# Supplementary material for: Broadening the Scope of Binding Free Energy Calculations Using a Separated Topologies Approach
Source: J Chem Theory Comput. 2023 Jul 24;19(15):5058–76. doi: 10.1021/acs.jctc.3c00282 (PMC10413862; doi:10.1021/acs.jctc.3c00282)
Supplement: Supplementary file 2 — ct3c00282_si_002.zip [file ct3c00282_si_002.zip › SI_paper/ERa/input_atm/2d/complex.gro]

GROningen MAchine for Chemical Simulation
55970
    1LEU      N    1   4.982   6.689   4.924
    1LEU     H1    2   4.914   6.623   4.890
    1LEU     H2    3   4.943   6.782   4.914
    1LEU     H3    4   5.016   6.658   5.013
    1LEU     CA    5   5.099   6.686   4.834
    1LEU     HA    6   5.113   6.785   4.790
    1LEU     CB    7   5.227   6.647   4.910
    1LEU    HB2    8   5.306   6.675   4.839
    1LEU    HB3    9   5.235   6.710   4.999
    1LEU     CG   10   5.245   6.498   4.951
    1LEU     HG   11   5.228   6.435   4.863
    1LEU    CD1   12   5.386   6.475   5.005
    1LEU   HD11   13   5.403   6.538   5.093
    1LEU   HD12   14   5.397   6.370   5.033
    1LEU   HD13   15   5.459   6.499   4.928
    1LEU    CD2   16   5.140   6.450   5.053
    1LEU   HD21   17   5.040   6.460   5.010
    1LEU   HD22   18   5.158   6.345   5.076
    1LEU   HD23   19   5.147   6.509   5.144
    1LEU      C   20   5.077   6.598   4.710
    1LEU      O   21   5.136   6.627   4.605
    2ALA      N   22   4.993   6.494   4.719
    2ALA      H   23   4.948   6.481   4.808
    2ALA     CA   24   4.964   6.398   4.612
    2ALA     HA   25   5.057   6.355   4.575
    2ALA     CB   26   4.877   6.287   4.671
    2ALA    HB1   27   4.783   6.329   4.707
    2ALA    HB2   28   4.856   6.212   4.594
    2ALA    HB3   29   4.930   6.239   4.754
    2ALA      C   30   4.890   6.461   4.492
    2ALA      O   31   4.899   6.409   4.380
    3LEU      N   32   4.821   6.573   4.515
    3LEU      H   33   4.823   6.606   4.610
    3LEU     CA   34   4.747   6.651   4.416
    3LEU     HA   35   4.698   6.585   4.344
    3LEU     CB   36   4.638   6.732   4.491
    3LEU    HB2   37   4.695   6.795   4.558
    3LEU    HB3   38   4.584   6.794   4.420
    3LEU     CG   39   4.538   6.647   4.572
    3LEU     HG   40   4.593   6.588   4.645
    3LEU    CD1   41   4.438   6.737   4.645
    3LEU   HD11   42   4.382   6.796   4.572
    3LEU   HD12   43   4.368   6.676   4.702
    3LEU   HD13   44   4.491   6.804   4.713
    3LEU    CD2   45   4.465   6.544   4.485
    3LEU   HD21   46   4.538   6.476   4.440
    3LEU   HD22   47   4.396   6.487   4.546
    3LEU   HD23   48   4.410   6.595   4.406
    3LEU      C   49   4.836   6.750   4.339
    3LEU      O   50   4.787   6.812   4.244
    4SER      N   51   4.964   6.766   4.376
    4SER      H   52   4.993   6.720   4.462
    4SER     CA   53   5.063   6.849   4.306
    4SER     HA   54   5.012   6.922   4.242
    4SER     CB   55   5.149   6.924   4.410
    4SER    HB2   56   5.194   7.009   4.358
    4SER    HB3   57   5.081   6.960   4.487
    4SER     OG   58   5.251   6.846   4.469
    4SER     HG   59   5.300   6.900   4.532
    4SER      C   60   5.152   6.765   4.211
    4SER      O   61   5.227   6.824   4.133
    5LEU      N   62   5.142   6.631   4.215
    5LEU      H   63   5.078   6.591   4.282
    5LEU     CA   64   5.217   6.540   4.128
    5LEU     HA   65   5.324   6.563   4.133
    5LEU     CB   66   5.197   6.393   4.174
    5LEU    HB2   67   5.089   6.381   4.169
    5LEU    HB3   68   5.244   6.327   4.101
    5LEU     CG   69   5.247   6.358   4.315
    5LEU     HG   70   5.202   6.426   4.387
    5LEU    CD1   71   5.209   6.214   4.351
    5LEU   HD11   72   5.254   6.145   4.279
    5LEU   HD12   73   5.244   6.190   4.451
    5LEU   HD13   74   5.100   6.203   4.348
    5LEU    CD2   75   5.399   6.378   4.332
    5LEU   HD21   76   5.424   6.482   4.313
    5LEU   HD22   77   5.428   6.352   4.434
    5LEU   HD23   78   5.452   6.314   4.261
    5LEU      C   79   5.167   6.552   3.984
    5LEU      O   80   5.046   6.557   3.961
    6THR      N   81   5.259   6.550   3.887
    6THR      H   82   5.355   6.562   3.915
    6THR     CA   83   5.229   6.537   3.744
    6THR     HA   84   5.146   6.599   3.710
    6THR     CB   85   5.355   6.574   3.661
    6THR     HB   86   5.328   6.565   3.556
    6THR    CG2   87   5.408   6.715   3.688
    6THR   HG21   88   5.435   6.725   3.793
    6THR   HG22   89   5.496   6.734   3.626
    6THR   HG23   90   5.331   6.789   3.664
    6THR    OG1   91   5.460   6.480   3.678
    6THR    HG1   92   5.535   6.507   3.624
    6THR      C   93   5.183   6.393   3.713
    6THR      O   94   5.194   6.304   3.797
    7ALA      N   95   5.131   6.371   3.591
    7ALA      H   96   5.119   6.450   3.530
    7ALA     CA   97   5.087   6.239   3.545
    7ALA     HA   98   5.012   6.201   3.614
    7ALA     CB   99   5.022   6.255   3.407
    7ALA    HB1  100   5.096   6.292   3.336
    7ALA    HB2  101   4.985   6.158   3.373
    7ALA    HB3  102   4.939   6.326   3.414
    7ALA      C  103   5.201   6.136   3.539
    7ALA      O  104   5.180   6.022   3.579
    8ASP      N  105   5.322   6.177   3.498
    8ASP      H  106   5.328   6.271   3.462
    8ASP     CA  107   5.443   6.094   3.498
    8ASP     HA  108   5.422   5.999   3.449
    8ASP     CB  109   5.556   6.165   3.420
    8ASP    HB2  110   5.573   6.262   3.468
    8ASP    HB3  111   5.646   6.105   3.428
    8ASP     CG  112   5.521   6.187   3.272
    8ASP    OD1  113   5.501   6.084   3.204
    8ASP    OD2  114   5.516   6.304   3.230
    8ASP      C  115   5.492   6.059   3.639
    8ASP      O  116   5.539   5.948   3.660
    9GLN      N  117   5.477   6.151   3.736
    9GLN      H  118   5.439   6.241   3.710
    9GLN     CA  119   5.511   6.130   3.877
    9GLN     HA  120   5.609   6.082   3.886
    9GLN     CB  121   5.516   6.265   3.950
    9GLN    HB2  122   5.428   6.322   3.918
    9GLN    HB3  123   5.510   6.246   4.057
    9GLN     CG  124   5.643   6.346   3.919
    9GLN    HG2  125   5.730   6.292   3.958
    9GLN    HG3  126   5.654   6.358   3.811
    9GLN     CD  127   5.640   6.485   3.983
    9GLN    OE1  128   5.538   6.554   3.978
    9GLN    NE2  129   5.751   6.528   4.042
    9GLN   HE21  130   5.753   6.620   4.085
    9GLN   HE22  131   5.833   6.469   4.043
    9GLN      C  132   5.408   6.041   3.949
    9GLN      O  133   5.446   5.964   4.037
   10MET      N  134   5.280   6.049   3.910
   10MET      H  135   5.258   6.123   3.844
   10MET     CA  136   5.170   5.965   3.957
   10MET     HA  137   5.166   5.966   4.066
   10MET     CB  138   5.037   6.019   3.901
   10MET    HB2  139   5.033   6.125   3.926
   10MET    HB3  140   5.041   6.007   3.793
   10MET     CG  141   4.911   5.949   3.956
   10MET    HG2  142   4.828   5.978   3.891
   10MET    HG3  143   4.927   5.842   3.949
   10MET     SD  144   4.870   5.992   4.128
   10MET     CE  145   4.860   5.826   4.199
   10MET    HE1  146   4.957   5.776   4.187
   10MET    HE2  147   4.836   5.833   4.305
   10MET    HE3  148   4.783   5.769   4.147
   10MET      C  149   5.194   5.819   3.914
   10MET      O  150   5.191   5.730   3.999
   11VAL      N  151   5.225   5.796   3.785
   11VAL      H  152   5.215   5.874   3.722
   11VAL     CA  153   5.261   5.665   3.728
   11VAL     HA  154   5.186   5.589   3.750
   11VAL     CB  155   5.277   5.677   3.574
   11VAL     HB  156   5.339   5.765   3.555
   11VAL    CG1  157   5.340   5.554   3.506
   11VAL   HG11  158   5.278   5.466   3.525
   11VAL   HG12  159   5.348   5.571   3.399
   11VAL   HG13  160   5.440   5.537   3.547
   11VAL    CG2  161   5.142   5.704   3.507
   11VAL   HG21  162   5.101   5.797   3.545
   11VAL   HG22  163   5.156   5.712   3.399
   11VAL   HG23  164   5.074   5.622   3.529
   11VAL      C  165   5.387   5.607   3.794
   11VAL      O  166   5.386   5.489   3.829
   12SER      N  167   5.492   5.689   3.815
   12SER      H  168   5.482   5.784   3.782
   12SER     CA  169   5.618   5.649   3.876
   12SER     HA  170   5.663   5.567   3.820
   12SER     CB  171   5.717   5.767   3.877
   12SER    HB2  172   5.666   5.856   3.914
   12SER    HB3  173   5.800   5.743   3.943
   12SER     OG  174   5.766   5.792   3.747
   12SER     HG  175   5.827   5.866   3.749
   12SER      C  176   5.599   5.597   4.020
   12SER      O  177   5.648   5.489   4.052
   13ALA      N  178   5.523   5.671   4.102
   13ALA      H  179   5.488   5.758   4.065
   13ALA     CA  180   5.491   5.637   4.241
   13ALA     HA  181   5.585   5.626   4.296
   13ALA     CB  182   5.411   5.753   4.303
   13ALA    HB1  183   5.317   5.765   4.250
   13ALA    HB2  184   5.391   5.730   4.408
   13ALA    HB3  185   5.469   5.845   4.297
   13ALA      C  186   5.412   5.506   4.255
   13ALA      O  187   5.440   5.429   4.347
   14LEU      N  188   5.319   5.479   4.162
   14LEU      H  189   5.306   5.546   4.088
   14LEU     CA  190   5.236   5.358   4.162
   14LEU     HA  191   5.202   5.335   4.263
   14LEU     CB  192   5.113   5.382   4.072
   14LEU    HB2  193   5.157   5.420   3.981
   14LEU    HB3  194   5.063   5.287   4.052
   14LEU     CG  195   5.010   5.484   4.126
   14LEU     HG  196   5.058   5.581   4.137
   14LEU    CD1  197   4.893   5.496   4.028
   14LEU   HD11  198   4.845   5.398   4.016
   14LEU   HD12  199   4.821   5.568   4.066
   14LEU   HD13  200   4.930   5.529   3.931
   14LEU    CD2  201   4.963   5.450   4.268
   14LEU   HD21  202   5.048   5.449   4.336
   14LEU   HD22  203   4.891   5.525   4.301
   14LEU   HD23  204   4.915   5.352   4.268
   14LEU      C  205   5.310   5.234   4.109
   14LEU      O  206   5.283   5.125   4.158
   15LEU      N  207   5.403   5.250   4.013
   15LEU      H  208   5.414   5.342   3.973
   15LEU     CA  209   5.488   5.142   3.963
   15LEU     HA  210   5.427   5.055   3.939
   15LEU     CB  211   5.561   5.187   3.834
   15LEU    HB2  212   5.599   5.286   3.859
   15LEU    HB3  213   5.644   5.120   3.814
   15LEU     CG  214   5.472   5.197   3.708
   15LEU     HG  215   5.382   5.254   3.732
   15LEU    CD1  216   5.549   5.269   3.596
   15LEU   HD11  217   5.639   5.213   3.572
   15LEU   HD12  218   5.486   5.276   3.508
   15LEU   HD13  219   5.576   5.369   3.629
   15LEU    CD2  220   5.421   5.061   3.659
   15LEU   HD21  221   5.362   5.013   3.737
   15LEU   HD22  222   5.360   5.075   3.570
   15LEU   HD23  223   5.507   4.997   3.634
   15LEU      C  224   5.593   5.101   4.067
   15LEU      O  225   5.619   4.982   4.083
   16ASP      N  226   5.649   5.198   4.142
   16ASP      H  227   5.627   5.293   4.116
   16ASP     CA  228   5.739   5.175   4.256
   16ASP     HA  229   5.819   5.108   4.226
   16ASP     CB  230   5.801   5.309   4.303
   16ASP    HB2  231   5.719   5.381   4.307
   16ASP    HB3  232   5.840   5.292   4.403
   16ASP     CG  233   5.913   5.365   4.214
   16ASP    OD1  234   5.903   5.352   4.090
   16ASP    OD2  235   6.008   5.419   4.273
   16ASP      C  236   5.666   5.111   4.375
   16ASP      O  237   5.728   5.033   4.448
   17ALA      N  238   5.536   5.141   4.395
   17ALA      H  239   5.493   5.202   4.327
   17ALA     CA  240   5.455   5.092   4.506
   17ALA     HA  241   5.508   5.108   4.599
   17ALA     CB  242   5.323   5.172   4.510
   17ALA    HB1  243   5.268   5.156   4.417
   17ALA    HB2  244   5.263   5.138   4.594
   17ALA    HB3  245   5.345   5.278   4.521
   17ALA      C  246   5.418   4.944   4.495
   17ALA      O  247   5.378   4.887   4.597
   18GLU      N  248   5.428   4.883   4.375
   18GLU      H  249   5.465   4.940   4.301
   18GLU     CA  250   5.381   4.748   4.342
   18GLU     HA  251   5.273   4.743   4.350
   18GLU     CB  252   5.422   4.711   4.197
   18GLU    HB2  253   5.522   4.751   4.181
   18GLU    HB3  254   5.426   4.602   4.192
   18GLU     CG  255   5.327   4.764   4.088
   18GLU    HG2  256   5.322   4.873   4.091
   18GLU    HG3  257   5.371   4.733   3.993
   18GLU     CD  258   5.187   4.706   4.101
   18GLU    OE1  259   5.170   4.587   4.066
   18GLU    OE2  260   5.099   4.779   4.150
   18GLU      C  261   5.431   4.640   4.441
   18GLU      O  262   5.550   4.638   4.471
   19PRO      N  263   5.342   4.551   4.490
   19PRO     CD  264   5.199   4.543   4.457
   19PRO    HD2  265   5.189   4.534   4.349
   19PRO    HD3  266   5.151   4.634   4.491
   19PRO     CG  267   5.146   4.419   4.530
   19PRO    HG2  268   5.147   4.332   4.465
   19PRO    HG3  269   5.045   4.436   4.568
   19PRO     CB  270   5.244   4.402   4.645
   19PRO    HB2  271   5.249   4.296   4.671
   19PRO    HB3  272   5.221   4.460   4.735
   19PRO     CA  273   5.378   4.447   4.587
   19PRO     HA  274   5.444   4.491   4.661
   19PRO      C  275   5.450   4.329   4.518
   19PRO      O  276   5.439   4.314   4.396
   20PRO      N  277   5.520   4.243   4.594
   20PRO     CD  278   5.542   4.255   4.738
   20PRO    HD2  279   5.445   4.264   4.787
   20PRO    HD3  280   5.601   4.345   4.757
   20PRO     CG  281   5.616   4.128   4.780
   20PRO    HG2  282   5.546   4.054   4.820
   20PRO    HG3  283   5.692   4.151   4.855
   20PRO     CB  284   5.681   4.078   4.651
   20PRO    HB2  285   5.686   3.969   4.654
   20PRO    HB3  286   5.780   4.119   4.633
   20PRO     CA  287   5.585   4.123   4.540
   20PRO     HA  288   5.638   4.150   4.449
   20PRO      C  289   5.481   4.013   4.509
   20PRO      O  290   5.377   4.003   4.575
   21ILE      N  291   5.513   3.929   4.409
   21ILE      H  292   5.595   3.951   4.355
   21ILE     CA  293   5.436   3.810   4.374
   21ILE     HA  294   5.329   3.824   4.389
   21ILE     CB  295   5.463   3.773   4.225
   21ILE     HB  296   5.571   3.767   4.211
   21ILE    CG2  297   5.399   3.638   4.186
   21ILE   HG21  298   5.291   3.643   4.200
   21ILE   HG22  299   5.421   3.616   4.081
   21ILE   HG23  300   5.440   3.558   4.249
   21ILE    CG1  301   5.413   3.885   4.131
   21ILE   HG12  302   5.306   3.892   4.145
   21ILE   HG13  303   5.461   3.977   4.164
   21ILE    CD1  304   5.445   3.863   3.982
   21ILE   HD11  305   5.397   3.770   3.949
   21ILE   HD12  306   5.406   3.946   3.924
   21ILE   HD13  307   5.552   3.856   3.968
   21ILE      C  308   5.483   3.699   4.470
   21ILE      O  309   5.598   3.655   4.463
   22LEU      N  310   5.393   3.657   4.560
   22LEU      H  311   5.301   3.698   4.556
   22LEU     CA  312   5.419   3.555   4.661
   22LEU     HA  313   5.523   3.561   4.694
   22LEU     CB  314   5.327   3.577   4.783
   22LEU    HB2  315   5.227   3.566   4.742
   22LEU    HB3  316   5.345   3.498   4.856
   22LEU     CG  317   5.339   3.715   4.852
   22LEU     HG  318   5.300   3.792   4.785
   22LEU    CD1  319   5.259   3.715   4.983
   22LEU   HD11  320   5.298   3.638   5.049
   22LEU   HD12  321   5.269   3.813   5.031
   22LEU   HD13  322   5.154   3.695   4.962
   22LEU    CD2  323   5.484   3.757   4.880
   22LEU   HD21  324   5.539   3.763   4.786
   22LEU   HD22  325   5.485   3.855   4.928
   22LEU   HD23  326   5.532   3.684   4.945
   22LEU      C  327   5.390   3.415   4.604
   22LEU      O  328   5.309   3.399   4.512
   23TYR      N  329   5.456   3.315   4.663
   23TYR      H  330   5.522   3.341   4.735
   23TYR     CA  331   5.440   3.174   4.631
   23TYR     HA  332   5.405   3.161   4.529
   23TYR     CB  333   5.577   3.104   4.645
   23TYR    HB2  334   5.626   3.148   4.732
   23TYR    HB3  335   5.562   2.998   4.662
   23TYR     CG  336   5.665   3.123   4.523
   23TYR    CD1  337   5.719   3.250   4.492
   23TYR    HD1  338   5.702   3.334   4.560
   23TYR    CE1  339   5.795   3.269   4.375
   23TYR    HE1  340   5.836   3.367   4.352
   23TYR     CZ  341   5.818   3.160   4.288
   23TYR     OH  342   5.888   3.179   4.172
   23TYR     HH  343   5.917   3.269   4.160
   23TYR    CE2  344   5.767   3.033   4.320
   23TYR    HE2  345   5.787   2.948   4.254
   23TYR    CD2  346   5.691   3.015   4.437
   23TYR    HD2  347   5.652   2.916   4.461
   23TYR      C  348   5.341   3.110   4.729
   23TYR      O  349   5.335   3.150   4.846
   24SER      N  350   5.266   3.009   4.683
   24SER      H  351   5.266   2.995   4.583
   24SER     CA  352   5.185   2.920   4.765
   24SER     HA  353   5.123   2.978   4.835
   24SER     CB  354   5.092   2.840   4.672
   24SER    HB2  355   5.029   2.910   4.617
   24SER    HB3  356   5.154   2.784   4.602
   24SER     OG  357   5.010   2.750   4.745
   24SER     HG  358   4.954   2.701   4.684
   24SER      C  359   5.278   2.827   4.844
   24SER      O  360   5.380   2.783   4.791
   25GLU      N  361   5.247   2.801   4.972
   25GLU      H  362   5.161   2.838   5.009
   25GLU     CA  363   5.334   2.726   5.062
   25GLU     HA  364   5.432   2.711   5.017
   25GLU     CB  365   5.353   2.806   5.193
   25GLU    HB2  366   5.257   2.852   5.218
   25GLU    HB3  367   5.381   2.736   5.271
   25GLU     CG  368   5.461   2.916   5.181
   25GLU    HG2  369   5.434   2.984   5.100
   25GLU    HG3  370   5.461   2.970   5.276
   25GLU     CD  371   5.600   2.859   5.154
   25GLU    OE1  372   5.650   2.785   5.242
   25GLU    OE2  373   5.653   2.887   5.044
   25GLU      C  374   5.275   2.588   5.089
   25GLU      O  375   5.169   2.574   5.150
   26TYR      N  376   5.349   2.487   5.042
   26TYR      H  377   5.425   2.518   4.984
   26TYR     CA  378   5.326   2.344   5.055
   26TYR     HA  379   5.301   2.320   5.158
   26TYR     CB  380   5.209   2.298   4.964
   26TYR    HB2  381   5.194   2.192   4.984
   26TYR    HB3  382   5.122   2.354   4.997
   26TYR     CG  383   5.229   2.319   4.815
   26TYR    CD1  384   5.301   2.225   4.739
   26TYR    HD1  385   5.341   2.136   4.788
   26TYR    CE1  386   5.322   2.244   4.601
   26TYR    HE1  387   5.379   2.172   4.544
   26TYR     CZ  388   5.269   2.358   4.538
   26TYR     OH  389   5.290   2.376   4.404
   26TYR     HH  390   5.342   2.305   4.365
   26TYR    CE2  391   5.194   2.452   4.612
   26TYR    HE2  392   5.151   2.539   4.563
   26TYR    CD2  393   5.175   2.433   4.751
   26TYR    HD2  394   5.119   2.506   4.808
   26TYR      C  395   5.458   2.270   5.028
   26TYR      O  396   5.549   2.325   4.966
   27ASP      N  397   5.466   2.143   5.070
   27ASP      H  398   5.390   2.108   5.128
   27ASP     CA  399   5.576   2.052   5.039
   27ASP     HA  400   5.669   2.107   5.024
   27ASP     CB  401   5.595   1.956   5.160
   27ASP    HB2  402   5.618   2.019   5.246
   27ASP    HB3  403   5.497   1.910   5.174
   27ASP     CG  404   5.701   1.847   5.145
   27ASP    OD1  405   5.783   1.855   5.051
   27ASP    OD2  406   5.701   1.757   5.232
   27ASP      C  407   5.538   1.973   4.911
   27ASP      O  408   5.443   1.895   4.917
   28PRO      N  409   5.608   1.991   4.797
   28PRO     CD  410   5.716   2.089   4.776
   28PRO    HD2  411   5.793   2.070   4.850
   28PRO    HD3  412   5.674   2.189   4.792
   28PRO     CG  413   5.765   2.069   4.633
   28PRO    HG2  414   5.854   2.007   4.632
   28PRO    HG3  415   5.787   2.165   4.586
   28PRO     CB  416   5.649   2.000   4.563
   28PRO    HB2  417   5.690   1.933   4.487
   28PRO    HB3  418   5.576   2.067   4.516
   28PRO     CA  419   5.581   1.917   4.673
   28PRO     HA  420   5.473   1.910   4.659
   28PRO      C  421   5.642   1.777   4.681
   28PRO      O  422   5.578   1.676   4.708
   28PRO    OXT  423   5.763   1.760   4.669
   29SER      N  424   4.881   1.774   5.241
   29SER     H1  425   4.868   1.871   5.265
   29SER     H2  426   4.797   1.742   5.194
   29SER     H3  427   4.971   1.763   5.196
   29SER     CA  428   4.888   1.696   5.364
   29SER     HA  429   4.809   1.622   5.359
   29SER     CB  430   5.023   1.623   5.373
   29SER    HB2  431   5.037   1.561   5.284
   29SER    HB3  432   5.104   1.696   5.379
   29SER     OG  433   5.025   1.540   5.490
   29SER     HG  434   5.109   1.494   5.495
   29SER      C  435   4.864   1.781   5.491
   29SER      O  436   4.837   1.724   5.597
   30GLU      N  437   4.874   1.914   5.479
   30GLU      H  438   4.903   1.948   5.388
   30GLU     CA  439   4.852   2.012   5.586
   30GLU     HA  440   4.827   1.959   5.678
   30GLU     CB  441   4.983   2.089   5.609
   30GLU    HB2  442   5.063   2.020   5.634
   30GLU    HB3  443   5.009   2.144   5.518
   30GLU     CG  444   4.964   2.187   5.722
   30GLU    HG2  445   4.885   2.257   5.697
   30GLU    HG3  446   4.938   2.133   5.813
   30GLU     CD  447   5.094   2.264   5.745
   30GLU    OE1  448   5.110   2.372   5.680
   30GLU    OE2  449   5.177   2.215   5.826
   30GLU      C  450   4.737   2.109   5.555
   30GLU      O  451   4.693   2.181   5.645
   31ALA      N  452   4.687   2.111   5.430
   31ALA      H  453   4.734   2.051   5.364
   31ALA     CA  454   4.579   2.197   5.383
   31ALA     HA  455   4.501   2.200   5.459
   31ALA     CB  456   4.631   2.340   5.360
   31ALA    HB1  457   4.708   2.339   5.283
   31ALA    HB2  458   4.549   2.404   5.328
   31ALA    HB3  459   4.673   2.379   5.452
   31ALA      C  460   4.514   2.138   5.257
   31ALA      O  461   4.579   2.066   5.181
   32SER      N  462   4.387   2.175   5.233
   32SER      H  463   4.338   2.220   5.309
   32SER     CA  464   4.316   2.156   5.106
   32SER     HA  465   4.340   2.059   5.062
   32SER     CB  466   4.164   2.159   5.137
   32SER    HB2  467   4.112   2.121   5.049
   32SER    HB3  468   4.146   2.093   5.221
   32SER     OG  469   4.115   2.289   5.168
   32SER     HG  470   4.021   2.284   5.186
   32SER      C  471   4.353   2.268   5.007
   32SER      O  472   4.428   2.359   5.042
   33MET      N  473   4.300   2.262   4.884
   33MET      H  474   4.248   2.178   4.861
   33MET     CA  475   4.319   2.363   4.779
   33MET     HA  476   4.425   2.377   4.758
   33MET     CB  477   4.250   2.315   4.650
   33MET    HB2  478   4.290   2.217   4.627
   33MET    HB3  479   4.144   2.306   4.673
   33MET     CG  480   4.268   2.408   4.528
   33MET    HG2  481   4.206   2.367   4.448
   33MET    HG3  482   4.230   2.506   4.556
   33MET     SD  483   4.439   2.425   4.468
   33MET     CE  484   4.454   2.272   4.373
   33MET    HE1  485   4.380   2.271   4.293
   33MET    HE2  486   4.554   2.266   4.329
   33MET    HE3  487   4.439   2.186   4.438
   33MET      C  488   4.270   2.503   4.821
   33MET      O  489   4.340   2.601   4.798
   34MET      N  490   4.153   2.512   4.888
   34MET      H  491   4.098   2.428   4.897
   34MET     CA  492   4.100   2.636   4.945
   34MET     HA  493   4.101   2.716   4.871
   34MET     CB  494   3.954   2.612   4.989
   34MET    HB2  495   3.901   2.575   4.902
   34MET    HB3  496   3.957   2.534   5.066
   34MET     CG  497   3.880   2.736   5.045
   34MET    HG2  498   3.778   2.703   5.062
   34MET    HG3  499   3.928   2.757   5.141
   34MET     SD  500   3.880   2.887   4.944
   34MET     CE  501   3.817   2.820   4.789
   34MET    HE1  502   3.718   2.777   4.805
   34MET    HE2  503   3.810   2.900   4.715
   34MET    HE3  504   3.885   2.743   4.753
   34MET      C  505   4.184   2.687   5.064
   34MET      O  506   4.186   2.807   5.088
   35GLY      N  507   4.259   2.599   5.131
   35GLY      H  508   4.254   2.501   5.104
   35GLY     CA  509   4.348   2.635   5.241
   35GLY    HA2  510   4.298   2.708   5.304
   35GLY    HA3  511   4.370   2.546   5.299
   35GLY      C  512   4.479   2.695   5.189
   35GLY      O  513   4.532   2.785   5.252
   36LEU      N  514   4.526   2.652   5.070
   36LEU      H  515   4.481   2.572   5.028
   36LEU     CA  516   4.639   2.713   5.000
   36LEU     HA  517   4.723   2.727   5.068
   36LEU     CB  518   4.686   2.622   4.884
   36LEU    HB2  519   4.595   2.610   4.824
   36LEU    HB3  520   4.761   2.674   4.825
   36LEU     CG  521   4.739   2.483   4.924
   36LEU     HG  522   4.661   2.429   4.977
   36LEU    CD1  523   4.780   2.403   4.799
   36LEU   HD11  524   4.858   2.457   4.745
   36LEU   HD12  525   4.817   2.305   4.828
   36LEU   HD13  526   4.693   2.391   4.734
   36LEU    CD2  527   4.855   2.489   5.024
   36LEU   HD21  528   4.822   2.540   5.115
   36LEU   HD22  529   4.888   2.388   5.048
   36LEU   HD23  530   4.938   2.545   4.980
   36LEU      C  531   4.602   2.851   4.941
   36LEU      O  532   4.687   2.939   4.940
   37LEU      N  533   4.477   2.869   4.895
   37LEU      H  534   4.413   2.791   4.900
   37LEU     CA  535   4.428   2.994   4.836
   37LEU     HA  536   4.502   3.034   4.767
   37LEU     CB  537   4.297   2.967   4.759
   37LEU    HB2  538   4.236   2.911   4.829
   37LEU    HB3  539   4.248   3.062   4.736
   37LEU     CG  540   4.314   2.886   4.629
   37LEU     HG  541   4.379   2.800   4.649
   37LEU    CD1  542   4.179   2.836   4.577
   37LEU   HD11  543   4.114   2.922   4.557
   37LEU   HD12  544   4.193   2.779   4.486
   37LEU   HD13  545   4.132   2.773   4.653
   37LEU    CD2  546   4.387   2.965   4.519
   37LEU   HD21  547   4.486   2.994   4.554
   37LEU   HD22  548   4.396   2.903   4.430
   37LEU   HD23  549   4.329   3.055   4.495
   37LEU      C  550   4.402   3.102   4.943
   37LEU      O  551   4.439   3.217   4.922
   38THR      N  552   4.342   3.065   5.058
   38THR      H  553   4.304   2.972   5.064
   38THR     CA  554   4.318   3.157   5.170
   38THR     HA  555   4.287   3.257   5.138
   38THR     CB  556   4.213   3.101   5.268
   38THR     HB  557   4.212   3.166   5.356
   38THR    CG2  558   4.072   3.095   5.208
   38THR   HG21  559   4.073   3.030   5.120
   38THR   HG22  560   4.003   3.054   5.282
   38THR   HG23  561   4.040   3.195   5.179
   38THR    OG1  562   4.250   2.975   5.320
   38THR    HG1  563   4.182   2.944   5.381
   38THR      C  564   4.448   3.194   5.243
   38THR      O  565   4.465   3.311   5.276
   39ASN      N  566   4.543   3.099   5.262
   39ASN      H  567   4.519   3.005   5.237
   39ASN     CA  568   4.675   3.124   5.322
   39ASN     HA  569   4.665   3.170   5.420
   39ASN     CB  570   4.749   2.989   5.339
   39ASN    HB2  571   4.687   2.925   5.401
   39ASN    HB3  572   4.760   2.945   5.240
   39ASN     CG  573   4.889   3.001   5.403
   39ASN    OD1  574   4.988   3.022   5.333
   39ASN    ND2  575   4.897   2.986   5.535
   39ASN   HD21  576   4.986   2.993   5.581
   39ASN   HD22  577   4.813   2.968   5.588
   39ASN      C  578   4.759   3.222   5.237
   39ASN      O  579   4.825   3.310   5.292
   40LEU      N  580   4.753   3.207   5.104
   40LEU      H  581   4.703   3.127   5.069
   40LEU     CA  582   4.818   3.295   5.007
   40LEU     HA  583   4.924   3.307   5.030
   40LEU     CB  584   4.805   3.229   4.869
   40LEU    HB2  585   4.862   3.136   4.881
   40LEU    HB3  586   4.700   3.205   4.851
   40LEU     CG  587   4.861   3.308   4.749
   40LEU     HG  588   4.808   3.402   4.744
   40LEU    CD1  589   5.012   3.334   4.760
   40LEU   HD11  590   5.065   3.239   4.765
   40LEU   HD12  591   5.046   3.390   4.673
   40LEU   HD13  592   5.033   3.392   4.850
   40LEU    CD2  593   4.828   3.233   4.620
   40LEU   HD21  594   4.720   3.224   4.610
   40LEU   HD22  595   4.867   3.288   4.535
   40LEU   HD23  596   4.873   3.134   4.622
   40LEU      C  597   4.757   3.436   5.010
   40LEU      O  598   4.832   3.534   5.012
   41ALA      N  599   4.623   3.447   5.017
   41ALA      H  600   4.571   3.360   5.012
   41ALA     CA  601   4.549   3.572   5.027
   41ALA     HA  602   4.579   3.638   4.946
   41ALA     CB  603   4.399   3.542   5.013
   41ALA    HB1  604   4.367   3.477   5.094
   41ALA    HB2  605   4.343   3.636   5.017
   41ALA    HB3  606   4.380   3.493   4.918
   41ALA      C  607   4.575   3.646   5.160
   41ALA      O  608   4.582   3.769   5.158
   42ASP      N  609   4.594   3.574   5.272
   42ASP      H  610   4.583   3.474   5.263
   42ASP     CA  611   4.628   3.629   5.404
   42ASP     HA  612   4.558   3.708   5.428
   42ASP     CB  613   4.620   3.520   5.515
   42ASP    HB2  614   4.688   3.441   5.482
   42ASP    HB3  615   4.659   3.565   5.606
   42ASP     CG  616   4.482   3.461   5.542
   42ASP    OD1  617   4.381   3.530   5.511
   42ASP    OD2  618   4.479   3.348   5.596
   42ASP      C  619   4.769   3.689   5.408
   42ASP      O  620   4.787   3.793   5.471
   43ARG      N  621   4.868   3.628   5.340
   43ARG      H  622   4.846   3.542   5.293
   43ARG     CA  623   5.005   3.679   5.334
   43ARG     HA  624   5.036   3.715   5.432
   43ARG     CB  625   5.100   3.565   5.292
   43ARG    HB2  626   5.058   3.516   5.204
   43ARG    HB3  627   5.196   3.609   5.266
   43ARG     CG  628   5.120   3.461   5.404
   43ARG    HG2  629   5.150   3.514   5.494
   43ARG    HG3  630   5.024   3.412   5.421
   43ARG     CD  631   5.225   3.354   5.368
   43ARG    HD2  632   5.311   3.403   5.323
   43ARG    HD3  633   5.255   3.302   5.459
   43ARG     NE  634   5.171   3.256   5.273
   43ARG     HE  635   5.094   3.201   5.308
   43ARG     CZ  636   5.214   3.234   5.148
   43ARG    NH1  637   5.314   3.304   5.093
   43ARG   HH11  638   5.359   3.377   5.146
   43ARG   HH12  639   5.343   3.284   4.998
   43ARG    NH2  640   5.155   3.138   5.076
   43ARG   HH21  641   5.079   3.084   5.116
   43ARG   HH22  642   5.186   3.120   4.982
   43ARG      C  643   5.019   3.795   5.235
   43ARG      O  644   5.102   3.883   5.258
   44GLU      N  645   4.937   3.800   5.129
   44GLU      H  646   4.874   3.722   5.115
   44GLU     CA  647   4.930   3.912   5.035
   44GLU     HA  648   5.031   3.942   5.005
   44GLU     CB  649   4.853   3.869   4.909
   44GLU    HB2  650   4.767   3.811   4.941
   44GLU    HB3  651   4.819   3.960   4.858
   44GLU     CG  652   4.938   3.785   4.812
   44GLU    HG2  653   5.029   3.839   4.786
   44GLU    HG3  654   4.963   3.692   4.863
   44GLU     CD  655   4.860   3.754   4.685
   44GLU    OE1  656   4.795   3.648   4.684
   44GLU    OE2  657   4.864   3.838   4.593
   44GLU      C  658   4.858   4.033   5.095
   44GLU      O  659   4.882   4.145   5.050
   45LEU      N  660   4.773   4.014   5.198
   45LEU      H  661   4.758   3.919   5.227
   45LEU     CA  662   4.701   4.120   5.268
   45LEU     HA  663   4.648   4.184   5.198
   45LEU     CB  664   4.598   4.055   5.363
   45LEU    HB2  665   4.548   3.981   5.300
   45LEU    HB3  666   4.651   4.004   5.444
   45LEU     CG  667   4.493   4.151   5.423
   45LEU     HG  668   4.545   4.236   5.467
   45LEU    CD1  669   4.394   4.200   5.316
   45LEU   HD11  670   4.342   4.115   5.272
   45LEU   HD12  671   4.322   4.267   5.362
   45LEU   HD13  672   4.449   4.253   5.238
   45LEU    CD2  673   4.419   4.083   5.539
   45LEU   HD21  674   4.490   4.056   5.617
   45LEU   HD22  675   4.345   4.152   5.581
   45LEU   HD23  676   4.369   3.993   5.503
   45LEU      C  677   4.796   4.210   5.349
   45LEU      O  678   4.773   4.331   5.359
   46VAL      N  679   4.906   4.153   5.401
   46VAL      H  680   4.913   4.053   5.392
   46VAL     CA  681   5.014   4.223   5.473
   46VAL     HA  682   4.978   4.288   5.552
   46VAL     CB  683   5.113   4.119   5.533
   46VAL     HB  684   5.162   4.067   5.451
   46VAL    CG1  685   5.220   4.186   5.622
   46VAL   HG11  686   5.171   4.238   5.704
   46VAL   HG12  687   5.287   4.109   5.662
   46VAL   HG13  688   5.277   4.257   5.563
   46VAL    CG2  689   5.043   4.007   5.613
   46VAL   HG21  690   4.975   3.953   5.547
   46VAL   HG22  691   5.118   3.939   5.652
   46VAL   HG23  692   4.987   4.051   5.695
   46VAL      C  693   5.088   4.318   5.377
   46VAL      O  694   5.113   4.434   5.412
   47HIE      N  695   5.119   4.270   5.255
   47HIE      H  696   5.093   4.174   5.237
   47HIE     CA  697   5.189   4.345   5.150
   47HIE     HA  698   5.271   4.402   5.192
   47HIE     CB  699   5.245   4.245   5.047
   47HIE    HB2  700   5.170   4.174   5.012
   47HIE    HB3  701   5.282   4.303   4.962
   47HIE     CG  702   5.361   4.165   5.098
   47HIE    ND1  703   5.346   4.043   5.163
   47HIE    CE1  704   5.469   4.002   5.198
   47HIE    HE1  705   5.474   3.906   5.249
   47HIE    NE2  706   5.564   4.087   5.163
   47HIE    HE2  707   5.664   4.083   5.175
   47HIE    CD2  708   5.496   4.191   5.100
   47HIE    HD2  709   5.551   4.277   5.061
   47HIE      C  710   5.097   4.444   5.077
   47HIE      O  711   5.147   4.540   5.019
   48MET      N  712   4.964   4.424   5.083
   48MET      H  713   4.932   4.341   5.129
   48MET     CA  714   4.865   4.516   5.027
   48MET     HA  715   4.891   4.541   4.924
   48MET     CB  716   4.726   4.449   5.028
   48MET    HB2  717   4.736   4.351   4.980
   48MET    HB3  718   4.696   4.435   5.132
   48MET     CG  719   4.620   4.531   4.954
   48MET    HG2  720   4.611   4.627   5.006
   48MET    HG3  721   4.656   4.549   4.853
   48MET     SD  722   4.457   4.453   4.945
   48MET     CE  723   4.503   4.307   4.849
   48MET    HE1  724   4.578   4.249   4.904
   48MET    HE2  725   4.415   4.245   4.834
   48MET    HE3  726   4.544   4.337   4.753
   48MET      C  727   4.857   4.644   5.109
   48MET      O  728   4.839   4.751   5.051
   49ILE      N  729   4.873   4.636   5.243
   49ILE      H  730   4.873   4.543   5.283
   49ILE     CA  731   4.878   4.751   5.333
   49ILE     HA  732   4.799   4.823   5.314
   49ILE     CB  733   4.869   4.701   5.480
   49ILE     HB  734   4.933   4.613   5.489
   49ILE    CG2  735   4.911   4.807   5.584
   49ILE   HG21  736   4.847   4.895   5.576
   49ILE   HG22  737   4.902   4.765   5.685
   49ILE   HG23  738   5.015   4.836   5.566
   49ILE    CG1  739   4.724   4.653   5.506
   49ILE   HG12  740   4.659   4.739   5.496
   49ILE   HG13  741   4.700   4.580   5.429
   49ILE    CD1  742   4.704   4.589   5.643
   49ILE   HD11  743   4.727   4.662   5.721
   49ILE   HD12  744   4.600   4.558   5.654
   49ILE   HD13  745   4.769   4.502   5.654
   49ILE      C  746   5.002   4.837   5.306
   49ILE      O  747   4.991   4.960   5.308
   50ASN      N  748   5.118   4.775   5.275
   50ASN      H  749   5.121   4.675   5.283
   50ASN     CA  750   5.240   4.846   5.236
   50ASN     HA  751   5.261   4.925   5.308
   50ASN     CB  752   5.361   4.751   5.231
   50ASN    HB2  753   5.340   4.669   5.161
   50ASN    HB3  754   5.444   4.810   5.192
   50ASN     CG  755   5.402   4.691   5.366
   50ASN    OD1  756   5.434   4.573   5.374
   50ASN    ND2  757   5.406   4.773   5.472
   50ASN   HD21  758   5.433   4.736   5.562
   50ASN   HD22  759   5.383   4.870   5.461
   50ASN      C  760   5.224   4.916   5.100
   50ASN      O  761   5.265   5.031   5.087
   51TRP      N  762   5.160   4.850   5.001
   51TRP      H  763   5.141   4.752   5.016
   51TRP     CA  764   5.124   4.909   4.872
   51TRP     HA  765   5.212   4.953   4.826
   51TRP     CB  766   5.067   4.801   4.776
   51TRP    HB2  767   5.153   4.748   4.737
   51TRP    HB3  768   5.000   4.730   4.826
   51TRP     CG  769   4.991   4.855   4.657
   51TRP    CD1  770   5.046   4.897   4.541
   51TRP    HD1  771   5.153   4.882   4.528
   51TRP    NE1  772   4.948   4.953   4.461
   51TRP    HE1  773   4.967   4.991   4.369
   51TRP    CE2  774   4.825   4.948   4.522
   51TRP    CZ2  775   4.697   4.993   4.483
   51TRP    HZ2  776   4.690   5.047   4.389
   51TRP    CH2  777   4.588   4.966   4.567
   51TRP    HH2  778   4.487   4.997   4.539
   51TRP    CZ3  779   4.607   4.897   4.688
   51TRP    HZ3  780   4.524   4.875   4.755
   51TRP    CE3  781   4.735   4.856   4.727
   51TRP    HE3  782   4.742   4.807   4.824
   51TRP    CD2  783   4.848   4.881   4.645
   51TRP      C  784   5.025   5.025   4.888
   51TRP      O  785   5.044   5.129   4.824
   52ALA      N  786   4.920   5.009   4.970
   52ALA      H  787   4.915   4.920   5.019
   52ALA     CA  788   4.812   5.105   4.990
   52ALA     HA  789   4.768   5.130   4.893
   52ALA     CB  790   4.704   5.043   5.079
   52ALA    HB1  791   4.746   5.019   5.177
   52ALA    HB2  792   4.622   5.114   5.092
   52ALA    HB3  793   4.666   4.952   5.033
   52ALA      C  794   4.863   5.236   5.052
   52ALA      O  795   4.823   5.343   5.007
   53LYS      N  796   4.957   5.227   5.147
   53LYS      H  797   4.978   5.134   5.180
   53LYS     CA  798   5.028   5.339   5.207
   53LYS     HA  799   4.958   5.413   5.246
   53LYS     CB  800   5.115   5.287   5.323
   53LYS    HB2  801   5.166   5.197   5.287
   53LYS    HB3  802   5.188   5.364   5.346
   53LYS     CG  803   5.034   5.253   5.449
   53LYS    HG2  804   4.998   5.347   5.491
   53LYS    HG3  805   4.949   5.192   5.418
   53LYS     CD  806   5.115   5.176   5.555
   53LYS    HD2  807   5.050   5.162   5.641
   53LYS    HD3  808   5.140   5.080   5.512
   53LYS     CE  809   5.244   5.247   5.601
   53LYS    HE2  810   5.293   5.184   5.675
   53LYS    HE3  811   5.309   5.259   5.514
   53LYS     NZ  812   5.217   5.379   5.660
   53LYS    HZ1  813   5.156   5.368   5.740
   53LYS    HZ2  814   5.303   5.422   5.688
   53LYS    HZ3  815   5.171   5.438   5.591
   53LYS      C  816   5.118   5.415   5.106
   53LYS      O  817   5.142   5.534   5.124
   54ARG      N  818   5.166   5.346   5.002
   54ARG      H  819   5.141   5.248   4.997
   54ARG     CA  820   5.250   5.401   4.895
   54ARG     HA  821   5.314   5.480   4.934
   54ARG     CB  822   5.339   5.288   4.840
   54ARG    HB2  823   5.273   5.207   4.809
   54ARG    HB3  824   5.391   5.328   4.753
   54ARG     CG  825   5.443   5.233   4.940
   54ARG    HG2  826   5.405   5.253   5.041
   54ARG    HG3  827   5.450   5.125   4.925
   54ARG     CD  828   5.581   5.296   4.924
   54ARG    HD2  829   5.571   5.403   4.904
   54ARG    HD3  830   5.639   5.282   5.016
   54ARG     NE  831   5.654   5.234   4.813
   54ARG     HE  832   5.617   5.147   4.778
   54ARG     CZ  833   5.764   5.283   4.754
   54ARG    NH1  834   5.818   5.400   4.793
   54ARG   HH11  835   5.775   5.452   4.868
   54ARG   HH12  836   5.901   5.435   4.747
   54ARG    NH2  837   5.823   5.215   4.655
   54ARG   HH21  838   5.783   5.127   4.625
   54ARG   HH22  839   5.905   5.252   4.611
   54ARG      C  840   5.167   5.458   4.779
   54ARG      O  841   5.227   5.523   4.692
   55VAL      N  842   5.033   5.441   4.776
   55VAL      H  843   4.992   5.379   4.844
   55VAL     CA  844   4.943   5.508   4.680
   55VAL     HA  845   4.984   5.507   4.579
   55VAL     CB  846   4.802   5.441   4.678
   55VAL     HB  847   4.767   5.436   4.781
   55VAL    CG1  848   4.699   5.518   4.592
   55VAL   HG11  849   4.734   5.523   4.489
   55VAL   HG12  850   4.603   5.466   4.595
   55VAL   HG13  851   4.687   5.619   4.632
   55VAL    CG2  852   4.808   5.296   4.628
   55VAL   HG21  853   4.873   5.238   4.693
   55VAL   HG22  854   4.708   5.253   4.628
   55VAL   HG23  855   4.848   5.294   4.526
   55VAL      C  856   4.930   5.656   4.725
   55VAL      O  857   4.885   5.678   4.837
   56PRO      N  858   4.969   5.755   4.641
   56PRO     CD  859   5.037   5.735   4.512
   56PRO    HD2  860   4.966   5.691   4.443
   56PRO    HD3  861   5.119   5.665   4.529
   56PRO     CG  862   5.085   5.872   4.467
   56PRO    HG2  863   5.076   5.882   4.359
   56PRO    HG3  864   5.190   5.887   4.496
   56PRO     CB  865   4.995   5.970   4.539
   56PRO    HB2  866   4.905   5.991   4.481
   56PRO    HB3  867   5.046   6.064   4.561
   56PRO     CA  868   4.957   5.899   4.670
   56PRO     HA  869   5.028   5.922   4.749
   56PRO      C  870   4.816   5.940   4.715
   56PRO      O  871   4.719   5.927   4.639
   57GLY      N  872   4.805   5.989   4.839
   57GLY      H  873   4.888   5.988   4.896
   57GLY     CA  874   4.682   6.042   4.897
   57GLY    HA2  875   4.704   6.142   4.935
   57GLY    HA3  876   4.608   6.049   4.818
   57GLY      C  877   4.625   5.958   5.012
   57GLY      O  878   4.546   6.009   5.090
   58PHE      N  879   4.662   5.829   5.021
   58PHE      H  880   4.737   5.796   4.960
   58PHE     CA  881   4.600   5.732   5.112
   58PHE     HA  882   4.491   5.741   5.107
   58PHE     CB  883   4.640   5.591   5.068
   58PHE    HB2  884   4.620   5.578   4.961
   58PHE    HB3  885   4.746   5.573   5.087
   58PHE     CG  886   4.564   5.480   5.139
   58PHE    CD1  887   4.431   5.451   5.101
   58PHE    HD1  888   4.384   5.508   5.021
   58PHE    CE1  889   4.360   5.348   5.166
   58PHE    HE1  890   4.258   5.325   5.137
   58PHE     CZ  891   4.422   5.274   5.268
   58PHE     HZ  892   4.368   5.193   5.317
   58PHE    CE2  893   4.554   5.304   5.308
   58PHE    HE2  894   4.601   5.247   5.388
   58PHE    CD2  895   4.624   5.407   5.244
   58PHE    HD2  896   4.726   5.432   5.275
   58PHE      C  897   4.640   5.753   5.259
   58PHE      O  898   4.554   5.745   5.346
   59VAL      N  899   4.768   5.782   5.286
   59VAL      H  900   4.833   5.783   5.209
   59VAL     CA  901   4.821   5.806   5.422
   59VAL     HA  902   4.782   5.739   5.498
   59VAL     CB  903   4.976   5.796   5.422
   59VAL     HB  904   5.014   5.835   5.516
   59VAL    CG1  905   5.020   5.651   5.405
   59VAL   HG11  906   4.982   5.612   5.310
   59VAL   HG12  907   5.129   5.646   5.405
   59VAL   HG13  908   4.981   5.591   5.487
   59VAL    CG2  909   5.045   5.887   5.318
   59VAL   HG21  910   5.020   5.991   5.338
   59VAL   HG22  911   5.153   5.874   5.324
   59VAL   HG23  912   5.011   5.861   5.218
   59VAL      C  913   4.779   5.942   5.481
   59VAL      O  914   4.791   5.962   5.601
   60ASP      N  915   4.727   6.034   5.398
   60ASP      H  916   4.726   6.011   5.299
   60ASP     CA  917   4.672   6.164   5.439
   60ASP     HA  918   4.736   6.209   5.515
   60ASP     CB  919   4.665   6.259   5.318
   60ASP    HB2  920   4.593   6.215   5.249
   60ASP    HB3  921   4.627   6.355   5.354
   60ASP     CG  922   4.798   6.281   5.245
   60ASP    OD1  923   4.900   6.299   5.315
   60ASP    OD2  924   4.795   6.281   5.120
   60ASP      C  925   4.531   6.150   5.499
   60ASP      O  926   4.484   6.244   5.565
   61LEU      N  927   4.464   6.035   5.480
   61LEU      H  928   4.509   5.966   5.421
   61LEU     CA  929   4.335   6.002   5.540
   61LEU     HA  930   4.269   6.088   5.538
   61LEU     CB  931   4.270   5.886   5.461
   61LEU    HB2  932   4.344   5.806   5.466
   61LEU    HB3  933   4.179   5.854   5.512
   61LEU     CG  934   4.239   5.917   5.313
   61LEU     HG  935   4.328   5.959   5.266
   61LEU    CD1  936   4.197   5.789   5.239
   61LEU   HD11  937   4.109   5.747   5.286
   61LEU   HD12  938   4.176   5.813   5.135
   61LEU   HD13  939   4.279   5.716   5.244
   61LEU    CD2  940   4.130   6.025   5.300
   61LEU   HD21  941   4.164   6.117   5.348
   61LEU   HD22  942   4.111   6.044   5.195
   61LEU   HD23  943   4.039   5.990   5.348
   61LEU      C  944   4.355   5.954   5.685
   61LEU      O  945   4.464   5.914   5.725
   62THR      N  946   4.246   5.956   5.764
   62THR      H  947   4.164   6.002   5.726
   62THR     CA  948   4.237   5.899   5.899
   62THR     HA  949   4.317   5.931   5.965
   62THR     CB  950   4.101   5.933   5.964
   62THR     HB  951   4.101   5.890   6.064
   62THR    CG2  952   4.073   6.084   5.975
   62THR   HG21  953   4.072   6.128   5.875
   62THR   HG22  954   3.976   6.099   6.021
   62THR   HG23  955   4.150   6.131   6.035
   62THR    OG1  956   3.992   5.869   5.901
   62THR    HG1  957   3.910   5.894   5.945
   62THR      C  958   4.257   5.747   5.895
   62THR      O  959   4.231   5.682   5.794
   63LEU      N  960   4.299   5.690   6.009
   63LEU      H  961   4.321   5.751   6.086
   63LEU     CA  962   4.320   5.546   6.027
   63LEU     HA  963   4.391   5.508   5.953
   63LEU     CB  964   4.377   5.521   6.168
   63LEU    HB2  965   4.414   5.619   6.198
   63LEU    HB3  966   4.299   5.489   6.237
   63LEU     CG  967   4.493   5.420   6.172
   63LEU     HG  968   4.576   5.456   6.111
   63LEU    CD1  969   4.540   5.403   6.317
   63LEU   HD11  970   4.458   5.366   6.378
   63LEU   HD12  971   4.622   5.331   6.320
   63LEU   HD13  972   4.575   5.499   6.355
   63LEU    CD2  973   4.459   5.284   6.108
   63LEU   HD21  974   4.433   5.299   6.003
   63LEU   HD22  975   4.546   5.218   6.115
   63LEU   HD23  976   4.375   5.239   6.161
   63LEU      C  977   4.190   5.466   6.007
   63LEU      O  978   4.193   5.363   5.941
   64HIE      N  979   4.077   5.519   6.056
   64HIE      H  980   4.089   5.597   6.119
   64HIE     CA  981   3.941   5.468   6.035
   64HIE     HA  982   3.931   5.367   6.075
   64HIE     CB  983   3.840   5.560   6.108
   64HIE    HB2  984   3.856   5.547   6.215
   64HIE    HB3  985   3.857   5.665   6.082
   64HIE     CG  986   3.694   5.532   6.082
   64HIE    ND1  987   3.626   5.579   5.970
   64HIE    CE1  988   3.502   5.531   5.976
   64HIE    HE1  989   3.437   5.558   5.892
   64HIE    NE2  990   3.479   5.458   6.084
   64HIE    HE2  991   3.395   5.411   6.115
   64HIE    CD2  992   3.601   5.458   6.152
   64HIE    HD2  993   3.610   5.404   6.247
   64HIE      C  994   3.907   5.453   5.886
   64HIE      O  995   3.862   5.345   5.845
   65ASP      N  996   3.929   5.559   5.807
   65ASP      H  997   3.965   5.643   5.850
   65ASP     CA  998   3.895   5.562   5.665
   65ASP     HA  999   3.798   5.515   5.649
   65ASP     CB 1000   3.887   5.709   5.614
   65ASP    HB2 1001   3.981   5.756   5.644
   65ASP    HB3 1002   3.881   5.706   5.506
   65ASP     CG 1003   3.769   5.789   5.671
   65ASP    OD1 1004   3.686   5.730   5.744
   65ASP    OD2 1005   3.762   5.910   5.640
   65ASP      C 1006   3.993   5.481   5.579
   65ASP      O 1007   3.949   5.427   5.477
   66GLN      N 1008   4.120   5.464   5.620
   66GLN      H 1009   4.151   5.517   5.700
   66GLN     CA 1010   4.216   5.374   5.554
   66GLN     HA 1011   4.218   5.395   5.447
   66GLN     CB 1012   4.357   5.395   5.612
   66GLN    HB2 1013   4.348   5.397   5.721
   66GLN    HB3 1014   4.418   5.310   5.582
   66GLN     CG 1015   4.424   5.526   5.565
   66GLN    HG2 1016   4.429   5.526   5.456
   66GLN    HG3 1017   4.363   5.610   5.598
   66GLN     CD 1018   4.565   5.542   5.621
   66GLN    OE1 1019   4.647   5.451   5.612
   66GLN    NE2 1020   4.595   5.658   5.679
   66GLN   HE21 1021   4.687   5.672   5.718
   66GLN   HE22 1022   4.525   5.731   5.685
   66GLN      C 1023   4.176   5.227   5.572
   66GLN      O 1024   4.180   5.151   5.475
   67VAL      N 1025   4.134   5.187   5.693
   67VAL      H 1026   4.140   5.254   5.768
   67VAL     CA 1027   4.085   5.052   5.725
   67VAL     HA 1028   4.155   4.976   5.690
   67VAL     CB 1029   4.067   5.035   5.878
   67VAL     HB 1030   4.003   5.117   5.913
   67VAL    CG1 1031   4.004   4.901   5.918
   67VAL   HG11 1032   4.067   4.819   5.884
   67VAL   HG12 1033   3.994   4.896   6.027
   67VAL   HG13 1034   3.905   4.892   5.872
   67VAL    CG2 1035   4.199   5.047   5.955
   67VAL   HG21 1036   4.243   5.145   5.936
   67VAL   HG22 1037   4.181   5.035   6.061
   67VAL   HG23 1038   4.268   4.970   5.921
   67VAL      C 1039   3.954   5.022   5.651
   67VAL      O 1040   3.939   4.912   5.599
   68HIE      N 1041   3.860   5.118   5.646
   68HIE      H 1042   3.880   5.204   5.695
   68HIE     CA 1043   3.730   5.105   5.579
   68HIE     HA 1044   3.678   5.017   5.616
   68HIE     CB 1045   3.644   5.230   5.608
   68HIE    HB2 1046   3.625   5.247   5.713
   68HIE    HB3 1047   3.698   5.315   5.567
   68HIE     CG 1048   3.510   5.227   5.539
   68HIE    ND1 1049   3.400   5.159   5.592
   68HIE    CE1 1050   3.305   5.171   5.499
   68HIE    HE1 1051   3.210   5.123   5.522
   68HIE    NE2 1052   3.344   5.241   5.393
   68HIE    HE2 1053   3.291   5.264   5.311
   68HIE    CD2 1054   3.475   5.279   5.416
   68HIE    HD2 1055   3.528   5.339   5.341
   68HIE      C 1056   3.745   5.085   5.427
   68HIE      O 1057   3.677   5.000   5.370
   69LEU      N 1058   3.836   5.161   5.363
   69LEU      H 1059   3.883   5.233   5.417
   69LEU     CA 1060   3.866   5.150   5.221
   69LEU     HA 1061   3.774   5.157   5.163
   69LEU     CB 1062   3.961   5.264   5.177
   69LEU    HB2 1063   4.035   5.267   5.257
   69LEU    HB3 1064   4.009   5.237   5.083
   69LEU     CG 1065   3.896   5.404   5.163
   69LEU     HG 1066   3.843   5.429   5.255
   69LEU    CD1 1067   4.005   5.509   5.139
   69LEU   HD11 1068   4.059   5.485   5.047
   69LEU   HD12 1069   3.960   5.608   5.129
   69LEU   HD13 1070   4.075   5.510   5.223
   69LEU    CD2 1071   3.789   5.414   5.054
   69LEU   HD21 1072   3.708   5.344   5.076
   69LEU   HD22 1073   3.749   5.515   5.051
   69LEU   HD23 1074   3.832   5.390   4.957
   69LEU      C 1075   3.930   5.015   5.187
   69LEU      O 1076   3.889   4.953   5.088
   70LEU      N 1077   4.024   4.965   5.269
   70LEU      H 1078   4.056   5.024   5.345
   70LEU     CA 1079   4.088   4.835   5.249
   70LEU     HA 1080   4.115   4.822   5.145
   70LEU     CB 1081   4.216   4.826   5.335
   70LEU    HB2 1082   4.196   4.886   5.423
   70LEU    HB3 1083   4.236   4.723   5.365
   70LEU     CG 1084   4.340   4.883   5.261
   70LEU     HG 1085   4.310   4.973   5.208
   70LEU    CD1 1086   4.452   4.916   5.360
   70LEU   HD11 1087   4.481   4.826   5.414
   70LEU   HD12 1088   4.537   4.956   5.306
   70LEU   HD13 1089   4.416   4.991   5.431
   70LEU    CD2 1090   4.392   4.787   5.153
   70LEU   HD21 1091   4.313   4.770   5.079
   70LEU   HD22 1092   4.479   4.831   5.104
   70LEU   HD23 1093   4.420   4.692   5.198
   70LEU      C 1094   3.995   4.717   5.282
   70LEU      O 1095   4.001   4.618   5.210
   71GLU      N 1096   3.906   4.728   5.382
   71GLU      H 1097   3.912   4.808   5.442
   71GLU     CA 1098   3.805   4.626   5.413
   71GLU     HA 1099   3.852   4.528   5.423
   71GLU     CB 1100   3.734   4.660   5.546
   71GLU    HB2 1101   3.810   4.659   5.624
   71GLU    HB3 1102   3.693   4.760   5.536
   71GLU     CG 1103   3.621   4.561   5.584
   71GLU    HG2 1104   3.541   4.570   5.511
   71GLU    HG3 1105   3.665   4.461   5.578
   71GLU     CD 1106   3.564   4.584   5.724
   71GLU    OE1 1107   3.534   4.701   5.755
   71GLU    OE2 1108   3.549   4.482   5.796
   71GLU      C 1109   3.702   4.609   5.300
   71GLU      O 1110   3.653   4.498   5.277
   72SER      N 1111   3.671   4.718   5.228
   72SER      H 1112   3.717   4.804   5.253
   72SER     CA 1113   3.578   4.719   5.116
   72SER     HA 1114   3.492   4.655   5.135
   72SER     CB 1115   3.528   4.864   5.099
   72SER    HB2 1116   3.489   4.899   5.195
   72SER    HB3 1117   3.612   4.927   5.070
   72SER     OG 1118   3.427   4.872   5.002
   72SER     HG 1119   3.397   4.963   4.993
   72SER      C 1120   3.644   4.674   4.984
   72SER      O 1121   3.574   4.621   4.898
   73ALA      N 1122   3.776   4.695   4.967
   73ALA      H 1123   3.829   4.723   5.048
   73ALA     CA 1124   3.846   4.681   4.839
   73ALA     HA 1125   3.772   4.671   4.760
   73ALA     CB 1126   3.928   4.808   4.815
   73ALA    HB1 1127   4.003   4.818   4.894
   73ALA    HB2 1128   3.978   4.802   4.719
   73ALA    HB3 1129   3.862   4.895   4.817
   73ALA      C 1130   3.943   4.562   4.832
   73ALA      O 1131   3.989   4.534   4.721
   74TRP      N 1132   3.979   4.495   4.943
   74TRP      H 1133   3.934   4.519   5.029
   74TRP     CA 1134   4.090   4.398   4.947
   74TRP     HA 1135   4.181   4.447   4.913
   74TRP     CB 1136   4.114   4.341   5.088
   74TRP    HB2 1137   4.209   4.286   5.090
   74TRP    HB3 1138   4.120   4.425   5.158
   74TRP     CG 1139   4.010   4.248   5.142
   74TRP    CD1 1140   3.898   4.284   5.208
   74TRP    HD1 1141   3.883   4.390   5.227
   74TRP    NE1 1142   3.824   4.171   5.238
   74TRP    HE1 1143   3.734   4.176   5.285
   74TRP    CE2 1144   3.887   4.056   5.198
   74TRP    CZ2 1145   3.857   3.919   5.209
   74TRP    HZ2 1146   3.766   3.893   5.263
   74TRP    CH2 1147   3.943   3.824   5.152
   74TRP    HH2 1148   3.922   3.717   5.157
   74TRP    CZ3 1149   4.060   3.867   5.085
   74TRP    HZ3 1150   4.128   3.796   5.038
   74TRP    CE3 1151   4.091   4.004   5.077
   74TRP    HE3 1152   4.183   4.028   5.024
   74TRP    CD2 1153   4.006   4.102   5.133
   74TRP      C 1154   4.079   4.282   4.846
   74TRP      O 1155   4.178   4.250   4.781
   75LEU      N 1156   3.960   4.222   4.830
   75LEU      H 1157   3.882   4.253   4.887
   75LEU     CA 1158   3.940   4.109   4.741
   75LEU     HA 1159   4.026   4.042   4.744
   75LEU     CB 1160   3.815   4.030   4.786
   75LEU    HB2 1161   3.836   4.005   4.890
   75LEU    HB3 1162   3.729   4.096   4.782
   75LEU     CG 1163   3.785   3.901   4.707
   75LEU     HG 1164   3.760   3.929   4.604
   75LEU    CD1 1165   3.904   3.804   4.704
   75LEU   HD11 1166   3.930   3.775   4.806
   75LEU   HD12 1167   3.878   3.715   4.647
   75LEU   HD13 1168   3.990   3.852   4.658
   75LEU    CD2 1169   3.662   3.830   4.763
   75LEU   HD21 1170   3.576   3.897   4.757
   75LEU   HD22 1171   3.642   3.740   4.706
   75LEU   HD23 1172   3.680   3.804   4.868
   75LEU      C 1173   3.929   4.154   4.594
   75LEU      O 1174   3.967   4.076   4.507
   76GLU      N 1175   3.889   4.279   4.566
   76GLU      H 1176   3.854   4.335   4.642
   76GLU     CA 1177   3.895   4.339   4.432
   76GLU     HA 1178   3.849   4.272   4.359
   76GLU     CB 1179   3.818   4.473   4.430
   76GLU    HB2 1180   3.858   4.533   4.511
   76GLU    HB3 1181   3.841   4.521   4.334
   76GLU     CG 1182   3.667   4.460   4.445
   76GLU    HG2 1183   3.628   4.405   4.359
   76GLU    HG3 1184   3.644   4.406   4.537
   76GLU     CD 1185   3.601   4.597   4.450
   76GLU    OE1 1186   3.572   4.653   4.342
   76GLU    OE2 1187   3.581   4.646   4.564
   76GLU      C 1188   4.040   4.368   4.390
   76GLU      O 1189   4.073   4.351   4.273
   77ILE      N 1190   4.126   4.410   4.485
   77ILE      H 1191   4.086   4.428   4.576
   77ILE     CA 1192   4.269   4.437   4.465
   77ILE     HA 1193   4.286   4.492   4.373
   77ILE     CB 1194   4.326   4.518   4.585
   77ILE     HB 1195   4.298   4.465   4.677
   77ILE    CG2 1196   4.480   4.533   4.579
   77ILE   HG21 1197   4.508   4.585   4.488
   77ILE   HG22 1198   4.514   4.590   4.665
   77ILE   HG23 1199   4.526   4.434   4.580
   77ILE    CG1 1200   4.263   4.658   4.595
   77ILE   HG12 1201   4.315   4.722   4.524
   77ILE   HG13 1202   4.158   4.649   4.566
   77ILE    CD1 1203   4.271   4.720   4.735
   77ILE   HD11 1204   4.376   4.729   4.765
   77ILE   HD12 1205   4.225   4.819   4.734
   77ILE   HD13 1206   4.219   4.656   4.806
   77ILE      C 1207   4.346   4.305   4.444
   77ILE      O 1208   4.434   4.301   4.358
   78LEU      N 1209   4.311   4.197   4.516
   78LEU      H 1210   4.244   4.209   4.590
   78LEU     CA 1211   4.367   4.063   4.494
   78LEU     HA 1212   4.476   4.069   4.494
   78LEU     CB 1213   4.323   3.964   4.604
   78LEU    HB2 1214   4.215   3.982   4.611
   78LEU    HB3 1215   4.340   3.863   4.567
   78LEU     CG 1216   4.387   3.979   4.744
   78LEU     HG 1217   4.359   4.075   4.786
   78LEU    CD1 1218   4.337   3.867   4.836
   78LEU   HD11 1219   4.365   3.770   4.794
   78LEU   HD12 1220   4.382   3.878   4.935
   78LEU   HD13 1221   4.228   3.873   4.846
   78LEU    CD2 1222   4.540   3.980   4.742
   78LEU   HD21 1223   4.576   4.063   4.681
   78LEU   HD22 1224   4.578   3.991   4.844
   78LEU   HD23 1225   4.577   3.886   4.700
   78LEU      C 1226   4.323   4.006   4.358
   78LEU      O 1227   4.405   3.947   4.288
   79MET      N 1228   4.195   4.025   4.320
   79MET      H 1229   4.135   4.076   4.383
   79MET     CA 1230   4.137   3.971   4.197
   79MET     HA 1231   4.167   3.867   4.184
   79MET     CB 1232   3.983   3.977   4.204
   79MET    HB2 1233   3.955   4.070   4.253
   79MET    HB3 1234   3.944   3.976   4.103
   79MET     CG 1235   3.925   3.859   4.283
   79MET    HG2 1236   3.954   3.767   4.231
   79MET    HG3 1237   3.970   3.859   4.382
   79MET     SD 1238   3.745   3.863   4.299
   79MET     CE 1239   3.718   3.697   4.365
   79MET    HE1 1240   3.771   3.685   4.459
   79MET    HE2 1241   3.611   3.681   4.381
   79MET    HE3 1242   3.754   3.623   4.293
   79MET      C 1243   4.186   4.043   4.071
   79MET      O 1244   4.216   3.974   3.974
   80ILE      N 1245   4.201   4.177   4.070
   80ILE      H 1246   4.164   4.231   4.147
   80ILE     CA 1247   4.258   4.250   3.955
   80ILE     HA 1248   4.222   4.214   3.859
   80ILE     CB 1249   4.234   4.403   3.965
   80ILE     HB 1250   4.128   4.418   3.986
   80ILE    CG2 1251   4.318   4.472   4.075
   80ILE   HG21 1252   4.424   4.457   4.054
   80ILE   HG22 1253   4.296   4.579   4.076
   80ILE   HG23 1254   4.294   4.429   4.172
   80ILE    CG1 1255   4.254   4.472   3.828
   80ILE   HG12 1256   4.359   4.457   3.802
   80ILE   HG13 1257   4.191   4.417   3.757
   80ILE    CD1 1258   4.221   4.621   3.821
   80ILE   HD11 1259   4.284   4.676   3.891
   80ILE   HD12 1260   4.239   4.658   3.720
   80ILE   HD13 1261   4.116   4.636   3.847
   80ILE      C 1262   4.408   4.218   3.937
   80ILE      O 1263   4.458   4.220   3.824
   81GLY      N 1264   4.479   4.180   4.045
   81GLY      H 1265   4.429   4.174   4.133
   81GLY     CA 1266   4.621   4.148   4.044
   81GLY    HA2 1267   4.671   4.214   3.974
   81GLY    HA3 1268   4.661   4.162   4.144
   81GLY      C 1269   4.644   4.003   4.000
   81GLY      O 1270   4.743   3.977   3.931
   82LEU      N 1271   4.551   3.912   4.033
   82LEU      H 1272   4.484   3.941   4.103
   82LEU     CA 1273   4.540   3.776   3.981
   82LEU     HA 1274   4.633   3.721   3.997
   82LEU     CB 1275   4.426   3.702   4.055
   82LEU    HB2 1276   4.464   3.692   4.156
   82LEU    HB3 1277   4.339   3.768   4.056
   82LEU     CG 1278   4.386   3.564   4.000
   82LEU     HG 1279   4.349   3.576   3.898
   82LEU    CD1 1280   4.505   3.469   3.999
   82LEU   HD11 1281   4.543   3.456   4.101
   82LEU   HD12 1282   4.475   3.372   3.960
   82LEU   HD13 1283   4.584   3.510   3.936
   82LEU    CD2 1284   4.270   3.505   4.081
   82LEU   HD21 1285   4.184   3.572   4.076
   82LEU   HD22 1286   4.243   3.408   4.042
   82LEU   HD23 1287   4.301   3.495   4.185
   82LEU      C 1288   4.516   3.778   3.829
   82LEU      O 1289   4.592   3.718   3.755
   83VAL      N 1290   4.412   3.851   3.785
   83VAL      H 1291   4.352   3.887   3.858
   83VAL     CA 1292   4.372   3.871   3.645
   83VAL     HA 1293   4.352   3.778   3.592
   83VAL     CB 1294   4.242   3.956   3.646
   83VAL     HB 1295   4.258   4.038   3.716
   83VAL    CG1 1296   4.202   4.013   3.510
   83VAL   HG11 1297   4.185   3.932   3.439
   83VAL   HG12 1298   4.110   4.071   3.520
   83VAL   HG13 1299   4.281   4.078   3.473
   83VAL    CG2 1300   4.122   3.876   3.699
   83VAL   HG21 1301   4.142   3.844   3.801
   83VAL   HG22 1302   4.032   3.938   3.698
   83VAL   HG23 1303   4.105   3.788   3.636
   83VAL      C 1304   4.485   3.929   3.558
   83VAL      O 1305   4.500   3.887   3.444
   84TRP      N 1306   4.565   4.023   3.613
   84TRP      H 1307   4.539   4.055   3.705
   84TRP     CA 1308   4.681   4.084   3.549
   84TRP     HA 1309   4.652   4.127   3.453
   84TRP     CB 1310   4.737   4.196   3.639
   84TRP    HB2 1311   4.667   4.279   3.651
   84TRP    HB3 1312   4.757   4.151   3.736
   84TRP     CG 1313   4.867   4.256   3.592
   84TRP    CD1 1314   4.988   4.235   3.648
   84TRP    HD1 1315   4.992   4.176   3.740
   84TRP    NE1 1316   5.085   4.297   3.573
   84TRP    HE1 1317   5.183   4.295   3.597
   84TRP    CE2 1318   5.031   4.362   3.463
   84TRP    CZ2 1319   5.087   4.434   3.357
   84TRP    HZ2 1320   5.196   4.443   3.355
   84TRP    CH2 1321   5.002   4.490   3.260
   84TRP    HH2 1322   5.041   4.545   3.174
   84TRP    CZ3 1323   4.862   4.475   3.272
   84TRP    HZ3 1324   4.793   4.520   3.201
   84TRP    CE3 1325   4.808   4.400   3.379
   84TRP    HE3 1326   4.699   4.391   3.379
   84TRP    CD2 1327   4.891   4.341   3.476
   84TRP      C 1328   4.791   3.981   3.516
   84TRP      O 1329   4.835   3.975   3.402
   85ARG      N 1330   4.835   3.902   3.615
   85ARG      H 1331   4.796   3.916   3.708
   85ARG     CA 1332   4.942   3.804   3.599
   85ARG     HA 1333   5.017   3.841   3.528
   85ARG     CB 1334   5.011   3.782   3.736
   85ARG    HB2 1335   5.101   3.724   3.715
   85ARG    HB3 1336   5.039   3.881   3.771
   85ARG     CG 1337   4.928   3.710   3.844
   85ARG    HG2 1338   4.832   3.761   3.851
   85ARG    HG3 1339   4.913   3.607   3.812
   85ARG     CD 1340   4.998   3.712   3.981
   85ARG    HD2 1341   5.091   3.656   3.975
   85ARG    HD3 1342   5.019   3.815   4.010
   85ARG     NE 1343   4.912   3.651   4.083
   85ARG     HE 1344   4.902   3.551   4.075
   85ARG     CZ 1345   4.848   3.713   4.183
   85ARG    NH1 1346   4.858   3.845   4.202
   85ARG   HH11 1347   4.915   3.901   4.139
   85ARG   HH12 1348   4.809   3.889   4.278
   85ARG    NH2 1349   4.773   3.642   4.267
   85ARG   HH21 1350   4.764   3.542   4.254
   85ARG   HH22 1351   4.724   3.688   4.343
   85ARG      C 1352   4.893   3.672   3.536
   85ARG      O 1353   4.976   3.588   3.500
   86SER      N 1354   4.762   3.655   3.516
   86SER      H 1355   4.702   3.729   3.551
   86SER     CA 1356   4.699   3.543   3.445
   86SER     HA 1357   4.758   3.453   3.457
   86SER     CB 1358   4.559   3.519   3.503
   86SER    HB2 1359   4.503   3.613   3.503
   86SER    HB3 1360   4.506   3.446   3.442
   86SER     OG 1361   4.570   3.471   3.635
   86SER     HG 1362   4.483   3.457   3.672
   86SER      C 1363   4.680   3.574   3.295
   86SER      O 1364   4.638   3.484   3.222
   87MET      N 1365   4.709   3.697   3.248
   87MET      H 1366   4.744   3.764   3.315
   87MET     CA 1367   4.690   3.742   3.109
   87MET     HA 1368   4.585   3.735   3.082
   87MET     CB 1369   4.736   3.888   3.090
   87MET    HB2 1370   4.828   3.899   3.148
   87MET    HB3 1371   4.758   3.900   2.984
   87MET     CG 1372   4.635   3.994   3.135
   87MET    HG2 1373   4.537   3.963   3.100
   87MET    HG3 1374   4.636   3.998   3.243
   87MET     SD 1375   4.671   4.160   3.069
   87MET     CE 1376   4.846   4.180   3.112
   87MET    HE1 1377   4.905   4.101   3.064
   87MET    HE2 1378   4.881   4.277   3.078
   87MET    HE3 1379   4.858   4.173   3.220
   87MET      C 1380   4.765   3.655   3.007
   87MET      O 1381   4.706   3.615   2.907
   88GLU      N 1382   4.891   3.621   3.034
   88GLU      H 1383   4.931   3.657   3.120
   88GLU     CA 1384   4.976   3.538   2.948
   88GLU     HA 1385   4.954   3.557   2.843
   88GLU     CB 1386   5.123   3.577   2.975
   88GLU    HB2 1387   5.144   3.558   3.080
   88GLU    HB3 1388   5.187   3.513   2.913
   88GLU     CG 1389   5.151   3.725   2.942
   88GLU    HG2 1390   5.107   3.748   2.845
   88GLU    HG3 1391   5.104   3.786   3.019
   88GLU     CD 1392   5.301   3.755   2.938
   88GLU    OE1 1393   5.366   3.734   3.043
   88GLU    OE2 1394   5.347   3.799   2.831
   88GLU      C 1395   4.955   3.387   2.971
   88GLU      O 1396   5.037   3.307   2.928
   89HIE      N 1397   4.843   3.348   3.035
   89HIE      H 1398   4.790   3.422   3.078
   89HIE     CA 1399   4.803   3.210   3.060
   89HIE     HA 1400   4.852   3.143   2.990
   89HIE     CB 1401   4.842   3.168   3.204
   89HIE    HB2 1402   4.784   3.221   3.280
   89HIE    HB3 1403   4.821   3.061   3.212
   89HIE     CG 1404   4.987   3.187   3.239
   89HIE    ND1 1405   5.036   3.302   3.299
   89HIE    CE1 1406   5.169   3.287   3.309
   89HIE    HE1 1407   5.222   3.371   3.353
   89HIE    NE2 1408   5.212   3.171   3.261
   89HIE    HE2 1409   5.306   3.133   3.255
   89HIE    CD2 1410   5.097   3.107   3.216
   89HIE    HD2 1411   5.103   3.008   3.172
   89HIE      C 1412   4.654   3.188   3.027
   89HIE      O 1413   4.578   3.158   3.119
   90PRO      N 1414   4.608   3.200   2.899
   90PRO     CD 1415   4.687   3.250   2.786
   90PRO    HD2 1416   4.766   3.178   2.767
   90PRO    HD3 1417   4.731   3.345   2.815
   90PRO     CG 1418   4.591   3.264   2.668
   90PRO    HG2 1419   4.640   3.232   2.576
   90PRO    HG3 1420   4.560   3.368   2.658
   90PRO     CB 1421   4.473   3.175   2.702
   90PRO    HB2 1422   4.486   3.075   2.662
   90PRO    HB3 1423   4.380   3.217   2.664
   90PRO     CA 1424   4.470   3.170   2.856
   90PRO     HA 1425   4.406   3.249   2.895
   90PRO      C 1426   4.418   3.033   2.903
   90PRO      O 1427   4.479   2.930   2.874
   91GLY      N 1428   4.308   3.034   2.979
   91GLY      H 1429   4.268   3.124   3.002
   91GLY     CA 1430   4.242   2.914   3.031
   91GLY    HA2 1431   4.134   2.929   3.026
   91GLY    HA3 1432   4.270   2.830   2.968
   91GLY      C 1433   4.281   2.883   3.176
   91GLY      O 1434   4.225   2.790   3.235
   92LYS      N 1435   4.378   2.957   3.232
   92LYS      H 1436   4.414   3.032   3.174
   92LYS     CA 1437   4.441   2.933   3.361
   92LYS     HA 1438   4.378   2.868   3.422
   92LYS     CB 1439   4.578   2.864   3.342
   92LYS    HB2 1440   4.643   2.937   3.293
   92LYS    HB3 1441   4.616   2.842   3.441
   92LYS     CG 1442   4.574   2.736   3.258
   92LYS    HG2 1443   4.496   2.672   3.300
   92LYS    HG3 1444   4.547   2.763   3.156
   92LYS     CD 1445   4.707   2.660   3.258
   92LYS    HD2 1446   4.784   2.726   3.219
   92LYS    HD3 1447   4.731   2.632   3.360
   92LYS     CE 1448   4.700   2.533   3.171
   92LYS    HE2 1449   4.624   2.467   3.213
   92LYS    HE3 1450   4.672   2.562   3.070
   92LYS     NZ 1451   4.830   2.463   3.168
   92LYS    HZ1 1452   4.856   2.437   3.262
   92LYS    HZ2 1453   4.822   2.381   3.111
   92LYS    HZ3 1454   4.900   2.525   3.130
   92LYS      C 1455   4.452   3.062   3.444
   92LYS      O 1456   4.467   3.171   3.389
   93LEU      N 1457   4.447   3.046   3.577
   93LEU      H 1458   4.428   2.952   3.609
   93LEU     CA 1459   4.463   3.151   3.676
   93LEU     HA 1460   4.470   3.248   3.626
   93LEU     CB 1461   4.340   3.154   3.770
   93LEU    HB2 1462   4.332   3.051   3.804
   93LEU    HB3 1463   4.361   3.219   3.854
   93LEU     CG 1464   4.208   3.196   3.703
   93LEU     HG 1465   4.185   3.128   3.621
   93LEU    CD1 1466   4.093   3.191   3.806
   93LEU   HD11 1467   4.115   3.259   3.888
   93LEU   HD12 1468   4.000   3.221   3.758
   93LEU   HD13 1469   4.083   3.089   3.844
   93LEU    CD2 1470   4.214   3.336   3.639
   93LEU   HD21 1471   4.291   3.337   3.562
   93LEU   HD22 1472   4.117   3.359   3.594
   93LEU   HD23 1473   4.237   3.410   3.715
   93LEU      C 1474   4.591   3.126   3.755
   93LEU      O 1475   4.603   3.025   3.825
   94LEU      N 1476   4.687   3.219   3.742
   94LEU      H 1477   4.666   3.295   3.680
   94LEU     CA 1478   4.817   3.218   3.809
   94LEU     HA 1479   4.854   3.116   3.820
   94LEU     CB 1480   4.916   3.298   3.721
   94LEU    HB2 1481   4.905   3.254   3.621
   94LEU    HB3 1482   4.884   3.402   3.718
   94LEU     CG 1483   5.064   3.290   3.765
   94LEU     HG 1484   5.069   3.308   3.872
   94LEU    CD1 1485   5.125   3.153   3.734
   94LEU   HD11 1486   5.121   3.135   3.626
   94LEU   HD12 1487   5.229   3.151   3.766
   94LEU   HD13 1488   5.070   3.075   3.786
   94LEU    CD2 1489   5.148   3.400   3.700
   94LEU   HD21 1490   5.109   3.498   3.728
   94LEU   HD22 1491   5.252   3.392   3.733
   94LEU   HD23 1492   5.144   3.390   3.591
   94LEU      C 1493   4.799   3.284   3.947
   94LEU      O 1494   4.832   3.401   3.966
   95PHE      N 1495   4.746   3.207   4.045
   95PHE      H 1496   4.709   3.118   4.017
   95PHE     CA 1497   4.733   3.248   4.185
   95PHE     HA 1498   4.679   3.342   4.191
   95PHE     CB 1499   4.655   3.142   4.264
   95PHE    HB2 1500   4.699   3.043   4.248
   95PHE    HB3 1501   4.658   3.165   4.371
   95PHE     CG 1502   4.509   3.131   4.226
   95PHE    CD1 1503   4.415   3.221   4.282
   95PHE    HD1 1504   4.448   3.297   4.352
   95PHE    CE1 1505   4.279   3.211   4.248
   95PHE    HE1 1506   4.207   3.279   4.293
   95PHE     CZ 1507   4.236   3.113   4.156
   95PHE     HZ 1508   4.131   3.106   4.129
   95PHE    CE2 1509   4.329   3.025   4.099
   95PHE    HE2 1510   4.296   2.949   4.028
   95PHE    CD2 1511   4.466   3.033   4.134
   95PHE    HD2 1512   4.538   2.964   4.091
   95PHE      C 1513   4.871   3.273   4.247
   95PHE      O 1514   4.892   3.376   4.311
   96ALA      N 1515   4.965   3.184   4.218
   96ALA      H 1516   4.931   3.097   4.180
   96ALA     CA 1517   5.107   3.196   4.245
   96ALA     HA 1518   5.137   3.300   4.247
   96ALA     CB 1519   5.139   3.133   4.381
   96ALA    HB1 1520   5.110   3.028   4.380
   96ALA    HB2 1521   5.245   3.141   4.401
   96ALA    HB3 1522   5.083   3.185   4.459
   96ALA      C 1523   5.185   3.132   4.128
   96ALA      O 1524   5.126   3.053   4.054
   97PRO      N 1525   5.316   3.162   4.110
   97PRO     CD 1526   5.385   3.274   4.175
   97PRO    HD2 1527   5.393   3.251   4.281
   97PRO    HD3 1528   5.324   3.363   4.162
   97PRO     CG 1529   5.520   3.285   4.106
   97PRO    HG2 1530   5.597   3.312   4.179
   97PRO    HG3 1531   5.517   3.361   4.028
   97PRO     CB 1532   5.546   3.148   4.047
   97PRO    HB2 1533   5.598   3.081   4.115
   97PRO    HB3 1534   5.603   3.157   3.955
   97PRO     CA 1535   5.406   3.093   4.016
   97PRO     HA 1536   5.375   3.123   3.916
   97PRO      C 1537   5.406   2.938   4.025
   97PRO      O 1538   5.428   2.872   3.924
   98ASN      N 1539   5.376   2.883   4.144
   98ASN      H 1540   5.369   2.949   4.221
   98ASN     CA 1541   5.364   2.740   4.174
   98ASN     HA 1542   5.393   2.681   4.088
   98ASN     CB 1543   5.456   2.704   4.293
   98ASN    HB2 1544   5.459   2.596   4.303
   98ASN    HB3 1545   5.555   2.741   4.265
   98ASN     CG 1546   5.417   2.765   4.428
   98ASN    OD1 1547   5.384   2.883   4.439
   98ASN    ND2 1548   5.419   2.682   4.532
   98ASN   HD21 1549   5.394   2.716   4.624
   98ASN   HD22 1550   5.444   2.585   4.519
   98ASN      C 1551   5.217   2.698   4.201
   98ASN      O 1552   5.194   2.589   4.253
   99LEU      N 1553   5.119   2.783   4.167
   99LEU      H 1554   5.150   2.876   4.141
   99LEU     CA 1555   4.976   2.759   4.182
   99LEU     HA 1556   4.955   2.652   4.174
   99LEU     CB 1557   4.927   2.808   4.321
   99LEU    HB2 1558   5.004   2.775   4.390
   99LEU    HB3 1559   4.923   2.917   4.320
   99LEU     CG 1560   4.790   2.752   4.367
   99LEU     HG 1561   4.718   2.769   4.287
   99LEU    CD1 1562   4.797   2.602   4.399
   99LEU   HD11 1563   4.869   2.585   4.479
   99LEU   HD12 1564   4.699   2.567   4.431
   99LEU   HD13 1565   4.828   2.547   4.310
   99LEU    CD2 1566   4.737   2.828   4.490
   99LEU   HD21 1567   4.725   2.934   4.464
   99LEU   HD22 1568   4.641   2.787   4.520
   99LEU   HD23 1569   4.809   2.819   4.572
   99LEU      C 1570   4.901   2.813   4.060
   99LEU      O 1571   4.808   2.893   4.073
  100LEU      N 1572   4.943   2.768   3.941
  100LEU      H 1573   5.027   2.712   3.940
  100LEU     CA 1574   4.876   2.793   3.813
  100LEU     HA 1575   4.830   2.892   3.813
  100LEU     CB 1576   4.982   2.787   3.700
  100LEU    HB2 1577   5.053   2.865   3.728
  100LEU    HB3 1578   5.031   2.690   3.703
  100LEU     CG 1579   4.929   2.814   3.557
  100LEU     HG 1580   4.857   2.735   3.533
  100LEU    CD1 1581   4.860   2.951   3.544
  100LEU   HD11 1582   4.931   3.030   3.568
  100LEU   HD12 1583   4.825   2.964   3.442
  100LEU   HD13 1584   4.775   2.956   3.612
  100LEU    CD2 1585   5.041   2.801   3.454
  100LEU   HD21 1586   5.083   2.700   3.458
  100LEU   HD22 1587   5.002   2.820   3.354
  100LEU   HD23 1588   5.120   2.873   3.477
  100LEU      C 1589   4.770   2.684   3.795
  100LEU      O 1590   4.804   2.570   3.761
  101LEU      N 1591   4.644   2.719   3.821
  101LEU      H 1592   4.627   2.815   3.845
  101LEU     CA 1593   4.529   2.629   3.812
  101LEU     HA 1594   4.562   2.525   3.817
  101LEU     CB 1595   4.434   2.656   3.931
  101LEU    HB2 1596   4.405   2.760   3.917
  101LEU    HB3 1597   4.346   2.592   3.923
  101LEU     CG 1598   4.497   2.639   4.072
  101LEU     HG 1599   4.578   2.711   4.083
  101LEU    CD1 1600   4.392   2.661   4.181
  101LEU   HD11 1601   4.311   2.589   4.170
  101LEU   HD12 1602   4.438   2.649   4.279
  101LEU   HD13 1603   4.352   2.762   4.173
  101LEU    CD2 1604   4.565   2.502   4.091
  101LEU   HD21 1605   4.644   2.490   4.018
  101LEU   HD22 1606   4.607   2.496   4.192
  101LEU   HD23 1607   4.491   2.423   4.078
  101LEU      C 1608   4.452   2.656   3.682
  101LEU      O 1609   4.440   2.772   3.642
  102ASP      N 1610   4.396   2.552   3.620
  102ASP      H 1611   4.425   2.460   3.652
  102ASP     CA 1612   4.302   2.560   3.508
  102ASP     HA 1613   4.311   2.657   3.459
  102ASP     CB 1614   4.335   2.449   3.404
  102ASP    HB2 1615   4.261   2.460   3.324
  102ASP    HB3 1616   4.434   2.475   3.366
  102ASP     CG 1617   4.335   2.304   3.453
  102ASP    OD1 1618   4.242   2.266   3.528
  102ASP    OD2 1619   4.429   2.232   3.414
  102ASP      C 1620   4.158   2.547   3.561
  102ASP      O 1621   4.136   2.526   3.680
  103ARG      N 1622   4.059   2.561   3.471
  103ARG      H 1623   4.089   2.584   3.377
  103ARG     CA 1624   3.915   2.555   3.499
  103ARG     HA 1625   3.887   2.632   3.570
  103ARG     CB 1626   3.837   2.578   3.368
  103ARG    HB2 1627   3.871   2.672   3.325
  103ARG    HB3 1628   3.862   2.496   3.300
  103ARG     CG 1629   3.685   2.583   3.389
  103ARG    HG2 1630   3.657   2.489   3.437
  103ARG    HG3 1631   3.665   2.666   3.457
  103ARG     CD 1632   3.604   2.601   3.261
  103ARG    HD2 1633   3.643   2.684   3.202
  103ARG    HD3 1634   3.606   2.510   3.201
  103ARG     NE 1635   3.466   2.630   3.298
  103ARG     HE 1636   3.449   2.728   3.314
  103ARG     CZ 1637   3.364   2.544   3.313
  103ARG    NH1 1638   3.376   2.415   3.279
  103ARG   HH11 1639   3.464   2.381   3.243
  103ARG   HH12 1640   3.297   2.353   3.291
  103ARG    NH2 1641   3.249   2.590   3.362
  103ARG   HH21 1642   3.240   2.688   3.388
  103ARG   HH22 1643   3.170   2.527   3.374
  103ARG      C 1644   3.869   2.425   3.570
  103ARG      O 1645   3.788   2.433   3.662
  104ASN      N 1646   3.922   2.309   3.528
  104ASN      H 1647   3.980   2.315   3.445
  104ASN     CA 1648   3.895   2.176   3.584
  104ASN     HA 1649   3.789   2.153   3.583
  104ASN     CB 1650   3.970   2.071   3.497
  104ASN    HB2 1651   3.922   2.071   3.399
  104ASN    HB3 1652   4.073   2.104   3.487
  104ASN     CG 1653   3.969   1.928   3.552
  104ASN    OD1 1654   3.872   1.855   3.535
  104ASN    ND2 1655   4.078   1.889   3.619
  104ASN   HD21 1656   4.082   1.795   3.657
  104ASN   HD22 1657   4.155   1.952   3.630
  104ASN      C 1658   3.936   2.168   3.733
  104ASN      O 1659   3.863   2.111   3.813
  105GLN      N 1660   4.051   2.228   3.770
  105GLN      H 1661   4.105   2.271   3.696
  105GLN     CA 1662   4.104   2.232   3.906
  105GLN     HA 1663   4.098   2.134   3.953
  105GLN     CB 1664   4.252   2.274   3.899
  105GLN    HB2 1665   4.260   2.360   3.833
  105GLN    HB3 1666   4.285   2.301   3.999
  105GLN     CG 1667   4.341   2.160   3.845
  105GLN    HG2 1668   4.343   2.080   3.919
  105GLN    HG3 1669   4.300   2.123   3.751
  105GLN     CD 1670   4.485   2.206   3.821
  105GLN    OE1 1671   4.508   2.298   3.742
  105GLN    NE2 1672   4.582   2.143   3.887
  105GLN   HE21 1673   4.678   2.171   3.874
  105GLN   HE22 1674   4.558   2.068   3.950
  105GLN      C 1675   4.028   2.329   3.999
  105GLN      O 1676   4.049   2.324   4.120
  106GLY      N 1677   3.935   2.409   3.945
  106GLY      H 1678   3.926   2.406   3.845
  106GLY     CA 1679   3.847   2.499   4.020
  106GLY    HA2 1680   3.893   2.519   4.117
  106GLY    HA3 1681   3.838   2.592   3.964
  106GLY      C 1682   3.708   2.439   4.042
  106GLY      O 1683   3.629   2.498   4.115
  107LYS      N 1684   3.679   2.321   3.984
  107LYS      H 1685   3.747   2.284   3.920
  107LYS     CA 1686   3.560   2.241   4.012
  107LYS     HA 1687   3.473   2.306   4.028
  107LYS     CB 1688   3.531   2.148   3.894
  107LYS    HB2 1689   3.621   2.089   3.876
  107LYS    HB3 1690   3.450   2.081   3.924
  107LYS     CG 1691   3.491   2.221   3.765
  107LYS    HG2 1692   3.407   2.287   3.787
  107LYS    HG3 1693   3.576   2.280   3.731
  107LYS     CD 1694   3.451   2.122   3.656
  107LYS    HD2 1695   3.536   2.057   3.637
  107LYS    HD3 1696   3.367   2.063   3.694
  107LYS     CE 1697   3.409   2.190   3.526
  107LYS    HE2 1698   3.329   2.261   3.547
  107LYS    HE3 1699   3.495   2.244   3.485
  107LYS     NZ 1700   3.362   2.091   3.428
  107LYS    HZ1 1701   3.283   2.041   3.466
  107LYS    HZ2 1702   3.335   2.138   3.343
  107LYS    HZ3 1703   3.437   2.025   3.409
  107LYS      C 1704   3.583   2.148   4.133
  107LYS      O 1705   3.487   2.113   4.201
  108SER      N 1706   3.710   2.111   4.159
  108SER      H 1707   3.780   2.143   4.094
  108SER     CA 1708   3.754   2.027   4.272
  108SER     HA 1709   3.703   1.931   4.270
  108SER     CB 1710   3.905   2.004   4.260
  108SER    HB2 1711   3.955   2.101   4.250
  108SER    HB3 1712   3.941   1.954   4.350
  108SER     OG 1713   3.935   1.924   4.148
  108SER     HG 1714   4.030   1.911   4.142
  108SER      C 1715   3.724   2.094   4.407
  108SER      O 1716   3.696   2.026   4.506
  109VAL      N 1717   3.726   2.228   4.408
  109VAL      H 1718   3.756   2.271   4.322
  109VAL     CA 1719   3.686   2.315   4.517
  109VAL     HA 1720   3.705   2.274   4.616
  109VAL     CB 1721   3.764   2.448   4.503
  109VAL     HB 1722   3.739   2.491   4.406
  109VAL    CG1 1723   3.729   2.548   4.614
  109VAL   HG11 1724   3.754   2.504   4.711
  109VAL   HG12 1725   3.787   2.639   4.600
  109VAL   HG13 1726   3.623   2.571   4.611
  109VAL    CG2 1727   3.916   2.426   4.499
  109VAL   HG21 1728   3.942   2.363   4.415
  109VAL   HG22 1729   3.966   2.522   4.489
  109VAL   HG23 1730   3.948   2.378   4.592
  109VAL      C 1731   3.535   2.341   4.502
  109VAL      O 1732   3.489   2.384   4.396
  110GLU      N 1733   3.460   2.316   4.611
  110GLU      H 1734   3.515   2.288   4.691
  110GLU     CA 1735   3.315   2.323   4.625
  110GLU     HA 1736   3.266   2.253   4.557
  110GLU     CB 1737   3.278   2.285   4.772
  110GLU    HB2 1738   3.302   2.374   4.831
  110GLU    HB3 1739   3.170   2.271   4.771
  110GLU     CG 1740   3.346   2.161   4.834
  110GLU    HG2 1741   3.452   2.172   4.811
  110GLU    HG3 1742   3.331   2.167   4.941
  110GLU     CD 1743   3.297   2.026   4.782
  110GLU    OE1 1744   3.202   2.023   4.701
  110GLU    OE2 1745   3.354   1.925   4.830
  110GLU      C 1746   3.260   2.464   4.593
  110GLU      O 1747   3.268   2.552   4.678
  111GLY      N 1748   3.206   2.487   4.473
  111GLY      H 1749   3.217   2.417   4.400
  111GLY     CA 1750   3.132   2.609   4.441
  111GLY    HA2 1751   3.060   2.584   4.362
  111GLY    HA3 1752   3.077   2.638   4.530
  111GLY      C 1753   3.219   2.726   4.394
  111GLY      O 1754   3.179   2.841   4.410
  112MET      N 1755   3.341   2.698   4.344
  112MET      H 1756   3.365   2.600   4.335
  112MET     CA 1757   3.439   2.798   4.302
  112MET     HA 1758   3.425   2.893   4.354
  112MET     CB 1759   3.579   2.741   4.339
  112MET    HB2 1760   3.585   2.746   4.447
  112MET    HB3 1761   3.578   2.637   4.307
  112MET     CG 1762   3.701   2.813   4.278
  112MET    HG2 1763   3.694   2.801   4.170
  112MET    HG3 1764   3.692   2.918   4.304
  112MET     SD 1765   3.863   2.752   4.333
  112MET     CE 1766   3.965   2.897   4.297
  112MET    HE1 1767   3.928   2.982   4.354
  112MET    HE2 1768   4.068   2.877   4.325
  112MET    HE3 1769   3.960   2.920   4.191
  112MET      C 1770   3.433   2.826   4.150
  112MET      O 1771   3.475   2.934   4.109
  113VAL      N 1772   3.387   2.730   4.068
  113VAL      H 1773   3.354   2.646   4.112
  113VAL     CA 1774   3.397   2.732   3.921
  113VAL     HA 1775   3.496   2.752   3.881
  113VAL     CB 1776   3.346   2.597   3.862
  113VAL     HB 1777   3.401   2.517   3.912
  113VAL    CG1 1778   3.195   2.575   3.882
  113VAL   HG11 1779   3.139   2.655   3.833
  113VAL   HG12 1780   3.166   2.479   3.839
  113VAL   HG13 1781   3.171   2.575   3.988
  113VAL    CG2 1782   3.385   2.579   3.714
  113VAL   HG21 1783   3.494   2.581   3.705
  113VAL   HG22 1784   3.347   2.484   3.678
  113VAL   HG23 1785   3.343   2.660   3.655
  113VAL      C 1786   3.333   2.854   3.852
  113VAL      O 1787   3.384   2.897   3.749
  114GLU      N 1788   3.226   2.913   3.909
  114GLU      H 1789   3.191   2.871   3.995
  114GLU     CA 1790   3.157   3.031   3.857
  114GLU     HA 1791   3.131   3.014   3.752
  114GLU     CB 1792   3.026   3.060   3.935
  114GLU    HB2 1793   3.057   3.092   4.035
  114GLU    HB3 1794   2.978   3.143   3.884
  114GLU     CG 1795   2.927   2.943   3.948
  114GLU    HG2 1796   2.831   2.988   3.973
  114GLU    HG3 1797   2.919   2.895   3.850
  114GLU     CD 1798   2.963   2.838   4.054
  114GLU    OE1 1799   3.037   2.874   4.148
  114GLU    OE2 1800   2.919   2.723   4.037
  114GLU      C 1801   3.247   3.155   3.864
  114GLU      O 1802   3.257   3.229   3.767
  115ILE      N 1803   3.315   3.173   3.979
  115ILE      H 1804   3.296   3.106   4.052
  115ILE     CA 1805   3.412   3.279   4.005
  115ILE     HA 1806   3.378   3.380   3.978
  115ILE     CB 1807   3.455   3.278   4.155
  115ILE     HB 1808   3.518   3.191   4.171
  115ILE    CG2 1809   3.533   3.406   4.193
  115ILE   HG21 1810   3.470   3.494   4.176
  115ILE   HG22 1811   3.562   3.401   4.298
  115ILE   HG23 1812   3.623   3.414   4.131
  115ILE    CG1 1813   3.342   3.251   4.256
  115ILE   HG12 1814   3.302   3.152   4.233
  115ILE   HG13 1815   3.387   3.250   4.355
  115ILE    CD1 1816   3.229   3.354   4.253
  115ILE   HD11 1817   3.183   3.355   4.154
  115ILE   HD12 1818   3.154   3.327   4.328
  115ILE   HD13 1819   3.269   3.453   4.276
  115ILE      C 1820   3.535   3.262   3.916
  115ILE      O 1821   3.587   3.361   3.865
  116PHE      N 1822   3.578   3.136   3.896
  116PHE      H 1823   3.530   3.065   3.949
  116PHE     CA 1824   3.691   3.096   3.812
  116PHE     HA 1825   3.782   3.145   3.845
  116PHE     CB 1826   3.710   2.943   3.824
  116PHE    HB2 1827   3.677   2.907   3.922
  116PHE    HB3 1828   3.651   2.894   3.746
  116PHE     CG 1829   3.853   2.896   3.805
  116PHE    CD1 1830   3.915   2.903   3.679
  116PHE    HD1 1831   3.858   2.937   3.592
  116PHE    CE1 1832   4.050   2.866   3.665
  116PHE    HE1 1833   4.098   2.872   3.567
  116PHE     CZ 1834   4.122   2.820   3.777
  116PHE     HZ 1835   4.227   2.793   3.766
  116PHE    CE2 1836   4.059   2.809   3.902
  116PHE    HE2 1837   4.114   2.771   3.988
  116PHE    CD2 1838   3.925   2.848   3.916
  116PHE    HD2 1839   3.876   2.840   4.013
  116PHE      C 1840   3.671   3.139   3.666
  116PHE      O 1841   3.760   3.202   3.609
  117ASP      N 1842   3.552   3.113   3.609
  117ASP      H 1843   3.486   3.061   3.665
  117ASP     CA 1844   3.514   3.150   3.472
  117ASP     HA 1845   3.591   3.118   3.402
  117ASP     CB 1846   3.381   3.081   3.434
  117ASP    HB2 1847   3.309   3.109   3.510
  117ASP    HB3 1848   3.348   3.119   3.337
  117ASP     CG 1849   3.391   2.929   3.427
  117ASP    OD1 1850   3.503   2.880   3.402
  117ASP    OD2 1851   3.286   2.863   3.444
  117ASP      C 1852   3.497   3.301   3.453
  117ASP      O 1853   3.532   3.351   3.346
  118MET      N 1854   3.450   3.373   3.556
  118MET      H 1855   3.415   3.324   3.637
  118MET     CA 1856   3.440   3.519   3.554
  118MET     HA 1857   3.393   3.552   3.461
  118MET     CB 1858   3.357   3.568   3.673
  118MET    HB2 1859   3.391   3.515   3.762
  118MET    HB3 1860   3.377   3.675   3.685
  118MET     CG 1861   3.205   3.547   3.655
  118MET    HG2 1862   3.180   3.583   3.556
  118MET    HG3 1863   3.188   3.440   3.661
  118MET     SD 1864   3.101   3.632   3.778
  118MET     CE 1865   3.139   3.539   3.928
  118MET    HE1 1866   3.246   3.548   3.950
  118MET    HE2 1867   3.082   3.580   4.012
  118MET    HE3 1868   3.114   3.434   3.914
  118MET      C 1869   3.580   3.583   3.556
  118MET      O 1870   3.602   3.680   3.483
  119LEU      N 1871   3.676   3.529   3.633
  119LEU      H 1872   3.648   3.451   3.691
  119LEU     CA 1873   3.815   3.575   3.642
  119LEU     HA 1874   3.818   3.683   3.657
  119LEU     CB 1875   3.886   3.506   3.760
  119LEU    HB2 1876   3.858   3.401   3.751
  119LEU    HB3 1877   3.994   3.516   3.749
  119LEU     CG 1878   3.845   3.558   3.900
  119LEU     HG 1879   3.737   3.573   3.901
  119LEU    CD1 1880   3.883   3.457   4.009
  119LEU   HD11 1881   3.991   3.441   4.008
  119LEU   HD12 1882   3.853   3.496   4.107
  119LEU   HD13 1883   3.832   3.362   3.991
  119LEU    CD2 1884   3.906   3.695   3.931
  119LEU   HD21 1885   3.873   3.768   3.857
  119LEU   HD22 1886   3.874   3.727   4.030
  119LEU   HD23 1887   4.015   3.688   3.929
  119LEU      C 1888   3.893   3.545   3.512
  119LEU      O 1889   3.974   3.628   3.471
  120LEU      N 1890   3.866   3.432   3.446
  120LEU      H 1891   3.802   3.367   3.489
  120LEU     CA 1892   3.923   3.396   3.315
  120LEU     HA 1893   4.032   3.406   3.319
  120LEU     CB 1894   3.888   3.250   3.280
  120LEU    HB2 1895   3.782   3.242   3.304
  120LEU    HB3 1896   3.903   3.235   3.173
  120LEU     CG 1897   3.966   3.142   3.358
  120LEU     HG 1898   3.956   3.160   3.465
  120LEU    CD1 1899   3.910   3.002   3.325
  120LEU   HD11 1900   3.921   2.984   3.218
  120LEU   HD12 1901   3.966   2.927   3.381
  120LEU   HD13 1902   3.805   2.998   3.353
  120LEU    CD2 1903   4.117   3.147   3.331
  120LEU   HD21 1904   4.156   3.244   3.360
  120LEU   HD22 1905   4.167   3.069   3.388
  120LEU   HD23 1906   4.135   3.131   3.225
  120LEU      C 1907   3.871   3.487   3.203
  120LEU      O 1908   3.948   3.522   3.114
  121ALA      N 1909   3.743   3.527   3.209
  121ALA      H 1910   3.687   3.491   3.285
  121ALA     CA 1911   3.680   3.618   3.113
  121ALA     HA 1912   3.700   3.585   3.011
  121ALA     CB 1913   3.528   3.616   3.136
  121ALA    HB1 1914   3.506   3.650   3.237
  121ALA    HB2 1915   3.479   3.682   3.064
  121ALA    HB3 1916   3.490   3.514   3.122
  121ALA      C 1917   3.730   3.763   3.127
  121ALA      O 1918   3.739   3.834   3.027
  122THR      N 1919   3.770   3.805   3.249
  122THR      H 1920   3.761   3.740   3.326
  122THR     CA 1921   3.826   3.938   3.276
  122THR     HA 1922   3.763   4.011   3.225
  122THR     CB 1923   3.823   3.968   3.428
  122THR     HB 1924   3.900   3.907   3.476
  122THR    CG2 1925   3.847   4.116   3.461
  122THR   HG21 1926   3.770   4.177   3.414
  122THR   HG22 1927   3.844   4.131   3.569
  122THR   HG23 1928   3.945   4.146   3.423
  122THR    OG1 1929   3.695   3.940   3.481
  122THR    HG1 1930   3.695   3.959   3.575
  122THR      C 1931   3.973   3.943   3.231
  122THR      O 1932   4.020   4.047   3.185
  123SER      N 1933   4.045   3.830   3.241
  123SER      H 1934   3.999   3.751   3.284
  123SER     CA 1935   4.184   3.814   3.198
  123SER     HA 1936   4.246   3.897   3.233
  123SER     CB 1937   4.237   3.683   3.260
  123SER    HB2 1938   4.226   3.689   3.368
  123SER    HB3 1939   4.178   3.600   3.222
  123SER     OG 1940   4.373   3.663   3.228
  123SER     HG 1941   4.403   3.581   3.268
  123SER      C 1942   4.194   3.810   3.044
  123SER      O 1943   4.291   3.861   2.988
  124SER      N 1944   4.091   3.755   2.978
  124SER      H 1945   4.019   3.712   3.034
  124SER     CA 1946   4.075   3.756   2.832
  124SER     HA 1947   4.166   3.721   2.784
  124SER     CB 1948   3.960   3.660   2.794
  124SER    HB2 1949   3.870   3.690   2.848
  124SER    HB3 1950   3.942   3.668   2.687
  124SER     OG 1951   3.992   3.526   2.826
  124SER     HG 1952   3.920   3.469   2.801
  124SER      C 1953   4.040   3.896   2.781
  124SER      O 1954   4.088   3.935   2.675
  125ARG      N 1955   3.961   3.974   2.858
  125ARG      H 1956   3.921   3.930   2.940
  125ARG     CA 1957   3.924   4.112   2.829
  125ARG     HA 1958   3.889   4.121   2.725
  125ARG     CB 1959   3.809   4.155   2.923
  125ARG    HB2 1960   3.726   4.087   2.903
  125ARG    HB3 1961   3.846   4.140   3.024
  125ARG     CG 1962   3.760   4.301   2.907
  125ARG    HG2 1963   3.682   4.318   2.981
  125ARG    HG3 1964   3.845   4.366   2.928
  125ARG     CD 1965   3.705   4.332   2.767
  125ARG    HD2 1966   3.784   4.320   2.694
  125ARG    HD3 1967   3.624   4.263   2.744
  125ARG     NE 1968   3.653   4.469   2.758
  125ARG     HE 1969   3.625   4.511   2.846
  125ARG     CZ 1970   3.641   4.542   2.646
  125ARG    NH1 1971   3.676   4.494   2.526
  125ARG   HH11 1972   3.713   4.400   2.518
  125ARG   HH12 1973   3.666   4.552   2.444
  125ARG    NH2 1974   3.592   4.666   2.653
  125ARG   HH21 1975   3.564   4.704   2.743
  125ARG   HH22 1976   3.582   4.722   2.570
  125ARG      C 1977   4.044   4.207   2.839
  125ARG      O 1978   4.061   4.291   2.751
  126PHE      N 1979   4.129   4.193   2.942
  126PHE      H 1980   4.105   4.124   3.012
  126PHE     CA 1981   4.251   4.271   2.961
  126PHE     HA 1982   4.229   4.378   2.955
  126PHE     CB 1983   4.311   4.241   3.101
  126PHE    HB2 1984   4.295   4.135   3.116
  126PHE    HB3 1985   4.418   4.263   3.101
  126PHE     CG 1986   4.252   4.312   3.221
  126PHE    CD1 1987   4.141   4.399   3.213
  126PHE    HD1 1988   4.089   4.412   3.117
  126PHE    CE1 1989   4.097   4.469   3.327
  126PHE    HE1 1990   4.014   4.539   3.318
  126PHE     CZ 1991   4.160   4.450   3.451
  126PHE     HZ 1992   4.124   4.503   3.539
  126PHE    CE2 1993   4.269   4.361   3.461
  126PHE    HE2 1994   4.317   4.345   3.557
  126PHE    CD2 1995   4.315   4.294   3.346
  126PHE    HD2 1996   4.401   4.227   3.353
  126PHE      C 1997   4.358   4.241   2.854
  126PHE      O 1998   4.425   4.333   2.808
  127ARG      N 1999   4.369   4.114   2.812
  127ARG      H 2000   4.317   4.044   2.863
  127ARG     CA 2001   4.456   4.069   2.703
  127ARG     HA 2002   4.558   4.107   2.716
  127ARG     CB 2003   4.460   3.914   2.704
  127ARG    HB2 2004   4.508   3.886   2.798
  127ARG    HB3 2005   4.356   3.881   2.705
  127ARG     CG 2006   4.535   3.850   2.586
  127ARG    HG2 2007   4.474   3.864   2.497
  127ARG    HG3 2008   4.630   3.902   2.574
  127ARG     CD 2009   4.562   3.700   2.606
  127ARG    HD2 2010   4.624   3.664   2.524
  127ARG    HD3 2011   4.615   3.686   2.700
  127ARG     NE 2012   4.438   3.621   2.610
  127ARG     HE 2013   4.393   3.609   2.520
  127ARG     CZ 2014   4.380   3.564   2.717
  127ARG    NH1 2015   4.430   3.577   2.841
  127ARG   HH11 2016   4.513   3.632   2.856
  127ARG   HH12 2017   4.383   3.533   2.919
  127ARG    NH2 2018   4.269   3.491   2.700
  127ARG   HH21 2019   4.231   3.480   2.607
  127ARG   HH22 2020   4.225   3.448   2.779
  127ARG      C 2021   4.410   4.124   2.566
  127ARG      O 2022   4.492   4.174   2.490
  128MET      N 2023   4.278   4.118   2.539
  128MET      H 2024   4.221   4.073   2.608
  128MET     CA 2025   4.213   4.168   2.417
  128MET     HA 2026   4.260   4.127   2.328
  128MET     CB 2027   4.065   4.125   2.419
  128MET    HB2 2028   4.064   4.016   2.420
  128MET    HB3 2029   4.023   4.162   2.513
  128MET     CG 2030   3.980   4.176   2.301
  128MET    HG2 2031   3.970   4.283   2.314
  128MET    HG3 2032   4.037   4.155   2.211
  128MET     SD 2033   3.815   4.101   2.285
  128MET     CE 2034   3.742   4.144   2.445
  128MET    HE1 2035   3.740   4.252   2.456
  128MET    HE2 2036   3.641   4.105   2.450
  128MET    HE3 2037   3.802   4.100   2.525
  128MET      C 2038   4.223   4.321   2.404
  128MET      O 2039   4.243   4.371   2.293
  129MET      N 2040   4.211   4.394   2.516
  129MET      H 2041   4.196   4.345   2.603
  129MET     CA 2042   4.220   4.540   2.520
  129MET     HA 2043   4.163   4.584   2.438
  129MET     CB 2044   4.161   4.590   2.654
  129MET    HB2 2045   4.190   4.520   2.732
  129MET    HB3 2046   4.204   4.688   2.675
  129MET     CG 2047   4.008   4.602   2.649
  129MET    HG2 2048   3.982   4.658   2.559
  129MET    HG3 2049   3.968   4.500   2.641
  129MET     SD 2050   3.937   4.683   2.794
  129MET     CE 2051   3.981   4.855   2.757
  129MET    HE1 2052   3.936   4.885   2.663
  129MET    HE2 2053   3.945   4.920   2.837
  129MET    HE3 2054   4.090   4.864   2.750
  129MET      C 2055   4.364   4.591   2.511
  129MET      O 2056   4.383   4.710   2.484
  130ASN      N 2057   4.465   4.505   2.535
  130ASN      H 2058   4.437   4.413   2.565
  130ASN     CA 2059   4.607   4.538   2.533
  130ASN     HA 2060   4.666   4.448   2.550
  130ASN     CB 2061   4.648   4.600   2.396
  130ASN    HB2 2062   4.577   4.566   2.320
  130ASN    HB3 2063   4.640   4.708   2.406
  130ASN     CG 2064   4.790   4.565   2.351
  130ASN    OD1 2065   4.886   4.586   2.424
  130ASN    ND2 2066   4.803   4.508   2.231
  130ASN   HD21 2067   4.894   4.483   2.196
  130ASN   HD22 2068   4.721   4.491   2.174
  130ASN      C 2069   4.639   4.626   2.656
  130ASN      O 2070   4.699   4.732   2.642
  131LEU      N 2071   4.591   4.585   2.776
  131LEU      H 2072   4.540   4.498   2.777
  131LEU     CA 2073   4.605   4.659   2.901
  131LEU     HA 2074   4.565   4.759   2.888
  131LEU     CB 2075   4.527   4.589   3.015
  131LEU    HB2 2076   4.425   4.583   2.979
  131LEU    HB3 2077   4.567   4.488   3.029
  131LEU     CG 2078   4.530   4.665   3.151
  131LEU     HG 2079   4.634   4.686   3.176
  131LEU    CD1 2080   4.452   4.796   3.144
  131LEU   HD11 2081   4.348   4.775   3.119
  131LEU   HD12 2082   4.456   4.846   3.241
  131LEU   HD13 2083   4.495   4.861   3.068
  131LEU    CD2 2084   4.476   4.579   3.265
  131LEU   HD21 2085   4.537   4.489   3.275
  131LEU   HD22 2086   4.479   4.635   3.358
  131LEU   HD23 2087   4.373   4.550   3.243
  131LEU      C 2088   4.753   4.673   2.937
  131LEU      O 2089   4.824   4.574   2.951
  132GLN      N 2090   4.797   4.799   2.951
  132GLN      H 2091   4.730   4.873   2.938
  132GLN     CA 2092   4.934   4.835   2.985
  132GLN     HA 2093   5.005   4.766   2.938
  132GLN     CB 2094   4.961   4.977   2.932
  132GLN    HB2 2095   4.891   5.044   2.982
  132GLN    HB3 2096   5.063   5.004   2.960
  132GLN     CG 2097   4.944   4.991   2.779
  132GLN    HG2 2098   4.841   4.967   2.752
  132GLN    HG3 2099   4.965   5.095   2.752
  132GLN     CD 2100   5.039   4.900   2.699
  132GLN    OE1 2101   5.160   4.908   2.714
  132GLN    NE2 2102   4.983   4.812   2.616
  132GLN   HE21 2103   5.041   4.750   2.562
  132GLN   HE22 2104   4.882   4.808   2.607
  132GLN      C 2105   4.950   4.833   3.137
  132GLN      O 2106   4.852   4.843   3.211
  133GLY      N 2107   5.075   4.824   3.184
  133GLY      H 2108   5.151   4.824   3.117
  133GLY     CA 2109   5.109   4.815   3.326
  133GLY    HA2 2110   5.045   4.739   3.371
  133GLY    HA3 2111   5.213   4.785   3.335
  133GLY      C 2112   5.089   4.948   3.399
  133GLY      O 2113   5.057   4.947   3.518
  134GLU      N 2114   5.099   5.061   3.327
  134GLU      H 2115   5.127   5.048   3.231
  134GLU     CA 2116   5.074   5.196   3.374
  134GLU     HA 2117   5.125   5.213   3.469
  134GLU     CB 2118   5.127   5.298   3.270
  134GLU    HB2 2119   5.078   5.273   3.176
  134GLU    HB3 2120   5.093   5.396   3.304
  134GLU     CG 2121   5.280   5.299   3.250
  134GLU    HG2 2122   5.301   5.391   3.195
  134GLU    HG3 2123   5.326   5.305   3.349
  134GLU     CD 2124   5.338   5.180   3.175
  134GLU    OE1 2125   5.272   5.135   3.078
  134GLU    OE2 2126   5.445   5.133   3.217
  134GLU      C 2127   4.923   5.221   3.393
  134GLU      O 2128   4.884   5.292   3.486
  135GLU      N 2129   4.837   5.158   3.310
  135GLU      H 2130   4.878   5.103   3.236
  135GLU     CA 2131   4.691   5.164   3.320
  135GLU     HA 2132   4.659   5.266   3.340
  135GLU     CB 2133   4.628   5.117   3.188
  135GLU    HB2 2134   4.671   5.020   3.164
  135GLU    HB3 2135   4.521   5.105   3.206
  135GLU     CG 2136   4.650   5.213   3.070
  135GLU    HG2 2137   4.606   5.309   3.097
  135GLU    HG3 2138   4.757   5.225   3.055
  135GLU     CD 2139   4.586   5.162   2.941
  135GLU    OE1 2140   4.607   5.043   2.908
  135GLU    OE2 2141   4.516   5.243   2.876
  135GLU      C 2142   4.642   5.071   3.432
  135GLU      O 2143   4.550   5.109   3.504
  136PHE      N 2144   4.703   4.953   3.449
  136PHE      H 2145   4.772   4.929   3.379
  136PHE     CA 2146   4.673   4.855   3.554
  136PHE     HA 2147   4.568   4.825   3.549
  136PHE     CB 2148   4.761   4.729   3.532
  136PHE    HB2 2149   4.714   4.673   3.452
  136PHE    HB3 2150   4.863   4.754   3.505
  136PHE     CG 2151   4.769   4.635   3.651
  136PHE    CD1 2152   4.653   4.571   3.700
  136PHE    HD1 2153   4.558   4.582   3.647
  136PHE    CE1 2154   4.660   4.494   3.818
  136PHE    HE1 2155   4.570   4.447   3.857
  136PHE     CZ 2156   4.783   4.477   3.885
  136PHE     HZ 2157   4.788   4.417   3.975
  136PHE    CE2 2158   4.899   4.539   3.835
  136PHE    HE2 2159   4.994   4.526   3.887
  136PHE    CD2 2160   4.892   4.618   3.719
  136PHE    HD2 2161   4.982   4.667   3.681
  136PHE      C 2162   4.689   4.911   3.696
  136PHE      O 2163   4.598   4.894   3.778
  137VAL      N 2164   4.802   4.978   3.726
  137VAL      H 2165   4.874   4.983   3.656
  137VAL     CA 2166   4.829   5.034   3.859
  137VAL     HA 2167   4.800   4.971   3.943
  137VAL     CB 2168   4.979   5.070   3.874
  137VAL     HB 2169   4.993   5.116   3.972
  137VAL    CG1 2170   5.069   4.947   3.862
  137VAL   HG11 2171   5.055   4.901   3.764
  137VAL   HG12 2172   5.173   4.976   3.873
  137VAL   HG13 2173   5.043   4.875   3.939
  137VAL    CG2 2174   5.029   5.184   3.783
  137VAL   HG21 2175   4.973   5.275   3.804
  137VAL   HG22 2176   5.135   5.202   3.801
  137VAL   HG23 2177   5.015   5.156   3.678
  137VAL      C 2178   4.738   5.154   3.891
  137VAL      O 2179   4.707   5.176   4.008
  138CYS      N 2180   4.692   5.228   3.789
  138CYS      H 2181   4.730   5.208   3.697
  138CYS     CA 2182   4.593   5.336   3.800
  138CYS     HA 2183   4.622   5.404   3.880
  138CYS     CB 2184   4.586   5.415   3.668
  138CYS    HB2 2185   4.593   5.350   3.581
  138CYS    HB3 2186   4.494   5.474   3.661
  138CYS     SG 2187   4.723   5.533   3.655
  138CYS     HG 2188   4.688   5.582   3.536
  138CYS      C 2189   4.454   5.280   3.834
  138CYS      O 2190   4.386   5.337   3.919
  139LEU      N 2191   4.413   5.167   3.773
  139LEU      H 2192   4.475   5.126   3.705
  139LEU     CA 2193   4.285   5.100   3.799
  139LEU     HA 2194   4.203   5.172   3.793
  139LEU     CB 2195   4.260   4.989   3.695
  139LEU    HB2 2196   4.355   4.935   3.694
  139LEU    HB3 2197   4.181   4.923   3.730
  139LEU     CG 2198   4.228   5.038   3.553
  139LEU     HG 2199   4.304   5.109   3.520
  139LEU    CD1 2200   4.225   4.918   3.457
  139LEU   HD11 2201   4.149   4.847   3.489
  139LEU   HD12 2202   4.202   4.953   3.356
  139LEU   HD13 2203   4.323   4.870   3.457
  139LEU    CD2 2204   4.096   5.118   3.543
  139LEU   HD21 2205   4.103   5.206   3.607
  139LEU   HD22 2206   4.080   5.149   3.440
  139LEU   HD23 2207   4.013   5.055   3.576
  139LEU      C 2208   4.278   5.036   3.938
  139LEU      O 2209   4.172   5.038   4.000
  140LYS      N 2210   4.390   4.982   3.987
  140LYS      H 2211   4.472   4.981   3.927
  140LYS     CA 2212   4.402   4.923   4.121
  140LYS     HA 2213   4.321   4.852   4.139
  140LYS     CB 2214   4.536   4.849   4.128
  140LYS    HB2 2215   4.546   4.791   4.036
  140LYS    HB3 2216   4.615   4.924   4.133
  140LYS     CG 2217   4.547   4.755   4.249
  140LYS    HG2 2218   4.496   4.802   4.333
  140LYS    HG3 2219   4.497   4.662   4.225
  140LYS     CD 2220   4.692   4.726   4.288
  140LYS    HD2 2221   4.745   4.822   4.286
  140LYS    HD3 2222   4.691   4.687   4.389
  140LYS     CE 2223   4.764   4.627   4.196
  140LYS    HE2 2224   4.709   4.534   4.194
  140LYS    HE3 2225   4.769   4.669   4.095
  140LYS     NZ 2226   4.900   4.603   4.246
  140LYS    HZ1 2227   4.896   4.564   4.339
  140LYS    HZ2 2228   4.947   4.537   4.184
  140LYS    HZ3 2229   4.952   4.689   4.248
  140LYS      C 2230   4.395   5.032   4.230
  140LYS      O 2231   4.337   5.009   4.335
  141SER      N 2232   4.450   5.152   4.202
  141SER      H 2233   4.498   5.161   4.114
  141SER     CA 2234   4.444   5.269   4.290
  141SER     HA 2235   4.469   5.240   4.392
  141SER     CB 2236   4.547   5.373   4.242
  141SER    HB2 2237   4.534   5.390   4.135
  141SER    HB3 2238   4.532   5.467   4.296
  141SER     OG 2239   4.676   5.325   4.268
  141SER     HG 2240   4.741   5.390   4.238
  141SER      C 2241   4.305   5.333   4.290
  141SER      O 2242   4.263   5.385   4.394
  142ILE      N 2243   4.231   5.327   4.178
  142ILE      H 2244   4.279   5.302   4.093
  142ILE     CA 2245   4.090   5.365   4.169
  142ILE     HA 2246   4.073   5.461   4.219
  142ILE     CB 2247   4.042   5.375   4.021
  142ILE     HB 2248   4.082   5.288   3.968
  142ILE    CG2 2249   3.888   5.378   4.006
  142ILE   HG21 2250   3.848   5.465   4.058
  142ILE   HG22 2251   3.862   5.385   3.900
  142ILE   HG23 2252   3.845   5.288   4.048
  142ILE    CG1 2253   4.102   5.500   3.953
  142ILE   HG12 2254   4.046   5.586   3.988
  142ILE   HG13 2255   4.206   5.507   3.986
  142ILE    CD1 2256   4.098   5.496   3.799
  142ILE   HD11 2257   3.995   5.488   3.766
  142ILE   HD12 2258   4.143   5.587   3.759
  142ILE   HD13 2259   4.155   5.409   3.764
  142ILE      C 2260   4.003   5.271   4.254
  142ILE      O 2261   3.920   5.321   4.329
  143ILE      N 2262   4.024   5.137   4.247
  143ILE      H 2263   4.083   5.104   4.172
  143ILE     CA 2264   3.956   5.038   4.332
  143ILE     HA 2265   3.847   5.046   4.324
  143ILE     CB 2266   4.000   4.893   4.293
  143ILE     HB 2267   4.108   4.894   4.279
  143ILE    CG2 2268   3.963   4.787   4.400
  143ILE   HG21 2269   3.855   4.786   4.414
  143ILE   HG22 2270   3.997   4.689   4.367
  143ILE   HG23 2271   4.012   4.812   4.494
  143ILE    CG1 2272   3.942   4.850   4.157
  143ILE   HG12 2273   3.835   4.831   4.172
  143ILE   HG13 2274   3.954   4.933   4.088
  143ILE    CD1 2275   4.008   4.724   4.098
  143ILE   HD11 2276   3.995   4.641   4.167
  143ILE   HD12 2277   3.962   4.700   4.002
  143ILE   HD13 2278   4.114   4.743   4.083
  143ILE      C 2279   3.972   5.068   4.482
  143ILE      O 2280   3.873   5.071   4.554
  144LEU      N 2281   4.096   5.094   4.528
  144LEU      H 2282   4.172   5.085   4.463
  144LEU     CA 2283   4.128   5.125   4.668
  144LEU     HA 2284   4.093   5.045   4.734
  144LEU     CB 2285   4.281   5.139   4.684
  144LEU    HB2 2286   4.316   5.038   4.661
  144LEU    HB3 2287   4.319   5.209   4.609
  144LEU     CG 2288   4.333   5.180   4.824
  144LEU     HG 2289   4.282   5.272   4.854
  144LEU    CD1 2290   4.307   5.071   4.929
  144LEU   HD11 2291   4.358   4.979   4.899
  144LEU   HD12 2292   4.345   5.104   5.026
  144LEU   HD13 2293   4.200   5.052   4.937
  144LEU    CD2 2294   4.481   5.219   4.820
  144LEU   HD21 2295   4.495   5.303   4.752
  144LEU   HD22 2296   4.514   5.247   4.920
  144LEU   HD23 2297   4.540   5.134   4.785
  144LEU      C 2298   4.057   5.251   4.720
  144LEU      O 2299   4.014   5.252   4.835
  145LEU      N 2300   4.046   5.356   4.638
  145LEU      H 2301   4.077   5.345   4.542
  145LEU     CA 2302   3.992   5.485   4.679
  145LEU     HA 2303   4.008   5.502   4.786
  145LEU     CB 2304   4.066   5.594   4.599
  145LEU    HB2 2305   4.058   5.561   4.496
  145LEU    HB3 2306   4.014   5.689   4.611
  145LEU     CG 2307   4.214   5.611   4.637
  145LEU     HG 2308   4.264   5.514   4.635
  145LEU    CD1 2309   4.282   5.706   4.538
  145LEU   HD11 2310   4.233   5.803   4.541
  145LEU   HD12 2311   4.387   5.718   4.565
  145LEU   HD13 2312   4.275   5.665   4.437
  145LEU    CD2 2313   4.235   5.662   4.781
  145LEU   HD21 2314   4.191   5.590   4.851
  145LEU   HD22 2315   4.341   5.672   4.802
  145LEU   HD23 2316   4.186   5.758   4.793
  145LEU      C 2317   3.840   5.497   4.654
  145LEU      O 2318   3.775   5.571   4.727
  146ASN      N 2319   3.784   5.426   4.555
  146ASN      H 2320   3.842   5.357   4.509
  146ASN     CA 2321   3.644   5.439   4.513
  146ASN     HA 2322   3.605   5.538   4.536
  146ASN     CB 2323   3.639   5.418   4.359
  146ASN    HB2 2324   3.714   5.484   4.316
  146ASN    HB3 2325   3.664   5.315   4.336
  146ASN     CG 2326   3.503   5.451   4.296
  146ASN    OD1 2327   3.460   5.566   4.296
  146ASN    ND2 2328   3.434   5.349   4.245
  146ASN   HD21 2329   3.343   5.365   4.203
  146ASN   HD22 2330   3.471   5.255   4.249
  146ASN      C 2331   3.552   5.334   4.577
  146ASN      O 2332   3.434   5.364   4.596
  147SER      N 2333   3.599   5.211   4.607
  147SER      H 2334   3.698   5.193   4.597
  147SER     CA 2335   3.511   5.100   4.645
  147SER     HA 2336   3.430   5.091   4.573
  147SER     CB 2337   3.589   4.967   4.648
  147SER    HB2 2338   3.684   4.983   4.700
  147SER    HB3 2339   3.530   4.892   4.701
  147SER     OG 2340   3.614   4.923   4.517
  147SER     HG 2341   3.663   4.840   4.520
  147SER      C 2342   3.436   5.119   4.778
  147SER      O 2343   3.328   5.064   4.794
  148GLY      N 2344   3.492   5.199   4.871
  148GLY      H 2345   3.577   5.245   4.843
  148GLY     CA 2346   3.440   5.225   5.005
  148GLY    HA2 2347   3.351   5.162   5.018
  148GLY    HA3 2348   3.516   5.196   5.076
  148GLY      C 2349   3.401   5.371   5.030
  148GLY      O 2350   3.352   5.401   5.138
  149VAL      N 2351   3.422   5.463   4.933
  149VAL      H 2352   3.466   5.432   4.848
  149VAL     CA 2353   3.394   5.607   4.948
  149VAL     HA 2354   3.432   5.651   5.041
  149VAL     CB 2355   3.452   5.688   4.828
  149VAL     HB 2356   3.553   5.651   4.812
  149VAL    CG1 2357   3.372   5.676   4.697
  149VAL   HG11 2358   3.270   5.712   4.713
  149VAL   HG12 2359   3.420   5.735   4.619
  149VAL   HG13 2360   3.368   5.571   4.666
  149VAL    CG2 2361   3.471   5.837   4.862
  149VAL   HG21 2362   3.540   5.846   4.946
  149VAL   HG22 2363   3.512   5.888   4.775
  149VAL   HG23 2364   3.375   5.881   4.889
  149VAL      C 2365   3.244   5.638   4.968
  149VAL      O 2366   3.210   5.733   5.039
  150TYR      N 2367   3.155   5.557   4.908
  150TYR      H 2368   3.194   5.478   4.858
  150TYR     CA 2369   3.010   5.575   4.909
  150TYR     HA 2370   2.984   5.680   4.904
  150TYR     CB 2371   2.951   5.504   4.784
  150TYR    HB2 2372   2.964   5.397   4.799
  150TYR    HB3 2373   2.844   5.527   4.784
  150TYR     CG 2374   3.013   5.544   4.651
  150TYR    CD1 2375   2.998   5.676   4.604
  150TYR    HD1 2376   2.942   5.749   4.663
  150TYR    CE1 2377   3.056   5.714   4.482
  150TYR    HE1 2378   3.044   5.816   4.445
  150TYR     CZ 2379   3.129   5.621   4.406
  150TYR     OH 2380   3.186   5.659   4.288
  150TYR     HH 2381   3.170   5.751   4.267
  150TYR    CE2 2382   3.144   5.489   4.453
  150TYR    HE2 2383   3.201   5.416   4.394
  150TYR    CD2 2384   3.086   5.450   4.575
  150TYR    HD2 2385   3.097   5.348   4.611
  150TYR      C 2386   2.944   5.514   5.034
  150TYR      O 2387   2.822   5.522   5.048
  151THR      N 2388   3.023   5.455   5.126
  151THR      H 2389   3.120   5.447   5.099
  151THR     CA 2390   2.979   5.384   5.247
  151THR     HA 2391   2.881   5.415   5.282
  151THR     CB 2392   2.978   5.230   5.225
  151THR     HB 2393   2.956   5.185   5.321
  151THR    CG2 2394   2.876   5.182   5.120
  151THR   HG21 2395   2.898   5.227   5.024
  151THR   HG22 2396   2.882   5.073   5.112
  151THR   HG23 2397   2.776   5.210   5.152
  151THR    OG1 2398   3.107   5.183   5.193
  151THR    HG1 2399   3.104   5.088   5.180
  151THR      C 2400   3.052   5.429   5.374
  151THR      O 2401   3.050   5.357   5.473
  152PHE      N 2402   3.113   5.550   5.376
  152PHE      H 2403   3.120   5.602   5.290
  152PHE     CA 2404   3.170   5.608   5.498
  152PHE     HA 2405   3.234   5.535   5.547
  152PHE     CB 2406   3.253   5.733   5.464
  152PHE    HB2 2407   3.200   5.789   5.387
  152PHE    HB3 2408   3.265   5.796   5.553
  152PHE     CG 2409   3.393   5.707   5.411
  152PHE    CD1 2410   3.480   5.618   5.477
  152PHE    HD1 2411   3.447   5.567   5.567
  152PHE    CE1 2412   3.609   5.596   5.426
  152PHE    HE1 2413   3.675   5.524   5.475
  152PHE     CZ 2414   3.654   5.666   5.312
  152PHE     HZ 2415   3.755   5.650   5.274
  152PHE    CE2 2416   3.568   5.756   5.248
  152PHE    HE2 2417   3.602   5.810   5.160
  152PHE    CD2 2418   3.437   5.776   5.297
  152PHE    HD2 2419   3.370   5.846   5.245
  152PHE      C 2420   3.058   5.650   5.594
  152PHE      O 2421   2.967   5.724   5.556
  153LEU      N 2422   3.069   5.600   5.718
  153LEU      H 2423   3.146   5.534   5.725
  153LEU     CA 2424   2.980   5.615   5.833
  153LEU     HA 2425   2.887   5.560   5.817
  153LEU     CB 2426   3.052   5.555   5.957
  153LEU    HB2 2427   3.060   5.450   5.931
  153LEU    HB3 2428   3.151   5.598   5.965
  153LEU     CG 2429   2.979   5.569   6.093
  153LEU     HG 2430   2.964   5.675   6.113
  153LEU    CD1 2431   2.843   5.497   6.094
  153LEU   HD11 2432   2.858   5.391   6.074
  153LEU   HD12 2433   2.795   5.509   6.191
  153LEU   HD13 2434   2.779   5.539   6.017
  153LEU    CD2 2435   3.068   5.518   6.207
  153LEU   HD21 2436   3.160   5.577   6.210
  153LEU   HD22 2437   3.015   5.529   6.302
  153LEU   HD23 2438   3.092   5.413   6.191
  153LEU      C 2439   2.926   5.757   5.854
  153LEU      O 2440   2.810   5.784   5.825
  154SER      N 2441   3.012   5.845   5.906
  154SER      H 2442   3.107   5.813   5.919
  154SER     CA 2443   2.980   5.982   5.944
  154SER     HA 2444   2.888   5.986   6.002
  154SER     CB 2445   3.096   6.035   6.032
  154SER    HB2 2446   3.191   6.005   5.987
  154SER    HB3 2447   3.090   6.143   6.037
  154SER     OG 2448   3.086   5.980   6.162
  154SER     HG 2449   3.158   6.013   6.216
  154SER      C 2450   2.964   6.073   5.821
  154SER      O 2451   3.011   6.041   5.711
  155SER      N 2452   2.900   6.188   5.842
  155SER      H 2453   2.848   6.192   5.929
  155SER     CA 2454   2.883   6.296   5.746
  155SER     HA 2455   2.961   6.291   5.669
  155SER     CB 2456   2.746   6.286   5.677
  155SER    HB2 2457   2.734   6.184   5.638
  155SER    HB3 2458   2.668   6.305   5.751
  155SER     OG 2459   2.733   6.378   5.570
  155SER     HG 2460   2.646   6.368   5.530
  155SER      C 2461   2.918   6.432   5.810
  155SER      O 2462   2.866   6.536   5.771
  156THR      N 2463   3.010   6.429   5.908
  156THR      H 2464   3.036   6.336   5.938
  156THR     CA 2465   3.072   6.543   5.975
  156THR     HA 2466   3.002   6.620   6.008
  156THR     CB 2467   3.150   6.490   6.099
  156THR     HB 2468   3.200   6.576   6.144
  156THR    CG2 2469   3.060   6.422   6.203
  156THR   HG21 2470   3.010   6.336   6.157
  156THR   HG22 2471   3.121   6.388   6.287
  156THR   HG23 2472   2.986   6.493   6.239
  156THR    OG1 2473   3.255   6.402   6.062
  156THR    HG1 2474   3.301   6.372   6.140
  156THR      C 2475   3.167   6.617   5.879
  156THR      O 2476   3.198   6.567   5.771
  157LEU      N 2477   3.215   6.736   5.920
  157LEU      H 2478   3.178   6.771   6.008
  157LEU     CA 2479   3.310   6.820   5.846
  157LEU     HA 2480   3.266   6.852   5.751
  157LEU     CB 2481   3.344   6.945   5.930
  157LEU    HB2 2482   3.256   6.956   5.993
  157LEU    HB3 2483   3.431   6.924   5.992
  157LEU     CG 2484   3.367   7.077   5.851
  157LEU     HG 2485   3.272   7.109   5.806
  157LEU    CD1 2486   3.419   7.186   5.945
  157LEU   HD11 2487   3.513   7.154   5.989
  157LEU   HD12 2488   3.435   7.278   5.889
  157LEU   HD13 2489   3.346   7.204   6.024
  157LEU    CD2 2490   3.460   7.063   5.730
  157LEU   HD21 2491   3.419   6.991   5.659
  157LEU   HD22 2492   3.470   7.160   5.681
  157LEU   HD23 2493   3.558   7.029   5.763
  157LEU      C 2494   3.437   6.742   5.808
  157LEU      O 2495   3.482   6.750   5.694
  158LYS      N 2496   3.491   6.663   5.902
  158LYS      H 2497   3.449   6.667   5.994
  158LYS     CA 2498   3.608   6.577   5.884
  158LYS     HA 2499   3.693   6.636   5.848
  158LYS     CB 2500   3.645   6.513   6.019
  158LYS    HB2 2501   3.630   6.588   6.096
  158LYS    HB3 2502   3.578   6.430   6.036
  158LYS     CG 2503   3.791   6.463   6.024
  158LYS    HG2 2504   3.806   6.395   5.940
  158LYS    HG3 2505   3.856   6.550   6.012
  158LYS     CD 2506   3.824   6.391   6.155
  158LYS    HD2 2507   3.783   6.450   6.237
  158LYS    HD3 2508   3.775   6.294   6.153
  158LYS     CE 2509   3.974   6.372   6.175
  158LYS    HE2 2510   4.016   6.326   6.085
  158LYS    HE3 2511   4.020   6.470   6.189
  158LYS     NZ 2512   4.003   6.287   6.292
  158LYS    HZ1 2513   3.961   6.197   6.279
  158LYS    HZ2 2514   4.103   6.277   6.303
  158LYS    HZ3 2515   3.964   6.331   6.375
  158LYS      C 2516   3.584   6.469   5.777
  158LYS      O 2517   3.670   6.451   5.692
  159SER      N 2518   3.467   6.403   5.776
  159SER      H 2519   3.402   6.422   5.850
  159SER     CA 2520   3.431   6.302   5.676
  159SER     HA 2521   3.511   6.229   5.665
  159SER     CB 2522   3.304   6.228   5.724
  159SER    HB2 2523   3.323   6.188   5.824
  159SER    HB3 2524   3.222   6.299   5.728
  159SER     OG 2525   3.270   6.122   5.637
  159SER     HG 2526   3.191   6.078   5.669
  159SER      C 2527   3.408   6.362   5.536
  159SER      O 2528   3.441   6.298   5.437
  160LEU      N 2529   3.356   6.486   5.527
  160LEU      H 2530   3.326   6.530   5.613
  160LEU     CA 2531   3.337   6.559   5.401
  160LEU     HA 2532   3.290   6.494   5.327
  160LEU     CB 2533   3.246   6.681   5.425
  160LEU    HB2 2534   3.291   6.730   5.511
  160LEU    HB3 2535   3.250   6.748   5.339
  160LEU     CG 2536   3.098   6.647   5.456
  160LEU     HG 2537   3.095   6.571   5.534
  160LEU    CD1 2538   3.024   6.773   5.505
  160LEU   HD11 2539   3.027   6.849   5.427
  160LEU   HD12 2540   2.920   6.748   5.526
  160LEU   HD13 2541   3.071   6.811   5.595
  160LEU    CD2 2542   3.025   6.585   5.337
  160LEU   HD21 2543   3.075   6.492   5.308
  160LEU   HD22 2544   2.922   6.563   5.364
  160LEU   HD23 2545   3.026   6.654   5.253
  160LEU      C 2546   3.471   6.607   5.342
  160LEU      O 2547   3.483   6.609   5.220
  161GLU      N 2548   3.571   6.638   5.426
  161GLU      H 2549   3.550   6.635   5.525
  161GLU     CA 2550   3.708   6.672   5.385
  161GLU     HA 2551   3.706   6.749   5.308
  161GLU     CB 2552   3.785   6.727   5.508
  161GLU    HB2 2553   3.762   6.661   5.592
  161GLU    HB3 2554   3.891   6.720   5.484
  161GLU     CG 2555   3.749   6.872   5.545
  161GLU    HG2 2556   3.787   6.934   5.464
  161GLU    HG3 2557   3.641   6.880   5.549
  161GLU     CD 2558   3.809   6.918   5.678
  161GLU    OE1 2559   3.846   6.832   5.761
  161GLU    OE2 2560   3.814   7.042   5.697
  161GLU      C 2561   3.783   6.549   5.332
  161GLU      O 2562   3.858   6.561   5.236
  162GLU      N 2563   3.759   6.430   5.392
  162GLU      H 2564   3.696   6.432   5.471
  162GLU     CA 2565   3.817   6.302   5.352
  162GLU     HA 2566   3.925   6.310   5.342
  162GLU     CB 2567   3.785   6.196   5.460
  162GLU    HB2 2568   3.677   6.197   5.475
  162GLU    HB3 2569   3.816   6.099   5.420
  162GLU     CG 2570   3.855   6.221   5.595
  162GLU    HG2 2571   3.852   6.328   5.612
  162GLU    HG3 2572   3.799   6.170   5.673
  162GLU     CD 2573   4.000   6.173   5.598
  162GLU    OE1 2574   4.020   6.052   5.621
  162GLU    OE2 2575   4.088   6.260   5.579
  162GLU      C 2576   3.760   6.255   5.217
  162GLU      O 2577   3.837   6.210   5.132
  163LYS      N 2578   3.629   6.271   5.194
  163LYS      H 2579   3.574   6.308   5.272
  163LYS     CA 2580   3.559   6.240   5.069
  163LYS     HA 2581   3.581   6.139   5.038
  163LYS     CB 2582   3.407   6.253   5.091
  163LYS    HB2 2583   3.389   6.344   5.148
  163LYS    HB3 2584   3.360   6.262   4.993
  163LYS     CG 2585   3.347   6.133   5.166
  163LYS    HG2 2586   3.353   6.046   5.101
  163LYS    HG3 2587   3.406   6.116   5.256
  163LYS     CD 2588   3.200   6.157   5.205
  163LYS    HD2 2589   3.195   6.248   5.265
  163LYS    HD3 2590   3.142   6.171   5.114
  163LYS     CE 2591   3.142   6.040   5.285
  163LYS    HE2 2592   3.146   5.951   5.223
  163LYS    HE3 2593   3.204   6.026   5.374
  163LYS     NZ 2594   3.003   6.065   5.326
  163LYS    HZ1 2595   2.946   6.079   5.244
  163LYS    HZ2 2596   2.969   5.986   5.379
  163LYS    HZ3 2597   3.000   6.148   5.384
  163LYS      C 2598   3.600   6.335   4.955
  163LYS      O 2599   3.618   6.289   4.843
  164ASP      N 2600   3.617   6.465   4.985
  164ASP      H 2601   3.588   6.494   5.077
  164ASP     CA 2602   3.665   6.567   4.892
  164ASP     HA 2603   3.605   6.567   4.801
  164ASP     CB 2604   3.655   6.706   4.959
  164ASP    HB2 2605   3.549   6.722   4.979
  164ASP    HB3 2606   3.709   6.704   5.053
  164ASP     CG 2607   3.707   6.820   4.872
  164ASP    OD1 2608   3.637   6.853   4.774
  164ASP    OD2 2609   3.817   6.871   4.903
  164ASP      C 2610   3.808   6.536   4.844
  164ASP      O 2611   3.835   6.544   4.724
  165HIP      N 2612   3.897   6.497   4.937
  165HIP      H 2613   3.867   6.501   5.033
  165HIP     CA 2614   4.035   6.456   4.910
  165HIP     HA 2615   4.087   6.532   4.852
  165HIP     CB 2616   4.109   6.435   5.043
  165HIP    HB2 2617   4.114   6.527   5.102
  165HIP    HB3 2618   4.057   6.358   5.100
  165HIP     CG 2619   4.252   6.387   5.028
  165HIP    ND1 2620   4.351   6.466   4.973
  165HIP    HD1 2621   4.342   6.562   4.940
  165HIP    CE1 2622   4.462   6.393   4.970
  165HIP    HE1 2623   4.552   6.439   4.929
  165HIP    NE2 2624   4.442   6.271   5.019
  165HIP    HE2 2625   4.509   6.196   5.029
  165HIP    CD2 2626   4.309   6.264   5.057
  165HIP    HD2 2627   4.269   6.173   5.101
  165HIP      C 2628   4.041   6.328   4.824
  165HIP      O 2629   4.119   6.324   4.730
  166ILE      N 2630   3.959   6.226   4.855
  166ILE      H 2631   3.908   6.233   4.941
  166ILE     CA 2632   3.950   6.100   4.779
  166ILE     HA 2633   4.048   6.055   4.762
  166ILE     CB 2634   3.859   5.999   4.854
  166ILE     HB 2635   3.774   6.056   4.894
  166ILE    CG2 2636   3.806   5.884   4.766
  166ILE   HG21 2637   3.891   5.827   4.727
  166ILE   HG22 2638   3.744   5.818   4.827
  166ILE   HG23 2639   3.748   5.924   4.684
  166ILE    CG1 2640   3.935   5.942   4.975
  166ILE   HG12 2641   4.005   5.868   4.937
  166ILE   HG13 2642   3.990   6.025   5.020
  166ILE    CD1 2643   3.846   5.878   5.081
  166ILE   HD11 2644   3.790   5.795   5.037
  166ILE   HD12 2645   3.908   5.840   5.163
  166ILE   HD13 2646   3.776   5.952   5.120
  166ILE      C 2647   3.905   6.125   4.634
  166ILE      O 2648   3.966   6.071   4.542
  167HIE      N 2649   3.802   6.209   4.614
  167HIE      H 2650   3.753   6.242   4.695
  167HIE     CA 2651   3.752   6.248   4.482
  167HIE     HA 2652   3.736   6.159   4.420
  167HIE     CB 2653   3.618   6.322   4.496
  167HIE    HB2 2654   3.625   6.396   4.577
  167HIE    HB3 2655   3.591   6.372   4.404
  167HIE     CG 2656   3.504   6.230   4.532
  167HIE    ND1 2657   3.406   6.263   4.624
  167HIE    CE1 2658   3.323   6.158   4.632
  167HIE    HE1 2659   3.241   6.169   4.703
  167HIE    NE2 2660   3.355   6.059   4.550
  167HIE    HE2 2661   3.311   5.969   4.534
  167HIE    CD2 2662   3.470   6.104   4.485
  167HIE    HD2 2663   3.519   6.042   4.411
  167HIE      C 2664   3.853   6.331   4.402
  167HIE      O 2665   3.866   6.308   4.282
  168ARG      N 2666   3.931   6.420   4.467
  168ARG      H 2667   3.909   6.438   4.564
  168ARG     CA 2668   4.040   6.496   4.406
  168ARG     HA 2669   4.004   6.548   4.317
  168ARG     CB 2670   4.095   6.599   4.506
  168ARG    HB2 2671   4.101   6.551   4.603
  168ARG    HB3 2672   4.196   6.626   4.473
  168ARG     CG 2673   4.009   6.726   4.516
  168ARG    HG2 2674   4.019   6.781   4.423
  168ARG    HG3 2675   3.906   6.694   4.530
  168ARG     CD 2676   4.051   6.816   4.633
  168ARG    HD2 2677   3.981   6.803   4.716
  168ARG    HD3 2678   4.151   6.788   4.666
  168ARG     NE 2679   4.053   6.958   4.594
  168ARG     HE 2680   4.144   6.998   4.581
  168ARG     CZ 2681   3.945   7.035   4.575
  168ARG    NH1 2682   3.821   6.989   4.594
  168ARG   HH11 2683   3.807   6.893   4.623
  168ARG   HH12 2684   3.742   7.050   4.579
  168ARG    NH2 2685   3.961   7.162   4.537
  168ARG   HH21 2686   4.054   7.198   4.522
  168ARG   HH22 2687   3.881   7.221   4.522
  168ARG      C 2688   4.154   6.405   4.357
  168ARG      O 2689   4.206   6.428   4.248
  169VAL      N 2690   4.191   6.301   4.434
  169VAL      H 2691   4.151   6.294   4.526
  169VAL     CA 2692   4.292   6.202   4.395
  169VAL     HA 2693   4.379   6.249   4.350
  169VAL     CB 2694   4.339   6.121   4.520
  169VAL     HB 2695   4.251   6.080   4.568
  169VAL    CG1 2696   4.437   6.007   4.486
  169VAL   HG11 2697   4.526   6.048   4.439
  169VAL   HG12 2698   4.466   5.955   4.578
  169VAL   HG13 2699   4.389   5.937   4.418
  169VAL    CG2 2700   4.408   6.211   4.625
  169VAL   HG21 2701   4.338   6.287   4.659
  169VAL   HG22 2702   4.439   6.150   4.710
  169VAL   HG23 2703   4.495   6.258   4.581
  169VAL      C 2704   4.238   6.108   4.285
  169VAL      O 2705   4.315   6.069   4.197
  170LEU      N 2706   4.107   6.075   4.284
  170LEU      H 2707   4.052   6.105   4.363
  170LEU     CA 2708   4.043   5.995   4.180
  170LEU     HA 2709   4.102   5.905   4.160
  170LEU     CB 2710   3.901   5.952   4.224
  170LEU    HB2 2711   3.860   6.041   4.273
  170LEU    HB3 2712   3.842   5.928   4.136
  170LEU     CG 2713   3.898   5.833   4.323
  170LEU     HG 2714   3.974   5.849   4.400
  170LEU    CD1 2715   3.760   5.821   4.389
  170LEU   HD11 2716   3.684   5.805   4.312
  170LEU   HD12 2717   3.760   5.737   4.458
  170LEU   HD13 2718   3.738   5.913   4.444
  170LEU    CD2 2719   3.935   5.701   4.254
  170LEU   HD21 2720   4.036   5.709   4.213
  170LEU   HD22 2721   3.932   5.620   4.327
  170LEU   HD23 2722   3.865   5.681   4.174
  170LEU      C 2723   4.034   6.071   4.046
  170LEU      O 2724   4.056   6.010   3.941
  171ASP      N 2725   4.009   6.203   4.049
  171ASP      H 2726   3.980   6.242   4.137
  171ASP     CA 2727   4.018   6.293   3.933
  171ASP     HA 2728   3.959   6.252   3.851
  171ASP     CB 2729   3.965   6.434   3.966
  171ASP    HB2 2730   4.024   6.469   4.051
  171ASP    HB3 2731   3.984   6.498   3.880
  171ASP     CG 2732   3.816   6.441   4.003
  171ASP    OD1 2733   3.738   6.365   3.942
  171ASP    OD2 2734   3.783   6.525   4.090
  171ASP      C 2735   4.162   6.306   3.882
  171ASP      O 2736   4.183   6.315   3.762
  172LYS      N 2737   4.262   6.300   3.973
  172LYS      H 2738   4.235   6.294   4.070
  172LYS     CA 2739   4.404   6.305   3.941
  172LYS     HA 2740   4.426   6.391   3.878
  172LYS     CB 2741   4.485   6.318   4.072
  172LYS    HB2 2742   4.424   6.376   4.142
  172LYS    HB3 2743   4.500   6.218   4.111
  172LYS     CG 2744   4.621   6.387   4.054
  172LYS    HG2 2745   4.683   6.364   4.141
  172LYS    HG3 2746   4.668   6.347   3.965
  172LYS     CD 2747   4.606   6.540   4.041
  172LYS    HD2 2748   4.531   6.559   3.965
  172LYS    HD3 2749   4.572   6.578   4.137
  172LYS     CE 2750   4.737   6.609   4.002
  172LYS    HE2 2751   4.723   6.717   4.011
  172LYS    HE3 2752   4.815   6.576   4.071
  172LYS     NZ 2753   4.776   6.576   3.864
  172LYS    HZ1 2754   4.703   6.606   3.801
  172LYS    HZ2 2755   4.862   6.622   3.841
  172LYS    HZ3 2756   4.788   6.476   3.856
  172LYS      C 2757   4.450   6.180   3.864
  172LYS      O 2758   4.524   6.193   3.766
  173ILE      N 2759   4.402   6.061   3.903
  173ILE      H 2760   4.347   6.060   3.988
  173ILE     CA 2761   4.430   5.933   3.838
  173ILE     HA 2762   4.535   5.927   3.809
  173ILE     CB 2763   4.396   5.814   3.933
  173ILE     HB 2764   4.291   5.822   3.961
  173ILE    CG2 2765   4.421   5.677   3.866
  173ILE   HG21 2766   4.526   5.669   3.837
  173ILE   HG22 2767   4.396   5.598   3.936
  173ILE   HG23 2768   4.359   5.668   3.777
  173ILE    CG1 2769   4.479   5.818   4.064
  173ILE   HG12 2770   4.578   5.778   4.042
  173ILE   HG13 2771   4.489   5.923   4.093
  173ILE    CD1 2772   4.416   5.739   4.179
  173ILE   HD11 2773   4.406   5.634   4.151
  173ILE   HD12 2774   4.479   5.747   4.268
  173ILE   HD13 2775   4.317   5.780   4.202
  173ILE      C 2776   4.353   5.921   3.704
  173ILE      O 2777   4.401   5.853   3.613
  174THR      N 2778   4.238   5.990   3.689
  174THR      H 2779   4.201   6.037   3.770
  174THR     CA 2780   4.162   5.997   3.563
  174THR     HA 2781   4.149   5.896   3.525
  174THR     CB 2782   4.022   6.058   3.590
  174THR     HB 2783   4.037   6.155   3.637
  174THR    CG2 2784   3.936   6.076   3.463
  174THR   HG21 2785   3.920   5.980   3.416
  174THR   HG22 2786   3.840   6.120   3.490
  174THR   HG23 2787   3.987   6.143   3.394
  174THR    OG1 2788   3.949   5.971   3.674
  174THR    HG1 2789   3.862   6.008   3.691
  174THR      C 2790   4.238   6.081   3.459
  174THR      O 2791   4.246   6.039   3.343
  175ASP      N 2792   4.301   6.193   3.500
  175ASP      H 2793   4.285   6.221   3.596
  175ASP     CA 2794   4.388   6.276   3.416
  175ASP     HA 2795   4.335   6.303   3.325
  175ASP     CB 2796   4.430   6.406   3.489
  175ASP    HB2 2797   4.490   6.373   3.574
  175ASP    HB3 2798   4.492   6.462   3.421
  175ASP     CG 2799   4.315   6.494   3.539
  175ASP    OD1 2800   4.210   6.496   3.472
  175ASP    OD2 2801   4.338   6.561   3.643
  175ASP      C 2802   4.516   6.202   3.376
  175ASP      O 2803   4.568   6.227   3.267
  176THR      N 2804   4.565   6.111   3.461
  176THR      H 2805   4.515   6.099   3.548
  176THR     CA 2806   4.685   6.031   3.438
  176THR     HA 2807   4.764   6.096   3.400
  176THR     CB 2808   4.731   5.972   3.574
  176THR     HB 2809   4.648   5.913   3.613
  176THR    CG2 2810   4.855   5.884   3.563
  176THR   HG21 2811   4.938   5.942   3.524
  176THR   HG22 2812   4.882   5.846   3.662
  176THR   HG23 2813   4.836   5.800   3.497
  176THR    OG1 2814   4.766   6.078   3.660
  176THR    HG1 2815   4.795   6.043   3.744
  176THR      C 2816   4.657   5.918   3.337
  176THR      O 2817   4.744   5.889   3.255
  177LEU      N 2818   4.537   5.859   3.337
  177LEU      H 2819   4.474   5.882   3.413
  177LEU     CA 2820   4.491   5.761   3.239
  177LEU     HA 2821   4.566   5.682   3.227
  177LEU     CB 2822   4.358   5.696   3.285
  177LEU    HB2 2823   4.303   5.779   3.330
  177LEU    HB3 2824   4.304   5.658   3.199
  177LEU     CG 2825   4.376   5.583   3.389
  177LEU     HG 2826   4.451   5.614   3.462
  177LEU    CD1 2827   4.243   5.554   3.461
  177LEU   HD11 2828   4.168   5.524   3.388
  177LEU   HD12 2829   4.258   5.474   3.533
  177LEU   HD13 2830   4.209   5.644   3.512
  177LEU    CD2 2831   4.431   5.455   3.325
  177LEU   HD21 2832   4.528   5.475   3.280
  177LEU   HD22 2833   4.441   5.378   3.401
  177LEU   HD23 2834   4.361   5.420   3.248
  177LEU      C 2835   4.472   5.825   3.100
  177LEU      O 2836   4.519   5.769   3.001
  178ILE      N 2837   4.408   5.943   3.094
  178ILE      H 2838   4.363   5.973   3.179
  178ILE     CA 2839   4.390   6.023   2.973
  178ILE     HA 2840   4.356   5.969   2.885
  178ILE     CB 2841   4.291   6.139   3.004
  178ILE     HB 2842   4.318   6.178   3.102
  178ILE    CG2 2843   4.291   6.255   2.902
  178ILE   HG21 2844   4.264   6.217   2.803
  178ILE   HG22 2845   4.218   6.330   2.932
  178ILE   HG23 2846   4.390   6.299   2.897
  178ILE    CG1 2847   4.147   6.087   3.026
  178ILE   HG12 2848   4.153   6.010   3.103
  178ILE   HG13 2849   4.089   6.172   3.064
  178ILE    CD1 2850   4.077   6.030   2.901
  178ILE   HD11 2851   4.135   5.946   2.863
  178ILE   HD12 2852   3.977   5.996   2.927
  178ILE   HD13 2853   4.071   6.107   2.825
  178ILE      C 2854   4.524   6.073   2.916
  178ILE      O 2855   4.540   6.077   2.794
  179HIE      N 2856   4.622   6.106   3.002
  179HIE      H 2857   4.597   6.105   3.100
  179HIE     CA 2858   4.758   6.146   2.966
  179HIE     HA 2859   4.756   6.228   2.894
  179HIE     CB 2860   4.833   6.193   3.092
  179HIE    HB2 2861   4.793   6.287   3.130
  179HIE    HB3 2862   4.820   6.115   3.167
  179HIE     CG 2863   4.982   6.213   3.076
  179HIE    ND1 2864   5.037   6.327   3.020
  179HIE    CE1 2865   5.169   6.311   3.022
  179HIE    HE1 2866   5.227   6.395   2.983
  179HIE    NE2 2867   5.208   6.194   3.071
  179HIE    HE2 2868   5.300   6.154   3.083
  179HIE    CD2 2869   5.088   6.131   3.104
  179HIE    HD2 2870   5.090   6.030   3.147
  179HIE      C 2871   4.836   6.032   2.898
  179HIE      O 2872   4.901   6.056   2.797
  180LEU      N 2873   4.828   5.909   2.953
  180LEU      H 2874   4.775   5.901   3.039
  180LEU     CA 2875   4.892   5.788   2.900
  180LEU     HA 2876   4.999   5.804   2.890
  180LEU     CB 2877   4.868   5.670   2.996
  180LEU    HB2 2878   4.763   5.678   3.022
  180LEU    HB3 2879   4.885   5.576   2.942
  180LEU     CG 2880   4.953   5.671   3.125
  180LEU     HG 2881   4.959   5.772   3.163
  180LEU    CD1 2882   4.890   5.579   3.230
  180LEU   HD11 2883   4.885   5.477   3.192
  180LEU   HD12 2884   4.951   5.580   3.321
  180LEU   HD13 2885   4.790   5.614   3.254
  180LEU    CD2 2886   5.099   5.630   3.097
  180LEU   HD21 2887   5.144   5.699   3.026
  180LEU   HD22 2888   5.156   5.632   3.190
  180LEU   HD23 2889   5.101   5.529   3.055
  180LEU      C 2890   4.838   5.751   2.761
  180LEU      O 2891   4.915   5.711   2.674
  181MET      N 2892   4.706   5.769   2.740
  181MET      H 2893   4.654   5.805   2.818
  181MET     CA 2894   4.636   5.741   2.615
  181MET     HA 2895   4.663   5.643   2.575
  181MET     CB 2896   4.485   5.741   2.646
  181MET    HB2 2897   4.463   5.831   2.703
  181MET    HB3 2898   4.433   5.744   2.551
  181MET     CG 2899   4.440   5.618   2.725
  181MET    HG2 2900   4.452   5.530   2.662
  181MET    HG3 2901   4.503   5.609   2.814
  181MET     SD 2902   4.267   5.630   2.777
  181MET     CE 2903   4.269   5.513   2.914
  181MET    HE1 2904   4.340   5.546   2.989
  181MET    HE2 2905   4.169   5.507   2.958
  181MET    HE3 2906   4.297   5.414   2.877
  181MET      C 2907   4.664   5.848   2.509
  181MET      O 2908   4.676   5.814   2.391
  182ALA      N 2909   4.678   5.975   2.549
  182ALA      H 2910   4.660   5.995   2.647
  182ALA     CA 2911   4.717   6.087   2.463
  182ALA     HA 2912   4.654   6.089   2.374
  182ALA     CB 2913   4.698   6.219   2.540
  182ALA    HB1 2914   4.761   6.218   2.629
  182ALA    HB2 2915   4.725   6.302   2.476
  182ALA    HB3 2916   4.593   6.229   2.570
  182ALA      C 2917   4.863   6.075   2.417
  182ALA      O 2918   4.893   6.107   2.301
  183LYS      N 2919   4.952   6.024   2.504
  183LYS      H 2920   4.918   6.007   2.597
  183LYS     CA 2921   5.092   5.994   2.474
  183LYS     HA 2922   5.139   6.078   2.424
  183LYS     CB 2923   5.168   5.965   2.605
  183LYS    HB2 2924   5.096   5.930   2.679
  183LYS    HB3 2925   5.241   5.886   2.585
  183LYS     CG 2926   5.241   6.088   2.661
  183LYS    HG2 2927   5.298   6.133   2.580
  183LYS    HG3 2928   5.165   6.159   2.695
  183LYS     CD 2929   5.335   6.054   2.777
  183LYS    HD2 2930   5.274   6.029   2.864
  183LYS    HD3 2931   5.394   5.967   2.748
  183LYS     CE 2932   5.429   6.170   2.812
  183LYS    HE2 2933   5.490   6.192   2.725
  183LYS    HE3 2934   5.368   6.257   2.837
  183LYS     NZ 2935   5.515   6.137   2.926
  183LYS    HZ1 2936   5.572   6.056   2.903
  183LYS    HZ2 2937   5.576   6.215   2.947
  183LYS    HZ3 2938   5.459   6.116   3.007
  183LYS      C 2939   5.107   5.872   2.382
  183LYS      O 2940   5.197   5.871   2.297
  184ALA      N 2941   5.019   5.771   2.396
  184ALA      H 2942   4.952   5.780   2.470
  184ALA     CA 2943   5.015   5.650   2.313
  184ALA     HA 2944   5.115   5.606   2.308
  184ALA     CB 2945   4.920   5.549   2.377
  184ALA    HB1 2946   4.819   5.591   2.382
  184ALA    HB2 2947   4.918   5.457   2.318
  184ALA    HB3 2948   4.954   5.526   2.478
  184ALA      C 2949   4.969   5.679   2.169
  184ALA      O 2950   4.996   5.598   2.080
  185GLY      N 2951   4.903   5.793   2.145
  185GLY      H 2952   4.874   5.846   2.226
  185GLY     CA 2953   4.870   5.845   2.013
  185GLY    HA2 2954   4.905   5.948   2.008
  185GLY    HA3 2955   4.923   5.785   1.939
  185GLY      C 2956   4.720   5.842   1.982
  185GLY      O 2957   4.684   5.874   1.869
  186LEU      N 2958   4.635   5.805   2.079
  186LEU      H 2959   4.674   5.780   2.168
  186LEU     CA 2960   4.489   5.797   2.062
  186LEU     HA 2961   4.466   5.737   1.974
  186LEU     CB 2962   4.423   5.731   2.186
  186LEU    HB2 2963   4.451   5.798   2.267
  186LEU    HB3 2964   4.315   5.733   2.172
  186LEU     CG 2965   4.468   5.587   2.220
  186LEU     HG 2966   4.570   5.589   2.258
  186LEU    CD1 2967   4.375   5.526   2.327
  186LEU   HD11 2968   4.273   5.523   2.289
  186LEU   HD12 2969   4.408   5.425   2.350
  186LEU   HD13 2970   4.379   5.587   2.417
  186LEU    CD2 2971   4.474   5.494   2.098
  186LEU   HD21 2972   4.545   5.533   2.026
  186LEU   HD22 2973   4.506   5.394   2.130
  186LEU   HD23 2974   4.375   5.487   2.052
  186LEU      C 2975   4.429   5.937   2.043
  186LEU      O 2976   4.475   6.033   2.105
  187THR      N 2977   4.324   5.947   1.961
  187THR      H 2978   4.303   5.865   1.905
  187THR     CA 2979   4.241   6.066   1.943
  187THR     HA 2980   4.298   6.158   1.928
  187THR     CB 2981   4.147   6.046   1.821
  187THR     HB 2982   4.093   6.139   1.807
  187THR    CG2 2983   4.221   6.010   1.691
  187THR   HG21 2984   4.276   5.917   1.705
  187THR   HG22 2985   4.148   5.997   1.610
  187THR   HG23 2986   4.291   6.089   1.665
  187THR    OG1 2987   4.047   5.950   1.846
  187THR    HG1 2988   3.991   5.940   1.769
  187THR      C 2989   4.159   6.092   2.070
  187THR      O 2990   4.141   6.001   2.151
  188LEU      N 2991   4.104   6.214   2.088
  188LEU      H 2992   4.128   6.286   2.022
  188LEU     CA 2993   4.018   6.249   2.202
  188LEU     HA 2994   4.072   6.234   2.296
  188LEU     CB 2995   3.977   6.398   2.193
  188LEU    HB2 2996   3.937   6.408   2.092
  188LEU    HB3 2997   3.897   6.417   2.265
  188LEU     CG 2998   4.091   6.499   2.214
  188LEU     HG 2999   4.176   6.471   2.151
  188LEU    CD1 3000   4.044   6.641   2.176
  188LEU   HD11 3001   3.959   6.669   2.239
  188LEU   HD12 3002   4.125   6.711   2.192
  188LEU   HD13 3003   4.014   6.642   2.072
  188LEU    CD2 3004   4.144   6.498   2.358
  188LEU   HD21 3005   4.183   6.399   2.382
  188LEU   HD22 3006   4.224   6.571   2.368
  188LEU   HD23 3007   4.064   6.524   2.427
  188LEU      C 3008   3.893   6.161   2.215
  188LEU      O 3009   3.850   6.134   2.328
  189GLN      N 3010   3.839   6.112   2.102
  189GLN      H 3011   3.876   6.146   2.015
  189GLN     CA 3012   3.728   6.018   2.098
  189GLN     HA 3013   3.648   6.050   2.164
  189GLN     CB 3014   3.672   6.011   1.954
  189GLN    HB2 3015   3.654   6.113   1.921
  189GLN    HB3 3016   3.749   5.966   1.891
  189GLN     CG 3017   3.542   5.929   1.943
  189GLN    HG2 3018   3.560   5.829   1.983
  189GLN    HG3 3019   3.465   5.978   2.003
  189GLN     CD 3020   3.491   5.916   1.800
  189GLN    OE1 3021   3.569   5.897   1.707
  189GLN    NE2 3022   3.359   5.927   1.781
  189GLN   HE21 3023   3.321   5.919   1.688
  189GLN   HE22 3024   3.298   5.943   1.860
  189GLN      C 3025   3.771   5.878   2.145
  189GLN      O 3026   3.700   5.817   2.225
  190GLN      N 3027   3.888   5.829   2.101
  190GLN      H 3028   3.938   5.886   2.034
  190GLN     CA 3029   3.945   5.700   2.140
  190GLN     HA 3030   3.871   5.621   2.130
  190GLN     CB 3031   4.063   5.668   2.047
  190GLN    HB2 3032   4.126   5.757   2.041
  190GLN    HB3 3033   4.120   5.587   2.093
  190GLN     CG 3034   4.021   5.626   1.905
  190GLN    HG2 3035   3.968   5.531   1.911
  190GLN    HG3 3036   3.954   5.702   1.865
  190GLN     CD 3037   4.140   5.610   1.810
  190GLN    OE1 3038   4.247   5.666   1.831
  190GLN    NE2 3039   4.121   5.533   1.702
  190GLN   HE21 3040   4.196   5.520   1.636
  190GLN   HE22 3041   4.032   5.489   1.688
  190GLN      C 3042   3.994   5.698   2.286
  190GLN      O 3043   3.994   5.592   2.347
  191GLN      N 3044   4.033   5.815   2.341
  191GLN      H 3045   4.033   5.895   2.280
  191GLN     CA 3046   4.075   5.833   2.480
  191GLN     HA 3047   4.151   5.760   2.506
  191GLN     CB 3048   4.134   5.975   2.500
  191GLN    HB2 3049   4.067   6.044   2.449
  191GLN    HB3 3050   4.133   5.995   2.607
  191GLN     CG 3051   4.277   5.991   2.446
  191GLN    HG2 3052   4.345   5.933   2.508
  191GLN    HG3 3053   4.281   5.955   2.343
  191GLN     CD 3054   4.323   6.137   2.447
  191GLN    OE1 3055   4.299   6.210   2.543
  191GLN    NE2 3056   4.390   6.182   2.340
  191GLN   HE21 3057   4.422   6.277   2.337
  191GLN   HE22 3058   4.407   6.120   2.263
  191GLN      C 3059   3.956   5.815   2.576
  191GLN      O 3060   3.968   5.737   2.671
  192HIE      N 3061   3.842   5.882   2.552
  192HIE      H 3062   3.840   5.949   2.476
  192HIE     CA 3063   3.723   5.871   2.638
  192HIE     HA 3064   3.755   5.867   2.743
  192HIE     CB 3065   3.628   5.992   2.620
  192HIE    HB2 3066   3.553   5.972   2.696
  192HIE    HB3 3067   3.679   6.086   2.642
  192HIE     CG 3068   3.553   6.013   2.490
  192HIE    ND1 3069   3.475   5.916   2.428
  192HIE    CE1 3070   3.417   5.973   2.322
  192HIE    HE1 3071   3.354   5.908   2.262
  192HIE    NE2 3072   3.447   6.101   2.309
  192HIE    HE2 3073   3.418   6.170   2.241
  192HIE    CD2 3074   3.535   6.127   2.415
  192HIE    HD2 3075   3.577   6.227   2.427
  192HIE      C 3076   3.648   5.738   2.620
  192HIE      O 3077   3.584   5.692   2.714
  193GLN      N 3078   3.660   5.674   2.502
  193GLN      H 3079   3.709   5.722   2.428
  193GLN     CA 3080   3.605   5.541   2.474
  193GLN     HA 3081   3.501   5.537   2.504
  193GLN     CB 3082   3.614   5.510   2.323
  193GLN    HB2 3083   3.709   5.550   2.287
  193GLN    HB3 3084   3.614   5.401   2.312
  193GLN     CG 3085   3.498   5.570   2.242
  193GLN    HG2 3086   3.406   5.522   2.275
  193GLN    HG3 3087   3.493   5.676   2.264
  193GLN     CD 3088   3.510   5.552   2.090
  193GLN    OE1 3089   3.421   5.597   2.017
  193GLN    NE2 3090   3.616   5.488   2.040
  193GLN   HE21 3091   3.625   5.476   1.940
  193GLN   HE22 3092   3.687   5.452   2.102
  193GLN      C 3093   3.683   5.434   2.551
  193GLN      O 3094   3.620   5.348   2.613
  194ARG      N 3095   3.817   5.440   2.552
  194ARG      H 3096   3.861   5.512   2.495
  194ARG     CA 3097   3.902   5.346   2.624
  194ARG     HA 3098   3.870   5.244   2.605
  194ARG     CB 3099   4.048   5.361   2.577
  194ARG    HB2 3100   4.051   5.346   2.469
  194ARG    HB3 3101   4.082   5.462   2.601
  194ARG     CG 3102   4.142   5.259   2.644
  194ARG    HG2 3103   4.146   5.284   2.750
  194ARG    HG3 3104   4.097   5.160   2.632
  194ARG     CD 3105   4.283   5.259   2.586
  194ARG    HD2 3106   4.280   5.235   2.480
  194ARG    HD3 3107   4.330   5.356   2.601
  194ARG     NE 3108   4.365   5.158   2.654
  194ARG     HE 3109   4.422   5.191   2.731
  194ARG     CZ 3110   4.370   5.027   2.623
  194ARG    NH1 3111   4.296   4.977   2.522
  194ARG   HH11 3112   4.236   5.038   2.469
  194ARG   HH12 3113   4.301   4.879   2.501
  194ARG    NH2 3114   4.449   4.946   2.692
  194ARG   HH21 3115   4.505   4.982   2.768
  194ARG   HH22 3116   4.453   4.847   2.669
  194ARG      C 3117   3.893   5.366   2.776
  194ARG      O 3118   3.889   5.266   2.847
  195LEU      N 3119   3.885   5.491   2.826
  195LEU      H 3120   3.900   5.567   2.762
  195LEU     CA 3121   3.863   5.522   2.967
  195LEU     HA 3122   3.941   5.475   3.028
  195LEU     CB 3123   3.868   5.675   2.989
  195LEU    HB2 3124   3.970   5.700   2.959
  195LEU    HB3 3125   3.797   5.725   2.923
  195LEU     CG 3126   3.845   5.722   3.135
  195LEU     HG 3127   3.749   5.682   3.168
  195LEU    CD1 3128   3.955   5.674   3.231
  195LEU   HD11 3129   4.051   5.714   3.198
  195LEU   HD12 3130   3.934   5.710   3.332
  195LEU   HD13 3131   3.959   5.565   3.231
  195LEU    CD2 3132   3.828   5.874   3.144
  195LEU   HD21 3133   3.742   5.904   3.084
  195LEU   HD22 3134   3.811   5.903   3.248
  195LEU   HD23 3135   3.918   5.923   3.106
  195LEU      C 3136   3.731   5.461   3.019
  195LEU      O 3137   3.731   5.398   3.124
  196ALA      N 3138   3.622   5.476   2.942
  196ALA      H 3139   3.632   5.534   2.860
  196ALA     CA 3140   3.491   5.418   2.971
  196ALA     HA 3141   3.460   5.450   3.070
  196ALA     CB 3142   3.390   5.469   2.868
  196ALA    HB1 3143   3.419   5.436   2.768
  196ALA    HB2 3144   3.291   5.430   2.892
  196ALA    HB3 3145   3.387   5.578   2.871
  196ALA      C 3146   3.493   5.264   2.971
  196ALA      O 3147   3.433   5.204   3.060
  197GLN      N 3148   3.567   5.200   2.878
  197GLN      H 3149   3.611   5.257   2.808
  197GLN     CA 3150   3.584   5.055   2.871
  197GLN     HA 3151   3.487   5.005   2.868
  197GLN     CB 3152   3.662   5.017   2.743
  197GLN    HB2 3153   3.748   5.084   2.737
  197GLN    HB3 3154   3.697   4.915   2.756
  197GLN     CG 3155   3.580   5.028   2.613
  197GLN    HG2 3156   3.513   4.942   2.608
  197GLN    HG3 3157   3.521   5.119   2.615
  197GLN     CD 3158   3.669   5.029   2.488
  197GLN    OE1 3159   3.774   4.965   2.485
  197GLN    NE2 3160   3.627   5.102   2.385
  197GLN   HE21 3161   3.683   5.105   2.300
  197GLN   HE22 3162   3.541   5.153   2.391
  197GLN      C 3163   3.660   4.999   2.993
  197GLN      O 3164   3.620   4.896   3.046
  198LEU      N 3165   3.767   5.067   3.038
  198LEU      H 3166   3.792   5.152   2.989
  198LEU     CA 3167   3.849   5.026   3.152
  198LEU     HA 3168   3.877   4.921   3.142
  198LEU     CB 3169   3.978   5.111   3.156
  198LEU    HB2 3170   3.941   5.214   3.150
  198LEU    HB3 3171   4.027   5.096   3.252
  198LEU     CG 3172   4.080   5.086   3.043
  198LEU     HG 3173   4.028   5.091   2.947
  198LEU    CD1 3174   4.190   5.193   3.047
  198LEU   HD11 3175   4.241   5.188   3.142
  198LEU   HD12 3176   4.261   5.174   2.966
  198LEU   HD13 3177   4.146   5.292   3.034
  198LEU    CD2 3178   4.141   4.946   3.048
  198LEU   HD21 3179   4.063   4.871   3.039
  198LEU   HD22 3180   4.212   4.935   2.965
  198LEU   HD23 3181   4.194   4.933   3.142
  198LEU      C 3182   3.776   5.043   3.286
  198LEU      O 3183   3.787   4.955   3.371
  199LEU      N 3184   3.699   5.152   3.303
  199LEU      H 3185   3.696   5.219   3.227
  199LEU     CA 3186   3.621   5.180   3.423
  199LEU     HA 3187   3.681   5.163   3.512
  199LEU     CB 3188   3.575   5.327   3.423
  199LEU    HB2 3189   3.531   5.340   3.324
  199LEU    HB3 3190   3.497   5.342   3.498
  199LEU     CG 3191   3.687   5.431   3.444
  199LEU     HG 3192   3.768   5.411   3.373
  199LEU    CD1 3193   3.633   5.573   3.420
  199LEU   HD11 3194   3.552   5.593   3.490
  199LEU   HD12 3195   3.713   5.646   3.435
  199LEU   HD13 3196   3.595   5.581   3.318
  199LEU    CD2 3197   3.753   5.422   3.582
  199LEU   HD21 3198   3.797   5.323   3.595
  199LEU   HD22 3199   3.831   5.498   3.590
  199LEU   HD23 3200   3.678   5.439   3.659
  199LEU      C 3201   3.497   5.089   3.436
  199LEU      O 3202   3.457   5.060   3.549
  200LEU      N 3203   3.440   5.040   3.325
  200LEU      H 3204   3.476   5.072   3.236
  200LEU     CA 3205   3.327   4.946   3.324
  200LEU     HA 3206   3.252   4.977   3.396
  200LEU     CB 3207   3.263   4.941   3.183
  200LEU    HB2 3208   3.348   4.946   3.115
  200LEU    HB3 3209   3.211   4.846   3.170
  200LEU     CG 3210   3.166   5.057   3.153
  200LEU     HG 3211   3.213   5.151   3.180
  200LEU    CD1 3212   3.131   5.059   3.003
  200LEU   HD11 3213   3.083   4.965   2.975
  200LEU   HD12 3214   3.062   5.141   2.983
  200LEU   HD13 3215   3.222   5.072   2.945
  200LEU    CD2 3216   3.037   5.051   3.237
  200LEU   HD21 3217   3.063   5.056   3.343
  200LEU   HD22 3218   2.973   5.135   3.211
  200LEU   HD23 3219   2.985   4.957   3.216
  200LEU      C 3220   3.368   4.803   3.364
  200LEU      O 3221   3.281   4.727   3.406
  201ILE      N 3222   3.497   4.765   3.356
  201ILE      H 3223   3.562   4.828   3.311
  201ILE     CA 3224   3.546   4.635   3.404
  201ILE     HA 3225   3.474   4.557   3.381
  201ILE     CB 3226   3.683   4.600   3.338
  201ILE     HB 3227   3.752   4.682   3.358
  201ILE    CG2 3228   3.741   4.468   3.392
  201ILE   HG21 3229   3.672   4.386   3.372
  201ILE   HG22 3230   3.837   4.447   3.343
  201ILE   HG23 3231   3.757   4.477   3.500
  201ILE    CG1 3232   3.668   4.588   3.185
  201ILE   HG12 3233   3.621   4.492   3.164
  201ILE   HG13 3234   3.602   4.669   3.153
  201ILE    CD1 3235   3.800   4.598   3.108
  201ILE   HD11 3236   3.866   4.517   3.140
  201ILE   HD12 3237   3.781   4.589   3.001
  201ILE   HD13 3238   3.847   4.694   3.129
  201ILE      C 3239   3.558   4.635   3.557
  201ILE      O 3240   3.547   4.527   3.617
  202LEU      N 3241   3.571   4.752   3.622
  202LEU      H 3242   3.584   4.834   3.566
  202LEU     CA 3243   3.573   4.765   3.768
  202LEU     HA 3244   3.644   4.695   3.811
  202LEU     CB 3245   3.615   4.908   3.809
  202LEU    HB2 3246   3.531   4.970   3.776
  202LEU    HB3 3247   3.623   4.914   3.917
  202LEU     CG 3248   3.745   4.961   3.744
  202LEU     HG 3249   3.731   4.969   3.637
  202LEU    CD1 3250   3.781   5.099   3.802
  202LEU   HD11 3251   3.795   5.092   3.909
  202LEU   HD12 3252   3.873   5.135   3.755
  202LEU   HD13 3253   3.700   5.169   3.780
  202LEU    CD2 3254   3.863   4.865   3.762
  202LEU   HD21 3255   3.840   4.770   3.715
  202LEU   HD22 3256   3.952   4.908   3.714
  202LEU   HD23 3257   3.883   4.850   3.868
  202LEU      C 3258   3.437   4.733   3.832
  202LEU      O 3259   3.433   4.692   3.948
  203SER      N 3260   3.327   4.743   3.756
  203SER      H 3261   3.339   4.785   3.665
  203SER     CA 3262   3.192   4.700   3.794
  203SER     HA 3263   3.166   4.739   3.893
  203SER     CB 3264   3.091   4.756   3.692
  203SER    HB2 3265   3.102   4.865   3.689
  203SER    HB3 3266   3.115   4.715   3.594
  203SER     OG 3267   2.957   4.723   3.725
  203SER     HG 3268   2.898   4.760   3.659
  203SER      C 3269   3.181   4.547   3.799
  203SER      O 3270   3.112   4.494   3.886
  204HIE      N 3271   3.250   4.475   3.708
  204HIE      H 3272   3.300   4.525   3.636
  204HIE     CA 3273   3.254   4.329   3.707
  204HIE     HA 3274   3.156   4.289   3.735
  204HIE     CB 3275   3.288   4.279   3.566
  204HIE    HB2 3276   3.221   4.320   3.490
  204HIE    HB3 3277   3.391   4.309   3.543
  204HIE     CG 3278   3.283   4.129   3.552
  204HIE    ND1 3279   3.164   4.056   3.564
  204HIE    CE1 3280   3.201   3.929   3.552
  204HIE    HE1 3281   3.122   3.855   3.559
  204HIE    NE2 3282   3.332   3.915   3.532
  204HIE    HE2 3283   3.385   3.829   3.520
  204HIE    CD2 3284   3.387   4.042   3.532
  204HIE    HD2 3285   3.494   4.055   3.517
  204HIE      C 3286   3.356   4.274   3.809
  204HIE      O 3287   3.332   4.167   3.863
  205ILE      N 3288   3.465   4.347   3.839
  205ILE      H 3289   3.487   4.425   3.779
  205ILE     CA 3290   3.560   4.313   3.947
  205ILE     HA 3291   3.584   4.207   3.947
  205ILE     CB 3292   3.690   4.397   3.932
  205ILE     HB 3293   3.661   4.500   3.915
  205ILE    CG2 3294   3.783   4.388   4.056
  205ILE   HG21 3295   3.812   4.285   4.073
  205ILE   HG22 3296   3.872   4.449   4.039
  205ILE   HG23 3297   3.730   4.426   4.143
  205ILE    CG1 3298   3.768   4.352   3.806
  205ILE   HG12 3299   3.813   4.256   3.828
  205ILE   HG13 3300   3.695   4.340   3.726
  205ILE    CD1 3301   3.878   4.450   3.761
  205ILE   HD11 3302   3.951   4.462   3.841
  205ILE   HD12 3303   3.927   4.411   3.672
  205ILE   HD13 3304   3.833   4.547   3.738
  205ILE      C 3305   3.494   4.329   4.085
  205ILE      O 3306   3.518   4.245   4.172
  206ARG      N 3307   3.406   4.429   4.102
  206ARG      H 3308   3.402   4.500   4.030
  206ARG     CA 3309   3.321   4.445   4.220
  206ARG     HA 3310   3.381   4.445   4.311
  206ARG     CB 3311   3.247   4.581   4.211
  206ARG    HB2 3312   3.324   4.658   4.209
  206ARG    HB3 3313   3.193   4.580   4.116
  206ARG     CG 3314   3.148   4.610   4.325
  206ARG    HG2 3315   3.096   4.703   4.300
  206ARG    HG3 3316   3.076   4.528   4.328
  206ARG     CD 3317   3.214   4.624   4.463
  206ARG    HD2 3318   3.181   4.544   4.529
  206ARG    HD3 3319   3.323   4.619   4.453
  206ARG     NE 3320   3.179   4.753   4.525
  206ARG     HE 3321   3.115   4.749   4.603
  206ARG     CZ 3322   3.226   4.872   4.486
  206ARG    NH1 3323   3.320   4.882   4.390
  206ARG   HH11 3324   3.356   4.799   4.346
  206ARG   HH12 3325   3.353   4.973   4.362
  206ARG    NH2 3326   3.177   4.983   4.542
  206ARG   HH21 3327   3.106   4.976   4.613
  206ARG   HH22 3328   3.212   5.073   4.513
  206ARG      C 3329   3.222   4.329   4.235
  206ARG      O 3330   3.207   4.278   4.345
  207HIE      N 3331   3.159   4.285   4.124
  207HIE      H 3332   3.172   4.338   4.039
  207HIE     CA 3333   3.067   4.171   4.122
  207HIE     HA 3334   2.990   4.184   4.198
  207HIE     CB 3335   2.998   4.160   3.984
  207HIE    HB2 3336   2.943   4.252   3.968
  207HIE    HB3 3337   3.068   4.145   3.902
  207HIE     CG 3338   2.898   4.047   3.977
  207HIE    ND1 3339   2.915   3.936   3.897
  207HIE    CE1 3340   2.812   3.854   3.921
  207HIE    HE1 3341   2.812   3.761   3.865
  207HIE    NE2 3342   2.726   3.902   4.010
  207HIE    HE2 3343   2.641   3.864   4.047
  207HIE    CD2 3344   2.781   4.026   4.046
  207HIE    HD2 3345   2.730   4.089   4.119
  207HIE      C 3346   3.138   4.040   4.158
  207HIE      O 3347   3.088   3.968   4.244
  208MET      N 3348   3.256   4.012   4.100
  208MET      H 3349   3.288   4.076   4.028
  208MET     CA 3350   3.339   3.895   4.130
  208MET     HA 3351   3.283   3.804   4.110
  208MET     CB 3352   3.465   3.896   4.042
  208MET    HB2 3353   3.504   3.997   4.042
  208MET    HB3 3354   3.537   3.828   4.088
  208MET     CG 3355   3.440   3.851   3.898
  208MET    HG2 3356   3.382   3.759   3.901
  208MET    HG3 3357   3.382   3.929   3.849
  208MET     SD 3358   3.592   3.822   3.804
  208MET     CE 3359   3.670   3.985   3.803
  208MET    HE1 3360   3.689   4.017   3.906
  208MET    HE2 3361   3.764   3.980   3.748
  208MET    HE3 3362   3.603   4.057   3.755
  208MET      C 3363   3.382   3.890   4.277
  208MET      O 3364   3.380   3.782   4.336
  209SER      N 3365   3.415   4.006   4.335
  209SER      H 3366   3.423   4.087   4.274
  209SER     CA 3367   3.448   4.023   4.476
  209SER     HA 3368   3.523   3.950   4.506
  209SER     CB 3369   3.504   4.164   4.499
  209SER    HB2 3370   3.595   4.175   4.440
  209SER    HB3 3371   3.430   4.237   4.466
  209SER     OG 3372   3.534   4.185   4.635
  209SER     HG 3373   3.569   4.274   4.647
  209SER      C 3374   3.327   3.995   4.566
  209SER      O 3375   3.344   3.924   4.665
  210ASN      N 3376   3.206   4.041   4.532
  210ASN      H 3377   3.200   4.102   4.451
  210ASN     CA 3378   3.082   4.014   4.607
  210ASN     HA 3379   3.097   4.042   4.712
  210ASN     CB 3380   2.962   4.093   4.551
  210ASN    HB2 3381   2.948   4.067   4.446
  210ASN    HB3 3382   2.876   4.060   4.609
  210ASN     CG 3383   2.973   4.246   4.562
  210ASN    OD1 3384   2.935   4.317   4.470
  210ASN    ND2 3385   3.019   4.298   4.676
  210ASN   HD21 3386   3.027   4.398   4.686
  210ASN   HD22 3387   3.046   4.236   4.752
  210ASN      C 3388   3.047   3.864   4.608
  210ASN      O 3389   3.008   3.811   4.712
  211LYS      N 3390   3.065   3.795   4.494
  211LYS      H 3391   3.095   3.846   4.412
  211LYS     CA 3392   3.041   3.651   4.481
  211LYS     HA 3393   2.948   3.623   4.530
  211LYS     CB 3394   3.030   3.616   4.331
  211LYS    HB2 3395   3.124   3.646   4.285
  211LYS    HB3 3396   3.020   3.507   4.326
  211LYS     CG 3397   2.912   3.681   4.255
  211LYS    HG2 3398   2.939   3.786   4.241
  211LYS    HG3 3399   2.908   3.632   4.157
  211LYS     CD 3400   2.775   3.671   4.323
  211LYS    HD2 3401   2.783   3.722   4.419
  211LYS    HD3 3402   2.704   3.724   4.259
  211LYS     CE 3403   2.728   3.527   4.345
  211LYS    HE2 3404   2.720   3.477   4.249
  211LYS    HE3 3405   2.801   3.475   4.407
  211LYS     NZ 3406   2.597   3.525   4.413
  211LYS    HZ1 3407   2.529   3.573   4.356
  211LYS    HZ2 3408   2.568   3.429   4.427
  211LYS    HZ3 3409   2.605   3.571   4.502
  211LYS      C 3410   3.153   3.566   4.544
  211LYS      O 3411   3.129   3.451   4.579
  212GLY      N 3412   3.271   3.625   4.569
  212GLY      H 3413   3.283   3.721   4.539
  212GLY     CA 3414   3.384   3.560   4.635
  212GLY    HA2 3415   3.378   3.452   4.618
  212GLY    HA3 3416   3.477   3.598   4.594
  212GLY      C 3417   3.381   3.586   4.787
  212GLY      O 3418   3.433   3.504   4.862
  213MET      N 3419   3.314   3.694   4.831
  213MET      H 3420   3.282   3.759   4.760
  213MET     CA 3421   3.281   3.722   4.970
  213MET     HA 3422   3.371   3.715   5.031
  213MET     CB 3423   3.223   3.865   4.985
  213MET    HB2 3424   3.142   3.873   4.912
  213MET    HB3 3425   3.181   3.871   5.086
  213MET     CG 3426   3.323   3.979   4.964
  213MET    HG2 3427   3.406   3.937   4.906
  213MET    HG3 3428   3.272   4.054   4.904
  213MET     SD 3429   3.389   4.057   5.113
  213MET     CE 3430   3.516   3.937   5.158
  213MET    HE1 3431   3.588   3.928   5.077
  213MET    HE2 3432   3.566   3.969   5.249
  213MET    HE3 3433   3.469   3.840   5.176
  213MET      C 3434   3.176   3.623   5.021
  213MET      O 3435   3.193   3.571   5.130
  214GLU      N 3436   3.072   3.594   4.941
  214GLU      H 3437   3.069   3.642   4.852
  214GLU     CA 3438   2.965   3.498   4.971
  214GLU     HA 3439   2.915   3.526   5.064
  214GLU     CB 3440   2.862   3.498   4.857
  214GLU    HB2 3441   2.918   3.495   4.763
  214GLU    HB3 3442   2.803   3.407   4.867
  214GLU     CG 3443   2.769   3.620   4.856
  214GLU    HG2 3444   2.705   3.614   4.944
  214GLU    HG3 3445   2.829   3.711   4.861
  214GLU     CD 3446   2.682   3.624   4.730
  214GLU    OE1 3447   2.620   3.519   4.700
  214GLU    OE2 3448   2.680   3.729   4.664
  214GLU      C 3449   3.019   3.355   4.987
  214GLU      O 3450   2.978   3.285   5.079
  215HIE      N 3451   3.112   3.314   4.900
  215HIE      H 3452   3.139   3.380   4.828
  215HIE     CA 3453   3.176   3.182   4.901
  215HIE     HA 3454   3.102   3.103   4.905
  215HIE     CB 3455   3.257   3.168   4.770
  215HIE    HB2 3456   3.194   3.187   4.684
  215HIE    HB3 3457   3.340   3.238   4.771
  215HIE     CG 3458   3.317   3.031   4.750
  215HIE    ND1 3459   3.451   3.012   4.715
  215HIE    CE1 3460   3.464   2.880   4.704
  215HIE    HE1 3461   3.563   2.844   4.675
  215HIE    NE2 3462   3.352   2.814   4.730
  215HIE    HE2 3463   3.337   2.714   4.729
  215HIE    CD2 3464   3.255   2.908   4.759
  215HIE    HD2 3465   3.153   2.876   4.783
  215HIE      C 3466   3.270   3.164   5.021
  215HIE      O 3467   3.279   3.055   5.076
  216LEU      N 3468   3.337   3.272   5.064
  216LEU      H 3469   3.324   3.357   5.010
  216LEU     CA 3470   3.428   3.276   5.179
  216LEU     HA 3471   3.492   3.188   5.182
  216LEU     CB 3472   3.516   3.402   5.163
  216LEU    HB2 3473   3.552   3.395   5.060
  216LEU    HB3 3474   3.453   3.490   5.173
  216LEU     CG 3475   3.637   3.414   5.259
  216LEU     HG 3476   3.600   3.402   5.361
  216LEU    CD1 3477   3.743   3.307   5.231
  216LEU   HD11 3478   3.780   3.318   5.128
  216LEU   HD12 3479   3.826   3.318   5.300
  216LEU   HD13 3480   3.700   3.207   5.243
  216LEU    CD2 3481   3.698   3.554   5.249
  216LEU   HD21 3482   3.623   3.628   5.275
  216LEU   HD22 3483   3.783   3.561   5.317
  216LEU   HD23 3484   3.732   3.571   5.147
  216LEU      C 3485   3.348   3.283   5.311
  216LEU      O 3486   3.390   3.222   5.409
  217TYR      N 3487   3.233   3.352   5.312
  217TYR      H 3488   3.207   3.397   5.226
  217TYR     CA 3489   3.143   3.366   5.428
  217TYR     HA 3490   3.200   3.390   5.517
  217TYR     CB 3491   3.044   3.482   5.400
  217TYR    HB2 3492   3.099   3.558   5.345
  217TYR    HB3 3493   2.966   3.440   5.337
  217TYR     CG 3494   2.981   3.545   5.523
  217TYR    CD1 3495   2.878   3.479   5.594
  217TYR    HD1 3496   2.840   3.384   5.558
  217TYR    CE1 3497   2.823   3.538   5.710
  217TYR    HE1 3498   2.745   3.486   5.765
  217TYR     CZ 3499   2.871   3.663   5.755
  217TYR     OH 3500   2.818   3.719   5.868
  217TYR     HH 3501   2.750   3.665   5.908
  217TYR    CE2 3502   2.972   3.730   5.683
  217TYR    HE2 3503   3.007   3.827   5.716
  217TYR    CD2 3504   3.027   3.671   5.568
  217TYR    HD2 3505   3.105   3.722   5.512
  217TYR      C 3506   3.065   3.237   5.454
  217TYR      O 3507   3.044   3.202   5.570
  218SER      N 3508   3.026   3.164   5.347
  218SER      H 3509   3.040   3.209   5.258
  218SER     CA 3510   2.959   3.034   5.350
  218SER     HA 3511   2.864   3.040   5.402
  218SER     CB 3512   2.933   2.989   5.204
  218SER    HB2 3513   2.864   3.060   5.159
  218SER    HB3 3514   3.027   2.992   5.151
  218SER     OG 3515   2.878   2.859   5.196
  218SER     HG 3516   2.863   2.836   5.104
  218SER      C 3517   3.039   2.929   5.428
  218SER      O 3518   2.983   2.857   5.511
  219MET      N 3519   3.171   2.924   5.403
  219MET      H 3520   3.205   2.988   5.333
  219MET     CA 3521   3.267   2.838   5.471
  219MET     HA 3522   3.227   2.738   5.486
  219MET     CB 3523   3.392   2.827   5.381
  219MET    HB2 3524   3.422   2.929   5.353
  219MET    HB3 3525   3.472   2.781   5.439
  219MET     CG 3526   3.367   2.745   5.254
  219MET    HG2 3527   3.343   2.643   5.284
  219MET    HG3 3528   3.282   2.789   5.202
  219MET     SD 3529   3.509   2.741   5.141
  219MET     CE 3530   3.449   2.622   5.019
  219MET    HE1 3531   3.358   2.660   4.973
  219MET    HE2 3532   3.525   2.607   4.942
  219MET    HE3 3533   3.429   2.526   5.067
  219MET      C 3534   3.307   2.902   5.604
  219MET      O 3535   3.264   2.865   5.713
  219MET    OXT 3536   3.380   3.002   5.606
  220VAL      N 3537   3.931   3.681   6.481
  220VAL     H1 3538   3.890   3.649   6.395
  220VAL     H2 3539   3.869   3.659   6.557
  220VAL     H3 3540   4.027   3.651   6.484
  220VAL     CA 3541   3.937   3.828   6.478
  220VAL     HA 3542   3.877   3.878   6.554
  220VAL     CB 3543   4.084   3.876   6.490
  220VAL     HB 3544   4.125   3.831   6.580
  220VAL    CG1 3545   4.173   3.840   6.370
  220VAL   HG11 3546   4.133   3.885   6.279
  220VAL   HG12 3547   4.274   3.878   6.386
  220VAL   HG13 3548   4.177   3.732   6.358
  220VAL    CG2 3549   4.096   4.027   6.519
  220VAL   HG21 3550   4.045   4.050   6.613
  220VAL   HG22 3551   4.201   4.055   6.526
  220VAL   HG23 3552   4.049   4.083   6.438
  220VAL      C 3553   3.864   3.882   6.353
  220VAL      O 3554   3.887   3.830   6.243
  221PRO      N 3555   3.777   3.985   6.364
  221PRO     CD 3556   3.737   4.054   6.487
  221PRO    HD2 3557   3.828   4.086   6.539
  221PRO    HD3 3558   3.683   3.983   6.550
  221PRO     CG 3559   3.650   4.171   6.444
  221PRO    HG2 3560   3.710   4.263   6.440
  221PRO    HG3 3561   3.568   4.185   6.514
  221PRO     CB 3562   3.598   4.133   6.307
  221PRO    HB2 3563   3.586   4.223   6.247
  221PRO    HB3 3564   3.505   4.077   6.308
  221PRO     CA 3565   3.711   4.046   6.248
  221PRO     HA 3566   3.669   3.967   6.185
  221PRO      C 3567   3.811   4.129   6.167
  221PRO      O 3568   3.904   4.188   6.224
  222LEU      N 3569   3.795   4.128   6.034
  222LEU      H 3570   3.713   4.081   5.999
  222LEU     CA 3571   3.892   4.179   5.938
  222LEU     HA 3572   3.990   4.134   5.954
  222LEU     CB 3573   3.844   4.143   5.796
  222LEU    HB2 3574   3.820   4.037   5.803
  222LEU    HB3 3575   3.754   4.199   5.774
  222LEU     CG 3576   3.947   4.164   5.683
  222LEU     HG 3577   3.964   4.271   5.674
  222LEU    CD1 3578   4.081   4.093   5.708
  222LEU   HD11 3579   4.064   3.986   5.717
  222LEU   HD12 3580   4.149   4.112   5.625
  222LEU   HD13 3581   4.125   4.130   5.800
  222LEU    CD2 3582   3.889   4.118   5.549
  222LEU   HD21 3583   3.799   4.175   5.527
  222LEU   HD22 3584   3.963   4.133   5.470
  222LEU   HD23 3585   3.864   4.012   5.555
  222LEU      C 3586   3.921   4.329   5.952
  222LEU      O 3587   4.034   4.369   5.925
  223TYR      N 3588   3.827   4.410   6.003
  223TYR      H 3589   3.733   4.372   6.010
  223TYR     CA 3590   3.848   4.550   6.042
  223TYR     HA 3591   3.881   4.608   5.955
  223TYR     CB 3592   3.716   4.613   6.094
  223TYR    HB2 3593   3.638   4.595   6.019
  223TYR    HB3 3594   3.691   4.558   6.185
  223TYR     CG 3595   3.724   4.762   6.125
  223TYR    CD1 3596   3.771   4.805   6.251
  223TYR    HD1 3597   3.796   4.732   6.328
  223TYR    CE1 3598   3.786   4.943   6.277
  223TYR    HE1 3599   3.823   4.976   6.374
  223TYR     CZ 3600   3.753   5.038   6.178
  223TYR     OH 3601   3.770   5.171   6.202
  223TYR     HH 3602   3.805   5.189   6.290
  223TYR    CE2 3603   3.702   4.995   6.054
  223TYR    HE2 3604   3.674   5.068   5.978
  223TYR    CD2 3605   3.687   4.857   6.028
  223TYR    HD2 3606   3.648   4.823   5.932
  223TYR      C 3607   3.960   4.565   6.146
  223TYR      O 3608   4.052   4.644   6.123
  224ASP      N 3609   3.955   4.489   6.257
  224ASP      H 3610   3.873   4.430   6.267
  224ASP     CA 3611   4.054   4.491   6.364
  224ASP     HA 3612   4.078   4.594   6.391
  224ASP     CB 3613   3.999   4.419   6.490
  224ASP    HB2 3614   3.964   4.322   6.457
  224ASP    HB3 3615   4.081   4.406   6.561
  224ASP     CG 3616   3.885   4.495   6.558
  224ASP    OD1 3617   3.898   4.618   6.573
  224ASP    OD2 3618   3.787   4.428   6.597
  224ASP      C 3619   4.188   4.427   6.324
  224ASP      O 3620   4.291   4.468   6.377
  225LEU      N 3621   4.188   4.332   6.229
  225LEU      H 3622   4.097   4.303   6.195
  225LEU     CA 3623   4.307   4.268   6.172
  225LEU     HA 3624   4.375   4.235   6.251
  225LEU     CB 3625   4.260   4.144   6.092
  225LEU    HB2 3626   4.173   4.109   6.147
  225LEU    HB3 3627   4.228   4.179   5.993
  225LEU     CG 3628   4.361   4.029   6.075
  225LEU     HG 3629   4.398   3.999   6.174
  225LEU    CD1 3630   4.294   3.908   6.007
  225LEU   HD11 3631   4.258   3.938   5.909
  225LEU   HD12 3632   4.366   3.828   5.996
  225LEU   HD13 3633   4.210   3.874   6.068
  225LEU    CD2 3634   4.487   4.067   5.997
  225LEU   HD21 3635   4.539   4.148   6.048
  225LEU   HD22 3636   4.554   3.980   5.990
  225LEU   HD23 3637   4.459   4.099   5.896
  225LEU      C 3638   4.381   4.368   6.081
  225LEU      O 3639   4.503   4.382   6.092
  226LEU      N 3640   4.308   4.442   5.995
  226LEU      H 3641   4.209   4.422   5.993
  226LEU     CA 3642   4.359   4.547   5.907
  226LEU     HA 3643   4.444   4.509   5.849
  226LEU     CB 3644   4.248   4.591   5.809
  226LEU    HB2 3645   4.161   4.604   5.874
  226LEU    HB3 3646   4.276   4.687   5.765
  226LEU     CG 3647   4.214   4.491   5.697
  226LEU     HG 3648   4.201   4.392   5.740
  226LEU    CD1 3649   4.084   4.534   5.627
  226LEU   HD11 3650   4.097   4.633   5.584
  226LEU   HD12 3651   4.060   4.463   5.548
  226LEU   HD13 3652   4.003   4.536   5.700
  226LEU    CD2 3653   4.327   4.476   5.595
  226LEU   HD21 3654   4.417   4.441   5.645
  226LEU   HD22 3655   4.298   4.405   5.518
  226LEU   HD23 3656   4.348   4.573   5.549
  226LEU      C 3657   4.405   4.670   5.986
  226LEU      O 3658   4.510   4.726   5.954
  227LEU      N 3659   4.329   4.710   6.090
  227LEU      H 3660   4.240   4.662   6.099
  227LEU     CA 3661   4.360   4.818   6.184
  227LEU     HA 3662   4.376   4.911   6.130
  227LEU     CB 3663   4.241   4.837   6.281
  227LEU    HB2 3664   4.162   4.873   6.214
  227LEU    HB3 3665   4.212   4.739   6.320
  227LEU     CG 3666   4.258   4.937   6.398
  227LEU     HG 3667   4.342   4.901   6.459
  227LEU    CD1 3668   4.287   5.080   6.351
  227LEU   HD11 3669   4.204   5.115   6.289
  227LEU   HD12 3670   4.298   5.145   6.437
  227LEU   HD13 3671   4.378   5.081   6.291
  227LEU    CD2 3672   4.135   4.934   6.490
  227LEU   HD21 3673   4.122   4.834   6.530
  227LEU   HD22 3674   4.150   5.004   6.572
  227LEU   HD23 3675   4.047   4.962   6.433
  227LEU      C 3676   4.490   4.791   6.260
  227LEU      O 3677   4.572   4.881   6.267
  228GLU      N 3678   4.510   4.669   6.311
  228GLU      H 3679   4.430   4.607   6.309
  228GLU     CA 3680   4.632   4.623   6.378
  228GLU     HA 3681   4.654   4.685   6.465
  228GLU     CB 3682   4.610   4.478   6.425
  228GLU    HB2 3683   4.536   4.483   6.505
  228GLU    HB3 3684   4.567   4.425   6.340
  228GLU     CG 3685   4.734   4.402   6.476
  228GLU    HG2 3686   4.807   4.399   6.394
  228GLU    HG3 3687   4.775   4.460   6.559
  228GLU     CD 3688   4.705   4.259   6.522
  228GLU    OE1 3689   4.589   4.214   6.510
  228GLU    OE2 3690   4.802   4.196   6.570
  228GLU      C 3691   4.759   4.640   6.292
  228GLU      O 3692   4.863   4.680   6.344
  229MET      N 3693   4.749   4.611   6.161
  229MET      H 3694   4.658   4.581   6.128
  229MET     CA 3695   4.859   4.618   6.066
  229MET     HA 3696   4.953   4.587   6.112
  229MET     CB 3697   4.828   4.522   5.949
  229MET    HB2 3698   4.725   4.542   5.917
  229MET    HB3 3699   4.896   4.546   5.867
  229MET     CG 3700   4.843   4.374   5.986
  229MET    HG2 3701   4.935   4.365   6.042
  229MET    HG3 3702   4.758   4.349   6.050
  229MET     SD 3703   4.846   4.258   5.846
  229MET     CE 3704   4.676   4.262   5.785
  229MET    HE1 3705   4.651   4.364   5.755
  229MET    HE2 3706   4.666   4.196   5.699
  229MET    HE3 3707   4.608   4.230   5.864
  229MET      C 3708   4.881   4.760   6.010
  229MET      O 3709   4.995   4.795   5.980
  230LEU      N 3710   4.776   4.843   5.997
  230LEU      H 3711   4.685   4.806   6.021
  230LEU     CA 3712   4.784   4.983   5.953
  230LEU     HA 3713   4.854   4.992   5.871
  230LEU     CB 3714   4.645   5.031   5.906
  230LEU    HB2 3715   4.573   4.980   5.969
  230LEU    HB3 3716   4.638   5.139   5.922
  230LEU     CG 3717   4.614   5.000   5.758
  230LEU     HG 3718   4.651   4.900   5.734
  230LEU    CD1 3719   4.463   5.006   5.733
  230LEU   HD11 3720   4.427   5.106   5.757
  230LEU   HD12 3721   4.443   4.983   5.628
  230LEU   HD13 3722   4.413   4.933   5.796
  230LEU    CD2 3723   4.687   5.097   5.663
  230LEU   HD21 3724   4.794   5.089   5.678
  230LEU   HD22 3725   4.663   5.071   5.560
  230LEU   HD23 3726   4.655   5.199   5.683
  230LEU      C 3727   4.829   5.076   6.067
  230LEU      O 3728   4.902   5.172   6.041
  231ASP      N 3729   4.786   5.049   6.192
  231ASP      H 3730   4.723   4.970   6.200
  231ASP     CA 3731   4.820   5.123   6.313
  231ASP     HA 3732   4.831   5.229   6.290
  231ASP     CB 3733   4.707   5.106   6.418
  231ASP    HB2 3734   4.612   5.127   6.368
  231ASP    HB3 3735   4.710   5.001   6.447
  231ASP     CG 3736   4.721   5.194   6.543
  231ASP    OD1 3737   4.786   5.300   6.534
  231ASP    OD2 3738   4.662   5.154   6.646
  231ASP      C 3739   4.954   5.070   6.367
  231ASP      O 3740   4.959   4.994   6.463
  232ALA      N 3741   5.063   5.113   6.303
  232ALA      H 3742   5.048   5.171   6.221
  232ALA     CA 3743   5.200   5.087   6.344
  232ALA     HA 3744   5.215   4.991   6.394
  232ALA     CB 3745   5.289   5.092   6.219
  232ALA    HB1 3746   5.276   5.188   6.169
  232ALA    HB2 3747   5.394   5.080   6.248
  232ALA    HB3 3748   5.261   5.011   6.151
  232ALA      C 3749   5.246   5.199   6.439
  232ALA      O 3750   5.207   5.315   6.424
  233HIE      N 3751   5.333   5.163   6.534
  233HIE      H 3752   5.348   5.064   6.548
  233HIE     CA 3753   5.405   5.256   6.620
  233HIE     HA 3754   5.343   5.343   6.643
  233HIE     CB 3755   5.441   5.185   6.753
  233HIE    HB2 3756   5.500   5.255   6.812
  233HIE    HB3 3757   5.350   5.160   6.807
  233HIE     CG 3758   5.522   5.057   6.743
  233HIE    ND1 3759   5.655   5.054   6.699
  233HIE    CE1 3760   5.690   4.926   6.706
  233HIE    HE1 3761   5.792   4.903   6.674
  233HIE    NE2 3762   5.593   4.848   6.753
  233HIE    HE2 3763   5.595   4.748   6.768
  233HIE    CD2 3764   5.483   4.929   6.777
  233HIE    HD2 3765   5.391   4.886   6.816
  233HIE      C 3766   5.533   5.306   6.549
  233HIE      O 3767   5.565   5.263   6.438
  234ARG      N 3768   5.607   5.396   6.616
  234ARG      H 3769   5.566   5.431   6.701
  234ARG     CA 3770   5.729   5.460   6.566
  234ARG     HA 3771   5.766   5.407   6.479
  234ARG     CB 3772   5.699   5.607   6.526
  234ARG    HB2 3773   5.792   5.648   6.487
  234ARG    HB3 3774   5.625   5.603   6.446
  234ARG     CG 3775   5.647   5.697   6.640
  234ARG    HG2 3776   5.554   5.654   6.677
  234ARG    HG3 3777   5.722   5.697   6.719
  234ARG     CD 3778   5.622   5.841   6.594
  234ARG    HD2 3779   5.608   5.905   6.681
  234ARG    HD3 3780   5.707   5.876   6.536
  234ARG     NE 3781   5.501   5.849   6.510
  234ARG     HE 3782   5.470   5.761   6.471
  234ARG     CZ 3783   5.432   5.961   6.482
  234ARG    NH1 3784   5.468   6.080   6.531
  234ARG   HH11 3785   5.549   6.087   6.591
  234ARG   HH12 3786   5.414   6.162   6.508
  234ARG    NH2 3787   5.325   5.952   6.402
  234ARG   HH21 3788   5.297   5.863   6.365
  234ARG   HH22 3789   5.272   6.036   6.380
  234ARG      C 3790   5.845   5.441   6.665
  234ARG      O 3791   5.920   5.535   6.692
  235LEU      N 3792   5.860   5.319   6.717
  235LEU      H 3793   5.795   5.248   6.687
  235LEU     CA 3794   5.965   5.280   6.811
  235LEU     HA 3795   5.999   5.367   6.868
  235LEU     CB 3796   5.909   5.176   6.910
  235LEU    HB2 3797   5.883   5.092   6.845
  235LEU    HB3 3798   5.987   5.145   6.981
  235LEU     CG 3799   5.783   5.221   6.988
  235LEU     HG 3800   5.707   5.253   6.917
  235LEU    CD1 3801   5.728   5.107   7.074
  235LEU   HD11 3802   5.804   5.075   7.145
  235LEU   HD12 3803   5.640   5.141   7.128
  235LEU   HD13 3804   5.701   5.023   7.010
  235LEU    CD2 3805   5.809   5.346   7.074
  235LEU   HD21 3806   5.840   5.429   7.010
  235LEU   HD22 3807   5.718   5.374   7.126
  235LEU   HD23 3808   5.888   5.325   7.147
  235LEU      C 3809   6.081   5.217   6.734
  235LEU      O 3810   6.199   5.240   6.756
  235LEU    OXT 3811   6.059   5.141   6.639
  236UNK     O1 3812   4.603   3.696   4.498
  236UNK     C2 3813   4.499   3.610   4.518
  236UNK     C3 3814   4.380   3.629   4.445
  236UNK     C4 3815   4.271   3.544   4.467
  236UNK     C5 3816   4.281   3.437   4.558
  236UNK     C6 3817   4.165   3.342   4.578
  236UNK     O7 3818   4.063   3.371   4.483
  236UNK     C8 3819   3.951   3.293   4.487
  236UNK     C9 3820   3.880   3.276   4.367
  236UNK    C10 3821   3.763   3.200   4.364
  236UNK    C11 3822   3.714   3.143   4.483
  236UNK    O12 3823   3.597   3.074   4.479
  236UNK    C13 3824   3.785   3.159   4.604
  236UNK    C14 3825   3.905   3.233   4.606
  236UNK    C15 3826   3.982   3.253   4.737
  236UNK    C16 3827   3.896   3.321   4.846
  236UNK    C17 3828   3.972   3.446   4.890
  236UNK    C18 3829   3.882   3.564   4.933
  236UNK    F19 3830   3.803   3.603   4.833
  236UNK    F20 3831   3.806   3.528   5.036
  236UNK    F21 3832   3.959   3.667   4.970
  236UNK    C22 3833   4.065   3.479   4.774
  236UNK    C23 3834   4.107   3.342   4.721
  236UNK    C24 3835   4.401   3.417   4.629
  236UNK    C25 3836   4.510   3.504   4.609
  236UNK    H26 3837   4.678   3.676   4.551
  236UNK    H27 3838   4.373   3.709   4.373
  236UNK    H28 3839   4.179   3.561   4.413
  236UNK    H29 3840   4.202   3.241   4.558
  236UNK    H30 3841   3.918   3.322   4.276
  236UNK    H31 3842   3.710   3.185   4.271
  236UNK    H32 3843   3.571   3.039   4.563
  236UNK    H33 3844   3.746   3.116   4.695
  236UNK    H34 3845   4.013   3.155   4.772
  236UNK    H35 3846   3.800   3.352   4.803
  236UNK    H36 3847   3.873   3.254   4.929
  236UNK    H37 3848   4.035   3.419   4.975
  236UNK    H38 3849   4.010   3.534   4.697
  236UNK    H39 3850   4.150   3.540   4.804
  236UNK    H40 3851   4.184   3.303   4.788
  236UNK    H41 3852   4.411   3.334   4.698
  236UNK    H42 3853   4.601   3.489   4.665
  237Na+    Na+ 3854   3.928   0.924   1.983
  238Na+    Na+ 3855   1.787   2.545   4.649
  239Na+    Na+ 3856   7.830   8.013   4.801
  240Na+    Na+ 3857   7.279   4.732   2.928
  241Na+    Na+ 3858   4.041   1.008   6.979
  242Na+    Na+ 3859   5.579   5.951   0.745
  243Na+    Na+ 3860   6.196   6.658   7.784
  244Na+    Na+ 3861   3.182   3.560   2.932
  245Na+    Na+ 3862   2.931   1.425   3.242
  246Na+    Na+ 3863   6.804   4.524   5.870
  247Na+    Na+ 3864   2.903   4.624   2.753
  248Na+    Na+ 3865   7.419   6.300   4.649
  249Na+    Na+ 3866   1.924   6.140   3.634
  250Na+    Na+ 3867   2.856   1.620   6.575
  251Na+    Na+ 3868   2.507   6.083   2.903
  252Na+    Na+ 3869   0.870   7.491   2.247
  253Na+    Na+ 3870   3.539   7.446   6.861
  254Na+    Na+ 3871   2.599   6.373   8.161
  255Na+    Na+ 3872   5.953   4.258   2.923
  256Na+    Na+ 3873   7.750   1.048   6.712
  257Na+    Na+ 3874   5.150   5.500   7.951
  258Na+    Na+ 3875   1.249   8.333   8.195
  259Na+    Na+ 3876   2.441   2.903   4.029
  260Na+    Na+ 3877   7.270   4.283   8.215
  261Cl-    Cl- 3878   7.179   5.231   8.560
  262Cl-    Cl- 3879   4.772   7.271   7.181
  263Cl-    Cl- 3880   7.283   1.291   4.285
  264Cl-    Cl- 3881   7.287   2.464   7.333
  265Cl-    Cl- 3882   0.246   5.522   6.186
  266Cl-    Cl- 3883   2.389   2.070   6.272
  267Cl-    Cl- 3884   4.536   1.113   3.126
  268Cl-    Cl- 3885   6.650   7.363   1.833
  269Cl-    Cl- 3886   7.179   1.476   2.928
  270Cl-    Cl- 3887   3.988   1.124   5.928
  271Cl-    Cl- 3888   6.502   7.090   1.128
  272Cl-    Cl- 3889   0.357   5.452   7.124
  273Cl-    Cl- 3890   5.224   4.047   7.000
  274Cl-    Cl- 3891   6.779   1.916   2.245
  275Cl-    Cl- 3892   0.315   3.341   4.003
  276Cl-    Cl- 3893   5.015   3.353   0.395
  277WAT      O 3894   4.707   3.975   4.408
  277WAT     H1 3895   4.776   3.912   4.429
  277WAT     H2 3896   4.752   4.060   4.412
  278WAT      O 3897   5.528   3.510   5.188
  278WAT     H1 3898   5.596   3.446   5.210
  278WAT     H2 3899   5.572   3.595   5.192
  279WAT      O 3900   3.774   5.126   4.894
  279WAT     H1 3901   3.842   5.062   4.915
  279WAT     H2 3902   3.818   5.211   4.897
  280WAT      O 3903   3.679   4.369   4.805
  280WAT     H1 3904   3.747   4.305   4.827
  280WAT     H2 3905   3.723   4.454   4.809
  281WAT      O 3906   4.707   4.266   4.435
  281WAT     H1 3907   4.775   4.202   4.457
  281WAT     H2 3908   4.752   4.351   4.439
  282WAT      O 3909   5.744   3.143   4.976
  282WAT     H1 3910   5.812   3.079   4.998
  282WAT     H2 3911   5.788   3.228   4.980
  283WAT      O 3912   4.956   2.893   5.033
  283WAT     H1 3913   5.025   2.829   5.054
  283WAT     H2 3914   5.001   2.978   5.036
  284WAT      O 3915   3.231   5.098   3.723
  284WAT     H1 3916   3.299   5.034   3.744
  284WAT     H2 3917   3.275   5.183   3.726
  285WAT      O 3918   5.460   4.791   4.857
  285WAT     H1 3919   5.528   4.728   4.878
  285WAT     H2 3920   5.505   4.876   4.860
  286WAT      O 3921   5.110   3.560   4.378
  286WAT     H1 3922   5.178   3.496   4.399
  286WAT     H2 3923   5.154   3.644   4.381
  287WAT      O 3924   3.124   5.229   4.894
  287WAT     H1 3925   3.193   5.166   4.916
  287WAT     H2 3926   3.169   5.314   4.898
  288WAT      O 3927   3.333   5.307   2.538
  288WAT     H1 3928   3.401   5.244   2.560
  288WAT     H2 3929   3.377   5.392   2.542
  289WAT      O 3930   3.918   5.349   2.193
  289WAT     H1 3931   3.986   5.286   2.215
  289WAT     H2 3932   3.962   5.434   2.197
  290WAT      O 3933   3.816   7.177   5.946
  290WAT     H1 3934   3.884   7.114   5.967
  290WAT     H2 3935   3.860   7.262   5.949
  291WAT      O 3936   4.832   4.564   4.560
  291WAT     H1 3937   4.900   4.500   4.582
  291WAT     H2 3938   4.876   4.649   4.564
  292WAT      O 3939   4.367   3.363   3.189
  292WAT     H1 3940   4.435   3.299   3.211
  292WAT     H2 3941   4.411   3.448   3.193
  293WAT      O 3942   3.707   6.132   3.781
  293WAT     H1 3943   3.775   6.069   3.803
  293WAT     H2 3944   3.752   6.217   3.785
  294WAT      O 3945   4.236   6.690   4.132
  294WAT     H1 3946   4.304   6.626   4.154
  294WAT     H2 3947   4.281   6.774   4.136
  295WAT      O 3948   4.896   4.302   4.203
  295WAT     H1 3949   4.964   4.239   4.225
  295WAT     H2 3950   4.941   4.387   4.207
  296WAT      O 3951   5.276   4.662   3.012
  296WAT     H1 3952   5.344   4.599   3.034
  296WAT     H2 3953   5.320   4.747   3.016
  297WAT      O 3954   4.841   5.780   5.821
  297WAT     H1 3955   4.909   5.717   5.843
  297WAT     H2 3956   4.885   5.865   5.825
  298WAT      O 3957   3.855   5.868   1.640
  298WAT     H1 3958   3.923   5.805   1.662
  298WAT     H2 3959   3.899   5.953   1.644
  299WAT      O 3960   3.465   4.692   2.916
  299WAT     H1 3961   3.533   4.628   2.938
  299WAT     H2 3962   3.509   4.777   2.920
  300WAT      O 3963   3.549   5.062   4.267
  300WAT     H1 3964   3.618   4.999   4.289
  300WAT     H2 3965   3.594   5.147   4.271
  301WAT      O 3966   5.272   3.263   2.764
  301WAT     H1 3967   5.340   3.200   2.785
  301WAT     H2 3968   5.316   3.348   2.767
  302WAT      O 3969   4.954   4.239   4.783
  302WAT     H1 3970   5.022   4.175   4.805
  302WAT     H2 3971   4.998   4.324   4.787
  303WAT      O 3972   2.930   3.253   4.524
  303WAT     H1 3973   2.999   3.190   4.546
  303WAT     H2 3974   2.975   3.338   4.528
  304WAT      O 3975   3.309   4.299   4.795
  304WAT     H1 3976   3.377   4.235   4.816
  304WAT     H2 3977   3.353   4.383   4.798
  305WAT      O 3978   8.418   8.072   7.973
  305WAT     H1 3979   8.410   7.981   7.946
  305WAT     H2 3980   8.377   8.122   7.902
  306WAT      O 3981   8.231   8.250   8.161
  306WAT     H1 3982   8.153   8.202   8.190
  306WAT     H2 3983   8.296   8.182   8.143
  307WAT      O 3984   7.633   8.281   8.248
  307WAT     H1 3985   7.550   8.256   8.288
  307WAT     H2 3986   7.694   8.289   8.322
  308WAT      O 3987   7.474   7.777   7.627
  308WAT     H1 3988   7.385   7.812   7.617
  308WAT     H2 3989   7.502   7.757   7.538
  309WAT      O 3990   7.270   8.038   8.215
  309WAT     H1 3991   7.327   7.961   8.215
  309WAT     H2 3992   7.270   8.067   8.124
  310WAT      O 3993   8.175   8.518   8.161
  310WAT     H1 3994   8.168   8.424   8.145
  310WAT     H2 3995   8.251   8.527   8.219
  311WAT      O 3996   7.394   7.578   8.394
  311WAT     H1 3997   7.376   7.489   8.422
  311WAT     H2 3998   7.354   7.633   8.461
  312WAT      O 3999   8.278   7.799   8.184
  312WAT     H1 4000   8.316   7.711   8.173
  312WAT     H2 4001   8.268   7.832   8.095
  313WAT      O 4002   7.691   7.636   7.730
  313WAT     H1 4003   7.702   7.726   7.761
  313WAT     H2 4004   7.600   7.631   7.701
  314WAT      O 4005   7.456   7.828   8.255
  314WAT     H1 4006   7.524   7.854   8.317
  314WAT     H2 4007   7.425   7.744   8.288
  315WAT      O 4008   7.875   7.933   8.164
  315WAT     H1 4009   7.926   7.982   8.228
  315WAT     H2 4010   7.928   7.855   8.146
  316WAT      O 4011   7.704   7.397   8.590
  316WAT     H1 4012   7.704   7.448   8.510
  316WAT     H2 4013   7.621   7.349   8.588
  317WAT      O 4014   8.342   8.408   7.740
  317WAT     H1 4015   8.281   8.454   7.684
  317WAT     H2 4016   8.394   8.477   7.782
  318WAT      O 4017   7.829   8.361   8.408
  318WAT     H1 4018   7.795   8.423   8.472
  318WAT     H2 4019   7.846   8.413   8.330
  319WAT      O 4020   7.672   7.568   8.391
  319WAT     H1 4021   7.706   7.652   8.361
  319WAT     H2 4022   7.578   7.583   8.403
  320WAT      O 4023   7.750   8.557   8.589
  320WAT     H1 4024   7.812   8.625   8.561
  320WAT     H2 4025   7.664   8.598   8.580
  321WAT      O 4026   7.279   8.476   7.477
  321WAT     H1 4027   7.242   8.525   7.404
  321WAT     H2 4028   7.305   8.544   7.541
  322WAT      O 4029   8.040   7.317   8.023
  322WAT     H1 4030   8.071   7.261   7.952
  322WAT     H2 4031   7.947   7.330   8.005
  323WAT      O 4032   8.535   8.379   8.385
  323WAT     H1 4033   8.577   8.357   8.302
  323WAT     H2 4034   8.608   8.404   8.442
  324WAT      O 4035   8.279   8.123   7.697
  324WAT     H1 4036   8.186   8.116   7.720
  324WAT     H2 4037   8.294   8.217   7.685
  325WAT      O 4038   8.278   7.750   7.397
  325WAT     H1 4039   8.184   7.766   7.405
  325WAT     H2 4040   8.309   7.822   7.342
  326WAT      O 4041   7.839   8.176   7.975
  326WAT     H1 4042   7.799   8.104   7.926
  326WAT     H2 4043   7.848   8.141   8.064
  327WAT      O 4044   7.886   8.544   8.192
  327WAT     H1 4045   7.857   8.484   8.124
  327WAT     H2 4046   7.981   8.548   8.180
  328WAT      O 4047   7.711   7.853   8.353
  328WAT     H1 4048   7.766   7.864   8.276
  328WAT     H2 4049   7.762   7.890   8.425
  329WAT      O 4050   8.500   8.203   7.448
  329WAT     H1 4051   8.543   8.119   7.433
  329WAT     H2 4052   8.571   8.266   7.457
  330WAT      O 4053   7.510   8.065   7.725
  330WAT     H1 4054   7.498   8.138   7.664
  330WAT     H2 4055   7.479   7.988   7.677
  331WAT      O 4056   7.273   8.382   8.306
  331WAT     H1 4057   7.281   8.396   8.211
  331WAT     H2 4058   7.335   8.311   8.325
  332WAT      O 4059   7.398   8.552   7.947
  332WAT     H1 4060   7.357   8.566   7.861
  332WAT     H2 4061   7.487   8.524   7.927
  333WAT      O 4062   7.756   7.399   8.063
  333WAT     H1 4063   7.712   7.478   8.030
  333WAT     H2 4064   7.812   7.432   8.134
  334WAT      O 4065   8.068   7.362   7.551
  334WAT     H1 4066   8.005   7.361   7.624
  334WAT     H2 4067   8.059   7.275   7.512
  335WAT      O 4068   7.960   7.454   8.249
  335WAT     H1 4069   7.990   7.545   8.241
  335WAT     H2 4070   8.015   7.405   8.188
  336WAT      O 4071   7.735   7.912   7.836
  336WAT     H1 4072   7.713   7.890   7.927
  336WAT     H2 4073   7.657   7.955   7.802
  337WAT      O 4074   8.458   7.912   7.696
  337WAT     H1 4075   8.398   7.985   7.678
  337WAT     H2 4076   8.513   7.906   7.618
  338WAT      O 4077   8.319   7.776   7.899
  338WAT     H1 4078   8.358   7.808   7.818
  338WAT     H2 4079   8.355   7.688   7.911
  339WAT      O 4080   7.223   7.435   8.121
  339WAT     H1 4081   7.194   7.492   8.193
  339WAT     H2 4082   7.297   7.387   8.158
  340WAT      O 4083   7.241   7.829   7.243
  340WAT     H1 4084   7.233   7.924   7.257
  340WAT     H2 4085   7.206   7.815   7.155
  341WAT      O 4086   8.377   8.035   8.309
  341WAT     H1 4087   8.304   8.086   8.344
  341WAT     H2 4088   8.338   7.953   8.279
  342WAT      O 4089   8.021   7.703   8.149
  342WAT     H1 4090   8.022   7.659   8.064
  342WAT     H2 4091   8.111   7.735   8.160
  343WAT      O 4092   7.606   7.691   8.045
  343WAT     H1 4093   7.572   7.739   8.121
  343WAT     H2 4094   7.530   7.646   8.009
  344WAT      O 4095   8.027   7.803   7.448
  344WAT     H1 4096   8.040   7.799   7.543
  344WAT     H2 4097   7.989   7.889   7.433
  345WAT      O 4098   8.424   7.580   8.250
  345WAT     H1 4099   8.425   7.626   8.334
  345WAT     H2 4100   8.399   7.491   8.271
  346WAT      O 4101   7.929   8.034   7.388
  346WAT     H1 4102   7.872   7.989   7.325
  346WAT     H2 4103   8.000   8.070   7.335
  347WAT      O 4104   8.051   8.109   8.324
  347WAT     H1 4105   8.088   8.061   8.398
  347WAT     H2 4106   8.032   8.196   8.358
  348WAT      O 4107   7.338   7.583   7.937
  348WAT     H1 4108   7.309   7.547   8.021
  348WAT     H2 4109   7.332   7.510   7.875
  349WAT      O 4110   7.830   8.013   8.556
  349WAT     H1 4111   7.800   8.101   8.578
  349WAT     H2 4112   7.926   8.019   8.559
  350WAT      O 4113   7.683   8.433   7.615
  350WAT     H1 4114   7.606   8.379   7.599
  350WAT     H2 4115   7.756   8.381   7.582
  351WAT      O 4116   8.305   7.472   7.609
  351WAT     H1 4117   8.224   7.423   7.601
  351WAT     H2 4118   8.286   7.556   7.567
  352WAT      O 4119   7.688   8.400   7.979
  352WAT     H1 4120   7.739   8.320   7.974
  352WAT     H2 4121   7.642   8.394   8.063
  353WAT      O 4122   8.176   8.527   7.506
  353WAT     H1 4123   8.210   8.601   7.457
  353WAT     H2 4124   8.093   8.558   7.543
  354WAT      O 4125   8.464   8.459   8.043
  354WAT     H1 4126   8.500   8.399   7.977
  354WAT     H2 4127   8.376   8.426   8.060
  355WAT      O 4128   8.073   8.535   7.784
  355WAT     H1 4129   8.142   8.590   7.822
  355WAT     H2 4130   7.994   8.589   7.787
  356WAT      O 4131   7.287   8.097   7.333
  356WAT     H1 4132   7.374   8.125   7.361
  356WAT     H2 4133   7.238   8.178   7.321
  357WAT      O 4134   8.003   8.235   7.745
  357WAT     H1 4135   8.049   8.317   7.767
  357WAT     H2 4136   7.968   8.204   7.828
  358WAT      O 4137   7.594   7.270   7.792
  358WAT     H1 4138   7.581   7.269   7.887
  358WAT     H2 4139   7.511   7.304   7.757
  359WAT      O 4140   7.486   8.278   7.546
  359WAT     H1 4141   7.425   8.352   7.547
  359WAT     H2 4142   7.533   8.287   7.463
  360WAT      O 4143   8.443   7.695   8.513
  360WAT     H1 4144   8.480   7.613   8.546
  360WAT     H2 4145   8.357   7.701   8.555
  361WAT      O 4146   7.976   7.818   7.736
  361WAT     H1 4147   7.905   7.865   7.780
  361WAT     H2 4148   8.005   7.753   7.799
  362WAT      O 4149   8.139   7.960   8.536
  362WAT     H1 4150   8.189   8.008   8.602
  362WAT     H2 4151   8.153   7.868   8.556
  363WAT      O 4152   8.379   7.491   7.880
  363WAT     H1 4153   8.367   7.493   7.785
  363WAT     H2 4154   8.474   7.496   7.892
  364WAT      O 4155   7.797   7.649   7.473
  364WAT     H1 4156   7.882   7.693   7.467
  364WAT     H2 4157   7.760   7.680   7.556
  365WAT      O 4158   7.687   8.275   7.320
  365WAT     H1 4159   7.763   8.263   7.377
  365WAT     H2 4160   7.694   8.205   7.255
  366WAT      O 4161   7.556   8.018   7.389
  366WAT     H1 4162   7.564   7.923   7.400
  366WAT     H2 4163   7.645   8.051   7.399
  367WAT      O 4164   7.999   8.472   7.268
  367WAT     H1 4165   7.988   8.411   7.340
  367WAT     H2 4166   7.982   8.420   7.189
  368WAT      O 4167   8.323   8.378   7.328
  368WAT     H1 4168   8.268   8.423   7.393
  368WAT     H2 4169   8.385   8.328   7.381
  369WAT      O 4170   7.890   8.274   7.518
  369WAT     H1 4171   7.932   8.258   7.602
  369WAT     H2 4172   7.902   8.193   7.468
  370WAT      O 4173   8.141   8.177   7.243
  370WAT     H1 4174   8.193   8.105   7.206
  370WAT     H2 4175   8.206   8.240   7.273
  371WAT      O 4176   8.031   7.425   8.510
  371WAT     H1 4177   7.987   7.427   8.425
  371WAT     H2 4178   7.968   7.385   8.570
  372WAT      O 4179   8.072   8.314   8.572
  372WAT     H1 4180   8.114   8.398   8.555
  372WAT     H2 4181   7.980   8.328   8.549
  373WAT      O 4182   7.779   7.882   7.212
  373WAT     H1 4183   7.759   7.795   7.249
  373WAT     H2 4184   7.762   7.873   7.119
  374WAT      O 4185   8.527   7.363   7.465
  374WAT     H1 4186   8.555   7.278   7.501
  374WAT     H2 4187   8.450   7.386   7.517
  375WAT      O 4188   7.659   7.592   7.211
  375WAT     H1 4189   7.689   7.592   7.120
  375WAT     H2 4190   7.733   7.557   7.261
  376WAT      O 4191   7.981   7.486   7.310
  376WAT     H1 4192   7.946   7.418   7.252
  376WAT     H2 4193   8.001   7.440   7.391
  377WAT      O 4194   7.561   8.522   7.295
  377WAT     H1 4195   7.605   8.576   7.360
  377WAT     H2 4196   7.610   8.439   7.296
  378WAT      O 4197   7.315   8.139   7.949
  378WAT     H1 4198   7.250   8.112   7.885
  378WAT     H2 4199   7.399   8.128   7.904
  379WAT      O 4200   7.419   8.177   8.404
  379WAT     H1 4201   7.456   8.169   8.491
  379WAT     H2 4202   7.362   8.101   8.394
  380WAT      O 4203   7.236   7.860   7.544
  380WAT     H1 4204   7.146   7.886   7.526
  380WAT     H2 4205   7.285   7.887   7.466
  381WAT      O 4206   7.491   7.765   7.335
  381WAT     H1 4207   7.562   7.723   7.286
  381WAT     H2 4208   7.419   7.772   7.272
  382WAT      O 4209   7.455   7.371   7.239
  382WAT     H1 4210   7.528   7.425   7.271
  382WAT     H2 4211   7.483   7.343   7.151
  383WAT      O 4212   7.424   7.296   8.229
  383WAT     H1 4213   7.489   7.241   8.185
  383WAT     H2 4214   7.466   7.321   8.311
  384WAT      O 4215   7.400   7.311   8.503
  384WAT     H1 4216   7.365   7.357   8.580
  384WAT     H2 4217   7.367   7.222   8.511
  385WAT      O 4218   8.489   7.253   8.452
  385WAT     H1 4219   8.401   7.286   8.432
  385WAT     H2 4220   8.478   7.205   8.535
  386WAT      O 4221   8.264   7.344   8.346
  386WAT     H1 4222   8.185   7.392   8.374
  386WAT     H2 4223   8.234   7.254   8.335
  387WAT      O 4224   7.398   7.375   7.598
  387WAT     H1 4225   7.474   7.386   7.541
  387WAT     H2 4226   7.352   7.458   7.593
  388WAT      O 4227   8.052   7.586   7.897
  388WAT     H1 4228   7.971   7.549   7.863
  388WAT     H2 4229   8.103   7.511   7.927
  389WAT      O 4230   8.502   7.253   8.021
  389WAT     H1 4231   8.563   7.310   8.068
  389WAT     H2 4232   8.428   7.309   7.999
  390WAT      O 4233   7.635   7.427   7.452
  390WAT     H1 4234   7.688   7.349   7.439
  390WAT     H2 4235   7.698   7.495   7.475
  391WAT      O 4236   7.855   7.401   7.758
  391WAT     H1 4237   7.792   7.331   7.774
  391WAT     H2 4238   7.801   7.477   7.736
  392WAT      O 4239   8.418   8.072   6.095
  392WAT     H1 4240   8.410   7.981   6.068
  392WAT     H2 4241   8.377   8.122   6.025
  393WAT      O 4242   8.231   8.250   6.283
  393WAT     H1 4243   8.153   8.202   6.312
  393WAT     H2 4244   8.296   8.182   6.266
  394WAT      O 4245   7.633   8.281   6.371
  394WAT     H1 4246   7.550   8.256   6.411
  394WAT     H2 4247   7.694   8.289   6.445
  395WAT      O 4248   7.474   7.777   5.749
  395WAT     H1 4249   7.385   7.812   5.739
  395WAT     H2 4250   7.502   7.757   5.660
  396WAT      O 4251   7.270   8.038   6.338
  396WAT     H1 4252   7.327   7.961   6.338
  396WAT     H2 4253   7.270   8.067   6.247
  397WAT      O 4254   8.175   8.518   6.284
  397WAT     H1 4255   8.168   8.424   6.268
  397WAT     H2 4256   8.251   8.527   6.341
  398WAT      O 4257   7.394   7.578   6.517
  398WAT     H1 4258   7.376   7.489   6.545
  398WAT     H2 4259   7.354   7.633   6.584
  399WAT      O 4260   8.278   7.799   6.307
  399WAT     H1 4261   8.316   7.711   6.295
  399WAT     H2 4262   8.268   7.832   6.218
  400WAT      O 4263   7.691   7.636   5.853
  400WAT     H1 4264   7.702   7.726   5.884
  400WAT     H2 4265   7.600   7.631   5.824
  401WAT      O 4266   7.456   7.828   6.377
  401WAT     H1 4267   7.524   7.854   6.439
  401WAT     H2 4268   7.425   7.744   6.411
  402WAT      O 4269   7.875   7.933   6.286
  402WAT     H1 4270   7.926   7.982   6.350
  402WAT     H2 4271   7.928   7.855   6.269
  403WAT      O 4272   7.704   7.397   6.713
  403WAT     H1 4273   7.704   7.448   6.632
  403WAT     H2 4274   7.621   7.349   6.710
  404WAT      O 4275   8.342   8.408   5.863
  404WAT     H1 4276   8.281   8.454   5.806
  404WAT     H2 4277   8.394   8.477   5.904
  405WAT      O 4278   7.829   8.361   6.530
  405WAT     H1 4279   7.795   8.423   6.595
  405WAT     H2 4280   7.846   8.413   6.452
  406WAT      O 4281   7.672   7.568   6.513
  406WAT     H1 4282   7.706   7.652   6.484
  406WAT     H2 4283   7.578   7.583   6.525
  407WAT      O 4284   7.750   8.557   6.712
  407WAT     H1 4285   7.812   8.625   6.684
  407WAT     H2 4286   7.664   8.598   6.703
  408WAT      O 4287   7.279   8.476   5.600
  408WAT     H1 4288   7.242   8.525   5.527
  408WAT     H2 4289   7.305   8.544   5.663
  409WAT      O 4290   8.040   7.317   6.146
  409WAT     H1 4291   8.071   7.261   6.074
  409WAT     H2 4292   7.947   7.330   6.128
  410WAT      O 4293   8.535   8.379   6.508
  410WAT     H1 4294   8.577   8.357   6.424
  410WAT     H2 4295   8.608   8.404   6.565
  411WAT      O 4296   8.279   8.123   5.819
  411WAT     H1 4297   8.186   8.116   5.842
  411WAT     H2 4298   8.294   8.217   5.808
  412WAT      O 4299   8.278   7.750   5.519
  412WAT     H1 4300   8.184   7.766   5.528
  412WAT     H2 4301   8.309   7.822   5.465
  413WAT      O 4302   7.839   8.176   6.098
  413WAT     H1 4303   7.799   8.104   6.048
  413WAT     H2 4304   7.848   8.141   6.187
  414WAT      O 4305   7.886   8.544   6.314
  414WAT     H1 4306   7.857   8.484   6.246
  414WAT     H2 4307   7.981   8.548   6.303
  415WAT      O 4308   7.711   7.853   6.476
  415WAT     H1 4309   7.766   7.864   6.398
  415WAT     H2 4310   7.762   7.890   6.547
  416WAT      O 4311   7.795   8.518   6.979
  416WAT     H1 4312   7.706   8.541   7.004
  416WAT     H2 4313   7.798   8.531   6.884
  417WAT      O 4314   8.500   8.203   5.571
  417WAT     H1 4315   8.543   8.119   5.556
  417WAT     H2 4316   8.571   8.266   5.579
  418WAT      O 4317   7.678   8.205   6.837
  418WAT     H1 4318   7.664   8.293   6.874
  418WAT     H2 4319   7.590   8.171   6.822
  419WAT      O 4320   7.510   8.065   5.848
  419WAT     H1 4321   7.498   8.138   5.787
  419WAT     H2 4322   7.479   7.988   5.800
  420WAT      O 4323   7.273   8.382   6.428
  420WAT     H1 4324   7.281   8.396   6.334
  420WAT     H2 4325   7.335   8.311   6.448
  421WAT      O 4326   7.398   8.552   6.070
  421WAT     H1 4327   7.357   8.566   5.984
  421WAT     H2 4328   7.487   8.524   6.049
  422WAT      O 4329   7.279   8.486   6.682
  422WAT     H1 4330   7.295   8.439   6.601
  422WAT     H2 4331   7.326   8.436   6.749
  423WAT      O 4332   7.756   7.399   6.186
  423WAT     H1 4333   7.712   7.478   6.153
  423WAT     H2 4334   7.812   7.432   6.257
  424WAT      O 4335   8.185   7.686   6.746
  424WAT     H1 4336   8.139   7.707   6.828
  424WAT     H2 4337   8.145   7.605   6.716
  425WAT      O 4338   8.394   7.958   7.069
  425WAT     H1 4339   8.427   7.875   7.035
  425WAT     H2 4340   8.473   8.011   7.084
  426WAT      O 4341   8.068   7.362   5.674
  426WAT     H1 4342   8.005   7.361   5.747
  426WAT     H2 4343   8.059   7.275   5.634
  427WAT      O 4344   7.960   7.454   6.372
  427WAT     H1 4345   7.990   7.545   6.364
  427WAT     H2 4346   8.015   7.405   6.310
  428WAT      O 4347   7.735   7.912   5.959
  428WAT     H1 4348   7.713   7.890   6.049
  428WAT     H2 4349   7.657   7.955   5.924
  429WAT      O 4350   8.458   7.912   5.819
  429WAT     H1 4351   8.398   7.985   5.800
  429WAT     H2 4352   8.513   7.906   5.740
  430WAT      O 4353   7.979   8.002   7.025
  430WAT     H1 4354   7.970   7.908   7.010
  430WAT     H2 4355   8.064   8.024   6.986
  431WAT      O 4356   8.319   7.776   6.022
  431WAT     H1 4357   8.358   7.808   5.940
  431WAT     H2 4358   8.355   7.688   6.033
  432WAT      O 4359   7.492   7.643   6.841
  432WAT     H1 4360   7.453   7.728   6.861
  432WAT     H2 4361   7.424   7.579   6.860
  433WAT      O 4362   8.150   7.651   7.148
  433WAT     H1 4363   8.081   7.632   7.211
  433WAT     H2 4364   8.224   7.680   7.201
  434WAT      O 4365   7.223   7.435   6.244
  434WAT     H1 4366   7.194   7.492   6.315
  434WAT     H2 4367   7.297   7.387   6.280
  435WAT      O 4368   7.241   7.829   5.365
  435WAT     H1 4369   7.233   7.924   5.379
  435WAT     H2 4370   7.206   7.815   5.277
  436WAT      O 4371   8.377   8.035   6.431
  436WAT     H1 4372   8.304   8.086   6.466
  436WAT     H2 4373   8.338   7.953   6.401
  437WAT      O 4374   8.021   7.703   6.272
  437WAT     H1 4375   8.022   7.659   6.187
  437WAT     H2 4376   8.111   7.735   6.283
  438WAT      O 4377   7.606   7.691   6.168
  438WAT     H1 4378   7.572   7.739   6.243
  438WAT     H2 4379   7.530   7.646   6.132
  439WAT      O 4380   8.027   7.803   5.571
  439WAT     H1 4381   8.040   7.799   5.666
  439WAT     H2 4382   7.989   7.889   5.555
  440WAT      O 4383   8.424   7.580   6.372
  440WAT     H1 4384   8.425   7.626   6.457
  440WAT     H2 4385   8.399   7.491   6.394
  441WAT      O 4386   7.929   8.034   5.511
  441WAT     H1 4387   7.872   7.989   5.448
  441WAT     H2 4388   8.000   8.070   5.457
  442WAT      O 4389   7.436   8.424   6.898
  442WAT     H1 4390   7.398   8.360   6.958
  442WAT     H2 4391   7.467   8.494   6.955
  443WAT      O 4392   8.051   8.109   6.446
  443WAT     H1 4393   8.088   8.061   6.521
  443WAT     H2 4394   8.032   8.196   6.481
  444WAT      O 4395   7.338   7.583   6.059
  444WAT     H1 4396   7.309   7.547   6.143
  444WAT     H2 4397   7.332   7.510   5.998
  445WAT      O 4398   7.830   8.013   6.678
  445WAT     H1 4399   7.800   8.101   6.701
  445WAT     H2 4400   7.926   8.019   6.682
  446WAT      O 4401   7.683   8.433   5.738
  446WAT     H1 4402   7.606   8.379   5.722
  446WAT     H2 4403   7.756   8.381   5.704
  447WAT      O 4404   8.305   7.472   5.732
  447WAT     H1 4405   8.224   7.423   5.724
  447WAT     H2 4406   8.286   7.556   5.690
  448WAT      O 4407   8.297   8.340   6.906
  448WAT     H1 4408   8.291   8.248   6.880
  448WAT     H2 4409   8.234   8.350   6.977
  449WAT      O 4410   7.688   8.400   6.102
  449WAT     H1 4411   7.739   8.320   6.096
  449WAT     H2 4412   7.642   8.394   6.186
  450WAT      O 4413   8.176   8.527   5.629
  450WAT     H1 4414   8.210   8.601   5.579
  450WAT     H2 4415   8.093   8.558   5.665
  451WAT      O 4416   7.436   8.097   6.793
  451WAT     H1 4417   7.400   8.163   6.852
  451WAT     H2 4418   7.407   8.014   6.830
  452WAT      O 4419   7.756   8.143   7.081
  452WAT     H1 4420   7.726   8.157   6.992
  452WAT     H2 4421   7.833   8.087   7.072
  453WAT      O 4422   8.464   8.459   6.165
  453WAT     H1 4423   8.500   8.399   6.099
  453WAT     H2 4424   8.376   8.426   6.183
  454WAT      O 4425   8.073   8.535   5.906
  454WAT     H1 4426   8.142   8.590   5.944
  454WAT     H2 4427   7.994   8.589   5.910
  455WAT      O 4428   7.287   8.097   5.455
  455WAT     H1 4429   7.374   8.125   5.484
  455WAT     H2 4430   7.238   8.178   5.444
  456WAT      O 4431   8.003   8.235   5.867
  456WAT     H1 4432   8.049   8.317   5.890
  456WAT     H2 4433   7.968   8.204   5.951
  457WAT      O 4434   7.594   7.270   5.915
  457WAT     H1 4435   7.581   7.269   6.009
  457WAT     H2 4436   7.511   7.304   5.880
  458WAT      O 4437   7.293   7.446   6.861
  458WAT     H1 4438   7.222   7.466   6.921
  458WAT     H2 4439   7.335   7.368   6.898
  459WAT      O 4440   7.486   8.278   5.668
  459WAT     H1 4441   7.425   8.352   5.669
  459WAT     H2 4442   7.533   8.287   5.586
  460WAT      O 4443   8.443   7.695   6.636
  460WAT     H1 4444   8.480   7.613   6.669
  460WAT     H2 4445   8.357   7.701   6.677
  461WAT      O 4446   7.976   7.818   5.858
  461WAT     H1 4447   7.905   7.865   5.902
  461WAT     H2 4448   8.005   7.753   5.922
  462WAT      O 4449   8.139   7.960   6.658
  462WAT     H1 4450   8.189   8.008   6.725
  462WAT     H2 4451   8.153   7.868   6.679
  463WAT      O 4452   8.379   7.491   6.002
  463WAT     H1 4453   8.367   7.493   5.907
  463WAT     H2 4454   8.474   7.496   6.014
  464WAT      O 4455   7.797   7.649   5.596
  464WAT     H1 4456   7.882   7.693   5.589
  464WAT     H2 4457   7.760   7.680   5.678
  465WAT      O 4458   7.687   8.275   5.443
  465WAT     H1 4459   7.763   8.263   5.499
  465WAT     H2 4460   7.694   8.205   5.378
  466WAT      O 4461   7.556   8.018   5.511
  466WAT     H1 4462   7.564   7.923   5.523
  466WAT     H2 4463   7.645   8.051   5.522
  467WAT      O 4464   8.420   8.562   7.135
  467WAT     H1 4465   8.360   8.564   7.061
  467WAT     H2 4466   8.390   8.489   7.189
  468WAT      O 4467   7.309   8.200   7.035
  468WAT     H1 4468   7.359   8.142   7.092
  468WAT     H2 4469   7.235   8.228   7.089
  469WAT      O 4470   7.999   8.472   5.390
  469WAT     H1 4471   7.988   8.411   5.463
  469WAT     H2 4472   7.982   8.420   5.312
  470WAT      O 4473   8.014   8.341   6.988
  470WAT     H1 4474   7.938   8.398   6.980
  470WAT     H2 4475   8.032   8.311   6.899
  471WAT      O 4476   8.323   8.378   5.451
  471WAT     H1 4477   8.268   8.423   5.515
  471WAT     H2 4478   8.385   8.328   5.503
  472WAT      O 4479   7.512   8.014   7.124
  472WAT     H1 4480   7.516   7.984   7.215
  472WAT     H2 4481   7.597   8.054   7.109
  473WAT      O 4482   7.890   8.274   5.640
  473WAT     H1 4483   7.932   8.258   5.725
  473WAT     H2 4484   7.902   8.193   5.591
  474WAT      O 4485   7.706   7.872   6.921
  474WAT     H1 4486   7.653   7.823   6.858
  474WAT     H2 4487   7.773   7.915   6.868
  475WAT      O 4488   8.141   8.177   5.365
  475WAT     H1 4489   8.193   8.105   5.329
  475WAT     H2 4490   8.206   8.240   5.395
  476WAT      O 4491   7.755   7.569   6.929
  476WAT     H1 4492   7.745   7.507   6.857
  476WAT     H2 4493   7.697   7.641   6.906
  477WAT      O 4494   8.031   7.425   6.632
  477WAT     H1 4495   7.987   7.427   6.548
  477WAT     H2 4496   7.968   7.385   6.692
  478WAT      O 4497   8.072   8.314   6.695
  478WAT     H1 4498   8.114   8.398   6.677
  478WAT     H2 4499   7.980   8.328   6.672
  479WAT      O 4500   8.306   8.087   6.833
  479WAT     H1 4501   8.318   8.028   6.907
  479WAT     H2 4502   8.392   8.091   6.791
  480WAT      O 4503   8.539   8.143   6.691
  480WAT     H1 4504   8.487   8.195   6.630
  480WAT     H2 4505   8.574   8.206   6.754
  481WAT      O 4506   7.779   7.882   5.335
  481WAT     H1 4507   7.759   7.795   5.371
  481WAT     H2 4508   7.762   7.873   5.241
  482WAT      O 4509   7.982   7.741   6.959
  482WAT     H1 4510   8.041   7.711   7.027
  482WAT     H2 4511   7.900   7.694   6.974
  483WAT      O 4512   8.464   7.703   6.982
  483WAT     H1 4513   8.395   7.637   6.976
  483WAT     H2 4514   8.536   7.659   7.027
  484WAT      O 4515   8.527   7.363   5.588
  484WAT     H1 4516   8.555   7.278   5.624
  484WAT     H2 4517   8.450   7.386   5.639
  485WAT      O 4518   7.659   7.592   5.334
  485WAT     H1 4519   7.689   7.592   5.243
  485WAT     H2 4520   7.733   7.557   5.384
  486WAT      O 4521   7.981   7.486   5.432
  486WAT     H1 4522   7.946   7.418   5.374
  486WAT     H2 4523   8.001   7.440   5.514
  487WAT      O 4524   7.561   8.522   5.417
  487WAT     H1 4525   7.605   8.576   5.483
  487WAT     H2 4526   7.610   8.439   5.418
  488WAT      O 4527   7.315   8.139   6.072
  488WAT     H1 4528   7.250   8.112   6.008
  488WAT     H2 4529   7.399   8.128   6.027
  489WAT      O 4530   7.419   8.177   6.526
  489WAT     H1 4531   7.456   8.169   6.614
  489WAT     H2 4532   7.362   8.101   6.516
  490WAT      O 4533   7.374   7.868   6.917
  490WAT     H1 4534   7.285   7.865   6.951
  490WAT     H2 4535   7.428   7.888   6.993
  491WAT      O 4536   7.236   7.860   5.666
  491WAT     H1 4537   7.146   7.886   5.649
  491WAT     H2 4538   7.285   7.887   5.588
  492WAT      O 4539   7.491   7.765   5.457
  492WAT     H1 4540   7.562   7.723   5.409
  492WAT     H2 4541   7.419   7.772   5.394
  493WAT      O 4542   7.455   7.371   5.361
  493WAT     H1 4543   7.528   7.425   5.393
  493WAT     H2 4544   7.483   7.343   5.274
  494WAT      O 4545   7.424   7.296   6.351
  494WAT     H1 4546   7.489   7.241   6.307
  494WAT     H2 4547   7.466   7.321   6.434
  495WAT      O 4548   7.400   7.311   6.626
  495WAT     H1 4549   7.365   7.357   6.702
  495WAT     H2 4550   7.367   7.222   6.634
  496WAT      O 4551   8.151   7.431   6.978
  496WAT     H1 4552   8.145   7.490   7.053
  496WAT     H2 4553   8.245   7.420   6.963
  497WAT      O 4554   8.415   7.396   6.942
  497WAT     H1 4555   8.476   7.428   6.876
  497WAT     H2 4556   8.469   7.348   7.004
  498WAT      O 4557   7.467   7.264   6.953
  498WAT     H1 4558   7.522   7.246   6.877
  498WAT     H2 4559   7.473   7.185   7.007
  499WAT      O 4560   8.489   7.253   6.575
  499WAT     H1 4561   8.401   7.286   6.554
  499WAT     H2 4562   8.478   7.205   6.657
  500WAT      O 4563   8.264   7.344   6.468
  500WAT     H1 4564   8.185   7.392   6.496
  500WAT     H2 4565   8.234   7.254   6.458
  501WAT      O 4566   7.398   7.375   5.721
  501WAT     H1 4567   7.474   7.386   5.663
  501WAT     H2 4568   7.352   7.458   5.716
  502WAT      O 4569   8.052   7.586   6.020
  502WAT     H1 4570   7.971   7.549   5.986
  502WAT     H2 4571   8.103   7.511   6.050
  503WAT      O 4572   8.502   7.253   6.143
  503WAT     H1 4573   8.563   7.310   6.191
  503WAT     H2 4574   8.428   7.309   6.121
  504WAT      O 4575   7.635   7.427   5.575
  504WAT     H1 4576   7.688   7.349   5.562
  504WAT     H2 4577   7.698   7.495   5.598
  505WAT      O 4578   7.855   7.401   5.880
  505WAT     H1 4579   7.792   7.331   5.897
  505WAT     H2 4580   7.801   7.477   5.858
  506WAT      O 4581   7.867   7.329   7.124
  506WAT     H1 4582   7.839   7.379   7.047
  506WAT     H2 4583   7.905   7.249   7.087
  507WAT      O 4584   8.527   7.271   7.181
  507WAT     H1 4585   8.516   7.302   7.271
  507WAT     H2 4586   8.609   7.311   7.152
  508WAT      O 4587   8.418   8.072   4.218
  508WAT     H1 4588   8.410   7.981   4.191
  508WAT     H2 4589   8.377   8.122   4.147
  509WAT      O 4590   8.231   8.250   4.406
  509WAT     H1 4591   8.153   8.202   4.435
  509WAT     H2 4592   8.296   8.182   4.388
  510WAT      O 4593   7.633   8.281   4.494
  510WAT     H1 4594   7.550   8.256   4.534
  510WAT     H2 4595   7.694   8.289   4.567
  511WAT      O 4596   7.474   7.777   3.872
  511WAT     H1 4597   7.385   7.812   3.862
  511WAT     H2 4598   7.502   7.757   3.783
  512WAT      O 4599   7.270   8.038   4.460
  512WAT     H1 4600   7.327   7.961   4.460
  512WAT     H2 4601   7.270   8.067   4.370
  513WAT      O 4602   8.175   8.518   4.407
  513WAT     H1 4603   8.168   8.424   4.390
  513WAT     H2 4604   8.251   8.527   4.464
  514WAT      O 4605   7.394   7.578   4.639
  514WAT     H1 4606   7.376   7.489   4.667
  514WAT     H2 4607   7.354   7.633   4.707
  515WAT      O 4608   8.278   7.799   4.429
  515WAT     H1 4609   8.316   7.711   4.418
  515WAT     H2 4610   8.268   7.832   4.340
  516WAT      O 4611   7.691   7.636   3.975
  516WAT     H1 4612   7.702   7.726   4.006
  516WAT     H2 4613   7.600   7.631   3.946
  517WAT      O 4614   7.456   7.828   4.500
  517WAT     H1 4615   7.524   7.854   4.562
  517WAT     H2 4616   7.425   7.744   4.533
  518WAT      O 4617   7.875   7.933   4.409
  518WAT     H1 4618   7.926   7.982   4.473
  518WAT     H2 4619   7.928   7.855   4.391
  519WAT      O 4620   7.704   7.397   4.835
  519WAT     H1 4621   7.704   7.448   4.755
  519WAT     H2 4622   7.621   7.349   4.833
  520WAT      O 4623   8.342   8.408   3.985
  520WAT     H1 4624   8.281   8.454   3.929
  520WAT     H2 4625   8.394   8.477   4.027
  521WAT      O 4626   7.829   8.361   4.653
  521WAT     H1 4627   7.795   8.423   4.717
  521WAT     H2 4628   7.846   8.413   4.575
  522WAT      O 4629   7.672   7.568   4.636
  522WAT     H1 4630   7.706   7.652   4.607
  522WAT     H2 4631   7.578   7.583   4.648
  523WAT      O 4632   7.750   8.557   4.835
  523WAT     H1 4633   7.812   8.625   4.806
  523WAT     H2 4634   7.664   8.598   4.825
  524WAT      O 4635   7.279   8.476   3.723
  524WAT     H1 4636   7.242   8.525   3.649
  524WAT     H2 4637   7.305   8.544   3.786
  525WAT      O 4638   8.040   7.317   4.268
  525WAT     H1 4639   8.071   7.261   4.197
  525WAT     H2 4640   7.947   7.330   4.250
  526WAT      O 4641   8.535   8.379   4.630
  526WAT     H1 4642   8.577   8.357   4.547
  526WAT     H2 4643   8.608   8.404   4.687
  527WAT      O 4644   8.279   8.123   3.942
  527WAT     H1 4645   8.186   8.116   3.965
  527WAT     H2 4646   8.294   8.217   3.931
  528WAT      O 4647   8.278   7.750   3.642
  528WAT     H1 4648   8.184   7.766   3.650
  528WAT     H2 4649   8.309   7.822   3.587
  529WAT      O 4650   7.839   8.176   4.220
  529WAT     H1 4651   7.799   8.104   4.171
  529WAT     H2 4652   7.848   8.141   4.309
  530WAT      O 4653   7.886   8.544   4.437
  530WAT     H1 4654   7.857   8.484   4.369
  530WAT     H2 4655   7.981   8.548   4.426
  531WAT      O 4656   7.711   7.853   4.598
  531WAT     H1 4657   7.766   7.864   4.521
  531WAT     H2 4658   7.762   7.890   4.670
  532WAT      O 4659   7.795   8.518   5.102
  532WAT     H1 4660   7.706   8.541   5.126
  532WAT     H2 4661   7.798   8.531   5.007
  533WAT      O 4662   8.500   8.203   3.693
  533WAT     H1 4663   8.543   8.119   3.679
  533WAT     H2 4664   8.571   8.266   3.702
  534WAT      O 4665   7.678   8.205   4.959
  534WAT     H1 4666   7.664   8.293   4.996
  534WAT     H2 4667   7.590   8.171   4.945
  535WAT      O 4668   7.510   8.065   3.970
  535WAT     H1 4669   7.498   8.138   3.909
  535WAT     H2 4670   7.479   7.988   3.923
  536WAT      O 4671   7.273   8.382   4.551
  536WAT     H1 4672   7.281   8.396   4.457
  536WAT     H2 4673   7.335   8.311   4.570
  537WAT      O 4674   7.398   8.552   4.192
  537WAT     H1 4675   7.357   8.566   4.107
  537WAT     H2 4676   7.487   8.524   4.172
  538WAT      O 4677   7.279   8.486   4.805
  538WAT     H1 4678   7.295   8.439   4.723
  538WAT     H2 4679   7.326   8.436   4.871
  539WAT      O 4680   7.756   7.399   4.309
  539WAT     H1 4681   7.712   7.478   4.275
  539WAT     H2 4682   7.812   7.432   4.379
  540WAT      O 4683   8.185   7.686   4.869
  540WAT     H1 4684   8.139   7.707   4.950
  540WAT     H2 4685   8.145   7.605   4.839
  541WAT      O 4686   8.394   7.958   5.192
  541WAT     H1 4687   8.427   7.875   5.158
  541WAT     H2 4688   8.473   8.011   5.207
  542WAT      O 4689   8.068   7.362   3.797
  542WAT     H1 4690   8.005   7.361   3.869
  542WAT     H2 4691   8.059   7.275   3.757
  543WAT      O 4692   7.960   7.454   4.494
  543WAT     H1 4693   7.990   7.545   4.486
  543WAT     H2 4694   8.015   7.405   4.433
  544WAT      O 4695   7.735   7.912   4.081
  544WAT     H1 4696   7.713   7.890   4.172
  544WAT     H2 4697   7.657   7.955   4.047
  545WAT      O 4698   8.458   7.912   3.941
  545WAT     H1 4699   8.398   7.985   3.923
  545WAT     H2 4700   8.513   7.906   3.863
  546WAT      O 4701   7.979   8.002   5.148
  546WAT     H1 4702   7.970   7.908   5.133
  546WAT     H2 4703   8.064   8.024   5.108
  547WAT      O 4704   8.319   7.776   4.144
  547WAT     H1 4705   8.358   7.808   4.063
  547WAT     H2 4706   8.355   7.688   4.156
  548WAT      O 4707   7.492   7.643   4.963
  548WAT     H1 4708   7.453   7.728   4.984
  548WAT     H2 4709   7.424   7.579   4.982
  549WAT      O 4710   8.150   7.651   5.270
  549WAT     H1 4711   8.081   7.632   5.334
  549WAT     H2 4712   8.224   7.680   5.324
  550WAT      O 4713   7.223   7.435   4.367
  550WAT     H1 4714   7.194   7.492   4.438
  550WAT     H2 4715   7.297   7.387   4.403
  551WAT      O 4716   7.241   7.829   3.488
  551WAT     H1 4717   7.233   7.924   3.502
  551WAT     H2 4718   7.206   7.815   3.400
  552WAT      O 4719   8.377   8.035   4.554
  552WAT     H1 4720   8.304   8.086   4.589
  552WAT     H2 4721   8.338   7.953   4.524
  553WAT      O 4722   8.021   7.703   4.394
  553WAT     H1 4723   8.022   7.659   4.309
  553WAT     H2 4724   8.111   7.735   4.405
  554WAT      O 4725   7.606   7.691   4.290
  554WAT     H1 4726   7.572   7.739   4.366
  554WAT     H2 4727   7.530   7.646   4.254
  555WAT      O 4728   8.027   7.803   3.693
  555WAT     H1 4729   8.040   7.799   3.788
  555WAT     H2 4730   7.989   7.889   3.678
  556WAT      O 4731   8.424   7.580   4.495
  556WAT     H1 4732   8.425   7.626   4.579
  556WAT     H2 4733   8.399   7.491   4.516
  557WAT      O 4734   7.929   8.034   3.633
  557WAT     H1 4735   7.872   7.989   3.571
  557WAT     H2 4736   8.000   8.070   3.580
  558WAT      O 4737   7.436   8.424   5.021
  558WAT     H1 4738   7.398   8.360   5.081
  558WAT     H2 4739   7.467   8.494   5.078
  559WAT      O 4740   8.051   8.109   4.569
  559WAT     H1 4741   8.088   8.061   4.644
  559WAT     H2 4742   8.032   8.196   4.603
  560WAT      O 4743   7.338   7.583   4.182
  560WAT     H1 4744   7.309   7.547   4.266
  560WAT     H2 4745   7.332   7.510   4.121
  561WAT      O 4746   7.683   8.433   3.861
  561WAT     H1 4747   7.606   8.379   3.845
  561WAT     H2 4748   7.756   8.381   3.827
  562WAT      O 4749   8.305   7.472   3.854
  562WAT     H1 4750   8.224   7.423   3.847
  562WAT     H2 4751   8.286   7.556   3.812
  563WAT      O 4752   8.297   8.340   5.028
  563WAT     H1 4753   8.291   8.248   5.003
  563WAT     H2 4754   8.234   8.350   5.100
  564WAT      O 4755   7.688   8.400   4.224
  564WAT     H1 4756   7.739   8.320   4.219
  564WAT     H2 4757   7.642   8.394   4.308
  565WAT      O 4758   8.176   8.527   3.752
  565WAT     H1 4759   8.210   8.601   3.702
  565WAT     H2 4760   8.093   8.558   3.788
  566WAT      O 4761   7.436   8.097   4.916
  566WAT     H1 4762   7.400   8.163   4.974
  566WAT     H2 4763   7.407   8.014   4.953
  567WAT      O 4764   7.756   8.143   5.204
  567WAT     H1 4765   7.726   8.157   5.114
  567WAT     H2 4766   7.833   8.087   5.195
  568WAT      O 4767   8.464   8.459   4.288
  568WAT     H1 4768   8.500   8.399   4.222
  568WAT     H2 4769   8.376   8.426   4.305
  569WAT      O 4770   8.073   8.535   4.029
  569WAT     H1 4771   8.142   8.590   4.067
  569WAT     H2 4772   7.994   8.589   4.032
  570WAT      O 4773   7.287   8.097   3.578
  570WAT     H1 4774   7.374   8.125   3.606
  570WAT     H2 4775   7.238   8.178   3.566
  571WAT      O 4776   8.003   8.235   3.990
  571WAT     H1 4777   8.049   8.317   4.013
  571WAT     H2 4778   7.968   8.204   4.073
  572WAT      O 4779   7.594   7.270   4.037
  572WAT     H1 4780   7.581   7.269   4.132
  572WAT     H2 4781   7.511   7.304   4.002
  573WAT      O 4782   7.293   7.446   4.983
  573WAT     H1 4783   7.222   7.466   5.044
  573WAT     H2 4784   7.335   7.368   5.020
  574WAT      O 4785   7.486   8.278   3.791
  574WAT     H1 4786   7.425   8.352   3.792
  574WAT     H2 4787   7.533   8.287   3.708
  575WAT      O 4788   8.443   7.695   4.758
  575WAT     H1 4789   8.480   7.613   4.791
  575WAT     H2 4790   8.357   7.701   4.800
  576WAT      O 4791   7.976   7.818   3.981
  576WAT     H1 4792   7.905   7.865   4.025
  576WAT     H2 4793   8.005   7.753   4.044
  577WAT      O 4794   8.139   7.960   4.781
  577WAT     H1 4795   8.189   8.008   4.847
  577WAT     H2 4796   8.153   7.868   4.801
  578WAT      O 4797   8.379   7.491   4.125
  578WAT     H1 4798   8.367   7.493   4.030
  578WAT     H2 4799   8.474   7.496   4.137
  579WAT      O 4800   7.797   7.649   3.718
  579WAT     H1 4801   7.882   7.693   3.712
  579WAT     H2 4802   7.760   7.680   3.801
  580WAT      O 4803   7.687   8.275   3.566
  580WAT     H1 4804   7.763   8.263   3.622
  580WAT     H2 4805   7.694   8.205   3.500
  581WAT      O 4806   7.556   8.018   3.634
  581WAT     H1 4807   7.564   7.923   3.645
  581WAT     H2 4808   7.645   8.051   3.645
  582WAT      O 4809   8.420   8.562   5.258
  582WAT     H1 4810   8.360   8.564   5.184
  582WAT     H2 4811   8.390   8.489   5.312
  583WAT      O 4812   7.309   8.200   5.158
  583WAT     H1 4813   7.359   8.142   5.215
  583WAT     H2 4814   7.235   8.228   5.211
  584WAT      O 4815   7.999   8.472   3.513
  584WAT     H1 4816   7.988   8.411   3.586
  584WAT     H2 4817   7.982   8.420   3.435
  585WAT      O 4818   8.014   8.341   5.111
  585WAT     H1 4819   7.938   8.398   5.102
  585WAT     H2 4820   8.032   8.311   5.022
  586WAT      O 4821   8.323   8.378   3.573
  586WAT     H1 4822   8.268   8.423   3.638
  586WAT     H2 4823   8.385   8.328   3.626
  587WAT      O 4824   7.512   8.014   5.247
  587WAT     H1 4825   7.516   7.984   5.338
  587WAT     H2 4826   7.597   8.054   5.231
  588WAT      O 4827   7.890   8.274   3.763
  588WAT     H1 4828   7.932   8.258   3.847
  588WAT     H2 4829   7.902   8.193   3.714
  589WAT      O 4830   7.706   7.872   5.044
  589WAT     H1 4831   7.653   7.823   4.981
  589WAT     H2 4832   7.773   7.915   4.990
  590WAT      O 4833   8.141   8.177   3.488
  590WAT     H1 4834   8.193   8.105   3.451
  590WAT     H2 4835   8.206   8.240   3.518
  591WAT      O 4836   7.755   7.569   5.052
  591WAT     H1 4837   7.745   7.507   4.979
  591WAT     H2 4838   7.697   7.641   5.029
  592WAT      O 4839   8.031   7.425   4.755
  592WAT     H1 4840   7.987   7.427   4.670
  592WAT     H2 4841   7.968   7.385   4.815
  593WAT      O 4842   8.072   8.314   4.817
  593WAT     H1 4843   8.114   8.398   4.800
  593WAT     H2 4844   7.980   8.328   4.794
  594WAT      O 4845   8.306   8.087   4.955
  594WAT     H1 4846   8.318   8.028   5.029
  594WAT     H2 4847   8.392   8.091   4.914
  595WAT      O 4848   8.539   8.143   4.813
  595WAT     H1 4849   8.487   8.195   4.753
  595WAT     H2 4850   8.574   8.206   4.876
  596WAT      O 4851   7.779   7.882   3.458
  596WAT     H1 4852   7.759   7.795   3.494
  596WAT     H2 4853   7.762   7.873   3.364
  597WAT      O 4854   7.982   7.741   5.081
  597WAT     H1 4855   8.041   7.711   5.150
  597WAT     H2 4856   7.900   7.694   5.097
  598WAT      O 4857   8.464   7.703   5.105
  598WAT     H1 4858   8.395   7.637   5.098
  598WAT     H2 4859   8.536   7.659   5.149
  599WAT      O 4860   8.527   7.363   3.710
  599WAT     H1 4861   8.555   7.278   3.746
  599WAT     H2 4862   8.450   7.386   3.762
  600WAT      O 4863   7.659   7.592   3.456
  600WAT     H1 4864   7.689   7.592   3.366
  600WAT     H2 4865   7.733   7.557   3.506
  601WAT      O 4866   7.981   7.486   3.555
  601WAT     H1 4867   7.946   7.418   3.497
  601WAT     H2 4868   8.001   7.440   3.636
  602WAT      O 4869   7.561   8.522   3.540
  602WAT     H1 4870   7.605   8.576   3.605
  602WAT     H2 4871   7.610   8.439   3.541
  603WAT      O 4872   7.315   8.139   4.195
  603WAT     H1 4873   7.250   8.112   4.130
  603WAT     H2 4874   7.399   8.128   4.150
  604WAT      O 4875   7.419   8.177   4.649
  604WAT     H1 4876   7.456   8.169   4.737
  604WAT     H2 4877   7.362   8.101   4.639
  605WAT      O 4878   7.374   7.868   5.039
  605WAT     H1 4879   7.285   7.865   5.073
  605WAT     H2 4880   7.428   7.888   5.116
  606WAT      O 4881   7.236   7.860   3.789
  606WAT     H1 4882   7.146   7.886   3.771
  606WAT     H2 4883   7.285   7.887   3.711
  607WAT      O 4884   7.491   7.765   3.580
  607WAT     H1 4885   7.562   7.723   3.531
  607WAT     H2 4886   7.419   7.772   3.517
  608WAT      O 4887   7.455   7.371   3.484
  608WAT     H1 4888   7.528   7.425   3.516
  608WAT     H2 4889   7.483   7.343   3.396
  609WAT      O 4890   7.424   7.296   4.474
  609WAT     H1 4891   7.489   7.241   4.430
  609WAT     H2 4892   7.466   7.321   4.556
  610WAT      O 4893   7.400   7.311   4.748
  610WAT     H1 4894   7.365   7.357   4.825
  610WAT     H2 4895   7.367   7.222   4.757
  611WAT      O 4896   8.151   7.431   5.101
  611WAT     H1 4897   8.145   7.490   5.175
  611WAT     H2 4898   8.245   7.420   5.086
  612WAT      O 4899   8.415   7.396   5.064
  612WAT     H1 4900   8.476   7.428   4.998
  612WAT     H2 4901   8.469   7.348   5.126
  613WAT      O 4902   7.467   7.264   5.076
  613WAT     H1 4903   7.522   7.246   4.999
  613WAT     H2 4904   7.473   7.185   5.129
  614WAT      O 4905   8.489   7.253   4.697
  614WAT     H1 4906   8.401   7.286   4.677
  614WAT     H2 4907   8.478   7.205   4.780
  615WAT      O 4908   8.264   7.344   4.591
  615WAT     H1 4909   8.185   7.392   4.619
  615WAT     H2 4910   8.234   7.254   4.580
  616WAT      O 4911   7.398   7.375   3.843
  616WAT     H1 4912   7.474   7.386   3.786
  616WAT     H2 4913   7.352   7.458   3.839
  617WAT      O 4914   8.052   7.586   4.142
  617WAT     H1 4915   7.971   7.549   4.108
  617WAT     H2 4916   8.103   7.511   4.172
  618WAT      O 4917   8.502   7.253   4.266
  618WAT     H1 4918   8.563   7.310   4.314
  618WAT     H2 4919   8.428   7.309   4.244
  619WAT      O 4920   7.635   7.427   3.697
  619WAT     H1 4921   7.688   7.349   3.684
  619WAT     H2 4922   7.698   7.495   3.721
  620WAT      O 4923   7.855   7.401   4.003
  620WAT     H1 4924   7.792   7.331   4.019
  620WAT     H2 4925   7.801   7.477   3.981
  621WAT      O 4926   7.867   7.329   5.246
  621WAT     H1 4927   7.839   7.379   5.170
  621WAT     H2 4928   7.905   7.249   5.210
  622WAT      O 4929   8.527   7.271   5.304
  622WAT     H1 4930   8.516   7.302   5.394
  622WAT     H2 4931   8.609   7.311   5.274
  623WAT      O 4932   8.418   8.072   2.340
  623WAT     H1 4933   8.410   7.981   2.313
  623WAT     H2 4934   8.377   8.122   2.270
  624WAT      O 4935   8.231   8.250   2.528
  624WAT     H1 4936   8.153   8.202   2.557
  624WAT     H2 4937   8.296   8.182   2.511
  625WAT      O 4938   7.633   8.281   2.616
  625WAT     H1 4939   7.550   8.256   2.656
  625WAT     H2 4940   7.694   8.289   2.690
  626WAT      O 4941   7.474   7.777   1.995
  626WAT     H1 4942   7.385   7.812   1.984
  626WAT     H2 4943   7.502   7.757   1.905
  627WAT      O 4944   7.270   8.038   2.583
  627WAT     H1 4945   7.327   7.961   2.583
  627WAT     H2 4946   7.270   8.067   2.492
  628WAT      O 4947   8.175   8.518   2.529
  628WAT     H1 4948   8.168   8.424   2.513
  628WAT     H2 4949   8.251   8.527   2.586
  629WAT      O 4950   7.394   7.578   2.762
  629WAT     H1 4951   7.376   7.489   2.790
  629WAT     H2 4952   7.354   7.633   2.829
  630WAT      O 4953   8.278   7.799   2.552
  630WAT     H1 4954   8.316   7.711   2.541
  630WAT     H2 4955   8.268   7.832   2.463
  631WAT      O 4956   7.691   7.636   2.098
  631WAT     H1 4957   7.702   7.726   2.129
  631WAT     H2 4958   7.600   7.631   2.069
  632WAT      O 4959   7.456   7.828   2.623
  632WAT     H1 4960   7.524   7.854   2.684
  632WAT     H2 4961   7.425   7.744   2.656
  633WAT      O 4962   7.875   7.933   2.531
  633WAT     H1 4963   7.926   7.982   2.595
  633WAT     H2 4964   7.928   7.855   2.514
  634WAT      O 4965   7.704   7.397   2.958
  634WAT     H1 4966   7.704   7.448   2.877
  634WAT     H2 4967   7.621   7.349   2.956
  635WAT      O 4968   8.342   8.408   2.108
  635WAT     H1 4969   8.281   8.454   2.051
  635WAT     H2 4970   8.394   8.477   2.149
  636WAT      O 4971   7.829   8.361   2.776
  636WAT     H1 4972   7.795   8.423   2.840
  636WAT     H2 4973   7.846   8.413   2.698
  637WAT      O 4974   7.672   7.568   2.759
  637WAT     H1 4975   7.706   7.652   2.729
  637WAT     H2 4976   7.578   7.583   2.770
  638WAT      O 4977   7.750   8.557   2.957
  638WAT     H1 4978   7.812   8.625   2.929
  638WAT     H2 4979   7.664   8.598   2.948
  639WAT      O 4980   7.279   8.476   1.845
  639WAT     H1 4981   7.242   8.525   1.772
  639WAT     H2 4982   7.305   8.544   1.908
  640WAT      O 4983   8.040   7.317   2.391
  640WAT     H1 4984   8.071   7.261   2.319
  640WAT     H2 4985   7.947   7.330   2.373
  641WAT      O 4986   8.535   8.379   2.753
  641WAT     H1 4987   8.577   8.357   2.669
  641WAT     H2 4988   8.608   8.404   2.810
  642WAT      O 4989   8.279   8.123   2.065
  642WAT     H1 4990   8.186   8.116   2.088
  642WAT     H2 4991   8.294   8.217   2.053
  643WAT      O 4992   8.278   7.750   1.764
  643WAT     H1 4993   8.184   7.766   1.773
  643WAT     H2 4994   8.309   7.822   1.710
  644WAT      O 4995   7.839   8.176   2.343
  644WAT     H1 4996   7.799   8.104   2.293
  644WAT     H2 4997   7.848   8.141   2.432
  645WAT      O 4998   7.886   8.544   2.559
  645WAT     H1 4999   7.857   8.484   2.491
  645WAT     H2 5000   7.981   8.548   2.548
  646WAT      O 5001   7.711   7.853   2.721
  646WAT     H1 5002   7.766   7.864   2.643
  646WAT     H2 5003   7.762   7.890   2.792
  647WAT      O 5004   7.795   8.518   3.224
  647WAT     H1 5005   7.706   8.541   3.249
  647WAT     H2 5006   7.798   8.531   3.129
  648WAT      O 5007   8.500   8.203   1.816
  648WAT     H1 5008   8.543   8.119   1.801
  648WAT     H2 5009   8.571   8.266   1.824
  649WAT      O 5010   7.678   8.205   3.082
  649WAT     H1 5011   7.664   8.293   3.119
  649WAT     H2 5012   7.590   8.171   3.067
  650WAT      O 5013   7.510   8.065   2.093
  650WAT     H1 5014   7.498   8.138   2.032
  650WAT     H2 5015   7.479   7.988   2.045
  651WAT      O 5016   7.273   8.382   2.674
  651WAT     H1 5017   7.281   8.396   2.579
  651WAT     H2 5018   7.335   8.311   2.693
  652WAT      O 5019   7.398   8.552   2.315
  652WAT     H1 5020   7.357   8.566   2.229
  652WAT     H2 5021   7.487   8.524   2.294
  653WAT      O 5022   7.279   8.486   2.928
  653WAT     H1 5023   7.295   8.439   2.846
  653WAT     H2 5024   7.326   8.436   2.994
  654WAT      O 5025   7.756   7.399   2.431
  654WAT     H1 5026   7.712   7.478   2.398
  654WAT     H2 5027   7.812   7.432   2.502
  655WAT      O 5028   8.185   7.686   2.991
  655WAT     H1 5029   8.139   7.707   3.073
  655WAT     H2 5030   8.145   7.605   2.961
  656WAT      O 5031   8.394   7.958   3.314
  656WAT     H1 5032   8.427   7.875   3.280
  656WAT     H2 5033   8.473   8.011   3.329
  657WAT      O 5034   8.068   7.362   1.919
  657WAT     H1 5035   8.005   7.361   1.992
  657WAT     H2 5036   8.059   7.275   1.880
  658WAT      O 5037   7.960   7.454   2.617
  658WAT     H1 5038   7.990   7.545   2.609
  658WAT     H2 5039   8.015   7.405   2.556
  659WAT      O 5040   7.735   7.912   2.204
  659WAT     H1 5041   7.713   7.890   2.294
  659WAT     H2 5042   7.657   7.955   2.169
  660WAT      O 5043   8.458   7.912   2.064
  660WAT     H1 5044   8.398   7.985   2.045
  660WAT     H2 5045   8.513   7.906   1.986
  661WAT      O 5046   7.979   8.002   3.271
  661WAT     H1 5047   7.970   7.908   3.256
  661WAT     H2 5048   8.064   8.024   3.231
  662WAT      O 5049   8.319   7.776   2.267
  662WAT     H1 5050   8.358   7.808   2.186
  662WAT     H2 5051   8.355   7.688   2.278
  663WAT      O 5052   7.492   7.643   3.086
  663WAT     H1 5053   7.453   7.728   3.107
  663WAT     H2 5054   7.424   7.579   3.105
  664WAT      O 5055   8.150   7.651   3.393
  664WAT     H1 5056   8.081   7.632   3.456
  664WAT     H2 5057   8.224   7.680   3.446
  665WAT      O 5058   7.223   7.435   2.489
  665WAT     H1 5059   7.194   7.492   2.560
  665WAT     H2 5060   7.297   7.387   2.525
  666WAT      O 5061   7.241   7.829   1.610
  666WAT     H1 5062   7.233   7.924   1.624
  666WAT     H2 5063   7.206   7.815   1.522
  667WAT      O 5064   8.377   8.035   2.676
  667WAT     H1 5065   8.304   8.086   2.711
  667WAT     H2 5066   8.338   7.953   2.646
  668WAT      O 5067   8.021   7.703   2.517
  668WAT     H1 5068   8.022   7.659   2.432
  668WAT     H2 5069   8.111   7.735   2.528
  669WAT      O 5070   7.606   7.691   2.413
  669WAT     H1 5071   7.572   7.739   2.489
  669WAT     H2 5072   7.530   7.646   2.377
  670WAT      O 5073   8.027   7.803   1.816
  670WAT     H1 5074   8.040   7.799   1.911
  670WAT     H2 5075   7.989   7.889   1.800
  671WAT      O 5076   8.424   7.580   2.618
  671WAT     H1 5077   8.425   7.626   2.702
  671WAT     H2 5078   8.399   7.491   2.639
  672WAT      O 5079   7.929   8.034   1.756
  672WAT     H1 5080   7.872   7.989   1.693
  672WAT     H2 5081   8.000   8.070   1.702
  673WAT      O 5082   7.436   8.424   3.143
  673WAT     H1 5083   7.398   8.360   3.203
  673WAT     H2 5084   7.467   8.494   3.200
  674WAT      O 5085   8.051   8.109   2.692
  674WAT     H1 5086   8.088   8.061   2.766
  674WAT     H2 5087   8.032   8.196   2.726
  675WAT      O 5088   7.338   7.583   2.305
  675WAT     H1 5089   7.309   7.547   2.388
  675WAT     H2 5090   7.332   7.510   2.243
  676WAT      O 5091   7.830   8.013   2.923
  676WAT     H1 5092   7.800   8.101   2.946
  676WAT     H2 5093   7.926   8.019   2.927
  677WAT      O 5094   7.683   8.433   1.983
  677WAT     H1 5095   7.606   8.379   1.967
  677WAT     H2 5096   7.756   8.381   1.949
  678WAT      O 5097   8.305   7.472   1.977
  678WAT     H1 5098   8.224   7.423   1.969
  678WAT     H2 5099   8.286   7.556   1.935
  679WAT      O 5100   8.297   8.340   3.151
  679WAT     H1 5101   8.291   8.248   3.126
  679WAT     H2 5102   8.234   8.350   3.222
  680WAT      O 5103   7.688   8.400   2.347
  680WAT     H1 5104   7.739   8.320   2.341
  680WAT     H2 5105   7.642   8.394   2.431
  681WAT      O 5106   8.176   8.527   1.874
  681WAT     H1 5107   8.210   8.601   1.825
  681WAT     H2 5108   8.093   8.558   1.910
  682WAT      O 5109   7.436   8.097   3.038
  682WAT     H1 5110   7.400   8.163   3.097
  682WAT     H2 5111   7.407   8.014   3.075
  683WAT      O 5112   7.756   8.143   3.327
  683WAT     H1 5113   7.726   8.157   3.237
  683WAT     H2 5114   7.833   8.087   3.317
  684WAT      O 5115   8.464   8.459   2.411
  684WAT     H1 5116   8.500   8.399   2.345
  684WAT     H2 5117   8.376   8.426   2.428
  685WAT      O 5118   8.073   8.535   2.151
  685WAT     H1 5119   8.142   8.590   2.189
  685WAT     H2 5120   7.994   8.589   2.155
  686WAT      O 5121   7.287   8.097   1.700
  686WAT     H1 5122   7.374   8.125   1.729
  686WAT     H2 5123   7.238   8.178   1.689
  687WAT      O 5124   8.003   8.235   2.113
  687WAT     H1 5125   8.049   8.317   2.135
  687WAT     H2 5126   7.968   8.204   2.196
  688WAT      O 5127   7.594   7.270   2.160
  688WAT     H1 5128   7.581   7.269   2.255
  688WAT     H2 5129   7.511   7.304   2.125
  689WAT      O 5130   7.293   7.446   3.106
  689WAT     H1 5131   7.222   7.466   3.166
  689WAT     H2 5132   7.335   7.368   3.143
  690WAT      O 5133   7.486   8.278   1.913
  690WAT     H1 5134   7.425   8.352   1.914
  690WAT     H2 5135   7.533   8.287   1.831
  691WAT      O 5136   8.443   7.695   2.881
  691WAT     H1 5137   8.480   7.613   2.914
  691WAT     H2 5138   8.357   7.701   2.922
  692WAT      O 5139   7.976   7.818   2.103
  692WAT     H1 5140   7.905   7.865   2.147
  692WAT     H2 5141   8.005   7.753   2.167
  693WAT      O 5142   8.139   7.960   2.903
  693WAT     H1 5143   8.189   8.008   2.970
  693WAT     H2 5144   8.153   7.868   2.924
  694WAT      O 5145   8.379   7.491   2.247
  694WAT     H1 5146   8.367   7.493   2.152
  694WAT     H2 5147   8.474   7.496   2.259
  695WAT      O 5148   7.797   7.649   1.841
  695WAT     H1 5149   7.882   7.693   1.834
  695WAT     H2 5150   7.760   7.680   1.924
  696WAT      O 5151   7.687   8.275   1.688
  696WAT     H1 5152   7.763   8.263   1.744
  696WAT     H2 5153   7.694   8.205   1.623
  697WAT      O 5154   7.556   8.018   1.757
  697WAT     H1 5155   7.564   7.923   1.768
  697WAT     H2 5156   7.645   8.051   1.767
  698WAT      O 5157   8.420   8.562   3.380
  698WAT     H1 5158   8.360   8.564   3.306
  698WAT     H2 5159   8.390   8.489   3.434
  699WAT      O 5160   7.309   8.200   3.280
  699WAT     H1 5161   7.359   8.142   3.337
  699WAT     H2 5162   7.235   8.228   3.334
  700WAT      O 5163   7.999   8.472   1.636
  700WAT     H1 5164   7.988   8.411   1.708
  700WAT     H2 5165   7.982   8.420   1.557
  701WAT      O 5166   8.014   8.341   3.233
  701WAT     H1 5167   7.938   8.398   3.225
  701WAT     H2 5168   8.032   8.311   3.144
  702WAT      O 5169   8.323   8.378   1.696
  702WAT     H1 5170   8.268   8.423   1.760
  702WAT     H2 5171   8.385   8.328   1.748
  703WAT      O 5172   7.512   8.014   3.370
  703WAT     H1 5173   7.516   7.984   3.460
  703WAT     H2 5174   7.597   8.054   3.354
  704WAT      O 5175   7.890   8.274   1.886
  704WAT     H1 5176   7.932   8.258   1.970
  704WAT     H2 5177   7.902   8.193   1.836
  705WAT      O 5178   7.706   7.872   3.166
  705WAT     H1 5179   7.653   7.823   3.104
  705WAT     H2 5180   7.773   7.915   3.113
  706WAT      O 5181   8.141   8.177   1.610
  706WAT     H1 5182   8.193   8.105   1.574
  706WAT     H2 5183   8.206   8.240   1.640
  707WAT      O 5184   7.755   7.569   3.174
  707WAT     H1 5185   7.745   7.507   3.102
  707WAT     H2 5186   7.697   7.641   3.152
  708WAT      O 5187   8.031   7.425   2.878
  708WAT     H1 5188   7.987   7.427   2.793
  708WAT     H2 5189   7.968   7.385   2.937
  709WAT      O 5190   8.072   8.314   2.940
  709WAT     H1 5191   8.114   8.398   2.922
  709WAT     H2 5192   7.980   8.328   2.917
  710WAT      O 5193   8.306   8.087   3.078
  710WAT     H1 5194   8.318   8.028   3.152
  710WAT     H2 5195   8.392   8.091   3.036
  711WAT      O 5196   8.539   8.143   2.936
  711WAT     H1 5197   8.487   8.195   2.875
  711WAT     H2 5198   8.574   8.206   2.999
  712WAT      O 5199   7.779   7.882   1.580
  712WAT     H1 5200   7.759   7.795   1.616
  712WAT     H2 5201   7.762   7.873   1.486
  713WAT      O 5202   7.982   7.741   3.204
  713WAT     H1 5203   8.041   7.711   3.273
  713WAT     H2 5204   7.900   7.694   3.219
  714WAT      O 5205   8.464   7.703   3.227
  714WAT     H1 5206   8.395   7.637   3.221
  714WAT     H2 5207   8.536   7.659   3.272
  715WAT      O 5208   8.527   7.363   1.833
  715WAT     H1 5209   8.555   7.278   1.869
  715WAT     H2 5210   8.450   7.386   1.884
  716WAT      O 5211   7.659   7.592   1.579
  716WAT     H1 5212   7.689   7.592   1.488
  716WAT     H2 5213   7.733   7.557   1.629
  717WAT      O 5214   7.981   7.486   1.678
  717WAT     H1 5215   7.946   7.418   1.620
  717WAT     H2 5216   8.001   7.440   1.759
  718WAT      O 5217   7.561   8.522   1.662
  718WAT     H1 5218   7.605   8.576   1.728
  718WAT     H2 5219   7.610   8.439   1.663
  719WAT      O 5220   7.315   8.139   2.317
  719WAT     H1 5221   7.250   8.112   2.253
  719WAT     H2 5222   7.399   8.128   2.272
  720WAT      O 5223   7.419   8.177   2.771
  720WAT     H1 5224   7.456   8.169   2.859
  720WAT     H2 5225   7.362   8.101   2.761
  721WAT      O 5226   7.374   7.868   3.162
  721WAT     H1 5227   7.285   7.865   3.196
  721WAT     H2 5228   7.428   7.888   3.238
  722WAT      O 5229   7.236   7.860   1.911
  722WAT     H1 5230   7.146   7.886   1.894
  722WAT     H2 5231   7.285   7.887   1.833
  723WAT      O 5232   7.491   7.765   1.702
  723WAT     H1 5233   7.562   7.723   1.654
  723WAT     H2 5234   7.419   7.772   1.639
  724WAT      O 5235   7.455   7.371   1.606
  724WAT     H1 5236   7.528   7.425   1.638
  724WAT     H2 5237   7.483   7.343   1.519
  725WAT      O 5238   7.424   7.296   2.597
  725WAT     H1 5239   7.489   7.241   2.553
  725WAT     H2 5240   7.466   7.321   2.679
  726WAT      O 5241   7.400   7.311   2.871
  726WAT     H1 5242   7.365   7.357   2.947
  726WAT     H2 5243   7.367   7.222   2.879
  727WAT      O 5244   8.151   7.431   3.223
  727WAT     H1 5245   8.145   7.490   3.298
  727WAT     H2 5246   8.245   7.420   3.209
  728WAT      O 5247   8.415   7.396   3.187
  728WAT     H1 5248   8.476   7.428   3.121
  728WAT     H2 5249   8.469   7.348   3.249
  729WAT      O 5250   7.467   7.264   3.198
  729WAT     H1 5251   7.522   7.246   3.122
  729WAT     H2 5252   7.473   7.185   3.252
  730WAT      O 5253   8.489   7.253   2.820
  730WAT     H1 5254   8.401   7.286   2.799
  730WAT     H2 5255   8.478   7.205   2.902
  731WAT      O 5256   8.264   7.344   2.714
  731WAT     H1 5257   8.185   7.392   2.742
  731WAT     H2 5258   8.234   7.254   2.703
  732WAT      O 5259   7.398   7.375   1.966
  732WAT     H1 5260   7.474   7.386   1.908
  732WAT     H2 5261   7.352   7.458   1.961
  733WAT      O 5262   8.052   7.586   2.265
  733WAT     H1 5263   7.971   7.549   2.231
  733WAT     H2 5264   8.103   7.511   2.295
  734WAT      O 5265   8.502   7.253   2.389
  734WAT     H1 5266   8.563   7.310   2.436
  734WAT     H2 5267   8.428   7.309   2.366
  735WAT      O 5268   7.635   7.427   1.820
  735WAT     H1 5269   7.688   7.349   1.807
  735WAT     H2 5270   7.698   7.495   1.843
  736WAT      O 5271   7.855   7.401   2.125
  736WAT     H1 5272   7.792   7.331   2.142
  736WAT     H2 5273   7.801   7.477   2.104
  737WAT      O 5274   7.867   7.329   3.369
  737WAT     H1 5275   7.839   7.379   3.292
  737WAT     H2 5276   7.905   7.249   3.332
  738WAT      O 5277   8.527   7.271   3.427
  738WAT     H1 5278   8.516   7.302   3.516
  738WAT     H2 5279   8.609   7.311   3.397
  739WAT      O 5280   8.418   8.072   0.463
  739WAT     H1 5281   8.410   7.981   0.436
  739WAT     H2 5282   8.377   8.122   0.392
  740WAT      O 5283   8.231   8.250   0.651
  740WAT     H1 5284   8.153   8.202   0.680
  740WAT     H2 5285   8.296   8.182   0.634
  741WAT      O 5286   7.633   8.281   0.739
  741WAT     H1 5287   7.550   8.256   0.779
  741WAT     H2 5288   7.694   8.289   0.812
  742WAT      O 5289   7.270   8.038   0.706
  742WAT     H1 5290   7.327   7.961   0.706
  742WAT     H2 5291   7.270   8.067   0.615
  743WAT      O 5292   8.175   8.518   0.652
  743WAT     H1 5293   8.168   8.424   0.636
  743WAT     H2 5294   8.251   8.527   0.709
  744WAT      O 5295   7.394   7.578   0.884
  744WAT     H1 5296   7.376   7.489   0.912
  744WAT     H2 5297   7.354   7.633   0.952
  745WAT      O 5298   8.278   7.799   0.674
  745WAT     H1 5299   8.316   7.711   0.663
  745WAT     H2 5300   8.268   7.832   0.585
  746WAT      O 5301   7.691   7.636   0.221
  746WAT     H1 5302   7.702   7.726   0.251
  746WAT     H2 5303   7.600   7.631   0.192
  747WAT      O 5304   7.456   7.828   0.745
  747WAT     H1 5305   7.524   7.854   0.807
  747WAT     H2 5306   7.425   7.744   0.778
  748WAT      O 5307   7.875   7.933   0.654
  748WAT     H1 5308   7.926   7.982   0.718
  748WAT     H2 5309   7.928   7.855   0.636
  749WAT      O 5310   7.704   7.397   1.080
  749WAT     H1 5311   7.704   7.448   1.000
  749WAT     H2 5312   7.621   7.349   1.078
  750WAT      O 5313   8.342   8.408   0.230
  750WAT     H1 5314   8.281   8.454   0.174
  750WAT     H2 5315   8.394   8.477   0.272
  751WAT      O 5316   7.829   8.361   0.898
  751WAT     H1 5317   7.795   8.423   0.962
  751WAT     H2 5318   7.846   8.413   0.820
  752WAT      O 5319   7.672   7.568   0.881
  752WAT     H1 5320   7.706   7.652   0.852
  752WAT     H2 5321   7.578   7.583   0.893
  753WAT      O 5322   7.750   8.557   1.080
  753WAT     H1 5323   7.812   8.625   1.052
  753WAT     H2 5324   7.664   8.598   1.071
  754WAT      O 5325   8.040   7.317   0.514
  754WAT     H1 5326   8.071   7.261   0.442
  754WAT     H2 5327   7.947   7.330   0.495
  755WAT      O 5328   8.535   8.379   0.875
  755WAT     H1 5329   8.577   8.357   0.792
  755WAT     H2 5330   8.608   8.404   0.933
  756WAT      O 5331   8.279   8.123   0.187
  756WAT     H1 5332   8.186   8.116   0.210
  756WAT     H2 5333   8.294   8.217   0.176
  757WAT      O 5334   7.839   8.176   0.465
  757WAT     H1 5335   7.799   8.104   0.416
  757WAT     H2 5336   7.848   8.141   0.554
  758WAT      O 5337   7.886   8.544   0.682
  758WAT     H1 5338   7.857   8.484   0.614
  758WAT     H2 5339   7.981   8.548   0.671
  759WAT      O 5340   7.711   7.853   0.843
  759WAT     H1 5341   7.766   7.864   0.766
  759WAT     H2 5342   7.762   7.890   0.915
  760WAT      O 5343   7.795   8.518   1.347
  760WAT     H1 5344   7.706   8.541   1.372
  760WAT     H2 5345   7.798   8.531   1.252
  761WAT      O 5346   7.678   8.205   1.204
  761WAT     H1 5347   7.664   8.293   1.241
  761WAT     H2 5348   7.590   8.171   1.190
  762WAT      O 5349   7.510   8.065   0.215
  762WAT     H1 5350   7.498   8.138   0.154
  762WAT     H2 5351   7.479   7.988   0.168
  763WAT      O 5352   7.273   8.382   0.796
  763WAT     H1 5353   7.281   8.396   0.702
  763WAT     H2 5354   7.335   8.311   0.815
  764WAT      O 5355   7.398   8.552   0.437
  764WAT     H1 5356   7.357   8.566   0.352
  764WAT     H2 5357   7.487   8.524   0.417
  765WAT      O 5358   7.279   8.486   1.050
  765WAT     H1 5359   7.295   8.439   0.968
  765WAT     H2 5360   7.326   8.436   1.117
  766WAT      O 5361   7.756   7.399   0.554
  766WAT     H1 5362   7.712   7.478   0.521
  766WAT     H2 5363   7.812   7.432   0.624
  767WAT      O 5364   8.185   7.686   1.114
  767WAT     H1 5365   8.139   7.707   1.195
  767WAT     H2 5366   8.145   7.605   1.084
  768WAT      O 5367   8.394   7.958   1.437
  768WAT     H1 5368   8.427   7.875   1.403
  768WAT     H2 5369   8.473   8.011   1.452
  769WAT      O 5370   7.960   7.454   0.740
  769WAT     H1 5371   7.990   7.545   0.732
  769WAT     H2 5372   8.015   7.405   0.678
  770WAT      O 5373   7.735   7.912   0.327
  770WAT     H1 5374   7.713   7.890   0.417
  770WAT     H2 5375   7.657   7.955   0.292
  771WAT      O 5376   7.979   8.002   1.393
  771WAT     H1 5377   7.970   7.908   1.378
  771WAT     H2 5378   8.064   8.024   1.354
  772WAT      O 5379   8.319   7.776   0.389
  772WAT     H1 5380   8.358   7.808   0.308
  772WAT     H2 5381   8.355   7.688   0.401
  773WAT      O 5382   7.492   7.643   1.208
  773WAT     H1 5383   7.453   7.728   1.229
  773WAT     H2 5384   7.424   7.579   1.228
  774WAT      O 5385   8.150   7.651   1.515
  774WAT     H1 5386   8.081   7.632   1.579
  774WAT     H2 5387   8.224   7.680   1.569
  775WAT      O 5388   7.223   7.435   0.612
  775WAT     H1 5389   7.194   7.492   0.683
  775WAT     H2 5390   7.297   7.387   0.648
  776WAT      O 5391   8.377   8.035   0.799
  776WAT     H1 5392   8.304   8.086   0.834
  776WAT     H2 5393   8.338   7.953   0.769
  777WAT      O 5394   8.021   7.703   0.639
  777WAT     H1 5395   8.022   7.659   0.555
  777WAT     H2 5396   8.111   7.735   0.650
  778WAT      O 5397   7.606   7.691   0.535
  778WAT     H1 5398   7.572   7.739   0.611
  778WAT     H2 5399   7.530   7.646   0.499
  779WAT      O 5400   8.424   7.580   0.740
  779WAT     H1 5401   8.425   7.626   0.825
  779WAT     H2 5402   8.399   7.491   0.762
  780WAT      O 5403   7.436   8.424   1.266
  780WAT     H1 5404   7.398   8.360   1.326
  780WAT     H2 5405   7.467   8.494   1.323
  781WAT      O 5406   8.051   8.109   0.814
  781WAT     H1 5407   8.088   8.061   0.889
  781WAT     H2 5408   8.032   8.196   0.848
  782WAT      O 5409   7.338   7.583   0.427
  782WAT     H1 5410   7.309   7.547   0.511
  782WAT     H2 5411   7.332   7.510   0.366
  783WAT      O 5412   7.830   8.013   1.046
  783WAT     H1 5413   7.800   8.101   1.068
  783WAT     H2 5414   7.926   8.019   1.050
  784WAT      O 5415   8.297   8.340   1.274
  784WAT     H1 5416   8.291   8.248   1.248
  784WAT     H2 5417   8.234   8.350   1.345
  785WAT      O 5418   7.688   8.400   0.469
  785WAT     H1 5419   7.739   8.320   0.464
  785WAT     H2 5420   7.642   8.394   0.554
  786WAT      O 5421   7.436   8.097   1.161
  786WAT     H1 5422   7.400   8.163   1.219
  786WAT     H2 5423   7.407   8.014   1.198
  787WAT      O 5424   7.756   8.143   1.449
  787WAT     H1 5425   7.726   8.157   1.359
  787WAT     H2 5426   7.833   8.087   1.440
  788WAT      O 5427   8.464   8.459   0.533
  788WAT     H1 5428   8.500   8.399   0.467
  788WAT     H2 5429   8.376   8.426   0.550
  789WAT      O 5430   8.073   8.535   0.274
  789WAT     H1 5431   8.142   8.590   0.312
  789WAT     H2 5432   7.994   8.589   0.277
  790WAT      O 5433   8.003   8.235   0.235
  790WAT     H1 5434   8.049   8.317   0.258
  790WAT     H2 5435   7.968   8.204   0.318
  791WAT      O 5436   7.594   7.270   0.282
  791WAT     H1 5437   7.581   7.269   0.377
  791WAT     H2 5438   7.511   7.304   0.247
  792WAT      O 5439   7.293   7.446   1.228
  792WAT     H1 5440   7.222   7.466   1.289
  792WAT     H2 5441   7.335   7.368   1.266
  793WAT      O 5442   8.443   7.695   1.003
  793WAT     H1 5443   8.480   7.613   1.036
  793WAT     H2 5444   8.357   7.701   1.045
  794WAT      O 5445   7.976   7.818   0.226
  794WAT     H1 5446   7.905   7.865   0.270
  794WAT     H2 5447   8.005   7.753   0.289
  795WAT      O 5448   8.139   7.960   1.026
  795WAT     H1 5449   8.189   8.008   1.092
  795WAT     H2 5450   8.153   7.868   1.047
  796WAT      O 5451   8.379   7.491   0.370
  796WAT     H1 5452   8.367   7.493   0.275
  796WAT     H2 5453   8.474   7.496   0.382
  797WAT      O 5454   8.420   8.562   1.503
  797WAT     H1 5455   8.360   8.564   1.429
  797WAT     H2 5456   8.390   8.489   1.557
  798WAT      O 5457   7.309   8.200   1.403
  798WAT     H1 5458   7.359   8.142   1.460
  798WAT     H2 5459   7.235   8.228   1.456
  799WAT      O 5460   8.014   8.341   1.356
  799WAT     H1 5461   7.938   8.398   1.348
  799WAT     H2 5462   8.032   8.311   1.267
  800WAT      O 5463   7.512   8.014   1.492
  800WAT     H1 5464   7.516   7.984   1.583
  800WAT     H2 5465   7.597   8.054   1.476
  801WAT      O 5466   7.706   7.872   1.289
  801WAT     H1 5467   7.653   7.823   1.226
  801WAT     H2 5468   7.773   7.915   1.235
  802WAT      O 5469   7.755   7.569   1.297
  802WAT     H1 5470   7.745   7.507   1.224
  802WAT     H2 5471   7.697   7.641   1.274
  803WAT      O 5472   8.031   7.425   1.000
  803WAT     H1 5473   7.987   7.427   0.916
  803WAT     H2 5474   7.968   7.385   1.060
  804WAT      O 5475   8.072   8.314   1.062
  804WAT     H1 5476   8.114   8.398   1.045
  804WAT     H2 5477   7.980   8.328   1.039
  805WAT      O 5478   8.306   8.087   1.201
  805WAT     H1 5479   8.318   8.028   1.275
  805WAT     H2 5480   8.392   8.091   1.159
  806WAT      O 5481   8.539   8.143   1.058
  806WAT     H1 5482   8.487   8.195   0.998
  806WAT     H2 5483   8.574   8.206   1.121
  807WAT      O 5484   7.982   7.741   1.326
  807WAT     H1 5485   8.041   7.711   1.395
  807WAT     H2 5486   7.900   7.694   1.342
  808WAT      O 5487   8.464   7.703   1.350
  808WAT     H1 5488   8.395   7.637   1.343
  808WAT     H2 5489   8.536   7.659   1.394
  809WAT      O 5490   7.315   8.139   0.440
  809WAT     H1 5491   7.250   8.112   0.375
  809WAT     H2 5492   7.399   8.128   0.395
  810WAT      O 5493   7.419   8.177   0.894
  810WAT     H1 5494   7.456   8.169   0.982
  810WAT     H2 5495   7.362   8.101   0.884
  811WAT      O 5496   7.374   7.868   1.284
  811WAT     H1 5497   7.285   7.865   1.318
  811WAT     H2 5498   7.428   7.888   1.361
  812WAT      O 5499   7.424   7.296   0.719
  812WAT     H1 5500   7.489   7.241   0.675
  812WAT     H2 5501   7.466   7.321   0.801
  813WAT      O 5502   7.400   7.311   0.993
  813WAT     H1 5503   7.365   7.357   1.070
  813WAT     H2 5504   7.367   7.222   1.002
  814WAT      O 5505   8.151   7.431   1.346
  814WAT     H1 5506   8.145   7.490   1.421
  814WAT     H2 5507   8.245   7.420   1.331
  815WAT      O 5508   8.415   7.396   1.310
  815WAT     H1 5509   8.476   7.428   1.243
  815WAT     H2 5510   8.469   7.348   1.372
  816WAT      O 5511   7.467   7.264   1.321
  816WAT     H1 5512   7.522   7.246   1.245
  816WAT     H2 5513   7.473   7.185   1.375
  817WAT      O 5514   8.489   7.253   0.942
  817WAT     H1 5515   8.401   7.286   0.922
  817WAT     H2 5516   8.478   7.205   1.025
  818WAT      O 5517   8.264   7.344   0.836
  818WAT     H1 5518   8.185   7.392   0.864
  818WAT     H2 5519   8.234   7.254   0.825
  819WAT      O 5520   8.052   7.586   0.387
  819WAT     H1 5521   7.971   7.549   0.353
  819WAT     H2 5522   8.103   7.511   0.418
  820WAT      O 5523   8.502   7.253   0.511
  820WAT     H1 5524   8.563   7.310   0.559
  820WAT     H2 5525   8.428   7.309   0.489
  821WAT      O 5526   7.855   7.401   0.248
  821WAT     H1 5527   7.792   7.331   0.264
  821WAT     H2 5528   7.801   7.477   0.226
  822WAT      O 5529   7.867   7.329   1.491
  822WAT     H1 5530   7.839   7.379   1.415
  822WAT     H2 5531   7.905   7.249   1.455
  823WAT      O 5532   8.527   7.271   1.549
  823WAT     H1 5533   8.516   7.302   1.639
  823WAT     H2 5534   8.609   7.311   1.519
  824WAT      O 5535   8.418   6.195   7.973
  824WAT     H1 5536   8.410   6.104   7.946
  824WAT     H2 5537   8.377   6.245   7.902
  825WAT      O 5538   8.231   6.373   8.161
  825WAT     H1 5539   8.153   6.325   8.190
  825WAT     H2 5540   8.296   6.305   8.143
  826WAT      O 5541   7.633   6.404   8.248
  826WAT     H1 5542   7.550   6.378   8.288
  826WAT     H2 5543   7.694   6.411   8.322
  827WAT      O 5544   7.631   6.807   8.268
  827WAT     H1 5545   7.661   6.718   8.250
  827WAT     H2 5546   7.705   6.863   8.245
  828WAT      O 5547   7.474   5.900   7.627
  828WAT     H1 5548   7.385   5.934   7.617
  828WAT     H2 5549   7.502   5.880   7.538
  829WAT      O 5550   7.270   6.160   8.215
  829WAT     H1 5551   7.327   6.083   8.215
  829WAT     H2 5552   7.270   6.190   8.124
  830WAT      O 5553   8.256   7.042   8.001
  830WAT     H1 5554   8.194   7.088   7.944
  830WAT     H2 5555   8.341   7.057   7.961
  831WAT      O 5556   8.175   6.640   8.161
  831WAT     H1 5557   8.168   6.546   8.145
  831WAT     H2 5558   8.251   6.649   8.219
  832WAT      O 5559   7.394   5.701   8.394
  832WAT     H1 5560   7.376   5.611   8.422
  832WAT     H2 5561   7.354   5.756   8.461
  833WAT      O 5562   8.278   5.921   8.184
  833WAT     H1 5563   8.316   5.834   8.173
  833WAT     H2 5564   8.268   5.955   8.095
  834WAT      O 5565   7.691   5.758   7.730
  834WAT     H1 5566   7.702   5.848   7.761
  834WAT     H2 5567   7.600   5.754   7.701
  835WAT      O 5568   7.456   5.951   8.255
  835WAT     H1 5569   7.524   5.977   8.317
  835WAT     H2 5570   7.425   5.867   8.288
  836WAT      O 5571   7.875   6.055   8.164
  836WAT     H1 5572   7.926   6.105   8.228
  836WAT     H2 5573   7.928   5.978   8.146
  837WAT      O 5574   7.704   5.519   8.590
  837WAT     H1 5575   7.704   5.571   8.510
  837WAT     H2 5576   7.621   5.471   8.588
  838WAT      O 5577   8.342   6.530   7.740
  838WAT     H1 5578   8.281   6.577   7.684
  838WAT     H2 5579   8.394   6.600   7.782
  839WAT      O 5580   7.829   6.483   8.408
  839WAT     H1 5581   7.795   6.546   8.472
  839WAT     H2 5582   7.846   6.536   8.330
  840WAT      O 5583   7.672   5.690   8.391
  840WAT     H1 5584   7.706   5.775   8.361
  840WAT     H2 5585   7.578   5.705   8.403
  841WAT      O 5586   7.750   6.680   8.589
  841WAT     H1 5587   7.812   6.747   8.561
  841WAT     H2 5588   7.664   6.721   8.580
  842WAT      O 5589   7.279   6.599   7.477
  842WAT     H1 5590   7.242   6.648   7.404
  842WAT     H2 5591   7.305   6.666   7.541
  843WAT      O 5592   8.040   5.439   8.023
  843WAT     H1 5593   8.071   5.384   7.952
  843WAT     H2 5594   7.947   5.453   8.005
  844WAT      O 5595   8.595   7.011   8.252
  844WAT     H1 5596   8.597   6.970   8.166
  844WAT     H2 5597   8.540   7.088   8.242
  845WAT      O 5598   8.535   6.501   8.385
  845WAT     H1 5599   8.577   6.480   8.302
  845WAT     H2 5600   8.608   6.527   8.442
  846WAT      O 5601   8.279   6.246   7.697
  846WAT     H1 5602   8.186   6.239   7.720
  846WAT     H2 5603   8.294   6.339   7.685
  847WAT      O 5604   8.278   5.873   7.397
  847WAT     H1 5605   8.184   5.889   7.405
  847WAT     H2 5606   8.309   5.945   7.342
  848WAT      O 5607   7.839   6.298   7.975
  848WAT     H1 5608   7.799   6.227   7.926
  848WAT     H2 5609   7.848   6.264   8.064
  849WAT      O 5610   7.886   6.667   8.192
  849WAT     H1 5611   7.857   6.606   8.124
  849WAT     H2 5612   7.981   6.671   8.180
  850WAT      O 5613   7.711   5.976   8.353
  850WAT     H1 5614   7.766   5.987   8.276
  850WAT     H2 5615   7.762   6.013   8.425
  851WAT      O 5616   8.500   6.326   7.448
  851WAT     H1 5617   8.543   6.242   7.433
  851WAT     H2 5618   8.571   6.389   7.457
  852WAT      O 5619   8.310   6.820   7.845
  852WAT     H1 5620   8.354   6.894   7.803
  852WAT     H2 5621   8.304   6.844   7.937
  853WAT      O 5622   7.510   6.188   7.725
  853WAT     H1 5623   7.498   6.260   7.664
  853WAT     H2 5624   7.479   6.111   7.677
  854WAT      O 5625   7.273   6.505   8.306
  854WAT     H1 5626   7.281   6.518   8.211
  854WAT     H2 5627   7.335   6.434   8.325
  855WAT      O 5628   7.398   6.675   7.947
  855WAT     H1 5629   7.357   6.689   7.861
  855WAT     H2 5630   7.487   6.646   7.927
  856WAT      O 5631   8.577   7.118   7.580
  856WAT     H1 5632   8.561   7.089   7.670
  856WAT     H2 5633   8.561   7.041   7.527
  857WAT      O 5634   7.825   7.096   7.758
  857WAT     H1 5635   7.808   7.005   7.737
  857WAT     H2 5636   7.740   7.132   7.782
  858WAT      O 5637   8.504   7.032   7.844
  858WAT     H1 5638   8.550   6.954   7.875
  858WAT     H2 5639   8.538   7.103   7.898
  859WAT      O 5640   7.756   5.522   8.063
  859WAT     H1 5641   7.712   5.600   8.030
  859WAT     H2 5642   7.812   5.554   8.134
  860WAT      O 5643   8.068   5.484   7.551
  860WAT     H1 5644   8.005   5.484   7.624
  860WAT     H2 5645   8.059   5.397   7.512
  861WAT      O 5646   7.960   5.577   8.249
  861WAT     H1 5647   7.990   5.667   8.241
  861WAT     H2 5648   8.015   5.528   8.188
  862WAT      O 5649   7.735   6.034   7.836
  862WAT     H1 5650   7.713   6.013   7.927
  862WAT     H2 5651   7.657   6.078   7.802
  863WAT      O 5652   8.458   6.035   7.696
  863WAT     H1 5653   8.398   6.107   7.678
  863WAT     H2 5654   8.513   6.029   7.618
  864WAT      O 5655   8.319   5.899   7.899
  864WAT     H1 5656   8.358   5.930   7.818
  864WAT     H2 5657   8.355   5.811   7.911
  865WAT      O 5658   7.223   5.558   8.121
  865WAT     H1 5659   7.194   5.615   8.193
  865WAT     H2 5660   7.297   5.510   8.158
  866WAT      O 5661   7.241   5.952   7.243
  866WAT     H1 5662   7.233   6.046   7.257
  866WAT     H2 5663   7.206   5.938   7.155
  867WAT      O 5664   8.377   6.158   8.309
  867WAT     H1 5665   8.304   6.209   8.344
  867WAT     H2 5666   8.338   6.076   8.279
  868WAT      O 5667   8.021   5.825   8.149
  868WAT     H1 5668   8.022   5.781   8.064
  868WAT     H2 5669   8.111   5.857   8.160
  869WAT      O 5670   7.606   5.814   8.045
  869WAT     H1 5671   7.572   5.861   8.121
  869WAT     H2 5672   7.530   5.768   8.009
  870WAT      O 5673   8.027   5.925   7.448
  870WAT     H1 5674   8.040   5.921   7.543
  870WAT     H2 5675   7.989   6.012   7.433
  871WAT      O 5676   8.424   5.703   8.250
  871WAT     H1 5677   8.425   5.748   8.334
  871WAT     H2 5678   8.399   5.613   8.271
  872WAT      O 5679   7.929   6.156   7.388
  872WAT     H1 5680   7.872   6.112   7.325
  872WAT     H2 5681   8.000   6.192   7.335
  873WAT      O 5682   8.051   6.231   8.324
  873WAT     H1 5683   8.088   6.184   8.398
  873WAT     H2 5684   8.032   6.319   8.358
  874WAT      O 5685   7.338   5.706   7.937
  874WAT     H1 5686   7.309   5.669   8.021
  874WAT     H2 5687   7.332   5.633   7.875
  875WAT      O 5688   7.830   6.135   8.556
  875WAT     H1 5689   7.800   6.223   8.578
  875WAT     H2 5690   7.926   6.141   8.559
  876WAT      O 5691   7.683   6.556   7.615
  876WAT     H1 5692   7.606   6.502   7.599
  876WAT     H2 5693   7.756   6.504   7.582
  877WAT      O 5694   8.305   5.595   7.609
  877WAT     H1 5695   8.224   5.545   7.601
  877WAT     H2 5696   8.286   5.679   7.567
  878WAT      O 5697   7.688   6.523   7.979
  878WAT     H1 5698   7.739   6.442   7.974
  878WAT     H2 5699   7.642   6.517   8.063
  879WAT      O 5700   8.176   6.649   7.506
  879WAT     H1 5701   8.210   6.724   7.457
  879WAT     H2 5702   8.093   6.681   7.543
  880WAT      O 5703   8.464   6.582   8.043
  880WAT     H1 5704   8.500   6.522   7.977
  880WAT     H2 5705   8.376   6.549   8.060
  881WAT      O 5706   8.073   6.658   7.784
  881WAT     H1 5707   8.142   6.712   7.822
  881WAT     H2 5708   7.994   6.712   7.787
  882WAT      O 5709   7.287   6.219   7.333
  882WAT     H1 5710   7.374   6.248   7.361
  882WAT     H2 5711   7.238   6.301   7.321
  883WAT      O 5712   8.003   6.358   7.745
  883WAT     H1 5713   8.049   6.439   7.767
  883WAT     H2 5714   7.968   6.326   7.828
  884WAT      O 5715   8.234   6.909   8.468
  884WAT     H1 5716   8.298   6.930   8.536
  884WAT     H2 5717   8.270   6.833   8.422
  885WAT      O 5718   7.594   5.392   7.792
  885WAT     H1 5719   7.581   5.392   7.887
  885WAT     H2 5720   7.511   5.426   7.757
  886WAT      O 5721   8.361   6.709   8.340
  886WAT     H1 5722   8.425   6.639   8.351
  886WAT     H2 5723   8.414   6.787   8.322
  887WAT      O 5724   7.324   7.141   7.389
  887WAT     H1 5725   7.360   7.200   7.324
  887WAT     H2 5726   7.310   7.195   7.467
  888WAT      O 5727   7.925   6.879   7.471
  888WAT     H1 5728   7.925   6.952   7.410
  888WAT     H2 5729   7.833   6.854   7.480
  889WAT      O 5730   7.486   6.401   7.546
  889WAT     H1 5731   7.425   6.475   7.547
  889WAT     H2 5732   7.533   6.410   7.463
  890WAT      O 5733   8.443   5.818   8.513
  890WAT     H1 5734   8.480   5.735   8.546
  890WAT     H2 5735   8.357   5.824   8.555
  891WAT      O 5736   8.224   6.885   7.337
  891WAT     H1 5737   8.234   6.865   7.244
  891WAT     H2 5738   8.134   6.860   7.358
  892WAT      O 5739   7.976   5.941   7.736
  892WAT     H1 5740   7.905   5.988   7.780
  892WAT     H2 5741   8.005   5.875   7.799
  893WAT      O 5742   8.139   6.083   8.536
  893WAT     H1 5743   8.189   6.130   8.602
  893WAT     H2 5744   8.153   5.991   8.556
  894WAT      O 5745   8.379   5.613   7.880
  894WAT     H1 5746   8.367   5.615   7.785
  894WAT     H2 5747   8.474   5.618   7.892
  895WAT      O 5748   8.088   7.137   7.807
  895WAT     H1 5749   8.114   7.133   7.715
  895WAT     H2 5750   7.993   7.124   7.806
  896WAT      O 5751   7.797   5.772   7.473
  896WAT     H1 5752   7.882   5.816   7.467
  896WAT     H2 5753   7.760   5.803   7.556
  897WAT      O 5754   7.687   6.397   7.320
  897WAT     H1 5755   7.763   6.386   7.377
  897WAT     H2 5756   7.694   6.328   7.255
  898WAT      O 5757   7.556   6.140   7.389
  898WAT     H1 5758   7.564   6.046   7.400
  898WAT     H2 5759   7.645   6.173   7.399
  899WAT      O 5760   7.636   7.155   8.099
  899WAT     H1 5761   7.710   7.100   8.126
  899WAT     H2 5762   7.675   7.242   8.085
  900WAT      O 5763   7.325   6.762   7.687
  900WAT     H1 5764   7.232   6.786   7.686
  900WAT     H2 5765   7.371   6.845   7.674
  901WAT      O 5766   7.947   7.073   7.281
  901WAT     H1 5767   8.026   7.102   7.236
  901WAT     H2 5768   7.895   7.030   7.214
  902WAT      O 5769   7.999   6.595   7.268
  902WAT     H1 5770   7.988   6.533   7.340
  902WAT     H2 5771   7.982   6.542   7.189
  903WAT      O 5772   8.323   6.501   7.328
  903WAT     H1 5773   8.268   6.546   7.393
  903WAT     H2 5774   8.385   6.450   7.381
  904WAT      O 5775   7.890   6.397   7.518
  904WAT     H1 5776   7.932   6.380   7.602
  904WAT     H2 5777   7.902   6.316   7.468
  905WAT      O 5778   8.141   6.299   7.243
  905WAT     H1 5779   8.193   6.228   7.206
  905WAT     H2 5780   8.206   6.363   7.273
  906WAT      O 5781   8.031   5.547   8.510
  906WAT     H1 5782   7.987   5.549   8.425
  906WAT     H2 5783   7.968   5.507   8.570
  907WAT      O 5784   8.072   6.437   8.572
  907WAT     H1 5785   8.114   6.521   8.555
  907WAT     H2 5786   7.980   6.450   8.549
  908WAT      O 5787   7.779   6.004   7.212
  908WAT     H1 5788   7.759   5.918   7.249
  908WAT     H2 5789   7.762   5.995   7.119
  909WAT      O 5790   8.527   5.485   7.465
  909WAT     H1 5791   8.555   5.401   7.501
  909WAT     H2 5792   8.450   5.508   7.517
  910WAT      O 5793   7.659   5.714   7.211
  910WAT     H1 5794   7.689   5.715   7.120
  910WAT     H2 5795   7.733   5.679   7.261
  911WAT      O 5796   7.981   5.608   7.310
  911WAT     H1 5797   7.946   5.541   7.252
  911WAT     H2 5798   8.001   5.562   7.391
  912WAT      O 5799   8.198   7.107   7.472
  912WAT     H1 5800   8.287   7.141   7.474
  912WAT     H2 5801   8.201   7.035   7.409
  913WAT      O 5802   7.561   6.645   7.295
  913WAT     H1 5803   7.605   6.699   7.360
  913WAT     H2 5804   7.610   6.562   7.296
  914WAT      O 5805   7.283   6.923   8.040
  914WAT     H1 5806   7.316   6.837   8.017
  914WAT     H2 5807   7.326   6.944   8.123
  915WAT      O 5808   7.743   6.757   7.806
  915WAT     H1 5809   7.713   6.744   7.896
  915WAT     H2 5810   7.732   6.671   7.765
  916WAT      O 5811   7.332   7.010   8.314
  916WAT     H1 5812   7.288   7.028   8.397
  916WAT     H2 5813   7.389   7.086   8.299
  917WAT      O 5814   7.315   6.261   7.949
  917WAT     H1 5815   7.250   6.234   7.885
  917WAT     H2 5816   7.399   6.250   7.904
  918WAT      O 5817   7.419   6.300   8.404
  918WAT     H1 5818   7.456   6.291   8.491
  918WAT     H2 5819   7.362   6.224   8.394
  919WAT      O 5820   7.236   5.982   7.544
  919WAT     H1 5821   7.146   6.009   7.526
  919WAT     H2 5822   7.285   6.009   7.466
  920WAT      O 5823   7.491   5.888   7.335
  920WAT     H1 5824   7.562   5.846   7.286
  920WAT     H2 5825   7.419   5.895   7.272
  921WAT      O 5826   7.455   5.493   7.239
  921WAT     H1 5827   7.528   5.547   7.271
  921WAT     H2 5828   7.483   5.466   7.151
  922WAT      O 5829   7.424   5.418   8.229
  922WAT     H1 5830   7.489   5.363   8.185
  922WAT     H2 5831   7.466   5.444   8.311
  923WAT      O 5832   7.400   5.434   8.503
  923WAT     H1 5833   7.365   5.480   8.580
  923WAT     H2 5834   7.367   5.345   8.511
  924WAT      O 5835   7.930   6.907   8.480
  924WAT     H1 5836   7.906   6.934   8.391
  924WAT     H2 5837   8.024   6.924   8.485
  925WAT      O 5838   8.489   5.375   8.452
  925WAT     H1 5839   8.401   5.408   8.432
  925WAT     H2 5840   8.478   5.328   8.535
  926WAT      O 5841   7.507   6.782   8.527
  926WAT     H1 5842   7.435   6.720   8.520
  926WAT     H2 5843   7.513   6.822   8.440
  927WAT      O 5844   7.868   7.004   8.205
  927WAT     H1 5845   7.919   6.943   8.153
  927WAT     H2 5846   7.933   7.054   8.254
  928WAT      O 5847   8.142   7.093   8.288
  928WAT     H1 5848   8.171   7.067   8.200
  928WAT     H2 5849   8.193   7.038   8.347
  929WAT      O 5850   8.264   5.467   8.346
  929WAT     H1 5851   8.185   5.514   8.374
  929WAT     H2 5852   8.234   5.376   8.335
  930WAT      O 5853   7.336   7.114   7.848
  930WAT     H1 5854   7.319   7.051   7.918
  930WAT     H2 5855   7.249   7.135   7.813
  931WAT      O 5856   7.398   5.497   7.598
  931WAT     H1 5857   7.474   5.509   7.541
  931WAT     H2 5858   7.352   5.581   7.593
  932WAT      O 5859   8.052   5.709   7.897
  932WAT     H1 5860   7.971   5.671   7.863
  932WAT     H2 5861   8.103   5.633   7.927
  933WAT      O 5862   8.502   5.375   8.021
  933WAT     H1 5863   8.563   5.432   8.068
  933WAT     H2 5864   8.428   5.432   7.999
  934WAT      O 5865   7.496   6.983   7.592
  934WAT     H1 5866   7.444   7.022   7.522
  934WAT     H2 5867   7.489   7.046   7.664
  935WAT      O 5868   7.635   5.550   7.452
  935WAT     H1 5869   7.688   5.471   7.439
  935WAT     H2 5870   7.698   5.618   7.475
  936WAT      O 5871   7.855   5.524   7.758
  936WAT     H1 5872   7.792   5.454   7.774
  936WAT     H2 5873   7.801   5.600   7.736
  937WAT      O 5874   7.756   7.178   7.480
  937WAT     H1 5875   7.829   7.150   7.425
  937WAT     H2 5876   7.782   7.154   7.569
  938WAT      O 5877   7.672   6.790   7.480
  938WAT     H1 5878   7.609   6.837   7.535
  938WAT     H2 5879   7.684   6.705   7.524
  939WAT      O 5880   8.418   6.195   6.095
  939WAT     H1 5881   8.410   6.104   6.068
  939WAT     H2 5882   8.377   6.245   6.025
  940WAT      O 5883   8.231   6.373   6.283
  940WAT     H1 5884   8.153   6.325   6.312
  940WAT     H2 5885   8.296   6.305   6.266
  941WAT      O 5886   7.633   6.404   6.371
  941WAT     H1 5887   7.550   6.378   6.411
  941WAT     H2 5888   7.694   6.411   6.445
  942WAT      O 5889   7.631   6.807   6.391
  942WAT     H1 5890   7.661   6.718   6.373
  942WAT     H2 5891   7.705   6.863   6.368
  943WAT      O 5892   7.474   5.900   5.749
  943WAT     H1 5893   7.385   5.934   5.739
  943WAT     H2 5894   7.502   5.880   5.660
  944WAT      O 5895   7.270   6.160   6.338
  944WAT     H1 5896   7.327   6.083   6.338
  944WAT     H2 5897   7.270   6.190   6.247
  945WAT      O 5898   8.256   7.042   6.123
  945WAT     H1 5899   8.194   7.088   6.066
  945WAT     H2 5900   8.341   7.057   6.083
  946WAT      O 5901   8.175   6.640   6.284
  946WAT     H1 5902   8.168   6.546   6.268
  946WAT     H2 5903   8.251   6.649   6.341
  947WAT      O 5904   7.394   5.701   6.517
  947WAT     H1 5905   7.376   5.611   6.545
  947WAT     H2 5906   7.354   5.756   6.584
  948WAT      O 5907   8.278   5.921   6.307
  948WAT     H1 5908   8.316   5.834   6.295
  948WAT     H2 5909   8.268   5.955   6.218
  949WAT      O 5910   7.691   5.758   5.853
  949WAT     H1 5911   7.702   5.848   5.884
  949WAT     H2 5912   7.600   5.754   5.824
  950WAT      O 5913   7.456   5.951   6.377
  950WAT     H1 5914   7.524   5.977   6.439
  950WAT     H2 5915   7.425   5.867   6.411
  951WAT      O 5916   7.875   6.055   6.286
  951WAT     H1 5917   7.926   6.105   6.350
  951WAT     H2 5918   7.928   5.978   6.269
  952WAT      O 5919   7.704   5.519   6.713
  952WAT     H1 5920   7.704   5.571   6.632
  952WAT     H2 5921   7.621   5.471   6.710
  953WAT      O 5922   8.342   6.530   5.863
  953WAT     H1 5923   8.281   6.577   5.806
  953WAT     H2 5924   8.394   6.600   5.904
  954WAT      O 5925   7.829   6.483   6.530
  954WAT     H1 5926   7.795   6.546   6.595
  954WAT     H2 5927   7.846   6.536   6.452
  955WAT      O 5928   7.672   5.690   6.513
  955WAT     H1 5929   7.706   5.775   6.484
  955WAT     H2 5930   7.578   5.705   6.525
  956WAT      O 5931   7.750   6.680   6.712
  956WAT     H1 5932   7.812   6.747   6.684
  956WAT     H2 5933   7.664   6.721   6.703
  957WAT      O 5934   7.279   6.599   5.600
  957WAT     H1 5935   7.242   6.648   5.527
  957WAT     H2 5936   7.305   6.666   5.663
  958WAT      O 5937   8.040   5.439   6.146
  958WAT     H1 5938   8.071   5.384   6.074
  958WAT     H2 5939   7.947   5.453   6.128
  959WAT      O 5940   8.595   7.011   6.375
  959WAT     H1 5941   8.597   6.970   6.288
  959WAT     H2 5942   8.540   7.088   6.365
  960WAT      O 5943   8.535   6.501   6.508
  960WAT     H1 5944   8.577   6.480   6.424
  960WAT     H2 5945   8.608   6.527   6.565
  961WAT      O 5946   8.279   6.246   5.819
  961WAT     H1 5947   8.186   6.239   5.842
  961WAT     H2 5948   8.294   6.339   5.808
  962WAT      O 5949   8.278   5.873   5.519
  962WAT     H1 5950   8.184   5.889   5.528
  962WAT     H2 5951   8.309   5.945   5.465
  963WAT      O 5952   7.839   6.298   6.098
  963WAT     H1 5953   7.799   6.227   6.048
  963WAT     H2 5954   7.848   6.264   6.187
  964WAT      O 5955   7.886   6.667   6.314
  964WAT     H1 5956   7.857   6.606   6.246
  964WAT     H2 5957   7.981   6.671   6.303
  965WAT      O 5958   7.711   5.976   6.476
  965WAT     H1 5959   7.766   5.987   6.398
  965WAT     H2 5960   7.762   6.013   6.547
  966WAT      O 5961   7.795   6.641   6.979
  966WAT     H1 5962   7.706   6.663   7.004
  966WAT     H2 5963   7.798   6.653   6.884
  967WAT      O 5964   8.500   6.326   5.571
  967WAT     H1 5965   8.543   6.242   5.556
  967WAT     H2 5966   8.571   6.389   5.579
  968WAT      O 5967   7.678   6.328   6.837
  968WAT     H1 5968   7.664   6.415   6.874
  968WAT     H2 5969   7.590   6.294   6.822
  969WAT      O 5970   8.310   6.820   5.967
  969WAT     H1 5971   8.354   6.894   5.926
  969WAT     H2 5972   8.304   6.844   6.060
  970WAT      O 5973   7.858   6.922   7.058
  970WAT     H1 5974   7.855   6.963   6.971
  970WAT     H2 5975   7.842   6.829   7.041
  971WAT      O 5976   7.510   6.188   5.848
  971WAT     H1 5977   7.498   6.260   5.787
  971WAT     H2 5978   7.479   6.111   5.800
  972WAT      O 5979   7.273   6.505   6.428
  972WAT     H1 5980   7.281   6.518   6.334
  972WAT     H2 5981   7.335   6.434   6.448
  973WAT      O 5982   7.398   6.675   6.070
  973WAT     H1 5983   7.357   6.689   5.984
  973WAT     H2 5984   7.487   6.646   6.049
  974WAT      O 5985   8.380   7.090   6.760
  974WAT     H1 5986   8.431   7.081   6.840
  974WAT     H2 5987   8.295   7.124   6.789
  975WAT      O 5988   8.577   7.118   5.703
  975WAT     H1 5989   8.561   7.089   5.793
  975WAT     H2 5990   8.561   7.041   5.649
  976WAT      O 5991   7.825   7.096   5.881
  976WAT     H1 5992   7.808   7.005   5.859
  976WAT     H2 5993   7.740   7.132   5.905
  977WAT      O 5994   8.504   7.032   5.966
  977WAT     H1 5995   8.550   6.954   5.998
  977WAT     H2 5996   8.538   7.103   6.021
  978WAT      O 5997   7.279   6.609   6.682
  978WAT     H1 5998   7.295   6.562   6.601
  978WAT     H2 5999   7.326   6.558   6.749
  979WAT      O 6000   7.756   5.522   6.186
  979WAT     H1 6001   7.712   5.600   6.153
  979WAT     H2 6002   7.812   5.554   6.257
  980WAT      O 6003   8.185   5.809   6.746
  980WAT     H1 6004   8.139   5.830   6.828
  980WAT     H2 6005   8.145   5.727   6.716
  981WAT      O 6006   8.394   6.081   7.069
  981WAT     H1 6007   8.427   5.997   7.035
  981WAT     H2 6008   8.473   6.133   7.084
  982WAT      O 6009   8.068   5.484   5.674
  982WAT     H1 6010   8.005   5.484   5.747
  982WAT     H2 6011   8.059   5.397   5.634
  983WAT      O 6012   7.960   5.577   6.372
  983WAT     H1 6013   7.990   5.667   6.364
  983WAT     H2 6014   8.015   5.528   6.310
  984WAT      O 6015   7.735   6.034   5.959
  984WAT     H1 6016   7.713   6.013   6.049
  984WAT     H2 6017   7.657   6.078   5.924
  985WAT      O 6018   8.458   6.035   5.819
  985WAT     H1 6019   8.398   6.107   5.800
  985WAT     H2 6020   8.513   6.029   5.740
  986WAT      O 6021   7.979   6.124   7.025
  986WAT     H1 6022   7.970   6.030   7.010
  986WAT     H2 6023   8.064   6.146   6.986
  987WAT      O 6024   8.319   5.899   6.022
  987WAT     H1 6025   8.358   5.930   5.940
  987WAT     H2 6026   8.355   5.811   6.033
  988WAT      O 6027   7.492   5.765   6.841
  988WAT     H1 6028   7.453   5.850   6.861
  988WAT     H2 6029   7.424   5.702   6.860
  989WAT      O 6030   8.150   5.774   7.148
  989WAT     H1 6031   8.081   5.754   7.211
  989WAT     H2 6032   8.224   5.802   7.201
  990WAT      O 6033   7.223   5.558   6.244
  990WAT     H1 6034   7.194   5.615   6.315
  990WAT     H2 6035   7.297   5.510   6.280
  991WAT      O 6036   7.241   5.952   5.365
  991WAT     H1 6037   7.233   6.046   5.379
  991WAT     H2 6038   7.206   5.938   5.277
  992WAT      O 6039   8.377   6.158   6.431
  992WAT     H1 6040   8.304   6.209   6.466
  992WAT     H2 6041   8.338   6.076   6.401
  993WAT      O 6042   8.021   5.825   6.272
  993WAT     H1 6043   8.022   5.781   6.187
  993WAT     H2 6044   8.111   5.857   6.283
  994WAT      O 6045   7.606   5.814   6.168
  994WAT     H1 6046   7.572   5.861   6.243
  994WAT     H2 6047   7.530   5.768   6.132
  995WAT      O 6048   8.027   5.925   5.571
  995WAT     H1 6049   8.040   5.921   5.666
  995WAT     H2 6050   7.989   6.012   5.555
  996WAT      O 6051   8.424   5.703   6.372
  996WAT     H1 6052   8.425   5.748   6.457
  996WAT     H2 6053   8.399   5.613   6.394
  997WAT      O 6054   7.929   6.156   5.511
  997WAT     H1 6055   7.872   6.112   5.448
  997WAT     H2 6056   8.000   6.192   5.457
  998WAT      O 6057   7.436   6.546   6.898
  998WAT     H1 6058   7.398   6.482   6.958
  998WAT     H2 6059   7.467   6.617   6.955
  999WAT      O 6060   8.051   6.231   6.446
  999WAT     H1 6061   8.088   6.184   6.521
  999WAT     H2 6062   8.032   6.319   6.481
 1000WAT      O 6063   7.338   5.706   6.059
 1000WAT     H1 6064   7.309   5.669   6.143
 1000WAT     H2 6065   7.332   5.633   5.998
 1001WAT      O 6066   7.830   6.135   6.678
 1001WAT     H1 6067   7.800   6.223   6.701
 1001WAT     H2 6068   7.926   6.141   6.682
 1002WAT      O 6069   7.683   6.556   5.738
 1002WAT     H1 6070   7.606   6.502   5.722
 1002WAT     H2 6071   7.756   6.504   5.704
 1003WAT      O 6072   8.305   5.595   5.732
 1003WAT     H1 6073   8.224   5.545   5.724
 1003WAT     H2 6074   8.286   5.679   5.690
 1004WAT      O 6075   8.297   6.463   6.906
 1004WAT     H1 6076   8.291   6.371   6.880
 1004WAT     H2 6077   8.234   6.472   6.977
 1005WAT      O 6078   7.688   6.523   6.102
 1005WAT     H1 6079   7.739   6.442   6.096
 1005WAT     H2 6080   7.642   6.517   6.186
 1006WAT      O 6081   8.176   6.649   5.629
 1006WAT     H1 6082   8.210   6.724   5.579
 1006WAT     H2 6083   8.093   6.681   5.665
 1007WAT      O 6084   7.436   6.219   6.793
 1007WAT     H1 6085   7.400   6.286   6.852
 1007WAT     H2 6086   7.407   6.136   6.830
 1008WAT      O 6087   7.756   6.265   7.081
 1008WAT     H1 6088   7.726   6.280   6.992
 1008WAT     H2 6089   7.833   6.209   7.072
 1009WAT      O 6090   8.290   6.745   6.881
 1009WAT     H1 6091   8.292   6.652   6.859
 1009WAT     H2 6092   8.220   6.754   6.945
 1010WAT      O 6093   8.464   6.582   6.165
 1010WAT     H1 6094   8.500   6.522   6.099
 1010WAT     H2 6095   8.376   6.549   6.183
 1011WAT      O 6096   8.073   6.658   5.906
 1011WAT     H1 6097   8.142   6.712   5.944
 1011WAT     H2 6098   7.994   6.712   5.910
 1012WAT      O 6099   7.287   6.219   5.455
 1012WAT     H1 6100   7.374   6.248   5.484
 1012WAT     H2 6101   7.238   6.301   5.444
 1013WAT      O 6102   8.003   6.358   5.867
 1013WAT     H1 6103   8.049   6.439   5.890
 1013WAT     H2 6104   7.968   6.326   5.951
 1014WAT      O 6105   8.234   6.909   6.590
 1014WAT     H1 6106   8.298   6.930   6.658
 1014WAT     H2 6107   8.270   6.833   6.545
 1015WAT      O 6108   7.594   5.392   5.915
 1015WAT     H1 6109   7.581   5.392   6.009
 1015WAT     H2 6110   7.511   5.426   5.880
 1016WAT      O 6111   8.361   6.709   6.462
 1016WAT     H1 6112   8.425   6.639   6.473
 1016WAT     H2 6113   8.414   6.787   6.444
 1017WAT      O 6114   8.538   6.789   6.782
 1017WAT     H1 6115   8.572   6.848   6.850
 1017WAT     H2 6116   8.446   6.776   6.805
 1018WAT      O 6117   7.324   7.141   5.512
 1018WAT     H1 6118   7.360   7.200   5.447
 1018WAT     H2 6119   7.310   7.195   5.589
 1019WAT      O 6120   7.293   5.568   6.861
 1019WAT     H1 6121   7.222   5.588   6.921
 1019WAT     H2 6122   7.335   5.491   6.898
 1020WAT      O 6123   7.322   6.967   6.959
 1020WAT     H1 6124   7.333   6.873   6.945
 1020WAT     H2 6125   7.257   6.994   6.895
 1021WAT      O 6126   8.121   6.794   7.099
 1021WAT     H1 6127   8.089   6.722   7.154
 1021WAT     H2 6128   8.054   6.862   7.107
 1022WAT      O 6129   7.925   6.879   5.594
 1022WAT     H1 6130   7.925   6.952   5.532
 1022WAT     H2 6131   7.833   6.854   5.603
 1023WAT      O 6132   7.486   6.401   5.668
 1023WAT     H1 6133   7.425   6.475   5.669
 1023WAT     H2 6134   7.533   6.410   5.586
 1024WAT      O 6135   8.443   5.818   6.636
 1024WAT     H1 6136   8.480   5.735   6.669
 1024WAT     H2 6137   8.357   5.824   6.677
 1025WAT      O 6138   8.224   6.885   5.460
 1025WAT     H1 6139   8.234   6.865   5.367
 1025WAT     H2 6140   8.134   6.860   5.480
 1026WAT      O 6141   7.976   5.941   5.858
 1026WAT     H1 6142   7.905   5.988   5.902
 1026WAT     H2 6143   8.005   5.875   5.922
 1027WAT      O 6144   8.139   6.083   6.658
 1027WAT     H1 6145   8.189   6.130   6.725
 1027WAT     H2 6146   8.153   5.991   6.679
 1028WAT      O 6147   8.379   5.613   6.002
 1028WAT     H1 6148   8.367   5.615   5.907
 1028WAT     H2 6149   8.474   5.618   6.014
 1029WAT      O 6150   8.088   7.137   5.929
 1029WAT     H1 6151   8.114   7.133   5.837
 1029WAT     H2 6152   7.993   7.124   5.929
 1030WAT      O 6153   7.797   5.772   5.596
 1030WAT     H1 6154   7.882   5.816   5.589
 1030WAT     H2 6155   7.760   5.803   5.678
 1031WAT      O 6156   7.687   6.397   5.443
 1031WAT     H1 6157   7.763   6.386   5.499
 1031WAT     H2 6158   7.694   6.328   5.378
 1032WAT      O 6159   7.556   6.140   5.511
 1032WAT     H1 6160   7.564   6.046   5.523
 1032WAT     H2 6161   7.645   6.173   5.522
 1033WAT      O 6162   7.636   7.155   6.222
 1033WAT     H1 6163   7.710   7.100   6.249
 1033WAT     H2 6164   7.675   7.242   6.208
 1034WAT      O 6165   7.325   6.762   5.809
 1034WAT     H1 6166   7.232   6.786   5.808
 1034WAT     H2 6167   7.371   6.845   5.797
 1035WAT      O 6168   7.537   7.074   7.141
 1035WAT     H1 6169   7.617   7.106   7.182
 1035WAT     H2 6170   7.485   7.038   7.213
 1036WAT      O 6171   7.947   7.073   5.404
 1036WAT     H1 6172   8.026   7.102   5.359
 1036WAT     H2 6173   7.895   7.030   5.336
 1037WAT      O 6174   8.420   6.685   7.135
 1037WAT     H1 6175   8.360   6.687   7.061
 1037WAT     H2 6176   8.390   6.611   7.189
 1038WAT      O 6177   7.309   6.323   7.035
 1038WAT     H1 6178   7.359   6.265   7.092
 1038WAT     H2 6179   7.235   6.351   7.089
 1039WAT      O 6180   7.999   6.595   5.390
 1039WAT     H1 6181   7.988   6.533   5.463
 1039WAT     H2 6182   7.982   6.542   5.312
 1040WAT      O 6183   8.014   6.463   6.988
 1040WAT     H1 6184   7.938   6.520   6.980
 1040WAT     H2 6185   8.032   6.434   6.899
 1041WAT      O 6186   8.323   6.501   5.451
 1041WAT     H1 6187   8.268   6.546   5.515
 1041WAT     H2 6188   8.385   6.450   5.503
 1042WAT      O 6189   7.512   6.137   7.124
 1042WAT     H1 6190   7.516   6.107   7.215
 1042WAT     H2 6191   7.597   6.177   7.109
 1043WAT      O 6192   7.890   6.397   5.640
 1043WAT     H1 6193   7.932   6.380   5.725
 1043WAT     H2 6194   7.902   6.316   5.591
 1044WAT      O 6195   7.706   5.995   6.921
 1044WAT     H1 6196   7.653   5.946   6.858
 1044WAT     H2 6197   7.773   6.038   6.868
 1045WAT      O 6198   8.141   6.299   5.365
 1045WAT     H1 6199   8.193   6.228   5.329
 1045WAT     H2 6200   8.206   6.363   5.395
 1046WAT      O 6201   7.755   5.691   6.929
 1046WAT     H1 6202   7.745   5.630   6.857
 1046WAT     H2 6203   7.697   5.764   6.906
 1047WAT      O 6204   8.031   5.547   6.632
 1047WAT     H1 6205   7.987   5.549   6.548
 1047WAT     H2 6206   7.968   5.507   6.692
 1048WAT      O 6207   8.072   6.437   6.695
 1048WAT     H1 6208   8.114   6.521   6.677
 1048WAT     H2 6209   7.980   6.450   6.672
 1049WAT      O 6210   8.306   6.210   6.833
 1049WAT     H1 6211   8.318   6.150   6.907
 1049WAT     H2 6212   8.392   6.214   6.791
 1050WAT      O 6213   8.539   6.265   6.691
 1050WAT     H1 6214   8.487   6.318   6.630
 1050WAT     H2 6215   8.574   6.328   6.754
 1051WAT      O 6216   7.779   6.004   5.335
 1051WAT     H1 6217   7.759   5.918   5.371
 1051WAT     H2 6218   7.762   5.995   5.241
 1052WAT      O 6219   7.857   7.067   6.806
 1052WAT     H1 6220   7.803   7.140   6.774
 1052WAT     H2 6221   7.882   7.019   6.727
 1053WAT      O 6222   7.982   5.864   6.959
 1053WAT     H1 6223   8.041   5.833   7.027
 1053WAT     H2 6224   7.900   5.817   6.974
 1054WAT      O 6225   8.464   5.826   6.982
 1054WAT     H1 6226   8.395   5.760   6.976
 1054WAT     H2 6227   8.536   5.781   7.027
 1055WAT      O 6228   8.527   5.485   5.588
 1055WAT     H1 6229   8.555   5.401   5.624
 1055WAT     H2 6230   8.450   5.508   5.639
 1056WAT      O 6231   7.659   5.714   5.334
 1056WAT     H1 6232   7.689   5.715   5.243
 1056WAT     H2 6233   7.733   5.679   5.384
 1057WAT      O 6234   8.143   7.191   6.832
 1057WAT     H1 6235   8.135   7.281   6.863
 1057WAT     H2 6236   8.052   7.159   6.829
 1058WAT      O 6237   7.981   5.608   5.432
 1058WAT     H1 6238   7.946   5.541   5.374
 1058WAT     H2 6239   8.001   5.562   5.514
 1059WAT      O 6240   8.198   7.107   5.594
 1059WAT     H1 6241   8.287   7.141   5.596
 1059WAT     H2 6242   8.201   7.035   5.532
 1060WAT      O 6243   7.561   6.645   5.417
 1060WAT     H1 6244   7.605   6.699   5.483
 1060WAT     H2 6245   7.610   6.562   5.418
 1061WAT      O 6246   7.283   6.923   6.162
 1061WAT     H1 6247   7.316   6.837   6.139
 1061WAT     H2 6248   7.326   6.944   6.245
 1062WAT      O 6249   7.743   6.757   5.928
 1062WAT     H1 6250   7.713   6.744   6.018
 1062WAT     H2 6251   7.732   6.671   5.888
 1063WAT      O 6252   7.332   7.010   6.436
 1063WAT     H1 6253   7.288   7.028   6.519
 1063WAT     H2 6254   7.389   7.086   6.422
 1064WAT      O 6255   7.315   6.261   6.072
 1064WAT     H1 6256   7.250   6.234   6.008
 1064WAT     H2 6257   7.399   6.250   6.027
 1065WAT      O 6258   7.419   6.300   6.526
 1065WAT     H1 6259   7.456   6.291   6.614
 1065WAT     H2 6260   7.362   6.224   6.516
 1066WAT      O 6261   7.374   5.991   6.917
 1066WAT     H1 6262   7.285   5.988   6.951
 1066WAT     H2 6263   7.428   6.011   6.993
 1067WAT      O 6264   7.236   5.982   5.666
 1067WAT     H1 6265   7.146   6.009   5.649
 1067WAT     H2 6266   7.285   6.009   5.588
 1068WAT      O 6267   7.491   5.888   5.457
 1068WAT     H1 6268   7.562   5.846   5.409
 1068WAT     H2 6269   7.419   5.895   5.394
 1069WAT      O 6270   7.455   5.493   5.361
 1069WAT     H1 6271   7.528   5.547   5.393
 1069WAT     H2 6272   7.483   5.466   5.274
 1070WAT      O 6273   7.424   5.418   6.351
 1070WAT     H1 6274   7.489   5.363   6.307
 1070WAT     H2 6275   7.466   5.444   6.434
 1071WAT      O 6276   7.400   5.434   6.626
 1071WAT     H1 6277   7.365   5.480   6.702
 1071WAT     H2 6278   7.367   5.345   6.634
 1072WAT      O 6279   7.560   6.751   7.042
 1072WAT     H1 6280   7.556   6.714   7.130
 1072WAT     H2 6281   7.573   6.845   7.056
 1073WAT      O 6282   7.930   6.907   6.602
 1073WAT     H1 6283   7.906   6.934   6.514
 1073WAT     H2 6284   8.024   6.924   6.608
 1074WAT      O 6285   8.151   5.553   6.978
 1074WAT     H1 6286   8.145   5.612   7.053
 1074WAT     H2 6287   8.245   5.542   6.963
 1075WAT      O 6288   8.415   5.519   6.942
 1075WAT     H1 6289   8.476   5.551   6.876
 1075WAT     H2 6290   8.469   5.470   7.004
 1076WAT      O 6291   7.467   5.387   6.953
 1076WAT     H1 6292   7.522   5.369   6.877
 1076WAT     H2 6293   7.473   5.308   7.007
 1077WAT      O 6294   7.544   7.046   6.754
 1077WAT     H1 6295   7.485   7.033   6.828
 1077WAT     H2 6296   7.543   6.962   6.708
 1078WAT      O 6297   8.489   5.375   6.575
 1078WAT     H1 6298   8.401   5.408   6.554
 1078WAT     H2 6299   8.478   5.328   6.657
 1079WAT      O 6300   7.507   6.782   6.649
 1079WAT     H1 6301   7.435   6.720   6.643
 1079WAT     H2 6302   7.513   6.822   6.562
 1080WAT      O 6303   7.868   7.004   6.328
 1080WAT     H1 6304   7.919   6.943   6.275
 1080WAT     H2 6305   7.933   7.054   6.377
 1081WAT      O 6306   8.142   7.093   6.411
 1081WAT     H1 6307   8.171   7.067   6.323
 1081WAT     H2 6308   8.193   7.038   6.470
 1082WAT      O 6309   8.264   5.467   6.468
 1082WAT     H1 6310   8.185   5.514   6.496
 1082WAT     H2 6311   8.234   5.376   6.458
 1083WAT      O 6312   7.336   7.114   5.970
 1083WAT     H1 6313   7.319   7.051   6.040
 1083WAT     H2 6314   7.249   7.135   5.935
 1084WAT      O 6315   7.398   5.497   5.721
 1084WAT     H1 6316   7.474   5.509   5.663
 1084WAT     H2 6317   7.352   5.581   5.716
 1085WAT      O 6318   8.052   5.709   6.020
 1085WAT     H1 6319   7.971   5.671   5.986
 1085WAT     H2 6320   8.103   5.633   6.050
 1086WAT      O 6321   8.502   5.375   6.143
 1086WAT     H1 6322   8.563   5.432   6.191
 1086WAT     H2 6323   8.428   5.432   6.121
 1087WAT      O 6324   7.496   6.983   5.715
 1087WAT     H1 6325   7.444   7.022   5.644
 1087WAT     H2 6326   7.489   7.046   5.787
 1088WAT      O 6327   7.635   5.550   5.575
 1088WAT     H1 6328   7.688   5.471   5.562
 1088WAT     H2 6329   7.698   5.618   5.598
 1089WAT      O 6330   7.855   5.524   5.880
 1089WAT     H1 6331   7.792   5.454   5.897
 1089WAT     H2 6332   7.801   5.600   5.858
 1090WAT      O 6333   8.148   7.185   7.147
 1090WAT     H1 6334   8.241   7.162   7.152
 1090WAT     H2 6335   8.147   7.268   7.099
 1091WAT      O 6336   7.867   5.452   7.124
 1091WAT     H1 6337   7.839   5.502   7.047
 1091WAT     H2 6338   7.905   5.372   7.087
 1092WAT      O 6339   7.756   7.178   5.602
 1092WAT     H1 6340   7.829   7.150   5.548
 1092WAT     H2 6341   7.782   7.154   5.691
 1093WAT      O 6342   7.672   6.790   5.603
 1093WAT     H1 6343   7.609   6.837   5.658
 1093WAT     H2 6344   7.684   6.705   5.646
 1094WAT      O 6345   8.527   5.393   7.181
 1094WAT     H1 6346   8.516   5.425   7.271
 1094WAT     H2 6347   8.609   5.433   7.152
 1095WAT      O 6348   8.418   6.195   4.218
 1095WAT     H1 6349   8.410   6.104   4.191
 1095WAT     H2 6350   8.377   6.245   4.147
 1096WAT      O 6351   8.231   6.373   4.406
 1096WAT     H1 6352   8.153   6.325   4.435
 1096WAT     H2 6353   8.296   6.305   4.388
 1097WAT      O 6354   7.633   6.404   4.494
 1097WAT     H1 6355   7.550   6.378   4.534
 1097WAT     H2 6356   7.694   6.411   4.567
 1098WAT      O 6357   7.631   6.807   4.513
 1098WAT     H1 6358   7.661   6.718   4.495
 1098WAT     H2 6359   7.705   6.863   4.490
 1099WAT      O 6360   7.474   5.900   3.872
 1099WAT     H1 6361   7.385   5.934   3.862
 1099WAT     H2 6362   7.502   5.880   3.783
 1100WAT      O 6363   7.270   6.160   4.460
 1100WAT     H1 6364   7.327   6.083   4.460
 1100WAT     H2 6365   7.270   6.190   4.370
 1101WAT      O 6366   8.256   7.042   4.246
 1101WAT     H1 6367   8.194   7.088   4.189
 1101WAT     H2 6368   8.341   7.057   4.206
 1102WAT      O 6369   8.175   6.640   4.407
 1102WAT     H1 6370   8.168   6.546   4.390
 1102WAT     H2 6371   8.251   6.649   4.464
 1103WAT      O 6372   7.394   5.701   4.639
 1103WAT     H1 6373   7.376   5.611   4.667
 1103WAT     H2 6374   7.354   5.756   4.707
 1104WAT      O 6375   8.278   5.921   4.429
 1104WAT     H1 6376   8.316   5.834   4.418
 1104WAT     H2 6377   8.268   5.955   4.340
 1105WAT      O 6378   7.691   5.758   3.975
 1105WAT     H1 6379   7.702   5.848   4.006
 1105WAT     H2 6380   7.600   5.754   3.946
 1106WAT      O 6381   7.456   5.951   4.500
 1106WAT     H1 6382   7.524   5.977   4.562
 1106WAT     H2 6383   7.425   5.867   4.533
 1107WAT      O 6384   7.875   6.055   4.409
 1107WAT     H1 6385   7.926   6.105   4.473
 1107WAT     H2 6386   7.928   5.978   4.391
 1108WAT      O 6387   7.704   5.519   4.835
 1108WAT     H1 6388   7.704   5.571   4.755
 1108WAT     H2 6389   7.621   5.471   4.833
 1109WAT      O 6390   8.342   6.530   3.985
 1109WAT     H1 6391   8.281   6.577   3.929
 1109WAT     H2 6392   8.394   6.600   4.027
 1110WAT      O 6393   7.829   6.483   4.653
 1110WAT     H1 6394   7.795   6.546   4.717
 1110WAT     H2 6395   7.846   6.536   4.575
 1111WAT      O 6396   7.672   5.690   4.636
 1111WAT     H1 6397   7.706   5.775   4.607
 1111WAT     H2 6398   7.578   5.705   4.648
 1112WAT      O 6399   7.750   6.680   4.835
 1112WAT     H1 6400   7.812   6.747   4.806
 1112WAT     H2 6401   7.664   6.721   4.825
 1113WAT      O 6402   7.279   6.599   3.723
 1113WAT     H1 6403   7.242   6.648   3.649
 1113WAT     H2 6404   7.305   6.666   3.786
 1114WAT      O 6405   8.040   5.439   4.268
 1114WAT     H1 6406   8.071   5.384   4.197
 1114WAT     H2 6407   7.947   5.453   4.250
 1115WAT      O 6408   8.595   7.011   4.498
 1115WAT     H1 6409   8.597   6.970   4.411
 1115WAT     H2 6410   8.540   7.088   4.487
 1116WAT      O 6411   8.535   6.501   4.630
 1116WAT     H1 6412   8.577   6.480   4.547
 1116WAT     H2 6413   8.608   6.527   4.687
 1117WAT      O 6414   8.279   6.246   3.942
 1117WAT     H1 6415   8.186   6.239   3.965
 1117WAT     H2 6416   8.294   6.339   3.931
 1118WAT      O 6417   8.278   5.873   3.642
 1118WAT     H1 6418   8.184   5.889   3.650
 1118WAT     H2 6419   8.309   5.945   3.587
 1119WAT      O 6420   7.839   6.298   4.220
 1119WAT     H1 6421   7.799   6.227   4.171
 1119WAT     H2 6422   7.848   6.264   4.309
 1120WAT      O 6423   7.886   6.667   4.437
 1120WAT     H1 6424   7.857   6.606   4.369
 1120WAT     H2 6425   7.981   6.671   4.426
 1121WAT      O 6426   7.711   5.976   4.598
 1121WAT     H1 6427   7.766   5.987   4.521
 1121WAT     H2 6428   7.762   6.013   4.670
 1122WAT      O 6429   7.795   6.641   5.102
 1122WAT     H1 6430   7.706   6.663   5.126
 1122WAT     H2 6431   7.798   6.653   5.007
 1123WAT      O 6432   8.500   6.326   3.693
 1123WAT     H1 6433   8.543   6.242   3.679
 1123WAT     H2 6434   8.571   6.389   3.702
 1124WAT      O 6435   7.678   6.328   4.959
 1124WAT     H1 6436   7.664   6.415   4.996
 1124WAT     H2 6437   7.590   6.294   4.945
 1125WAT      O 6438   8.310   6.820   4.090
 1125WAT     H1 6439   8.354   6.894   4.049
 1125WAT     H2 6440   8.304   6.844   4.182
 1126WAT      O 6441   7.858   6.922   5.180
 1126WAT     H1 6442   7.855   6.963   5.093
 1126WAT     H2 6443   7.842   6.829   5.164
 1127WAT      O 6444   7.510   6.188   3.970
 1127WAT     H1 6445   7.498   6.260   3.909
 1127WAT     H2 6446   7.479   6.111   3.923
 1128WAT      O 6447   7.273   6.505   4.551
 1128WAT     H1 6448   7.281   6.518   4.457
 1128WAT     H2 6449   7.335   6.434   4.570
 1129WAT      O 6450   7.398   6.675   4.192
 1129WAT     H1 6451   7.357   6.689   4.107
 1129WAT     H2 6452   7.487   6.646   4.172
 1130WAT      O 6453   8.380   7.090   4.883
 1130WAT     H1 6454   8.431   7.081   4.963
 1130WAT     H2 6455   8.295   7.124   4.912
 1131WAT      O 6456   8.577   7.118   3.826
 1131WAT     H1 6457   8.561   7.089   3.915
 1131WAT     H2 6458   8.561   7.041   3.772
 1132WAT      O 6459   7.825   7.096   4.003
 1132WAT     H1 6460   7.808   7.005   3.982
 1132WAT     H2 6461   7.740   7.132   4.027
 1133WAT      O 6462   8.504   7.032   4.089
 1133WAT     H1 6463   8.550   6.954   4.120
 1133WAT     H2 6464   8.538   7.103   4.143
 1134WAT      O 6465   7.279   6.609   4.805
 1134WAT     H1 6466   7.295   6.562   4.723
 1134WAT     H2 6467   7.326   6.558   4.871
 1135WAT      O 6468   7.756   5.522   4.309
 1135WAT     H1 6469   7.712   5.600   4.275
 1135WAT     H2 6470   7.812   5.554   4.379
 1136WAT      O 6471   8.185   5.809   4.869
 1136WAT     H1 6472   8.139   5.830   4.950
 1136WAT     H2 6473   8.145   5.727   4.839
 1137WAT      O 6474   8.394   6.081   5.192
 1137WAT     H1 6475   8.427   5.997   5.158
 1137WAT     H2 6476   8.473   6.133   5.207
 1138WAT      O 6477   8.068   5.484   3.797
 1138WAT     H1 6478   8.005   5.484   3.869
 1138WAT     H2 6479   8.059   5.397   3.757
 1139WAT      O 6480   7.960   5.577   4.494
 1139WAT     H1 6481   7.990   5.667   4.486
 1139WAT     H2 6482   8.015   5.528   4.433
 1140WAT      O 6483   7.735   6.034   4.081
 1140WAT     H1 6484   7.713   6.013   4.172
 1140WAT     H2 6485   7.657   6.078   4.047
 1141WAT      O 6486   8.458   6.035   3.941
 1141WAT     H1 6487   8.398   6.107   3.923
 1141WAT     H2 6488   8.513   6.029   3.863
 1142WAT      O 6489   7.979   6.124   5.148
 1142WAT     H1 6490   7.970   6.030   5.133
 1142WAT     H2 6491   8.064   6.146   5.108
 1143WAT      O 6492   8.319   5.899   4.144
 1143WAT     H1 6493   8.358   5.930   4.063
 1143WAT     H2 6494   8.355   5.811   4.156
 1144WAT      O 6495   7.492   5.765   4.963
 1144WAT     H1 6496   7.453   5.850   4.984
 1144WAT     H2 6497   7.424   5.702   4.982
 1145WAT      O 6498   8.150   5.774   5.270
 1145WAT     H1 6499   8.081   5.754   5.334
 1145WAT     H2 6500   8.224   5.802   5.324
 1146WAT      O 6501   7.223   5.558   4.367
 1146WAT     H1 6502   7.194   5.615   4.438
 1146WAT     H2 6503   7.297   5.510   4.403
 1147WAT      O 6504   7.241   5.952   3.488
 1147WAT     H1 6505   7.233   6.046   3.502
 1147WAT     H2 6506   7.206   5.938   3.400
 1148WAT      O 6507   8.377   6.158   4.554
 1148WAT     H1 6508   8.304   6.209   4.589
 1148WAT     H2 6509   8.338   6.076   4.524
 1149WAT      O 6510   8.021   5.825   4.394
 1149WAT     H1 6511   8.022   5.781   4.309
 1149WAT     H2 6512   8.111   5.857   4.405
 1150WAT      O 6513   7.606   5.814   4.290
 1150WAT     H1 6514   7.572   5.861   4.366
 1150WAT     H2 6515   7.530   5.768   4.254
 1151WAT      O 6516   8.027   5.925   3.693
 1151WAT     H1 6517   8.040   5.921   3.788
 1151WAT     H2 6518   7.989   6.012   3.678
 1152WAT      O 6519   8.424   5.703   4.495
 1152WAT     H1 6520   8.425   5.748   4.579
 1152WAT     H2 6521   8.399   5.613   4.516
 1153WAT      O 6522   7.929   6.156   3.633
 1153WAT     H1 6523   7.872   6.112   3.571
 1153WAT     H2 6524   8.000   6.192   3.580
 1154WAT      O 6525   7.436   6.546   5.021
 1154WAT     H1 6526   7.398   6.482   5.081
 1154WAT     H2 6527   7.467   6.617   5.078
 1155WAT      O 6528   8.051   6.231   4.569
 1155WAT     H1 6529   8.088   6.184   4.644
 1155WAT     H2 6530   8.032   6.319   4.603
 1156WAT      O 6531   7.338   5.706   4.182
 1156WAT     H1 6532   7.309   5.669   4.266
 1156WAT     H2 6533   7.332   5.633   4.121
 1157WAT      O 6534   7.830   6.135   4.801
 1157WAT     H1 6535   7.800   6.223   4.823
 1157WAT     H2 6536   7.926   6.141   4.804
 1158WAT      O 6537   7.683   6.556   3.861
 1158WAT     H1 6538   7.606   6.502   3.845
 1158WAT     H2 6539   7.756   6.504   3.827
 1159WAT      O 6540   8.305   5.595   3.854
 1159WAT     H1 6541   8.224   5.545   3.847
 1159WAT     H2 6542   8.286   5.679   3.812
 1160WAT      O 6543   8.297   6.463   5.028
 1160WAT     H1 6544   8.291   6.371   5.003
 1160WAT     H2 6545   8.234   6.472   5.100
 1161WAT      O 6546   7.688   6.523   4.224
 1161WAT     H1 6547   7.739   6.442   4.219
 1161WAT     H2 6548   7.642   6.517   4.308
 1162WAT      O 6549   8.176   6.649   3.752
 1162WAT     H1 6550   8.210   6.724   3.702
 1162WAT     H2 6551   8.093   6.681   3.788
 1163WAT      O 6552   7.436   6.219   4.916
 1163WAT     H1 6553   7.400   6.286   4.974
 1163WAT     H2 6554   7.407   6.136   4.953
 1164WAT      O 6555   7.756   6.265   5.204
 1164WAT     H1 6556   7.726   6.280   5.114
 1164WAT     H2 6557   7.833   6.209   5.195
 1165WAT      O 6558   8.290   6.745   5.004
 1165WAT     H1 6559   8.292   6.652   4.982
 1165WAT     H2 6560   8.220   6.754   5.067
 1166WAT      O 6561   8.464   6.582   4.288
 1166WAT     H1 6562   8.500   6.522   4.222
 1166WAT     H2 6563   8.376   6.549   4.305
 1167WAT      O 6564   8.073   6.658   4.029
 1167WAT     H1 6565   8.142   6.712   4.067
 1167WAT     H2 6566   7.994   6.712   4.032
 1168WAT      O 6567   7.287   6.219   3.578
 1168WAT     H1 6568   7.374   6.248   3.606
 1168WAT     H2 6569   7.238   6.301   3.566
 1169WAT      O 6570   8.003   6.358   3.990
 1169WAT     H1 6571   8.049   6.439   4.013
 1169WAT     H2 6572   7.968   6.326   4.073
 1170WAT      O 6573   8.234   6.909   4.713
 1170WAT     H1 6574   8.298   6.930   4.781
 1170WAT     H2 6575   8.270   6.833   4.668
 1171WAT      O 6576   7.594   5.392   4.037
 1171WAT     H1 6577   7.581   5.392   4.132
 1171WAT     H2 6578   7.511   5.426   4.002
 1172WAT      O 6579   8.361   6.709   4.585
 1172WAT     H1 6580   8.425   6.639   4.596
 1172WAT     H2 6581   8.414   6.787   4.567
 1173WAT      O 6582   8.538   6.789   4.905
 1173WAT     H1 6583   8.572   6.848   4.973
 1173WAT     H2 6584   8.446   6.776   4.928
 1174WAT      O 6585   7.324   7.141   3.635
 1174WAT     H1 6586   7.360   7.200   3.569
 1174WAT     H2 6587   7.310   7.195   3.712
 1175WAT      O 6588   7.293   5.568   4.983
 1175WAT     H1 6589   7.222   5.588   5.044
 1175WAT     H2 6590   7.335   5.491   5.020
 1176WAT      O 6591   7.322   6.967   5.082
 1176WAT     H1 6592   7.333   6.873   5.068
 1176WAT     H2 6593   7.257   6.994   5.017
 1177WAT      O 6594   8.121   6.794   5.222
 1177WAT     H1 6595   8.089   6.722   5.276
 1177WAT     H2 6596   8.054   6.862   5.229
 1178WAT      O 6597   7.925   6.879   3.716
 1178WAT     H1 6598   7.925   6.952   3.655
 1178WAT     H2 6599   7.833   6.854   3.726
 1179WAT      O 6600   7.486   6.401   3.791
 1179WAT     H1 6601   7.425   6.475   3.792
 1179WAT     H2 6602   7.533   6.410   3.708
 1180WAT      O 6603   8.443   5.818   4.758
 1180WAT     H1 6604   8.480   5.735   4.791
 1180WAT     H2 6605   8.357   5.824   4.800
 1181WAT      O 6606   8.224   6.885   3.583
 1181WAT     H1 6607   8.234   6.865   3.490
 1181WAT     H2 6608   8.134   6.860   3.603
 1182WAT      O 6609   7.976   5.941   3.981
 1182WAT     H1 6610   7.905   5.988   4.025
 1182WAT     H2 6611   8.005   5.875   4.044
 1183WAT      O 6612   8.139   6.083   4.781
 1183WAT     H1 6613   8.189   6.130   4.847
 1183WAT     H2 6614   8.153   5.991   4.801
 1184WAT      O 6615   8.379   5.613   4.125
 1184WAT     H1 6616   8.367   5.615   4.030
 1184WAT     H2 6617   8.474   5.618   4.137
 1185WAT      O 6618   8.088   7.137   4.052
 1185WAT     H1 6619   8.114   7.133   3.960
 1185WAT     H2 6620   7.993   7.124   4.051
 1186WAT      O 6621   7.797   5.772   3.718
 1186WAT     H1 6622   7.882   5.816   3.712
 1186WAT     H2 6623   7.760   5.803   3.801
 1187WAT      O 6624   7.687   6.397   3.566
 1187WAT     H1 6625   7.763   6.386   3.622
 1187WAT     H2 6626   7.694   6.328   3.500
 1188WAT      O 6627   7.556   6.140   3.634
 1188WAT     H1 6628   7.564   6.046   3.645
 1188WAT     H2 6629   7.645   6.173   3.645
 1189WAT      O 6630   7.636   7.155   4.344
 1189WAT     H1 6631   7.710   7.100   4.371
 1189WAT     H2 6632   7.675   7.242   4.330
 1190WAT      O 6633   7.325   6.762   3.932
 1190WAT     H1 6634   7.232   6.786   3.931
 1190WAT     H2 6635   7.371   6.845   3.920
 1191WAT      O 6636   7.537   7.074   5.263
 1191WAT     H1 6637   7.617   7.106   5.304
 1191WAT     H2 6638   7.485   7.038   5.335
 1192WAT      O 6639   7.947   7.073   3.527
 1192WAT     H1 6640   8.026   7.102   3.481
 1192WAT     H2 6641   7.895   7.030   3.459
 1193WAT      O 6642   8.420   6.685   5.258
 1193WAT     H1 6643   8.360   6.687   5.184
 1193WAT     H2 6644   8.390   6.611   5.312
 1194WAT      O 6645   7.309   6.323   5.158
 1194WAT     H1 6646   7.359   6.265   5.215
 1194WAT     H2 6647   7.235   6.351   5.211
 1195WAT      O 6648   7.999   6.595   3.513
 1195WAT     H1 6649   7.988   6.533   3.586
 1195WAT     H2 6650   7.982   6.542   3.435
 1196WAT      O 6651   8.014   6.463   5.111
 1196WAT     H1 6652   7.938   6.520   5.102
 1196WAT     H2 6653   8.032   6.434   5.022
 1197WAT      O 6654   8.323   6.501   3.573
 1197WAT     H1 6655   8.268   6.546   3.638
 1197WAT     H2 6656   8.385   6.450   3.626
 1198WAT      O 6657   7.512   6.137   5.247
 1198WAT     H1 6658   7.516   6.107   5.338
 1198WAT     H2 6659   7.597   6.177   5.231
 1199WAT      O 6660   7.890   6.397   3.763
 1199WAT     H1 6661   7.932   6.380   3.847
 1199WAT     H2 6662   7.902   6.316   3.714
 1200WAT      O 6663   7.706   5.995   5.044
 1200WAT     H1 6664   7.653   5.946   4.981
 1200WAT     H2 6665   7.773   6.038   4.990
 1201WAT      O 6666   8.141   6.299   3.488
 1201WAT     H1 6667   8.193   6.228   3.451
 1201WAT     H2 6668   8.206   6.363   3.518
 1202WAT      O 6669   7.755   5.691   5.052
 1202WAT     H1 6670   7.745   5.630   4.979
 1202WAT     H2 6671   7.697   5.764   5.029
 1203WAT      O 6672   8.031   5.547   4.755
 1203WAT     H1 6673   7.987   5.549   4.670
 1203WAT     H2 6674   7.968   5.507   4.815
 1204WAT      O 6675   8.072   6.437   4.817
 1204WAT     H1 6676   8.114   6.521   4.800
 1204WAT     H2 6677   7.980   6.450   4.794
 1205WAT      O 6678   8.306   6.210   4.955
 1205WAT     H1 6679   8.318   6.150   5.029
 1205WAT     H2 6680   8.392   6.214   4.914
 1206WAT      O 6681   8.539   6.265   4.813
 1206WAT     H1 6682   8.487   6.318   4.753
 1206WAT     H2 6683   8.574   6.328   4.876
 1207WAT      O 6684   7.779   6.004   3.458
 1207WAT     H1 6685   7.759   5.918   3.494
 1207WAT     H2 6686   7.762   5.995   3.364
 1208WAT      O 6687   7.857   7.067   4.929
 1208WAT     H1 6688   7.803   7.140   4.897
 1208WAT     H2 6689   7.882   7.019   4.850
 1209WAT      O 6690   7.982   5.864   5.081
 1209WAT     H1 6691   8.041   5.833   5.150
 1209WAT     H2 6692   7.900   5.817   5.097
 1210WAT      O 6693   8.464   5.826   5.105
 1210WAT     H1 6694   8.395   5.760   5.098
 1210WAT     H2 6695   8.536   5.781   5.149
 1211WAT      O 6696   8.527   5.485   3.710
 1211WAT     H1 6697   8.555   5.401   3.746
 1211WAT     H2 6698   8.450   5.508   3.762
 1212WAT      O 6699   7.659   5.714   3.456
 1212WAT     H1 6700   7.689   5.715   3.366
 1212WAT     H2 6701   7.733   5.679   3.506
 1213WAT      O 6702   8.143   7.191   4.955
 1213WAT     H1 6703   8.135   7.281   4.985
 1213WAT     H2 6704   8.052   7.159   4.952
 1214WAT      O 6705   7.981   5.608   3.555
 1214WAT     H1 6706   7.946   5.541   3.497
 1214WAT     H2 6707   8.001   5.562   3.636
 1215WAT      O 6708   8.198   7.107   3.717
 1215WAT     H1 6709   8.287   7.141   3.719
 1215WAT     H2 6710   8.201   7.035   3.654
 1216WAT      O 6711   7.561   6.645   3.540
 1216WAT     H1 6712   7.605   6.699   3.605
 1216WAT     H2 6713   7.610   6.562   3.541
 1217WAT      O 6714   7.283   6.923   4.285
 1217WAT     H1 6715   7.316   6.837   4.262
 1217WAT     H2 6716   7.326   6.944   4.368
 1218WAT      O 6717   7.743   6.757   4.051
 1218WAT     H1 6718   7.713   6.744   4.141
 1218WAT     H2 6719   7.732   6.671   4.010
 1219WAT      O 6720   7.332   7.010   4.559
 1219WAT     H1 6721   7.288   7.028   4.642
 1219WAT     H2 6722   7.389   7.086   4.545
 1220WAT      O 6723   7.315   6.261   4.195
 1220WAT     H1 6724   7.250   6.234   4.130
 1220WAT     H2 6725   7.399   6.250   4.150
 1221WAT      O 6726   7.374   5.991   5.039
 1221WAT     H1 6727   7.285   5.988   5.073
 1221WAT     H2 6728   7.428   6.011   5.116
 1222WAT      O 6729   7.236   5.982   3.789
 1222WAT     H1 6730   7.146   6.009   3.771
 1222WAT     H2 6731   7.285   6.009   3.711
 1223WAT      O 6732   7.491   5.888   3.580
 1223WAT     H1 6733   7.562   5.846   3.531
 1223WAT     H2 6734   7.419   5.895   3.517
 1224WAT      O 6735   7.455   5.493   3.484
 1224WAT     H1 6736   7.528   5.547   3.516
 1224WAT     H2 6737   7.483   5.466   3.396
 1225WAT      O 6738   7.424   5.418   4.474
 1225WAT     H1 6739   7.489   5.363   4.430
 1225WAT     H2 6740   7.466   5.444   4.556
 1226WAT      O 6741   7.400   5.434   4.748
 1226WAT     H1 6742   7.365   5.480   4.825
 1226WAT     H2 6743   7.367   5.345   4.757
 1227WAT      O 6744   7.560   6.751   5.165
 1227WAT     H1 6745   7.556   6.714   5.253
 1227WAT     H2 6746   7.573   6.845   5.179
 1228WAT      O 6747   7.930   6.907   4.725
 1228WAT     H1 6748   7.906   6.934   4.636
 1228WAT     H2 6749   8.024   6.924   4.730
 1229WAT      O 6750   8.151   5.553   5.101
 1229WAT     H1 6751   8.145   5.612   5.175
 1229WAT     H2 6752   8.245   5.542   5.086
 1230WAT      O 6753   8.415   5.519   5.064
 1230WAT     H1 6754   8.476   5.551   4.998
 1230WAT     H2 6755   8.469   5.470   5.126
 1231WAT      O 6756   7.467   5.387   5.076
 1231WAT     H1 6757   7.522   5.369   4.999
 1231WAT     H2 6758   7.473   5.308   5.129
 1232WAT      O 6759   7.544   7.046   4.877
 1232WAT     H1 6760   7.485   7.033   4.951
 1232WAT     H2 6761   7.543   6.962   4.830
 1233WAT      O 6762   8.489   5.375   4.697
 1233WAT     H1 6763   8.401   5.408   4.677
 1233WAT     H2 6764   8.478   5.328   4.780
 1234WAT      O 6765   7.507   6.782   4.772
 1234WAT     H1 6766   7.435   6.720   4.765
 1234WAT     H2 6767   7.513   6.822   4.685
 1235WAT      O 6768   7.868   7.004   4.450
 1235WAT     H1 6769   7.919   6.943   4.398
 1235WAT     H2 6770   7.933   7.054   4.500
 1236WAT      O 6771   8.142   7.093   4.533
 1236WAT     H1 6772   8.171   7.067   4.445
 1236WAT     H2 6773   8.193   7.038   4.592
 1237WAT      O 6774   8.264   5.467   4.591
 1237WAT     H1 6775   8.185   5.514   4.619
 1237WAT     H2 6776   8.234   5.376   4.580
 1238WAT      O 6777   7.336   7.114   4.093
 1238WAT     H1 6778   7.319   7.051   4.163
 1238WAT     H2 6779   7.249   7.135   4.058
 1239WAT      O 6780   7.398   5.497   3.843
 1239WAT     H1 6781   7.474   5.509   3.786
 1239WAT     H2 6782   7.352   5.581   3.839
 1240WAT      O 6783   8.052   5.709   4.142
 1240WAT     H1 6784   7.971   5.671   4.108
 1240WAT     H2 6785   8.103   5.633   4.172
 1241WAT      O 6786   8.502   5.375   4.266
 1241WAT     H1 6787   8.563   5.432   4.314
 1241WAT     H2 6788   8.428   5.432   4.244
 1242WAT      O 6789   7.496   6.983   3.837
 1242WAT     H1 6790   7.444   7.022   3.767
 1242WAT     H2 6791   7.489   7.046   3.909
 1243WAT      O 6792   7.635   5.550   3.697
 1243WAT     H1 6793   7.688   5.471   3.684
 1243WAT     H2 6794   7.698   5.618   3.721
 1244WAT      O 6795   7.855   5.524   4.003
 1244WAT     H1 6796   7.792   5.454   4.019
 1244WAT     H2 6797   7.801   5.600   3.981
 1245WAT      O 6798   8.148   7.185   5.270
 1245WAT     H1 6799   8.241   7.162   5.274
 1245WAT     H2 6800   8.147   7.268   5.222
 1246WAT      O 6801   7.867   5.452   5.246
 1246WAT     H1 6802   7.839   5.502   5.170
 1246WAT     H2 6803   7.905   5.372   5.210
 1247WAT      O 6804   7.756   7.178   3.725
 1247WAT     H1 6805   7.829   7.150   3.670
 1247WAT     H2 6806   7.782   7.154   3.814
 1248WAT      O 6807   7.672   6.790   3.725
 1248WAT     H1 6808   7.609   6.837   3.780
 1248WAT     H2 6809   7.684   6.705   3.769
 1249WAT      O 6810   8.527   5.393   5.304
 1249WAT     H1 6811   8.516   5.425   5.394
 1249WAT     H2 6812   8.609   5.433   5.274
 1250WAT      O 6813   8.418   6.195   2.340
 1250WAT     H1 6814   8.410   6.104   2.313
 1250WAT     H2 6815   8.377   6.245   2.270
 1251WAT      O 6816   8.231   6.373   2.528
 1251WAT     H1 6817   8.153   6.325   2.557
 1251WAT     H2 6818   8.296   6.305   2.511
 1252WAT      O 6819   7.633   6.404   2.616
 1252WAT     H1 6820   7.550   6.378   2.656
 1252WAT     H2 6821   7.694   6.411   2.690
 1253WAT      O 6822   7.631   6.807   2.636
 1253WAT     H1 6823   7.661   6.718   2.618
 1253WAT     H2 6824   7.705   6.863   2.613
 1254WAT      O 6825   7.474   5.900   1.995
 1254WAT     H1 6826   7.385   5.934   1.984
 1254WAT     H2 6827   7.502   5.880   1.905
 1255WAT      O 6828   7.270   6.160   2.583
 1255WAT     H1 6829   7.327   6.083   2.583
 1255WAT     H2 6830   7.270   6.190   2.492
 1256WAT      O 6831   8.256   7.042   2.368
 1256WAT     H1 6832   8.194   7.088   2.311
 1256WAT     H2 6833   8.341   7.057   2.328
 1257WAT      O 6834   8.175   6.640   2.529
 1257WAT     H1 6835   8.168   6.546   2.513
 1257WAT     H2 6836   8.251   6.649   2.586
 1258WAT      O 6837   7.394   5.701   2.762
 1258WAT     H1 6838   7.376   5.611   2.790
 1258WAT     H2 6839   7.354   5.756   2.829
 1259WAT      O 6840   8.278   5.921   2.552
 1259WAT     H1 6841   8.316   5.834   2.541
 1259WAT     H2 6842   8.268   5.955   2.463
 1260WAT      O 6843   7.691   5.758   2.098
 1260WAT     H1 6844   7.702   5.848   2.129
 1260WAT     H2 6845   7.600   5.754   2.069
 1261WAT      O 6846   7.456   5.951   2.623
 1261WAT     H1 6847   7.524   5.977   2.684
 1261WAT     H2 6848   7.425   5.867   2.656
 1262WAT      O 6849   7.875   6.055   2.531
 1262WAT     H1 6850   7.926   6.105   2.595
 1262WAT     H2 6851   7.928   5.978   2.514
 1263WAT      O 6852   7.704   5.519   2.958
 1263WAT     H1 6853   7.704   5.571   2.877
 1263WAT     H2 6854   7.621   5.471   2.956
 1264WAT      O 6855   8.342   6.530   2.108
 1264WAT     H1 6856   8.281   6.577   2.051
 1264WAT     H2 6857   8.394   6.600   2.149
 1265WAT      O 6858   7.829   6.483   2.776
 1265WAT     H1 6859   7.795   6.546   2.840
 1265WAT     H2 6860   7.846   6.536   2.698
 1266WAT      O 6861   7.672   5.690   2.759
 1266WAT     H1 6862   7.706   5.775   2.729
 1266WAT     H2 6863   7.578   5.705   2.770
 1267WAT      O 6864   7.750   6.680   2.957
 1267WAT     H1 6865   7.812   6.747   2.929
 1267WAT     H2 6866   7.664   6.721   2.948
 1268WAT      O 6867   7.279   6.599   1.845
 1268WAT     H1 6868   7.242   6.648   1.772
 1268WAT     H2 6869   7.305   6.666   1.908
 1269WAT      O 6870   8.040   5.439   2.391
 1269WAT     H1 6871   8.071   5.384   2.319
 1269WAT     H2 6872   7.947   5.453   2.373
 1270WAT      O 6873   8.595   7.011   2.620
 1270WAT     H1 6874   8.597   6.970   2.533
 1270WAT     H2 6875   8.540   7.088   2.610
 1271WAT      O 6876   8.535   6.501   2.753
 1271WAT     H1 6877   8.577   6.480   2.669
 1271WAT     H2 6878   8.608   6.527   2.810
 1272WAT      O 6879   8.279   6.246   2.065
 1272WAT     H1 6880   8.186   6.239   2.088
 1272WAT     H2 6881   8.294   6.339   2.053
 1273WAT      O 6882   8.278   5.873   1.764
 1273WAT     H1 6883   8.184   5.889   1.773
 1273WAT     H2 6884   8.309   5.945   1.710
 1274WAT      O 6885   7.839   6.298   2.343
 1274WAT     H1 6886   7.799   6.227   2.293
 1274WAT     H2 6887   7.848   6.264   2.432
 1275WAT      O 6888   7.886   6.667   2.559
 1275WAT     H1 6889   7.857   6.606   2.491
 1275WAT     H2 6890   7.981   6.671   2.548
 1276WAT      O 6891   7.711   5.976   2.721
 1276WAT     H1 6892   7.766   5.987   2.643
 1276WAT     H2 6893   7.762   6.013   2.792
 1277WAT      O 6894   7.795   6.641   3.224
 1277WAT     H1 6895   7.706   6.663   3.249
 1277WAT     H2 6896   7.798   6.653   3.129
 1278WAT      O 6897   8.500   6.326   1.816
 1278WAT     H1 6898   8.543   6.242   1.801
 1278WAT     H2 6899   8.571   6.389   1.824
 1279WAT      O 6900   7.678   6.328   3.082
 1279WAT     H1 6901   7.664   6.415   3.119
 1279WAT     H2 6902   7.590   6.294   3.067
 1280WAT      O 6903   8.310   6.820   2.213
 1280WAT     H1 6904   8.354   6.894   2.171
 1280WAT     H2 6905   8.304   6.844   2.305
 1281WAT      O 6906   7.858   6.922   3.303
 1281WAT     H1 6907   7.855   6.963   3.216
 1281WAT     H2 6908   7.842   6.829   3.286
 1282WAT      O 6909   7.510   6.188   2.093
 1282WAT     H1 6910   7.498   6.260   2.032
 1282WAT     H2 6911   7.479   6.111   2.045
 1283WAT      O 6912   7.273   6.505   2.674
 1283WAT     H1 6913   7.281   6.518   2.579
 1283WAT     H2 6914   7.335   6.434   2.693
 1284WAT      O 6915   7.398   6.675   2.315
 1284WAT     H1 6916   7.357   6.689   2.229
 1284WAT     H2 6917   7.487   6.646   2.294
 1285WAT      O 6918   8.380   7.090   3.005
 1285WAT     H1 6919   8.431   7.081   3.086
 1285WAT     H2 6920   8.295   7.124   3.035
 1286WAT      O 6921   8.577   7.118   1.948
 1286WAT     H1 6922   8.561   7.089   2.038
 1286WAT     H2 6923   8.561   7.041   1.895
 1287WAT      O 6924   7.825   7.096   2.126
 1287WAT     H1 6925   7.808   7.005   2.105
 1287WAT     H2 6926   7.740   7.132   2.150
 1288WAT      O 6927   8.504   7.032   2.212
 1288WAT     H1 6928   8.550   6.954   2.243
 1288WAT     H2 6929   8.538   7.103   2.266
 1289WAT      O 6930   7.279   6.609   2.928
 1289WAT     H1 6931   7.295   6.562   2.846
 1289WAT     H2 6932   7.326   6.558   2.994
 1290WAT      O 6933   7.756   5.522   2.431
 1290WAT     H1 6934   7.712   5.600   2.398
 1290WAT     H2 6935   7.812   5.554   2.502
 1291WAT      O 6936   8.185   5.809   2.991
 1291WAT     H1 6937   8.139   5.830   3.073
 1291WAT     H2 6938   8.145   5.727   2.961
 1292WAT      O 6939   8.394   6.081   3.314
 1292WAT     H1 6940   8.427   5.997   3.280
 1292WAT     H2 6941   8.473   6.133   3.329
 1293WAT      O 6942   8.068   5.484   1.919
 1293WAT     H1 6943   8.005   5.484   1.992
 1293WAT     H2 6944   8.059   5.397   1.880
 1294WAT      O 6945   7.960   5.577   2.617
 1294WAT     H1 6946   7.990   5.667   2.609
 1294WAT     H2 6947   8.015   5.528   2.556
 1295WAT      O 6948   7.735   6.034   2.204
 1295WAT     H1 6949   7.713   6.013   2.294
 1295WAT     H2 6950   7.657   6.078   2.169
 1296WAT      O 6951   8.458   6.035   2.064
 1296WAT     H1 6952   8.398   6.107   2.045
 1296WAT     H2 6953   8.513   6.029   1.986
 1297WAT      O 6954   7.979   6.124   3.271
 1297WAT     H1 6955   7.970   6.030   3.256
 1297WAT     H2 6956   8.064   6.146   3.231
 1298WAT      O 6957   8.319   5.899   2.267
 1298WAT     H1 6958   8.358   5.930   2.186
 1298WAT     H2 6959   8.355   5.811   2.278
 1299WAT      O 6960   7.492   5.765   3.086
 1299WAT     H1 6961   7.453   5.850   3.107
 1299WAT     H2 6962   7.424   5.702   3.105
 1300WAT      O 6963   8.150   5.774   3.393
 1300WAT     H1 6964   8.081   5.754   3.456
 1300WAT     H2 6965   8.224   5.802   3.446
 1301WAT      O 6966   7.223   5.558   2.489
 1301WAT     H1 6967   7.194   5.615   2.560
 1301WAT     H2 6968   7.297   5.510   2.525
 1302WAT      O 6969   7.241   5.952   1.610
 1302WAT     H1 6970   7.233   6.046   1.624
 1302WAT     H2 6971   7.206   5.938   1.522
 1303WAT      O 6972   8.377   6.158   2.676
 1303WAT     H1 6973   8.304   6.209   2.711
 1303WAT     H2 6974   8.338   6.076   2.646
 1304WAT      O 6975   8.021   5.825   2.517
 1304WAT     H1 6976   8.022   5.781   2.432
 1304WAT     H2 6977   8.111   5.857   2.528
 1305WAT      O 6978   7.606   5.814   2.413
 1305WAT     H1 6979   7.572   5.861   2.489
 1305WAT     H2 6980   7.530   5.768   2.377
 1306WAT      O 6981   8.027   5.925   1.816
 1306WAT     H1 6982   8.040   5.921   1.911
 1306WAT     H2 6983   7.989   6.012   1.800
 1307WAT      O 6984   8.424   5.703   2.618
 1307WAT     H1 6985   8.425   5.748   2.702
 1307WAT     H2 6986   8.399   5.613   2.639
 1308WAT      O 6987   7.929   6.156   1.756
 1308WAT     H1 6988   7.872   6.112   1.693
 1308WAT     H2 6989   8.000   6.192   1.702
 1309WAT      O 6990   7.436   6.546   3.143
 1309WAT     H1 6991   7.398   6.482   3.203
 1309WAT     H2 6992   7.467   6.617   3.200
 1310WAT      O 6993   8.051   6.231   2.692
 1310WAT     H1 6994   8.088   6.184   2.766
 1310WAT     H2 6995   8.032   6.319   2.726
 1311WAT      O 6996   7.338   5.706   2.305
 1311WAT     H1 6997   7.309   5.669   2.388
 1311WAT     H2 6998   7.332   5.633   2.243
 1312WAT      O 6999   7.830   6.135   2.923
 1312WAT     H1 7000   7.800   6.223   2.946
 1312WAT     H2 7001   7.926   6.141   2.927
 1313WAT      O 7002   7.683   6.556   1.983
 1313WAT     H1 7003   7.606   6.502   1.967
 1313WAT     H2 7004   7.756   6.504   1.949
 1314WAT      O 7005   8.305   5.595   1.977
 1314WAT     H1 7006   8.224   5.545   1.969
 1314WAT     H2 7007   8.286   5.679   1.935
 1315WAT      O 7008   8.297   6.463   3.151
 1315WAT     H1 7009   8.291   6.371   3.126
 1315WAT     H2 7010   8.234   6.472   3.222
 1316WAT      O 7011   7.688   6.523   2.347
 1316WAT     H1 7012   7.739   6.442   2.341
 1316WAT     H2 7013   7.642   6.517   2.431
 1317WAT      O 7014   8.176   6.649   1.874
 1317WAT     H1 7015   8.210   6.724   1.825
 1317WAT     H2 7016   8.093   6.681   1.910
 1318WAT      O 7017   7.436   6.219   3.038
 1318WAT     H1 7018   7.400   6.286   3.097
 1318WAT     H2 7019   7.407   6.136   3.075
 1319WAT      O 7020   7.756   6.265   3.327
 1319WAT     H1 7021   7.726   6.280   3.237
 1319WAT     H2 7022   7.833   6.209   3.317
 1320WAT      O 7023   8.290   6.745   3.126
 1320WAT     H1 7024   8.292   6.652   3.104
 1320WAT     H2 7025   8.220   6.754   3.190
 1321WAT      O 7026   8.464   6.582   2.411
 1321WAT     H1 7027   8.500   6.522   2.345
 1321WAT     H2 7028   8.376   6.549   2.428
 1322WAT      O 7029   8.073   6.658   2.151
 1322WAT     H1 7030   8.142   6.712   2.189
 1322WAT     H2 7031   7.994   6.712   2.155
 1323WAT      O 7032   7.287   6.219   1.700
 1323WAT     H1 7033   7.374   6.248   1.729
 1323WAT     H2 7034   7.238   6.301   1.689
 1324WAT      O 7035   8.003   6.358   2.113
 1324WAT     H1 7036   8.049   6.439   2.135
 1324WAT     H2 7037   7.968   6.326   2.196
 1325WAT      O 7038   8.234   6.909   2.835
 1325WAT     H1 7039   8.298   6.930   2.903
 1325WAT     H2 7040   8.270   6.833   2.790
 1326WAT      O 7041   7.594   5.392   2.160
 1326WAT     H1 7042   7.581   5.392   2.255
 1326WAT     H2 7043   7.511   5.426   2.125
 1327WAT      O 7044   8.361   6.709   2.707
 1327WAT     H1 7045   8.425   6.639   2.719
 1327WAT     H2 7046   8.414   6.787   2.689
 1328WAT      O 7047   8.538   6.789   3.028
 1328WAT     H1 7048   8.572   6.848   3.095
 1328WAT     H2 7049   8.446   6.776   3.051
 1329WAT      O 7050   7.324   7.141   1.757
 1329WAT     H1 7051   7.360   7.200   1.692
 1329WAT     H2 7052   7.310   7.195   1.834
 1330WAT      O 7053   7.293   5.568   3.106
 1330WAT     H1 7054   7.222   5.588   3.166
 1330WAT     H2 7055   7.335   5.491   3.143
 1331WAT      O 7056   7.322   6.967   3.205
 1331WAT     H1 7057   7.333   6.873   3.190
 1331WAT     H2 7058   7.257   6.994   3.140
 1332WAT      O 7059   8.121   6.794   3.344
 1332WAT     H1 7060   8.089   6.722   3.399
 1332WAT     H2 7061   8.054   6.862   3.352
 1333WAT      O 7062   7.925   6.879   1.839
 1333WAT     H1 7063   7.925   6.952   1.777
 1333WAT     H2 7064   7.833   6.854   1.848
 1334WAT      O 7065   7.486   6.401   1.913
 1334WAT     H1 7066   7.425   6.475   1.914
 1334WAT     H2 7067   7.533   6.410   1.831
 1335WAT      O 7068   8.443   5.818   2.881
 1335WAT     H1 7069   8.480   5.735   2.914
 1335WAT     H2 7070   8.357   5.824   2.922
 1336WAT      O 7071   8.224   6.885   1.705
 1336WAT     H1 7072   8.234   6.865   1.612
 1336WAT     H2 7073   8.134   6.860   1.726
 1337WAT      O 7074   7.976   5.941   2.103
 1337WAT     H1 7075   7.905   5.988   2.147
 1337WAT     H2 7076   8.005   5.875   2.167
 1338WAT      O 7077   8.139   6.083   2.903
 1338WAT     H1 7078   8.189   6.130   2.970
 1338WAT     H2 7079   8.153   5.991   2.924
 1339WAT      O 7080   8.379   5.613   2.247
 1339WAT     H1 7081   8.367   5.615   2.152
 1339WAT     H2 7082   8.474   5.618   2.259
 1340WAT      O 7083   8.088   7.137   2.175
 1340WAT     H1 7084   8.114   7.133   2.082
 1340WAT     H2 7085   7.993   7.124   2.174
 1341WAT      O 7086   7.797   5.772   1.841
 1341WAT     H1 7087   7.882   5.816   1.834
 1341WAT     H2 7088   7.760   5.803   1.924
 1342WAT      O 7089   7.687   6.397   1.688
 1342WAT     H1 7090   7.763   6.386   1.744
 1342WAT     H2 7091   7.694   6.328   1.623
 1343WAT      O 7092   7.556   6.140   1.757
 1343WAT     H1 7093   7.564   6.046   1.768
 1343WAT     H2 7094   7.645   6.173   1.767
 1344WAT      O 7095   7.636   7.155   2.467
 1344WAT     H1 7096   7.710   7.100   2.494
 1344WAT     H2 7097   7.675   7.242   2.453
 1345WAT      O 7098   7.325   6.762   2.054
 1345WAT     H1 7099   7.232   6.786   2.053
 1345WAT     H2 7100   7.371   6.845   2.042
 1346WAT      O 7101   7.537   7.074   3.386
 1346WAT     H1 7102   7.617   7.106   3.427
 1346WAT     H2 7103   7.485   7.038   3.458
 1347WAT      O 7104   7.947   7.073   1.649
 1347WAT     H1 7105   8.026   7.102   1.604
 1347WAT     H2 7106   7.895   7.030   1.581
 1348WAT      O 7107   8.420   6.685   3.380
 1348WAT     H1 7108   8.360   6.687   3.306
 1348WAT     H2 7109   8.390   6.611   3.434
 1349WAT      O 7110   7.309   6.323   3.280
 1349WAT     H1 7111   7.359   6.265   3.337
 1349WAT     H2 7112   7.235   6.351   3.334
 1350WAT      O 7113   7.999   6.595   1.636
 1350WAT     H1 7114   7.988   6.533   1.708
 1350WAT     H2 7115   7.982   6.542   1.557
 1351WAT      O 7116   8.014   6.463   3.233
 1351WAT     H1 7117   7.938   6.520   3.225
 1351WAT     H2 7118   8.032   6.434   3.144
 1352WAT      O 7119   8.323   6.501   1.696
 1352WAT     H1 7120   8.268   6.546   1.760
 1352WAT     H2 7121   8.385   6.450   1.748
 1353WAT      O 7122   7.512   6.137   3.370
 1353WAT     H1 7123   7.516   6.107   3.460
 1353WAT     H2 7124   7.597   6.177   3.354
 1354WAT      O 7125   7.890   6.397   1.886
 1354WAT     H1 7126   7.932   6.380   1.970
 1354WAT     H2 7127   7.902   6.316   1.836
 1355WAT      O 7128   7.706   5.995   3.166
 1355WAT     H1 7129   7.653   5.946   3.104
 1355WAT     H2 7130   7.773   6.038   3.113
 1356WAT      O 7131   8.141   6.299   1.610
 1356WAT     H1 7132   8.193   6.228   1.574
 1356WAT     H2 7133   8.206   6.363   1.640
 1357WAT      O 7134   7.755   5.691   3.174
 1357WAT     H1 7135   7.745   5.630   3.102
 1357WAT     H2 7136   7.697   5.764   3.152
 1358WAT      O 7137   8.031   5.547   2.878
 1358WAT     H1 7138   7.987   5.549   2.793
 1358WAT     H2 7139   7.968   5.507   2.937
 1359WAT      O 7140   8.072   6.437   2.940
 1359WAT     H1 7141   8.114   6.521   2.922
 1359WAT     H2 7142   7.980   6.450   2.917
 1360WAT      O 7143   8.306   6.210   3.078
 1360WAT     H1 7144   8.318   6.150   3.152
 1360WAT     H2 7145   8.392   6.214   3.036
 1361WAT      O 7146   8.539   6.265   2.936
 1361WAT     H1 7147   8.487   6.318   2.875
 1361WAT     H2 7148   8.574   6.328   2.999
 1362WAT      O 7149   7.779   6.004   1.580
 1362WAT     H1 7150   7.759   5.918   1.616
 1362WAT     H2 7151   7.762   5.995   1.486
 1363WAT      O 7152   7.857   7.067   3.051
 1363WAT     H1 7153   7.803   7.140   3.019
 1363WAT     H2 7154   7.882   7.019   2.972
 1364WAT      O 7155   7.982   5.864   3.204
 1364WAT     H1 7156   8.041   5.833   3.273
 1364WAT     H2 7157   7.900   5.817   3.219
 1365WAT      O 7158   8.464   5.826   3.227
 1365WAT     H1 7159   8.395   5.760   3.221
 1365WAT     H2 7160   8.536   5.781   3.272
 1366WAT      O 7161   8.527   5.485   1.833
 1366WAT     H1 7162   8.555   5.401   1.869
 1366WAT     H2 7163   8.450   5.508   1.884
 1367WAT      O 7164   7.659   5.714   1.579
 1367WAT     H1 7165   7.689   5.715   1.488
 1367WAT     H2 7166   7.733   5.679   1.629
 1368WAT      O 7167   8.143   7.191   3.077
 1368WAT     H1 7168   8.135   7.281   3.108
 1368WAT     H2 7169   8.052   7.159   3.074
 1369WAT      O 7170   7.981   5.608   1.678
 1369WAT     H1 7171   7.946   5.541   1.620
 1369WAT     H2 7172   8.001   5.562   1.759
 1370WAT      O 7173   8.198   7.107   1.839
 1370WAT     H1 7174   8.287   7.141   1.842
 1370WAT     H2 7175   8.201   7.035   1.777
 1371WAT      O 7176   7.561   6.645   1.662
 1371WAT     H1 7177   7.605   6.699   1.728
 1371WAT     H2 7178   7.610   6.562   1.663
 1372WAT      O 7179   7.283   6.923   2.407
 1372WAT     H1 7180   7.316   6.837   2.384
 1372WAT     H2 7181   7.326   6.944   2.491
 1373WAT      O 7182   7.743   6.757   2.173
 1373WAT     H1 7183   7.713   6.744   2.264
 1373WAT     H2 7184   7.732   6.671   2.133
 1374WAT      O 7185   7.332   7.010   2.681
 1374WAT     H1 7186   7.288   7.028   2.765
 1374WAT     H2 7187   7.389   7.086   2.667
 1375WAT      O 7188   7.315   6.261   2.317
 1375WAT     H1 7189   7.250   6.234   2.253
 1375WAT     H2 7190   7.399   6.250   2.272
 1376WAT      O 7191   7.419   6.300   2.771
 1376WAT     H1 7192   7.456   6.291   2.859
 1376WAT     H2 7193   7.362   6.224   2.761
 1377WAT      O 7194   7.374   5.991   3.162
 1377WAT     H1 7195   7.285   5.988   3.196
 1377WAT     H2 7196   7.428   6.011   3.238
 1378WAT      O 7197   7.236   5.982   1.911
 1378WAT     H1 7198   7.146   6.009   1.894
 1378WAT     H2 7199   7.285   6.009   1.833
 1379WAT      O 7200   7.491   5.888   1.702
 1379WAT     H1 7201   7.562   5.846   1.654
 1379WAT     H2 7202   7.419   5.895   1.639
 1380WAT      O 7203   7.455   5.493   1.606
 1380WAT     H1 7204   7.528   5.547   1.638
 1380WAT     H2 7205   7.483   5.466   1.519
 1381WAT      O 7206   7.424   5.418   2.597
 1381WAT     H1 7207   7.489   5.363   2.553
 1381WAT     H2 7208   7.466   5.444   2.679
 1382WAT      O 7209   7.400   5.434   2.871
 1382WAT     H1 7210   7.365   5.480   2.947
 1382WAT     H2 7211   7.367   5.345   2.879
 1383WAT      O 7212   7.560   6.751   3.287
 1383WAT     H1 7213   7.556   6.714   3.376
 1383WAT     H2 7214   7.573   6.845   3.301
 1384WAT      O 7215   7.930   6.907   2.848
 1384WAT     H1 7216   7.906   6.934   2.759
 1384WAT     H2 7217   8.024   6.924   2.853
 1385WAT      O 7218   8.151   5.553   3.223
 1385WAT     H1 7219   8.145   5.612   3.298
 1385WAT     H2 7220   8.245   5.542   3.209
 1386WAT      O 7221   8.415   5.519   3.187
 1386WAT     H1 7222   8.476   5.551   3.121
 1386WAT     H2 7223   8.469   5.470   3.249
 1387WAT      O 7224   7.467   5.387   3.198
 1387WAT     H1 7225   7.522   5.369   3.122
 1387WAT     H2 7226   7.473   5.308   3.252
 1388WAT      O 7227   7.544   7.046   2.999
 1388WAT     H1 7228   7.485   7.033   3.073
 1388WAT     H2 7229   7.543   6.962   2.953
 1389WAT      O 7230   8.489   5.375   2.820
 1389WAT     H1 7231   8.401   5.408   2.799
 1389WAT     H2 7232   8.478   5.328   2.902
 1390WAT      O 7233   7.507   6.782   2.894
 1390WAT     H1 7234   7.435   6.720   2.888
 1390WAT     H2 7235   7.513   6.822   2.807
 1391WAT      O 7236   7.868   7.004   2.573
 1391WAT     H1 7237   7.919   6.943   2.520
 1391WAT     H2 7238   7.933   7.054   2.622
 1392WAT      O 7239   8.142   7.093   2.656
 1392WAT     H1 7240   8.171   7.067   2.568
 1392WAT     H2 7241   8.193   7.038   2.715
 1393WAT      O 7242   8.264   5.467   2.714
 1393WAT     H1 7243   8.185   5.514   2.742
 1393WAT     H2 7244   8.234   5.376   2.703
 1394WAT      O 7245   7.336   7.114   2.215
 1394WAT     H1 7246   7.319   7.051   2.285
 1394WAT     H2 7247   7.249   7.135   2.180
 1395WAT      O 7248   7.398   5.497   1.966
 1395WAT     H1 7249   7.474   5.509   1.908
 1395WAT     H2 7250   7.352   5.581   1.961
 1396WAT      O 7251   8.052   5.709   2.265
 1396WAT     H1 7252   7.971   5.671   2.231
 1396WAT     H2 7253   8.103   5.633   2.295
 1397WAT      O 7254   8.502   5.375   2.389
 1397WAT     H1 7255   8.563   5.432   2.436
 1397WAT     H2 7256   8.428   5.432   2.366
 1398WAT      O 7257   7.496   6.983   1.960
 1398WAT     H1 7258   7.444   7.022   1.890
 1398WAT     H2 7259   7.489   7.046   2.032
 1399WAT      O 7260   7.635   5.550   1.820
 1399WAT     H1 7261   7.688   5.471   1.807
 1399WAT     H2 7262   7.698   5.618   1.843
 1400WAT      O 7263   7.855   5.524   2.125
 1400WAT     H1 7264   7.792   5.454   2.142
 1400WAT     H2 7265   7.801   5.600   2.104
 1401WAT      O 7266   8.148   7.185   3.392
 1401WAT     H1 7267   8.241   7.162   3.397
 1401WAT     H2 7268   8.147   7.268   3.344
 1402WAT      O 7269   7.867   5.452   3.369
 1402WAT     H1 7270   7.839   5.502   3.292
 1402WAT     H2 7271   7.905   5.372   3.332
 1403WAT      O 7272   7.756   7.178   1.847
 1403WAT     H1 7273   7.829   7.150   1.793
 1403WAT     H2 7274   7.782   7.154   1.936
 1404WAT      O 7275   7.672   6.790   1.848
 1404WAT     H1 7276   7.609   6.837   1.903
 1404WAT     H2 7277   7.684   6.705   1.891
 1405WAT      O 7278   8.527   5.393   3.427
 1405WAT     H1 7279   8.516   5.425   3.516
 1405WAT     H2 7280   8.609   5.433   3.397
 1406WAT      O 7281   8.418   6.195   0.463
 1406WAT     H1 7282   8.410   6.104   0.436
 1406WAT     H2 7283   8.377   6.245   0.392
 1407WAT      O 7284   8.231   6.373   0.651
 1407WAT     H1 7285   8.153   6.325   0.680
 1407WAT     H2 7286   8.296   6.305   0.634
 1408WAT      O 7287   7.633   6.404   0.739
 1408WAT     H1 7288   7.550   6.378   0.779
 1408WAT     H2 7289   7.694   6.411   0.812
 1409WAT      O 7290   7.631   6.807   0.758
 1409WAT     H1 7291   7.661   6.718   0.740
 1409WAT     H2 7292   7.705   6.863   0.736
 1410WAT      O 7293   7.270   6.160   0.706
 1410WAT     H1 7294   7.327   6.083   0.706
 1410WAT     H2 7295   7.270   6.190   0.615
 1411WAT      O 7296   8.256   7.042   0.491
 1411WAT     H1 7297   8.194   7.088   0.434
 1411WAT     H2 7298   8.341   7.057   0.451
 1412WAT      O 7299   8.175   6.640   0.652
 1412WAT     H1 7300   8.168   6.546   0.636
 1412WAT     H2 7301   8.251   6.649   0.709
 1413WAT      O 7302   7.394   5.701   0.884
 1413WAT     H1 7303   7.376   5.611   0.912
 1413WAT     H2 7304   7.354   5.756   0.952
 1414WAT      O 7305   8.278   5.921   0.674
 1414WAT     H1 7306   8.316   5.834   0.663
 1414WAT     H2 7307   8.268   5.955   0.585
 1415WAT      O 7308   7.691   5.758   0.221
 1415WAT     H1 7309   7.702   5.848   0.251
 1415WAT     H2 7310   7.600   5.754   0.192
 1416WAT      O 7311   7.456   5.951   0.745
 1416WAT     H1 7312   7.524   5.977   0.807
 1416WAT     H2 7313   7.425   5.867   0.778
 1417WAT      O 7314   7.875   6.055   0.654
 1417WAT     H1 7315   7.926   6.105   0.718
 1417WAT     H2 7316   7.928   5.978   0.636
 1418WAT      O 7317   7.704   5.519   1.080
 1418WAT     H1 7318   7.704   5.571   1.000
 1418WAT     H2 7319   7.621   5.471   1.078
 1419WAT      O 7320   8.342   6.530   0.230
 1419WAT     H1 7321   8.281   6.577   0.174
 1419WAT     H2 7322   8.394   6.600   0.272
 1420WAT      O 7323   7.829   6.483   0.898
 1420WAT     H1 7324   7.795   6.546   0.962
 1420WAT     H2 7325   7.846   6.536   0.820
 1421WAT      O 7326   7.672   5.690   0.881
 1421WAT     H1 7327   7.706   5.775   0.852
 1421WAT     H2 7328   7.578   5.705   0.893
 1422WAT      O 7329   7.750   6.680   1.080
 1422WAT     H1 7330   7.812   6.747   1.052
 1422WAT     H2 7331   7.664   6.721   1.071
 1423WAT      O 7332   8.040   5.439   0.514
 1423WAT     H1 7333   8.071   5.384   0.442
 1423WAT     H2 7334   7.947   5.453   0.495
 1424WAT      O 7335   8.595   7.011   0.743
 1424WAT     H1 7336   8.597   6.970   0.656
 1424WAT     H2 7337   8.540   7.088   0.732
 1425WAT      O 7338   8.535   6.501   0.875
 1425WAT     H1 7339   8.577   6.480   0.792
 1425WAT     H2 7340   8.608   6.527   0.933
 1426WAT      O 7341   8.279   6.246   0.187
 1426WAT     H1 7342   8.186   6.239   0.210
 1426WAT     H2 7343   8.294   6.339   0.176
 1427WAT      O 7344   7.839   6.298   0.465
 1427WAT     H1 7345   7.799   6.227   0.416
 1427WAT     H2 7346   7.848   6.264   0.554
 1428WAT      O 7347   7.886   6.667   0.682
 1428WAT     H1 7348   7.857   6.606   0.614
 1428WAT     H2 7349   7.981   6.671   0.671
 1429WAT      O 7350   7.711   5.976   0.843
 1429WAT     H1 7351   7.766   5.987   0.766
 1429WAT     H2 7352   7.762   6.013   0.915
 1430WAT      O 7353   7.795   6.641   1.347
 1430WAT     H1 7354   7.706   6.663   1.372
 1430WAT     H2 7355   7.798   6.653   1.252
 1431WAT      O 7356   7.678   6.328   1.204
 1431WAT     H1 7357   7.664   6.415   1.241
 1431WAT     H2 7358   7.590   6.294   1.190
 1432WAT      O 7359   8.310   6.820   0.335
 1432WAT     H1 7360   8.354   6.894   0.294
 1432WAT     H2 7361   8.304   6.844   0.427
 1433WAT      O 7362   7.858   6.922   1.425
 1433WAT     H1 7363   7.855   6.963   1.339
 1433WAT     H2 7364   7.842   6.829   1.409
 1434WAT      O 7365   7.510   6.188   0.215
 1434WAT     H1 7366   7.498   6.260   0.154
 1434WAT     H2 7367   7.479   6.111   0.168
 1435WAT      O 7368   7.273   6.505   0.796
 1435WAT     H1 7369   7.281   6.518   0.702
 1435WAT     H2 7370   7.335   6.434   0.815
 1436WAT      O 7371   7.398   6.675   0.437
 1436WAT     H1 7372   7.357   6.689   0.352
 1436WAT     H2 7373   7.487   6.646   0.417
 1437WAT      O 7374   8.380   7.090   1.128
 1437WAT     H1 7375   8.431   7.081   1.208
 1437WAT     H2 7376   8.295   7.124   1.157
 1438WAT      O 7377   7.825   7.096   0.248
 1438WAT     H1 7378   7.808   7.005   0.227
 1438WAT     H2 7379   7.740   7.132   0.272
 1439WAT      O 7380   8.504   7.032   0.334
 1439WAT     H1 7381   8.550   6.954   0.366
 1439WAT     H2 7382   8.538   7.103   0.389
 1440WAT      O 7383   7.279   6.609   1.050
 1440WAT     H1 7384   7.295   6.562   0.968
 1440WAT     H2 7385   7.326   6.558   1.117
 1441WAT      O 7386   7.756   5.522   0.554
 1441WAT     H1 7387   7.712   5.600   0.521
 1441WAT     H2 7388   7.812   5.554   0.624
 1442WAT      O 7389   8.185   5.809   1.114
 1442WAT     H1 7390   8.139   5.830   1.195
 1442WAT     H2 7391   8.145   5.727   1.084
 1443WAT      O 7392   8.394   6.081   1.437
 1443WAT     H1 7393   8.427   5.997   1.403
 1443WAT     H2 7394   8.473   6.133   1.452
 1444WAT      O 7395   7.960   5.577   0.740
 1444WAT     H1 7396   7.990   5.667   0.732
 1444WAT     H2 7397   8.015   5.528   0.678
 1445WAT      O 7398   7.735   6.034   0.327
 1445WAT     H1 7399   7.713   6.013   0.417
 1445WAT     H2 7400   7.657   6.078   0.292
 1446WAT      O 7401   7.979   6.124   1.393
 1446WAT     H1 7402   7.970   6.030   1.378
 1446WAT     H2 7403   8.064   6.146   1.354
 1447WAT      O 7404   8.319   5.899   0.389
 1447WAT     H1 7405   8.358   5.930   0.308
 1447WAT     H2 7406   8.355   5.811   0.401
 1448WAT      O 7407   7.492   5.765   1.208
 1448WAT     H1 7408   7.453   5.850   1.229
 1448WAT     H2 7409   7.424   5.702   1.228
 1449WAT      O 7410   8.150   5.774   1.515
 1449WAT     H1 7411   8.081   5.754   1.579
 1449WAT     H2 7412   8.224   5.802   1.569
 1450WAT      O 7413   7.223   5.558   0.612
 1450WAT     H1 7414   7.194   5.615   0.683
 1450WAT     H2 7415   7.297   5.510   0.648
 1451WAT      O 7416   8.377   6.158   0.799
 1451WAT     H1 7417   8.304   6.209   0.834
 1451WAT     H2 7418   8.338   6.076   0.769
 1452WAT      O 7419   8.021   5.825   0.639
 1452WAT     H1 7420   8.022   5.781   0.555
 1452WAT     H2 7421   8.111   5.857   0.650
 1453WAT      O 7422   7.606   5.814   0.535
 1453WAT     H1 7423   7.572   5.861   0.611
 1453WAT     H2 7424   7.530   5.768   0.499
 1454WAT      O 7425   8.424   5.703   0.740
 1454WAT     H1 7426   8.425   5.748   0.825
 1454WAT     H2 7427   8.399   5.613   0.762
 1455WAT      O 7428   7.436   6.546   1.266
 1455WAT     H1 7429   7.398   6.482   1.326
 1455WAT     H2 7430   7.467   6.617   1.323
 1456WAT      O 7431   8.051   6.231   0.814
 1456WAT     H1 7432   8.088   6.184   0.889
 1456WAT     H2 7433   8.032   6.319   0.848
 1457WAT      O 7434   7.338   5.706   0.427
 1457WAT     H1 7435   7.309   5.669   0.511
 1457WAT     H2 7436   7.332   5.633   0.366
 1458WAT      O 7437   7.830   6.135   1.046
 1458WAT     H1 7438   7.800   6.223   1.068
 1458WAT     H2 7439   7.926   6.141   1.050
 1459WAT      O 7440   8.297   6.463   1.274
 1459WAT     H1 7441   8.291   6.371   1.248
 1459WAT     H2 7442   8.234   6.472   1.345
 1460WAT      O 7443   7.688   6.523   0.469
 1460WAT     H1 7444   7.739   6.442   0.464
 1460WAT     H2 7445   7.642   6.517   0.554
 1461WAT      O 7446   7.436   6.219   1.161
 1461WAT     H1 7447   7.400   6.286   1.219
 1461WAT     H2 7448   7.407   6.136   1.198
 1462WAT      O 7449   7.756   6.265   1.449
 1462WAT     H1 7450   7.726   6.280   1.359
 1462WAT     H2 7451   7.833   6.209   1.440
 1463WAT      O 7452   8.290   6.745   1.249
 1463WAT     H1 7453   8.292   6.652   1.227
 1463WAT     H2 7454   8.220   6.754   1.313
 1464WAT      O 7455   8.464   6.582   0.533
 1464WAT     H1 7456   8.500   6.522   0.467
 1464WAT     H2 7457   8.376   6.549   0.550
 1465WAT      O 7458   8.073   6.658   0.274
 1465WAT     H1 7459   8.142   6.712   0.312
 1465WAT     H2 7460   7.994   6.712   0.277
 1466WAT      O 7461   8.003   6.358   0.235
 1466WAT     H1 7462   8.049   6.439   0.258
 1466WAT     H2 7463   7.968   6.326   0.318
 1467WAT      O 7464   8.234   6.909   0.958
 1467WAT     H1 7465   8.298   6.930   1.026
 1467WAT     H2 7466   8.270   6.833   0.913
 1468WAT      O 7467   7.594   5.392   0.282
 1468WAT     H1 7468   7.581   5.392   0.377
 1468WAT     H2 7469   7.511   5.426   0.247
 1469WAT      O 7470   8.361   6.709   0.830
 1469WAT     H1 7471   8.425   6.639   0.841
 1469WAT     H2 7472   8.414   6.787   0.812
 1470WAT      O 7473   8.538   6.789   1.150
 1470WAT     H1 7474   8.572   6.848   1.218
 1470WAT     H2 7475   8.446   6.776   1.173
 1471WAT      O 7476   7.293   5.568   1.228
 1471WAT     H1 7477   7.222   5.588   1.289
 1471WAT     H2 7478   7.335   5.491   1.266
 1472WAT      O 7479   7.322   6.967   1.327
 1472WAT     H1 7480   7.333   6.873   1.313
 1472WAT     H2 7481   7.257   6.994   1.262
 1473WAT      O 7482   8.121   6.794   1.467
 1473WAT     H1 7483   8.089   6.722   1.522
 1473WAT     H2 7484   8.054   6.862   1.474
 1474WAT      O 7485   8.443   5.818   1.003
 1474WAT     H1 7486   8.480   5.735   1.036
 1474WAT     H2 7487   8.357   5.824   1.045
 1475WAT      O 7488   7.976   5.941   0.226
 1475WAT     H1 7489   7.905   5.988   0.270
 1475WAT     H2 7490   8.005   5.875   0.289
 1476WAT      O 7491   8.139   6.083   1.026
 1476WAT     H1 7492   8.189   6.130   1.092
 1476WAT     H2 7493   8.153   5.991   1.047
 1477WAT      O 7494   8.379   5.613   0.370
 1477WAT     H1 7495   8.367   5.615   0.275
 1477WAT     H2 7496   8.474   5.618   0.382
 1478WAT      O 7497   8.088   7.137   0.297
 1478WAT     H1 7498   8.114   7.133   0.205
 1478WAT     H2 7499   7.993   7.124   0.296
 1479WAT      O 7500   7.636   7.155   0.589
 1479WAT     H1 7501   7.710   7.100   0.617
 1479WAT     H2 7502   7.675   7.242   0.575
 1480WAT      O 7503   7.325   6.762   0.177
 1480WAT     H1 7504   7.232   6.786   0.176
 1480WAT     H2 7505   7.371   6.845   0.165
 1481WAT      O 7506   7.537   7.074   1.508
 1481WAT     H1 7507   7.617   7.106   1.550
 1481WAT     H2 7508   7.485   7.038   1.580
 1482WAT      O 7509   8.420   6.685   1.503
 1482WAT     H1 7510   8.360   6.687   1.429
 1482WAT     H2 7511   8.390   6.611   1.557
 1483WAT      O 7512   7.309   6.323   1.403
 1483WAT     H1 7513   7.359   6.265   1.460
 1483WAT     H2 7514   7.235   6.351   1.456
 1484WAT      O 7515   8.014   6.463   1.356
 1484WAT     H1 7516   7.938   6.520   1.348
 1484WAT     H2 7517   8.032   6.434   1.267
 1485WAT      O 7518   7.512   6.137   1.492
 1485WAT     H1 7519   7.516   6.107   1.583
 1485WAT     H2 7520   7.597   6.177   1.476
 1486WAT      O 7521   7.706   5.995   1.289
 1486WAT     H1 7522   7.653   5.946   1.226
 1486WAT     H2 7523   7.773   6.038   1.235
 1487WAT      O 7524   7.755   5.691   1.297
 1487WAT     H1 7525   7.745   5.630   1.224
 1487WAT     H2 7526   7.697   5.764   1.274
 1488WAT      O 7527   8.031   5.547   1.000
 1488WAT     H1 7528   7.987   5.549   0.916
 1488WAT     H2 7529   7.968   5.507   1.060
 1489WAT      O 7530   8.072   6.437   1.062
 1489WAT     H1 7531   8.114   6.521   1.045
 1489WAT     H2 7532   7.980   6.450   1.039
 1490WAT      O 7533   8.306   6.210   1.201
 1490WAT     H1 7534   8.318   6.150   1.275
 1490WAT     H2 7535   8.392   6.214   1.159
 1491WAT      O 7536   8.539   6.265   1.058
 1491WAT     H1 7537   8.487   6.318   0.998
 1491WAT     H2 7538   8.574   6.328   1.121
 1492WAT      O 7539   7.857   7.067   1.174
 1492WAT     H1 7540   7.803   7.140   1.142
 1492WAT     H2 7541   7.882   7.019   1.095
 1493WAT      O 7542   7.982   5.864   1.326
 1493WAT     H1 7543   8.041   5.833   1.395
 1493WAT     H2 7544   7.900   5.817   1.342
 1494WAT      O 7545   8.464   5.826   1.350
 1494WAT     H1 7546   8.395   5.760   1.343
 1494WAT     H2 7547   8.536   5.781   1.394
 1495WAT      O 7548   8.143   7.191   1.200
 1495WAT     H1 7549   8.135   7.281   1.230
 1495WAT     H2 7550   8.052   7.159   1.197
 1496WAT      O 7551   7.283   6.923   0.530
 1496WAT     H1 7552   7.316   6.837   0.507
 1496WAT     H2 7553   7.326   6.944   0.613
 1497WAT      O 7554   7.743   6.757   0.296
 1497WAT     H1 7555   7.713   6.744   0.386
 1497WAT     H2 7556   7.732   6.671   0.255
 1498WAT      O 7557   7.332   7.010   0.804
 1498WAT     H1 7558   7.288   7.028   0.887
 1498WAT     H2 7559   7.389   7.086   0.790
 1499WAT      O 7560   7.315   6.261   0.440
 1499WAT     H1 7561   7.250   6.234   0.375
 1499WAT     H2 7562   7.399   6.250   0.395
 1500WAT      O 7563   7.419   6.300   0.894
 1500WAT     H1 7564   7.456   6.291   0.982
 1500WAT     H2 7565   7.362   6.224   0.884
 1501WAT      O 7566   7.374   5.991   1.284
 1501WAT     H1 7567   7.285   5.988   1.318
 1501WAT     H2 7568   7.428   6.011   1.361
 1502WAT      O 7569   7.424   5.418   0.719
 1502WAT     H1 7570   7.489   5.363   0.675
 1502WAT     H2 7571   7.466   5.444   0.801
 1503WAT      O 7572   7.400   5.434   0.993
 1503WAT     H1 7573   7.365   5.480   1.070
 1503WAT     H2 7574   7.367   5.345   1.002
 1504WAT      O 7575   7.560   6.751   1.410
 1504WAT     H1 7576   7.556   6.714   1.498
 1504WAT     H2 7577   7.573   6.845   1.424
 1505WAT      O 7578   7.930   6.907   0.970
 1505WAT     H1 7579   7.906   6.934   0.881
 1505WAT     H2 7580   8.024   6.924   0.976
 1506WAT      O 7581   8.151   5.553   1.346
 1506WAT     H1 7582   8.145   5.612   1.421
 1506WAT     H2 7583   8.245   5.542   1.331
 1507WAT      O 7584   8.415   5.519   1.310
 1507WAT     H1 7585   8.476   5.551   1.243
 1507WAT     H2 7586   8.469   5.470   1.372
 1508WAT      O 7587   7.467   5.387   1.321
 1508WAT     H1 7588   7.522   5.369   1.245
 1508WAT     H2 7589   7.473   5.308   1.375
 1509WAT      O 7590   7.544   7.046   1.122
 1509WAT     H1 7591   7.485   7.033   1.196
 1509WAT     H2 7592   7.543   6.962   1.075
 1510WAT      O 7593   8.489   5.375   0.942
 1510WAT     H1 7594   8.401   5.408   0.922
 1510WAT     H2 7595   8.478   5.328   1.025
 1511WAT      O 7596   7.507   6.782   1.017
 1511WAT     H1 7597   7.435   6.720   1.010
 1511WAT     H2 7598   7.513   6.822   0.930
 1512WAT      O 7599   7.868   7.004   0.696
 1512WAT     H1 7600   7.919   6.943   0.643
 1512WAT     H2 7601   7.933   7.054   0.745
 1513WAT      O 7602   8.142   7.093   0.778
 1513WAT     H1 7603   8.171   7.067   0.691
 1513WAT     H2 7604   8.193   7.038   0.837
 1514WAT      O 7605   8.264   5.467   0.836
 1514WAT     H1 7606   8.185   5.514   0.864
 1514WAT     H2 7607   8.234   5.376   0.825
 1515WAT      O 7608   7.336   7.114   0.338
 1515WAT     H1 7609   7.319   7.051   0.408
 1515WAT     H2 7610   7.249   7.135   0.303
 1516WAT      O 7611   8.052   5.709   0.387
 1516WAT     H1 7612   7.971   5.671   0.353
 1516WAT     H2 7613   8.103   5.633   0.418
 1517WAT      O 7614   8.502   5.375   0.511
 1517WAT     H1 7615   8.563   5.432   0.559
 1517WAT     H2 7616   8.428   5.432   0.489
 1518WAT      O 7617   7.855   5.524   0.248
 1518WAT     H1 7618   7.792   5.454   0.264
 1518WAT     H2 7619   7.801   5.600   0.226
 1519WAT      O 7620   8.148   7.185   1.515
 1519WAT     H1 7621   8.241   7.162   1.519
 1519WAT     H2 7622   8.147   7.268   1.467
 1520WAT      O 7623   7.867   5.452   1.491
 1520WAT     H1 7624   7.839   5.502   1.415
 1520WAT     H2 7625   7.905   5.372   1.455
 1521WAT      O 7626   8.527   5.393   1.549
 1521WAT     H1 7627   8.516   5.425   1.639
 1521WAT     H2 7628   8.609   5.433   1.519
 1522WAT      O 7629   8.418   4.318   7.973
 1522WAT     H1 7630   8.410   4.226   7.946
 1522WAT     H2 7631   8.377   4.367   7.902
 1523WAT      O 7632   8.231   4.495   8.161
 1523WAT     H1 7633   8.153   4.447   8.190
 1523WAT     H2 7634   8.296   4.427   8.143
 1524WAT      O 7635   7.633   4.527   8.248
 1524WAT     H1 7636   7.550   4.501   8.288
 1524WAT     H2 7637   7.694   4.534   8.322
 1525WAT      O 7638   7.631   4.930   8.268
 1525WAT     H1 7639   7.661   4.841   8.250
 1525WAT     H2 7640   7.705   4.986   8.245
 1526WAT      O 7641   7.474   4.023   7.627
 1526WAT     H1 7642   7.385   4.057   7.617
 1526WAT     H2 7643   7.502   4.003   7.538
 1527WAT      O 7644   8.256   5.165   8.001
 1527WAT     H1 7645   8.194   5.210   7.944
 1527WAT     H2 7646   8.341   5.180   7.961
 1528WAT      O 7647   8.175   4.763   8.161
 1528WAT     H1 7648   8.168   4.669   8.145
 1528WAT     H2 7649   8.251   4.772   8.219
 1529WAT      O 7650   7.394   3.823   8.394
 1529WAT     H1 7651   7.376   3.734   8.422
 1529WAT     H2 7652   7.354   3.878   8.461
 1530WAT      O 7653   8.278   4.044   8.184
 1530WAT     H1 7654   8.316   3.956   8.173
 1530WAT     H2 7655   8.268   4.077   8.095
 1531WAT      O 7656   7.691   3.881   7.730
 1531WAT     H1 7657   7.702   3.971   7.761
 1531WAT     H2 7658   7.600   3.876   7.701
 1532WAT      O 7659   7.456   4.073   8.255
 1532WAT     H1 7660   7.524   4.099   8.317
 1532WAT     H2 7661   7.425   3.989   8.288
 1533WAT      O 7662   7.875   4.178   8.164
 1533WAT     H1 7663   7.926   4.228   8.228
 1533WAT     H2 7664   7.928   4.100   8.146
 1534WAT      O 7665   7.704   3.642   8.590
 1534WAT     H1 7666   7.704   3.693   8.510
 1534WAT     H2 7667   7.621   3.594   8.588
 1535WAT      O 7668   8.342   4.653   7.740
 1535WAT     H1 7669   8.281   4.699   7.684
 1535WAT     H2 7670   8.394   4.722   7.782
 1536WAT      O 7671   7.829   4.606   8.408
 1536WAT     H1 7672   7.795   4.668   8.472
 1536WAT     H2 7673   7.846   4.658   8.330
 1537WAT      O 7674   7.672   3.813   8.391
 1537WAT     H1 7675   7.706   3.897   8.361
 1537WAT     H2 7676   7.578   3.828   8.403
 1538WAT      O 7677   7.750   4.803   8.589
 1538WAT     H1 7678   7.812   4.870   8.561
 1538WAT     H2 7679   7.664   4.843   8.580
 1539WAT      O 7680   7.279   4.722   7.477
 1539WAT     H1 7681   7.242   4.770   7.404
 1539WAT     H2 7682   7.305   4.789   7.541
 1540WAT      O 7683   8.040   3.562   8.023
 1540WAT     H1 7684   8.071   3.506   7.952
 1540WAT     H2 7685   7.947   3.575   8.005
 1541WAT      O 7686   8.595   5.133   8.252
 1541WAT     H1 7687   8.597   5.093   8.166
 1541WAT     H2 7688   8.540   5.211   8.242
 1542WAT      O 7689   8.535   4.624   8.385
 1542WAT     H1 7690   8.577   4.602   8.302
 1542WAT     H2 7691   8.608   4.649   8.442
 1543WAT      O 7692   8.279   4.368   7.697
 1543WAT     H1 7693   8.186   4.362   7.720
 1543WAT     H2 7694   8.294   4.462   7.685
 1544WAT      O 7695   8.278   3.995   7.397
 1544WAT     H1 7696   8.184   4.011   7.405
 1544WAT     H2 7697   8.309   4.067   7.342
 1545WAT      O 7698   7.839   4.421   7.975
 1545WAT     H1 7699   7.799   4.350   7.926
 1545WAT     H2 7700   7.848   4.386   8.064
 1546WAT      O 7701   7.886   4.789   8.192
 1546WAT     H1 7702   7.857   4.729   8.124
 1546WAT     H2 7703   7.981   4.793   8.180
 1547WAT      O 7704   7.711   4.098   8.353
 1547WAT     H1 7705   7.766   4.109   8.276
 1547WAT     H2 7706   7.762   4.136   8.425
 1548WAT      O 7707   8.500   4.448   7.448
 1548WAT     H1 7708   8.543   4.364   7.433
 1548WAT     H2 7709   8.571   4.512   7.457
 1549WAT      O 7710   8.310   4.942   7.845
 1549WAT     H1 7711   8.354   5.016   7.803
 1549WAT     H2 7712   8.304   4.966   7.937
 1550WAT      O 7713   7.510   4.310   7.725
 1550WAT     H1 7714   7.498   4.383   7.664
 1550WAT     H2 7715   7.479   4.233   7.677
 1551WAT      O 7716   7.273   4.627   8.306
 1551WAT     H1 7717   7.281   4.641   8.211
 1551WAT     H2 7718   7.335   4.557   8.325
 1552WAT      O 7719   7.398   4.797   7.947
 1552WAT     H1 7720   7.357   4.812   7.861
 1552WAT     H2 7721   7.487   4.769   7.927
 1553WAT      O 7722   8.577   5.241   7.580
 1553WAT     H1 7723   8.561   5.212   7.670
 1553WAT     H2 7724   8.561   5.163   7.527
 1554WAT      O 7725   7.825   5.219   7.758
 1554WAT     H1 7726   7.808   5.127   7.737
 1554WAT     H2 7727   7.740   5.255   7.782
 1555WAT      O 7728   8.504   5.154   7.844
 1555WAT     H1 7729   8.550   5.076   7.875
 1555WAT     H2 7730   8.538   5.225   7.898
 1556WAT      O 7731   7.756   3.645   8.063
 1556WAT     H1 7732   7.712   3.723   8.030
 1556WAT     H2 7733   7.812   3.677   8.134
 1557WAT      O 7734   8.068   3.607   7.551
 1557WAT     H1 7735   8.005   3.606   7.624
 1557WAT     H2 7736   8.059   3.520   7.512
 1558WAT      O 7737   7.960   3.699   8.249
 1558WAT     H1 7738   7.990   3.790   8.241
 1558WAT     H2 7739   8.015   3.650   8.188
 1559WAT      O 7740   7.735   4.157   7.836
 1559WAT     H1 7741   7.713   4.135   7.927
 1559WAT     H2 7742   7.657   4.200   7.802
 1560WAT      O 7743   8.458   4.158   7.696
 1560WAT     H1 7744   8.398   4.230   7.678
 1560WAT     H2 7745   8.513   4.151   7.618
 1561WAT      O 7746   8.319   4.021   7.899
 1561WAT     H1 7747   8.358   4.053   7.818
 1561WAT     H2 7748   8.355   3.933   7.911
 1562WAT      O 7749   7.223   3.680   8.121
 1562WAT     H1 7750   7.194   3.737   8.193
 1562WAT     H2 7751   7.297   3.632   8.158
 1563WAT      O 7752   7.241   4.074   7.243
 1563WAT     H1 7753   7.233   4.169   7.257
 1563WAT     H2 7754   7.206   4.060   7.155
 1564WAT      O 7755   8.377   4.280   8.309
 1564WAT     H1 7756   8.304   4.331   8.344
 1564WAT     H2 7757   8.338   4.199   8.279
 1565WAT      O 7758   8.021   3.948   8.149
 1565WAT     H1 7759   8.022   3.904   8.064
 1565WAT     H2 7760   8.111   3.980   8.160
 1566WAT      O 7761   7.606   3.936   8.045
 1566WAT     H1 7762   7.572   3.984   8.121
 1566WAT     H2 7763   7.530   3.891   8.009
 1567WAT      O 7764   8.027   4.048   7.448
 1567WAT     H1 7765   8.040   4.044   7.543
 1567WAT     H2 7766   7.989   4.134   7.433
 1568WAT      O 7767   8.424   3.826   8.250
 1568WAT     H1 7768   8.425   3.871   8.334
 1568WAT     H2 7769   8.399   3.736   8.271
 1569WAT      O 7770   7.929   4.279   7.388
 1569WAT     H1 7771   7.872   4.234   7.325
 1569WAT     H2 7772   8.000   4.315   7.335
 1570WAT      O 7773   8.051   4.354   8.324
 1570WAT     H1 7774   8.088   4.306   8.398
 1570WAT     H2 7775   8.032   4.441   8.358
 1571WAT      O 7776   7.338   3.828   7.937
 1571WAT     H1 7777   7.309   3.792   8.021
 1571WAT     H2 7778   7.332   3.755   7.875
 1572WAT      O 7779   7.830   4.258   8.556
 1572WAT     H1 7780   7.800   4.346   8.578
 1572WAT     H2 7781   7.926   4.264   8.559
 1573WAT      O 7782   7.683   4.679   7.615
 1573WAT     H1 7783   7.606   4.625   7.599
 1573WAT     H2 7784   7.756   4.627   7.582
 1574WAT      O 7785   8.305   3.718   7.609
 1574WAT     H1 7786   8.224   3.668   7.601
 1574WAT     H2 7787   8.286   3.802   7.567
 1575WAT      O 7788   7.688   4.645   7.979
 1575WAT     H1 7789   7.739   4.565   7.974
 1575WAT     H2 7790   7.642   4.639   8.063
 1576WAT      O 7791   8.176   4.772   7.506
 1576WAT     H1 7792   8.210   4.846   7.457
 1576WAT     H2 7793   8.093   4.803   7.543
 1577WAT      O 7794   8.464   4.704   8.043
 1577WAT     H1 7795   8.500   4.644   7.977
 1577WAT     H2 7796   8.376   4.672   8.060
 1578WAT      O 7797   8.073   4.780   7.784
 1578WAT     H1 7798   8.142   4.835   7.822
 1578WAT     H2 7799   7.994   4.835   7.787
 1579WAT      O 7800   7.287   4.342   7.333
 1579WAT     H1 7801   7.374   4.370   7.361
 1579WAT     H2 7802   7.238   4.423   7.321
 1580WAT      O 7803   8.003   4.481   7.745
 1580WAT     H1 7804   8.049   4.562   7.767
 1580WAT     H2 7805   7.968   4.449   7.828
 1581WAT      O 7806   8.234   5.032   8.468
 1581WAT     H1 7807   8.298   5.052   8.536
 1581WAT     H2 7808   8.270   4.956   8.422
 1582WAT      O 7809   7.594   3.515   7.792
 1582WAT     H1 7810   7.581   3.514   7.887
 1582WAT     H2 7811   7.511   3.549   7.757
 1583WAT      O 7812   8.361   4.832   8.340
 1583WAT     H1 7813   8.425   4.762   8.351
 1583WAT     H2 7814   8.414   4.910   8.322
 1584WAT      O 7815   7.324   5.263   7.389
 1584WAT     H1 7816   7.360   5.323   7.324
 1584WAT     H2 7817   7.310   5.318   7.467
 1585WAT      O 7818   7.925   5.001   7.471
 1585WAT     H1 7819   7.925   5.075   7.410
 1585WAT     H2 7820   7.833   4.977   7.480
 1586WAT      O 7821   7.486   4.524   7.546
 1586WAT     H1 7822   7.425   4.598   7.547
 1586WAT     H2 7823   7.533   4.533   7.463
 1587WAT      O 7824   8.443   3.940   8.513
 1587WAT     H1 7825   8.480   3.858   8.546
 1587WAT     H2 7826   8.357   3.946   8.555
 1588WAT      O 7827   8.224   5.008   7.337
 1588WAT     H1 7828   8.234   4.987   7.244
 1588WAT     H2 7829   8.134   4.982   7.358
 1589WAT      O 7830   7.976   4.064   7.736
 1589WAT     H1 7831   7.905   4.110   7.780
 1589WAT     H2 7832   8.005   3.998   7.799
 1590WAT      O 7833   8.139   4.205   8.536
 1590WAT     H1 7834   8.189   4.253   8.602
 1590WAT     H2 7835   8.153   4.113   8.556
 1591WAT      O 7836   8.379   3.736   7.880
 1591WAT     H1 7837   8.367   3.738   7.785
 1591WAT     H2 7838   8.474   3.741   7.892
 1592WAT      O 7839   8.088   5.260   7.807
 1592WAT     H1 7840   8.114   5.256   7.715
 1592WAT     H2 7841   7.993   5.247   7.806
 1593WAT      O 7842   7.797   3.894   7.473
 1593WAT     H1 7843   7.882   3.938   7.467
 1593WAT     H2 7844   7.760   3.926   7.556
 1594WAT      O 7845   7.687   4.520   7.320
 1594WAT     H1 7846   7.763   4.509   7.377
 1594WAT     H2 7847   7.694   4.450   7.255
 1595WAT      O 7848   7.556   4.263   7.389
 1595WAT     H1 7849   7.564   4.168   7.400
 1595WAT     H2 7850   7.645   4.296   7.399
 1596WAT      O 7851   7.636   5.278   8.099
 1596WAT     H1 7852   7.710   5.223   8.126
 1596WAT     H2 7853   7.675   5.364   8.085
 1597WAT      O 7854   7.325   4.885   7.687
 1597WAT     H1 7855   7.232   4.909   7.686
 1597WAT     H2 7856   7.371   4.967   7.674
 1598WAT      O 7857   7.947   5.195   7.281
 1598WAT     H1 7858   8.026   5.224   7.236
 1598WAT     H2 7859   7.895   5.152   7.214
 1599WAT      O 7860   7.999   4.717   7.268
 1599WAT     H1 7861   7.988   4.656   7.340
 1599WAT     H2 7862   7.982   4.665   7.189
 1600WAT      O 7863   8.323   4.623   7.328
 1600WAT     H1 7864   8.268   4.668   7.393
 1600WAT     H2 7865   8.385   4.573   7.381
 1601WAT      O 7866   7.890   4.519   7.518
 1601WAT     H1 7867   7.932   4.503   7.602
 1601WAT     H2 7868   7.902   4.438   7.468
 1602WAT      O 7869   8.141   4.422   7.243
 1602WAT     H1 7870   8.193   4.350   7.206
 1602WAT     H2 7871   8.206   4.486   7.273
 1603WAT      O 7872   8.031   3.670   8.510
 1603WAT     H1 7873   7.987   3.672   8.425
 1603WAT     H2 7874   7.968   3.630   8.570
 1604WAT      O 7875   8.072   4.559   8.572
 1604WAT     H1 7876   8.114   4.644   8.555
 1604WAT     H2 7877   7.980   4.573   8.549
 1605WAT      O 7878   7.779   4.127   7.212
 1605WAT     H1 7879   7.759   4.040   7.249
 1605WAT     H2 7880   7.762   4.118   7.119
 1606WAT      O 7881   8.527   3.608   7.465
 1606WAT     H1 7882   8.555   3.523   7.501
 1606WAT     H2 7883   8.450   3.631   7.517
 1607WAT      O 7884   7.659   3.837   7.211
 1607WAT     H1 7885   7.689   3.837   7.120
 1607WAT     H2 7886   7.733   3.802   7.261
 1608WAT      O 7887   7.981   3.731   7.310
 1608WAT     H1 7888   7.946   3.663   7.252
 1608WAT     H2 7889   8.001   3.685   7.391
 1609WAT      O 7890   8.198   5.230   7.472
 1609WAT     H1 7891   8.287   5.264   7.474
 1609WAT     H2 7892   8.201   5.158   7.409
 1610WAT      O 7893   7.561   4.767   7.295
 1610WAT     H1 7894   7.605   4.821   7.360
 1610WAT     H2 7895   7.610   4.685   7.296
 1611WAT      O 7896   7.283   5.046   8.040
 1611WAT     H1 7897   7.316   4.959   8.017
 1611WAT     H2 7898   7.326   5.067   8.123
 1612WAT      O 7899   7.743   4.879   7.806
 1612WAT     H1 7900   7.713   4.867   7.896
 1612WAT     H2 7901   7.732   4.793   7.765
 1613WAT      O 7902   7.332   5.133   8.314
 1613WAT     H1 7903   7.288   5.151   8.397
 1613WAT     H2 7904   7.389   5.208   8.299
 1614WAT      O 7905   7.315   4.384   7.949
 1614WAT     H1 7906   7.250   4.357   7.885
 1614WAT     H2 7907   7.399   4.373   7.904
 1615WAT      O 7908   7.419   4.422   8.404
 1615WAT     H1 7909   7.456   4.414   8.491
 1615WAT     H2 7910   7.362   4.346   8.394
 1616WAT      O 7911   7.236   4.105   7.544
 1616WAT     H1 7912   7.146   4.131   7.526
 1616WAT     H2 7913   7.285   4.132   7.466
 1617WAT      O 7914   7.491   4.011   7.335
 1617WAT     H1 7915   7.562   3.968   7.286
 1617WAT     H2 7916   7.419   4.017   7.272
 1618WAT      O 7917   7.455   3.616   7.239
 1618WAT     H1 7918   7.528   3.670   7.271
 1618WAT     H2 7919   7.483   3.589   7.151
 1619WAT      O 7920   7.424   3.541   8.229
 1619WAT     H1 7921   7.489   3.486   8.185
 1619WAT     H2 7922   7.466   3.566   8.311
 1620WAT      O 7923   7.400   3.557   8.503
 1620WAT     H1 7924   7.365   3.602   8.580
 1620WAT     H2 7925   7.367   3.467   8.511
 1621WAT      O 7926   7.930   5.029   8.480
 1621WAT     H1 7927   7.906   5.056   8.391
 1621WAT     H2 7928   8.024   5.046   8.485
 1622WAT      O 7929   8.489   3.498   8.452
 1622WAT     H1 7930   8.401   3.531   8.432
 1622WAT     H2 7931   8.478   3.450   8.535
 1623WAT      O 7932   7.507   4.905   8.527
 1623WAT     H1 7933   7.435   4.843   8.520
 1623WAT     H2 7934   7.513   4.944   8.440
 1624WAT      O 7935   7.868   5.126   8.205
 1624WAT     H1 7936   7.919   5.065   8.153
 1624WAT     H2 7937   7.933   5.177   8.254
 1625WAT      O 7938   8.142   5.216   8.288
 1625WAT     H1 7939   8.171   5.190   8.200
 1625WAT     H2 7940   8.193   5.160   8.347
 1626WAT      O 7941   8.264   3.589   8.346
 1626WAT     H1 7942   8.185   3.637   8.374
 1626WAT     H2 7943   8.234   3.499   8.335
 1627WAT      O 7944   7.336   5.237   7.848
 1627WAT     H1 7945   7.319   5.173   7.918
 1627WAT     H2 7946   7.249   5.257   7.813
 1628WAT      O 7947   7.398   3.620   7.598
 1628WAT     H1 7948   7.474   3.631   7.541
 1628WAT     H2 7949   7.352   3.704   7.593
 1629WAT      O 7950   8.052   3.831   7.897
 1629WAT     H1 7951   7.971   3.794   7.863
 1629WAT     H2 7952   8.103   3.756   7.927
 1630WAT      O 7953   8.502   3.498   8.021
 1630WAT     H1 7954   8.563   3.555   8.068
 1630WAT     H2 7955   8.428   3.554   7.999
 1631WAT      O 7956   7.496   5.106   7.592
 1631WAT     H1 7957   7.444   5.144   7.522
 1631WAT     H2 7958   7.489   5.169   7.664
 1632WAT      O 7959   7.635   3.673   7.452
 1632WAT     H1 7960   7.688   3.594   7.439
 1632WAT     H2 7961   7.698   3.740   7.475
 1633WAT      O 7962   7.855   3.646   7.758
 1633WAT     H1 7963   7.792   3.576   7.774
 1633WAT     H2 7964   7.801   3.722   7.736
 1634WAT      O 7965   7.756   5.301   7.480
 1634WAT     H1 7966   7.829   5.272   7.425
 1634WAT     H2 7967   7.782   5.277   7.569
 1635WAT      O 7968   7.672   4.913   7.480
 1635WAT     H1 7969   7.609   4.959   7.535
 1635WAT     H2 7970   7.684   4.828   7.524
 1636WAT      O 7971   8.418   4.318   6.095
 1636WAT     H1 7972   8.410   4.226   6.068
 1636WAT     H2 7973   8.377   4.367   6.025
 1637WAT      O 7974   8.231   4.495   6.283
 1637WAT     H1 7975   8.153   4.447   6.312
 1637WAT     H2 7976   8.296   4.427   6.266
 1638WAT      O 7977   7.633   4.527   6.371
 1638WAT     H1 7978   7.550   4.501   6.411
 1638WAT     H2 7979   7.694   4.534   6.445
 1639WAT      O 7980   7.631   4.930   6.391
 1639WAT     H1 7981   7.661   4.841   6.373
 1639WAT     H2 7982   7.705   4.986   6.368
 1640WAT      O 7983   7.474   4.023   5.749
 1640WAT     H1 7984   7.385   4.057   5.739
 1640WAT     H2 7985   7.502   4.003   5.660
 1641WAT      O 7986   7.270   4.283   6.338
 1641WAT     H1 7987   7.327   4.206   6.338
 1641WAT     H2 7988   7.270   4.313   6.247
 1642WAT      O 7989   8.256   5.165   6.123
 1642WAT     H1 7990   8.194   5.210   6.066
 1642WAT     H2 7991   8.341   5.180   6.083
 1643WAT      O 7992   8.175   4.763   6.284
 1643WAT     H1 7993   8.168   4.669   6.268
 1643WAT     H2 7994   8.251   4.772   6.341
 1644WAT      O 7995   7.394   3.823   6.517
 1644WAT     H1 7996   7.376   3.734   6.545
 1644WAT     H2 7997   7.354   3.878   6.584
 1645WAT      O 7998   8.278   4.044   6.307
 1645WAT     H1 7999   8.316   3.956   6.295
 1645WAT     H2 8000   8.268   4.077   6.218
 1646WAT      O 8001   7.691   3.881   5.853
 1646WAT     H1 8002   7.702   3.971   5.884
 1646WAT     H2 8003   7.600   3.876   5.824
 1647WAT      O 8004   7.456   4.073   6.377
 1647WAT     H1 8005   7.524   4.099   6.439
 1647WAT     H2 8006   7.425   3.989   6.411
 1648WAT      O 8007   7.875   4.178   6.286
 1648WAT     H1 8008   7.926   4.228   6.350
 1648WAT     H2 8009   7.928   4.100   6.269
 1649WAT      O 8010   7.704   3.642   6.713
 1649WAT     H1 8011   7.704   3.693   6.632
 1649WAT     H2 8012   7.621   3.594   6.710
 1650WAT      O 8013   8.342   4.653   5.863
 1650WAT     H1 8014   8.281   4.699   5.806
 1650WAT     H2 8015   8.394   4.722   5.904
 1651WAT      O 8016   7.829   4.606   6.530
 1651WAT     H1 8017   7.795   4.668   6.595
 1651WAT     H2 8018   7.846   4.658   6.452
 1652WAT      O 8019   7.672   3.813   6.513
 1652WAT     H1 8020   7.706   3.897   6.484
 1652WAT     H2 8021   7.578   3.828   6.525
 1653WAT      O 8022   7.750   4.803   6.712
 1653WAT     H1 8023   7.812   4.870   6.684
 1653WAT     H2 8024   7.664   4.843   6.703
 1654WAT      O 8025   7.279   4.722   5.600
 1654WAT     H1 8026   7.242   4.770   5.527
 1654WAT     H2 8027   7.305   4.789   5.663
 1655WAT      O 8028   8.040   3.562   6.146
 1655WAT     H1 8029   8.071   3.506   6.074
 1655WAT     H2 8030   7.947   3.575   6.128
 1656WAT      O 8031   8.595   5.133   6.375
 1656WAT     H1 8032   8.597   5.093   6.288
 1656WAT     H2 8033   8.540   5.211   6.365
 1657WAT      O 8034   8.535   4.624   6.508
 1657WAT     H1 8035   8.577   4.602   6.424
 1657WAT     H2 8036   8.608   4.649   6.565
 1658WAT      O 8037   8.279   4.368   5.819
 1658WAT     H1 8038   8.186   4.362   5.842
 1658WAT     H2 8039   8.294   4.462   5.808
 1659WAT      O 8040   8.278   3.995   5.519
 1659WAT     H1 8041   8.184   4.011   5.528
 1659WAT     H2 8042   8.309   4.067   5.465
 1660WAT      O 8043   7.839   4.421   6.098
 1660WAT     H1 8044   7.799   4.350   6.048
 1660WAT     H2 8045   7.848   4.386   6.187
 1661WAT      O 8046   7.886   4.789   6.314
 1661WAT     H1 8047   7.857   4.729   6.246
 1661WAT     H2 8048   7.981   4.793   6.303
 1662WAT      O 8049   7.711   4.098   6.476
 1662WAT     H1 8050   7.766   4.109   6.398
 1662WAT     H2 8051   7.762   4.136   6.547
 1663WAT      O 8052   7.795   4.763   6.979
 1663WAT     H1 8053   7.706   4.786   7.004
 1663WAT     H2 8054   7.798   4.776   6.884
 1664WAT      O 8055   8.500   4.448   5.571
 1664WAT     H1 8056   8.543   4.364   5.556
 1664WAT     H2 8057   8.571   4.512   5.579
 1665WAT      O 8058   7.678   4.450   6.837
 1665WAT     H1 8059   7.664   4.538   6.874
 1665WAT     H2 8060   7.590   4.416   6.822
 1666WAT      O 8061   8.310   4.942   5.967
 1666WAT     H1 8062   8.354   5.016   5.926
 1666WAT     H2 8063   8.304   4.966   6.060
 1667WAT      O 8064   7.858   5.045   7.058
 1667WAT     H1 8065   7.855   5.085   6.971
 1667WAT     H2 8066   7.842   4.952   7.041
 1668WAT      O 8067   7.510   4.310   5.848
 1668WAT     H1 8068   7.498   4.383   5.787
 1668WAT     H2 8069   7.479   4.233   5.800
 1669WAT      O 8070   7.273   4.627   6.428
 1669WAT     H1 8071   7.281   4.641   6.334
 1669WAT     H2 8072   7.335   4.557   6.448
 1670WAT      O 8073   7.398   4.797   6.070
 1670WAT     H1 8074   7.357   4.812   5.984
 1670WAT     H2 8075   7.487   4.769   6.049
 1671WAT      O 8076   8.380   5.212   6.760
 1671WAT     H1 8077   8.431   5.203   6.840
 1671WAT     H2 8078   8.295   5.247   6.789
 1672WAT      O 8079   8.577   5.241   5.703
 1672WAT     H1 8080   8.561   5.212   5.793
 1672WAT     H2 8081   8.561   5.163   5.649
 1673WAT      O 8082   7.825   5.219   5.881
 1673WAT     H1 8083   7.808   5.127   5.859
 1673WAT     H2 8084   7.740   5.255   5.905
 1674WAT      O 8085   8.504   5.154   5.966
 1674WAT     H1 8086   8.550   5.076   5.998
 1674WAT     H2 8087   8.538   5.225   6.021
 1675WAT      O 8088   7.279   4.732   6.682
 1675WAT     H1 8089   7.295   4.685   6.601
 1675WAT     H2 8090   7.326   4.681   6.749
 1676WAT      O 8091   7.756   3.645   6.186
 1676WAT     H1 8092   7.712   3.723   6.153
 1676WAT     H2 8093   7.812   3.677   6.257
 1677WAT      O 8094   8.185   3.931   6.746
 1677WAT     H1 8095   8.139   3.952   6.828
 1677WAT     H2 8096   8.145   3.850   6.716
 1678WAT      O 8097   8.394   4.203   7.069
 1678WAT     H1 8098   8.427   4.120   7.035
 1678WAT     H2 8099   8.473   4.256   7.084
 1679WAT      O 8100   8.068   3.607   5.674
 1679WAT     H1 8101   8.005   3.606   5.747
 1679WAT     H2 8102   8.059   3.520   5.634
 1680WAT      O 8103   7.960   3.699   6.372
 1680WAT     H1 8104   7.990   3.790   6.364
 1680WAT     H2 8105   8.015   3.650   6.310
 1681WAT      O 8106   7.735   4.157   5.959
 1681WAT     H1 8107   7.713   4.135   6.049
 1681WAT     H2 8108   7.657   4.200   5.924
 1682WAT      O 8109   8.458   4.158   5.819
 1682WAT     H1 8110   8.398   4.230   5.800
 1682WAT     H2 8111   8.513   4.151   5.740
 1683WAT      O 8112   7.979   4.247   7.025
 1683WAT     H1 8113   7.970   4.153   7.010
 1683WAT     H2 8114   8.064   4.269   6.986
 1684WAT      O 8115   8.319   4.021   6.022
 1684WAT     H1 8116   8.358   4.053   5.940
 1684WAT     H2 8117   8.355   3.933   6.033
 1685WAT      O 8118   7.492   3.888   6.841
 1685WAT     H1 8119   7.453   3.973   6.861
 1685WAT     H2 8120   7.424   3.824   6.860
 1686WAT      O 8121   8.150   3.896   7.148
 1686WAT     H1 8122   8.081   3.877   7.211
 1686WAT     H2 8123   8.224   3.925   7.201
 1687WAT      O 8124   7.223   3.680   6.244
 1687WAT     H1 8125   7.194   3.737   6.315
 1687WAT     H2 8126   7.297   3.632   6.280
 1688WAT      O 8127   7.241   4.074   5.365
 1688WAT     H1 8128   7.233   4.169   5.379
 1688WAT     H2 8129   7.206   4.060   5.277
 1689WAT      O 8130   8.377   4.280   6.431
 1689WAT     H1 8131   8.304   4.331   6.466
 1689WAT     H2 8132   8.338   4.199   6.401
 1690WAT      O 8133   8.021   3.948   6.272
 1690WAT     H1 8134   8.022   3.904   6.187
 1690WAT     H2 8135   8.111   3.980   6.283
 1691WAT      O 8136   7.606   3.936   6.168
 1691WAT     H1 8137   7.572   3.984   6.243
 1691WAT     H2 8138   7.530   3.891   6.132
 1692WAT      O 8139   8.027   4.048   5.571
 1692WAT     H1 8140   8.040   4.044   5.666
 1692WAT     H2 8141   7.989   4.134   5.555
 1693WAT      O 8142   8.424   3.826   6.372
 1693WAT     H1 8143   8.425   3.871   6.457
 1693WAT     H2 8144   8.399   3.736   6.394
 1694WAT      O 8145   7.929   4.279   5.511
 1694WAT     H1 8146   7.872   4.234   5.448
 1694WAT     H2 8147   8.000   4.315   5.457
 1695WAT      O 8148   7.436   4.669   6.898
 1695WAT     H1 8149   7.398   4.605   6.958
 1695WAT     H2 8150   7.467   4.739   6.955
 1696WAT      O 8151   8.051   4.354   6.446
 1696WAT     H1 8152   8.088   4.306   6.521
 1696WAT     H2 8153   8.032   4.441   6.481
 1697WAT      O 8154   7.338   3.828   6.059
 1697WAT     H1 8155   7.309   3.792   6.143
 1697WAT     H2 8156   7.332   3.755   5.998
 1698WAT      O 8157   7.830   4.258   6.678
 1698WAT     H1 8158   7.800   4.346   6.701
 1698WAT     H2 8159   7.926   4.264   6.682
 1699WAT      O 8160   7.683   4.679   5.738
 1699WAT     H1 8161   7.606   4.625   5.722
 1699WAT     H2 8162   7.756   4.627   5.704
 1700WAT      O 8163   8.305   3.718   5.732
 1700WAT     H1 8164   8.224   3.668   5.724
 1700WAT     H2 8165   8.286   3.802   5.690
 1701WAT      O 8166   8.297   4.585   6.906
 1701WAT     H1 8167   8.291   4.493   6.880
 1701WAT     H2 8168   8.234   4.595   6.977
 1702WAT      O 8169   7.688   4.645   6.102
 1702WAT     H1 8170   7.739   4.565   6.096
 1702WAT     H2 8171   7.642   4.639   6.186
 1703WAT      O 8172   8.176   4.772   5.629
 1703WAT     H1 8173   8.210   4.846   5.579
 1703WAT     H2 8174   8.093   4.803   5.665
 1704WAT      O 8175   7.436   4.342   6.793
 1704WAT     H1 8176   7.400   4.408   6.852
 1704WAT     H2 8177   7.407   4.259   6.830
 1705WAT      O 8178   7.756   4.388   7.081
 1705WAT     H1 8179   7.726   4.402   6.992
 1705WAT     H2 8180   7.833   4.332   7.072
 1706WAT      O 8181   8.290   4.867   6.881
 1706WAT     H1 8182   8.292   4.774   6.859
 1706WAT     H2 8183   8.220   4.876   6.945
 1707WAT      O 8184   8.464   4.704   6.165
 1707WAT     H1 8185   8.500   4.644   6.099
 1707WAT     H2 8186   8.376   4.672   6.183
 1708WAT      O 8187   8.073   4.780   5.906
 1708WAT     H1 8188   8.142   4.835   5.944
 1708WAT     H2 8189   7.994   4.835   5.910
 1709WAT      O 8190   7.287   4.342   5.455
 1709WAT     H1 8191   7.374   4.370   5.484
 1709WAT     H2 8192   7.238   4.423   5.444
 1710WAT      O 8193   8.003   4.481   5.867
 1710WAT     H1 8194   8.049   4.562   5.890
 1710WAT     H2 8195   7.968   4.449   5.951
 1711WAT      O 8196   8.234   5.032   6.590
 1711WAT     H1 8197   8.298   5.052   6.658
 1711WAT     H2 8198   8.270   4.956   6.545
 1712WAT      O 8199   7.594   3.515   5.915
 1712WAT     H1 8200   7.581   3.514   6.009
 1712WAT     H2 8201   7.511   3.549   5.880
 1713WAT      O 8202   8.361   4.832   6.462
 1713WAT     H1 8203   8.425   4.762   6.473
 1713WAT     H2 8204   8.414   4.910   6.444
 1714WAT      O 8205   8.538   4.912   6.782
 1714WAT     H1 8206   8.572   4.971   6.850
 1714WAT     H2 8207   8.446   4.899   6.805
 1715WAT      O 8208   7.324   5.263   5.512
 1715WAT     H1 8209   7.360   5.323   5.447
 1715WAT     H2 8210   7.310   5.318   5.589
 1716WAT      O 8211   7.293   3.691   6.861
 1716WAT     H1 8212   7.222   3.711   6.921
 1716WAT     H2 8213   7.335   3.613   6.898
 1717WAT      O 8214   7.322   5.090   6.959
 1717WAT     H1 8215   7.333   4.996   6.945
 1717WAT     H2 8216   7.257   5.116   6.895
 1718WAT      O 8217   8.121   4.917   7.099
 1718WAT     H1 8218   8.089   4.845   7.154
 1718WAT     H2 8219   8.054   4.984   7.107
 1719WAT      O 8220   7.925   5.001   5.594
 1719WAT     H1 8221   7.925   5.075   5.532
 1719WAT     H2 8222   7.833   4.977   5.603
 1720WAT      O 8223   7.486   4.524   5.668
 1720WAT     H1 8224   7.425   4.598   5.669
 1720WAT     H2 8225   7.533   4.533   5.586
 1721WAT      O 8226   8.443   3.940   6.636
 1721WAT     H1 8227   8.480   3.858   6.669
 1721WAT     H2 8228   8.357   3.946   6.677
 1722WAT      O 8229   8.224   5.008   5.460
 1722WAT     H1 8230   8.234   4.987   5.367
 1722WAT     H2 8231   8.134   4.982   5.480
 1723WAT      O 8232   7.976   4.064   5.858
 1723WAT     H1 8233   7.905   4.110   5.902
 1723WAT     H2 8234   8.005   3.998   5.922
 1724WAT      O 8235   8.139   4.205   6.658
 1724WAT     H1 8236   8.189   4.253   6.725
 1724WAT     H2 8237   8.153   4.113   6.679
 1725WAT      O 8238   8.379   3.736   6.002
 1725WAT     H1 8239   8.367   3.738   5.907
 1725WAT     H2 8240   8.474   3.741   6.014
 1726WAT      O 8241   8.088   5.260   5.929
 1726WAT     H1 8242   8.114   5.256   5.837
 1726WAT     H2 8243   7.993   5.247   5.929
 1727WAT      O 8244   7.797   3.894   5.596
 1727WAT     H1 8245   7.882   3.938   5.589
 1727WAT     H2 8246   7.760   3.926   5.678
 1728WAT      O 8247   7.687   4.520   5.443
 1728WAT     H1 8248   7.763   4.509   5.499
 1728WAT     H2 8249   7.694   4.450   5.378
 1729WAT      O 8250   7.556   4.263   5.511
 1729WAT     H1 8251   7.564   4.168   5.523
 1729WAT     H2 8252   7.645   4.296   5.522
 1730WAT      O 8253   7.636   5.278   6.222
 1730WAT     H1 8254   7.710   5.223   6.249
 1730WAT     H2 8255   7.675   5.364   6.208
 1731WAT      O 8256   7.325   4.885   5.809
 1731WAT     H1 8257   7.232   4.909   5.808
 1731WAT     H2 8258   7.371   4.967   5.797
 1732WAT      O 8259   7.537   5.196   7.141
 1732WAT     H1 8260   7.617   5.228   7.182
 1732WAT     H2 8261   7.485   5.160   7.213
 1733WAT      O 8262   7.947   5.195   5.404
 1733WAT     H1 8263   8.026   5.224   5.359
 1733WAT     H2 8264   7.895   5.152   5.336
 1734WAT      O 8265   8.420   4.807   7.135
 1734WAT     H1 8266   8.360   4.809   7.061
 1734WAT     H2 8267   8.390   4.734   7.189
 1735WAT      O 8268   7.309   4.445   7.035
 1735WAT     H1 8269   7.359   4.387   7.092
 1735WAT     H2 8270   7.235   4.474   7.089
 1736WAT      O 8271   7.999   4.717   5.390
 1736WAT     H1 8272   7.988   4.656   5.463
 1736WAT     H2 8273   7.982   4.665   5.312
 1737WAT      O 8274   8.014   4.586   6.988
 1737WAT     H1 8275   7.938   4.643   6.980
 1737WAT     H2 8276   8.032   4.557   6.899
 1738WAT      O 8277   8.323   4.623   5.451
 1738WAT     H1 8278   8.268   4.668   5.515
 1738WAT     H2 8279   8.385   4.573   5.503
 1739WAT      O 8280   7.512   4.259   7.124
 1739WAT     H1 8281   7.516   4.230   7.215
 1739WAT     H2 8282   7.597   4.299   7.109
 1740WAT      O 8283   7.890   4.519   5.640
 1740WAT     H1 8284   7.932   4.503   5.725
 1740WAT     H2 8285   7.902   4.438   5.591
 1741WAT      O 8286   7.706   4.117   6.921
 1741WAT     H1 8287   7.653   4.068   6.858
 1741WAT     H2 8288   7.773   4.160   6.868
 1742WAT      O 8289   8.141   4.422   5.365
 1742WAT     H1 8290   8.193   4.350   5.329
 1742WAT     H2 8291   8.206   4.486   5.395
 1743WAT      O 8292   7.755   3.814   6.929
 1743WAT     H1 8293   7.745   3.752   6.857
 1743WAT     H2 8294   7.697   3.887   6.906
 1744WAT      O 8295   8.031   3.670   6.632
 1744WAT     H1 8296   7.987   3.672   6.548
 1744WAT     H2 8297   7.968   3.630   6.692
 1745WAT      O 8298   8.072   4.559   6.695
 1745WAT     H1 8299   8.114   4.644   6.677
 1745WAT     H2 8300   7.980   4.573   6.672
 1746WAT      O 8301   8.306   4.332   6.833
 1746WAT     H1 8302   8.318   4.273   6.907
 1746WAT     H2 8303   8.392   4.336   6.791
 1747WAT      O 8304   8.539   4.388   6.691
 1747WAT     H1 8305   8.487   4.440   6.630
 1747WAT     H2 8306   8.574   4.451   6.754
 1748WAT      O 8307   7.779   4.127   5.335
 1748WAT     H1 8308   7.759   4.040   5.371
 1748WAT     H2 8309   7.762   4.118   5.241
 1749WAT      O 8310   7.857   5.190   6.806
 1749WAT     H1 8311   7.803   5.262   6.774
 1749WAT     H2 8312   7.882   5.142   6.727
 1750WAT      O 8313   7.982   3.987   6.959
 1750WAT     H1 8314   8.041   3.956   7.027
 1750WAT     H2 8315   7.900   3.939   6.974
 1751WAT      O 8316   8.464   3.948   6.982
 1751WAT     H1 8317   8.395   3.882   6.976
 1751WAT     H2 8318   8.536   3.904   7.027
 1752WAT      O 8319   8.527   3.608   5.588
 1752WAT     H1 8320   8.555   3.523   5.624
 1752WAT     H2 8321   8.450   3.631   5.639
 1753WAT      O 8322   7.659   3.837   5.334
 1753WAT     H1 8323   7.689   3.837   5.243
 1753WAT     H2 8324   7.733   3.802   5.384
 1754WAT      O 8325   8.143   5.313   6.832
 1754WAT     H1 8326   8.135   5.404   6.863
 1754WAT     H2 8327   8.052   5.281   6.829
 1755WAT      O 8328   7.981   3.731   5.432
 1755WAT     H1 8329   7.946   3.663   5.374
 1755WAT     H2 8330   8.001   3.685   5.514
 1756WAT      O 8331   8.198   5.230   5.594
 1756WAT     H1 8332   8.287   5.264   5.596
 1756WAT     H2 8333   8.201   5.158   5.532
 1757WAT      O 8334   7.561   4.767   5.417
 1757WAT     H1 8335   7.605   4.821   5.483
 1757WAT     H2 8336   7.610   4.685   5.418
 1758WAT      O 8337   7.283   5.046   6.162
 1758WAT     H1 8338   7.316   4.959   6.139
 1758WAT     H2 8339   7.326   5.067   6.245
 1759WAT      O 8340   7.743   4.879   5.928
 1759WAT     H1 8341   7.713   4.867   6.018
 1759WAT     H2 8342   7.732   4.793   5.888
 1760WAT      O 8343   7.332   5.133   6.436
 1760WAT     H1 8344   7.288   5.151   6.519
 1760WAT     H2 8345   7.389   5.208   6.422
 1761WAT      O 8346   7.315   4.384   6.072
 1761WAT     H1 8347   7.250   4.357   6.008
 1761WAT     H2 8348   7.399   4.373   6.027
 1762WAT      O 8349   7.419   4.422   6.526
 1762WAT     H1 8350   7.456   4.414   6.614
 1762WAT     H2 8351   7.362   4.346   6.516
 1763WAT      O 8352   7.374   4.114   6.917
 1763WAT     H1 8353   7.285   4.110   6.951
 1763WAT     H2 8354   7.428   4.133   6.993
 1764WAT      O 8355   7.236   4.105   5.666
 1764WAT     H1 8356   7.146   4.131   5.649
 1764WAT     H2 8357   7.285   4.132   5.588
 1765WAT      O 8358   7.491   4.011   5.457
 1765WAT     H1 8359   7.562   3.968   5.409
 1765WAT     H2 8360   7.419   4.017   5.394
 1766WAT      O 8361   7.455   3.616   5.361
 1766WAT     H1 8362   7.528   3.670   5.393
 1766WAT     H2 8363   7.483   3.589   5.274
 1767WAT      O 8364   7.424   3.541   6.351
 1767WAT     H1 8365   7.489   3.486   6.307
 1767WAT     H2 8366   7.466   3.566   6.434
 1768WAT      O 8367   7.400   3.557   6.626
 1768WAT     H1 8368   7.365   3.602   6.702
 1768WAT     H2 8369   7.367   3.467   6.634
 1769WAT      O 8370   7.560   4.874   7.042
 1769WAT     H1 8371   7.556   4.837   7.130
 1769WAT     H2 8372   7.573   4.968   7.056
 1770WAT      O 8373   7.930   5.029   6.602
 1770WAT     H1 8374   7.906   5.056   6.514
 1770WAT     H2 8375   8.024   5.046   6.608
 1771WAT      O 8376   8.151   3.676   6.978
 1771WAT     H1 8377   8.145   3.735   7.053
 1771WAT     H2 8378   8.245   3.665   6.963
 1772WAT      O 8379   8.415   3.641   6.942
 1772WAT     H1 8380   8.476   3.673   6.876
 1772WAT     H2 8381   8.469   3.593   7.004
 1773WAT      O 8382   7.467   3.509   6.953
 1773WAT     H1 8383   7.522   3.491   6.877
 1773WAT     H2 8384   7.473   3.430   7.007
 1774WAT      O 8385   7.544   5.168   6.754
 1774WAT     H1 8386   7.485   5.155   6.828
 1774WAT     H2 8387   7.543   5.085   6.708
 1775WAT      O 8388   8.489   3.498   6.575
 1775WAT     H1 8389   8.401   3.531   6.554
 1775WAT     H2 8390   8.478   3.450   6.657
 1776WAT      O 8391   7.507   4.905   6.649
 1776WAT     H1 8392   7.435   4.843   6.643
 1776WAT     H2 8393   7.513   4.944   6.562
 1777WAT      O 8394   7.868   5.126   6.328
 1777WAT     H1 8395   7.919   5.065   6.275
 1777WAT     H2 8396   7.933   5.177   6.377
 1778WAT      O 8397   8.142   5.216   6.411
 1778WAT     H1 8398   8.171   5.190   6.323
 1778WAT     H2 8399   8.193   5.160   6.470
 1779WAT      O 8400   8.264   3.589   6.468
 1779WAT     H1 8401   8.185   3.637   6.496
 1779WAT     H2 8402   8.234   3.499   6.458
 1780WAT      O 8403   7.336   5.237   5.970
 1780WAT     H1 8404   7.319   5.173   6.040
 1780WAT     H2 8405   7.249   5.257   5.935
 1781WAT      O 8406   7.398   3.620   5.721
 1781WAT     H1 8407   7.474   3.631   5.663
 1781WAT     H2 8408   7.352   3.704   5.716
 1782WAT      O 8409   8.052   3.831   6.020
 1782WAT     H1 8410   7.971   3.794   5.986
 1782WAT     H2 8411   8.103   3.756   6.050
 1783WAT      O 8412   8.502   3.498   6.143
 1783WAT     H1 8413   8.563   3.555   6.191
 1783WAT     H2 8414   8.428   3.554   6.121
 1784WAT      O 8415   7.496   5.106   5.715
 1784WAT     H1 8416   7.444   5.144   5.644
 1784WAT     H2 8417   7.489   5.169   5.787
 1785WAT      O 8418   7.635   3.673   5.575
 1785WAT     H1 8419   7.688   3.594   5.562
 1785WAT     H2 8420   7.698   3.740   5.598
 1786WAT      O 8421   7.855   3.646   5.880
 1786WAT     H1 8422   7.792   3.576   5.897
 1786WAT     H2 8423   7.801   3.722   5.858
 1787WAT      O 8424   8.148   5.308   7.147
 1787WAT     H1 8425   8.241   5.284   7.152
 1787WAT     H2 8426   8.147   5.390   7.099
 1788WAT      O 8427   7.867   3.574   7.124
 1788WAT     H1 8428   7.839   3.624   7.047
 1788WAT     H2 8429   7.905   3.494   7.087
 1789WAT      O 8430   7.756   5.301   5.602
 1789WAT     H1 8431   7.829   5.272   5.548
 1789WAT     H2 8432   7.782   5.277   5.691
 1790WAT      O 8433   7.672   4.913   5.603
 1790WAT     H1 8434   7.609   4.959   5.658
 1790WAT     H2 8435   7.684   4.828   5.646
 1791WAT      O 8436   8.527   3.516   7.181
 1791WAT     H1 8437   8.516   3.548   7.271
 1791WAT     H2 8438   8.609   3.556   7.152
 1792WAT      O 8439   8.418   4.318   4.218
 1792WAT     H1 8440   8.410   4.226   4.191
 1792WAT     H2 8441   8.377   4.367   4.147
 1793WAT      O 8442   8.231   4.495   4.406
 1793WAT     H1 8443   8.153   4.447   4.435
 1793WAT     H2 8444   8.296   4.427   4.388
 1794WAT      O 8445   7.633   4.527   4.494
 1794WAT     H1 8446   7.550   4.501   4.534
 1794WAT     H2 8447   7.694   4.534   4.567
 1795WAT      O 8448   7.631   4.930   4.513
 1795WAT     H1 8449   7.661   4.841   4.495
 1795WAT     H2 8450   7.705   4.986   4.490
 1796WAT      O 8451   7.474   4.023   3.872
 1796WAT     H1 8452   7.385   4.057   3.862
 1796WAT     H2 8453   7.502   4.003   3.783
 1797WAT      O 8454   7.270   4.283   4.460
 1797WAT     H1 8455   7.327   4.206   4.460
 1797WAT     H2 8456   7.270   4.313   4.370
 1798WAT      O 8457   8.256   5.165   4.246
 1798WAT     H1 8458   8.194   5.210   4.189
 1798WAT     H2 8459   8.341   5.180   4.206
 1799WAT      O 8460   8.175   4.763   4.407
 1799WAT     H1 8461   8.168   4.669   4.390
 1799WAT     H2 8462   8.251   4.772   4.464
 1800WAT      O 8463   7.394   3.823   4.639
 1800WAT     H1 8464   7.376   3.734   4.667
 1800WAT     H2 8465   7.354   3.878   4.707
 1801WAT      O 8466   8.278   4.044   4.429
 1801WAT     H1 8467   8.316   3.956   4.418
 1801WAT     H2 8468   8.268   4.077   4.340
 1802WAT      O 8469   7.691   3.881   3.975
 1802WAT     H1 8470   7.702   3.971   4.006
 1802WAT     H2 8471   7.600   3.876   3.946
 1803WAT      O 8472   7.456   4.073   4.500
 1803WAT     H1 8473   7.524   4.099   4.562
 1803WAT     H2 8474   7.425   3.989   4.533
 1804WAT      O 8475   7.875   4.178   4.409
 1804WAT     H1 8476   7.926   4.228   4.473
 1804WAT     H2 8477   7.928   4.100   4.391
 1805WAT      O 8478   7.704   3.642   4.835
 1805WAT     H1 8479   7.704   3.693   4.755
 1805WAT     H2 8480   7.621   3.594   4.833
 1806WAT      O 8481   8.342   4.653   3.985
 1806WAT     H1 8482   8.281   4.699   3.929
 1806WAT     H2 8483   8.394   4.722   4.027
 1807WAT      O 8484   7.829   4.606   4.653
 1807WAT     H1 8485   7.795   4.668   4.717
 1807WAT     H2 8486   7.846   4.658   4.575
 1808WAT      O 8487   7.672   3.813   4.636
 1808WAT     H1 8488   7.706   3.897   4.607
 1808WAT     H2 8489   7.578   3.828   4.648
 1809WAT      O 8490   7.750   4.803   4.835
 1809WAT     H1 8491   7.812   4.870   4.806
 1809WAT     H2 8492   7.664   4.843   4.825
 1810WAT      O 8493   7.279   4.722   3.723
 1810WAT     H1 8494   7.242   4.770   3.649
 1810WAT     H2 8495   7.305   4.789   3.786
 1811WAT      O 8496   8.040   3.562   4.268
 1811WAT     H1 8497   8.071   3.506   4.197
 1811WAT     H2 8498   7.947   3.575   4.250
 1812WAT      O 8499   8.595   5.133   4.498
 1812WAT     H1 8500   8.597   5.093   4.411
 1812WAT     H2 8501   8.540   5.211   4.487
 1813WAT      O 8502   8.535   4.624   4.630
 1813WAT     H1 8503   8.577   4.602   4.547
 1813WAT     H2 8504   8.608   4.649   4.687
 1814WAT      O 8505   8.279   4.368   3.942
 1814WAT     H1 8506   8.186   4.362   3.965
 1814WAT     H2 8507   8.294   4.462   3.931
 1815WAT      O 8508   8.278   3.995   3.642
 1815WAT     H1 8509   8.184   4.011   3.650
 1815WAT     H2 8510   8.309   4.067   3.587
 1816WAT      O 8511   7.839   4.421   4.220
 1816WAT     H1 8512   7.799   4.350   4.171
 1816WAT     H2 8513   7.848   4.386   4.309
 1817WAT      O 8514   7.886   4.789   4.437
 1817WAT     H1 8515   7.857   4.729   4.369
 1817WAT     H2 8516   7.981   4.793   4.426
 1818WAT      O 8517   7.711   4.098   4.598
 1818WAT     H1 8518   7.766   4.109   4.521
 1818WAT     H2 8519   7.762   4.136   4.670
 1819WAT      O 8520   7.795   4.763   5.102
 1819WAT     H1 8521   7.706   4.786   5.126
 1819WAT     H2 8522   7.798   4.776   5.007
 1820WAT      O 8523   8.500   4.448   3.693
 1820WAT     H1 8524   8.543   4.364   3.679
 1820WAT     H2 8525   8.571   4.512   3.702
 1821WAT      O 8526   7.678   4.450   4.959
 1821WAT     H1 8527   7.664   4.538   4.996
 1821WAT     H2 8528   7.590   4.416   4.945
 1822WAT      O 8529   8.310   4.942   4.090
 1822WAT     H1 8530   8.354   5.016   4.049
 1822WAT     H2 8531   8.304   4.966   4.182
 1823WAT      O 8532   7.858   5.045   5.180
 1823WAT     H1 8533   7.855   5.085   5.093
 1823WAT     H2 8534   7.842   4.952   5.164
 1824WAT      O 8535   7.510   4.310   3.970
 1824WAT     H1 8536   7.498   4.383   3.909
 1824WAT     H2 8537   7.479   4.233   3.923
 1825WAT      O 8538   7.273   4.627   4.551
 1825WAT     H1 8539   7.281   4.641   4.457
 1825WAT     H2 8540   7.335   4.557   4.570
 1826WAT      O 8541   7.398   4.797   4.192
 1826WAT     H1 8542   7.357   4.812   4.107
 1826WAT     H2 8543   7.487   4.769   4.172
 1827WAT      O 8544   8.380   5.212   4.883
 1827WAT     H1 8545   8.431   5.203   4.963
 1827WAT     H2 8546   8.295   5.247   4.912
 1828WAT      O 8547   8.577   5.241   3.826
 1828WAT     H1 8548   8.561   5.212   3.915
 1828WAT     H2 8549   8.561   5.163   3.772
 1829WAT      O 8550   7.825   5.219   4.003
 1829WAT     H1 8551   7.808   5.127   3.982
 1829WAT     H2 8552   7.740   5.255   4.027
 1830WAT      O 8553   8.504   5.154   4.089
 1830WAT     H1 8554   8.550   5.076   4.120
 1830WAT     H2 8555   8.538   5.225   4.143
 1831WAT      O 8556   7.279   4.732   4.805
 1831WAT     H1 8557   7.295   4.685   4.723
 1831WAT     H2 8558   7.326   4.681   4.871
 1832WAT      O 8559   7.756   3.645   4.309
 1832WAT     H1 8560   7.712   3.723   4.275
 1832WAT     H2 8561   7.812   3.677   4.379
 1833WAT      O 8562   8.185   3.931   4.869
 1833WAT     H1 8563   8.139   3.952   4.950
 1833WAT     H2 8564   8.145   3.850   4.839
 1834WAT      O 8565   8.394   4.203   5.192
 1834WAT     H1 8566   8.427   4.120   5.158
 1834WAT     H2 8567   8.473   4.256   5.207
 1835WAT      O 8568   8.068   3.607   3.797
 1835WAT     H1 8569   8.005   3.606   3.869
 1835WAT     H2 8570   8.059   3.520   3.757
 1836WAT      O 8571   7.960   3.699   4.494
 1836WAT     H1 8572   7.990   3.790   4.486
 1836WAT     H2 8573   8.015   3.650   4.433
 1837WAT      O 8574   7.735   4.157   4.081
 1837WAT     H1 8575   7.713   4.135   4.172
 1837WAT     H2 8576   7.657   4.200   4.047
 1838WAT      O 8577   8.458   4.158   3.941
 1838WAT     H1 8578   8.398   4.230   3.923
 1838WAT     H2 8579   8.513   4.151   3.863
 1839WAT      O 8580   7.979   4.247   5.148
 1839WAT     H1 8581   7.970   4.153   5.133
 1839WAT     H2 8582   8.064   4.269   5.108
 1840WAT      O 8583   8.319   4.021   4.144
 1840WAT     H1 8584   8.358   4.053   4.063
 1840WAT     H2 8585   8.355   3.933   4.156
 1841WAT      O 8586   7.492   3.888   4.963
 1841WAT     H1 8587   7.453   3.973   4.984
 1841WAT     H2 8588   7.424   3.824   4.982
 1842WAT      O 8589   8.150   3.896   5.270
 1842WAT     H1 8590   8.081   3.877   5.334
 1842WAT     H2 8591   8.224   3.925   5.324
 1843WAT      O 8592   7.223   3.680   4.367
 1843WAT     H1 8593   7.194   3.737   4.438
 1843WAT     H2 8594   7.297   3.632   4.403
 1844WAT      O 8595   7.241   4.074   3.488
 1844WAT     H1 8596   7.233   4.169   3.502
 1844WAT     H2 8597   7.206   4.060   3.400
 1845WAT      O 8598   8.377   4.280   4.554
 1845WAT     H1 8599   8.304   4.331   4.589
 1845WAT     H2 8600   8.338   4.199   4.524
 1846WAT      O 8601   8.021   3.948   4.394
 1846WAT     H1 8602   8.022   3.904   4.309
 1846WAT     H2 8603   8.111   3.980   4.405
 1847WAT      O 8604   7.606   3.936   4.290
 1847WAT     H1 8605   7.572   3.984   4.366
 1847WAT     H2 8606   7.530   3.891   4.254
 1848WAT      O 8607   8.027   4.048   3.693
 1848WAT     H1 8608   8.040   4.044   3.788
 1848WAT     H2 8609   7.989   4.134   3.678
 1849WAT      O 8610   8.424   3.826   4.495
 1849WAT     H1 8611   8.425   3.871   4.579
 1849WAT     H2 8612   8.399   3.736   4.516
 1850WAT      O 8613   7.929   4.279   3.633
 1850WAT     H1 8614   7.872   4.234   3.571
 1850WAT     H2 8615   8.000   4.315   3.580
 1851WAT      O 8616   7.436   4.669   5.021
 1851WAT     H1 8617   7.398   4.605   5.081
 1851WAT     H2 8618   7.467   4.739   5.078
 1852WAT      O 8619   8.051   4.354   4.569
 1852WAT     H1 8620   8.088   4.306   4.644
 1852WAT     H2 8621   8.032   4.441   4.603
 1853WAT      O 8622   7.338   3.828   4.182
 1853WAT     H1 8623   7.309   3.792   4.266
 1853WAT     H2 8624   7.332   3.755   4.121
 1854WAT      O 8625   7.830   4.258   4.801
 1854WAT     H1 8626   7.800   4.346   4.823
 1854WAT     H2 8627   7.926   4.264   4.804
 1855WAT      O 8628   7.683   4.679   3.861
 1855WAT     H1 8629   7.606   4.625   3.845
 1855WAT     H2 8630   7.756   4.627   3.827
 1856WAT      O 8631   8.305   3.718   3.854
 1856WAT     H1 8632   8.224   3.668   3.847
 1856WAT     H2 8633   8.286   3.802   3.812
 1857WAT      O 8634   8.297   4.585   5.028
 1857WAT     H1 8635   8.291   4.493   5.003
 1857WAT     H2 8636   8.234   4.595   5.100
 1858WAT      O 8637   7.688   4.645   4.224
 1858WAT     H1 8638   7.739   4.565   4.219
 1858WAT     H2 8639   7.642   4.639   4.308
 1859WAT      O 8640   8.176   4.772   3.752
 1859WAT     H1 8641   8.210   4.846   3.702
 1859WAT     H2 8642   8.093   4.803   3.788
 1860WAT      O 8643   7.436   4.342   4.916
 1860WAT     H1 8644   7.400   4.408   4.974
 1860WAT     H2 8645   7.407   4.259   4.953
 1861WAT      O 8646   7.756   4.388   5.204
 1861WAT     H1 8647   7.726   4.402   5.114
 1861WAT     H2 8648   7.833   4.332   5.195
 1862WAT      O 8649   8.290   4.867   5.004
 1862WAT     H1 8650   8.292   4.774   4.982
 1862WAT     H2 8651   8.220   4.876   5.067
 1863WAT      O 8652   8.464   4.704   4.288
 1863WAT     H1 8653   8.500   4.644   4.222
 1863WAT     H2 8654   8.376   4.672   4.305
 1864WAT      O 8655   8.073   4.780   4.029
 1864WAT     H1 8656   8.142   4.835   4.067
 1864WAT     H2 8657   7.994   4.835   4.032
 1865WAT      O 8658   7.287   4.342   3.578
 1865WAT     H1 8659   7.374   4.370   3.606
 1865WAT     H2 8660   7.238   4.423   3.566
 1866WAT      O 8661   8.003   4.481   3.990
 1866WAT     H1 8662   8.049   4.562   4.013
 1866WAT     H2 8663   7.968   4.449   4.073
 1867WAT      O 8664   8.234   5.032   4.713
 1867WAT     H1 8665   8.298   5.052   4.781
 1867WAT     H2 8666   8.270   4.956   4.668
 1868WAT      O 8667   7.594   3.515   4.037
 1868WAT     H1 8668   7.581   3.514   4.132
 1868WAT     H2 8669   7.511   3.549   4.002
 1869WAT      O 8670   8.361   4.832   4.585
 1869WAT     H1 8671   8.425   4.762   4.596
 1869WAT     H2 8672   8.414   4.910   4.567
 1870WAT      O 8673   8.538   4.912   4.905
 1870WAT     H1 8674   8.572   4.971   4.973
 1870WAT     H2 8675   8.446   4.899   4.928
 1871WAT      O 8676   7.324   5.263   3.635
 1871WAT     H1 8677   7.360   5.323   3.569
 1871WAT     H2 8678   7.310   5.318   3.712
 1872WAT      O 8679   7.293   3.691   4.983
 1872WAT     H1 8680   7.222   3.711   5.044
 1872WAT     H2 8681   7.335   3.613   5.020
 1873WAT      O 8682   7.322   5.090   5.082
 1873WAT     H1 8683   7.333   4.996   5.068
 1873WAT     H2 8684   7.257   5.116   5.017
 1874WAT      O 8685   8.121   4.917   5.222
 1874WAT     H1 8686   8.089   4.845   5.276
 1874WAT     H2 8687   8.054   4.984   5.229
 1875WAT      O 8688   7.925   5.001   3.716
 1875WAT     H1 8689   7.925   5.075   3.655
 1875WAT     H2 8690   7.833   4.977   3.726
 1876WAT      O 8691   7.486   4.524   3.791
 1876WAT     H1 8692   7.425   4.598   3.792
 1876WAT     H2 8693   7.533   4.533   3.708
 1877WAT      O 8694   8.443   3.940   4.758
 1877WAT     H1 8695   8.480   3.858   4.791
 1877WAT     H2 8696   8.357   3.946   4.800
 1878WAT      O 8697   8.224   5.008   3.583
 1878WAT     H1 8698   8.234   4.987   3.490
 1878WAT     H2 8699   8.134   4.982   3.603
 1879WAT      O 8700   7.976   4.064   3.981
 1879WAT     H1 8701   7.905   4.110   4.025
 1879WAT     H2 8702   8.005   3.998   4.044
 1880WAT      O 8703   8.139   4.205   4.781
 1880WAT     H1 8704   8.189   4.253   4.847
 1880WAT     H2 8705   8.153   4.113   4.801
 1881WAT      O 8706   8.379   3.736   4.125
 1881WAT     H1 8707   8.367   3.738   4.030
 1881WAT     H2 8708   8.474   3.741   4.137
 1882WAT      O 8709   8.088   5.260   4.052
 1882WAT     H1 8710   8.114   5.256   3.960
 1882WAT     H2 8711   7.993   5.247   4.051
 1883WAT      O 8712   7.797   3.894   3.718
 1883WAT     H1 8713   7.882   3.938   3.712
 1883WAT     H2 8714   7.760   3.926   3.801
 1884WAT      O 8715   7.687   4.520   3.566
 1884WAT     H1 8716   7.763   4.509   3.622
 1884WAT     H2 8717   7.694   4.450   3.500
 1885WAT      O 8718   7.556   4.263   3.634
 1885WAT     H1 8719   7.564   4.168   3.645
 1885WAT     H2 8720   7.645   4.296   3.645
 1886WAT      O 8721   7.636   5.278   4.344
 1886WAT     H1 8722   7.710   5.223   4.371
 1886WAT     H2 8723   7.675   5.364   4.330
 1887WAT      O 8724   7.325   4.885   3.932
 1887WAT     H1 8725   7.232   4.909   3.931
 1887WAT     H2 8726   7.371   4.967   3.920
 1888WAT      O 8727   7.537   5.196   5.263
 1888WAT     H1 8728   7.617   5.228   5.304
 1888WAT     H2 8729   7.485   5.160   5.335
 1889WAT      O 8730   7.947   5.195   3.527
 1889WAT     H1 8731   8.026   5.224   3.481
 1889WAT     H2 8732   7.895   5.152   3.459
 1890WAT      O 8733   8.420   4.807   5.258
 1890WAT     H1 8734   8.360   4.809   5.184
 1890WAT     H2 8735   8.390   4.734   5.312
 1891WAT      O 8736   7.309   4.445   5.158
 1891WAT     H1 8737   7.359   4.387   5.215
 1891WAT     H2 8738   7.235   4.474   5.211
 1892WAT      O 8739   7.999   4.717   3.513
 1892WAT     H1 8740   7.988   4.656   3.586
 1892WAT     H2 8741   7.982   4.665   3.435
 1893WAT      O 8742   8.014   4.586   5.111
 1893WAT     H1 8743   7.938   4.643   5.102
 1893WAT     H2 8744   8.032   4.557   5.022
 1894WAT      O 8745   8.323   4.623   3.573
 1894WAT     H1 8746   8.268   4.668   3.638
 1894WAT     H2 8747   8.385   4.573   3.626
 1895WAT      O 8748   7.512   4.259   5.247
 1895WAT     H1 8749   7.516   4.230   5.338
 1895WAT     H2 8750   7.597   4.299   5.231
 1896WAT      O 8751   7.890   4.519   3.763
 1896WAT     H1 8752   7.932   4.503   3.847
 1896WAT     H2 8753   7.902   4.438   3.714
 1897WAT      O 8754   7.706   4.117   5.044
 1897WAT     H1 8755   7.653   4.068   4.981
 1897WAT     H2 8756   7.773   4.160   4.990
 1898WAT      O 8757   8.141   4.422   3.488
 1898WAT     H1 8758   8.193   4.350   3.451
 1898WAT     H2 8759   8.206   4.486   3.518
 1899WAT      O 8760   7.755   3.814   5.052
 1899WAT     H1 8761   7.745   3.752   4.979
 1899WAT     H2 8762   7.697   3.887   5.029
 1900WAT      O 8763   8.031   3.670   4.755
 1900WAT     H1 8764   7.987   3.672   4.670
 1900WAT     H2 8765   7.968   3.630   4.815
 1901WAT      O 8766   8.072   4.559   4.817
 1901WAT     H1 8767   8.114   4.644   4.800
 1901WAT     H2 8768   7.980   4.573   4.794
 1902WAT      O 8769   8.306   4.332   4.955
 1902WAT     H1 8770   8.318   4.273   5.029
 1902WAT     H2 8771   8.392   4.336   4.914
 1903WAT      O 8772   8.539   4.388   4.813
 1903WAT     H1 8773   8.487   4.440   4.753
 1903WAT     H2 8774   8.574   4.451   4.876
 1904WAT      O 8775   7.779   4.127   3.458
 1904WAT     H1 8776   7.759   4.040   3.494
 1904WAT     H2 8777   7.762   4.118   3.364
 1905WAT      O 8778   7.857   5.190   4.929
 1905WAT     H1 8779   7.803   5.262   4.897
 1905WAT     H2 8780   7.882   5.142   4.850
 1906WAT      O 8781   7.982   3.987   5.081
 1906WAT     H1 8782   8.041   3.956   5.150
 1906WAT     H2 8783   7.900   3.939   5.097
 1907WAT      O 8784   8.464   3.948   5.105
 1907WAT     H1 8785   8.395   3.882   5.098
 1907WAT     H2 8786   8.536   3.904   5.149
 1908WAT      O 8787   8.527   3.608   3.710
 1908WAT     H1 8788   8.555   3.523   3.746
 1908WAT     H2 8789   8.450   3.631   3.762
 1909WAT      O 8790   7.659   3.837   3.456
 1909WAT     H1 8791   7.689   3.837   3.366
 1909WAT     H2 8792   7.733   3.802   3.506
 1910WAT      O 8793   8.143   5.313   4.955
 1910WAT     H1 8794   8.135   5.404   4.985
 1910WAT     H2 8795   8.052   5.281   4.952
 1911WAT      O 8796   7.981   3.731   3.555
 1911WAT     H1 8797   7.946   3.663   3.497
 1911WAT     H2 8798   8.001   3.685   3.636
 1912WAT      O 8799   8.198   5.230   3.717
 1912WAT     H1 8800   8.287   5.264   3.719
 1912WAT     H2 8801   8.201   5.158   3.654
 1913WAT      O 8802   7.561   4.767   3.540
 1913WAT     H1 8803   7.605   4.821   3.605
 1913WAT     H2 8804   7.610   4.685   3.541
 1914WAT      O 8805   7.283   5.046   4.285
 1914WAT     H1 8806   7.316   4.959   4.262
 1914WAT     H2 8807   7.326   5.067   4.368
 1915WAT      O 8808   7.743   4.879   4.051
 1915WAT     H1 8809   7.713   4.867   4.141
 1915WAT     H2 8810   7.732   4.793   4.010
 1916WAT      O 8811   7.332   5.133   4.559
 1916WAT     H1 8812   7.288   5.151   4.642
 1916WAT     H2 8813   7.389   5.208   4.545
 1917WAT      O 8814   7.315   4.384   4.195
 1917WAT     H1 8815   7.250   4.357   4.130
 1917WAT     H2 8816   7.399   4.373   4.150
 1918WAT      O 8817   7.419   4.422   4.649
 1918WAT     H1 8818   7.456   4.414   4.737
 1918WAT     H2 8819   7.362   4.346   4.639
 1919WAT      O 8820   7.374   4.114   5.039
 1919WAT     H1 8821   7.285   4.110   5.073
 1919WAT     H2 8822   7.428   4.133   5.116
 1920WAT      O 8823   7.236   4.105   3.789
 1920WAT     H1 8824   7.146   4.131   3.771
 1920WAT     H2 8825   7.285   4.132   3.711
 1921WAT      O 8826   7.491   4.011   3.580
 1921WAT     H1 8827   7.562   3.968   3.531
 1921WAT     H2 8828   7.419   4.017   3.517
 1922WAT      O 8829   7.455   3.616   3.484
 1922WAT     H1 8830   7.528   3.670   3.516
 1922WAT     H2 8831   7.483   3.589   3.396
 1923WAT      O 8832   7.424   3.541   4.474
 1923WAT     H1 8833   7.489   3.486   4.430
 1923WAT     H2 8834   7.466   3.566   4.556
 1924WAT      O 8835   7.400   3.557   4.748
 1924WAT     H1 8836   7.365   3.602   4.825
 1924WAT     H2 8837   7.367   3.467   4.757
 1925WAT      O 8838   7.560   4.874   5.165
 1925WAT     H1 8839   7.556   4.837   5.253
 1925WAT     H2 8840   7.573   4.968   5.179
 1926WAT      O 8841   7.930   5.029   4.725
 1926WAT     H1 8842   7.906   5.056   4.636
 1926WAT     H2 8843   8.024   5.046   4.730
 1927WAT      O 8844   8.151   3.676   5.101
 1927WAT     H1 8845   8.145   3.735   5.175
 1927WAT     H2 8846   8.245   3.665   5.086
 1928WAT      O 8847   8.415   3.641   5.064
 1928WAT     H1 8848   8.476   3.673   4.998
 1928WAT     H2 8849   8.469   3.593   5.126
 1929WAT      O 8850   7.467   3.509   5.076
 1929WAT     H1 8851   7.522   3.491   4.999
 1929WAT     H2 8852   7.473   3.430   5.129
 1930WAT      O 8853   7.544   5.168   4.877
 1930WAT     H1 8854   7.485   5.155   4.951
 1930WAT     H2 8855   7.543   5.085   4.830
 1931WAT      O 8856   8.489   3.498   4.697
 1931WAT     H1 8857   8.401   3.531   4.677
 1931WAT     H2 8858   8.478   3.450   4.780
 1932WAT      O 8859   7.507   4.905   4.772
 1932WAT     H1 8860   7.435   4.843   4.765
 1932WAT     H2 8861   7.513   4.944   4.685
 1933WAT      O 8862   7.868   5.126   4.450
 1933WAT     H1 8863   7.919   5.065   4.398
 1933WAT     H2 8864   7.933   5.177   4.500
 1934WAT      O 8865   8.142   5.216   4.533
 1934WAT     H1 8866   8.171   5.190   4.445
 1934WAT     H2 8867   8.193   5.160   4.592
 1935WAT      O 8868   8.264   3.589   4.591
 1935WAT     H1 8869   8.185   3.637   4.619
 1935WAT     H2 8870   8.234   3.499   4.580
 1936WAT      O 8871   7.336   5.237   4.093
 1936WAT     H1 8872   7.319   5.173   4.163
 1936WAT     H2 8873   7.249   5.257   4.058
 1937WAT      O 8874   7.398   3.620   3.843
 1937WAT     H1 8875   7.474   3.631   3.786
 1937WAT     H2 8876   7.352   3.704   3.839
 1938WAT      O 8877   8.052   3.831   4.142
 1938WAT     H1 8878   7.971   3.794   4.108
 1938WAT     H2 8879   8.103   3.756   4.172
 1939WAT      O 8880   8.502   3.498   4.266
 1939WAT     H1 8881   8.563   3.555   4.314
 1939WAT     H2 8882   8.428   3.554   4.244
 1940WAT      O 8883   7.496   5.106   3.837
 1940WAT     H1 8884   7.444   5.144   3.767
 1940WAT     H2 8885   7.489   5.169   3.909
 1941WAT      O 8886   7.635   3.673   3.697
 1941WAT     H1 8887   7.688   3.594   3.684
[truncated: 2,118,767 more chars]
