# Supplementary material for: Broadening the Scope of Binding Free Energy Calculations Using a Separated Topologies Approach
Source: J Chem Theory Comput. 2023 Jul 24;19(15):5058–76. doi: 10.1021/acs.jctc.3c00282 (PMC10413862; doi:10.1021/acs.jctc.3c00282)
Supplement: Supplementary file 2 — ct3c00282_si_002.zip [file ct3c00282_si_002.zip › SI_paper/ERa/input_atm/2d/complex.pdb]

CRYST1   87.721   87.922   87.672  90.00  90.00  90.00 P 1            
ATOM      1  N   LEU     1      49.817  66.894  49.238  0.00  0.00           N  
ATOM      2  H1  LEU     1      49.141  66.226  48.897  0.00  0.00           H  
ATOM      3  H2  LEU     1      49.431  67.823  49.144  0.00  0.00           H  
ATOM      4  H3  LEU     1      50.161  66.579  50.134  0.00  0.00           H  
ATOM      5  CA  LEU     1      50.987  66.864  48.338  0.00  0.00           C  
ATOM      6  HA  LEU     1      51.131  67.850  47.897  0.00  0.00           H  
ATOM      7  CB  LEU     1      52.275  66.471  49.102  0.00  0.00           C  
ATOM      8  HB2 LEU     1      53.056  66.746  48.393  0.00  0.00           H  
ATOM      9  HB3 LEU     1      52.350  67.101  49.988  0.00  0.00           H  
ATOM     10  CG  LEU     1      52.446  64.983  49.508  0.00  0.00           C  
ATOM     11  HG  LEU     1      52.282  64.352  48.634  0.00  0.00           H  
ATOM     12  CD1 LEU     1      53.862  64.745  50.052  0.00  0.00           C  
ATOM     13 HD11 LEU     1      54.027  65.376  50.926  0.00  0.00           H  
ATOM     14 HD12 LEU     1      53.972  63.698  50.334  0.00  0.00           H  
ATOM     15 HD13 LEU     1      54.594  64.992  49.282  0.00  0.00           H  
ATOM     16  CD2 LEU     1      51.400  64.495  50.527  0.00  0.00           C  
ATOM     17 HD21 LEU     1      50.401  64.603  50.104  0.00  0.00           H  
ATOM     18 HD22 LEU     1      51.583  63.448  50.763  0.00  0.00           H  
ATOM     19 HD23 LEU     1      51.474  65.091  51.438  0.00  0.00           H  
ATOM     20  C   LEU     1      50.774  65.984  47.096  0.00  0.00           C  
ATOM     21  O   LEU     1      51.358  66.268  46.052  0.00  0.00           O  
ATOM     22  N   ALA     2      49.932  64.939  47.188  0.00  0.00           N  
ATOM     23  H   ALA     2      49.479  64.808  48.082  0.00  0.00           H  
ATOM     24  CA  ALA     2      49.641  63.983  46.115  0.00  0.00           C  
ATOM     25  HA  ALA     2      50.570  63.546  45.751  0.00  0.00           H  
ATOM     26  CB  ALA     2      48.773  62.866  46.707  0.00  0.00           C  
ATOM     27  HB1 ALA     2      47.835  63.287  47.069  0.00  0.00           H  
ATOM     28  HB2 ALA     2      48.565  62.121  45.940  0.00  0.00           H  
ATOM     29  HB3 ALA     2      49.303  62.395  47.536  0.00  0.00           H  
ATOM     30  C   ALA     2      48.904  64.607  44.916  0.00  0.00           C  
ATOM     31  O   ALA     2      48.990  64.090  43.802  0.00  0.00           O  
ATOM     32  N   LEU     3      48.213  65.733  45.148  0.00  0.00           N  
ATOM     33  H   LEU     3      48.231  66.064  46.102  0.00  0.00           H  
ATOM     34  CA  LEU     3      47.470  66.508  44.161  0.00  0.00           C  
ATOM     35  HA  LEU     3      46.983  65.855  43.438  0.00  0.00           H  
ATOM     36  CB  LEU     3      46.383  67.318  44.905  0.00  0.00           C  
ATOM     37  HB2 LEU     3      46.955  67.955  45.580  0.00  0.00           H  
ATOM     38  HB3 LEU     3      45.837  67.939  44.196  0.00  0.00           H  
ATOM     39  CG  LEU     3      45.383  66.469  45.722  0.00  0.00           C  
ATOM     40  HG  LEU     3      45.933  65.878  46.453  0.00  0.00           H  
ATOM     41  CD1 LEU     3      44.377  67.373  46.448  0.00  0.00           C  
ATOM     42 HD11 LEU     3      43.824  67.964  45.718  0.00  0.00           H  
ATOM     43 HD12 LEU     3      43.680  66.759  47.018  0.00  0.00           H  
ATOM     44 HD13 LEU     3      44.910  68.040  47.126  0.00  0.00           H  
ATOM     45  CD2 LEU     3      44.651  65.439  44.849  0.00  0.00           C  
ATOM     46 HD21 LEU     3      45.378  64.764  44.396  0.00  0.00           H  
ATOM     47 HD22 LEU     3      43.959  64.865  45.464  0.00  0.00           H  
ATOM     48 HD23 LEU     3      44.098  65.954  44.064  0.00  0.00           H  
ATOM     49  C   LEU     3      48.360  67.503  43.391  0.00  0.00           C  
ATOM     50  O   LEU     3      47.875  68.115  42.442  0.00  0.00           O  
ATOM     51  N   SER     4      49.645  67.657  43.765  0.00  0.00           N  
ATOM     52  H   SER     4      49.931  67.197  44.618  0.00  0.00           H  
ATOM     53  CA  SER     4      50.627  68.485  43.058  0.00  0.00           C  
ATOM     54  HA  SER     4      50.124  69.215  42.424  0.00  0.00           H  
ATOM     55  CB  SER     4      51.491  69.243  44.097  0.00  0.00           C  
ATOM     56  HB2 SER     4      51.936  70.093  43.580  0.00  0.00           H  
ATOM     57  HB3 SER     4      50.813  69.603  44.871  0.00  0.00           H  
ATOM     58  OG  SER     4      52.512  68.463  44.689  0.00  0.00           O  
ATOM     59  HG  SER     4      53.001  69.000  45.317  0.00  0.00           H  
ATOM     60  C   SER     4      51.517  67.653  42.113  0.00  0.00           C  
ATOM     61  O   SER     4      52.267  68.240  41.332  0.00  0.00           O  
ATOM     62  N   LEU     5      51.425  66.309  42.151  0.00  0.00           N  
ATOM     63  H   LEU     5      50.779  65.911  42.819  0.00  0.00           H  
ATOM     64  CA  LEU     5      52.172  65.399  41.283  0.00  0.00           C  
ATOM     65  HA  LEU     5      53.236  65.635  41.328  0.00  0.00           H  
ATOM     66  CB  LEU     5      51.970  63.932  41.737  0.00  0.00           C  
ATOM     67  HB2 LEU     5      50.888  63.805  41.693  0.00  0.00           H  
ATOM     68  HB3 LEU     5      52.442  63.271  41.010  0.00  0.00           H  
ATOM     69  CG  LEU     5      52.472  63.580  43.153  0.00  0.00           C  
ATOM     70  HG  LEU     5      52.021  64.265  43.873  0.00  0.00           H  
ATOM     71  CD1 LEU     5      52.085  62.136  43.509  0.00  0.00           C  
ATOM     72 HD11 LEU     5      52.535  61.451  42.791  0.00  0.00           H  
ATOM     73 HD12 LEU     5      52.445  61.899  44.511  0.00  0.00           H  
ATOM     74 HD13 LEU     5      51.000  62.032  43.479  0.00  0.00           H  
ATOM     75  CD2 LEU     5      53.988  63.781  43.319  0.00  0.00           C  
ATOM     76 HD21 LEU     5      54.240  64.824  43.128  0.00  0.00           H  
ATOM     77 HD22 LEU     5      54.281  63.517  44.336  0.00  0.00           H  
ATOM     78 HD23 LEU     5      54.519  63.143  42.612  0.00  0.00           H  
ATOM     79  C   LEU     5      51.668  65.516  39.839  0.00  0.00           C  
ATOM     80  O   LEU     5      50.462  65.571  39.606  0.00  0.00           O  
ATOM     81  N   THR     6      52.590  65.504  38.868  0.00  0.00           N  
ATOM     82  H   THR     6      53.554  65.624  39.146  0.00  0.00           H  
ATOM     83  CA  THR     6      52.289  65.373  37.439  0.00  0.00           C  
ATOM     84  HA  THR     6      51.456  65.988  37.099  0.00  0.00           H  
ATOM     85  CB  THR     6      53.548  65.739  36.607  0.00  0.00           C  
ATOM     86  HB  THR     6      53.278  65.649  35.555  0.00  0.00           H  
ATOM     87  CG2 THR     6      54.079  67.154  36.880  0.00  0.00           C  
ATOM     88 HG21 THR     6      54.349  67.245  37.932  0.00  0.00           H  
ATOM     89 HG22 THR     6      54.959  67.338  36.263  0.00  0.00           H  
ATOM     90 HG23 THR     6      53.308  67.886  36.639  0.00  0.00           H  
ATOM     91  OG1 THR     6      54.595  64.803  36.775  0.00  0.00           O  
ATOM     92  HG1 THR     6      55.349  65.068  36.244  0.00  0.00           H  
ATOM     93  C   THR     6      51.826  63.935  37.130  0.00  0.00           C  
ATOM     94  O   THR     6      51.938  63.042  37.971  0.00  0.00           O  
ATOM     95  N   ALA     7      51.310  63.705  35.913  0.00  0.00           N  
ATOM     96  H   ALA     7      51.186  64.496  35.297  0.00  0.00           H  
ATOM     97  CA  ALA     7      50.866  62.390  35.450  0.00  0.00           C  
ATOM     98  HA  ALA     7      50.117  62.010  36.144  0.00  0.00           H  
ATOM     99  CB  ALA     7      50.220  62.549  34.073  0.00  0.00           C  
ATOM    100  HB1 ALA     7      50.961  62.921  33.364  0.00  0.00           H  
ATOM    101  HB2 ALA     7      49.847  61.583  33.733  0.00  0.00           H  
ATOM    102  HB3 ALA     7      49.393  63.255  34.138  0.00  0.00           H  
ATOM    103  C   ALA     7      52.008  61.359  35.393  0.00  0.00           C  
ATOM    104  O   ALA     7      51.804  60.215  35.789  0.00  0.00           O  
ATOM    105  N   ASP     8      53.219  61.773  34.983  0.00  0.00           N  
ATOM    106  H   ASP     8      53.285  62.715  34.624  0.00  0.00           H  
ATOM    107  CA  ASP     8      54.426  60.940  34.976  0.00  0.00           C  
ATOM    108  HA  ASP     8      54.219  59.986  34.493  0.00  0.00           H  
ATOM    109  CB  ASP     8      55.555  61.654  34.200  0.00  0.00           C  
ATOM    110  HB2 ASP     8      55.726  62.619  34.676  0.00  0.00           H  
ATOM    111  HB3 ASP     8      56.456  61.045  34.280  0.00  0.00           H  
ATOM    112  CG  ASP     8      55.213  61.866  32.725  0.00  0.00           C  
ATOM    113  OD1 ASP     8      55.013  60.840  32.040  0.00  0.00           O  
ATOM    114  OD2 ASP     8      55.158  63.041  32.300  0.00  0.00           O  
ATOM    115  C   ASP     8      54.921  60.595  36.392  0.00  0.00           C  
ATOM    116  O   ASP     8      55.391  59.478  36.600  0.00  0.00           O  
ATOM    117  N   GLN     9      54.770  61.512  37.364  0.00  0.00           N  
ATOM    118  H   GLN     9      54.389  62.409  37.096  0.00  0.00           H  
ATOM    119  CA  GLN     9      55.114  61.297  38.774  0.00  0.00           C  
ATOM    120  HA  GLN     9      56.092  60.823  38.859  0.00  0.00           H  
ATOM    121  CB  GLN     9      55.161  62.655  39.497  0.00  0.00           C  
ATOM    122  HB2 GLN     9      54.285  63.224  39.184  0.00  0.00           H  
ATOM    123  HB3 GLN     9      55.103  62.459  40.567  0.00  0.00           H  
ATOM    124  CG  GLN     9      56.435  63.463  39.192  0.00  0.00           C  
ATOM    125  HG2 GLN     9      57.296  62.922  39.583  0.00  0.00           H  
ATOM    126  HG3 GLN     9      56.537  63.575  38.112  0.00  0.00           H  
ATOM    127  CD  GLN     9      56.400  64.855  39.827  0.00  0.00           C  
ATOM    128  OE1 GLN     9      55.381  65.540  39.781  0.00  0.00           O  
ATOM    129  NE2 GLN     9      57.514  65.284  40.419  0.00  0.00           N  
ATOM    130 HE21 GLN     9      57.533  66.197  40.851  0.00  0.00           H  
ATOM    131 HE22 GLN     9      58.333  64.694  40.434  0.00  0.00           H  
ATOM    132  C   GLN     9      54.082  60.410  39.492  0.00  0.00           C  
ATOM    133  O   GLN     9      54.464  59.635  40.369  0.00  0.00           O  
ATOM    134  N   MET    10      52.797  60.493  39.099  0.00  0.00           N  
ATOM    135  H   MET    10      52.582  61.230  38.442  0.00  0.00           H  
ATOM    136  CA  MET    10      51.703  59.646  39.574  0.00  0.00           C  
ATOM    137  HA  MET    10      51.655  59.658  40.663  0.00  0.00           H  
ATOM    138  CB  MET    10      50.365  60.188  39.015  0.00  0.00           C  
ATOM    139  HB2 MET    10      50.330  61.249  39.260  0.00  0.00           H  
ATOM    140  HB3 MET    10      50.407  60.066  37.932  0.00  0.00           H  
ATOM    141  CG  MET    10      49.105  59.494  39.562  0.00  0.00           C  
ATOM    142  HG2 MET    10      48.276  59.777  38.914  0.00  0.00           H  
ATOM    143  HG3 MET    10      49.272  58.419  39.489  0.00  0.00           H  
ATOM    144  SD  MET    10      48.695  59.918  41.276  0.00  0.00           S  
ATOM    145  CE  MET    10      48.604  58.260  41.987  0.00  0.00           C  
ATOM    146  HE1 MET    10      49.565  57.760  41.871  0.00  0.00           H  
ATOM    147  HE2 MET    10      48.359  58.331  43.047  0.00  0.00           H  
ATOM    148  HE3 MET    10      47.832  57.686  41.474  0.00  0.00           H  
ATOM    149  C   MET    10      51.940  58.189  39.141  0.00  0.00           C  
ATOM    150  O   MET    10      51.906  57.303  39.991  0.00  0.00           O  
ATOM    151  N   VAL    11      52.248  57.956  37.850  0.00  0.00           N  
ATOM    152  H   VAL    11      52.147  58.742  37.224  0.00  0.00           H  
ATOM    153  CA  VAL    11      52.611  56.653  37.280  0.00  0.00           C  
ATOM    154  HA  VAL    11      51.864  55.888  37.495  0.00  0.00           H  
ATOM    155  CB  VAL    11      52.772  56.772  35.737  0.00  0.00           C  
ATOM    156  HB  VAL    11      53.395  57.648  35.550  0.00  0.00           H  
ATOM    157  CG1 VAL    11      53.404  55.539  35.062  0.00  0.00           C  
ATOM    158 HG11 VAL    11      52.782  54.663  35.248  0.00  0.00           H  
ATOM    159 HG12 VAL    11      53.477  55.711  33.988  0.00  0.00           H  
ATOM    160 HG13 VAL    11      54.400  55.370  35.471  0.00  0.00           H  
ATOM    161  CG2 VAL    11      51.421  57.040  35.070  0.00  0.00           C  
ATOM    162 HG21 VAL    11      51.006  57.972  35.454  0.00  0.00           H  
ATOM    163 HG22 VAL    11      51.557  57.120  33.992  0.00  0.00           H  
ATOM    164 HG23 VAL    11      50.737  56.220  35.291  0.00  0.00           H  
ATOM    165  C   VAL    11      53.869  56.068  37.942  0.00  0.00           C  
ATOM    166  O   VAL    11      53.862  54.889  38.289  0.00  0.00           O  
ATOM    167  N   SER    12      54.917  56.888  38.148  0.00  0.00           N  
ATOM    168  H   SER    12      54.823  57.838  37.818  0.00  0.00           H  
ATOM    169  CA  SER    12      56.184  56.488  38.764  0.00  0.00           C  
ATOM    170  HA  SER    12      56.627  55.666  38.203  0.00  0.00           H  
ATOM    171  CB  SER    12      57.172  57.671  38.767  0.00  0.00           C  
ATOM    172  HB2 SER    12      56.657  58.557  39.140  0.00  0.00           H  
ATOM    173  HB3 SER    12      58.005  57.431  39.427  0.00  0.00           H  
ATOM    174  OG  SER    12      57.661  57.925  37.467  0.00  0.00           O  
ATOM    175  HG  SER    12      58.273  58.664  37.494  0.00  0.00           H  
ATOM    176  C   SER    12      55.992  55.975  40.197  0.00  0.00           C  
ATOM    177  O   SER    12      56.476  54.894  40.521  0.00  0.00           O  
ATOM    178  N   ALA    13      55.229  56.713  41.023  0.00  0.00           N  
ATOM    179  H   ALA    13      54.879  57.584  40.653  0.00  0.00           H  
ATOM    180  CA  ALA    13      54.913  56.372  42.410  0.00  0.00           C  
ATOM    181  HA  ALA    13      55.846  56.257  42.962  0.00  0.00           H  
ATOM    182  CB  ALA    13      54.113  57.526  43.034  0.00  0.00           C  
ATOM    183  HB1 ALA    13      53.171  57.648  42.498  0.00  0.00           H  
ATOM    184  HB2 ALA    13      53.908  57.303  44.082  0.00  0.00           H  
ATOM    185  HB3 ALA    13      54.691  58.447  42.966  0.00  0.00           H  
ATOM    186  C   ALA    13      54.124  55.060  42.547  0.00  0.00           C  
ATOM    187  O   ALA    13      54.398  54.292  43.467  0.00  0.00           O  
ATOM    188  N   LEU    14      53.190  54.786  41.620  0.00  0.00           N  
ATOM    189  H   LEU    14      53.057  55.461  40.880  0.00  0.00           H  
ATOM    190  CA  LEU    14      52.360  53.584  41.618  0.00  0.00           C  
ATOM    191  HA  LEU    14      52.019  53.355  42.627  0.00  0.00           H  
ATOM    192  CB  LEU    14      51.128  53.820  40.724  0.00  0.00           C  
ATOM    193  HB2 LEU    14      51.574  54.201  39.806  0.00  0.00           H  
ATOM    194  HB3 LEU    14      50.626  52.874  40.518  0.00  0.00           H  
ATOM    195  CG  LEU    14      50.105  54.837  41.259  0.00  0.00           C  
ATOM    196  HG  LEU    14      50.585  55.810  41.371  0.00  0.00           H  
ATOM    197  CD1 LEU    14      48.931  54.955  40.275  0.00  0.00           C  
ATOM    198 HD11 LEU    14      48.450  53.983  40.164  0.00  0.00           H  
ATOM    199 HD12 LEU    14      48.208  55.677  40.656  0.00  0.00           H  
ATOM    200 HD13 LEU    14      49.301  55.290  39.306  0.00  0.00           H  
ATOM    201  CD2 LEU    14      49.625  54.502  42.679  0.00  0.00           C  
ATOM    202 HD21 LEU    14      50.477  54.495  43.359  0.00  0.00           H  
ATOM    203 HD22 LEU    14      48.906  55.252  43.006  0.00  0.00           H  
ATOM    204 HD23 LEU    14      49.152  53.520  42.680  0.00  0.00           H  
ATOM    205  C   LEU    14      53.096  52.344  41.086  0.00  0.00           C  
ATOM    206  O   LEU    14      52.833  51.246  41.578  0.00  0.00           O  
ATOM    207  N   LEU    15      54.029  52.502  40.130  0.00  0.00           N  
ATOM    208  H   LEU    15      54.143  53.424  39.733  0.00  0.00           H  
ATOM    209  CA  LEU    15      54.880  51.420  39.627  0.00  0.00           C  
ATOM    210  HA  LEU    15      54.272  50.546  39.393  0.00  0.00           H  
ATOM    211  CB  LEU    15      55.608  51.872  38.342  0.00  0.00           C  
ATOM    212  HB2 LEU    15      55.993  52.860  38.595  0.00  0.00           H  
ATOM    213  HB3 LEU    15      56.441  51.196  38.144  0.00  0.00           H  
ATOM    214  CG  LEU    15      54.719  51.974  37.083  0.00  0.00           C  
ATOM    215  HG  LEU    15      53.815  52.536  37.323  0.00  0.00           H  
ATOM    216  CD1 LEU    15      55.487  52.693  35.964  0.00  0.00           C  
ATOM    217 HD11 LEU    15      56.390  52.132  35.723  0.00  0.00           H  
ATOM    218 HD12 LEU    15      54.857  52.764  35.077  0.00  0.00           H  
ATOM    219 HD13 LEU    15      55.760  53.695  36.295  0.00  0.00           H  
ATOM    220  CD2 LEU    15      54.214  50.607  36.591  0.00  0.00           C  
ATOM    221 HD21 LEU    15      53.624  50.133  37.375  0.00  0.00           H  
ATOM    222 HD22 LEU    15      53.595  50.745  35.704  0.00  0.00           H  
ATOM    223 HD23 LEU    15      55.065  49.973  36.343  0.00  0.00           H  
ATOM    224  C   LEU    15      55.931  51.009  40.671  0.00  0.00           C  
ATOM    225  O   LEU    15      56.188  49.817  40.829  0.00  0.00           O  
ATOM    226  N   ASP    16      56.486  51.979  41.421  0.00  0.00           N  
ATOM    227  H   ASP    16      56.269  52.931  41.165  0.00  0.00           H  
ATOM    228  CA  ASP    16      57.385  51.753  42.556  0.00  0.00           C  
ATOM    229  HA  ASP    16      58.188  51.076  42.261  0.00  0.00           H  
ATOM    230  CB  ASP    16      58.011  53.089  43.028  0.00  0.00           C  
ATOM    231  HB2 ASP    16      57.191  53.807  43.074  0.00  0.00           H  
ATOM    232  HB3 ASP    16      58.400  52.919  44.031  0.00  0.00           H  
ATOM    233  CG  ASP    16      59.127  53.645  42.135  0.00  0.00           C  
ATOM    234  OD1 ASP    16      59.025  53.516  40.896  0.00  0.00           O  
ATOM    235  OD2 ASP    16      60.084  54.191  42.726  0.00  0.00           O  
ATOM    236  C   ASP    16      56.660  51.109  43.751  0.00  0.00           C  
ATOM    237  O   ASP    16      57.275  50.330  44.480  0.00  0.00           O  
ATOM    238  N   ALA    17      55.365  51.412  43.949  0.00  0.00           N  
ATOM    239  H   ALA    17      54.933  52.022  43.268  0.00  0.00           H  
ATOM    240  CA  ALA    17      54.547  50.923  45.059  0.00  0.00           C  
ATOM    241  HA  ALA    17      55.082  51.085  45.994  0.00  0.00           H  
ATOM    242  CB  ALA    17      53.232  51.720  45.101  0.00  0.00           C  
ATOM    243  HB1 ALA    17      52.680  51.561  44.174  0.00  0.00           H  
ATOM    244  HB2 ALA    17      52.629  51.383  45.944  0.00  0.00           H  
ATOM    245  HB3 ALA    17      53.454  52.782  45.213  0.00  0.00           H  
ATOM    246  C   ALA    17      54.176  49.437  44.949  0.00  0.00           C  
ATOM    247  O   ALA    17      53.784  48.866  45.967  0.00  0.00           O  
ATOM    248  N   GLU    18      54.276  48.829  43.748  0.00  0.00           N  
ATOM    249  H   GLU    18      54.654  49.401  43.006  0.00  0.00           H  
ATOM    250  CA  GLU    18      53.812  47.477  43.418  0.00  0.00           C  
ATOM    251  HA  GLU    18      52.726  47.429  43.496  0.00  0.00           H  
ATOM    252  CB  GLU    18      54.222  47.107  41.971  0.00  0.00           C  
ATOM    253  HB2 GLU    18      55.222  47.510  41.812  0.00  0.00           H  
ATOM    254  HB3 GLU    18      54.258  46.018  41.921  0.00  0.00           H  
ATOM    255  CG  GLU    18      53.274  47.639  40.879  0.00  0.00           C  
ATOM    256  HG2 GLU    18      53.221  48.728  40.914  0.00  0.00           H  
ATOM    257  HG3 GLU    18      53.711  47.328  39.930  0.00  0.00           H  
ATOM    258  CD  GLU    18      51.866  47.056  41.007  0.00  0.00           C  
ATOM    259  OE1 GLU    18      51.695  45.866  40.664  0.00  0.00           O  
ATOM    260  OE2 GLU    18      50.987  47.794  41.505  0.00  0.00           O  
ATOM    261  C   GLU    18      54.305  46.402  44.405  0.00  0.00           C  
ATOM    262  O   GLU    18      55.499  46.379  44.714  0.00  0.00           O  
ATOM    263  N   PRO    19      53.417  45.507  44.899  0.00  0.00           N  
ATOM    264  CD  PRO    19      51.989  45.426  44.571  0.00  0.00           C  
ATOM    265  HD2 PRO    19      51.893  45.342  43.489  0.00  0.00           H  
ATOM    266  HD3 PRO    19      51.510  46.344  44.908  0.00  0.00           H  
ATOM    267  CG  PRO    19      51.464  44.191  45.305  0.00  0.00           C  
ATOM    268  HG2 PRO    19      51.465  43.323  44.646  0.00  0.00           H  
ATOM    269  HG3 PRO    19      50.454  44.364  45.675  0.00  0.00           H  
ATOM    270  CB  PRO    19      52.439  44.017  46.454  0.00  0.00           C  
ATOM    271  HB2 PRO    19      52.485  42.959  46.713  0.00  0.00           H  
ATOM    272  HB3 PRO    19      52.207  44.599  47.346  0.00  0.00           H  
ATOM    273  CA  PRO    19      53.784  44.470  45.867  0.00  0.00           C  
ATOM    274  HA  PRO    19      54.444  44.908  46.615  0.00  0.00           H  
ATOM    275  C   PRO    19      54.502  43.291  45.176  0.00  0.00           C  
ATOM    276  O   PRO    19      54.394  43.139  43.956  0.00  0.00           O  
ATOM    277  N   PRO    20      55.201  42.429  45.941  0.00  0.00           N  
ATOM    278  CD  PRO    20      55.421  42.548  47.384  0.00  0.00           C  
ATOM    279  HD2 PRO    20      54.450  42.644  47.869  0.00  0.00           H  
ATOM    280  HD3 PRO    20      56.007  43.448  47.565  0.00  0.00           H  
ATOM    281  CG  PRO    20      56.162  41.277  47.799  0.00  0.00           C  
ATOM    282  HG2 PRO    20      55.462  40.544  48.200  0.00  0.00           H  
ATOM    283  HG3 PRO    20      56.917  41.507  48.551  0.00  0.00           H  
ATOM    284  CB  PRO    20      56.808  40.783  46.513  0.00  0.00           C  
ATOM    285  HB2 PRO    20      56.863  39.694  46.543  0.00  0.00           H  
ATOM    286  HB3 PRO    20      57.802  41.190  46.329  0.00  0.00           H  
ATOM    287  CA  PRO    20      55.845  41.227  45.403  0.00  0.00           C  
ATOM    288  HA  PRO    20      56.375  41.496  44.489  0.00  0.00           H  
ATOM    289  C   PRO    20      54.812  40.131  45.091  0.00  0.00           C  
ATOM    290  O   PRO    20      53.774  40.034  45.748  0.00  0.00           O  
ATOM    291  N   ILE    21      55.127  39.292  44.093  0.00  0.00           N  
ATOM    292  H   ILE    21      55.949  39.511  43.548  0.00  0.00           H  
ATOM    293  CA  ILE    21      54.359  38.099  43.741  0.00  0.00           C  
ATOM    294  HA  ILE    21      53.288  38.235  43.891  0.00  0.00           H  
ATOM    295  CB  ILE    21      54.632  37.725  42.253  0.00  0.00           C  
ATOM    296  HB  ILE    21      55.711  37.670  42.110  0.00  0.00           H  
ATOM    297  CG2 ILE    21      53.991  36.376  41.859  0.00  0.00           C  
ATOM    298 HG21 ILE    21      52.912  36.430  42.000  0.00  0.00           H  
ATOM    299 HG22 ILE    21      54.211  36.161  40.813  0.00  0.00           H  
ATOM    300 HG23 ILE    21      54.400  35.583  42.485  0.00  0.00           H  
ATOM    301  CG1 ILE    21      54.135  38.849  41.309  0.00  0.00           C  
ATOM    302 HG12 ILE    21      53.056  38.920  41.447  0.00  0.00           H  
ATOM    303 HG13 ILE    21      54.606  39.773  41.645  0.00  0.00           H  
ATOM    304  CD1 ILE    21      54.446  38.627  39.822  0.00  0.00           C  
ATOM    305 HD11 ILE    21      53.974  37.704  39.485  0.00  0.00           H  
ATOM    306 HD12 ILE    21      54.060  39.465  39.241  0.00  0.00           H  
ATOM    307 HD13 ILE    21      55.525  38.556  39.683  0.00  0.00           H  
ATOM    308  C   ILE    21      54.830  36.990  44.697  0.00  0.00           C  
ATOM    309  O   ILE    21      55.977  36.546  44.626  0.00  0.00           O  
ATOM    310  N   LEU    22      53.932  36.571  45.601  0.00  0.00           N  
ATOM    311  H   LEU    22      53.010  36.981  45.562  0.00  0.00           H  
ATOM    312  CA  LEU    22      54.194  35.549  46.610  0.00  0.00           C  
ATOM    313  HA  LEU    22      55.230  35.606  46.943  0.00  0.00           H  
ATOM    314  CB  LEU    22      53.269  35.773  47.828  0.00  0.00           C  
ATOM    315  HB2 LEU    22      52.266  35.661  47.416  0.00  0.00           H  
ATOM    316  HB3 LEU    22      53.453  34.983  48.556  0.00  0.00           H  
ATOM    317  CG  LEU    22      53.392  37.151  48.519  0.00  0.00           C  
ATOM    318  HG  LEU    22      53.001  37.921  47.854  0.00  0.00           H  
ATOM    319  CD1 LEU    22      52.595  37.154  49.829  0.00  0.00           C  
ATOM    320 HD11 LEU    22      52.985  36.384  50.495  0.00  0.00           H  
ATOM    321 HD12 LEU    22      52.687  38.129  50.308  0.00  0.00           H  
ATOM    322 HD13 LEU    22      51.544  36.952  49.616  0.00  0.00           H  
ATOM    323  CD2 LEU    22      54.844  37.573  48.798  0.00  0.00           C  
ATOM    324 HD21 LEU    22      55.393  37.631  47.859  0.00  0.00           H  
ATOM    325 HD22 LEU    22      54.852  38.549  49.284  0.00  0.00           H  
ATOM    326 HD23 LEU    22      55.318  36.840  49.451  0.00  0.00           H  
ATOM    327  C   LEU    22      53.898  34.154  46.043  0.00  0.00           C  
ATOM    328  O   LEU    22      53.094  33.988  45.124  0.00  0.00           O  
ATOM    329  N   TYR    23      54.562  33.148  46.627  0.00  0.00           N  
ATOM    330  H   TYR    23      55.216  33.405  47.353  0.00  0.00           H  
ATOM    331  CA  TYR    23      54.402  31.736  46.311  0.00  0.00           C  
ATOM    332  HA  TYR    23      54.049  31.608  45.288  0.00  0.00           H  
ATOM    333  CB  TYR    23      55.772  31.041  46.450  0.00  0.00           C  
ATOM    334  HB2 TYR    23      56.256  31.484  47.320  0.00  0.00           H  
ATOM    335  HB3 TYR    23      55.619  29.976  46.623  0.00  0.00           H  
ATOM    336  CG  TYR    23      56.654  31.234  45.227  0.00  0.00           C  
ATOM    337  CD1 TYR    23      57.192  32.503  44.920  0.00  0.00           C  
ATOM    338  HD1 TYR    23      57.020  33.340  45.596  0.00  0.00           H  
ATOM    339  CE1 TYR    23      57.948  32.688  43.747  0.00  0.00           C  
ATOM    340  HE1 TYR    23      58.363  33.670  43.516  0.00  0.00           H  
ATOM    341  CZ  TYR    23      58.177  31.603  42.879  0.00  0.00           C  
ATOM    342  OH  TYR    23      58.880  31.785  41.724  0.00  0.00           O  
ATOM    343  HH  TYR    23      59.171  32.692  41.600  0.00  0.00           H  
ATOM    344  CE2 TYR    23      57.671  30.329  43.197  0.00  0.00           C  
ATOM    345  HE2 TYR    23      57.867  29.484  42.537  0.00  0.00           H  
ATOM    346  CD2 TYR    23      56.910  30.146  44.366  0.00  0.00           C  
ATOM    347  HD2 TYR    23      56.516  29.160  44.612  0.00  0.00           H  
ATOM    348  C   TYR    23      53.412  31.104  47.294  0.00  0.00           C  
ATOM    349  O   TYR    23      53.349  31.496  48.459  0.00  0.00           O  
ATOM    350  N   SER    24      52.663  30.093  46.827  0.00  0.00           N  
ATOM    351  H   SER    24      52.664  29.949  45.827  0.00  0.00           H  
ATOM    352  CA  SER    24      51.848  29.205  47.653  0.00  0.00           C  
ATOM    353  HA  SER    24      51.233  29.776  48.348  0.00  0.00           H  
ATOM    354  CB  SER    24      50.920  28.395  46.724  0.00  0.00           C  
ATOM    355  HB2 SER    24      50.292  29.096  46.175  0.00  0.00           H  
ATOM    356  HB3 SER    24      51.541  27.837  46.023  0.00  0.00           H  
ATOM    357  OG  SER    24      50.103  27.496  47.448  0.00  0.00           O  
ATOM    358  HG  SER    24      49.542  27.012  46.838  0.00  0.00           H  
ATOM    359  C   SER    24      52.784  28.272  48.444  0.00  0.00           C  
ATOM    360  O   SER    24      53.798  27.825  47.907  0.00  0.00           O  
ATOM    361  N   GLU    25      52.470  28.010  49.720  0.00  0.00           N  
ATOM    362  H   GLU    25      51.606  28.382  50.088  0.00  0.00           H  
ATOM    363  CA  GLU    25      53.342  27.262  50.622  0.00  0.00           C  
ATOM    364  HA  GLU    25      54.320  27.108  50.166  0.00  0.00           H  
ATOM    365  CB  GLU    25      53.528  28.062  51.929  0.00  0.00           C  
ATOM    366  HB2 GLU    25      52.572  28.521  52.179  0.00  0.00           H  
ATOM    367  HB3 GLU    25      53.811  27.360  52.714  0.00  0.00           H  
ATOM    368  CG  GLU    25      54.609  29.159  51.807  0.00  0.00           C  
ATOM    369  HG2 GLU    25      54.335  29.843  51.003  0.00  0.00           H  
ATOM    370  HG3 GLU    25      54.615  29.697  52.756  0.00  0.00           H  
ATOM    371  CD  GLU    25      56.004  28.586  51.537  0.00  0.00           C  
ATOM    372  OE1 GLU    25      56.504  27.854  52.417  0.00  0.00           O  
ATOM    373  OE2 GLU    25      56.534  28.866  50.438  0.00  0.00           O  
ATOM    374  C   GLU    25      52.748  25.879  50.891  0.00  0.00           C  
ATOM    375  O   GLU    25      51.686  25.738  51.497  0.00  0.00           O  
ATOM    376  N   TYR    26      53.489  24.869  50.420  0.00  0.00           N  
ATOM    377  H   TYR    26      54.255  25.180  49.840  0.00  0.00           H  
ATOM    378  CA  TYR    26      53.259  23.437  50.548  0.00  0.00           C  
ATOM    379  HA  TYR    26      53.011  23.197  51.582  0.00  0.00           H  
ATOM    380  CB  TYR    26      52.090  22.983  49.640  0.00  0.00           C  
ATOM    381  HB2 TYR    26      51.941  21.922  49.842  0.00  0.00           H  
ATOM    382  HB3 TYR    26      51.215  23.542  49.972  0.00  0.00           H  
ATOM    383  CG  TYR    26      52.289  23.192  48.146  0.00  0.00           C  
ATOM    384  CD1 TYR    26      53.011  22.246  47.390  0.00  0.00           C  
ATOM    385  HD1 TYR    26      53.411  21.357  47.878  0.00  0.00           H  
ATOM    386  CE1 TYR    26      53.216  22.444  46.013  0.00  0.00           C  
ATOM    387  HE1 TYR    26      53.789  21.717  45.438  0.00  0.00           H  
ATOM    388  CZ  TYR    26      52.686  23.581  45.380  0.00  0.00           C  
ATOM    389  OH  TYR    26      52.898  23.757  44.045  0.00  0.00           O  
ATOM    390  HH  TYR    26      53.415  23.051  43.651  0.00  0.00           H  
ATOM    391  CE2 TYR    26      51.942  24.521  46.122  0.00  0.00           C  
ATOM    392  HE2 TYR    26      51.514  25.393  45.629  0.00  0.00           H  
ATOM    393  CD2 TYR    26      51.751  24.330  47.506  0.00  0.00           C  
ATOM    394  HD2 TYR    26      51.188  25.062  48.084  0.00  0.00           H  
ATOM    395  C   TYR    26      54.578  22.696  50.278  0.00  0.00           C  
ATOM    396  O   TYR    26      55.489  23.253  49.663  0.00  0.00           O  
ATOM    397  N   ASP    27      54.660  21.426  50.704  0.00  0.00           N  
ATOM    398  H   ASP    27      53.903  21.080  51.276  0.00  0.00           H  
ATOM    399  CA  ASP    27      55.764  20.519  50.390  0.00  0.00           C  
ATOM    400  HA  ASP    27      56.693  21.067  50.237  0.00  0.00           H  
ATOM    401  CB  ASP    27      55.945  19.564  51.601  0.00  0.00           C  
ATOM    402  HB2 ASP    27      56.182  20.186  52.464  0.00  0.00           H  
ATOM    403  HB3 ASP    27      54.968  19.103  51.743  0.00  0.00           H  
ATOM    404  CG  ASP    27      57.012  18.467  51.453  0.00  0.00           C  
ATOM    405  OD1 ASP    27      57.826  18.545  50.506  0.00  0.00           O  
ATOM    406  OD2 ASP    27      57.007  17.570  52.323  0.00  0.00           O  
ATOM    407  C   ASP    27      55.380  19.730  49.114  0.00  0.00           C  
ATOM    408  O   ASP    27      54.429  18.948  49.172  0.00  0.00           O  
ATOM    409  N   PRO    28      56.081  19.914  47.969  0.00  0.00           N  
ATOM    410  CD  PRO    28      57.156  20.891  47.762  0.00  0.00           C  
ATOM    411  HD2 PRO    28      57.932  20.698  48.502  0.00  0.00           H  
ATOM    412  HD3 PRO    28      56.741  21.886  47.923  0.00  0.00           H  
ATOM    413  CG  PRO    28      57.648  20.689  46.328  0.00  0.00           C  
ATOM    414  HG2 PRO    28      58.545  20.069  46.319  0.00  0.00           H  
ATOM    415  HG3 PRO    28      57.868  21.650  45.864  0.00  0.00           H  
ATOM    416  CB  PRO    28      56.489  19.999  45.627  0.00  0.00           C  
ATOM    417  HB2 PRO    28      56.905  19.333  44.871  0.00  0.00           H  
ATOM    418  HB3 PRO    28      55.763  20.667  45.163  0.00  0.00           H  
ATOM    419  CA  PRO    28      55.811  19.175  46.732  0.00  0.00           C  
ATOM    420  HA  PRO    28      54.732  19.096  46.592  0.00  0.00           H  
ATOM    421  C   PRO    28      56.422  17.766  46.807  0.00  0.00           C  
ATOM    422  O   PRO    28      55.776  16.756  47.075  0.00  0.00           O  
ATOM    423  OXT PRO    28      57.634  17.605  46.687  0.00  0.00           O  
TER     424      PRO    28
ATOM    425  N   SER    29      48.806  17.742  52.406  0.00  0.00           N  
ATOM    426  H1  SER    29      48.680  18.713  52.654  0.00  0.00           H  
ATOM    427  H2  SER    29      47.973  17.415  51.937  0.00  0.00           H  
ATOM    428  H3  SER    29      49.709  17.634  51.965  0.00  0.00           H  
ATOM    429  CA  SER    29      48.884  16.963  53.645  0.00  0.00           C  
ATOM    430  HA  SER    29      48.088  16.220  53.593  0.00  0.00           H  
ATOM    431  CB  SER    29      50.233  16.231  53.732  0.00  0.00           C  
ATOM    432  HB2 SER    29      50.370  15.613  52.844  0.00  0.00           H  
ATOM    433  HB3 SER    29      51.040  16.962  53.793  0.00  0.00           H  
ATOM    434  OG  SER    29      50.251  15.402  54.896  0.00  0.00           O  
ATOM    435  HG  SER    29      51.093  14.945  54.950  0.00  0.00           H  
ATOM    436  C   SER    29      48.641  17.806  54.908  0.00  0.00           C  
ATOM    437  O   SER    29      48.373  17.242  55.969  0.00  0.00           O  
ATOM    438  N   GLU    30      48.738  19.140  54.791  0.00  0.00           N  
ATOM    439  H   GLU    30      49.026  19.478  53.884  0.00  0.00           H  
ATOM    440  CA  GLU    30      48.521  20.119  55.860  0.00  0.00           C  
ATOM    441  HA  GLU    30      48.266  19.590  56.779  0.00  0.00           H  
ATOM    442  CB  GLU    30      49.829  20.894  56.086  0.00  0.00           C  
ATOM    443  HB2 GLU    30      50.627  20.195  56.336  0.00  0.00           H  
ATOM    444  HB3 GLU    30      50.093  21.436  55.178  0.00  0.00           H  
ATOM    445  CG  GLU    30      49.644  21.873  57.221  0.00  0.00           C  
ATOM    446  HG2 GLU    30      48.846  22.573  56.971  0.00  0.00           H  
ATOM    447  HG3 GLU    30      49.381  21.331  58.129  0.00  0.00           H  
ATOM    448  CD  GLU    30      50.944  22.643  57.445  0.00  0.00           C  
ATOM    449  OE1 GLU    30      51.097  23.715  56.801  0.00  0.00           O  
ATOM    450  OE2 GLU    30      51.770  22.151  58.259  0.00  0.00           O  
ATOM    451  C   GLU    30      47.366  21.088  55.553  0.00  0.00           C  
ATOM    452  O   GLU    30      46.931  21.810  56.449  0.00  0.00           O  
ATOM    453  N   ALA    31      46.867  21.106  54.304  0.00  0.00           N  
ATOM    454  H   ALA    31      47.339  20.513  53.636  0.00  0.00           H  
ATOM    455  CA  ALA    31      45.789  21.966  53.826  0.00  0.00           C  
ATOM    456  HA  ALA    31      45.014  21.996  54.593  0.00  0.00           H  
ATOM    457  CB  ALA    31      46.309  23.398  53.597  0.00  0.00           C  
ATOM    458  HB1 ALA    31      47.079  23.386  52.825  0.00  0.00           H  
ATOM    459  HB2 ALA    31      45.486  24.037  53.277  0.00  0.00           H  
ATOM    460  HB3 ALA    31      46.729  23.785  54.524  0.00  0.00           H  
ATOM    461  C   ALA    31      45.139  21.380  52.568  0.00  0.00           C  
ATOM    462  O   ALA    31      45.785  20.659  51.807  0.00  0.00           O  
ATOM    463  N   SER    32      43.871  21.754  52.327  0.00  0.00           N  
ATOM    464  H   SER    32      43.381  22.199  53.090  0.00  0.00           H  
ATOM    465  CA  SER    32      43.157  21.558  51.063  0.00  0.00           C  
ATOM    466  HA  SER    32      43.401  20.593  50.619  0.00  0.00           H  
ATOM    467  CB  SER    32      41.638  21.594  51.367  0.00  0.00           C  
ATOM    468  HB2 SER    32      41.120  21.213  50.487  0.00  0.00           H  
ATOM    469  HB3 SER    32      41.459  20.927  52.211  0.00  0.00           H  
ATOM    470  OG  SER    32      41.152  22.889  51.678  0.00  0.00           O  
ATOM    471  HG  SER    32      40.209  22.843  51.856  0.00  0.00           H  
ATOM    472  C   SER    32      43.535  22.677  50.068  0.00  0.00           C  
ATOM    473  O   SER    32      44.281  23.594  50.416  0.00  0.00           O  
ATOM    474  N   MET    33      43.000  22.618  48.835  0.00  0.00           N  
ATOM    475  H   MET    33      42.478  21.784  48.606  0.00  0.00           H  
ATOM    476  CA  MET    33      43.194  23.629  47.788  0.00  0.00           C  
ATOM    477  HA  MET    33      44.255  23.767  47.581  0.00  0.00           H  
ATOM    478  CB  MET    33      42.497  23.152  46.495  0.00  0.00           C  
ATOM    479  HB2 MET    33      42.902  22.166  46.267  0.00  0.00           H  
ATOM    480  HB3 MET    33      41.435  23.063  46.727  0.00  0.00           H  
ATOM    481  CG  MET    33      42.680  24.079  45.276  0.00  0.00           C  
ATOM    482  HG2 MET    33      42.061  23.673  44.475  0.00  0.00           H  
ATOM    483  HG3 MET    33      42.302  25.059  45.565  0.00  0.00           H  
ATOM    484  SD  MET    33      44.386  24.249  44.684  0.00  0.00           S  
ATOM    485  CE  MET    33      44.543  22.718  43.726  0.00  0.00           C  
ATOM    486  HE1 MET    33      43.798  22.708  42.931  0.00  0.00           H  
ATOM    487  HE2 MET    33      45.541  22.663  43.290  0.00  0.00           H  
ATOM    488  HE3 MET    33      44.386  21.861  44.382  0.00  0.00           H  
ATOM    489  C   MET    33      42.697  25.026  48.211  0.00  0.00           C  
ATOM    490  O   MET    33      43.404  26.005  47.981  0.00  0.00           O  
ATOM    491  N   MET    34      41.534  25.117  48.883  0.00  0.00           N  
ATOM    492  H   MET    34      40.981  24.275  48.965  0.00  0.00           H  
ATOM    493  CA  MET    34      40.999  26.359  49.453  0.00  0.00           C  
ATOM    494  HA  MET    34      41.014  27.157  48.712  0.00  0.00           H  
ATOM    495  CB  MET    34      39.541  26.120  49.894  0.00  0.00           C  
ATOM    496  HB2 MET    34      39.012  25.747  49.018  0.00  0.00           H  
ATOM    497  HB3 MET    34      39.573  25.342  50.657  0.00  0.00           H  
ATOM    498  CG  MET    34      38.804  27.358  50.452  0.00  0.00           C  
ATOM    499  HG2 MET    34      37.777  27.033  50.618  0.00  0.00           H  
ATOM    500  HG3 MET    34      39.278  27.570  51.410  0.00  0.00           H  
ATOM    501  SD  MET    34      38.797  28.871  49.439  0.00  0.00           S  
ATOM    502  CE  MET    34      38.173  28.201  47.889  0.00  0.00           C  
ATOM    503  HE1 MET    34      37.184  27.770  48.051  0.00  0.00           H  
ATOM    504  HE2 MET    34      38.104  28.999  47.150  0.00  0.00           H  
ATOM    505  HE3 MET    34      38.851  27.428  47.528  0.00  0.00           H  
ATOM    506  C   MET    34      41.836  26.868  50.641  0.00  0.00           C  
ATOM    507  O   MET    34      41.858  28.071  50.885  0.00  0.00           O  
ATOM    508  N   GLY    35      42.590  25.986  51.313  0.00  0.00           N  
ATOM    509  H   GLY    35      42.537  25.015  51.042  0.00  0.00           H  
ATOM    510  CA  GLY    35      43.478  26.349  52.407  0.00  0.00           C  
ATOM    511  HA2 GLY    35      42.979  27.083  53.041  0.00  0.00           H  
ATOM    512  HA3 GLY    35      43.702  25.457  52.993  0.00  0.00           H  
ATOM    513  C   GLY    35      44.790  26.946  51.888  0.00  0.00           C  
ATOM    514  O   GLY    35      45.317  27.854  52.524  0.00  0.00           O  
ATOM    515  N   LEU    36      45.263  26.520  50.701  0.00  0.00           N  
ATOM    516  H   LEU    36      44.808  25.724  50.278  0.00  0.00           H  
ATOM    517  CA  LEU    36      46.391  27.131  49.996  0.00  0.00           C  
ATOM    518  HA  LEU    36      47.225  27.273  50.683  0.00  0.00           H  
ATOM    519  CB  LEU    36      46.856  26.220  48.835  0.00  0.00           C  
ATOM    520  HB2 LEU    36      45.950  26.104  48.241  0.00  0.00           H  
ATOM    521  HB3 LEU    36      47.612  26.741  48.247  0.00  0.00           H  
ATOM    522  CG  LEU    36      47.388  24.828  49.239  0.00  0.00           C  
ATOM    523  HG  LEU    36      46.608  24.288  49.774  0.00  0.00           H  
ATOM    524  CD1 LEU    36      47.795  24.034  47.987  0.00  0.00           C  
ATOM    525 HD11 LEU    36      48.576  24.573  47.451  0.00  0.00           H  
ATOM    526 HD12 LEU    36      48.170  23.054  48.284  0.00  0.00           H  
ATOM    527 HD13 LEU    36      46.929  23.910  47.337  0.00  0.00           H  
ATOM    528  CD2 LEU    36      48.553  24.894  50.238  0.00  0.00           C  
ATOM    529 HD21 LEU    36      48.224  25.397  51.147  0.00  0.00           H  
ATOM    530 HD22 LEU    36      48.881  23.883  50.480  0.00  0.00           H  
ATOM    531 HD23 LEU    36      49.381  25.448  49.795  0.00  0.00           H  
ATOM    532  C   LEU    36      46.020  28.505  49.407  0.00  0.00           C  
ATOM    533  O   LEU    36      46.868  29.394  49.398  0.00  0.00           O  
ATOM    534  N   LEU    37      44.769  28.691  48.948  0.00  0.00           N  
ATOM    535  H   LEU    37      44.134  27.908  49.002  0.00  0.00           H  
ATOM    536  CA  LEU    37      44.280  29.941  48.361  0.00  0.00           C  
ATOM    537  HA  LEU    37      45.016  30.345  47.667  0.00  0.00           H  
ATOM    538  CB  LEU    37      42.968  29.673  47.590  0.00  0.00           C  
ATOM    539  HB2 LEU    37      42.357  29.107  48.293  0.00  0.00           H  
ATOM    540  HB3 LEU    37      42.476  30.619  47.362  0.00  0.00           H  
ATOM    541  CG  LEU    37      43.144  28.858  46.289  0.00  0.00           C  
ATOM    542  HG  LEU    37      43.789  28.004  46.492  0.00  0.00           H  
ATOM    543  CD1 LEU    37      41.785  28.362  45.774  0.00  0.00           C  
ATOM    544 HD11 LEU    37      41.139  29.216  45.570  0.00  0.00           H  
ATOM    545 HD12 LEU    37      41.930  27.791  44.858  0.00  0.00           H  
ATOM    546 HD13 LEU    37      41.320  27.727  46.527  0.00  0.00           H  
ATOM    547  CD2 LEU    37      43.866  29.651  45.191  0.00  0.00           C  
ATOM    548 HD21 LEU    37      44.858  29.940  45.542  0.00  0.00           H  
ATOM    549 HD22 LEU    37      43.964  29.032  44.299  0.00  0.00           H  
ATOM    550 HD23 LEU    37      43.292  30.546  44.950  0.00  0.00           H  
ATOM    551  C   LEU    37      44.019  31.015  49.430  0.00  0.00           C  
ATOM    552  O   LEU    37      44.394  32.167  49.216  0.00  0.00           O  
ATOM    553  N   THR    38      43.417  30.654  50.578  0.00  0.00           N  
ATOM    554  H   THR    38      43.044  29.718  50.643  0.00  0.00           H  
ATOM    555  CA  THR    38      43.181  31.575  51.695  0.00  0.00           C  
ATOM    556  HA  THR    38      42.868  32.571  51.383  0.00  0.00           H  
ATOM    557  CB  THR    38      42.129  31.012  52.683  0.00  0.00           C  
ATOM    558  HB  THR    38      42.120  31.657  53.561  0.00  0.00           H  
ATOM    559  CG2 THR    38      40.717  30.946  52.082  0.00  0.00           C  
ATOM    560 HG21 THR    38      40.725  30.301  51.204  0.00  0.00           H  
ATOM    561 HG22 THR    38      40.025  30.544  52.822  0.00  0.00           H  
ATOM    562 HG23 THR    38      40.398  31.947  51.793  0.00  0.00           H  
ATOM    563  OG1 THR    38      42.498  29.749  53.201  0.00  0.00           O  
ATOM    564  HG1 THR    38      41.820  29.440  53.806  0.00  0.00           H  
ATOM    565  C   THR    38      44.484  31.936  52.433  0.00  0.00           C  
ATOM    566  O   THR    38      44.649  33.105  52.763  0.00  0.00           O  
ATOM    567  N   ASN    39      45.430  30.994  52.623  0.00  0.00           N  
ATOM    568  H   ASN    39      45.192  30.048  52.367  0.00  0.00           H  
ATOM    569  CA  ASN    39      46.753  31.244  53.221  0.00  0.00           C  
ATOM    570  HA  ASN    39      46.648  31.705  54.204  0.00  0.00           H  
ATOM    571  CB  ASN    39      47.495  29.894  53.385  0.00  0.00           C  
ATOM    572  HB2 ASN    39      46.875  29.252  54.010  0.00  0.00           H  
ATOM    573  HB3 ASN    39      47.601  29.446  52.397  0.00  0.00           H  
ATOM    574  CG  ASN    39      48.886  30.007  54.025  0.00  0.00           C  
ATOM    575  OD1 ASN    39      49.877  30.221  53.329  0.00  0.00           O  
ATOM    576  ND2 ASN    39      48.965  29.858  55.348  0.00  0.00           N  
ATOM    577 HD21 ASN    39      49.862  29.926  55.808  0.00  0.00           H  
ATOM    578 HD22 ASN    39      48.129  29.680  55.885  0.00  0.00           H  
ATOM    579  C   ASN    39      47.586  32.220  52.370  0.00  0.00           C  
ATOM    580  O   ASN    39      48.245  33.102  52.921  0.00  0.00           O  
ATOM    581  N   LEU    40      47.532  32.074  51.038  0.00  0.00           N  
ATOM    582  H   LEU    40      47.034  31.267  50.692  0.00  0.00           H  
ATOM    583  CA  LEU    40      48.184  32.951  50.073  0.00  0.00           C  
ATOM    584  HA  LEU    40      49.243  33.075  50.301  0.00  0.00           H  
ATOM    585  CB  LEU    40      48.053  32.289  48.688  0.00  0.00           C  
ATOM    586  HB2 LEU    40      48.618  31.365  48.811  0.00  0.00           H  
ATOM    587  HB3 LEU    40      47.004  32.052  48.510  0.00  0.00           H  
ATOM    588  CG  LEU    40      48.611  33.075  47.491  0.00  0.00           C  
ATOM    589  HG  LEU    40      48.078  34.025  47.439  0.00  0.00           H  
ATOM    590  CD1 LEU    40      50.122  33.340  47.599  0.00  0.00           C  
ATOM    591 HD11 LEU    40      50.655  32.391  47.650  0.00  0.00           H  
ATOM    592 HD12 LEU    40      50.456  33.898  46.725  0.00  0.00           H  
ATOM    593 HD13 LEU    40      50.325  33.919  48.499  0.00  0.00           H  
ATOM    594  CD2 LEU    40      48.279  32.330  46.196  0.00  0.00           C  
ATOM    595 HD21 LEU    40      47.197  32.236  46.098  0.00  0.00           H  
ATOM    596 HD22 LEU    40      48.674  32.885  45.345  0.00  0.00           H  
ATOM    597 HD23 LEU    40      48.728  31.337  46.221  0.00  0.00           H  
ATOM    598  C   LEU    40      47.573  34.364  50.099  0.00  0.00           C  
ATOM    599  O   LEU    40      48.321  35.340  50.116  0.00  0.00           O  
ATOM    600  N   ALA    41      46.233  34.467  50.170  0.00  0.00           N  
ATOM    601  H   ALA    41      45.712  33.603  50.115  0.00  0.00           H  
ATOM    602  CA  ALA    41      45.488  35.721  50.274  0.00  0.00           C  
ATOM    603  HA  ALA    41      45.793  36.379  49.460  0.00  0.00           H  
ATOM    604  CB  ALA    41      43.987  35.424  50.131  0.00  0.00           C  
ATOM    605  HB1 ALA    41      43.666  34.774  50.945  0.00  0.00           H  
ATOM    606  HB2 ALA    41      43.426  36.358  50.170  0.00  0.00           H  
ATOM    607  HB3 ALA    41      43.804  34.930  49.178  0.00  0.00           H  
ATOM    608  C   ALA    41      45.746  36.465  51.600  0.00  0.00           C  
ATOM    609  O   ALA    41      45.817  37.691  51.584  0.00  0.00           O  
ATOM    610  N   ASP    42      45.943  35.737  52.718  0.00  0.00           N  
ATOM    611  H   ASP    42      45.833  34.736  52.629  0.00  0.00           H  
ATOM    612  CA  ASP    42      46.278  36.286  54.039  0.00  0.00           C  
ATOM    613  HA  ASP    42      45.577  37.083  54.285  0.00  0.00           H  
ATOM    614  CB  ASP    42      46.203  35.201  55.146  0.00  0.00           C  
ATOM    615  HB2 ASP    42      46.875  34.409  54.816  0.00  0.00           H  
ATOM    616  HB3 ASP    42      46.593  35.650  56.060  0.00  0.00           H  
ATOM    617  CG  ASP    42      44.815  34.613  55.419  0.00  0.00           C  
ATOM    618  OD1 ASP    42      43.813  35.296  55.114  0.00  0.00           O  
ATOM    619  OD2 ASP    42      44.786  33.484  55.957  0.00  0.00           O  
ATOM    620  C   ASP    42      47.688  36.895  54.079  0.00  0.00           C  
ATOM    621  O   ASP    42      47.870  37.933  54.710  0.00  0.00           O  
ATOM    622  N   ARG    43      48.675  36.280  53.402  0.00  0.00           N  
ATOM    623  H   ARG    43      48.461  35.415  52.928  0.00  0.00           H  
ATOM    624  CA  ARG    43      50.051  36.785  53.341  0.00  0.00           C  
ATOM    625  HA  ARG    43      50.360  37.155  54.318  0.00  0.00           H  
ATOM    626  CB  ARG    43      51.002  35.648  52.921  0.00  0.00           C  
ATOM    627  HB2 ARG    43      50.579  35.164  52.040  0.00  0.00           H  
ATOM    628  HB3 ARG    43      51.964  36.091  52.665  0.00  0.00           H  
ATOM    629  CG  ARG    43      51.196  34.605  54.035  0.00  0.00           C  
ATOM    630  HG2 ARG    43      51.504  35.136  54.936  0.00  0.00           H  
ATOM    631  HG3 ARG    43      50.236  34.121  54.209  0.00  0.00           H  
ATOM    632  CD  ARG    43      52.246  33.545  53.684  0.00  0.00           C  
ATOM    633  HD2 ARG    43      53.114  34.029  53.235  0.00  0.00           H  
ATOM    634  HD3 ARG    43      52.551  33.022  54.592  0.00  0.00           H  
ATOM    635  NE  ARG    43      51.710  32.562  52.733  0.00  0.00           N  
ATOM    636  HE  ARG    43      50.939  32.012  53.085  0.00  0.00           H  
ATOM    637  CZ  ARG    43      52.139  32.338  51.481  0.00  0.00           C  
ATOM    638  NH1 ARG    43      53.138  33.042  50.930  0.00  0.00           N  
ATOM    639 HH11 ARG    43      53.594  33.769  51.463  0.00  0.00           H  
ATOM    640 HH12 ARG    43      53.431  32.842  49.984  0.00  0.00           H  
ATOM    641  NH2 ARG    43      51.547  31.380  50.761  0.00  0.00           N  
ATOM    642 HH21 ARG    43      50.794  30.843  51.164  0.00  0.00           H  
ATOM    643 HH22 ARG    43      51.857  31.198  49.817  0.00  0.00           H  
ATOM    644  C   ARG    43      50.194  37.953  52.350  0.00  0.00           C  
ATOM    645  O   ARG    43      51.023  38.834  52.580  0.00  0.00           O  
ATOM    646  N   GLU    44      49.367  38.001  51.291  0.00  0.00           N  
ATOM    647  H   GLU    44      48.743  37.220  51.149  0.00  0.00           H  
ATOM    648  CA  GLU    44      49.304  39.119  50.348  0.00  0.00           C  
ATOM    649  HA  GLU    44      50.309  39.419  50.054  0.00  0.00           H  
ATOM    650  CB  GLU    44      48.530  38.690  49.089  0.00  0.00           C  
ATOM    651  HB2 GLU    44      47.666  38.108  49.411  0.00  0.00           H  
ATOM    652  HB3 GLU    44      48.190  39.595  48.584  0.00  0.00           H  
ATOM    653  CG  GLU    44      49.378  37.854  48.123  0.00  0.00           C  
ATOM    654  HG2 GLU    44      50.293  38.387  47.864  0.00  0.00           H  
ATOM    655  HG3 GLU    44      49.631  36.924  48.632  0.00  0.00           H  
ATOM    656  CD  GLU    44      48.599  37.541  46.855  0.00  0.00           C  
ATOM    657  OE1 GLU    44      47.946  36.479  46.842  0.00  0.00           O  
ATOM    658  OE2 GLU    44      48.638  38.379  45.929  0.00  0.00           O  
ATOM    659  C   GLU    44      48.577  40.332  50.952  0.00  0.00           C  
ATOM    660  O   GLU    44      48.823  41.446  50.496  0.00  0.00           O  
ATOM    661  N   LEU    45      47.729  40.141  51.979  0.00  0.00           N  
ATOM    662  H   LEU    45      47.575  39.185  52.267  0.00  0.00           H  
ATOM    663  CA  LEU    45      47.008  41.204  52.684  0.00  0.00           C  
ATOM    664  HA  LEU    45      46.475  41.843  51.981  0.00  0.00           H  
ATOM    665  CB  LEU    45      45.981  40.550  53.633  0.00  0.00           C  
ATOM    666  HB2 LEU    45      45.484  39.814  53.002  0.00  0.00           H  
ATOM    667  HB3 LEU    45      46.508  40.039  54.439  0.00  0.00           H  
ATOM    668  CG  LEU    45      44.931  41.506  54.233  0.00  0.00           C  
ATOM    669  HG  LEU    45      45.449  42.360  54.669  0.00  0.00           H  
ATOM    670  CD1 LEU    45      43.942  41.999  53.161  0.00  0.00           C  
ATOM    671 HD11 LEU    45      43.423  41.146  52.725  0.00  0.00           H  
ATOM    672 HD12 LEU    45      43.216  42.671  53.617  0.00  0.00           H  
ATOM    673 HD13 LEU    45      44.487  42.530  52.380  0.00  0.00           H  
ATOM    674  CD2 LEU    45      44.190  40.829  55.394  0.00  0.00           C  
ATOM    675 HD21 LEU    45      44.904  40.555  56.171  0.00  0.00           H  
ATOM    676 HD22 LEU    45      43.452  41.518  55.805  0.00  0.00           H  
ATOM    677 HD23 LEU    45      43.687  39.933  55.030  0.00  0.00           H  
ATOM    678  C   LEU    45      47.963  42.104  53.492  0.00  0.00           C  
ATOM    679  O   LEU    45      47.727  43.307  53.592  0.00  0.00           O  
ATOM    680  N   VAL    46      49.063  41.530  54.015  0.00  0.00           N  
ATOM    681  H   VAL    46      49.125  40.527  53.919  0.00  0.00           H  
ATOM    682  CA  VAL    46      50.137  42.228  54.727  0.00  0.00           C  
ATOM    683  HA  VAL    46      49.783  42.880  55.524  0.00  0.00           H  
ATOM    684  CB  VAL    46      51.130  41.192  55.333  0.00  0.00           C  
ATOM    685  HB  VAL    46      51.617  40.667  54.511  0.00  0.00           H  
ATOM    686  CG1 VAL    46      52.200  41.858  56.221  0.00  0.00           C  
ATOM    687 HG11 VAL    46      51.714  42.383  57.044  0.00  0.00           H  
ATOM    688 HG12 VAL    46      52.867  41.095  56.620  0.00  0.00           H  
ATOM    689 HG13 VAL    46      52.775  42.568  55.627  0.00  0.00           H  
ATOM    690  CG2 VAL    46      50.429  40.074  56.128  0.00  0.00           C  
ATOM    691 HG21 VAL    46      49.749  39.533  55.471  0.00  0.00           H  
ATOM    692 HG22 VAL    46      51.176  39.386  56.524  0.00  0.00           H  
ATOM    693 HG23 VAL    46      49.866  40.512  56.953  0.00  0.00           H  
ATOM    694  C   VAL    46      50.881  43.181  53.770  0.00  0.00           C  
ATOM    695  O   VAL    46      51.128  44.336  54.117  0.00  0.00           O  
ATOM    696  N   HIE    47      51.194  42.700  52.554  0.00  0.00           N  
ATOM    697  H   HIE    47      50.928  41.744  52.366  0.00  0.00           H  
ATOM    698  CA  HIE    47      51.886  43.447  51.502  0.00  0.00           C  
ATOM    699  HA  HIE    47      52.715  44.017  51.922  0.00  0.00           H  
ATOM    700  CB  HIE    47      52.447  42.454  50.467  0.00  0.00           C  
ATOM    701  HB2 HIE    47      51.701  41.741  50.117  0.00  0.00           H  
ATOM    702  HB3 HIE    47      52.821  43.033  49.623  0.00  0.00           H  
ATOM    703  CG  HIE    47      53.607  41.645  50.984  0.00  0.00           C  
ATOM    704  ND1 HIE    47      53.463  40.429  51.631  0.00  0.00           N  
ATOM    705  CE1 HIE    47      54.687  40.021  51.976  0.00  0.00           C  
ATOM    706  HE1 HIE    47      54.737  39.061  52.490  0.00  0.00           H  
ATOM    707  NE2 HIE    47      55.644  40.873  51.625  0.00  0.00           N  
ATOM    708  HE2 HIE    47      56.645  40.832  51.753  0.00  0.00           H  
ATOM    709  CD2 HIE    47      54.958  41.915  50.998  0.00  0.00           C  
ATOM    710  HD2 HIE    47      55.506  42.773  50.611  0.00  0.00           H  
ATOM    711  C   HIE    47      50.970  44.438  50.769  0.00  0.00           C  
ATOM    712  O   HIE    47      51.475  45.402  50.190  0.00  0.00           O  
ATOM    713  N   MET    48      49.641  44.244  50.826  0.00  0.00           N  
ATOM    714  H   MET    48      49.317  43.408  51.291  0.00  0.00           H  
ATOM    715  CA  MET    48      48.647  45.156  50.268  0.00  0.00           C  
ATOM    716  HA  MET    48      48.905  45.409  49.239  0.00  0.00           H  
ATOM    717  CB  MET    48      47.262  44.486  50.276  0.00  0.00           C  
ATOM    718  HB2 MET    48      47.360  43.511  49.798  0.00  0.00           H  
ATOM    719  HB3 MET    48      46.963  44.352  51.316  0.00  0.00           H  
ATOM    720  CG  MET    48      46.196  45.314  49.537  0.00  0.00           C  
ATOM    721  HG2 MET    48      46.107  46.266  50.060  0.00  0.00           H  
ATOM    722  HG3 MET    48      46.565  45.488  48.526  0.00  0.00           H  
ATOM    723  SD  MET    48      44.575  44.532  49.449  0.00  0.00           S  
ATOM    724  CE  MET    48      45.030  43.067  48.495  0.00  0.00           C  
ATOM    725  HE1 MET    48      45.779  42.495  49.041  0.00  0.00           H  
ATOM    726  HE2 MET    48      44.147  42.448  48.335  0.00  0.00           H  
ATOM    727  HE3 MET    48      45.438  43.372  47.531  0.00  0.00           H  
ATOM    728  C   MET    48      48.567  46.443  51.095  0.00  0.00           C  
ATOM    729  O   MET    48      48.386  47.506  50.515  0.00  0.00           O  
ATOM    730  N   ILE    49      48.727  46.357  52.426  0.00  0.00           N  
ATOM    731  H   ILE    49      48.730  45.431  52.830  0.00  0.00           H  
ATOM    732  CA  ILE    49      48.779  47.507  53.329  0.00  0.00           C  
ATOM    733  HA  ILE    49      47.987  48.232  53.140  0.00  0.00           H  
ATOM    734  CB  ILE    49      48.685  47.011  54.799  0.00  0.00           C  
ATOM    735  HB  ILE    49      49.326  46.133  54.886  0.00  0.00           H  
ATOM    736  CG2 ILE    49      49.115  48.068  55.843  0.00  0.00           C  
ATOM    737 HG21 ILE    49      48.474  48.946  55.757  0.00  0.00           H  
ATOM    738 HG22 ILE    49      49.022  47.648  56.845  0.00  0.00           H  
ATOM    739 HG23 ILE    49      50.151  48.356  55.665  0.00  0.00           H  
ATOM    740  CG1 ILE    49      47.243  46.526  55.064  0.00  0.00           C  
ATOM    741 HG12 ILE    49      46.591  47.394  54.963  0.00  0.00           H  
ATOM    742 HG13 ILE    49      47.003  45.800  54.288  0.00  0.00           H  
ATOM    743  CD1 ILE    49      47.036  45.892  56.435  0.00  0.00           C  
ATOM    744 HD11 ILE    49      47.275  46.617  57.212  0.00  0.00           H  
ATOM    745 HD12 ILE    49      45.997  45.579  56.537  0.00  0.00           H  
ATOM    746 HD13 ILE    49      47.688  45.023  56.536  0.00  0.00           H  
ATOM    747  C   ILE    49      50.022  48.372  53.061  0.00  0.00           C  
ATOM    748  O   ILE    49      49.906  49.596  53.079  0.00  0.00           O  
ATOM    749  N   ASN    50      51.178  47.755  52.752  0.00  0.00           N  
ATOM    750  H   ASN    50      51.213  46.748  52.831  0.00  0.00           H  
ATOM    751  CA  ASN    50      52.399  48.463  52.358  0.00  0.00           C  
ATOM    752  HA  ASN    50      52.609  49.252  53.081  0.00  0.00           H  
ATOM    753  CB  ASN    50      53.612  47.505  52.305  0.00  0.00           C  
ATOM    754  HB2 ASN    50      53.404  46.688  51.614  0.00  0.00           H  
ATOM    755  HB3 ASN    50      54.441  48.101  51.922  0.00  0.00           H  
ATOM    756  CG  ASN    50      54.020  46.912  53.657  0.00  0.00           C  
ATOM    757  OD1 ASN    50      54.342  45.730  53.740  0.00  0.00           O  
ATOM    758  ND2 ASN    50      54.064  47.727  54.715  0.00  0.00           N  
ATOM    759 HD21 ASN    50      54.329  47.362  55.619  0.00  0.00           H  
ATOM    760 HD22 ASN    50      53.830  48.704  54.606  0.00  0.00           H  
ATOM    761  C   ASN    50      52.240  49.156  50.997  0.00  0.00           C  
ATOM    762  O   ASN    50      52.647  50.309  50.875  0.00  0.00           O  
ATOM    763  N   TRP    51      51.600  48.497  50.011  0.00  0.00           N  
ATOM    764  H   TRP    51      51.407  47.516  50.160  0.00  0.00           H  
ATOM    765  CA  TRP    51      51.240  49.087  48.717  0.00  0.00           C  
ATOM    766  HA  TRP    51      52.125  49.527  48.257  0.00  0.00           H  
ATOM    767  CB  TRP    51      50.668  48.009  47.760  0.00  0.00           C  
ATOM    768  HB2 TRP    51      51.533  47.475  47.367  0.00  0.00           H  
ATOM    769  HB3 TRP    51      50.003  47.304  48.260  0.00  0.00           H  
ATOM    770  CG  TRP    51      49.914  48.546  46.570  0.00  0.00           C  
ATOM    771  CD1 TRP    51      50.456  48.971  45.408  0.00  0.00           C  
ATOM    772  HD1 TRP    51      51.527  48.817  45.276  0.00  0.00           H  
ATOM    773  NE1 TRP    51      49.483  49.531  44.611  0.00  0.00           N  
ATOM    774  HE1 TRP    51      49.673  49.909  43.694  0.00  0.00           H  
ATOM    775  CE2 TRP    51      48.247  49.484  45.216  0.00  0.00           C  
ATOM    776  CZ2 TRP    51      46.974  49.929  44.832  0.00  0.00           C  
ATOM    777  HZ2 TRP    51      46.902  50.473  43.890  0.00  0.00           H  
ATOM    778  CH2 TRP    51      45.879  49.657  45.666  0.00  0.00           C  
ATOM    779  HH2 TRP    51      44.872  49.967  45.386  0.00  0.00           H  
ATOM    780  CZ3 TRP    51      46.069  48.973  46.882  0.00  0.00           C  
ATOM    781  HZ3 TRP    51      45.236  48.748  47.548  0.00  0.00           H  
ATOM    782  CE3 TRP    51      47.355  48.559  47.270  0.00  0.00           C  
ATOM    783  HE3 TRP    51      47.423  48.067  48.241  0.00  0.00           H  
ATOM    784  CD2 TRP    51      48.481  48.805  46.451  0.00  0.00           C  
ATOM    785  C   TRP    51      50.247  50.251  48.877  0.00  0.00           C  
ATOM    786  O   TRP    51      50.440  51.285  48.245  0.00  0.00           O  
ATOM    787  N   ALA    52      49.197  50.086  49.700  0.00  0.00           N  
ATOM    788  H   ALA    52      49.146  49.204  50.190  0.00  0.00           H  
ATOM    789  CA  ALA    52      48.119  51.053  49.899  0.00  0.00           C  
ATOM    790  HA  ALA    52      47.676  51.295  48.934  0.00  0.00           H  
ATOM    791  CB  ALA    52      47.036  50.434  50.794  0.00  0.00           C  
ATOM    792  HB1 ALA    52      47.462  50.193  51.767  0.00  0.00           H  
ATOM    793  HB2 ALA    52      46.219  51.145  50.920  0.00  0.00           H  
ATOM    794  HB3 ALA    52      46.656  49.524  50.329  0.00  0.00           H  
ATOM    795  C   ALA    52      48.627  52.358  50.516  0.00  0.00           C  
ATOM    796  O   ALA    52      48.229  53.429  50.071  0.00  0.00           O  
ATOM    797  N   LYS    53      49.573  52.265  51.467  0.00  0.00           N  
ATOM    798  H   LYS    53      49.784  51.335  51.799  0.00  0.00           H  
ATOM    799  CA  LYS    53      50.282  53.393  52.066  0.00  0.00           C  
ATOM    800  HA  LYS    53      49.578  54.126  52.461  0.00  0.00           H  
ATOM    801  CB  LYS    53      51.147  52.866  53.227  0.00  0.00           C  
ATOM    802  HB2 LYS    53      51.659  51.972  52.872  0.00  0.00           H  
ATOM    803  HB3 LYS    53      51.883  53.636  53.461  0.00  0.00           H  
ATOM    804  CG  LYS    53      50.339  52.528  54.492  0.00  0.00           C  
ATOM    805  HG2 LYS    53      49.983  53.468  54.914  0.00  0.00           H  
ATOM    806  HG3 LYS    53      49.486  51.922  54.184  0.00  0.00           H  
ATOM    807  CD  LYS    53      51.154  51.764  55.553  0.00  0.00           C  
ATOM    808  HD2 LYS    53      50.497  51.619  56.410  0.00  0.00           H  
ATOM    809  HD3 LYS    53      51.405  50.795  55.121  0.00  0.00           H  
ATOM    810  CE  LYS    53      52.442  52.471  56.010  0.00  0.00           C  
ATOM    811  HE2 LYS    53      52.934  51.839  56.750  0.00  0.00           H  
ATOM    812  HE3 LYS    53      53.092  52.588  55.143  0.00  0.00           H  
ATOM    813  NZ  LYS    53      52.166  53.793  56.598  0.00  0.00           N  
ATOM    814  HZ1 LYS    53      51.564  53.685  57.402  0.00  0.00           H  
ATOM    815  HZ2 LYS    53      53.034  54.222  56.883  0.00  0.00           H  
ATOM    816  HZ3 LYS    53      51.710  54.378  55.912  0.00  0.00           H  
ATOM    817  C   LYS    53      51.179  54.149  51.065  0.00  0.00           C  
ATOM    818  O   LYS    53      51.416  55.344  51.237  0.00  0.00           O  
ATOM    819  N   ARG    54      51.660  53.460  50.018  0.00  0.00           N  
ATOM    820  H   ARG    54      51.410  52.483  49.973  0.00  0.00           H  
ATOM    821  CA  ARG    54      52.498  54.009  48.955  0.00  0.00           C  
ATOM    822  HA  ARG    54      53.136  54.805  49.339  0.00  0.00           H  
ATOM    823  CB  ARG    54      53.394  52.879  48.402  0.00  0.00           C  
ATOM    824  HB2 ARG    54      52.730  52.074  48.088  0.00  0.00           H  
ATOM    825  HB3 ARG    54      53.912  53.283  47.531  0.00  0.00           H  
ATOM    826  CG  ARG    54      54.427  52.330  49.403  0.00  0.00           C  
ATOM    827  HG2 ARG    54      54.053  52.530  50.408  0.00  0.00           H  
ATOM    828  HG3 ARG    54      54.497  51.254  49.249  0.00  0.00           H  
ATOM    829  CD  ARG    54      55.812  52.960  49.240  0.00  0.00           C  
ATOM    830  HD2 ARG    54      55.706  54.026  49.038  0.00  0.00           H  
ATOM    831  HD3 ARG    54      56.386  52.820  50.156  0.00  0.00           H  
ATOM    832  NE  ARG    54      56.542  52.338  48.127  0.00  0.00           N  
ATOM    833  HE  ARG    54      56.165  51.466  47.784  0.00  0.00           H  
ATOM    834  CZ  ARG    54      57.643  52.835  47.541  0.00  0.00           C  
ATOM    835  NH1 ARG    54      58.179  53.998  47.932  0.00  0.00           N  
ATOM    836 HH11 ARG    54      57.752  54.519  48.684  0.00  0.00           H  
ATOM    837 HH12 ARG    54      59.009  54.347  47.474  0.00  0.00           H  
ATOM    838  NH2 ARG    54      58.225  52.153  46.550  0.00  0.00           N  
ATOM    839 HH21 ARG    54      57.834  51.272  46.250  0.00  0.00           H  
ATOM    840 HH22 ARG    54      59.054  52.522  46.106  0.00  0.00           H  
ATOM    841  C   ARG    54      51.668  54.584  47.785  0.00  0.00           C  
ATOM    842  O   ARG    54      52.265  55.227  46.924  0.00  0.00           O  
ATOM    843  N   VAL    55      50.328  54.415  47.756  0.00  0.00           N  
ATOM    844  H   VAL    55      49.921  53.789  48.436  0.00  0.00           H  
ATOM    845  CA  VAL    55      49.431  55.082  46.800  0.00  0.00           C  
ATOM    846  HA  VAL    55      49.839  55.068  45.789  0.00  0.00           H  
ATOM    847  CB  VAL    55      48.021  54.413  46.780  0.00  0.00           C  
ATOM    848  HB  VAL    55      47.668  54.359  47.810  0.00  0.00           H  
ATOM    849  CG1 VAL    55      46.988  55.179  45.922  0.00  0.00           C  
ATOM    850 HG11 VAL    55      47.339  55.232  44.891  0.00  0.00           H  
ATOM    851 HG12 VAL    55      46.032  54.658  45.954  0.00  0.00           H  
ATOM    852 HG13 VAL    55      46.866  56.188  46.317  0.00  0.00           H  
ATOM    853  CG2 VAL    55      48.084  52.961  46.277  0.00  0.00           C  
ATOM    854 HG21 VAL    55      48.730  52.377  46.932  0.00  0.00           H  
ATOM    855 HG22 VAL    55      47.082  52.532  46.279  0.00  0.00           H  
ATOM    856 HG23 VAL    55      48.484  52.944  45.264  0.00  0.00           H  
ATOM    857  C   VAL    55      49.300  56.556  47.246  0.00  0.00           C  
ATOM    858  O   VAL    55      48.848  56.781  48.373  0.00  0.00           O  
ATOM    859  N   PRO    56      49.688  57.550  46.405  0.00  0.00           N  
ATOM    860  CD  PRO    56      50.371  57.349  45.122  0.00  0.00           C  
ATOM    861  HD2 PRO    56      49.655  56.909  44.428  0.00  0.00           H  
ATOM    862  HD3 PRO    56      51.193  56.653  45.286  0.00  0.00           H  
ATOM    863  CG  PRO    56      50.854  58.724  44.671  0.00  0.00           C  
ATOM    864  HG2 PRO    56      50.762  58.818  43.589  0.00  0.00           H  
ATOM    865  HG3 PRO    56      51.895  58.870  44.960  0.00  0.00           H  
ATOM    866  CB  PRO    56      49.951  59.703  45.390  0.00  0.00           C  
ATOM    867  HB2 PRO    56      49.055  59.913  44.806  0.00  0.00           H  
ATOM    868  HB3 PRO    56      50.465  60.637  45.614  0.00  0.00           H  
ATOM    869  CA  PRO    56      49.567  58.989  46.698  0.00  0.00           C  
ATOM    870  HA  PRO    56      50.282  59.225  47.487  0.00  0.00           H  
ATOM    871  C   PRO    56      48.155  59.405  47.148  0.00  0.00           C  
ATOM    872  O   PRO    56      47.195  59.269  46.390  0.00  0.00           O  
ATOM    873  N   GLY    57      48.048  59.890  48.392  0.00  0.00           N  
ATOM    874  H   GLY    57      48.883  59.881  48.960  0.00  0.00           H  
ATOM    875  CA  GLY    57      46.822  60.424  48.974  0.00  0.00           C  
ATOM    876  HA2 GLY    57      47.043  61.424  49.350  0.00  0.00           H  
ATOM    877  HA3 GLY    57      46.080  60.491  48.179  0.00  0.00           H  
ATOM    878  C   GLY    57      46.255  59.576  50.117  0.00  0.00           C  
ATOM    879  O   GLY    57      45.456  60.091  50.897  0.00  0.00           O  
ATOM    880  N   PHE    58      46.625  58.287  50.209  0.00  0.00           N  
ATOM    881  H   PHE    58      47.366  57.962  49.604  0.00  0.00           H  
ATOM    882  CA  PHE    58      45.997  57.325  51.115  0.00  0.00           C  
ATOM    883  HA  PHE    58      44.912  57.409  51.074  0.00  0.00           H  
ATOM    884  CB  PHE    58      46.397  55.905  50.679  0.00  0.00           C  
ATOM    885  HB2 PHE    58      46.199  55.784  49.614  0.00  0.00           H  
ATOM    886  HB3 PHE    58      47.455  55.731  50.873  0.00  0.00           H  
ATOM    887  CG  PHE    58      45.638  54.800  51.391  0.00  0.00           C  
ATOM    888  CD1 PHE    58      44.312  54.505  51.009  0.00  0.00           C  
ATOM    889  HD1 PHE    58      43.836  55.075  50.211  0.00  0.00           H  
ATOM    890  CE1 PHE    58      43.604  53.478  51.658  0.00  0.00           C  
ATOM    891  HE1 PHE    58      42.578  53.254  51.366  0.00  0.00           H  
ATOM    892  CZ  PHE    58      44.222  52.739  52.684  0.00  0.00           C  
ATOM    893  HZ  PHE    58      43.676  51.933  53.172  0.00  0.00           H  
ATOM    894  CE2 PHE    58      45.539  53.038  53.080  0.00  0.00           C  
ATOM    895  HE2 PHE    58      46.014  52.471  53.880  0.00  0.00           H  
ATOM    896  CD2 PHE    58      46.242  54.075  52.441  0.00  0.00           C  
ATOM    897  HD2 PHE    58      47.257  54.320  52.755  0.00  0.00           H  
ATOM    898  C   PHE    58      46.399  57.534  52.586  0.00  0.00           C  
ATOM    899  O   PHE    58      45.537  57.454  53.457  0.00  0.00           O  
ATOM    900  N   VAL    59      47.683  57.825  52.865  0.00  0.00           N  
ATOM    901  H   VAL    59      48.330  57.834  52.090  0.00  0.00           H  
ATOM    902  CA  VAL    59      48.210  58.065  54.216  0.00  0.00           C  
ATOM    903  HA  VAL    59      47.818  57.395  54.981  0.00  0.00           H  
ATOM    904  CB  VAL    59      49.759  57.965  54.215  0.00  0.00           C  
ATOM    905  HB  VAL    59      50.139  58.354  55.159  0.00  0.00           H  
ATOM    906  CG1 VAL    59      50.203  56.509  54.047  0.00  0.00           C  
ATOM    907 HG11 VAL    59      49.822  56.120  53.102  0.00  0.00           H  
ATOM    908 HG12 VAL    59      51.291  56.459  54.049  0.00  0.00           H  
ATOM    909 HG13 VAL    59      49.810  55.911  54.870  0.00  0.00           H  
ATOM    910  CG2 VAL    59      50.449  58.874  53.178  0.00  0.00           C  
ATOM    911 HG21 VAL    59      50.196  59.914  53.380  0.00  0.00           H  
ATOM    912 HG22 VAL    59      51.529  58.744  53.242  0.00  0.00           H  
ATOM    913 HG23 VAL    59      50.110  58.606  52.177  0.00  0.00           H  
ATOM    914  C   VAL    59      47.786  59.423  54.806  0.00  0.00           C  
ATOM    915  O   VAL    59      47.907  59.615  56.015  0.00  0.00           O  
ATOM    916  N   ASP    60      47.266  60.342  53.976  0.00  0.00           N  
ATOM    917  H   ASP    60      47.260  60.115  52.991  0.00  0.00           H  
ATOM    918  CA  ASP    60      46.721  61.637  54.393  0.00  0.00           C  
ATOM    919  HA  ASP    60      47.363  62.086  55.151  0.00  0.00           H  
ATOM    920  CB  ASP    60      46.647  62.594  53.179  0.00  0.00           C  
ATOM    921  HB2 ASP    60      45.926  62.152  52.491  0.00  0.00           H  
ATOM    922  HB3 ASP    60      46.268  63.552  53.536  0.00  0.00           H  
ATOM    923  CG  ASP    60      47.981  62.811  52.453  0.00  0.00           C  
ATOM    924  OD1 ASP    60      49.000  62.993  53.153  0.00  0.00           O  
ATOM    925  OD2 ASP    60      47.954  62.811  51.203  0.00  0.00           O  
ATOM    926  C   ASP    60      45.307  61.504  54.990  0.00  0.00           C  
ATOM    927  O   ASP    60      44.845  62.435  55.649  0.00  0.00           O  
ATOM    928  N   LEU    61      44.642  60.351  54.801  0.00  0.00           N  
ATOM    929  H   LEU    61      45.088  59.663  54.210  0.00  0.00           H  
ATOM    930  CA  LEU    61      43.354  60.015  55.404  0.00  0.00           C  
ATOM    931  HA  LEU    61      42.686  60.875  55.376  0.00  0.00           H  
ATOM    932  CB  LEU    61      42.704  58.857  54.612  0.00  0.00           C  
ATOM    933  HB2 LEU    61      43.442  58.057  54.664  0.00  0.00           H  
ATOM    934  HB3 LEU    61      41.792  58.542  55.118  0.00  0.00           H  
ATOM    935  CG  LEU    61      42.390  59.170  53.135  0.00  0.00           C  
ATOM    936  HG  LEU    61      43.278  59.590  52.663  0.00  0.00           H  
ATOM    937  CD1 LEU    61      41.975  57.891  52.394  0.00  0.00           C  
ATOM    938 HD11 LEU    61      41.086  57.469  52.865  0.00  0.00           H  
ATOM    939 HD12 LEU    61      41.756  58.128  51.354  0.00  0.00           H  
ATOM    940 HD13 LEU    61      42.787  57.165  52.438  0.00  0.00           H  
ATOM    941  CD2 LEU    61      41.305  60.248  53.001  0.00  0.00           C  
ATOM    942 HD21 LEU    61      41.643  61.166  53.480  0.00  0.00           H  
ATOM    943 HD22 LEU    61      41.112  60.440  51.946  0.00  0.00           H  
ATOM    944 HD23 LEU    61      40.389  59.904  53.481  0.00  0.00           H  
ATOM    945  C   LEU    61      43.547  59.544  56.855  0.00  0.00           C  
ATOM    946  O   LEU    61      44.643  59.142  57.250  0.00  0.00           O  
ATOM    947  N   THR    62      42.456  59.557  57.636  0.00  0.00           N  
ATOM    948  H   THR    62      41.642  60.024  57.263  0.00  0.00           H  
ATOM    949  CA  THR    62      42.374  58.991  58.985  0.00  0.00           C  
ATOM    950  HA  THR    62      43.172  59.311  59.654  0.00  0.00           H  
ATOM    951  CB  THR    62      41.010  59.335  59.641  0.00  0.00           C  
ATOM    952  HB  THR    62      41.014  58.895  60.639  0.00  0.00           H  
ATOM    953  CG2 THR    62      40.728  60.835  59.746  0.00  0.00           C  
ATOM    954 HG21 THR    62      40.724  61.276  58.748  0.00  0.00           H  
ATOM    955 HG22 THR    62      39.757  60.991  60.215  0.00  0.00           H  
ATOM    956 HG23 THR    62      41.502  61.310  60.349  0.00  0.00           H  
ATOM    957  OG1 THR    62      39.919  58.695  59.007  0.00  0.00           O  
ATOM    958  HG1 THR    62      39.104  58.940  59.450  0.00  0.00           H  
ATOM    959  C   THR    62      42.568  57.467  58.954  0.00  0.00           C  
ATOM    960  O   THR    62      42.312  56.821  57.938  0.00  0.00           O  
ATOM    961  N   LEU    63      42.991  56.896  60.091  0.00  0.00           N  
ATOM    962  H   LEU    63      43.209  57.511  60.862  0.00  0.00           H  
ATOM    963  CA  LEU    63      43.202  55.461  60.269  0.00  0.00           C  
ATOM    964  HA  LEU    63      43.912  55.083  59.533  0.00  0.00           H  
ATOM    965  CB  LEU    63      43.774  55.210  61.680  0.00  0.00           C  
ATOM    966  HB2 LEU    63      44.141  56.193  61.976  0.00  0.00           H  
ATOM    967  HB3 LEU    63      42.990  54.894  62.368  0.00  0.00           H  
ATOM    968  CG  LEU    63      44.930  54.198  61.721  0.00  0.00           C  
ATOM    969  HG  LEU    63      45.755  54.563  61.108  0.00  0.00           H  
ATOM    970  CD1 LEU    63      45.404  54.027  63.166  0.00  0.00           C  
ATOM    971 HD11 LEU    63      44.579  53.662  63.778  0.00  0.00           H  
ATOM    972 HD12 LEU    63      46.225  53.309  63.197  0.00  0.00           H  
ATOM    973 HD13 LEU    63      45.746  54.986  63.553  0.00  0.00           H  
ATOM    974  CD2 LEU    63      44.592  52.842  61.082  0.00  0.00           C  
ATOM    975 HD21 LEU    63      44.329  52.989  60.034  0.00  0.00           H  
ATOM    976 HD22 LEU    63      45.458  52.183  61.149  0.00  0.00           H  
ATOM    977 HD23 LEU    63      43.751  52.392  61.608  0.00  0.00           H  
ATOM    978  C   LEU    63      41.900  54.664  60.066  0.00  0.00           C  
ATOM    979  O   LEU    63      41.926  53.630  59.406  0.00  0.00           O  
ATOM    980  N   HIE    64      40.766  55.192  60.564  0.00  0.00           N  
ATOM    981  H   HIE    64      40.893  55.971  61.194  0.00  0.00           H  
ATOM    982  CA  HIE    64      39.409  54.683  60.353  0.00  0.00           C  
ATOM    983  HA  HIE    64      39.314  53.674  60.754  0.00  0.00           H  
ATOM    984  CB  HIE    64      38.401  55.603  61.083  0.00  0.00           C  
ATOM    985  HB2 HIE    64      38.559  55.471  62.154  0.00  0.00           H  
ATOM    986  HB3 HIE    64      38.570  56.647  60.818  0.00  0.00           H  
ATOM    987  CG  HIE    64      36.936  55.321  60.824  0.00  0.00           C  
ATOM    988  ND1 HIE    64      36.263  55.786  59.704  0.00  0.00           N  
ATOM    989  CE1 HIE    64      35.019  55.312  59.759  0.00  0.00           C  
ATOM    990  HE1 HIE    64      34.371  55.583  58.925  0.00  0.00           H  
ATOM    991  NE2 HIE    64      34.786  54.580  60.841  0.00  0.00           N  
ATOM    992  HE2 HIE    64      33.949  54.109  61.152  0.00  0.00           H  
ATOM    993  CD2 HIE    64      36.007  54.582  61.523  0.00  0.00           C  
ATOM    994  HD2 HIE    64      36.104  54.045  62.466  0.00  0.00           H  
ATOM    995  C   HIE    64      39.066  54.526  58.864  0.00  0.00           C  
ATOM    996  O   HIE    64      38.620  53.455  58.452  0.00  0.00           O  
ATOM    997  N   ASP    65      39.286  55.587  58.071  0.00  0.00           N  
ATOM    998  H   ASP    65      39.651  56.427  58.498  0.00  0.00           H  
ATOM    999  CA  ASP    65      38.950  55.624  56.649  0.00  0.00           C  
ATOM   1000  HA  ASP    65      37.982  55.148  56.487  0.00  0.00           H  
ATOM   1001  CB  ASP    65      38.873  57.086  56.144  0.00  0.00           C  
ATOM   1002  HB2 ASP    65      39.811  57.557  56.441  0.00  0.00           H  
ATOM   1003  HB3 ASP    65      38.806  57.064  55.056  0.00  0.00           H  
ATOM   1004  CG  ASP    65      37.692  57.891  56.713  0.00  0.00           C  
ATOM   1005  OD1 ASP    65      36.858  57.304  57.435  0.00  0.00           O  
ATOM   1006  OD2 ASP    65      37.623  59.096  56.398  0.00  0.00           O  
ATOM   1007  C   ASP    65      39.926  54.812  55.785  0.00  0.00           C  
ATOM   1008  O   ASP    65      39.492  54.272  54.772  0.00  0.00           O  
ATOM   1009  N   GLN    66      41.196  54.641  56.197  0.00  0.00           N  
ATOM   1010  H   GLN    66      41.509  55.175  56.995  0.00  0.00           H  
ATOM   1011  CA  GLN    66      42.155  53.745  55.542  0.00  0.00           C  
ATOM   1012  HA  GLN    66      42.184  53.951  54.471  0.00  0.00           H  
ATOM   1013  CB  GLN    66      43.569  53.955  56.121  0.00  0.00           C  
ATOM   1014  HB2 GLN    66      43.479  53.967  57.207  0.00  0.00           H  
ATOM   1015  HB3 GLN    66      44.178  53.103  55.817  0.00  0.00           H  
ATOM   1016  CG  GLN    66      44.237  55.258  55.648  0.00  0.00           C  
ATOM   1017  HG2 GLN    66      44.293  55.256  54.560  0.00  0.00           H  
ATOM   1018  HG3 GLN    66      43.633  56.103  55.979  0.00  0.00           H  
ATOM   1019  CD  GLN    66      45.651  55.417  56.211  0.00  0.00           C  
ATOM   1020  OE1 GLN    66      46.470  54.507  56.122  0.00  0.00           O  
ATOM   1021  NE2 GLN    66      45.949  56.577  56.792  0.00  0.00           N  
ATOM   1022 HE21 GLN    66      46.872  56.724  57.176  0.00  0.00           H  
ATOM   1023 HE22 GLN    66      45.253  57.306  56.846  0.00  0.00           H  
ATOM   1024  C   GLN    66      41.760  52.267  55.717  0.00  0.00           C  
ATOM   1025  O   GLN    66      41.799  51.513  54.745  0.00  0.00           O  
ATOM   1026  N   VAL    67      41.337  51.868  56.932  0.00  0.00           N  
ATOM   1027  H   VAL    67      41.401  52.542  57.680  0.00  0.00           H  
ATOM   1028  CA  VAL    67      40.853  50.519  57.249  0.00  0.00           C  
ATOM   1029  HA  VAL    67      41.552  49.759  56.897  0.00  0.00           H  
ATOM   1030  CB  VAL    67      40.670  50.354  58.784  0.00  0.00           C  
ATOM   1031  HB  VAL    67      40.034  51.169  59.128  0.00  0.00           H  
ATOM   1032  CG1 VAL    67      40.038  49.006  59.182  0.00  0.00           C  
ATOM   1033 HG11 VAL    67      40.674  48.190  58.838  0.00  0.00           H  
ATOM   1034 HG12 VAL    67      39.939  48.956  60.266  0.00  0.00           H  
ATOM   1035 HG13 VAL    67      39.053  48.916  58.723  0.00  0.00           H  
ATOM   1036  CG2 VAL    67      41.995  50.472  59.547  0.00  0.00           C  
ATOM   1037 HG21 VAL    67      42.434  51.453  59.364  0.00  0.00           H  
ATOM   1038 HG22 VAL    67      41.813  50.350  60.614  0.00  0.00           H  
ATOM   1039 HG23 VAL    67      42.682  49.698  59.205  0.00  0.00           H  
ATOM   1040  C   VAL    67      39.536  50.220  56.514  0.00  0.00           C  
ATOM   1041  O   VAL    67      39.393  49.119  55.986  0.00  0.00           O  
ATOM   1042  N   HIE    68      38.599  51.185  56.460  0.00  0.00           N  
ATOM   1043  H   HIE    68      38.798  52.043  56.953  0.00  0.00           H  
ATOM   1044  CA  HIE    68      37.304  51.055  55.790  0.00  0.00           C  
ATOM   1045  HA  HIE    68      36.777  50.175  56.158  0.00  0.00           H  
ATOM   1046  CB  HIE    68      36.442  52.302  56.075  0.00  0.00           C  
ATOM   1047  HB2 HIE    68      36.247  52.469  57.134  0.00  0.00           H  
ATOM   1048  HB3 HIE    68      36.983  53.155  55.666  0.00  0.00           H  
ATOM   1049  CG  HIE    68      35.098  52.272  55.387  0.00  0.00           C  
ATOM   1050  ND1 HIE    68      33.998  51.593  55.916  0.00  0.00           N  
ATOM   1051  CE1 HIE    68      33.052  51.709  54.994  0.00  0.00           C  
ATOM   1052  HE1 HIE    68      32.102  51.226  55.222  0.00  0.00           H  
ATOM   1053  NE2 HIE    68      33.443  52.410  53.932  0.00  0.00           N  
ATOM   1054  HE2 HIE    68      32.907  52.635  53.106  0.00  0.00           H  
ATOM   1055  CD2 HIE    68      34.752  52.792  54.156  0.00  0.00           C  
ATOM   1056  HD2 HIE    68      35.281  53.389  53.411  0.00  0.00           H  
ATOM   1057  C   HIE    68      37.455  50.854  54.273  0.00  0.00           C  
ATOM   1058  O   HIE    68      36.768  50.005  53.703  0.00  0.00           O  
ATOM   1059  N   LEU    69      38.360  51.615  53.631  0.00  0.00           N  
ATOM   1060  H   LEU    69      38.832  52.327  54.167  0.00  0.00           H  
ATOM   1061  CA  LEU    69      38.663  51.504  52.207  0.00  0.00           C  
ATOM   1062  HA  LEU    69      37.745  51.573  51.625  0.00  0.00           H  
ATOM   1063  CB  LEU    69      39.609  52.645  51.772  0.00  0.00           C  
ATOM   1064  HB2 LEU    69      40.351  52.665  52.570  0.00  0.00           H  
ATOM   1065  HB3 LEU    69      40.093  52.373  50.834  0.00  0.00           H  
ATOM   1066  CG  LEU    69      38.964  54.043  51.633  0.00  0.00           C  
ATOM   1067  HG  LEU    69      38.425  54.286  52.549  0.00  0.00           H  
ATOM   1068  CD1 LEU    69      40.054  55.093  51.387  0.00  0.00           C  
ATOM   1069 HD11 LEU    69      40.593  54.851  50.472  0.00  0.00           H  
ATOM   1070 HD12 LEU    69      39.597  56.077  51.290  0.00  0.00           H  
ATOM   1071 HD13 LEU    69      40.750  55.098  52.227  0.00  0.00           H  
ATOM   1072  CD2 LEU    69      37.886  54.141  50.541  0.00  0.00           C  
ATOM   1073 HD21 LEU    69      37.080  53.440  50.761  0.00  0.00           H  
ATOM   1074 HD22 LEU    69      37.487  55.155  50.513  0.00  0.00           H  
ATOM   1075 HD23 LEU    69      38.324  53.897  49.574  0.00  0.00           H  
ATOM   1076  C   LEU    69      39.298  50.147  51.866  0.00  0.00           C  
ATOM   1077  O   LEU    69      38.892  49.532  50.884  0.00  0.00           O  
ATOM   1078  N   LEU    70      40.242  49.654  52.687  0.00  0.00           N  
ATOM   1079  H   LEU    70      40.562  50.236  53.448  0.00  0.00           H  
ATOM   1080  CA  LEU    70      40.880  48.352  52.494  0.00  0.00           C  
ATOM   1081  HA  LEU    70      41.147  48.218  51.446  0.00  0.00           H  
ATOM   1082  CB  LEU    70      42.163  48.260  53.346  0.00  0.00           C  
ATOM   1083  HB2 LEU    70      41.957  48.862  54.232  0.00  0.00           H  
ATOM   1084  HB3 LEU    70      42.360  47.231  53.645  0.00  0.00           H  
ATOM   1085  CG  LEU    70      43.397  48.828  52.614  0.00  0.00           C  
ATOM   1086  HG  LEU    70      43.100  49.730  52.079  0.00  0.00           H  
ATOM   1087  CD1 LEU    70      44.516  49.165  53.601  0.00  0.00           C  
ATOM   1088 HD11 LEU    70      44.812  48.263  54.137  0.00  0.00           H  
ATOM   1089 HD12 LEU    70      45.372  49.563  53.058  0.00  0.00           H  
ATOM   1090 HD13 LEU    70      44.160  49.909  54.314  0.00  0.00           H  
ATOM   1091  CD2 LEU    70      43.917  47.868  51.528  0.00  0.00           C  
ATOM   1092 HD21 LEU    70      43.134  47.696  50.789  0.00  0.00           H  
ATOM   1093 HD22 LEU    70      44.787  48.309  51.039  0.00  0.00           H  
ATOM   1094 HD23 LEU    70      44.200  46.920  51.985  0.00  0.00           H  
ATOM   1095  C   LEU    70      39.950  47.172  52.818  0.00  0.00           C  
ATOM   1096  O   LEU    70      40.010  46.179  52.103  0.00  0.00           O  
ATOM   1097  N   GLU    71      39.056  47.277  53.818  0.00  0.00           N  
ATOM   1098  H   GLU    71      39.123  48.085  54.422  0.00  0.00           H  
ATOM   1099  CA  GLU    71      38.047  46.255  54.130  0.00  0.00           C  
ATOM   1100  HA  GLU    71      38.522  45.279  54.226  0.00  0.00           H  
ATOM   1101  CB  GLU    71      37.342  46.596  55.464  0.00  0.00           C  
ATOM   1102  HB2 GLU    71      38.104  46.591  56.244  0.00  0.00           H  
ATOM   1103  HB3 GLU    71      36.931  47.601  55.365  0.00  0.00           H  
ATOM   1104  CG  GLU    71      36.210  45.610  55.842  0.00  0.00           C  
ATOM   1105  HG2 GLU    71      35.410  45.700  55.107  0.00  0.00           H  
ATOM   1106  HG3 GLU    71      36.647  44.613  55.783  0.00  0.00           H  
ATOM   1107  CD  GLU    71      35.644  45.835  57.239  0.00  0.00           C  
ATOM   1108  OE1 GLU    71      35.343  47.007  57.553  0.00  0.00           O  
ATOM   1109  OE2 GLU    71      35.492  44.824  57.959  0.00  0.00           O  
ATOM   1110  C   GLU    71      37.016  46.089  52.997  0.00  0.00           C  
ATOM   1111  O   GLU    71      36.526  44.983  52.769  0.00  0.00           O  
ATOM   1112  N   SER    72      36.712  47.178  52.276  0.00  0.00           N  
ATOM   1113  H   SER    72      37.170  48.042  52.528  0.00  0.00           H  
ATOM   1114  CA  SER    72      35.778  47.192  51.159  0.00  0.00           C  
ATOM   1115  HA  SER    72      34.920  46.549  51.351  0.00  0.00           H  
ATOM   1116  CB  SER    72      35.279  48.643  50.993  0.00  0.00           C  
ATOM   1117  HB2 SER    72      34.890  48.990  51.951  0.00  0.00           H  
ATOM   1118  HB3 SER    72      36.121  49.269  50.696  0.00  0.00           H  
ATOM   1119  OG  SER    72      34.265  48.724  50.017  0.00  0.00           O  
ATOM   1120  HG  SER    72      33.973  49.635  49.933  0.00  0.00           H  
ATOM   1121  C   SER    72      36.440  46.737  49.841  0.00  0.00           C  
ATOM   1122  O   SER    72      35.736  46.211  48.979  0.00  0.00           O  
ATOM   1123  N   ALA    73      37.757  46.952  49.671  0.00  0.00           N  
ATOM   1124  H   ALA    73      38.290  47.228  50.482  0.00  0.00           H  
ATOM   1125  CA  ALA    73      38.460  46.807  48.394  0.00  0.00           C  
ATOM   1126  HA  ALA    73      37.722  46.714  47.598  0.00  0.00           H  
ATOM   1127  CB  ALA    73      39.284  48.082  48.155  0.00  0.00           C  
ATOM   1128  HB1 ALA    73      40.033  48.184  48.939  0.00  0.00           H  
ATOM   1129  HB2 ALA    73      39.780  48.018  47.186  0.00  0.00           H  
ATOM   1130  HB3 ALA    73      38.624  48.950  48.168  0.00  0.00           H  
ATOM   1131  C   ALA    73      39.430  45.620  48.315  0.00  0.00           C  
ATOM   1132  O   ALA    73      39.887  45.344  47.209  0.00  0.00           O  
ATOM   1133  N   TRP    74      39.790  44.945  49.426  0.00  0.00           N  
ATOM   1134  H   TRP    74      39.337  45.192  50.294  0.00  0.00           H  
ATOM   1135  CA  TRP    74      40.899  43.976  49.468  0.00  0.00           C  
ATOM   1136  HA  TRP    74      41.808  44.473  49.130  0.00  0.00           H  
ATOM   1137  CB  TRP    74      41.144  43.407  50.883  0.00  0.00           C  
ATOM   1138  HB2 TRP    74      42.087  42.861  50.899  0.00  0.00           H  
ATOM   1139  HB3 TRP    74      41.199  44.247  51.575  0.00  0.00           H  
ATOM   1140  CG  TRP    74      40.099  42.475  51.423  0.00  0.00           C  
ATOM   1141  CD1 TRP    74      38.978  42.837  52.081  0.00  0.00           C  
ATOM   1142  HD1 TRP    74      38.828  43.900  52.270  0.00  0.00           H  
ATOM   1143  NE1 TRP    74      38.236  41.714  52.382  0.00  0.00           N  
ATOM   1144  HE1 TRP    74      37.340  41.759  52.846  0.00  0.00           H  
ATOM   1145  CE2 TRP    74      38.872  40.557  51.977  0.00  0.00           C  
ATOM   1146  CZ2 TRP    74      38.569  39.189  52.091  0.00  0.00           C  
ATOM   1147  HZ2 TRP    74      37.659  38.932  52.633  0.00  0.00           H  
ATOM   1148  CH2 TRP    74      39.434  38.242  51.515  0.00  0.00           C  
ATOM   1149  HH2 TRP    74      39.220  37.174  51.574  0.00  0.00           H  
ATOM   1150  CZ3 TRP    74      40.598  38.668  50.849  0.00  0.00           C  
ATOM   1151  HZ3 TRP    74      41.282  37.960  50.383  0.00  0.00           H  
ATOM   1152  CE3 TRP    74      40.909  40.039  50.769  0.00  0.00           C  
ATOM   1153  HE3 TRP    74      41.832  40.285  50.244  0.00  0.00           H  
ATOM   1154  CD2 TRP    74      40.060  41.019  51.334  0.00  0.00           C  
ATOM   1155  C   TRP    74      40.791  42.825  48.459  0.00  0.00           C  
ATOM   1156  O   TRP    74      41.780  42.499  47.811  0.00  0.00           O  
ATOM   1157  N   LEU    75      39.601  42.223  48.302  0.00  0.00           N  
ATOM   1158  H   LEU    75      38.823  42.530  48.867  0.00  0.00           H  
ATOM   1159  CA  LEU    75      39.402  41.087  47.409  0.00  0.00           C  
ATOM   1160  HA  LEU    75      40.264  40.420  47.444  0.00  0.00           H  
ATOM   1161  CB  LEU    75      38.152  40.301  47.860  0.00  0.00           C  
ATOM   1162  HB2 LEU    75      38.364  40.048  48.898  0.00  0.00           H  
ATOM   1163  HB3 LEU    75      37.287  40.962  47.816  0.00  0.00           H  
ATOM   1164  CG  LEU    75      37.854  39.008  47.065  0.00  0.00           C  
ATOM   1165  HG  LEU    75      37.600  39.294  46.045  0.00  0.00           H  
ATOM   1166  CD1 LEU    75      39.044  38.037  47.044  0.00  0.00           C  
ATOM   1167 HD11 LEU    75      39.298  37.751  48.064  0.00  0.00           H  
ATOM   1168 HD12 LEU    75      38.778  37.147  46.473  0.00  0.00           H  
ATOM   1169 HD13 LEU    75      39.902  38.524  46.579  0.00  0.00           H  
ATOM   1170  CD2 LEU    75      36.619  38.303  47.634  0.00  0.00           C  
ATOM   1171 HD21 LEU    75      35.757  38.967  47.565  0.00  0.00           H  
ATOM   1172 HD22 LEU    75      36.423  37.395  47.063  0.00  0.00           H  
ATOM   1173 HD23 LEU    75      36.796  38.045  48.677  0.00  0.00           H  
ATOM   1174  C   LEU    75      39.295  41.537  45.940  0.00  0.00           C  
ATOM   1175  O   LEU    75      39.674  40.763  45.068  0.00  0.00           O  
ATOM   1176  N   GLU    76      38.888  42.789  45.656  0.00  0.00           N  
ATOM   1177  H   GLU    76      38.536  43.352  46.418  0.00  0.00           H  
ATOM   1178  CA  GLU    76      38.946  43.388  44.317  0.00  0.00           C  
ATOM   1179  HA  GLU    76      38.489  42.716  43.591  0.00  0.00           H  
ATOM   1180  CB  GLU    76      38.184  44.728  44.296  0.00  0.00           C  
ATOM   1181  HB2 GLU    76      38.582  45.331  45.113  0.00  0.00           H  
ATOM   1182  HB3 GLU    76      38.414  45.208  43.345  0.00  0.00           H  
ATOM   1183  CG  GLU    76      36.667  44.601  44.449  0.00  0.00           C  
ATOM   1184  HG2 GLU    76      36.279  44.046  43.595  0.00  0.00           H  
ATOM   1185  HG3 GLU    76      36.444  44.056  45.366  0.00  0.00           H  
ATOM   1186  CD  GLU    76      36.010  45.974  44.504  0.00  0.00           C  
ATOM   1187  OE1 GLU    76      35.723  46.527  43.418  0.00  0.00           O  
ATOM   1188  OE2 GLU    76      35.809  46.459  45.636  0.00  0.00           O  
ATOM   1189  C   GLU    76      40.398  43.682  43.901  0.00  0.00           C  
ATOM   1190  O   GLU    76      40.729  43.510  42.730  0.00  0.00           O  
ATOM   1191  N   ILE    77      41.258  44.097  44.852  0.00  0.00           N  
ATOM   1192  H   ILE    77      40.858  44.284  45.760  0.00  0.00           H  
ATOM   1193  CA  ILE    77      42.686  44.367  44.651  0.00  0.00           C  
ATOM   1194  HA  ILE    77      42.858  44.919  43.727  0.00  0.00           H  
ATOM   1195  CB  ILE    77      43.260  45.176  45.852  0.00  0.00           C  
ATOM   1196  HB  ILE    77      42.982  44.655  46.769  0.00  0.00           H  
ATOM   1197  CG2 ILE    77      44.798  45.326  45.792  0.00  0.00           C  
ATOM   1198 HG21 ILE    77      45.077  45.848  44.877  0.00  0.00           H  
ATOM   1199 HG22 ILE    77      45.141  45.898  46.655  0.00  0.00           H  
ATOM   1200 HG23 ILE    77      45.261  44.339  45.804  0.00  0.00           H  
ATOM   1201  CG1 ILE    77      42.628  46.584  45.950  0.00  0.00           C  
ATOM   1202 HG12 ILE    77      43.150  47.225  45.240  0.00  0.00           H  
ATOM   1203 HG13 ILE    77      41.583  46.492  45.655  0.00  0.00           H  
ATOM   1204  CD1 ILE    77      42.711  47.202  47.353  0.00  0.00           C  
ATOM   1205 HD11 ILE    77      43.756  47.294  47.649  0.00  0.00           H  
ATOM   1206 HD12 ILE    77      42.248  48.188  47.345  0.00  0.00           H  
ATOM   1207 HD13 ILE    77      42.188  46.561  48.065  0.00  0.00           H  
ATOM   1208  C   ILE    77      43.458  43.049  44.437  0.00  0.00           C  
ATOM   1209  O   ILE    77      44.340  43.012  43.578  0.00  0.00           O  
ATOM   1210  N   LEU    78      43.111  41.965  45.161  0.00  0.00           N  
ATOM   1211  H   LEU    78      42.438  42.086  45.905  0.00  0.00           H  
ATOM   1212  CA  LEU    78      43.669  40.627  44.940  0.00  0.00           C  
ATOM   1213  HA  LEU    78      44.757  40.688  44.941  0.00  0.00           H  
ATOM   1214  CB  LEU    78      43.227  39.636  46.044  0.00  0.00           C  
ATOM   1215  HB2 LEU    78      42.155  39.817  46.115  0.00  0.00           H  
ATOM   1216  HB3 LEU    78      43.401  38.626  45.673  0.00  0.00           H  
ATOM   1217  CG  LEU    78      43.867  39.788  47.440  0.00  0.00           C  
ATOM   1218  HG  LEU    78      43.591  40.754  47.861  0.00  0.00           H  
ATOM   1219  CD1 LEU    78      43.369  38.668  48.363  0.00  0.00           C  
ATOM   1220 HD11 LEU    78      43.645  37.700  47.943  0.00  0.00           H  
ATOM   1221 HD12 LEU    78      43.823  38.778  49.348  0.00  0.00           H  
ATOM   1222 HD13 LEU    78      42.284  38.727  48.455  0.00  0.00           H  
ATOM   1223  CD2 LEU    78      45.405  39.798  47.421  0.00  0.00           C  
ATOM   1224 HD21 LEU    78      45.756  40.631  46.812  0.00  0.00           H  
ATOM   1225 HD22 LEU    78      45.781  39.908  48.438  0.00  0.00           H  
ATOM   1226 HD23 LEU    78      45.769  38.862  46.998  0.00  0.00           H  
ATOM   1227  C   LEU    78      43.230  40.057  43.581  0.00  0.00           C  
ATOM   1228  O   LEU    78      44.052  39.470  42.882  0.00  0.00           O  
ATOM   1229  N   MET    79      41.955  40.246  43.201  0.00  0.00           N  
ATOM   1230  H   MET    79      41.354  40.758  43.832  0.00  0.00           H  
ATOM   1231  CA  MET    79      41.371  39.708  41.974  0.00  0.00           C  
ATOM   1232  HA  MET    79      41.671  38.669  41.844  0.00  0.00           H  
ATOM   1233  CB  MET    79      39.834  39.771  42.045  0.00  0.00           C  
ATOM   1234  HB2 MET    79      39.551  40.703  42.533  0.00  0.00           H  
ATOM   1235  HB3 MET    79      39.442  39.761  41.027  0.00  0.00           H  
ATOM   1236  CG  MET    79      39.253  38.585  42.827  0.00  0.00           C  
ATOM   1237  HG2 MET    79      39.541  37.673  42.305  0.00  0.00           H  
ATOM   1238  HG3 MET    79      39.704  38.592  43.820  0.00  0.00           H  
ATOM   1239  SD  MET    79      37.454  38.631  42.993  0.00  0.00           S  
ATOM   1240  CE  MET    79      37.178  36.966  43.646  0.00  0.00           C  
ATOM   1241  HE1 MET    79      37.712  36.851  44.589  0.00  0.00           H  
ATOM   1242  HE2 MET    79      36.111  36.812  43.811  0.00  0.00           H  
ATOM   1243  HE3 MET    79      37.543  36.229  42.930  0.00  0.00           H  
ATOM   1244  C   MET    79      41.860  40.429  40.710  0.00  0.00           C  
ATOM   1245  O   MET    79      42.158  39.737  39.743  0.00  0.00           O  
ATOM   1246  N   ILE    80      42.010  41.770  40.698  0.00  0.00           N  
ATOM   1247  H   ILE    80      41.644  42.309  41.471  0.00  0.00           H  
ATOM   1248  CA  ILE    80      42.584  42.497  39.550  0.00  0.00           C  
ATOM   1249  HA  ILE    80      42.217  42.136  38.589  0.00  0.00           H  
ATOM   1250  CB  ILE    80      42.341  44.034  39.655  0.00  0.00           C  
ATOM   1251  HB  ILE    80      41.281  44.182  39.865  0.00  0.00           H  
ATOM   1252  CG2 ILE    80      43.182  44.721  40.748  0.00  0.00           C  
ATOM   1253 HG21 ILE    80      44.241  44.574  40.539  0.00  0.00           H  
ATOM   1254 HG22 ILE    80      42.959  45.787  40.762  0.00  0.00           H  
ATOM   1255 HG23 ILE    80      42.941  44.287  41.719  0.00  0.00           H  
ATOM   1256  CG1 ILE    80      42.545  44.715  38.276  0.00  0.00           C  
ATOM   1257 HG12 ILE    80      43.592  44.566  38.016  0.00  0.00           H  
ATOM   1258 HG13 ILE    80      41.915  44.170  37.572  0.00  0.00           H  
ATOM   1259  CD1 ILE    80      42.211  46.211  38.209  0.00  0.00           C  
ATOM   1260 HD11 ILE    80      42.840  46.756  38.912  0.00  0.00           H  
ATOM   1261 HD12 ILE    80      42.390  46.579  37.200  0.00  0.00           H  
ATOM   1262 HD13 ILE    80      41.163  46.362  38.469  0.00  0.00           H  
ATOM   1263  C   ILE    80      44.085  42.177  39.368  0.00  0.00           C  
ATOM   1264  O   ILE    80      44.575  42.199  38.241  0.00  0.00           O  
ATOM   1265  N   GLY    81      44.786  41.802  40.453  0.00  0.00           N  
ATOM   1266  H   GLY    81      44.291  41.744  41.332  0.00  0.00           H  
ATOM   1267  CA  GLY    81      46.205  41.475  40.436  0.00  0.00           C  
ATOM   1268  HA2 GLY    81      46.714  42.142  39.740  0.00  0.00           H  
ATOM   1269  HA3 GLY    81      46.613  41.616  41.437  0.00  0.00           H  
ATOM   1270  C   GLY    81      46.442  40.028  40.002  0.00  0.00           C  
ATOM   1271  O   GLY    81      47.425  39.768  39.311  0.00  0.00           O  
ATOM   1272  N   LEU    82      45.506  39.119  40.330  0.00  0.00           N  
ATOM   1273  H   LEU    82      44.844  39.414  41.032  0.00  0.00           H  
ATOM   1274  CA  LEU    82      45.401  37.759  39.805  0.00  0.00           C  
ATOM   1275  HA  LEU    82      46.330  37.211  39.968  0.00  0.00           H  
ATOM   1276  CB  LEU    82      44.260  37.025  40.546  0.00  0.00           C  
ATOM   1277  HB2 LEU    82      44.645  36.916  41.560  0.00  0.00           H  
ATOM   1278  HB3 LEU    82      43.386  37.677  40.559  0.00  0.00           H  
ATOM   1279  CG  LEU    82      43.858  35.637  39.996  0.00  0.00           C  
ATOM   1280  HG  LEU    82      43.486  35.757  38.978  0.00  0.00           H  
ATOM   1281  CD1 LEU    82      45.053  34.685  39.991  0.00  0.00           C  
ATOM   1282 HD11 LEU    82      45.426  34.564  41.008  0.00  0.00           H  
ATOM   1283 HD12 LEU    82      44.746  33.716  39.600  0.00  0.00           H  
ATOM   1284 HD13 LEU    82      45.842  35.096  39.363  0.00  0.00           H  
ATOM   1285  CD2 LEU    82      42.701  35.055  40.815  0.00  0.00           C  
ATOM   1286 HD21 LEU    82      41.842  35.723  40.756  0.00  0.00           H  
ATOM   1287 HD22 LEU    82      42.429  34.078  40.416  0.00  0.00           H  
ATOM   1288 HD23 LEU    82      43.009  34.950  41.855  0.00  0.00           H  
ATOM   1289  C   LEU    82      45.158  37.782  38.292  0.00  0.00           C  
ATOM   1290  O   LEU    82      45.924  37.176  37.551  0.00  0.00           O  
ATOM   1291  N   VAL    83      44.119  38.507  37.848  0.00  0.00           N  
ATOM   1292  H   VAL    83      43.521  38.869  38.577  0.00  0.00           H  
ATOM   1293  CA  VAL    83      43.715  38.707  36.455  0.00  0.00           C  
ATOM   1294  HA  VAL    83      43.520  37.776  35.923  0.00  0.00           H  
ATOM   1295  CB  VAL    83      42.417  39.560  36.457  0.00  0.00           C  
ATOM   1296  HB  VAL    83      42.580  40.376  37.160  0.00  0.00           H  
ATOM   1297  CG1 VAL    83      42.018  40.132  35.096  0.00  0.00           C  
ATOM   1298 HG11 VAL    83      41.855  39.315  34.392  0.00  0.00           H  
ATOM   1299 HG12 VAL    83      41.100  40.711  35.199  0.00  0.00           H  
ATOM   1300 HG13 VAL    83      42.814  40.777  34.725  0.00  0.00           H  
ATOM   1301  CG2 VAL    83      41.216  38.757  36.993  0.00  0.00           C  
ATOM   1302 HG21 VAL    83      41.419  38.437  38.014  0.00  0.00           H  
ATOM   1303 HG22 VAL    83      40.325  39.384  36.980  0.00  0.00           H  
ATOM   1304 HG23 VAL    83      41.053  37.882  36.363  0.00  0.00           H  
ATOM   1305  C   VAL    83      44.846  39.295  35.583  0.00  0.00           C  
ATOM   1306  O   VAL    83      45.001  38.870  34.438  0.00  0.00           O  
ATOM   1307  N   TRP    84      45.648  40.227  36.133  0.00  0.00           N  
ATOM   1308  H   TRP    84      45.386  40.550  37.053  0.00  0.00           H  
ATOM   1309  CA  TRP    84      46.810  40.840  35.486  0.00  0.00           C  
ATOM   1310  HA  TRP    84      46.523  41.273  34.528  0.00  0.00           H  
ATOM   1311  CB  TRP    84      47.373  41.961  36.388  0.00  0.00           C  
ATOM   1312  HB2 TRP    84      46.672  42.788  36.507  0.00  0.00           H  
ATOM   1313  HB3 TRP    84      47.569  41.509  37.360  0.00  0.00           H  
ATOM   1314  CG  TRP    84      48.669  42.560  35.922  0.00  0.00           C  
ATOM   1315  CD1 TRP    84      49.882  42.351  36.485  0.00  0.00           C  
ATOM   1316  HD1 TRP    84      49.917  41.756  37.398  0.00  0.00           H  
ATOM   1317  NE1 TRP    84      50.853  42.974  35.730  0.00  0.00           N  
ATOM   1318  HE1 TRP    84      51.834  42.945  35.969  0.00  0.00           H  
ATOM   1319  CE2 TRP    84      50.314  43.618  34.635  0.00  0.00           C  
ATOM   1320  CZ2 TRP    84      50.872  44.341  33.566  0.00  0.00           C  
ATOM   1321  HZ2 TRP    84      51.957  44.434  33.546  0.00  0.00           H  
ATOM   1322  CH2 TRP    84      50.016  44.897  32.598  0.00  0.00           C  
ATOM   1323  HH2 TRP    84      50.414  45.445  31.743  0.00  0.00           H  
ATOM   1324  CZ3 TRP    84      48.622  44.750  32.724  0.00  0.00           C  
ATOM   1325  HZ3 TRP    84      47.933  45.205  32.012  0.00  0.00           H  
ATOM   1326  CE3 TRP    84      48.077  44.004  33.787  0.00  0.00           C  
ATOM   1327  HE3 TRP    84      46.991  43.906  33.791  0.00  0.00           H  
ATOM   1328  CD2 TRP    84      48.907  43.408  34.761  0.00  0.00           C  
ATOM   1329  C   TRP    84      47.908  39.813  35.160  0.00  0.00           C  
ATOM   1330  O   TRP    84      48.354  39.745  34.016  0.00  0.00           O  
ATOM   1331  N   ARG    85      48.346  39.021  36.152  0.00  0.00           N  
ATOM   1332  H   ARG    85      47.963  39.159  37.075  0.00  0.00           H  
ATOM   1333  CA  ARG    85      49.425  38.041  35.986  0.00  0.00           C  
ATOM   1334  HA  ARG    85      50.170  38.405  35.279  0.00  0.00           H  
ATOM   1335  CB  ARG    85      50.109  37.820  37.355  0.00  0.00           C  
ATOM   1336  HB2 ARG    85      51.010  37.244  37.145  0.00  0.00           H  
ATOM   1337  HB3 ARG    85      50.387  38.813  37.709  0.00  0.00           H  
ATOM   1338  CG  ARG    85      49.283  37.104  38.437  0.00  0.00           C  
ATOM   1339  HG2 ARG    85      48.318  37.605  38.513  0.00  0.00           H  
ATOM   1340  HG3 ARG    85      49.132  36.072  38.118  0.00  0.00           H  
ATOM   1341  CD  ARG    85      49.977  37.119  39.805  0.00  0.00           C  
ATOM   1342  HD2 ARG    85      50.910  36.557  39.751  0.00  0.00           H  
ATOM   1343  HD3 ARG    85      50.190  38.147  40.097  0.00  0.00           H  
ATOM   1344  NE  ARG    85      49.119  36.508  40.829  0.00  0.00           N  
ATOM   1345  HE  ARG    85      49.022  35.506  40.746  0.00  0.00           H  
ATOM   1346  CZ  ARG    85      48.484  37.132  41.835  0.00  0.00           C  
ATOM   1347  NH1 ARG    85      48.582  38.453  42.016  0.00  0.00           N  
ATOM   1348 HH11 ARG    85      49.146  39.006  41.386  0.00  0.00           H  
ATOM   1349 HH12 ARG    85      48.092  38.893  42.781  0.00  0.00           H  
ATOM   1350  NH2 ARG    85      47.725  36.416  42.669  0.00  0.00           N  
ATOM   1351 HH21 ARG    85      47.637  35.419  42.536  0.00  0.00           H  
ATOM   1352 HH22 ARG    85      47.243  36.875  43.429  0.00  0.00           H  
ATOM   1353  C   ARG    85      48.935  36.716  35.356  0.00  0.00           C  
ATOM   1354  O   ARG    85      49.759  35.877  34.996  0.00  0.00           O  
ATOM   1355  N   SER    86      47.615  36.553  35.158  0.00  0.00           N  
ATOM   1356  H   SER    86      47.018  37.288  35.509  0.00  0.00           H  
ATOM   1357  CA  SER    86      46.994  35.434  34.446  0.00  0.00           C  
ATOM   1358  HA  SER    86      47.583  34.525  34.568  0.00  0.00           H  
ATOM   1359  CB  SER    86      45.590  35.194  35.033  0.00  0.00           C  
ATOM   1360  HB2 SER    86      45.033  36.131  35.035  0.00  0.00           H  
ATOM   1361  HB3 SER    86      45.064  34.460  34.425  0.00  0.00           H  
ATOM   1362  OG  SER    86      45.705  34.715  36.352  0.00  0.00           O  
ATOM   1363  HG  SER    86      44.829  34.566  36.716  0.00  0.00           H  
ATOM   1364  C   SER    86      46.802  35.737  32.947  0.00  0.00           C  
ATOM   1365  O   SER    86      46.380  34.836  32.220  0.00  0.00           O  
ATOM   1366  N   MET    87      47.093  36.970  32.475  0.00  0.00           N  
ATOM   1367  H   MET    87      47.435  37.638  33.151  0.00  0.00           H  
ATOM   1368  CA  MET    87      46.905  37.418  31.087  0.00  0.00           C  
ATOM   1369  HA  MET    87      45.849  37.347  30.824  0.00  0.00           H  
ATOM   1370  CB  MET    87      47.361  38.877  30.903  0.00  0.00           C  
ATOM   1371  HB2 MET    87      48.281  38.988  31.478  0.00  0.00           H  
ATOM   1372  HB3 MET    87      47.578  39.001  29.842  0.00  0.00           H  
ATOM   1373  CG  MET    87      46.351  39.944  31.346  0.00  0.00           C  
ATOM   1374  HG2 MET    87      45.365  39.629  31.004  0.00  0.00           H  
ATOM   1375  HG3 MET    87      46.363  39.980  32.435  0.00  0.00           H  
ATOM   1376  SD  MET    87      46.711  41.599  30.689  0.00  0.00           S  
ATOM   1377  CE  MET    87      48.462  41.796  31.119  0.00  0.00           C  
ATOM   1378  HE1 MET    87      49.045  41.009  30.640  0.00  0.00           H  
ATOM   1379  HE2 MET    87      48.815  42.768  30.775  0.00  0.00           H  
ATOM   1380  HE3 MET    87      48.580  41.728  32.200  0.00  0.00           H  
ATOM   1381  C   MET    87      47.647  36.546  30.068  0.00  0.00           C  
ATOM   1382  O   MET    87      47.061  36.155  29.065  0.00  0.00           O  
ATOM   1383  N   GLU    88      48.914  36.207  30.343  0.00  0.00           N  
ATOM   1384  H   GLU    88      49.312  36.572  31.196  0.00  0.00           H  
ATOM   1385  CA  GLU    88      49.761  35.384  29.478  0.00  0.00           C  
ATOM   1386  HA  GLU    88      49.540  35.568  28.427  0.00  0.00           H  
ATOM   1387  CB  GLU    88      51.230  35.767  29.747  0.00  0.00           C  
ATOM   1388  HB2 GLU    88      51.443  35.577  30.799  0.00  0.00           H  
ATOM   1389  HB3 GLU    88      51.865  35.133  29.128  0.00  0.00           H  
ATOM   1390  CG  GLU    88      51.513  37.248  29.424  0.00  0.00           C  
ATOM   1391  HG2 GLU    88      51.071  37.476  28.454  0.00  0.00           H  
ATOM   1392  HG3 GLU    88      51.038  37.858  30.191  0.00  0.00           H  
ATOM   1393  CD  GLU    88      53.008  37.554  29.384  0.00  0.00           C  
ATOM   1394  OE1 GLU    88      53.658  37.341  30.430  0.00  0.00           O  
ATOM   1395  OE2 GLU    88      53.471  37.993  28.310  0.00  0.00           O  
ATOM   1396  C   GLU    88      49.550  33.874  29.714  0.00  0.00           C  
ATOM   1397  O   GLU    88      50.371  33.067  29.280  0.00  0.00           O  
ATOM   1398  N   HIE    89      48.432  33.483  30.354  0.00  0.00           N  
ATOM   1399  H   HIE    89      47.897  34.225  30.784  0.00  0.00           H  
ATOM   1400  CA  HIE    89      48.025  32.102  30.602  0.00  0.00           C  
ATOM   1401  HA  HIE    89      48.521  31.435  29.897  0.00  0.00           H  
ATOM   1402  CB  HIE    89      48.417  31.682  32.041  0.00  0.00           C  
ATOM   1403  HB2 HIE    89      47.840  32.214  32.798  0.00  0.00           H  
ATOM   1404  HB3 HIE    89      48.214  30.613  32.117  0.00  0.00           H  
ATOM   1405  CG  HIE    89      49.871  31.871  32.393  0.00  0.00           C  
ATOM   1406  ND1 HIE    89      50.364  33.019  32.995  0.00  0.00           N  
ATOM   1407  CE1 HIE    89      51.687  32.875  33.086  0.00  0.00           C  
ATOM   1408  HE1 HIE    89      52.225  33.712  33.533  0.00  0.00           H  
ATOM   1409  NE2 HIE    89      52.124  31.715  32.608  0.00  0.00           N  
ATOM   1410  HE2 HIE    89      53.057  31.333  32.551  0.00  0.00           H  
ATOM   1411  CD2 HIE    89      50.967  31.071  32.164  0.00  0.00           C  
ATOM   1412  HD2 HIE    89      51.033  30.079  31.717  0.00  0.00           H  
ATOM   1413  C   HIE    89      46.535  31.877  30.270  0.00  0.00           C  
ATOM   1414  O   HIE    89      45.781  31.579  31.194  0.00  0.00           O  
ATOM   1415  N   PRO    90      46.078  32.004  28.993  0.00  0.00           N  
ATOM   1416  CD  PRO    90      46.867  32.498  27.860  0.00  0.00           C  
ATOM   1417  HD2 PRO    90      47.661  31.776  27.670  0.00  0.00           H  
ATOM   1418  HD3 PRO    90      47.307  33.451  28.154  0.00  0.00           H  
ATOM   1419  CG  PRO    90      45.908  32.640  26.681  0.00  0.00           C  
ATOM   1420  HG2 PRO    90      46.398  32.317  25.762  0.00  0.00           H  
ATOM   1421  HG3 PRO    90      45.595  33.679  26.580  0.00  0.00           H  
ATOM   1422  CB  PRO    90      44.730  31.751  27.020  0.00  0.00           C  
ATOM   1423  HB2 PRO    90      44.861  30.745  26.620  0.00  0.00           H  
ATOM   1424  HB3 PRO    90      43.799  32.174  26.642  0.00  0.00           H  
ATOM   1425  CA  PRO    90      44.698  31.701  28.558  0.00  0.00           C  
ATOM   1426  HA  PRO    90      44.056  32.489  28.954  0.00  0.00           H  
ATOM   1427  C   PRO    90      44.176  30.330  29.027  0.00  0.00           C  
ATOM   1428  O   PRO    90      44.787  29.299  28.740  0.00  0.00           O  
ATOM   1429  N   GLY    91      43.075  30.339  29.793  0.00  0.00           N  
ATOM   1430  H   GLY    91      42.680  31.238  30.024  0.00  0.00           H  
ATOM   1431  CA  GLY    91      42.419  29.139  30.311  0.00  0.00           C  
ATOM   1432  HA2 GLY    91      41.341  29.291  30.259  0.00  0.00           H  
ATOM   1433  HA3 GLY    91      42.698  28.296  29.679  0.00  0.00           H  
ATOM   1434  C   GLY    91      42.809  28.826  31.761  0.00  0.00           C  
ATOM   1435  O   GLY    91      42.252  27.897  32.345  0.00  0.00           O  
ATOM   1436  N   LYS    92      43.779  29.573  32.320  0.00  0.00           N  
ATOM   1437  H   LYS    92      44.139  30.321  31.744  0.00  0.00           H  
ATOM   1438  CA  LYS    92      44.412  29.331  33.611  0.00  0.00           C  
ATOM   1439  HA  LYS    92      43.779  28.683  34.218  0.00  0.00           H  
ATOM   1440  CB  LYS    92      45.780  28.644  33.419  0.00  0.00           C  
ATOM   1441  HB2 LYS    92      46.434  29.370  32.934  0.00  0.00           H  
ATOM   1442  HB3 LYS    92      46.164  28.419  34.415  0.00  0.00           H  
ATOM   1443  CG  LYS    92      45.737  27.356  32.584  0.00  0.00           C  
ATOM   1444  HG2 LYS    92      44.958  26.718  33.002  0.00  0.00           H  
ATOM   1445  HG3 LYS    92      45.471  27.633  31.564  0.00  0.00           H  
ATOM   1446  CD  LYS    92      47.070  26.598  32.577  0.00  0.00           C  
ATOM   1447  HD2 LYS    92      47.840  27.264  32.188  0.00  0.00           H  
ATOM   1448  HD3 LYS    92      47.312  26.324  33.604  0.00  0.00           H  
ATOM   1449  CE  LYS    92      47.003  25.332  31.711  0.00  0.00           C  
ATOM   1450  HE2 LYS    92      46.244  24.669  32.125  0.00  0.00           H  
ATOM   1451  HE3 LYS    92      46.721  25.619  30.699  0.00  0.00           H  
ATOM   1452  NZ  LYS    92      48.299  24.635  31.681  0.00  0.00           N  
ATOM   1453  HZ1 LYS    92      48.560  24.368  32.619  0.00  0.00           H  
ATOM   1454  HZ2 LYS    92      48.223  23.808  31.105  0.00  0.00           H  
ATOM   1455  HZ3 LYS    92      49.003  25.249  31.296  0.00  0.00           H  
ATOM   1456  C   LYS    92      44.523  30.616  34.438  0.00  0.00           C  
ATOM   1457  O   LYS    92      44.666  31.711  33.894  0.00  0.00           O  
ATOM   1458  N   LEU    93      44.468  30.458  35.767  0.00  0.00           N  
ATOM   1459  H   LEU    93      44.283  29.520  36.092  0.00  0.00           H  
ATOM   1460  CA  LEU    93      44.625  31.514  36.756  0.00  0.00           C  
ATOM   1461  HA  LEU    93      44.703  32.482  36.262  0.00  0.00           H  
ATOM   1462  CB  LEU    93      43.403  31.536  37.696  0.00  0.00           C  
ATOM   1463  HB2 LEU    93      43.321  30.507  38.045  0.00  0.00           H  
ATOM   1464  HB3 LEU    93      43.611  32.191  38.543  0.00  0.00           H  
ATOM   1465  CG  LEU    93      42.075  31.961  37.034  0.00  0.00           C  
ATOM   1466  HG  LEU    93      41.854  31.283  36.209  0.00  0.00           H  
ATOM   1467  CD1 LEU    93      40.934  31.908  38.058  0.00  0.00           C  
ATOM   1468 HD11 LEU    93      41.154  32.586  38.882  0.00  0.00           H  
ATOM   1469 HD12 LEU    93      40.002  32.210  37.579  0.00  0.00           H  
ATOM   1470 HD13 LEU    93      40.834  30.892  38.439  0.00  0.00           H  
ATOM   1471  CD2 LEU    93      42.135  33.357  36.389  0.00  0.00           C  
ATOM   1472 HD21 LEU    93      42.905  33.368  35.617  0.00  0.00           H  
ATOM   1473 HD22 LEU    93      41.170  33.593  35.941  0.00  0.00           H  
ATOM   1474 HD23 LEU    93      42.374  34.099  37.151  0.00  0.00           H  
ATOM   1475  C   LEU    93      45.910  31.255  37.546  0.00  0.00           C  
ATOM   1476  O   LEU    93      46.027  30.249  38.246  0.00  0.00           O  
ATOM   1477  N   LEU    94      46.870  32.186  37.423  0.00  0.00           N  
ATOM   1478  H   LEU    94      46.655  32.954  36.803  0.00  0.00           H  
ATOM   1479  CA  LEU    94      48.166  32.178  38.090  0.00  0.00           C  
ATOM   1480  HA  LEU    94      48.544  31.162  38.204  0.00  0.00           H  
ATOM   1481  CB  LEU    94      49.159  32.980  37.205  0.00  0.00           C  
ATOM   1482  HB2 LEU    94      49.053  32.541  36.213  0.00  0.00           H  
ATOM   1483  HB3 LEU    94      48.843  34.023  37.176  0.00  0.00           H  
ATOM   1484  CG  LEU    94      50.640  32.902  37.650  0.00  0.00           C  
ATOM   1485  HG  LEU    94      50.687  33.083  38.724  0.00  0.00           H  
ATOM   1486  CD1 LEU    94      51.254  31.531  37.336  0.00  0.00           C  
ATOM   1487 HD11 LEU    94      51.208  31.349  36.262  0.00  0.00           H  
ATOM   1488 HD12 LEU    94      52.294  31.514  37.662  0.00  0.00           H  
ATOM   1489 HD13 LEU    94      50.696  30.754  37.860  0.00  0.00           H  
ATOM   1490  CD2 LEU    94      51.483  34.003  36.995  0.00  0.00           C  
ATOM   1491 HD21 LEU    94      51.091  34.979  37.278  0.00  0.00           H  
ATOM   1492 HD22 LEU    94      52.517  33.917  37.330  0.00  0.00           H  
ATOM   1493 HD23 LEU    94      51.443  33.896  35.911  0.00  0.00           H  
ATOM   1494  C   LEU    94      47.989  32.836  39.469  0.00  0.00           C  
ATOM   1495  O   LEU    94      48.321  34.007  39.656  0.00  0.00           O  
ATOM   1496  N   PHE    95      47.461  32.075  40.445  0.00  0.00           N  
ATOM   1497  H   PHE    95      47.088  31.177  40.169  0.00  0.00           H  
ATOM   1498  CA  PHE    95      47.330  32.481  41.850  0.00  0.00           C  
ATOM   1499  HA  PHE    95      46.790  33.425  41.914  0.00  0.00           H  
ATOM   1500  CB  PHE    95      46.553  31.415  42.644  0.00  0.00           C  
ATOM   1501  HB2 PHE    95      46.987  30.429  42.476  0.00  0.00           H  
ATOM   1502  HB3 PHE    95      46.582  31.648  43.708  0.00  0.00           H  
ATOM   1503  CG  PHE    95      45.088  31.314  42.261  0.00  0.00           C  
ATOM   1504  CD1 PHE    95      44.150  32.207  42.821  0.00  0.00           C  
ATOM   1505  HD1 PHE    95      44.482  32.975  43.520  0.00  0.00           H  
ATOM   1506  CE1 PHE    95      42.788  32.108  42.479  0.00  0.00           C  
ATOM   1507  HE1 PHE    95      42.065  32.790  42.927  0.00  0.00           H  
ATOM   1508  CZ  PHE    95      42.359  31.131  41.562  0.00  0.00           C  
ATOM   1509  HZ  PHE    95      41.306  31.058  41.292  0.00  0.00           H  
ATOM   1510  CE2 PHE    95      43.295  30.247  40.994  0.00  0.00           C  
ATOM   1511  HE2 PHE    95      42.963  29.493  40.279  0.00  0.00           H  
ATOM   1512  CD2 PHE    95      44.655  30.334  41.345  0.00  0.00           C  
ATOM   1513  HD2 PHE    95      45.377  29.643  40.907  0.00  0.00           H  
ATOM   1514  C   PHE    95      48.707  32.734  42.470  0.00  0.00           C  
ATOM   1515  O   PHE    95      48.917  33.764  43.106  0.00  0.00           O  
ATOM   1516  N   ALA    96      49.651  31.835  42.181  0.00  0.00           N  
ATOM   1517  H   ALA    96      49.307  30.966  41.799  0.00  0.00           H  
ATOM   1518  CA  ALA    96      51.073  31.955  42.446  0.00  0.00           C  
ATOM   1519  HA  ALA    96      51.371  33.004  42.467  0.00  0.00           H  
ATOM   1520  CB  ALA    96      51.386  31.328  43.810  0.00  0.00           C  
ATOM   1521  HB1 ALA    96      51.101  30.276  43.801  0.00  0.00           H  
ATOM   1522  HB2 ALA    96      52.454  31.413  44.013  0.00  0.00           H  
ATOM   1523  HB3 ALA    96      50.826  31.848  44.587  0.00  0.00           H  
ATOM   1524  C   ALA    96      51.849  31.324  41.279  0.00  0.00           C  
ATOM   1525  O   ALA    96      51.265  30.527  40.541  0.00  0.00           O  
ATOM   1526  N   PRO    97      53.158  31.622  41.100  0.00  0.00           N  
ATOM   1527  CD  PRO    97      53.847  32.739  41.747  0.00  0.00           C  
ATOM   1528  HD2 PRO    97      53.933  32.513  42.810  0.00  0.00           H  
ATOM   1529  HD3 PRO    97      53.240  33.633  41.615  0.00  0.00           H  
ATOM   1530  CG  PRO    97      55.205  32.851  41.059  0.00  0.00           C  
ATOM   1531  HG2 PRO    97      55.972  33.117  41.786  0.00  0.00           H  
ATOM   1532  HG3 PRO    97      55.167  33.610  40.277  0.00  0.00           H  
ATOM   1533  CB  PRO    97      55.455  31.476  40.468  0.00  0.00           C  
ATOM   1534  HB2 PRO    97      55.976  30.805  41.151  0.00  0.00           H  
ATOM   1535  HB3 PRO    97      56.029  31.571  39.545  0.00  0.00           H  
ATOM   1536  CA  PRO    97      54.058  30.926  40.160  0.00  0.00           C  
ATOM   1537  HA  PRO    97      53.751  31.230  39.159  0.00  0.00           H  
ATOM   1538  C   PRO    97      54.057  29.382  40.252  0.00  0.00           C  
ATOM   1539  O   PRO    97      54.280  28.716  39.243  0.00  0.00           O  
ATOM   1540  N   ASN    98      53.763  28.833  41.444  0.00  0.00           N  
ATOM   1541  H   ASN    98      53.691  29.490  42.208  0.00  0.00           H  
ATOM   1542  CA  ASN    98      53.636  27.404  41.742  0.00  0.00           C  
ATOM   1543  HA  ASN    98      53.929  26.809  40.878  0.00  0.00           H  
ATOM   1544  CB  ASN    98      54.563  27.045  42.929  0.00  0.00           C  
ATOM   1545  HB2 ASN    98      54.593  25.960  43.030  0.00  0.00           H  
ATOM   1546  HB3 ASN    98      55.552  27.411  42.653  0.00  0.00           H  
ATOM   1547  CG  ASN    98      54.175  27.653  44.283  0.00  0.00           C  
ATOM   1548  OD1 ASN    98      53.840  28.832  44.387  0.00  0.00           O  
ATOM   1549  ND2 ASN    98      54.187  26.821  45.323  0.00  0.00           N  
ATOM   1550 HD21 ASN    98      53.940  27.162  46.241  0.00  0.00           H  
ATOM   1551 HD22 ASN    98      54.442  25.853  45.187  0.00  0.00           H  
ATOM   1552  C   ASN    98      52.172  26.981  42.013  0.00  0.00           C  
ATOM   1553  O   ASN    98      51.940  25.890  42.530  0.00  0.00           O  
ATOM   1554  N   LEU    99      51.191  27.830  41.668  0.00  0.00           N  
ATOM   1555  H   LEU    99      51.496  28.759  41.415  0.00  0.00           H  
ATOM   1556  CA  LEU    99      49.759  27.590  41.825  0.00  0.00           C  
ATOM   1557  HA  LEU    99      49.555  26.522  41.740  0.00  0.00           H  
ATOM   1558  CB  LEU    99      49.266  28.079  43.210  0.00  0.00           C  
ATOM   1559  HB2 LEU    99      50.044  27.749  43.898  0.00  0.00           H  
ATOM   1560  HB3 LEU    99      49.227  29.168  43.202  0.00  0.00           H  
ATOM   1561  CG  LEU    99      47.900  27.519  43.671  0.00  0.00           C  
ATOM   1562  HG  LEU    99      47.176  27.689  42.873  0.00  0.00           H  
ATOM   1563  CD1 LEU    99      47.968  26.016  43.990  0.00  0.00           C  
ATOM   1564 HD11 LEU    99      48.691  25.846  44.789  0.00  0.00           H  
ATOM   1565 HD12 LEU    99      46.986  25.667  44.309  0.00  0.00           H  
ATOM   1566 HD13 LEU    99      48.277  25.468  43.100  0.00  0.00           H  
ATOM   1567  CD2 LEU    99      47.375  28.285  44.896  0.00  0.00           C  
ATOM   1568 HD21 LEU    99      47.253  29.338  44.642  0.00  0.00           H  
ATOM   1569 HD22 LEU    99      46.413  27.871  45.199  0.00  0.00           H  
ATOM   1570 HD23 LEU    99      48.086  28.189  45.716  0.00  0.00           H  
ATOM   1571  C   LEU    99      49.006  28.126  40.600  0.00  0.00           C  
ATOM   1572  O   LEU    99      48.080  28.928  40.725  0.00  0.00           O  
ATOM   1573  N   LEU   100      49.428  27.681  39.405  0.00  0.00           N  
ATOM   1574  H   LEU   100      50.269  27.120  39.401  0.00  0.00           H  
ATOM   1575  CA  LEU   100      48.760  27.935  38.133  0.00  0.00           C  
ATOM   1576  HA  LEU   100      48.305  28.925  38.126  0.00  0.00           H  
ATOM   1577  CB  LEU   100      49.816  27.868  37.002  0.00  0.00           C  
ATOM   1578  HB2 LEU   100      50.526  28.647  37.280  0.00  0.00           H  
ATOM   1579  HB3 LEU   100      50.314  26.898  37.027  0.00  0.00           H  
ATOM   1580  CG  LEU   100      49.286  28.138  35.574  0.00  0.00           C  
ATOM   1581  HG  LEU   100      48.574  27.350  35.330  0.00  0.00           H  
ATOM   1582  CD1 LEU   100      48.600  29.507  35.439  0.00  0.00           C  
ATOM   1583 HD11 LEU   100      49.311  30.296  35.684  0.00  0.00           H  
ATOM   1584 HD12 LEU   100      48.250  29.639  34.415  0.00  0.00           H  
ATOM   1585 HD13 LEU   100      47.753  29.558  36.122  0.00  0.00           H  
ATOM   1586  CD2 LEU   100      50.414  28.007  34.542  0.00  0.00           C  
ATOM   1587 HD21 LEU   100      50.826  26.998  34.579  0.00  0.00           H  
ATOM   1588 HD22 LEU   100      50.020  28.202  33.544  0.00  0.00           H  
ATOM   1589 HD23 LEU   100      51.200  28.728  34.768  0.00  0.00           H  
ATOM   1590  C   LEU   100      47.704  26.836  37.949  0.00  0.00           C  
ATOM   1591  O   LEU   100      48.035  25.697  37.615  0.00  0.00           O  
ATOM   1592  N   LEU   101      46.437  27.187  38.207  0.00  0.00           N  
ATOM   1593  H   LEU   101      46.271  28.152  38.454  0.00  0.00           H  
ATOM   1594  CA  LEU   101      45.290  26.287  38.122  0.00  0.00           C  
ATOM   1595  HA  LEU   101      45.618  25.249  38.166  0.00  0.00           H  
ATOM   1596  CB  LEU   101      44.341  26.557  39.314  0.00  0.00           C  
ATOM   1597  HB2 LEU   101      44.048  27.597  39.172  0.00  0.00           H  
ATOM   1598  HB3 LEU   101      43.462  25.918  39.229  0.00  0.00           H  
ATOM   1599  CG  LEU   101      44.969  26.385  40.716  0.00  0.00           C  
ATOM   1600  HG  LEU   101      45.777  27.107  40.833  0.00  0.00           H  
ATOM   1601  CD1 LEU   101      43.917  26.614  41.813  0.00  0.00           C  
ATOM   1602 HD11 LEU   101      43.109  25.892  41.698  0.00  0.00           H  
ATOM   1603 HD12 LEU   101      44.379  26.488  42.792  0.00  0.00           H  
ATOM   1604 HD13 LEU   101      43.516  27.624  41.728  0.00  0.00           H  
ATOM   1605  CD2 LEU   101      45.646  25.018  40.912  0.00  0.00           C  
ATOM   1606 HD21 LEU   101      46.442  24.898  40.177  0.00  0.00           H  
ATOM   1607 HD22 LEU   101      46.066  24.961  41.916  0.00  0.00           H  
ATOM   1608 HD23 LEU   101      44.908  24.226  40.781  0.00  0.00           H  
ATOM   1609  C   LEU   101      44.524  26.564  36.824  0.00  0.00           C  
ATOM   1610  O   LEU   101      44.403  27.718  36.424  0.00  0.00           O  
ATOM   1611  N   ASP   102      43.965  25.516  36.202  0.00  0.00           N  
ATOM   1612  H   ASP   102      44.250  24.601  36.518  0.00  0.00           H  
ATOM   1613  CA  ASP   102      43.022  25.601  35.080  0.00  0.00           C  
ATOM   1614  HA  ASP   102      43.106  26.571  34.589  0.00  0.00           H  
ATOM   1615  CB  ASP   102      43.347  24.489  34.043  0.00  0.00           C  
ATOM   1616  HB2 ASP   102      42.613  24.598  33.244  0.00  0.00           H  
ATOM   1617  HB3 ASP   102      44.336  24.748  33.665  0.00  0.00           H  
ATOM   1618  CG  ASP   102      43.354  23.035  34.535  0.00  0.00           C  
ATOM   1619  OD1 ASP   102      42.423  22.657  35.276  0.00  0.00           O  
ATOM   1620  OD2 ASP   102      44.295  22.315  34.138  0.00  0.00           O  
ATOM   1621  C   ASP   102      41.578  25.471  35.611  0.00  0.00           C  
ATOM   1622  O   ASP   102      41.359  25.257  36.804  0.00  0.00           O  
ATOM   1623  N   ARG   103      40.591  25.607  34.707  0.00  0.00           N  
ATOM   1624  H   ARG   103      40.885  25.845  33.771  0.00  0.00           H  
ATOM   1625  CA  ARG   103      39.154  25.547  34.991  0.00  0.00           C  
ATOM   1626  HA  ARG   103      38.872  26.321  35.705  0.00  0.00           H  
ATOM   1627  CB  ARG   103      38.374  25.777  33.680  0.00  0.00           C  
ATOM   1628  HB2 ARG   103      38.712  26.721  33.252  0.00  0.00           H  
ATOM   1629  HB3 ARG   103      38.620  24.962  32.999  0.00  0.00           H  
ATOM   1630  CG  ARG   103      36.852  25.828  33.891  0.00  0.00           C  
ATOM   1631  HG2 ARG   103      36.566  24.892  34.371  0.00  0.00           H  
ATOM   1632  HG3 ARG   103      36.652  26.659  34.567  0.00  0.00           H  
ATOM   1633  CD  ARG   103      36.043  26.009  32.608  0.00  0.00           C  
ATOM   1634  HD2 ARG   103      36.427  26.842  32.019  0.00  0.00           H  
ATOM   1635  HD3 ARG   103      36.058  25.101  32.006  0.00  0.00           H  
ATOM   1636  NE  ARG   103      34.660  26.300  32.984  0.00  0.00           N  
ATOM   1637  HE  ARG   103      34.489  27.282  33.143  0.00  0.00           H  
ATOM   1638  CZ  ARG   103      33.641  25.444  33.125  0.00  0.00           C  
ATOM   1639  NH1 ARG   103      33.760  24.153  32.793  0.00  0.00           N  
ATOM   1640 HH11 ARG   103      34.635  23.807  32.427  0.00  0.00           H  
ATOM   1641 HH12 ARG   103      32.973  23.530  32.910  0.00  0.00           H  
ATOM   1642  NH2 ARG   103      32.485  25.903  33.620  0.00  0.00           N  
ATOM   1643 HH21 ARG   103      32.401  26.876  33.877  0.00  0.00           H  
ATOM   1644 HH22 ARG   103      31.703  25.274  33.735  0.00  0.00           H  
ATOM   1645  C   ARG   103      38.692  24.254  35.698  0.00  0.00           C  
ATOM   1646  O   ARG   103      37.878  24.329  36.619  0.00  0.00           O  
ATOM   1647  N   ASN   104      39.217  23.089  35.276  0.00  0.00           N  
ATOM   1648  H   ASN   104      39.799  23.152  34.453  0.00  0.00           H  
ATOM   1649  CA  ASN   104      38.955  21.761  35.844  0.00  0.00           C  
ATOM   1650  HA  ASN   104      37.889  21.534  35.832  0.00  0.00           H  
ATOM   1651  CB  ASN   104      39.695  20.711  34.972  0.00  0.00           C  
ATOM   1652  HB2 ASN   104      39.219  20.710  33.991  0.00  0.00           H  
ATOM   1653  HB3 ASN   104      40.729  21.042  34.872  0.00  0.00           H  
ATOM   1654  CG  ASN   104      39.689  19.280  35.521  0.00  0.00           C  
ATOM   1655  OD1 ASN   104      38.721  18.545  35.350  0.00  0.00           O  
ATOM   1656  ND2 ASN   104      40.779  18.887  36.185  0.00  0.00           N  
ATOM   1657 HD21 ASN   104      40.824  17.953  36.567  0.00  0.00           H  
ATOM   1658 HD22 ASN   104      41.553  19.525  36.302  0.00  0.00           H  
ATOM   1659  C   ASN   104      39.364  21.681  37.330  0.00  0.00           C  
ATOM   1660  O   ASN   104      38.629  21.106  38.131  0.00  0.00           O  
ATOM   1661  N   GLN   105      40.508  22.280  37.696  0.00  0.00           N  
ATOM   1662  H   GLN   105      41.049  22.707  36.958  0.00  0.00           H  
ATOM   1663  CA  GLN   105      41.042  22.324  39.060  0.00  0.00           C  
ATOM   1664  HA  GLN   105      40.976  21.344  39.534  0.00  0.00           H  
ATOM   1665  CB  GLN   105      42.523  22.738  38.986  0.00  0.00           C  
ATOM   1666  HB2 GLN   105      42.602  23.603  38.328  0.00  0.00           H  
ATOM   1667  HB3 GLN   105      42.850  23.013  39.989  0.00  0.00           H  
ATOM   1668  CG  GLN   105      43.413  21.603  38.451  0.00  0.00           C  
ATOM   1669  HG2 GLN   105      43.427  20.797  39.185  0.00  0.00           H  
ATOM   1670  HG3 GLN   105      43.002  21.231  37.512  0.00  0.00           H  
ATOM   1671  CD  GLN   105      44.847  22.065  38.207  0.00  0.00           C  
ATOM   1672  OE1 GLN   105      45.085  22.977  37.422  0.00  0.00           O  
ATOM   1673  NE2 GLN   105      45.815  21.430  38.869  0.00  0.00           N  
ATOM   1674 HE21 GLN   105      46.778  21.706  38.735  0.00  0.00           H  
ATOM   1675 HE22 GLN   105      45.582  20.678  39.500  0.00  0.00           H  
ATOM   1676  C   GLN   105      40.281  23.289  39.992  0.00  0.00           C  
ATOM   1677  O   GLN   105      40.492  23.244  41.204  0.00  0.00           O  
ATOM   1678  N   GLY   106      39.348  24.090  39.451  0.00  0.00           N  
ATOM   1679  H   GLY   106      39.255  24.058  38.446  0.00  0.00           H  
ATOM   1680  CA  GLY   106      38.474  24.986  40.200  0.00  0.00           C  
ATOM   1681  HA2 GLY   106      38.931  25.186  41.169  0.00  0.00           H  
ATOM   1682  HA3 GLY   106      38.379  25.920  39.645  0.00  0.00           H  
ATOM   1683  C   GLY   106      37.078  24.391  40.418  0.00  0.00           C  
ATOM   1684  O   GLY   106      36.287  24.977  41.153  0.00  0.00           O  
ATOM   1685  N   LYS   107      36.787  23.213  39.836  0.00  0.00           N  
ATOM   1686  H   LYS   107      37.473  22.841  39.195  0.00  0.00           H  
ATOM   1687  CA  LYS   107      35.597  22.410  40.124  0.00  0.00           C  
ATOM   1688  HA  LYS   107      34.734  23.056  40.281  0.00  0.00           H  
ATOM   1689  CB  LYS   107      35.306  21.478  38.935  0.00  0.00           C  
ATOM   1690  HB2 LYS   107      36.208  20.893  38.755  0.00  0.00           H  
ATOM   1691  HB3 LYS   107      34.497  20.813  39.237  0.00  0.00           H  
ATOM   1692  CG  LYS   107      34.910  22.213  37.654  0.00  0.00           C  
ATOM   1693  HG2 LYS   107      34.072  22.875  37.872  0.00  0.00           H  
ATOM   1694  HG3 LYS   107      35.760  22.804  37.311  0.00  0.00           H  
ATOM   1695  CD  LYS   107      34.506  21.221  36.561  0.00  0.00           C  
ATOM   1696  HD2 LYS   107      35.358  20.568  36.374  0.00  0.00           H  
ATOM   1697  HD3 LYS   107      33.673  20.629  36.941  0.00  0.00           H  
ATOM   1698  CE  LYS   107      34.092  21.905  35.259  0.00  0.00           C  
ATOM   1699  HE2 LYS   107      33.291  22.613  35.469  0.00  0.00           H  
ATOM   1700  HE3 LYS   107      34.950  22.438  34.850  0.00  0.00           H  
ATOM   1701  NZ  LYS   107      33.624  20.908  34.282  0.00  0.00           N  
ATOM   1702  HZ1 LYS   107      32.828  20.414  34.661  0.00  0.00           H  
ATOM   1703  HZ2 LYS   107      33.355  21.376  33.428  0.00  0.00           H  
ATOM   1704  HZ3 LYS   107      34.366  20.252  34.088  0.00  0.00           H  
ATOM   1705  C   LYS   107      35.833  21.482  41.326  0.00  0.00           C  
ATOM   1706  O   LYS   107      34.870  21.130  42.009  0.00  0.00           O  
ATOM   1707  N   SER   108      37.099  21.105  41.591  0.00  0.00           N  
ATOM   1708  H   SER   108      37.797  21.434  40.939  0.00  0.00           H  
ATOM   1709  CA  SER   108      37.536  20.273  42.718  0.00  0.00           C  
ATOM   1710  HA  SER   108      37.032  19.307  42.701  0.00  0.00           H  
ATOM   1711  CB  SER   108      39.054  20.041  42.599  0.00  0.00           C  
ATOM   1712  HB2 SER   108      39.552  21.005  42.497  0.00  0.00           H  
ATOM   1713  HB3 SER   108      39.406  19.544  43.503  0.00  0.00           H  
ATOM   1714  OG  SER   108      39.352  19.237  41.475  0.00  0.00           O  
ATOM   1715  HG  SER   108      40.301  19.105  41.419  0.00  0.00           H  
ATOM   1716  C   SER   108      37.238  20.942  44.071  0.00  0.00           C  
ATOM   1717  O   SER   108      36.963  20.262  45.057  0.00  0.00           O  
ATOM   1718  N   VAL   109      37.256  22.283  44.078  0.00  0.00           N  
ATOM   1719  H   VAL   109      37.561  22.711  43.216  0.00  0.00           H  
ATOM   1720  CA  VAL   109      36.855  23.149  45.171  0.00  0.00           C  
ATOM   1721  HA  VAL   109      37.048  22.737  46.162  0.00  0.00           H  
ATOM   1722  CB  VAL   109      37.636  24.478  45.028  0.00  0.00           C  
ATOM   1723  HB  VAL   109      37.389  24.914  44.060  0.00  0.00           H  
ATOM   1724  CG1 VAL   109      37.292  25.477  46.142  0.00  0.00           C  
ATOM   1725 HG11 VAL   109      37.539  25.042  47.110  0.00  0.00           H  
ATOM   1726 HG12 VAL   109      37.865  26.393  45.998  0.00  0.00           H  
ATOM   1727 HG13 VAL   109      36.227  25.706  46.108  0.00  0.00           H  
ATOM   1728  CG2 VAL   109      39.161  24.260  44.993  0.00  0.00           C  
ATOM   1729 HG21 VAL   109      39.418  23.625  44.145  0.00  0.00           H  
ATOM   1730 HG22 VAL   109      39.663  25.221  44.891  0.00  0.00           H  
ATOM   1731 HG23 VAL   109      39.481  23.778  45.917  0.00  0.00           H  
ATOM   1732  C   VAL   109      35.346  23.411  45.021  0.00  0.00           C  
ATOM   1733  O   VAL   109      34.886  23.835  43.959  0.00  0.00           O  
ATOM   1734  N   GLU   110      34.604  23.162  46.110  0.00  0.00           N  
ATOM   1735  H   GLU   110      35.150  22.883  46.913  0.00  0.00           H  
ATOM   1736  CA  GLU   110      33.149  23.233  46.251  0.00  0.00           C  
ATOM   1737  HA  GLU   110      32.661  22.531  45.574  0.00  0.00           H  
ATOM   1738  CB  GLU   110      32.777  22.854  47.715  0.00  0.00           C  
ATOM   1739  HB2 GLU   110      33.019  23.736  48.309  0.00  0.00           H  
ATOM   1740  HB3 GLU   110      31.696  22.709  47.706  0.00  0.00           H  
ATOM   1741  CG  GLU   110      33.457  21.612  48.335  0.00  0.00           C  
ATOM   1742  HG2 GLU   110      34.518  21.722  48.107  0.00  0.00           H  
ATOM   1743  HG3 GLU   110      33.311  21.669  49.414  0.00  0.00           H  
ATOM   1744  CD  GLU   110      32.965  20.258  47.825  0.00  0.00           C  
ATOM   1745  OE1 GLU   110      32.020  20.235  47.006  0.00  0.00           O  
ATOM   1746  OE2 GLU   110      33.543  19.254  48.295  0.00  0.00           O  
ATOM   1747  C   GLU   110      32.600  24.637  45.934  0.00  0.00           C  
ATOM   1748  O   GLU   110      32.683  25.522  46.783  0.00  0.00           O  
ATOM   1749  N   GLY   111      32.060  24.865  44.725  0.00  0.00           N  
ATOM   1750  H   GLY   111      32.170  24.169  44.003  0.00  0.00           H  
ATOM   1751  CA  GLY   111      31.315  26.086  44.405  0.00  0.00           C  
ATOM   1752  HA2 GLY   111      30.603  25.839  43.617  0.00  0.00           H  
ATOM   1753  HA3 GLY   111      30.774  26.384  45.302  0.00  0.00           H  
ATOM   1754  C   GLY   111      32.193  27.258  43.938  0.00  0.00           C  
ATOM   1755  O   GLY   111      31.786  28.407  44.101  0.00  0.00           O  
ATOM   1756  N   MET   112      33.407  26.980  43.437  0.00  0.00           N  
ATOM   1757  H   MET   112      33.647  26.003  43.351  0.00  0.00           H  
ATOM   1758  CA  MET   112      34.394  27.978  43.018  0.00  0.00           C  
ATOM   1759  HA  MET   112      34.252  28.925  43.538  0.00  0.00           H  
ATOM   1760  CB  MET   112      35.791  27.413  43.388  0.00  0.00           C  
ATOM   1761  HB2 MET   112      35.849  27.457  44.475  0.00  0.00           H  
ATOM   1762  HB3 MET   112      35.782  26.371  43.067  0.00  0.00           H  
ATOM   1763  CG  MET   112      37.015  28.129  42.778  0.00  0.00           C  
ATOM   1764  HG2 MET   112      36.939  28.013  41.696  0.00  0.00           H  
ATOM   1765  HG3 MET   112      36.923  29.184  43.037  0.00  0.00           H  
ATOM   1766  SD  MET   112      38.626  27.519  43.329  0.00  0.00           S  
ATOM   1767  CE  MET   112      39.648  28.971  42.971  0.00  0.00           C  
ATOM   1768  HE1 MET   112      39.279  29.825  43.539  0.00  0.00           H  
ATOM   1769  HE2 MET   112      40.681  28.767  43.253  0.00  0.00           H  
ATOM   1770  HE3 MET   112      39.600  29.196  41.906  0.00  0.00           H  
ATOM   1771  C   MET   112      34.334  28.261  41.504  0.00  0.00           C  
ATOM   1772  O   MET   112      34.750  29.344  41.094  0.00  0.00           O  
ATOM   1773  N   VAL   113      33.871  27.302  40.677  0.00  0.00           N  
ATOM   1774  H   VAL   113      33.539  26.460  41.125  0.00  0.00           H  
ATOM   1775  CA  VAL   113      33.970  27.319  39.210  0.00  0.00           C  
ATOM   1776  HA  VAL   113      34.964  27.518  38.810  0.00  0.00           H  
ATOM   1777  CB  VAL   113      33.459  25.975  38.624  0.00  0.00           C  
ATOM   1778  HB  VAL   113      34.012  25.175  39.115  0.00  0.00           H  
ATOM   1779  CG1 VAL   113      31.947  25.748  38.820  0.00  0.00           C  
ATOM   1780 HG11 VAL   113      31.392  26.547  38.329  0.00  0.00           H  
ATOM   1781 HG12 VAL   113      31.664  24.789  38.386  0.00  0.00           H  
ATOM   1782 HG13 VAL   113      31.714  25.746  39.885  0.00  0.00           H  
ATOM   1783  CG2 VAL   113      33.852  25.791  37.144  0.00  0.00           C  
ATOM   1784 HG21 VAL   113      34.938  25.806  37.051  0.00  0.00           H  
ATOM   1785 HG22 VAL   113      33.471  24.835  36.782  0.00  0.00           H  
ATOM   1786 HG23 VAL   113      33.426  26.600  36.551  0.00  0.00           H  
ATOM   1787  C   VAL   113      33.328  28.543  38.519  0.00  0.00           C  
ATOM   1788  O   VAL   113      33.836  28.975  37.487  0.00  0.00           O  
ATOM   1789  N   GLU   114      32.261  29.128  39.094  0.00  0.00           N  
ATOM   1790  H   GLU   114      31.915  28.710  39.946  0.00  0.00           H  
ATOM   1791  CA  GLU   114      31.567  30.308  38.565  0.00  0.00           C  
ATOM   1792  HA  GLU   114      31.312  30.136  37.520  0.00  0.00           H  
ATOM   1793  CB  GLU   114      30.263  30.601  39.351  0.00  0.00           C  
ATOM   1794  HB2 GLU   114      30.575  30.922  40.345  0.00  0.00           H  
ATOM   1795  HB3 GLU   114      29.781  31.433  38.837  0.00  0.00           H  
ATOM   1796  CG  GLU   114      29.266  29.427  39.478  0.00  0.00           C  
ATOM   1797  HG2 GLU   114      28.306  29.879  39.731  0.00  0.00           H  
ATOM   1798  HG3 GLU   114      29.194  28.946  38.501  0.00  0.00           H  
ATOM   1799  CD  GLU   114      29.632  28.380  40.536  0.00  0.00           C  
ATOM   1800  OE1 GLU   114      30.368  28.738  41.480  0.00  0.00           O  
ATOM   1801  OE2 GLU   114      29.186  27.225  40.368  0.00  0.00           O  
ATOM   1802  C   GLU   114      32.465  31.549  38.645  0.00  0.00           C  
ATOM   1803  O   GLU   114      32.572  32.291  37.670  0.00  0.00           O  
ATOM   1804  N   ILE   115      33.151  31.727  39.789  0.00  0.00           N  
ATOM   1805  H   ILE   115      32.959  31.062  40.524  0.00  0.00           H  
ATOM   1806  CA  ILE   115      34.115  32.795  40.054  0.00  0.00           C  
ATOM   1807  HA  ILE   115      33.779  33.795  39.781  0.00  0.00           H  
ATOM   1808  CB  ILE   115      34.552  32.784  41.547  0.00  0.00           C  
ATOM   1809  HB  ILE   115      35.182  31.911  41.713  0.00  0.00           H  
ATOM   1810  CG2 ILE   115      35.332  34.061  41.928  0.00  0.00           C  
ATOM   1811 HG21 ILE   115      34.702  34.936  41.764  0.00  0.00           H  
ATOM   1812 HG22 ILE   115      35.617  34.013  42.979  0.00  0.00           H  
ATOM   1813 HG23 ILE   115      36.228  34.138  41.312  0.00  0.00           H  
ATOM   1814  CG1 ILE   115      33.419  32.513  42.560  0.00  0.00           C  
ATOM   1815 HG12 ILE   115      33.019  31.525  42.332  0.00  0.00           H  
ATOM   1816 HG13 ILE   115      33.874  32.501  43.550  0.00  0.00           H  
ATOM   1817  CD1 ILE   115      32.288  33.539  42.533  0.00  0.00           C  
ATOM   1818 HD11 ILE   115      31.832  33.551  41.543  0.00  0.00           H  
ATOM   1819 HD12 ILE   115      31.536  33.271  43.275  0.00  0.00           H  
ATOM   1820 HD13 ILE   115      32.687  34.526  42.760  0.00  0.00           H  
ATOM   1821  C   ILE   115      35.353  32.621  39.162  0.00  0.00           C  
ATOM   1822  O   ILE   115      35.874  33.607  38.647  0.00  0.00           O  
ATOM   1823  N   PHE   116      35.783  31.363  38.960  0.00  0.00           N  
ATOM   1824  H   PHE   116      35.300  30.651  39.489  0.00  0.00           H  
ATOM   1825  CA  PHE   116      36.906  30.958  38.122  0.00  0.00           C  
ATOM   1826  HA  PHE   116      37.823  31.447  38.449  0.00  0.00           H  
ATOM   1827  CB  PHE   116      37.095  29.427  38.236  0.00  0.00           C  
ATOM   1828  HB2 PHE   116      36.775  29.072  39.216  0.00  0.00           H  
ATOM   1829  HB3 PHE   116      36.506  28.936  37.461  0.00  0.00           H  
ATOM   1830  CG  PHE   116      38.526  28.961  38.053  0.00  0.00           C  
ATOM   1831  CD1 PHE   116      39.147  29.028  36.789  0.00  0.00           C  
ATOM   1832  HD1 PHE   116      38.581  29.368  35.922  0.00  0.00           H  
ATOM   1833  CE1 PHE   116      40.497  28.657  36.648  0.00  0.00           C  
ATOM   1834  HE1 PHE   116      40.984  28.724  35.675  0.00  0.00           H  
ATOM   1835  CZ  PHE   116      41.217  28.200  37.766  0.00  0.00           C  
ATOM   1836  HZ  PHE   116      42.267  27.930  37.656  0.00  0.00           H  
ATOM   1837  CE2 PHE   116      40.591  28.091  39.020  0.00  0.00           C  
ATOM   1838  HE2 PHE   116      41.142  27.710  39.880  0.00  0.00           H  
ATOM   1839  CD2 PHE   116      39.247  28.477  39.162  0.00  0.00           C  
ATOM   1840  HD2 PHE   116      38.758  28.402  40.133  0.00  0.00           H  
ATOM   1841  C   PHE   116      36.707  31.395  36.661  0.00  0.00           C  
ATOM   1842  O   PHE   116      37.599  32.015  36.089  0.00  0.00           O  
ATOM   1843  N   ASP   117      35.522  31.128  36.088  0.00  0.00           N  
ATOM   1844  H   ASP   117      34.860  30.610  36.648  0.00  0.00           H  
ATOM   1845  CA  ASP   117      35.137  31.497  34.721  0.00  0.00           C  
ATOM   1846  HA  ASP   117      35.909  31.182  34.019  0.00  0.00           H  
ATOM   1847  CB  ASP   117      33.808  30.808  34.336  0.00  0.00           C  
ATOM   1848  HB2 ASP   117      33.088  31.095  35.103  0.00  0.00           H  
ATOM   1849  HB3 ASP   117      33.480  31.190  33.370  0.00  0.00           H  
ATOM   1850  CG  ASP   117      33.906  29.286  34.274  0.00  0.00           C  
ATOM   1851  OD1 ASP   117      35.028  28.796  34.022  0.00  0.00           O  
ATOM   1852  OD2 ASP   117      32.859  28.625  34.444  0.00  0.00           O  
ATOM   1853  C   ASP   117      34.973  33.006  34.528  0.00  0.00           C  
ATOM   1854  O   ASP   117      35.316  33.509  33.458  0.00  0.00           O  
ATOM   1855  N   MET   118      34.498  33.730  35.556  0.00  0.00           N  
ATOM   1856  H   MET   118      34.153  33.238  36.368  0.00  0.00           H  
ATOM   1857  CA  MET   118      34.405  35.187  35.537  0.00  0.00           C  
ATOM   1858  HA  MET   118      33.926  35.516  34.614  0.00  0.00           H  
ATOM   1859  CB  MET   118      33.566  35.684  36.731  0.00  0.00           C  
ATOM   1860  HB2 MET   118      33.907  35.145  37.615  0.00  0.00           H  
ATOM   1861  HB3 MET   118      33.772  36.748  36.853  0.00  0.00           H  
ATOM   1862  CG  MET   118      32.055  35.473  36.554  0.00  0.00           C  
ATOM   1863  HG2 MET   118      31.800  35.830  35.557  0.00  0.00           H  
ATOM   1864  HG3 MET   118      31.877  34.399  36.611  0.00  0.00           H  
ATOM   1865  SD  MET   118      31.006  36.316  37.776  0.00  0.00           S  
ATOM   1866  CE  MET   118      31.395  35.392  39.283  0.00  0.00           C  
ATOM   1867  HE1 MET   118      32.460  35.477  39.497  0.00  0.00           H  
ATOM   1868  HE2 MET   118      30.823  35.800  40.117  0.00  0.00           H  
ATOM   1869  HE3 MET   118      31.136  34.343  39.144  0.00  0.00           H  
ATOM   1870  C   MET   118      35.802  35.834  35.559  0.00  0.00           C  
ATOM   1871  O   MET   118      36.015  36.799  34.828  0.00  0.00           O  
ATOM   1872  N   LEU   119      36.757  35.285  36.334  0.00  0.00           N  
ATOM   1873  H   LEU   119      36.476  34.508  36.915  0.00  0.00           H  
ATOM   1874  CA  LEU   119      38.149  35.747  36.415  0.00  0.00           C  
ATOM   1875  HA  LEU   119      38.179  36.826  36.569  0.00  0.00           H  
ATOM   1876  CB  LEU   119      38.861  35.059  37.605  0.00  0.00           C  
ATOM   1877  HB2 LEU   119      38.580  34.010  37.510  0.00  0.00           H  
ATOM   1878  HB3 LEU   119      39.940  35.157  37.486  0.00  0.00           H  
ATOM   1879  CG  LEU   119      38.448  35.577  38.998  0.00  0.00           C  
ATOM   1880  HG  LEU   119      37.369  35.734  39.008  0.00  0.00           H  
ATOM   1881  CD1 LEU   119      38.829  34.569  40.093  0.00  0.00           C  
ATOM   1882 HD11 LEU   119      39.907  34.412  40.084  0.00  0.00           H  
ATOM   1883 HD12 LEU   119      38.527  34.957  41.066  0.00  0.00           H  
ATOM   1884 HD13 LEU   119      38.322  33.621  39.907  0.00  0.00           H  
ATOM   1885  CD2 LEU   119      39.060  36.952  39.313  0.00  0.00           C  
ATOM   1886 HD21 LEU   119      38.728  37.677  38.570  0.00  0.00           H  
ATOM   1887 HD22 LEU   119      38.740  37.274  40.304  0.00  0.00           H  
ATOM   1888 HD23 LEU   119      40.148  36.879  39.289  0.00  0.00           H  
ATOM   1889  C   LEU   119      38.932  35.454  35.123  0.00  0.00           C  
ATOM   1890  O   LEU   119      39.742  36.283  34.713  0.00  0.00           O  
ATOM   1891  N   LEU   120      38.659  34.319  34.455  0.00  0.00           N  
ATOM   1892  H   LEU   120      38.019  33.669  34.891  0.00  0.00           H  
ATOM   1893  CA  LEU   120      39.233  33.962  33.155  0.00  0.00           C  
ATOM   1894  HA  LEU   120      40.317  34.063  33.186  0.00  0.00           H  
ATOM   1895  CB  LEU   120      38.883  32.499  32.802  0.00  0.00           C  
ATOM   1896  HB2 LEU   120      37.822  32.423  33.038  0.00  0.00           H  
ATOM   1897  HB3 LEU   120      39.029  32.349  31.732  0.00  0.00           H  
ATOM   1898  CG  LEU   120      39.660  31.419  33.582  0.00  0.00           C  
ATOM   1899  HG  LEU   120      39.557  31.605  34.650  0.00  0.00           H  
ATOM   1900  CD1 LEU   120      39.103  30.024  33.249  0.00  0.00           C  
ATOM   1901 HD11 LEU   120      39.205  29.837  32.180  0.00  0.00           H  
ATOM   1902 HD12 LEU   120      39.658  29.268  33.805  0.00  0.00           H  
ATOM   1903 HD13 LEU   120      38.050  29.977  33.526  0.00  0.00           H  
ATOM   1904  CD2 LEU   120      41.166  31.467  33.309  0.00  0.00           C  
ATOM   1905 HD21 LEU   120      41.558  32.440  33.603  0.00  0.00           H  
ATOM   1906 HD22 LEU   120      41.665  30.686  33.882  0.00  0.00           H  
ATOM   1907 HD23 LEU   120      41.348  31.309  32.246  0.00  0.00           H  
ATOM   1908  C   LEU   120      38.710  34.868  32.029  0.00  0.00           C  
ATOM   1909  O   LEU   120      39.480  35.222  31.137  0.00  0.00           O  
ATOM   1910  N   ALA   121      37.430  35.274  32.087  0.00  0.00           N  
ATOM   1911  H   ALA   121      36.870  34.911  32.845  0.00  0.00           H  
ATOM   1912  CA  ALA   121      36.797  36.182  31.131  0.00  0.00           C  
ATOM   1913  HA  ALA   121      37.002  35.851  30.112  0.00  0.00           H  
ATOM   1914  CB  ALA   121      35.278  36.159  31.358  0.00  0.00           C  
ATOM   1915  HB1 ALA   121      35.056  36.496  32.371  0.00  0.00           H  
ATOM   1916  HB2 ALA   121      34.792  36.820  30.641  0.00  0.00           H  
ATOM   1917  HB3 ALA   121      34.905  35.143  31.225  0.00  0.00           H  
ATOM   1918  C   ALA   121      37.304  37.628  31.274  0.00  0.00           C  
ATOM   1919  O   ALA   121      37.386  38.335  30.271  0.00  0.00           O  
ATOM   1920  N   THR   122      37.697  38.050  32.490  0.00  0.00           N  
ATOM   1921  H   THR   122      37.612  37.398  33.257  0.00  0.00           H  
ATOM   1922  CA  THR   122      38.261  39.379  32.764  0.00  0.00           C  
ATOM   1923  HA  THR   122      37.633  40.108  32.253  0.00  0.00           H  
ATOM   1924  CB  THR   122      38.228  39.677  34.284  0.00  0.00           C  
ATOM   1925  HB  THR   122      38.999  39.069  34.759  0.00  0.00           H  
ATOM   1926  CG2 THR   122      38.474  41.163  34.609  0.00  0.00           C  
ATOM   1927 HG21 THR   122      37.704  41.771  34.135  0.00  0.00           H  
ATOM   1928 HG22 THR   122      38.439  41.310  35.689  0.00  0.00           H  
ATOM   1929 HG23 THR   122      39.453  41.460  34.234  0.00  0.00           H  
ATOM   1930  OG1 THR   122      36.953  39.402  34.810  0.00  0.00           O  
ATOM   1931  HG1 THR   122      36.947  39.591  35.751  0.00  0.00           H  
ATOM   1932  C   THR   122      39.732  39.427  32.307  0.00  0.00           C  
ATOM   1933  O   THR   122      40.196  40.469  31.847  0.00  0.00           O  
ATOM   1934  N   SER   123      40.453  38.296  32.409  0.00  0.00           N  
ATOM   1935  H   SER   123      39.992  37.507  32.840  0.00  0.00           H  
ATOM   1936  CA  SER   123      41.841  38.138  31.979  0.00  0.00           C  
ATOM   1937  HA  SER   123      42.459  38.966  32.325  0.00  0.00           H  
ATOM   1938  CB  SER   123      42.375  36.833  32.600  0.00  0.00           C  
ATOM   1939  HB2 SER   123      42.261  36.893  33.682  0.00  0.00           H  
ATOM   1940  HB3 SER   123      41.783  36.001  32.217  0.00  0.00           H  
ATOM   1941  OG  SER   123      43.731  36.627  32.282  0.00  0.00           O  
ATOM   1942  HG  SER   123      44.033  35.808  32.683  0.00  0.00           H  
ATOM   1943  C   SER   123      41.942  38.097  30.444  0.00  0.00           C  
ATOM   1944  O   SER   123      42.909  38.614  29.882  0.00  0.00           O  
ATOM   1945  N   SER   124      40.910  37.553  29.776  0.00  0.00           N  
ATOM   1946  H   SER   124      40.193  37.116  30.337  0.00  0.00           H  
ATOM   1947  CA  SER   124      40.748  37.556  28.325  0.00  0.00           C  
ATOM   1948  HA  SER   124      41.662  37.215  27.840  0.00  0.00           H  
ATOM   1949  CB  SER   124      39.601  36.601  27.940  0.00  0.00           C  
ATOM   1950  HB2 SER   124      38.702  36.898  28.480  0.00  0.00           H  
ATOM   1951  HB3 SER   124      39.423  36.683  26.868  0.00  0.00           H  
ATOM   1952  OG  SER   124      39.924  35.264  28.263  0.00  0.00           O  
ATOM   1953  HG  SER   124      39.195  34.690  28.014  0.00  0.00           H  
ATOM   1954  C   SER   124      40.403  38.963  27.814  0.00  0.00           C  
ATOM   1955  O   SER   124      40.884  39.347  26.751  0.00  0.00           O  
ATOM   1956  N   ARG   125      39.611  39.736  28.582  0.00  0.00           N  
ATOM   1957  H   ARG   125      39.206  39.295  29.397  0.00  0.00           H  
ATOM   1958  CA  ARG   125      39.238  41.118  28.286  0.00  0.00           C  
ATOM   1959  HA  ARG   125      38.895  41.206  27.255  0.00  0.00           H  
ATOM   1960  CB  ARG   125      38.090  41.554  29.228  0.00  0.00           C  
ATOM   1961  HB2 ARG   125      37.264  40.870  29.034  0.00  0.00           H  
ATOM   1962  HB3 ARG   125      38.456  41.403  30.242  0.00  0.00           H  
ATOM   1963  CG  ARG   125      37.601  43.009  29.069  0.00  0.00           C  
ATOM   1964  HG2 ARG   125      36.821  43.175  29.813  0.00  0.00           H  
ATOM   1965  HG3 ARG   125      38.447  43.663  29.279  0.00  0.00           H  
ATOM   1966  CD  ARG   125      37.048  43.320  27.671  0.00  0.00           C  
ATOM   1967  HD2 ARG   125      37.844  43.198  26.937  0.00  0.00           H  
ATOM   1968  HD3 ARG   125      36.237  42.627  27.445  0.00  0.00           H  
ATOM   1969  NE  ARG   125      36.533  44.693  27.583  0.00  0.00           N  
ATOM   1970  HE  ARG   125      36.254  45.110  28.460  0.00  0.00           H  
ATOM   1971  CZ  ARG   125      36.411  45.422  26.458  0.00  0.00           C  
ATOM   1972  NH1 ARG   125      36.765  44.940  25.259  0.00  0.00           N  
ATOM   1973 HH11 ARG   125      37.135  44.003  25.184  0.00  0.00           H  
ATOM   1974 HH12 ARG   125      36.660  45.515  24.436  0.00  0.00           H  
ATOM   1975  NH2 ARG   125      35.919  46.661  26.534  0.00  0.00           N  
ATOM   1976 HH21 ARG   125      35.643  47.038  27.430  0.00  0.00           H  
ATOM   1977 HH22 ARG   125      35.824  47.216  25.696  0.00  0.00           H  
ATOM   1978  C   ARG   125      40.440  42.073  28.391  0.00  0.00           C  
ATOM   1979  O   ARG   125      40.609  42.908  27.507  0.00  0.00           O  
ATOM   1980  N   PHE   126      41.289  41.926  29.422  0.00  0.00           N  
ATOM   1981  H   PHE   126      41.051  41.235  30.118  0.00  0.00           H  
ATOM   1982  CA  PHE   126      42.514  42.712  29.611  0.00  0.00           C  
ATOM   1983  HA  PHE   126      42.292  43.778  29.548  0.00  0.00           H  
ATOM   1984  CB  PHE   126      43.109  42.413  31.005  0.00  0.00           C  
ATOM   1985  HB2 PHE   126      42.950  41.346  31.159  0.00  0.00           H  
ATOM   1986  HB3 PHE   126      44.178  42.626  31.013  0.00  0.00           H  
ATOM   1987  CG  PHE   126      42.516  43.119  32.215  0.00  0.00           C  
ATOM   1988  CD1 PHE   126      41.408  43.992  32.126  0.00  0.00           C  
ATOM   1989  HD1 PHE   126      40.892  44.122  31.175  0.00  0.00           H  
ATOM   1990  CE1 PHE   126      40.969  44.693  33.266  0.00  0.00           C  
ATOM   1991  HE1 PHE   126      40.137  45.392  33.181  0.00  0.00           H  
ATOM   1992  CZ  PHE   126      41.599  44.496  34.509  0.00  0.00           C  
ATOM   1993  HZ  PHE   126      41.245  45.025  35.393  0.00  0.00           H  
ATOM   1994  CE2 PHE   126      42.690  43.612  34.607  0.00  0.00           C  
ATOM   1995  HE2 PHE   126      43.175  43.447  35.569  0.00  0.00           H  
ATOM   1996  CD2 PHE   126      43.153  42.941  33.461  0.00  0.00           C  
ATOM   1997  HD2 PHE   126      44.013  42.274  33.529  0.00  0.00           H  
ATOM   1998  C   PHE   126      43.577  42.408  28.542  0.00  0.00           C  
ATOM   1999  O   PHE   126      44.251  43.330  28.084  0.00  0.00           O  
ATOM   2000  N   ARG   127      43.692  41.137  28.118  0.00  0.00           N  
ATOM   2001  H   ARG   127      43.173  40.441  28.632  0.00  0.00           H  
ATOM   2002  CA  ARG   127      44.561  40.690  27.029  0.00  0.00           C  
ATOM   2003  HA  ARG   127      45.576  41.066  27.163  0.00  0.00           H  
ATOM   2004  CB  ARG   127      44.601  39.145  27.043  0.00  0.00           C  
ATOM   2005  HB2 ARG   127      45.080  38.855  27.978  0.00  0.00           H  
ATOM   2006  HB3 ARG   127      43.564  38.807  27.047  0.00  0.00           H  
ATOM   2007  CG  ARG   127      45.348  38.496  25.860  0.00  0.00           C  
ATOM   2008  HG2 ARG   127      44.738  38.639  24.967  0.00  0.00           H  
ATOM   2009  HG3 ARG   127      46.295  39.022  25.740  0.00  0.00           H  
ATOM   2010  CD  ARG   127      45.617  37.000  26.061  0.00  0.00           C  
ATOM   2011  HD2 ARG   127      46.237  36.641  25.240  0.00  0.00           H  
ATOM   2012  HD3 ARG   127      46.147  36.863  27.003  0.00  0.00           H  
ATOM   2013  NE  ARG   127      44.378  36.207  26.098  0.00  0.00           N  
ATOM   2014  HE  ARG   127      43.934  36.095  25.198  0.00  0.00           H  
ATOM   2015  CZ  ARG   127      43.802  35.639  27.174  0.00  0.00           C  
ATOM   2016  NH1 ARG   127      44.297  35.773  28.413  0.00  0.00           N  
ATOM   2017 HH11 ARG   127      45.135  36.318  28.562  0.00  0.00           H  
ATOM   2018 HH12 ARG   127      43.831  35.329  29.191  0.00  0.00           H  
ATOM   2019  NH2 ARG   127      42.692  34.913  26.998  0.00  0.00           N  
ATOM   2020 HH21 ARG   127      42.306  34.803  26.071  0.00  0.00           H  
ATOM   2021 HH22 ARG   127      42.245  34.479  27.794  0.00  0.00           H  
ATOM   2022  C   ARG   127      44.097  41.240  25.665  0.00  0.00           C  
ATOM   2023  O   ARG   127      44.924  41.737  24.902  0.00  0.00           O  
ATOM   2024  N   MET   128      42.781  41.184  25.386  0.00  0.00           N  
ATOM   2025  H   MET   128      42.208  40.726  26.080  0.00  0.00           H  
ATOM   2026  CA  MET   128      42.132  41.684  24.170  0.00  0.00           C  
ATOM   2027  HA  MET   128      42.604  41.268  23.280  0.00  0.00           H  
ATOM   2028  CB  MET   128      40.648  41.248  24.192  0.00  0.00           C  
ATOM   2029  HB2 MET   128      40.644  40.158  24.201  0.00  0.00           H  
ATOM   2030  HB3 MET   128      40.228  41.621  25.127  0.00  0.00           H  
ATOM   2031  CG  MET   128      39.799  41.756  23.010  0.00  0.00           C  
ATOM   2032  HG2 MET   128      39.695  42.833  23.141  0.00  0.00           H  
ATOM   2033  HG3 MET   128      40.373  41.554  22.106  0.00  0.00           H  
ATOM   2034  SD  MET   128      38.152  41.013  22.851  0.00  0.00           S  
ATOM   2035  CE  MET   128      37.425  41.439  24.451  0.00  0.00           C  
ATOM   2036  HE1 MET   128      37.404  42.523  24.564  0.00  0.00           H  
ATOM   2037  HE2 MET   128      36.408  41.049  24.504  0.00  0.00           H  
ATOM   2038  HE3 MET   128      38.023  41.002  25.250  0.00  0.00           H  
ATOM   2039  C   MET   128      42.233  43.214  24.040  0.00  0.00           C  
ATOM   2040  O   MET   128      42.432  43.715  22.934  0.00  0.00           O  
ATOM   2041  N   MET   129      42.112  43.945  25.159  0.00  0.00           N  
ATOM   2042  H   MET   129      41.958  43.449  26.026  0.00  0.00           H  
ATOM   2043  CA  MET   129      42.199  45.402  25.203  0.00  0.00           C  
ATOM   2044  HA  MET   129      41.631  45.842  24.383  0.00  0.00           H  
ATOM   2045  CB  MET   129      41.611  45.904  26.535  0.00  0.00           C  
ATOM   2046  HB2 MET   129      41.901  45.204  27.318  0.00  0.00           H  
ATOM   2047  HB3 MET   129      42.040  46.884  26.747  0.00  0.00           H  
ATOM   2048  CG  MET   129      40.084  46.015  26.490  0.00  0.00           C  
ATOM   2049  HG2 MET   129      39.819  46.578  25.595  0.00  0.00           H  
ATOM   2050  HG3 MET   129      39.681  45.005  26.415  0.00  0.00           H  
ATOM   2051  SD  MET   129      39.375  46.832  27.935  0.00  0.00           S  
ATOM   2052  CE  MET   129      39.814  48.551  27.574  0.00  0.00           C  
ATOM   2053  HE1 MET   129      39.361  48.851  26.629  0.00  0.00           H  
ATOM   2054  HE2 MET   129      39.449  49.195  28.373  0.00  0.00           H  
ATOM   2055  HE3 MET   129      40.898  48.641  27.501  0.00  0.00           H  
ATOM   2056  C   MET   129      43.641  45.913  25.112  0.00  0.00           C  
ATOM   2057  O   MET   129      43.827  47.099  24.844  0.00  0.00           O  
ATOM   2058  N   ASN   130      44.647  45.051  25.346  0.00  0.00           N  
ATOM   2059  H   ASN   130      44.372  44.130  25.654  0.00  0.00           H  
ATOM   2060  CA  ASN   130      46.072  45.382  25.332  0.00  0.00           C  
ATOM   2061  HA  ASN   130      46.661  44.480  25.495  0.00  0.00           H  
ATOM   2062  CB  ASN   130      46.476  45.999  23.959  0.00  0.00           C  
ATOM   2063  HB2 ASN   130      45.774  45.657  23.200  0.00  0.00           H  
ATOM   2064  HB3 ASN   130      46.403  47.082  24.059  0.00  0.00           H  
ATOM   2065  CG  ASN   130      47.896  45.646  23.508  0.00  0.00           C  
ATOM   2066  OD1 ASN   130      48.862  45.857  24.235  0.00  0.00           O  
ATOM   2067  ND2 ASN   130      48.025  45.082  22.305  0.00  0.00           N  
ATOM   2068 HD21 ASN   130      48.942  44.831  21.964  0.00  0.00           H  
ATOM   2069 HD22 ASN   130      47.205  44.909  21.742  0.00  0.00           H  
ATOM   2070  C   ASN   130      46.391  46.256  26.561  0.00  0.00           C  
ATOM   2071  O   ASN   130      46.990  47.324  26.419  0.00  0.00           O  
ATOM   2072  N   LEU   131      45.914  45.845  27.755  0.00  0.00           N  
ATOM   2073  H   LEU   131      45.397  44.977  27.767  0.00  0.00           H  
ATOM   2074  CA  LEU   131      46.049  46.589  29.008  0.00  0.00           C  
ATOM   2075  HA  LEU   131      45.649  47.595  28.882  0.00  0.00           H  
ATOM   2076  CB  LEU   131      45.274  45.887  30.151  0.00  0.00           C  
ATOM   2077  HB2 LEU   131      44.248  45.828  29.787  0.00  0.00           H  
ATOM   2078  HB3 LEU   131      45.668  44.881  30.292  0.00  0.00           H  
ATOM   2079  CG  LEU   131      45.300  46.648  31.505  0.00  0.00           C  
ATOM   2080  HG  LEU   131      46.340  46.856  31.758  0.00  0.00           H  
ATOM   2081  CD1 LEU   131      44.516  47.962  31.443  0.00  0.00           C  
ATOM   2082 HD11 LEU   131      43.476  47.754  31.192  0.00  0.00           H  
ATOM   2083 HD12 LEU   131      44.562  48.459  32.412  0.00  0.00           H  
ATOM   2084 HD13 LEU   131      44.951  48.611  30.682  0.00  0.00           H  
ATOM   2085  CD2 LEU   131      44.760  45.786  32.647  0.00  0.00           C  
ATOM   2086 HD21 LEU   131      45.371  44.888  32.747  0.00  0.00           H  
ATOM   2087 HD22 LEU   131      44.794  46.352  33.579  0.00  0.00           H  
ATOM   2088 HD23 LEU   131      43.731  45.501  32.433  0.00  0.00           H  
ATOM   2089  C   LEU   131      47.532  46.731  29.368  0.00  0.00           C  
ATOM   2090  O   LEU   131      48.243  45.735  29.506  0.00  0.00           O  
ATOM   2091  N   GLN   132      47.974  47.986  29.505  0.00  0.00           N  
ATOM   2092  H   GLN   132      47.300  48.728  29.379  0.00  0.00           H  
ATOM   2093  CA  GLN   132      49.342  48.347  29.846  0.00  0.00           C  
ATOM   2094  HA  GLN   132      50.053  47.664  29.380  0.00  0.00           H  
ATOM   2095  CB  GLN   132      49.607  49.775  29.316  0.00  0.00           C  
ATOM   2096  HB2 GLN   132      48.907  50.441  29.820  0.00  0.00           H  
ATOM   2097  HB3 GLN   132      50.626  50.039  29.598  0.00  0.00           H  
ATOM   2098  CG  GLN   132      49.443  49.915  27.787  0.00  0.00           C  
ATOM   2099  HG2 GLN   132      48.414  49.670  27.520  0.00  0.00           H  
ATOM   2100  HG3 GLN   132      49.651  50.950  27.516  0.00  0.00           H  
ATOM   2101  CD  GLN   132      50.386  49.003  26.994  0.00  0.00           C  
ATOM   2102  OE1 GLN   132      51.603  49.084  27.137  0.00  0.00           O  
ATOM   2103  NE2 GLN   132      49.828  48.124  26.161  0.00  0.00           N  
ATOM   2104 HE21 GLN   132      50.414  47.505  25.620  0.00  0.00           H  
ATOM   2105 HE22 GLN   132      48.822  48.083  26.075  0.00  0.00           H  
ATOM   2106  C   GLN   132      49.502  48.334  31.371  0.00  0.00           C  
ATOM   2107  O   GLN   132      48.522  48.427  32.115  0.00  0.00           O  
ATOM   2108  N   GLY   133      50.754  48.243  31.839  0.00  0.00           N  
ATOM   2109  H   GLY   133      51.510  48.237  31.169  0.00  0.00           H  
ATOM   2110  CA  GLY   133      51.086  48.151  33.258  0.00  0.00           C  
ATOM   2111  HA2 GLY   133      50.448  47.395  33.714  0.00  0.00           H  
ATOM   2112  HA3 GLY   133      52.130  47.848  33.350  0.00  0.00           H  
ATOM   2113  C   GLY   133      50.887  49.480  33.991  0.00  0.00           C  
ATOM   2114  O   GLY   133      50.565  49.473  35.176  0.00  0.00           O  
ATOM   2115  N   GLU   134      50.991  50.605  33.269  0.00  0.00           N  
ATOM   2116  H   GLU   134      51.267  50.479  32.305  0.00  0.00           H  
ATOM   2117  CA  GLU   134      50.736  51.962  33.744  0.00  0.00           C  
ATOM   2118  HA  GLU   134      51.246  52.134  34.691  0.00  0.00           H  
ATOM   2119  CB  GLU   134      51.266  52.977  32.704  0.00  0.00           C  
ATOM   2120  HB2 GLU   134      50.779  52.732  31.761  0.00  0.00           H  
ATOM   2121  HB3 GLU   134      50.933  53.960  33.040  0.00  0.00           H  
ATOM   2122  CG  GLU   134      52.798  52.994  32.504  0.00  0.00           C  
ATOM   2123  HG2 GLU   134      53.010  53.909  31.951  0.00  0.00           H  
ATOM   2124  HG3 GLU   134      53.256  53.053  33.492  0.00  0.00           H  
ATOM   2125  CD  GLU   134      53.375  51.795  31.746  0.00  0.00           C  
ATOM   2126  OE1 GLU   134      52.720  51.353  30.777  0.00  0.00           O  
ATOM   2127  OE2 GLU   134      54.455  51.327  32.168  0.00  0.00           O  
ATOM   2128  C   GLU   134      49.226  52.206  33.934  0.00  0.00           C  
ATOM   2129  O   GLU   134      48.843  52.921  34.860  0.00  0.00           O  
ATOM   2130  N   GLU   135      48.373  51.585  33.097  0.00  0.00           N  
ATOM   2131  H   GLU   135      48.778  51.030  32.357  0.00  0.00           H  
ATOM   2132  CA  GLU   135      46.914  51.641  33.203  0.00  0.00           C  
ATOM   2133  HA  GLU   135      46.590  52.664  33.397  0.00  0.00           H  
ATOM   2134  CB  GLU   135      46.278  51.166  31.879  0.00  0.00           C  
ATOM   2135  HB2 GLU   135      46.714  50.196  31.640  0.00  0.00           H  
ATOM   2136  HB3 GLU   135      45.209  51.049  32.057  0.00  0.00           H  
ATOM   2137  CG  GLU   135      46.499  52.132  30.702  0.00  0.00           C  
ATOM   2138  HG2 GLU   135      46.064  53.094  30.968  0.00  0.00           H  
ATOM   2139  HG3 GLU   135      47.573  52.248  30.554  0.00  0.00           H  
ATOM   2140  CD  GLU   135      45.859  51.624  29.408  0.00  0.00           C  
ATOM   2141  OE1 GLU   135      46.071  50.434  29.077  0.00  0.00           O  
ATOM   2142  OE2 GLU   135      45.163  52.433  28.759  0.00  0.00           O  
ATOM   2143  C   GLU   135      46.416  50.714  34.323  0.00  0.00           C  
ATOM   2144  O   GLU   135      45.498  51.092  35.045  0.00  0.00           O  
ATOM   2145  N   PHE   136      47.033  49.531  34.493  0.00  0.00           N  
ATOM   2146  H   PHE   136      47.717  49.288  33.790  0.00  0.00           H  
ATOM   2147  CA  PHE   136      46.730  48.548  35.536  0.00  0.00           C  
ATOM   2148  HA  PHE   136      45.682  48.254  35.487  0.00  0.00           H  
ATOM   2149  CB  PHE   136      47.606  47.292  35.323  0.00  0.00           C  
ATOM   2150  HB2 PHE   136      47.135  46.732  34.515  0.00  0.00           H  
ATOM   2151  HB3 PHE   136      48.632  47.536  35.045  0.00  0.00           H  
ATOM   2152  CG  PHE   136      47.690  46.349  36.515  0.00  0.00           C  
ATOM   2153  CD1 PHE   136      46.531  45.712  37.004  0.00  0.00           C  
ATOM   2154  HD1 PHE   136      45.584  45.816  36.474  0.00  0.00           H  
ATOM   2155  CE1 PHE   136      46.599  44.940  38.180  0.00  0.00           C  
ATOM   2156  HE1 PHE   136      45.697  44.470  38.573  0.00  0.00           H  
ATOM   2157  CZ  PHE   136      47.826  44.775  38.848  0.00  0.00           C  
ATOM   2158  HZ  PHE   136      47.877  44.166  39.750  0.00  0.00           H  
ATOM   2159  CE2 PHE   136      48.987  45.394  38.352  0.00  0.00           C  
ATOM   2160  HE2 PHE   136      49.939  45.263  38.867  0.00  0.00           H  
ATOM   2161  CD2 PHE   136      48.919  46.184  37.190  0.00  0.00           C  
ATOM   2162  HD2 PHE   136      49.816  46.670  36.808  0.00  0.00           H  
ATOM   2163  C   PHE   136      46.888  49.113  36.960  0.00  0.00           C  
ATOM   2164  O   PHE   136      45.983  48.939  37.776  0.00  0.00           O  
ATOM   2165  N   VAL   137      48.018  49.782  37.260  0.00  0.00           N  
ATOM   2166  H   VAL   137      48.745  49.834  36.561  0.00  0.00           H  
ATOM   2167  CA  VAL   137      48.290  50.340  38.588  0.00  0.00           C  
ATOM   2168  HA  VAL   137      47.995  49.714  39.431  0.00  0.00           H  
ATOM   2169  CB  VAL   137      49.789  50.704  38.741  0.00  0.00           C  
ATOM   2170  HB  VAL   137      49.933  51.161  39.721  0.00  0.00           H  
ATOM   2171  CG1 VAL   137      50.689  49.468  38.616  0.00  0.00           C  
ATOM   2172 HG11 VAL   137      50.546  49.011  37.637  0.00  0.00           H  
ATOM   2173 HG12 VAL   137      51.732  49.763  38.730  0.00  0.00           H  
ATOM   2174 HG13 VAL   137      50.430  48.749  39.394  0.00  0.00           H  
ATOM   2175  CG2 VAL   137      50.289  51.839  37.826  0.00  0.00           C  
ATOM   2176 HG21 VAL   137      49.728  52.749  38.036  0.00  0.00           H  
ATOM   2177 HG22 VAL   137      51.349  52.016  38.012  0.00  0.00           H  
ATOM   2178 HG23 VAL   137      50.146  51.556  36.784  0.00  0.00           H  
ATOM   2179  C   VAL   137      47.384  51.545  38.914  0.00  0.00           C  
ATOM   2180  O   VAL   137      47.067  51.755  40.084  0.00  0.00           O  
ATOM   2181  N   CYS   138      46.919  52.282  37.885  0.00  0.00           N  
ATOM   2182  H   CYS   138      47.301  52.080  36.973  0.00  0.00           H  
ATOM   2183  CA  CYS   138      45.932  53.355  38.002  0.00  0.00           C  
ATOM   2184  HA  CYS   138      46.216  54.039  38.801  0.00  0.00           H  
ATOM   2185  CB  CYS   138      45.855  54.147  36.678  0.00  0.00           C  
ATOM   2186  HB2 CYS   138      45.935  53.497  35.807  0.00  0.00           H  
ATOM   2187  HB3 CYS   138      44.941  54.738  36.608  0.00  0.00           H  
ATOM   2188  SG  CYS   138      47.227  55.328  36.551  0.00  0.00           S  
ATOM   2189  HG  CYS   138      46.881  55.816  35.364  0.00  0.00           H  
ATOM   2190  C   CYS   138      44.536  52.799  38.340  0.00  0.00           C  
ATOM   2191  O   CYS   138      43.858  53.369  39.190  0.00  0.00           O  
ATOM   2192  N   LEU   139      44.127  51.669  37.733  0.00  0.00           N  
ATOM   2193  H   LEU   139      44.751  51.261  37.050  0.00  0.00           H  
ATOM   2194  CA  LEU   139      42.846  51.003  37.991  0.00  0.00           C  
ATOM   2195  HA  LEU   139      42.032  51.725  37.927  0.00  0.00           H  
ATOM   2196  CB  LEU   139      42.603  49.890  36.950  0.00  0.00           C  
ATOM   2197  HB2 LEU   139      43.549  49.351  36.940  0.00  0.00           H  
ATOM   2198  HB3 LEU   139      41.811  49.226  37.296  0.00  0.00           H  
ATOM   2199  CG  LEU   139      42.276  50.380  35.528  0.00  0.00           C  
ATOM   2200  HG  LEU   139      43.037  51.090  35.203  0.00  0.00           H  
ATOM   2201  CD1 LEU   139      42.253  49.181  34.569  0.00  0.00           C  
ATOM   2202 HD11 LEU   139      41.493  48.471  34.893  0.00  0.00           H  
ATOM   2203 HD12 LEU   139      42.022  49.526  33.561  0.00  0.00           H  
ATOM   2204 HD13 LEU   139      43.229  48.695  34.572  0.00  0.00           H  
ATOM   2205  CD2 LEU   139      40.965  51.179  35.434  0.00  0.00           C  
ATOM   2206 HD21 LEU   139      41.029  52.059  36.073  0.00  0.00           H  
ATOM   2207 HD22 LEU   139      40.801  51.491  34.402  0.00  0.00           H  
ATOM   2208 HD23 LEU   139      40.134  50.553  35.760  0.00  0.00           H  
ATOM   2209  C   LEU   139      42.778  50.357  39.379  0.00  0.00           C  
ATOM   2210  O   LEU   139      41.720  50.382  40.004  0.00  0.00           O  
ATOM   2211  N   LYS   140      43.903  49.817  39.874  0.00  0.00           N  
ATOM   2212  H   LYS   140      44.716  49.806  39.274  0.00  0.00           H  
ATOM   2213  CA  LYS   140      44.018  49.233  41.207  0.00  0.00           C  
ATOM   2214  HA  LYS   140      43.213  48.522  41.394  0.00  0.00           H  
ATOM   2215  CB  LYS   140      45.361  48.486  41.281  0.00  0.00           C  
ATOM   2216  HB2 LYS   140      45.465  47.906  40.363  0.00  0.00           H  
ATOM   2217  HB3 LYS   140      46.150  49.235  41.326  0.00  0.00           H  
ATOM   2218  CG  LYS   140      45.472  47.550  42.494  0.00  0.00           C  
ATOM   2219  HG2 LYS   140      44.964  48.024  43.333  0.00  0.00           H  
ATOM   2220  HG3 LYS   140      44.969  46.616  42.246  0.00  0.00           H  
ATOM   2221  CD  LYS   140      46.924  47.261  42.875  0.00  0.00           C  
ATOM   2222  HD2 LYS   140      47.449  48.216  42.863  0.00  0.00           H  
ATOM   2223  HD3 LYS   140      46.910  46.868  43.892  0.00  0.00           H  
ATOM   2224  CE  LYS   140      47.642  46.275  41.960  0.00  0.00           C  
ATOM   2225  HE2 LYS   140      47.088  45.337  41.937  0.00  0.00           H  
ATOM   2226  HE3 LYS   140      47.692  46.691  40.954  0.00  0.00           H  
ATOM   2227  NZ  LYS   140      49.004  46.026  42.455  0.00  0.00           N  
ATOM   2228  HZ1 LYS   140      48.957  45.640  43.387  0.00  0.00           H  
ATOM   2229  HZ2 LYS   140      49.470  45.373  41.843  0.00  0.00           H  
ATOM   2230  HZ3 LYS   140      49.518  46.895  42.476  0.00  0.00           H  
ATOM   2231  C   LYS   140      43.951  50.323  42.297  0.00  0.00           C  
ATOM   2232  O   LYS   140      43.366  50.091  43.354  0.00  0.00           O  
ATOM   2233  N   SER   141      44.498  51.520  42.019  0.00  0.00           N  
ATOM   2234  H   SER   141      44.980  51.611  41.135  0.00  0.00           H  
ATOM   2235  CA  SER   141      44.443  52.686  42.901  0.00  0.00           C  
ATOM   2236  HA  SER   141      44.688  52.401  43.924  0.00  0.00           H  
ATOM   2237  CB  SER   141      45.466  53.730  42.424  0.00  0.00           C  
ATOM   2238  HB2 SER   141      45.343  53.903  41.355  0.00  0.00           H  
ATOM   2239  HB3 SER   141      45.315  54.665  42.962  0.00  0.00           H  
ATOM   2240  OG  SER   141      46.764  53.248  42.675  0.00  0.00           O  
ATOM   2241  HG  SER   141      47.409  53.895  42.379  0.00  0.00           H  
ATOM   2242  C   SER   141      43.050  53.334  42.903  0.00  0.00           C  
ATOM   2243  O   SER   141      42.635  53.846  43.942  0.00  0.00           O  
ATOM   2244  N   ILE   142      42.309  53.267  41.778  0.00  0.00           N  
ATOM   2245  H   ILE   142      42.790  53.017  40.926  0.00  0.00           H  
ATOM   2246  CA  ILE   142      40.898  53.653  41.691  0.00  0.00           C  
ATOM   2247  HA  ILE   142      40.728  54.608  42.188  0.00  0.00           H  
ATOM   2248  CB  ILE   142      40.418  53.748  40.210  0.00  0.00           C  
ATOM   2249  HB  ILE   142      40.815  52.879  39.684  0.00  0.00           H  
ATOM   2250  CG2 ILE   142      38.877  53.784  40.057  0.00  0.00           C  
ATOM   2251 HG21 ILE   142      38.479  54.651  40.583  0.00  0.00           H  
ATOM   2252 HG22 ILE   142      38.617  53.850  39.000  0.00  0.00           H  
ATOM   2253 HG23 ILE   142      38.448  52.875  40.479  0.00  0.00           H  
ATOM   2254  CG1 ILE   142      41.022  54.995  39.527  0.00  0.00           C  
ATOM   2255 HG12 ILE   142      40.460  55.859  39.883  0.00  0.00           H  
ATOM   2256 HG13 ILE   142      42.057  55.073  39.861  0.00  0.00           H  
ATOM   2257  CD1 ILE   142      40.983  54.956  37.991  0.00  0.00           C  
ATOM   2258 HD11 ILE   142      39.949  54.879  37.656  0.00  0.00           H  
ATOM   2259 HD12 ILE   142      41.427  55.869  37.593  0.00  0.00           H  
ATOM   2260 HD13 ILE   142      41.546  54.094  37.635  0.00  0.00           H  
ATOM   2261  C   ILE   142      40.032  52.706  42.537  0.00  0.00           C  
ATOM   2262  O   ILE   142      39.204  53.210  43.285  0.00  0.00           O  
ATOM   2263  N   ILE   143      40.239  51.374  42.474  0.00  0.00           N  
ATOM   2264  H   ILE   143      40.826  51.045  41.722  0.00  0.00           H  
ATOM   2265  CA  ILE   143      39.558  50.376  43.317  0.00  0.00           C  
ATOM   2266  HA  ILE   143      38.474  50.456  43.243  0.00  0.00           H  
ATOM   2267  CB  ILE   143      40.000  48.928  42.934  0.00  0.00           C  
ATOM   2268  HB  ILE   143      41.081  48.941  42.794  0.00  0.00           H  
ATOM   2269  CG2 ILE   143      39.632  47.871  44.001  0.00  0.00           C  
ATOM   2270 HG21 ILE   143      38.552  47.857  44.142  0.00  0.00           H  
ATOM   2271 HG22 ILE   143      39.969  46.889  43.671  0.00  0.00           H  
ATOM   2272 HG23 ILE   143      40.118  48.123  44.944  0.00  0.00           H  
ATOM   2273  CG1 ILE   143      39.415  48.496  41.571  0.00  0.00           C  
ATOM   2274 HG12 ILE   143      38.352  48.307  41.719  0.00  0.00           H  
ATOM   2275 HG13 ILE   143      39.542  49.332  40.884  0.00  0.00           H  
ATOM   2276  CD1 ILE   143      40.081  47.242  40.980  0.00  0.00           C  
ATOM   2277 HD11 ILE   143      39.954  46.405  41.666  0.00  0.00           H  
ATOM   2278 HD12 ILE   143      39.618  47.001  40.024  0.00  0.00           H  
ATOM   2279 HD13 ILE   143      41.145  47.431  40.832  0.00  0.00           H  
ATOM   2280  C   ILE   143      39.725  50.680  44.821  0.00  0.00           C  
ATOM   2281  O   ILE   143      38.728  50.712  45.539  0.00  0.00           O  
ATOM   2282  N   LEU   144      40.961  50.938  45.285  0.00  0.00           N  
ATOM   2283  H   LEU   144      41.723  50.855  44.627  0.00  0.00           H  
ATOM   2284  CA  LEU   144      41.280  51.250  46.681  0.00  0.00           C  
ATOM   2285  HA  LEU   144      40.933  50.451  47.337  0.00  0.00           H  
ATOM   2286  CB  LEU   144      42.810  51.389  46.841  0.00  0.00           C  
ATOM   2287  HB2 LEU   144      43.156  50.383  46.608  0.00  0.00           H  
ATOM   2288  HB3 LEU   144      43.191  52.086  46.094  0.00  0.00           H  
ATOM   2289  CG  LEU   144      43.328  51.802  48.244  0.00  0.00           C  
ATOM   2290  HG  LEU   144      42.818  52.718  48.542  0.00  0.00           H  
ATOM   2291  CD1 LEU   144      43.070  50.708  49.292  0.00  0.00           C  
ATOM   2292 HD11 LEU   144      43.580  49.792  48.994  0.00  0.00           H  
ATOM   2293 HD12 LEU   144      43.448  51.036  50.260  0.00  0.00           H  
ATOM   2294 HD13 LEU   144      41.999  50.520  49.365  0.00  0.00           H  
ATOM   2295  CD2 LEU   144      44.813  52.186  48.203  0.00  0.00           C  
ATOM   2296 HD21 LEU   144      44.953  53.026  47.523  0.00  0.00           H  
ATOM   2297 HD22 LEU   144      45.144  52.469  49.202  0.00  0.00           H  
ATOM   2298 HD23 LEU   144      45.399  51.335  47.854  0.00  0.00           H  
ATOM   2299  C   LEU   144      40.570  52.508  47.201  0.00  0.00           C  
ATOM   2300  O   LEU   144      40.142  52.518  48.350  0.00  0.00           O  
ATOM   2301  N   LEU   145      40.455  53.557  46.378  0.00  0.00           N  
ATOM   2302  H   LEU   145      40.766  53.453  45.422  0.00  0.00           H  
ATOM   2303  CA  LEU   145      39.917  54.847  46.794  0.00  0.00           C  
ATOM   2304  HA  LEU   145      40.084  55.020  47.857  0.00  0.00           H  
ATOM   2305  CB  LEU   145      40.656  55.941  45.995  0.00  0.00           C  
ATOM   2306  HB2 LEU   145      40.581  55.608  44.959  0.00  0.00           H  
ATOM   2307  HB3 LEU   145      40.139  56.893  46.108  0.00  0.00           H  
ATOM   2308  CG  LEU   145      42.145  56.115  46.373  0.00  0.00           C  
ATOM   2309  HG  LEU   145      42.640  55.144  46.346  0.00  0.00           H  
ATOM   2310  CD1 LEU   145      42.825  57.062  45.380  0.00  0.00           C  
ATOM   2311 HD11 LEU   145      42.330  58.033  45.406  0.00  0.00           H  
ATOM   2312 HD12 LEU   145      43.874  57.182  45.650  0.00  0.00           H  
ATOM   2313 HD13 LEU   145      42.754  56.647  44.375  0.00  0.00           H  
ATOM   2314  CD2 LEU   145      42.349  56.616  47.814  0.00  0.00           C  
ATOM   2315 HD21 LEU   145      41.912  55.901  48.513  0.00  0.00           H  
ATOM   2316 HD22 LEU   145      43.415  56.717  48.017  0.00  0.00           H  
ATOM   2317 HD23 LEU   145      41.863  57.585  47.935  0.00  0.00           H  
ATOM   2318  C   LEU   145      38.403  54.968  46.543  0.00  0.00           C  
ATOM   2319  O   LEU   145      37.749  55.710  47.270  0.00  0.00           O  
ATOM   2320  N   ASN   146      37.836  54.257  45.553  0.00  0.00           N  
ATOM   2321  H   ASN   146      38.415  53.574  45.087  0.00  0.00           H  
ATOM   2322  CA  ASN   146      36.438  54.389  45.129  0.00  0.00           C  
ATOM   2323  HA  ASN   146      36.050  55.381  45.360  0.00  0.00           H  
ATOM   2324  CB  ASN   146      36.385  54.182  43.594  0.00  0.00           C  
ATOM   2325  HB2 ASN   146      37.138  54.841  43.161  0.00  0.00           H  
ATOM   2326  HB3 ASN   146      36.635  53.146  43.365  0.00  0.00           H  
ATOM   2327  CG  ASN   146      35.028  54.509  42.963  0.00  0.00           C  
ATOM   2328  OD1 ASN   146      34.601  55.659  42.962  0.00  0.00           O  
ATOM   2329  ND2 ASN   146      34.335  53.488  42.452  0.00  0.00           N  
ATOM   2330 HD21 ASN   146      33.435  53.655  42.026  0.00  0.00           H  
ATOM   2331 HD22 ASN   146      34.715  52.552  42.494  0.00  0.00           H  
ATOM   2332  C   ASN   146      35.516  53.337  45.774  0.00  0.00           C  
ATOM   2333  O   ASN   146      34.338  53.636  45.959  0.00  0.00           O  
ATOM   2334  N   SER   147      35.988  52.113  46.071  0.00  0.00           N  
ATOM   2335  H   SER   147      36.976  51.929  45.968  0.00  0.00           H  
ATOM   2336  CA  SER   147      35.107  50.998  46.450  0.00  0.00           C  
ATOM   2337  HA  SER   147      34.298  50.907  45.726  0.00  0.00           H  
ATOM   2338  CB  SER   147      35.889  49.673  46.485  0.00  0.00           C  
ATOM   2339  HB2 SER   147      36.836  49.826  47.002  0.00  0.00           H  
ATOM   2340  HB3 SER   147      35.303  48.922  47.015  0.00  0.00           H  
ATOM   2341  OG  SER   147      36.139  49.231  45.169  0.00  0.00           O  
ATOM   2342  HG  SER   147      36.627  48.404  45.197  0.00  0.00           H  
ATOM   2343  C   SER   147      34.364  51.191  47.785  0.00  0.00           C  
ATOM   2344  O   SER   147      33.276  50.642  47.943  0.00  0.00           O  
ATOM   2345  N   GLY   148      34.918  51.992  48.708  0.00  0.00           N  
ATOM   2346  H   GLY   148      35.775  52.449  48.431  0.00  0.00           H  
ATOM   2347  CA  GLY   148      34.396  52.251  50.045  0.00  0.00           C  
ATOM   2348  HA2 GLY   148      33.515  51.624  50.182  0.00  0.00           H  
ATOM   2349  HA3 GLY   148      35.164  51.958  50.761  0.00  0.00           H  
ATOM   2350  C   GLY   148      34.012  53.715  50.296  0.00  0.00           C  
ATOM   2351  O   GLY   148      33.515  54.008  51.384  0.00  0.00           O  
ATOM   2352  N   VAL   149      34.217  54.635  49.330  0.00  0.00           N  
ATOM   2353  H   VAL   149      34.661  54.322  48.479  0.00  0.00           H  
ATOM   2354  CA  VAL   149      33.935  56.073  49.484  0.00  0.00           C  
ATOM   2355  HA  VAL   149      34.317  56.505  50.409  0.00  0.00           H  
ATOM   2356  CB  VAL   149      34.518  56.875  48.283  0.00  0.00           C  
ATOM   2357  HB  VAL   149      35.532  56.508  48.124  0.00  0.00           H  
ATOM   2358  CG1 VAL   149      33.718  56.757  46.970  0.00  0.00           C  
ATOM   2359 HG11 VAL   149      32.705  57.124  47.127  0.00  0.00           H  
ATOM   2360 HG12 VAL   149      34.203  57.350  46.195  0.00  0.00           H  
ATOM   2361 HG13 VAL   149      33.682  55.713  46.659  0.00  0.00           H  
ATOM   2362  CG2 VAL   149      34.714  58.366  48.620  0.00  0.00           C  
ATOM   2363 HG21 VAL   149      35.404  58.461  49.458  0.00  0.00           H  
ATOM   2364 HG22 VAL   149      35.122  58.884  47.753  0.00  0.00           H  
ATOM   2365 HG23 VAL   149      33.754  58.807  48.888  0.00  0.00           H  
ATOM   2366  C   VAL   149      32.437  56.383  49.680  0.00  0.00           C  
ATOM   2367  O   VAL   149      32.097  57.333  50.386  0.00  0.00           O  
ATOM   2368  N   TYR   150      31.553  55.570  49.076  0.00  0.00           N  
ATOM   2369  H   TYR   150      31.936  54.777  48.583  0.00  0.00           H  
ATOM   2370  CA  TYR   150      30.100  55.746  49.086  0.00  0.00           C  
ATOM   2371  HA  TYR   150      29.838  56.803  49.042  0.00  0.00           H  
ATOM   2372  CB  TYR   150      29.508  55.037  47.843  0.00  0.00           C  
ATOM   2373  HB2 TYR   150      29.640  53.966  47.993  0.00  0.00           H  
ATOM   2374  HB3 TYR   150      28.444  55.275  47.835  0.00  0.00           H  
ATOM   2375  CG  TYR   150      30.127  55.441  46.513  0.00  0.00           C  
ATOM   2376  CD1 TYR   150      29.983  56.762  46.041  0.00  0.00           C  
ATOM   2377  HD1 TYR   150      29.420  57.487  46.627  0.00  0.00           H  
ATOM   2378  CE1 TYR   150      30.563  57.144  44.817  0.00  0.00           C  
ATOM   2379  HE1 TYR   150      30.440  58.163  44.451  0.00  0.00           H  
ATOM   2380  CZ  TYR   150      31.295  56.208  44.060  0.00  0.00           C  
ATOM   2381  OH  TYR   150      31.863  56.592  42.883  0.00  0.00           O  
ATOM   2382  HH  TYR   150      31.701  57.514  42.671  0.00  0.00           H  
ATOM   2383  CE2 TYR   150      31.441  54.886  44.527  0.00  0.00           C  
ATOM   2384  HE2 TYR   150      32.006  54.161  43.942  0.00  0.00           H  
ATOM   2385  CD2 TYR   150      30.858  54.503  45.751  0.00  0.00           C  
ATOM   2386  HD2 TYR   150      30.969  53.481  46.112  0.00  0.00           H  
ATOM   2387  C   TYR   150      29.444  55.138  50.345  0.00  0.00           C  
ATOM   2388  O   TYR   150      28.224  55.218  50.480  0.00  0.00           O  
ATOM   2389  N   THR   151      30.235  54.548  51.260  0.00  0.00           N  
ATOM   2390  H   THR   151      31.205  54.472  50.988  0.00  0.00           H  
ATOM   2391  CA  THR   151      29.794  53.840  52.466  0.00  0.00           C  
ATOM   2392  HA  THR   151      28.813  54.150  52.823  0.00  0.00           H  
ATOM   2393  CB  THR   151      29.779  52.302  52.247  0.00  0.00           C  
ATOM   2394  HB  THR   151      29.556  51.846  53.212  0.00  0.00           H  
ATOM   2395  CG2 THR   151      28.760  51.816  51.204  0.00  0.00           C  
ATOM   2396 HG21 THR   151      28.982  52.271  50.239  0.00  0.00           H  
ATOM   2397 HG22 THR   151      28.818  50.731  51.116  0.00  0.00           H  
ATOM   2398 HG23 THR   151      27.755  52.102  51.517  0.00  0.00           H  
ATOM   2399  OG1 THR   151      31.074  51.827  51.928  0.00  0.00           O  
ATOM   2400  HG1 THR   151      31.043  50.876  51.798  0.00  0.00           H  
ATOM   2401  C   THR   151      30.524  54.293  53.741  0.00  0.00           C  
ATOM   2402  O   THR   151      30.498  53.567  54.735  0.00  0.00           O  
ATOM   2403  N   PHE   152      31.131  55.496  53.758  0.00  0.00           N  
ATOM   2404  H   PHE   152      31.197  56.021  52.898  0.00  0.00           H  
ATOM   2405  CA  PHE   152      31.698  56.083  54.976  0.00  0.00           C  
ATOM   2406  HA  PHE   152      32.341  55.354  55.468  0.00  0.00           H  
ATOM   2407  CB  PHE   152      32.534  57.332  54.644  0.00  0.00           C  
ATOM   2408  HB2 PHE   152      32.002  57.887  53.872  0.00  0.00           H  
ATOM   2409  HB3 PHE   152      32.651  57.961  55.527  0.00  0.00           H  
ATOM   2410  CG  PHE   152      33.928  57.075  54.109  0.00  0.00           C  
ATOM   2411  CD1 PHE   152      34.801  56.183  54.768  0.00  0.00           C  
ATOM   2412  HD1 PHE   152      34.474  55.668  55.670  0.00  0.00           H  
ATOM   2413  CE1 PHE   152      36.095  55.960  54.261  0.00  0.00           C  
ATOM   2414  HE1 PHE   152      36.753  55.244  54.753  0.00  0.00           H  
ATOM   2415  CZ  PHE   152      36.538  56.655  53.124  0.00  0.00           C  
ATOM   2416  HZ  PHE   152      37.545  56.497  52.739  0.00  0.00           H  
ATOM   2417  CE2 PHE   152      35.675  57.560  52.482  0.00  0.00           C  
ATOM   2418  HE2 PHE   152      36.023  58.104  51.604  0.00  0.00           H  
ATOM   2419  CD2 PHE   152      34.372  57.764  52.965  0.00  0.00           C  
ATOM   2420  HD2 PHE   152      33.704  58.457  52.454  0.00  0.00           H  
ATOM   2421  C   PHE   152      30.580  56.500  55.940  0.00  0.00           C  
ATOM   2422  O   PHE   152      29.670  57.237  55.556  0.00  0.00           O  
ATOM   2423  N   LEU   153      30.693  55.998  57.181  0.00  0.00           N  
ATOM   2424  H   LEU   153      31.459  55.342  57.248  0.00  0.00           H  
ATOM   2425  CA  LEU   153      29.803  56.145  58.332  0.00  0.00           C  
ATOM   2426  HA  LEU   153      28.869  55.605  58.174  0.00  0.00           H  
ATOM   2427  CB  LEU   153      30.515  55.550  59.574  0.00  0.00           C  
ATOM   2428  HB2 LEU   153      30.600  54.496  59.312  0.00  0.00           H  
ATOM   2429  HB3 LEU   153      31.511  55.985  59.651  0.00  0.00           H  
ATOM   2430  CG  LEU   153      29.786  55.687  60.932  0.00  0.00           C  
ATOM   2431  HG  LEU   153      29.636  56.749  61.129  0.00  0.00           H  
ATOM   2432  CD1 LEU   153      28.428  54.968  60.939  0.00  0.00           C  
ATOM   2433 HD11 LEU   153      28.578  53.906  60.742  0.00  0.00           H  
ATOM   2434 HD12 LEU   153      27.955  55.093  61.913  0.00  0.00           H  
ATOM   2435 HD13 LEU   153      27.787  55.394  60.167  0.00  0.00           H  
ATOM   2436  CD2 LEU   153      30.680  55.181  62.073  0.00  0.00           C  
ATOM   2437 HD21 LEU   153      31.598  55.767  62.102  0.00  0.00           H  
ATOM   2438 HD22 LEU   153      30.152  55.285  63.021  0.00  0.00           H  
ATOM   2439 HD23 LEU   153      30.924  54.132  61.906  0.00  0.00           H  
ATOM   2440  C   LEU   153      29.261  57.566  58.542  0.00  0.00           C  
ATOM   2441  O   LEU   153      28.098  57.842  58.253  0.00  0.00           O  
ATOM   2442  N   SER   154      30.124  58.451  59.057  0.00  0.00           N  
ATOM   2443  H   SER   154      31.072  58.128  59.186  0.00  0.00           H  
ATOM   2444  CA  SER   154      29.803  59.820  59.439  0.00  0.00           C  
ATOM   2445  HA  SER   154      28.880  59.862  60.017  0.00  0.00           H  
ATOM   2446  CB  SER   154      30.958  60.346  60.316  0.00  0.00           C  
ATOM   2447  HB2 SER   154      31.910  60.054  59.873  0.00  0.00           H  
ATOM   2448  HB3 SER   154      30.902  61.433  60.374  0.00  0.00           H  
ATOM   2449  OG  SER   154      30.857  59.800  61.616  0.00  0.00           O  
ATOM   2450  HG  SER   154      31.576  60.129  62.158  0.00  0.00           H  
ATOM   2451  C   SER   154      29.645  60.728  58.208  0.00  0.00           C  
ATOM   2452  O   SER   154      30.107  60.407  57.112  0.00  0.00           O  
ATOM   2453  N   SER   155      29.005  61.883  58.424  0.00  0.00           N  
ATOM   2454  H   SER   155      28.479  61.923  59.285  0.00  0.00           H  
ATOM   2455  CA  SER   155      28.833  62.965  57.456  0.00  0.00           C  
ATOM   2456  HA  SER   155      29.610  62.907  56.694  0.00  0.00           H  
ATOM   2457  CB  SER   155      27.457  62.855  56.767  0.00  0.00           C  
ATOM   2458  HB2 SER   155      27.344  61.840  56.385  0.00  0.00           H  
ATOM   2459  HB3 SER   155      26.684  63.051  57.511  0.00  0.00           H  
ATOM   2460  OG  SER   155      27.328  63.776  55.701  0.00  0.00           O  
ATOM   2461  HG  SER   155      26.462  63.679  55.297  0.00  0.00           H  
ATOM   2462  C   SER   155      29.182  64.318  58.102  0.00  0.00           C  
ATOM   2463  O   SER   155      28.659  65.361  57.711  0.00  0.00           O  
ATOM   2464  N   THR   156      30.101  64.286  59.082  0.00  0.00           N  
ATOM   2465  H   THR   156      30.361  63.358  59.382  0.00  0.00           H  
ATOM   2466  CA  THR   156      30.722  65.429  59.749  0.00  0.00           C  
ATOM   2467  HA  THR   156      30.020  66.196  60.078  0.00  0.00           H  
ATOM   2468  CB  THR   156      31.502  64.905  60.986  0.00  0.00           C  
ATOM   2469  HB  THR   156      32.002  65.758  61.444  0.00  0.00           H  
ATOM   2470  CG2 THR   156      30.605  64.217  62.029  0.00  0.00           C  
ATOM   2471 HG21 THR   156      30.105  63.364  61.571  0.00  0.00           H  
ATOM   2472 HG22 THR   156      31.215  63.876  62.865  0.00  0.00           H  
ATOM   2473 HG23 THR   156      29.858  64.925  62.389  0.00  0.00           H  
ATOM   2474  OG1 THR   156      32.552  64.025  60.617  0.00  0.00           O  
ATOM   2475  HG1 THR   156      33.008  63.723  61.405  0.00  0.00           H  
ATOM   2476  C   THR   156      31.670  66.171  58.788  0.00  0.00           C  
ATOM   2477  O   THR   156      31.982  65.668  57.707  0.00  0.00           O  
ATOM   2478  N   LEU   157      32.151  67.357  59.200  0.00  0.00           N  
ATOM   2479  H   LEU   157      31.785  67.705  60.075  0.00  0.00           H  
ATOM   2480  CA  LEU   157      33.097  68.198  58.457  0.00  0.00           C  
ATOM   2481  HA  LEU   157      32.658  68.520  57.513  0.00  0.00           H  
ATOM   2482  CB  LEU   157      33.437  69.454  59.298  0.00  0.00           C  
ATOM   2483  HB2 LEU   157      32.559  69.562  59.934  0.00  0.00           H  
ATOM   2484  HB3 LEU   157      34.310  69.245  59.916  0.00  0.00           H  
ATOM   2485  CG  LEU   157      33.665  70.765  58.507  0.00  0.00           C  
ATOM   2486  HG  LEU   157      32.723  71.086  58.063  0.00  0.00           H  
ATOM   2487  CD1 LEU   157      34.187  71.860  59.449  0.00  0.00           C  
ATOM   2488 HD11 LEU   157      35.130  71.540  59.893  0.00  0.00           H  
ATOM   2489 HD12 LEU   157      34.346  72.780  58.885  0.00  0.00           H  
ATOM   2490 HD13 LEU   157      33.457  72.040  60.238  0.00  0.00           H  
ATOM   2491  CD2 LEU   157      34.603  70.634  57.298  0.00  0.00           C  
ATOM   2492 HD21 LEU   157      34.190  69.911  56.594  0.00  0.00           H  
ATOM   2493 HD22 LEU   157      34.703  71.602  56.808  0.00  0.00           H  
ATOM   2494 HD23 LEU   157      35.584  70.294  57.633  0.00  0.00           H  
ATOM   2495  C   LEU   157      34.374  67.424  58.080  0.00  0.00           C  
ATOM   2496  O   LEU   157      34.816  67.497  56.936  0.00  0.00           O  
ATOM   2497  N   LYS   158      34.910  66.627  59.023  0.00  0.00           N  
ATOM   2498  H   LYS   158      34.486  66.667  59.939  0.00  0.00           H  
ATOM   2499  CA  LYS   158      36.078  65.773  58.837  0.00  0.00           C  
ATOM   2500  HA  LYS   158      36.926  66.359  58.482  0.00  0.00           H  
ATOM   2501  CB  LYS   158      36.454  65.133  60.188  0.00  0.00           C  
ATOM   2502  HB2 LYS   158      36.302  65.884  60.963  0.00  0.00           H  
ATOM   2503  HB3 LYS   158      35.776  64.295  60.356  0.00  0.00           H  
ATOM   2504  CG  LYS   158      37.907  64.633  60.236  0.00  0.00           C  
ATOM   2505  HG2 LYS   158      38.056  63.951  59.399  0.00  0.00           H  
ATOM   2506  HG3 LYS   158      38.564  65.495  60.122  0.00  0.00           H  
ATOM   2507  CD  LYS   158      38.235  63.910  61.549  0.00  0.00           C  
ATOM   2508  HD2 LYS   158      37.830  64.502  62.370  0.00  0.00           H  
ATOM   2509  HD3 LYS   158      37.748  62.936  61.529  0.00  0.00           H  
ATOM   2510  CE  LYS   158      39.744  63.723  61.749  0.00  0.00           C  
ATOM   2511  HE2 LYS   158      40.158  63.259  60.855  0.00  0.00           H  
ATOM   2512  HE3 LYS   158      40.199  64.703  61.893  0.00  0.00           H  
ATOM   2513  NZ  LYS   158      40.027  62.875  62.919  0.00  0.00           N  
ATOM   2514  HZ1 LYS   158      39.605  61.967  62.786  0.00  0.00           H  
ATOM   2515  HZ2 LYS   158      41.026  62.770  63.026  0.00  0.00           H  
ATOM   2516  HZ3 LYS   158      39.643  63.306  63.748  0.00  0.00           H  
ATOM   2517  C   LYS   158      35.843  64.695  57.766  0.00  0.00           C  
ATOM   2518  O   LYS   158      36.703  64.510  56.916  0.00  0.00           O  
ATOM   2519  N   SER   159      34.672  64.032  57.757  0.00  0.00           N  
ATOM   2520  H   SER   159      34.020  64.224  58.504  0.00  0.00           H  
ATOM   2521  CA  SER   159      34.310  63.017  56.763  0.00  0.00           C  
ATOM   2522  HA  SER   159      35.114  62.290  56.647  0.00  0.00           H  
ATOM   2523  CB  SER   159      33.044  62.280  57.242  0.00  0.00           C  
ATOM   2524  HB2 SER   159      33.230  61.882  58.240  0.00  0.00           H  
ATOM   2525  HB3 SER   159      32.221  62.993  57.285  0.00  0.00           H  
ATOM   2526  OG  SER   159      32.705  61.220  56.367  0.00  0.00           O  
ATOM   2527  HG  SER   159      31.914  60.780  56.689  0.00  0.00           H  
ATOM   2528  C   SER   159      34.079  63.618  55.360  0.00  0.00           C  
ATOM   2529  O   SER   159      34.414  62.977  54.366  0.00  0.00           O  
ATOM   2530  N   LEU   160      33.558  64.855  55.271  0.00  0.00           N  
ATOM   2531  H   LEU   160      33.262  65.296  56.130  0.00  0.00           H  
ATOM   2532  CA  LEU   160      33.371  65.586  54.015  0.00  0.00           C  
ATOM   2533  HA  LEU   160      32.901  64.942  53.271  0.00  0.00           H  
ATOM   2534  CB  LEU   160      32.458  66.811  54.253  0.00  0.00           C  
ATOM   2535  HB2 LEU   160      32.908  67.304  55.115  0.00  0.00           H  
ATOM   2536  HB3 LEU   160      32.505  67.475  53.391  0.00  0.00           H  
ATOM   2537  CG  LEU   160      30.982  66.475  54.565  0.00  0.00           C  
ATOM   2538  HG  LEU   160      30.947  65.712  55.342  0.00  0.00           H  
ATOM   2539  CD1 LEU   160      30.239  67.730  55.045  0.00  0.00           C  
ATOM   2540 HD11 LEU   160      30.273  68.493  54.267  0.00  0.00           H  
ATOM   2541 HD12 LEU   160      29.200  67.478  55.261  0.00  0.00           H  
ATOM   2542 HD13 LEU   160      30.714  68.111  55.949  0.00  0.00           H  
ATOM   2543  CD2 LEU   160      30.251  65.847  53.366  0.00  0.00           C  
ATOM   2544 HD21 LEU   160      30.750  64.922  53.079  0.00  0.00           H  
ATOM   2545 HD22 LEU   160      29.219  65.632  53.642  0.00  0.00           H  
ATOM   2546 HD23 LEU   160      30.264  66.542  52.527  0.00  0.00           H  
ATOM   2547  C   LEU   160      34.707  66.066  53.418  0.00  0.00           C  
ATOM   2548  O   LEU   160      34.833  66.095  52.195  0.00  0.00           O  
ATOM   2549  N   GLU   161      35.712  66.376  54.259  0.00  0.00           N  
ATOM   2550  H   GLU   161      35.495  66.354  55.246  0.00  0.00           H  
ATOM   2551  CA  GLU   161      37.079  66.723  53.854  0.00  0.00           C  
ATOM   2552  HA  GLU   161      37.063  67.493  53.083  0.00  0.00           H  
ATOM   2553  CB  GLU   161      37.850  67.265  55.077  0.00  0.00           C  
ATOM   2554  HB2 GLU   161      37.623  66.610  55.918  0.00  0.00           H  
ATOM   2555  HB3 GLU   161      38.913  67.202  54.844  0.00  0.00           H  
ATOM   2556  CG  GLU   161      37.491  68.717  55.447  0.00  0.00           C  
ATOM   2557  HG2 GLU   161      37.872  69.345  54.642  0.00  0.00           H  
ATOM   2558  HG3 GLU   161      36.405  68.796  55.487  0.00  0.00           H  
ATOM   2559  CD  GLU   161      38.086  69.183  56.783  0.00  0.00           C  
ATOM   2560  OE1 GLU   161      38.463  68.322  57.609  0.00  0.00           O  
ATOM   2561  OE2 GLU   161      38.139  70.418  56.967  0.00  0.00           O  
ATOM   2562  C   GLU   161      37.827  65.485  53.322  0.00  0.00           C  
ATOM   2563  O   GLU   161      38.584  65.607  52.359  0.00  0.00           O  
ATOM   2564  N   GLU   162      37.589  64.302  53.917  0.00  0.00           N  
ATOM   2565  H   GLU   162      36.961  64.317  54.707  0.00  0.00           H  
ATOM   2566  CA  GLU   162      38.171  63.017  53.517  0.00  0.00           C  
ATOM   2567  HA  GLU   162      39.253  63.101  53.421  0.00  0.00           H  
ATOM   2568  CB  GLU   162      37.851  61.960  54.598  0.00  0.00           C  
ATOM   2569  HB2 GLU   162      36.771  61.968  54.745  0.00  0.00           H  
ATOM   2570  HB3 GLU   162      38.156  60.992  54.202  0.00  0.00           H  
ATOM   2571  CG  GLU   162      38.554  62.206  55.949  0.00  0.00           C  
ATOM   2572  HG2 GLU   162      38.520  63.282  56.122  0.00  0.00           H  
ATOM   2573  HG3 GLU   162      37.991  61.695  56.729  0.00  0.00           H  
ATOM   2574  CD  GLU   162      39.998  61.734  55.975  0.00  0.00           C  
ATOM   2575  OE1 GLU   162      40.203  60.524  56.209  0.00  0.00           O  
ATOM   2576  OE2 GLU   162      40.879  62.600  55.785  0.00  0.00           O  
ATOM   2577  C   GLU   162      37.602  62.551  52.166  0.00  0.00           C  
ATOM   2578  O   GLU   162      38.370  62.104  51.315  0.00  0.00           O  
ATOM   2579  N   LYS   163      36.285  62.714  51.944  0.00  0.00           N  
ATOM   2580  H   LYS   163      35.744  63.075  52.716  0.00  0.00           H  
ATOM   2581  CA  LYS   163      35.589  62.404  50.693  0.00  0.00           C  
ATOM   2582  HA  LYS   163      35.813  61.386  50.376  0.00  0.00           H  
ATOM   2583  CB  LYS   163      34.069  62.528  50.913  0.00  0.00           C  
ATOM   2584  HB2 LYS   163      33.890  63.438  51.484  0.00  0.00           H  
ATOM   2585  HB3 LYS   163      33.599  62.617  49.932  0.00  0.00           H  
ATOM   2586  CG  LYS   163      33.467  61.330  51.660  0.00  0.00           C  
ATOM   2587  HG2 LYS   163      33.531  60.457  51.011  0.00  0.00           H  
ATOM   2588  HG3 LYS   163      34.059  61.158  52.558  0.00  0.00           H  
ATOM   2589  CD  LYS   163      32.003  61.571  52.050  0.00  0.00           C  
ATOM   2590  HD2 LYS   163      31.954  62.481  52.648  0.00  0.00           H  
ATOM   2591  HD3 LYS   163      31.424  61.706  51.137  0.00  0.00           H  
ATOM   2592  CE  LYS   163      31.424  60.403  52.853  0.00  0.00           C  
ATOM   2593  HE2 LYS   163      31.464  59.508  52.231  0.00  0.00           H  
ATOM   2594  HE3 LYS   163      32.043  60.256  53.738  0.00  0.00           H  
ATOM   2595  NZ  LYS   163      30.033  60.654  53.264  0.00  0.00           N  
ATOM   2596  HZ1 LYS   163      29.459  60.789  52.443  0.00  0.00           H  
ATOM   2597  HZ2 LYS   163      29.689  59.863  53.789  0.00  0.00           H  
ATOM   2598  HZ3 LYS   163      29.997  61.482  53.841  0.00  0.00           H  
ATOM   2599  C   LYS   163      35.998  63.348  49.554  0.00  0.00           C  
ATOM   2600  O   LYS   163      36.185  62.886  48.429  0.00  0.00           O  
ATOM   2601  N   ASP   164      36.172  64.649  49.851  0.00  0.00           N  
ATOM   2602  H   ASP   164      35.881  64.941  50.773  0.00  0.00           H  
ATOM   2603  CA  ASP   164      36.654  65.669  48.920  0.00  0.00           C  
ATOM   2604  HA  ASP   164      36.051  65.671  48.011  0.00  0.00           H  
ATOM   2605  CB  ASP   164      36.545  67.061  49.589  0.00  0.00           C  
ATOM   2606  HB2 ASP   164      35.486  67.217  49.790  0.00  0.00           H  
ATOM   2607  HB3 ASP   164      37.094  67.038  50.530  0.00  0.00           H  
ATOM   2608  CG  ASP   164      37.072  68.205  48.720  0.00  0.00           C  
ATOM   2609  OD1 ASP   164      36.372  68.531  47.737  0.00  0.00           O  
ATOM   2610  OD2 ASP   164      38.173  68.711  49.028  0.00  0.00           O  
ATOM   2611  C   ASP   164      38.085  65.365  48.439  0.00  0.00           C  
ATOM   2612  O   ASP   164      38.353  65.436  47.241  0.00  0.00           O  
ATOM   2613  N   HIP   165      38.973  64.971  49.370  0.00  0.00           N  
ATOM   2614  H   HIP   165      38.666  65.013  50.331  0.00  0.00           H  
ATOM   2615  CA  HIP   165      40.347  64.556  49.099  0.00  0.00           C  
ATOM   2616  HA  HIP   165      40.867  65.321  48.524  0.00  0.00           H  
ATOM   2617  CB  HIP   165      41.094  64.348  50.433  0.00  0.00           C  
ATOM   2618  HB2 HIP   165      41.138  65.267  51.019  0.00  0.00           H  
ATOM   2619  HB3 HIP   165      40.567  63.581  51.001  0.00  0.00           H  
ATOM   2620  CG  HIP   165      42.517  63.867  50.276  0.00  0.00           C  
ATOM   2621  ND1 HIP   165      43.512  64.661  49.725  0.00  0.00           N  
ATOM   2622  HD1 HIP   165      43.423  65.615  49.404  0.00  0.00           H  
ATOM   2623  CE1 HIP   165      44.622  63.926  49.695  0.00  0.00           C  
ATOM   2624  HE1 HIP   165      45.521  64.389  49.287  0.00  0.00           H  
ATOM   2625  NE2 HIP   165      44.417  62.710  50.192  0.00  0.00           N  
ATOM   2626  HE2 HIP   165      45.085  61.958  50.289  0.00  0.00           H  
ATOM   2627  CD2 HIP   165      43.089  62.643  50.568  0.00  0.00           C  
ATOM   2628  HD2 HIP   165      42.692  61.727  51.005  0.00  0.00           H  
ATOM   2629  C   HIP   165      40.410  63.279  48.242  0.00  0.00           C  
ATOM   2630  O   HIP   165      41.189  63.244  47.295  0.00  0.00           O  
ATOM   2631  N   ILE   166      39.592  62.255  48.545  0.00  0.00           N  
ATOM   2632  H   ILE   166      39.076  62.331  49.410  0.00  0.00           H  
ATOM   2633  CA  ILE   166      39.498  61.003  47.786  0.00  0.00           C  
ATOM   2634  HA  ILE   166      40.477  60.553  47.618  0.00  0.00           H  
ATOM   2635  CB  ILE   166      38.586  59.994  48.540  0.00  0.00           C  
ATOM   2636  HB  ILE   166      37.742  60.558  48.937  0.00  0.00           H  
ATOM   2637  CG2 ILE   166      38.064  58.838  47.664  0.00  0.00           C  
ATOM   2638 HG21 ILE   166      38.908  58.272  47.266  0.00  0.00           H  
ATOM   2639 HG22 ILE   166      37.437  58.180  48.265  0.00  0.00           H  
ATOM   2640 HG23 ILE   166      37.478  59.243  46.839  0.00  0.00           H  
ATOM   2641  CG1 ILE   166      39.350  59.423  49.751  0.00  0.00           C  
ATOM   2642 HG12 ILE   166      40.050  58.682  49.365  0.00  0.00           H  
ATOM   2643 HG13 ILE   166      39.904  60.249  50.195  0.00  0.00           H  
ATOM   2644  CD1 ILE   166      38.458  58.778  50.813  0.00  0.00           C  
ATOM   2645 HD11 ILE   166      37.903  57.951  50.370  0.00  0.00           H  
ATOM   2646 HD12 ILE   166      39.077  58.403  51.629  0.00  0.00           H  
ATOM   2647 HD13 ILE   166      37.758  59.519  51.200  0.00  0.00           H  
ATOM   2648  C   ILE   166      39.048  61.251  46.338  0.00  0.00           C  
ATOM   2649  O   ILE   166      39.660  60.706  45.422  0.00  0.00           O  
ATOM   2650  N   HIE   167      38.021  62.092  46.135  0.00  0.00           N  
ATOM   2651  H   HIE   167      37.525  62.423  46.951  0.00  0.00           H  
ATOM   2652  CA  HIE   167      37.523  62.478  44.817  0.00  0.00           C  
ATOM   2653  HA  HIE   167      37.365  61.593  44.201  0.00  0.00           H  
ATOM   2654  CB  HIE   167      36.183  63.221  44.965  0.00  0.00           C  
ATOM   2655  HB2 HIE   167      36.250  63.955  45.767  0.00  0.00           H  
ATOM   2656  HB3 HIE   167      35.907  63.721  44.037  0.00  0.00           H  
ATOM   2657  CG  HIE   167      35.039  62.299  45.316  0.00  0.00           C  
ATOM   2658  ND1 HIE   167      34.060  62.626  46.237  0.00  0.00           N  
ATOM   2659  CE1 HIE   167      33.229  61.583  46.317  0.00  0.00           C  
ATOM   2660  HE1 HIE   167      32.409  61.685  47.029  0.00  0.00           H  
ATOM   2661  NE2 HIE   167      33.554  60.588  45.501  0.00  0.00           N  
ATOM   2662  HE2 HIE   167      33.115  59.692  45.341  0.00  0.00           H  
ATOM   2663  CD2 HIE   167      34.704  61.043  44.854  0.00  0.00           C  
ATOM   2664  HD2 HIE   167      35.191  60.419  44.106  0.00  0.00           H  
ATOM   2665  C   HIE   167      38.534  63.312  44.020  0.00  0.00           C  
ATOM   2666  O   HIE   167      38.662  63.080  42.823  0.00  0.00           O  
ATOM   2667  N   ARG   168      39.306  64.201  44.671  0.00  0.00           N  
ATOM   2668  H   ARG   168      39.087  64.379  45.641  0.00  0.00           H  
ATOM   2669  CA  ARG   168      40.402  64.956  44.056  0.00  0.00           C  
ATOM   2670  HA  ARG   168      40.044  65.482  43.171  0.00  0.00           H  
ATOM   2671  CB  ARG   168      40.954  65.992  45.056  0.00  0.00           C  
ATOM   2672  HB2 ARG   168      41.011  65.508  46.031  0.00  0.00           H  
ATOM   2673  HB3 ARG   168      41.957  66.263  44.726  0.00  0.00           H  
ATOM   2674  CG  ARG   168      40.093  67.255  45.162  0.00  0.00           C  
ATOM   2675  HG2 ARG   168      40.188  67.805  44.226  0.00  0.00           H  
ATOM   2676  HG3 ARG   168      39.057  66.945  45.297  0.00  0.00           H  
ATOM   2677  CD  ARG   168      40.514  68.159  46.332  0.00  0.00           C  
ATOM   2678  HD2 ARG   168      39.811  68.033  47.156  0.00  0.00           H  
ATOM   2679  HD3 ARG   168      41.514  67.878  46.662  0.00  0.00           H  
ATOM   2680  NE  ARG   168      40.529  69.575  45.940  0.00  0.00           N  
ATOM   2681  HE  ARG   168      41.443  69.983  45.807  0.00  0.00           H  
ATOM   2682  CZ  ARG   168      39.448  70.351  45.753  0.00  0.00           C  
ATOM   2683  NH1 ARG   168      38.206  69.887  45.940  0.00  0.00           N  
ATOM   2684 HH11 ARG   168      38.066  68.929  46.229  0.00  0.00           H  
ATOM   2685 HH12 ARG   168      37.415  70.496  45.791  0.00  0.00           H  
ATOM   2686  NH2 ARG   168      39.613  71.621  45.366  0.00  0.00           N  
ATOM   2687 HH21 ARG   168      40.544  71.984  45.217  0.00  0.00           H  
ATOM   2688 HH22 ARG   168      38.805  72.211  45.224  0.00  0.00           H  
ATOM   2689  C   ARG   168      41.545  64.048  43.572  0.00  0.00           C  
ATOM   2690  O   ARG   168      42.062  64.282  42.482  0.00  0.00           O  
ATOM   2691  N   VAL   169      41.914  63.007  44.341  0.00  0.00           N  
ATOM   2692  H   VAL   169      41.509  62.942  45.264  0.00  0.00           H  
ATOM   2693  CA  VAL   169      42.923  62.016  43.954  0.00  0.00           C  
ATOM   2694  HA  VAL   169      43.793  62.489  43.496  0.00  0.00           H  
ATOM   2695  CB  VAL   169      43.394  61.212  45.201  0.00  0.00           C  
ATOM   2696  HB  VAL   169      42.506  60.798  45.678  0.00  0.00           H  
ATOM   2697  CG1 VAL   169      44.374  60.070  44.862  0.00  0.00           C  
ATOM   2698 HG11 VAL   169      45.263  60.484  44.385  0.00  0.00           H  
ATOM   2699 HG12 VAL   169      44.660  59.552  45.777  0.00  0.00           H  
ATOM   2700 HG13 VAL   169      43.892  59.367  44.183  0.00  0.00           H  
ATOM   2701  CG2 VAL   169      44.080  62.109  46.249  0.00  0.00           C  
ATOM   2702 HG21 VAL   169      43.382  62.875  46.586  0.00  0.00           H  
ATOM   2703 HG22 VAL   169      44.390  61.502  47.100  0.00  0.00           H  
ATOM   2704 HG23 VAL   169      44.955  62.584  45.806  0.00  0.00           H  
ATOM   2705  C   VAL   169      42.379  61.079  42.851  0.00  0.00           C  
ATOM   2706  O   VAL   169      43.148  60.694  41.974  0.00  0.00           O  
ATOM   2707  N   LEU   170      41.074  60.750  42.844  0.00  0.00           N  
ATOM   2708  H   LEU   170      40.516  61.047  43.631  0.00  0.00           H  
ATOM   2709  CA  LEU   170      40.428  59.950  41.795  0.00  0.00           C  
ATOM   2710  HA  LEU   170      41.016  59.054  41.598  0.00  0.00           H  
ATOM   2711  CB  LEU   170      39.013  59.524  42.242  0.00  0.00           C  
ATOM   2712  HB2 LEU   170      38.602  60.409  42.728  0.00  0.00           H  
ATOM   2713  HB3 LEU   170      38.415  59.283  41.364  0.00  0.00           H  
ATOM   2714  CG  LEU   170      38.982  58.335  43.228  0.00  0.00           C  
ATOM   2715  HG  LEU   170      39.740  58.495  43.995  0.00  0.00           H  
ATOM   2716  CD1 LEU   170      37.601  58.210  43.891  0.00  0.00           C  
ATOM   2717 HD11 LEU   170      36.843  58.050  43.125  0.00  0.00           H  
ATOM   2718 HD12 LEU   170      37.604  57.366  44.581  0.00  0.00           H  
ATOM   2719 HD13 LEU   170      37.376  59.125  44.439  0.00  0.00           H  
ATOM   2720  CD2 LEU   170      39.355  57.013  42.539  0.00  0.00           C  
ATOM   2721 HD21 LEU   170      40.361  57.089  42.127  0.00  0.00           H  
ATOM   2722 HD22 LEU   170      39.321  56.202  43.267  0.00  0.00           H  
ATOM   2723 HD23 LEU   170      38.648  56.810  41.735  0.00  0.00           H  
ATOM   2724  C   LEU   170      40.337  60.708  40.459  0.00  0.00           C  
ATOM   2725  O   LEU   170      40.563  60.098  39.415  0.00  0.00           O  
ATOM   2726  N   ASP   171      40.088  62.032  40.488  0.00  0.00           N  
ATOM   2727  H   ASP   171      39.799  62.423  41.373  0.00  0.00           H  
ATOM   2728  CA  ASP   171      40.179  62.927  39.328  0.00  0.00           C  
ATOM   2729  HA  ASP   171      39.587  62.517  38.509  0.00  0.00           H  
ATOM   2730  CB  ASP   171      39.646  64.344  39.663  0.00  0.00           C  
ATOM   2731  HB2 ASP   171      40.244  64.691  40.505  0.00  0.00           H  
ATOM   2732  HB3 ASP   171      39.837  64.977  38.796  0.00  0.00           H  
ATOM   2733  CG  ASP   171      38.162  64.413  40.029  0.00  0.00           C  
ATOM   2734  OD1 ASP   171      37.377  63.649  39.423  0.00  0.00           O  
ATOM   2735  OD2 ASP   171      37.834  65.250  40.899  0.00  0.00           O  
ATOM   2736  C   ASP   171      41.624  63.055  38.824  0.00  0.00           C  
ATOM   2737  O   ASP   171      41.828  63.152  37.618  0.00  0.00           O  
ATOM   2738  N   LYS   172      42.618  62.996  39.728  0.00  0.00           N  
ATOM   2739  H   LYS   172      42.346  62.936  40.699  0.00  0.00           H  
ATOM   2740  CA  LYS   172      44.044  63.049  39.409  0.00  0.00           C  
ATOM   2741  HA  LYS   172      44.260  63.910  38.777  0.00  0.00           H  
ATOM   2742  CB  LYS   172      44.853  63.183  40.722  0.00  0.00           C  
ATOM   2743  HB2 LYS   172      44.245  63.756  41.421  0.00  0.00           H  
ATOM   2744  HB3 LYS   172      45.005  62.178  41.114  0.00  0.00           H  
ATOM   2745  CG  LYS   172      46.211  63.872  40.543  0.00  0.00           C  
ATOM   2746  HG2 LYS   172      46.829  63.642  41.411  0.00  0.00           H  
ATOM   2747  HG3 LYS   172      46.683  63.472  39.646  0.00  0.00           H  
ATOM   2748  CD  LYS   172      46.063  65.397  40.409  0.00  0.00           C  
ATOM   2749  HD2 LYS   172      45.309  65.592  39.646  0.00  0.00           H  
ATOM   2750  HD3 LYS   172      45.718  65.784  41.368  0.00  0.00           H  
ATOM   2751  CE  LYS   172      47.370  66.087  40.022  0.00  0.00           C  
ATOM   2752  HE2 LYS   172      47.234  67.165  40.113  0.00  0.00           H  
ATOM   2753  HE3 LYS   172      48.153  65.761  40.707  0.00  0.00           H  
ATOM   2754  NZ  LYS   172      47.757  65.755  38.642  0.00  0.00           N  
ATOM   2755  HZ1 LYS   172      47.031  66.058  38.007  0.00  0.00           H  
ATOM   2756  HZ2 LYS   172      48.622  66.224  38.413  0.00  0.00           H  
ATOM   2757  HZ3 LYS   172      47.882  64.756  38.558  0.00  0.00           H  
ATOM   2758  C   LYS   172      44.500  61.800  38.635  0.00  0.00           C  
ATOM   2759  O   LYS   172      45.243  61.930  37.664  0.00  0.00           O  
ATOM   2760  N   ILE   173      44.021  60.606  39.034  0.00  0.00           N  
ATOM   2761  H   ILE   173      43.470  60.597  39.881  0.00  0.00           H  
ATOM   2762  CA  ILE   173      44.303  59.328  38.375  0.00  0.00           C  
ATOM   2763  HA  ILE   173      45.353  59.275  38.088  0.00  0.00           H  
ATOM   2764  CB  ILE   173      43.964  58.142  39.329  0.00  0.00           C  
ATOM   2765  HB  ILE   173      42.915  58.223  39.614  0.00  0.00           H  
ATOM   2766  CG2 ILE   173      44.211  56.773  38.659  0.00  0.00           C  
ATOM   2767 HG21 ILE   173      45.259  56.692  38.374  0.00  0.00           H  
ATOM   2768 HG22 ILE   173      43.962  55.975  39.359  0.00  0.00           H  
ATOM   2769 HG23 ILE   173      43.585  56.685  37.770  0.00  0.00           H  
ATOM   2770  CG1 ILE   173      44.790  58.185  40.639  0.00  0.00           C  
ATOM   2771 HG12 ILE   173      45.776  57.777  40.416  0.00  0.00           H  
ATOM   2772 HG13 ILE   173      44.887  59.231  40.929  0.00  0.00           H  
ATOM   2773  CD1 ILE   173      44.157  57.390  41.795  0.00  0.00           C  
ATOM   2774 HD11 ILE   173      44.061  56.343  41.506  0.00  0.00           H  
ATOM   2775 HD12 ILE   173      44.791  57.466  42.679  0.00  0.00           H  
ATOM   2776 HD13 ILE   173      43.172  57.797  42.020  0.00  0.00           H  
ATOM   2777  C   ILE   173      43.528  59.211  37.041  0.00  0.00           C  
ATOM   2778  O   ILE   173      44.005  58.533  36.131  0.00  0.00           O  
ATOM   2779  N   THR   174      42.381  59.902  36.887  0.00  0.00           N  
ATOM   2780  H   THR   174      42.011  60.373  37.700  0.00  0.00           H  
ATOM   2781  CA  THR   174      41.618  59.972  35.634  0.00  0.00           C  
ATOM   2782  HA  THR   174      41.490  58.960  35.250  0.00  0.00           H  
ATOM   2783  CB  THR   174      40.218  60.583  35.898  0.00  0.00           C  
ATOM   2784  HB  THR   174      40.375  61.552  36.372  0.00  0.00           H  
ATOM   2785  CG2 THR   174      39.360  60.765  34.632  0.00  0.00           C  
ATOM   2786 HG21 THR   174      39.202  59.796  34.158  0.00  0.00           H  
ATOM   2787 HG22 THR   174      38.397  61.197  34.904  0.00  0.00           H  
ATOM   2788 HG23 THR   174      39.873  61.429  33.938  0.00  0.00           H  
ATOM   2789  OG1 THR   174      39.493  59.708  36.739  0.00  0.00           O  
ATOM   2790  HG1 THR   174      38.623  60.076  36.910  0.00  0.00           H  
ATOM   2791  C   THR   174      42.383  60.807  34.589  0.00  0.00           C  
ATOM   2792  O   THR   174      42.456  60.395  33.432  0.00  0.00           O  
ATOM   2793  N   ASP   175      43.005  61.928  35.002  0.00  0.00           N  
ATOM   2794  H   ASP   175      42.848  62.213  35.958  0.00  0.00           H  
ATOM   2795  CA  ASP   175      43.878  62.760  34.162  0.00  0.00           C  
ATOM   2796  HA  ASP   175      43.348  63.031  33.248  0.00  0.00           H  
ATOM   2797  CB  ASP   175      44.298  64.058  34.895  0.00  0.00           C  
ATOM   2798  HB2 ASP   175      44.899  63.731  35.743  0.00  0.00           H  
ATOM   2799  HB3 ASP   175      44.923  64.625  34.205  0.00  0.00           H  
ATOM   2800  CG  ASP   175      43.154  64.944  35.391  0.00  0.00           C  
ATOM   2801  OD1 ASP   175      42.096  64.959  34.725  0.00  0.00           O  
ATOM   2802  OD2 ASP   175      43.375  65.608  36.427  0.00  0.00           O  
ATOM   2803  C   ASP   175      45.162  62.022  33.756  0.00  0.00           C  
ATOM   2804  O   ASP   175      45.685  62.273  32.673  0.00  0.00           O  
ATOM   2805  N   THR   176      45.649  61.106  34.609  0.00  0.00           N  
ATOM   2806  H   THR   176      45.150  60.987  35.479  0.00  0.00           H  
ATOM   2807  CA  THR   176      46.850  60.305  34.384  0.00  0.00           C  
ATOM   2808  HA  THR   176      47.637  60.955  34.002  0.00  0.00           H  
ATOM   2809  CB  THR   176      47.309  59.715  35.737  0.00  0.00           C  
ATOM   2810  HB  THR   176      46.480  59.128  36.132  0.00  0.00           H  
ATOM   2811  CG2 THR   176      48.555  58.835  35.634  0.00  0.00           C  
ATOM   2812 HG21 THR   176      49.384  59.423  35.239  0.00  0.00           H  
ATOM   2813 HG22 THR   176      48.816  58.458  36.623  0.00  0.00           H  
ATOM   2814 HG23 THR   176      48.355  57.997  34.967  0.00  0.00           H  
ATOM   2815  OG1 THR   176      47.660  60.781  36.599  0.00  0.00           O  
ATOM   2816  HG1 THR   176      47.947  60.428  37.444  0.00  0.00           H  
ATOM   2817  C   THR   176      46.575  59.178  33.368  0.00  0.00           C  
ATOM   2818  O   THR   176      47.445  58.892  32.548  0.00  0.00           O  
ATOM   2819  N   LEU   177      45.366  58.586  33.375  0.00  0.00           N  
ATOM   2820  H   LEU   177      44.744  58.824  34.134  0.00  0.00           H  
ATOM   2821  CA  LEU   177      44.912  57.605  32.387  0.00  0.00           C  
ATOM   2822  HA  LEU   177      45.657  56.818  32.271  0.00  0.00           H  
ATOM   2823  CB  LEU   177      43.584  56.965  32.853  0.00  0.00           C  
ATOM   2824  HB2 LEU   177      43.027  57.787  33.302  0.00  0.00           H  
ATOM   2825  HB3 LEU   177      43.038  56.585  31.990  0.00  0.00           H  
ATOM   2826  CG  LEU   177      43.757  55.835  33.889  0.00  0.00           C  
ATOM   2827  HG  LEU   177      44.506  56.140  34.619  0.00  0.00           H  
ATOM   2828  CD1 LEU   177      42.431  55.543  34.606  0.00  0.00           C  
ATOM   2829 HD11 LEU   177      41.682  55.236  33.877  0.00  0.00           H  
ATOM   2830 HD12 LEU   177      42.578  54.743  35.331  0.00  0.00           H  
ATOM   2831 HD13 LEU   177      42.091  56.441  35.121  0.00  0.00           H  
ATOM   2832  CD2 LEU   177      44.305  54.547  33.247  0.00  0.00           C  
ATOM   2833 HD21 LEU   177      45.278  54.749  32.797  0.00  0.00           H  
ATOM   2834 HD22 LEU   177      44.411  53.776  34.011  0.00  0.00           H  
ATOM   2835 HD23 LEU   177      43.615  54.201  32.478  0.00  0.00           H  
ATOM   2836  C   LEU   177      44.719  58.246  31.004  0.00  0.00           C  
ATOM   2837  O   LEU   177      45.193  57.695  30.014  0.00  0.00           O  
ATOM   2838  N   ILE   178      44.080  59.428  30.942  0.00  0.00           N  
ATOM   2839  H   ILE   178      43.627  59.734  31.791  0.00  0.00           H  
ATOM   2840  CA  ILE   178      43.900  60.232  29.728  0.00  0.00           C  
ATOM   2841  HA  ILE   178      43.559  59.687  28.848  0.00  0.00           H  
ATOM   2842  CB  ILE   178      42.907  61.392  30.038  0.00  0.00           C  
ATOM   2843  HB  ILE   178      43.176  61.777  31.022  0.00  0.00           H  
ATOM   2844  CG2 ILE   178      42.909  62.549  29.016  0.00  0.00           C  
ATOM   2845 HG21 ILE   178      42.640  62.165  28.031  0.00  0.00           H  
ATOM   2846 HG22 ILE   178      42.185  63.304  29.321  0.00  0.00           H  
ATOM   2847 HG23 ILE   178      43.903  62.994  28.972  0.00  0.00           H  
ATOM   2848  CG1 ILE   178      41.465  60.873  30.263  0.00  0.00           C  
ATOM   2849 HG12 ILE   178      41.529  60.100  31.030  0.00  0.00           H  
ATOM   2850 HG13 ILE   178      40.888  61.715  30.644  0.00  0.00           H  
ATOM   2851  CD1 ILE   178      40.773  60.300  29.013  0.00  0.00           C  
ATOM   2852 HD11 ILE   178      41.349  59.457  28.631  0.00  0.00           H  
ATOM   2853 HD12 ILE   178      39.769  59.965  29.274  0.00  0.00           H  
ATOM   2854 HD13 ILE   178      40.708  61.072  28.246  0.00  0.00           H  
ATOM   2855  C   ILE   178      45.245  60.732  29.158  0.00  0.00           C  
ATOM   2856  O   ILE   178      45.397  60.772  27.938  0.00  0.00           O  
ATOM   2857  N   HIE   179      46.221  61.060  30.022  0.00  0.00           N  
ATOM   2858  H   HIE   179      45.973  61.051  31.001  0.00  0.00           H  
ATOM   2859  CA  HIE   179      47.582  61.460  29.655  0.00  0.00           C  
ATOM   2860  HA  HIE   179      47.557  62.282  28.940  0.00  0.00           H  
ATOM   2861  CB  HIE   179      48.331  61.930  30.921  0.00  0.00           C  
ATOM   2862  HB2 HIE   179      47.926  62.870  31.295  0.00  0.00           H  
ATOM   2863  HB3 HIE   179      48.203  61.153  31.675  0.00  0.00           H  
ATOM   2864  CG  HIE   179      49.817  62.134  30.760  0.00  0.00           C  
ATOM   2865  ND1 HIE   179      50.368  63.274  30.204  0.00  0.00           N  
ATOM   2866  CE1 HIE   179      51.693  63.112  30.218  0.00  0.00           C  
ATOM   2867  HE1 HIE   179      52.274  63.951  29.833  0.00  0.00           H  
ATOM   2868  NE2 HIE   179      52.076  61.939  30.708  0.00  0.00           N  
ATOM   2869  HE2 HIE   179      52.996  61.543  30.832  0.00  0.00           H  
ATOM   2870  CD2 HIE   179      50.881  61.305  31.045  0.00  0.00           C  
ATOM   2871  HD2 HIE   179      50.897  60.300  31.466  0.00  0.00           H  
ATOM   2872  C   HIE   179      48.358  60.316  28.981  0.00  0.00           C  
ATOM   2873  O   HIE   179      49.007  60.555  27.965  0.00  0.00           O  
ATOM   2874  N   LEU   180      48.280  59.090  29.532  0.00  0.00           N  
ATOM   2875  H   LEU   180      47.746  59.011  30.385  0.00  0.00           H  
ATOM   2876  CA  LEU   180      48.921  57.884  28.998  0.00  0.00           C  
ATOM   2877  HA  LEU   180      49.995  58.042  28.898  0.00  0.00           H  
ATOM   2878  CB  LEU   180      48.683  56.695  29.960  0.00  0.00           C  
ATOM   2879  HB2 LEU   180      47.629  56.780  30.223  0.00  0.00           H  
ATOM   2880  HB3 LEU   180      48.851  55.763  29.421  0.00  0.00           H  
ATOM   2881  CG  LEU   180      49.534  56.706  31.245  0.00  0.00           C  
ATOM   2882  HG  LEU   180      49.586  57.724  31.633  0.00  0.00           H  
ATOM   2883  CD1 LEU   180      48.901  55.786  32.304  0.00  0.00           C  
ATOM   2884 HD11 LEU   180      48.849  54.769  31.917  0.00  0.00           H  
ATOM   2885 HD12 LEU   180      49.509  55.800  33.208  0.00  0.00           H  
ATOM   2886 HD13 LEU   180      47.896  56.137  32.537  0.00  0.00           H  
ATOM   2887  CD2 LEU   180      50.991  56.296  30.970  0.00  0.00           C  
ATOM   2888 HD21 LEU   180      51.437  56.991  30.259  0.00  0.00           H  
ATOM   2889 HD22 LEU   180      51.556  56.316  31.901  0.00  0.00           H  
ATOM   2890 HD23 LEU   180      51.012  55.288  30.554  0.00  0.00           H  
ATOM   2891  C   LEU   180      48.378  57.510  27.610  0.00  0.00           C  
ATOM   2892  O   LEU   180      49.149  57.107  26.741  0.00  0.00           O  
ATOM   2893  N   MET   181      47.064  57.686  27.401  0.00  0.00           N  
ATOM   2894  H   MET   181      46.535  58.053  28.180  0.00  0.00           H  
ATOM   2895  CA  MET   181      46.357  57.409  26.154  0.00  0.00           C  
ATOM   2896  HA  MET   181      46.634  56.435  25.753  0.00  0.00           H  
ATOM   2897  CB  MET   181      44.853  57.405  26.459  0.00  0.00           C  
ATOM   2898  HB2 MET   181      44.631  58.309  27.027  0.00  0.00           H  
ATOM   2899  HB3 MET   181      44.325  57.438  25.506  0.00  0.00           H  
ATOM   2900  CG  MET   181      44.396  56.180  27.253  0.00  0.00           C  
ATOM   2901  HG2 MET   181      44.520  55.297  26.624  0.00  0.00           H  
ATOM   2902  HG3 MET   181      45.026  56.088  28.137  0.00  0.00           H  
ATOM   2903  SD  MET   181      42.666  56.304  27.767  0.00  0.00           S  
ATOM   2904  CE  MET   181      42.686  55.129  29.138  0.00  0.00           C  
ATOM   2905  HE1 MET   181      43.402  55.460  29.890  0.00  0.00           H  
ATOM   2906  HE2 MET   181      41.692  55.073  29.583  0.00  0.00           H  
ATOM   2907  HE3 MET   181      42.975  54.145  28.770  0.00  0.00           H  
ATOM   2908  C   MET   181      46.636  58.481  25.086  0.00  0.00           C  
ATOM   2909  O   MET   181      46.760  58.141  23.911  0.00  0.00           O  
ATOM   2910  N   ALA   182      46.782  59.754  25.492  0.00  0.00           N  
ATOM   2911  H   ALA   182      46.599  59.945  26.466  0.00  0.00           H  
ATOM   2912  CA  ALA   182      47.166  60.869  24.627  0.00  0.00           C  
ATOM   2913  HA  ALA   182      46.536  60.891  23.738  0.00  0.00           H  
ATOM   2914  CB  ALA   182      46.976  62.186  25.398  0.00  0.00           C  
ATOM   2915  HB1 ALA   182      47.608  62.182  26.286  0.00  0.00           H  
ATOM   2916  HB2 ALA   182      47.253  63.024  24.759  0.00  0.00           H  
ATOM   2917  HB3 ALA   182      45.932  62.285  25.696  0.00  0.00           H  
ATOM   2918  C   ALA   182      48.629  60.754  24.167  0.00  0.00           C  
ATOM   2919  O   ALA   182      48.925  61.073  23.015  0.00  0.00           O  
ATOM   2920  N   LYS   183      49.520  60.244  25.038  0.00  0.00           N  
ATOM   2921  H   LYS   183      49.181  60.074  25.974  0.00  0.00           H  
ATOM   2922  CA  LYS   183      50.920  59.936  24.739  0.00  0.00           C  
ATOM   2923  HA  LYS   183      51.393  60.782  24.240  0.00  0.00           H  
ATOM   2924  CB  LYS   183      51.683  59.650  26.054  0.00  0.00           C  
ATOM   2925  HB2 LYS   183      50.959  59.296  26.788  0.00  0.00           H  
ATOM   2926  HB3 LYS   183      52.409  58.863  25.851  0.00  0.00           H  
ATOM   2927  CG  LYS   183      52.408  60.884  26.606  0.00  0.00           C  
ATOM   2928  HG2 LYS   183      52.984  61.330  25.795  0.00  0.00           H  
ATOM   2929  HG3 LYS   183      51.655  61.594  26.949  0.00  0.00           H  
ATOM   2930  CD  LYS   183      53.348  60.536  27.770  0.00  0.00           C  
ATOM   2931  HD2 LYS   183      52.738  60.288  28.638  0.00  0.00           H  
ATOM   2932  HD3 LYS   183      53.938  59.667  27.480  0.00  0.00           H  
ATOM   2933  CE  LYS   183      54.286  61.698  28.121  0.00  0.00           C  
ATOM   2934  HE2 LYS   183      54.901  61.920  27.249  0.00  0.00           H  
ATOM   2935  HE3 LYS   183      53.678  62.569  28.369  0.00  0.00           H  
ATOM   2936  NZ  LYS   183      55.155  61.366  29.261  0.00  0.00           N  
ATOM   2937  HZ1 LYS   183      55.718  60.559  29.033  0.00  0.00           H  
ATOM   2938  HZ2 LYS   183      55.757  62.151  29.465  0.00  0.00           H  
ATOM   2939  HZ3 LYS   183      54.585  61.161  30.070  0.00  0.00           H  
ATOM   2940  C   LYS   183      51.071  58.717  23.818  0.00  0.00           C  
ATOM   2941  O   LYS   183      51.967  58.709  22.975  0.00  0.00           O  
ATOM   2942  N   ALA   184      50.189  57.709  23.957  0.00  0.00           N  
ATOM   2943  H   ALA   184      49.516  57.797  24.704  0.00  0.00           H  
ATOM   2944  CA  ALA   184      50.153  56.503  23.127  0.00  0.00           C  
ATOM   2945  HA  ALA   184      51.149  56.063  23.081  0.00  0.00           H  
ATOM   2946  CB  ALA   184      49.196  55.487  23.772  0.00  0.00           C  
ATOM   2947  HB1 ALA   184      48.193  55.910  23.817  0.00  0.00           H  
ATOM   2948  HB2 ALA   184      49.179  54.574  23.176  0.00  0.00           H  
ATOM   2949  HB3 ALA   184      49.537  55.256  24.781  0.00  0.00           H  
ATOM   2950  C   ALA   184      49.690  56.786  21.687  0.00  0.00           C  
ATOM   2951  O   ALA   184      49.955  55.977  20.798  0.00  0.00           O  
ATOM   2952  N   GLY   185      49.029  57.932  21.454  0.00  0.00           N  
ATOM   2953  H   GLY   185      48.745  58.465  22.264  0.00  0.00           H  
ATOM   2954  CA  GLY   185      48.700  58.454  20.134  0.00  0.00           C  
ATOM   2955  HA2 GLY   185      49.052  59.484  20.083  0.00  0.00           H  
ATOM   2956  HA3 GLY   185      49.229  57.852  19.395  0.00  0.00           H  
ATOM   2957  C   GLY   185      47.204  58.424  19.820  0.00  0.00           C  
ATOM   2958  O   GLY   185      46.835  58.738  18.688  0.00  0.00           O  
ATOM   2959  N   LEU   186      46.346  58.048  20.788  0.00  0.00           N  
ATOM   2960  H   LEU   186      46.737  57.799  21.685  0.00  0.00           H  
ATOM   2961  CA  LEU   186      44.895  57.970  20.618  0.00  0.00           C  
ATOM   2962  HA  LEU   186      44.659  57.373  19.737  0.00  0.00           H  
ATOM   2963  CB  LEU   186      44.235  57.308  21.855  0.00  0.00           C  
ATOM   2964  HB2 LEU   186      44.510  57.979  22.670  0.00  0.00           H  
ATOM   2965  HB3 LEU   186      43.154  57.331  21.717  0.00  0.00           H  
ATOM   2966  CG  LEU   186      44.680  55.868  22.201  0.00  0.00           C  
ATOM   2967  HG  LEU   186      45.701  55.895  22.582  0.00  0.00           H  
ATOM   2968  CD1 LEU   186      43.752  55.260  23.265  0.00  0.00           C  
ATOM   2969 HD11 LEU   186      42.730  55.234  22.886  0.00  0.00           H  
ATOM   2970 HD12 LEU   186      44.079  54.246  23.497  0.00  0.00           H  
ATOM   2971 HD13 LEU   186      43.786  55.868  24.170  0.00  0.00           H  
ATOM   2972  CD2 LEU   186      44.741  54.938  20.980  0.00  0.00           C  
ATOM   2973 HD21 LEU   186      45.452  55.335  20.255  0.00  0.00           H  
ATOM   2974 HD22 LEU   186      45.060  53.944  21.295  0.00  0.00           H  
ATOM   2975 HD23 LEU   186      43.754  54.874  20.522  0.00  0.00           H  
ATOM   2976  C   LEU   186      44.294  59.372  20.434  0.00  0.00           C  
ATOM   2977  O   LEU   186      44.750  60.334  21.053  0.00  0.00           O  
ATOM   2978  N   THR   187      43.243  59.468  19.605  0.00  0.00           N  
ATOM   2979  H   THR   187      43.028  58.650  19.052  0.00  0.00           H  
ATOM   2980  CA  THR   187      42.412  60.665  19.428  0.00  0.00           C  
ATOM   2981  HA  THR   187      42.978  61.585  19.284  0.00  0.00           H  
ATOM   2982  CB  THR   187      41.474  60.462  18.208  0.00  0.00           C  
ATOM   2983  HB  THR   187      40.925  61.393  18.065  0.00  0.00           H  
ATOM   2984  CG2 THR   187      42.209  60.096  16.908  0.00  0.00           C  
ATOM   2985 HG21 THR   187      42.757  59.165  17.050  0.00  0.00           H  
ATOM   2986 HG22 THR   187      41.485  59.972  16.103  0.00  0.00           H  
ATOM   2987 HG23 THR   187      42.907  60.892  16.649  0.00  0.00           H  
ATOM   2988  OG1 THR   187      40.471  59.497  18.464  0.00  0.00           O  
ATOM   2989  HG1 THR   187      39.914  59.401  17.689  0.00  0.00           H  
ATOM   2990  C   THR   187      41.586  60.919  20.705  0.00  0.00           C  
ATOM   2991  O   THR   187      41.414  60.008  21.512  0.00  0.00           O  
ATOM   2992  N   LEU   188      41.041  62.135  20.882  0.00  0.00           N  
ATOM   2993  H   LEU   188      41.282  62.857  20.217  0.00  0.00           H  
ATOM   2994  CA  LEU   188      40.182  62.494  22.021  0.00  0.00           C  
ATOM   2995  HA  LEU   188      40.722  62.342  22.956  0.00  0.00           H  
ATOM   2996  CB  LEU   188      39.766  63.978  21.927  0.00  0.00           C  
ATOM   2997  HB2 LEU   188      39.371  64.080  20.917  0.00  0.00           H  
ATOM   2998  HB3 LEU   188      38.972  64.169  22.648  0.00  0.00           H  
ATOM   2999  CG  LEU   188      40.908  64.993  22.139  0.00  0.00           C  
ATOM   3000  HG  LEU   188      41.756  64.714  21.513  0.00  0.00           H  
ATOM   3001  CD1 LEU   188      40.437  66.406  21.762  0.00  0.00           C  
ATOM   3002 HD11 LEU   188      39.590  66.686  22.388  0.00  0.00           H  
ATOM   3003 HD12 LEU   188      41.252  67.113  21.915  0.00  0.00           H  
ATOM   3004 HD13 LEU   188      40.135  66.422  20.715  0.00  0.00           H  
ATOM   3005  CD2 LEU   188      41.443  64.983  23.582  0.00  0.00           C  
ATOM   3006 HD21 LEU   188      41.827  63.991  23.820  0.00  0.00           H  
ATOM   3007 HD22 LEU   188      42.244  65.715  23.678  0.00  0.00           H  
ATOM   3008 HD23 LEU   188      40.637  65.235  24.270  0.00  0.00           H  
ATOM   3009  C   LEU   188      38.927  61.610  22.154  0.00  0.00           C  
ATOM   3010  O   LEU   188      38.499  61.335  23.275  0.00  0.00           O  
ATOM   3011  N   GLN   189      38.388  61.121  21.023  0.00  0.00           N  
ATOM   3012  H   GLN   189      38.763  61.463  20.149  0.00  0.00           H  
ATOM   3013  CA  GLN   189      37.276  60.177  20.977  0.00  0.00           C  
ATOM   3014  HA  GLN   189      36.478  60.500  21.643  0.00  0.00           H  
ATOM   3015  CB  GLN   189      36.723  60.109  19.540  0.00  0.00           C  
ATOM   3016  HB2 GLN   189      36.538  61.131  19.208  0.00  0.00           H  
ATOM   3017  HB3 GLN   189      37.489  59.656  18.911  0.00  0.00           H  
ATOM   3018  CG  GLN   189      35.418  59.289  19.431  0.00  0.00           C  
ATOM   3019  HG2 GLN   189      35.598  58.289  19.826  0.00  0.00           H  
ATOM   3020  HG3 GLN   189      34.654  59.784  20.030  0.00  0.00           H  
ATOM   3021  CD  GLN   189      34.907  59.163  17.996  0.00  0.00           C  
ATOM   3022  OE1 GLN   189      35.686  58.965  17.065  0.00  0.00           O  
ATOM   3023  NE2 GLN   189      33.590  59.269  17.810  0.00  0.00           N  
ATOM   3024 HE21 GLN   189      33.207  59.192  16.878  0.00  0.00           H  
ATOM   3025 HE22 GLN   189      32.983  59.426  18.601  0.00  0.00           H  
ATOM   3026  C   GLN   189      37.707  58.778  21.454  0.00  0.00           C  
ATOM   3027  O   GLN   189      37.000  58.170  22.254  0.00  0.00           O  
ATOM   3028  N   GLN   190      38.876  58.289  21.005  0.00  0.00           N  
ATOM   3029  H   GLN   190      39.380  58.855  20.338  0.00  0.00           H  
ATOM   3030  CA  GLN   190      39.450  57.000  21.397  0.00  0.00           C  
ATOM   3031  HA  GLN   190      38.709  56.206  21.303  0.00  0.00           H  
ATOM   3032  CB  GLN   190      40.635  56.680  20.468  0.00  0.00           C  
ATOM   3033  HB2 GLN   190      41.255  57.573  20.410  0.00  0.00           H  
ATOM   3034  HB3 GLN   190      41.203  55.872  20.931  0.00  0.00           H  
ATOM   3035  CG  GLN   190      40.209  56.259  19.049  0.00  0.00           C  
ATOM   3036  HG2 GLN   190      39.681  55.306  19.107  0.00  0.00           H  
ATOM   3037  HG3 GLN   190      39.540  57.020  18.649  0.00  0.00           H  
ATOM   3038  CD  GLN   190      41.398  56.102  18.095  0.00  0.00           C  
ATOM   3039  OE1 GLN   190      42.473  56.659  18.315  0.00  0.00           O  
ATOM   3040  NE2 GLN   190      41.211  55.331  17.023  0.00  0.00           N  
ATOM   3041 HE21 GLN   190      41.964  55.196  16.364  0.00  0.00           H  
ATOM   3042 HE22 GLN   190      40.316  54.886  16.875  0.00  0.00           H  
ATOM   3043  C   GLN   190      39.943  56.984  22.857  0.00  0.00           C  
ATOM   3044  O   GLN   190      39.939  55.920  23.475  0.00  0.00           O  
ATOM   3045  N   GLN   191      40.327  58.148  23.413  0.00  0.00           N  
ATOM   3046  H   GLN   191      40.331  58.951  22.801  0.00  0.00           H  
ATOM   3047  CA  GLN   191      40.746  58.331  24.803  0.00  0.00           C  
ATOM   3048  HA  GLN   191      41.508  57.596  25.063  0.00  0.00           H  
ATOM   3049  CB  GLN   191      41.337  59.746  24.997  0.00  0.00           C  
ATOM   3050  HB2 GLN   191      40.672  60.442  24.485  0.00  0.00           H  
ATOM   3051  HB3 GLN   191      41.326  59.953  26.067  0.00  0.00           H  
ATOM   3052  CG  GLN   191      42.769  59.915  24.457  0.00  0.00           C  
ATOM   3053  HG2 GLN   191      43.447  59.329  25.078  0.00  0.00           H  
ATOM   3054  HG3 GLN   191      42.806  59.545  23.432  0.00  0.00           H  
ATOM   3055  CD  GLN   191      43.231  61.372  24.469  0.00  0.00           C  
ATOM   3056  OE1 GLN   191      42.992  62.097  25.429  0.00  0.00           O  
ATOM   3057  NE2 GLN   191      43.895  61.818  23.402  0.00  0.00           N  
ATOM   3058 HE21 GLN   191      44.216  62.775  23.374  0.00  0.00           H  
ATOM   3059 HE22 GLN   191      44.074  61.196  22.626  0.00  0.00           H  
ATOM   3060  C   GLN   191      39.561  58.148  25.765  0.00  0.00           C  
ATOM   3061  O   GLN   191      39.682  57.374  26.714  0.00  0.00           O  
ATOM   3062  N   HIE   192      38.417  58.820  25.520  0.00  0.00           N  
ATOM   3063  H   HIE   192      38.397  59.490  24.764  0.00  0.00           H  
ATOM   3064  CA  HIE   192      37.234  58.709  26.383  0.00  0.00           C  
ATOM   3065  HA  HIE   192      37.551  58.670  27.426  0.00  0.00           H  
ATOM   3066  CB  HIE   192      36.282  59.917  26.199  0.00  0.00           C  
ATOM   3067  HB2 HIE   192      35.530  59.717  26.963  0.00  0.00           H  
ATOM   3068  HB3 HIE   192      36.787  60.857  26.424  0.00  0.00           H  
ATOM   3069  CG  HIE   192      35.532  60.129  24.898  0.00  0.00           C  
ATOM   3070  ND1 HIE   192      34.753  59.164  24.279  0.00  0.00           N  
ATOM   3071  CE1 HIE   192      34.170  59.732  23.222  0.00  0.00           C  
ATOM   3072  HE1 HIE   192      33.535  59.080  22.620  0.00  0.00           H  
ATOM   3073  NE2 HIE   192      34.473  61.015  23.088  0.00  0.00           N  
ATOM   3074  HE2 HIE   192      34.176  61.697  22.405  0.00  0.00           H  
ATOM   3075  CD2 HIE   192      35.348  61.270  24.147  0.00  0.00           C  
ATOM   3076  HD2 HIE   192      35.773  62.266  24.274  0.00  0.00           H  
ATOM   3077  C   HIE   192      36.483  57.378  26.198  0.00  0.00           C  
ATOM   3078  O   HIE   192      35.835  56.922  27.139  0.00  0.00           O  
ATOM   3079  N   GLN   193      36.598  56.737  25.019  0.00  0.00           N  
ATOM   3080  H   GLN   193      37.091  57.217  24.279  0.00  0.00           H  
ATOM   3081  CA  GLN   193      36.053  55.408  24.740  0.00  0.00           C  
ATOM   3082  HA  GLN   193      35.007  55.366  25.043  0.00  0.00           H  
ATOM   3083  CB  GLN   193      36.142  55.097  23.232  0.00  0.00           C  
ATOM   3084  HB2 GLN   193      37.088  55.500  22.868  0.00  0.00           H  
ATOM   3085  HB3 GLN   193      36.144  54.013  23.119  0.00  0.00           H  
ATOM   3086  CG  GLN   193      34.978  55.697  22.417  0.00  0.00           C  
ATOM   3087  HG2 GLN   193      34.060  55.217  22.753  0.00  0.00           H  
ATOM   3088  HG3 GLN   193      34.934  56.763  22.641  0.00  0.00           H  
ATOM   3089  CD  GLN   193      35.096  55.519  20.897  0.00  0.00           C  
ATOM   3090  OE1 GLN   193      34.214  55.965  20.166  0.00  0.00           O  
ATOM   3091  NE2 GLN   193      36.158  54.881  20.397  0.00  0.00           N  
ATOM   3092 HE21 GLN   193      36.246  54.758  19.398  0.00  0.00           H  
ATOM   3093 HE22 GLN   193      36.869  54.523  21.020  0.00  0.00           H  
ATOM   3094  C   GLN   193      36.827  54.336  25.514  0.00  0.00           C  
ATOM   3095  O   GLN   193      36.199  53.480  26.132  0.00  0.00           O  
ATOM   3096  N   ARG   194      38.170  54.403  25.517  0.00  0.00           N  
ATOM   3097  H   ARG   194      38.611  55.117  24.955  0.00  0.00           H  
ATOM   3098  CA  ARG   194      39.024  53.465  26.237  0.00  0.00           C  
ATOM   3099  HA  ARG   194      38.697  52.442  26.047  0.00  0.00           H  
ATOM   3100  CB  ARG   194      40.484  53.609  25.768  0.00  0.00           C  
ATOM   3101  HB2 ARG   194      40.506  53.464  24.688  0.00  0.00           H  
ATOM   3102  HB3 ARG   194      40.815  54.619  26.006  0.00  0.00           H  
ATOM   3103  CG  ARG   194      41.421  52.590  26.442  0.00  0.00           C  
ATOM   3104  HG2 ARG   194      41.463  52.836  27.502  0.00  0.00           H  
ATOM   3105  HG3 ARG   194      40.975  51.603  26.316  0.00  0.00           H  
ATOM   3106  CD  ARG   194      42.833  52.588  25.863  0.00  0.00           C  
ATOM   3107  HD2 ARG   194      42.799  52.354  24.799  0.00  0.00           H  
ATOM   3108  HD3 ARG   194      43.296  53.564  26.006  0.00  0.00           H  
ATOM   3109  NE  ARG   194      43.651  51.576  26.540  0.00  0.00           N  
ATOM   3110  HE  ARG   194      44.220  51.908  27.306  0.00  0.00           H  
ATOM   3111  CZ  ARG   194      43.697  50.273  26.225  0.00  0.00           C  
ATOM   3112  NH1 ARG   194      42.960  49.773  25.223  0.00  0.00           N  
ATOM   3113 HH11 ARG   194      42.357  50.382  24.690  0.00  0.00           H  
ATOM   3114 HH12 ARG   194      43.012  48.787  25.006  0.00  0.00           H  
ATOM   3115  NH2 ARG   194      44.493  49.456  26.921  0.00  0.00           N  
ATOM   3116 HH21 ARG   194      45.054  49.824  27.676  0.00  0.00           H  
ATOM   3117 HH22 ARG   194      44.531  48.473  26.689  0.00  0.00           H  
ATOM   3118  C   ARG   194      38.931  53.659  27.760  0.00  0.00           C  
ATOM   3119  O   ARG   194      38.893  52.662  28.474  0.00  0.00           O  
ATOM   3120  N   LEU   195      38.845  54.908  28.256  0.00  0.00           N  
ATOM   3121  H   LEU   195      39.000  55.675  27.616  0.00  0.00           H  
ATOM   3122  CA  LEU   195      38.633  55.218  29.674  0.00  0.00           C  
ATOM   3123  HA  LEU   195      39.412  54.753  30.279  0.00  0.00           H  
ATOM   3124  CB  LEU   195      38.683  56.749  29.895  0.00  0.00           C  
ATOM   3125  HB2 LEU   195      39.700  56.999  29.593  0.00  0.00           H  
ATOM   3126  HB3 LEU   195      37.974  57.247  29.234  0.00  0.00           H  
ATOM   3127  CG  LEU   195      38.447  57.218  31.354  0.00  0.00           C  
ATOM   3128  HG  LEU   195      37.487  56.820  31.684  0.00  0.00           H  
ATOM   3129  CD1 LEU   195      39.555  56.744  32.310  0.00  0.00           C  
ATOM   3130 HD11 LEU   195      40.515  57.142  31.981  0.00  0.00           H  
ATOM   3131 HD12 LEU   195      39.342  57.099  33.318  0.00  0.00           H  
ATOM   3132 HD13 LEU   195      39.594  55.654  32.310  0.00  0.00           H  
ATOM   3133  CD2 LEU   195      38.278  58.739  31.438  0.00  0.00           C  
ATOM   3134 HD21 LEU   195      37.421  59.044  30.836  0.00  0.00           H  
ATOM   3135 HD22 LEU   195      38.114  59.030  32.476  0.00  0.00           H  
ATOM   3136 HD23 LEU   195      39.177  59.227  31.062  0.00  0.00           H  
ATOM   3137  C   LEU   195      37.314  54.614  30.187  0.00  0.00           C  
ATOM   3138  O   LEU   195      37.313  53.977  31.239  0.00  0.00           O  
ATOM   3139  N   ALA   196      36.222  54.756  29.415  0.00  0.00           N  
ATOM   3140  H   ALA   196      36.316  55.338  28.595  0.00  0.00           H  
ATOM   3141  CA  ALA   196      34.913  54.177  29.708  0.00  0.00           C  
ATOM   3142  HA  ALA   196      34.602  54.504  30.700  0.00  0.00           H  
ATOM   3143  CB  ALA   196      33.897  54.692  28.680  0.00  0.00           C  
ATOM   3144  HB1 ALA   196      34.190  54.364  27.683  0.00  0.00           H  
ATOM   3145  HB2 ALA   196      32.909  54.297  28.916  0.00  0.00           H  
ATOM   3146  HB3 ALA   196      33.868  55.782  28.711  0.00  0.00           H  
ATOM   3147  C   ALA   196      34.931  52.639  29.713  0.00  0.00           C  
ATOM   3148  O   ALA   196      34.326  52.043  30.601  0.00  0.00           O  
ATOM   3149  N   GLN   197      35.666  52.000  28.782  0.00  0.00           N  
ATOM   3150  H   GLN   197      36.108  52.573  28.078  0.00  0.00           H  
ATOM   3151  CA  GLN   197      35.844  50.547  28.708  0.00  0.00           C  
ATOM   3152  HA  GLN   197      34.873  50.053  28.683  0.00  0.00           H  
ATOM   3153  CB  GLN   197      36.621  50.174  27.429  0.00  0.00           C  
ATOM   3154  HB2 GLN   197      37.478  50.845  27.370  0.00  0.00           H  
ATOM   3155  HB3 GLN   197      36.971  49.149  27.557  0.00  0.00           H  
ATOM   3156  CG  GLN   197      35.800  50.276  26.131  0.00  0.00           C  
ATOM   3157  HG2 GLN   197      35.131  49.418  26.076  0.00  0.00           H  
ATOM   3158  HG3 GLN   197      35.212  51.194  26.148  0.00  0.00           H  
ATOM   3159  CD  GLN   197      36.687  50.287  24.880  0.00  0.00           C  
ATOM   3160  OE1 GLN   197      37.740  49.653  24.847  0.00  0.00           O  
ATOM   3161  NE2 GLN   197      36.272  51.017  23.845  0.00  0.00           N  
ATOM   3162 HE21 GLN   197      36.826  51.052  23.001  0.00  0.00           H  
ATOM   3163 HE22 GLN   197      35.406  51.532  23.910  0.00  0.00           H  
ATOM   3164  C   GLN   197      36.602  49.990  29.927  0.00  0.00           C  
ATOM   3165  O   GLN   197      36.195  48.962  30.465  0.00  0.00           O  
ATOM   3166  N   LEU   198      37.669  50.672  30.378  0.00  0.00           N  
ATOM   3167  H   LEU   198      37.918  51.519  29.886  0.00  0.00           H  
ATOM   3168  CA  LEU   198      38.493  50.264  31.516  0.00  0.00           C  
ATOM   3169  HA  LEU   198      38.771  49.214  31.421  0.00  0.00           H  
ATOM   3170  CB  LEU   198      39.780  51.114  31.560  0.00  0.00           C  
ATOM   3171  HB2 LEU   198      39.411  52.138  31.498  0.00  0.00           H  
ATOM   3172  HB3 LEU   198      40.267  50.962  32.523  0.00  0.00           H  
ATOM   3173  CG  LEU   198      40.796  50.864  30.425  0.00  0.00           C  
ATOM   3174  HG  LEU   198      40.281  50.911  29.465  0.00  0.00           H  
ATOM   3175  CD1 LEU   198      41.899  51.928  30.466  0.00  0.00           C  
ATOM   3176 HD11 LEU   198      42.415  51.882  31.425  0.00  0.00           H  
ATOM   3177 HD12 LEU   198      42.611  51.745  29.661  0.00  0.00           H  
ATOM   3178 HD13 LEU   198      41.457  52.916  30.339  0.00  0.00           H  
ATOM   3179  CD2 LEU   198      41.413  49.463  30.476  0.00  0.00           C  
ATOM   3180 HD21 LEU   198      40.625  48.715  30.388  0.00  0.00           H  
ATOM   3181 HD22 LEU   198      42.118  49.346  29.654  0.00  0.00           H  
ATOM   3182 HD23 LEU   198      41.935  49.330  31.424  0.00  0.00           H  
ATOM   3183  C   LEU   198      37.758  50.427  32.858  0.00  0.00           C  
ATOM   3184  O   LEU   198      37.870  49.551  33.714  0.00  0.00           O  
ATOM   3185  N   LEU   199      36.985  51.516  33.027  0.00  0.00           N  
ATOM   3186  H   LEU   199      36.962  52.189  32.274  0.00  0.00           H  
ATOM   3187  CA  LEU   199      36.206  51.797  34.234  0.00  0.00           C  
ATOM   3188  HA  LEU   199      36.815  51.626  35.122  0.00  0.00           H  
ATOM   3189  CB  LEU   199      35.746  53.272  34.228  0.00  0.00           C  
ATOM   3190  HB2 LEU   199      35.313  53.399  33.236  0.00  0.00           H  
ATOM   3191  HB3 LEU   199      34.973  53.416  34.982  0.00  0.00           H  
ATOM   3192  CG  LEU   199      36.870  54.313  34.436  0.00  0.00           C  
ATOM   3193  HG  LEU   199      37.680  54.111  33.734  0.00  0.00           H  
ATOM   3194  CD1 LEU   199      36.328  55.731  34.196  0.00  0.00           C  
ATOM   3195 HD11 LEU   199      35.518  55.933  34.898  0.00  0.00           H  
ATOM   3196 HD12 LEU   199      37.127  56.456  34.345  0.00  0.00           H  
ATOM   3197 HD13 LEU   199      35.952  55.809  33.176  0.00  0.00           H  
ATOM   3198  CD2 LEU   199      37.529  54.221  35.820  0.00  0.00           C  
ATOM   3199 HD21 LEU   199      37.968  53.232  35.949  0.00  0.00           H  
ATOM   3200 HD22 LEU   199      38.309  54.979  35.903  0.00  0.00           H  
ATOM   3201 HD23 LEU   199      36.778  54.388  36.593  0.00  0.00           H  
ATOM   3202  C   LEU   199      34.969  50.890  34.362  0.00  0.00           C  
ATOM   3203  O   LEU   199      34.565  50.599  35.486  0.00  0.00           O  
ATOM   3204  N   LEU   200      34.399  50.399  33.245  0.00  0.00           N  
ATOM   3205  H   LEU   200      34.759  50.721  32.357  0.00  0.00           H  
ATOM   3206  CA  LEU   200      33.274  49.457  33.239  0.00  0.00           C  
ATOM   3207  HA  LEU   200      32.519  49.773  33.959  0.00  0.00           H  
ATOM   3208  CB  LEU   200      32.629  49.410  31.833  0.00  0.00           C  
ATOM   3209  HB2 LEU   200      33.476  49.457  31.149  0.00  0.00           H  
ATOM   3210  HB3 LEU   200      32.111  48.459  31.705  0.00  0.00           H  
ATOM   3211  CG  LEU   200      31.657  50.571  31.527  0.00  0.00           C  
ATOM   3212  HG  LEU   200      32.129  51.514  31.802  0.00  0.00           H  
ATOM   3213  CD1 LEU   200      31.307  50.590  30.030  0.00  0.00           C  
ATOM   3214 HD11 LEU   200      30.835  49.648  29.754  0.00  0.00           H  
ATOM   3215 HD12 LEU   200      30.621  51.413  29.827  0.00  0.00           H  
ATOM   3216 HD13 LEU   200      32.217  50.724  29.445  0.00  0.00           H  
ATOM   3217  CD2 LEU   200      30.371  50.507  32.368  0.00  0.00           C  
ATOM   3218 HD21 LEU   200      30.625  50.556  33.427  0.00  0.00           H  
ATOM   3219 HD22 LEU   200      29.725  51.347  32.110  0.00  0.00           H  
ATOM   3220 HD23 LEU   200      29.849  49.572  32.163  0.00  0.00           H  
ATOM   3221  C   LEU   200      33.679  48.026  33.636  0.00  0.00           C  
ATOM   3222  O   LEU   200      32.808  47.266  34.056  0.00  0.00           O  
ATOM   3223  N   ILE   201      34.971  47.654  33.559  0.00  0.00           N  
ATOM   3224  H   ILE   201      35.625  48.276  33.107  0.00  0.00           H  
ATOM   3225  CA  ILE   201      35.462  46.353  34.035  0.00  0.00           C  
ATOM   3226  HA  ILE   201      34.738  45.571  33.810  0.00  0.00           H  
ATOM   3227  CB  ILE   201      36.827  46.000  33.375  0.00  0.00           C  
ATOM   3228  HB  ILE   201      37.522  46.816  33.575  0.00  0.00           H  
ATOM   3229  CG2 ILE   201      37.414  44.679  33.922  0.00  0.00           C  
ATOM   3230 HG21 ILE   201      36.719  43.863  33.723  0.00  0.00           H  
ATOM   3231 HG22 ILE   201      38.365  44.473  33.433  0.00  0.00           H  
ATOM   3232 HG23 ILE   201      37.570  44.767  34.998  0.00  0.00           H  
ATOM   3233  CG1 ILE   201      36.679  45.884  31.846  0.00  0.00           C  
ATOM   3234 HG12 ILE   201      36.209  44.923  31.640  0.00  0.00           H  
ATOM   3235 HG13 ILE   201      36.016  46.688  31.525  0.00  0.00           H  
ATOM   3236  CD1 ILE   201      38.000  45.978  31.082  0.00  0.00           C  
ATOM   3237 HD11 ILE   201      38.664  45.174  31.402  0.00  0.00           H  
ATOM   3238 HD12 ILE   201      37.810  45.887  30.013  0.00  0.00           H  
ATOM   3239 HD13 ILE   201      38.472  46.940  31.287  0.00  0.00           H  
ATOM   3240  C   ILE   201      35.575  46.345  35.572  0.00  0.00           C  
ATOM   3241  O   ILE   201      35.468  45.275  36.169  0.00  0.00           O  
ATOM   3242  N   LEU   202      35.711  47.516  36.223  0.00  0.00           N  
ATOM   3243  H   LEU   202      35.841  48.345  35.661  0.00  0.00           H  
ATOM   3244  CA  LEU   202      35.731  47.655  37.683  0.00  0.00           C  
ATOM   3245  HA  LEU   202      36.444  46.950  38.110  0.00  0.00           H  
ATOM   3246  CB  LEU   202      36.150  49.085  38.088  0.00  0.00           C  
ATOM   3247  HB2 LEU   202      35.309  49.695  37.759  0.00  0.00           H  
ATOM   3248  HB3 LEU   202      36.233  49.136  39.173  0.00  0.00           H  
ATOM   3249  CG  LEU   202      37.452  49.613  37.445  0.00  0.00           C  
ATOM   3250  HG  LEU   202      37.311  49.691  36.367  0.00  0.00           H  
ATOM   3251  CD1 LEU   202      37.806  50.993  38.016  0.00  0.00           C  
ATOM   3252 HD11 LEU   202      37.948  50.916  39.094  0.00  0.00           H  
ATOM   3253 HD12 LEU   202      38.726  51.353  37.554  0.00  0.00           H  
ATOM   3254 HD13 LEU   202      36.996  51.692  37.805  0.00  0.00           H  
ATOM   3255  CD2 LEU   202      38.633  48.651  37.617  0.00  0.00           C  
ATOM   3256 HD21 LEU   202      38.395  47.696  37.149  0.00  0.00           H  
ATOM   3257 HD22 LEU   202      39.520  49.076  37.145  0.00  0.00           H  
ATOM   3258 HD23 LEU   202      38.826  48.497  38.678  0.00  0.00           H  
ATOM   3259  C   LEU   202      34.368  47.326  38.323  0.00  0.00           C  
ATOM   3260  O   LEU   202      34.333  46.923  39.485  0.00  0.00           O  
ATOM   3261  N   SER   203      33.265  47.432  37.556  0.00  0.00           N  
ATOM   3262  H   SER   203      33.391  47.855  36.647  0.00  0.00           H  
ATOM   3263  CA  SER   203      31.920  47.004  37.942  0.00  0.00           C  
ATOM   3264  HA  SER   203      31.664  47.388  38.929  0.00  0.00           H  
ATOM   3265  CB  SER   203      30.907  47.561  36.917  0.00  0.00           C  
ATOM   3266  HB2 SER   203      31.016  48.645  36.889  0.00  0.00           H  
ATOM   3267  HB3 SER   203      31.153  47.146  35.939  0.00  0.00           H  
ATOM   3268  OG  SER   203      29.572  47.231  37.248  0.00  0.00           O  
ATOM   3269  HG  SER   203      28.979  47.596  36.587  0.00  0.00           H  
ATOM   3270  C   SER   203      31.812  45.468  37.992  0.00  0.00           C  
ATOM   3271  O   SER   203      31.123  44.939  38.864  0.00  0.00           O  
ATOM   3272  N   HIE   204      32.501  44.752  37.084  0.00  0.00           N  
ATOM   3273  H   HIE   204      32.996  45.249  36.357  0.00  0.00           H  
ATOM   3274  CA  HIE   204      32.536  43.293  37.072  0.00  0.00           C  
ATOM   3275  HA  HIE   204      31.563  42.891  37.354  0.00  0.00           H  
ATOM   3276  CB  HIE   204      32.882  42.795  35.656  0.00  0.00           C  
ATOM   3277  HB2 HIE   204      32.210  43.200  34.900  0.00  0.00           H  
ATOM   3278  HB3 HIE   204      33.906  43.090  35.427  0.00  0.00           H  
ATOM   3279  CG  HIE   204      32.825  41.292  35.523  0.00  0.00           C  
ATOM   3280  ND1 HIE   204      31.640  40.557  35.645  0.00  0.00           N  
ATOM   3281  CE1 HIE   204      32.013  39.290  35.519  0.00  0.00           C  
ATOM   3282  HE1 HIE   204      31.216  38.550  35.592  0.00  0.00           H  
ATOM   3283  NE2 HIE   204      33.324  39.147  35.322  0.00  0.00           N  
ATOM   3284  HE2 HIE   204      33.848  38.293  35.197  0.00  0.00           H  
ATOM   3285  CD2 HIE   204      33.867  40.419  35.317  0.00  0.00           C  
ATOM   3286  HD2 HIE   204      34.939  40.554  35.167  0.00  0.00           H  
ATOM   3287  C   HIE   204      33.556  42.743  38.088  0.00  0.00           C  
ATOM   3288  O   HIE   204      33.318  41.669  38.634  0.00  0.00           O  
ATOM   3289  N   ILE   205      34.647  43.471  38.393  0.00  0.00           N  
ATOM   3290  H   ILE   205      34.867  44.248  37.786  0.00  0.00           H  
ATOM   3291  CA  ILE   205      35.597  43.133  39.465  0.00  0.00           C  
ATOM   3292  HA  ILE   205      35.842  42.071  39.468  0.00  0.00           H  
ATOM   3293  CB  ILE   205      36.904  43.967  39.319  0.00  0.00           C  
ATOM   3294  HB  ILE   205      36.614  45.004  39.150  0.00  0.00           H  
ATOM   3295  CG2 ILE   205      37.828  43.885  40.559  0.00  0.00           C  
ATOM   3296 HG21 ILE   205      38.119  42.848  40.728  0.00  0.00           H  
ATOM   3297 HG22 ILE   205      38.719  44.488  40.388  0.00  0.00           H  
ATOM   3298 HG23 ILE   205      37.297  44.260  41.433  0.00  0.00           H  
ATOM   3299  CG1 ILE   205      37.684  43.523  38.057  0.00  0.00           C  
ATOM   3300 HG12 ILE   205      38.133  42.556  38.285  0.00  0.00           H  
ATOM   3301 HG13 ILE   205      36.953  43.405  37.257  0.00  0.00           H  
ATOM   3302  CD1 ILE   205      38.777  44.500  37.610  0.00  0.00           C  
ATOM   3303 HD11 ILE   205      39.509  44.619  38.408  0.00  0.00           H  
ATOM   3304 HD12 ILE   205      39.271  44.111  36.720  0.00  0.00           H  
ATOM   3305 HD13 ILE   205      38.329  45.468  37.381  0.00  0.00           H  
ATOM   3306  C   ILE   205      34.940  43.287  40.849  0.00  0.00           C  
ATOM   3307  O   ILE   205      35.184  42.455  41.722  0.00  0.00           O  
ATOM   3308  N   ARG   206      34.059  44.289  41.022  0.00  0.00           N  
ATOM   3309  H   ARG   206      34.024  44.997  40.302  0.00  0.00           H  
ATOM   3310  CA  ARG   206      33.209  44.455  42.199  0.00  0.00           C  
ATOM   3311  HA  ARG   206      33.812  44.449  43.107  0.00  0.00           H  
ATOM   3312  CB  ARG   206      32.467  45.805  42.109  0.00  0.00           C  
ATOM   3313  HB2 ARG   206      33.237  46.576  42.086  0.00  0.00           H  
ATOM   3314  HB3 ARG   206      31.933  45.798  41.158  0.00  0.00           H  
ATOM   3315  CG  ARG   206      31.475  46.102  43.253  0.00  0.00           C  
ATOM   3316  HG2 ARG   206      30.961  47.030  43.002  0.00  0.00           H  
ATOM   3317  HG3 ARG   206      30.756  45.284  43.278  0.00  0.00           H  
ATOM   3318  CD  ARG   206      32.142  46.242  44.635  0.00  0.00           C  
ATOM   3319  HD2 ARG   206      31.807  45.438  45.288  0.00  0.00           H  
ATOM   3320  HD3 ARG   206      33.226  46.194  44.527  0.00  0.00           H  
ATOM   3321  NE  ARG   206      31.788  47.526  45.250  0.00  0.00           N  
ATOM   3322  HE  ARG   206      31.150  47.493  46.032  0.00  0.00           H  
ATOM   3323  CZ  ARG   206      32.259  48.720  44.855  0.00  0.00           C  
ATOM   3324  NH1 ARG   206      33.195  48.822  43.901  0.00  0.00           N  
ATOM   3325 HH11 ARG   206      33.559  47.988  43.464  0.00  0.00           H  
ATOM   3326 HH12 ARG   206      33.532  49.733  43.623  0.00  0.00           H  
ATOM   3327  NH2 ARG   206      31.773  49.831  45.419  0.00  0.00           N  
ATOM   3328 HH21 ARG   206      31.060  49.762  46.131  0.00  0.00           H  
ATOM   3329 HH22 ARG   206      32.121  50.734  45.129  0.00  0.00           H  
ATOM   3330  C   ARG   206      32.219  43.292  42.348  0.00  0.00           C  
ATOM   3331  O   ARG   206      32.070  42.778  43.454  0.00  0.00           O  
ATOM   3332  N   HIE   207      31.589  42.851  41.242  0.00  0.00           N  
ATOM   3333  H   HIE   207      31.718  43.379  40.390  0.00  0.00           H  
ATOM   3334  CA  HIE   207      30.671  41.713  41.219  0.00  0.00           C  
ATOM   3335  HA  HIE   207      29.904  41.841  41.982  0.00  0.00           H  
ATOM   3336  CB  HIE   207      29.984  41.601  39.843  0.00  0.00           C  
ATOM   3337  HB2 HIE   207      29.429  42.524  39.678  0.00  0.00           H  
ATOM   3338  HB3 HIE   207      30.684  41.447  39.022  0.00  0.00           H  
ATOM   3339  CG  HIE   207      28.980  40.474  39.772  0.00  0.00           C  
ATOM   3340  ND1 HIE   207      29.152  39.357  38.971  0.00  0.00           N  
ATOM   3341  CE1 HIE   207      28.120  38.542  39.207  0.00  0.00           C  
ATOM   3342  HE1 HIE   207      28.118  37.608  38.646  0.00  0.00           H  
ATOM   3343  NE2 HIE   207      27.264  39.025  40.100  0.00  0.00           N  
ATOM   3344  HE2 HIE   207      26.407  38.638  40.470  0.00  0.00           H  
ATOM   3345  CD2 HIE   207      27.807  40.259  40.462  0.00  0.00           C  
ATOM   3346  HD2 HIE   207      27.298  40.886  41.193  0.00  0.00           H  
ATOM   3347  C   HIE   207      31.380  40.399  41.582  0.00  0.00           C  
ATOM   3348  O   HIE   207      30.878  39.676  42.438  0.00  0.00           O  
ATOM   3349  N   MET   208      32.559  40.121  40.997  0.00  0.00           N  
ATOM   3350  H   MET   208      32.878  40.764  40.285  0.00  0.00           H  
ATOM   3351  CA  MET   208      33.388  38.952  41.298  0.00  0.00           C  
ATOM   3352  HA  MET   208      32.828  38.038  41.100  0.00  0.00           H  
ATOM   3353  CB  MET   208      34.650  38.955  40.419  0.00  0.00           C  
ATOM   3354  HB2 MET   208      35.045  39.972  40.423  0.00  0.00           H  
ATOM   3355  HB3 MET   208      35.372  38.284  40.885  0.00  0.00           H  
ATOM   3356  CG  MET   208      34.399  38.512  38.978  0.00  0.00           C  
ATOM   3357  HG2 MET   208      33.817  37.592  39.010  0.00  0.00           H  
ATOM   3358  HG3 MET   208      33.817  39.293  38.488  0.00  0.00           H  
ATOM   3359  SD  MET   208      35.916  38.223  38.039  0.00  0.00           S  
ATOM   3360  CE  MET   208      36.695  39.853  38.031  0.00  0.00           C  
ATOM   3361  HE1 MET   208      36.889  40.169  39.057  0.00  0.00           H  
ATOM   3362  HE2 MET   208      37.636  39.805  37.483  0.00  0.00           H  
ATOM   3363  HE3 MET   208      36.032  40.571  37.549  0.00  0.00           H  
ATOM   3364  C   MET   208      33.816  38.898  42.769  0.00  0.00           C  
ATOM   3365  O   MET   208      33.803  37.824  43.364  0.00  0.00           O  
ATOM   3366  N   SER   209      34.148  40.064  43.350  0.00  0.00           N  
ATOM   3367  H   SER   209      34.225  40.869  42.744  0.00  0.00           H  
ATOM   3368  CA  SER   209      34.480  40.226  44.758  0.00  0.00           C  
ATOM   3369  HA  SER   209      35.233  39.496  45.057  0.00  0.00           H  
ATOM   3370  CB  SER   209      35.044  41.637  44.988  0.00  0.00           C  
ATOM   3371  HB2 SER   209      35.952  41.748  44.396  0.00  0.00           H  
ATOM   3372  HB3 SER   209      34.304  42.365  44.658  0.00  0.00           H  
ATOM   3373  OG  SER   209      35.342  41.853  46.351  0.00  0.00           O  
ATOM   3374  HG  SER   209      35.692  42.740  46.466  0.00  0.00           H  
ATOM   3375  C   SER   209      33.271  39.946  45.663  0.00  0.00           C  
ATOM   3376  O   SER   209      33.445  39.241  46.648  0.00  0.00           O  
ATOM   3377  N   ASN   210      32.056  40.414  45.321  0.00  0.00           N  
ATOM   3378  H   ASN   210      31.997  41.019  44.514  0.00  0.00           H  
ATOM   3379  CA  ASN   210      30.825  40.137  46.075  0.00  0.00           C  
ATOM   3380  HA  ASN   210      30.969  40.417  47.118  0.00  0.00           H  
ATOM   3381  CB  ASN   210      29.623  40.933  45.510  0.00  0.00           C  
ATOM   3382  HB2 ASN   210      29.480  40.671  44.462  0.00  0.00           H  
ATOM   3383  HB3 ASN   210      28.762  40.599  46.088  0.00  0.00           H  
ATOM   3384  CG  ASN   210      29.728  42.459  45.624  0.00  0.00           C  
ATOM   3385  OD1 ASN   210      29.345  43.172  44.700  0.00  0.00           O  
ATOM   3386  ND2 ASN   210      30.190  42.976  46.764  0.00  0.00           N  
ATOM   3387 HD21 ASN   210      30.269  43.977  46.865  0.00  0.00           H  
ATOM   3388 HD22 ASN   210      30.460  42.363  47.520  0.00  0.00           H  
ATOM   3389  C   ASN   210      30.465  38.641  46.077  0.00  0.00           C  
ATOM   3390  O   ASN   210      30.080  38.113  47.118  0.00  0.00           O  
ATOM   3391  N   LYS   211      30.647  37.949  44.940  0.00  0.00           N  
ATOM   3392  H   LYS   211      30.947  38.462  44.124  0.00  0.00           H  
ATOM   3393  CA  LYS   211      30.411  36.511  44.807  0.00  0.00           C  
ATOM   3394  HA  LYS   211      29.483  36.228  45.303  0.00  0.00           H  
ATOM   3395  CB  LYS   211      30.297  36.155  43.308  0.00  0.00           C  
ATOM   3396  HB2 LYS   211      31.240  36.458  42.852  0.00  0.00           H  
ATOM   3397  HB3 LYS   211      30.202  35.071  43.260  0.00  0.00           H  
ATOM   3398  CG  LYS   211      29.124  36.809  42.546  0.00  0.00           C  
ATOM   3399  HG2 LYS   211      29.391  37.858  42.413  0.00  0.00           H  
ATOM   3400  HG3 LYS   211      29.081  36.320  41.573  0.00  0.00           H  
ATOM   3401  CD  LYS   211      27.754  36.713  43.227  0.00  0.00           C  
ATOM   3402  HD2 LYS   211      27.831  37.224  44.187  0.00  0.00           H  
ATOM   3403  HD3 LYS   211      27.038  37.237  42.593  0.00  0.00           H  
ATOM   3404  CE  LYS   211      27.278  35.272  43.454  0.00  0.00           C  
ATOM   3405  HE2 LYS   211      27.196  34.775  42.488  0.00  0.00           H  
ATOM   3406  HE3 LYS   211      28.013  34.754  44.069  0.00  0.00           H  
ATOM   3407  NZ  LYS   211      25.971  35.250  44.127  0.00  0.00           N  
ATOM   3408  HZ1 LYS   211      25.290  35.731  43.557  0.00  0.00           H  
ATOM   3409  HZ2 LYS   211      25.680  34.293  44.265  0.00  0.00           H  
ATOM   3410  HZ3 LYS   211      26.046  35.710  45.022  0.00  0.00           H  
ATOM   3411  C   LYS   211      31.533  35.665  45.445  0.00  0.00           C  
ATOM   3412  O   LYS   211      31.295  34.508  45.788  0.00  0.00           O  
ATOM   3413  N   GLY   212      32.714  36.251  45.690  0.00  0.00           N  
ATOM   3414  H   GLY   212      32.826  37.210  45.393  0.00  0.00           H  
ATOM   3415  CA  GLY   212      33.836  35.598  46.354  0.00  0.00           C  
ATOM   3416  HA2 GLY   212      33.779  34.524  46.178  0.00  0.00           H  
ATOM   3417  HA3 GLY   212      34.768  35.983  45.942  0.00  0.00           H  
ATOM   3418  C   GLY   212      33.813  35.858  47.865  0.00  0.00           C  
ATOM   3419  O   GLY   212      34.330  35.039  48.618  0.00  0.00           O  
ATOM   3420  N   MET   213      33.136  36.936  48.308  0.00  0.00           N  
ATOM   3421  H   MET   213      32.825  37.585  47.600  0.00  0.00           H  
ATOM   3422  CA  MET   213      32.810  37.223  49.703  0.00  0.00           C  
ATOM   3423  HA  MET   213      33.711  37.150  50.313  0.00  0.00           H  
ATOM   3424  CB  MET   213      32.230  38.649  49.849  0.00  0.00           C  
ATOM   3425  HB2 MET   213      31.425  38.731  49.119  0.00  0.00           H  
ATOM   3426  HB3 MET   213      31.815  38.712  50.855  0.00  0.00           H  
ATOM   3427  CG  MET   213      33.232  39.791  49.637  0.00  0.00           C  
ATOM   3428  HG2 MET   213      34.057  39.370  49.061  0.00  0.00           H  
ATOM   3429  HG3 MET   213      32.717  40.542  49.037  0.00  0.00           H  
ATOM   3430  SD  MET   213      33.887  40.570  51.131  0.00  0.00           S  
ATOM   3431  CE  MET   213      35.155  39.365  51.583  0.00  0.00           C  
ATOM   3432  HE1 MET   213      35.880  39.280  50.774  0.00  0.00           H  
ATOM   3433  HE2 MET   213      35.661  39.693  52.491  0.00  0.00           H  
ATOM   3434  HE3 MET   213      34.690  38.395  51.757  0.00  0.00           H  
ATOM   3435  C   MET   213      31.757  36.233  50.211  0.00  0.00           C  
ATOM   3436  O   MET   213      31.929  35.708  51.304  0.00  0.00           O  
ATOM   3437  N   GLU   214      30.719  35.936  49.407  0.00  0.00           N  
ATOM   3438  H   GLU   214      30.688  36.423  48.522  0.00  0.00           H  
ATOM   3439  CA  GLU   214      29.651  34.978  49.711  0.00  0.00           C  
ATOM   3440  HA  GLU   214      29.145  35.255  50.636  0.00  0.00           H  
ATOM   3441  CB  GLU   214      28.619  34.980  48.567  0.00  0.00           C  
ATOM   3442  HB2 GLU   214      29.177  34.945  47.632  0.00  0.00           H  
ATOM   3443  HB3 GLU   214      28.025  34.071  48.670  0.00  0.00           H  
ATOM   3444  CG  GLU   214      27.688  36.203  48.562  0.00  0.00           C  
ATOM   3445  HG2 GLU   214      27.048  36.138  49.442  0.00  0.00           H  
ATOM   3446  HG3 GLU   214      28.285  37.113  48.615  0.00  0.00           H  
ATOM   3447  CD  GLU   214      26.821  36.235  47.303  0.00  0.00           C  
ATOM   3448  OE1 GLU   214      26.200  35.192  47.001  0.00  0.00           O  
ATOM   3449  OE2 GLU   214      26.798  37.294  46.640  0.00  0.00           O  
ATOM   3450  C   GLU   214      30.190  33.549  49.870  0.00  0.00           C  
ATOM   3451  O   GLU   214      29.780  32.848  50.793  0.00  0.00           O  
ATOM   3452  N   HIE   215      31.124  33.139  48.996  0.00  0.00           N  
ATOM   3453  H   HIE   215      31.391  33.795  48.276  0.00  0.00           H  
ATOM   3454  CA  HIE   215      31.763  31.825  49.006  0.00  0.00           C  
ATOM   3455  HA  HIE   215      31.019  31.029  49.046  0.00  0.00           H  
ATOM   3456  CB  HIE   215      32.569  31.678  47.702  0.00  0.00           C  
ATOM   3457  HB2 HIE   215      31.938  31.875  46.835  0.00  0.00           H  
ATOM   3458  HB3 HIE   215      33.400  32.383  47.713  0.00  0.00           H  
ATOM   3459  CG  HIE   215      33.167  30.310  47.499  0.00  0.00           C  
ATOM   3460  ND1 HIE   215      34.507  30.116  47.152  0.00  0.00           N  
ATOM   3461  CE1 HIE   215      34.640  28.802  47.036  0.00  0.00           C  
ATOM   3462  HE1 HIE   215      35.629  28.445  46.749  0.00  0.00           H  
ATOM   3463  NE2 HIE   215      33.516  28.143  47.297  0.00  0.00           N  
ATOM   3464  HE2 HIE   215      33.370  27.143  47.288  0.00  0.00           H  
ATOM   3465  CD2 HIE   215      32.548  29.082  47.593  0.00  0.00           C  
ATOM   3466  HD2 HIE   215      31.534  28.762  47.835  0.00  0.00           H  
ATOM   3467  C   HIE   215      32.702  31.642  50.214  0.00  0.00           C  
ATOM   3468  O   HIE   215      32.785  30.545  50.765  0.00  0.00           O  
ATOM   3469  N   LEU   216      33.375  32.724  50.637  0.00  0.00           N  
ATOM   3470  H   LEU   216      33.244  33.571  50.103  0.00  0.00           H  
ATOM   3471  CA  LEU   216      34.276  32.761  51.786  0.00  0.00           C  
ATOM   3472  HA  LEU   216      34.919  31.882  51.817  0.00  0.00           H  
ATOM   3473  CB  LEU   216      35.164  34.019  51.627  0.00  0.00           C  
ATOM   3474  HB2 LEU   216      35.524  33.953  50.601  0.00  0.00           H  
ATOM   3475  HB3 LEU   216      34.527  34.898  51.732  0.00  0.00           H  
ATOM   3476  CG  LEU   216      36.365  34.136  52.587  0.00  0.00           C  
ATOM   3477  HG  LEU   216      35.999  34.023  53.608  0.00  0.00           H  
ATOM   3478  CD1 LEU   216      37.434  33.065  52.305  0.00  0.00           C  
ATOM   3479 HD11 LEU   216      37.801  33.178  51.285  0.00  0.00           H  
ATOM   3480 HD12 LEU   216      38.261  33.185  53.004  0.00  0.00           H  
ATOM   3481 HD13 LEU   216      36.996  32.074  52.427  0.00  0.00           H  
ATOM   3482  CD2 LEU   216      36.982  35.538  52.487  0.00  0.00           C  
ATOM   3483 HD21 LEU   216      36.235  36.284  52.755  0.00  0.00           H  
ATOM   3484 HD22 LEU   216      37.830  35.612  53.167  0.00  0.00           H  
ATOM   3485 HD23 LEU   216      37.321  35.714  51.465  0.00  0.00           H  
ATOM   3486  C   LEU   216      33.484  32.826  53.108  0.00  0.00           C  
ATOM   3487  O   LEU   216      33.905  32.216  54.090  0.00  0.00           O  
ATOM   3488  N   TYR   217      32.328  33.517  53.122  0.00  0.00           N  
ATOM   3489  H   TYR   217      32.074  33.974  52.258  0.00  0.00           H  
ATOM   3490  CA  TYR   217      31.434  33.664  54.275  0.00  0.00           C  
ATOM   3491  HA  TYR   217      32.004  33.902  55.173  0.00  0.00           H  
ATOM   3492  CB  TYR   217      30.438  34.818  54.001  0.00  0.00           C  
ATOM   3493  HB2 TYR   217      30.990  35.578  53.447  0.00  0.00           H  
ATOM   3494  HB3 TYR   217      29.657  34.401  53.367  0.00  0.00           H  
ATOM   3495  CG  TYR   217      29.808  35.448  55.233  0.00  0.00           C  
ATOM   3496  CD1 TYR   217      28.777  34.795  55.939  0.00  0.00           C  
ATOM   3497  HD1 TYR   217      28.400  33.836  55.584  0.00  0.00           H  
ATOM   3498  CE1 TYR   217      28.235  35.379  57.100  0.00  0.00           C  
ATOM   3499  HE1 TYR   217      27.450  34.862  57.653  0.00  0.00           H  
ATOM   3500  CZ  TYR   217      28.706  36.628  57.548  0.00  0.00           C  
ATOM   3501  OH  TYR   217      28.184  37.191  58.676  0.00  0.00           O  
ATOM   3502  HH  TYR   217      27.503  36.651  59.083  0.00  0.00           H  
ATOM   3503  CE2 TYR   217      29.716  37.298  56.830  0.00  0.00           C  
ATOM   3504  HE2 TYR   217      30.070  38.272  57.164  0.00  0.00           H  
ATOM   3505  CD2 TYR   217      30.267  36.706  55.677  0.00  0.00           C  
ATOM   3506  HD2 TYR   217      31.053  37.220  55.124  0.00  0.00           H  
ATOM   3507  C   TYR   217      30.650  32.367  54.540  0.00  0.00           C  
ATOM   3508  O   TYR   217      30.435  32.022  55.701  0.00  0.00           O  
ATOM   3509  N   SER   218      30.259  31.642  53.473  0.00  0.00           N  
ATOM   3510  H   SER   218      30.402  32.090  52.579  0.00  0.00           H  
ATOM   3511  CA  SER   218      29.590  30.337  53.497  0.00  0.00           C  
ATOM   3512  HA  SER   218      28.635  30.404  54.020  0.00  0.00           H  
ATOM   3513  CB  SER   218      29.325  29.888  52.041  0.00  0.00           C  
ATOM   3514  HB2 SER   218      28.635  30.603  51.593  0.00  0.00           H  
ATOM   3515  HB3 SER   218      30.275  29.918  51.507  0.00  0.00           H  
ATOM   3516  OG  SER   218      28.777  28.586  51.957  0.00  0.00           O  
ATOM   3517  HG  SER   218      28.633  28.359  51.035  0.00  0.00           H  
ATOM   3518  C   SER   218      30.393  29.285  54.281  0.00  0.00           C  
ATOM   3519  O   SER   218      29.832  28.574  55.112  0.00  0.00           O  
ATOM   3520  N   MET   219      31.711  29.237  54.032  0.00  0.00           N  
ATOM   3521  H   MET   219      32.051  29.879  53.330  0.00  0.00           H  
ATOM   3522  CA  MET   219      32.674  28.378  54.705  0.00  0.00           C  
ATOM   3523  HA  MET   219      32.268  27.378  54.856  0.00  0.00           H  
ATOM   3524  CB  MET   219      33.923  28.274  53.809  0.00  0.00           C  
ATOM   3525  HB2 MET   219      34.221  29.285  53.534  0.00  0.00           H  
ATOM   3526  HB3 MET   219      34.716  27.808  54.395  0.00  0.00           H  
ATOM   3527  CG  MET   219      33.675  27.449  52.535  0.00  0.00           C  
ATOM   3528  HG2 MET   219      33.429  26.432  52.842  0.00  0.00           H  
ATOM   3529  HG3 MET   219      32.822  27.887  52.017  0.00  0.00           H  
ATOM   3530  SD  MET   219      35.095  27.405  51.414  0.00  0.00           S  
ATOM   3531  CE  MET   219      34.493  26.216  50.186  0.00  0.00           C  
ATOM   3532  HE1 MET   219      33.580  26.597  49.729  0.00  0.00           H  
ATOM   3533  HE2 MET   219      35.251  26.072  49.417  0.00  0.00           H  
ATOM   3534  HE3 MET   219      34.285  25.264  50.673  0.00  0.00           H  
ATOM   3535  C   MET   219      33.072  29.024  56.039  0.00  0.00           C  
ATOM   3536  O   MET   219      32.642  28.652  57.130  0.00  0.00           O  
ATOM   3537  OXT MET   219      33.796  30.016  56.060  0.00  0.00           O  
TER    3538      MET   219
ATOM   3539  N   VAL   220      39.312  36.813  64.811  0.00  0.00           N  
ATOM   3540  H1  VAL   220      38.898  36.494  63.946  0.00  0.00           H  
ATOM   3541  H2  VAL   220      38.686  36.588  65.572  0.00  0.00           H  
ATOM   3542  H3  VAL   220      40.275  36.510  64.842  0.00  0.00           H  
ATOM   3543  CA  VAL   220      39.368  38.276  64.776  0.00  0.00           C  
ATOM   3544  HA  VAL   220      38.771  38.777  65.539  0.00  0.00           H  
ATOM   3545  CB  VAL   220      40.844  38.763  64.899  0.00  0.00           C  
ATOM   3546  HB  VAL   220      41.254  38.311  65.803  0.00  0.00           H  
ATOM   3547  CG1 VAL   220      41.735  38.401  63.696  0.00  0.00           C  
ATOM   3548 HG11 VAL   220      41.326  38.852  62.792  0.00  0.00           H  
ATOM   3549 HG12 VAL   220      42.744  38.777  63.865  0.00  0.00           H  
ATOM   3550 HG13 VAL   220      41.766  37.318  63.578  0.00  0.00           H  
ATOM   3551  CG2 VAL   220      40.957  40.270  65.189  0.00  0.00           C  
ATOM   3552 HG21 VAL   220      40.453  40.498  66.128  0.00  0.00           H  
ATOM   3553 HG22 VAL   220      42.008  40.548  65.264  0.00  0.00           H  
ATOM   3554 HG23 VAL   220      40.489  40.832  64.380  0.00  0.00           H  
ATOM   3555  C   VAL   220      38.638  38.817  63.525  0.00  0.00           C  
ATOM   3556  O   VAL   220      38.872  38.296  62.431  0.00  0.00           O  
ATOM   3557  N   PRO   221      37.768  39.851  63.640  0.00  0.00           N  
ATOM   3558  CD  PRO   221      37.375  40.536  64.875  0.00  0.00           C  
ATOM   3559  HD2 PRO   221      38.281  40.856  65.390  0.00  0.00           H  
ATOM   3560  HD3 PRO   221      36.833  39.826  65.499  0.00  0.00           H  
ATOM   3561  CG  PRO   221      36.501  41.715  64.439  0.00  0.00           C  
ATOM   3562  HG2 PRO   221      37.096  42.626  64.396  0.00  0.00           H  
ATOM   3563  HG3 PRO   221      35.678  41.851  65.141  0.00  0.00           H  
ATOM   3564  CB  PRO   221      35.984  41.325  63.069  0.00  0.00           C  
ATOM   3565  HB2 PRO   221      35.862  42.229  62.472  0.00  0.00           H  
ATOM   3566  HB3 PRO   221      35.048  40.766  63.075  0.00  0.00           H  
ATOM   3567  CA  PRO   221      37.105  40.461  62.481  0.00  0.00           C  
ATOM   3568  HA  PRO   221      36.692  39.674  61.848  0.00  0.00           H  
ATOM   3569  C   PRO   221      38.114  41.289  61.673  0.00  0.00           C  
ATOM   3570  O   PRO   221      39.040  41.877  62.236  0.00  0.00           O  
ATOM   3571  N   LEU   222      37.949  41.279  60.342  0.00  0.00           N  
ATOM   3572  H   LEU   222      37.129  40.805  59.991  0.00  0.00           H  
ATOM   3573  CA  LEU   222      38.919  41.791  59.377  0.00  0.00           C  
ATOM   3574  HA  LEU   222      39.900  41.343  59.542  0.00  0.00           H  
ATOM   3575  CB  LEU   222      38.442  41.425  57.957  0.00  0.00           C  
ATOM   3576  HB2 LEU   222      38.196  40.365  58.025  0.00  0.00           H  
ATOM   3577  HB3 LEU   222      37.539  41.995  57.739  0.00  0.00           H  
ATOM   3578  CG  LEU   222      39.471  41.642  56.826  0.00  0.00           C  
ATOM   3579  HG  LEU   222      39.643  42.714  56.738  0.00  0.00           H  
ATOM   3580  CD1 LEU   222      40.808  40.928  57.081  0.00  0.00           C  
ATOM   3581 HD11 LEU   222      40.637  39.855  57.170  0.00  0.00           H  
ATOM   3582 HD12 LEU   222      41.487  41.120  56.251  0.00  0.00           H  
ATOM   3583 HD13 LEU   222      41.251  41.303  58.005  0.00  0.00           H  
ATOM   3584  CD2 LEU   222      38.892  41.176  55.490  0.00  0.00           C  
ATOM   3585 HD21 LEU   222      37.990  41.746  55.266  0.00  0.00           H  
ATOM   3586 HD22 LEU   222      39.626  41.333  54.701  0.00  0.00           H  
ATOM   3587 HD23 LEU   222      38.645  40.116  55.550  0.00  0.00           H  
ATOM   3588  C   LEU   222      39.215  43.294  59.523  0.00  0.00           C  
ATOM   3589  O   LEU   222      40.341  43.692  59.249  0.00  0.00           O  
ATOM   3590  N   TYR   223      38.266  44.103  60.034  0.00  0.00           N  
ATOM   3591  H   TYR   223      37.333  43.723  60.101  0.00  0.00           H  
ATOM   3592  CA  TYR   223      38.476  45.504  60.416  0.00  0.00           C  
ATOM   3593  HA  TYR   223      38.813  46.076  59.552  0.00  0.00           H  
ATOM   3594  CB  TYR   223      37.158  46.126  60.937  0.00  0.00           C  
ATOM   3595  HB2 TYR   223      36.383  45.954  60.189  0.00  0.00           H  
ATOM   3596  HB3 TYR   223      36.913  45.576  61.845  0.00  0.00           H  
ATOM   3597  CG  TYR   223      37.238  47.615  61.250  0.00  0.00           C  
ATOM   3598  CD1 TYR   223      37.709  48.055  62.506  0.00  0.00           C  
ATOM   3599  HD1 TYR   223      37.956  47.324  63.277  0.00  0.00           H  
ATOM   3600  CE1 TYR   223      37.860  49.430  62.767  0.00  0.00           C  
ATOM   3601  HE1 TYR   223      38.233  49.763  63.736  0.00  0.00           H  
ATOM   3602  CZ  TYR   223      37.528  50.377  61.778  0.00  0.00           C  
ATOM   3603  OH  TYR   223      37.700  51.707  62.021  0.00  0.00           O  
ATOM   3604  HH  TYR   223      38.052  51.886  62.896  0.00  0.00           H  
ATOM   3605  CE2 TYR   223      37.019  49.946  60.538  0.00  0.00           C  
ATOM   3606  HE2 TYR   223      36.739  50.677  59.779  0.00  0.00           H  
ATOM   3607  CD2 TYR   223      36.874  48.569  60.277  0.00  0.00           C  
ATOM   3608  HD2 TYR   223      36.477  48.234  59.319  0.00  0.00           H  
ATOM   3609  C   TYR   223      39.600  45.654  61.456  0.00  0.00           C  
ATOM   3610  O   TYR   223      40.517  46.437  61.232  0.00  0.00           O  
ATOM   3611  N   ASP   224      39.545  44.892  62.565  0.00  0.00           N  
ATOM   3612  H   ASP   224      38.734  44.300  62.672  0.00  0.00           H  
ATOM   3613  CA  ASP   224      40.541  44.909  63.644  0.00  0.00           C  
ATOM   3614  HA  ASP   224      40.782  45.939  63.906  0.00  0.00           H  
ATOM   3615  CB  ASP   224      39.992  44.194  64.901  0.00  0.00           C  
ATOM   3616  HB2 ASP   224      39.637  43.220  64.566  0.00  0.00           H  
ATOM   3617  HB3 ASP   224      40.810  44.059  65.609  0.00  0.00           H  
ATOM   3618  CG  ASP   224      38.846  44.948  65.583  0.00  0.00           C  
ATOM   3619  OD1 ASP   224      38.976  46.183  65.733  0.00  0.00           O  
ATOM   3620  OD2 ASP   224      37.868  44.276  65.972  0.00  0.00           O  
ATOM   3621  C   ASP   224      41.880  44.269  63.241  0.00  0.00           C  
ATOM   3622  O   ASP   224      42.914  44.675  63.768  0.00  0.00           O  
ATOM   3623  N   LEU   225      41.877  43.322  62.287  0.00  0.00           N  
ATOM   3624  H   LEU   225      40.972  43.031  61.946  0.00  0.00           H  
ATOM   3625  CA  LEU   225      43.070  42.682  61.722  0.00  0.00           C  
ATOM   3626  HA  LEU   225      43.748  42.350  62.508  0.00  0.00           H  
ATOM   3627  CB  LEU   225      42.600  41.443  60.916  0.00  0.00           C  
ATOM   3628  HB2 LEU   225      41.733  41.090  61.475  0.00  0.00           H  
ATOM   3629  HB3 LEU   225      42.283  41.788  59.932  0.00  0.00           H  
ATOM   3630  CG  LEU   225      43.615  40.286  60.754  0.00  0.00           C  
ATOM   3631  HG  LEU   225      43.978  39.988  61.738  0.00  0.00           H  
ATOM   3632  CD1 LEU   225      42.941  39.083  60.071  0.00  0.00           C  
ATOM   3633 HD11 LEU   225      42.579  39.381  59.087  0.00  0.00           H  
ATOM   3634 HD12 LEU   225      43.665  38.275  59.962  0.00  0.00           H  
ATOM   3635 HD13 LEU   225      42.104  38.741  60.679  0.00  0.00           H  
ATOM   3636  CD2 LEU   225      44.875  40.667  59.966  0.00  0.00           C  
ATOM   3637 HD21 LEU   225      45.392  41.479  60.477  0.00  0.00           H  
ATOM   3638 HD22 LEU   225      45.536  39.802  59.897  0.00  0.00           H  
ATOM   3639 HD23 LEU   225      44.593  40.990  58.964  0.00  0.00           H  
ATOM   3640  C   LEU   225      43.815  43.681  60.807  0.00  0.00           C  
ATOM   3641  O   LEU   225      45.031  43.823  60.919  0.00  0.00           O  
ATOM   3642  N   LEU   226      43.079  44.415  59.952  0.00  0.00           N  
ATOM   3643  H   LEU   226      42.089  44.216  59.933  0.00  0.00           H  
ATOM   3644  CA  LEU   226      43.593  45.466  59.070  0.00  0.00           C  
ATOM   3645  HA  LEU   226      44.438  45.093  58.492  0.00  0.00           H  
ATOM   3646  CB  LEU   226      42.483  45.909  58.094  0.00  0.00           C  
ATOM   3647  HB2 LEU   226      41.615  46.042  58.739  0.00  0.00           H  
ATOM   3648  HB3 LEU   226      42.760  46.867  57.655  0.00  0.00           H  
ATOM   3649  CG  LEU   226      42.139  44.911  56.970  0.00  0.00           C  
ATOM   3650  HG  LEU   226      42.012  43.916  57.397  0.00  0.00           H  
ATOM   3651  CD1 LEU   226      40.840  45.339  56.272  0.00  0.00           C  
ATOM   3652 HD11 LEU   226      40.968  46.333  55.844  0.00  0.00           H  
ATOM   3653 HD12 LEU   226      40.602  44.630  55.479  0.00  0.00           H  
ATOM   3654 HD13 LEU   226      40.026  45.357  56.998  0.00  0.00           H  
ATOM   3655  CD2 LEU   226      43.275  44.765  55.949  0.00  0.00           C  
ATOM   3656 HD21 LEU   226      44.173  44.408  56.453  0.00  0.00           H  
ATOM   3657 HD22 LEU   226      42.982  44.051  55.179  0.00  0.00           H  
ATOM   3658 HD23 LEU   226      43.477  45.732  55.490  0.00  0.00           H  
ATOM   3659  C   LEU   226      44.051  46.701  59.862  0.00  0.00           C  
ATOM   3660  O   LEU   226      45.099  47.257  59.542  0.00  0.00           O  
ATOM   3661  N   LEU   227      43.292  47.098  60.900  0.00  0.00           N  
ATOM   3662  H   LEU   227      42.405  46.623  60.989  0.00  0.00           H  
ATOM   3663  CA  LEU   227      43.597  48.180  61.840  0.00  0.00           C  
ATOM   3664  HA  LEU   227      43.763  49.114  61.301  0.00  0.00           H  
ATOM   3665  CB  LEU   227      42.405  48.371  62.807  0.00  0.00           C  
ATOM   3666  HB2 LEU   227      41.623  48.733  62.141  0.00  0.00           H  
ATOM   3667  HB3 LEU   227      42.123  47.394  63.199  0.00  0.00           H  
ATOM   3668  CG  LEU   227      42.584  49.365  63.980  0.00  0.00           C  
ATOM   3669  HG  LEU   227      43.415  49.014  64.592  0.00  0.00           H  
ATOM   3670  CD1 LEU   227      42.868  50.795  63.505  0.00  0.00           C  
ATOM   3671 HD11 LEU   227      42.037  51.147  62.894  0.00  0.00           H  
ATOM   3672 HD12 LEU   227      42.984  51.449  64.370  0.00  0.00           H  
ATOM   3673 HD13 LEU   227      43.784  50.807  62.914  0.00  0.00           H  
ATOM   3674  CD2 LEU   227      41.355  49.340  64.898  0.00  0.00           C  
ATOM   3675 HD21 LEU   227      41.223  48.336  65.301  0.00  0.00           H  
ATOM   3676 HD22 LEU   227      41.498  50.044  65.717  0.00  0.00           H  
ATOM   3677 HD23 LEU   227      40.469  49.621  64.327  0.00  0.00           H  
ATOM   3678  C   LEU   227      44.898  47.913  62.597  0.00  0.00           C  
ATOM   3679  O   LEU   227      45.724  48.813  62.670  0.00  0.00           O  
ATOM   3680  N   GLU   228      45.100  46.687  63.107  0.00  0.00           N  
ATOM   3681  H   GLU   228      44.301  46.070  63.095  0.00  0.00           H  
ATOM   3682  CA  GLU   228      46.319  46.230  63.778  0.00  0.00           C  
ATOM   3683  HA  GLU   228      46.540  46.849  64.648  0.00  0.00           H  
ATOM   3684  CB  GLU   228      46.096  44.775  64.250  0.00  0.00           C  
ATOM   3685  HB2 GLU   228      45.355  44.831  65.048  0.00  0.00           H  
ATOM   3686  HB3 GLU   228      45.671  44.247  63.396  0.00  0.00           H  
ATOM   3687  CG  GLU   228      47.343  44.016  64.756  0.00  0.00           C  
ATOM   3688  HG2 GLU   228      48.068  43.991  63.943  0.00  0.00           H  
ATOM   3689  HG3 GLU   228      47.747  44.596  65.586  0.00  0.00           H  
ATOM   3690  CD  GLU   228      47.052  42.587  65.225  0.00  0.00           C  
ATOM   3691  OE1 GLU   228      45.891  42.139  65.096  0.00  0.00           O  
ATOM   3692  OE2 GLU   228      48.019  41.955  65.702  0.00  0.00           O  
ATOM   3693  C   GLU   228      47.589  46.398  62.920  0.00  0.00           C  
ATOM   3694  O   GLU   228      48.629  46.805  63.438  0.00  0.00           O  
ATOM   3695  N   MET   229      47.488  46.108  61.612  0.00  0.00           N  
ATOM   3696  H   MET   229      46.582  45.813  61.276  0.00  0.00           H  
ATOM   3697  CA  MET   229      48.592  46.177  60.657  0.00  0.00           C  
ATOM   3698  HA  MET   229      49.528  45.866  61.121  0.00  0.00           H  
ATOM   3699  CB  MET   229      48.278  45.221  59.488  0.00  0.00           C  
ATOM   3700  HB2 MET   229      47.254  45.416  59.170  0.00  0.00           H  
ATOM   3701  HB3 MET   229      48.962  45.462  58.674  0.00  0.00           H  
ATOM   3702  CG  MET   229      48.425  43.737  59.858  0.00  0.00           C  
ATOM   3703  HG2 MET   229      49.353  43.647  60.424  0.00  0.00           H  
ATOM   3704  HG3 MET   229      47.581  43.491  60.502  0.00  0.00           H  
ATOM   3705  SD  MET   229      48.465  42.580  58.457  0.00  0.00           S  
ATOM   3706  CE  MET   229      46.758  42.623  57.848  0.00  0.00           C  
ATOM   3707  HE1 MET   229      46.505  43.639  57.546  0.00  0.00           H  
ATOM   3708  HE2 MET   229      46.661  41.955  56.993  0.00  0.00           H  
ATOM   3709  HE3 MET   229      46.081  42.300  58.639  0.00  0.00           H  
ATOM   3710  C   MET   229      48.812  47.600  60.097  0.00  0.00           C  
ATOM   3711  O   MET   229      49.954  47.950  59.803  0.00  0.00           O  
ATOM   3712  N   LEU   230      47.756  48.429  59.973  0.00  0.00           N  
ATOM   3713  H   LEU   230      46.849  48.056  60.213  0.00  0.00           H  
ATOM   3714  CA  LEU   230      47.841  49.828  59.535  0.00  0.00           C  
ATOM   3715  HA  LEU   230      48.545  49.920  58.708  0.00  0.00           H  
ATOM   3716  CB  LEU   230      46.451  50.312  59.056  0.00  0.00           C  
ATOM   3717  HB2 LEU   230      45.733  49.796  59.694  0.00  0.00           H  
ATOM   3718  HB3 LEU   230      46.377  51.387  59.223  0.00  0.00           H  
ATOM   3719  CG  LEU   230      46.144  49.998  57.580  0.00  0.00           C  
ATOM   3720  HG  LEU   230      46.511  48.999  57.342  0.00  0.00           H  
ATOM   3721  CD1 LEU   230      44.635  50.059  57.331  0.00  0.00           C  
ATOM   3722 HD11 LEU   230      44.267  51.057  57.568  0.00  0.00           H  
ATOM   3723 HD12 LEU   230      44.429  49.835  56.285  0.00  0.00           H  
ATOM   3724 HD13 LEU   230      44.132  49.327  57.964  0.00  0.00           H  
ATOM   3725  CD2 LEU   230      46.868  50.965  56.628  0.00  0.00           C  
ATOM   3726 HD21 LEU   230      47.945  50.885  56.779  0.00  0.00           H  
ATOM   3727 HD22 LEU   230      46.625  50.710  55.596  0.00  0.00           H  
ATOM   3728 HD23 LEU   230      46.548  51.986  56.835  0.00  0.00           H  
ATOM   3729  C   LEU   230      48.285  50.762  60.674  0.00  0.00           C  
ATOM   3730  O   LEU   230      49.018  51.716  60.412  0.00  0.00           O  
ATOM   3731  N   ASP   231      47.859  50.486  61.919  0.00  0.00           N  
ATOM   3732  H   ASP   231      47.228  49.701  62.004  0.00  0.00           H  
ATOM   3733  CA  ASP   231      48.205  51.229  63.128  0.00  0.00           C  
ATOM   3734  HA  ASP   231      48.314  52.290  62.903  0.00  0.00           H  
ATOM   3735  CB  ASP   231      47.071  51.059  64.179  0.00  0.00           C  
ATOM   3736  HB2 ASP   231      46.124  51.274  63.685  0.00  0.00           H  
ATOM   3737  HB3 ASP   231      47.099  50.008  64.469  0.00  0.00           H  
ATOM   3738  CG  ASP   231      47.206  51.939  65.430  0.00  0.00           C  
ATOM   3739  OD1 ASP   231      47.865  52.998  65.338  0.00  0.00           O  
ATOM   3740  OD2 ASP   231      46.617  51.543  66.460  0.00  0.00           O  
ATOM   3741  C   ASP   231      49.542  50.703  63.674  0.00  0.00           C  
ATOM   3742  O   ASP   231      49.593  49.935  64.635  0.00  0.00           O  
ATOM   3743  N   ALA   232      50.631  51.131  63.026  0.00  0.00           N  
ATOM   3744  H   ALA   232      50.478  51.711  62.213  0.00  0.00           H  
ATOM   3745  CA  ALA   232      52.001  50.872  63.440  0.00  0.00           C  
ATOM   3746  HA  ALA   232      52.148  49.912  63.936  0.00  0.00           H  
ATOM   3747  CB  ALA   232      52.892  50.919  62.189  0.00  0.00           C  
ATOM   3748  HB1 ALA   232      52.763  51.878  61.687  0.00  0.00           H  
ATOM   3749  HB2 ALA   232      53.935  50.801  62.480  0.00  0.00           H  
ATOM   3750  HB3 ALA   232      52.611  50.113  61.511  0.00  0.00           H  
ATOM   3751  C   ALA   232      52.460  51.987  64.389  0.00  0.00           C  
ATOM   3752  O   ALA   232      52.071  53.147  64.236  0.00  0.00           O  
ATOM   3753  N   HIE   233      53.329  51.627  65.343  0.00  0.00           N  
ATOM   3754  H   HIE   233      53.475  50.638  65.484  0.00  0.00           H  
ATOM   3755  CA  HIE   233      54.053  52.565  66.203  0.00  0.00           C  
ATOM   3756  HA  HIE   233      53.434  53.432  66.433  0.00  0.00           H  
ATOM   3757  CB  HIE   233      54.413  51.848  67.529  0.00  0.00           C  
ATOM   3758  HB2 HIE   233      55.004  52.546  68.121  0.00  0.00           H  
ATOM   3759  HB3 HIE   233      53.498  51.601  68.067  0.00  0.00           H  
ATOM   3760  CG  HIE   233      55.218  50.571  67.435  0.00  0.00           C  
ATOM   3761  ND1 HIE   233      56.546  50.537  66.992  0.00  0.00           N  
ATOM   3762  CE1 HIE   233      56.900  49.262  67.064  0.00  0.00           C  
ATOM   3763  HE1 HIE   233      57.915  49.029  66.743  0.00  0.00           H  
ATOM   3764  NE2 HIE   233      55.926  48.478  67.527  0.00  0.00           N  
ATOM   3765  HE2 HIE   233      55.952  47.480  67.680  0.00  0.00           H  
ATOM   3766  CD2 HIE   233      54.834  49.290  67.772  0.00  0.00           C  
ATOM   3767  HD2 HIE   233      53.910  48.859  68.158  0.00  0.00           H  
ATOM   3768  C   HIE   233      55.330  53.061  65.491  0.00  0.00           C  
ATOM   3769  O   HIE   233      55.649  52.631  64.380  0.00  0.00           O  
ATOM   3770  N   ARG   234      56.067  53.963  66.155  0.00  0.00           N  
ATOM   3771  H   ARG   234      55.657  54.309  67.011  0.00  0.00           H  
ATOM   3772  CA  ARG   234      57.288  54.604  65.662  0.00  0.00           C  
ATOM   3773  HA  ARG   234      57.663  54.070  64.789  0.00  0.00           H  
ATOM   3774  CB  ARG   234      56.992  56.066  65.258  0.00  0.00           C  
ATOM   3775  HB2 ARG   234      57.924  56.477  64.868  0.00  0.00           H  
ATOM   3776  HB3 ARG   234      56.252  56.026  64.459  0.00  0.00           H  
ATOM   3777  CG  ARG   234      56.471  56.967  66.397  0.00  0.00           C  
ATOM   3778  HG2 ARG   234      55.541  56.535  66.769  0.00  0.00           H  
ATOM   3779  HG3 ARG   234      57.215  56.966  67.193  0.00  0.00           H  
ATOM   3780  CD  ARG   234      56.216  58.409  65.939  0.00  0.00           C  
ATOM   3781  HD2 ARG   234      56.078  59.048  66.811  0.00  0.00           H  
ATOM   3782  HD3 ARG   234      57.070  58.762  65.361  0.00  0.00           H  
ATOM   3783  NE  ARG   234      55.013  58.491  65.099  0.00  0.00           N  
ATOM   3784  HE  ARG   234      54.697  57.615  64.709  0.00  0.00           H  
ATOM   3785  CZ  ARG   234      54.320  59.606  64.816  0.00  0.00           C  
ATOM   3786  NH1 ARG   234      54.682  60.799  65.311  0.00  0.00           N  
ATOM   3787 HH11 ARG   234      55.492  60.869  65.910  0.00  0.00           H  
ATOM   3788 HH12 ARG   234      54.142  61.622  65.083  0.00  0.00           H  
ATOM   3789  NH2 ARG   234      53.245  59.523  64.023  0.00  0.00           N  
ATOM   3790 HH21 ARG   234      52.969  58.628  63.646  0.00  0.00           H  
ATOM   3791 HH22 ARG   234      52.717  60.355  63.804  0.00  0.00           H  
ATOM   3792  C   ARG   234      58.454  54.414  66.645  0.00  0.00           C  
ATOM   3793  O   ARG   234      59.200  55.353  66.921  0.00  0.00           O  
ATOM   3794  N   LEU   235      58.603  53.189  67.172  0.00  0.00           N  
ATOM   3795  H   LEU   235      57.949  52.481  66.870  0.00  0.00           H  
ATOM   3796  CA  LEU   235      59.653  52.804  68.112  0.00  0.00           C  
ATOM   3797  HA  LEU   235      59.993  53.671  68.678  0.00  0.00           H  
ATOM   3798  CB  LEU   235      59.092  51.758  69.101  0.00  0.00           C  
ATOM   3799  HB2 LEU   235      58.835  50.918  68.455  0.00  0.00           H  
ATOM   3800  HB3 LEU   235      59.865  51.450  69.805  0.00  0.00           H  
ATOM   3801  CG  LEU   235      57.835  52.212  69.881  0.00  0.00           C  
ATOM   3802  HG  LEU   235      57.074  52.530  69.167  0.00  0.00           H  
ATOM   3803  CD1 LEU   235      57.283  51.067  70.740  0.00  0.00           C  
ATOM   3804 HD11 LEU   235      58.043  50.748  71.453  0.00  0.00           H  
ATOM   3805 HD12 LEU   235      56.399  51.410  71.278  0.00  0.00           H  
ATOM   3806 HD13 LEU   235      57.013  50.228  70.098  0.00  0.00           H  
ATOM   3807  CD2 LEU   235      58.092  53.462  70.740  0.00  0.00           C  
ATOM   3808 HD21 LEU   235      58.404  54.286  70.099  0.00  0.00           H  
ATOM   3809 HD22 LEU   235      57.176  53.737  71.264  0.00  0.00           H  
ATOM   3810 HD23 LEU   235      58.877  53.250  71.466  0.00  0.00           H  
ATOM   3811  C   LEU   235      60.809  52.167  67.336  0.00  0.00           C  
ATOM   3812  O   LEU   235      61.994  52.403  67.563  0.00  0.00           O  
ATOM   3813  OXT LEU   235      60.587  51.412  66.392  0.00  0.00           O  
TER    3814      LEU   235
HETATM 3815  O1  UNK   236      46.028  36.961  44.980  0.00  0.00           O  
HETATM 3816  C2  UNK   236      44.991  36.104  45.175  0.00  0.00           C  
HETATM 3817  C3  UNK   236      43.802  36.293  44.454  0.00  0.00           C  
HETATM 3818  C4  UNK   236      42.711  35.441  44.667  0.00  0.00           C  
HETATM 3819  C5  UNK   236      42.812  34.367  45.581  0.00  0.00           C  
HETATM 3820  C6  UNK   236      41.645  33.415  45.776  0.00  0.00           C  
HETATM 3821  O7  UNK   236      40.632  33.706  44.828  0.00  0.00           O  
HETATM 3822  C8  UNK   236      39.515  32.927  44.867  0.00  0.00           C  
HETATM 3823  C9  UNK   236      38.805  32.764  43.665  0.00  0.00           C  
HETATM 3824  C10 UNK   236      37.630  32.002  43.643  0.00  0.00           C  
HETATM 3825  C11 UNK   236      37.140  31.433  44.831  0.00  0.00           C  
HETATM 3826  O12 UNK   236      35.970  30.739  44.792  0.00  0.00           O  
HETATM 3827  C13 UNK   236      37.848  31.591  46.040  0.00  0.00           C  
HETATM 3828  C14 UNK   236      39.051  32.332  46.064  0.00  0.00           C  
HETATM 3829  C15 UNK   236      39.816  32.531  47.371  0.00  0.00           C  
HETATM 3830  C16 UNK   236      38.956  33.211  48.455  0.00  0.00           C  
HETATM 3831  C17 UNK   236      39.719  34.462  48.904  0.00  0.00           C  
HETATM 3832  C18 UNK   236      38.823  35.641  49.327  0.00  0.00           C  
HETATM 3833  F19 UNK   236      38.035  36.031  48.326  0.00  0.00           F  
HETATM 3834  F20 UNK   236      38.064  35.279  50.360  0.00  0.00           F  
HETATM 3835  F21 UNK   236      39.585  36.669  49.702  0.00  0.00           F  
HETATM 3836  C22 UNK   236      40.648  34.793  47.737  0.00  0.00           C  
HETATM 3837  C23 UNK   236      41.071  33.418  47.209  0.00  0.00           C  
HETATM 3838  C24 UNK   236      44.015  34.167  46.287  0.00  0.00           C  
HETATM 3839  C25 UNK   236      45.100  35.041  46.093  0.00  0.00           C  
HETATM 3840  H26 UNK   236      46.782  36.761  45.512  0.00  0.00           H  
HETATM 3841  H27 UNK   236      43.728  37.093  43.733  0.00  0.00           H  
HETATM 3842  H28 UNK   236      41.789  35.608  44.127  0.00  0.00           H  
HETATM 3843  H29 UNK   236      42.023  32.410  45.575  0.00  0.00           H  
HETATM 3844  H30 UNK   236      39.175  33.217  42.757  0.00  0.00           H  
HETATM 3845  H31 UNK   236      37.103  31.850  42.712  0.00  0.00           H  
HETATM 3846  H32 UNK   236      35.713  30.394  45.633  0.00  0.00           H  
HETATM 3847  H33 UNK   236      37.464  31.160  46.952  0.00  0.00           H  
HETATM 3848  H34 UNK   236      40.129  31.547  47.718  0.00  0.00           H  
HETATM 3849  H35 UNK   236      38.001  33.523  48.029  0.00  0.00           H  
HETATM 3850  H36 UNK   236      38.730  32.543  49.287  0.00  0.00           H  
HETATM 3851  H37 UNK   236      40.349  34.186  49.750  0.00  0.00           H  
HETATM 3852  H38 UNK   236      40.102  35.339  46.967  0.00  0.00           H  
HETATM 3853  H39 UNK   236      41.497  35.405  48.043  0.00  0.00           H  
HETATM 3854  H40 UNK   236      41.840  33.028  47.877  0.00  0.00           H  
HETATM 3855  H41 UNK   236      44.113  33.342  46.977  0.00  0.00           H  
HETATM 3856  H42 UNK   236      46.015  34.891  46.649  0.00  0.00           H  
HETATM 3857 Na+  Na+   237      39.283   9.237  19.831  0.00  0.00          NA  
HETATM 3858 Na+  Na+   238      17.865  25.450  46.486  0.00  0.00          NA  
HETATM 3859 Na+  Na+   239      78.303  80.128  48.008  0.00  0.00          NA  
HETATM 3860 Na+  Na+   240      72.790  47.316  29.275  0.00  0.00          NA  
HETATM 3861 Na+  Na+   241      40.406  10.084  69.792  0.00  0.00          NA  
HETATM 3862 Na+  Na+   242      55.786  59.505   7.451  0.00  0.00          NA  
HETATM 3863 Na+  Na+   243      61.957  66.576  77.836  0.00  0.00          NA  
HETATM 3864 Na+  Na+   244      31.816  35.604  29.323  0.00  0.00          NA  
HETATM 3865 Na+  Na+   245      29.311  14.251  32.416  0.00  0.00          NA  
HETATM 3866 Na+  Na+   246      68.045  45.244  58.699  0.00  0.00          NA  
HETATM 3867 Na+  Na+   247      29.028  46.236  27.529  0.00  0.00          NA  
HETATM 3868 Na+  Na+   248      74.188  62.999  46.486  0.00  0.00          NA  
HETATM 3869 Na+  Na+   249      19.237  61.404  36.339  0.00  0.00          NA  
HETATM 3870 Na+  Na+   250      28.565  16.203  65.746  0.00  0.00          NA  
HETATM 3871 Na+  Na+   251      25.066  60.829  29.032  0.00  0.00          NA  
HETATM 3872 Na+  Na+   252       8.697  74.909  22.473  0.00  0.00          NA  
HETATM 3873 Na+  Na+   253      35.386  74.457  68.607  0.00  0.00          NA  
HETATM 3874 Na+  Na+   254      25.987  63.728  81.607  0.00  0.00          NA  
HETATM 3875 Na+  Na+   255      59.529  42.579  29.234  0.00  0.00          NA  
HETATM 3876 Na+  Na+   256      77.499  10.476  67.120  0.00  0.00          NA  
HETATM 3877 Na+  Na+   257      51.503  55.002  79.515  0.00  0.00          NA  
HETATM 3878 Na+  Na+   258      12.493  83.330  81.946  0.00  0.00          NA  
HETATM 3879 Na+  Na+   259      24.408  29.027  40.287  0.00  0.00          NA  
HETATM 3880 Na+  Na+   260      72.700  42.826  82.153  0.00  0.00          NA  
HETATM 3881 Cl-  Cl-   261      71.790  52.313  85.599  0.00  0.00          CL  
HETATM 3882 Cl-  Cl-   262      47.724  72.705  71.814  0.00  0.00          CL  
HETATM 3883 Cl-  Cl-   263      72.829  12.911  42.849  0.00  0.00          CL  
HETATM 3884 Cl-  Cl-   264      72.871  24.644  73.328  0.00  0.00          CL  
HETATM 3885 Cl-  Cl-   265       2.464  55.220  61.860  0.00  0.00          CL  
HETATM 3886 Cl-  Cl-   266      23.890  20.704  62.718  0.00  0.00          CL  
HETATM 3887 Cl-  Cl-   267      45.355  11.126  31.261  0.00  0.00          CL  
HETATM 3888 Cl-  Cl-   268      66.498  73.626  18.331  0.00  0.00          CL  
HETATM 3889 Cl-  Cl-   269      71.790  14.764  29.276  0.00  0.00          CL  
HETATM 3890 Cl-  Cl-   270      39.877  11.242  59.284  0.00  0.00          CL  
HETATM 3891 Cl-  Cl-   271      65.022  70.898  11.279  0.00  0.00          CL  
HETATM 3892 Cl-  Cl-   272       3.574  54.516  71.236  0.00  0.00          CL  
HETATM 3893 Cl-  Cl-   273      52.239  40.474  69.997  0.00  0.00          CL  
HETATM 3894 Cl-  Cl-   274      67.790  19.157  22.451  0.00  0.00          CL  
HETATM 3895 Cl-  Cl-   275       3.153  33.414  40.033  0.00  0.00          CL  
HETATM 3896 Cl-  Cl-   276      50.149  33.532   3.951  0.00  0.00          CL  
HETATM 3897  O   WAT   277      47.074  39.753  44.077  0.00  0.00           O  
HETATM 3898  H1  WAT   277      47.756  39.117  44.295  0.00  0.00           H  
HETATM 3899  H2  WAT   277      47.516  40.601  44.115  0.00  0.00           H  
HETATM 3900  O   WAT   278      55.277  35.099  51.880  0.00  0.00           O  
HETATM 3901  H1  WAT   278      55.959  34.463  52.098  0.00  0.00           H  
HETATM 3902  H2  WAT   278      55.720  35.947  51.918  0.00  0.00           H  
HETATM 3903  O   WAT   279      37.737  51.260  48.937  0.00  0.00           O  
HETATM 3904  H1  WAT   279      38.419  50.625  49.155  0.00  0.00           H  
HETATM 3905  H2  WAT   279      38.179  52.109  48.975  0.00  0.00           H  
HETATM 3906  O   WAT   280      36.792  43.687  48.054  0.00  0.00           O  
HETATM 3907  H1  WAT   280      37.473  43.052  48.272  0.00  0.00           H  
HETATM 3908  H2  WAT   280      37.234  44.536  48.092  0.00  0.00           H  
HETATM 3909  O   WAT   281      47.073  42.659  44.354  0.00  0.00           O  
HETATM 3910  H1  WAT   281      47.755  42.023  44.572  0.00  0.00           H  
HETATM 3911  H2  WAT   281      47.516  43.507  44.392  0.00  0.00           H  
HETATM 3912  O   WAT   282      57.441  31.429  49.761  0.00  0.00           O  
HETATM 3913  H1  WAT   282      58.122  30.793  49.979  0.00  0.00           H  
HETATM 3914  H2  WAT   282      57.883  32.277  49.799  0.00  0.00           H  
HETATM 3915  O   WAT   283      49.565  28.927  50.327  0.00  0.00           O  
HETATM 3916  H1  WAT   283      50.246  28.292  50.545  0.00  0.00           H  
HETATM 3917  H2  WAT   283      50.007  29.776  50.365  0.00  0.00           H  
HETATM 3918  O   WAT   284      32.311  50.980  37.226  0.00  0.00           O  
HETATM 3919  H1  WAT   284      32.993  50.344  37.443  0.00  0.00           H  
HETATM 3920  H2  WAT   284      32.754  51.828  37.263  0.00  0.00           H  
HETATM 3921  O   WAT   285      54.603  47.911  48.567  0.00  0.00           O  
HETATM 3922  H1  WAT   285      55.285  47.276  48.784  0.00  0.00           H  
HETATM 3923  H2  WAT   285      55.045  48.760  48.605  0.00  0.00           H  
HETATM 3924  O   WAT   286      51.095  35.595  43.777  0.00  0.00           O  
HETATM 3925  H1  WAT   286      51.777  34.960  43.994  0.00  0.00           H  
HETATM 3926  H2  WAT   286      51.537  36.444  43.814  0.00  0.00           H  
HETATM 3927  O   WAT   287      31.244  52.295  48.940  0.00  0.00           O  
HETATM 3928  H1  WAT   287      31.925  51.659  49.157  0.00  0.00           H  
HETATM 3929  H2  WAT   287      31.686  53.143  48.978  0.00  0.00           H  
HETATM 3930  O   WAT   288      33.330  53.073  25.384  0.00  0.00           O  
HETATM 3931  H1  WAT   288      34.012  52.437  25.602  0.00  0.00           H  
HETATM 3932  H2  WAT   288      33.772  53.921  25.422  0.00  0.00           H  
HETATM 3933  O   WAT   289      39.182  53.494  21.934  0.00  0.00           O  
HETATM 3934  H1  WAT   289      39.864  52.858  22.152  0.00  0.00           H  
HETATM 3935  H2  WAT   289      39.625  54.342  21.972  0.00  0.00           H  
HETATM 3936  O   WAT   290      38.157  71.774  59.455  0.00  0.00           O  
HETATM 3937  H1  WAT   290      38.838  71.139  59.673  0.00  0.00           H  
HETATM 3938  H2  WAT   290      38.599  72.623  59.493  0.00  0.00           H  
HETATM 3939  O   WAT   291      48.315  45.640  45.602  0.00  0.00           O  
HETATM 3940  H1  WAT   291      48.997  45.004  45.819  0.00  0.00           H  
HETATM 3941  H2  WAT   291      48.757  46.488  45.639  0.00  0.00           H  
HETATM 3942  O   WAT   292      43.672  33.630  31.895  0.00  0.00           O  
HETATM 3943  H1  WAT   292      44.354  32.994  32.113  0.00  0.00           H  
HETATM 3944  H2  WAT   292      44.114  34.478  31.933  0.00  0.00           H  
HETATM 3945  O   WAT   293      37.073  61.324  37.809  0.00  0.00           O  
HETATM 3946  H1  WAT   293      37.755  60.689  38.026  0.00  0.00           H  
HETATM 3947  H2  WAT   293      37.515  62.173  37.846  0.00  0.00           H  
HETATM 3948  O   WAT   294      42.363  66.897  41.319  0.00  0.00           O  
HETATM 3949  H1  WAT   294      43.045  66.261  41.537  0.00  0.00           H  
HETATM 3950  H2  WAT   294      42.805  67.745  41.357  0.00  0.00           H  
HETATM 3951  O   WAT   295      48.963  43.023  42.028  0.00  0.00           O  
HETATM 3952  H1  WAT   295      49.645  42.388  42.245  0.00  0.00           H  
HETATM 3953  H2  WAT   295      49.405  43.872  42.066  0.00  0.00           H  
HETATM 3954  O   WAT   296      52.756  46.624  30.122  0.00  0.00           O  
HETATM 3955  H1  WAT   296      53.437  45.988  30.340  0.00  0.00           H  
HETATM 3956  H2  WAT   296      53.198  47.472  30.160  0.00  0.00           H  
HETATM 3957  O   WAT   297      48.412  57.802  58.212  0.00  0.00           O  
HETATM 3958  H1  WAT   297      49.094  57.166  58.429  0.00  0.00           H  
HETATM 3959  H2  WAT   297      48.855  58.650  58.249  0.00  0.00           H  
HETATM 3960  O   WAT   298      38.546  58.684  16.398  0.00  0.00           O  
HETATM 3961  H1  WAT   298      39.228  58.048  16.616  0.00  0.00           H  
HETATM 3962  H2  WAT   298      38.988  59.532  16.436  0.00  0.00           H  
HETATM 3963  O   WAT   299      34.650  46.917  29.161  0.00  0.00           O  
HETATM 3964  H1  WAT   299      35.332  46.281  29.378  0.00  0.00           H  
HETATM 3965  H2  WAT   299      35.093  47.765  29.199  0.00  0.00           H  
HETATM 3966  O   WAT   300      35.495  50.622  42.669  0.00  0.00           O  
HETATM 3967  H1  WAT   300      36.177  49.986  42.887  0.00  0.00           H  
HETATM 3968  H2  WAT   300      35.937  51.470  42.707  0.00  0.00           H  
HETATM 3969  O   WAT   301      52.717  32.633  27.636  0.00  0.00           O  
HETATM 3970  H1  WAT   301      53.399  31.997  27.854  0.00  0.00           H  
HETATM 3971  H2  WAT   301      53.159  33.481  27.674  0.00  0.00           H  
HETATM 3972  O   WAT   302      49.538  42.388  47.834  0.00  0.00           O  
HETATM 3973  H1  WAT   302      50.219  41.752  48.052  0.00  0.00           H  
HETATM 3974  H2  WAT   302      49.980  43.236  47.872  0.00  0.00           H  
HETATM 3975  O   WAT   303      29.305  32.534  45.243  0.00  0.00           O  
HETATM 3976  H1  WAT   303      29.986  31.898  45.460  0.00  0.00           H  
HETATM 3977  H2  WAT   303      29.747  33.382  45.280  0.00  0.00           H  
HETATM 3978  O   WAT   304      33.089  42.986  47.946  0.00  0.00           O  
HETATM 3979  H1  WAT   304      33.771  42.350  48.163  0.00  0.00           H  
HETATM 3980  H2  WAT   304      33.531  43.834  47.983  0.00  0.00           H  
HETATM 3981  O   WAT   305      84.179  80.724  79.726  0.00  0.00           O  
HETATM 3982  H1  WAT   305      84.098  79.810  79.456  0.00  0.00           H  
HETATM 3983  H2  WAT   305      83.765  81.221  79.020  0.00  0.00           H  
HETATM 3984  O   WAT   306      82.310  82.502  81.607  0.00  0.00           O  
HETATM 3985  H1  WAT   306      81.535  82.022  81.897  0.00  0.00           H  
HETATM 3986  H2  WAT   306      82.962  81.823  81.433  0.00  0.00           H  
HETATM 3987  O   WAT   307      76.327  82.814  82.485  0.00  0.00           O  
HETATM 3988  H1  WAT   307      75.496  82.559  82.885  0.00  0.00           H  
HETATM 3989  H2  WAT   307      76.935  82.885  83.221  0.00  0.00           H  
HETATM 3990  O   WAT   308      74.736  77.775  76.269  0.00  0.00           O  
HETATM 3991  H1  WAT   308      73.848  78.116  76.167  0.00  0.00           H  
HETATM 3992  H2  WAT   308      75.020  77.575  75.377  0.00  0.00           H  
HETATM 3993  O   WAT   309      72.700  80.375  82.153  0.00  0.00           O  
HETATM 3994  H1  WAT   309      73.271  79.607  82.153  0.00  0.00           H  
HETATM 3995  H2  WAT   309      72.700  80.674  81.244  0.00  0.00           H  
HETATM 3996  O   WAT   310      81.751  85.178  81.614  0.00  0.00           O  
HETATM 3997  H1  WAT   310      81.682  84.237  81.453  0.00  0.00           H  
HETATM 3998  H2  WAT   310      82.513  85.268  82.187  0.00  0.00           H  
HETATM 3999  O   WAT   311      73.942  75.784  83.940  0.00  0.00           O  
HETATM 4000  H1  WAT   311      73.762  74.886  84.220  0.00  0.00           H  
HETATM 4001  H2  WAT   311      73.540  76.331  84.615  0.00  0.00           H  
HETATM 4002  O   WAT   312      82.782  77.985  81.841  0.00  0.00           O  
HETATM 4003  H1  WAT   312      83.158  77.112  81.729  0.00  0.00           H  
HETATM 4004  H2  WAT   312      82.684  78.321  80.950  0.00  0.00           H  
HETATM 4005  O   WAT   313      76.912  76.358  77.303  0.00  0.00           O  
HETATM 4006  H1  WAT   313      77.019  77.258  77.610  0.00  0.00           H  
HETATM 4007  H2  WAT   313      76.002  76.309  77.012  0.00  0.00           H  
HETATM 4008  O   WAT   314      74.561  78.280  82.548  0.00  0.00           O  
HETATM 4009  H1  WAT   314      75.242  78.543  83.167  0.00  0.00           H  
HETATM 4010  H2  WAT   314      74.246  77.440  82.882  0.00  0.00           H  
HETATM 4011  O   WAT   315      78.753  79.326  81.635  0.00  0.00           O  
HETATM 4012  H1  WAT   315      79.261  79.824  82.276  0.00  0.00           H  
HETATM 4013  H2  WAT   315      79.284  78.550  81.459  0.00  0.00           H  
HETATM 4014  O   WAT   316      77.037  73.966  85.902  0.00  0.00           O  
HETATM 4015  H1  WAT   316      77.039  74.483  85.096  0.00  0.00           H  
HETATM 4016  H2  WAT   316      76.207  73.489  85.879  0.00  0.00           H  
HETATM 4017  O   WAT   317      83.424  84.078  77.401  0.00  0.00           O  
HETATM 4018  H1  WAT   317      82.806  84.543  76.837  0.00  0.00           H  
HETATM 4019  H2  WAT   317      83.936  84.771  77.818  0.00  0.00           H  
HETATM 4020  O   WAT   318      78.287  83.606  84.079  0.00  0.00           O  
HETATM 4021  H1  WAT   318      77.954  84.233  84.721  0.00  0.00           H  
HETATM 4022  H2  WAT   318      78.464  84.132  83.299  0.00  0.00           H  
HETATM 4023  O   WAT   319      76.718  75.677  83.909  0.00  0.00           O  
HETATM 4024  H1  WAT   319      77.060  76.521  83.614  0.00  0.00           H  
HETATM 4025  H2  WAT   319      75.780  75.826  84.025  0.00  0.00           H  
HETATM 4026  O   WAT   320      77.499  85.574  85.894  0.00  0.00           O  
HETATM 4027  H1  WAT   320      78.116  86.249  85.613  0.00  0.00           H  
HETATM 4028  H2  WAT   320      76.638  85.983  85.803  0.00  0.00           H  
HETATM 4029  O   WAT   321      72.792  84.764  74.775  0.00  0.00           O  
HETATM 4030  H1  WAT   321      72.415  85.252  74.043  0.00  0.00           H  
HETATM 4031  H2  WAT   321      73.050  85.436  75.405  0.00  0.00           H  
HETATM 4032  O   WAT   322      80.401  73.165  80.233  0.00  0.00           O  
HETATM 4033  H1  WAT   322      80.709  72.610  79.517  0.00  0.00           H  
HETATM 4034  H2  WAT   322      79.471  73.300  80.051  0.00  0.00           H  
HETATM 4035  O   WAT   323      85.351  83.785  83.852  0.00  0.00           O  
HETATM 4036  H1  WAT   323      85.768  83.571  83.018  0.00  0.00           H  
HETATM 4037  H2  WAT   323      86.075  84.042  84.423  0.00  0.00           H  
HETATM 4038  O   WAT   324      82.789  81.230  76.969  0.00  0.00           O  
HETATM 4039  H1  WAT   324      81.862  81.164  77.198  0.00  0.00           H  
HETATM 4040  H2  WAT   324      82.942  82.168  76.855  0.00  0.00           H  
HETATM 4041  O   WAT   325      82.776  77.502  73.966  0.00  0.00           O  
HETATM 4042  H1  WAT   325      81.836  77.663  74.051  0.00  0.00           H  
HETATM 4043  H2  WAT   325      83.094  78.221  73.420  0.00  0.00           H  
HETATM 4044  O   WAT   326      78.395  81.757  79.751  0.00  0.00           O  
HETATM 4045  H1  WAT   326      77.991  81.044  79.256  0.00  0.00           H  
HETATM 4046  H2  WAT   326      78.481  81.412  80.640  0.00  0.00           H  
HETATM 4047  O   WAT   327      78.863  85.444  81.915  0.00  0.00           O  
HETATM 4048  H1  WAT   327      78.566  84.838  81.236  0.00  0.00           H  
HETATM 4049  H2  WAT   327      79.813  85.481  81.804  0.00  0.00           H  
HETATM 4050  O   WAT   328      77.108  78.531  83.531  0.00  0.00           O  
HETATM 4051  H1  WAT   328      77.659  78.641  82.757  0.00  0.00           H  
HETATM 4052  H2  WAT   328      77.622  78.905  84.247  0.00  0.00           H  
HETATM 4053  O   WAT   329      84.995  82.031  74.480  0.00  0.00           O  
HETATM 4054  H1  WAT   329      85.435  81.193  74.334  0.00  0.00           H  
HETATM 4055  H2  WAT   329      85.708  82.664  74.567  0.00  0.00           H  
HETATM 4056  O   WAT   330      75.095  80.651  77.252  0.00  0.00           O  
HETATM 4057  H1  WAT   330      74.975  81.377  76.640  0.00  0.00           H  
HETATM 4058  H2  WAT   330      74.785  79.882  76.775  0.00  0.00           H  
HETATM 4059  O   WAT   331      72.734  83.823  83.059  0.00  0.00           O  
HETATM 4060  H1  WAT   331      72.812  83.958  82.114  0.00  0.00           H  
HETATM 4061  H2  WAT   331      73.348  83.114  83.252  0.00  0.00           H  
HETATM 4062  O   WAT   332      73.979  85.523  79.469  0.00  0.00           O  
HETATM 4063  H1  WAT   332      73.571  85.664  78.615  0.00  0.00           H  
HETATM 4064  H2  WAT   332      74.870  85.239  79.267  0.00  0.00           H  
HETATM 4065  O   WAT   333      77.562  73.995  80.634  0.00  0.00           O  
HETATM 4066  H1  WAT   333      77.118  74.776  80.303  0.00  0.00           H  
HETATM 4067  H2  WAT   333      78.120  74.318  81.341  0.00  0.00           H  
HETATM 4068  O   WAT   334      80.678  73.616  75.515  0.00  0.00           O  
HETATM 4069  H1  WAT   334      80.053  73.612  76.240  0.00  0.00           H  
HETATM 4070  H2  WAT   334      80.591  72.749  75.119  0.00  0.00           H  
HETATM 4071  O   WAT   335      79.599  74.540  82.493  0.00  0.00           O  
HETATM 4072  H1  WAT   335      79.896  75.446  82.412  0.00  0.00           H  
HETATM 4073  H2  WAT   335      80.148  74.051  81.879  0.00  0.00           H  
HETATM 4074  O   WAT   336      77.353  79.118  78.362  0.00  0.00           O  
HETATM 4075  H1  WAT   336      77.127  78.902  79.267  0.00  0.00           H  
HETATM 4076  H2  WAT   336      76.572  79.551  78.017  0.00  0.00           H  
HETATM 4077  O   WAT   337      84.583  79.124  76.962  0.00  0.00           O  
HETATM 4078  H1  WAT   337      83.984  79.848  76.778  0.00  0.00           H  
HETATM 4079  H2  WAT   337      85.131  79.062  76.179  0.00  0.00           H  
HETATM 4080  O   WAT   338      83.189  77.761  78.992  0.00  0.00           O  
HETATM 4081  H1  WAT   338      83.582  78.078  78.179  0.00  0.00           H  
HETATM 4082  H2  WAT   338      83.551  76.882  79.106  0.00  0.00           H  
HETATM 4083  O   WAT   339      72.226  74.351  81.215  0.00  0.00           O  
HETATM 4084  H1  WAT   339      71.937  74.921  81.927  0.00  0.00           H  
HETATM 4085  H2  WAT   339      72.970  73.871  81.578  0.00  0.00           H  
HETATM 4086  O   WAT   340      72.413  78.293  72.425  0.00  0.00           O  
HETATM 4087  H1  WAT   340      72.330  79.236  72.567  0.00  0.00           H  
HETATM 4088  H2  WAT   340      72.061  78.150  71.546  0.00  0.00           H  
HETATM 4089  O   WAT   341      83.775  80.351  83.087  0.00  0.00           O  
HETATM 4090  H1  WAT   341      83.043  80.860  83.436  0.00  0.00           H  
HETATM 4091  H2  WAT   341      83.377  79.534  82.786  0.00  0.00           H  
HETATM 4092  O   WAT   342      80.213  77.027  81.492  0.00  0.00           O  
HETATM 4093  H1  WAT   342      80.216  76.586  80.643  0.00  0.00           H  
HETATM 4094  H2  WAT   342      81.108  77.349  81.599  0.00  0.00           H  
HETATM 4095  O   WAT   343      76.063  76.909  80.452  0.00  0.00           O  
HETATM 4096  H1  WAT   343      75.723  77.387  81.208  0.00  0.00           H  
HETATM 4097  H2  WAT   343      75.301  76.456  80.092  0.00  0.00           H  
HETATM 4098  O   WAT   344      80.275  78.028  74.483  0.00  0.00           O  
HETATM 4099  H1  WAT   344      80.396  77.987  75.431  0.00  0.00           H  
HETATM 4100  H2  WAT   344      79.889  78.890  74.328  0.00  0.00           H  
HETATM 4101  O   WAT   345      84.237  75.805  82.499  0.00  0.00           O  
HETATM 4102  H1  WAT   345      84.255  76.256  83.343  0.00  0.00           H  
HETATM 4103  H2  WAT   345      83.989  74.905  82.713  0.00  0.00           H  
HETATM 4104  O   WAT   346      79.287  80.338  73.881  0.00  0.00           O  
HETATM 4105  H1  WAT   346      78.718  79.890  73.255  0.00  0.00           H  
HETATM 4106  H2  WAT   346      79.996  80.697  73.348  0.00  0.00           H  
HETATM 4107  O   WAT   347      80.513  81.087  83.239  0.00  0.00           O  
HETATM 4108  H1  WAT   347      80.880  80.613  83.985  0.00  0.00           H  
HETATM 4109  H2  WAT   347      80.324  81.961  83.580  0.00  0.00           H  
HETATM 4110  O   WAT   348      73.377  75.831  79.368  0.00  0.00           O  
HETATM 4111  H1  WAT   348      73.092  75.467  80.206  0.00  0.00           H  
HETATM 4112  H2  WAT   348      73.315  75.099  78.754  0.00  0.00           H  
HETATM 4113  O   WAT   349      78.303  80.128  85.557  0.00  0.00           O  
HETATM 4114  H1  WAT   349      77.999  81.007  85.782  0.00  0.00           H  
HETATM 4115  H2  WAT   349      79.258  80.188  85.593  0.00  0.00           H  
HETATM 4116  O   WAT   350      76.832  84.334  76.154  0.00  0.00           O  
HETATM 4117  H1  WAT   350      76.058  83.794  75.994  0.00  0.00           H  
HETATM 4118  H2  WAT   350      77.561  83.815  75.816  0.00  0.00           H  
HETATM 4119  O   WAT   351      83.051  74.724  76.089  0.00  0.00           O  
HETATM 4120  H1  WAT   351      82.238  74.226  76.014  0.00  0.00           H  
HETATM 4121  H2  WAT   351      82.858  75.564  75.673  0.00  0.00           H  
HETATM 4122  O   WAT   352      76.875  84.002  79.792  0.00  0.00           O  
HETATM 4123  H1  WAT   352      77.393  83.199  79.737  0.00  0.00           H  
HETATM 4124  H2  WAT   352      76.424  83.940  80.633  0.00  0.00           H  
HETATM 4125  O   WAT   353      81.762  85.269  75.064  0.00  0.00           O  
HETATM 4126  H1  WAT   353      82.104  86.013  74.569  0.00  0.00           H  
HETATM 4127  H2  WAT   353      80.933  85.582  75.427  0.00  0.00           H  
HETATM 4128  O   WAT   354      84.645  84.590  80.429  0.00  0.00           O  
HETATM 4129  H1  WAT   354      84.997  83.993  79.769  0.00  0.00           H  
HETATM 4130  H2  WAT   354      83.761  84.265  80.600  0.00  0.00           H  
HETATM 4131  O   WAT   355      80.731  85.350  77.836  0.00  0.00           O  
HETATM 4132  H1  WAT   355      81.418  85.897  78.217  0.00  0.00           H  
HETATM 4133  H2  WAT   355      79.945  85.894  77.871  0.00  0.00           H  
HETATM 4134  O   WAT   356      72.871  80.967  73.328  0.00  0.00           O  
HETATM 4135  H1  WAT   356      73.740  81.250  73.611  0.00  0.00           H  
HETATM 4136  H2  WAT   356      72.380  81.781  73.213  0.00  0.00           H  
HETATM 4137  O   WAT   357      80.034  82.355  77.449  0.00  0.00           O  
HETATM 4138  H1  WAT   357      80.490  83.165  77.675  0.00  0.00           H  
HETATM 4139  H2  WAT   357      79.683  82.037  78.280  0.00  0.00           H  
HETATM 4140  O   WAT   358      75.935  72.698  77.921  0.00  0.00           O  
HETATM 4141  H1  WAT   358      75.807  72.690  78.869  0.00  0.00           H  
HETATM 4142  H2  WAT   358      75.111  73.037  77.570  0.00  0.00           H  
HETATM 4143  O   WAT   359      74.855  82.785  75.456  0.00  0.00           O  
HETATM 4144  H1  WAT   359      74.248  83.524  75.465  0.00  0.00           H  
HETATM 4145  H2  WAT   359      75.330  82.875  74.630  0.00  0.00           H  
HETATM 4146  O   WAT   360      84.428  76.950  85.132  0.00  0.00           O  
HETATM 4147  H1  WAT   360      84.797  76.129  85.460  0.00  0.00           H  
HETATM 4148  H2  WAT   360      83.568  77.010  85.547  0.00  0.00           H  
HETATM 4149  O   WAT   361      79.763  78.184  77.356  0.00  0.00           O  
HETATM 4150  H1  WAT   361      79.055  78.653  77.798  0.00  0.00           H  
HETATM 4151  H2  WAT   361      80.047  77.526  77.991  0.00  0.00           H  
HETATM 4152  O   WAT   362      81.389  79.604  85.355  0.00  0.00           O  
HETATM 4153  H1  WAT   362      81.887  80.078  86.021  0.00  0.00           H  
HETATM 4154  H2  WAT   362      81.531  78.680  85.562  0.00  0.00           H  
HETATM 4155  O   WAT   363      83.795  74.909  78.796  0.00  0.00           O  
HETATM 4156  H1  WAT   363      83.671  74.928  77.847  0.00  0.00           H  
HETATM 4157  H2  WAT   363      84.743  74.957  78.916  0.00  0.00           H  
HETATM 4158  O   WAT   364      77.967  76.492  74.731  0.00  0.00           O  
HETATM 4159  H1  WAT   364      78.816  76.930  74.665  0.00  0.00           H  
HETATM 4160  H2  WAT   364      77.600  76.805  75.558  0.00  0.00           H  
HETATM 4161  O   WAT   365      76.866  82.746  73.205  0.00  0.00           O  
HETATM 4162  H1  WAT   365      77.632  82.634  73.767  0.00  0.00           H  
HETATM 4163  H2  WAT   365      76.943  82.050  72.552  0.00  0.00           H  
HETATM 4164  O   WAT   366      75.560  80.178  73.888  0.00  0.00           O  
HETATM 4165  H1  WAT   366      75.641  79.231  74.000  0.00  0.00           H  
HETATM 4166  H2  WAT   366      76.452  80.509  73.994  0.00  0.00           H  
HETATM 4167  O   WAT   367      79.990  84.721  72.678  0.00  0.00           O  
HETATM 4168  H1  WAT   367      79.885  84.106  73.404  0.00  0.00           H  
HETATM 4169  H2  WAT   367      79.822  84.198  71.895  0.00  0.00           H  
HETATM 4170  O   WAT   368      83.230  83.783  73.283  0.00  0.00           O  
HETATM 4171  H1  WAT   368      82.681  84.230  73.927  0.00  0.00           H  
HETATM 4172  H2  WAT   368      83.852  83.278  73.806  0.00  0.00           H  
HETATM 4173  O   WAT   369      78.898  82.742  75.179  0.00  0.00           O  
HETATM 4174  H1  WAT   369      79.319  82.576  76.022  0.00  0.00           H  
HETATM 4175  H2  WAT   369      79.023  81.932  74.685  0.00  0.00           H  
HETATM 4176  O   WAT   370      81.410  81.766  72.427  0.00  0.00           O  
HETATM 4177  H1  WAT   370      81.931  81.051  72.061  0.00  0.00           H  
HETATM 4178  H2  WAT   370      82.057  82.405  72.727  0.00  0.00           H  
HETATM 4179  O   WAT   371      80.314  74.245  85.099  0.00  0.00           O  
HETATM 4180  H1  WAT   371      79.865  74.268  84.253  0.00  0.00           H  
HETATM 4181  H2  WAT   371      79.680  73.847  85.696  0.00  0.00           H  
HETATM 4182  O   WAT   372      80.720  83.141  85.720  0.00  0.00           O  
HETATM 4183  H1  WAT   372      81.138  83.984  85.547  0.00  0.00           H  
HETATM 4184  H2  WAT   372      79.801  83.278  85.491  0.00  0.00           H  
HETATM 4185  O   WAT   373      77.793  78.816  72.125  0.00  0.00           O  
HETATM 4186  H1  WAT   373      77.592  77.952  72.486  0.00  0.00           H  
HETATM 4187  H2  WAT   373      77.623  78.729  71.187  0.00  0.00           H  
HETATM 4188  O   WAT   374      85.272  73.626  74.654  0.00  0.00           O  
HETATM 4189  H1  WAT   374      85.553  72.783  75.010  0.00  0.00           H  
HETATM 4190  H2  WAT   374      84.499  73.859  75.167  0.00  0.00           H  
HETATM 4191  O   WAT   375      76.592  75.916  72.113  0.00  0.00           O  
HETATM 4192  H1  WAT   375      76.894  75.922  71.205  0.00  0.00           H  
HETATM 4193  H2  WAT   375      77.331  75.565  72.609  0.00  0.00           H  
HETATM 4194  O   WAT   376      79.810  74.859  73.098  0.00  0.00           O  
HETATM 4195  H1  WAT   376      79.462  74.181  72.519  0.00  0.00           H  
HETATM 4196  H2  WAT   376      80.012  74.398  73.913  0.00  0.00           H  
HETATM 4197  O   WAT   377      75.615  85.220  72.946  0.00  0.00           O  
HETATM 4198  H1  WAT   377      76.052  85.763  73.601  0.00  0.00           H  
HETATM 4199  H2  WAT   377      76.100  84.395  72.955  0.00  0.00           H  
HETATM 4200  O   WAT   378      73.151  81.388  79.495  0.00  0.00           O  
HETATM 4201  H1  WAT   378      72.496  81.119  78.851  0.00  0.00           H  
HETATM 4202  H2  WAT   378      73.989  81.278  79.045  0.00  0.00           H  
HETATM 4203  O   WAT   379      74.188  81.773  84.035  0.00  0.00           O  
HETATM 4204  H1  WAT   379      74.556  81.686  84.915  0.00  0.00           H  
HETATM 4205  H2  WAT   379      73.620  81.010  83.936  0.00  0.00           H  
HETATM 4206  O   WAT   380      72.365  78.598  75.437  0.00  0.00           O  
HETATM 4207  H1  WAT   380      71.461  78.861  75.262  0.00  0.00           H  
HETATM 4208  H2  WAT   380      72.849  78.869  74.657  0.00  0.00           H  
HETATM 4209  O   WAT   381      74.907  77.654  73.347  0.00  0.00           O  
HETATM 4210  H1  WAT   381      75.617  77.233  72.861  0.00  0.00           H  
HETATM 4211  H2  WAT   381      74.191  77.722  72.715  0.00  0.00           H  
HETATM 4212  O   WAT   382      74.555  73.708  72.387  0.00  0.00           O  
HETATM 4213  H1  WAT   382      75.278  74.249  72.705  0.00  0.00           H  
HETATM 4214  H2  WAT   382      74.827  73.435  71.511  0.00  0.00           H  
HETATM 4215  O   WAT   383      74.244  72.959  82.289  0.00  0.00           O  
HETATM 4216  H1  WAT   383      74.892  72.409  81.849  0.00  0.00           H  
HETATM 4217  H2  WAT   383      74.664  73.213  83.111  0.00  0.00           H  
HETATM 4218  O   WAT   384      73.997  73.114  85.032  0.00  0.00           O  
HETATM 4219  H1  WAT   384      73.649  73.571  85.798  0.00  0.00           H  
HETATM 4220  H2  WAT   384      73.666  72.220  85.114  0.00  0.00           H  
HETATM 4221  O   WAT   385      84.888  72.526  84.520  0.00  0.00           O  
HETATM 4222  H1  WAT   385      84.014  72.859  84.317  0.00  0.00           H  
HETATM 4223  H2  WAT   385      84.779  72.053  85.345  0.00  0.00           H  
HETATM 4224  O   WAT   386      82.635  73.443  83.459  0.00  0.00           O  
HETATM 4225  H1  WAT   386      81.853  73.917  83.739  0.00  0.00           H  
HETATM 4226  H2  WAT   386      82.342  72.538  83.350  0.00  0.00           H  
HETATM 4227  O   WAT   387      73.979  73.748  75.981  0.00  0.00           O  
HETATM 4228  H1  WAT   387      74.737  73.860  75.407  0.00  0.00           H  
HETATM 4229  H2  WAT   387      73.517  74.584  75.935  0.00  0.00           H  
HETATM 4230  O   WAT   388      80.521  75.861  78.971  0.00  0.00           O  
HETATM 4231  H1  WAT   388      79.708  75.487  78.630  0.00  0.00           H  
HETATM 4232  H2  WAT   388      81.025  75.106  79.273  0.00  0.00           H  
HETATM 4233  O   WAT   389      85.023  72.526  80.209  0.00  0.00           O  
HETATM 4234  H1  WAT   389      85.626  73.098  80.684  0.00  0.00           H  
HETATM 4235  H2  WAT   389      84.283  73.090  79.986  0.00  0.00           H  
HETATM 4236  O   WAT   390      76.352  74.274  74.521  0.00  0.00           O  
HETATM 4237  H1  WAT   390      76.881  73.487  74.392  0.00  0.00           H  
HETATM 4238  H2  WAT   390      76.985  74.953  74.754  0.00  0.00           H  
HETATM 4239  O   WAT   391      78.546  74.011  77.575  0.00  0.00           O  
HETATM 4240  H1  WAT   391      77.916  73.310  77.742  0.00  0.00           H  
HETATM 4241  H2  WAT   391      78.006  74.772  77.359  0.00  0.00           H  
HETATM 4242  O   WAT   392      84.179  80.724  60.952  0.00  0.00           O  
HETATM 4243  H1  WAT   392      84.098  79.810  60.681  0.00  0.00           H  
HETATM 4244  H2  WAT   392      83.765  81.221  60.246  0.00  0.00           H  
HETATM 4245  O   WAT   393      82.310  82.502  62.833  0.00  0.00           O  
HETATM 4246  H1  WAT   393      81.535  82.022  63.123  0.00  0.00           H  
HETATM 4247  H2  WAT   393      82.962  81.823  62.659  0.00  0.00           H  
HETATM 4248  O   WAT   394      76.327  82.814  63.711  0.00  0.00           O  
HETATM 4249  H1  WAT   394      75.496  82.559  64.110  0.00  0.00           H  
HETATM 4250  H2  WAT   394      76.935  82.885  64.446  0.00  0.00           H  
HETATM 4251  O   WAT   395      74.736  77.775  57.495  0.00  0.00           O  
HETATM 4252  H1  WAT   395      73.848  78.116  57.393  0.00  0.00           H  
HETATM 4253  H2  WAT   395      75.020  77.575  56.603  0.00  0.00           H  
HETATM 4254  O   WAT   396      72.700  80.375  63.379  0.00  0.00           O  
HETATM 4255  H1  WAT   396      73.271  79.607  63.379  0.00  0.00           H  
HETATM 4256  H2  WAT   396      72.700  80.674  62.469  0.00  0.00           H  
HETATM 4257  O   WAT   397      81.751  85.178  62.840  0.00  0.00           O  
HETATM 4258  H1  WAT   397      81.682  84.237  62.679  0.00  0.00           H  
HETATM 4259  H2  WAT   397      82.513  85.268  63.412  0.00  0.00           H  
HETATM 4260  O   WAT   398      73.942  75.784  65.166  0.00  0.00           O  
HETATM 4261  H1  WAT   398      73.762  74.886  65.446  0.00  0.00           H  
HETATM 4262  H2  WAT   398      73.540  76.331  65.840  0.00  0.00           H  
HETATM 4263  O   WAT   399      82.782  77.985  63.067  0.00  0.00           O  
HETATM 4264  H1  WAT   399      83.158  77.112  62.954  0.00  0.00           H  
HETATM 4265  H2  WAT   399      82.684  78.321  62.176  0.00  0.00           H  
HETATM 4266  O   WAT   400      76.912  76.358  58.529  0.00  0.00           O  
HETATM 4267  H1  WAT   400      77.019  77.258  58.835  0.00  0.00           H  
HETATM 4268  H2  WAT   400      76.002  76.309  58.238  0.00  0.00           H  
HETATM 4269  O   WAT   401      74.561  78.280  63.774  0.00  0.00           O  
HETATM 4270  H1  WAT   401      75.242  78.543  64.393  0.00  0.00           H  
HETATM 4271  H2  WAT   401      74.246  77.440  64.108  0.00  0.00           H  
HETATM 4272  O   WAT   402      78.753  79.326  62.861  0.00  0.00           O  
HETATM 4273  H1  WAT   402      79.261  79.824  63.502  0.00  0.00           H  
HETATM 4274  H2  WAT   402      79.284  78.550  62.685  0.00  0.00           H  
HETATM 4275  O   WAT   403      77.037  73.966  67.127  0.00  0.00           O  
HETATM 4276  H1  WAT   403      77.039  74.483  66.322  0.00  0.00           H  
HETATM 4277  H2  WAT   403      76.207  73.489  67.104  0.00  0.00           H  
HETATM 4278  O   WAT   404      83.424  84.078  58.626  0.00  0.00           O  
HETATM 4279  H1  WAT   404      82.806  84.543  58.063  0.00  0.00           H  
HETATM 4280  H2  WAT   404      83.936  84.771  59.043  0.00  0.00           H  
HETATM 4281  O   WAT   405      78.287  83.606  65.305  0.00  0.00           O  
HETATM 4282  H1  WAT   405      77.954  84.233  65.947  0.00  0.00           H  
HETATM 4283  H2  WAT   405      78.464  84.132  64.525  0.00  0.00           H  
HETATM 4284  O   WAT   406      76.718  75.677  65.135  0.00  0.00           O  
HETATM 4285  H1  WAT   406      77.060  76.521  64.840  0.00  0.00           H  
HETATM 4286  H2  WAT   406      75.780  75.826  65.251  0.00  0.00           H  
HETATM 4287  O   WAT   407      77.499  85.574  67.120  0.00  0.00           O  
HETATM 4288  H1  WAT   407      78.116  86.249  66.838  0.00  0.00           H  
HETATM 4289  H2  WAT   407      76.638  85.983  67.028  0.00  0.00           H  
HETATM 4290  O   WAT   408      72.792  84.764  56.000  0.00  0.00           O  
HETATM 4291  H1  WAT   408      72.415  85.252  55.269  0.00  0.00           H  
HETATM 4292  H2  WAT   408      73.050  85.436  56.631  0.00  0.00           H  
HETATM 4293  O   WAT   409      80.401  73.165  61.459  0.00  0.00           O  
HETATM 4294  H1  WAT   409      80.709  72.610  60.743  0.00  0.00           H  
HETATM 4295  H2  WAT   409      79.471  73.300  61.276  0.00  0.00           H  
HETATM 4296  O   WAT   410      85.351  83.785  65.078  0.00  0.00           O  
HETATM 4297  H1  WAT   410      85.768  83.571  64.243  0.00  0.00           H  
HETATM 4298  H2  WAT   410      86.075  84.042  65.649  0.00  0.00           H  
HETATM 4299  O   WAT   411      82.789  81.230  58.195  0.00  0.00           O  
HETATM 4300  H1  WAT   411      81.862  81.164  58.424  0.00  0.00           H  
HETATM 4301  H2  WAT   411      82.942  82.168  58.081  0.00  0.00           H  
HETATM 4302  O   WAT   412      82.776  77.502  55.192  0.00  0.00           O  
HETATM 4303  H1  WAT   412      81.836  77.663  55.277  0.00  0.00           H  
HETATM 4304  H2  WAT   412      83.094  78.221  54.645  0.00  0.00           H  
HETATM 4305  O   WAT   413      78.395  81.757  60.977  0.00  0.00           O  
HETATM 4306  H1  WAT   413      77.991  81.044  60.482  0.00  0.00           H  
HETATM 4307  H2  WAT   413      78.481  81.412  61.866  0.00  0.00           H  
HETATM 4308  O   WAT   414      78.863  85.444  63.141  0.00  0.00           O  
HETATM 4309  H1  WAT   414      78.566  84.838  62.462  0.00  0.00           H  
HETATM 4310  H2  WAT   414      79.813  85.481  63.030  0.00  0.00           H  
HETATM 4311  O   WAT   415      77.108  78.531  64.757  0.00  0.00           O  
HETATM 4312  H1  WAT   415      77.659  78.641  63.982  0.00  0.00           H  
HETATM 4313  H2  WAT   415      77.622  78.905  65.472  0.00  0.00           H  
HETATM 4314  O   WAT   416      77.955  85.182  69.792  0.00  0.00           O  
HETATM 4315  H1  WAT   416      77.058  85.406  70.039  0.00  0.00           H  
HETATM 4316  H2  WAT   416      77.980  85.305  68.843  0.00  0.00           H  
HETATM 4317  O   WAT   417      84.995  82.031  55.706  0.00  0.00           O  
HETATM 4318  H1  WAT   417      85.435  81.193  55.560  0.00  0.00           H  
HETATM 4319  H2  WAT   417      85.708  82.664  55.792  0.00  0.00           H  
HETATM 4320  O   WAT   418      76.782  82.053  68.367  0.00  0.00           O  
HETATM 4321  H1  WAT   418      76.643  82.925  68.736  0.00  0.00           H  
HETATM 4322  H2  WAT   418      75.900  81.710  68.222  0.00  0.00           H  
HETATM 4323  O   WAT   419      75.095  80.651  58.478  0.00  0.00           O  
HETATM 4324  H1  WAT   419      74.975  81.377  57.866  0.00  0.00           H  
HETATM 4325  H2  WAT   419      74.785  79.882  58.000  0.00  0.00           H  
HETATM 4326  O   WAT   420      72.734  83.823  64.284  0.00  0.00           O  
HETATM 4327  H1  WAT   420      72.812  83.958  63.340  0.00  0.00           H  
HETATM 4328  H2  WAT   420      73.348  83.114  64.477  0.00  0.00           H  
HETATM 4329  O   WAT   421      73.979  85.523  60.695  0.00  0.00           O  
HETATM 4330  H1  WAT   421      73.571  85.664  59.840  0.00  0.00           H  
HETATM 4331  H2  WAT   421      74.870  85.239  60.492  0.00  0.00           H  
HETATM 4332  O   WAT   422      72.790  84.864  66.824  0.00  0.00           O  
HETATM 4333  H1  WAT   422      72.953  84.395  66.006  0.00  0.00           H  
HETATM 4334  H2  WAT   422      73.255  84.357  67.489  0.00  0.00           H  
HETATM 4335  O   WAT   423      77.562  73.995  61.860  0.00  0.00           O  
HETATM 4336  H1  WAT   423      77.118  74.776  61.528  0.00  0.00           H  
HETATM 4337  H2  WAT   423      78.120  74.318  62.567  0.00  0.00           H  
HETATM 4338  O   WAT   424      81.849  76.862  67.464  0.00  0.00           O  
HETATM 4339  H1  WAT   424      81.387  77.070  68.276  0.00  0.00           H  
HETATM 4340  H2  WAT   424      81.446  76.048  67.161  0.00  0.00           H  
HETATM 4341  O   WAT   425      83.944  79.583  70.693  0.00  0.00           O  
HETATM 4342  H1  WAT   425      84.269  78.749  70.353  0.00  0.00           H  
HETATM 4343  H2  WAT   425      84.732  80.106  70.841  0.00  0.00           H  
HETATM 4344  O   WAT   426      80.678  73.616  56.741  0.00  0.00           O  
HETATM 4345  H1  WAT   426      80.053  73.612  57.466  0.00  0.00           H  
HETATM 4346  H2  WAT   426      80.591  72.749  56.344  0.00  0.00           H  
HETATM 4347  O   WAT   427      79.599  74.540  63.719  0.00  0.00           O  
HETATM 4348  H1  WAT   427      79.896  75.446  63.638  0.00  0.00           H  
HETATM 4349  H2  WAT   427      80.148  74.051  63.105  0.00  0.00           H  
HETATM 4350  O   WAT   428      77.353  79.118  59.588  0.00  0.00           O  
HETATM 4351  H1  WAT   428      77.127  78.902  60.493  0.00  0.00           H  
HETATM 4352  H2  WAT   428      76.572  79.551  59.243  0.00  0.00           H  
HETATM 4353  O   WAT   429      84.583  79.124  58.187  0.00  0.00           O  
HETATM 4354  H1  WAT   429      83.984  79.848  58.004  0.00  0.00           H  
HETATM 4355  H2  WAT   429      85.131  79.062  57.405  0.00  0.00           H  
HETATM 4356  O   WAT   430      79.793  80.017  70.254  0.00  0.00           O  
HETATM 4357  H1  WAT   430      79.697  79.076  70.104  0.00  0.00           H  
HETATM 4358  H2  WAT   430      80.636  80.238  69.859  0.00  0.00           H  
HETATM 4359  O   WAT   431      83.189  77.761  60.218  0.00  0.00           O  
HETATM 4360  H1  WAT   431      83.582  78.078  59.404  0.00  0.00           H  
HETATM 4361  H2  WAT   431      83.551  76.882  60.332  0.00  0.00           H  
HETATM 4362  O   WAT   432      74.924  76.428  68.408  0.00  0.00           O  
HETATM 4363  H1  WAT   432      74.530  77.276  68.615  0.00  0.00           H  
HETATM 4364  H2  WAT   432      74.236  75.791  68.598  0.00  0.00           H  
HETATM 4365  O   WAT   433      81.499  76.512  71.477  0.00  0.00           O  
HETATM 4366  H1  WAT   433      80.808  76.319  72.112  0.00  0.00           H  
HETATM 4367  H2  WAT   433      82.242  76.795  72.010  0.00  0.00           H  
HETATM 4368  O   WAT   434      72.226  74.351  62.441  0.00  0.00           O  
HETATM 4369  H1  WAT   434      71.937  74.921  63.153  0.00  0.00           H  
HETATM 4370  H2  WAT   434      72.970  73.871  62.804  0.00  0.00           H  
HETATM 4371  O   WAT   435      72.413  78.293  53.651  0.00  0.00           O  
HETATM 4372  H1  WAT   435      72.330  79.236  53.792  0.00  0.00           H  
HETATM 4373  H2  WAT   435      72.061  78.150  52.772  0.00  0.00           H  
HETATM 4374  O   WAT   436      83.775  80.351  64.313  0.00  0.00           O  
HETATM 4375  H1  WAT   436      83.043  80.860  64.662  0.00  0.00           H  
HETATM 4376  H2  WAT   436      83.377  79.534  64.011  0.00  0.00           H  
HETATM 4377  O   WAT   437      80.213  77.027  62.718  0.00  0.00           O  
HETATM 4378  H1  WAT   437      80.216  76.586  61.868  0.00  0.00           H  
HETATM 4379  H2  WAT   437      81.108  77.349  62.825  0.00  0.00           H  
HETATM 4380  O   WAT   438      76.063  76.909  61.677  0.00  0.00           O  
HETATM 4381  H1  WAT   438      75.723  77.387  62.434  0.00  0.00           H  
HETATM 4382  H2  WAT   438      75.301  76.456  61.317  0.00  0.00           H  
HETATM 4383  O   WAT   439      80.275  78.028  55.709  0.00  0.00           O  
HETATM 4384  H1  WAT   439      80.396  77.987  56.657  0.00  0.00           H  
HETATM 4385  H2  WAT   439      79.889  78.890  55.553  0.00  0.00           H  
HETATM 4386  O   WAT   440      84.237  75.805  63.725  0.00  0.00           O  
HETATM 4387  H1  WAT   440      84.255  76.256  64.569  0.00  0.00           H  
HETATM 4388  H2  WAT   440      83.989  74.905  63.938  0.00  0.00           H  
HETATM 4389  O   WAT   441      79.287  80.338  55.107  0.00  0.00           O  
HETATM 4390  H1  WAT   441      78.718  79.890  54.480  0.00  0.00           H  
HETATM 4391  H2  WAT   441      79.996  80.697  54.573  0.00  0.00           H  
HETATM 4392  O   WAT   442      74.364  84.239  68.984  0.00  0.00           O  
HETATM 4393  H1  WAT   442      73.979  83.599  69.582  0.00  0.00           H  
HETATM 4394  H2  WAT   442      74.675  84.943  69.553  0.00  0.00           H  
HETATM 4395  O   WAT   443      80.513  81.087  64.464  0.00  0.00           O  
HETATM 4396  H1  WAT   443      80.880  80.613  65.211  0.00  0.00           H  
HETATM 4397  H2  WAT   443      80.324  81.961  64.805  0.00  0.00           H  
HETATM 4398  O   WAT   444      73.377  75.831  60.594  0.00  0.00           O  
HETATM 4399  H1  WAT   444      73.092  75.467  61.432  0.00  0.00           H  
HETATM 4400  H2  WAT   444      73.315  75.099  59.980  0.00  0.00           H  
HETATM 4401  O   WAT   445      78.303  80.128  66.783  0.00  0.00           O  
HETATM 4402  H1  WAT   445      77.999  81.007  67.008  0.00  0.00           H  
HETATM 4403  H2  WAT   445      79.258  80.188  66.819  0.00  0.00           H  
HETATM 4404  O   WAT   446      76.832  84.334  57.379  0.00  0.00           O  
HETATM 4405  H1  WAT   446      76.058  83.794  57.219  0.00  0.00           H  
HETATM 4406  H2  WAT   446      77.561  83.815  57.041  0.00  0.00           H  
HETATM 4407  O   WAT   447      83.051  74.724  57.315  0.00  0.00           O  
HETATM 4408  H1  WAT   447      82.238  74.226  57.240  0.00  0.00           H  
HETATM 4409  H2  WAT   447      82.858  75.564  56.899  0.00  0.00           H  
HETATM 4410  O   WAT   448      82.972  83.401  69.059  0.00  0.00           O  
HETATM 4411  H1  WAT   448      82.906  82.481  68.805  0.00  0.00           H  
HETATM 4412  H2  WAT   448      82.343  83.499  69.773  0.00  0.00           H  
HETATM 4413  O   WAT   449      76.875  84.002  61.017  0.00  0.00           O  
HETATM 4414  H1  WAT   449      77.393  83.199  60.963  0.00  0.00           H  
HETATM 4415  H2  WAT   449      76.424  83.940  61.859  0.00  0.00           H  
HETATM 4416  O   WAT   450      81.762  85.269  56.290  0.00  0.00           O  
HETATM 4417  H1  WAT   450      82.104  86.013  55.794  0.00  0.00           H  
HETATM 4418  H2  WAT   450      80.933  85.582  56.653  0.00  0.00           H  
HETATM 4419  O   WAT   451      74.360  80.968  67.930  0.00  0.00           O  
HETATM 4420  H1  WAT   451      74.001  81.634  68.517  0.00  0.00           H  
HETATM 4421  H2  WAT   451      74.065  80.136  68.301  0.00  0.00           H  
HETATM 4422  O   WAT   452      77.561  81.427  70.814  0.00  0.00           O  
HETATM 4423  H1  WAT   452      77.261  81.572  69.917  0.00  0.00           H  
HETATM 4424  H2  WAT   452      78.332  80.867  70.721  0.00  0.00           H  
HETATM 4425  O   WAT   453      84.645  84.590  61.655  0.00  0.00           O  
HETATM 4426  H1  WAT   453      84.997  83.993  60.995  0.00  0.00           H  
HETATM 4427  H2  WAT   453      83.761  84.265  61.825  0.00  0.00           H  
HETATM 4428  O   WAT   454      80.731  85.350  59.062  0.00  0.00           O  
HETATM 4429  H1  WAT   454      81.418  85.897  59.442  0.00  0.00           H  
HETATM 4430  H2  WAT   454      79.945  85.894  59.097  0.00  0.00           H  
HETATM 4431  O   WAT   455      72.871  80.967  54.553  0.00  0.00           O  
HETATM 4432  H1  WAT   455      73.740  81.250  54.837  0.00  0.00           H  
HETATM 4433  H2  WAT   455      72.380  81.781  54.438  0.00  0.00           H  
HETATM 4434  O   WAT   456      80.034  82.355  58.674  0.00  0.00           O  
HETATM 4435  H1  WAT   456      80.490  83.165  58.900  0.00  0.00           H  
HETATM 4436  H2  WAT   456      79.683  82.037  59.506  0.00  0.00           H  
HETATM 4437  O   WAT   457      75.935  72.698  59.146  0.00  0.00           O  
HETATM 4438  H1  WAT   457      75.807  72.690  60.095  0.00  0.00           H  
HETATM 4439  H2  WAT   457      75.111  73.037  58.796  0.00  0.00           H  
HETATM 4440  O   WAT   458      72.935  74.457  68.607  0.00  0.00           O  
HETATM 4441  H1  WAT   458      72.220  74.657  69.212  0.00  0.00           H  
HETATM 4442  H2  WAT   458      73.354  73.681  68.979  0.00  0.00           H  
HETATM 4443  O   WAT   459      74.855  82.785  56.682  0.00  0.00           O  
HETATM 4444  H1  WAT   459      74.248  83.524  56.691  0.00  0.00           H  
HETATM 4445  H2  WAT   459      75.330  82.875  55.855  0.00  0.00           H  
HETATM 4446  O   WAT   460      84.428  76.950  66.357  0.00  0.00           O  
HETATM 4447  H1  WAT   460      84.797  76.129  66.685  0.00  0.00           H  
HETATM 4448  H2  WAT   460      83.568  77.010  66.773  0.00  0.00           H  
HETATM 4449  O   WAT   461      79.763  78.184  58.582  0.00  0.00           O  
HETATM 4450  H1  WAT   461      79.055  78.653  59.023  0.00  0.00           H  
HETATM 4451  H2  WAT   461      80.047  77.526  59.216  0.00  0.00           H  
HETATM 4452  O   WAT   462      81.389  79.604  66.581  0.00  0.00           O  
HETATM 4453  H1  WAT   462      81.887  80.078  67.246  0.00  0.00           H  
HETATM 4454  H2  WAT   462      81.531  78.680  66.788  0.00  0.00           H  
HETATM 4455  O   WAT   463      83.795  74.909  60.021  0.00  0.00           O  
HETATM 4456  H1  WAT   463      83.671  74.928  59.072  0.00  0.00           H  
HETATM 4457  H2  WAT   463      84.743  74.957  60.141  0.00  0.00           H  
HETATM 4458  O   WAT   464      77.967  76.492  55.957  0.00  0.00           O  
HETATM 4459  H1  WAT   464      78.816  76.930  55.891  0.00  0.00           H  
HETATM 4460  H2  WAT   464      77.600  76.805  56.784  0.00  0.00           H  
HETATM 4461  O   WAT   465      76.866  82.746  54.430  0.00  0.00           O  
HETATM 4462  H1  WAT   465      77.632  82.634  54.993  0.00  0.00           H  
HETATM 4463  H2  WAT   465      76.943  82.050  53.778  0.00  0.00           H  
HETATM 4464  O   WAT   466      75.560  80.178  55.114  0.00  0.00           O  
HETATM 4465  H1  WAT   466      75.641  79.231  55.225  0.00  0.00           H  
HETATM 4466  H2  WAT   466      76.452  80.509  55.220  0.00  0.00           H  
HETATM 4467  O   WAT   467      84.204  85.620  71.353  0.00  0.00           O  
HETATM 4468  H1  WAT   467      83.598  85.644  70.613  0.00  0.00           H  
HETATM 4469  H2  WAT   467      83.900  84.889  71.890  0.00  0.00           H  
HETATM 4470  O   WAT   468      73.087  82.000  70.349  0.00  0.00           O  
HETATM 4471  H1  WAT   468      73.591  81.420  70.921  0.00  0.00           H  
HETATM 4472  H2  WAT   468      72.348  82.284  70.887  0.00  0.00           H  
HETATM 4473  O   WAT   469      79.990  84.721  53.904  0.00  0.00           O  
HETATM 4474  H1  WAT   469      79.885  84.106  54.630  0.00  0.00           H  
HETATM 4475  H2  WAT   469      79.822  84.198  53.120  0.00  0.00           H  
HETATM 4476  O   WAT   470      80.141  83.407  69.883  0.00  0.00           O  
HETATM 4477  H1  WAT   470      79.376  83.975  69.798  0.00  0.00           H  
HETATM 4478  H2  WAT   470      80.323  83.114  68.990  0.00  0.00           H  
HETATM 4479  O   WAT   471      83.230  83.783  54.508  0.00  0.00           O  
HETATM 4480  H1  WAT   471      82.681  84.230  55.152  0.00  0.00           H  
HETATM 4481  H2  WAT   471      83.852  83.278  55.032  0.00  0.00           H  
HETATM 4482  O   WAT   472      75.120  80.143  71.244  0.00  0.00           O  
HETATM 4483  H1  WAT   472      75.160  79.844  72.153  0.00  0.00           H  
HETATM 4484  H2  WAT   472      75.974  80.543  71.085  0.00  0.00           H  
HETATM 4485  O   WAT   473      78.898  82.742  56.405  0.00  0.00           O  
HETATM 4486  H1  WAT   473      79.319  82.576  57.248  0.00  0.00           H  
HETATM 4487  H2  WAT   473      79.023  81.932  55.910  0.00  0.00           H  
HETATM 4488  O   WAT   474      77.060  78.722  69.212  0.00  0.00           O  
HETATM 4489  H1  WAT   474      76.530  78.231  68.584  0.00  0.00           H  
HETATM 4490  H2  WAT   474      77.729  79.150  68.678  0.00  0.00           H  
HETATM 4491  O   WAT   475      81.410  81.766  53.652  0.00  0.00           O  
HETATM 4492  H1  WAT   475      81.931  81.051  53.287  0.00  0.00           H  
HETATM 4493  H2  WAT   475      82.057  82.405  53.952  0.00  0.00           H  
HETATM 4494  O   WAT   476      77.548  75.688  69.292  0.00  0.00           O  
HETATM 4495  H1  WAT   476      77.453  75.070  68.567  0.00  0.00           H  
HETATM 4496  H2  WAT   476      76.967  76.415  69.065  0.00  0.00           H  
HETATM 4497  O   WAT   477      80.314  74.245  66.324  0.00  0.00           O  
HETATM 4498  H1  WAT   477      79.865  74.268  65.479  0.00  0.00           H  
HETATM 4499  H2  WAT   477      79.680  73.847  66.921  0.00  0.00           H  
HETATM 4500  O   WAT   478      80.720  83.141  66.946  0.00  0.00           O  
HETATM 4501  H1  WAT   478      81.138  83.984  66.773  0.00  0.00           H  
HETATM 4502  H2  WAT   478      79.801  83.278  66.716  0.00  0.00           H  
HETATM 4503  O   WAT   479      83.056  80.873  68.329  0.00  0.00           O  
HETATM 4504  H1  WAT   479      83.176  80.277  69.069  0.00  0.00           H  
HETATM 4505  H2  WAT   479      83.915  80.909  67.909  0.00  0.00           H  
HETATM 4506  O   WAT   480      85.395  81.426  66.906  0.00  0.00           O  
HETATM 4507  H1  WAT   480      84.868  81.950  66.302  0.00  0.00           H  
HETATM 4508  H2  WAT   480      85.738  82.059  67.537  0.00  0.00           H  
HETATM 4509  O   WAT   481      77.793  78.816  53.351  0.00  0.00           O  
HETATM 4510  H1  WAT   481      77.592  77.952  53.712  0.00  0.00           H  
HETATM 4511  H2  WAT   481      77.623  78.729  52.413  0.00  0.00           H  
HETATM 4512  O   WAT   482      79.823  77.415  69.587  0.00  0.00           O  
HETATM 4513  H1  WAT   482      80.413  77.106  70.275  0.00  0.00           H  
HETATM 4514  H2  WAT   482      79.005  76.943  69.743  0.00  0.00           H  
HETATM 4515  O   WAT   483      84.642  77.031  69.820  0.00  0.00           O  
HETATM 4516  H1  WAT   483      83.954  76.369  69.755  0.00  0.00           H  
HETATM 4517  H2  WAT   483      85.363  76.585  70.265  0.00  0.00           H  
HETATM 4518  O   WAT   484      85.272  73.626  55.879  0.00  0.00           O  
HETATM 4519  H1  WAT   484      85.553  72.783  56.235  0.00  0.00           H  
HETATM 4520  H2  WAT   484      84.499  73.859  56.393  0.00  0.00           H  
HETATM 4521  O   WAT   485      76.592  75.916  53.338  0.00  0.00           O  
HETATM 4522  H1  WAT   485      76.894  75.922  52.430  0.00  0.00           H  
HETATM 4523  H2  WAT   485      77.331  75.565  53.835  0.00  0.00           H  
HETATM 4524  O   WAT   486      79.810  74.859  54.324  0.00  0.00           O  
HETATM 4525  H1  WAT   486      79.462  74.181  53.744  0.00  0.00           H  
HETATM 4526  H2  WAT   486      80.012  74.398  55.138  0.00  0.00           H  
HETATM 4527  O   WAT   487      75.615  85.220  54.171  0.00  0.00           O  
HETATM 4528  H1  WAT   487      76.052  85.763  54.827  0.00  0.00           H  
HETATM 4529  H2  WAT   487      76.100  84.395  54.181  0.00  0.00           H  
HETATM 4530  O   WAT   488      73.151  81.388  60.720  0.00  0.00           O  
HETATM 4531  H1  WAT   488      72.496  81.119  60.076  0.00  0.00           H  
HETATM 4532  H2  WAT   488      73.989  81.278  60.271  0.00  0.00           H  
HETATM 4533  O   WAT   489      74.188  81.773  65.261  0.00  0.00           O  
HETATM 4534  H1  WAT   489      74.556  81.686  66.140  0.00  0.00           H  
HETATM 4535  H2  WAT   489      73.620  81.010  65.161  0.00  0.00           H  
HETATM 4536  O   WAT   490      73.740  78.684  69.167  0.00  0.00           O  
HETATM 4537  H1  WAT   490      72.846  78.651  69.506  0.00  0.00           H  
HETATM 4538  H2  WAT   490      74.280  78.883  69.932  0.00  0.00           H  
HETATM 4539  O   WAT   491      72.365  78.598  56.663  0.00  0.00           O  
HETATM 4540  H1  WAT   491      71.461  78.861  56.488  0.00  0.00           H  
HETATM 4541  H2  WAT   491      72.849  78.869  55.883  0.00  0.00           H  
HETATM 4542  O   WAT   492      74.907  77.654  54.572  0.00  0.00           O  
HETATM 4543  H1  WAT   492      75.617  77.233  54.087  0.00  0.00           H  
HETATM 4544  H2  WAT   492      74.191  77.722  53.941  0.00  0.00           H  
HETATM 4545  O   WAT   493      74.555  73.708  53.613  0.00  0.00           O  
HETATM 4546  H1  WAT   493      75.278  74.249  53.931  0.00  0.00           H  
HETATM 4547  H2  WAT   493      74.827  73.435  52.737  0.00  0.00           H  
HETATM 4548  O   WAT   494      74.244  72.959  63.515  0.00  0.00           O  
HETATM 4549  H1  WAT   494      74.892  72.409  63.074  0.00  0.00           H  
HETATM 4550  H2  WAT   494      74.664  73.213  64.336  0.00  0.00           H  
HETATM 4551  O   WAT   495      73.997  73.114  66.257  0.00  0.00           O  
HETATM 4552  H1  WAT   495      73.649  73.571  67.023  0.00  0.00           H  
HETATM 4553  H2  WAT   495      73.666  72.220  66.340  0.00  0.00           H  
HETATM 4554  O   WAT   496      81.510  74.306  69.779  0.00  0.00           O  
HETATM 4555  H1  WAT   496      81.449  74.898  70.529  0.00  0.00           H  
HETATM 4556  H2  WAT   496      82.450  74.198  69.634  0.00  0.00           H  
HETATM 4557  O   WAT   497      84.147  73.963  69.419  0.00  0.00           O  
HETATM 4558  H1  WAT   497      84.761  74.281  68.757  0.00  0.00           H  
HETATM 4559  H2  WAT   497      84.692  73.477  70.038  0.00  0.00           H  
HETATM 4560  O   WAT   498      74.669  72.642  69.532  0.00  0.00           O  
HETATM 4561  H1  WAT   498      75.218  72.461  68.769  0.00  0.00           H  
HETATM 4562  H2  WAT   498      74.735  71.851  70.068  0.00  0.00           H  
HETATM 4563  O   WAT   499      84.888  72.526  65.746  0.00  0.00           O  
HETATM 4564  H1  WAT   499      84.014  72.859  65.543  0.00  0.00           H  
HETATM 4565  H2  WAT   499      84.779  72.053  66.571  0.00  0.00           H  
HETATM 4566  O   WAT   500      82.635  73.443  64.685  0.00  0.00           O  
HETATM 4567  H1  WAT   500      81.853  73.917  64.964  0.00  0.00           H  
HETATM 4568  H2  WAT   500      82.342  72.538  64.576  0.00  0.00           H  
HETATM 4569  O   WAT   501      73.979  73.748  57.206  0.00  0.00           O  
HETATM 4570  H1  WAT   501      74.737  73.860  56.633  0.00  0.00           H  
HETATM 4571  H2  WAT   501      73.517  74.584  57.161  0.00  0.00           H  
HETATM 4572  O   WAT   502      80.521  75.861  60.196  0.00  0.00           O  
HETATM 4573  H1  WAT   502      79.708  75.487  59.856  0.00  0.00           H  
HETATM 4574  H2  WAT   502      81.025  75.106  60.499  0.00  0.00           H  
HETATM 4575  O   WAT   503      85.023  72.526  61.435  0.00  0.00           O  
HETATM 4576  H1  WAT   503      85.626  73.098  61.910  0.00  0.00           H  
HETATM 4577  H2  WAT   503      84.283  73.090  61.212  0.00  0.00           H  
HETATM 4578  O   WAT   504      76.352  74.274  55.746  0.00  0.00           O  
HETATM 4579  H1  WAT   504      76.881  73.487  55.617  0.00  0.00           H  
HETATM 4580  H2  WAT   504      76.985  74.953  55.980  0.00  0.00           H  
HETATM 4581  O   WAT   505      78.546  74.011  58.801  0.00  0.00           O  
HETATM 4582  H1  WAT   505      77.916  73.310  58.968  0.00  0.00           H  
HETATM 4583  H2  WAT   505      78.006  74.772  58.584  0.00  0.00           H  
HETATM 4584  O   WAT   506      78.671  73.290  71.236  0.00  0.00           O  
HETATM 4585  H1  WAT   506      78.390  73.793  70.472  0.00  0.00           H  
HETATM 4586  H2  WAT   506      79.053  72.492  70.870  0.00  0.00           H  
HETATM 4587  O   WAT   507      85.273  72.705  71.814  0.00  0.00           O  
HETATM 4588  H1  WAT   507      85.159  73.025  72.709  0.00  0.00           H  
HETATM 4589  H2  WAT   507      86.090  73.106  71.518  0.00  0.00           H  
HETATM 4590  O   WAT   508      84.179  80.724  42.178  0.00  0.00           O  
HETATM 4591  H1  WAT   508      84.098  79.810  41.907  0.00  0.00           H  
HETATM 4592  H2  WAT   508      83.765  81.221  41.472  0.00  0.00           H  
HETATM 4593  O   WAT   509      82.310  82.502  44.059  0.00  0.00           O  
HETATM 4594  H1  WAT   509      81.535  82.022  44.348  0.00  0.00           H  
HETATM 4595  H2  WAT   509      82.962  81.823  43.884  0.00  0.00           H  
HETATM 4596  O   WAT   510      76.327  82.814  44.936  0.00  0.00           O  
HETATM 4597  H1  WAT   510      75.496  82.559  45.336  0.00  0.00           H  
HETATM 4598  H2  WAT   510      76.935  82.885  45.672  0.00  0.00           H  
HETATM 4599  O   WAT   511      74.736  77.775  38.720  0.00  0.00           O  
HETATM 4600  H1  WAT   511      73.848  78.116  38.618  0.00  0.00           H  
HETATM 4601  H2  WAT   511      75.020  77.575  37.829  0.00  0.00           H  
HETATM 4602  O   WAT   512      72.700  80.375  44.604  0.00  0.00           O  
HETATM 4603  H1  WAT   512      73.271  79.607  44.605  0.00  0.00           H  
HETATM 4604  H2  WAT   512      72.700  80.674  43.695  0.00  0.00           H  
HETATM 4605  O   WAT   513      81.751  85.178  44.066  0.00  0.00           O  
HETATM 4606  H1  WAT   513      81.682  84.237  43.905  0.00  0.00           H  
HETATM 4607  H2  WAT   513      82.513  85.268  44.638  0.00  0.00           H  
HETATM 4608  O   WAT   514      73.942  75.784  46.391  0.00  0.00           O  
HETATM 4609  H1  WAT   514      73.762  74.886  46.672  0.00  0.00           H  
HETATM 4610  H2  WAT   514      73.540  76.331  47.066  0.00  0.00           H  
HETATM 4611  O   WAT   515      82.782  77.985  44.293  0.00  0.00           O  
HETATM 4612  H1  WAT   515      83.158  77.112  44.180  0.00  0.00           H  
HETATM 4613  H2  WAT   515      82.684  78.321  43.402  0.00  0.00           H  
HETATM 4614  O   WAT   516      76.912  76.358  39.754  0.00  0.00           O  
HETATM 4615  H1  WAT   516      77.019  77.258  40.061  0.00  0.00           H  
HETATM 4616  H2  WAT   516      76.002  76.309  39.464  0.00  0.00           H  
HETATM 4617  O   WAT   517      74.561  78.280  45.000  0.00  0.00           O  
HETATM 4618  H1  WAT   517      75.242  78.543  45.618  0.00  0.00           H  
HETATM 4619  H2  WAT   517      74.246  77.440  45.333  0.00  0.00           H  
HETATM 4620  O   WAT   518      78.753  79.326  44.087  0.00  0.00           O  
HETATM 4621  H1  WAT   518      79.261  79.824  44.727  0.00  0.00           H  
HETATM 4622  H2  WAT   518      79.284  78.550  43.911  0.00  0.00           H  
HETATM 4623  O   WAT   519      77.037  73.966  48.353  0.00  0.00           O  
HETATM 4624  H1  WAT   519      77.039  74.483  47.548  0.00  0.00           H  
HETATM 4625  H2  WAT   519      76.207  73.489  48.330  0.00  0.00           H  
HETATM 4626  O   WAT   520      83.424  84.078  39.852  0.00  0.00           O  
HETATM 4627  H1  WAT   520      82.806  84.543  39.288  0.00  0.00           H  
HETATM 4628  H2  WAT   520      83.936  84.771  40.269  0.00  0.00           H  
HETATM 4629  O   WAT   521      78.287  83.606  46.530  0.00  0.00           O  
HETATM 4630  H1  WAT   521      77.954  84.233  47.173  0.00  0.00           H  
HETATM 4631  H2  WAT   521      78.464  84.132  45.751  0.00  0.00           H  
HETATM 4632  O   WAT   522      76.718  75.677  46.360  0.00  0.00           O  
HETATM 4633  H1  WAT   522      77.060  76.521  46.066  0.00  0.00           H  
HETATM 4634  H2  WAT   522      75.780  75.826  46.477  0.00  0.00           H  
HETATM 4635  O   WAT   523      77.499  85.574  48.345  0.00  0.00           O  
HETATM 4636  H1  WAT   523      78.116  86.249  48.064  0.00  0.00           H  
HETATM 4637  H2  WAT   523      76.638  85.983  48.254  0.00  0.00           H  
HETATM 4638  O   WAT   524      72.792  84.764  37.226  0.00  0.00           O  
HETATM 4639  H1  WAT   524      72.415  85.252  36.495  0.00  0.00           H  
HETATM 4640  H2  WAT   524      73.050  85.436  37.857  0.00  0.00           H  
HETATM 4641  O   WAT   525      80.401  73.165  42.685  0.00  0.00           O  
HETATM 4642  H1  WAT   525      80.709  72.610  41.968  0.00  0.00           H  
HETATM 4643  H2  WAT   525      79.471  73.300  42.502  0.00  0.00           H  
HETATM 4644  O   WAT   526      85.351  83.785  46.304  0.00  0.00           O  
HETATM 4645  H1  WAT   526      85.768  83.571  45.469  0.00  0.00           H  
HETATM 4646  H2  WAT   526      86.075  84.042  46.874  0.00  0.00           H  
HETATM 4647  O   WAT   527      82.789  81.230  39.421  0.00  0.00           O  
HETATM 4648  H1  WAT   527      81.862  81.164  39.649  0.00  0.00           H  
HETATM 4649  H2  WAT   527      82.942  82.168  39.306  0.00  0.00           H  
HETATM 4650  O   WAT   528      82.776  77.502  36.417  0.00  0.00           O  
HETATM 4651  H1  WAT   528      81.836  77.663  36.503  0.00  0.00           H  
HETATM 4652  H2  WAT   528      83.094  78.221  35.871  0.00  0.00           H  
HETATM 4653  O   WAT   529      78.395  81.757  42.203  0.00  0.00           O  
HETATM 4654  H1  WAT   529      77.991  81.044  41.707  0.00  0.00           H  
HETATM 4655  H2  WAT   529      78.481  81.412  43.091  0.00  0.00           H  
HETATM 4656  O   WAT   530      78.863  85.444  44.367  0.00  0.00           O  
HETATM 4657  H1  WAT   530      78.566  84.838  43.687  0.00  0.00           H  
HETATM 4658  H2  WAT   530      79.813  85.481  44.255  0.00  0.00           H  
HETATM 4659  O   WAT   531      77.108  78.531  45.983  0.00  0.00           O  
HETATM 4660  H1  WAT   531      77.659  78.641  45.208  0.00  0.00           H  
HETATM 4661  H2  WAT   531      77.622  78.905  46.698  0.00  0.00           H  
HETATM 4662  O   WAT   532      77.955  85.182  51.017  0.00  0.00           O  
HETATM 4663  H1  WAT   532      77.058  85.406  51.265  0.00  0.00           H  
HETATM 4664  H2  WAT   532      77.980  85.305  50.068  0.00  0.00           H  
HETATM 4665  O   WAT   533      84.995  82.031  36.931  0.00  0.00           O  
HETATM 4666  H1  WAT   533      85.435  81.193  36.785  0.00  0.00           H  
HETATM 4667  H2  WAT   533      85.708  82.664  37.018  0.00  0.00           H  
HETATM 4668  O   WAT   534      76.782  82.053  49.593  0.00  0.00           O  
HETATM 4669  H1  WAT   534      76.643  82.925  49.962  0.00  0.00           H  
HETATM 4670  H2  WAT   534      75.900  81.710  49.448  0.00  0.00           H  
HETATM 4671  O   WAT   535      75.095  80.651  39.703  0.00  0.00           O  
HETATM 4672  H1  WAT   535      74.975  81.377  39.091  0.00  0.00           H  
HETATM 4673  H2  WAT   535      74.785  79.882  39.226  0.00  0.00           H  
HETATM 4674  O   WAT   536      72.734  83.823  45.510  0.00  0.00           O  
HETATM 4675  H1  WAT   536      72.812  83.958  44.566  0.00  0.00           H  
HETATM 4676  H2  WAT   536      73.348  83.114  45.703  0.00  0.00           H  
HETATM 4677  O   WAT   537      73.979  85.523  41.921  0.00  0.00           O  
HETATM 4678  H1  WAT   537      73.571  85.664  41.066  0.00  0.00           H  
HETATM 4679  H2  WAT   537      74.870  85.239  41.718  0.00  0.00           H  
HETATM 4680  O   WAT   538      72.790  84.864  48.050  0.00  0.00           O  
HETATM 4681  H1  WAT   538      72.953  84.395  47.232  0.00  0.00           H  
HETATM 4682  H2  WAT   538      73.255  84.357  48.714  0.00  0.00           H  
HETATM 4683  O   WAT   539      77.562  73.995  43.086  0.00  0.00           O  
HETATM 4684  H1  WAT   539      77.118  74.776  42.754  0.00  0.00           H  
HETATM 4685  H2  WAT   539      78.120  74.318  43.793  0.00  0.00           H  
HETATM 4686  O   WAT   540      81.849  76.862  48.689  0.00  0.00           O  
HETATM 4687  H1  WAT   540      81.387  77.070  49.501  0.00  0.00           H  
HETATM 4688  H2  WAT   540      81.446  76.048  48.386  0.00  0.00           H  
HETATM 4689  O   WAT   541      83.944  79.583  51.919  0.00  0.00           O  
HETATM 4690  H1  WAT   541      84.269  78.749  51.579  0.00  0.00           H  
HETATM 4691  H2  WAT   541      84.732  80.106  52.067  0.00  0.00           H  
HETATM 4692  O   WAT   542      80.678  73.616  37.966  0.00  0.00           O  
HETATM 4693  H1  WAT   542      80.053  73.612  38.692  0.00  0.00           H  
HETATM 4694  H2  WAT   542      80.591  72.749  37.570  0.00  0.00           H  
HETATM 4695  O   WAT   543      79.599  74.540  44.945  0.00  0.00           O  
HETATM 4696  H1  WAT   543      79.896  75.446  44.864  0.00  0.00           H  
HETATM 4697  H2  WAT   543      80.148  74.051  44.331  0.00  0.00           H  
HETATM 4698  O   WAT   544      77.353  79.118  40.814  0.00  0.00           O  
HETATM 4699  H1  WAT   544      77.127  78.902  41.718  0.00  0.00           H  
HETATM 4700  H2  WAT   544      76.572  79.551  40.468  0.00  0.00           H  
HETATM 4701  O   WAT   545      84.583  79.124  39.413  0.00  0.00           O  
HETATM 4702  H1  WAT   545      83.984  79.848  39.229  0.00  0.00           H  
HETATM 4703  H2  WAT   545      85.131  79.062  38.630  0.00  0.00           H  
HETATM 4704  O   WAT   546      79.793  80.017  51.480  0.00  0.00           O  
HETATM 4705  H1  WAT   546      79.697  79.076  51.330  0.00  0.00           H  
HETATM 4706  H2  WAT   546      80.636  80.238  51.085  0.00  0.00           H  
HETATM 4707  O   WAT   547      83.189  77.761  41.443  0.00  0.00           O  
HETATM 4708  H1  WAT   547      83.582  78.078  40.630  0.00  0.00           H  
HETATM 4709  H2  WAT   547      83.551  76.882  41.558  0.00  0.00           H  
HETATM 4710  O   WAT   548      74.924  76.428  49.633  0.00  0.00           O  
HETATM 4711  H1  WAT   548      74.530  77.276  49.840  0.00  0.00           H  
HETATM 4712  H2  WAT   548      74.236  75.791  49.824  0.00  0.00           H  
HETATM 4713  O   WAT   549      81.499  76.512  52.703  0.00  0.00           O  
HETATM 4714  H1  WAT   549      80.808  76.319  53.337  0.00  0.00           H  
HETATM 4715  H2  WAT   549      82.242  76.795  53.235  0.00  0.00           H  
HETATM 4716  O   WAT   550      72.226  74.351  43.666  0.00  0.00           O  
HETATM 4717  H1  WAT   550      71.937  74.921  44.379  0.00  0.00           H  
HETATM 4718  H2  WAT   550      72.970  73.871  44.029  0.00  0.00           H  
HETATM 4719  O   WAT   551      72.413  78.293  34.876  0.00  0.00           O  
HETATM 4720  H1  WAT   551      72.330  79.236  35.018  0.00  0.00           H  
HETATM 4721  H2  WAT   551      72.061  78.150  33.998  0.00  0.00           H  
HETATM 4722  O   WAT   552      83.775  80.351  45.538  0.00  0.00           O  
HETATM 4723  H1  WAT   552      83.043  80.860  45.887  0.00  0.00           H  
HETATM 4724  H2  WAT   552      83.377  79.534  45.237  0.00  0.00           H  
HETATM 4725  O   WAT   553      80.213  77.027  43.943  0.00  0.00           O  
HETATM 4726  H1  WAT   553      80.216  76.586  43.094  0.00  0.00           H  
HETATM 4727  H2  WAT   553      81.108  77.349  44.051  0.00  0.00           H  
HETATM 4728  O   WAT   554      76.063  76.909  42.903  0.00  0.00           O  
HETATM 4729  H1  WAT   554      75.723  77.387  43.660  0.00  0.00           H  
HETATM 4730  H2  WAT   554      75.301  76.456  42.543  0.00  0.00           H  
HETATM 4731  O   WAT   555      80.275  78.028  36.934  0.00  0.00           O  
HETATM 4732  H1  WAT   555      80.396  77.987  37.883  0.00  0.00           H  
HETATM 4733  H2  WAT   555      79.889  78.890  36.779  0.00  0.00           H  
HETATM 4734  O   WAT   556      84.237  75.805  44.951  0.00  0.00           O  
HETATM 4735  H1  WAT   556      84.255  76.256  45.795  0.00  0.00           H  
HETATM 4736  H2  WAT   556      83.989  74.905  45.164  0.00  0.00           H  
HETATM 4737  O   WAT   557      79.287  80.338  36.332  0.00  0.00           O  
HETATM 4738  H1  WAT   557      78.718  79.890  35.706  0.00  0.00           H  
HETATM 4739  H2  WAT   557      79.996  80.697  35.799  0.00  0.00           H  
HETATM 4740  O   WAT   558      74.364  84.239  50.209  0.00  0.00           O  
HETATM 4741  H1  WAT   558      73.979  83.599  50.807  0.00  0.00           H  
HETATM 4742  H2  WAT   558      74.675  84.943  50.779  0.00  0.00           H  
HETATM 4743  O   WAT   559      80.513  81.087  45.690  0.00  0.00           O  
HETATM 4744  H1  WAT   559      80.880  80.613  46.436  0.00  0.00           H  
HETATM 4745  H2  WAT   559      80.324  81.961  46.031  0.00  0.00           H  
HETATM 4746  O   WAT   560      73.377  75.831  41.819  0.00  0.00           O  
HETATM 4747  H1  WAT   560      73.092  75.467  42.657  0.00  0.00           H  
HETATM 4748  H2  WAT   560      73.315  75.099  41.206  0.00  0.00           H  
HETATM 4749  O   WAT   561      76.832  84.334  38.605  0.00  0.00           O  
HETATM 4750  H1  WAT   561      76.058  83.794  38.445  0.00  0.00           H  
HETATM 4751  H2  WAT   561      77.561  83.815  38.267  0.00  0.00           H  
HETATM 4752  O   WAT   562      83.051  74.724  38.541  0.00  0.00           O  
HETATM 4753  H1  WAT   562      82.238  74.226  38.465  0.00  0.00           H  
HETATM 4754  H2  WAT   562      82.858  75.564  38.124  0.00  0.00           H  
HETATM 4755  O   WAT   563      82.972  83.401  50.285  0.00  0.00           O  
HETATM 4756  H1  WAT   563      82.906  82.481  50.030  0.00  0.00           H  
HETATM 4757  H2  WAT   563      82.343  83.499  50.999  0.00  0.00           H  
HETATM 4758  O   WAT   564      76.875  84.002  42.243  0.00  0.00           O  
HETATM 4759  H1  WAT   564      77.393  83.199  42.189  0.00  0.00           H  
HETATM 4760  H2  WAT   564      76.424  83.940  43.085  0.00  0.00           H  
HETATM 4761  O   WAT   565      81.762  85.269  37.516  0.00  0.00           O  
HETATM 4762  H1  WAT   565      82.104  86.013  37.020  0.00  0.00           H  
HETATM 4763  H2  WAT   565      80.933  85.582  37.878  0.00  0.00           H  
HETATM 4764  O   WAT   566      74.360  80.968  49.156  0.00  0.00           O  
HETATM 4765  H1  WAT   566      74.001  81.634  49.743  0.00  0.00           H  
HETATM 4766  H2  WAT   566      74.065  80.136  49.527  0.00  0.00           H  
HETATM 4767  O   WAT   567      77.561  81.427  52.040  0.00  0.00           O  
HETATM 4768  H1  WAT   567      77.261  81.572  51.142  0.00  0.00           H  
HETATM 4769  H2  WAT   567      78.332  80.867  51.947  0.00  0.00           H  
HETATM 4770  O   WAT   568      84.645  84.590  42.880  0.00  0.00           O  
HETATM 4771  H1  WAT   568      84.997  83.993  42.220  0.00  0.00           H  
HETATM 4772  H2  WAT   568      83.761  84.265  43.051  0.00  0.00           H  
HETATM 4773  O   WAT   569      80.731  85.350  40.287  0.00  0.00           O  
HETATM 4774  H1  WAT   569      81.418  85.897  40.668  0.00  0.00           H  
HETATM 4775  H2  WAT   569      79.945  85.894  40.322  0.00  0.00           H  
HETATM 4776  O   WAT   570      72.871  80.967  35.779  0.00  0.00           O  
HETATM 4777  H1  WAT   570      73.740  81.250  36.063  0.00  0.00           H  
HETATM 4778  H2  WAT   570      72.380  81.781  35.664  0.00  0.00           H  
HETATM 4779  O   WAT   571      80.034  82.355  39.900  0.00  0.00           O  
HETATM 4780  H1  WAT   571      80.490  83.165  40.126  0.00  0.00           H  
HETATM 4781  H2  WAT   571      79.683  82.037  40.732  0.00  0.00           H  
HETATM 4782  O   WAT   572      75.935  72.698  40.372  0.00  0.00           O  
HETATM 4783  H1  WAT   572      75.807  72.690  41.321  0.00  0.00           H  
HETATM 4784  H2  WAT   572      75.111  73.037  40.021  0.00  0.00           H  
HETATM 4785  O   WAT   573      72.935  74.457  49.833  0.00  0.00           O  
HETATM 4786  H1  WAT   573      72.220  74.657  50.438  0.00  0.00           H  
HETATM 4787  H2  WAT   573      73.354  73.681  50.204  0.00  0.00           H  
HETATM 4788  O   WAT   574      74.855  82.785  37.907  0.00  0.00           O  
HETATM 4789  H1  WAT   574      74.248  83.524  37.917  0.00  0.00           H  
HETATM 4790  H2  WAT   574      75.330  82.875  37.081  0.00  0.00           H  
HETATM 4791  O   WAT   575      84.428  76.950  47.583  0.00  0.00           O  
HETATM 4792  H1  WAT   575      84.797  76.129  47.911  0.00  0.00           H  
HETATM 4793  H2  WAT   575      83.568  77.010  47.999  0.00  0.00           H  
HETATM 4794  O   WAT   576      79.763  78.184  39.807  0.00  0.00           O  
HETATM 4795  H1  WAT   576      79.055  78.653  40.249  0.00  0.00           H  
HETATM 4796  H2  WAT   576      80.047  77.526  40.442  0.00  0.00           H  
HETATM 4797  O   WAT   577      81.389  79.604  47.807  0.00  0.00           O  
HETATM 4798  H1  WAT   577      81.887  80.078  48.472  0.00  0.00           H  
HETATM 4799  H2  WAT   577      81.531  78.680  48.014  0.00  0.00           H  
HETATM 4800  O   WAT   578      83.795  74.909  41.247  0.00  0.00           O  
HETATM 4801  H1  WAT   578      83.671  74.928  40.298  0.00  0.00           H  
HETATM 4802  H2  WAT   578      84.743  74.957  41.367  0.00  0.00           H  
HETATM 4803  O   WAT   579      77.967  76.492  37.183  0.00  0.00           O  
HETATM 4804  H1  WAT   579      78.816  76.930  37.117  0.00  0.00           H  
HETATM 4805  H2  WAT   579      77.600  76.805  38.010  0.00  0.00           H  
HETATM 4806  O   WAT   580      76.866  82.746  35.656  0.00  0.00           O  
HETATM 4807  H1  WAT   580      77.632  82.634  36.219  0.00  0.00           H  
HETATM 4808  H2  WAT   580      76.943  82.050  35.004  0.00  0.00           H  
HETATM 4809  O   WAT   581      75.560  80.178  36.339  0.00  0.00           O  
HETATM 4810  H1  WAT   581      75.641  79.231  36.451  0.00  0.00           H  
HETATM 4811  H2  WAT   581      76.452  80.509  36.445  0.00  0.00           H  
HETATM 4812  O   WAT   582      84.204  85.620  52.579  0.00  0.00           O  
HETATM 4813  H1  WAT   582      83.598  85.644  51.839  0.00  0.00           H  
HETATM 4814  H2  WAT   582      83.900  84.889  53.116  0.00  0.00           H  
HETATM 4815  O   WAT   583      73.087  82.000  51.575  0.00  0.00           O  
HETATM 4816  H1  WAT   583      73.591  81.420  52.147  0.00  0.00           H  
HETATM 4817  H2  WAT   583      72.348  82.284  52.113  0.00  0.00           H  
HETATM 4818  O   WAT   584      79.990  84.721  35.130  0.00  0.00           O  
HETATM 4819  H1  WAT   584      79.885  84.106  35.856  0.00  0.00           H  
HETATM 4820  H2  WAT   584      79.822  84.198  34.346  0.00  0.00           H  
HETATM 4821  O   WAT   585      80.141  83.407  51.109  0.00  0.00           O  
HETATM 4822  H1  WAT   585      79.376  83.975  51.024  0.00  0.00           H  
HETATM 4823  H2  WAT   585      80.323  83.114  50.215  0.00  0.00           H  
HETATM 4824  O   WAT   586      83.230  83.783  35.734  0.00  0.00           O  
HETATM 4825  H1  WAT   586      82.681  84.230  36.378  0.00  0.00           H  
HETATM 4826  H2  WAT   586      83.852  83.278  36.258  0.00  0.00           H  
HETATM 4827  O   WAT   587      75.120  80.143  52.470  0.00  0.00           O  
HETATM 4828  H1  WAT   587      75.160  79.844  53.379  0.00  0.00           H  
HETATM 4829  H2  WAT   587      75.974  80.543  52.311  0.00  0.00           H  
HETATM 4830  O   WAT   588      78.898  82.742  37.630  0.00  0.00           O  
HETATM 4831  H1  WAT   588      79.319  82.576  38.474  0.00  0.00           H  
HETATM 4832  H2  WAT   588      79.023  81.932  37.136  0.00  0.00           H  
HETATM 4833  O   WAT   589      77.060  78.722  50.437  0.00  0.00           O  
HETATM 4834  H1  WAT   589      76.530  78.231  49.810  0.00  0.00           H  
HETATM 4835  H2  WAT   589      77.729  79.150  49.903  0.00  0.00           H  
HETATM 4836  O   WAT   590      81.410  81.766  34.878  0.00  0.00           O  
HETATM 4837  H1  WAT   590      81.931  81.051  34.512  0.00  0.00           H  
HETATM 4838  H2  WAT   590      82.057  82.405  35.178  0.00  0.00           H  
HETATM 4839  O   WAT   591      77.548  75.688  50.517  0.00  0.00           O  
HETATM 4840  H1  WAT   591      77.453  75.070  49.792  0.00  0.00           H  
HETATM 4841  H2  WAT   591      76.967  76.415  50.290  0.00  0.00           H  
HETATM 4842  O   WAT   592      80.314  74.245  47.550  0.00  0.00           O  
HETATM 4843  H1  WAT   592      79.865  74.268  46.704  0.00  0.00           H  
HETATM 4844  H2  WAT   592      79.680  73.847  48.147  0.00  0.00           H  
HETATM 4845  O   WAT   593      80.720  83.141  48.171  0.00  0.00           O  
HETATM 4846  H1  WAT   593      81.138  83.984  47.999  0.00  0.00           H  
HETATM 4847  H2  WAT   593      79.801  83.278  47.942  0.00  0.00           H  
HETATM 4848  O   WAT   594      83.056  80.873  49.555  0.00  0.00           O  
HETATM 4849  H1  WAT   594      83.176  80.277  50.294  0.00  0.00           H  
HETATM 4850  H2  WAT   594      83.915  80.909  49.135  0.00  0.00           H  
HETATM 4851  O   WAT   595      85.395  81.426  48.131  0.00  0.00           O  
HETATM 4852  H1  WAT   595      84.868  81.950  47.528  0.00  0.00           H  
HETATM 4853  H2  WAT   595      85.738  82.059  48.762  0.00  0.00           H  
HETATM 4854  O   WAT   596      77.793  78.816  34.576  0.00  0.00           O  
HETATM 4855  H1  WAT   596      77.592  77.952  34.938  0.00  0.00           H  
HETATM 4856  H2  WAT   596      77.623  78.729  33.638  0.00  0.00           H  
HETATM 4857  O   WAT   597      79.823  77.415  50.813  0.00  0.00           O  
HETATM 4858  H1  WAT   597      80.413  77.106  51.500  0.00  0.00           H  
HETATM 4859  H2  WAT   597      79.005  76.943  50.969  0.00  0.00           H  
HETATM 4860  O   WAT   598      84.642  77.031  51.046  0.00  0.00           O  
HETATM 4861  H1  WAT   598      83.954  76.369  50.981  0.00  0.00           H  
HETATM 4862  H2  WAT   598      85.363  76.585  51.491  0.00  0.00           H  
HETATM 4863  O   WAT   599      85.272  73.626  37.105  0.00  0.00           O  
HETATM 4864  H1  WAT   599      85.553  72.783  37.461  0.00  0.00           H  
HETATM 4865  H2  WAT   599      84.499  73.859  37.619  0.00  0.00           H  
HETATM 4866  O   WAT   600      76.592  75.916  34.564  0.00  0.00           O  
HETATM 4867  H1  WAT   600      76.894  75.922  33.656  0.00  0.00           H  
HETATM 4868  H2  WAT   600      77.331  75.565  35.061  0.00  0.00           H  
HETATM 4869  O   WAT   601      79.810  74.859  35.550  0.00  0.00           O  
HETATM 4870  H1  WAT   601      79.462  74.181  34.970  0.00  0.00           H  
HETATM 4871  H2  WAT   601      80.012  74.398  36.364  0.00  0.00           H  
HETATM 4872  O   WAT   602      75.615  85.220  35.397  0.00  0.00           O  
HETATM 4873  H1  WAT   602      76.052  85.763  36.053  0.00  0.00           H  
HETATM 4874  H2  WAT   602      76.100  84.395  35.407  0.00  0.00           H  
HETATM 4875  O   WAT   603      73.151  81.388  41.946  0.00  0.00           O  
HETATM 4876  H1  WAT   603      72.496  81.119  41.302  0.00  0.00           H  
HETATM 4877  H2  WAT   603      73.989  81.278  41.496  0.00  0.00           H  
HETATM 4878  O   WAT   604      74.188  81.773  46.486  0.00  0.00           O  
HETATM 4879  H1  WAT   604      74.556  81.686  47.366  0.00  0.00           H  
HETATM 4880  H2  WAT   604      73.620  81.010  46.387  0.00  0.00           H  
HETATM 4881  O   WAT   605      73.740  78.684  50.392  0.00  0.00           O  
HETATM 4882  H1  WAT   605      72.846  78.651  50.732  0.00  0.00           H  
HETATM 4883  H2  WAT   605      74.280  78.883  51.157  0.00  0.00           H  
HETATM 4884  O   WAT   606      72.365  78.598  37.889  0.00  0.00           O  
HETATM 4885  H1  WAT   606      71.461  78.861  37.714  0.00  0.00           H  
HETATM 4886  H2  WAT   606      72.849  78.869  37.109  0.00  0.00           H  
HETATM 4887  O   WAT   607      74.907  77.654  35.798  0.00  0.00           O  
HETATM 4888  H1  WAT   607      75.617  77.233  35.313  0.00  0.00           H  
HETATM 4889  H2  WAT   607      74.191  77.722  35.166  0.00  0.00           H  
HETATM 4890  O   WAT   608      74.555  73.708  34.838  0.00  0.00           O  
HETATM 4891  H1  WAT   608      75.278  74.249  35.156  0.00  0.00           H  
HETATM 4892  H2  WAT   608      74.827  73.435  33.962  0.00  0.00           H  
HETATM 4893  O   WAT   609      74.244  72.959  44.741  0.00  0.00           O  
HETATM 4894  H1  WAT   609      74.892  72.409  44.300  0.00  0.00           H  
HETATM 4895  H2  WAT   609      74.664  73.213  45.562  0.00  0.00           H  
HETATM 4896  O   WAT   610      73.997  73.114  47.483  0.00  0.00           O  
HETATM 4897  H1  WAT   610      73.649  73.571  48.249  0.00  0.00           H  
HETATM 4898  H2  WAT   610      73.666  72.220  47.565  0.00  0.00           H  
HETATM 4899  O   WAT   611      81.510  74.306  51.005  0.00  0.00           O  
HETATM 4900  H1  WAT   611      81.449  74.898  51.755  0.00  0.00           H  
HETATM 4901  H2  WAT   611      82.450  74.198  50.860  0.00  0.00           H  
HETATM 4902  O   WAT   612      84.147  73.963  50.644  0.00  0.00           O  
HETATM 4903  H1  WAT   612      84.761  74.281  49.982  0.00  0.00           H  
HETATM 4904  H2  WAT   612      84.692  73.477  51.264  0.00  0.00           H  
HETATM 4905  O   WAT   613      74.669  72.642  50.758  0.00  0.00           O  
HETATM 4906  H1  WAT   613      75.218  72.461  49.995  0.00  0.00           H  
HETATM 4907  H2  WAT   613      74.735  71.851  51.294  0.00  0.00           H  
HETATM 4908  O   WAT   614      84.888  72.526  46.971  0.00  0.00           O  
HETATM 4909  H1  WAT   614      84.014  72.859  46.768  0.00  0.00           H  
HETATM 4910  H2  WAT   614      84.779  72.053  47.796  0.00  0.00           H  
HETATM 4911  O   WAT   615      82.635  73.443  45.910  0.00  0.00           O  
HETATM 4912  H1  WAT   615      81.853  73.917  46.190  0.00  0.00           H  
HETATM 4913  H2  WAT   615      82.342  72.538  45.802  0.00  0.00           H  
HETATM 4914  O   WAT   616      73.979  73.748  38.432  0.00  0.00           O  
HETATM 4915  H1  WAT   616      74.737  73.860  37.858  0.00  0.00           H  
HETATM 4916  H2  WAT   616      73.517  74.584  38.386  0.00  0.00           H  
HETATM 4917  O   WAT   617      80.521  75.861  41.422  0.00  0.00           O  
HETATM 4918  H1  WAT   617      79.708  75.487  41.082  0.00  0.00           H  
HETATM 4919  H2  WAT   617      81.025  75.106  41.724  0.00  0.00           H  
HETATM 4920  O   WAT   618      85.023  72.526  42.660  0.00  0.00           O  
HETATM 4921  H1  WAT   618      85.626  73.098  43.135  0.00  0.00           H  
HETATM 4922  H2  WAT   618      84.283  73.090  42.438  0.00  0.00           H  
HETATM 4923  O   WAT   619      76.352  74.274  36.972  0.00  0.00           O  
HETATM 4924  H1  WAT   619      76.881  73.487  36.843  0.00  0.00           H  
HETATM 4925  H2  WAT   619      76.985  74.953  37.206  0.00  0.00           H  
HETATM 4926  O   WAT   620      78.546  74.011  40.027  0.00  0.00           O  
HETATM 4927  H1  WAT   620      77.916  73.310  40.194  0.00  0.00           H  
HETATM 4928  H2  WAT   620      78.006  74.772  39.810  0.00  0.00           H  
HETATM 4929  O   WAT   621      78.671  73.290  52.462  0.00  0.00           O  
HETATM 4930  H1  WAT   621      78.390  73.793  51.698  0.00  0.00           H  
HETATM 4931  H2  WAT   621      79.053  72.492  52.096  0.00  0.00           H  
HETATM 4932  O   WAT   622      85.273  72.705  53.040  0.00  0.00           O  
HETATM 4933  H1  WAT   622      85.159  73.025  53.935  0.00  0.00           H  
HETATM 4934  H2  WAT   622      86.090  73.106  52.744  0.00  0.00           H  
HETATM 4935  O   WAT   623      84.179  80.724  23.403  0.00  0.00           O  
HETATM 4936  H1  WAT   623      84.098  79.810  23.132  0.00  0.00           H  
HETATM 4937  H2  WAT   623      83.765  81.221  22.697  0.00  0.00           H  
HETATM 4938  O   WAT   624      82.310  82.502  25.284  0.00  0.00           O  
HETATM 4939  H1  WAT   624      81.535  82.022  25.574  0.00  0.00           H
[truncated: 4,133,836 more chars]
