# Supplementary material for: Broadening the Scope of Binding Free Energy Calculations Using a Separated Topologies Approach
Source: J Chem Theory Comput. 2023 Jul 24;19(15):5058–76. doi: 10.1021/acs.jctc.3c00282 (PMC10413862; doi:10.1021/acs.jctc.3c00282)
Supplement: Supplementary file 2 — ct3c00282_si_002.zip [file ct3c00282_si_002.zip › SI_paper/ERa/era.sdf]

2d
                    3D
 Schrodinger Suite 2021-2.
 42 45  0  0  1  0            999 V2000
   69.1935   39.4818   69.8082 O   0  0  0  0  0  0
   69.0702   38.1781   70.1729 C   0  0  0  0  0  0
   67.9340   37.4601   69.7686 C   0  0  0  0  0  0
   67.7711   36.1255   70.1643 C   0  0  0  0  0  0
   68.7642   35.4857   70.9406 C   0  0  0  0  0  0
   68.6100   34.0255   71.3279 C   0  0  2  0  0  0
   67.4803   33.4781   70.6711 O   0  0  0  0  0  0
   67.2106   32.1629   70.9100 C   0  0  0  0  0  0
   66.5402   31.4531   69.8999 C   0  0  0  0  0  0
   66.2053   30.1067   70.0945 C   0  0  0  0  0  0
   66.5043   29.4781   71.3149 C   0  0  0  0  0  0
   66.1233   28.1842   71.4967 O   0  0  0  0  0  0
   67.1781   30.1853   72.3316 C   0  0  0  0  0  0
   67.5479   31.5335   72.1307 C   0  0  0  0  0  0
   68.2565   32.3181   73.2325 C   0  0  2  0  0  0
   67.4396   32.3619   74.5403 C   0  0  0  0  0  0
   67.2540   33.8416   74.8942 C   0  0  2  0  0  0
   65.9294   34.1680   75.6082 C   0  0  0  0  0  0
   64.8807   33.8361   74.8545 F   0  0  0  0  0  0
   65.8644   33.4989   76.7589 F   0  0  0  0  0  0
   65.8741   35.4729   75.8737 F   0  0  0  0  0  0
   67.4314   34.5855   73.5720 C   0  0  0  0  0  0
   68.5250   33.7907   72.8517 C   0  0  2  0  0  0
   69.9139   36.2038   71.3259 C   0  0  0  0  0  0
   70.0624   37.5518   70.9524 C   0  0  0  0  0  0
   69.9847   39.8852   70.1305 H   0  0  0  0  0  0
   67.1851   37.9343   69.1511 H   0  0  0  0  0  0
   66.8814   35.5875   69.8714 H   0  0  0  0  0  0
   69.5011   33.5093   70.9649 H   0  0  0  0  0  0
   66.2967   31.9437   68.9690 H   0  0  0  0  0  0
   65.7193   29.5534   69.3042 H   0  0  0  0  0  0
   66.3600   27.8417   72.3448 H   0  0  0  0  0  0
   67.3983   29.7008   73.2718 H   0  0  0  0  0  0
   69.2132   31.8276   73.4184 H   0  0  0  0  0  0
   66.4557   31.9200   74.3758 H   0  0  0  0  0  0
   67.9118   31.7985   75.3456 H   0  0  0  0  0  0
   68.0790   34.1377   75.5444 H   0  0  0  0  0  0
   66.5042   34.5545   72.9980 H   0  0  0  0  0  0
   67.6985   35.6329   73.7168 H   0  0  0  0  0  0
   69.4838   34.0771   73.2875 H   0  0  0  0  0  0
   70.6892   35.7244   71.9053 H   0  0  0  0  0  0
   70.9389   38.1011   71.2634 H   0  0  0  0  0  0
  1  2  1  0  0  0
  1 26  1  0  0  0
  2 25  1  0  0  0
  2  3  2  0  0  0
  3  4  1  0  0  0
  3 27  1  0  0  0
  4  5  2  0  0  0
  4 28  1  0  0  0
  5  6  1  0  0  0
  5 24  1  0  0  0
  6 23  1  0  0  0
  6  7  1  0  0  0
  6 29  1  0  0  0
  7  8  1  0  0  0
  8 14  2  0  0  0
  8  9  1  0  0  0
  9 10  2  0  0  0
  9 30  1  0  0  0
 10 11  1  0  0  0
 10 31  1  0  0  0
 11 12  1  0  0  0
 11 13  2  0  0  0
 12 32  1  0  0  0
 13 14  1  0  0  0
 13 33  1  0  0  0
 14 15  1  0  0  0
 15 23  1  0  0  0
 15 16  1  0  0  0
 15 34  1  0  0  0
 16 17  1  0  0  0
 16 35  1  0  0  0
 16 36  1  0  0  0
 17 18  1  0  0  0
 17 22  1  0  0  0
 17 37  1  0  0  0
 18 19  1  0  0  0
 18 20  1  0  0  0
 18 21  1  0  0  0
 22 23  1  0  0  0
 22 38  1  0  0  0
 22 39  1  0  0  0
 23 40  1  0  0  0
 24 25  2  0  0  0
 24 41  1  0  0  0
 25 42  1  0  0  0
M  END

>  <Ki [nM]>
12.4 +/- 4.9

> <Citation Reference (doi)>
10.1016/j.bmcl.2007.06.052

$$$$
2e
                    3D
 Schrodinger Suite 2021-2.
 42 45  0  0  1  0            999 V2000
   65.9485   34.1216   75.5778 C   0  0  0  0  0  0
   67.2540   33.8416   74.8942 C   0  0  1  0  0  0
   67.4396   32.3619   74.5403 C   0  0  0  0  0  0
   68.2565   32.3181   73.2325 C   0  0  1  0  0  0
   67.5479   31.5335   72.1307 C   0  0  0  0  0  0
   67.1781   30.1853   72.3316 C   0  0  0  0  0  0
   66.5043   29.4781   71.3149 C   0  0  0  0  0  0
   66.1233   28.1842   71.4967 O   0  0  0  0  0  0
   66.2053   30.1067   70.0945 C   0  0  0  0  0  0
   66.5402   31.4531   69.8999 C   0  0  0  0  0  0
   67.2106   32.1629   70.9100 C   0  0  0  0  0  0
   67.4803   33.4781   70.6711 O   0  0  0  0  0  0
   68.6100   34.0255   71.3279 C   0  0  1  0  0  0
   68.7642   35.4857   70.9406 C   0  0  0  0  0  0
   69.9139   36.2038   71.3259 C   0  0  0  0  0  0
   70.0624   37.5518   70.9524 C   0  0  0  0  0  0
   69.0702   38.1781   70.1729 C   0  0  0  0  0  0
   69.1935   39.4818   69.8082 O   0  0  0  0  0  0
   67.9340   37.4601   69.7686 C   0  0  0  0  0  0
   67.7711   36.1255   70.1643 C   0  0  0  0  0  0
   68.5250   33.7907   72.8517 C   0  0  1  0  0  0
   67.4314   34.5855   73.5720 C   0  0  0  0  0  0
   65.1076   33.8481   74.9400 H   0  0  0  0  0  0
   65.8628   33.5513   76.5030 H   0  0  0  0  0  0
   65.8476   35.1783   75.8277 H   0  0  0  0  0  0
   68.0691   34.1272   75.5611 H   0  0  0  0  0  0
   67.9140   31.7921   75.3399 H   0  0  0  0  0  0
   66.4572   31.9179   74.3697 H   0  0  0  0  0  0
   69.2151   31.8318   73.4196 H   0  0  0  0  0  0
   67.3977   29.6997   73.2715 H   0  0  0  0  0  0
   66.6307   27.7358   72.1556 H   0  0  0  0  0  0
   65.7193   29.5568   69.3020 H   0  0  0  0  0  0
   66.2939   31.9379   68.9668 H   0  0  0  0  0  0
   69.4803   33.4888   70.9447 H   0  0  0  0  0  0
   70.6891   35.7243   71.9053 H   0  0  0  0  0  0
   70.9398   38.0992   71.2645 H   0  0  0  0  0  0
   69.9847   39.8852   70.1306 H   0  0  0  0  0  0
   67.1851   37.9342   69.1511 H   0  0  0  0  0  0
   66.8817   35.5867   69.8717 H   0  0  0  0  0  0
   69.4829   34.0722   73.2925 H   0  0  0  0  0  0
   66.5036   34.5531   72.9984 H   0  0  0  0  0  0
   67.6984   35.6331   73.7161 H   0  0  0  0  0  0
  1  2  1  0  0  0
  1 23  1  0  0  0
  1 24  1  0  0  0
  1 25  1  0  0  0
  2 22  1  0  0  0
  2  3  1  0  0  0
  2 26  1  0  0  0
  3  4  1  0  0  0
  3 27  1  0  0  0
  3 28  1  0  0  0
  4 21  1  0  0  0
  4  5  1  0  0  0
  4 29  1  0  0  0
  5 11  2  0  0  0
  5  6  1  0  0  0
  6  7  2  0  0  0
  6 30  1  0  0  0
  7  8  1  0  0  0
  7  9  1  0  0  0
  8 31  1  0  0  0
  9 10  2  0  0  0
  9 32  1  0  0  0
 10 11  1  0  0  0
 10 33  1  0  0  0
 11 12  1  0  0  0
 12 13  1  0  0  0
 13 14  1  0  0  0
 13 21  1  0  0  0
 13 34  1  0  0  0
 14 20  1  0  0  0
 14 15  2  0  0  0
 15 16  1  0  0  0
 15 35  1  0  0  0
 16 17  2  0  0  0
 16 36  1  0  0  0
 17 18  1  0  0  0
 17 19  1  0  0  0
 18 37  1  0  0  0
 19 20  2  0  0  0
 19 38  1  0  0  0
 20 39  1  0  0  0
 21 22  1  0  0  0
 21 40  1  0  0  0
 22 41  1  0  0  0
 22 42  1  0  0  0
M  END

>  <Ki [nM]>
3.3 +/- 2.4

> <Citation Reference (doi)>
10.1016/j.bmcl.2007.06.052

$$$$
3b
                    3D
 Schrodinger Suite 2021-2.
 41 44  0  0  1  0            999 V2000
   67.2383   35.6017   75.7487 O   0  0  0  0  0  0
   67.5146   34.6506   75.0213 C   0  0  0  0  0  0
   67.8626   33.2787   75.5977 C   0  0  0  0  0  0
   67.5275   32.1666   74.5920 C   0  0  0  0  0  0
   68.2565   32.3181   73.2325 C   0  0  1  0  0  0
   67.5479   31.5335   72.1307 C   0  0  0  0  0  0
   67.1781   30.1853   72.3316 C   0  0  0  0  0  0
   66.5043   29.4781   71.3149 C   0  0  0  0  0  0
   66.1233   28.1842   71.4967 O   0  0  0  0  0  0
   66.2053   30.1067   70.0945 C   0  0  0  0  0  0
   66.5402   31.4531   69.8999 C   0  0  0  0  0  0
   67.2106   32.1629   70.9100 C   0  0  0  0  0  0
   67.4803   33.4781   70.6711 O   0  0  0  0  0  0
   68.6100   34.0255   71.3279 C   0  0  1  0  0  0
   68.7642   35.4857   70.9406 C   0  0  0  0  0  0
   67.7711   36.1255   70.1643 C   0  0  0  0  0  0
   67.9340   37.4601   69.7686 C   0  0  0  0  0  0
   69.0702   38.1781   70.1729 C   0  0  0  0  0  0
   69.1935   39.4818   69.8082 O   0  0  0  0  0  0
   70.0624   37.5518   70.9524 C   0  0  0  0  0  0
   69.9139   36.2038   71.3259 C   0  0  0  0  0  0
   68.5250   33.7907   72.8517 C   0  0  1  0  0  0
   67.5264   34.7862   73.4980 C   0  0  0  0  0  0
   68.9235   33.2583   75.8477 H   0  0  0  0  0  0
   67.3089   33.1288   76.5248 H   0  0  0  0  0  0
   67.7421   31.1914   75.0298 H   0  0  0  0  0  0
   66.4488   32.1852   74.4250 H   0  0  0  0  0  0
   69.2346   31.8449   73.3319 H   0  0  0  0  0  0
   67.3989   29.6953   73.2685 H   0  0  0  0  0  0
   66.4956   27.7917   72.2713 H   0  0  0  0  0  0
   65.7234   29.5561   69.2999 H   0  0  0  0  0  0
   66.2958   31.9365   68.9655 H   0  0  0  0  0  0
   69.4847   33.4956   70.9447 H   0  0  0  0  0  0
   66.8768   35.5940   69.8736 H   0  0  0  0  0  0
   67.1805   37.9309   69.1542 H   0  0  0  0  0  0
   69.9730   39.8919   70.1502 H   0  0  0  0  0  0
   70.9357   38.1057   71.2644 H   0  0  0  0  0  0
   70.6838   35.7210   71.9100 H   0  0  0  0  0  0
   69.5128   34.0383   73.2455 H   0  0  0  0  0  0
   66.5186   34.6132   73.1199 H   0  0  0  0  0  0
   67.7890   35.8148   73.2511 H   0  0  0  0  0  0
  1  2  2  0  0  0
  2 23  1  0  0  0
  2  3  1  0  0  0
  3  4  1  0  0  0
  3 24  1  0  0  0
  3 25  1  0  0  0
  4  5  1  0  0  0
  4 26  1  0  0  0
  4 27  1  0  0  0
  5 22  1  0  0  0
  5  6  1  0  0  0
  5 28  1  0  0  0
  6 12  2  0  0  0
  6  7  1  0  0  0
  7  8  2  0  0  0
  7 29  1  0  0  0
  8  9  1  0  0  0
  8 10  1  0  0  0
  9 30  1  0  0  0
 10 11  2  0  0  0
 10 31  1  0  0  0
 11 12  1  0  0  0
 11 32  1  0  0  0
 12 13  1  0  0  0
 13 14  1  0  0  0
 14 15  1  0  0  0
 14 22  1  0  0  0
 14 33  1  0  0  0
 15 21  1  0  0  0
 15 16  2  0  0  0
 16 17  1  0  0  0
 16 34  1  0  0  0
 17 18  2  0  0  0
 17 35  1  0  0  0
 18 19  1  0  0  0
 18 20  1  0  0  0
 19 36  1  0  0  0
 20 21  2  0  0  0
 20 37  1  0  0  0
 21 38  1  0  0  0
 22 23  1  0  0  0
 22 39  1  0  0  0
 23 40  1  0  0  0
 23 41  1  0  0  0
M  END

>  <Ki [nM]>
410

> <Citation Reference (doi)>
10.1016/j.bmcl.2007.06.052

$$$$
