# Supplementary material for: Broadening the Scope of Binding Free Energy Calculations Using a Separated Topologies Approach
Source: J Chem Theory Comput. 2023 Jul 24;19(15):5058–76. doi: 10.1021/acs.jctc.3c00282 (PMC10413862; doi:10.1021/acs.jctc.3c00282)
Supplement: Supplementary file 2 — ct3c00282_si_002.zip [file ct3c00282_si_002.zip › SI_paper/TYK2/lig_ejm_55/complex.top]

;
;   File ../2020-02-07_tyk2_ligands/lig_ejm_55/complex/complex.top  was generated
;   By user: hannahbaumann (501)
;   On host: dhcp-v009-026.mobile.uci.edu
;   At date: Wed. September  3 15:46:03 2021
;
;   This is a standalone topology file
;
;   Created by:
;   ParmEd:       test.py, VERSION 3.1.0
;   Executable:   test.py
;   Library dir:  /usr/local/gromacs/share/gromacs/top
;   Command line:
;     /Users/hannahbaumann/Google Drive/sep_top/era/test.py
;

[ defaults ]
; nbfunc        comb-rule       gen-pairs       fudgeLJ fudgeQQ
1               2               yes             0.5          0.8333      

[ atomtypes ]
; name    at.num    mass    charge ptype  sigma      epsilon
HC             1   1.008000  0.00000000  A       0.264953      0.0656888
CT             6  12.010000  0.00000000  A       0.339967        0.45773
C              6  12.010000  0.00000000  A       0.339967       0.359824
O              8  16.000000  0.00000000  A       0.295992        0.87864
N              7  14.010000  0.00000000  A          0.325        0.71128
H              1   1.008000  0.00000000  A       0.106908      0.0656888
H1             1   1.008000  0.00000000  A       0.247135      0.0656888
OH             8  16.000000  0.00000000  A       0.306647       0.880314
HO             1   1.008000  0.00000000  A              0              0
CA             6  12.010000  0.00000000  A       0.339967       0.359824
HA             1   1.008000  0.00000000  A       0.259964        0.06276
CC             6  12.010000  0.00000000  A       0.339967       0.359824
NB             7  14.010000  0.00000000  A          0.325        0.71128
CR             6  12.010000  0.00000000  A       0.339967       0.359824
H5             1   1.008000  0.00000000  A       0.242146        0.06276
NA             7  14.010000  0.00000000  A          0.325        0.71128
CW             6  12.010000  0.00000000  A       0.339967       0.359824
H4             1   1.008000  0.00000000  A       0.251055        0.06276
HP             1   1.008000  0.00000000  A       0.195998      0.0656888
N3             7  14.010000  0.00000000  A          0.325        0.71128
N2             7  14.010000  0.00000000  A          0.325        0.71128
O2             8  16.000000  0.00000000  A       0.295992        0.87864
SH            16  32.060000  0.00000000  A       0.356359          1.046
HS             1   1.008000  0.00000000  A       0.106908      0.0656888
S             16  32.060000  0.00000000  A       0.356359          1.046
C*             6  12.010000  0.00000000  A       0.339967       0.359824
CN             6  12.010000  0.00000000  A       0.339967       0.359824
CB             6  12.010000  0.00000000  A       0.339967       0.359824
CV             6  12.010000  0.00000000  A       0.339967       0.359824
C1lig_ejm_55        6  12.010780  0.00000000  A       0.339967       0.359824
Cl1lig_ejm_55       17  35.453200  0.00000000  A       0.347094        1.10876
O1lig_ejm_55        8  15.999430  0.00000000  A       0.295992        0.87864
N1lig_ejm_55        7  14.006720  0.00000000  A          0.325        0.71128
H1lig_ejm_55        1   1.007947  0.00000000  A       0.259964        0.06276
H2lig_ejm_55        1   1.007947  0.00000000  A       0.106908       0.065689
H3lig_ejm_55        1   1.007947  0.00000000  A       0.251055        0.06276
C2lig_ejm_55        6  12.010780  0.00000000  A       0.339967        0.45773
H4lig_ejm_55        1   1.007947  0.00000000  A       0.247135       0.065689
O2lig_ejm_55        8  15.999430  0.00000000  A       0.300001        0.71128
OW             8  16.000000  0.00000000  A       0.315061       0.636386
HW             1   1.008000  0.00000000  A              0              0
amber99_338       11   0.000000  0.00000000  A       0.243928       0.365846
amber99_333       17   0.000000  0.00000000  A       0.447766       0.148913


[ moleculetype ]
; Name            nrexcl
system1          3

[ atoms ]
;   nr       type  resnr residue  atom   cgnr    charge       mass  typeB    chargeB      massB
; residue    1 ACE rtp ACE q 0.0
    1         HC      1    ACE   HH31      1 0.11230000   1.008000   ; qtot 0.112300
    2         CT      1    ACE    CH3      2 -0.36620000  12.010000   ; qtot -0.253900
    3         HC      1    ACE   HH32      3 0.11230000   1.008000   ; qtot -0.141600
    4         HC      1    ACE   HH33      4 0.11230000   1.008000   ; qtot -0.029300
    5          C      1    ACE      C      5 0.59720000  12.010000   ; qtot 0.567900
    6          O      1    ACE      O      6 -0.56790000  16.000000   ; qtot 0.000000
; residue    2 THR rtp THR q 0.0
    7          N      2    THR      N      7 -0.41570000  14.010000   ; qtot -0.415700
    8          H      2    THR      H      8 0.27190000   1.008000   ; qtot -0.143800
    9         CT      2    THR     CA      9 -0.03890000  12.010000   ; qtot -0.182700
   10         H1      2    THR     HA     10 0.10070000   1.008000   ; qtot -0.082000
   11         CT      2    THR     CB     11 0.36540000  12.010000   ; qtot 0.283400
   12         H1      2    THR     HB     12 0.00430000   1.008000   ; qtot 0.287700
   13         CT      2    THR    CG2     13 -0.24380000  12.010000   ; qtot 0.043900
   14         HC      2    THR   HG21     14 0.06420000   1.008000   ; qtot 0.108100
   15         HC      2    THR   HG22     15 0.06420000   1.008000   ; qtot 0.172300
   16         HC      2    THR   HG23     16 0.06420000   1.008000   ; qtot 0.236500
   17         OH      2    THR    OG1     17 -0.67610000  16.000000   ; qtot -0.439600
   18         HO      2    THR    HG1     18 0.41020000   1.008000   ; qtot -0.029400
   19          C      2    THR      C     19 0.59730000  12.010000   ; qtot 0.567900
   20          O      2    THR      O     20 -0.56790000  16.000000   ; qtot 0.000000
; residue    3 VAL rtp VAL q 0.0
   21          N      3    VAL      N     21 -0.41570000  14.010000   ; qtot -0.415700
   22          H      3    VAL      H     22 0.27190000   1.008000   ; qtot -0.143800
   23         CT      3    VAL     CA     23 -0.08750000  12.010000   ; qtot -0.231300
   24         H1      3    VAL     HA     24 0.09690000   1.008000   ; qtot -0.134400
   25         CT      3    VAL     CB     25 0.29850000  12.010000   ; qtot 0.164100
   26         HC      3    VAL     HB     26 -0.02970000   1.008000   ; qtot 0.134400
   27         CT      3    VAL    CG1     27 -0.31920000  12.010000   ; qtot -0.184800
   28         HC      3    VAL   HG11     28 0.07910000   1.008000   ; qtot -0.105700
   29         HC      3    VAL   HG12     29 0.07910000   1.008000   ; qtot -0.026600
   30         HC      3    VAL   HG13     30 0.07910000   1.008000   ; qtot 0.052500
   31         CT      3    VAL    CG2     31 -0.31920000  12.010000   ; qtot -0.266700
   32         HC      3    VAL   HG21     32 0.07910000   1.008000   ; qtot -0.187600
   33         HC      3    VAL   HG22     33 0.07910000   1.008000   ; qtot -0.108500
   34         HC      3    VAL   HG23     34 0.07910000   1.008000   ; qtot -0.029400
   35          C      3    VAL      C     35 0.59730000  12.010000   ; qtot 0.567900
   36          O      3    VAL      O     36 -0.56790000  16.000000   ; qtot 0.000000
; residue    4 PHE rtp PHE q 0.0
   37          N      4    PHE      N     37 -0.41570000  14.010000   ; qtot -0.415700
   38          H      4    PHE      H     38 0.27190000   1.008000   ; qtot -0.143800
   39         CT      4    PHE     CA     39 -0.00240000  12.010000   ; qtot -0.146200
   40         H1      4    PHE     HA     40 0.09780000   1.008000   ; qtot -0.048400
   41         CT      4    PHE     CB     41 -0.03430000  12.010000   ; qtot -0.082700
   42         HC      4    PHE    HB1     42 0.02950000   1.008000   ; qtot -0.053200
   43         HC      4    PHE    HB2     43 0.02950000   1.008000   ; qtot -0.023700
   44         CA      4    PHE     CG     44 0.01180000  12.010000   ; qtot -0.011900
   45         CA      4    PHE    CD1     45 -0.12560000  12.010000   ; qtot -0.137500
   46         HA      4    PHE    HD1     46 0.13300000   1.008000   ; qtot -0.004500
   47         CA      4    PHE    CE1     47 -0.17040000  12.010000   ; qtot -0.174900
   48         HA      4    PHE    HE1     48 0.14300000   1.008000   ; qtot -0.031900
   49         CA      4    PHE     CZ     49 -0.10720000  12.010000   ; qtot -0.139100
   50         HA      4    PHE     HZ     50 0.12970000   1.008000   ; qtot -0.009400
   51         CA      4    PHE    CE2     51 -0.17040000  12.010000   ; qtot -0.179800
   52         HA      4    PHE    HE2     52 0.14300000   1.008000   ; qtot -0.036800
   53         CA      4    PHE    CD2     53 -0.12560000  12.010000   ; qtot -0.162400
   54         HA      4    PHE    HD2     54 0.13300000   1.008000   ; qtot -0.029400
   55          C      4    PHE      C     55 0.59730000  12.010000   ; qtot 0.567900
   56          O      4    PHE      O     56 -0.56790000  16.000000   ; qtot 0.000000
; residue    5 HIE rtp HIE q 0.0
   57          N      5    HIE      N     57 -0.41570000  14.010000   ; qtot -0.415700
   58          H      5    HIE      H     58 0.27190000   1.008000   ; qtot -0.143800
   59         CT      5    HIE     CA     59 -0.05810000  12.010000   ; qtot -0.201900
   60         H1      5    HIE     HA     60 0.13600000   1.008000   ; qtot -0.065900
   61         CT      5    HIE     CB     61 -0.00740000  12.010000   ; qtot -0.073300
   62         HC      5    HIE    HB1     62 0.03670000   1.008000   ; qtot -0.036600
   63         HC      5    HIE    HB2     63 0.03670000   1.008000   ; qtot 0.000100
   64         CC      5    HIE     CG     64 0.18680000  12.010000   ; qtot 0.186900
   65         NB      5    HIE    ND1     65 -0.54320000  14.010000   ; qtot -0.356300
   66         CR      5    HIE    CE1     66 0.16350000  12.010000   ; qtot -0.192800
   67         H5      5    HIE    HE1     67 0.14350000   1.008000   ; qtot -0.049300
   68         NA      5    HIE    NE2     68 -0.27950000  14.010000   ; qtot -0.328800
   69          H      5    HIE    HE2     69 0.33390000   1.008000   ; qtot 0.005100
   70         CW      5    HIE    CD2     70 -0.22070000  12.010000   ; qtot -0.215600
   71         H4      5    HIE    HD2     71 0.18620000   1.008000   ; qtot -0.029400
   72          C      5    HIE      C     72 0.59730000  12.010000   ; qtot 0.567900
   73          O      5    HIE      O     73 -0.56790000  16.000000   ; qtot 0.000000
; residue    6 LYS rtp LYS q 1.0
   74          N      6    LYS      N     74 -0.34790000  14.010000   ; qtot -0.347900
   75          H      6    LYS      H     75 0.27470000   1.008000   ; qtot -0.073200
   76         CT      6    LYS     CA     76 -0.24000000  12.010000   ; qtot -0.313200
   77         H1      6    LYS     HA     77 0.14260000   1.008000   ; qtot -0.170600
   78         CT      6    LYS     CB     78 -0.00940000  12.010000   ; qtot -0.180000
   79         HC      6    LYS    HB1     79 0.03620000   1.008000   ; qtot -0.143800
   80         HC      6    LYS    HB2     80 0.03620000   1.008000   ; qtot -0.107600
   81         CT      6    LYS     CG     81 0.01870000  12.010000   ; qtot -0.088900
   82         HC      6    LYS    HG1     82 0.01030000   1.008000   ; qtot -0.078600
   83         HC      6    LYS    HG2     83 0.01030000   1.008000   ; qtot -0.068300
   84         CT      6    LYS     CD     84 -0.04790000  12.010000   ; qtot -0.116200
   85         HC      6    LYS    HD1     85 0.06210000   1.008000   ; qtot -0.054100
   86         HC      6    LYS    HD2     86 0.06210000   1.008000   ; qtot 0.008000
   87         CT      6    LYS     CE     87 -0.01430000  12.010000   ; qtot -0.006300
   88         HP      6    LYS    HE1     88 0.11350000   1.008000   ; qtot 0.107200
   89         HP      6    LYS    HE2     89 0.11350000   1.008000   ; qtot 0.220700
   90         N3      6    LYS     NZ     90 -0.38540000  14.010000   ; qtot -0.164700
   91          H      6    LYS    HZ1     91 0.34000000   1.008000   ; qtot 0.175300
   92          H      6    LYS    HZ2     92 0.34000000   1.008000   ; qtot 0.515300
   93          H      6    LYS    HZ3     93 0.34000000   1.008000   ; qtot 0.855300
   94          C      6    LYS      C     94 0.73410000  12.010000   ; qtot 1.589400
   95          O      6    LYS      O     95 -0.58940000  16.000000   ; qtot 1.000000
; residue    7 ARG rtp ARG q 1.0
   96          N      7    ARG      N     96 -0.34790000  14.010000   ; qtot 0.652100
   97          H      7    ARG      H     97 0.27470000   1.008000   ; qtot 0.926800
   98         CT      7    ARG     CA     98 -0.26370000  12.010000   ; qtot 0.663100
   99         H1      7    ARG     HA     99 0.15600000   1.008000   ; qtot 0.819100
  100         CT      7    ARG     CB    100 -0.00070000  12.010000   ; qtot 0.818400
  101         HC      7    ARG    HB1    101 0.03270000   1.008000   ; qtot 0.851100
  102         HC      7    ARG    HB2    102 0.03270000   1.008000   ; qtot 0.883800
  103         CT      7    ARG     CG    103 0.03900000  12.010000   ; qtot 0.922800
  104         HC      7    ARG    HG1    104 0.02850000   1.008000   ; qtot 0.951300
  105         HC      7    ARG    HG2    105 0.02850000   1.008000   ; qtot 0.979800
  106         CT      7    ARG     CD    106 0.04860000  12.010000   ; qtot 1.028400
  107         H1      7    ARG    HD1    107 0.06870000   1.008000   ; qtot 1.097100
  108         H1      7    ARG    HD2    108 0.06870000   1.008000   ; qtot 1.165800
  109         N2      7    ARG     NE    109 -0.52950000  14.010000   ; qtot 0.636300
  110          H      7    ARG     HE    110 0.34560000   1.008000   ; qtot 0.981900
  111         CA      7    ARG     CZ    111 0.80760000  12.010000   ; qtot 1.789500
  112         N2      7    ARG    NH1    112 -0.86270000  14.010000   ; qtot 0.926800
  113          H      7    ARG   HH11    113 0.44780000   1.008000   ; qtot 1.374600
  114          H      7    ARG   HH12    114 0.44780000   1.008000   ; qtot 1.822400
  115         N2      7    ARG    NH2    115 -0.86270000  14.010000   ; qtot 0.959700
  116          H      7    ARG   HH21    116 0.44780000   1.008000   ; qtot 1.407500
  117          H      7    ARG   HH22    117 0.44780000   1.008000   ; qtot 1.855300
  118          C      7    ARG      C    118 0.73410000  12.010000   ; qtot 2.589400
  119          O      7    ARG      O    119 -0.58940000  16.000000   ; qtot 2.000000
; residue    8 TYR rtp TYR q 0.0
  120          N      8    TYR      N    120 -0.41570000  14.010000   ; qtot 1.584300
  121          H      8    TYR      H    121 0.27190000   1.008000   ; qtot 1.856200
  122         CT      8    TYR     CA    122 -0.00140000  12.010000   ; qtot 1.854800
  123         H1      8    TYR     HA    123 0.08760000   1.008000   ; qtot 1.942400
  124         CT      8    TYR     CB    124 -0.01520000  12.010000   ; qtot 1.927200
  125         HC      8    TYR    HB1    125 0.02950000   1.008000   ; qtot 1.956700
  126         HC      8    TYR    HB2    126 0.02950000   1.008000   ; qtot 1.986200
  127         CA      8    TYR     CG    127 -0.00110000  12.010000   ; qtot 1.985100
  128         CA      8    TYR    CD1    128 -0.19060000  12.010000   ; qtot 1.794500
  129         HA      8    TYR    HD1    129 0.16990000   1.008000   ; qtot 1.964400
  130         CA      8    TYR    CE1    130 -0.23410000  12.010000   ; qtot 1.730300
  131         HA      8    TYR    HE1    131 0.16560000   1.008000   ; qtot 1.895900
  132          C      8    TYR     CZ    132 0.32260000  12.010000   ; qtot 2.218500
  133         OH      8    TYR     OH    133 -0.55790000  16.000000   ; qtot 1.660600
  134         HO      8    TYR     HH    134 0.39920000   1.008000   ; qtot 2.059800
  135         CA      8    TYR    CE2    135 -0.23410000  12.010000   ; qtot 1.825700
  136         HA      8    TYR    HE2    136 0.16560000   1.008000   ; qtot 1.991300
  137         CA      8    TYR    CD2    137 -0.19060000  12.010000   ; qtot 1.800700
  138         HA      8    TYR    HD2    138 0.16990000   1.008000   ; qtot 1.970600
  139          C      8    TYR      C    139 0.59730000  12.010000   ; qtot 2.567900
  140          O      8    TYR      O    140 -0.56790000  16.000000   ; qtot 2.000000
; residue    9 LEU rtp LEU q 0.0
  141          N      9    LEU      N    141 -0.41570000  14.010000   ; qtot 1.584300
  142          H      9    LEU      H    142 0.27190000   1.008000   ; qtot 1.856200
  143         CT      9    LEU     CA    143 -0.05180000  12.010000   ; qtot 1.804400
  144         H1      9    LEU     HA    144 0.09220000   1.008000   ; qtot 1.896600
  145         CT      9    LEU     CB    145 -0.11020000  12.010000   ; qtot 1.786400
  146         HC      9    LEU    HB1    146 0.04570000   1.008000   ; qtot 1.832100
  147         HC      9    LEU    HB2    147 0.04570000   1.008000   ; qtot 1.877800
  148         CT      9    LEU     CG    148 0.35310000  12.010000   ; qtot 2.230900
  149         HC      9    LEU     HG    149 -0.03610000   1.008000   ; qtot 2.194800
  150         CT      9    LEU    CD1    150 -0.41210000  12.010000   ; qtot 1.782700
  151         HC      9    LEU   HD11    151 0.10000000   1.008000   ; qtot 1.882700
  152         HC      9    LEU   HD12    152 0.10000000   1.008000   ; qtot 1.982700
  153         HC      9    LEU   HD13    153 0.10000000   1.008000   ; qtot 2.082700
  154         CT      9    LEU    CD2    154 -0.41210000  12.010000   ; qtot 1.670600
  155         HC      9    LEU   HD21    155 0.10000000   1.008000   ; qtot 1.770600
  156         HC      9    LEU   HD22    156 0.10000000   1.008000   ; qtot 1.870600
  157         HC      9    LEU   HD23    157 0.10000000   1.008000   ; qtot 1.970600
  158          C      9    LEU      C    158 0.59730000  12.010000   ; qtot 2.567900
  159          O      9    LEU      O    159 -0.56790000  16.000000   ; qtot 2.000000
; residue   10 LYS rtp LYS q 1.0
  160          N     10    LYS      N    160 -0.34790000  14.010000   ; qtot 1.652100
  161          H     10    LYS      H    161 0.27470000   1.008000   ; qtot 1.926800
  162         CT     10    LYS     CA    162 -0.24000000  12.010000   ; qtot 1.686800
  163         H1     10    LYS     HA    163 0.14260000   1.008000   ; qtot 1.829400
  164         CT     10    LYS     CB    164 -0.00940000  12.010000   ; qtot 1.820000
  165         HC     10    LYS    HB1    165 0.03620000   1.008000   ; qtot 1.856200
  166         HC     10    LYS    HB2    166 0.03620000   1.008000   ; qtot 1.892400
  167         CT     10    LYS     CG    167 0.01870000  12.010000   ; qtot 1.911100
  168         HC     10    LYS    HG1    168 0.01030000   1.008000   ; qtot 1.921400
  169         HC     10    LYS    HG2    169 0.01030000   1.008000   ; qtot 1.931700
  170         CT     10    LYS     CD    170 -0.04790000  12.010000   ; qtot 1.883800
  171         HC     10    LYS    HD1    171 0.06210000   1.008000   ; qtot 1.945900
  172         HC     10    LYS    HD2    172 0.06210000   1.008000   ; qtot 2.008000
  173         CT     10    LYS     CE    173 -0.01430000  12.010000   ; qtot 1.993700
  174         HP     10    LYS    HE1    174 0.11350000   1.008000   ; qtot 2.107200
  175         HP     10    LYS    HE2    175 0.11350000   1.008000   ; qtot 2.220700
  176         N3     10    LYS     NZ    176 -0.38540000  14.010000   ; qtot 1.835300
  177          H     10    LYS    HZ1    177 0.34000000   1.008000   ; qtot 2.175300
  178          H     10    LYS    HZ2    178 0.34000000   1.008000   ; qtot 2.515300
  179          H     10    LYS    HZ3    179 0.34000000   1.008000   ; qtot 2.855300
  180          C     10    LYS      C    180 0.73410000  12.010000   ; qtot 3.589400
  181          O     10    LYS      O    181 -0.58940000  16.000000   ; qtot 3.000000
; residue   11 LYS rtp LYS q 1.0
  182          N     11    LYS      N    182 -0.34790000  14.010000   ; qtot 2.652100
  183          H     11    LYS      H    183 0.27470000   1.008000   ; qtot 2.926800
  184         CT     11    LYS     CA    184 -0.24000000  12.010000   ; qtot 2.686800
  185         H1     11    LYS     HA    185 0.14260000   1.008000   ; qtot 2.829400
  186         CT     11    LYS     CB    186 -0.00940000  12.010000   ; qtot 2.820000
  187         HC     11    LYS    HB1    187 0.03620000   1.008000   ; qtot 2.856200
  188         HC     11    LYS    HB2    188 0.03620000   1.008000   ; qtot 2.892400
  189         CT     11    LYS     CG    189 0.01870000  12.010000   ; qtot 2.911100
  190         HC     11    LYS    HG1    190 0.01030000   1.008000   ; qtot 2.921400
  191         HC     11    LYS    HG2    191 0.01030000   1.008000   ; qtot 2.931700
  192         CT     11    LYS     CD    192 -0.04790000  12.010000   ; qtot 2.883800
  193         HC     11    LYS    HD1    193 0.06210000   1.008000   ; qtot 2.945900
  194         HC     11    LYS    HD2    194 0.06210000   1.008000   ; qtot 3.008000
  195         CT     11    LYS     CE    195 -0.01430000  12.010000   ; qtot 2.993700
  196         HP     11    LYS    HE1    196 0.11350000   1.008000   ; qtot 3.107200
  197         HP     11    LYS    HE2    197 0.11350000   1.008000   ; qtot 3.220700
  198         N3     11    LYS     NZ    198 -0.38540000  14.010000   ; qtot 2.835300
  199          H     11    LYS    HZ1    199 0.34000000   1.008000   ; qtot 3.175300
  200          H     11    LYS    HZ2    200 0.34000000   1.008000   ; qtot 3.515300
  201          H     11    LYS    HZ3    201 0.34000000   1.008000   ; qtot 3.855300
  202          C     11    LYS      C    202 0.73410000  12.010000   ; qtot 4.589400
  203          O     11    LYS      O    203 -0.58940000  16.000000   ; qtot 4.000000
; residue   12 ILE rtp ILE q 0.0
  204          N     12    ILE      N    204 -0.41570000  14.010000   ; qtot 3.584300
  205          H     12    ILE      H    205 0.27190000   1.008000   ; qtot 3.856200
  206         CT     12    ILE     CA    206 -0.05970000  12.010000   ; qtot 3.796500
  207         H1     12    ILE     HA    207 0.08690000   1.008000   ; qtot 3.883400
  208         CT     12    ILE     CB    208 0.13030000  12.010000   ; qtot 4.013700
  209         HC     12    ILE     HB    209 0.01870000   1.008000   ; qtot 4.032400
  210         CT     12    ILE    CG2    210 -0.32040000  12.010000   ; qtot 3.712000
  211         HC     12    ILE   HG21    211 0.08820000   1.008000   ; qtot 3.800200
  212         HC     12    ILE   HG22    212 0.08820000   1.008000   ; qtot 3.888400
  213         HC     12    ILE   HG23    213 0.08820000   1.008000   ; qtot 3.976600
  214         CT     12    ILE    CG1    214 -0.04300000  12.010000   ; qtot 3.933600
  215         HC     12    ILE   HG11    215 0.02360000   1.008000   ; qtot 3.957200
  216         HC     12    ILE   HG12    216 0.02360000   1.008000   ; qtot 3.980800
  217         CT     12    ILE     CD    217 -0.06600000  12.010000   ; qtot 3.914800
  218         HC     12    ILE    HD1    218 0.01860000   1.008000   ; qtot 3.933400
  219         HC     12    ILE    HD2    219 0.01860000   1.008000   ; qtot 3.952000
  220         HC     12    ILE    HD3    220 0.01860000   1.008000   ; qtot 3.970600
  221          C     12    ILE      C    221 0.59730000  12.010000   ; qtot 4.567900
  222          O     12    ILE      O    222 -0.56790000  16.000000   ; qtot 4.000000
; residue   13 ARG rtp ARG q 1.0
  223          N     13    ARG      N    223 -0.34790000  14.010000   ; qtot 3.652100
  224          H     13    ARG      H    224 0.27470000   1.008000   ; qtot 3.926800
  225         CT     13    ARG     CA    225 -0.26370000  12.010000   ; qtot 3.663100
  226         H1     13    ARG     HA    226 0.15600000   1.008000   ; qtot 3.819100
  227         CT     13    ARG     CB    227 -0.00070000  12.010000   ; qtot 3.818400
  228         HC     13    ARG    HB1    228 0.03270000   1.008000   ; qtot 3.851100
  229         HC     13    ARG    HB2    229 0.03270000   1.008000   ; qtot 3.883800
  230         CT     13    ARG     CG    230 0.03900000  12.010000   ; qtot 3.922800
  231         HC     13    ARG    HG1    231 0.02850000   1.008000   ; qtot 3.951300
  232         HC     13    ARG    HG2    232 0.02850000   1.008000   ; qtot 3.979800
  233         CT     13    ARG     CD    233 0.04860000  12.010000   ; qtot 4.028400
  234         H1     13    ARG    HD1    234 0.06870000   1.008000   ; qtot 4.097100
  235         H1     13    ARG    HD2    235 0.06870000   1.008000   ; qtot 4.165800
  236         N2     13    ARG     NE    236 -0.52950000  14.010000   ; qtot 3.636300
  237          H     13    ARG     HE    237 0.34560000   1.008000   ; qtot 3.981900
  238         CA     13    ARG     CZ    238 0.80760000  12.010000   ; qtot 4.789500
  239         N2     13    ARG    NH1    239 -0.86270000  14.010000   ; qtot 3.926800
  240          H     13    ARG   HH11    240 0.44780000   1.008000   ; qtot 4.374600
  241          H     13    ARG   HH12    241 0.44780000   1.008000   ; qtot 4.822400
  242         N2     13    ARG    NH2    242 -0.86270000  14.010000   ; qtot 3.959700
  243          H     13    ARG   HH21    243 0.44780000   1.008000   ; qtot 4.407500
  244          H     13    ARG   HH22    244 0.44780000   1.008000   ; qtot 4.855300
  245          C     13    ARG      C    245 0.73410000  12.010000   ; qtot 5.589400
  246          O     13    ARG      O    246 -0.58940000  16.000000   ; qtot 5.000000
; residue   14 ASP rtp ASP q -1.0
  247          N     14    ASP      N    247 -0.51630000  14.010000   ; qtot 4.483700
  248          H     14    ASP      H    248 0.29360000   1.008000   ; qtot 4.777300
  249         CT     14    ASP     CA    249 0.03810000  12.010000   ; qtot 4.815400
  250         H1     14    ASP     HA    250 0.08800000   1.008000   ; qtot 4.903400
  251         CT     14    ASP     CB    251 -0.03030000  12.010000   ; qtot 4.873100
  252         HC     14    ASP    HB1    252 -0.01220000   1.008000   ; qtot 4.860900
  253         HC     14    ASP    HB2    253 -0.01220000   1.008000   ; qtot 4.848700
  254          C     14    ASP     CG    254 0.79940000  12.010000   ; qtot 5.648100
  255         O2     14    ASP    OD1    255 -0.80140000  16.000000   ; qtot 4.846700
  256         O2     14    ASP    OD2    256 -0.80140000  16.000000   ; qtot 4.045300
  257          C     14    ASP      C    257 0.53660000  12.010000   ; qtot 4.581900
  258          O     14    ASP      O    258 -0.58190000  16.000000   ; qtot 4.000000
; residue   15 LEU rtp LEU q 0.0
  259          N     15    LEU      N    259 -0.41570000  14.010000   ; qtot 3.584300
  260          H     15    LEU      H    260 0.27190000   1.008000   ; qtot 3.856200
  261         CT     15    LEU     CA    261 -0.05180000  12.010000   ; qtot 3.804400
  262         H1     15    LEU     HA    262 0.09220000   1.008000   ; qtot 3.896600
  263         CT     15    LEU     CB    263 -0.11020000  12.010000   ; qtot 3.786400
  264         HC     15    LEU    HB1    264 0.04570000   1.008000   ; qtot 3.832100
  265         HC     15    LEU    HB2    265 0.04570000   1.008000   ; qtot 3.877800
  266         CT     15    LEU     CG    266 0.35310000  12.010000   ; qtot 4.230900
  267         HC     15    LEU     HG    267 -0.03610000   1.008000   ; qtot 4.194800
  268         CT     15    LEU    CD1    268 -0.41210000  12.010000   ; qtot 3.782700
  269         HC     15    LEU   HD11    269 0.10000000   1.008000   ; qtot 3.882700
  270         HC     15    LEU   HD12    270 0.10000000   1.008000   ; qtot 3.982700
  271         HC     15    LEU   HD13    271 0.10000000   1.008000   ; qtot 4.082700
  272         CT     15    LEU    CD2    272 -0.41210000  12.010000   ; qtot 3.670600
  273         HC     15    LEU   HD21    273 0.10000000   1.008000   ; qtot 3.770600
  274         HC     15    LEU   HD22    274 0.10000000   1.008000   ; qtot 3.870600
  275         HC     15    LEU   HD23    275 0.10000000   1.008000   ; qtot 3.970600
  276          C     15    LEU      C    276 0.59730000  12.010000   ; qtot 4.567900
  277          O     15    LEU      O    277 -0.56790000  16.000000   ; qtot 4.000000
; residue   16 GLY rtp GLY q 0.0
  278          N     16    GLY      N    278 -0.41570000  14.010000   ; qtot 3.584300
  279          H     16    GLY      H    279 0.27190000   1.008000   ; qtot 3.856200
  280         CT     16    GLY     CA    280 -0.02520000  12.010000   ; qtot 3.831000
  281         H1     16    GLY    HA1    281 0.06980000   1.008000   ; qtot 3.900800
  282         H1     16    GLY    HA2    282 0.06980000   1.008000   ; qtot 3.970600
  283          C     16    GLY      C    283 0.59730000  12.010000   ; qtot 4.567900
  284          O     16    GLY      O    284 -0.56790000  16.000000   ; qtot 4.000000
; residue   17 GLU rtp GLU q -1.0
  285          N     17    GLU      N    285 -0.51630000  14.010000   ; qtot 3.483700
  286          H     17    GLU      H    286 0.29360000   1.008000   ; qtot 3.777300
  287         CT     17    GLU     CA    287 0.03970000  12.010000   ; qtot 3.817000
  288         H1     17    GLU     HA    288 0.11050000   1.008000   ; qtot 3.927500
  289         CT     17    GLU     CB    289 0.05600000  12.010000   ; qtot 3.983500
  290         HC     17    GLU    HB1    290 -0.01730000   1.008000   ; qtot 3.966200
  291         HC     17    GLU    HB2    291 -0.01730000   1.008000   ; qtot 3.948900
  292         CT     17    GLU     CG    292 0.01360000  12.010000   ; qtot 3.962500
  293         HC     17    GLU    HG1    293 -0.04250000   1.008000   ; qtot 3.920000
  294         HC     17    GLU    HG2    294 -0.04250000   1.008000   ; qtot 3.877500
  295          C     17    GLU     CD    295 0.80540000  12.010000   ; qtot 4.682900
  296         O2     17    GLU    OE1    296 -0.81880000  16.000000   ; qtot 3.864100
  297         O2     17    GLU    OE2    297 -0.81880000  16.000000   ; qtot 3.045300
  298          C     17    GLU      C    298 0.53660000  12.010000   ; qtot 3.581900
  299          O     17    GLU      O    299 -0.58190000  16.000000   ; qtot 3.000000
; residue   18 GLY rtp GLY q 0.0
  300          N     18    GLY      N    300 -0.41570000  14.010000   ; qtot 2.584300
  301          H     18    GLY      H    301 0.27190000   1.008000   ; qtot 2.856200
  302         CT     18    GLY     CA    302 -0.02520000  12.010000   ; qtot 2.831000
  303         H1     18    GLY    HA1    303 0.06980000   1.008000   ; qtot 2.900800
  304         H1     18    GLY    HA2    304 0.06980000   1.008000   ; qtot 2.970600
  305          C     18    GLY      C    305 0.59730000  12.010000   ; qtot 3.567900
  306          O     18    GLY      O    306 -0.56790000  16.000000   ; qtot 3.000000
; residue   19 HIP rtp HIP q 1.0
  307          N     19    HIP      N    307 -0.34790000  14.010000   ; qtot 2.652100
  308          H     19    HIP      H    308 0.27470000   1.008000   ; qtot 2.926800
  309         CT     19    HIP     CA    309 -0.13540000  12.010000   ; qtot 2.791400
  310         H1     19    HIP     HA    310 0.12120000   1.008000   ; qtot 2.912600
  311         CT     19    HIP     CB    311 -0.04140000  12.010000   ; qtot 2.871200
  312         HC     19    HIP    HB1    312 0.08100000   1.008000   ; qtot 2.952200
  313         HC     19    HIP    HB2    313 0.08100000   1.008000   ; qtot 3.033200
  314         CC     19    HIP     CG    314 -0.00120000  12.010000   ; qtot 3.032000
  315         NA     19    HIP    ND1    315 -0.15130000  14.010000   ; qtot 2.880700
  316          H     19    HIP    HD1    316 0.38660000   1.008000   ; qtot 3.267300
  317         CR     19    HIP    CE1    317 -0.01700000  12.010000   ; qtot 3.250300
  318         H5     19    HIP    HE1    318 0.26810000   1.008000   ; qtot 3.518400
  319         NA     19    HIP    NE2    319 -0.17180000  14.010000   ; qtot 3.346600
  320          H     19    HIP    HE2    320 0.39110000   1.008000   ; qtot 3.737700
  321         CW     19    HIP    CD2    321 -0.11410000  12.010000   ; qtot 3.623600
  322         H4     19    HIP    HD2    322 0.23170000   1.008000   ; qtot 3.855300
  323          C     19    HIP      C    323 0.73410000  12.010000   ; qtot 4.589400
  324          O     19    HIP      O    324 -0.58940000  16.000000   ; qtot 4.000000
; residue   20 PHE rtp PHE q 0.0
  325          N     20    PHE      N    325 -0.41570000  14.010000   ; qtot 3.584300
  326          H     20    PHE      H    326 0.27190000   1.008000   ; qtot 3.856200
  327         CT     20    PHE     CA    327 -0.00240000  12.010000   ; qtot 3.853800
  328         H1     20    PHE     HA    328 0.09780000   1.008000   ; qtot 3.951600
  329         CT     20    PHE     CB    329 -0.03430000  12.010000   ; qtot 3.917300
  330         HC     20    PHE    HB1    330 0.02950000   1.008000   ; qtot 3.946800
  331         HC     20    PHE    HB2    331 0.02950000   1.008000   ; qtot 3.976300
  332         CA     20    PHE     CG    332 0.01180000  12.010000   ; qtot 3.988100
  333         CA     20    PHE    CD1    333 -0.12560000  12.010000   ; qtot 3.862500
  334         HA     20    PHE    HD1    334 0.13300000   1.008000   ; qtot 3.995500
  335         CA     20    PHE    CE1    335 -0.17040000  12.010000   ; qtot 3.825100
  336         HA     20    PHE    HE1    336 0.14300000   1.008000   ; qtot 3.968100
  337         CA     20    PHE     CZ    337 -0.10720000  12.010000   ; qtot 3.860900
  338         HA     20    PHE     HZ    338 0.12970000   1.008000   ; qtot 3.990600
  339         CA     20    PHE    CE2    339 -0.17040000  12.010000   ; qtot 3.820200
  340         HA     20    PHE    HE2    340 0.14300000   1.008000   ; qtot 3.963200
  341         CA     20    PHE    CD2    341 -0.12560000  12.010000   ; qtot 3.837600
  342         HA     20    PHE    HD2    342 0.13300000   1.008000   ; qtot 3.970600
  343          C     20    PHE      C    343 0.59730000  12.010000   ; qtot 4.567900
  344          O     20    PHE      O    344 -0.56790000  16.000000   ; qtot 4.000000
; residue   21 GLY rtp GLY q 0.0
  345          N     21    GLY      N    345 -0.41570000  14.010000   ; qtot 3.584300
  346          H     21    GLY      H    346 0.27190000   1.008000   ; qtot 3.856200
  347         CT     21    GLY     CA    347 -0.02520000  12.010000   ; qtot 3.831000
  348         H1     21    GLY    HA1    348 0.06980000   1.008000   ; qtot 3.900800
  349         H1     21    GLY    HA2    349 0.06980000   1.008000   ; qtot 3.970600
  350          C     21    GLY      C    350 0.59730000  12.010000   ; qtot 4.567900
  351          O     21    GLY      O    351 -0.56790000  16.000000   ; qtot 4.000000
; residue   22 LYS rtp LYS q 1.0
  352          N     22    LYS      N    352 -0.34790000  14.010000   ; qtot 3.652100
  353          H     22    LYS      H    353 0.27470000   1.008000   ; qtot 3.926800
  354         CT     22    LYS     CA    354 -0.24000000  12.010000   ; qtot 3.686800
  355         H1     22    LYS     HA    355 0.14260000   1.008000   ; qtot 3.829400
  356         CT     22    LYS     CB    356 -0.00940000  12.010000   ; qtot 3.820000
  357         HC     22    LYS    HB1    357 0.03620000   1.008000   ; qtot 3.856200
  358         HC     22    LYS    HB2    358 0.03620000   1.008000   ; qtot 3.892400
  359         CT     22    LYS     CG    359 0.01870000  12.010000   ; qtot 3.911100
  360         HC     22    LYS    HG1    360 0.01030000   1.008000   ; qtot 3.921400
  361         HC     22    LYS    HG2    361 0.01030000   1.008000   ; qtot 3.931700
  362         CT     22    LYS     CD    362 -0.04790000  12.010000   ; qtot 3.883800
  363         HC     22    LYS    HD1    363 0.06210000   1.008000   ; qtot 3.945900
  364         HC     22    LYS    HD2    364 0.06210000   1.008000   ; qtot 4.008000
  365         CT     22    LYS     CE    365 -0.01430000  12.010000   ; qtot 3.993700
  366         HP     22    LYS    HE1    366 0.11350000   1.008000   ; qtot 4.107200
  367         HP     22    LYS    HE2    367 0.11350000   1.008000   ; qtot 4.220700
  368         N3     22    LYS     NZ    368 -0.38540000  14.010000   ; qtot 3.835300
  369          H     22    LYS    HZ1    369 0.34000000   1.008000   ; qtot 4.175300
  370          H     22    LYS    HZ2    370 0.34000000   1.008000   ; qtot 4.515300
  371          H     22    LYS    HZ3    371 0.34000000   1.008000   ; qtot 4.855300
  372          C     22    LYS      C    372 0.73410000  12.010000   ; qtot 5.589400
  373          O     22    LYS      O    373 -0.58940000  16.000000   ; qtot 5.000000
; residue   23 VAL rtp VAL q 0.0
  374          N     23    VAL      N    374 -0.41570000  14.010000   ; qtot 4.584300
  375          H     23    VAL      H    375 0.27190000   1.008000   ; qtot 4.856200
  376         CT     23    VAL     CA    376 -0.08750000  12.010000   ; qtot 4.768700
  377         H1     23    VAL     HA    377 0.09690000   1.008000   ; qtot 4.865600
  378         CT     23    VAL     CB    378 0.29850000  12.010000   ; qtot 5.164100
  379         HC     23    VAL     HB    379 -0.02970000   1.008000   ; qtot 5.134400
  380         CT     23    VAL    CG1    380 -0.31920000  12.010000   ; qtot 4.815200
  381         HC     23    VAL   HG11    381 0.07910000   1.008000   ; qtot 4.894300
  382         HC     23    VAL   HG12    382 0.07910000   1.008000   ; qtot 4.973400
  383         HC     23    VAL   HG13    383 0.07910000   1.008000   ; qtot 5.052500
  384         CT     23    VAL    CG2    384 -0.31920000  12.010000   ; qtot 4.733300
  385         HC     23    VAL   HG21    385 0.07910000   1.008000   ; qtot 4.812400
  386         HC     23    VAL   HG22    386 0.07910000   1.008000   ; qtot 4.891500
  387         HC     23    VAL   HG23    387 0.07910000   1.008000   ; qtot 4.970600
  388          C     23    VAL      C    388 0.59730000  12.010000   ; qtot 5.567900
  389          O     23    VAL      O    389 -0.56790000  16.000000   ; qtot 5.000000
; residue   24 SER rtp SER q 0.0
  390          N     24    SER      N    390 -0.41570000  14.010000   ; qtot 4.584300
  391          H     24    SER      H    391 0.27190000   1.008000   ; qtot 4.856200
  392         CT     24    SER     CA    392 -0.02490000  12.010000   ; qtot 4.831300
  393         H1     24    SER     HA    393 0.08430000   1.008000   ; qtot 4.915600
  394         CT     24    SER     CB    394 0.21170000  12.010000   ; qtot 5.127300
  395         H1     24    SER    HB1    395 0.03520000   1.008000   ; qtot 5.162500
  396         H1     24    SER    HB2    396 0.03520000   1.008000   ; qtot 5.197700
  397         OH     24    SER     OG    397 -0.65460000  16.000000   ; qtot 4.543100
  398         HO     24    SER     HG    398 0.42750000   1.008000   ; qtot 4.970600
  399          C     24    SER      C    399 0.59730000  12.010000   ; qtot 5.567900
  400          O     24    SER      O    400 -0.56790000  16.000000   ; qtot 5.000000
; residue   25 LEU rtp LEU q 0.0
  401          N     25    LEU      N    401 -0.41570000  14.010000   ; qtot 4.584300
  402          H     25    LEU      H    402 0.27190000   1.008000   ; qtot 4.856200
  403         CT     25    LEU     CA    403 -0.05180000  12.010000   ; qtot 4.804400
  404         H1     25    LEU     HA    404 0.09220000   1.008000   ; qtot 4.896600
  405         CT     25    LEU     CB    405 -0.11020000  12.010000   ; qtot 4.786400
  406         HC     25    LEU    HB1    406 0.04570000   1.008000   ; qtot 4.832100
  407         HC     25    LEU    HB2    407 0.04570000   1.008000   ; qtot 4.877800
  408         CT     25    LEU     CG    408 0.35310000  12.010000   ; qtot 5.230900
  409         HC     25    LEU     HG    409 -0.03610000   1.008000   ; qtot 5.194800
  410         CT     25    LEU    CD1    410 -0.41210000  12.010000   ; qtot 4.782700
  411         HC     25    LEU   HD11    411 0.10000000   1.008000   ; qtot 4.882700
  412         HC     25    LEU   HD12    412 0.10000000   1.008000   ; qtot 4.982700
  413         HC     25    LEU   HD13    413 0.10000000   1.008000   ; qtot 5.082700
  414         CT     25    LEU    CD2    414 -0.41210000  12.010000   ; qtot 4.670600
  415         HC     25    LEU   HD21    415 0.10000000   1.008000   ; qtot 4.770600
  416         HC     25    LEU   HD22    416 0.10000000   1.008000   ; qtot 4.870600
  417         HC     25    LEU   HD23    417 0.10000000   1.008000   ; qtot 4.970600
  418          C     25    LEU      C    418 0.59730000  12.010000   ; qtot 5.567900
  419          O     25    LEU      O    419 -0.56790000  16.000000   ; qtot 5.000000
; residue   26 TYR rtp TYR q 0.0
  420          N     26    TYR      N    420 -0.41570000  14.010000   ; qtot 4.584300
  421          H     26    TYR      H    421 0.27190000   1.008000   ; qtot 4.856200
  422         CT     26    TYR     CA    422 -0.00140000  12.010000   ; qtot 4.854800
  423         H1     26    TYR     HA    423 0.08760000   1.008000   ; qtot 4.942400
  424         CT     26    TYR     CB    424 -0.01520000  12.010000   ; qtot 4.927200
  425         HC     26    TYR    HB1    425 0.02950000   1.008000   ; qtot 4.956700
  426         HC     26    TYR    HB2    426 0.02950000   1.008000   ; qtot 4.986200
  427         CA     26    TYR     CG    427 -0.00110000  12.010000   ; qtot 4.985100
  428         CA     26    TYR    CD1    428 -0.19060000  12.010000   ; qtot 4.794500
  429         HA     26    TYR    HD1    429 0.16990000   1.008000   ; qtot 4.964400
  430         CA     26    TYR    CE1    430 -0.23410000  12.010000   ; qtot 4.730300
  431         HA     26    TYR    HE1    431 0.16560000   1.008000   ; qtot 4.895900
  432          C     26    TYR     CZ    432 0.32260000  12.010000   ; qtot 5.218500
  433         OH     26    TYR     OH    433 -0.55790000  16.000000   ; qtot 4.660600
  434         HO     26    TYR     HH    434 0.39920000   1.008000   ; qtot 5.059800
  435         CA     26    TYR    CE2    435 -0.23410000  12.010000   ; qtot 4.825700
  436         HA     26    TYR    HE2    436 0.16560000   1.008000   ; qtot 4.991300
  437         CA     26    TYR    CD2    437 -0.19060000  12.010000   ; qtot 4.800700
  438         HA     26    TYR    HD2    438 0.16990000   1.008000   ; qtot 4.970600
  439          C     26    TYR      C    439 0.59730000  12.010000   ; qtot 5.567900
  440          O     26    TYR      O    440 -0.56790000  16.000000   ; qtot 5.000000
; residue   27 CYS rtp CYS q 0.0
  441          N     27    CYS      N    441 -0.41570000  14.010000   ; qtot 4.584300
  442          H     27    CYS      H    442 0.27190000   1.008000   ; qtot 4.856200
  443         CT     27    CYS     CA    443 0.02130000  12.010000   ; qtot 4.877500
  444         H1     27    CYS     HA    444 0.11240000   1.008000   ; qtot 4.989900
  445         CT     27    CYS     CB    445 -0.12310000  12.010000   ; qtot 4.866800
  446         H1     27    CYS    HB1    446 0.11120000   1.008000   ; qtot 4.978000
  447         H1     27    CYS    HB2    447 0.11120000   1.008000   ; qtot 5.089200
  448         SH     27    CYS     SG    448 -0.31190000  32.060000   ; qtot 4.777300
  449         HS     27    CYS     HG    449 0.19330000   1.008000   ; qtot 4.970600
  450          C     27    CYS      C    450 0.59730000  12.010000   ; qtot 5.567900
  451          O     27    CYS      O    451 -0.56790000  16.000000   ; qtot 5.000000
; residue   28 TYR rtp TYR q 0.0
  452          N     28    TYR      N    452 -0.41570000  14.010000   ; qtot 4.584300
  453          H     28    TYR      H    453 0.27190000   1.008000   ; qtot 4.856200
  454         CT     28    TYR     CA    454 -0.00140000  12.010000   ; qtot 4.854800
  455         H1     28    TYR     HA    455 0.08760000   1.008000   ; qtot 4.942400
  456         CT     28    TYR     CB    456 -0.01520000  12.010000   ; qtot 4.927200
  457         HC     28    TYR    HB1    457 0.02950000   1.008000   ; qtot 4.956700
  458         HC     28    TYR    HB2    458 0.02950000   1.008000   ; qtot 4.986200
  459         CA     28    TYR     CG    459 -0.00110000  12.010000   ; qtot 4.985100
  460         CA     28    TYR    CD1    460 -0.19060000  12.010000   ; qtot 4.794500
  461         HA     28    TYR    HD1    461 0.16990000   1.008000   ; qtot 4.964400
  462         CA     28    TYR    CE1    462 -0.23410000  12.010000   ; qtot 4.730300
  463         HA     28    TYR    HE1    463 0.16560000   1.008000   ; qtot 4.895900
  464          C     28    TYR     CZ    464 0.32260000  12.010000   ; qtot 5.218500
  465         OH     28    TYR     OH    465 -0.55790000  16.000000   ; qtot 4.660600
  466         HO     28    TYR     HH    466 0.39920000   1.008000   ; qtot 5.059800
  467         CA     28    TYR    CE2    467 -0.23410000  12.010000   ; qtot 4.825700
  468         HA     28    TYR    HE2    468 0.16560000   1.008000   ; qtot 4.991300
  469         CA     28    TYR    CD2    469 -0.19060000  12.010000   ; qtot 4.800700
  470         HA     28    TYR    HD2    470 0.16990000   1.008000   ; qtot 4.970600
  471          C     28    TYR      C    471 0.59730000  12.010000   ; qtot 5.567900
  472          O     28    TYR      O    472 -0.56790000  16.000000   ; qtot 5.000000
; residue   29 ASP rtp ASP q -1.0
  473          N     29    ASP      N    473 -0.51630000  14.010000   ; qtot 4.483700
  474          H     29    ASP      H    474 0.29360000   1.008000   ; qtot 4.777300
  475         CT     29    ASP     CA    475 0.03810000  12.010000   ; qtot 4.815400
  476         H1     29    ASP     HA    476 0.08800000   1.008000   ; qtot 4.903400
  477         CT     29    ASP     CB    477 -0.03030000  12.010000   ; qtot 4.873100
  478         HC     29    ASP    HB1    478 -0.01220000   1.008000   ; qtot 4.860900
  479         HC     29    ASP    HB2    479 -0.01220000   1.008000   ; qtot 4.848700
  480          C     29    ASP     CG    480 0.79940000  12.010000   ; qtot 5.648100
  481         O2     29    ASP    OD1    481 -0.80140000  16.000000   ; qtot 4.846700
  482         O2     29    ASP    OD2    482 -0.80140000  16.000000   ; qtot 4.045300
  483          C     29    ASP      C    483 0.53660000  12.010000   ; qtot 4.581900
  484          O     29    ASP      O    484 -0.58190000  16.000000   ; qtot 4.000000
; residue   30 PRO rtp PRO q 0.0
  485          N     30    PRO      N    485 -0.25480000  14.010000   ; qtot 3.745200
  486         CT     30    PRO     CD    486 0.01920000  12.010000   ; qtot 3.764400
  487         H1     30    PRO    HD1    487 0.03910000   1.008000   ; qtot 3.803500
  488         H1     30    PRO    HD2    488 0.03910000   1.008000   ; qtot 3.842600
  489         CT     30    PRO     CG    489 0.01890000  12.010000   ; qtot 3.861500
  490         HC     30    PRO    HG1    490 0.02130000   1.008000   ; qtot 3.882800
  491         HC     30    PRO    HG2    491 0.02130000   1.008000   ; qtot 3.904100
  492         CT     30    PRO     CB    492 -0.00700000  12.010000   ; qtot 3.897100
  493         HC     30    PRO    HB1    493 0.02530000   1.008000   ; qtot 3.922400
  494         HC     30    PRO    HB2    494 0.02530000   1.008000   ; qtot 3.947700
  495         CT     30    PRO     CA    495 -0.02660000  12.010000   ; qtot 3.921100
  496         H1     30    PRO     HA    496 0.06410000   1.008000   ; qtot 3.985200
  497          C     30    PRO      C    497 0.58960000  12.010000   ; qtot 4.574800
  498          O     30    PRO      O    498 -0.57480000  16.000000   ; qtot 4.000000
; residue   31 THR rtp THR q 0.0
  499          N     31    THR      N    499 -0.41570000  14.010000   ; qtot 3.584300
  500          H     31    THR      H    500 0.27190000   1.008000   ; qtot 3.856200
  501         CT     31    THR     CA    501 -0.03890000  12.010000   ; qtot 3.817300
  502         H1     31    THR     HA    502 0.10070000   1.008000   ; qtot 3.918000
  503         CT     31    THR     CB    503 0.36540000  12.010000   ; qtot 4.283400
  504         H1     31    THR     HB    504 0.00430000   1.008000   ; qtot 4.287700
  505         CT     31    THR    CG2    505 -0.24380000  12.010000   ; qtot 4.043900
  506         HC     31    THR   HG21    506 0.06420000   1.008000   ; qtot 4.108100
  507         HC     31    THR   HG22    507 0.06420000   1.008000   ; qtot 4.172300
  508         HC     31    THR   HG23    508 0.06420000   1.008000   ; qtot 4.236500
  509         OH     31    THR    OG1    509 -0.67610000  16.000000   ; qtot 3.560400
  510         HO     31    THR    HG1    510 0.41020000   1.008000   ; qtot 3.970600
  511          C     31    THR      C    511 0.59730000  12.010000   ; qtot 4.567900
  512          O     31    THR      O    512 -0.56790000  16.000000   ; qtot 4.000000
; residue   32 ASN rtp ASN q 0.0
  513          N     32    ASN      N    513 -0.41570000  14.010000   ; qtot 3.584300
  514          H     32    ASN      H    514 0.27190000   1.008000   ; qtot 3.856200
  515         CT     32    ASN     CA    515 0.01430000  12.010000   ; qtot 3.870500
  516         H1     32    ASN     HA    516 0.10480000   1.008000   ; qtot 3.975300
  517         CT     32    ASN     CB    517 -0.20410000  12.010000   ; qtot 3.771200
  518         HC     32    ASN    HB1    518 0.07970000   1.008000   ; qtot 3.850900
  519         HC     32    ASN    HB2    519 0.07970000   1.008000   ; qtot 3.930600
  520          C     32    ASN     CG    520 0.71300000  12.010000   ; qtot 4.643600
  521          O     32    ASN    OD1    521 -0.59310000  16.000000   ; qtot 4.050500
  522          N     32    ASN    ND2    522 -0.91910000  14.010000   ; qtot 3.131400
  523          H     32    ASN   HD21    523 0.41960000   1.008000   ; qtot 3.551000
  524          H     32    ASN   HD22    524 0.41960000   1.008000   ; qtot 3.970600
  525          C     32    ASN      C    525 0.59730000  12.010000   ; qtot 4.567900
  526          O     32    ASN      O    526 -0.56790000  16.000000   ; qtot 4.000000
; residue   33 ASP rtp ASP q -1.0
  527          N     33    ASP      N    527 -0.51630000  14.010000   ; qtot 3.483700
  528          H     33    ASP      H    528 0.29360000   1.008000   ; qtot 3.777300
  529         CT     33    ASP     CA    529 0.03810000  12.010000   ; qtot 3.815400
  530         H1     33    ASP     HA    530 0.08800000   1.008000   ; qtot 3.903400
  531         CT     33    ASP     CB    531 -0.03030000  12.010000   ; qtot 3.873100
  532         HC     33    ASP    HB1    532 -0.01220000   1.008000   ; qtot 3.860900
  533         HC     33    ASP    HB2    533 -0.01220000   1.008000   ; qtot 3.848700
  534          C     33    ASP     CG    534 0.79940000  12.010000   ; qtot 4.648100
  535         O2     33    ASP    OD1    535 -0.80140000  16.000000   ; qtot 3.846700
  536         O2     33    ASP    OD2    536 -0.80140000  16.000000   ; qtot 3.045300
  537          C     33    ASP      C    537 0.53660000  12.010000   ; qtot 3.581900
  538          O     33    ASP      O    538 -0.58190000  16.000000   ; qtot 3.000000
; residue   34 GLY rtp GLY q 0.0
  539          N     34    GLY      N    539 -0.41570000  14.010000   ; qtot 2.584300
  540          H     34    GLY      H    540 0.27190000   1.008000   ; qtot 2.856200
  541         CT     34    GLY     CA    541 -0.02520000  12.010000   ; qtot 2.831000
  542         H1     34    GLY    HA1    542 0.06980000   1.008000   ; qtot 2.900800
  543         H1     34    GLY    HA2    543 0.06980000   1.008000   ; qtot 2.970600
  544          C     34    GLY      C    544 0.59730000  12.010000   ; qtot 3.567900
  545          O     34    GLY      O    545 -0.56790000  16.000000   ; qtot 3.000000
; residue   35 THR rtp THR q 0.0
  546          N     35    THR      N    546 -0.41570000  14.010000   ; qtot 2.584300
  547          H     35    THR      H    547 0.27190000   1.008000   ; qtot 2.856200
  548         CT     35    THR     CA    548 -0.03890000  12.010000   ; qtot 2.817300
  549         H1     35    THR     HA    549 0.10070000   1.008000   ; qtot 2.918000
  550         CT     35    THR     CB    550 0.36540000  12.010000   ; qtot 3.283400
  551         H1     35    THR     HB    551 0.00430000   1.008000   ; qtot 3.287700
  552         CT     35    THR    CG2    552 -0.24380000  12.010000   ; qtot 3.043900
  553         HC     35    THR   HG21    553 0.06420000   1.008000   ; qtot 3.108100
  554         HC     35    THR   HG22    554 0.06420000   1.008000   ; qtot 3.172300
  555         HC     35    THR   HG23    555 0.06420000   1.008000   ; qtot 3.236500
  556         OH     35    THR    OG1    556 -0.67610000  16.000000   ; qtot 2.560400
  557         HO     35    THR    HG1    557 0.41020000   1.008000   ; qtot 2.970600
  558          C     35    THR      C    558 0.59730000  12.010000   ; qtot 3.567900
  559          O     35    THR      O    559 -0.56790000  16.000000   ; qtot 3.000000
; residue   36 GLY rtp GLY q 0.0
  560          N     36    GLY      N    560 -0.41570000  14.010000   ; qtot 2.584300
  561          H     36    GLY      H    561 0.27190000   1.008000   ; qtot 2.856200
  562         CT     36    GLY     CA    562 -0.02520000  12.010000   ; qtot 2.831000
  563         H1     36    GLY    HA1    563 0.06980000   1.008000   ; qtot 2.900800
  564         H1     36    GLY    HA2    564 0.06980000   1.008000   ; qtot 2.970600
  565          C     36    GLY      C    565 0.59730000  12.010000   ; qtot 3.567900
  566          O     36    GLY      O    566 -0.56790000  16.000000   ; qtot 3.000000
; residue   37 GLU rtp GLU q -1.0
  567          N     37    GLU      N    567 -0.51630000  14.010000   ; qtot 2.483700
  568          H     37    GLU      H    568 0.29360000   1.008000   ; qtot 2.777300
  569         CT     37    GLU     CA    569 0.03970000  12.010000   ; qtot 2.817000
  570         H1     37    GLU     HA    570 0.11050000   1.008000   ; qtot 2.927500
  571         CT     37    GLU     CB    571 0.05600000  12.010000   ; qtot 2.983500
  572         HC     37    GLU    HB1    572 -0.01730000   1.008000   ; qtot 2.966200
  573         HC     37    GLU    HB2    573 -0.01730000   1.008000   ; qtot 2.948900
  574         CT     37    GLU     CG    574 0.01360000  12.010000   ; qtot 2.962500
  575         HC     37    GLU    HG1    575 -0.04250000   1.008000   ; qtot 2.920000
  576         HC     37    GLU    HG2    576 -0.04250000   1.008000   ; qtot 2.877500
  577          C     37    GLU     CD    577 0.80540000  12.010000   ; qtot 3.682900
  578         O2     37    GLU    OE1    578 -0.81880000  16.000000   ; qtot 2.864100
  579         O2     37    GLU    OE2    579 -0.81880000  16.000000   ; qtot 2.045300
  580          C     37    GLU      C    580 0.53660000  12.010000   ; qtot 2.581900
  581          O     37    GLU      O    581 -0.58190000  16.000000   ; qtot 2.000000
; residue   38 MET rtp MET q 0.0
  582          N     38    MET      N    582 -0.41570000  14.010000   ; qtot 1.584300
  583          H     38    MET      H    583 0.27190000   1.008000   ; qtot 1.856200
  584         CT     38    MET     CA    584 -0.02370000  12.010000   ; qtot 1.832500
  585         H1     38    MET     HA    585 0.08800000   1.008000   ; qtot 1.920500
  586         CT     38    MET     CB    586 0.03420000  12.010000   ; qtot 1.954700
  587         HC     38    MET    HB1    587 0.02410000   1.008000   ; qtot 1.978800
  588         HC     38    MET    HB2    588 0.02410000   1.008000   ; qtot 2.002900
  589         CT     38    MET     CG    589 0.00180000  12.010000   ; qtot 2.004700
  590         H1     38    MET    HG1    590 0.04400000   1.008000   ; qtot 2.048700
  591         H1     38    MET    HG2    591 0.04400000   1.008000   ; qtot 2.092700
  592          S     38    MET     SD    592 -0.27370000  32.060000   ; qtot 1.819000
  593         CT     38    MET     CE    593 -0.05360000  12.010000   ; qtot 1.765400
  594         H1     38    MET    HE1    594 0.06840000   1.008000   ; qtot 1.833800
  595         H1     38    MET    HE2    595 0.06840000   1.008000   ; qtot 1.902200
  596         H1     38    MET    HE3    596 0.06840000   1.008000   ; qtot 1.970600
  597          C     38    MET      C    597 0.59730000  12.010000   ; qtot 2.567900
  598          O     38    MET      O    598 -0.56790000  16.000000   ; qtot 2.000000
; residue   39 VAL rtp VAL q 0.0
  599          N     39    VAL      N    599 -0.41570000  14.010000   ; qtot 1.584300
  600          H     39    VAL      H    600 0.27190000   1.008000   ; qtot 1.856200
  601         CT     39    VAL     CA    601 -0.08750000  12.010000   ; qtot 1.768700
  602         H1     39    VAL     HA    602 0.09690000   1.008000   ; qtot 1.865600
  603         CT     39    VAL     CB    603 0.29850000  12.010000   ; qtot 2.164100
  604         HC     39    VAL     HB    604 -0.02970000   1.008000   ; qtot 2.134400
  605         CT     39    VAL    CG1    605 -0.31920000  12.010000   ; qtot 1.815200
  606         HC     39    VAL   HG11    606 0.07910000   1.008000   ; qtot 1.894300
  607         HC     39    VAL   HG12    607 0.07910000   1.008000   ; qtot 1.973400
  608         HC     39    VAL   HG13    608 0.07910000   1.008000   ; qtot 2.052500
  609         CT     39    VAL    CG2    609 -0.31920000  12.010000   ; qtot 1.733300
  610         HC     39    VAL   HG21    610 0.07910000   1.008000   ; qtot 1.812400
  611         HC     39    VAL   HG22    611 0.07910000   1.008000   ; qtot 1.891500
  612         HC     39    VAL   HG23    612 0.07910000   1.008000   ; qtot 1.970600
  613          C     39    VAL      C    613 0.59730000  12.010000   ; qtot 2.567900
  614          O     39    VAL      O    614 -0.56790000  16.000000   ; qtot 2.000000
; residue   40 ALA rtp ALA q 0.0
  615          N     40    ALA      N    615 -0.41570000  14.010000   ; qtot 1.584300
  616          H     40    ALA      H    616 0.27190000   1.008000   ; qtot 1.856200
  617         CT     40    ALA     CA    617 0.03370000  12.010000   ; qtot 1.889900
  618         H1     40    ALA     HA    618 0.08230000   1.008000   ; qtot 1.972200
  619         CT     40    ALA     CB    619 -0.18250000  12.010000   ; qtot 1.789700
  620         HC     40    ALA    HB1    620 0.06030000   1.008000   ; qtot 1.850000
  621         HC     40    ALA    HB2    621 0.06030000   1.008000   ; qtot 1.910300
  622         HC     40    ALA    HB3    622 0.06030000   1.008000   ; qtot 1.970600
  623          C     40    ALA      C    623 0.59730000  12.010000   ; qtot 2.567900
  624          O     40    ALA      O    624 -0.56790000  16.000000   ; qtot 2.000000
; residue   41 VAL rtp VAL q 0.0
  625          N     41    VAL      N    625 -0.41570000  14.010000   ; qtot 1.584300
  626          H     41    VAL      H    626 0.27190000   1.008000   ; qtot 1.856200
  627         CT     41    VAL     CA    627 -0.08750000  12.010000   ; qtot 1.768700
  628         H1     41    VAL     HA    628 0.09690000   1.008000   ; qtot 1.865600
  629         CT     41    VAL     CB    629 0.29850000  12.010000   ; qtot 2.164100
  630         HC     41    VAL     HB    630 -0.02970000   1.008000   ; qtot 2.134400
  631         CT     41    VAL    CG1    631 -0.31920000  12.010000   ; qtot 1.815200
  632         HC     41    VAL   HG11    632 0.07910000   1.008000   ; qtot 1.894300
  633         HC     41    VAL   HG12    633 0.07910000   1.008000   ; qtot 1.973400
  634         HC     41    VAL   HG13    634 0.07910000   1.008000   ; qtot 2.052500
  635         CT     41    VAL    CG2    635 -0.31920000  12.010000   ; qtot 1.733300
  636         HC     41    VAL   HG21    636 0.07910000   1.008000   ; qtot 1.812400
  637         HC     41    VAL   HG22    637 0.07910000   1.008000   ; qtot 1.891500
  638         HC     41    VAL   HG23    638 0.07910000   1.008000   ; qtot 1.970600
  639          C     41    VAL      C    639 0.59730000  12.010000   ; qtot 2.567900
  640          O     41    VAL      O    640 -0.56790000  16.000000   ; qtot 2.000000
; residue   42 LYS rtp LYS q 1.0
  641          N     42    LYS      N    641 -0.34790000  14.010000   ; qtot 1.652100
  642          H     42    LYS      H    642 0.27470000   1.008000   ; qtot 1.926800
  643         CT     42    LYS     CA    643 -0.24000000  12.010000   ; qtot 1.686800
  644         H1     42    LYS     HA    644 0.14260000   1.008000   ; qtot 1.829400
  645         CT     42    LYS     CB    645 -0.00940000  12.010000   ; qtot 1.820000
  646         HC     42    LYS    HB1    646 0.03620000   1.008000   ; qtot 1.856200
  647         HC     42    LYS    HB2    647 0.03620000   1.008000   ; qtot 1.892400
  648         CT     42    LYS     CG    648 0.01870000  12.010000   ; qtot 1.911100
  649         HC     42    LYS    HG1    649 0.01030000   1.008000   ; qtot 1.921400
  650         HC     42    LYS    HG2    650 0.01030000   1.008000   ; qtot 1.931700
  651         CT     42    LYS     CD    651 -0.04790000  12.010000   ; qtot 1.883800
  652         HC     42    LYS    HD1    652 0.06210000   1.008000   ; qtot 1.945900
  653         HC     42    LYS    HD2    653 0.06210000   1.008000   ; qtot 2.008000
  654         CT     42    LYS     CE    654 -0.01430000  12.010000   ; qtot 1.993700
  655         HP     42    LYS    HE1    655 0.11350000   1.008000   ; qtot 2.107200
  656         HP     42    LYS    HE2    656 0.11350000   1.008000   ; qtot 2.220700
  657         N3     42    LYS     NZ    657 -0.38540000  14.010000   ; qtot 1.835300
  658          H     42    LYS    HZ1    658 0.34000000   1.008000   ; qtot 2.175300
  659          H     42    LYS    HZ2    659 0.34000000   1.008000   ; qtot 2.515300
  660          H     42    LYS    HZ3    660 0.34000000   1.008000   ; qtot 2.855300
  661          C     42    LYS      C    661 0.73410000  12.010000   ; qtot 3.589400
  662          O     42    LYS      O    662 -0.58940000  16.000000   ; qtot 3.000000
; residue   43 ALA rtp ALA q 0.0
  663          N     43    ALA      N    663 -0.41570000  14.010000   ; qtot 2.584300
  664          H     43    ALA      H    664 0.27190000   1.008000   ; qtot 2.856200
  665         CT     43    ALA     CA    665 0.03370000  12.010000   ; qtot 2.889900
  666         H1     43    ALA     HA    666 0.08230000   1.008000   ; qtot 2.972200
  667         CT     43    ALA     CB    667 -0.18250000  12.010000   ; qtot 2.789700
  668         HC     43    ALA    HB1    668 0.06030000   1.008000   ; qtot 2.850000
  669         HC     43    ALA    HB2    669 0.06030000   1.008000   ; qtot 2.910300
  670         HC     43    ALA    HB3    670 0.06030000   1.008000   ; qtot 2.970600
  671          C     43    ALA      C    671 0.59730000  12.010000   ; qtot 3.567900
  672          O     43    ALA      O    672 -0.56790000  16.000000   ; qtot 3.000000
; residue   44 LEU rtp LEU q 0.0
  673          N     44    LEU      N    673 -0.41570000  14.010000   ; qtot 2.584300
  674          H     44    LEU      H    674 0.27190000   1.008000   ; qtot 2.856200
  675         CT     44    LEU     CA    675 -0.05180000  12.010000   ; qtot 2.804400
  676         H1     44    LEU     HA    676 0.09220000   1.008000   ; qtot 2.896600
  677         CT     44    LEU     CB    677 -0.11020000  12.010000   ; qtot 2.786400
  678         HC     44    LEU    HB1    678 0.04570000   1.008000   ; qtot 2.832100
  679         HC     44    LEU    HB2    679 0.04570000   1.008000   ; qtot 2.877800
  680         CT     44    LEU     CG    680 0.35310000  12.010000   ; qtot 3.230900
  681         HC     44    LEU     HG    681 -0.03610000   1.008000   ; qtot 3.194800
  682         CT     44    LEU    CD1    682 -0.41210000  12.010000   ; qtot 2.782700
  683         HC     44    LEU   HD11    683 0.10000000   1.008000   ; qtot 2.882700
  684         HC     44    LEU   HD12    684 0.10000000   1.008000   ; qtot 2.982700
  685         HC     44    LEU   HD13    685 0.10000000   1.008000   ; qtot 3.082700
  686         CT     44    LEU    CD2    686 -0.41210000  12.010000   ; qtot 2.670600
  687         HC     44    LEU   HD21    687 0.10000000   1.008000   ; qtot 2.770600
  688         HC     44    LEU   HD22    688 0.10000000   1.008000   ; qtot 2.870600
  689         HC     44    LEU   HD23    689 0.10000000   1.008000   ; qtot 2.970600
  690          C     44    LEU      C    690 0.59730000  12.010000   ; qtot 3.567900
  691          O     44    LEU      O    691 -0.56790000  16.000000   ; qtot 3.000000
; residue   45 LYS rtp LYS q 1.0
  692          N     45    LYS      N    692 -0.34790000  14.010000   ; qtot 2.652100
  693          H     45    LYS      H    693 0.27470000   1.008000   ; qtot 2.926800
  694         CT     45    LYS     CA    694 -0.24000000  12.010000   ; qtot 2.686800
  695         H1     45    LYS     HA    695 0.14260000   1.008000   ; qtot 2.829400
  696         CT     45    LYS     CB    696 -0.00940000  12.010000   ; qtot 2.820000
  697         HC     45    LYS    HB1    697 0.03620000   1.008000   ; qtot 2.856200
  698         HC     45    LYS    HB2    698 0.03620000   1.008000   ; qtot 2.892400
  699         CT     45    LYS     CG    699 0.01870000  12.010000   ; qtot 2.911100
  700         HC     45    LYS    HG1    700 0.01030000   1.008000   ; qtot 2.921400
  701         HC     45    LYS    HG2    701 0.01030000   1.008000   ; qtot 2.931700
  702         CT     45    LYS     CD    702 -0.04790000  12.010000   ; qtot 2.883800
  703         HC     45    LYS    HD1    703 0.06210000   1.008000   ; qtot 2.945900
  704         HC     45    LYS    HD2    704 0.06210000   1.008000   ; qtot 3.008000
  705         CT     45    LYS     CE    705 -0.01430000  12.010000   ; qtot 2.993700
  706         HP     45    LYS    HE1    706 0.11350000   1.008000   ; qtot 3.107200
  707         HP     45    LYS    HE2    707 0.11350000   1.008000   ; qtot 3.220700
  708         N3     45    LYS     NZ    708 -0.38540000  14.010000   ; qtot 2.835300
  709          H     45    LYS    HZ1    709 0.34000000   1.008000   ; qtot 3.175300
  710          H     45    LYS    HZ2    710 0.34000000   1.008000   ; qtot 3.515300
  711          H     45    LYS    HZ3    711 0.34000000   1.008000   ; qtot 3.855300
  712          C     45    LYS      C    712 0.73410000  12.010000   ; qtot 4.589400
  713          O     45    LYS      O    713 -0.58940000  16.000000   ; qtot 4.000000
; residue   46 ALA rtp ALA q 0.0
  714          N     46    ALA      N    714 -0.41570000  14.010000   ; qtot 3.584300
  715          H     46    ALA      H    715 0.27190000   1.008000   ; qtot 3.856200
  716         CT     46    ALA     CA    716 0.03370000  12.010000   ; qtot 3.889900
  717         H1     46    ALA     HA    717 0.08230000   1.008000   ; qtot 3.972200
  718         CT     46    ALA     CB    718 -0.18250000  12.010000   ; qtot 3.789700
  719         HC     46    ALA    HB1    719 0.06030000   1.008000   ; qtot 3.850000
  720         HC     46    ALA    HB2    720 0.06030000   1.008000   ; qtot 3.910300
  721         HC     46    ALA    HB3    721 0.06030000   1.008000   ; qtot 3.970600
  722          C     46    ALA      C    722 0.59730000  12.010000   ; qtot 4.567900
  723          O     46    ALA      O    723 -0.56790000  16.000000   ; qtot 4.000000
; residue   47 ASP rtp ASP q -1.0
  724          N     47    ASP      N    724 -0.51630000  14.010000   ; qtot 3.483700
  725          H     47    ASP      H    725 0.29360000   1.008000   ; qtot 3.777300
  726         CT     47    ASP     CA    726 0.03810000  12.010000   ; qtot 3.815400
  727         H1     47    ASP     HA    727 0.08800000   1.008000   ; qtot 3.903400
  728         CT     47    ASP     CB    728 -0.03030000  12.010000   ; qtot 3.873100
  729         HC     47    ASP    HB1    729 -0.01220000   1.008000   ; qtot 3.860900
  730         HC     47    ASP    HB2    730 -0.01220000   1.008000   ; qtot 3.848700
  731          C     47    ASP     CG    731 0.79940000  12.010000   ; qtot 4.648100
  732         O2     47    ASP    OD1    732 -0.80140000  16.000000   ; qtot 3.846700
  733         O2     47    ASP    OD2    733 -0.80140000  16.000000   ; qtot 3.045300
  734          C     47    ASP      C    734 0.53660000  12.010000   ; qtot 3.581900
  735          O     47    ASP      O    735 -0.58190000  16.000000   ; qtot 3.000000
; residue   48 CYS rtp CYS q 0.0
  736          N     48    CYS      N    736 -0.41570000  14.010000   ; qtot 2.584300
  737          H     48    CYS      H    737 0.27190000   1.008000   ; qtot 2.856200
  738         CT     48    CYS     CA    738 0.02130000  12.010000   ; qtot 2.877500
  739         H1     48    CYS     HA    739 0.11240000   1.008000   ; qtot 2.989900
  740         CT     48    CYS     CB    740 -0.12310000  12.010000   ; qtot 2.866800
  741         H1     48    CYS    HB1    741 0.11120000   1.008000   ; qtot 2.978000
  742         H1     48    CYS    HB2    742 0.11120000   1.008000   ; qtot 3.089200
  743         SH     48    CYS     SG    743 -0.31190000  32.060000   ; qtot 2.777300
  744         HS     48    CYS     HG    744 0.19330000   1.008000   ; qtot 2.970600
  745          C     48    CYS      C    745 0.59730000  12.010000   ; qtot 3.567900
  746          O     48    CYS      O    746 -0.56790000  16.000000   ; qtot 3.000000
; residue   49 GLY rtp GLY q 0.0
  747          N     49    GLY      N    747 -0.41570000  14.010000   ; qtot 2.584300
  748          H     49    GLY      H    748 0.27190000   1.008000   ; qtot 2.856200
  749         CT     49    GLY     CA    749 -0.02520000  12.010000   ; qtot 2.831000
  750         H1     49    GLY    HA1    750 0.06980000   1.008000   ; qtot 2.900800
  751         H1     49    GLY    HA2    751 0.06980000   1.008000   ; qtot 2.970600
  752          C     49    GLY      C    752 0.59730000  12.010000   ; qtot 3.567900
  753          O     49    GLY      O    753 -0.56790000  16.000000   ; qtot 3.000000
; residue   50 PRO rtp PRO q 0.0
  754          N     50    PRO      N    754 -0.25480000  14.010000   ; qtot 2.745200
  755         CT     50    PRO     CD    755 0.01920000  12.010000   ; qtot 2.764400
  756         H1     50    PRO    HD1    756 0.03910000   1.008000   ; qtot 2.803500
  757         H1     50    PRO    HD2    757 0.03910000   1.008000   ; qtot 2.842600
  758         CT     50    PRO     CG    758 0.01890000  12.010000   ; qtot 2.861500
  759         HC     50    PRO    HG1    759 0.02130000   1.008000   ; qtot 2.882800
  760         HC     50    PRO    HG2    760 0.02130000   1.008000   ; qtot 2.904100
  761         CT     50    PRO     CB    761 -0.00700000  12.010000   ; qtot 2.897100
  762         HC     50    PRO    HB1    762 0.02530000   1.008000   ; qtot 2.922400
  763         HC     50    PRO    HB2    763 0.02530000   1.008000   ; qtot 2.947700
  764         CT     50    PRO     CA    764 -0.02660000  12.010000   ; qtot 2.921100
  765         H1     50    PRO     HA    765 0.06410000   1.008000   ; qtot 2.985200
  766          C     50    PRO      C    766 0.58960000  12.010000   ; qtot 3.574800
  767          O     50    PRO      O    767 -0.57480000  16.000000   ; qtot 3.000000
; residue   51 GLN rtp GLN q 0.0
  768          N     51    GLN      N    768 -0.41570000  14.010000   ; qtot 2.584300
  769          H     51    GLN      H    769 0.27190000   1.008000   ; qtot 2.856200
  770         CT     51    GLN     CA    770 -0.00310000  12.010000   ; qtot 2.853100
  771         H1     51    GLN     HA    771 0.08500000   1.008000   ; qtot 2.938100
  772         CT     51    GLN     CB    772 -0.00360000  12.010000   ; qtot 2.934500
  773         HC     51    GLN    HB1    773 0.01710000   1.008000   ; qtot 2.951600
  774         HC     51    GLN    HB2    774 0.01710000   1.008000   ; qtot 2.968700
  775         CT     51    GLN     CG    775 -0.06450000  12.010000   ; qtot 2.904200
  776         HC     51    GLN    HG1    776 0.03520000   1.008000   ; qtot 2.939400
  777         HC     51    GLN    HG2    777 0.03520000   1.008000   ; qtot 2.974600
  778          C     51    GLN     CD    778 0.69510000  12.010000   ; qtot 3.669700
  779          O     51    GLN    OE1    779 -0.60860000  16.000000   ; qtot 3.061100
  780          N     51    GLN    NE2    780 -0.94070000  14.010000   ; qtot 2.120400
  781          H     51    GLN   HE21    781 0.42510000   1.008000   ; qtot 2.545500
  782          H     51    GLN   HE22    782 0.42510000   1.008000   ; qtot 2.970600
  783          C     51    GLN      C    783 0.59730000  12.010000   ; qtot 3.567900
  784          O     51    GLN      O    784 -0.56790000  16.000000   ; qtot 3.000000
; residue   52 HIE rtp HIE q 0.0
  785          N     52    HIE      N    785 -0.41570000  14.010000   ; qtot 2.584300
  786          H     52    HIE      H    786 0.27190000   1.008000   ; qtot 2.856200
  787         CT     52    HIE     CA    787 -0.05810000  12.010000   ; qtot 2.798100
  788         H1     52    HIE     HA    788 0.13600000   1.008000   ; qtot 2.934100
  789         CT     52    HIE     CB    789 -0.00740000  12.010000   ; qtot 2.926700
  790         HC     52    HIE    HB1    790 0.03670000   1.008000   ; qtot 2.963400
  791         HC     52    HIE    HB2    791 0.03670000   1.008000   ; qtot 3.000100
  792         CC     52    HIE     CG    792 0.18680000  12.010000   ; qtot 3.186900
  793         NB     52    HIE    ND1    793 -0.54320000  14.010000   ; qtot 2.643700
  794         CR     52    HIE    CE1    794 0.16350000  12.010000   ; qtot 2.807200
  795         H5     52    HIE    HE1    795 0.14350000   1.008000   ; qtot 2.950700
  796         NA     52    HIE    NE2    796 -0.27950000  14.010000   ; qtot 2.671200
  797          H     52    HIE    HE2    797 0.33390000   1.008000   ; qtot 3.005100
  798         CW     52    HIE    CD2    798 -0.22070000  12.010000   ; qtot 2.784400
  799         H4     52    HIE    HD2    799 0.18620000   1.008000   ; qtot 2.970600
  800          C     52    HIE      C    800 0.59730000  12.010000   ; qtot 3.567900
  801          O     52    HIE      O    801 -0.56790000  16.000000   ; qtot 3.000000
; residue   53 ARG rtp ARG q 1.0
  802          N     53    ARG      N    802 -0.34790000  14.010000   ; qtot 2.652100
  803          H     53    ARG      H    803 0.27470000   1.008000   ; qtot 2.926800
  804         CT     53    ARG     CA    804 -0.26370000  12.010000   ; qtot 2.663100
  805         H1     53    ARG     HA    805 0.15600000   1.008000   ; qtot 2.819100
  806         CT     53    ARG     CB    806 -0.00070000  12.010000   ; qtot 2.818400
  807         HC     53    ARG    HB1    807 0.03270000   1.008000   ; qtot 2.851100
  808         HC     53    ARG    HB2    808 0.03270000   1.008000   ; qtot 2.883800
  809         CT     53    ARG     CG    809 0.03900000  12.010000   ; qtot 2.922800
  810         HC     53    ARG    HG1    810 0.02850000   1.008000   ; qtot 2.951300
  811         HC     53    ARG    HG2    811 0.02850000   1.008000   ; qtot 2.979800
  812         CT     53    ARG     CD    812 0.04860000  12.010000   ; qtot 3.028400
  813         H1     53    ARG    HD1    813 0.06870000   1.008000   ; qtot 3.097100
  814         H1     53    ARG    HD2    814 0.06870000   1.008000   ; qtot 3.165800
  815         N2     53    ARG     NE    815 -0.52950000  14.010000   ; qtot 2.636300
  816          H     53    ARG     HE    816 0.34560000   1.008000   ; qtot 2.981900
  817         CA     53    ARG     CZ    817 0.80760000  12.010000   ; qtot 3.789500
  818         N2     53    ARG    NH1    818 -0.86270000  14.010000   ; qtot 2.926800
  819          H     53    ARG   HH11    819 0.44780000   1.008000   ; qtot 3.374600
  820          H     53    ARG   HH12    820 0.44780000   1.008000   ; qtot 3.822400
  821         N2     53    ARG    NH2    821 -0.86270000  14.010000   ; qtot 2.959700
  822          H     53    ARG   HH21    822 0.44780000   1.008000   ; qtot 3.407500
  823          H     53    ARG   HH22    823 0.44780000   1.008000   ; qtot 3.855300
  824          C     53    ARG      C    824 0.73410000  12.010000   ; qtot 4.589400
  825          O     53    ARG      O    825 -0.58940000  16.000000   ; qtot 4.000000
; residue   54 SER rtp SER q 0.0
  826          N     54    SER      N    826 -0.41570000  14.010000   ; qtot 3.584300
  827          H     54    SER      H    827 0.27190000   1.008000   ; qtot 3.856200
  828         CT     54    SER     CA    828 -0.02490000  12.010000   ; qtot 3.831300
  829         H1     54    SER     HA    829 0.08430000   1.008000   ; qtot 3.915600
  830         CT     54    SER     CB    830 0.21170000  12.010000   ; qtot 4.127300
  831         H1     54    SER    HB1    831 0.03520000   1.008000   ; qtot 4.162500
  832         H1     54    SER    HB2    832 0.03520000   1.008000   ; qtot 4.197700
  833         OH     54    SER     OG    833 -0.65460000  16.000000   ; qtot 3.543100
  834         HO     54    SER     HG    834 0.42750000   1.008000   ; qtot 3.970600
  835          C     54    SER      C    835 0.59730000  12.010000   ; qtot 4.567900
  836          O     54    SER      O    836 -0.56790000  16.000000   ; qtot 4.000000
; residue   55 GLY rtp GLY q 0.0
  837          N     55    GLY      N    837 -0.41570000  14.010000   ; qtot 3.584300
  838          H     55    GLY      H    838 0.27190000   1.008000   ; qtot 3.856200
  839         CT     55    GLY     CA    839 -0.02520000  12.010000   ; qtot 3.831000
  840         H1     55    GLY    HA1    840 0.06980000   1.008000   ; qtot 3.900800
  841         H1     55    GLY    HA2    841 0.06980000   1.008000   ; qtot 3.970600
  842          C     55    GLY      C    842 0.59730000  12.010000   ; qtot 4.567900
  843          O     55    GLY      O    843 -0.56790000  16.000000   ; qtot 4.000000
; residue   56 TRP rtp TRP q 0.0
  844          N     56    TRP      N    844 -0.41570000  14.010000   ; qtot 3.584300
  845          H     56    TRP      H    845 0.27190000   1.008000   ; qtot 3.856200
  846         CT     56    TRP     CA    846 -0.02750000  12.010000   ; qtot 3.828700
  847         H1     56    TRP     HA    847 0.11230000   1.008000   ; qtot 3.941000
  848         CT     56    TRP     CB    848 -0.00500000  12.010000   ; qtot 3.936000
  849         HC     56    TRP    HB1    849 0.03390000   1.008000   ; qtot 3.969900
  850         HC     56    TRP    HB2    850 0.03390000   1.008000   ; qtot 4.003800
  851         C*     56    TRP     CG    851 -0.14150000  12.010000   ; qtot 3.862300
  852         CW     56    TRP    CD1    852 -0.16380000  12.010000   ; qtot 3.698500
  853         H4     56    TRP    HD1    853 0.20620000   1.008000   ; qtot 3.904700
  854         NA     56    TRP    NE1    854 -0.34180000  14.010000   ; qtot 3.562900
  855          H     56    TRP    HE1    855 0.34120000   1.008000   ; qtot 3.904100
  856         CN     56    TRP    CE2    856 0.13800000  12.010000   ; qtot 4.042100
  857         CA     56    TRP    CZ2    857 -0.26010000  12.010000   ; qtot 3.782000
  858         HA     56    TRP    HZ2    858 0.15720000   1.008000   ; qtot 3.939200
  859         CA     56    TRP    CH2    859 -0.11340000  12.010000   ; qtot 3.825800
  860         HA     56    TRP    HH2    860 0.14170000   1.008000   ; qtot 3.967500
  861         CA     56    TRP    CZ3    861 -0.19720000  12.010000   ; qtot 3.770300
  862         HA     56    TRP    HZ3    862 0.14470000   1.008000   ; qtot 3.915000
  863         CA     56    TRP    CE3    863 -0.23870000  12.010000   ; qtot 3.676300
  864         HA     56    TRP    HE3    864 0.17000000   1.008000   ; qtot 3.846300
  865         CB     56    TRP    CD2    865 0.12430000  12.010000   ; qtot 3.970600
  866          C     56    TRP      C    866 0.59730000  12.010000   ; qtot 4.567900
  867          O     56    TRP      O    867 -0.56790000  16.000000   ; qtot 4.000000
; residue   57 LYS rtp LYS q 1.0
  868          N     57    LYS      N    868 -0.34790000  14.010000   ; qtot 3.652100
  869          H     57    LYS      H    869 0.27470000   1.008000   ; qtot 3.926800
  870         CT     57    LYS     CA    870 -0.24000000  12.010000   ; qtot 3.686800
  871         H1     57    LYS     HA    871 0.14260000   1.008000   ; qtot 3.829400
  872         CT     57    LYS     CB    872 -0.00940000  12.010000   ; qtot 3.820000
  873         HC     57    LYS    HB1    873 0.03620000   1.008000   ; qtot 3.856200
  874         HC     57    LYS    HB2    874 0.03620000   1.008000   ; qtot 3.892400
  875         CT     57    LYS     CG    875 0.01870000  12.010000   ; qtot 3.911100
  876         HC     57    LYS    HG1    876 0.01030000   1.008000   ; qtot 3.921400
  877         HC     57    LYS    HG2    877 0.01030000   1.008000   ; qtot 3.931700
  878         CT     57    LYS     CD    878 -0.04790000  12.010000   ; qtot 3.883800
  879         HC     57    LYS    HD1    879 0.06210000   1.008000   ; qtot 3.945900
  880         HC     57    LYS    HD2    880 0.06210000   1.008000   ; qtot 4.008000
  881         CT     57    LYS     CE    881 -0.01430000  12.010000   ; qtot 3.993700
  882         HP     57    LYS    HE1    882 0.11350000   1.008000   ; qtot 4.107200
  883         HP     57    LYS    HE2    883 0.11350000   1.008000   ; qtot 4.220700
  884         N3     57    LYS     NZ    884 -0.38540000  14.010000   ; qtot 3.835300
  885          H     57    LYS    HZ1    885 0.34000000   1.008000   ; qtot 4.175300
  886          H     57    LYS    HZ2    886 0.34000000   1.008000   ; qtot 4.515300
  887          H     57    LYS    HZ3    887 0.34000000   1.008000   ; qtot 4.855300
  888          C     57    LYS      C    888 0.73410000  12.010000   ; qtot 5.589400
  889          O     57    LYS      O    889 -0.58940000  16.000000   ; qtot 5.000000
; residue   58 GLN rtp GLN q 0.0
  890          N     58    GLN      N    890 -0.41570000  14.010000   ; qtot 4.584300
  891          H     58    GLN      H    891 0.27190000   1.008000   ; qtot 4.856200
  892         CT     58    GLN     CA    892 -0.00310000  12.010000   ; qtot 4.853100
  893         H1     58    GLN     HA    893 0.08500000   1.008000   ; qtot 4.938100
  894         CT     58    GLN     CB    894 -0.00360000  12.010000   ; qtot 4.934500
  895         HC     58    GLN    HB1    895 0.01710000   1.008000   ; qtot 4.951600
  896         HC     58    GLN    HB2    896 0.01710000   1.008000   ; qtot 4.968700
  897         CT     58    GLN     CG    897 -0.06450000  12.010000   ; qtot 4.904200
  898         HC     58    GLN    HG1    898 0.03520000   1.008000   ; qtot 4.939400
  899         HC     58    GLN    HG2    899 0.03520000   1.008000   ; qtot 4.974600
  900          C     58    GLN     CD    900 0.69510000  12.010000   ; qtot 5.669700
  901          O     58    GLN    OE1    901 -0.60860000  16.000000   ; qtot 5.061100
  902          N     58    GLN    NE2    902 -0.94070000  14.010000   ; qtot 4.120400
  903          H     58    GLN   HE21    903 0.42510000   1.008000   ; qtot 4.545500
  904          H     58    GLN   HE22    904 0.42510000   1.008000   ; qtot 4.970600
  905          C     58    GLN      C    905 0.59730000  12.010000   ; qtot 5.567900
  906          O     58    GLN      O    906 -0.56790000  16.000000   ; qtot 5.000000
; residue   59 GLU rtp GLU q -1.0
  907          N     59    GLU      N    907 -0.51630000  14.010000   ; qtot 4.483700
  908          H     59    GLU      H    908 0.29360000   1.008000   ; qtot 4.777300
  909         CT     59    GLU     CA    909 0.03970000  12.010000   ; qtot 4.817000
  910         H1     59    GLU     HA    910 0.11050000   1.008000   ; qtot 4.927500
  911         CT     59    GLU     CB    911 0.05600000  12.010000   ; qtot 4.983500
  912         HC     59    GLU    HB1    912 -0.01730000   1.008000   ; qtot 4.966200
  913         HC     59    GLU    HB2    913 -0.01730000   1.008000   ; qtot 4.948900
  914         CT     59    GLU     CG    914 0.01360000  12.010000   ; qtot 4.962500
  915         HC     59    GLU    HG1    915 -0.04250000   1.008000   ; qtot 4.920000
  916         HC     59    GLU    HG2    916 -0.04250000   1.008000   ; qtot 4.877500
  917          C     59    GLU     CD    917 0.80540000  12.010000   ; qtot 5.682900
  918         O2     59    GLU    OE1    918 -0.81880000  16.000000   ; qtot 4.864100
  919         O2     59    GLU    OE2    919 -0.81880000  16.000000   ; qtot 4.045300
  920          C     59    GLU      C    920 0.53660000  12.010000   ; qtot 4.581900
  921          O     59    GLU      O    921 -0.58190000  16.000000   ; qtot 4.000000
; residue   60 ILE rtp ILE q 0.0
  922          N     60    ILE      N    922 -0.41570000  14.010000   ; qtot 3.584300
  923          H     60    ILE      H    923 0.27190000   1.008000   ; qtot 3.856200
  924         CT     60    ILE     CA    924 -0.05970000  12.010000   ; qtot 3.796500
  925         H1     60    ILE     HA    925 0.08690000   1.008000   ; qtot 3.883400
  926         CT     60    ILE     CB    926 0.13030000  12.010000   ; qtot 4.013700
  927         HC     60    ILE     HB    927 0.01870000   1.008000   ; qtot 4.032400
  928         CT     60    ILE    CG2    928 -0.32040000  12.010000   ; qtot 3.712000
  929         HC     60    ILE   HG21    929 0.08820000   1.008000   ; qtot 3.800200
  930         HC     60    ILE   HG22    930 0.08820000   1.008000   ; qtot 3.888400
  931         HC     60    ILE   HG23    931 0.08820000   1.008000   ; qtot 3.976600
  932         CT     60    ILE    CG1    932 -0.04300000  12.010000   ; qtot 3.933600
  933         HC     60    ILE   HG11    933 0.02360000   1.008000   ; qtot 3.957200
  934         HC     60    ILE   HG12    934 0.02360000   1.008000   ; qtot 3.980800
  935         CT     60    ILE     CD    935 -0.06600000  12.010000   ; qtot 3.914800
  936         HC     60    ILE    HD1    936 0.01860000   1.008000   ; qtot 3.933400
  937         HC     60    ILE    HD2    937 0.01860000   1.008000   ; qtot 3.952000
  938         HC     60    ILE    HD3    938 0.01860000   1.008000   ; qtot 3.970600
  939          C     60    ILE      C    939 0.59730000  12.010000   ; qtot 4.567900
  940          O     60    ILE      O    940 -0.56790000  16.000000   ; qtot 4.000000
; residue   61 ASP rtp ASP q -1.0
  941          N     61    ASP      N    941 -0.51630000  14.010000   ; qtot 3.483700
  942          H     61    ASP      H    942 0.29360000   1.008000   ; qtot 3.777300
  943         CT     61    ASP     CA    943 0.03810000  12.010000   ; qtot 3.815400
  944         H1     61    ASP     HA    944 0.08800000   1.008000   ; qtot 3.903400
  945         CT     61    ASP     CB    945 -0.03030000  12.010000   ; qtot 3.873100
  946         HC     61    ASP    HB1    946 -0.01220000   1.008000   ; qtot 3.860900
  947         HC     61    ASP    HB2    947 -0.01220000   1.008000   ; qtot 3.848700
  948          C     61    ASP     CG    948 0.79940000  12.010000   ; qtot 4.648100
  949         O2     61    ASP    OD1    949 -0.80140000  16.000000   ; qtot 3.846700
  950         O2     61    ASP    OD2    950 -0.80140000  16.000000   ; qtot 3.045300
  951          C     61    ASP      C    951 0.53660000  12.010000   ; qtot 3.581900
  952          O     61    ASP      O    952 -0.58190000  16.000000   ; qtot 3.000000
; residue   62 ILE rtp ILE q 0.0
  953          N     62    ILE      N    953 -0.41570000  14.010000   ; qtot 2.584300
  954          H     62    ILE      H    954 0.27190000   1.008000   ; qtot 2.856200
  955         CT     62    ILE     CA    955 -0.05970000  12.010000   ; qtot 2.796500
  956         H1     62    ILE     HA    956 0.08690000   1.008000   ; qtot 2.883400
  957         CT     62    ILE     CB    957 0.13030000  12.010000   ; qtot 3.013700
  958         HC     62    ILE     HB    958 0.01870000   1.008000   ; qtot 3.032400
  959         CT     62    ILE    CG2    959 -0.32040000  12.010000   ; qtot 2.712000
  960         HC     62    ILE   HG21    960 0.08820000   1.008000   ; qtot 2.800200
  961         HC     62    ILE   HG22    961 0.08820000   1.008000   ; qtot 2.888400
  962         HC     62    ILE   HG23    962 0.08820000   1.008000   ; qtot 2.976600
  963         CT     62    ILE    CG1    963 -0.04300000  12.010000   ; qtot 2.933600
  964         HC     62    ILE   HG11    964 0.02360000   1.008000   ; qtot 2.957200
  965         HC     62    ILE   HG12    965 0.02360000   1.008000   ; qtot 2.980800
  966         CT     62    ILE     CD    966 -0.06600000  12.010000   ; qtot 2.914800
  967         HC     62    ILE    HD1    967 0.01860000   1.008000   ; qtot 2.933400
  968         HC     62    ILE    HD2    968 0.01860000   1.008000   ; qtot 2.952000
  969         HC     62    ILE    HD3    969 0.01860000   1.008000   ; qtot 2.970600
  970          C     62    ILE      C    970 0.59730000  12.010000   ; qtot 3.567900
  971          O     62    ILE      O    971 -0.56790000  16.000000   ; qtot 3.000000
; residue   63 LEU rtp LEU q 0.0
  972          N     63    LEU      N    972 -0.41570000  14.010000   ; qtot 2.584300
  973          H     63    LEU      H    973 0.27190000   1.008000   ; qtot 2.856200
  974         CT     63    LEU     CA    974 -0.05180000  12.010000   ; qtot 2.804400
  975         H1     63    LEU     HA    975 0.09220000   1.008000   ; qtot 2.896600
  976         CT     63    LEU     CB    976 -0.11020000  12.010000   ; qtot 2.786400
  977         HC     63    LEU    HB1    977 0.04570000   1.008000   ; qtot 2.832100
  978         HC     63    LEU    HB2    978 0.04570000   1.008000   ; qtot 2.877800
  979         CT     63    LEU     CG    979 0.35310000  12.010000   ; qtot 3.230900
  980         HC     63    LEU     HG    980 -0.03610000   1.008000   ; qtot 3.194800
  981         CT     63    LEU    CD1    981 -0.41210000  12.010000   ; qtot 2.782700
  982         HC     63    LEU   HD11    982 0.10000000   1.008000   ; qtot 2.882700
  983         HC     63    LEU   HD12    983 0.10000000   1.008000   ; qtot 2.982700
  984         HC     63    LEU   HD13    984 0.10000000   1.008000   ; qtot 3.082700
  985         CT     63    LEU    CD2    985 -0.41210000  12.010000   ; qtot 2.670600
  986         HC     63    LEU   HD21    986 0.10000000   1.008000   ; qtot 2.770600
  987         HC     63    LEU   HD22    987 0.10000000   1.008000   ; qtot 2.870600
  988         HC     63    LEU   HD23    988 0.10000000   1.008000   ; qtot 2.970600
  989          C     63    LEU      C    989 0.59730000  12.010000   ; qtot 3.567900
  990          O     63    LEU      O    990 -0.56790000  16.000000   ; qtot 3.000000
; residue   64 ARG rtp ARG q 1.0
  991          N     64    ARG      N    991 -0.34790000  14.010000   ; qtot 2.652100
  992          H     64    ARG      H    992 0.27470000   1.008000   ; qtot 2.926800
  993         CT     64    ARG     CA    993 -0.26370000  12.010000   ; qtot 2.663100
  994         H1     64    ARG     HA    994 0.15600000   1.008000   ; qtot 2.819100
  995         CT     64    ARG     CB    995 -0.00070000  12.010000   ; qtot 2.818400
  996         HC     64    ARG    HB1    996 0.03270000   1.008000   ; qtot 2.851100
  997         HC     64    ARG    HB2    997 0.03270000   1.008000   ; qtot 2.883800
  998         CT     64    ARG     CG    998 0.03900000  12.010000   ; qtot 2.922800
  999         HC     64    ARG    HG1    999 0.02850000   1.008000   ; qtot 2.951300
 1000         HC     64    ARG    HG2   1000 0.02850000   1.008000   ; qtot 2.979800
 1001         CT     64    ARG     CD   1001 0.04860000  12.010000   ; qtot 3.028400
 1002         H1     64    ARG    HD1   1002 0.06870000   1.008000   ; qtot 3.097100
 1003         H1     64    ARG    HD2   1003 0.06870000   1.008000   ; qtot 3.165800
 1004         N2     64    ARG     NE   1004 -0.52950000  14.010000   ; qtot 2.636300
 1005          H     64    ARG     HE   1005 0.34560000   1.008000   ; qtot 2.981900
 1006         CA     64    ARG     CZ   1006 0.80760000  12.010000   ; qtot 3.789500
 1007         N2     64    ARG    NH1   1007 -0.86270000  14.010000   ; qtot 2.926800
 1008          H     64    ARG   HH11   1008 0.44780000   1.008000   ; qtot 3.374600
 1009          H     64    ARG   HH12   1009 0.44780000   1.008000   ; qtot 3.822400
 1010         N2     64    ARG    NH2   1010 -0.86270000  14.010000   ; qtot 2.959700
 1011          H     64    ARG   HH21   1011 0.44780000   1.008000   ; qtot 3.407500
 1012          H     64    ARG   HH22   1012 0.44780000   1.008000   ; qtot 3.855300
 1013          C     64    ARG      C   1013 0.73410000  12.010000   ; qtot 4.589400
 1014          O     64    ARG      O   1014 -0.58940000  16.000000   ; qtot 4.000000
; residue   65 THR rtp THR q 0.0
 1015          N     65    THR      N   1015 -0.41570000  14.010000   ; qtot 3.584300
 1016          H     65    THR      H   1016 0.27190000   1.008000   ; qtot 3.856200
 1017         CT     65    THR     CA   1017 -0.03890000  12.010000   ; qtot 3.817300
 1018         H1     65    THR     HA   1018 0.10070000   1.008000   ; qtot 3.918000
 1019         CT     65    THR     CB   1019 0.36540000  12.010000   ; qtot 4.283400
 1020         H1     65    THR     HB   1020 0.00430000   1.008000   ; qtot 4.287700
 1021         CT     65    THR    CG2   1021 -0.24380000  12.010000   ; qtot 4.043900
 1022         HC     65    THR   HG21   1022 0.06420000   1.008000   ; qtot 4.108100
 1023         HC     65    THR   HG22   1023 0.06420000   1.008000   ; qtot 4.172300
 1024         HC     65    THR   HG23   1024 0.06420000   1.008000   ; qtot 4.236500
 1025         OH     65    THR    OG1   1025 -0.67610000  16.000000   ; qtot 3.560400
 1026         HO     65    THR    HG1   1026 0.41020000   1.008000   ; qtot 3.970600
 1027          C     65    THR      C   1027 0.59730000  12.010000   ; qtot 4.567900
 1028          O     65    THR      O   1028 -0.56790000  16.000000   ; qtot 4.000000
; residue   66 LEU rtp LEU q 0.0
 1029          N     66    LEU      N   1029 -0.41570000  14.010000   ; qtot 3.584300
 1030          H     66    LEU      H   1030 0.27190000   1.008000   ; qtot 3.856200
 1031         CT     66    LEU     CA   1031 -0.05180000  12.010000   ; qtot 3.804400
 1032         H1     66    LEU     HA   1032 0.09220000   1.008000   ; qtot 3.896600
 1033         CT     66    LEU     CB   1033 -0.11020000  12.010000   ; qtot 3.786400
 1034         HC     66    LEU    HB1   1034 0.04570000   1.008000   ; qtot 3.832100
 1035         HC     66    LEU    HB2   1035 0.04570000   1.008000   ; qtot 3.877800
 1036         CT     66    LEU     CG   1036 0.35310000  12.010000   ; qtot 4.230900
 1037         HC     66    LEU     HG   1037 -0.03610000   1.008000   ; qtot 4.194800
 1038         CT     66    LEU    CD1   1038 -0.41210000  12.010000   ; qtot 3.782700
 1039         HC     66    LEU   HD11   1039 0.10000000   1.008000   ; qtot 3.882700
 1040         HC     66    LEU   HD12   1040 0.10000000   1.008000   ; qtot 3.982700
 1041         HC     66    LEU   HD13   1041 0.10000000   1.008000   ; qtot 4.082700
 1042         CT     66    LEU    CD2   1042 -0.41210000  12.010000   ; qtot 3.670600
 1043         HC     66    LEU   HD21   1043 0.10000000   1.008000   ; qtot 3.770600
 1044         HC     66    LEU   HD22   1044 0.10000000   1.008000   ; qtot 3.870600
 1045         HC     66    LEU   HD23   1045 0.10000000   1.008000   ; qtot 3.970600
 1046          C     66    LEU      C   1046 0.59730000  12.010000   ; qtot 4.567900
 1047          O     66    LEU      O   1047 -0.56790000  16.000000   ; qtot 4.000000
; residue   67 TYR rtp TYR q 0.0
 1048          N     67    TYR      N   1048 -0.41570000  14.010000   ; qtot 3.584300
 1049          H     67    TYR      H   1049 0.27190000   1.008000   ; qtot 3.856200
 1050         CT     67    TYR     CA   1050 -0.00140000  12.010000   ; qtot 3.854800
 1051         H1     67    TYR     HA   1051 0.08760000   1.008000   ; qtot 3.942400
 1052         CT     67    TYR     CB   1052 -0.01520000  12.010000   ; qtot 3.927200
 1053         HC     67    TYR    HB1   1053 0.02950000   1.008000   ; qtot 3.956700
 1054         HC     67    TYR    HB2   1054 0.02950000   1.008000   ; qtot 3.986200
 1055         CA     67    TYR     CG   1055 -0.00110000  12.010000   ; qtot 3.985100
 1056         CA     67    TYR    CD1   1056 -0.19060000  12.010000   ; qtot 3.794500
 1057         HA     67    TYR    HD1   1057 0.16990000   1.008000   ; qtot 3.964400
 1058         CA     67    TYR    CE1   1058 -0.23410000  12.010000   ; qtot 3.730300
 1059         HA     67    TYR    HE1   1059 0.16560000   1.008000   ; qtot 3.895900
 1060          C     67    TYR     CZ   1060 0.32260000  12.010000   ; qtot 4.218500
 1061         OH     67    TYR     OH   1061 -0.55790000  16.000000   ; qtot 3.660600
 1062         HO     67    TYR     HH   1062 0.39920000   1.008000   ; qtot 4.059800
 1063         CA     67    TYR    CE2   1063 -0.23410000  12.010000   ; qtot 3.825700
 1064         HA     67    TYR    HE2   1064 0.16560000   1.008000   ; qtot 3.991300
 1065         CA     67    TYR    CD2   1065 -0.19060000  12.010000   ; qtot 3.800700
 1066         HA     67    TYR    HD2   1066 0.16990000   1.008000   ; qtot 3.970600
 1067          C     67    TYR      C   1067 0.59730000  12.010000   ; qtot 4.567900
 1068          O     67    TYR      O   1068 -0.56790000  16.000000   ; qtot 4.000000
; residue   68 HIE rtp HIE q 0.0
 1069          N     68    HIE      N   1069 -0.41570000  14.010000   ; qtot 3.584300
 1070          H     68    HIE      H   1070 0.27190000   1.008000   ; qtot 3.856200
 1071         CT     68    HIE     CA   1071 -0.05810000  12.010000   ; qtot 3.798100
 1072         H1     68    HIE     HA   1072 0.13600000   1.008000   ; qtot 3.934100
 1073         CT     68    HIE     CB   1073 -0.00740000  12.010000   ; qtot 3.926700
 1074         HC     68    HIE    HB1   1074 0.03670000   1.008000   ; qtot 3.963400
 1075         HC     68    HIE    HB2   1075 0.03670000   1.008000   ; qtot 4.000100
 1076         CC     68    HIE     CG   1076 0.18680000  12.010000   ; qtot 4.186900
 1077         NB     68    HIE    ND1   1077 -0.54320000  14.010000   ; qtot 3.643700
 1078         CR     68    HIE    CE1   1078 0.16350000  12.010000   ; qtot 3.807200
 1079         H5     68    HIE    HE1   1079 0.14350000   1.008000   ; qtot 3.950700
 1080         NA     68    HIE    NE2   1080 -0.27950000  14.010000   ; qtot 3.671200
 1081          H     68    HIE    HE2   1081 0.33390000   1.008000   ; qtot 4.005100
 1082         CW     68    HIE    CD2   1082 -0.22070000  12.010000   ; qtot 3.784400
 1083         H4     68    HIE    HD2   1083 0.18620000   1.008000   ; qtot 3.970600
 1084          C     68    HIE      C   1084 0.59730000  12.010000   ; qtot 4.567900
 1085          O     68    HIE      O   1085 -0.56790000  16.000000   ; qtot 4.000000
; residue   69 GLU rtp GLU q -1.0
 1086          N     69    GLU      N   1086 -0.51630000  14.010000   ; qtot 3.483700
 1087          H     69    GLU      H   1087 0.29360000   1.008000   ; qtot 3.777300
 1088         CT     69    GLU     CA   1088 0.03970000  12.010000   ; qtot 3.817000
 1089         H1     69    GLU     HA   1089 0.11050000   1.008000   ; qtot 3.927500
 1090         CT     69    GLU     CB   1090 0.05600000  12.010000   ; qtot 3.983500
 1091         HC     69    GLU    HB1   1091 -0.01730000   1.008000   ; qtot 3.966200
 1092         HC     69    GLU    HB2   1092 -0.01730000   1.008000   ; qtot 3.948900
 1093         CT     69    GLU     CG   1093 0.01360000  12.010000   ; qtot 3.962500
 1094         HC     69    GLU    HG1   1094 -0.04250000   1.008000   ; qtot 3.920000
 1095         HC     69    GLU    HG2   1095 -0.04250000   1.008000   ; qtot 3.877500
 1096          C     69    GLU     CD   1096 0.80540000  12.010000   ; qtot 4.682900
 1097         O2     69    GLU    OE1   1097 -0.81880000  16.000000   ; qtot 3.864100
 1098         O2     69    GLU    OE2   1098 -0.81880000  16.000000   ; qtot 3.045300
 1099          C     69    GLU      C   1099 0.53660000  12.010000   ; qtot 3.581900
 1100          O     69    GLU      O   1100 -0.58190000  16.000000   ; qtot 3.000000
; residue   70 HID rtp HID q 0.0
 1101          N     70    HID      N   1101 -0.41570000  14.010000   ; qtot 2.584300
 1102          H     70    HID      H   1102 0.27190000   1.008000   ; qtot 2.856200
 1103         CT     70    HID     CA   1103 0.01880000  12.010000   ; qtot 2.875000
 1104         H1     70    HID     HA   1104 0.08810000   1.008000   ; qtot 2.963100
 1105         CT     70    HID     CB   1105 -0.04620000  12.010000   ; qtot 2.916900
 1106         HC     70    HID    HB1   1106 0.04020000   1.008000   ; qtot 2.957100
 1107         HC     70    HID    HB2   1107 0.04020000   1.008000   ; qtot 2.997300
 1108         CC     70    HID     CG   1108 -0.02660000  12.010000   ; qtot 2.970700
 1109         NA     70    HID    ND1   1109 -0.38110000  14.010000   ; qtot 2.589600
 1110          H     70    HID    HD1   1110 0.36490000   1.008000   ; qtot 2.954500
 1111         CR     70    HID    CE1   1111 0.20570000  12.010000   ; qtot 3.160200
 1112         H5     70    HID    HE1   1112 0.13920000   1.008000   ; qtot 3.299400
 1113         NB     70    HID    NE2   1113 -0.57270000  14.010000   ; qtot 2.726700
 1114         CV     70    HID    CD2   1114 0.12920000  12.010000   ; qtot 2.855900
 1115         H4     70    HID    HD2   1115 0.11470000   1.008000   ; qtot 2.970600
 1116          C     70    HID      C   1116 0.59730000  12.010000   ; qtot 3.567900
 1117          O     70    HID      O   1117 -0.56790000  16.000000   ; qtot 3.000000
; residue   71 ILE rtp ILE q 0.0
 1118          N     71    ILE      N   1118 -0.41570000  14.010000   ; qtot 2.584300
 1119          H     71    ILE      H   1119 0.27190000   1.008000   ; qtot 2.856200
 1120         CT     71    ILE     CA   1120 -0.05970000  12.010000   ; qtot 2.796500
 1121         H1     71    ILE     HA   1121 0.08690000   1.008000   ; qtot 2.883400
 1122         CT     71    ILE     CB   1122 0.13030000  12.010000   ; qtot 3.013700
 1123         HC     71    ILE     HB   1123 0.01870000   1.008000   ; qtot 3.032400
 1124         CT     71    ILE    CG2   1124 -0.32040000  12.010000   ; qtot 2.712000
 1125         HC     71    ILE   HG21   1125 0.08820000   1.008000   ; qtot 2.800200
 1126         HC     71    ILE   HG22   1126 0.08820000   1.008000   ; qtot 2.888400
 1127         HC     71    ILE   HG23   1127 0.08820000   1.008000   ; qtot 2.976600
 1128         CT     71    ILE    CG1   1128 -0.04300000  12.010000   ; qtot 2.933600
 1129         HC     71    ILE   HG11   1129 0.02360000   1.008000   ; qtot 2.957200
 1130         HC     71    ILE   HG12   1130 0.02360000   1.008000   ; qtot 2.980800
 1131         CT     71    ILE     CD   1131 -0.06600000  12.010000   ; qtot 2.914800
 1132         HC     71    ILE    HD1   1132 0.01860000   1.008000   ; qtot 2.933400
 1133         HC     71    ILE    HD2   1133 0.01860000   1.008000   ; qtot 2.952000
 1134         HC     71    ILE    HD3   1134 0.01860000   1.008000   ; qtot 2.970600
 1135          C     71    ILE      C   1135 0.59730000  12.010000   ; qtot 3.567900
 1136          O     71    ILE      O   1136 -0.56790000  16.000000   ; qtot 3.000000
; residue   72 ILE rtp ILE q 0.0
 1137          N     72    ILE      N   1137 -0.41570000  14.010000   ; qtot 2.584300
 1138          H     72    ILE      H   1138 0.27190000   1.008000   ; qtot 2.856200
 1139         CT     72    ILE     CA   1139 -0.05970000  12.010000   ; qtot 2.796500
 1140         H1     72    ILE     HA   1140 0.08690000   1.008000   ; qtot 2.883400
 1141         CT     72    ILE     CB   1141 0.13030000  12.010000   ; qtot 3.013700
 1142         HC     72    ILE     HB   1142 0.01870000   1.008000   ; qtot 3.032400
 1143         CT     72    ILE    CG2   1143 -0.32040000  12.010000   ; qtot 2.712000
 1144         HC     72    ILE   HG21   1144 0.08820000   1.008000   ; qtot 2.800200
 1145         HC     72    ILE   HG22   1145 0.08820000   1.008000   ; qtot 2.888400
 1146         HC     72    ILE   HG23   1146 0.08820000   1.008000   ; qtot 2.976600
 1147         CT     72    ILE    CG1   1147 -0.04300000  12.010000   ; qtot 2.933600
 1148         HC     72    ILE   HG11   1148 0.02360000   1.008000   ; qtot 2.957200
 1149         HC     72    ILE   HG12   1149 0.02360000   1.008000   ; qtot 2.980800
 1150         CT     72    ILE     CD   1150 -0.06600000  12.010000   ; qtot 2.914800
 1151         HC     72    ILE    HD1   1151 0.01860000   1.008000   ; qtot 2.933400
 1152         HC     72    ILE    HD2   1152 0.01860000   1.008000   ; qtot 2.952000
 1153         HC     72    ILE    HD3   1153 0.01860000   1.008000   ; qtot 2.970600
 1154          C     72    ILE      C   1154 0.59730000  12.010000   ; qtot 3.567900
 1155          O     72    ILE      O   1155 -0.56790000  16.000000   ; qtot 3.000000
; residue   73 LYS rtp LYS q 1.0
 1156          N     73    LYS      N   1156 -0.34790000  14.010000   ; qtot 2.652100
 1157          H     73    LYS      H   1157 0.27470000   1.008000   ; qtot 2.926800
 1158         CT     73    LYS     CA   1158 -0.24000000  12.010000   ; qtot 2.686800
 1159         H1     73    LYS     HA   1159 0.14260000   1.008000   ; qtot 2.829400
 1160         CT     73    LYS     CB   1160 -0.00940000  12.010000   ; qtot 2.820000
 1161         HC     73    LYS    HB1   1161 0.03620000   1.008000   ; qtot 2.856200
 1162         HC     73    LYS    HB2   1162 0.03620000   1.008000   ; qtot 2.892400
 1163         CT     73    LYS     CG   1163 0.01870000  12.010000   ; qtot 2.911100
 1164         HC     73    LYS    HG1   1164 0.01030000   1.008000   ; qtot 2.921400
 1165         HC     73    LYS    HG2   1165 0.01030000   1.008000   ; qtot 2.931700
 1166         CT     73    LYS     CD   1166 -0.04790000  12.010000   ; qtot 2.883800
 1167         HC     73    LYS    HD1   1167 0.06210000   1.008000   ; qtot 2.945900
 1168         HC     73    LYS    HD2   1168 0.06210000   1.008000   ; qtot 3.008000
 1169         CT     73    LYS     CE   1169 -0.01430000  12.010000   ; qtot 2.993700
 1170         HP     73    LYS    HE1   1170 0.11350000   1.008000   ; qtot 3.107200
 1171         HP     73    LYS    HE2   1171 0.11350000   1.008000   ; qtot 3.220700
 1172         N3     73    LYS     NZ   1172 -0.38540000  14.010000   ; qtot 2.835300
 1173          H     73    LYS    HZ1   1173 0.34000000   1.008000   ; qtot 3.175300
 1174          H     73    LYS    HZ2   1174 0.34000000   1.008000   ; qtot 3.515300
 1175          H     73    LYS    HZ3   1175 0.34000000   1.008000   ; qtot 3.855300
 1176          C     73    LYS      C   1176 0.73410000  12.010000   ; qtot 4.589400
 1177          O     73    LYS      O   1177 -0.58940000  16.000000   ; qtot 4.000000
; residue   74 TYR rtp TYR q 0.0
 1178          N     74    TYR      N   1178 -0.41570000  14.010000   ; qtot 3.584300
 1179          H     74    TYR      H   1179 0.27190000   1.008000   ; qtot 3.856200
 1180         CT     74    TYR     CA   1180 -0.00140000  12.010000   ; qtot 3.854800
 1181         H1     74    TYR     HA   1181 0.08760000   1.008000   ; qtot 3.942400
 1182         CT     74    TYR     CB   1182 -0.01520000  12.010000   ; qtot 3.927200
 1183         HC     74    TYR    HB1   1183 0.02950000   1.008000   ; qtot 3.956700
 1184         HC     74    TYR    HB2   1184 0.02950000   1.008000   ; qtot 3.986200
 1185         CA     74    TYR     CG   1185 -0.00110000  12.010000   ; qtot 3.985100
 1186         CA     74    TYR    CD1   1186 -0.19060000  12.010000   ; qtot 3.794500
 1187         HA     74    TYR    HD1   1187 0.16990000   1.008000   ; qtot 3.964400
 1188         CA     74    TYR    CE1   1188 -0.23410000  12.010000   ; qtot 3.730300
 1189         HA     74    TYR    HE1   1189 0.16560000   1.008000   ; qtot 3.895900
 1190          C     74    TYR     CZ   1190 0.32260000  12.010000   ; qtot 4.218500
 1191         OH     74    TYR     OH   1191 -0.55790000  16.000000   ; qtot 3.660600
 1192         HO     74    TYR     HH   1192 0.39920000   1.008000   ; qtot 4.059800
 1193         CA     74    TYR    CE2   1193 -0.23410000  12.010000   ; qtot 3.825700
 1194         HA     74    TYR    HE2   1194 0.16560000   1.008000   ; qtot 3.991300
 1195         CA     74    TYR    CD2   1195 -0.19060000  12.010000   ; qtot 3.800700
 1196         HA     74    TYR    HD2   1196 0.16990000   1.008000   ; qtot 3.970600
 1197          C     74    TYR      C   1197 0.59730000  12.010000   ; qtot 4.567900
 1198          O     74    TYR      O   1198 -0.56790000  16.000000   ; qtot 4.000000
; residue   75 LYS rtp LYS q 1.0
 1199          N     75    LYS      N   1199 -0.34790000  14.010000   ; qtot 3.652100
 1200          H     75    LYS      H   1200 0.27470000   1.008000   ; qtot 3.926800
 1201         CT     75    LYS     CA   1201 -0.24000000  12.010000   ; qtot 3.686800
 1202         H1     75    LYS     HA   1202 0.14260000   1.008000   ; qtot 3.829400
 1203         CT     75    LYS     CB   1203 -0.00940000  12.010000   ; qtot 3.820000
 1204         HC     75    LYS    HB1   1204 0.03620000   1.008000   ; qtot 3.856200
 1205         HC     75    LYS    HB2   1205 0.03620000   1.008000   ; qtot 3.892400
 1206         CT     75    LYS     CG   1206 0.01870000  12.010000   ; qtot 3.911100
 1207         HC     75    LYS    HG1   1207 0.01030000   1.008000   ; qtot 3.921400
 1208         HC     75    LYS    HG2   1208 0.01030000   1.008000   ; qtot 3.931700
 1209         CT     75    LYS     CD   1209 -0.04790000  12.010000   ; qtot 3.883800
 1210         HC     75    LYS    HD1   1210 0.06210000   1.008000   ; qtot 3.945900
 1211         HC     75    LYS    HD2   1211 0.06210000   1.008000   ; qtot 4.008000
 1212         CT     75    LYS     CE   1212 -0.01430000  12.010000   ; qtot 3.993700
 1213         HP     75    LYS    HE1   1213 0.11350000   1.008000   ; qtot 4.107200
 1214         HP     75    LYS    HE2   1214 0.11350000   1.008000   ; qtot 4.220700
 1215         N3     75    LYS     NZ   1215 -0.38540000  14.010000   ; qtot 3.835300
 1216          H     75    LYS    HZ1   1216 0.34000000   1.008000   ; qtot 4.175300
 1217          H     75    LYS    HZ2   1217 0.34000000   1.008000   ; qtot 4.515300
 1218          H     75    LYS    HZ3   1218 0.34000000   1.008000   ; qtot 4.855300
 1219          C     75    LYS      C   1219 0.73410000  12.010000   ; qtot 5.589400
 1220          O     75    LYS      O   1220 -0.58940000  16.000000   ; qtot 5.000000
; residue   76 GLY rtp GLY q 0.0
 1221          N     76    GLY      N   1221 -0.41570000  14.010000   ; qtot 4.584300
 1222          H     76    GLY      H   1222 0.27190000   1.008000   ; qtot 4.856200
 1223         CT     76    GLY     CA   1223 -0.02520000  12.010000   ; qtot 4.831000
 1224         H1     76    GLY    HA1   1224 0.06980000   1.008000   ; qtot 4.900800
 1225         H1     76    GLY    HA2   1225 0.06980000   1.008000   ; qtot 4.970600
 1226          C     76    GLY      C   1226 0.59730000  12.010000   ; qtot 5.567900
 1227          O     76    GLY      O   1227 -0.56790000  16.000000   ; qtot 5.000000
; residue   77 CYS rtp CYS q 0.0
 1228          N     77    CYS      N   1228 -0.41570000  14.010000   ; qtot 4.584300
 1229          H     77    CYS      H   1229 0.27190000   1.008000   ; qtot 4.856200
 1230         CT     77    CYS     CA   1230 0.02130000  12.010000   ; qtot 4.877500
 1231         H1     77    CYS     HA   1231 0.11240000   1.008000   ; qtot 4.989900
 1232         CT     77    CYS     CB   1232 -0.12310000  12.010000   ; qtot 4.866800
 1233         H1     77    CYS    HB1   1233 0.11120000   1.008000   ; qtot 4.978000
 1234         H1     77    CYS    HB2   1234 0.11120000   1.008000   ; qtot 5.089200
 1235         SH     77    CYS     SG   1235 -0.31190000  32.060000   ; qtot 4.777300
 1236         HS     77    CYS     HG   1236 0.19330000   1.008000   ; qtot 4.970600
 1237          C     77    CYS      C   1237 0.59730000  12.010000   ; qtot 5.567900
 1238          O     77    CYS      O   1238 -0.56790000  16.000000   ; qtot 5.000000
; residue   78 CYS rtp CYS q 0.0
 1239          N     78    CYS      N   1239 -0.41570000  14.010000   ; qtot 4.584300
 1240          H     78    CYS      H   1240 0.27190000   1.008000   ; qtot 4.856200
 1241         CT     78    CYS     CA   1241 0.02130000  12.010000   ; qtot 4.877500
 1242         H1     78    CYS     HA   1242 0.11240000   1.008000   ; qtot 4.989900
 1243         CT     78    CYS     CB   1243 -0.12310000  12.010000   ; qtot 4.866800
 1244         H1     78    CYS    HB1   1244 0.11120000   1.008000   ; qtot 4.978000
 1245         H1     78    CYS    HB2   1245 0.11120000   1.008000   ; qtot 5.089200
 1246         SH     78    CYS     SG   1246 -0.31190000  32.060000   ; qtot 4.777300
 1247         HS     78    CYS     HG   1247 0.19330000   1.008000   ; qtot 4.970600
 1248          C     78    CYS      C   1248 0.59730000  12.010000   ; qtot 5.567900
 1249          O     78    CYS      O   1249 -0.56790000  16.000000   ; qtot 5.000000
; residue   79 GLU rtp GLU q -1.0
 1250          N     79    GLU      N   1250 -0.51630000  14.010000   ; qtot 4.483700
 1251          H     79    GLU      H   1251 0.29360000   1.008000   ; qtot 4.777300
 1252         CT     79    GLU     CA   1252 0.03970000  12.010000   ; qtot 4.817000
 1253         H1     79    GLU     HA   1253 0.11050000   1.008000   ; qtot 4.927500
 1254         CT     79    GLU     CB   1254 0.05600000  12.010000   ; qtot 4.983500
 1255         HC     79    GLU    HB1   1255 -0.01730000   1.008000   ; qtot 4.966200
 1256         HC     79    GLU    HB2   1256 -0.01730000   1.008000   ; qtot 4.948900
 1257         CT     79    GLU     CG   1257 0.01360000  12.010000   ; qtot 4.962500
 1258         HC     79    GLU    HG1   1258 -0.04250000   1.008000   ; qtot 4.920000
 1259         HC     79    GLU    HG2   1259 -0.04250000   1.008000   ; qtot 4.877500
 1260          C     79    GLU     CD   1260 0.80540000  12.010000   ; qtot 5.682900
 1261         O2     79    GLU    OE1   1261 -0.81880000  16.000000   ; qtot 4.864100
 1262         O2     79    GLU    OE2   1262 -0.81880000  16.000000   ; qtot 4.045300
 1263          C     79    GLU      C   1263 0.53660000  12.010000   ; qtot 4.581900
 1264          O     79    GLU      O   1264 -0.58190000  16.000000   ; qtot 4.000000
; residue   80 ASP rtp ASP q -1.0
 1265          N     80    ASP      N   1265 -0.51630000  14.010000   ; qtot 3.483700
 1266          H     80    ASP      H   1266 0.29360000   1.008000   ; qtot 3.777300
 1267         CT     80    ASP     CA   1267 0.03810000  12.010000   ; qtot 3.815400
 1268         H1     80    ASP     HA   1268 0.08800000   1.008000   ; qtot 3.903400
 1269         CT     80    ASP     CB   1269 -0.03030000  12.010000   ; qtot 3.873100
 1270         HC     80    ASP    HB1   1270 -0.01220000   1.008000   ; qtot 3.860900
 1271         HC     80    ASP    HB2   1271 -0.01220000   1.008000   ; qtot 3.848700
 1272          C     80    ASP     CG   1272 0.79940000  12.010000   ; qtot 4.648100
 1273         O2     80    ASP    OD1   1273 -0.80140000  16.000000   ; qtot 3.846700
 1274         O2     80    ASP    OD2   1274 -0.80140000  16.000000   ; qtot 3.045300
 1275          C     80    ASP      C   1275 0.53660000  12.010000   ; qtot 3.581900
 1276          O     80    ASP      O   1276 -0.58190000  16.000000   ; qtot 3.000000
; residue   81 GLN rtp GLN q 0.0
 1277          N     81    GLN      N   1277 -0.41570000  14.010000   ; qtot 2.584300
 1278          H     81    GLN      H   1278 0.27190000   1.008000   ; qtot 2.856200
 1279         CT     81    GLN     CA   1279 -0.00310000  12.010000   ; qtot 2.853100
 1280         H1     81    GLN     HA   1280 0.08500000   1.008000   ; qtot 2.938100
 1281         CT     81    GLN     CB   1281 -0.00360000  12.010000   ; qtot 2.934500
 1282         HC     81    GLN    HB1   1282 0.01710000   1.008000   ; qtot 2.951600
 1283         HC     81    GLN    HB2   1283 0.01710000   1.008000   ; qtot 2.968700
 1284         CT     81    GLN     CG   1284 -0.06450000  12.010000   ; qtot 2.904200
 1285         HC     81    GLN    HG1   1285 0.03520000   1.008000   ; qtot 2.939400
 1286         HC     81    GLN    HG2   1286 0.03520000   1.008000   ; qtot 2.974600
 1287          C     81    GLN     CD   1287 0.69510000  12.010000   ; qtot 3.669700
 1288          O     81    GLN    OE1   1288 -0.60860000  16.000000   ; qtot 3.061100
 1289          N     81    GLN    NE2   1289 -0.94070000  14.010000   ; qtot 2.120400
 1290          H     81    GLN   HE21   1290 0.42510000   1.008000   ; qtot 2.545500
 1291          H     81    GLN   HE22   1291 0.42510000   1.008000   ; qtot 2.970600
 1292          C     81    GLN      C   1292 0.59730000  12.010000   ; qtot 3.567900
 1293          O     81    GLN      O   1293 -0.56790000  16.000000   ; qtot 3.000000
; residue   82 GLY rtp GLY q 0.0
 1294          N     82    GLY      N   1294 -0.41570000  14.010000   ; qtot 2.584300
 1295          H     82    GLY      H   1295 0.27190000   1.008000   ; qtot 2.856200
 1296         CT     82    GLY     CA   1296 -0.02520000  12.010000   ; qtot 2.831000
 1297         H1     82    GLY    HA1   1297 0.06980000   1.008000   ; qtot 2.900800
 1298         H1     82    GLY    HA2   1298 0.06980000   1.008000   ; qtot 2.970600
 1299          C     82    GLY      C   1299 0.59730000  12.010000   ; qtot 3.567900
 1300          O     82    GLY      O   1300 -0.56790000  16.000000   ; qtot 3.000000
; residue   83 GLU rtp GLU q -1.0
 1301          N     83    GLU      N   1301 -0.51630000  14.010000   ; qtot 2.483700
 1302          H     83    GLU      H   1302 0.29360000   1.008000   ; qtot 2.777300
 1303         CT     83    GLU     CA   1303 0.03970000  12.010000   ; qtot 2.817000
 1304         H1     83    GLU     HA   1304 0.11050000   1.008000   ; qtot 2.927500
 1305         CT     83    GLU     CB   1305 0.05600000  12.010000   ; qtot 2.983500
 1306         HC     83    GLU    HB1   1306 -0.01730000   1.008000   ; qtot 2.966200
 1307         HC     83    GLU    HB2   1307 -0.01730000   1.008000   ; qtot 2.948900
 1308         CT     83    GLU     CG   1308 0.01360000  12.010000   ; qtot 2.962500
 1309         HC     83    GLU    HG1   1309 -0.04250000   1.008000   ; qtot 2.920000
 1310         HC     83    GLU    HG2   1310 -0.04250000   1.008000   ; qtot 2.877500
 1311          C     83    GLU     CD   1311 0.80540000  12.010000   ; qtot 3.682900
 1312         O2     83    GLU    OE1   1312 -0.81880000  16.000000   ; qtot 2.864100
 1313         O2     83    GLU    OE2   1313 -0.81880000  16.000000   ; qtot 2.045300
 1314          C     83    GLU      C   1314 0.53660000  12.010000   ; qtot 2.581900
 1315          O     83    GLU      O   1315 -0.58190000  16.000000   ; qtot 2.000000
; residue   84 LYS rtp LYS q 1.0
 1316          N     84    LYS      N   1316 -0.34790000  14.010000   ; qtot 1.652100
 1317          H     84    LYS      H   1317 0.27470000   1.008000   ; qtot 1.926800
 1318         CT     84    LYS     CA   1318 -0.24000000  12.010000   ; qtot 1.686800
 1319         H1     84    LYS     HA   1319 0.14260000   1.008000   ; qtot 1.829400
 1320         CT     84    LYS     CB   1320 -0.00940000  12.010000   ; qtot 1.820000
 1321         HC     84    LYS    HB1   1321 0.03620000   1.008000   ; qtot 1.856200
 1322         HC     84    LYS    HB2   1322 0.03620000   1.008000   ; qtot 1.892400
 1323         CT     84    LYS     CG   1323 0.01870000  12.010000   ; qtot 1.911100
 1324         HC     84    LYS    HG1   1324 0.01030000   1.008000   ; qtot 1.921400
 1325         HC     84    LYS    HG2   1325 0.01030000   1.008000   ; qtot 1.931700
 1326         CT     84    LYS     CD   1326 -0.04790000  12.010000   ; qtot 1.883800
 1327         HC     84    LYS    HD1   1327 0.06210000   1.008000   ; qtot 1.945900
 1328         HC     84    LYS    HD2   1328 0.06210000   1.008000   ; qtot 2.008000
 1329         CT     84    LYS     CE   1329 -0.01430000  12.010000   ; qtot 1.993700
 1330         HP     84    LYS    HE1   1330 0.11350000   1.008000   ; qtot 2.107200
 1331         HP     84    LYS    HE2   1331 0.11350000   1.008000   ; qtot 2.220700
 1332         N3     84    LYS     NZ   1332 -0.38540000  14.010000   ; qtot 1.835300
 1333          H     84    LYS    HZ1   1333 0.34000000   1.008000   ; qtot 2.175300
 1334          H     84    LYS    HZ2   1334 0.34000000   1.008000   ; qtot 2.515300
 1335          H     84    LYS    HZ3   1335 0.34000000   1.008000   ; qtot 2.855300
 1336          C     84    LYS      C   1336 0.73410000  12.010000   ; qtot 3.589400
 1337          O     84    LYS      O   1337 -0.58940000  16.000000   ; qtot 3.000000
; residue   85 SER rtp SER q 0.0
 1338          N     85    SER      N   1338 -0.41570000  14.010000   ; qtot 2.584300
 1339          H     85    SER      H   1339 0.27190000   1.008000   ; qtot 2.856200
 1340         CT     85    SER     CA   1340 -0.02490000  12.010000   ; qtot 2.831300
 1341         H1     85    SER     HA   1341 0.08430000   1.008000   ; qtot 2.915600
 1342         CT     85    SER     CB   1342 0.21170000  12.010000   ; qtot 3.127300
 1343         H1     85    SER    HB1   1343 0.03520000   1.008000   ; qtot 3.162500
 1344         H1     85    SER    HB2   1344 0.03520000   1.008000   ; qtot 3.197700
 1345         OH     85    SER     OG   1345 -0.65460000  16.000000   ; qtot 2.543100
 1346         HO     85    SER     HG   1346 0.42750000   1.008000   ; qtot 2.970600
 1347          C     85    SER      C   1347 0.59730000  12.010000   ; qtot 3.567900
 1348          O     85    SER      O   1348 -0.56790000  16.000000   ; qtot 3.000000
; residue   86 LEU rtp LEU q 0.0
 1349          N     86    LEU      N   1349 -0.41570000  14.010000   ; qtot 2.584300
 1350          H     86    LEU      H   1350 0.27190000   1.008000   ; qtot 2.856200
 1351         CT     86    LEU     CA   1351 -0.05180000  12.010000   ; qtot 2.804400
 1352         H1     86    LEU     HA   1352 0.09220000   1.008000   ; qtot 2.896600
 1353         CT     86    LEU     CB   1353 -0.11020000  12.010000   ; qtot 2.786400
 1354         HC     86    LEU    HB1   1354 0.04570000   1.008000   ; qtot 2.832100
 1355         HC     86    LEU    HB2   1355 0.04570000   1.008000   ; qtot 2.877800
 1356         CT     86    LEU     CG   1356 0.35310000  12.010000   ; qtot 3.230900
 1357         HC     86    LEU     HG   1357 -0.03610000   1.008000   ; qtot 3.194800
 1358         CT     86    LEU    CD1   1358 -0.41210000  12.010000   ; qtot 2.782700
 1359         HC     86    LEU   HD11   1359 0.10000000   1.008000   ; qtot 2.882700
 1360         HC     86    LEU   HD12   1360 0.10000000   1.008000   ; qtot 2.982700
 1361         HC     86    LEU   HD13   1361 0.10000000   1.008000   ; qtot 3.082700
 1362         CT     86    LEU    CD2   1362 -0.41210000  12.010000   ; qtot 2.670600
 1363         HC     86    LEU   HD21   1363 0.10000000   1.008000   ; qtot 2.770600
 1364         HC     86    LEU   HD22   1364 0.10000000   1.008000   ; qtot 2.870600
 1365         HC     86    LEU   HD23   1365 0.10000000   1.008000   ; qtot 2.970600
 1366          C     86    LEU      C   1366 0.59730000  12.010000   ; qtot 3.567900
 1367          O     86    LEU      O   1367 -0.56790000  16.000000   ; qtot 3.000000
; residue   87 GLN rtp GLN q 0.0
 1368          N     87    GLN      N   1368 -0.41570000  14.010000   ; qtot 2.584300
 1369          H     87    GLN      H   1369 0.27190000   1.008000   ; qtot 2.856200
 1370         CT     87    GLN     CA   1370 -0.00310000  12.010000   ; qtot 2.853100
 1371         H1     87    GLN     HA   1371 0.08500000   1.008000   ; qtot 2.938100
 1372         CT     87    GLN     CB   1372 -0.00360000  12.010000   ; qtot 2.934500
 1373         HC     87    GLN    HB1   1373 0.01710000   1.008000   ; qtot 2.951600
 1374         HC     87    GLN    HB2   1374 0.01710000   1.008000   ; qtot 2.968700
 1375         CT     87    GLN     CG   1375 -0.06450000  12.010000   ; qtot 2.904200
 1376         HC     87    GLN    HG1   1376 0.03520000   1.008000   ; qtot 2.939400
 1377         HC     87    GLN    HG2   1377 0.03520000   1.008000   ; qtot 2.974600
 1378          C     87    GLN     CD   1378 0.69510000  12.010000   ; qtot 3.669700
 1379          O     87    GLN    OE1   1379 -0.60860000  16.000000   ; qtot 3.061100
 1380          N     87    GLN    NE2   1380 -0.94070000  14.010000   ; qtot 2.120400
 1381          H     87    GLN   HE21   1381 0.42510000   1.008000   ; qtot 2.545500
 1382          H     87    GLN   HE22   1382 0.42510000   1.008000   ; qtot 2.970600
 1383          C     87    GLN      C   1383 0.59730000  12.010000   ; qtot 3.567900
 1384          O     87    GLN      O   1384 -0.56790000  16.000000   ; qtot 3.000000
; residue   88 LEU rtp LEU q 0.0
 1385          N     88    LEU      N   1385 -0.41570000  14.010000   ; qtot 2.584300
 1386          H     88    LEU      H   1386 0.27190000   1.008000   ; qtot 2.856200
 1387         CT     88    LEU     CA   1387 -0.05180000  12.010000   ; qtot 2.804400
 1388         H1     88    LEU     HA   1388 0.09220000   1.008000   ; qtot 2.896600
 1389         CT     88    LEU     CB   1389 -0.11020000  12.010000   ; qtot 2.786400
 1390         HC     88    LEU    HB1   1390 0.04570000   1.008000   ; qtot 2.832100
 1391         HC     88    LEU    HB2   1391 0.04570000   1.008000   ; qtot 2.877800
 1392         CT     88    LEU     CG   1392 0.35310000  12.010000   ; qtot 3.230900
 1393         HC     88    LEU     HG   1393 -0.03610000   1.008000   ; qtot 3.194800
 1394         CT     88    LEU    CD1   1394 -0.41210000  12.010000   ; qtot 2.782700
 1395         HC     88    LEU   HD11   1395 0.10000000   1.008000   ; qtot 2.882700
 1396         HC     88    LEU   HD12   1396 0.10000000   1.008000   ; qtot 2.982700
 1397         HC     88    LEU   HD13   1397 0.10000000   1.008000   ; qtot 3.082700
 1398         CT     88    LEU    CD2   1398 -0.41210000  12.010000   ; qtot 2.670600
 1399         HC     88    LEU   HD21   1399 0.10000000   1.008000   ; qtot 2.770600
 1400         HC     88    LEU   HD22   1400 0.10000000   1.008000   ; qtot 2.870600
 1401         HC     88    LEU   HD23   1401 0.10000000   1.008000   ; qtot 2.970600
 1402          C     88    LEU      C   1402 0.59730000  12.010000   ; qtot 3.567900
 1403          O     88    LEU      O   1403 -0.56790000  16.000000   ; qtot 3.000000
; residue   89 VAL rtp VAL q 0.0
 1404          N     89    VAL      N   1404 -0.41570000  14.010000   ; qtot 2.584300
 1405          H     89    VAL      H   1405 0.27190000   1.008000   ; qtot 2.856200
 1406         CT     89    VAL     CA   1406 -0.08750000  12.010000   ; qtot 2.768700
 1407         H1     89    VAL     HA   1407 0.09690000   1.008000   ; qtot 2.865600
 1408         CT     89    VAL     CB   1408 0.29850000  12.010000   ; qtot 3.164100
 1409         HC     89    VAL     HB   1409 -0.02970000   1.008000   ; qtot 3.134400
 1410         CT     89    VAL    CG1   1410 -0.31920000  12.010000   ; qtot 2.815200
 1411         HC     89    VAL   HG11   1411 0.07910000   1.008000   ; qtot 2.894300
 1412         HC     89    VAL   HG12   1412 0.07910000   1.008000   ; qtot 2.973400
 1413         HC     89    VAL   HG13   1413 0.07910000   1.008000   ; qtot 3.052500
 1414         CT     89    VAL    CG2   1414 -0.31920000  12.010000   ; qtot 2.733300
 1415         HC     89    VAL   HG21   1415 0.07910000   1.008000   ; qtot 2.812400
 1416         HC     89    VAL   HG22   1416 0.07910000   1.008000   ; qtot 2.891500
 1417         HC     89    VAL   HG23   1417 0.07910000   1.008000   ; qtot 2.970600
 1418          C     89    VAL      C   1418 0.59730000  12.010000   ; qtot 3.567900
 1419          O     89    VAL      O   1419 -0.56790000  16.000000   ; qtot 3.000000
; residue   90 MET rtp MET q 0.0
 1420          N     90    MET      N   1420 -0.41570000  14.010000   ; qtot 2.584300
 1421          H     90    MET      H   1421 0.27190000   1.008000   ; qtot 2.856200
 1422         CT     90    MET     CA   1422 -0.02370000  12.010000   ; qtot 2.832500
 1423         H1     90    MET     HA   1423 0.08800000   1.008000   ; qtot 2.920500
 1424         CT     90    MET     CB   1424 0.03420000  12.010000   ; qtot 2.954700
 1425         HC     90    MET    HB1   1425 0.02410000   1.008000   ; qtot 2.978800
 1426         HC     90    MET    HB2   1426 0.02410000   1.008000   ; qtot 3.002900
 1427         CT     90    MET     CG   1427 0.00180000  12.010000   ; qtot 3.004700
 1428         H1     90    MET    HG1   1428 0.04400000   1.008000   ; qtot 3.048700
 1429         H1     90    MET    HG2   1429 0.04400000   1.008000   ; qtot 3.092700
 1430          S     90    MET     SD   1430 -0.27370000  32.060000   ; qtot 2.819000
 1431         CT     90    MET     CE   1431 -0.05360000  12.010000   ; qtot 2.765400
 1432         H1     90    MET    HE1   1432 0.06840000   1.008000   ; qtot 2.833800
 1433         H1     90    MET    HE2   1433 0.06840000   1.008000   ; qtot 2.902200
 1434         H1     90    MET    HE3   1434 0.06840000   1.008000   ; qtot 2.970600
 1435          C     90    MET      C   1435 0.59730000  12.010000   ; qtot 3.567900
 1436          O     90    MET      O   1436 -0.56790000  16.000000   ; qtot 3.000000
; residue   91 GLU rtp GLU q -1.0
 1437          N     91    GLU      N   1437 -0.51630000  14.010000   ; qtot 2.483700
 1438          H     91    GLU      H   1438 0.29360000   1.008000   ; qtot 2.777300
 1439         CT     91    GLU     CA   1439 0.03970000  12.010000   ; qtot 2.817000
 1440         H1     91    GLU     HA   1440 0.11050000   1.008000   ; qtot 2.927500
 1441         CT     91    GLU     CB   1441 0.05600000  12.010000   ; qtot 2.983500
 1442         HC     91    GLU    HB1   1442 -0.01730000   1.008000   ; qtot 2.966200
 1443         HC     91    GLU    HB2   1443 -0.01730000   1.008000   ; qtot 2.948900
 1444         CT     91    GLU     CG   1444 0.01360000  12.010000   ; qtot 2.962500
 1445         HC     91    GLU    HG1   1445 -0.04250000   1.008000   ; qtot 2.920000
 1446         HC     91    GLU    HG2   1446 -0.04250000   1.008000   ; qtot 2.877500
 1447          C     91    GLU     CD   1447 0.80540000  12.010000   ; qtot 3.682900
 1448         O2     91    GLU    OE1   1448 -0.81880000  16.000000   ; qtot 2.864100
 1449         O2     91    GLU    OE2   1449 -0.81880000  16.000000   ; qtot 2.045300
 1450          C     91    GLU      C   1450 0.53660000  12.010000   ; qtot 2.581900
 1451          O     91    GLU      O   1451 -0.58190000  16.000000   ; qtot 2.000000
; residue   92 TYR rtp TYR q 0.0
 1452          N     92    TYR      N   1452 -0.41570000  14.010000   ; qtot 1.584300
 1453          H     92    TYR      H   1453 0.27190000   1.008000   ; qtot 1.856200
 1454         CT     92    TYR     CA   1454 -0.00140000  12.010000   ; qtot 1.854800
 1455         H1     92    TYR     HA   1455 0.08760000   1.008000   ; qtot 1.942400
 1456         CT     92    TYR     CB   1456 -0.01520000  12.010000   ; qtot 1.927200
 1457         HC     92    TYR    HB1   1457 0.02950000   1.008000   ; qtot 1.956700
 1458         HC     92    TYR    HB2   1458 0.02950000   1.008000   ; qtot 1.986200
 1459         CA     92    TYR     CG   1459 -0.00110000  12.010000   ; qtot 1.985100
 1460         CA     92    TYR    CD1   1460 -0.19060000  12.010000   ; qtot 1.794500
 1461         HA     92    TYR    HD1   1461 0.16990000   1.008000   ; qtot 1.964400
 1462         CA     92    TYR    CE1   1462 -0.23410000  12.010000   ; qtot 1.730300
 1463         HA     92    TYR    HE1   1463 0.16560000   1.008000   ; qtot 1.895900
 1464          C     92    TYR     CZ   1464 0.32260000  12.010000   ; qtot 2.218500
 1465         OH     92    TYR     OH   1465 -0.55790000  16.000000   ; qtot 1.660600
 1466         HO     92    TYR     HH   1466 0.39920000   1.008000   ; qtot 2.059800
 1467         CA     92    TYR    CE2   1467 -0.23410000  12.010000   ; qtot 1.825700
 1468         HA     92    TYR    HE2   1468 0.16560000   1.008000   ; qtot 1.991300
 1469         CA     92    TYR    CD2   1469 -0.19060000  12.010000   ; qtot 1.800700
 1470         HA     92    TYR    HD2   1470 0.16990000   1.008000   ; qtot 1.970600
 1471          C     92    TYR      C   1471 0.59730000  12.010000   ; qtot 2.567900
 1472          O     92    TYR      O   1472 -0.56790000  16.000000   ; qtot 2.000000
; residue   93 VAL rtp VAL q 0.0
 1473          N     93    VAL      N   1473 -0.41570000  14.010000   ; qtot 1.584300
 1474          H     93    VAL      H   1474 0.27190000   1.008000   ; qtot 1.856200
 1475         CT     93    VAL     CA   1475 -0.08750000  12.010000   ; qtot 1.768700
 1476         H1     93    VAL     HA   1476 0.09690000   1.008000   ; qtot 1.865600
 1477         CT     93    VAL     CB   1477 0.29850000  12.010000   ; qtot 2.164100
 1478         HC     93    VAL     HB   1478 -0.02970000   1.008000   ; qtot 2.134400
 1479         CT     93    VAL    CG1   1479 -0.31920000  12.010000   ; qtot 1.815200
 1480         HC     93    VAL   HG11   1480 0.07910000   1.008000   ; qtot 1.894300
 1481         HC     93    VAL   HG12   1481 0.07910000   1.008000   ; qtot 1.973400
 1482         HC     93    VAL   HG13   1482 0.07910000   1.008000   ; qtot 2.052500
 1483         CT     93    VAL    CG2   1483 -0.31920000  12.010000   ; qtot 1.733300
 1484         HC     93    VAL   HG21   1484 0.07910000   1.008000   ; qtot 1.812400
 1485         HC     93    VAL   HG22   1485 0.07910000   1.008000   ; qtot 1.891500
 1486         HC     93    VAL   HG23   1486 0.07910000   1.008000   ; qtot 1.970600
 1487          C     93    VAL      C   1487 0.59730000  12.010000   ; qtot 2.567900
 1488          O     93    VAL      O   1488 -0.56790000  16.000000   ; qtot 2.000000
; residue   94 PRO rtp PRO q 0.0
 1489          N     94    PRO      N   1489 -0.25480000  14.010000   ; qtot 1.745200
 1490         CT     94    PRO     CD   1490 0.01920000  12.010000   ; qtot 1.764400
 1491         H1     94    PRO    HD1   1491 0.03910000   1.008000   ; qtot 1.803500
 1492         H1     94    PRO    HD2   1492 0.03910000   1.008000   ; qtot 1.842600
 1493         CT     94    PRO     CG   1493 0.01890000  12.010000   ; qtot 1.861500
 1494         HC     94    PRO    HG1   1494 0.02130000   1.008000   ; qtot 1.882800
 1495         HC     94    PRO    HG2   1495 0.02130000   1.008000   ; qtot 1.904100
 1496         CT     94    PRO     CB   1496 -0.00700000  12.010000   ; qtot 1.897100
 1497         HC     94    PRO    HB1   1497 0.02530000   1.008000   ; qtot 1.922400
 1498         HC     94    PRO    HB2   1498 0.02530000   1.008000   ; qtot 1.947700
 1499         CT     94    PRO     CA   1499 -0.02660000  12.010000   ; qtot 1.921100
 1500         H1     94    PRO     HA   1500 0.06410000   1.008000   ; qtot 1.985200
 1501          C     94    PRO      C   1501 0.58960000  12.010000   ; qtot 2.574800
 1502          O     94    PRO      O   1502 -0.57480000  16.000000   ; qtot 2.000000
; residue   95 LEU rtp LEU q 0.0
 1503          N     95    LEU      N   1503 -0.41570000  14.010000   ; qtot 1.584300
 1504          H     95    LEU      H   1504 0.27190000   1.008000   ; qtot 1.856200
 1505         CT     95    LEU     CA   1505 -0.05180000  12.010000   ; qtot 1.804400
 1506         H1     95    LEU     HA   1506 0.09220000   1.008000   ; qtot 1.896600
 1507         CT     95    LEU     CB   1507 -0.11020000  12.010000   ; qtot 1.786400
 1508         HC     95    LEU    HB1   1508 0.04570000   1.008000   ; qtot 1.832100
 1509         HC     95    LEU    HB2   1509 0.04570000   1.008000   ; qtot 1.877800
 1510         CT     95    LEU     CG   1510 0.35310000  12.010000   ; qtot 2.230900
 1511         HC     95    LEU     HG   1511 -0.03610000   1.008000   ; qtot 2.194800
 1512         CT     95    LEU    CD1   1512 -0.41210000  12.010000   ; qtot 1.782700
 1513         HC     95    LEU   HD11   1513 0.10000000   1.008000   ; qtot 1.882700
 1514         HC     95    LEU   HD12   1514 0.10000000   1.008000   ; qtot 1.982700
 1515         HC     95    LEU   HD13   1515 0.10000000   1.008000   ; qtot 2.082700
 1516         CT     95    LEU    CD2   1516 -0.41210000  12.010000   ; qtot 1.670600
 1517         HC     95    LEU   HD21   1517 0.10000000   1.008000   ; qtot 1.770600
 1518         HC     95    LEU   HD22   1518 0.10000000   1.008000   ; qtot 1.870600
 1519         HC     95    LEU   HD23   1519 0.10000000   1.008000   ; qtot 1.970600
 1520          C     95    LEU      C   1520 0.59730000  12.010000   ; qtot 2.567900
 1521          O     95    LEU      O   1521 -0.56790000  16.000000   ; qtot 2.000000
; residue   96 GLY rtp GLY q 0.0
 1522          N     96    GLY      N   1522 -0.41570000  14.010000   ; qtot 1.584300
 1523          H     96    GLY      H   1523 0.27190000   1.008000   ; qtot 1.856200
 1524         CT     96    GLY     CA   1524 -0.02520000  12.010000   ; qtot 1.831000
 1525         H1     96    GLY    HA1   1525 0.06980000   1.008000   ; qtot 1.900800
 1526         H1     96    GLY    HA2   1526 0.06980000   1.008000   ; qtot 1.970600
 1527          C     96    GLY      C   1527 0.59730000  12.010000   ; qtot 2.567900
 1528          O     96    GLY      O   1528 -0.56790000  16.000000   ; qtot 2.000000
; residue   97 SER rtp SER q 0.0
 1529          N     97    SER      N   1529 -0.41570000  14.010000   ; qtot 1.584300
 1530          H     97    SER      H   1530 0.27190000   1.008000   ; qtot 1.856200
 1531         CT     97    SER     CA   1531 -0.02490000  12.010000   ; qtot 1.831300
 1532         H1     97    SER     HA   1532 0.08430000   1.008000   ; qtot 1.915600
 1533         CT     97    SER     CB   1533 0.21170000  12.010000   ; qtot 2.127300
 1534         H1     97    SER    HB1   1534 0.03520000   1.008000   ; qtot 2.162500
 1535         H1     97    SER    HB2   1535 0.03520000   1.008000   ; qtot 2.197700
 1536         OH     97    SER     OG   1536 -0.65460000  16.000000   ; qtot 1.543100
 1537         HO     97    SER     HG   1537 0.42750000   1.008000   ; qtot 1.970600
 1538          C     97    SER      C   1538 0.59730000  12.010000   ; qtot 2.567900
 1539          O     97    SER      O   1539 -0.56790000  16.000000   ; qtot 2.000000
; residue   98 LEU rtp LEU q 0.0
 1540          N     98    LEU      N   1540 -0.41570000  14.010000   ; qtot 1.584300
 1541          H     98    LEU      H   1541 0.27190000   1.008000   ; qtot 1.856200
 1542         CT     98    LEU     CA   1542 -0.05180000  12.010000   ; qtot 1.804400
 1543         H1     98    LEU     HA   1543 0.09220000   1.008000   ; qtot 1.896600
 1544         CT     98    LEU     CB   1544 -0.11020000  12.010000   ; qtot 1.786400
 1545         HC     98    LEU    HB1   1545 0.04570000   1.008000   ; qtot 1.832100
 1546         HC     98    LEU    HB2   1546 0.04570000   1.008000   ; qtot 1.877800
 1547         CT     98    LEU     CG   1547 0.35310000  12.010000   ; qtot 2.230900
 1548         HC     98    LEU     HG   1548 -0.03610000   1.008000   ; qtot 2.194800
 1549         CT     98    LEU    CD1   1549 -0.41210000  12.010000   ; qtot 1.782700
 1550         HC     98    LEU   HD11   1550 0.10000000   1.008000   ; qtot 1.882700
 1551         HC     98    LEU   HD12   1551 0.10000000   1.008000   ; qtot 1.982700
 1552         HC     98    LEU   HD13   1552 0.10000000   1.008000   ; qtot 2.082700
 1553         CT     98    LEU    CD2   1553 -0.41210000  12.010000   ; qtot 1.670600
 1554         HC     98    LEU   HD21   1554 0.10000000   1.008000   ; qtot 1.770600
 1555         HC     98    LEU   HD22   1555 0.10000000   1.008000   ; qtot 1.870600
 1556         HC     98    LEU   HD23   1556 0.10000000   1.008000   ; qtot 1.970600
 1557          C     98    LEU      C   1557 0.59730000  12.010000   ; qtot 2.567900
 1558          O     98    LEU      O   1558 -0.56790000  16.000000   ; qtot 2.000000
; residue   99 ARG rtp ARG q 1.0
 1559          N     99    ARG      N   1559 -0.34790000  14.010000   ; qtot 1.652100
 1560          H     99    ARG      H   1560 0.27470000   1.008000   ; qtot 1.926800
 1561         CT     99    ARG     CA   1561 -0.26370000  12.010000   ; qtot 1.663100
 1562         H1     99    ARG     HA   1562 0.15600000   1.008000   ; qtot 1.819100
 1563         CT     99    ARG     CB   1563 -0.00070000  12.010000   ; qtot 1.818400
 1564         HC     99    ARG    HB1   1564 0.03270000   1.008000   ; qtot 1.851100
 1565         HC     99    ARG    HB2   1565 0.03270000   1.008000   ; qtot 1.883800
 1566         CT     99    ARG     CG   1566 0.03900000  12.010000   ; qtot 1.922800
 1567         HC     99    ARG    HG1   1567 0.02850000   1.008000   ; qtot 1.951300
 1568         HC     99    ARG    HG2   1568 0.02850000   1.008000   ; qtot 1.979800
 1569         CT     99    ARG     CD   1569 0.04860000  12.010000   ; qtot 2.028400
 1570         H1     99    ARG    HD1   1570 0.06870000   1.008000   ; qtot 2.097100
 1571         H1     99    ARG    HD2   1571 0.06870000   1.008000   ; qtot 2.165800
 1572         N2     99    ARG     NE   1572 -0.52950000  14.010000   ; qtot 1.636300
 1573          H     99    ARG     HE   1573 0.34560000   1.008000   ; qtot 1.981900
 1574         CA     99    ARG     CZ   1574 0.80760000  12.010000   ; qtot 2.789500
 1575         N2     99    ARG    NH1   1575 -0.86270000  14.010000   ; qtot 1.926800
 1576          H     99    ARG   HH11   1576 0.44780000   1.008000   ; qtot 2.374600
 1577          H     99    ARG   HH12   1577 0.44780000   1.008000   ; qtot 2.822400
 1578         N2     99    ARG    NH2   1578 -0.86270000  14.010000   ; qtot 1.959700
 1579          H     99    ARG   HH21   1579 0.44780000   1.008000   ; qtot 2.407500
 1580          H     99    ARG   HH22   1580 0.44780000   1.008000   ; qtot 2.855300
 1581          C     99    ARG      C   1581 0.73410000  12.010000   ; qtot 3.589400
 1582          O     99    ARG      O   1582 -0.58940000  16.000000   ; qtot 3.000000
; residue  100 ASP rtp ASP q -1.0
 1583          N    100    ASP      N   1583 -0.51630000  14.010000   ; qtot 2.483700
 1584          H    100    ASP      H   1584 0.29360000   1.008000   ; qtot 2.777300
 1585         CT    100    ASP     CA   1585 0.03810000  12.010000   ; qtot 2.815400
 1586         H1    100    ASP     HA   1586 0.08800000   1.008000   ; qtot 2.903400
 1587         CT    100    ASP     CB   1587 -0.03030000  12.010000   ; qtot 2.873100
 1588         HC    100    ASP    HB1   1588 -0.01220000   1.008000   ; qtot 2.860900
 1589         HC    100    ASP    HB2   1589 -0.01220000   1.008000   ; qtot 2.848700
 1590          C    100    ASP     CG   1590 0.79940000  12.010000   ; qtot 3.648100
 1591         O2    100    ASP    OD1   1591 -0.80140000  16.000000   ; qtot 2.846700
 1592         O2    100    ASP    OD2   1592 -0.80140000  16.000000   ; qtot 2.045300
 1593          C    100    ASP      C   1593 0.53660000  12.010000   ; qtot 2.581900
 1594          O    100    ASP      O   1594 -0.58190000  16.000000   ; qtot 2.000000
; residue  101 TYR rtp TYR q 0.0
 1595          N    101    TYR      N   1595 -0.41570000  14.010000   ; qtot 1.584300
 1596          H    101    TYR      H   1596 0.27190000   1.008000   ; qtot 1.856200
 1597         CT    101    TYR     CA   1597 -0.00140000  12.010000   ; qtot 1.854800
 1598         H1    101    TYR     HA   1598 0.08760000   1.008000   ; qtot 1.942400
 1599         CT    101    TYR     CB   1599 -0.01520000  12.010000   ; qtot 1.927200
 1600         HC    101    TYR    HB1   1600 0.02950000   1.008000   ; qtot 1.956700
 1601         HC    101    TYR    HB2   1601 0.02950000   1.008000   ; qtot 1.986200
 1602         CA    101    TYR     CG   1602 -0.00110000  12.010000   ; qtot 1.985100
 1603         CA    101    TYR    CD1   1603 -0.19060000  12.010000   ; qtot 1.794500
 1604         HA    101    TYR    HD1   1604 0.16990000   1.008000   ; qtot 1.964400
 1605         CA    101    TYR    CE1   1605 -0.23410000  12.010000   ; qtot 1.730300
 1606         HA    101    TYR    HE1   1606 0.16560000   1.008000   ; qtot 1.895900
 1607          C    101    TYR     CZ   1607 0.32260000  12.010000   ; qtot 2.218500
 1608         OH    101    TYR     OH   1608 -0.55790000  16.000000   ; qtot 1.660600
 1609         HO    101    TYR     HH   1609 0.39920000   1.008000   ; qtot 2.059800
 1610         CA    101    TYR    CE2   1610 -0.23410000  12.010000   ; qtot 1.825700
 1611         HA    101    TYR    HE2   1611 0.16560000   1.008000   ; qtot 1.991300
 1612         CA    101    TYR    CD2   1612 -0.19060000  12.010000   ; qtot 1.800700
 1613         HA    101    TYR    HD2   1613 0.16990000   1.008000   ; qtot 1.970600
 1614          C    101    TYR      C   1614 0.59730000  12.010000   ; qtot 2.567900
 1615          O    101    TYR      O   1615 -0.56790000  16.000000   ; qtot 2.000000
; residue  102 LEU rtp LEU q 0.0
 1616          N    102    LEU      N   1616 -0.41570000  14.010000   ; qtot 1.584300
 1617          H    102    LEU      H   1617 0.27190000   1.008000   ; qtot 1.856200
 1618         CT    102    LEU     CA   1618 -0.05180000  12.010000   ; qtot 1.804400
 1619         H1    102    LEU     HA   1619 0.09220000   1.008000   ; qtot 1.896600
 1620         CT    102    LEU     CB   1620 -0.11020000  12.010000   ; qtot 1.786400
 1621         HC    102    LEU    HB1   1621 0.04570000   1.008000   ; qtot 1.832100
 1622         HC    102    LEU    HB2   1622 0.04570000   1.008000   ; qtot 1.877800
 1623         CT    102    LEU     CG   1623 0.35310000  12.010000   ; qtot 2.230900
 1624         HC    102    LEU     HG   1624 -0.03610000   1.008000   ; qtot 2.194800
 1625         CT    102    LEU    CD1   1625 -0.41210000  12.010000   ; qtot 1.782700
 1626         HC    102    LEU   HD11   1626 0.10000000   1.008000   ; qtot 1.882700
 1627         HC    102    LEU   HD12   1627 0.10000000   1.008000   ; qtot 1.982700
 1628         HC    102    LEU   HD13   1628 0.10000000   1.008000   ; qtot 2.082700
 1629         CT    102    LEU    CD2   1629 -0.41210000  12.010000   ; qtot 1.670600
 1630         HC    102    LEU   HD21   1630 0.10000000   1.008000   ; qtot 1.770600
 1631         HC    102    LEU   HD22   1631 0.10000000   1.008000   ; qtot 1.870600
 1632         HC    102    LEU   HD23   1632 0.10000000   1.008000   ; qtot 1.970600
 1633          C    102    LEU      C   1633 0.59730000  12.010000   ; qtot 2.567900
 1634          O    102    LEU      O   1634 -0.56790000  16.000000   ; qtot 2.000000
; residue  103 PRO rtp PRO q 0.0
 1635          N    103    PRO      N   1635 -0.25480000  14.010000   ; qtot 1.745200
 1636         CT    103    PRO     CD   1636 0.01920000  12.010000   ; qtot 1.764400
 1637         H1    103    PRO    HD1   1637 0.03910000   1.008000   ; qtot 1.803500
 1638         H1    103    PRO    HD2   1638 0.03910000   1.008000   ; qtot 1.842600
 1639         CT    103    PRO     CG   1639 0.01890000  12.010000   ; qtot 1.861500
 1640         HC    103    PRO    HG1   1640 0.02130000   1.008000   ; qtot 1.882800
 1641         HC    103    PRO    HG2   1641 0.02130000   1.008000   ; qtot 1.904100
 1642         CT    103    PRO     CB   1642 -0.00700000  12.010000   ; qtot 1.897100
 1643         HC    103    PRO    HB1   1643 0.02530000   1.008000   ; qtot 1.922400
 1644         HC    103    PRO    HB2   1644 0.02530000   1.008000   ; qtot 1.947700
 1645         CT    103    PRO     CA   1645 -0.02660000  12.010000   ; qtot 1.921100
 1646         H1    103    PRO     HA   1646 0.06410000   1.008000   ; qtot 1.985200
 1647          C    103    PRO      C   1647 0.58960000  12.010000   ; qtot 2.574800
 1648          O    103    PRO      O   1648 -0.57480000  16.000000   ; qtot 2.000000
; residue  104 ARG rtp ARG q 1.0
 1649          N    104    ARG      N   1649 -0.34790000  14.010000   ; qtot 1.652100
 1650          H    104    ARG      H   1650 0.27470000   1.008000   ; qtot 1.926800
 1651         CT    104    ARG     CA   1651 -0.26370000  12.010000   ; qtot 1.663100
 1652         H1    104    ARG     HA   1652 0.15600000   1.008000   ; qtot 1.819100
 1653         CT    104    ARG     CB   1653 -0.00070000  12.010000   ; qtot 1.818400
 1654         HC    104    ARG    HB1   1654 0.03270000   1.008000   ; qtot 1.851100
 1655         HC    104    ARG    HB2   1655 0.03270000   1.008000   ; qtot 1.883800
 1656         CT    104    ARG     CG   1656 0.03900000  12.010000   ; qtot 1.922800
 1657         HC    104    ARG    HG1   1657 0.02850000   1.008000   ; qtot 1.951300
 1658         HC    104    ARG    HG2   1658 0.02850000   1.008000   ; qtot 1.979800
 1659         CT    104    ARG     CD   1659 0.04860000  12.010000   ; qtot 2.028400
 1660         H1    104    ARG    HD1   1660 0.06870000   1.008000   ; qtot 2.097100
 1661         H1    104    ARG    HD2   1661 0.06870000   1.008000   ; qtot 2.165800
 1662         N2    104    ARG     NE   1662 -0.52950000  14.010000   ; qtot 1.636300
 1663          H    104    ARG     HE   1663 0.34560000   1.008000   ; qtot 1.981900
 1664         CA    104    ARG     CZ   1664 0.80760000  12.010000   ; qtot 2.789500
 1665         N2    104    ARG    NH1   1665 -0.86270000  14.010000   ; qtot 1.926800
 1666          H    104    ARG   HH11   1666 0.44780000   1.008000   ; qtot 2.374600
 1667          H    104    ARG   HH12   1667 0.44780000   1.008000   ; qtot 2.822400
 1668         N2    104    ARG    NH2   1668 -0.86270000  14.010000   ; qtot 1.959700
 1669          H    104    ARG   HH21   1669 0.44780000   1.008000   ; qtot 2.407500
 1670          H    104    ARG   HH22   1670 0.44780000   1.008000   ; qtot 2.855300
 1671          C    104    ARG      C   1671 0.73410000  12.010000   ; qtot 3.589400
 1672          O    104    ARG      O   1672 -0.58940000  16.000000   ; qtot 3.000000
; residue  105 HID rtp HID q 0.0
 1673          N    105    HID      N   1673 -0.41570000  14.010000   ; qtot 2.584300
 1674          H    105    HID      H   1674 0.27190000   1.008000   ; qtot 2.856200
 1675         CT    105    HID     CA   1675 0.01880000  12.010000   ; qtot 2.875000
 1676         H1    105    HID     HA   1676 0.08810000   1.008000   ; qtot 2.963100
 1677         CT    105    HID     CB   1677 -0.04620000  12.010000   ; qtot 2.916900
 1678         HC    105    HID    HB1   1678 0.04020000   1.008000   ; qtot 2.957100
 1679         HC    105    HID    HB2   1679 0.04020000   1.008000   ; qtot 2.997300
 1680         CC    105    HID     CG   1680 -0.02660000  12.010000   ; qtot 2.970700
 1681         NA    105    HID    ND1   1681 -0.38110000  14.010000   ; qtot 2.589600
 1682          H    105    HID    HD1   1682 0.36490000   1.008000   ; qtot 2.954500
 1683         CR    105    HID    CE1   1683 0.20570000  12.010000   ; qtot 3.160200
 1684         H5    105    HID    HE1   1684 0.13920000   1.008000   ; qtot 3.299400
 1685         NB    105    HID    NE2   1685 -0.57270000  14.010000   ; qtot 2.726700
 1686         CV    105    HID    CD2   1686 0.12920000  12.010000   ; qtot 2.855900
 1687         H4    105    HID    HD2   1687 0.11470000   1.008000   ; qtot 2.970600
 1688          C    105    HID      C   1688 0.59730000  12.010000   ; qtot 3.567900
 1689          O    105    HID      O   1689 -0.56790000  16.000000   ; qtot 3.000000
; residue  106 SER rtp SER q 0.0
 1690          N    106    SER      N   1690 -0.41570000  14.010000   ; qtot 2.584300
 1691          H    106    SER      H   1691 0.27190000   1.008000   ; qtot 2.856200
 1692         CT    106    SER     CA   1692 -0.02490000  12.010000   ; qtot 2.831300
 1693         H1    106    SER     HA   1693 0.08430000   1.008000   ; qtot 2.915600
 1694         CT    106    SER     CB   1694 0.21170000  12.010000   ; qtot 3.127300
 1695         H1    106    SER    HB1   1695 0.03520000   1.008000   ; qtot 3.162500
 1696         H1    106    SER    HB2   1696 0.03520000   1.008000   ; qtot 3.197700
 1697         OH    106    SER     OG   1697 -0.65460000  16.000000   ; qtot 2.543100
 1698         HO    106    SER     HG   1698 0.42750000   1.008000   ; qtot 2.970600
 1699          C    106    SER      C   1699 0.59730000  12.010000   ; qtot 3.567900
 1700          O    106    SER      O   1700 -0.56790000  16.000000   ; qtot 3.000000
; residue  107 ILE rtp ILE q 0.0
 1701          N    107    ILE      N   1701 -0.41570000  14.010000   ; qtot 2.584300
 1702          H    107    ILE      H   1702 0.27190000   1.008000   ; qtot 2.856200
 1703         CT    107    ILE     CA   1703 -0.05970000  12.010000   ; qtot 2.796500
 1704         H1    107    ILE     HA   1704 0.08690000   1.008000   ; qtot 2.883400
 1705         CT    107    ILE     CB   1705 0.13030000  12.010000   ; qtot 3.013700
 1706         HC    107    ILE     HB   1706 0.01870000   1.008000   ; qtot 3.032400
 1707         CT    107    ILE    CG2   1707 -0.32040000  12.010000   ; qtot 2.712000
 1708         HC    107    ILE   HG21   1708 0.08820000   1.008000   ; qtot 2.800200
 1709         HC    107    ILE   HG22   1709 0.08820000   1.008000   ; qtot 2.888400
 1710         HC    107    ILE   HG23   1710 0.08820000   1.008000   ; qtot 2.976600
 1711         CT    107    ILE    CG1   1711 -0.04300000  12.010000   ; qtot 2.933600
 1712         HC    107    ILE   HG11   1712 0.02360000   1.008000   ; qtot 2.957200
 1713         HC    107    ILE   HG12   1713 0.02360000   1.008000   ; qtot 2.980800
 1714         CT    107    ILE     CD   1714 -0.06600000  12.010000   ; qtot 2.914800
 1715         HC    107    ILE    HD1   1715 0.01860000   1.008000   ; qtot 2.933400
 1716         HC    107    ILE    HD2   1716 0.01860000   1.008000   ; qtot 2.952000
 1717         HC    107    ILE    HD3   1717 0.01860000   1.008000   ; qtot 2.970600
 1718          C    107    ILE      C   1718 0.59730000  12.010000   ; qtot 3.567900
 1719          O    107    ILE      O   1719 -0.56790000  16.000000   ; qtot 3.000000
; residue  108 GLY rtp GLY q 0.0
 1720          N    108    GLY      N   1720 -0.41570000  14.010000   ; qtot 2.584300
 1721          H    108    GLY      H   1721 0.27190000   1.008000   ; qtot 2.856200
 1722         CT    108    GLY     CA   1722 -0.02520000  12.010000   ; qtot 2.831000
 1723         H1    108    GLY    HA1   1723 0.06980000   1.008000   ; qtot 2.900800
 1724         H1    108    GLY    HA2   1724 0.06980000   1.008000   ; qtot 2.970600
 1725          C    108    GLY      C   1725 0.59730000  12.010000   ; qtot 3.567900
 1726          O    108    GLY      O   1726 -0.56790000  16.000000   ; qtot 3.000000
; residue  109 LEU rtp LEU q 0.0
 1727          N    109    LEU      N   1727 -0.41570000  14.010000   ; qtot 2.584300
 1728          H    109    LEU      H   1728 0.27190000   1.008000   ; qtot 2.856200
 1729         CT    109    LEU     CA   1729 -0.05180000  12.010000   ; qtot 2.804400
 1730         H1    109    LEU     HA   1730 0.09220000   1.008000   ; qtot 2.896600
 1731         CT    109    LEU     CB   1731 -0.11020000  12.010000   ; qtot 2.786400
 1732         HC    109    LEU    HB1   1732 0.04570000   1.008000   ; qtot 2.832100
 1733         HC    109    LEU    HB2   1733 0.04570000   1.008000   ; qtot 2.877800
 1734         CT    109    LEU     CG   1734 0.35310000  12.010000   ; qtot 3.230900
 1735         HC    109    LEU     HG   1735 -0.03610000   1.008000   ; qtot 3.194800
 1736         CT    109    LEU    CD1   1736 -0.41210000  12.010000   ; qtot 2.782700
 1737         HC    109    LEU   HD11   1737 0.10000000   1.008000   ; qtot 2.882700
 1738         HC    109    LEU   HD12   1738 0.10000000   1.008000   ; qtot 2.982700
 1739         HC    109    LEU   HD13   1739 0.10000000   1.008000   ; qtot 3.082700
 1740         CT    109    LEU    CD2   1740 -0.41210000  12.010000   ; qtot 2.670600
 1741         HC    109    LEU   HD21   1741 0.10000000   1.008000   ; qtot 2.770600
 1742         HC    109    LEU   HD22   1742 0.10000000   1.008000   ; qtot 2.870600
 1743         HC    109    LEU   HD23   1743 0.10000000   1.008000   ; qtot 2.970600
 1744          C    109    LEU      C   1744 0.59730000  12.010000   ; qtot 3.567900
 1745          O    109    LEU      O   1745 -0.56790000  16.000000   ; qtot 3.000000
; residue  110 ALA rtp ALA q 0.0
 1746          N    110    ALA      N   1746 -0.41570000  14.010000   ; qtot 2.584300
 1747          H    110    ALA      H   1747 0.27190000   1.008000   ; qtot 2.856200
 1748         CT    110    ALA     CA   1748 0.03370000  12.010000   ; qtot 2.889900
 1749         H1    110    ALA     HA   1749 0.08230000   1.008000   ; qtot 2.972200
 1750         CT    110    ALA     CB   1750 -0.18250000  12.010000   ; qtot 2.789700
 1751         HC    110    ALA    HB1   1751 0.06030000   1.008000   ; qtot 2.850000
 1752         HC    110    ALA    HB2   1752 0.06030000   1.008000   ; qtot 2.910300
 1753         HC    110    ALA    HB3   1753 0.06030000   1.008000   ; qtot 2.970600
 1754          C    110    ALA      C   1754 0.59730000  12.010000   ; qtot 3.567900
 1755          O    110    ALA      O   1755 -0.56790000  16.000000   ; qtot 3.000000
; residue  111 GLN rtp GLN q 0.0
 1756          N    111    GLN      N   1756 -0.41570000  14.010000   ; qtot 2.584300
 1757          H    111    GLN      H   1757 0.27190000   1.008000   ; qtot 2.856200
 1758         CT    111    GLN     CA   1758 -0.00310000  12.010000   ; qtot 2.853100
 1759         H1    111    GLN     HA   1759 0.08500000   1.008000   ; qtot 2.938100
 1760         CT    111    GLN     CB   1760 -0.00360000  12.010000   ; qtot 2.934500
 1761         HC    111    GLN    HB1   1761 0.01710000   1.008000   ; qtot 2.951600
 1762         HC    111    GLN    HB2   1762 0.01710000   1.008000   ; qtot 2.968700
 1763         CT    111    GLN     CG   1763 -0.06450000  12.010000   ; qtot 2.904200
 1764         HC    111    GLN    HG1   1764 0.03520000   1.008000   ; qtot 2.939400
 1765         HC    111    GLN    HG2   1765 0.03520000   1.008000   ; qtot 2.974600
 1766          C    111    GLN     CD   1766 0.69510000  12.010000   ; qtot 3.669700
 1767          O    111    GLN    OE1   1767 -0.60860000  16.000000   ; qtot 3.061100
 1768          N    111    GLN    NE2   1768 -0.94070000  14.010000   ; qtot 2.120400
 1769          H    111    GLN   HE21   1769 0.42510000   1.008000   ; qtot 2.545500
 1770          H    111    GLN   HE22   1770 0.42510000   1.008000   ; qtot 2.970600
 1771          C    111    GLN      C   1771 0.59730000  12.010000   ; qtot 3.567900
 1772          O    111    GLN      O   1772 -0.56790000  16.000000   ; qtot 3.000000
; residue  112 LEU rtp LEU q 0.0
 1773          N    112    LEU      N   1773 -0.41570000  14.010000   ; qtot 2.584300
 1774          H    112    LEU      H   1774 0.27190000   1.008000   ; qtot 2.856200
 1775         CT    112    LEU     CA   1775 -0.05180000  12.010000   ; qtot 2.804400
 1776         H1    112    LEU     HA   1776 0.09220000   1.008000   ; qtot 2.896600
 1777         CT    112    LEU     CB   1777 -0.11020000  12.010000   ; qtot 2.786400
 1778         HC    112    LEU    HB1   1778 0.04570000   1.008000   ; qtot 2.832100
 1779         HC    112    LEU    HB2   1779 0.04570000   1.008000   ; qtot 2.877800
 1780         CT    112    LEU     CG   1780 0.35310000  12.010000   ; qtot 3.230900
 1781         HC    112    LEU     HG   1781 -0.03610000   1.008000   ; qtot 3.194800
 1782         CT    112    LEU    CD1   1782 -0.41210000  12.010000   ; qtot 2.782700
 1783         HC    112    LEU   HD11   1783 0.10000000   1.008000   ; qtot 2.882700
 1784         HC    112    LEU   HD12   1784 0.10000000   1.008000   ; qtot 2.982700
 1785         HC    112    LEU   HD13   1785 0.10000000   1.008000   ; qtot 3.082700
 1786         CT    112    LEU    CD2   1786 -0.41210000  12.010000   ; qtot 2.670600
 1787         HC    112    LEU   HD21   1787 0.10000000   1.008000   ; qtot 2.770600
 1788         HC    112    LEU   HD22   1788 0.10000000   1.008000   ; qtot 2.870600
 1789         HC    112    LEU   HD23   1789 0.10000000   1.008000   ; qtot 2.970600
 1790          C    112    LEU      C   1790 0.59730000  12.010000   ; qtot 3.567900
 1791          O    112    LEU      O   1791 -0.56790000  16.000000   ; qtot 3.000000
; residue  113 LEU rtp LEU q 0.0
 1792          N    113    LEU      N   1792 -0.41570000  14.010000   ; qtot 2.584300
 1793          H    113    LEU      H   1793 0.27190000   1.008000   ; qtot 2.856200
 1794         CT    113    LEU     CA   1794 -0.05180000  12.010000   ; qtot 2.804400
 1795         H1    113    LEU     HA   1795 0.09220000   1.008000   ; qtot 2.896600
 1796         CT    113    LEU     CB   1796 -0.11020000  12.010000   ; qtot 2.786400
 1797         HC    113    LEU    HB1   1797 0.04570000   1.008000   ; qtot 2.832100
 1798         HC    113    LEU    HB2   1798 0.04570000   1.008000   ; qtot 2.877800
 1799         CT    113    LEU     CG   1799 0.35310000  12.010000   ; qtot 3.230900
 1800         HC    113    LEU     HG   1800 -0.03610000   1.008000   ; qtot 3.194800
 1801         CT    113    LEU    CD1   1801 -0.41210000  12.010000   ; qtot 2.782700
 1802         HC    113    LEU   HD11   1802 0.10000000   1.008000   ; qtot 2.882700
 1803         HC    113    LEU   HD12   1803 0.10000000   1.008000   ; qtot 2.982700
 1804         HC    113    LEU   HD13   1804 0.10000000   1.008000   ; qtot 3.082700
 1805         CT    113    LEU    CD2   1805 -0.41210000  12.010000   ; qtot 2.670600
 1806         HC    113    LEU   HD21   1806 0.10000000   1.008000   ; qtot 2.770600
 1807         HC    113    LEU   HD22   1807 0.10000000   1.008000   ; qtot 2.870600
 1808         HC    113    LEU   HD23   1808 0.10000000   1.008000   ; qtot 2.970600
 1809          C    113    LEU      C   1809 0.59730000  12.010000   ; qtot 3.567900
 1810          O    113    LEU      O   1810 -0.56790000  16.000000   ; qtot 3.000000
; residue  114 LEU rtp LEU q 0.0
 1811          N    114    LEU      N   1811 -0.41570000  14.010000   ; qtot 2.584300
 1812          H    114    LEU      H   1812 0.27190000   1.008000   ; qtot 2.856200
 1813         CT    114    LEU     CA   1813 -0.05180000  12.010000   ; qtot 2.804400
 1814         H1    114    LEU     HA   1814 0.09220000   1.008000   ; qtot 2.896600
 1815         CT    114    LEU     CB   1815 -0.11020000  12.010000   ; qtot 2.786400
 1816         HC    114    LEU    HB1   1816 0.04570000   1.008000   ; qtot 2.832100
 1817         HC    114    LEU    HB2   1817 0.04570000   1.008000   ; qtot 2.877800
 1818         CT    114    LEU     CG   1818 0.35310000  12.010000   ; qtot 3.230900
 1819         HC    114    LEU     HG   1819 -0.03610000   1.008000   ; qtot 3.194800
 1820         CT    114    LEU    CD1   1820 -0.41210000  12.010000   ; qtot 2.782700
 1821         HC    114    LEU   HD11   1821 0.10000000   1.008000   ; qtot 2.882700
 1822         HC    114    LEU   HD12   1822 0.10000000   1.008000   ; qtot 2.982700
 1823         HC    114    LEU   HD13   1823 0.10000000   1.008000   ; qtot 3.082700
 1824         CT    114    LEU    CD2   1824 -0.41210000  12.010000   ; qtot 2.670600
 1825         HC    114    LEU   HD21   1825 0.10000000   1.008000   ; qtot 2.770600
 1826         HC    114    LEU   HD22   1826 0.10000000   1.008000   ; qtot 2.870600
 1827         HC    114    LEU   HD23   1827 0.10000000   1.008000   ; qtot 2.970600
 1828          C    114    LEU      C   1828 0.59730000  12.010000   ; qtot 3.567900
 1829          O    114    LEU      O   1829 -0.56790000  16.000000   ; qtot 3.000000
; residue  115 PHE rtp PHE q 0.0
 1830          N    115    PHE      N   1830 -0.41570000  14.010000   ; qtot 2.584300
 1831          H    115    PHE      H   1831 0.27190000   1.008000   ; qtot 2.856200
 1832         CT    115    PHE     CA   1832 -0.00240000  12.010000   ; qtot 2.853800
 1833         H1    115    PHE     HA   1833 0.09780000   1.008000   ; qtot 2.951600
 1834         CT    115    PHE     CB   1834 -0.03430000  12.010000   ; qtot 2.917300
 1835         HC    115    PHE    HB1   1835 0.02950000   1.008000   ; qtot 2.946800
 1836         HC    115    PHE    HB2   1836 0.02950000   1.008000   ; qtot 2.976300
 1837         CA    115    PHE     CG   1837 0.01180000  12.010000   ; qtot 2.988100
 1838         CA    115    PHE    CD1   1838 -0.12560000  12.010000   ; qtot 2.862500
 1839         HA    115    PHE    HD1   1839 0.13300000   1.008000   ; qtot 2.995500
 1840         CA    115    PHE    CE1   1840 -0.17040000  12.010000   ; qtot 2.825100
 1841         HA    115    PHE    HE1   1841 0.14300000   1.008000   ; qtot 2.968100
 1842         CA    115    PHE     CZ   1842 -0.10720000  12.010000   ; qtot 2.860900
 1843         HA    115    PHE     HZ   1843 0.12970000   1.008000   ; qtot 2.990600
 1844         CA    115    PHE    CE2   1844 -0.17040000  12.010000   ; qtot 2.820200
 1845         HA    115    PHE    HE2   1845 0.14300000   1.008000   ; qtot 2.963200
 1846         CA    115    PHE    CD2   1846 -0.12560000  12.010000   ; qtot 2.837600
 1847         HA    115    PHE    HD2   1847 0.13300000   1.008000   ; qtot 2.970600
 1848          C    115    PHE      C   1848 0.59730000  12.010000   ; qtot 3.567900
 1849          O    115    PHE      O   1849 -0.56790000  16.000000   ; qtot 3.000000
; residue  116 ALA rtp ALA q 0.0
 1850          N    116    ALA      N   1850 -0.41570000  14.010000   ; qtot 2.584300
 1851          H    116    ALA      H   1851 0.27190000   1.008000   ; qtot 2.856200
 1852         CT    116    ALA     CA   1852 0.03370000  12.010000   ; qtot 2.889900
 1853         H1    116    ALA     HA   1853 0.08230000   1.008000   ; qtot 2.972200
 1854         CT    116    ALA     CB   1854 -0.18250000  12.010000   ; qtot 2.789700
 1855         HC    116    ALA    HB1   1855 0.06030000   1.008000   ; qtot 2.850000
 1856         HC    116    ALA    HB2   1856 0.06030000   1.008000   ; qtot 2.910300
 1857         HC    116    ALA    HB3   1857 0.06030000   1.008000   ; qtot 2.970600
 1858          C    116    ALA      C   1858 0.59730000  12.010000   ; qtot 3.567900
 1859          O    116    ALA      O   1859 -0.56790000  16.000000   ; qtot 3.000000
; residue  117 GLN rtp GLN q 0.0
 1860          N    117    GLN      N   1860 -0.41570000  14.010000   ; qtot 2.584300
 1861          H    117    GLN      H   1861 0.27190000   1.008000   ; qtot 2.856200
 1862         CT    117    GLN     CA   1862 -0.00310000  12.010000   ; qtot 2.853100
 1863         H1    117    GLN     HA   1863 0.08500000   1.008000   ; qtot 2.938100
 1864         CT    117    GLN     CB   1864 -0.00360000  12.010000   ; qtot 2.934500
 1865         HC    117    GLN    HB1   1865 0.01710000   1.008000   ; qtot 2.951600
 1866         HC    117    GLN    HB2   1866 0.01710000   1.008000   ; qtot 2.968700
 1867         CT    117    GLN     CG   1867 -0.06450000  12.010000   ; qtot 2.904200
 1868         HC    117    GLN    HG1   1868 0.03520000   1.008000   ; qtot 2.939400
 1869         HC    117    GLN    HG2   1869 0.03520000   1.008000   ; qtot 2.974600
 1870          C    117    GLN     CD   1870 0.69510000  12.010000   ; qtot 3.669700
 1871          O    117    GLN    OE1   1871 -0.60860000  16.000000   ; qtot 3.061100
 1872          N    117    GLN    NE2   1872 -0.94070000  14.010000   ; qtot 2.120400
 1873          H    117    GLN   HE21   1873 0.42510000   1.008000   ; qtot 2.545500
 1874          H    117    GLN   HE22   1874 0.42510000   1.008000   ; qtot 2.970600
 1875          C    117    GLN      C   1875 0.59730000  12.010000   ; qtot 3.567900
 1876          O    117    GLN      O   1876 -0.56790000  16.000000   ; qtot 3.000000
; residue  118 GLN rtp GLN q 0.0
 1877          N    118    GLN      N   1877 -0.41570000  14.010000   ; qtot 2.584300
 1878          H    118    GLN      H   1878 0.27190000   1.008000   ; qtot 2.856200
 1879         CT    118    GLN     CA   1879 -0.00310000  12.010000   ; qtot 2.853100
 1880         H1    118    GLN     HA   1880 0.08500000   1.008000   ; qtot 2.938100
 1881         CT    118    GLN     CB   1881 -0.00360000  12.010000   ; qtot 2.934500
 1882         HC    118    GLN    HB1   1882 0.01710000   1.008000   ; qtot 2.951600
 1883         HC    118    GLN    HB2   1883 0.01710000   1.008000   ; qtot 2.968700
 1884         CT    118    GLN     CG   1884 -0.06450000  12.010000   ; qtot 2.904200
 1885         HC    118    GLN    HG1   1885 0.03520000   1.008000   ; qtot 2.939400
 1886         HC    118    GLN    HG2   1886 0.03520000   1.008000   ; qtot 2.974600
 1887          C    118    GLN     CD   1887 0.69510000  12.010000   ; qtot 3.669700
 1888          O    118    GLN    OE1   1888 -0.60860000  16.000000   ; qtot 3.061100
 1889          N    118    GLN    NE2   1889 -0.94070000  14.010000   ; qtot 2.120400
 1890          H    118    GLN   HE21   1890 0.42510000   1.008000   ; qtot 2.545500
 1891          H    118    GLN   HE22   1891 0.42510000   1.008000   ; qtot 2.970600
 1892          C    118    GLN      C   1892 0.59730000  12.010000   ; qtot 3.567900
 1893          O    118    GLN      O   1893 -0.56790000  16.000000   ; qtot 3.000000
; residue  119 ILE rtp ILE q 0.0
 1894          N    119    ILE      N   1894 -0.41570000  14.010000   ; qtot 2.584300
 1895          H    119    ILE      H   1895 0.27190000   1.008000   ; qtot 2.856200
 1896         CT    119    ILE     CA   1896 -0.05970000  12.010000   ; qtot 2.796500
 1897         H1    119    ILE     HA   1897 0.08690000   1.008000   ; qtot 2.883400
 1898         CT    119    ILE     CB   1898 0.13030000  12.010000   ; qtot 3.013700
 1899         HC    119    ILE     HB   1899 0.01870000   1.008000   ; qtot 3.032400
 1900         CT    119    ILE    CG2   1900 -0.32040000  12.010000   ; qtot 2.712000
 1901         HC    119    ILE   HG21   1901 0.08820000   1.008000   ; qtot 2.800200
 1902         HC    119    ILE   HG22   1902 0.08820000   1.008000   ; qtot 2.888400
 1903         HC    119    ILE   HG23   1903 0.08820000   1.008000   ; qtot 2.976600
 1904         CT    119    ILE    CG1   1904 -0.04300000  12.010000   ; qtot 2.933600
 1905         HC    119    ILE   HG11   1905 0.02360000   1.008000   ; qtot 2.957200
 1906         HC    119    ILE   HG12   1906 0.02360000   1.008000   ; qtot 2.980800
 1907         CT    119    ILE     CD   1907 -0.06600000  12.010000   ; qtot 2.914800
 1908         HC    119    ILE    HD1   1908 0.01860000   1.008000   ; qtot 2.933400
 1909         HC    119    ILE    HD2   1909 0.01860000   1.008000   ; qtot 2.952000
 1910         HC    119    ILE    HD3   1910 0.01860000   1.008000   ; qtot 2.970600
 1911          C    119    ILE      C   1911 0.59730000  12.010000   ; qtot 3.567900
 1912          O    119    ILE      O   1912 -0.56790000  16.000000   ; qtot 3.000000
; residue  120 CYS rtp CYS q 0.0
 1913          N    120    CYS      N   1913 -0.41570000  14.010000   ; qtot 2.584300
 1914          H    120    CYS      H   1914 0.27190000   1.008000   ; qtot 2.856200
 1915         CT    120    CYS     CA   1915 0.02130000  12.010000   ; qtot 2.877500
 1916         H1    120    CYS     HA   1916 0.11240000   1.008000   ; qtot 2.989900
 1917         CT    120    CYS     CB   1917 -0.12310000  12.010000   ; qtot 2.866800
 1918         H1    120    CYS    HB1   1918 0.11120000   1.008000   ; qtot 2.978000
 1919         H1    120    CYS    HB2   1919 0.11120000   1.008000   ; qtot 3.089200
 1920         SH    120    CYS     SG   1920 -0.31190000  32.060000   ; qtot 2.777300
 1921         HS    120    CYS     HG   1921 0.19330000   1.008000   ; qtot 2.970600
 1922          C    120    CYS      C   1922 0.59730000  12.010000   ; qtot 3.567900
 1923          O    120    CYS      O   1923 -0.56790000  16.000000   ; qtot 3.000000
; residue  121 GLU rtp GLU q -1.0
 1924          N    121    GLU      N   1924 -0.51630000  14.010000   ; qtot 2.483700
 1925          H    121    GLU      H   1925 0.29360000   1.008000   ; qtot 2.777300
 1926         CT    121    GLU     CA   1926 0.03970000  12.010000   ; qtot 2.817000
 1927         H1    121    GLU     HA   1927 0.11050000   1.008000   ; qtot 2.927500
 1928         CT    121    GLU     CB   1928 0.05600000  12.010000   ; qtot 2.983500
 1929         HC    121    GLU    HB1   1929 -0.01730000   1.008000   ; qtot 2.966200
 1930         HC    121    GLU    HB2   1930 -0.01730000   1.008000   ; qtot 2.948900
 1931         CT    121    GLU     CG   1931 0.01360000  12.010000   ; qtot 2.962500
 1932         HC    121    GLU    HG1   1932 -0.04250000   1.008000   ; qtot 2.920000
 1933         HC    121    GLU    HG2   1933 -0.04250000   1.008000   ; qtot 2.877500
 1934          C    121    GLU     CD   1934 0.80540000  12.010000   ; qtot 3.682900
 1935         O2    121    GLU    OE1   1935 -0.81880000  16.000000   ; qtot 2.864100
 1936         O2    121    GLU    OE2   1936 -0.81880000  16.000000   ; qtot 2.045300
 1937          C    121    GLU      C   1937 0.53660000  12.010000   ; qtot 2.581900
 1938          O    121    GLU      O   1938 -0.58190000  16.000000   ; qtot 2.000000
; residue  122 GLY rtp GLY q 0.0
 1939          N    122    GLY      N   1939 -0.41570000  14.010000   ; qtot 1.584300
 1940          H    122    GLY      H   1940 0.27190000   1.008000   ; qtot 1.856200
 1941         CT    122    GLY     CA   1941 -0.02520000  12.010000   ; qtot 1.831000
 1942         H1    122    GLY    HA1   1942 0.06980000   1.008000   ; qtot 1.900800
 1943         H1    122    GLY    HA2   1943 0.06980000   1.008000   ; qtot 1.970600
 1944          C    122    GLY      C   1944 0.59730000  12.010000   ; qtot 2.567900
 1945          O    122    GLY      O   1945 -0.56790000  16.000000   ; qtot 2.000000
; residue  123 MET rtp MET q 0.0
 1946          N    123    MET      N   1946 -0.41570000  14.010000   ; qtot 1.584300
 1947          H    123    MET      H   1947 0.27190000   1.008000   ; qtot 1.856200
 1948         CT    123    MET     CA   1948 -0.02370000  12.010000   ; qtot 1.832500
 1949         H1    123    MET     HA   1949 0.08800000   1.008000   ; qtot 1.920500
 1950         CT    123    MET     CB   1950 0.03420000  12.010000   ; qtot 1.954700
 1951         HC    123    MET    HB1   1951 0.02410000   1.008000   ; qtot 1.978800
 1952         HC    123    MET    HB2   1952 0.02410000   1.008000   ; qtot 2.002900
 1953         CT    123    MET     CG   1953 0.00180000  12.010000   ; qtot 2.004700
 1954         H1    123    MET    HG1   1954 0.04400000   1.008000   ; qtot 2.048700
 1955         H1    123    MET    HG2   1955 0.04400000   1.008000   ; qtot 2.092700
 1956          S    123    MET     SD   1956 -0.27370000  32.060000   ; qtot 1.819000
 1957         CT    123    MET     CE   1957 -0.05360000  12.010000   ; qtot 1.765400
 1958         H1    123    MET    HE1   1958 0.06840000   1.008000   ; qtot 1.833800
 1959         H1    123    MET    HE2   1959 0.06840000   1.008000   ; qtot 1.902200
 1960         H1    123    MET    HE3   1960 0.06840000   1.008000   ; qtot 1.970600
 1961          C    123    MET      C   1961 0.59730000  12.010000   ; qtot 2.567900
 1962          O    123    MET      O   1962 -0.56790000  16.000000   ; qtot 2.000000
; residue  124 ALA rtp ALA q 0.0
 1963          N    124    ALA      N   1963 -0.41570000  14.010000   ; qtot 1.584300
 1964          H    124    ALA      H   1964 0.27190000   1.008000   ; qtot 1.856200
 1965         CT    124    ALA     CA   1965 0.03370000  12.010000   ; qtot 1.889900
 1966         H1    124    ALA     HA   1966 0.08230000   1.008000   ; qtot 1.972200
 1967         CT    124    ALA     CB   1967 -0.18250000  12.010000   ; qtot 1.789700
 1968         HC    124    ALA    HB1   1968 0.06030000   1.008000   ; qtot 1.850000
 1969         HC    124    ALA    HB2   1969 0.06030000   1.008000   ; qtot 1.910300
 1970         HC    124    ALA    HB3   1970 0.06030000   1.008000   ; qtot 1.970600
 1971          C    124    ALA      C   1971 0.59730000  12.010000   ; qtot 2.567900
 1972          O    124    ALA      O   1972 -0.56790000  16.000000   ; qtot 2.000000
; residue  125 TYR rtp TYR q 0.0
 1973          N    125    TYR      N   1973 -0.41570000  14.010000   ; qtot 1.584300
 1974          H    125    TYR      H   1974 0.27190000   1.008000   ; qtot 1.856200
 1975         CT    125    TYR     CA   1975 -0.00140000  12.010000   ; qtot 1.854800
 1976         H1    125    TYR     HA   1976 0.08760000   1.008000   ; qtot 1.942400
 1977         CT    125    TYR     CB   1977 -0.01520000  12.010000   ; qtot 1.927200
 1978         HC    125    TYR    HB1   1978 0.02950000   1.008000   ; qtot 1.956700
 1979         HC    125    TYR    HB2   1979 0.02950000   1.008000   ; qtot 1.986200
 1980         CA    125    TYR     CG   1980 -0.00110000  12.010000   ; qtot 1.985100
 1981         CA    125    TYR    CD1   1981 -0.19060000  12.010000   ; qtot 1.794500
 1982         HA    125    TYR    HD1   1982 0.16990000   1.008000   ; qtot 1.964400
 1983         CA    125    TYR    CE1   1983 -0.23410000  12.010000   ; qtot 1.730300
 1984         HA    125    TYR    HE1   1984 0.16560000   1.008000   ; qtot 1.895900
 1985          C    125    TYR     CZ   1985 0.32260000  12.010000   ; qtot 2.218500
 1986         OH    125    TYR     OH   1986 -0.55790000  16.000000   ; qtot 1.660600
 1987         HO    125    TYR     HH   1987 0.39920000   1.008000   ; qtot 2.059800
 1988         CA    125    TYR    CE2   1988 -0.23410000  12.010000   ; qtot 1.825700
 1989         HA    125    TYR    HE2   1989 0.16560000   1.008000   ; qtot 1.991300
 1990         CA    125    TYR    CD2   1990 -0.19060000  12.010000   ; qtot 1.800700
 1991         HA    125    TYR    HD2   1991 0.16990000   1.008000   ; qtot 1.970600
 1992          C    125    TYR      C   1992 0.59730000  12.010000   ; qtot 2.567900
 1993          O    125    TYR      O   1993 -0.56790000  16.000000   ; qtot 2.000000
; residue  126 LEU rtp LEU q 0.0
 1994          N    126    LEU      N   1994 -0.41570000  14.010000   ; qtot 1.584300
 1995          H    126    LEU      H   1995 0.27190000   1.008000   ; qtot 1.856200
 1996         CT    126    LEU     CA   1996 -0.05180000  12.010000   ; qtot 1.804400
 1997         H1    126    LEU     HA   1997 0.09220000   1.008000   ; qtot 1.896600
 1998         CT    126    LEU     CB   1998 -0.11020000  12.010000   ; qtot 1.786400
 1999         HC    126    LEU    HB1   1999 0.04570000   1.008000   ; qtot 1.832100
 2000         HC    126    LEU    HB2   2000 0.04570000   1.008000   ; qtot 1.877800
 2001         CT    126    LEU     CG   2001 0.35310000  12.010000   ; qtot 2.230900
 2002         HC    126    LEU     HG   2002 -0.03610000   1.008000   ; qtot 2.194800
 2003         CT    126    LEU    CD1   2003 -0.41210000  12.010000   ; qtot 1.782700
 2004         HC    126    LEU   HD11   2004 0.10000000   1.008000   ; qtot 1.882700
 2005         HC    126    LEU   HD12   2005 0.10000000   1.008000   ; qtot 1.982700
 2006         HC    126    LEU   HD13   2006 0.10000000   1.008000   ; qtot 2.082700
 2007         CT    126    LEU    CD2   2007 -0.41210000  12.010000   ; qtot 1.670600
 2008         HC    126    LEU   HD21   2008 0.10000000   1.008000   ; qtot 1.770600
 2009         HC    126    LEU   HD22   2009 0.10000000   1.008000   ; qtot 1.870600
 2010         HC    126    LEU   HD23   2010 0.10000000   1.008000   ; qtot 1.970600
 2011          C    126    LEU      C   2011 0.59730000  12.010000   ; qtot 2.567900
 2012          O    126    LEU      O   2012 -0.56790000  16.000000   ; qtot 2.000000
; residue  127 HIE rtp HIE q 0.0
 2013          N    127    HIE      N   2013 -0.41570000  14.010000   ; qtot 1.584300
 2014          H    127    HIE      H   2014 0.27190000   1.008000   ; qtot 1.856200
 2015         CT    127    HIE     CA   2015 -0.05810000  12.010000   ; qtot 1.798100
 2016         H1    127    HIE     HA   2016 0.13600000   1.008000   ; qtot 1.934100
 2017         CT    127    HIE     CB   2017 -0.00740000  12.010000   ; qtot 1.926700
 2018         HC    127    HIE    HB1   2018 0.03670000   1.008000   ; qtot 1.963400
 2019         HC    127    HIE    HB2   2019 0.03670000   1.008000   ; qtot 2.000100
 2020         CC    127    HIE     CG   2020 0.18680000  12.010000   ; qtot 2.186900
 2021         NB    127    HIE    ND1   2021 -0.54320000  14.010000   ; qtot 1.643700
 2022         CR    127    HIE    CE1   2022 0.16350000  12.010000   ; qtot 1.807200
 2023         H5    127    HIE    HE1   2023 0.14350000   1.008000   ; qtot 1.950700
 2024         NA    127    HIE    NE2   2024 -0.27950000  14.010000   ; qtot 1.671200
 2025          H    127    HIE    HE2   2025 0.33390000   1.008000   ; qtot 2.005100
 2026         CW    127    HIE    CD2   2026 -0.22070000  12.010000   ; qtot 1.784400
 2027         H4    127    HIE    HD2   2027 0.18620000   1.008000   ; qtot 1.970600
 2028          C    127    HIE      C   2028 0.59730000  12.010000   ; qtot 2.567900
 2029          O    127    HIE      O   2029 -0.56790000  16.000000   ; qtot 2.000000
; residue  128 ALA rtp ALA q 0.0
 2030          N    128    ALA      N   2030 -0.41570000  14.010000   ; qtot 1.584300
 2031          H    128    ALA      H   2031 0.27190000   1.008000   ; qtot 1.856200
 2032         CT    128    ALA     CA   2032 0.03370000  12.010000   ; qtot 1.889900
 2033         H1    128    ALA     HA   2033 0.08230000   1.008000   ; qtot 1.972200
 2034         CT    128    ALA     CB   2034 -0.18250000  12.010000   ; qtot 1.789700
 2035         HC    128    ALA    HB1   2035 0.06030000   1.008000   ; qtot 1.850000
 2036         HC    128    ALA    HB2   2036 0.06030000   1.008000   ; qtot 1.910300
 2037         HC    128    ALA    HB3   2037 0.06030000   1.008000   ; qtot 1.970600
 2038          C    128    ALA      C   2038 0.59730000  12.010000   ; qtot 2.567900
 2039          O    128    ALA      O   2039 -0.56790000  16.000000   ; qtot 2.000000
; residue  129 GLN rtp GLN q 0.0
 2040          N    129    GLN      N   2040 -0.41570000  14.010000   ; qtot 1.584300
 2041          H    129    GLN      H   2041 0.27190000   1.008000   ; qtot 1.856200
 2042         CT    129    GLN     CA   2042 -0.00310000  12.010000   ; qtot 1.853100
 2043         H1    129    GLN     HA   2043 0.08500000   1.008000   ; qtot 1.938100
 2044         CT    129    GLN     CB   2044 -0.00360000  12.010000   ; qtot 1.934500
 2045         HC    129    GLN    HB1   2045 0.01710000   1.008000   ; qtot 1.951600
 2046         HC    129    GLN    HB2   2046 0.01710000   1.008000   ; qtot 1.968700
 2047         CT    129    GLN     CG   2047 -0.06450000  12.010000   ; qtot 1.904200
 2048         HC    129    GLN    HG1   2048 0.03520000   1.008000   ; qtot 1.939400
 2049         HC    129    GLN    HG2   2049 0.03520000   1.008000   ; qtot 1.974600
 2050          C    129    GLN     CD   2050 0.69510000  12.010000   ; qtot 2.669700
 2051          O    129    GLN    OE1   2051 -0.60860000  16.000000   ; qtot 2.061100
 2052          N    129    GLN    NE2   2052 -0.94070000  14.010000   ; qtot 1.120400
 2053          H    129    GLN   HE21   2053 0.42510000   1.008000   ; qtot 1.545500
 2054          H    129    GLN   HE22   2054 0.42510000   1.008000   ; qtot 1.970600
 2055          C    129    GLN      C   2055 0.59730000  12.010000   ; qtot 2.567900
 2056          O    129    GLN      O   2056 -0.56790000  16.000000   ; qtot 2.000000
; residue  130 HID rtp HID q 0.0
 2057          N    130    HID      N   2057 -0.41570000  14.010000   ; qtot 1.584300
 2058          H    130    HID      H   2058 0.27190000   1.008000   ; qtot 1.856200
 2059         CT    130    HID     CA   2059 0.01880000  12.010000   ; qtot 1.875000
 2060         H1    130    HID     HA   2060 0.08810000   1.008000   ; qtot 1.963100
 2061         CT    130    HID     CB   2061 -0.04620000  12.010000   ; qtot 1.916900
 2062         HC    130    HID    HB1   2062 0.04020000   1.008000   ; qtot 1.957100
 2063         HC    130    HID    HB2   2063 0.04020000   1.008000   ; qtot 1.997300
 2064         CC    130    HID     CG   2064 -0.02660000  12.010000   ; qtot 1.970700
 2065         NA    130    HID    ND1   2065 -0.38110000  14.010000   ; qtot 1.589600
 2066          H    130    HID    HD1   2066 0.36490000   1.008000   ; qtot 1.954500
 2067         CR    130    HID    CE1   2067 0.20570000  12.010000   ; qtot 2.160200
 2068         H5    130    HID    HE1   2068 0.13920000   1.008000   ; qtot 2.299400
 2069         NB    130    HID    NE2   2069 -0.57270000  14.010000   ; qtot 1.726700
 2070         CV    130    HID    CD2   2070 0.12920000  12.010000   ; qtot 1.855900
 2071         H4    130    HID    HD2   2071 0.11470000   1.008000   ; qtot 1.970600
 2072          C    130    HID      C   2072 0.59730000  12.010000   ; qtot 2.567900
 2073          O    130    HID      O   2073 -0.56790000  16.000000   ; qtot 2.000000
; residue  131 TYR rtp TYR q 0.0
 2074          N    131    TYR      N   2074 -0.41570000  14.010000   ; qtot 1.584300
 2075          H    131    TYR      H   2075 0.27190000   1.008000   ; qtot 1.856200
 2076         CT    131    TYR     CA   2076 -0.00140000  12.010000   ; qtot 1.854800
 2077         H1    131    TYR     HA   2077 0.08760000   1.008000   ; qtot 1.942400
 2078         CT    131    TYR     CB   2078 -0.01520000  12.010000   ; qtot 1.927200
 2079         HC    131    TYR    HB1   2079 0.02950000   1.008000   ; qtot 1.956700
 2080         HC    131    TYR    HB2   2080 0.02950000   1.008000   ; qtot 1.986200
 2081         CA    131    TYR     CG   2081 -0.00110000  12.010000   ; qtot 1.985100
 2082         CA    131    TYR    CD1   2082 -0.19060000  12.010000   ; qtot 1.794500
 2083         HA    131    TYR    HD1   2083 0.16990000   1.008000   ; qtot 1.964400
 2084         CA    131    TYR    CE1   2084 -0.23410000  12.010000   ; qtot 1.730300
 2085         HA    131    TYR    HE1   2085 0.16560000   1.008000   ; qtot 1.895900
 2086          C    131    TYR     CZ   2086 0.32260000  12.010000   ; qtot 2.218500
 2087         OH    131    TYR     OH   2087 -0.55790000  16.000000   ; qtot 1.660600
 2088         HO    131    TYR     HH   2088 0.39920000   1.008000   ; qtot 2.059800
 2089         CA    131    TYR    CE2   2089 -0.23410000  12.010000   ; qtot 1.825700
 2090         HA    131    TYR    HE2   2090 0.16560000   1.008000   ; qtot 1.991300
 2091         CA    131    TYR    CD2   2091 -0.19060000  12.010000   ; qtot 1.800700
 2092         HA    131    TYR    HD2   2092 0.16990000   1.008000   ; qtot 1.970600
 2093          C    131    TYR      C   2093 0.59730000  12.010000   ; qtot 2.567900
 2094          O    131    TYR      O   2094 -0.56790000  16.000000   ; qtot 2.000000
; residue  132 ILE rtp ILE q 0.0
 2095          N    132    ILE      N   2095 -0.41570000  14.010000   ; qtot 1.584300
 2096          H    132    ILE      H   2096 0.27190000   1.008000   ; qtot 1.856200
 2097         CT    132    ILE     CA   2097 -0.05970000  12.010000   ; qtot 1.796500
 2098         H1    132    ILE     HA   2098 0.08690000   1.008000   ; qtot 1.883400
 2099         CT    132    ILE     CB   2099 0.13030000  12.010000   ; qtot 2.013700
 2100         HC    132    ILE     HB   2100 0.01870000   1.008000   ; qtot 2.032400
 2101         CT    132    ILE    CG2   2101 -0.32040000  12.010000   ; qtot 1.712000
 2102         HC    132    ILE   HG21   2102 0.08820000   1.008000   ; qtot 1.800200
 2103         HC    132    ILE   HG22   2103 0.08820000   1.008000   ; qtot 1.888400
 2104         HC    132    ILE   HG23   2104 0.08820000   1.008000   ; qtot 1.976600
 2105         CT    132    ILE    CG1   2105 -0.04300000  12.010000   ; qtot 1.933600
 2106         HC    132    ILE   HG11   2106 0.02360000   1.008000   ; qtot 1.957200
 2107         HC    132    ILE   HG12   2107 0.02360000   1.008000   ; qtot 1.980800
 2108         CT    132    ILE     CD   2108 -0.06600000  12.010000   ; qtot 1.914800
 2109         HC    132    ILE    HD1   2109 0.01860000   1.008000   ; qtot 1.933400
 2110         HC    132    ILE    HD2   2110 0.01860000   1.008000   ; qtot 1.952000
 2111         HC    132    ILE    HD3   2111 0.01860000   1.008000   ; qtot 1.970600
 2112          C    132    ILE      C   2112 0.59730000  12.010000   ; qtot 2.567900
 2113          O    132    ILE      O   2113 -0.56790000  16.000000   ; qtot 2.000000
; residue  133 HIE rtp HIE q 0.0
 2114          N    133    HIE      N   2114 -0.41570000  14.010000   ; qtot 1.584300
 2115          H    133    HIE      H   2115 0.27190000   1.008000   ; qtot 1.856200
 2116         CT    133    HIE     CA   2116 -0.05810000  12.010000   ; qtot 1.798100
 2117         H1    133    HIE     HA   2117 0.13600000   1.008000   ; qtot 1.934100
 2118         CT    133    HIE     CB   2118 -0.00740000  12.010000   ; qtot 1.926700
 2119         HC    133    HIE    HB1   2119 0.03670000   1.008000   ; qtot 1.963400
 2120         HC    133    HIE    HB2   2120 0.03670000   1.008000   ; qtot 2.000100
 2121         CC    133    HIE     CG   2121 0.18680000  12.010000   ; qtot 2.186900
 2122         NB    133    HIE    ND1   2122 -0.54320000  14.010000   ; qtot 1.643700
 2123         CR    133    HIE    CE1   2123 0.16350000  12.010000   ; qtot 1.807200
 2124         H5    133    HIE    HE1   2124 0.14350000   1.008000   ; qtot 1.950700
 2125         NA    133    HIE    NE2   2125 -0.27950000  14.010000   ; qtot 1.671200
 2126          H    133    HIE    HE2   2126 0.33390000   1.008000   ; qtot 2.005100
 2127         CW    133    HIE    CD2   2127 -0.22070000  12.010000   ; qtot 1.784400
 2128         H4    133    HIE    HD2   2128 0.18620000   1.008000   ; qtot 1.970600
 2129          C    133    HIE      C   2129 0.59730000  12.010000   ; qtot 2.567900
 2130          O    133    HIE      O   2130 -0.56790000  16.000000   ; qtot 2.000000
; residue  134 ARG rtp ARG q 1.0
 2131          N    134    ARG      N   2131 -0.34790000  14.010000   ; qtot 1.652100
 2132          H    134    ARG      H   2132 0.27470000   1.008000   ; qtot 1.926800
 2133         CT    134    ARG     CA   2133 -0.26370000  12.010000   ; qtot 1.663100
 2134         H1    134    ARG     HA   2134 0.15600000   1.008000   ; qtot 1.819100
 2135         CT    134    ARG     CB   2135 -0.00070000  12.010000   ; qtot 1.818400
 2136         HC    134    ARG    HB1   2136 0.03270000   1.008000   ; qtot 1.851100
 2137         HC    134    ARG    HB2   2137 0.03270000   1.008000   ; qtot 1.883800
 2138         CT    134    ARG     CG   2138 0.03900000  12.010000   ; qtot 1.922800
 2139         HC    134    ARG    HG1   2139 0.02850000   1.008000   ; qtot 1.951300
 2140         HC    134    ARG    HG2   2140 0.02850000   1.008000   ; qtot 1.979800
 2141         CT    134    ARG     CD   2141 0.04860000  12.010000   ; qtot 2.028400
 2142         H1    134    ARG    HD1   2142 0.06870000   1.008000   ; qtot 2.097100
 2143         H1    134    ARG    HD2   2143 0.06870000   1.008000   ; qtot 2.165800
 2144         N2    134    ARG     NE   2144 -0.52950000  14.010000   ; qtot 1.636300
 2145          H    134    ARG     HE   2145 0.34560000   1.008000   ; qtot 1.981900
 2146         CA    134    ARG     CZ   2146 0.80760000  12.010000   ; qtot 2.789500
 2147         N2    134    ARG    NH1   2147 -0.86270000  14.010000   ; qtot 1.926800
 2148          H    134    ARG   HH11   2148 0.44780000   1.008000   ; qtot 2.374600
 2149          H    134    ARG   HH12   2149 0.44780000   1.008000   ; qtot 2.822400
 2150         N2    134    ARG    NH2   2150 -0.86270000  14.010000   ; qtot 1.959700
 2151          H    134    ARG   HH21   2151 0.44780000   1.008000   ; qtot 2.407500
 2152          H    134    ARG   HH22   2152 0.44780000   1.008000   ; qtot 2.855300
 2153          C    134    ARG      C   2153 0.73410000  12.010000   ; qtot 3.589400
 2154          O    134    ARG      O   2154 -0.58940000  16.000000   ; qtot 3.000000
; residue  135 ASP rtp ASP q -1.0
 2155          N    135    ASP      N   2155 -0.51630000  14.010000   ; qtot 2.483700
 2156          H    135    ASP      H   2156 0.29360000   1.008000   ; qtot 2.777300
 2157         CT    135    ASP     CA   2157 0.03810000  12.010000   ; qtot 2.815400
 2158         H1    135    ASP     HA   2158 0.08800000   1.008000   ; qtot 2.903400
 2159         CT    135    ASP     CB   2159 -0.03030000  12.010000   ; qtot 2.873100
 2160         HC    135    ASP    HB1   2160 -0.01220000   1.008000   ; qtot 2.860900
 2161         HC    135    ASP    HB2   2161 -0.01220000   1.008000   ; qtot 2.848700
 2162          C    135    ASP     CG   2162 0.79940000  12.010000   ; qtot 3.648100
 2163         O2    135    ASP    OD1   2163 -0.80140000  16.000000   ; qtot 2.846700
 2164         O2    135    ASP    OD2   2164 -0.80140000  16.000000   ; qtot 2.045300
 2165          C    135    ASP      C   2165 0.53660000  12.010000   ; qtot 2.581900
 2166          O    135    ASP      O   2166 -0.58190000  16.000000   ; qtot 2.000000
; residue  136 LEU rtp LEU q 0.0
 2167          N    136    LEU      N   2167 -0.41570000  14.010000   ; qtot 1.584300
 2168          H    136    LEU      H   2168 0.27190000   1.008000   ; qtot 1.856200
 2169         CT    136    LEU     CA   2169 -0.05180000  12.010000   ; qtot 1.804400
 2170         H1    136    LEU     HA   2170 0.09220000   1.008000   ; qtot 1.896600
 2171         CT    136    LEU     CB   2171 -0.11020000  12.010000   ; qtot 1.786400
 2172         HC    136    LEU    HB1   2172 0.04570000   1.008000   ; qtot 1.832100
 2173         HC    136    LEU    HB2   2173 0.04570000   1.008000   ; qtot 1.877800
 2174         CT    136    LEU     CG   2174 0.35310000  12.010000   ; qtot 2.230900
 2175         HC    136    LEU     HG   2175 -0.03610000   1.008000   ; qtot 2.194800
 2176         CT    136    LEU    CD1   2176 -0.41210000  12.010000   ; qtot 1.782700
 2177         HC    136    LEU   HD11   2177 0.10000000   1.008000   ; qtot 1.882700
 2178         HC    136    LEU   HD12   2178 0.10000000   1.008000   ; qtot 1.982700
 2179         HC    136    LEU   HD13   2179 0.10000000   1.008000   ; qtot 2.082700
 2180         CT    136    LEU    CD2   2180 -0.41210000  12.010000   ; qtot 1.670600
 2181         HC    136    LEU   HD21   2181 0.10000000   1.008000   ; qtot 1.770600
 2182         HC    136    LEU   HD22   2182 0.10000000   1.008000   ; qtot 1.870600
 2183         HC    136    LEU   HD23   2183 0.10000000   1.008000   ; qtot 1.970600
 2184          C    136    LEU      C   2184 0.59730000  12.010000   ; qtot 2.567900
 2185          O    136    LEU      O   2185 -0.56790000  16.000000   ; qtot 2.000000
; residue  137 ALA rtp ALA q 0.0
 2186          N    137    ALA      N   2186 -0.41570000  14.010000   ; qtot 1.584300
 2187          H    137    ALA      H   2187 0.27190000   1.008000   ; qtot 1.856200
 2188         CT    137    ALA     CA   2188 0.03370000  12.010000   ; qtot 1.889900
 2189         H1    137    ALA     HA   2189 0.08230000   1.008000   ; qtot 1.972200
 2190         CT    137    ALA     CB   2190 -0.18250000  12.010000   ; qtot 1.789700
 2191         HC    137    ALA    HB1   2191 0.06030000   1.008000   ; qtot 1.850000
 2192         HC    137    ALA    HB2   2192 0.06030000   1.008000   ; qtot 1.910300
 2193         HC    137    ALA    HB3   2193 0.06030000   1.008000   ; qtot 1.970600
 2194          C    137    ALA      C   2194 0.59730000  12.010000   ; qtot 2.567900
 2195          O    137    ALA      O   2195 -0.56790000  16.000000   ; qtot 2.000000
; residue  138 ALA rtp ALA q 0.0
 2196          N    138    ALA      N   2196 -0.41570000  14.010000   ; qtot 1.584300
 2197          H    138    ALA      H   2197 0.27190000   1.008000   ; qtot 1.856200
 2198         CT    138    ALA     CA   2198 0.03370000  12.010000   ; qtot 1.889900
 2199         H1    138    ALA     HA   2199 0.08230000   1.008000   ; qtot 1.972200
 2200         CT    138    ALA     CB   2200 -0.18250000  12.010000   ; qtot 1.789700
 2201         HC    138    ALA    HB1   2201 0.06030000   1.008000   ; qtot 1.850000
 2202         HC    138    ALA    HB2   2202 0.06030000   1.008000   ; qtot 1.910300
 2203         HC    138    ALA    HB3   2203 0.06030000   1.008000   ; qtot 1.970600
 2204          C    138    ALA      C   2204 0.59730000  12.010000   ; qtot 2.567900
 2205          O    138    ALA      O   2205 -0.56790000  16.000000   ; qtot 2.000000
; residue  139 ARG rtp ARG q 1.0
 2206          N    139    ARG      N   2206 -0.34790000  14.010000   ; qtot 1.652100
 2207          H    139    ARG      H   2207 0.27470000   1.008000   ; qtot 1.926800
 2208         CT    139    ARG     CA   2208 -0.26370000  12.010000   ; qtot 1.663100
 2209         H1    139    ARG     HA   2209 0.15600000   1.008000   ; qtot 1.819100
 2210         CT    139    ARG     CB   2210 -0.00070000  12.010000   ; qtot 1.818400
 2211         HC    139    ARG    HB1   2211 0.03270000   1.008000   ; qtot 1.851100
 2212         HC    139    ARG    HB2   2212 0.03270000   1.008000   ; qtot 1.883800
 2213         CT    139    ARG     CG   2213 0.03900000  12.010000   ; qtot 1.922800
 2214         HC    139    ARG    HG1   2214 0.02850000   1.008000   ; qtot 1.951300
 2215         HC    139    ARG    HG2   2215 0.02850000   1.008000   ; qtot 1.979800
 2216         CT    139    ARG     CD   2216 0.04860000  12.010000   ; qtot 2.028400
 2217         H1    139    ARG    HD1   2217 0.06870000   1.008000   ; qtot 2.097100
 2218         H1    139    ARG    HD2   2218 0.06870000   1.008000   ; qtot 2.165800
 2219         N2    139    ARG     NE   2219 -0.52950000  14.010000   ; qtot 1.636300
 2220          H    139    ARG     HE   2220 0.34560000   1.008000   ; qtot 1.981900
 2221         CA    139    ARG     CZ   2221 0.80760000  12.010000   ; qtot 2.789500
 2222         N2    139    ARG    NH1   2222 -0.86270000  14.010000   ; qtot 1.926800
 2223          H    139    ARG   HH11   2223 0.44780000   1.008000   ; qtot 2.374600
 2224          H    139    ARG   HH12   2224 0.44780000   1.008000   ; qtot 2.822400
 2225         N2    139    ARG    NH2   2225 -0.86270000  14.010000   ; qtot 1.959700
 2226          H    139    ARG   HH21   2226 0.44780000   1.008000   ; qtot 2.407500
 2227          H    139    ARG   HH22   2227 0.44780000   1.008000   ; qtot 2.855300
 2228          C    139    ARG      C   2228 0.73410000  12.010000   ; qtot 3.589400
 2229          O    139    ARG      O   2229 -0.58940000  16.000000   ; qtot 3.000000
; residue  140 ASN rtp ASN q 0.0
 2230          N    140    ASN      N   2230 -0.41570000  14.010000   ; qtot 2.584300
 2231          H    140    ASN      H   2231 0.27190000   1.008000   ; qtot 2.856200
 2232         CT    140    ASN     CA   2232 0.01430000  12.010000   ; qtot 2.870500
 2233         H1    140    ASN     HA   2233 0.10480000   1.008000   ; qtot 2.975300
 2234         CT    140    ASN     CB   2234 -0.20410000  12.010000   ; qtot 2.771200
 2235         HC    140    ASN    HB1   2235 0.07970000   1.008000   ; qtot 2.850900
 2236         HC    140    ASN    HB2   2236 0.07970000   1.008000   ; qtot 2.930600
 2237          C    140    ASN     CG   2237 0.71300000  12.010000   ; qtot 3.643600
 2238          O    140    ASN    OD1   2238 -0.59310000  16.000000   ; qtot 3.050500
 2239          N    140    ASN    ND2   2239 -0.91910000  14.010000   ; qtot 2.131400
 2240          H    140    ASN   HD21   2240 0.41960000   1.008000   ; qtot 2.551000
 2241          H    140    ASN   HD22   2241 0.41960000   1.008000   ; qtot 2.970600
 2242          C    140    ASN      C   2242 0.59730000  12.010000   ; qtot 3.567900
 2243          O    140    ASN      O   2243 -0.56790000  16.000000   ; qtot 3.000000
; residue  141 VAL rtp VAL q 0.0
 2244          N    141    VAL      N   2244 -0.41570000  14.010000   ; qtot 2.584300
 2245          H    141    VAL      H   2245 0.27190000   1.008000   ; qtot 2.856200
 2246         CT    141    VAL     CA   2246 -0.08750000  12.010000   ; qtot 2.768700
 2247         H1    141    VAL     HA   2247 0.09690000   1.008000   ; qtot 2.865600
 2248         CT    141    VAL     CB   2248 0.29850000  12.010000   ; qtot 3.164100
 2249         HC    141    VAL     HB   2249 -0.02970000   1.008000   ; qtot 3.134400
 2250         CT    141    VAL    CG1   2250 -0.31920000  12.010000   ; qtot 2.815200
 2251         HC    141    VAL   HG11   2251 0.07910000   1.008000   ; qtot 2.894300
 2252         HC    141    VAL   HG12   2252 0.07910000   1.008000   ; qtot 2.973400
 2253         HC    141    VAL   HG13   2253 0.07910000   1.008000   ; qtot 3.052500
 2254         CT    141    VAL    CG2   2254 -0.31920000  12.010000   ; qtot 2.733300
 2255         HC    141    VAL   HG21   2255 0.07910000   1.008000   ; qtot 2.812400
 2256         HC    141    VAL   HG22   2256 0.07910000   1.008000   ; qtot 2.891500
 2257         HC    141    VAL   HG23   2257 0.07910000   1.008000   ; qtot 2.970600
 2258          C    141    VAL      C   2258 0.59730000  12.010000   ; qtot 3.567900
 2259          O    141    VAL      O   2259 -0.56790000  16.000000   ; qtot 3.000000
; residue  142 LEU rtp LEU q 0.0
 2260          N    142    LEU      N   2260 -0.41570000  14.010000   ; qtot 2.584300
 2261          H    142    LEU      H   2261 0.27190000   1.008000   ; qtot 2.856200
 2262         CT    142    LEU     CA   2262 -0.05180000  12.010000   ; qtot 2.804400
 2263         H1    142    LEU     HA   2263 0.09220000   1.008000   ; qtot 2.896600
 2264         CT    142    LEU     CB   2264 -0.11020000  12.010000   ; qtot 2.786400
 2265         HC    142    LEU    HB1   2265 0.04570000   1.008000   ; qtot 2.832100
 2266         HC    142    LEU    HB2   2266 0.04570000   1.008000   ; qtot 2.877800
 2267         CT    142    LEU     CG   2267 0.35310000  12.010000   ; qtot 3.230900
 2268         HC    142    LEU     HG   2268 -0.03610000   1.008000   ; qtot 3.194800
 2269         CT    142    LEU    CD1   2269 -0.41210000  12.010000   ; qtot 2.782700
 2270         HC    142    LEU   HD11   2270 0.10000000   1.008000   ; qtot 2.882700
 2271         HC    142    LEU   HD12   2271 0.10000000   1.008000   ; qtot 2.982700
 2272         HC    142    LEU   HD13   2272 0.10000000   1.008000   ; qtot 3.082700
 2273         CT    142    LEU    CD2   2273 -0.41210000  12.010000   ; qtot 2.670600
 2274         HC    142    LEU   HD21   2274 0.10000000   1.008000   ; qtot 2.770600
 2275         HC    142    LEU   HD22   2275 0.10000000   1.008000   ; qtot 2.870600
 2276         HC    142    LEU   HD23   2276 0.10000000   1.008000   ; qtot 2.970600
 2277          C    142    LEU      C   2277 0.59730000  12.010000   ; qtot 3.567900
 2278          O    142    LEU      O   2278 -0.56790000  16.000000   ; qtot 3.000000
; residue  143 LEU rtp LEU q 0.0
 2279          N    143    LEU      N   2279 -0.41570000  14.010000   ; qtot 2.584300
 2280          H    143    LEU      H   2280 0.27190000   1.008000   ; qtot 2.856200
 2281         CT    143    LEU     CA   2281 -0.05180000  12.010000   ; qtot 2.804400
 2282         H1    143    LEU     HA   2282 0.09220000   1.008000   ; qtot 2.896600
 2283         CT    143    LEU     CB   2283 -0.11020000  12.010000   ; qtot 2.786400
 2284         HC    143    LEU    HB1   2284 0.04570000   1.008000   ; qtot 2.832100
 2285         HC    143    LEU    HB2   2285 0.04570000   1.008000   ; qtot 2.877800
 2286         CT    143    LEU     CG   2286 0.35310000  12.010000   ; qtot 3.230900
 2287         HC    143    LEU     HG   2287 -0.03610000   1.008000   ; qtot 3.194800
 2288         CT    143    LEU    CD1   2288 -0.41210000  12.010000   ; qtot 2.782700
 2289         HC    143    LEU   HD11   2289 0.10000000   1.008000   ; qtot 2.882700
 2290         HC    143    LEU   HD12   2290 0.10000000   1.008000   ; qtot 2.982700
 2291         HC    143    LEU   HD13   2291 0.10000000   1.008000   ; qtot 3.082700
 2292         CT    143    LEU    CD2   2292 -0.41210000  12.010000   ; qtot 2.670600
 2293         HC    143    LEU   HD21   2293 0.10000000   1.008000   ; qtot 2.770600
 2294         HC    143    LEU   HD22   2294 0.10000000   1.008000   ; qtot 2.870600
 2295         HC    143    LEU   HD23   2295 0.10000000   1.008000   ; qtot 2.970600
 2296          C    143    LEU      C   2296 0.59730000  12.010000   ; qtot 3.567900
 2297          O    143    LEU      O   2297 -0.56790000  16.000000   ; qtot 3.000000
; residue  144 ASP rtp ASP q -1.0
 2298          N    144    ASP      N   2298 -0.51630000  14.010000   ; qtot 2.483700
 2299          H    144    ASP      H   2299 0.29360000   1.008000   ; qtot 2.777300
 2300         CT    144    ASP     CA   2300 0.03810000  12.010000   ; qtot 2.815400
 2301         H1    144    ASP     HA   2301 0.08800000   1.008000   ; qtot 2.903400
 2302         CT    144    ASP     CB   2302 -0.03030000  12.010000   ; qtot 2.873100
 2303         HC    144    ASP    HB1   2303 -0.01220000   1.008000   ; qtot 2.860900
 2304         HC    144    ASP    HB2   2304 -0.01220000   1.008000   ; qtot 2.848700
 2305          C    144    ASP     CG   2305 0.79940000  12.010000   ; qtot 3.648100
 2306         O2    144    ASP    OD1   2306 -0.80140000  16.000000   ; qtot 2.846700
 2307         O2    144    ASP    OD2   2307 -0.80140000  16.000000   ; qtot 2.045300
 2308          C    144    ASP      C   2308 0.53660000  12.010000   ; qtot 2.581900
 2309          O    144    ASP      O   2309 -0.58190000  16.000000   ; qtot 2.000000
; residue  145 ASN rtp ASN q 0.0
 2310          N    145    ASN      N   2310 -0.41570000  14.010000   ; qtot 1.584300
 2311          H    145    ASN      H   2311 0.27190000   1.008000   ; qtot 1.856200
 2312         CT    145    ASN     CA   2312 0.01430000  12.010000   ; qtot 1.870500
 2313         H1    145    ASN     HA   2313 0.10480000   1.008000   ; qtot 1.975300
 2314         CT    145    ASN     CB   2314 -0.20410000  12.010000   ; qtot 1.771200
 2315         HC    145    ASN    HB1   2315 0.07970000   1.008000   ; qtot 1.850900
 2316         HC    145    ASN    HB2   2316 0.07970000   1.008000   ; qtot 1.930600
 2317          C    145    ASN     CG   2317 0.71300000  12.010000   ; qtot 2.643600
 2318          O    145    ASN    OD1   2318 -0.59310000  16.000000   ; qtot 2.050500
 2319          N    145    ASN    ND2   2319 -0.91910000  14.010000   ; qtot 1.131400
 2320          H    145    ASN   HD21   2320 0.41960000   1.008000   ; qtot 1.551000
 2321          H    145    ASN   HD22   2321 0.41960000   1.008000   ; qtot 1.970600
 2322          C    145    ASN      C   2322 0.59730000  12.010000   ; qtot 2.567900
 2323          O    145    ASN      O   2323 -0.56790000  16.000000   ; qtot 2.000000
; residue  146 ASP rtp ASP q -1.0
 2324          N    146    ASP      N   2324 -0.51630000  14.010000   ; qtot 1.483700
 2325          H    146    ASP      H   2325 0.29360000   1.008000   ; qtot 1.777300
 2326         CT    146    ASP     CA   2326 0.03810000  12.010000   ; qtot 1.815400
 2327         H1    146    ASP     HA   2327 0.08800000   1.008000   ; qtot 1.903400
 2328         CT    146    ASP     CB   2328 -0.03030000  12.010000   ; qtot 1.873100
 2329         HC    146    ASP    HB1   2329 -0.01220000   1.008000   ; qtot 1.860900
 2330         HC    146    ASP    HB2   2330 -0.01220000   1.008000   ; qtot 1.848700
 2331          C    146    ASP     CG   2331 0.79940000  12.010000   ; qtot 2.648100
 2332         O2    146    ASP    OD1   2332 -0.80140000  16.000000   ; qtot 1.846700
 2333         O2    146    ASP    OD2   2333 -0.80140000  16.000000   ; qtot 1.045300
 2334          C    146    ASP      C   2334 0.53660000  12.010000   ; qtot 1.581900
 2335          O    146    ASP      O   2335 -0.58190000  16.000000   ; qtot 1.000000
; residue  147 ARG rtp ARG q 1.0
 2336          N    147    ARG      N   2336 -0.34790000  14.010000   ; qtot 0.652100
 2337          H    147    ARG      H   2337 0.27470000   1.008000   ; qtot 0.926800
 2338         CT    147    ARG     CA   2338 -0.26370000  12.010000   ; qtot 0.663100
 2339         H1    147    ARG     HA   2339 0.15600000   1.008000   ; qtot 0.819100
 2340         CT    147    ARG     CB   2340 -0.00070000  12.010000   ; qtot 0.818400
 2341         HC    147    ARG    HB1   2341 0.03270000   1.008000   ; qtot 0.851100
 2342         HC    147    ARG    HB2   2342 0.03270000   1.008000   ; qtot 0.883800
 2343         CT    147    ARG     CG   2343 0.03900000  12.010000   ; qtot 0.922800
 2344         HC    147    ARG    HG1   2344 0.02850000   1.008000   ; qtot 0.951300
 2345         HC    147    ARG    HG2   2345 0.02850000   1.008000   ; qtot 0.979800
 2346         CT    147    ARG     CD   2346 0.04860000  12.010000   ; qtot 1.028400
 2347         H1    147    ARG    HD1   2347 0.06870000   1.008000   ; qtot 1.097100
 2348         H1    147    ARG    HD2   2348 0.06870000   1.008000   ; qtot 1.165800
 2349         N2    147    ARG     NE   2349 -0.52950000  14.010000   ; qtot 0.636300
 2350          H    147    ARG     HE   2350 0.34560000   1.008000   ; qtot 0.981900
 2351         CA    147    ARG     CZ   2351 0.80760000  12.010000   ; qtot 1.789500
 2352         N2    147    ARG    NH1   2352 -0.86270000  14.010000   ; qtot 0.926800
 2353          H    147    ARG   HH11   2353 0.44780000   1.008000   ; qtot 1.374600
 2354          H    147    ARG   HH12   2354 0.44780000   1.008000   ; qtot 1.822400
 2355         N2    147    ARG    NH2   2355 -0.86270000  14.010000   ; qtot 0.959700
 2356          H    147    ARG   HH21   2356 0.44780000   1.008000   ; qtot 1.407500
 2357          H    147    ARG   HH22   2357 0.44780000   1.008000   ; qtot 1.855300
 2358          C    147    ARG      C   2358 0.73410000  12.010000   ; qtot 2.589400
 2359          O    147    ARG      O   2359 -0.58940000  16.000000   ; qtot 2.000000
; residue  148 LEU rtp LEU q 0.0
 2360          N    148    LEU      N   2360 -0.41570000  14.010000   ; qtot 1.584300
 2361          H    148    LEU      H   2361 0.27190000   1.008000   ; qtot 1.856200
 2362         CT    148    LEU     CA   2362 -0.05180000  12.010000   ; qtot 1.804400
 2363         H1    148    LEU     HA   2363 0.09220000   1.008000   ; qtot 1.896600
 2364         CT    148    LEU     CB   2364 -0.11020000  12.010000   ; qtot 1.786400
 2365         HC    148    LEU    HB1   2365 0.04570000   1.008000   ; qtot 1.832100
 2366         HC    148    LEU    HB2   2366 0.04570000   1.008000   ; qtot 1.877800
 2367         CT    148    LEU     CG   2367 0.35310000  12.010000   ; qtot 2.230900
 2368         HC    148    LEU     HG   2368 -0.03610000   1.008000   ; qtot 2.194800
 2369         CT    148    LEU    CD1   2369 -0.41210000  12.010000   ; qtot 1.782700
 2370         HC    148    LEU   HD11   2370 0.10000000   1.008000   ; qtot 1.882700
 2371         HC    148    LEU   HD12   2371 0.10000000   1.008000   ; qtot 1.982700
 2372         HC    148    LEU   HD13   2372 0.10000000   1.008000   ; qtot 2.082700
 2373         CT    148    LEU    CD2   2373 -0.41210000  12.010000   ; qtot 1.670600
 2374         HC    148    LEU   HD21   2374 0.10000000   1.008000   ; qtot 1.770600
 2375         HC    148    LEU   HD22   2375 0.10000000   1.008000   ; qtot 1.870600
 2376         HC    148    LEU   HD23   2376 0.10000000   1.008000   ; qtot 1.970600
 2377          C    148    LEU      C   2377 0.59730000  12.010000   ; qtot 2.567900
 2378          O    148    LEU      O   2378 -0.56790000  16.000000   ; qtot 2.000000
; residue  149 VAL rtp VAL q 0.0
 2379          N    149    VAL      N   2379 -0.41570000  14.010000   ; qtot 1.584300
 2380          H    149    VAL      H   2380 0.27190000   1.008000   ; qtot 1.856200
 2381         CT    149    VAL     CA   2381 -0.08750000  12.010000   ; qtot 1.768700
 2382         H1    149    VAL     HA   2382 0.09690000   1.008000   ; qtot 1.865600
 2383         CT    149    VAL     CB   2383 0.29850000  12.010000   ; qtot 2.164100
 2384         HC    149    VAL     HB   2384 -0.02970000   1.008000   ; qtot 2.134400
 2385         CT    149    VAL    CG1   2385 -0.31920000  12.010000   ; qtot 1.815200
 2386         HC    149    VAL   HG11   2386 0.07910000   1.008000   ; qtot 1.894300
 2387         HC    149    VAL   HG12   2387 0.07910000   1.008000   ; qtot 1.973400
 2388         HC    149    VAL   HG13   2388 0.07910000   1.008000   ; qtot 2.052500
 2389         CT    149    VAL    CG2   2389 -0.31920000  12.010000   ; qtot 1.733300
 2390         HC    149    VAL   HG21   2390 0.07910000   1.008000   ; qtot 1.812400
 2391         HC    149    VAL   HG22   2391 0.07910000   1.008000   ; qtot 1.891500
 2392         HC    149    VAL   HG23   2392 0.07910000   1.008000   ; qtot 1.970600
 2393          C    149    VAL      C   2393 0.59730000  12.010000   ; qtot 2.567900
 2394          O    149    VAL      O   2394 -0.56790000  16.000000   ; qtot 2.000000
; residue  150 LYS rtp LYS q 1.0
 2395          N    150    LYS      N   2395 -0.34790000  14.010000   ; qtot 1.652100
 2396          H    150    LYS      H   2396 0.27470000   1.008000   ; qtot 1.926800
 2397         CT    150    LYS     CA   2397 -0.24000000  12.010000   ; qtot 1.686800
 2398         H1    150    LYS     HA   2398 0.14260000   1.008000   ; qtot 1.829400
 2399         CT    150    LYS     CB   2399 -0.00940000  12.010000   ; qtot 1.820000
 2400         HC    150    LYS    HB1   2400 0.03620000   1.008000   ; qtot 1.856200
 2401         HC    150    LYS    HB2   2401 0.03620000   1.008000   ; qtot 1.892400
 2402         CT    150    LYS     CG   2402 0.01870000  12.010000   ; qtot 1.911100
 2403         HC    150    LYS    HG1   2403 0.01030000   1.008000   ; qtot 1.921400
 2404         HC    150    LYS    HG2   2404 0.01030000   1.008000   ; qtot 1.931700
 2405         CT    150    LYS     CD   2405 -0.04790000  12.010000   ; qtot 1.883800
 2406         HC    150    LYS    HD1   2406 0.06210000   1.008000   ; qtot 1.945900
 2407         HC    150    LYS    HD2   2407 0.06210000   1.008000   ; qtot 2.008000
 2408         CT    150    LYS     CE   2408 -0.01430000  12.010000   ; qtot 1.993700
 2409         HP    150    LYS    HE1   2409 0.11350000   1.008000   ; qtot 2.107200
 2410         HP    150    LYS    HE2   2410 0.11350000   1.008000   ; qtot 2.220700
 2411         N3    150    LYS     NZ   2411 -0.38540000  14.010000   ; qtot 1.835300
 2412          H    150    LYS    HZ1   2412 0.34000000   1.008000   ; qtot 2.175300
 2413          H    150    LYS    HZ2   2413 0.34000000   1.008000   ; qtot 2.515300
 2414          H    150    LYS    HZ3   2414 0.34000000   1.008000   ; qtot 2.855300
 2415          C    150    LYS      C   2415 0.73410000  12.010000   ; qtot 3.589400
 2416          O    150    LYS      O   2416 -0.58940000  16.000000   ; qtot 3.000000
; residue  151 ILE rtp ILE q 0.0
 2417          N    151    ILE      N   2417 -0.41570000  14.010000   ; qtot 2.584300
 2418          H    151    ILE      H   2418 0.27190000   1.008000   ; qtot 2.856200
 2419         CT    151    ILE     CA   2419 -0.05970000  12.010000   ; qtot 2.796500
 2420         H1    151    ILE     HA   2420 0.08690000   1.008000   ; qtot 2.883400
 2421         CT    151    ILE     CB   2421 0.13030000  12.010000   ; qtot 3.013700
 2422         HC    151    ILE     HB   2422 0.01870000   1.008000   ; qtot 3.032400
 2423         CT    151    ILE    CG2   2423 -0.32040000  12.010000   ; qtot 2.712000
 2424         HC    151    ILE   HG21   2424 0.08820000   1.008000   ; qtot 2.800200
 2425         HC    151    ILE   HG22   2425 0.08820000   1.008000   ; qtot 2.888400
 2426         HC    151    ILE   HG23   2426 0.08820000   1.008000   ; qtot 2.976600
 2427         CT    151    ILE    CG1   2427 -0.04300000  12.010000   ; qtot 2.933600
 2428         HC    151    ILE   HG11   2428 0.02360000   1.008000   ; qtot 2.957200
 2429         HC    151    ILE   HG12   2429 0.02360000   1.008000   ; qtot 2.980800
 2430         CT    151    ILE     CD   2430 -0.06600000  12.010000   ; qtot 2.914800
 2431         HC    151    ILE    HD1   2431 0.01860000   1.008000   ; qtot 2.933400
 2432         HC    151    ILE    HD2   2432 0.01860000   1.008000   ; qtot 2.952000
 2433         HC    151    ILE    HD3   2433 0.01860000   1.008000   ; qtot 2.970600
 2434          C    151    ILE      C   2434 0.59730000  12.010000   ; qtot 3.567900
 2435          O    151    ILE      O   2435 -0.56790000  16.000000   ; qtot 3.000000
; residue  152 GLY rtp GLY q 0.0
 2436          N    152    GLY      N   2436 -0.41570000  14.010000   ; qtot 2.584300
 2437          H    152    GLY      H   2437 0.27190000   1.008000   ; qtot 2.856200
 2438         CT    152    GLY     CA   2438 -0.02520000  12.010000   ; qtot 2.831000
 2439         H1    152    GLY    HA1   2439 0.06980000   1.008000   ; qtot 2.900800
 2440         H1    152    GLY    HA2   2440 0.06980000   1.008000   ; qtot 2.970600
 2441          C    152    GLY      C   2441 0.59730000  12.010000   ; qtot 3.567900
 2442          O    152    GLY      O   2442 -0.56790000  16.000000   ; qtot 3.000000
; residue  153 ASP rtp ASP q -1.0
 2443          N    153    ASP      N   2443 -0.51630000  14.010000   ; qtot 2.483700
 2444          H    153    ASP      H   2444 0.29360000   1.008000   ; qtot 2.777300
 2445         CT    153    ASP     CA   2445 0.03810000  12.010000   ; qtot 2.815400
 2446         H1    153    ASP     HA   2446 0.08800000   1.008000   ; qtot 2.903400
 2447         CT    153    ASP     CB   2447 -0.03030000  12.010000   ; qtot 2.873100
 2448         HC    153    ASP    HB1   2448 -0.01220000   1.008000   ; qtot 2.860900
 2449         HC    153    ASP    HB2   2449 -0.01220000   1.008000   ; qtot 2.848700
 2450          C    153    ASP     CG   2450 0.79940000  12.010000   ; qtot 3.648100
 2451         O2    153    ASP    OD1   2451 -0.80140000  16.000000   ; qtot 2.846700
 2452         O2    153    ASP    OD2   2452 -0.80140000  16.000000   ; qtot 2.045300
 2453          C    153    ASP      C   2453 0.53660000  12.010000   ; qtot 2.581900
 2454          O    153    ASP      O   2454 -0.58190000  16.000000   ; qtot 2.000000
; residue  154 PHE rtp PHE q 0.0
 2455          N    154    PHE      N   2455 -0.41570000  14.010000   ; qtot 1.584300
 2456          H    154    PHE      H   2456 0.27190000   1.008000   ; qtot 1.856200
 2457         CT    154    PHE     CA   2457 -0.00240000  12.010000   ; qtot 1.853800
 2458         H1    154    PHE     HA   2458 0.09780000   1.008000   ; qtot 1.951600
 2459         CT    154    PHE     CB   2459 -0.03430000  12.010000   ; qtot 1.917300
 2460         HC    154    PHE    HB1   2460 0.02950000   1.008000   ; qtot 1.946800
 2461         HC    154    PHE    HB2   2461 0.02950000   1.008000   ; qtot 1.976300
 2462         CA    154    PHE     CG   2462 0.01180000  12.010000   ; qtot 1.988100
 2463         CA    154    PHE    CD1   2463 -0.12560000  12.010000   ; qtot 1.862500
 2464         HA    154    PHE    HD1   2464 0.13300000   1.008000   ; qtot 1.995500
 2465         CA    154    PHE    CE1   2465 -0.17040000  12.010000   ; qtot 1.825100
 2466         HA    154    PHE    HE1   2466 0.14300000   1.008000   ; qtot 1.968100
 2467         CA    154    PHE     CZ   2467 -0.10720000  12.010000   ; qtot 1.860900
 2468         HA    154    PHE     HZ   2468 0.12970000   1.008000   ; qtot 1.990600
 2469         CA    154    PHE    CE2   2469 -0.17040000  12.010000   ; qtot 1.820200
 2470         HA    154    PHE    HE2   2470 0.14300000   1.008000   ; qtot 1.963200
 2471         CA    154    PHE    CD2   2471 -0.12560000  12.010000   ; qtot 1.837600
 2472         HA    154    PHE    HD2   2472 0.13300000   1.008000   ; qtot 1.970600
 2473          C    154    PHE      C   2473 0.59730000  12.010000   ; qtot 2.567900
 2474          O    154    PHE      O   2474 -0.56790000  16.000000   ; qtot 2.000000
; residue  155 GLY rtp GLY q 0.0
 2475          N    155    GLY      N   2475 -0.41570000  14.010000   ; qtot 1.584300
 2476          H    155    GLY      H   2476 0.27190000   1.008000   ; qtot 1.856200
 2477         CT    155    GLY     CA   2477 -0.02520000  12.010000   ; qtot 1.831000
 2478         H1    155    GLY    HA1   2478 0.06980000   1.008000   ; qtot 1.900800
 2479         H1    155    GLY    HA2   2479 0.06980000   1.008000   ; qtot 1.970600
 2480          C    155    GLY      C   2480 0.59730000  12.010000   ; qtot 2.567900
 2481          O    155    GLY      O   2481 -0.56790000  16.000000   ; qtot 2.000000
; residue  156 LEU rtp LEU q 0.0
 2482          N    156    LEU      N   2482 -0.41570000  14.010000   ; qtot 1.584300
 2483          H    156    LEU      H   2483 0.27190000   1.008000   ; qtot 1.856200
 2484         CT    156    LEU     CA   2484 -0.05180000  12.010000   ; qtot 1.804400
 2485         H1    156    LEU     HA   2485 0.09220000   1.008000   ; qtot 1.896600
 2486         CT    156    LEU     CB   2486 -0.11020000  12.010000   ; qtot 1.786400
 2487         HC    156    LEU    HB1   2487 0.04570000   1.008000   ; qtot 1.832100
 2488         HC    156    LEU    HB2   2488 0.04570000   1.008000   ; qtot 1.877800
 2489         CT    156    LEU     CG   2489 0.35310000  12.010000   ; qtot 2.230900
 2490         HC    156    LEU     HG   2490 -0.03610000   1.008000   ; qtot 2.194800
 2491         CT    156    LEU    CD1   2491 -0.41210000  12.010000   ; qtot 1.782700
 2492         HC    156    LEU   HD11   2492 0.10000000   1.008000   ; qtot 1.882700
 2493         HC    156    LEU   HD12   2493 0.10000000   1.008000   ; qtot 1.982700
 2494         HC    156    LEU   HD13   2494 0.10000000   1.008000   ; qtot 2.082700
 2495         CT    156    LEU    CD2   2495 -0.41210000  12.010000   ; qtot 1.670600
 2496         HC    156    LEU   HD21   2496 0.10000000   1.008000   ; qtot 1.770600
 2497         HC    156    LEU   HD22   2497 0.10000000   1.008000   ; qtot 1.870600
 2498         HC    156    LEU   HD23   2498 0.10000000   1.008000   ; qtot 1.970600
 2499          C    156    LEU      C   2499 0.59730000  12.010000   ; qtot 2.567900
 2500          O    156    LEU      O   2500 -0.56790000  16.000000   ; qtot 2.000000
; residue  157 ALA rtp ALA q 0.0
 2501          N    157    ALA      N   2501 -0.41570000  14.010000   ; qtot 1.584300
 2502          H    157    ALA      H   2502 0.27190000   1.008000   ; qtot 1.856200
 2503         CT    157    ALA     CA   2503 0.03370000  12.010000   ; qtot 1.889900
 2504         H1    157    ALA     HA   2504 0.08230000   1.008000   ; qtot 1.972200
 2505         CT    157    ALA     CB   2505 -0.18250000  12.010000   ; qtot 1.789700
 2506         HC    157    ALA    HB1   2506 0.06030000   1.008000   ; qtot 1.850000
 2507         HC    157    ALA    HB2   2507 0.06030000   1.008000   ; qtot 1.910300
 2508         HC    157    ALA    HB3   2508 0.06030000   1.008000   ; qtot 1.970600
 2509          C    157    ALA      C   2509 0.59730000  12.010000   ; qtot 2.567900
 2510          O    157    ALA      O   2510 -0.56790000  16.000000   ; qtot 2.000000
; residue  158 LYS rtp LYS q 1.0
 2511          N    158    LYS      N   2511 -0.34790000  14.010000   ; qtot 1.652100
 2512          H    158    LYS      H   2512 0.27470000   1.008000   ; qtot 1.926800
 2513         CT    158    LYS     CA   2513 -0.24000000  12.010000   ; qtot 1.686800
 2514         H1    158    LYS     HA   2514 0.14260000   1.008000   ; qtot 1.829400
 2515         CT    158    LYS     CB   2515 -0.00940000  12.010000   ; qtot 1.820000
 2516         HC    158    LYS    HB1   2516 0.03620000   1.008000   ; qtot 1.856200
 2517         HC    158    LYS    HB2   2517 0.03620000   1.008000   ; qtot 1.892400
 2518         CT    158    LYS     CG   2518 0.01870000  12.010000   ; qtot 1.911100
 2519         HC    158    LYS    HG1   2519 0.01030000   1.008000   ; qtot 1.921400
 2520         HC    158    LYS    HG2   2520 0.01030000   1.008000   ; qtot 1.931700
 2521         CT    158    LYS     CD   2521 -0.04790000  12.010000   ; qtot 1.883800
 2522         HC    158    LYS    HD1   2522 0.06210000   1.008000   ; qtot 1.945900
 2523         HC    158    LYS    HD2   2523 0.06210000   1.008000   ; qtot 2.008000
 2524         CT    158    LYS     CE   2524 -0.01430000  12.010000   ; qtot 1.993700
 2525         HP    158    LYS    HE1   2525 0.11350000   1.008000   ; qtot 2.107200
 2526         HP    158    LYS    HE2   2526 0.11350000   1.008000   ; qtot 2.220700
 2527         N3    158    LYS     NZ   2527 -0.38540000  14.010000   ; qtot 1.835300
 2528          H    158    LYS    HZ1   2528 0.34000000   1.008000   ; qtot 2.175300
 2529          H    158    LYS    HZ2   2529 0.34000000   1.008000   ; qtot 2.515300
 2530          H    158    LYS    HZ3   2530 0.34000000   1.008000   ; qtot 2.855300
 2531          C    158    LYS      C   2531 0.73410000  12.010000   ; qtot 3.589400
 2532          O    158    LYS      O   2532 -0.58940000  16.000000   ; qtot 3.000000
; residue  159 ALA rtp ALA q 0.0
 2533          N    159    ALA      N   2533 -0.41570000  14.010000   ; qtot 2.584300
 2534          H    159    ALA      H   2534 0.27190000   1.008000   ; qtot 2.856200
 2535         CT    159    ALA     CA   2535 0.03370000  12.010000   ; qtot 2.889900
 2536         H1    159    ALA     HA   2536 0.08230000   1.008000   ; qtot 2.972200
 2537         CT    159    ALA     CB   2537 -0.18250000  12.010000   ; qtot 2.789700
 2538         HC    159    ALA    HB1   2538 0.06030000   1.008000   ; qtot 2.850000
 2539         HC    159    ALA    HB2   2539 0.06030000   1.008000   ; qtot 2.910300
 2540         HC    159    ALA    HB3   2540 0.06030000   1.008000   ; qtot 2.970600
 2541          C    159    ALA      C   2541 0.59730000  12.010000   ; qtot 3.567900
 2542          O    159    ALA      O   2542 -0.56790000  16.000000   ; qtot 3.000000
; residue  160 VAL rtp VAL q 0.0
 2543          N    160    VAL      N   2543 -0.41570000  14.010000   ; qtot 2.584300
 2544          H    160    VAL      H   2544 0.27190000   1.008000   ; qtot 2.856200
 2545         CT    160    VAL     CA   2545 -0.08750000  12.010000   ; qtot 2.768700
 2546         H1    160    VAL     HA   2546 0.09690000   1.008000   ; qtot 2.865600
 2547         CT    160    VAL     CB   2547 0.29850000  12.010000   ; qtot 3.164100
 2548         HC    160    VAL     HB   2548 -0.02970000   1.008000   ; qtot 3.134400
 2549         CT    160    VAL    CG1   2549 -0.31920000  12.010000   ; qtot 2.815200
 2550         HC    160    VAL   HG11   2550 0.07910000   1.008000   ; qtot 2.894300
 2551         HC    160    VAL   HG12   2551 0.07910000   1.008000   ; qtot 2.973400
 2552         HC    160    VAL   HG13   2552 0.07910000   1.008000   ; qtot 3.052500
 2553         CT    160    VAL    CG2   2553 -0.31920000  12.010000   ; qtot 2.733300
 2554         HC    160    VAL   HG21   2554 0.07910000   1.008000   ; qtot 2.812400
 2555         HC    160    VAL   HG22   2555 0.07910000   1.008000   ; qtot 2.891500
 2556         HC    160    VAL   HG23   2556 0.07910000   1.008000   ; qtot 2.970600
 2557          C    160    VAL      C   2557 0.59730000  12.010000   ; qtot 3.567900
 2558          O    160    VAL      O   2558 -0.56790000  16.000000   ; qtot 3.000000
; residue  161 PRO rtp PRO q 0.0
 2559          N    161    PRO      N   2559 -0.25480000  14.010000   ; qtot 2.745200
 2560         CT    161    PRO     CD   2560 0.01920000  12.010000   ; qtot 2.764400
 2561         H1    161    PRO    HD1   2561 0.03910000   1.008000   ; qtot 2.803500
 2562         H1    161    PRO    HD2   2562 0.03910000   1.008000   ; qtot 2.842600
 2563         CT    161    PRO     CG   2563 0.01890000  12.010000   ; qtot 2.861500
 2564         HC    161    PRO    HG1   2564 0.02130000   1.008000   ; qtot 2.882800
 2565         HC    161    PRO    HG2   2565 0.02130000   1.008000   ; qtot 2.904100
 2566         CT    161    PRO     CB   2566 -0.00700000  12.010000   ; qtot 2.897100
 2567         HC    161    PRO    HB1   2567 0.02530000   1.008000   ; qtot 2.922400
 2568         HC    161    PRO    HB2   2568 0.02530000   1.008000   ; qtot 2.947700
 2569         CT    161    PRO     CA   2569 -0.02660000  12.010000   ; qtot 2.921100
 2570         H1    161    PRO     HA   2570 0.06410000   1.008000   ; qtot 2.985200
 2571          C    161    PRO      C   2571 0.58960000  12.010000   ; qtot 3.574800
 2572          O    161    PRO      O   2572 -0.57480000  16.000000   ; qtot 3.000000
; residue  162 GLU rtp GLU q -1.0
 2573          N    162    GLU      N   2573 -0.51630000  14.010000   ; qtot 2.483700
 2574          H    162    GLU      H   2574 0.29360000   1.008000   ; qtot 2.777300
 2575         CT    162    GLU     CA   2575 0.03970000  12.010000   ; qtot 2.817000
 2576         H1    162    GLU     HA   2576 0.11050000   1.008000   ; qtot 2.927500
 2577         CT    162    GLU     CB   2577 0.05600000  12.010000   ; qtot 2.983500
 2578         HC    162    GLU    HB1   2578 -0.01730000   1.008000   ; qtot 2.966200
 2579         HC    162    GLU    HB2   2579 -0.01730000   1.008000   ; qtot 2.948900
 2580         CT    162    GLU     CG   2580 0.01360000  12.010000   ; qtot 2.962500
 2581         HC    162    GLU    HG1   2581 -0.04250000   1.008000   ; qtot 2.920000
 2582         HC    162    GLU    HG2   2582 -0.04250000   1.008000   ; qtot 2.877500
 2583          C    162    GLU     CD   2583 0.80540000  12.010000   ; qtot 3.682900
 2584         O2    162    GLU    OE1   2584 -0.81880000  16.000000   ; qtot 2.864100
 2585         O2    162    GLU    OE2   2585 -0.81880000  16.000000   ; qtot 2.045300
 2586          C    162    GLU      C   2586 0.53660000  12.010000   ; qtot 2.581900
 2587          O    162    GLU      O   2587 -0.58190000  16.000000   ; qtot 2.000000
; residue  163 GLY rtp GLY q 0.0
 2588          N    163    GLY      N   2588 -0.41570000  14.010000   ; qtot 1.584300
 2589          H    163    GLY      H   2589 0.27190000   1.008000   ; qtot 1.856200
 2590         CT    163    GLY     CA   2590 -0.02520000  12.010000   ; qtot 1.831000
 2591         H1    163    GLY    HA1   2591 0.06980000   1.008000   ; qtot 1.900800
 2592         H1    163    GLY    HA2   2592 0.06980000   1.008000   ; qtot 1.970600
 2593          C    163    GLY      C   2593 0.59730000  12.010000   ; qtot 2.567900
 2594          O    163    GLY      O   2594 -0.56790000  16.000000   ; qtot 2.000000
; residue  164 HID rtp HID q 0.0
 2595          N    164    HID      N   2595 -0.41570000  14.010000   ; qtot 1.584300
 2596          H    164    HID      H   2596 0.27190000   1.008000   ; qtot 1.856200
 2597         CT    164    HID     CA   2597 0.01880000  12.010000   ; qtot 1.875000
 2598         H1    164    HID     HA   2598 0.08810000   1.008000   ; qtot 1.963100
 2599         CT    164    HID     CB   2599 -0.04620000  12.010000   ; qtot 1.916900
 2600         HC    164    HID    HB1   2600 0.04020000   1.008000   ; qtot 1.957100
 2601         HC    164    HID    HB2   2601 0.04020000   1.008000   ; qtot 1.997300
 2602         CC    164    HID     CG   2602 -0.02660000  12.010000   ; qtot 1.970700
 2603         NA    164    HID    ND1   2603 -0.38110000  14.010000   ; qtot 1.589600
 2604          H    164    HID    HD1   2604 0.36490000   1.008000   ; qtot 1.954500
 2605         CR    164    HID    CE1   2605 0.20570000  12.010000   ; qtot 2.160200
 2606         H5    164    HID    HE1   2606 0.13920000   1.008000   ; qtot 2.299400
 2607         NB    164    HID    NE2   2607 -0.57270000  14.010000   ; qtot 1.726700
 2608         CV    164    HID    CD2   2608 0.12920000  12.010000   ; qtot 1.855900
 2609         H4    164    HID    HD2   2609 0.11470000   1.008000   ; qtot 1.970600
 2610          C    164    HID      C   2610 0.59730000  12.010000   ; qtot 2.567900
 2611          O    164    HID      O   2611 -0.56790000  16.000000   ; qtot 2.000000
; residue  165 GLU rtp GLU q -1.0
 2612          N    165    GLU      N   2612 -0.51630000  14.010000   ; qtot 1.483700
 2613          H    165    GLU      H   2613 0.29360000   1.008000   ; qtot 1.777300
 2614         CT    165    GLU     CA   2614 0.03970000  12.010000   ; qtot 1.817000
 2615         H1    165    GLU     HA   2615 0.11050000   1.008000   ; qtot 1.927500
 2616         CT    165    GLU     CB   2616 0.05600000  12.010000   ; qtot 1.983500
 2617         HC    165    GLU    HB1   2617 -0.01730000   1.008000   ; qtot 1.966200
 2618         HC    165    GLU    HB2   2618 -0.01730000   1.008000   ; qtot 1.948900
 2619         CT    165    GLU     CG   2619 0.01360000  12.010000   ; qtot 1.962500
 2620         HC    165    GLU    HG1   2620 -0.04250000   1.008000   ; qtot 1.920000
 2621         HC    165    GLU    HG2   2621 -0.04250000   1.008000   ; qtot 1.877500
 2622          C    165    GLU     CD   2622 0.80540000  12.010000   ; qtot 2.682900
 2623         O2    165    GLU    OE1   2623 -0.81880000  16.000000   ; qtot 1.864100
 2624         O2    165    GLU    OE2   2624 -0.81880000  16.000000   ; qtot 1.045300
 2625          C    165    GLU      C   2625 0.53660000  12.010000   ; qtot 1.581900
 2626          O    165    GLU      O   2626 -0.58190000  16.000000   ; qtot 1.000000
; residue  166 TYR rtp TYR q 0.0
 2627          N    166    TYR      N   2627 -0.41570000  14.010000   ; qtot 0.584300
 2628          H    166    TYR      H   2628 0.27190000   1.008000   ; qtot 0.856200
 2629         CT    166    TYR     CA   2629 -0.00140000  12.010000   ; qtot 0.854800
 2630         H1    166    TYR     HA   2630 0.08760000   1.008000   ; qtot 0.942400
 2631         CT    166    TYR     CB   2631 -0.01520000  12.010000   ; qtot 0.927200
 2632         HC    166    TYR    HB1   2632 0.02950000   1.008000   ; qtot 0.956700
 2633         HC    166    TYR    HB2   2633 0.02950000   1.008000   ; qtot 0.986200
 2634         CA    166    TYR     CG   2634 -0.00110000  12.010000   ; qtot 0.985100
 2635         CA    166    TYR    CD1   2635 -0.19060000  12.010000   ; qtot 0.794500
 2636         HA    166    TYR    HD1   2636 0.16990000   1.008000   ; qtot 0.964400
 2637         CA    166    TYR    CE1   2637 -0.23410000  12.010000   ; qtot 0.730300
 2638         HA    166    TYR    HE1   2638 0.16560000   1.008000   ; qtot 0.895900
 2639          C    166    TYR     CZ   2639 0.32260000  12.010000   ; qtot 1.218500
 2640         OH    166    TYR     OH   2640 -0.55790000  16.000000   ; qtot 0.660600
 2641         HO    166    TYR     HH   2641 0.39920000   1.008000   ; qtot 1.059800
 2642         CA    166    TYR    CE2   2642 -0.23410000  12.010000   ; qtot 0.825700
 2643         HA    166    TYR    HE2   2643 0.16560000   1.008000   ; qtot 0.991300
 2644         CA    166    TYR    CD2   2644 -0.19060000  12.010000   ; qtot 0.800700
 2645         HA    166    TYR    HD2   2645 0.16990000   1.008000   ; qtot 0.970600
 2646          C    166    TYR      C   2646 0.59730000  12.010000   ; qtot 1.567900
 2647          O    166    TYR      O   2647 -0.56790000  16.000000   ; qtot 1.000000
; residue  167 TYR rtp TYR q 0.0
 2648          N    167    TYR      N   2648 -0.41570000  14.010000   ; qtot 0.584300
 2649          H    167    TYR      H   2649 0.27190000   1.008000   ; qtot 0.856200
 2650         CT    167    TYR     CA   2650 -0.00140000  12.010000   ; qtot 0.854800
 2651         H1    167    TYR     HA   2651 0.08760000   1.008000   ; qtot 0.942400
 2652         CT    167    TYR     CB   2652 -0.01520000  12.010000   ; qtot 0.927200
 2653         HC    167    TYR    HB1   2653 0.02950000   1.008000   ; qtot 0.956700
 2654         HC    167    TYR    HB2   2654 0.02950000   1.008000   ; qtot 0.986200
 2655         CA    167    TYR     CG   2655 -0.00110000  12.010000   ; qtot 0.985100
 2656         CA    167    TYR    CD1   2656 -0.19060000  12.010000   ; qtot 0.794500
 2657         HA    167    TYR    HD1   2657 0.16990000   1.008000   ; qtot 0.964400
 2658         CA    167    TYR    CE1   2658 -0.23410000  12.010000   ; qtot 0.730300
 2659         HA    167    TYR    HE1   2659 0.16560000   1.008000   ; qtot 0.895900
 2660          C    167    TYR     CZ   2660 0.32260000  12.010000   ; qtot 1.218500
 2661         OH    167    TYR     OH   2661 -0.55790000  16.000000   ; qtot 0.660600
 2662         HO    167    TYR     HH   2662 0.39920000   1.008000   ; qtot 1.059800
 2663         CA    167    TYR    CE2   2663 -0.23410000  12.010000   ; qtot 0.825700
 2664         HA    167    TYR    HE2   2664 0.16560000   1.008000   ; qtot 0.991300
 2665         CA    167    TYR    CD2   2665 -0.19060000  12.010000   ; qtot 0.800700
 2666         HA    167    TYR    HD2   2666 0.16990000   1.008000   ; qtot 0.970600
 2667          C    167    TYR      C   2667 0.59730000  12.010000   ; qtot 1.567900
 2668          O    167    TYR      O   2668 -0.56790000  16.000000   ; qtot 1.000000
; residue  168 ARG rtp ARG q 1.0
 2669          N    168    ARG      N   2669 -0.34790000  14.010000   ; qtot 0.652100
 2670          H    168    ARG      H   2670 0.27470000   1.008000   ; qtot 0.926800
 2671         CT    168    ARG     CA   2671 -0.26370000  12.010000   ; qtot 0.663100
 2672         H1    168    ARG     HA   2672 0.15600000   1.008000   ; qtot 0.819100
 2673         CT    168    ARG     CB   2673 -0.00070000  12.010000   ; qtot 0.818400
 2674         HC    168    ARG    HB1   2674 0.03270000   1.008000   ; qtot 0.851100
 2675         HC    168    ARG    HB2   2675 0.03270000   1.008000   ; qtot 0.883800
 2676         CT    168    ARG     CG   2676 0.03900000  12.010000   ; qtot 0.922800
 2677         HC    168    ARG    HG1   2677 0.02850000   1.008000   ; qtot 0.951300
 2678         HC    168    ARG    HG2   2678 0.02850000   1.008000   ; qtot 0.979800
 2679         CT    168    ARG     CD   2679 0.04860000  12.010000   ; qtot 1.028400
 2680         H1    168    ARG    HD1   2680 0.06870000   1.008000   ; qtot 1.097100
 2681         H1    168    ARG    HD2   2681 0.06870000   1.008000   ; qtot 1.165800
 2682         N2    168    ARG     NE   2682 -0.52950000  14.010000   ; qtot 0.636300
 2683          H    168    ARG     HE   2683 0.34560000   1.008000   ; qtot 0.981900
 2684         CA    168    ARG     CZ   2684 0.80760000  12.010000   ; qtot 1.789500
 2685         N2    168    ARG    NH1   2685 -0.86270000  14.010000   ; qtot 0.926800
 2686          H    168    ARG   HH11   2686 0.44780000   1.008000   ; qtot 1.374600
 2687          H    168    ARG   HH12   2687 0.44780000   1.008000   ; qtot 1.822400
 2688         N2    168    ARG    NH2   2688 -0.86270000  14.010000   ; qtot 0.959700
 2689          H    168    ARG   HH21   2689 0.44780000   1.008000   ; qtot 1.407500
 2690          H    168    ARG   HH22   2690 0.44780000   1.008000   ; qtot 1.855300
 2691          C    168    ARG      C   2691 0.73410000  12.010000   ; qtot 2.589400
 2692          O    168    ARG      O   2692 -0.58940000  16.000000   ; qtot 2.000000
; residue  169 VAL rtp VAL q 0.0
 2693          N    169    VAL      N   2693 -0.41570000  14.010000   ; qtot 1.584300
 2694          H    169    VAL      H   2694 0.27190000   1.008000   ; qtot 1.856200
 2695         CT    169    VAL     CA   2695 -0.08750000  12.010000   ; qtot 1.768700
 2696         H1    169    VAL     HA   2696 0.09690000   1.008000   ; qtot 1.865600
 2697         CT    169    VAL     CB   2697 0.29850000  12.010000   ; qtot 2.164100
 2698         HC    169    VAL     HB   2698 -0.02970000   1.008000   ; qtot 2.134400
 2699         CT    169    VAL    CG1   2699 -0.31920000  12.010000   ; qtot 1.815200
 2700         HC    169    VAL   HG11   2700 0.07910000   1.008000   ; qtot 1.894300
 2701         HC    169    VAL   HG12   2701 0.07910000   1.008000   ; qtot 1.973400
 2702         HC    169    VAL   HG13   2702 0.07910000   1.008000   ; qtot 2.052500
 2703         CT    169    VAL    CG2   2703 -0.31920000  12.010000   ; qtot 1.733300
 2704         HC    169    VAL   HG21   2704 0.07910000   1.008000   ; qtot 1.812400
 2705         HC    169    VAL   HG22   2705 0.07910000   1.008000   ; qtot 1.891500
 2706         HC    169    VAL   HG23   2706 0.07910000   1.008000   ; qtot 1.970600
 2707          C    169    VAL      C   2707 0.59730000  12.010000   ; qtot 2.567900
 2708          O    169    VAL      O   2708 -0.56790000  16.000000   ; qtot 2.000000
; residue  170 ARG rtp ARG q 1.0
 2709          N    170    ARG      N   2709 -0.34790000  14.010000   ; qtot 1.652100
 2710          H    170    ARG      H   2710 0.27470000   1.008000   ; qtot 1.926800
 2711         CT    170    ARG     CA   2711 -0.26370000  12.010000   ; qtot 1.663100
 2712         H1    170    ARG     HA   2712 0.15600000   1.008000   ; qtot 1.819100
 2713         CT    170    ARG     CB   2713 -0.00070000  12.010000   ; qtot 1.818400
 2714         HC    170    ARG    HB1   2714 0.03270000   1.008000   ; qtot 1.851100
 2715         HC    170    ARG    HB2   2715 0.03270000   1.008000   ; qtot 1.883800
 2716         CT    170    ARG     CG   2716 0.03900000  12.010000   ; qtot 1.922800
 2717         HC    170    ARG    HG1   2717 0.02850000   1.008000   ; qtot 1.951300
 2718         HC    170    ARG    HG2   2718 0.02850000   1.008000   ; qtot 1.979800
 2719         CT    170    ARG     CD   2719 0.04860000  12.010000   ; qtot 2.028400
 2720         H1    170    ARG    HD1   2720 0.06870000   1.008000   ; qtot 2.097100
 2721         H1    170    ARG    HD2   2721 0.06870000   1.008000   ; qtot 2.165800
 2722         N2    170    ARG     NE   2722 -0.52950000  14.010000   ; qtot 1.636300
 2723          H    170    ARG     HE   2723 0.34560000   1.008000   ; qtot 1.981900
 2724         CA    170    ARG     CZ   2724 0.80760000  12.010000   ; qtot 2.789500
 2725         N2    170    ARG    NH1   2725 -0.86270000  14.010000   ; qtot 1.926800
 2726          H    170    ARG   HH11   2726 0.44780000   1.008000   ; qtot 2.374600
 2727          H    170    ARG   HH12   2727 0.44780000   1.008000   ; qtot 2.822400
 2728         N2    170    ARG    NH2   2728 -0.86270000  14.010000   ; qtot 1.959700
 2729          H    170    ARG   HH21   2729 0.44780000   1.008000   ; qtot 2.407500
 2730          H    170    ARG   HH22   2730 0.44780000   1.008000   ; qtot 2.855300
 2731          C    170    ARG      C   2731 0.73410000  12.010000   ; qtot 3.589400
 2732          O    170    ARG      O   2732 -0.58940000  16.000000   ; qtot 3.000000
; residue  171 GLU rtp GLU q -1.0
 2733          N    171    GLU      N   2733 -0.51630000  14.010000   ; qtot 2.483700
 2734          H    171    GLU      H   2734 0.29360000   1.008000   ; qtot 2.777300
 2735         CT    171    GLU     CA   2735 0.03970000  12.010000   ; qtot 2.817000
 2736         H1    171    GLU     HA   2736 0.11050000   1.008000   ; qtot 2.927500
 2737         CT    171    GLU     CB   2737 0.05600000  12.010000   ; qtot 2.983500
 2738         HC    171    GLU    HB1   2738 -0.01730000   1.008000   ; qtot 2.966200
 2739         HC    171    GLU    HB2   2739 -0.01730000   1.008000   ; qtot 2.948900
 2740         CT    171    GLU     CG   2740 0.01360000  12.010000   ; qtot 2.962500
 2741         HC    171    GLU    HG1   2741 -0.04250000   1.008000   ; qtot 2.920000
 2742         HC    171    GLU    HG2   2742 -0.04250000   1.008000   ; qtot 2.877500
 2743          C    171    GLU     CD   2743 0.80540000  12.010000   ; qtot 3.682900
 2744         O2    171    GLU    OE1   2744 -0.81880000  16.000000   ; qtot 2.864100
 2745         O2    171    GLU    OE2   2745 -0.81880000  16.000000   ; qtot 2.045300
 2746          C    171    GLU      C   2746 0.53660000  12.010000   ; qtot 2.581900
 2747          O    171    GLU      O   2747 -0.58190000  16.000000   ; qtot 2.000000
; residue  172 ASP rtp ASP q -1.0
 2748          N    172    ASP      N   2748 -0.51630000  14.010000   ; qtot 1.483700
 2749          H    172    ASP      H   2749 0.29360000   1.008000   ; qtot 1.777300
 2750         CT    172    ASP     CA   2750 0.03810000  12.010000   ; qtot 1.815400
 2751         H1    172    ASP     HA   2751 0.08800000   1.008000   ; qtot 1.903400
 2752         CT    172    ASP     CB   2752 -0.03030000  12.010000   ; qtot 1.873100
 2753         HC    172    ASP    HB1   2753 -0.01220000   1.008000   ; qtot 1.860900
 2754         HC    172    ASP    HB2   2754 -0.01220000   1.008000   ; qtot 1.848700
 2755          C    172    ASP     CG   2755 0.79940000  12.010000   ; qtot 2.648100
 2756         O2    172    ASP    OD1   2756 -0.80140000  16.000000   ; qtot 1.846700
 2757         O2    172    ASP    OD2   2757 -0.80140000  16.000000   ; qtot 1.045300
 2758          C    172    ASP      C   2758 0.53660000  12.010000   ; qtot 1.581900
 2759          O    172    ASP      O   2759 -0.58190000  16.000000   ; qtot 1.000000
; residue  173 GLY rtp GLY q 0.0
 2760          N    173    GLY      N   2760 -0.41570000  14.010000   ; qtot 0.584300
 2761          H    173    GLY      H   2761 0.27190000   1.008000   ; qtot 0.856200
 2762         CT    173    GLY     CA   2762 -0.02520000  12.010000   ; qtot 0.831000
 2763         H1    173    GLY    HA1   2763 0.06980000   1.008000   ; qtot 0.900800
 2764         H1    173    GLY    HA2   2764 0.06980000   1.008000   ; qtot 0.970600
 2765          C    173    GLY      C   2765 0.59730000  12.010000   ; qtot 1.567900
 2766          O    173    GLY      O   2766 -0.56790000  16.000000   ; qtot 1.000000
; residue  174 ASP rtp ASP q -1.0
 2767          N    174    ASP      N   2767 -0.51630000  14.010000   ; qtot 0.483700
 2768          H    174    ASP      H   2768 0.29360000   1.008000   ; qtot 0.777300
 2769         CT    174    ASP     CA   2769 0.03810000  12.010000   ; qtot 0.815400
 2770         H1    174    ASP     HA   2770 0.08800000   1.008000   ; qtot 0.903400
 2771         CT    174    ASP     CB   2771 -0.03030000  12.010000   ; qtot 0.873100
 2772         HC    174    ASP    HB1   2772 -0.01220000   1.008000   ; qtot 0.860900
 2773         HC    174    ASP    HB2   2773 -0.01220000   1.008000   ; qtot 0.848700
 2774          C    174    ASP     CG   2774 0.79940000  12.010000   ; qtot 1.648100
 2775         O2    174    ASP    OD1   2775 -0.80140000  16.000000   ; qtot 0.846700
 2776         O2    174    ASP    OD2   2776 -0.80140000  16.000000   ; qtot 0.045300
 2777          C    174    ASP      C   2777 0.53660000  12.010000   ; qtot 0.581900
 2778          O    174    ASP      O   2778 -0.58190000  16.000000   ; qtot 0.000000
; residue  175 SER rtp SER q 0.0
 2779          N    175    SER      N   2779 -0.41570000  14.010000   ; qtot -0.415700
 2780          H    175    SER      H   2780 0.27190000   1.008000   ; qtot -0.143800
 2781         CT    175    SER     CA   2781 -0.02490000  12.010000   ; qtot -0.168700
 2782         H1    175    SER     HA   2782 0.08430000   1.008000   ; qtot -0.084400
 2783         CT    175    SER     CB   2783 0.21170000  12.010000   ; qtot 0.127300
 2784         H1    175    SER    HB1   2784 0.03520000   1.008000   ; qtot 0.162500
 2785         H1    175    SER    HB2   2785 0.03520000   1.008000   ; qtot 0.197700
 2786         OH    175    SER     OG   2786 -0.65460000  16.000000   ; qtot -0.456900
 2787         HO    175    SER     HG   2787 0.42750000   1.008000   ; qtot -0.029400
 2788          C    175    SER      C   2788 0.59730000  12.010000   ; qtot 0.567900
 2789          O    175    SER      O   2789 -0.56790000  16.000000   ; qtot 0.000000
; residue  176 PRO rtp PRO q 0.0
 2790          N    176    PRO      N   2790 -0.25480000  14.010000   ; qtot -0.254800
 2791         CT    176    PRO     CD   2791 0.01920000  12.010000   ; qtot -0.235600
 2792         H1    176    PRO    HD1   2792 0.03910000   1.008000   ; qtot -0.196500
 2793         H1    176    PRO    HD2   2793 0.03910000   1.008000   ; qtot -0.157400
 2794         CT    176    PRO     CG   2794 0.01890000  12.010000   ; qtot -0.138500
 2795         HC    176    PRO    HG1   2795 0.02130000   1.008000   ; qtot -0.117200
 2796         HC    176    PRO    HG2   2796 0.02130000   1.008000   ; qtot -0.095900
 2797         CT    176    PRO     CB   2797 -0.00700000  12.010000   ; qtot -0.102900
 2798         HC    176    PRO    HB1   2798 0.02530000   1.008000   ; qtot -0.077600
 2799         HC    176    PRO    HB2   2799 0.02530000   1.008000   ; qtot -0.052300
 2800         CT    176    PRO     CA   2800 -0.02660000  12.010000   ; qtot -0.078900
 2801         H1    176    PRO     HA   2801 0.06410000   1.008000   ; qtot -0.014800
 2802          C    176    PRO      C   2802 0.58960000  12.010000   ; qtot 0.574800
 2803          O    176    PRO      O   2803 -0.57480000  16.000000   ; qtot 0.000000
; residue  177 VAL rtp VAL q 0.0
 2804          N    177    VAL      N   2804 -0.41570000  14.010000   ; qtot -0.415700
 2805          H    177    VAL      H   2805 0.27190000   1.008000   ; qtot -0.143800
 2806         CT    177    VAL     CA   2806 -0.08750000  12.010000   ; qtot -0.231300
 2807         H1    177    VAL     HA   2807 0.09690000   1.008000   ; qtot -0.134400
 2808         CT    177    VAL     CB   2808 0.29850000  12.010000   ; qtot 0.164100
 2809         HC    177    VAL     HB   2809 -0.02970000   1.008000   ; qtot 0.134400
 2810         CT    177    VAL    CG1   2810 -0.31920000  12.010000   ; qtot -0.184800
 2811         HC    177    VAL   HG11   2811 0.07910000   1.008000   ; qtot -0.105700
 2812         HC    177    VAL   HG12   2812 0.07910000   1.008000   ; qtot -0.026600
 2813         HC    177    VAL   HG13   2813 0.07910000   1.008000   ; qtot 0.052500
 2814         CT    177    VAL    CG2   2814 -0.31920000  12.010000   ; qtot -0.266700
 2815         HC    177    VAL   HG21   2815 0.07910000   1.008000   ; qtot -0.187600
 2816         HC    177    VAL   HG22   2816 0.07910000   1.008000   ; qtot -0.108500
 2817         HC    177    VAL   HG23   2817 0.07910000   1.008000   ; qtot -0.029400
 2818          C    177    VAL      C   2818 0.59730000  12.010000   ; qtot 0.567900
 2819          O    177    VAL      O   2819 -0.56790000  16.000000   ; qtot 0.000000
; residue  178 PHE rtp PHE q 0.0
 2820          N    178    PHE      N   2820 -0.41570000  14.010000   ; qtot -0.415700
 2821          H    178    PHE      H   2821 0.27190000   1.008000   ; qtot -0.143800
 2822         CT    178    PHE     CA   2822 -0.00240000  12.010000   ; qtot -0.146200
 2823         H1    178    PHE     HA   2823 0.09780000   1.008000   ; qtot -0.048400
 2824         CT    178    PHE     CB   2824 -0.03430000  12.010000   ; qtot -0.082700
 2825         HC    178    PHE    HB1   2825 0.02950000   1.008000   ; qtot -0.053200
 2826         HC    178    PHE    HB2   2826 0.02950000   1.008000   ; qtot -0.023700
 2827         CA    178    PHE     CG   2827 0.01180000  12.010000   ; qtot -0.011900
 2828         CA    178    PHE    CD1   2828 -0.12560000  12.010000   ; qtot -0.137500
 2829         HA    178    PHE    HD1   2829 0.13300000   1.008000   ; qtot -0.004500
 2830         CA    178    PHE    CE1   2830 -0.17040000  12.010000   ; qtot -0.174900
 2831         HA    178    PHE    HE1   2831 0.14300000   1.008000   ; qtot -0.031900
 2832         CA    178    PHE     CZ   2832 -0.10720000  12.010000   ; qtot -0.139100
 2833         HA    178    PHE     HZ   2833 0.12970000   1.008000   ; qtot -0.009400
 2834         CA    178    PHE    CE2   2834 -0.17040000  12.010000   ; qtot -0.179800
 2835         HA    178    PHE    HE2   2835 0.14300000   1.008000   ; qtot -0.036800
 2836         CA    178    PHE    CD2   2836 -0.12560000  12.010000   ; qtot -0.162400
 2837         HA    178    PHE    HD2   2837 0.13300000   1.008000   ; qtot -0.029400
 2838          C    178    PHE      C   2838 0.59730000  12.010000   ; qtot 0.567900
 2839          O    178    PHE      O   2839 -0.56790000  16.000000   ; qtot 0.000000
; residue  179 TRP rtp TRP q 0.0
 2840          N    179    TRP      N   2840 -0.41570000  14.010000   ; qtot -0.415700
 2841          H    179    TRP      H   2841 0.27190000   1.008000   ; qtot -0.143800
 2842         CT    179    TRP     CA   2842 -0.02750000  12.010000   ; qtot -0.171300
 2843         H1    179    TRP     HA   2843 0.11230000   1.008000   ; qtot -0.059000
 2844         CT    179    TRP     CB   2844 -0.00500000  12.010000   ; qtot -0.064000
 2845         HC    179    TRP    HB1   2845 0.03390000   1.008000   ; qtot -0.030100
 2846         HC    179    TRP    HB2   2846 0.03390000   1.008000   ; qtot 0.003800
 2847         C*    179    TRP     CG   2847 -0.14150000  12.010000   ; qtot -0.137700
 2848         CW    179    TRP    CD1   2848 -0.16380000  12.010000   ; qtot -0.301500
 2849         H4    179    TRP    HD1   2849 0.20620000   1.008000   ; qtot -0.095300
 2850         NA    179    TRP    NE1   2850 -0.34180000  14.010000   ; qtot -0.437100
 2851          H    179    TRP    HE1   2851 0.34120000   1.008000   ; qtot -0.095900
 2852         CN    179    TRP    CE2   2852 0.13800000  12.010000   ; qtot 0.042100
 2853         CA    179    TRP    CZ2   2853 -0.26010000  12.010000   ; qtot -0.218000
 2854         HA    179    TRP    HZ2   2854 0.15720000   1.008000   ; qtot -0.060800
 2855         CA    179    TRP    CH2   2855 -0.11340000  12.010000   ; qtot -0.174200
 2856         HA    179    TRP    HH2   2856 0.14170000   1.008000   ; qtot -0.032500
 2857         CA    179    TRP    CZ3   2857 -0.19720000  12.010000   ; qtot -0.229700
 2858         HA    179    TRP    HZ3   2858 0.14470000   1.008000   ; qtot -0.085000
 2859         CA    179    TRP    CE3   2859 -0.23870000  12.010000   ; qtot -0.323700
 2860         HA    179    TRP    HE3   2860 0.17000000   1.008000   ; qtot -0.153700
 2861         CB    179    TRP    CD2   2861 0.12430000  12.010000   ; qtot -0.029400
 2862          C    179    TRP      C   2862 0.59730000  12.010000   ; qtot 0.567900
 2863          O    179    TRP      O   2863 -0.56790000  16.000000   ; qtot 0.000000
; residue  180 TYR rtp TYR q 0.0
 2864          N    180    TYR      N   2864 -0.41570000  14.010000   ; qtot -0.415700
 2865          H    180    TYR      H   2865 0.27190000   1.008000   ; qtot -0.143800
 2866         CT    180    TYR     CA   2866 -0.00140000  12.010000   ; qtot -0.145200
 2867         H1    180    TYR     HA   2867 0.08760000   1.008000   ; qtot -0.057600
 2868         CT    180    TYR     CB   2868 -0.01520000  12.010000   ; qtot -0.072800
 2869         HC    180    TYR    HB1   2869 0.02950000   1.008000   ; qtot -0.043300
 2870         HC    180    TYR    HB2   2870 0.02950000   1.008000   ; qtot -0.013800
 2871         CA    180    TYR     CG   2871 -0.00110000  12.010000   ; qtot -0.014900
 2872         CA    180    TYR    CD1   2872 -0.19060000  12.010000   ; qtot -0.205500
 2873         HA    180    TYR    HD1   2873 0.16990000   1.008000   ; qtot -0.035600
 2874         CA    180    TYR    CE1   2874 -0.23410000  12.010000   ; qtot -0.269700
 2875         HA    180    TYR    HE1   2875 0.16560000   1.008000   ; qtot -0.104100
 2876          C    180    TYR     CZ   2876 0.32260000  12.010000   ; qtot 0.218500
 2877         OH    180    TYR     OH   2877 -0.55790000  16.000000   ; qtot -0.339400
 2878         HO    180    TYR     HH   2878 0.39920000   1.008000   ; qtot 0.059800
 2879         CA    180    TYR    CE2   2879 -0.23410000  12.010000   ; qtot -0.174300
 2880         HA    180    TYR    HE2   2880 0.16560000   1.008000   ; qtot -0.008700
 2881         CA    180    TYR    CD2   2881 -0.19060000  12.010000   ; qtot -0.199300
 2882         HA    180    TYR    HD2   2882 0.16990000   1.008000   ; qtot -0.029400
 2883          C    180    TYR      C   2883 0.59730000  12.010000   ; qtot 0.567900
 2884          O    180    TYR      O   2884 -0.56790000  16.000000   ; qtot 0.000000
; residue  181 ALA rtp ALA q 0.0
 2885          N    181    ALA      N   2885 -0.41570000  14.010000   ; qtot -0.415700
 2886          H    181    ALA      H   2886 0.27190000   1.008000   ; qtot -0.143800
 2887         CT    181    ALA     CA   2887 0.03370000  12.010000   ; qtot -0.110100
 2888         H1    181    ALA     HA   2888 0.08230000   1.008000   ; qtot -0.027800
 2889         CT    181    ALA     CB   2889 -0.18250000  12.010000   ; qtot -0.210300
 2890         HC    181    ALA    HB1   2890 0.06030000   1.008000   ; qtot -0.150000
 2891         HC    181    ALA    HB2   2891 0.06030000   1.008000   ; qtot -0.089700
 2892         HC    181    ALA    HB3   2892 0.06030000   1.008000   ; qtot -0.029400
 2893          C    181    ALA      C   2893 0.59730000  12.010000   ; qtot 0.567900
 2894          O    181    ALA      O   2894 -0.56790000  16.000000   ; qtot 0.000000
; residue  182 PRO rtp PRO q 0.0
 2895          N    182    PRO      N   2895 -0.25480000  14.010000   ; qtot -0.254800
 2896         CT    182    PRO     CD   2896 0.01920000  12.010000   ; qtot -0.235600
 2897         H1    182    PRO    HD1   2897 0.03910000   1.008000   ; qtot -0.196500
 2898         H1    182    PRO    HD2   2898 0.03910000   1.008000   ; qtot -0.157400
 2899         CT    182    PRO     CG   2899 0.01890000  12.010000   ; qtot -0.138500
 2900         HC    182    PRO    HG1   2900 0.02130000   1.008000   ; qtot -0.117200
 2901         HC    182    PRO    HG2   2901 0.02130000   1.008000   ; qtot -0.095900
 2902         CT    182    PRO     CB   2902 -0.00700000  12.010000   ; qtot -0.102900
 2903         HC    182    PRO    HB1   2903 0.02530000   1.008000   ; qtot -0.077600
 2904         HC    182    PRO    HB2   2904 0.02530000   1.008000   ; qtot -0.052300
 2905         CT    182    PRO     CA   2905 -0.02660000  12.010000   ; qtot -0.078900
 2906         H1    182    PRO     HA   2906 0.06410000   1.008000   ; qtot -0.014800
 2907          C    182    PRO      C   2907 0.58960000  12.010000   ; qtot 0.574800
 2908          O    182    PRO      O   2908 -0.57480000  16.000000   ; qtot 0.000000
; residue  183 GLU rtp GLU q -1.0
 2909          N    183    GLU      N   2909 -0.51630000  14.010000   ; qtot -0.516300
 2910          H    183    GLU      H   2910 0.29360000   1.008000   ; qtot -0.222700
 2911         CT    183    GLU     CA   2911 0.03970000  12.010000   ; qtot -0.183000
 2912         H1    183    GLU     HA   2912 0.11050000   1.008000   ; qtot -0.072500
 2913         CT    183    GLU     CB   2913 0.05600000  12.010000   ; qtot -0.016500
 2914         HC    183    GLU    HB1   2914 -0.01730000   1.008000   ; qtot -0.033800
 2915         HC    183    GLU    HB2   2915 -0.01730000   1.008000   ; qtot -0.051100
 2916         CT    183    GLU     CG   2916 0.01360000  12.010000   ; qtot -0.037500
 2917         HC    183    GLU    HG1   2917 -0.04250000   1.008000   ; qtot -0.080000
 2918         HC    183    GLU    HG2   2918 -0.04250000   1.008000   ; qtot -0.122500
 2919          C    183    GLU     CD   2919 0.80540000  12.010000   ; qtot 0.682900
 2920         O2    183    GLU    OE1   2920 -0.81880000  16.000000   ; qtot -0.135900
 2921         O2    183    GLU    OE2   2921 -0.81880000  16.000000   ; qtot -0.954700
 2922          C    183    GLU      C   2922 0.53660000  12.010000   ; qtot -0.418100
 2923          O    183    GLU      O   2923 -0.58190000  16.000000   ; qtot -1.000000
; residue  184 CYS rtp CYS q 0.0
 2924          N    184    CYS      N   2924 -0.41570000  14.010000   ; qtot -1.415700
 2925          H    184    CYS      H   2925 0.27190000   1.008000   ; qtot -1.143800
 2926         CT    184    CYS     CA   2926 0.02130000  12.010000   ; qtot -1.122500
 2927         H1    184    CYS     HA   2927 0.11240000   1.008000   ; qtot -1.010100
 2928         CT    184    CYS     CB   2928 -0.12310000  12.010000   ; qtot -1.133200
 2929         H1    184    CYS    HB1   2929 0.11120000   1.008000   ; qtot -1.022000
 2930         H1    184    CYS    HB2   2930 0.11120000   1.008000   ; qtot -0.910800
 2931         SH    184    CYS     SG   2931 -0.31190000  32.060000   ; qtot -1.222700
 2932         HS    184    CYS     HG   2932 0.19330000   1.008000   ; qtot -1.029400
 2933          C    184    CYS      C   2933 0.59730000  12.010000   ; qtot -0.432100
 2934          O    184    CYS      O   2934 -0.56790000  16.000000   ; qtot -1.000000
; residue  185 LEU rtp LEU q 0.0
 2935          N    185    LEU      N   2935 -0.41570000  14.010000   ; qtot -1.415700
 2936          H    185    LEU      H   2936 0.27190000   1.008000   ; qtot -1.143800
 2937         CT    185    LEU     CA   2937 -0.05180000  12.010000   ; qtot -1.195600
 2938         H1    185    LEU     HA   2938 0.09220000   1.008000   ; qtot -1.103400
 2939         CT    185    LEU     CB   2939 -0.11020000  12.010000   ; qtot -1.213600
 2940         HC    185    LEU    HB1   2940 0.04570000   1.008000   ; qtot -1.167900
 2941         HC    185    LEU    HB2   2941 0.04570000   1.008000   ; qtot -1.122200
 2942         CT    185    LEU     CG   2942 0.35310000  12.010000   ; qtot -0.769100
 2943         HC    185    LEU     HG   2943 -0.03610000   1.008000   ; qtot -0.805200
 2944         CT    185    LEU    CD1   2944 -0.41210000  12.010000   ; qtot -1.217300
 2945         HC    185    LEU   HD11   2945 0.10000000   1.008000   ; qtot -1.117300
 2946         HC    185    LEU   HD12   2946 0.10000000   1.008000   ; qtot -1.017300
 2947         HC    185    LEU   HD13   2947 0.10000000   1.008000   ; qtot -0.917300
 2948         CT    185    LEU    CD2   2948 -0.41210000  12.010000   ; qtot -1.329400
 2949         HC    185    LEU   HD21   2949 0.10000000   1.008000   ; qtot -1.229400
 2950         HC    185    LEU   HD22   2950 0.10000000   1.008000   ; qtot -1.129400
 2951         HC    185    LEU   HD23   2951 0.10000000   1.008000   ; qtot -1.029400
 2952          C    185    LEU      C   2952 0.59730000  12.010000   ; qtot -0.432100
 2953          O    185    LEU      O   2953 -0.56790000  16.000000   ; qtot -1.000000
; residue  186 LYS rtp LYS q 1.0
 2954          N    186    LYS      N   2954 -0.34790000  14.010000   ; qtot -1.347900
 2955          H    186    LYS      H   2955 0.27470000   1.008000   ; qtot -1.073200
 2956         CT    186    LYS     CA   2956 -0.24000000  12.010000   ; qtot -1.313200
 2957         H1    186    LYS     HA   2957 0.14260000   1.008000   ; qtot -1.170600
 2958         CT    186    LYS     CB   2958 -0.00940000  12.010000   ; qtot -1.180000
 2959         HC    186    LYS    HB1   2959 0.03620000   1.008000   ; qtot -1.143800
 2960         HC    186    LYS    HB2   2960 0.03620000   1.008000   ; qtot -1.107600
 2961         CT    186    LYS     CG   2961 0.01870000  12.010000   ; qtot -1.088900
 2962         HC    186    LYS    HG1   2962 0.01030000   1.008000   ; qtot -1.078600
 2963         HC    186    LYS    HG2   2963 0.01030000   1.008000   ; qtot -1.068300
 2964         CT    186    LYS     CD   2964 -0.04790000  12.010000   ; qtot -1.116200
 2965         HC    186    LYS    HD1   2965 0.06210000   1.008000   ; qtot -1.054100
 2966         HC    186    LYS    HD2   2966 0.06210000   1.008000   ; qtot -0.992000
 2967         CT    186    LYS     CE   2967 -0.01430000  12.010000   ; qtot -1.006300
 2968         HP    186    LYS    HE1   2968 0.11350000   1.008000   ; qtot -0.892800
 2969         HP    186    LYS    HE2   2969 0.11350000   1.008000   ; qtot -0.779300
 2970         N3    186    LYS     NZ   2970 -0.38540000  14.010000   ; qtot -1.164700
 2971          H    186    LYS    HZ1   2971 0.34000000   1.008000   ; qtot -0.824700
 2972          H    186    LYS    HZ2   2972 0.34000000   1.008000   ; qtot -0.484700
 2973          H    186    LYS    HZ3   2973 0.34000000   1.008000   ; qtot -0.144700
 2974          C    186    LYS      C   2974 0.73410000  12.010000   ; qtot 0.589400
 2975          O    186    LYS      O   2975 -0.58940000  16.000000   ; qtot 0.000000
; residue  187 GLU rtp GLU q -1.0
 2976          N    187    GLU      N   2976 -0.51630000  14.010000   ; qtot -0.516300
 2977          H    187    GLU      H   2977 0.29360000   1.008000   ; qtot -0.222700
 2978         CT    187    GLU     CA   2978 0.03970000  12.010000   ; qtot -0.183000
 2979         H1    187    GLU     HA   2979 0.11050000   1.008000   ; qtot -0.072500
 2980         CT    187    GLU     CB   2980 0.05600000  12.010000   ; qtot -0.016500
 2981         HC    187    GLU    HB1   2981 -0.01730000   1.008000   ; qtot -0.033800
 2982         HC    187    GLU    HB2   2982 -0.01730000   1.008000   ; qtot -0.051100
 2983         CT    187    GLU     CG   2983 0.01360000  12.010000   ; qtot -0.037500
 2984         HC    187    GLU    HG1   2984 -0.04250000   1.008000   ; qtot -0.080000
 2985         HC    187    GLU    HG2   2985 -0.04250000   1.008000   ; qtot -0.122500
 2986          C    187    GLU     CD   2986 0.80540000  12.010000   ; qtot 0.682900
 2987         O2    187    GLU    OE1   2987 -0.81880000  16.000000   ; qtot -0.135900
 2988         O2    187    GLU    OE2   2988 -0.81880000  16.000000   ; qtot -0.954700
 2989          C    187    GLU      C   2989 0.53660000  12.010000   ; qtot -0.418100
 2990          O    187    GLU      O   2990 -0.58190000  16.000000   ; qtot -1.000000
; residue  188 TYR rtp TYR q 0.0
 2991          N    188    TYR      N   2991 -0.41570000  14.010000   ; qtot -1.415700
 2992          H    188    TYR      H   2992 0.27190000   1.008000   ; qtot -1.143800
 2993         CT    188    TYR     CA   2993 -0.00140000  12.010000   ; qtot -1.145200
 2994         H1    188    TYR     HA   2994 0.08760000   1.008000   ; qtot -1.057600
 2995         CT    188    TYR     CB   2995 -0.01520000  12.010000   ; qtot -1.072800
 2996         HC    188    TYR    HB1   2996 0.02950000   1.008000   ; qtot -1.043300
 2997         HC    188    TYR    HB2   2997 0.02950000   1.008000   ; qtot -1.013800
 2998         CA    188    TYR     CG   2998 -0.00110000  12.010000   ; qtot -1.014900
 2999         CA    188    TYR    CD1   2999 -0.19060000  12.010000   ; qtot -1.205500
 3000         HA    188    TYR    HD1   3000 0.16990000   1.008000   ; qtot -1.035600
 3001         CA    188    TYR    CE1   3001 -0.23410000  12.010000   ; qtot -1.269700
 3002         HA    188    TYR    HE1   3002 0.16560000   1.008000   ; qtot -1.104100
 3003          C    188    TYR     CZ   3003 0.32260000  12.010000   ; qtot -0.781500
 3004         OH    188    TYR     OH   3004 -0.55790000  16.000000   ; qtot -1.339400
 3005         HO    188    TYR     HH   3005 0.39920000   1.008000   ; qtot -0.940200
 3006         CA    188    TYR    CE2   3006 -0.23410000  12.010000   ; qtot -1.174300
 3007         HA    188    TYR    HE2   3007 0.16560000   1.008000   ; qtot -1.008700
 3008         CA    188    TYR    CD2   3008 -0.19060000  12.010000   ; qtot -1.199300
 3009         HA    188    TYR    HD2   3009 0.16990000   1.008000   ; qtot -1.029400
 3010          C    188    TYR      C   3010 0.59730000  12.010000   ; qtot -0.432100
 3011          O    188    TYR      O   3011 -0.56790000  16.000000   ; qtot -1.000000
; residue  189 LYS rtp LYS q 1.0
 3012          N    189    LYS      N   3012 -0.34790000  14.010000   ; qtot -1.347900
 3013          H    189    LYS      H   3013 0.27470000   1.008000   ; qtot -1.073200
 3014         CT    189    LYS     CA   3014 -0.24000000  12.010000   ; qtot -1.313200
 3015         H1    189    LYS     HA   3015 0.14260000   1.008000   ; qtot -1.170600
 3016         CT    189    LYS     CB   3016 -0.00940000  12.010000   ; qtot -1.180000
 3017         HC    189    LYS    HB1   3017 0.03620000   1.008000   ; qtot -1.143800
 3018         HC    189    LYS    HB2   3018 0.03620000   1.008000   ; qtot -1.107600
 3019         CT    189    LYS     CG   3019 0.01870000  12.010000   ; qtot -1.088900
 3020         HC    189    LYS    HG1   3020 0.01030000   1.008000   ; qtot -1.078600
 3021         HC    189    LYS    HG2   3021 0.01030000   1.008000   ; qtot -1.068300
 3022         CT    189    LYS     CD   3022 -0.04790000  12.010000   ; qtot -1.116200
 3023         HC    189    LYS    HD1   3023 0.06210000   1.008000   ; qtot -1.054100
 3024         HC    189    LYS    HD2   3024 0.06210000   1.008000   ; qtot -0.992000
 3025         CT    189    LYS     CE   3025 -0.01430000  12.010000   ; qtot -1.006300
 3026         HP    189    LYS    HE1   3026 0.11350000   1.008000   ; qtot -0.892800
 3027         HP    189    LYS    HE2   3027 0.11350000   1.008000   ; qtot -0.779300
 3028         N3    189    LYS     NZ   3028 -0.38540000  14.010000   ; qtot -1.164700
 3029          H    189    LYS    HZ1   3029 0.34000000   1.008000   ; qtot -0.824700
 3030          H    189    LYS    HZ2   3030 0.34000000   1.008000   ; qtot -0.484700
 3031          H    189    LYS    HZ3   3031 0.34000000   1.008000   ; qtot -0.144700
 3032          C    189    LYS      C   3032 0.73410000  12.010000   ; qtot 0.589400
 3033          O    189    LYS      O   3033 -0.58940000  16.000000   ; qtot 0.000000
; residue  190 PHE rtp PHE q 0.0
 3034          N    190    PHE      N   3034 -0.41570000  14.010000   ; qtot -0.415700
 3035          H    190    PHE      H   3035 0.27190000   1.008000   ; qtot -0.143800
 3036         CT    190    PHE     CA   3036 -0.00240000  12.010000   ; qtot -0.146200
 3037         H1    190    PHE     HA   3037 0.09780000   1.008000   ; qtot -0.048400
 3038         CT    190    PHE     CB   3038 -0.03430000  12.010000   ; qtot -0.082700
 3039         HC    190    PHE    HB1   3039 0.02950000   1.008000   ; qtot -0.053200
 3040         HC    190    PHE    HB2   3040 0.02950000   1.008000   ; qtot -0.023700
 3041         CA    190    PHE     CG   3041 0.01180000  12.010000   ; qtot -0.011900
 3042         CA    190    PHE    CD1   3042 -0.12560000  12.010000   ; qtot -0.137500
 3043         HA    190    PHE    HD1   3043 0.13300000   1.008000   ; qtot -0.004500
 3044         CA    190    PHE    CE1   3044 -0.17040000  12.010000   ; qtot -0.174900
 3045         HA    190    PHE    HE1   3045 0.14300000   1.008000   ; qtot -0.031900
 3046         CA    190    PHE     CZ   3046 -0.10720000  12.010000   ; qtot -0.139100
 3047         HA    190    PHE     HZ   3047 0.12970000   1.008000   ; qtot -0.009400
 3048         CA    190    PHE    CE2   3048 -0.17040000  12.010000   ; qtot -0.179800
 3049         HA    190    PHE    HE2   3049 0.14300000   1.008000   ; qtot -0.036800
 3050         CA    190    PHE    CD2   3050 -0.12560000  12.010000   ; qtot -0.162400
 3051         HA    190    PHE    HD2   3051 0.13300000   1.008000   ; qtot -0.029400
 3052          C    190    PHE      C   3052 0.59730000  12.010000   ; qtot 0.567900
 3053          O    190    PHE      O   3053 -0.56790000  16.000000   ; qtot 0.000000
; residue  191 TYR rtp TYR q 0.0
 3054          N    191    TYR      N   3054 -0.41570000  14.010000   ; qtot -0.415700
 3055          H    191    TYR      H   3055 0.27190000   1.008000   ; qtot -0.143800
 3056         CT    191    TYR     CA   3056 -0.00140000  12.010000   ; qtot -0.145200
 3057         H1    191    TYR     HA   3057 0.08760000   1.008000   ; qtot -0.057600
 3058         CT    191    TYR     CB   3058 -0.01520000  12.010000   ; qtot -0.072800
 3059         HC    191    TYR    HB1   3059 0.02950000   1.008000   ; qtot -0.043300
 3060         HC    191    TYR    HB2   3060 0.02950000   1.008000   ; qtot -0.013800
 3061         CA    191    TYR     CG   3061 -0.00110000  12.010000   ; qtot -0.014900
 3062         CA    191    TYR    CD1   3062 -0.19060000  12.010000   ; qtot -0.205500
 3063         HA    191    TYR    HD1   3063 0.16990000   1.008000   ; qtot -0.035600
 3064         CA    191    TYR    CE1   3064 -0.23410000  12.010000   ; qtot -0.269700
 3065         HA    191    TYR    HE1   3065 0.16560000   1.008000   ; qtot -0.104100
 3066          C    191    TYR     CZ   3066 0.32260000  12.010000   ; qtot 0.218500
 3067         OH    191    TYR     OH   3067 -0.55790000  16.000000   ; qtot -0.339400
 3068         HO    191    TYR     HH   3068 0.39920000   1.008000   ; qtot 0.059800
 3069         CA    191    TYR    CE2   3069 -0.23410000  12.010000   ; qtot -0.174300
 3070         HA    191    TYR    HE2   3070 0.16560000   1.008000   ; qtot -0.008700
 3071         CA    191    TYR    CD2   3071 -0.19060000  12.010000   ; qtot -0.199300
 3072         HA    191    TYR    HD2   3072 0.16990000   1.008000   ; qtot -0.029400
 3073          C    191    TYR      C   3073 0.59730000  12.010000   ; qtot 0.567900
 3074          O    191    TYR      O   3074 -0.56790000  16.000000   ; qtot 0.000000
; residue  192 TYR rtp TYR q 0.0
 3075          N    192    TYR      N   3075 -0.41570000  14.010000   ; qtot -0.415700
 3076          H    192    TYR      H   3076 0.27190000   1.008000   ; qtot -0.143800
 3077         CT    192    TYR     CA   3077 -0.00140000  12.010000   ; qtot -0.145200
 3078         H1    192    TYR     HA   3078 0.08760000   1.008000   ; qtot -0.057600
 3079         CT    192    TYR     CB   3079 -0.01520000  12.010000   ; qtot -0.072800
 3080         HC    192    TYR    HB1   3080 0.02950000   1.008000   ; qtot -0.043300
 3081         HC    192    TYR    HB2   3081 0.02950000   1.008000   ; qtot -0.013800
 3082         CA    192    TYR     CG   3082 -0.00110000  12.010000   ; qtot -0.014900
 3083         CA    192    TYR    CD1   3083 -0.19060000  12.010000   ; qtot -0.205500
 3084         HA    192    TYR    HD1   3084 0.16990000   1.008000   ; qtot -0.035600
 3085         CA    192    TYR    CE1   3085 -0.23410000  12.010000   ; qtot -0.269700
 3086         HA    192    TYR    HE1   3086 0.16560000   1.008000   ; qtot -0.104100
 3087          C    192    TYR     CZ   3087 0.32260000  12.010000   ; qtot 0.218500
 3088         OH    192    TYR     OH   3088 -0.55790000  16.000000   ; qtot -0.339400
 3089         HO    192    TYR     HH   3089 0.39920000   1.008000   ; qtot 0.059800
 3090         CA    192    TYR    CE2   3090 -0.23410000  12.010000   ; qtot -0.174300
 3091         HA    192    TYR    HE2   3091 0.16560000   1.008000   ; qtot -0.008700
 3092         CA    192    TYR    CD2   3092 -0.19060000  12.010000   ; qtot -0.199300
 3093         HA    192    TYR    HD2   3093 0.16990000   1.008000   ; qtot -0.029400
 3094          C    192    TYR      C   3094 0.59730000  12.010000   ; qtot 0.567900
 3095          O    192    TYR      O   3095 -0.56790000  16.000000   ; qtot 0.000000
; residue  193 ALA rtp ALA q 0.0
 3096          N    193    ALA      N   3096 -0.41570000  14.010000   ; qtot -0.415700
 3097          H    193    ALA      H   3097 0.27190000   1.008000   ; qtot -0.143800
 3098         CT    193    ALA     CA   3098 0.03370000  12.010000   ; qtot -0.110100
 3099         H1    193    ALA     HA   3099 0.08230000   1.008000   ; qtot -0.027800
 3100         CT    193    ALA     CB   3100 -0.18250000  12.010000   ; qtot -0.210300
 3101         HC    193    ALA    HB1   3101 0.06030000   1.008000   ; qtot -0.150000
 3102         HC    193    ALA    HB2   3102 0.06030000   1.008000   ; qtot -0.089700
 3103         HC    193    ALA    HB3   3103 0.06030000   1.008000   ; qtot -0.029400
 3104          C    193    ALA      C   3104 0.59730000  12.010000   ; qtot 0.567900
 3105          O    193    ALA      O   3105 -0.56790000  16.000000   ; qtot 0.000000
; residue  194 SER rtp SER q 0.0
 3106          N    194    SER      N   3106 -0.41570000  14.010000   ; qtot -0.415700
 3107          H    194    SER      H   3107 0.27190000   1.008000   ; qtot -0.143800
 3108         CT    194    SER     CA   3108 -0.02490000  12.010000   ; qtot -0.168700
 3109         H1    194    SER     HA   3109 0.08430000   1.008000   ; qtot -0.084400
 3110         CT    194    SER     CB   3110 0.21170000  12.010000   ; qtot 0.127300
 3111         H1    194    SER    HB1   3111 0.03520000   1.008000   ; qtot 0.162500
 3112         H1    194    SER    HB2   3112 0.03520000   1.008000   ; qtot 0.197700
 3113         OH    194    SER     OG   3113 -0.65460000  16.000000   ; qtot -0.456900
 3114         HO    194    SER     HG   3114 0.42750000   1.008000   ; qtot -0.029400
 3115          C    194    SER      C   3115 0.59730000  12.010000   ; qtot 0.567900
 3116          O    194    SER      O   3116 -0.56790000  16.000000   ; qtot 0.000000
; residue  195 ASP rtp ASP q -1.0
 3117          N    195    ASP      N   3117 -0.51630000  14.010000   ; qtot -0.516300
 3118          H    195    ASP      H   3118 0.29360000   1.008000   ; qtot -0.222700
 3119         CT    195    ASP     CA   3119 0.03810000  12.010000   ; qtot -0.184600
 3120         H1    195    ASP     HA   3120 0.08800000   1.008000   ; qtot -0.096600
 3121         CT    195    ASP     CB   3121 -0.03030000  12.010000   ; qtot -0.126900
 3122         HC    195    ASP    HB1   3122 -0.01220000   1.008000   ; qtot -0.139100
 3123         HC    195    ASP    HB2   3123 -0.01220000   1.008000   ; qtot -0.151300
 3124          C    195    ASP     CG   3124 0.79940000  12.010000   ; qtot 0.648100
 3125         O2    195    ASP    OD1   3125 -0.80140000  16.000000   ; qtot -0.153300
 3126         O2    195    ASP    OD2   3126 -0.80140000  16.000000   ; qtot -0.954700
 3127          C    195    ASP      C   3127 0.53660000  12.010000   ; qtot -0.418100
 3128          O    195    ASP      O   3128 -0.58190000  16.000000   ; qtot -1.000000
; residue  196 VAL rtp VAL q 0.0
 3129          N    196    VAL      N   3129 -0.41570000  14.010000   ; qtot -1.415700
 3130          H    196    VAL      H   3130 0.27190000   1.008000   ; qtot -1.143800
 3131         CT    196    VAL     CA   3131 -0.08750000  12.010000   ; qtot -1.231300
 3132         H1    196    VAL     HA   3132 0.09690000   1.008000   ; qtot -1.134400
 3133         CT    196    VAL     CB   3133 0.29850000  12.010000   ; qtot -0.835900
 3134         HC    196    VAL     HB   3134 -0.02970000   1.008000   ; qtot -0.865600
 3135         CT    196    VAL    CG1   3135 -0.31920000  12.010000   ; qtot -1.184800
 3136         HC    196    VAL   HG11   3136 0.07910000   1.008000   ; qtot -1.105700
 3137         HC    196    VAL   HG12   3137 0.07910000   1.008000   ; qtot -1.026600
 3138         HC    196    VAL   HG13   3138 0.07910000   1.008000   ; qtot -0.947500
 3139         CT    196    VAL    CG2   3139 -0.31920000  12.010000   ; qtot -1.266700
 3140         HC    196    VAL   HG21   3140 0.07910000   1.008000   ; qtot -1.187600
 3141         HC    196    VAL   HG22   3141 0.07910000   1.008000   ; qtot -1.108500
 3142         HC    196    VAL   HG23   3142 0.07910000   1.008000   ; qtot -1.029400
 3143          C    196    VAL      C   3143 0.59730000  12.010000   ; qtot -0.432100
 3144          O    196    VAL      O   3144 -0.56790000  16.000000   ; qtot -1.000000
; residue  197 TRP rtp TRP q 0.0
 3145          N    197    TRP      N   3145 -0.41570000  14.010000   ; qtot -1.415700
 3146          H    197    TRP      H   3146 0.27190000   1.008000   ; qtot -1.143800
 3147         CT    197    TRP     CA   3147 -0.02750000  12.010000   ; qtot -1.171300
 3148         H1    197    TRP     HA   3148 0.11230000   1.008000   ; qtot -1.059000
 3149         CT    197    TRP     CB   3149 -0.00500000  12.010000   ; qtot -1.064000
 3150         HC    197    TRP    HB1   3150 0.03390000   1.008000   ; qtot -1.030100
 3151         HC    197    TRP    HB2   3151 0.03390000   1.008000   ; qtot -0.996200
 3152         C*    197    TRP     CG   3152 -0.14150000  12.010000   ; qtot -1.137700
 3153         CW    197    TRP    CD1   3153 -0.16380000  12.010000   ; qtot -1.301500
 3154         H4    197    TRP    HD1   3154 0.20620000   1.008000   ; qtot -1.095300
 3155         NA    197    TRP    NE1   3155 -0.34180000  14.010000   ; qtot -1.437100
 3156          H    197    TRP    HE1   3156 0.34120000   1.008000   ; qtot -1.095900
 3157         CN    197    TRP    CE2   3157 0.13800000  12.010000   ; qtot -0.957900
 3158         CA    197    TRP    CZ2   3158 -0.26010000  12.010000   ; qtot -1.218000
 3159         HA    197    TRP    HZ2   3159 0.15720000   1.008000   ; qtot -1.060800
 3160         CA    197    TRP    CH2   3160 -0.11340000  12.010000   ; qtot -1.174200
 3161         HA    197    TRP    HH2   3161 0.14170000   1.008000   ; qtot -1.032500
 3162         CA    197    TRP    CZ3   3162 -0.19720000  12.010000   ; qtot -1.229700
 3163         HA    197    TRP    HZ3   3163 0.14470000   1.008000   ; qtot -1.085000
 3164         CA    197    TRP    CE3   3164 -0.23870000  12.010000   ; qtot -1.323700
 3165         HA    197    TRP    HE3   3165 0.17000000   1.008000   ; qtot -1.153700
 3166         CB    197    TRP    CD2   3166 0.12430000  12.010000   ; qtot -1.029400
 3167          C    197    TRP      C   3167 0.59730000  12.010000   ; qtot -0.432100
 3168          O    197    TRP      O   3168 -0.56790000  16.000000   ; qtot -1.000000
; residue  198 SER rtp SER q 0.0
 3169          N    198    SER      N   3169 -0.41570000  14.010000   ; qtot -1.415700
 3170          H    198    SER      H   3170 0.27190000   1.008000   ; qtot -1.143800
 3171         CT    198    SER     CA   3171 -0.02490000  12.010000   ; qtot -1.168700
 3172         H1    198    SER     HA   3172 0.08430000   1.008000   ; qtot -1.084400
 3173         CT    198    SER     CB   3173 0.21170000  12.010000   ; qtot -0.872700
 3174         H1    198    SER    HB1   3174 0.03520000   1.008000   ; qtot -0.837500
 3175         H1    198    SER    HB2   3175 0.03520000   1.008000   ; qtot -0.802300
 3176         OH    198    SER     OG   3176 -0.65460000  16.000000   ; qtot -1.456900
 3177         HO    198    SER     HG   3177 0.42750000   1.008000   ; qtot -1.029400
 3178          C    198    SER      C   3178 0.59730000  12.010000   ; qtot -0.432100
 3179          O    198    SER      O   3179 -0.56790000  16.000000   ; qtot -1.000000
; residue  199 PHE rtp PHE q 0.0
 3180          N    199    PHE      N   3180 -0.41570000  14.010000   ; qtot -1.415700
 3181          H    199    PHE      H   3181 0.27190000   1.008000   ; qtot -1.143800
 3182         CT    199    PHE     CA   3182 -0.00240000  12.010000   ; qtot -1.146200
 3183         H1    199    PHE     HA   3183 0.09780000   1.008000   ; qtot -1.048400
 3184         CT    199    PHE     CB   3184 -0.03430000  12.010000   ; qtot -1.082700
 3185         HC    199    PHE    HB1   3185 0.02950000   1.008000   ; qtot -1.053200
 3186         HC    199    PHE    HB2   3186 0.02950000   1.008000   ; qtot -1.023700
 3187         CA    199    PHE     CG   3187 0.01180000  12.010000   ; qtot -1.011900
 3188         CA    199    PHE    CD1   3188 -0.12560000  12.010000   ; qtot -1.137500
 3189         HA    199    PHE    HD1   3189 0.13300000   1.008000   ; qtot -1.004500
 3190         CA    199    PHE    CE1   3190 -0.17040000  12.010000   ; qtot -1.174900
 3191         HA    199    PHE    HE1   3191 0.14300000   1.008000   ; qtot -1.031900
 3192         CA    199    PHE     CZ   3192 -0.10720000  12.010000   ; qtot -1.139100
 3193         HA    199    PHE     HZ   3193 0.12970000   1.008000   ; qtot -1.009400
 3194         CA    199    PHE    CE2   3194 -0.17040000  12.010000   ; qtot -1.179800
 3195         HA    199    PHE    HE2   3195 0.14300000   1.008000   ; qtot -1.036800
 3196         CA    199    PHE    CD2   3196 -0.12560000  12.010000   ; qtot -1.162400
 3197         HA    199    PHE    HD2   3197 0.13300000   1.008000   ; qtot -1.029400
 3198          C    199    PHE      C   3198 0.59730000  12.010000   ; qtot -0.432100
 3199          O    199    PHE      O   3199 -0.56790000  16.000000   ; qtot -1.000000
; residue  200 GLY rtp GLY q 0.0
 3200          N    200    GLY      N   3200 -0.41570000  14.010000   ; qtot -1.415700
 3201          H    200    GLY      H   3201 0.27190000   1.008000   ; qtot -1.143800
 3202         CT    200    GLY     CA   3202 -0.02520000  12.010000   ; qtot -1.169000
 3203         H1    200    GLY    HA1   3203 0.06980000   1.008000   ; qtot -1.099200
 3204         H1    200    GLY    HA2   3204 0.06980000   1.008000   ; qtot -1.029400
 3205          C    200    GLY      C   3205 0.59730000  12.010000   ; qtot -0.432100
 3206          O    200    GLY      O   3206 -0.56790000  16.000000   ; qtot -1.000000
; residue  201 VAL rtp VAL q 0.0
 3207          N    201    VAL      N   3207 -0.41570000  14.010000   ; qtot -1.415700
 3208          H    201    VAL      H   3208 0.27190000   1.008000   ; qtot -1.143800
 3209         CT    201    VAL     CA   3209 -0.08750000  12.010000   ; qtot -1.231300
 3210         H1    201    VAL     HA   3210 0.09690000   1.008000   ; qtot -1.134400
 3211         CT    201    VAL     CB   3211 0.29850000  12.010000   ; qtot -0.835900
 3212         HC    201    VAL     HB   3212 -0.02970000   1.008000   ; qtot -0.865600
 3213         CT    201    VAL    CG1   3213 -0.31920000  12.010000   ; qtot -1.184800
 3214         HC    201    VAL   HG11   3214 0.07910000   1.008000   ; qtot -1.105700
 3215         HC    201    VAL   HG12   3215 0.07910000   1.008000   ; qtot -1.026600
 3216         HC    201    VAL   HG13   3216 0.07910000   1.008000   ; qtot -0.947500
 3217         CT    201    VAL    CG2   3217 -0.31920000  12.010000   ; qtot -1.266700
 3218         HC    201    VAL   HG21   3218 0.07910000   1.008000   ; qtot -1.187600
 3219         HC    201    VAL   HG22   3219 0.07910000   1.008000   ; qtot -1.108500
 3220         HC    201    VAL   HG23   3220 0.07910000   1.008000   ; qtot -1.029400
 3221          C    201    VAL      C   3221 0.59730000  12.010000   ; qtot -0.432100
 3222          O    201    VAL      O   3222 -0.56790000  16.000000   ; qtot -1.000000
; residue  202 THR rtp THR q 0.0
 3223          N    202    THR      N   3223 -0.41570000  14.010000   ; qtot -1.415700
 3224          H    202    THR      H   3224 0.27190000   1.008000   ; qtot -1.143800
 3225         CT    202    THR     CA   3225 -0.03890000  12.010000   ; qtot -1.182700
 3226         H1    202    THR     HA   3226 0.10070000   1.008000   ; qtot -1.082000
 3227         CT    202    THR     CB   3227 0.36540000  12.010000   ; qtot -0.716600
 3228         H1    202    THR     HB   3228 0.00430000   1.008000   ; qtot -0.712300
 3229         CT    202    THR    CG2   3229 -0.24380000  12.010000   ; qtot -0.956100
 3230         HC    202    THR   HG21   3230 0.06420000   1.008000   ; qtot -0.891900
 3231         HC    202    THR   HG22   3231 0.06420000   1.008000   ; qtot -0.827700
 3232         HC    202    THR   HG23   3232 0.06420000   1.008000   ; qtot -0.763500
 3233         OH    202    THR    OG1   3233 -0.67610000  16.000000   ; qtot -1.439600
 3234         HO    202    THR    HG1   3234 0.41020000   1.008000   ; qtot -1.029400
 3235          C    202    THR      C   3235 0.59730000  12.010000   ; qtot -0.432100
 3236          O    202    THR      O   3236 -0.56790000  16.000000   ; qtot -1.000000
; residue  203 LEU rtp LEU q 0.0
 3237          N    203    LEU      N   3237 -0.41570000  14.010000   ; qtot -1.415700
 3238          H    203    LEU      H   3238 0.27190000   1.008000   ; qtot -1.143800
 3239         CT    203    LEU     CA   3239 -0.05180000  12.010000   ; qtot -1.195600
 3240         H1    203    LEU     HA   3240 0.09220000   1.008000   ; qtot -1.103400
 3241         CT    203    LEU     CB   3241 -0.11020000  12.010000   ; qtot -1.213600
 3242         HC    203    LEU    HB1   3242 0.04570000   1.008000   ; qtot -1.167900
 3243         HC    203    LEU    HB2   3243 0.04570000   1.008000   ; qtot -1.122200
 3244         CT    203    LEU     CG   3244 0.35310000  12.010000   ; qtot -0.769100
 3245         HC    203    LEU     HG   3245 -0.03610000   1.008000   ; qtot -0.805200
 3246         CT    203    LEU    CD1   3246 -0.41210000  12.010000   ; qtot -1.217300
 3247         HC    203    LEU   HD11   3247 0.10000000   1.008000   ; qtot -1.117300
 3248         HC    203    LEU   HD12   3248 0.10000000   1.008000   ; qtot -1.017300
 3249         HC    203    LEU   HD13   3249 0.10000000   1.008000   ; qtot -0.917300
 3250         CT    203    LEU    CD2   3250 -0.41210000  12.010000   ; qtot -1.329400
 3251         HC    203    LEU   HD21   3251 0.10000000   1.008000   ; qtot -1.229400
 3252         HC    203    LEU   HD22   3252 0.10000000   1.008000   ; qtot -1.129400
 3253         HC    203    LEU   HD23   3253 0.10000000   1.008000   ; qtot -1.029400
 3254          C    203    LEU      C   3254 0.59730000  12.010000   ; qtot -0.432100
 3255          O    203    LEU      O   3255 -0.56790000  16.000000   ; qtot -1.000000
; residue  204 TYR rtp TYR q 0.0
 3256          N    204    TYR      N   3256 -0.41570000  14.010000   ; qtot -1.415700
 3257          H    204    TYR      H   3257 0.27190000   1.008000   ; qtot -1.143800
 3258         CT    204    TYR     CA   3258 -0.00140000  12.010000   ; qtot -1.145200
 3259         H1    204    TYR     HA   3259 0.08760000   1.008000   ; qtot -1.057600
 3260         CT    204    TYR     CB   3260 -0.01520000  12.010000   ; qtot -1.072800
 3261         HC    204    TYR    HB1   3261 0.02950000   1.008000   ; qtot -1.043300
 3262         HC    204    TYR    HB2   3262 0.02950000   1.008000   ; qtot -1.013800
 3263         CA    204    TYR     CG   3263 -0.00110000  12.010000   ; qtot -1.014900
 3264         CA    204    TYR    CD1   3264 -0.19060000  12.010000   ; qtot -1.205500
 3265         HA    204    TYR    HD1   3265 0.16990000   1.008000   ; qtot -1.035600
 3266         CA    204    TYR    CE1   3266 -0.23410000  12.010000   ; qtot -1.269700
 3267         HA    204    TYR    HE1   3267 0.16560000   1.008000   ; qtot -1.104100
 3268          C    204    TYR     CZ   3268 0.32260000  12.010000   ; qtot -0.781500
 3269         OH    204    TYR     OH   3269 -0.55790000  16.000000   ; qtot -1.339400
 3270         HO    204    TYR     HH   3270 0.39920000   1.008000   ; qtot -0.940200
 3271         CA    204    TYR    CE2   3271 -0.23410000  12.010000   ; qtot -1.174300
 3272         HA    204    TYR    HE2   3272 0.16560000   1.008000   ; qtot -1.008700
 3273         CA    204    TYR    CD2   3273 -0.19060000  12.010000   ; qtot -1.199300
 3274         HA    204    TYR    HD2   3274 0.16990000   1.008000   ; qtot -1.029400
 3275          C    204    TYR      C   3275 0.59730000  12.010000   ; qtot -0.432100
 3276          O    204    TYR      O   3276 -0.56790000  16.000000   ; qtot -1.000000
; residue  205 GLU rtp GLU q -1.0
 3277          N    205    GLU      N   3277 -0.51630000  14.010000   ; qtot -1.516300
 3278          H    205    GLU      H   3278 0.29360000   1.008000   ; qtot -1.222700
 3279         CT    205    GLU     CA   3279 0.03970000  12.010000   ; qtot -1.183000
 3280         H1    205    GLU     HA   3280 0.11050000   1.008000   ; qtot -1.072500
 3281         CT    205    GLU     CB   3281 0.05600000  12.010000   ; qtot -1.016500
 3282         HC    205    GLU    HB1   3282 -0.01730000   1.008000   ; qtot -1.033800
 3283         HC    205    GLU    HB2   3283 -0.01730000   1.008000   ; qtot -1.051100
 3284         CT    205    GLU     CG   3284 0.01360000  12.010000   ; qtot -1.037500
 3285         HC    205    GLU    HG1   3285 -0.04250000   1.008000   ; qtot -1.080000
 3286         HC    205    GLU    HG2   3286 -0.04250000   1.008000   ; qtot -1.122500
 3287          C    205    GLU     CD   3287 0.80540000  12.010000   ; qtot -0.317100
 3288         O2    205    GLU    OE1   3288 -0.81880000  16.000000   ; qtot -1.135900
 3289         O2    205    GLU    OE2   3289 -0.81880000  16.000000   ; qtot -1.954700
 3290          C    205    GLU      C   3290 0.53660000  12.010000   ; qtot -1.418100
 3291          O    205    GLU      O   3291 -0.58190000  16.000000   ; qtot -2.000000
; residue  206 LEU rtp LEU q 0.0
 3292          N    206    LEU      N   3292 -0.41570000  14.010000   ; qtot -2.415700
 3293          H    206    LEU      H   3293 0.27190000   1.008000   ; qtot -2.143800
 3294         CT    206    LEU     CA   3294 -0.05180000  12.010000   ; qtot -2.195600
 3295         H1    206    LEU     HA   3295 0.09220000   1.008000   ; qtot -2.103400
 3296         CT    206    LEU     CB   3296 -0.11020000  12.010000   ; qtot -2.213600
 3297         HC    206    LEU    HB1   3297 0.04570000   1.008000   ; qtot -2.167900
 3298         HC    206    LEU    HB2   3298 0.04570000   1.008000   ; qtot -2.122200
 3299         CT    206    LEU     CG   3299 0.35310000  12.010000   ; qtot -1.769100
 3300         HC    206    LEU     HG   3300 -0.03610000   1.008000   ; qtot -1.805200
 3301         CT    206    LEU    CD1   3301 -0.41210000  12.010000   ; qtot -2.217300
 3302         HC    206    LEU   HD11   3302 0.10000000   1.008000   ; qtot -2.117300
 3303         HC    206    LEU   HD12   3303 0.10000000   1.008000   ; qtot -2.017300
 3304         HC    206    LEU   HD13   3304 0.10000000   1.008000   ; qtot -1.917300
 3305         CT    206    LEU    CD2   3305 -0.41210000  12.010000   ; qtot -2.329400
 3306         HC    206    LEU   HD21   3306 0.10000000   1.008000   ; qtot -2.229400
 3307         HC    206    LEU   HD22   3307 0.10000000   1.008000   ; qtot -2.129400
 3308         HC    206    LEU   HD23   3308 0.10000000   1.008000   ; qtot -2.029400
 3309          C    206    LEU      C   3309 0.59730000  12.010000   ; qtot -1.432100
 3310          O    206    LEU      O   3310 -0.56790000  16.000000   ; qtot -2.000000
; residue  207 LEU rtp LEU q 0.0
 3311          N    207    LEU      N   3311 -0.41570000  14.010000   ; qtot -2.415700
 3312          H    207    LEU      H   3312 0.27190000   1.008000   ; qtot -2.143800
 3313         CT    207    LEU     CA   3313 -0.05180000  12.010000   ; qtot -2.195600
 3314         H1    207    LEU     HA   3314 0.09220000   1.008000   ; qtot -2.103400
 3315         CT    207    LEU     CB   3315 -0.11020000  12.010000   ; qtot -2.213600
 3316         HC    207    LEU    HB1   3316 0.04570000   1.008000   ; qtot -2.167900
 3317         HC    207    LEU    HB2   3317 0.04570000   1.008000   ; qtot -2.122200
 3318         CT    207    LEU     CG   3318 0.35310000  12.010000   ; qtot -1.769100
 3319         HC    207    LEU     HG   3319 -0.03610000   1.008000   ; qtot -1.805200
 3320         CT    207    LEU    CD1   3320 -0.41210000  12.010000   ; qtot -2.217300
 3321         HC    207    LEU   HD11   3321 0.10000000   1.008000   ; qtot -2.117300
 3322         HC    207    LEU   HD12   3322 0.10000000   1.008000   ; qtot -2.017300
 3323         HC    207    LEU   HD13   3323 0.10000000   1.008000   ; qtot -1.917300
 3324         CT    207    LEU    CD2   3324 -0.41210000  12.010000   ; qtot -2.329400
 3325         HC    207    LEU   HD21   3325 0.10000000   1.008000   ; qtot -2.229400
 3326         HC    207    LEU   HD22   3326 0.10000000   1.008000   ; qtot -2.129400
 3327         HC    207    LEU   HD23   3327 0.10000000   1.008000   ; qtot -2.029400
 3328          C    207    LEU      C   3328 0.59730000  12.010000   ; qtot -1.432100
 3329          O    207    LEU      O   3329 -0.56790000  16.000000   ; qtot -2.000000
; residue  208 THR rtp THR q 0.0
 3330          N    208    THR      N   3330 -0.41570000  14.010000   ; qtot -2.415700
 3331          H    208    THR      H   3331 0.27190000   1.008000   ; qtot -2.143800
 3332         CT    208    THR     CA   3332 -0.03890000  12.010000   ; qtot -2.182700
 3333         H1    208    THR     HA   3333 0.10070000   1.008000   ; qtot -2.082000
 3334         CT    208    THR     CB   3334 0.36540000  12.010000   ; qtot -1.716600
 3335         H1    208    THR     HB   3335 0.00430000   1.008000   ; qtot -1.712300
 3336         CT    208    THR    CG2   3336 -0.24380000  12.010000   ; qtot -1.956100
 3337         HC    208    THR   HG21   3337 0.06420000   1.008000   ; qtot -1.891900
 3338         HC    208    THR   HG22   3338 0.06420000   1.008000   ; qtot -1.827700
 3339         HC    208    THR   HG23   3339 0.06420000   1.008000   ; qtot -1.763500
 3340         OH    208    THR    OG1   3340 -0.67610000  16.000000   ; qtot -2.439600
 3341         HO    208    THR    HG1   3341 0.41020000   1.008000   ; qtot -2.029400
 3342          C    208    THR      C   3342 0.59730000  12.010000   ; qtot -1.432100
 3343          O    208    THR      O   3343 -0.56790000  16.000000   ; qtot -2.000000
; residue  209 HIE rtp HIE q 0.0
 3344          N    209    HIE      N   3344 -0.41570000  14.010000   ; qtot -2.415700
 3345          H    209    HIE      H   3345 0.27190000   1.008000   ; qtot -2.143800
 3346         CT    209    HIE     CA   3346 -0.05810000  12.010000   ; qtot -2.201900
 3347         H1    209    HIE     HA   3347 0.13600000   1.008000   ; qtot -2.065900
 3348         CT    209    HIE     CB   3348 -0.00740000  12.010000   ; qtot -2.073300
 3349         HC    209    HIE    HB1   3349 0.03670000   1.008000   ; qtot -2.036600
 3350         HC    209    HIE    HB2   3350 0.03670000   1.008000   ; qtot -1.999900
 3351         CC    209    HIE     CG   3351 0.18680000  12.010000   ; qtot -1.813100
 3352         NB    209    HIE    ND1   3352 -0.54320000  14.010000   ; qtot -2.356300
 3353         CR    209    HIE    CE1   3353 0.16350000  12.010000   ; qtot -2.192800
 3354         H5    209    HIE    HE1   3354 0.14350000   1.008000   ; qtot -2.049300
 3355         NA    209    HIE    NE2   3355 -0.27950000  14.010000   ; qtot -2.328800
 3356          H    209    HIE    HE2   3356 0.33390000   1.008000   ; qtot -1.994900
 3357         CW    209    HIE    CD2   3357 -0.22070000  12.010000   ; qtot -2.215600
 3358         H4    209    HIE    HD2   3358 0.18620000   1.008000   ; qtot -2.029400
 3359          C    209    HIE      C   3359 0.59730000  12.010000   ; qtot -1.432100
 3360          O    209    HIE      O   3360 -0.56790000  16.000000   ; qtot -2.000000
; residue  210 CYS rtp CYS q 0.0
 3361          N    210    CYS      N   3361 -0.41570000  14.010000   ; qtot -2.415700
 3362          H    210    CYS      H   3362 0.27190000   1.008000   ; qtot -2.143800
 3363         CT    210    CYS     CA   3363 0.02130000  12.010000   ; qtot -2.122500
 3364         H1    210    CYS     HA   3364 0.11240000   1.008000   ; qtot -2.010100
 3365         CT    210    CYS     CB   3365 -0.12310000  12.010000   ; qtot -2.133200
 3366         H1    210    CYS    HB1   3366 0.11120000   1.008000   ; qtot -2.022000
 3367         H1    210    CYS    HB2   3367 0.11120000   1.008000   ; qtot -1.910800
 3368         SH    210    CYS     SG   3368 -0.31190000  32.060000   ; qtot -2.222700
 3369         HS    210    CYS     HG   3369 0.19330000   1.008000   ; qtot -2.029400
 3370          C    210    CYS      C   3370 0.59730000  12.010000   ; qtot -1.432100
 3371          O    210    CYS      O   3371 -0.56790000  16.000000   ; qtot -2.000000
; residue  211 ASP rtp ASP q -1.0
 3372          N    211    ASP      N   3372 -0.51630000  14.010000   ; qtot -2.516300
 3373          H    211    ASP      H   3373 0.29360000   1.008000   ; qtot -2.222700
 3374         CT    211    ASP     CA   3374 0.03810000  12.010000   ; qtot -2.184600
 3375         H1    211    ASP     HA   3375 0.08800000   1.008000   ; qtot -2.096600
 3376         CT    211    ASP     CB   3376 -0.03030000  12.010000   ; qtot -2.126900
 3377         HC    211    ASP    HB1   3377 -0.01220000   1.008000   ; qtot -2.139100
 3378         HC    211    ASP    HB2   3378 -0.01220000   1.008000   ; qtot -2.151300
 3379          C    211    ASP     CG   3379 0.79940000  12.010000   ; qtot -1.351900
 3380         O2    211    ASP    OD1   3380 -0.80140000  16.000000   ; qtot -2.153300
 3381         O2    211    ASP    OD2   3381 -0.80140000  16.000000   ; qtot -2.954700
 3382          C    211    ASP      C   3382 0.53660000  12.010000   ; qtot -2.418100
 3383          O    211    ASP      O   3383 -0.58190000  16.000000   ; qtot -3.000000
; residue  212 SER rtp SER q 0.0
 3384          N    212    SER      N   3384 -0.41570000  14.010000   ; qtot -3.415700
 3385          H    212    SER      H   3385 0.27190000   1.008000   ; qtot -3.143800
 3386         CT    212    SER     CA   3386 -0.02490000  12.010000   ; qtot -3.168700
 3387         H1    212    SER     HA   3387 0.08430000   1.008000   ; qtot -3.084400
 3388         CT    212    SER     CB   3388 0.21170000  12.010000   ; qtot -2.872700
 3389         H1    212    SER    HB1   3389 0.03520000   1.008000   ; qtot -2.837500
 3390         H1    212    SER    HB2   3390 0.03520000   1.008000   ; qtot -2.802300
 3391         OH    212    SER     OG   3391 -0.65460000  16.000000   ; qtot -3.456900
 3392         HO    212    SER     HG   3392 0.42750000   1.008000   ; qtot -3.029400
 3393          C    212    SER      C   3393 0.59730000  12.010000   ; qtot -2.432100
 3394          O    212    SER      O   3394 -0.56790000  16.000000   ; qtot -3.000000
; residue  213 SER rtp SER q 0.0
 3395          N    213    SER      N   3395 -0.41570000  14.010000   ; qtot -3.415700
 3396          H    213    SER      H   3396 0.27190000   1.008000   ; qtot -3.143800
 3397         CT    213    SER     CA   3397 -0.02490000  12.010000   ; qtot -3.168700
 3398         H1    213    SER     HA   3398 0.08430000   1.008000   ; qtot -3.084400
 3399         CT    213    SER     CB   3399 0.21170000  12.010000   ; qtot -2.872700
 3400         H1    213    SER    HB1   3400 0.03520000   1.008000   ; qtot -2.837500
 3401         H1    213    SER    HB2   3401 0.03520000   1.008000   ; qtot -2.802300
 3402         OH    213    SER     OG   3402 -0.65460000  16.000000   ; qtot -3.456900
 3403         HO    213    SER     HG   3403 0.42750000   1.008000   ; qtot -3.029400
 3404          C    213    SER      C   3404 0.59730000  12.010000   ; qtot -2.432100
 3405          O    213    SER      O   3405 -0.56790000  16.000000   ; qtot -3.000000
; residue  214 GLN rtp GLN q 0.0
 3406          N    214    GLN      N   3406 -0.41570000  14.010000   ; qtot -3.415700
 3407          H    214    GLN      H   3407 0.27190000   1.008000   ; qtot -3.143800
 3408         CT    214    GLN     CA   3408 -0.00310000  12.010000   ; qtot -3.146900
 3409         H1    214    GLN     HA   3409 0.08500000   1.008000   ; qtot -3.061900
 3410         CT    214    GLN     CB   3410 -0.00360000  12.010000   ; qtot -3.065500
 3411         HC    214    GLN    HB1   3411 0.01710000   1.008000   ; qtot -3.048400
 3412         HC    214    GLN    HB2   3412 0.01710000   1.008000   ; qtot -3.031300
 3413         CT    214    GLN     CG   3413 -0.06450000  12.010000   ; qtot -3.095800
 3414         HC    214    GLN    HG1   3414 0.03520000   1.008000   ; qtot -3.060600
 3415         HC    214    GLN    HG2   3415 0.03520000   1.008000   ; qtot -3.025400
 3416          C    214    GLN     CD   3416 0.69510000  12.010000   ; qtot -2.330300
 3417          O    214    GLN    OE1   3417 -0.60860000  16.000000   ; qtot -2.938900
 3418          N    214    GLN    NE2   3418 -0.94070000  14.010000   ; qtot -3.879600
 3419          H    214    GLN   HE21   3419 0.42510000   1.008000   ; qtot -3.454500
 3420          H    214    GLN   HE22   3420 0.42510000   1.008000   ; qtot -3.029400
 3421          C    214    GLN      C   3421 0.59730000  12.010000   ; qtot -2.432100
 3422          O    214    GLN      O   3422 -0.56790000  16.000000   ; qtot -3.000000
; residue  215 SER rtp SER q 0.0
 3423          N    215    SER      N   3423 -0.41570000  14.010000   ; qtot -3.415700
 3424          H    215    SER      H   3424 0.27190000   1.008000   ; qtot -3.143800
 3425         CT    215    SER     CA   3425 -0.02490000  12.010000   ; qtot -3.168700
 3426         H1    215    SER     HA   3426 0.08430000   1.008000   ; qtot -3.084400
 3427         CT    215    SER     CB   3427 0.21170000  12.010000   ; qtot -2.872700
 3428         H1    215    SER    HB1   3428 0.03520000   1.008000   ; qtot -2.837500
 3429         H1    215    SER    HB2   3429 0.03520000   1.008000   ; qtot -2.802300
 3430         OH    215    SER     OG   3430 -0.65460000  16.000000   ; qtot -3.456900
 3431         HO    215    SER     HG   3431 0.42750000   1.008000   ; qtot -3.029400
 3432          C    215    SER      C   3432 0.59730000  12.010000   ; qtot -2.432100
 3433          O    215    SER      O   3433 -0.56790000  16.000000   ; qtot -3.000000
; residue  216 PRO rtp PRO q 0.0
 3434          N    216    PRO      N   3434 -0.25480000  14.010000   ; qtot -3.254800
 3435         CT    216    PRO     CD   3435 0.01920000  12.010000   ; qtot -3.235600
 3436         H1    216    PRO    HD1   3436 0.03910000   1.008000   ; qtot -3.196500
 3437         H1    216    PRO    HD2   3437 0.03910000   1.008000   ; qtot -3.157400
 3438         CT    216    PRO     CG   3438 0.01890000  12.010000   ; qtot -3.138500
 3439         HC    216    PRO    HG1   3439 0.02130000   1.008000   ; qtot -3.117200
 3440         HC    216    PRO    HG2   3440 0.02130000   1.008000   ; qtot -3.095900
 3441         CT    216    PRO     CB   3441 -0.00700000  12.010000   ; qtot -3.102900
 3442         HC    216    PRO    HB1   3442 0.02530000   1.008000   ; qtot -3.077600
 3443         HC    216    PRO    HB2   3443 0.02530000   1.008000   ; qtot -3.052300
 3444         CT    216    PRO     CA   3444 -0.02660000  12.010000   ; qtot -3.078900
 3445         H1    216    PRO     HA   3445 0.06410000   1.008000   ; qtot -3.014800
 3446          C    216    PRO      C   3446 0.58960000  12.010000   ; qtot -2.425200
 3447          O    216    PRO      O   3447 -0.57480000  16.000000   ; qtot -3.000000
; residue  217 PRO rtp PRO q 0.0
 3448          N    217    PRO      N   3448 -0.25480000  14.010000   ; qtot -3.254800
 3449         CT    217    PRO     CD   3449 0.01920000  12.010000   ; qtot -3.235600
 3450         H1    217    PRO    HD1   3450 0.03910000   1.008000   ; qtot -3.196500
 3451         H1    217    PRO    HD2   3451 0.03910000   1.008000   ; qtot -3.157400
 3452         CT    217    PRO     CG   3452 0.01890000  12.010000   ; qtot -3.138500
 3453         HC    217    PRO    HG1   3453 0.02130000   1.008000   ; qtot -3.117200
 3454         HC    217    PRO    HG2   3454 0.02130000   1.008000   ; qtot -3.095900
 3455         CT    217    PRO     CB   3455 -0.00700000  12.010000   ; qtot -3.102900
 3456         HC    217    PRO    HB1   3456 0.02530000   1.008000   ; qtot -3.077600
 3457         HC    217    PRO    HB2   3457 0.02530000   1.008000   ; qtot -3.052300
 3458         CT    217    PRO     CA   3458 -0.02660000  12.010000   ; qtot -3.078900
 3459         H1    217    PRO     HA   3459 0.06410000   1.008000   ; qtot -3.014800
 3460          C    217    PRO      C   3460 0.58960000  12.010000   ; qtot -2.425200
 3461          O    217    PRO      O   3461 -0.57480000  16.000000   ; qtot -3.000000
; residue  218 THR rtp THR q 0.0
 3462          N    218    THR      N   3462 -0.41570000  14.010000   ; qtot -3.415700
 3463          H    218    THR      H   3463 0.27190000   1.008000   ; qtot -3.143800
 3464         CT    218    THR     CA   3464 -0.03890000  12.010000   ; qtot -3.182700
 3465         H1    218    THR     HA   3465 0.10070000   1.008000   ; qtot -3.082000
 3466         CT    218    THR     CB   3466 0.36540000  12.010000   ; qtot -2.716600
 3467         H1    218    THR     HB   3467 0.00430000   1.008000   ; qtot -2.712300
 3468         CT    218    THR    CG2   3468 -0.24380000  12.010000   ; qtot -2.956100
 3469         HC    218    THR   HG21   3469 0.06420000   1.008000   ; qtot -2.891900
 3470         HC    218    THR   HG22   3470 0.06420000   1.008000   ; qtot -2.827700
 3471         HC    218    THR   HG23   3471 0.06420000   1.008000   ; qtot -2.763500
 3472         OH    218    THR    OG1   3472 -0.67610000  16.000000   ; qtot -3.439600
 3473         HO    218    THR    HG1   3473 0.41020000   1.008000   ; qtot -3.029400
 3474          C    218    THR      C   3474 0.59730000  12.010000   ; qtot -2.432100
 3475          O    218    THR      O   3475 -0.56790000  16.000000   ; qtot -3.000000
; residue  219 LYS rtp LYS q 1.0
 3476          N    219    LYS      N   3476 -0.34790000  14.010000   ; qtot -3.347900
 3477          H    219    LYS      H   3477 0.27470000   1.008000   ; qtot -3.073200
 3478         CT    219    LYS     CA   3478 -0.24000000  12.010000   ; qtot -3.313200
 3479         H1    219    LYS     HA   3479 0.14260000   1.008000   ; qtot -3.170600
 3480         CT    219    LYS     CB   3480 -0.00940000  12.010000   ; qtot -3.180000
 3481         HC    219    LYS    HB1   3481 0.03620000   1.008000   ; qtot -3.143800
 3482         HC    219    LYS    HB2   3482 0.03620000   1.008000   ; qtot -3.107600
 3483         CT    219    LYS     CG   3483 0.01870000  12.010000   ; qtot -3.088900
 3484         HC    219    LYS    HG1   3484 0.01030000   1.008000   ; qtot -3.078600
 3485         HC    219    LYS    HG2   3485 0.01030000   1.008000   ; qtot -3.068300
 3486         CT    219    LYS     CD   3486 -0.04790000  12.010000   ; qtot -3.116200
 3487         HC    219    LYS    HD1   3487 0.06210000   1.008000   ; qtot -3.054100
 3488         HC    219    LYS    HD2   3488 0.06210000   1.008000   ; qtot -2.992000
 3489         CT    219    LYS     CE   3489 -0.01430000  12.010000   ; qtot -3.006300
 3490         HP    219    LYS    HE1   3490 0.11350000   1.008000   ; qtot -2.892800
 3491         HP    219    LYS    HE2   3491 0.11350000   1.008000   ; qtot -2.779300
 3492         N3    219    LYS     NZ   3492 -0.38540000  14.010000   ; qtot -3.164700
 3493          H    219    LYS    HZ1   3493 0.34000000   1.008000   ; qtot -2.824700
 3494          H    219    LYS    HZ2   3494 0.34000000   1.008000   ; qtot -2.484700
 3495          H    219    LYS    HZ3   3495 0.34000000   1.008000   ; qtot -2.144700
 3496          C    219    LYS      C   3496 0.73410000  12.010000   ; qtot -1.410600
 3497          O    219    LYS      O   3497 -0.58940000  16.000000   ; qtot -2.000000
; residue  220 PHE rtp PHE q 0.0
 3498          N    220    PHE      N   3498 -0.41570000  14.010000   ; qtot -2.415700
 3499          H    220    PHE      H   3499 0.27190000   1.008000   ; qtot -2.143800
 3500         CT    220    PHE     CA   3500 -0.00240000  12.010000   ; qtot -2.146200
 3501         H1    220    PHE     HA   3501 0.09780000   1.008000   ; qtot -2.048400
 3502         CT    220    PHE     CB   3502 -0.03430000  12.010000   ; qtot -2.082700
 3503         HC    220    PHE    HB1   3503 0.02950000   1.008000   ; qtot -2.053200
 3504         HC    220    PHE    HB2   3504 0.02950000   1.008000   ; qtot -2.023700
 3505         CA    220    PHE     CG   3505 0.01180000  12.010000   ; qtot -2.011900
 3506         CA    220    PHE    CD1   3506 -0.12560000  12.010000   ; qtot -2.137500
 3507         HA    220    PHE    HD1   3507 0.13300000   1.008000   ; qtot -2.004500
 3508         CA    220    PHE    CE1   3508 -0.17040000  12.010000   ; qtot -2.174900
 3509         HA    220    PHE    HE1   3509 0.14300000   1.008000   ; qtot -2.031900
 3510         CA    220    PHE     CZ   3510 -0.10720000  12.010000   ; qtot -2.139100
 3511         HA    220    PHE     HZ   3511 0.12970000   1.008000   ; qtot -2.009400
 3512         CA    220    PHE    CE2   3512 -0.17040000  12.010000   ; qtot -2.179800
 3513         HA    220    PHE    HE2   3513 0.14300000   1.008000   ; qtot -2.036800
 3514         CA    220    PHE    CD2   3514 -0.12560000  12.010000   ; qtot -2.162400
 3515         HA    220    PHE    HD2   3515 0.13300000   1.008000   ; qtot -2.029400
 3516          C    220    PHE      C   3516 0.59730000  12.010000   ; qtot -1.432100
 3517          O    220    PHE      O   3517 -0.56790000  16.000000   ; qtot -2.000000
; residue  221 LEU rtp LEU q 0.0
 3518          N    221    LEU      N   3518 -0.41570000  14.010000   ; qtot -2.415700
 3519          H    221    LEU      H   3519 0.27190000   1.008000   ; qtot -2.143800
 3520         CT    221    LEU     CA   3520 -0.05180000  12.010000   ; qtot -2.195600
 3521         H1    221    LEU     HA   3521 0.09220000   1.008000   ; qtot -2.103400
 3522         CT    221    LEU     CB   3522 -0.11020000  12.010000   ; qtot -2.213600
 3523         HC    221    LEU    HB1   3523 0.04570000   1.008000   ; qtot -2.167900
 3524         HC    221    LEU    HB2   3524 0.04570000   1.008000   ; qtot -2.122200
 3525         CT    221    LEU     CG   3525 0.35310000  12.010000   ; qtot -1.769100
 3526         HC    221    LEU     HG   3526 -0.03610000   1.008000   ; qtot -1.805200
 3527         CT    221    LEU    CD1   3527 -0.41210000  12.010000   ; qtot -2.217300
 3528         HC    221    LEU   HD11   3528 0.10000000   1.008000   ; qtot -2.117300
 3529         HC    221    LEU   HD12   3529 0.10000000   1.008000   ; qtot -2.017300
 3530         HC    221    LEU   HD13   3530 0.10000000   1.008000   ; qtot -1.917300
 3531         CT    221    LEU    CD2   3531 -0.41210000  12.010000   ; qtot -2.329400
 3532         HC    221    LEU   HD21   3532 0.10000000   1.008000   ; qtot -2.229400
 3533         HC    221    LEU   HD22   3533 0.10000000   1.008000   ; qtot -2.129400
 3534         HC    221    LEU   HD23   3534 0.10000000   1.008000   ; qtot -2.029400
 3535          C    221    LEU      C   3535 0.59730000  12.010000   ; qtot -1.432100
 3536          O    221    LEU      O   3536 -0.56790000  16.000000   ; qtot -2.000000
; residue  222 GLU rtp GLU q -1.0
 3537          N    222    GLU      N   3537 -0.51630000  14.010000   ; qtot -2.516300
 3538          H    222    GLU      H   3538 0.29360000   1.008000   ; qtot -2.222700
 3539         CT    222    GLU     CA   3539 0.03970000  12.010000   ; qtot -2.183000
 3540         H1    222    GLU     HA   3540 0.11050000   1.008000   ; qtot -2.072500
 3541         CT    222    GLU     CB   3541 0.05600000  12.010000   ; qtot -2.016500
 3542         HC    222    GLU    HB1   3542 -0.01730000   1.008000   ; qtot -2.033800
 3543         HC    222    GLU    HB2   3543 -0.01730000   1.008000   ; qtot -2.051100
 3544         CT    222    GLU     CG   3544 0.01360000  12.010000   ; qtot -2.037500
 3545         HC    222    GLU    HG1   3545 -0.04250000   1.008000   ; qtot -2.080000
 3546         HC    222    GLU    HG2   3546 -0.04250000   1.008000   ; qtot -2.122500
 3547          C    222    GLU     CD   3547 0.80540000  12.010000   ; qtot -1.317100
 3548         O2    222    GLU    OE1   3548 -0.81880000  16.000000   ; qtot -2.135900
 3549         O2    222    GLU    OE2   3549 -0.81880000  16.000000   ; qtot -2.954700
 3550          C    222    GLU      C   3550 0.53660000  12.010000   ; qtot -2.418100
 3551          O    222    GLU      O   3551 -0.58190000  16.000000   ; qtot -3.000000
; residue  223 LEU rtp LEU q 0.0
 3552          N    223    LEU      N   3552 -0.41570000  14.010000   ; qtot -3.415700
 3553          H    223    LEU      H   3553 0.27190000   1.008000   ; qtot -3.143800
 3554         CT    223    LEU     CA   3554 -0.05180000  12.010000   ; qtot -3.195600
 3555         H1    223    LEU     HA   3555 0.09220000   1.008000   ; qtot -3.103400
 3556         CT    223    LEU     CB   3556 -0.11020000  12.010000   ; qtot -3.213600
 3557         HC    223    LEU    HB1   3557 0.04570000   1.008000   ; qtot -3.167900
 3558         HC    223    LEU    HB2   3558 0.04570000   1.008000   ; qtot -3.122200
 3559         CT    223    LEU     CG   3559 0.35310000  12.010000   ; qtot -2.769100
 3560         HC    223    LEU     HG   3560 -0.03610000   1.008000   ; qtot -2.805200
 3561         CT    223    LEU    CD1   3561 -0.41210000  12.010000   ; qtot -3.217300
 3562         HC    223    LEU   HD11   3562 0.10000000   1.008000   ; qtot -3.117300
 3563         HC    223    LEU   HD12   3563 0.10000000   1.008000   ; qtot -3.017300
 3564         HC    223    LEU   HD13   3564 0.10000000   1.008000   ; qtot -2.917300
 3565         CT    223    LEU    CD2   3565 -0.41210000  12.010000   ; qtot -3.329400
 3566         HC    223    LEU   HD21   3566 0.10000000   1.008000   ; qtot -3.229400
 3567         HC    223    LEU   HD22   3567 0.10000000   1.008000   ; qtot -3.129400
 3568         HC    223    LEU   HD23   3568 0.10000000   1.008000   ; qtot -3.029400
 3569          C    223    LEU      C   3569 0.59730000  12.010000   ; qtot -2.432100
 3570          O    223    LEU      O   3570 -0.56790000  16.000000   ; qtot -3.000000
; residue  224 ILE rtp ILE q 0.0
 3571          N    224    ILE      N   3571 -0.41570000  14.010000   ; qtot -3.415700
 3572          H    224    ILE      H   3572 0.27190000   1.008000   ; qtot -3.143800
 3573         CT    224    ILE     CA   3573 -0.05970000  12.010000   ; qtot -3.203500
 3574         H1    224    ILE     HA   3574 0.08690000   1.008000   ; qtot -3.116600
 3575         CT    224    ILE     CB   3575 0.13030000  12.010000   ; qtot -2.986300
 3576         HC    224    ILE     HB   3576 0.01870000   1.008000   ; qtot -2.967600
 3577         CT    224    ILE    CG2   3577 -0.32040000  12.010000   ; qtot -3.288000
 3578         HC    224    ILE   HG21   3578 0.08820000   1.008000   ; qtot -3.199800
 3579         HC    224    ILE   HG22   3579 0.08820000   1.008000   ; qtot -3.111600
 3580         HC    224    ILE   HG23   3580 0.08820000   1.008000   ; qtot -3.023400
 3581         CT    224    ILE    CG1   3581 -0.04300000  12.010000   ; qtot -3.066400
 3582         HC    224    ILE   HG11   3582 0.02360000   1.008000   ; qtot -3.042800
 3583         HC    224    ILE   HG12   3583 0.02360000   1.008000   ; qtot -3.019200
 3584         CT    224    ILE     CD   3584 -0.06600000  12.010000   ; qtot -3.085200
 3585         HC    224    ILE    HD1   3585 0.01860000   1.008000   ; qtot -3.066600
 3586         HC    224    ILE    HD2   3586 0.01860000   1.008000   ; qtot -3.048000
 3587         HC    224    ILE    HD3   3587 0.01860000   1.008000   ; qtot -3.029400
 3588          C    224    ILE      C   3588 0.59730000  12.010000   ; qtot -2.432100
 3589          O    224    ILE      O   3589 -0.56790000  16.000000   ; qtot -3.000000
; residue  225 GLY rtp GLY q 0.0
 3590          N    225    GLY      N   3590 -0.41570000  14.010000   ; qtot -3.415700
 3591          H    225    GLY      H   3591 0.27190000   1.008000   ; qtot -3.143800
 3592         CT    225    GLY     CA   3592 -0.02520000  12.010000   ; qtot -3.169000
 3593         H1    225    GLY    HA1   3593 0.06980000   1.008000   ; qtot -3.099200
 3594         H1    225    GLY    HA2   3594 0.06980000   1.008000   ; qtot -3.029400
 3595          C    225    GLY      C   3595 0.59730000  12.010000   ; qtot -2.432100
 3596          O    225    GLY      O   3596 -0.56790000  16.000000   ; qtot -3.000000
; residue  226 ILE rtp ILE q 0.0
 3597          N    226    ILE      N   3597 -0.41570000  14.010000   ; qtot -3.415700
 3598          H    226    ILE      H   3598 0.27190000   1.008000   ; qtot -3.143800
 3599         CT    226    ILE     CA   3599 -0.05970000  12.010000   ; qtot -3.203500
 3600         H1    226    ILE     HA   3600 0.08690000   1.008000   ; qtot -3.116600
 3601         CT    226    ILE     CB   3601 0.13030000  12.010000   ; qtot -2.986300
 3602         HC    226    ILE     HB   3602 0.01870000   1.008000   ; qtot -2.967600
 3603         CT    226    ILE    CG2   3603 -0.32040000  12.010000   ; qtot -3.288000
 3604         HC    226    ILE   HG21   3604 0.08820000   1.008000   ; qtot -3.199800
 3605         HC    226    ILE   HG22   3605 0.08820000   1.008000   ; qtot -3.111600
 3606         HC    226    ILE   HG23   3606 0.08820000   1.008000   ; qtot -3.023400
 3607         CT    226    ILE    CG1   3607 -0.04300000  12.010000   ; qtot -3.066400
 3608         HC    226    ILE   HG11   3608 0.02360000   1.008000   ; qtot -3.042800
 3609         HC    226    ILE   HG12   3609 0.02360000   1.008000   ; qtot -3.019200
 3610         CT    226    ILE     CD   3610 -0.06600000  12.010000   ; qtot -3.085200
 3611         HC    226    ILE    HD1   3611 0.01860000   1.008000   ; qtot -3.066600
 3612         HC    226    ILE    HD2   3612 0.01860000   1.008000   ; qtot -3.048000
 3613         HC    226    ILE    HD3   3613 0.01860000   1.008000   ; qtot -3.029400
 3614          C    226    ILE      C   3614 0.59730000  12.010000   ; qtot -2.432100
 3615          O    226    ILE      O   3615 -0.56790000  16.000000   ; qtot -3.000000
; residue  227 ALA rtp ALA q 0.0
 3616          N    227    ALA      N   3616 -0.41570000  14.010000   ; qtot -3.415700
 3617          H    227    ALA      H   3617 0.27190000   1.008000   ; qtot -3.143800
 3618         CT    227    ALA     CA   3618 0.03370000  12.010000   ; qtot -3.110100
 3619         H1    227    ALA     HA   3619 0.08230000   1.008000   ; qtot -3.027800
 3620         CT    227    ALA     CB   3620 -0.18250000  12.010000   ; qtot -3.210300
 3621         HC    227    ALA    HB1   3621 0.06030000   1.008000   ; qtot -3.150000
 3622         HC    227    ALA    HB2   3622 0.06030000   1.008000   ; qtot -3.089700
 3623         HC    227    ALA    HB3   3623 0.06030000   1.008000   ; qtot -3.029400
 3624          C    227    ALA      C   3624 0.59730000  12.010000   ; qtot -2.432100
 3625          O    227    ALA      O   3625 -0.56790000  16.000000   ; qtot -3.000000
; residue  228 GLN rtp GLN q 0.0
 3626          N    228    GLN      N   3626 -0.41570000  14.010000   ; qtot -3.415700
 3627          H    228    GLN      H   3627 0.27190000   1.008000   ; qtot -3.143800
 3628         CT    228    GLN     CA   3628 -0.00310000  12.010000   ; qtot -3.146900
 3629         H1    228    GLN     HA   3629 0.08500000   1.008000   ; qtot -3.061900
 3630         CT    228    GLN     CB   3630 -0.00360000  12.010000   ; qtot -3.065500
 3631         HC    228    GLN    HB1   3631 0.01710000   1.008000   ; qtot -3.048400
 3632         HC    228    GLN    HB2   3632 0.01710000   1.008000   ; qtot -3.031300
 3633         CT    228    GLN     CG   3633 -0.06450000  12.010000   ; qtot -3.095800
 3634         HC    228    GLN    HG1   3634 0.03520000   1.008000   ; qtot -3.060600
 3635         HC    228    GLN    HG2   3635 0.03520000   1.008000   ; qtot -3.025400
 3636          C    228    GLN     CD   3636 0.69510000  12.010000   ; qtot -2.330300
 3637          O    228    GLN    OE1   3637 -0.60860000  16.000000   ; qtot -2.938900
 3638          N    228    GLN    NE2   3638 -0.94070000  14.010000   ; qtot -3.879600
 3639          H    228    GLN   HE21   3639 0.42510000   1.008000   ; qtot -3.454500
 3640          H    228    GLN   HE22   3640 0.42510000   1.008000   ; qtot -3.029400
 3641          C    228    GLN      C   3641 0.59730000  12.010000   ; qtot -2.432100
 3642          O    228    GLN      O   3642 -0.56790000  16.000000   ; qtot -3.000000
; residue  229 GLY rtp GLY q 0.0
 3643          N    229    GLY      N   3643 -0.41570000  14.010000   ; qtot -3.415700
 3644          H    229    GLY      H   3644 0.27190000   1.008000   ; qtot -3.143800
 3645         CT    229    GLY     CA   3645 -0.02520000  12.010000   ; qtot -3.169000
 3646         H1    229    GLY    HA1   3646 0.06980000   1.008000   ; qtot -3.099200
 3647         H1    229    GLY    HA2   3647 0.06980000   1.008000   ; qtot -3.029400
 3648          C    229    GLY      C   3648 0.59730000  12.010000   ; qtot -2.432100
 3649          O    229    GLY      O   3649 -0.56790000  16.000000   ; qtot -3.000000
; residue  230 GLN rtp GLN q 0.0
 3650          N    230    GLN      N   3650 -0.41570000  14.010000   ; qtot -3.415700
 3651          H    230    GLN      H   3651 0.27190000   1.008000   ; qtot -3.143800
 3652         CT    230    GLN     CA   3652 -0.00310000  12.010000   ; qtot -3.146900
 3653         H1    230    GLN     HA   3653 0.08500000   1.008000   ; qtot -3.061900
 3654         CT    230    GLN     CB   3654 -0.00360000  12.010000   ; qtot -3.065500
 3655         HC    230    GLN    HB1   3655 0.01710000   1.008000   ; qtot -3.048400
 3656         HC    230    GLN    HB2   3656 0.01710000   1.008000   ; qtot -3.031300
 3657         CT    230    GLN     CG   3657 -0.06450000  12.010000   ; qtot -3.095800
 3658         HC    230    GLN    HG1   3658 0.03520000   1.008000   ; qtot -3.060600
 3659         HC    230    GLN    HG2   3659 0.03520000   1.008000   ; qtot -3.025400
 3660          C    230    GLN     CD   3660 0.69510000  12.010000   ; qtot -2.330300
 3661          O    230    GLN    OE1   3661 -0.60860000  16.000000   ; qtot -2.938900
 3662          N    230    GLN    NE2   3662 -0.94070000  14.010000   ; qtot -3.879600
 3663          H    230    GLN   HE21   3663 0.42510000   1.008000   ; qtot -3.454500
 3664          H    230    GLN   HE22   3664 0.42510000   1.008000   ; qtot -3.029400
 3665          C    230    GLN      C   3665 0.59730000  12.010000   ; qtot -2.432100
 3666          O    230    GLN      O   3666 -0.56790000  16.000000   ; qtot -3.000000
; residue  231 MET rtp MET q 0.0
 3667          N    231    MET      N   3667 -0.41570000  14.010000   ; qtot -3.415700
 3668          H    231    MET      H   3668 0.27190000   1.008000   ; qtot -3.143800
 3669         CT    231    MET     CA   3669 -0.02370000  12.010000   ; qtot -3.167500
 3670         H1    231    MET     HA   3670 0.08800000   1.008000   ; qtot -3.079500
 3671         CT    231    MET     CB   3671 0.03420000  12.010000   ; qtot -3.045300
 3672         HC    231    MET    HB1   3672 0.02410000   1.008000   ; qtot -3.021200
 3673         HC    231    MET    HB2   3673 0.02410000   1.008000   ; qtot -2.997100
 3674         CT    231    MET     CG   3674 0.00180000  12.010000   ; qtot -2.995300
 3675         H1    231    MET    HG1   3675 0.04400000   1.008000   ; qtot -2.951300
 3676         H1    231    MET    HG2   3676 0.04400000   1.008000   ; qtot -2.907300
 3677          S    231    MET     SD   3677 -0.27370000  32.060000   ; qtot -3.181000
 3678         CT    231    MET     CE   3678 -0.05360000  12.010000   ; qtot -3.234600
 3679         H1    231    MET    HE1   3679 0.06840000   1.008000   ; qtot -3.166200
 3680         H1    231    MET    HE2   3680 0.06840000   1.008000   ; qtot -3.097800
 3681         H1    231    MET    HE3   3681 0.06840000   1.008000   ; qtot -3.029400
 3682          C    231    MET      C   3682 0.59730000  12.010000   ; qtot -2.432100
 3683          O    231    MET      O   3683 -0.56790000  16.000000   ; qtot -3.000000
; residue  232 THR rtp THR q 0.0
 3684          N    232    THR      N   3684 -0.41570000  14.010000   ; qtot -3.415700
 3685          H    232    THR      H   3685 0.27190000   1.008000   ; qtot -3.143800
 3686         CT    232    THR     CA   3686 -0.03890000  12.010000   ; qtot -3.182700
 3687         H1    232    THR     HA   3687 0.10070000   1.008000   ; qtot -3.082000
 3688         CT    232    THR     CB   3688 0.36540000  12.010000   ; qtot -2.716600
 3689         H1    232    THR     HB   3689 0.00430000   1.008000   ; qtot -2.712300
 3690         CT    232    THR    CG2   3690 -0.24380000  12.010000   ; qtot -2.956100
 3691         HC    232    THR   HG21   3691 0.06420000   1.008000   ; qtot -2.891900
 3692         HC    232    THR   HG22   3692 0.06420000   1.008000   ; qtot -2.827700
 3693         HC    232    THR   HG23   3693 0.06420000   1.008000   ; qtot -2.763500
 3694         OH    232    THR    OG1   3694 -0.67610000  16.000000   ; qtot -3.439600
 3695         HO    232    THR    HG1   3695 0.41020000   1.008000   ; qtot -3.029400
 3696          C    232    THR      C   3696 0.59730000  12.010000   ; qtot -2.432100
 3697          O    232    THR      O   3697 -0.56790000  16.000000   ; qtot -3.000000
; residue  233 VAL rtp VAL q 0.0
 3698          N    233    VAL      N   3698 -0.41570000  14.010000   ; qtot -3.415700
 3699          H    233    VAL      H   3699 0.27190000   1.008000   ; qtot -3.143800
 3700         CT    233    VAL     CA   3700 -0.08750000  12.010000   ; qtot -3.231300
 3701         H1    233    VAL     HA   3701 0.09690000   1.008000   ; qtot -3.134400
 3702         CT    233    VAL     CB   3702 0.29850000  12.010000   ; qtot -2.835900
 3703         HC    233    VAL     HB   3703 -0.02970000   1.008000   ; qtot -2.865600
 3704         CT    233    VAL    CG1   3704 -0.31920000  12.010000   ; qtot -3.184800
 3705         HC    233    VAL   HG11   3705 0.07910000   1.008000   ; qtot -3.105700
 3706         HC    233    VAL   HG12   3706 0.07910000   1.008000   ; qtot -3.026600
 3707         HC    233    VAL   HG13   3707 0.07910000   1.008000   ; qtot -2.947500
 3708         CT    233    VAL    CG2   3708 -0.31920000  12.010000   ; qtot -3.266700
 3709         HC    233    VAL   HG21   3709 0.07910000   1.008000   ; qtot -3.187600
 3710         HC    233    VAL   HG22   3710 0.07910000   1.008000   ; qtot -3.108500
 3711         HC    233    VAL   HG23   3711 0.07910000   1.008000   ; qtot -3.029400
 3712          C    233    VAL      C   3712 0.59730000  12.010000   ; qtot -2.432100
 3713          O    233    VAL      O   3713 -0.56790000  16.000000   ; qtot -3.000000
; residue  234 LEU rtp LEU q 0.0
 3714          N    234    LEU      N   3714 -0.41570000  14.010000   ; qtot -3.415700
 3715          H    234    LEU      H   3715 0.27190000   1.008000   ; qtot -3.143800
 3716         CT    234    LEU     CA   3716 -0.05180000  12.010000   ; qtot -3.195600
 3717         H1    234    LEU     HA   3717 0.09220000   1.008000   ; qtot -3.103400
 3718         CT    234    LEU     CB   3718 -0.11020000  12.010000   ; qtot -3.213600
 3719         HC    234    LEU    HB1   3719 0.04570000   1.008000   ; qtot -3.167900
 3720         HC    234    LEU    HB2   3720 0.04570000   1.008000   ; qtot -3.122200
 3721         CT    234    LEU     CG   3721 0.35310000  12.010000   ; qtot -2.769100
 3722         HC    234    LEU     HG   3722 -0.03610000   1.008000   ; qtot -2.805200
 3723         CT    234    LEU    CD1   3723 -0.41210000  12.010000   ; qtot -3.217300
 3724         HC    234    LEU   HD11   3724 0.10000000   1.008000   ; qtot -3.117300
 3725         HC    234    LEU   HD12   3725 0.10000000   1.008000   ; qtot -3.017300
 3726         HC    234    LEU   HD13   3726 0.10000000   1.008000   ; qtot -2.917300
 3727         CT    234    LEU    CD2   3727 -0.41210000  12.010000   ; qtot -3.329400
 3728         HC    234    LEU   HD21   3728 0.10000000   1.008000   ; qtot -3.229400
 3729         HC    234    LEU   HD22   3729 0.10000000   1.008000   ; qtot -3.129400
 3730         HC    234    LEU   HD23   3730 0.10000000   1.008000   ; qtot -3.029400
 3731          C    234    LEU      C   3731 0.59730000  12.010000   ; qtot -2.432100
 3732          O    234    LEU      O   3732 -0.56790000  16.000000   ; qtot -3.000000
; residue  235 ARG rtp ARG q 1.0
 3733          N    235    ARG      N   3733 -0.34790000  14.010000   ; qtot -3.347900
 3734          H    235    ARG      H   3734 0.27470000   1.008000   ; qtot -3.073200
 3735         CT    235    ARG     CA   3735 -0.26370000  12.010000   ; qtot -3.336900
 3736         H1    235    ARG     HA   3736 0.15600000   1.008000   ; qtot -3.180900
 3737         CT    235    ARG     CB   3737 -0.00070000  12.010000   ; qtot -3.181600
 3738         HC    235    ARG    HB1   3738 0.03270000   1.008000   ; qtot -3.148900
 3739         HC    235    ARG    HB2   3739 0.03270000   1.008000   ; qtot -3.116200
 3740         CT    235    ARG     CG   3740 0.03900000  12.010000   ; qtot -3.077200
 3741         HC    235    ARG    HG1   3741 0.02850000   1.008000   ; qtot -3.048700
 3742         HC    235    ARG    HG2   3742 0.02850000   1.008000   ; qtot -3.020200
 3743         CT    235    ARG     CD   3743 0.04860000  12.010000   ; qtot -2.971600
 3744         H1    235    ARG    HD1   3744 0.06870000   1.008000   ; qtot -2.902900
 3745         H1    235    ARG    HD2   3745 0.06870000   1.008000   ; qtot -2.834200
 3746         N2    235    ARG     NE   3746 -0.52950000  14.010000   ; qtot -3.363700
 3747          H    235    ARG     HE   3747 0.34560000   1.008000   ; qtot -3.018100
 3748         CA    235    ARG     CZ   3748 0.80760000  12.010000   ; qtot -2.210500
 3749         N2    235    ARG    NH1   3749 -0.86270000  14.010000   ; qtot -3.073200
 3750          H    235    ARG   HH11   3750 0.44780000   1.008000   ; qtot -2.625400
 3751          H    235    ARG   HH12   3751 0.44780000   1.008000   ; qtot -2.177600
 3752         N2    235    ARG    NH2   3752 -0.86270000  14.010000   ; qtot -3.040300
 3753          H    235    ARG   HH21   3753 0.44780000   1.008000   ; qtot -2.592500
 3754          H    235    ARG   HH22   3754 0.44780000   1.008000   ; qtot -2.144700
 3755          C    235    ARG      C   3755 0.73410000  12.010000   ; qtot -1.410600
 3756          O    235    ARG      O   3756 -0.58940000  16.000000   ; qtot -2.000000
; residue  236 LEU rtp LEU q 0.0
 3757          N    236    LEU      N   3757 -0.41570000  14.010000   ; qtot -2.415700
 3758          H    236    LEU      H   3758 0.27190000   1.008000   ; qtot -2.143800
 3759         CT    236    LEU     CA   3759 -0.05180000  12.010000   ; qtot -2.195600
 3760         H1    236    LEU     HA   3760 0.09220000   1.008000   ; qtot -2.103400
 3761         CT    236    LEU     CB   3761 -0.11020000  12.010000   ; qtot -2.213600
 3762         HC    236    LEU    HB1   3762 0.04570000   1.008000   ; qtot -2.167900
 3763         HC    236    LEU    HB2   3763 0.04570000   1.008000   ; qtot -2.122200
 3764         CT    236    LEU     CG   3764 0.35310000  12.010000   ; qtot -1.769100
 3765         HC    236    LEU     HG   3765 -0.03610000   1.008000   ; qtot -1.805200
 3766         CT    236    LEU    CD1   3766 -0.41210000  12.010000   ; qtot -2.217300
 3767         HC    236    LEU   HD11   3767 0.10000000   1.008000   ; qtot -2.117300
 3768         HC    236    LEU   HD12   3768 0.10000000   1.008000   ; qtot -2.017300
 3769         HC    236    LEU   HD13   3769 0.10000000   1.008000   ; qtot -1.917300
 3770         CT    236    LEU    CD2   3770 -0.41210000  12.010000   ; qtot -2.329400
 3771         HC    236    LEU   HD21   3771 0.10000000   1.008000   ; qtot -2.229400
 3772         HC    236    LEU   HD22   3772 0.10000000   1.008000   ; qtot -2.129400
 3773         HC    236    LEU   HD23   3773 0.10000000   1.008000   ; qtot -2.029400
 3774          C    236    LEU      C   3774 0.59730000  12.010000   ; qtot -1.432100
 3775          O    236    LEU      O   3775 -0.56790000  16.000000   ; qtot -2.000000
; residue  237 THR rtp THR q 0.0
 3776          N    237    THR      N   3776 -0.41570000  14.010000   ; qtot -2.415700
 3777          H    237    THR      H   3777 0.27190000   1.008000   ; qtot -2.143800
 3778         CT    237    THR     CA   3778 -0.03890000  12.010000   ; qtot -2.182700
 3779         H1    237    THR     HA   3779 0.10070000   1.008000   ; qtot -2.082000
 3780         CT    237    THR     CB   3780 0.36540000  12.010000   ; qtot -1.716600
 3781         H1    237    THR     HB   3781 0.00430000   1.008000   ; qtot -1.712300
 3782         CT    237    THR    CG2   3782 -0.24380000  12.010000   ; qtot -1.956100
 3783         HC    237    THR   HG21   3783 0.06420000   1.008000   ; qtot -1.891900
 3784         HC    237    THR   HG22   3784 0.06420000   1.008000   ; qtot -1.827700
 3785         HC    237    THR   HG23   3785 0.06420000   1.008000   ; qtot -1.763500
 3786         OH    237    THR    OG1   3786 -0.67610000  16.000000   ; qtot -2.439600
 3787         HO    237    THR    HG1   3787 0.41020000   1.008000   ; qtot -2.029400
 3788          C    237    THR      C   3788 0.59730000  12.010000   ; qtot -1.432100
 3789          O    237    THR      O   3789 -0.56790000  16.000000   ; qtot -2.000000
; residue  238 GLU rtp GLU q -1.0
 3790          N    238    GLU      N   3790 -0.51630000  14.010000   ; qtot -2.516300
 3791          H    238    GLU      H   3791 0.29360000   1.008000   ; qtot -2.222700
 3792         CT    238    GLU     CA   3792 0.03970000  12.010000   ; qtot -2.183000
 3793         H1    238    GLU     HA   3793 0.11050000   1.008000   ; qtot -2.072500
 3794         CT    238    GLU     CB   3794 0.05600000  12.010000   ; qtot -2.016500
 3795         HC    238    GLU    HB1   3795 -0.01730000   1.008000   ; qtot -2.033800
 3796         HC    238    GLU    HB2   3796 -0.01730000   1.008000   ; qtot -2.051100
 3797         CT    238    GLU     CG   3797 0.01360000  12.010000   ; qtot -2.037500
 3798         HC    238    GLU    HG1   3798 -0.04250000   1.008000   ; qtot -2.080000
 3799         HC    238    GLU    HG2   3799 -0.04250000   1.008000   ; qtot -2.122500
 3800          C    238    GLU     CD   3800 0.80540000  12.010000   ; qtot -1.317100
 3801         O2    238    GLU    OE1   3801 -0.81880000  16.000000   ; qtot -2.135900
 3802         O2    238    GLU    OE2   3802 -0.81880000  16.000000   ; qtot -2.954700
 3803          C    238    GLU      C   3803 0.53660000  12.010000   ; qtot -2.418100
 3804          O    238    GLU      O   3804 -0.58190000  16.000000   ; qtot -3.000000
; residue  239 LEU rtp LEU q 0.0
 3805          N    239    LEU      N   3805 -0.41570000  14.010000   ; qtot -3.415700
 3806          H    239    LEU      H   3806 0.27190000   1.008000   ; qtot -3.143800
 3807         CT    239    LEU     CA   3807 -0.05180000  12.010000   ; qtot -3.195600
 3808         H1    239    LEU     HA   3808 0.09220000   1.008000   ; qtot -3.103400
 3809         CT    239    LEU     CB   3809 -0.11020000  12.010000   ; qtot -3.213600
 3810         HC    239    LEU    HB1   3810 0.04570000   1.008000   ; qtot -3.167900
 3811         HC    239    LEU    HB2   3811 0.04570000   1.008000   ; qtot -3.122200
 3812         CT    239    LEU     CG   3812 0.35310000  12.010000   ; qtot -2.769100
 3813         HC    239    LEU     HG   3813 -0.03610000   1.008000   ; qtot -2.805200
 3814         CT    239    LEU    CD1   3814 -0.41210000  12.010000   ; qtot -3.217300
 3815         HC    239    LEU   HD11   3815 0.10000000   1.008000   ; qtot -3.117300
 3816         HC    239    LEU   HD12   3816 0.10000000   1.008000   ; qtot -3.017300
 3817         HC    239    LEU   HD13   3817 0.10000000   1.008000   ; qtot -2.917300
 3818         CT    239    LEU    CD2   3818 -0.41210000  12.010000   ; qtot -3.329400
 3819         HC    239    LEU   HD21   3819 0.10000000   1.008000   ; qtot -3.229400
 3820         HC    239    LEU   HD22   3820 0.10000000   1.008000   ; qtot -3.129400
 3821         HC    239    LEU   HD23   3821 0.10000000   1.008000   ; qtot -3.029400
 3822          C    239    LEU      C   3822 0.59730000  12.010000   ; qtot -2.432100
 3823          O    239    LEU      O   3823 -0.56790000  16.000000   ; qtot -3.000000
; residue  240 LEU rtp LEU q 0.0
 3824          N    240    LEU      N   3824 -0.41570000  14.010000   ; qtot -3.415700
 3825          H    240    LEU      H   3825 0.27190000   1.008000   ; qtot -3.143800
 3826         CT    240    LEU     CA   3826 -0.05180000  12.010000   ; qtot -3.195600
 3827         H1    240    LEU     HA   3827 0.09220000   1.008000   ; qtot -3.103400
 3828         CT    240    LEU     CB   3828 -0.11020000  12.010000   ; qtot -3.213600
 3829         HC    240    LEU    HB1   3829 0.04570000   1.008000   ; qtot -3.167900
 3830         HC    240    LEU    HB2   3830 0.04570000   1.008000   ; qtot -3.122200
 3831         CT    240    LEU     CG   3831 0.35310000  12.010000   ; qtot -2.769100
 3832         HC    240    LEU     HG   3832 -0.03610000   1.008000   ; qtot -2.805200
 3833         CT    240    LEU    CD1   3833 -0.41210000  12.010000   ; qtot -3.217300
 3834         HC    240    LEU   HD11   3834 0.10000000   1.008000   ; qtot -3.117300
 3835         HC    240    LEU   HD12   3835 0.10000000   1.008000   ; qtot -3.017300
 3836         HC    240    LEU   HD13   3836 0.10000000   1.008000   ; qtot -2.917300
 3837         CT    240    LEU    CD2   3837 -0.41210000  12.010000   ; qtot -3.329400
 3838         HC    240    LEU   HD21   3838 0.10000000   1.008000   ; qtot -3.229400
 3839         HC    240    LEU   HD22   3839 0.10000000   1.008000   ; qtot -3.129400
 3840         HC    240    LEU   HD23   3840 0.10000000   1.008000   ; qtot -3.029400
 3841          C    240    LEU      C   3841 0.59730000  12.010000   ; qtot -2.432100
 3842          O    240    LEU      O   3842 -0.56790000  16.000000   ; qtot -3.000000
; residue  241 GLU rtp GLU q -1.0
 3843          N    241    GLU      N   3843 -0.51630000  14.010000   ; qtot -3.516300
 3844          H    241    GLU      H   3844 0.29360000   1.008000   ; qtot -3.222700
 3845         CT    241    GLU     CA   3845 0.03970000  12.010000   ; qtot -3.183000
 3846         H1    241    GLU     HA   3846 0.11050000   1.008000   ; qtot -3.072500
 3847         CT    241    GLU     CB   3847 0.05600000  12.010000   ; qtot -3.016500
 3848         HC    241    GLU    HB1   3848 -0.01730000   1.008000   ; qtot -3.033800
 3849         HC    241    GLU    HB2   3849 -0.01730000   1.008000   ; qtot -3.051100
 3850         CT    241    GLU     CG   3850 0.01360000  12.010000   ; qtot -3.037500
 3851         HC    241    GLU    HG1   3851 -0.04250000   1.008000   ; qtot -3.080000
 3852         HC    241    GLU    HG2   3852 -0.04250000   1.008000   ; qtot -3.122500
 3853          C    241    GLU     CD   3853 0.80540000  12.010000   ; qtot -2.317100
 3854         O2    241    GLU    OE1   3854 -0.81880000  16.000000   ; qtot -3.135900
 3855         O2    241    GLU    OE2   3855 -0.81880000  16.000000   ; qtot -3.954700
 3856          C    241    GLU      C   3856 0.53660000  12.010000   ; qtot -3.418100
 3857          O    241    GLU      O   3857 -0.58190000  16.000000   ; qtot -4.000000
; residue  242 ARG rtp ARG q 1.0
 3858          N    242    ARG      N   3858 -0.34790000  14.010000   ; qtot -4.347900
 3859          H    242    ARG      H   3859 0.27470000   1.008000   ; qtot -4.073200
 3860         CT    242    ARG     CA   3860 -0.26370000  12.010000   ; qtot -4.336900
 3861         H1    242    ARG     HA   3861 0.15600000   1.008000   ; qtot -4.180900
 3862         CT    242    ARG     CB   3862 -0.00070000  12.010000   ; qtot -4.181600
 3863         HC    242    ARG    HB1   3863 0.03270000   1.008000   ; qtot -4.148900
 3864         HC    242    ARG    HB2   3864 0.03270000   1.008000   ; qtot -4.116200
 3865         CT    242    ARG     CG   3865 0.03900000  12.010000   ; qtot -4.077200
 3866         HC    242    ARG    HG1   3866 0.02850000   1.008000   ; qtot -4.048700
 3867         HC    242    ARG    HG2   3867 0.02850000   1.008000   ; qtot -4.020200
 3868         CT    242    ARG     CD   3868 0.04860000  12.010000   ; qtot -3.971600
 3869         H1    242    ARG    HD1   3869 0.06870000   1.008000   ; qtot -3.902900
 3870         H1    242    ARG    HD2   3870 0.06870000   1.008000   ; qtot -3.834200
 3871         N2    242    ARG     NE   3871 -0.52950000  14.010000   ; qtot -4.363700
 3872          H    242    ARG     HE   3872 0.34560000   1.008000   ; qtot -4.018100
 3873         CA    242    ARG     CZ   3873 0.80760000  12.010000   ; qtot -3.210500
 3874         N2    242    ARG    NH1   3874 -0.86270000  14.010000   ; qtot -4.073200
 3875          H    242    ARG   HH11   3875 0.44780000   1.008000   ; qtot -3.625400
 3876          H    242    ARG   HH12   3876 0.44780000   1.008000   ; qtot -3.177600
 3877         N2    242    ARG    NH2   3877 -0.86270000  14.010000   ; qtot -4.040300
 3878          H    242    ARG   HH21   3878 0.44780000   1.008000   ; qtot -3.592500
 3879          H    242    ARG   HH22   3879 0.44780000   1.008000   ; qtot -3.144700
 3880          C    242    ARG      C   3880 0.73410000  12.010000   ; qtot -2.410600
 3881          O    242    ARG      O   3881 -0.58940000  16.000000   ; qtot -3.000000
; residue  243 GLY rtp GLY q 0.0
 3882          N    243    GLY      N   3882 -0.41570000  14.010000   ; qtot -3.415700
 3883          H    243    GLY      H   3883 0.27190000   1.008000   ; qtot -3.143800
 3884         CT    243    GLY     CA   3884 -0.02520000  12.010000   ; qtot -3.169000
 3885         H1    243    GLY    HA1   3885 0.06980000   1.008000   ; qtot -3.099200
 3886         H1    243    GLY    HA2   3886 0.06980000   1.008000   ; qtot -3.029400
 3887          C    243    GLY      C   3887 0.59730000  12.010000   ; qtot -2.432100
 3888          O    243    GLY      O   3888 -0.56790000  16.000000   ; qtot -3.000000
; residue  244 GLU rtp GLU q -1.0
 3889          N    244    GLU      N   3889 -0.51630000  14.010000   ; qtot -3.516300
 3890          H    244    GLU      H   3890 0.29360000   1.008000   ; qtot -3.222700
 3891         CT    244    GLU     CA   3891 0.03970000  12.010000   ; qtot -3.183000
 3892         H1    244    GLU     HA   3892 0.11050000   1.008000   ; qtot -3.072500
 3893         CT    244    GLU     CB   3893 0.05600000  12.010000   ; qtot -3.016500
 3894         HC    244    GLU    HB1   3894 -0.01730000   1.008000   ; qtot -3.033800
 3895         HC    244    GLU    HB2   3895 -0.01730000   1.008000   ; qtot -3.051100
 3896         CT    244    GLU     CG   3896 0.01360000  12.010000   ; qtot -3.037500
 3897         HC    244    GLU    HG1   3897 -0.04250000   1.008000   ; qtot -3.080000
 3898         HC    244    GLU    HG2   3898 -0.04250000   1.008000   ; qtot -3.122500
 3899          C    244    GLU     CD   3899 0.80540000  12.010000   ; qtot -2.317100
 3900         O2    244    GLU    OE1   3900 -0.81880000  16.000000   ; qtot -3.135900
 3901         O2    244    GLU    OE2   3901 -0.81880000  16.000000   ; qtot -3.954700
 3902          C    244    GLU      C   3902 0.53660000  12.010000   ; qtot -3.418100
 3903          O    244    GLU      O   3903 -0.58190000  16.000000   ; qtot -4.000000
; residue  245 ARG rtp ARG q 1.0
 3904          N    245    ARG      N   3904 -0.34790000  14.010000   ; qtot -4.347900
 3905          H    245    ARG      H   3905 0.27470000   1.008000   ; qtot -4.073200
 3906         CT    245    ARG     CA   3906 -0.26370000  12.010000   ; qtot -4.336900
 3907         H1    245    ARG     HA   3907 0.15600000   1.008000   ; qtot -4.180900
 3908         CT    245    ARG     CB   3908 -0.00070000  12.010000   ; qtot -4.181600
 3909         HC    245    ARG    HB1   3909 0.03270000   1.008000   ; qtot -4.148900
 3910         HC    245    ARG    HB2   3910 0.03270000   1.008000   ; qtot -4.116200
 3911         CT    245    ARG     CG   3911 0.03900000  12.010000   ; qtot -4.077200
 3912         HC    245    ARG    HG1   3912 0.02850000   1.008000   ; qtot -4.048700
 3913         HC    245    ARG    HG2   3913 0.02850000   1.008000   ; qtot -4.020200
 3914         CT    245    ARG     CD   3914 0.04860000  12.010000   ; qtot -3.971600
 3915         H1    245    ARG    HD1   3915 0.06870000   1.008000   ; qtot -3.902900
 3916         H1    245    ARG    HD2   3916 0.06870000   1.008000   ; qtot -3.834200
 3917         N2    245    ARG     NE   3917 -0.52950000  14.010000   ; qtot -4.363700
 3918          H    245    ARG     HE   3918 0.34560000   1.008000   ; qtot -4.018100
 3919         CA    245    ARG     CZ   3919 0.80760000  12.010000   ; qtot -3.210500
 3920         N2    245    ARG    NH1   3920 -0.86270000  14.010000   ; qtot -4.073200
 3921          H    245    ARG   HH11   3921 0.44780000   1.008000   ; qtot -3.625400
 3922          H    245    ARG   HH12   3922 0.44780000   1.008000   ; qtot -3.177600
 3923         N2    245    ARG    NH2   3923 -0.86270000  14.010000   ; qtot -4.040300
 3924          H    245    ARG   HH21   3924 0.44780000   1.008000   ; qtot -3.592500
 3925          H    245    ARG   HH22   3925 0.44780000   1.008000   ; qtot -3.144700
 3926          C    245    ARG      C   3926 0.73410000  12.010000   ; qtot -2.410600
 3927          O    245    ARG      O   3927 -0.58940000  16.000000   ; qtot -3.000000
; residue  246 LEU rtp LEU q 0.0
 3928          N    246    LEU      N   3928 -0.41570000  14.010000   ; qtot -3.415700
 3929          H    246    LEU      H   3929 0.27190000   1.008000   ; qtot -3.143800
 3930         CT    246    LEU     CA   3930 -0.05180000  12.010000   ; qtot -3.195600
 3931         H1    246    LEU     HA   3931 0.09220000   1.008000   ; qtot -3.103400
 3932         CT    246    LEU     CB   3932 -0.11020000  12.010000   ; qtot -3.213600
 3933         HC    246    LEU    HB1   3933 0.04570000   1.008000   ; qtot -3.167900
 3934         HC    246    LEU    HB2   3934 0.04570000   1.008000   ; qtot -3.122200
 3935         CT    246    LEU     CG   3935 0.35310000  12.010000   ; qtot -2.769100
 3936         HC    246    LEU     HG   3936 -0.03610000   1.008000   ; qtot -2.805200
 3937         CT    246    LEU    CD1   3937 -0.41210000  12.010000   ; qtot -3.217300
 3938         HC    246    LEU   HD11   3938 0.10000000   1.008000   ; qtot -3.117300
 3939         HC    246    LEU   HD12   3939 0.10000000   1.008000   ; qtot -3.017300
 3940         HC    246    LEU   HD13   3940 0.10000000   1.008000   ; qtot -2.917300
 3941         CT    246    LEU    CD2   3941 -0.41210000  12.010000   ; qtot -3.329400
 3942         HC    246    LEU   HD21   3942 0.10000000   1.008000   ; qtot -3.229400
 3943         HC    246    LEU   HD22   3943 0.10000000   1.008000   ; qtot -3.129400
 3944         HC    246    LEU   HD23   3944 0.10000000   1.008000   ; qtot -3.029400
 3945          C    246    LEU      C   3945 0.59730000  12.010000   ; qtot -2.432100
 3946          O    246    LEU      O   3946 -0.56790000  16.000000   ; qtot -3.000000
; residue  247 PRO rtp PRO q 0.0
 3947          N    247    PRO      N   3947 -0.25480000  14.010000   ; qtot -3.254800
 3948         CT    247    PRO     CD   3948 0.01920000  12.010000   ; qtot -3.235600
 3949         H1    247    PRO    HD1   3949 0.03910000   1.008000   ; qtot -3.196500
 3950         H1    247    PRO    HD2   3950 0.03910000   1.008000   ; qtot -3.157400
 3951         CT    247    PRO     CG   3951 0.01890000  12.010000   ; qtot -3.138500
 3952         HC    247    PRO    HG1   3952 0.02130000   1.008000   ; qtot -3.117200
 3953         HC    247    PRO    HG2   3953 0.02130000   1.008000   ; qtot -3.095900
 3954         CT    247    PRO     CB   3954 -0.00700000  12.010000   ; qtot -3.102900
 3955         HC    247    PRO    HB1   3955 0.02530000   1.008000   ; qtot -3.077600
 3956         HC    247    PRO    HB2   3956 0.02530000   1.008000   ; qtot -3.052300
 3957         CT    247    PRO     CA   3957 -0.02660000  12.010000   ; qtot -3.078900
 3958         H1    247    PRO     HA   3958 0.06410000   1.008000   ; qtot -3.014800
 3959          C    247    PRO      C   3959 0.58960000  12.010000   ; qtot -2.425200
 3960          O    247    PRO      O   3960 -0.57480000  16.000000   ; qtot -3.000000
; residue  248 ARG rtp ARG q 1.0
 3961          N    248    ARG      N   3961 -0.34790000  14.010000   ; qtot -3.347900
 3962          H    248    ARG      H   3962 0.27470000   1.008000   ; qtot -3.073200
 3963         CT    248    ARG     CA   3963 -0.26370000  12.010000   ; qtot -3.336900
 3964         H1    248    ARG     HA   3964 0.15600000   1.008000   ; qtot -3.180900
 3965         CT    248    ARG     CB   3965 -0.00070000  12.010000   ; qtot -3.181600
 3966         HC    248    ARG    HB1   3966 0.03270000   1.008000   ; qtot -3.148900
 3967         HC    248    ARG    HB2   3967 0.03270000   1.008000   ; qtot -3.116200
 3968         CT    248    ARG     CG   3968 0.03900000  12.010000   ; qtot -3.077200
 3969         HC    248    ARG    HG1   3969 0.02850000   1.008000   ; qtot -3.048700
 3970         HC    248    ARG    HG2   3970 0.02850000   1.008000   ; qtot -3.020200
 3971         CT    248    ARG     CD   3971 0.04860000  12.010000   ; qtot -2.971600
 3972         H1    248    ARG    HD1   3972 0.06870000   1.008000   ; qtot -2.902900
 3973         H1    248    ARG    HD2   3973 0.06870000   1.008000   ; qtot -2.834200
 3974         N2    248    ARG     NE   3974 -0.52950000  14.010000   ; qtot -3.363700
 3975          H    248    ARG     HE   3975 0.34560000   1.008000   ; qtot -3.018100
 3976         CA    248    ARG     CZ   3976 0.80760000  12.010000   ; qtot -2.210500
 3977         N2    248    ARG    NH1   3977 -0.86270000  14.010000   ; qtot -3.073200
 3978          H    248    ARG   HH11   3978 0.44780000   1.008000   ; qtot -2.625400
 3979          H    248    ARG   HH12   3979 0.44780000   1.008000   ; qtot -2.177600
 3980         N2    248    ARG    NH2   3980 -0.86270000  14.010000   ; qtot -3.040300
 3981          H    248    ARG   HH21   3981 0.44780000   1.008000   ; qtot -2.592500
 3982          H    248    ARG   HH22   3982 0.44780000   1.008000   ; qtot -2.144700
 3983          C    248    ARG      C   3983 0.73410000  12.010000   ; qtot -1.410600
 3984          O    248    ARG      O   3984 -0.58940000  16.000000   ; qtot -2.000000
; residue  249 PRO rtp PRO q 0.0
 3985          N    249    PRO      N   3985 -0.25480000  14.010000   ; qtot -2.254800
 3986         CT    249    PRO     CD   3986 0.01920000  12.010000   ; qtot -2.235600
 3987         H1    249    PRO    HD1   3987 0.03910000   1.008000   ; qtot -2.196500
 3988         H1    249    PRO    HD2   3988 0.03910000   1.008000   ; qtot -2.157400
 3989         CT    249    PRO     CG   3989 0.01890000  12.010000   ; qtot -2.138500
 3990         HC    249    PRO    HG1   3990 0.02130000   1.008000   ; qtot -2.117200
 3991         HC    249    PRO    HG2   3991 0.02130000   1.008000   ; qtot -2.095900
 3992         CT    249    PRO     CB   3992 -0.00700000  12.010000   ; qtot -2.102900
 3993         HC    249    PRO    HB1   3993 0.02530000   1.008000   ; qtot -2.077600
 3994         HC    249    PRO    HB2   3994 0.02530000   1.008000   ; qtot -2.052300
 3995         CT    249    PRO     CA   3995 -0.02660000  12.010000   ; qtot -2.078900
 3996         H1    249    PRO     HA   3996 0.06410000   1.008000   ; qtot -2.014800
 3997          C    249    PRO      C   3997 0.58960000  12.010000   ; qtot -1.425200
 3998          O    249    PRO      O   3998 -0.57480000  16.000000   ; qtot -2.000000
; residue  250 ASP rtp ASP q -1.0
 3999          N    250    ASP      N   3999 -0.51630000  14.010000   ; qtot -2.516300
 4000          H    250    ASP      H   4000 0.29360000   1.008000   ; qtot -2.222700
 4001         CT    250    ASP     CA   4001 0.03810000  12.010000   ; qtot -2.184600
 4002         H1    250    ASP     HA   4002 0.08800000   1.008000   ; qtot -2.096600
 4003         CT    250    ASP     CB   4003 -0.03030000  12.010000   ; qtot -2.126900
 4004         HC    250    ASP    HB1   4004 -0.01220000   1.008000   ; qtot -2.139100
 4005         HC    250    ASP    HB2   4005 -0.01220000   1.008000   ; qtot -2.151300
 4006          C    250    ASP     CG   4006 0.79940000  12.010000   ; qtot -1.351900
 4007         O2    250    ASP    OD1   4007 -0.80140000  16.000000   ; qtot -2.153300
 4008         O2    250    ASP    OD2   4008 -0.80140000  16.000000   ; qtot -2.954700
 4009          C    250    ASP      C   4009 0.53660000  12.010000   ; qtot -2.418100
 4010          O    250    ASP      O   4010 -0.58190000  16.000000   ; qtot -3.000000
; residue  251 LYS rtp LYS q 1.0
 4011          N    251    LYS      N   4011 -0.34790000  14.010000   ; qtot -3.347900
 4012          H    251    LYS      H   4012 0.27470000   1.008000   ; qtot -3.073200
 4013         CT    251    LYS     CA   4013 -0.24000000  12.010000   ; qtot -3.313200
 4014         H1    251    LYS     HA   4014 0.14260000   1.008000   ; qtot -3.170600
 4015         CT    251    LYS     CB   4015 -0.00940000  12.010000   ; qtot -3.180000
 4016         HC    251    LYS    HB1   4016 0.03620000   1.008000   ; qtot -3.143800
 4017         HC    251    LYS    HB2   4017 0.03620000   1.008000   ; qtot -3.107600
 4018         CT    251    LYS     CG   4018 0.01870000  12.010000   ; qtot -3.088900
 4019         HC    251    LYS    HG1   4019 0.01030000   1.008000   ; qtot -3.078600
 4020         HC    251    LYS    HG2   4020 0.01030000   1.008000   ; qtot -3.068300
 4021         CT    251    LYS     CD   4021 -0.04790000  12.010000   ; qtot -3.116200
 4022         HC    251    LYS    HD1   4022 0.06210000   1.008000   ; qtot -3.054100
 4023         HC    251    LYS    HD2   4023 0.06210000   1.008000   ; qtot -2.992000
 4024         CT    251    LYS     CE   4024 -0.01430000  12.010000   ; qtot -3.006300
 4025         HP    251    LYS    HE1   4025 0.11350000   1.008000   ; qtot -2.892800
 4026         HP    251    LYS    HE2   4026 0.11350000   1.008000   ; qtot -2.779300
 4027         N3    251    LYS     NZ   4027 -0.38540000  14.010000   ; qtot -3.164700
 4028          H    251    LYS    HZ1   4028 0.34000000   1.008000   ; qtot -2.824700
 4029          H    251    LYS    HZ2   4029 0.34000000   1.008000   ; qtot -2.484700
 4030          H    251    LYS    HZ3   4030 0.34000000   1.008000   ; qtot -2.144700
 4031          C    251    LYS      C   4031 0.73410000  12.010000   ; qtot -1.410600
 4032          O    251    LYS      O   4032 -0.58940000  16.000000   ; qtot -2.000000
; residue  252 CYS rtp CYS q 0.0
 4033          N    252    CYS      N   4033 -0.41570000  14.010000   ; qtot -2.415700
 4034          H    252    CYS      H   4034 0.27190000   1.008000   ; qtot -2.143800
 4035         CT    252    CYS     CA   4035 0.02130000  12.010000   ; qtot -2.122500
 4036         H1    252    CYS     HA   4036 0.11240000   1.008000   ; qtot -2.010100
 4037         CT    252    CYS     CB   4037 -0.12310000  12.010000   ; qtot -2.133200
 4038         H1    252    CYS    HB1   4038 0.11120000   1.008000   ; qtot -2.022000
 4039         H1    252    CYS    HB2   4039 0.11120000   1.008000   ; qtot -1.910800
 4040         SH    252    CYS     SG   4040 -0.31190000  32.060000   ; qtot -2.222700
 4041         HS    252    CYS     HG   4041 0.19330000   1.008000   ; qtot -2.029400
 4042          C    252    CYS      C   4042 0.59730000  12.010000   ; qtot -1.432100
 4043          O    252    CYS      O   4043 -0.56790000  16.000000   ; qtot -2.000000
; residue  253 PRO rtp PRO q 0.0
 4044          N    253    PRO      N   4044 -0.25480000  14.010000   ; qtot -2.254800
 4045         CT    253    PRO     CD   4045 0.01920000  12.010000   ; qtot -2.235600
 4046         H1    253    PRO    HD1   4046 0.03910000   1.008000   ; qtot -2.196500
 4047         H1    253    PRO    HD2   4047 0.03910000   1.008000   ; qtot -2.157400
 4048         CT    253    PRO     CG   4048 0.01890000  12.010000   ; qtot -2.138500
 4049         HC    253    PRO    HG1   4049 0.02130000   1.008000   ; qtot -2.117200
 4050         HC    253    PRO    HG2   4050 0.02130000   1.008000   ; qtot -2.095900
 4051         CT    253    PRO     CB   4051 -0.00700000  12.010000   ; qtot -2.102900
 4052         HC    253    PRO    HB1   4052 0.02530000   1.008000   ; qtot -2.077600
 4053         HC    253    PRO    HB2   4053 0.02530000   1.008000   ; qtot -2.052300
 4054         CT    253    PRO     CA   4054 -0.02660000  12.010000   ; qtot -2.078900
 4055         H1    253    PRO     HA   4055 0.06410000   1.008000   ; qtot -2.014800
 4056          C    253    PRO      C   4056 0.58960000  12.010000   ; qtot -1.425200
 4057          O    253    PRO      O   4057 -0.57480000  16.000000   ; qtot -2.000000
; residue  254 CYS rtp CYS q 0.0
 4058          N    254    CYS      N   4058 -0.41570000  14.010000   ; qtot -2.415700
 4059          H    254    CYS      H   4059 0.27190000   1.008000   ; qtot -2.143800
 4060         CT    254    CYS     CA   4060 0.02130000  12.010000   ; qtot -2.122500
 4061         H1    254    CYS     HA   4061 0.11240000   1.008000   ; qtot -2.010100
 4062         CT    254    CYS     CB   4062 -0.12310000  12.010000   ; qtot -2.133200
 4063         H1    254    CYS    HB1   4063 0.11120000   1.008000   ; qtot -2.022000
 4064         H1    254    CYS    HB2   4064 0.11120000   1.008000   ; qtot -1.910800
 4065         SH    254    CYS     SG   4065 -0.31190000  32.060000   ; qtot -2.222700
 4066         HS    254    CYS     HG   4066 0.19330000   1.008000   ; qtot -2.029400
 4067          C    254    CYS      C   4067 0.59730000  12.010000   ; qtot -1.432100
 4068          O    254    CYS      O   4068 -0.56790000  16.000000   ; qtot -2.000000
; residue  255 GLU rtp GLU q -1.0
 4069          N    255    GLU      N   4069 -0.51630000  14.010000   ; qtot -2.516300
 4070          H    255    GLU      H   4070 0.29360000   1.008000   ; qtot -2.222700
 4071         CT    255    GLU     CA   4071 0.03970000  12.010000   ; qtot -2.183000
 4072         H1    255    GLU     HA   4072 0.11050000   1.008000   ; qtot -2.072500
 4073         CT    255    GLU     CB   4073 0.05600000  12.010000   ; qtot -2.016500
 4074         HC    255    GLU    HB1   4074 -0.01730000   1.008000   ; qtot -2.033800
 4075         HC    255    GLU    HB2   4075 -0.01730000   1.008000   ; qtot -2.051100
 4076         CT    255    GLU     CG   4076 0.01360000  12.010000   ; qtot -2.037500
 4077         HC    255    GLU    HG1   4077 -0.04250000   1.008000   ; qtot -2.080000
 4078         HC    255    GLU    HG2   4078 -0.04250000   1.008000   ; qtot -2.122500
 4079          C    255    GLU     CD   4079 0.80540000  12.010000   ; qtot -1.317100
 4080         O2    255    GLU    OE1   4080 -0.81880000  16.000000   ; qtot -2.135900
 4081         O2    255    GLU    OE2   4081 -0.81880000  16.000000   ; qtot -2.954700
 4082          C    255    GLU      C   4082 0.53660000  12.010000   ; qtot -2.418100
 4083          O    255    GLU      O   4083 -0.58190000  16.000000   ; qtot -3.000000
; residue  256 VAL rtp VAL q 0.0
 4084          N    256    VAL      N   4084 -0.41570000  14.010000   ; qtot -3.415700
 4085          H    256    VAL      H   4085 0.27190000   1.008000   ; qtot -3.143800
 4086         CT    256    VAL     CA   4086 -0.08750000  12.010000   ; qtot -3.231300
 4087         H1    256    VAL     HA   4087 0.09690000   1.008000   ; qtot -3.134400
 4088         CT    256    VAL     CB   4088 0.29850000  12.010000   ; qtot -2.835900
 4089         HC    256    VAL     HB   4089 -0.02970000   1.008000   ; qtot -2.865600
 4090         CT    256    VAL    CG1   4090 -0.31920000  12.010000   ; qtot -3.184800
 4091         HC    256    VAL   HG11   4091 0.07910000   1.008000   ; qtot -3.105700
 4092         HC    256    VAL   HG12   4092 0.07910000   1.008000   ; qtot -3.026600
 4093         HC    256    VAL   HG13   4093 0.07910000   1.008000   ; qtot -2.947500
 4094         CT    256    VAL    CG2   4094 -0.31920000  12.010000   ; qtot -3.266700
 4095         HC    256    VAL   HG21   4095 0.07910000   1.008000   ; qtot -3.187600
 4096         HC    256    VAL   HG22   4096 0.07910000   1.008000   ; qtot -3.108500
 4097         HC    256    VAL   HG23   4097 0.07910000   1.008000   ; qtot -3.029400
 4098          C    256    VAL      C   4098 0.59730000  12.010000   ; qtot -2.432100
 4099          O    256    VAL      O   4099 -0.56790000  16.000000   ; qtot -3.000000
; residue  257 TYR rtp TYR q 0.0
 4100          N    257    TYR      N   4100 -0.41570000  14.010000   ; qtot -3.415700
 4101          H    257    TYR      H   4101 0.27190000   1.008000   ; qtot -3.143800
 4102         CT    257    TYR     CA   4102 -0.00140000  12.010000   ; qtot -3.145200
 4103         H1    257    TYR     HA   4103 0.08760000   1.008000   ; qtot -3.057600
 4104         CT    257    TYR     CB   4104 -0.01520000  12.010000   ; qtot -3.072800
 4105         HC    257    TYR    HB1   4105 0.02950000   1.008000   ; qtot -3.043300
 4106         HC    257    TYR    HB2   4106 0.02950000   1.008000   ; qtot -3.013800
 4107         CA    257    TYR     CG   4107 -0.00110000  12.010000   ; qtot -3.014900
 4108         CA    257    TYR    CD1   4108 -0.19060000  12.010000   ; qtot -3.205500
 4109         HA    257    TYR    HD1   4109 0.16990000   1.008000   ; qtot -3.035600
 4110         CA    257    TYR    CE1   4110 -0.23410000  12.010000   ; qtot -3.269700
 4111         HA    257    TYR    HE1   4111 0.16560000   1.008000   ; qtot -3.104100
 4112          C    257    TYR     CZ   4112 0.32260000  12.010000   ; qtot -2.781500
 4113         OH    257    TYR     OH   4113 -0.55790000  16.000000   ; qtot -3.339400
 4114         HO    257    TYR     HH   4114 0.39920000   1.008000   ; qtot -2.940200
 4115         CA    257    TYR    CE2   4115 -0.23410000  12.010000   ; qtot -3.174300
 4116         HA    257    TYR    HE2   4116 0.16560000   1.008000   ; qtot -3.008700
 4117         CA    257    TYR    CD2   4117 -0.19060000  12.010000   ; qtot -3.199300
 4118         HA    257    TYR    HD2   4118 0.16990000   1.008000   ; qtot -3.029400
 4119          C    257    TYR      C   4119 0.59730000  12.010000   ; qtot -2.432100
 4120          O    257    TYR      O   4120 -0.56790000  16.000000   ; qtot -3.000000
; residue  258 HIE rtp HIE q 0.0
 4121          N    258    HIE      N   4121 -0.41570000  14.010000   ; qtot -3.415700
 4122          H    258    HIE      H   4122 0.27190000   1.008000   ; qtot -3.143800
 4123         CT    258    HIE     CA   4123 -0.05810000  12.010000   ; qtot -3.201900
 4124         H1    258    HIE     HA   4124 0.13600000   1.008000   ; qtot -3.065900
 4125         CT    258    HIE     CB   4125 -0.00740000  12.010000   ; qtot -3.073300
 4126         HC    258    HIE    HB1   4126 0.03670000   1.008000   ; qtot -3.036600
 4127         HC    258    HIE    HB2   4127 0.03670000   1.008000   ; qtot -2.999900
 4128         CC    258    HIE     CG   4128 0.18680000  12.010000   ; qtot -2.813100
 4129         NB    258    HIE    ND1   4129 -0.54320000  14.010000   ; qtot -3.356300
 4130         CR    258    HIE    CE1   4130 0.16350000  12.010000   ; qtot -3.192800
 4131         H5    258    HIE    HE1   4131 0.14350000   1.008000   ; qtot -3.049300
 4132         NA    258    HIE    NE2   4132 -0.27950000  14.010000   ; qtot -3.328800
 4133          H    258    HIE    HE2   4133 0.33390000   1.008000   ; qtot -2.994900
 4134         CW    258    HIE    CD2   4134 -0.22070000  12.010000   ; qtot -3.215600
 4135         H4    258    HIE    HD2   4135 0.18620000   1.008000   ; qtot -3.029400
 4136          C    258    HIE      C   4136 0.59730000  12.010000   ; qtot -2.432100
 4137          O    258    HIE      O   4137 -0.56790000  16.000000   ; qtot -3.000000
; residue  259 LEU rtp LEU q 0.0
 4138          N    259    LEU      N   4138 -0.41570000  14.010000   ; qtot -3.415700
 4139          H    259    LEU      H   4139 0.27190000   1.008000   ; qtot -3.143800
 4140         CT    259    LEU     CA   4140 -0.05180000  12.010000   ; qtot -3.195600
 4141         H1    259    LEU     HA   4141 0.09220000   1.008000   ; qtot -3.103400
 4142         CT    259    LEU     CB   4142 -0.11020000  12.010000   ; qtot -3.213600
 4143         HC    259    LEU    HB1   4143 0.04570000   1.008000   ; qtot -3.167900
 4144         HC    259    LEU    HB2   4144 0.04570000   1.008000   ; qtot -3.122200
 4145         CT    259    LEU     CG   4145 0.35310000  12.010000   ; qtot -2.769100
 4146         HC    259    LEU     HG   4146 -0.03610000   1.008000   ; qtot -2.805200
 4147         CT    259    LEU    CD1   4147 -0.41210000  12.010000   ; qtot -3.217300
 4148         HC    259    LEU   HD11   4148 0.10000000   1.008000   ; qtot -3.117300
 4149         HC    259    LEU   HD12   4149 0.10000000   1.008000   ; qtot -3.017300
 4150         HC    259    LEU   HD13   4150 0.10000000   1.008000   ; qtot -2.917300
 4151         CT    259    LEU    CD2   4151 -0.41210000  12.010000   ; qtot -3.329400
 4152         HC    259    LEU   HD21   4152 0.10000000   1.008000   ; qtot -3.229400
 4153         HC    259    LEU   HD22   4153 0.10000000   1.008000   ; qtot -3.129400
 4154         HC    259    LEU   HD23   4154 0.10000000   1.008000   ; qtot -3.029400
 4155          C    259    LEU      C   4155 0.59730000  12.010000   ; qtot -2.432100
 4156          O    259    LEU      O   4156 -0.56790000  16.000000   ; qtot -3.000000
; residue  260 MET rtp MET q 0.0
 4157          N    260    MET      N   4157 -0.41570000  14.010000   ; qtot -3.415700
 4158          H    260    MET      H   4158 0.27190000   1.008000   ; qtot -3.143800
 4159         CT    260    MET     CA   4159 -0.02370000  12.010000   ; qtot -3.167500
 4160         H1    260    MET     HA   4160 0.08800000   1.008000   ; qtot -3.079500
 4161         CT    260    MET     CB   4161 0.03420000  12.010000   ; qtot -3.045300
 4162         HC    260    MET    HB1   4162 0.02410000   1.008000   ; qtot -3.021200
 4163         HC    260    MET    HB2   4163 0.02410000   1.008000   ; qtot -2.997100
 4164         CT    260    MET     CG   4164 0.00180000  12.010000   ; qtot -2.995300
 4165         H1    260    MET    HG1   4165 0.04400000   1.008000   ; qtot -2.951300
 4166         H1    260    MET    HG2   4166 0.04400000   1.008000   ; qtot -2.907300
 4167          S    260    MET     SD   4167 -0.27370000  32.060000   ; qtot -3.181000
 4168         CT    260    MET     CE   4168 -0.05360000  12.010000   ; qtot -3.234600
 4169         H1    260    MET    HE1   4169 0.06840000   1.008000   ; qtot -3.166200
 4170         H1    260    MET    HE2   4170 0.06840000   1.008000   ; qtot -3.097800
 4171         H1    260    MET    HE3   4171 0.06840000   1.008000   ; qtot -3.029400
 4172          C    260    MET      C   4172 0.59730000  12.010000   ; qtot -2.432100
 4173          O    260    MET      O   4173 -0.56790000  16.000000   ; qtot -3.000000
; residue  261 LYS rtp LYS q 1.0
 4174          N    261    LYS      N   4174 -0.34790000  14.010000   ; qtot -3.347900
 4175          H    261    LYS      H   4175 0.27470000   1.008000   ; qtot -3.073200
 4176         CT    261    LYS     CA   4176 -0.24000000  12.010000   ; qtot -3.313200
 4177         H1    261    LYS     HA   4177 0.14260000   1.008000   ; qtot -3.170600
 4178         CT    261    LYS     CB   4178 -0.00940000  12.010000   ; qtot -3.180000
 4179         HC    261    LYS    HB1   4179 0.03620000   1.008000   ; qtot -3.143800
 4180         HC    261    LYS    HB2   4180 0.03620000   1.008000   ; qtot -3.107600
 4181         CT    261    LYS     CG   4181 0.01870000  12.010000   ; qtot -3.088900
 4182         HC    261    LYS    HG1   4182 0.01030000   1.008000   ; qtot -3.078600
 4183         HC    261    LYS    HG2   4183 0.01030000   1.008000   ; qtot -3.068300
 4184         CT    261    LYS     CD   4184 -0.04790000  12.010000   ; qtot -3.116200
 4185         HC    261    LYS    HD1   4185 0.06210000   1.008000   ; qtot -3.054100
 4186         HC    261    LYS    HD2   4186 0.06210000   1.008000   ; qtot -2.992000
 4187         CT    261    LYS     CE   4187 -0.01430000  12.010000   ; qtot -3.006300
 4188         HP    261    LYS    HE1   4188 0.11350000   1.008000   ; qtot -2.892800
 4189         HP    261    LYS    HE2   4189 0.11350000   1.008000   ; qtot -2.779300
 4190         N3    261    LYS     NZ   4190 -0.38540000  14.010000   ; qtot -3.164700
 4191          H    261    LYS    HZ1   4191 0.34000000   1.008000   ; qtot -2.824700
 4192          H    261    LYS    HZ2   4192 0.34000000   1.008000   ; qtot -2.484700
 4193          H    261    LYS    HZ3   4193 0.34000000   1.008000   ; qtot -2.144700
 4194          C    261    LYS      C   4194 0.73410000  12.010000   ; qtot -1.410600
 4195          O    261    LYS      O   4195 -0.58940000  16.000000   ; qtot -2.000000
; residue  262 ASN rtp ASN q 0.0
 4196          N    262    ASN      N   4196 -0.41570000  14.010000   ; qtot -2.415700
 4197          H    262    ASN      H   4197 0.27190000   1.008000   ; qtot -2.143800
 4198         CT    262    ASN     CA   4198 0.01430000  12.010000   ; qtot -2.129500
 4199         H1    262    ASN     HA   4199 0.10480000   1.008000   ; qtot -2.024700
 4200         CT    262    ASN     CB   4200 -0.20410000  12.010000   ; qtot -2.228800
 4201         HC    262    ASN    HB1   4201 0.07970000   1.008000   ; qtot -2.149100
 4202         HC    262    ASN    HB2   4202 0.07970000   1.008000   ; qtot -2.069400
 4203          C    262    ASN     CG   4203 0.71300000  12.010000   ; qtot -1.356400
 4204          O    262    ASN    OD1   4204 -0.59310000  16.000000   ; qtot -1.949500
 4205          N    262    ASN    ND2   4205 -0.91910000  14.010000   ; qtot -2.868600
 4206          H    262    ASN   HD21   4206 0.41960000   1.008000   ; qtot -2.449000
 4207          H    262    ASN   HD22   4207 0.41960000   1.008000   ; qtot -2.029400
 4208          C    262    ASN      C   4208 0.59730000  12.010000   ; qtot -1.432100
 4209          O    262    ASN      O   4209 -0.56790000  16.000000   ; qtot -2.000000
; residue  263 CYS rtp CYS q 0.0
 4210          N    263    CYS      N   4210 -0.41570000  14.010000   ; qtot -2.415700
 4211          H    263    CYS      H   4211 0.27190000   1.008000   ; qtot -2.143800
 4212         CT    263    CYS     CA   4212 0.02130000  12.010000   ; qtot -2.122500
 4213         H1    263    CYS     HA   4213 0.11240000   1.008000   ; qtot -2.010100
 4214         CT    263    CYS     CB   4214 -0.12310000  12.010000   ; qtot -2.133200
 4215         H1    263    CYS    HB1   4215 0.11120000   1.008000   ; qtot -2.022000
 4216         H1    263    CYS    HB2   4216 0.11120000   1.008000   ; qtot -1.910800
 4217         SH    263    CYS     SG   4217 -0.31190000  32.060000   ; qtot -2.222700
 4218         HS    263    CYS     HG   4218 0.19330000   1.008000   ; qtot -2.029400
 4219          C    263    CYS      C   4219 0.59730000  12.010000   ; qtot -1.432100
 4220          O    263    CYS      O   4220 -0.56790000  16.000000   ; qtot -2.000000
; residue  264 TRP rtp TRP q 0.0
 4221          N    264    TRP      N   4221 -0.41570000  14.010000   ; qtot -2.415700
 4222          H    264    TRP      H   4222 0.27190000   1.008000   ; qtot -2.143800
 4223         CT    264    TRP     CA   4223 -0.02750000  12.010000   ; qtot -2.171300
 4224         H1    264    TRP     HA   4224 0.11230000   1.008000   ; qtot -2.059000
 4225         CT    264    TRP     CB   4225 -0.00500000  12.010000   ; qtot -2.064000
 4226         HC    264    TRP    HB1   4226 0.03390000   1.008000   ; qtot -2.030100
 4227         HC    264    TRP    HB2   4227 0.03390000   1.008000   ; qtot -1.996200
 4228         C*    264    TRP     CG   4228 -0.14150000  12.010000   ; qtot -2.137700
 4229         CW    264    TRP    CD1   4229 -0.16380000  12.010000   ; qtot -2.301500
 4230         H4    264    TRP    HD1   4230 0.20620000   1.008000   ; qtot -2.095300
 4231         NA    264    TRP    NE1   4231 -0.34180000  14.010000   ; qtot -2.437100
 4232          H    264    TRP    HE1   4232 0.34120000   1.008000   ; qtot -2.095900
 4233         CN    264    TRP    CE2   4233 0.13800000  12.010000   ; qtot -1.957900
 4234         CA    264    TRP    CZ2   4234 -0.26010000  12.010000   ; qtot -2.218000
 4235         HA    264    TRP    HZ2   4235 0.15720000   1.008000   ; qtot -2.060800
 4236         CA    264    TRP    CH2   4236 -0.11340000  12.010000   ; qtot -2.174200
 4237         HA    264    TRP    HH2   4237 0.14170000   1.008000   ; qtot -2.032500
 4238         CA    264    TRP    CZ3   4238 -0.19720000  12.010000   ; qtot -2.229700
 4239         HA    264    TRP    HZ3   4239 0.14470000   1.008000   ; qtot -2.085000
 4240         CA    264    TRP    CE3   4240 -0.23870000  12.010000   ; qtot -2.323700
 4241         HA    264    TRP    HE3   4241 0.17000000   1.008000   ; qtot -2.153700
 4242         CB    264    TRP    CD2   4242 0.12430000  12.010000   ; qtot -2.029400
 4243          C    264    TRP      C   4243 0.59730000  12.010000   ; qtot -1.432100
 4244          O    264    TRP      O   4244 -0.56790000  16.000000   ; qtot -2.000000
; residue  265 GLU rtp GLU q -1.0
 4245          N    265    GLU      N   4245 -0.51630000  14.010000   ; qtot -2.516300
 4246          H    265    GLU      H   4246 0.29360000   1.008000   ; qtot -2.222700
 4247         CT    265    GLU     CA   4247 0.03970000  12.010000   ; qtot -2.183000
 4248         H1    265    GLU     HA   4248 0.11050000   1.008000   ; qtot -2.072500
 4249         CT    265    GLU     CB   4249 0.05600000  12.010000   ; qtot -2.016500
 4250         HC    265    GLU    HB1   4250 -0.01730000   1.008000   ; qtot -2.033800
 4251         HC    265    GLU    HB2   4251 -0.01730000   1.008000   ; qtot -2.051100
 4252         CT    265    GLU     CG   4252 0.01360000  12.010000   ; qtot -2.037500
 4253         HC    265    GLU    HG1   4253 -0.04250000   1.008000   ; qtot -2.080000
 4254         HC    265    GLU    HG2   4254 -0.04250000   1.008000   ; qtot -2.122500
 4255          C    265    GLU     CD   4255 0.80540000  12.010000   ; qtot -1.317100
 4256         O2    265    GLU    OE1   4256 -0.81880000  16.000000   ; qtot -2.135900
 4257         O2    265    GLU    OE2   4257 -0.81880000  16.000000   ; qtot -2.954700
 4258          C    265    GLU      C   4258 0.53660000  12.010000   ; qtot -2.418100
 4259          O    265    GLU      O   4259 -0.58190000  16.000000   ; qtot -3.000000
; residue  266 THR rtp THR q 0.0
 4260          N    266    THR      N   4260 -0.41570000  14.010000   ; qtot -3.415700
 4261          H    266    THR      H   4261 0.27190000   1.008000   ; qtot -3.143800
 4262         CT    266    THR     CA   4262 -0.03890000  12.010000   ; qtot -3.182700
 4263         H1    266    THR     HA   4263 0.10070000   1.008000   ; qtot -3.082000
 4264         CT    266    THR     CB   4264 0.36540000  12.010000   ; qtot -2.716600
 4265         H1    266    THR     HB   4265 0.00430000   1.008000   ; qtot -2.712300
 4266         CT    266    THR    CG2   4266 -0.24380000  12.010000   ; qtot -2.956100
 4267         HC    266    THR   HG21   4267 0.06420000   1.008000   ; qtot -2.891900
 4268         HC    266    THR   HG22   4268 0.06420000   1.008000   ; qtot -2.827700
 4269         HC    266    THR   HG23   4269 0.06420000   1.008000   ; qtot -2.763500
 4270         OH    266    THR    OG1   4270 -0.67610000  16.000000   ; qtot -3.439600
 4271         HO    266    THR    HG1   4271 0.41020000   1.008000   ; qtot -3.029400
 4272          C    266    THR      C   4272 0.59730000  12.010000   ; qtot -2.432100
 4273          O    266    THR      O   4273 -0.56790000  16.000000   ; qtot -3.000000
; residue  267 GLU rtp GLU q -1.0
 4274          N    267    GLU      N   4274 -0.51630000  14.010000   ; qtot -3.516300
 4275          H    267    GLU      H   4275 0.29360000   1.008000   ; qtot -3.222700
 4276         CT    267    GLU     CA   4276 0.03970000  12.010000   ; qtot -3.183000
 4277         H1    267    GLU     HA   4277 0.11050000   1.008000   ; qtot -3.072500
 4278         CT    267    GLU     CB   4278 0.05600000  12.010000   ; qtot -3.016500
 4279         HC    267    GLU    HB1   4279 -0.01730000   1.008000   ; qtot -3.033800
 4280         HC    267    GLU    HB2   4280 -0.01730000   1.008000   ; qtot -3.051100
 4281         CT    267    GLU     CG   4281 0.01360000  12.010000   ; qtot -3.037500
 4282         HC    267    GLU    HG1   4282 -0.04250000   1.008000   ; qtot -3.080000
 4283         HC    267    GLU    HG2   4283 -0.04250000   1.008000   ; qtot -3.122500
 4284          C    267    GLU     CD   4284 0.80540000  12.010000   ; qtot -2.317100
 4285         O2    267    GLU    OE1   4285 -0.81880000  16.000000   ; qtot -3.135900
 4286         O2    267    GLU    OE2   4286 -0.81880000  16.000000   ; qtot -3.954700
 4287          C    267    GLU      C   4287 0.53660000  12.010000   ; qtot -3.418100
 4288          O    267    GLU      O   4288 -0.58190000  16.000000   ; qtot -4.000000
; residue  268 ALA rtp ALA q 0.0
 4289          N    268    ALA      N   4289 -0.41570000  14.010000   ; qtot -4.415700
 4290          H    268    ALA      H   4290 0.27190000   1.008000   ; qtot -4.143800
 4291         CT    268    ALA     CA   4291 0.03370000  12.010000   ; qtot -4.110100
 4292         H1    268    ALA     HA   4292 0.08230000   1.008000   ; qtot -4.027800
 4293         CT    268    ALA     CB   4293 -0.18250000  12.010000   ; qtot -4.210300
 4294         HC    268    ALA    HB1   4294 0.06030000   1.008000   ; qtot -4.150000
 4295         HC    268    ALA    HB2   4295 0.06030000   1.008000   ; qtot -4.089700
 4296         HC    268    ALA    HB3   4296 0.06030000   1.008000   ; qtot -4.029400
 4297          C    268    ALA      C   4297 0.59730000  12.010000   ; qtot -3.432100
 4298          O    268    ALA      O   4298 -0.56790000  16.000000   ; qtot -4.000000
; residue  269 SER rtp SER q 0.0
 4299          N    269    SER      N   4299 -0.41570000  14.010000   ; qtot -4.415700
 4300          H    269    SER      H   4300 0.27190000   1.008000   ; qtot -4.143800
 4301         CT    269    SER     CA   4301 -0.02490000  12.010000   ; qtot -4.168700
 4302         H1    269    SER     HA   4302 0.08430000   1.008000   ; qtot -4.084400
 4303         CT    269    SER     CB   4303 0.21170000  12.010000   ; qtot -3.872700
 4304         H1    269    SER    HB1   4304 0.03520000   1.008000   ; qtot -3.837500
 4305         H1    269    SER    HB2   4305 0.03520000   1.008000   ; qtot -3.802300
 4306         OH    269    SER     OG   4306 -0.65460000  16.000000   ; qtot -4.456900
 4307         HO    269    SER     HG   4307 0.42750000   1.008000   ; qtot -4.029400
 4308          C    269    SER      C   4308 0.59730000  12.010000   ; qtot -3.432100
 4309          O    269    SER      O   4309 -0.56790000  16.000000   ; qtot -4.000000
; residue  270 PHE rtp PHE q 0.0
 4310          N    270    PHE      N   4310 -0.41570000  14.010000   ; qtot -4.415700
 4311          H    270    PHE      H   4311 0.27190000   1.008000   ; qtot -4.143800
 4312         CT    270    PHE     CA   4312 -0.00240000  12.010000   ; qtot -4.146200
 4313         H1    270    PHE     HA   4313 0.09780000   1.008000   ; qtot -4.048400
 4314         CT    270    PHE     CB   4314 -0.03430000  12.010000   ; qtot -4.082700
 4315         HC    270    PHE    HB1   4315 0.02950000   1.008000   ; qtot -4.053200
 4316         HC    270    PHE    HB2   4316 0.02950000   1.008000   ; qtot -4.023700
 4317         CA    270    PHE     CG   4317 0.01180000  12.010000   ; qtot -4.011900
 4318         CA    270    PHE    CD1   4318 -0.12560000  12.010000   ; qtot -4.137500
 4319         HA    270    PHE    HD1   4319 0.13300000   1.008000   ; qtot -4.004500
 4320         CA    270    PHE    CE1   4320 -0.17040000  12.010000   ; qtot -4.174900
 4321         HA    270    PHE    HE1   4321 0.14300000   1.008000   ; qtot -4.031900
 4322         CA    270    PHE     CZ   4322 -0.10720000  12.010000   ; qtot -4.139100
 4323         HA    270    PHE     HZ   4323 0.12970000   1.008000   ; qtot -4.009400
 4324         CA    270    PHE    CE2   4324 -0.17040000  12.010000   ; qtot -4.179800
 4325         HA    270    PHE    HE2   4325 0.14300000   1.008000   ; qtot -4.036800
 4326         CA    270    PHE    CD2   4326 -0.12560000  12.010000   ; qtot -4.162400
 4327         HA    270    PHE    HD2   4327 0.13300000   1.008000   ; qtot -4.029400
 4328          C    270    PHE      C   4328 0.59730000  12.010000   ; qtot -3.432100
 4329          O    270    PHE      O   4329 -0.56790000  16.000000   ; qtot -4.000000
; residue  271 ARG rtp ARG q 1.0
 4330          N    271    ARG      N   4330 -0.34790000  14.010000   ; qtot -4.347900
 4331          H    271    ARG      H   4331 0.27470000   1.008000   ; qtot -4.073200
 4332         CT    271    ARG     CA   4332 -0.26370000  12.010000   ; qtot -4.336900
 4333         H1    271    ARG     HA   4333 0.15600000   1.008000   ; qtot -4.180900
 4334         CT    271    ARG     CB   4334 -0.00070000  12.010000   ; qtot -4.181600
 4335         HC    271    ARG    HB1   4335 0.03270000   1.008000   ; qtot -4.148900
 4336         HC    271    ARG    HB2   4336 0.03270000   1.008000   ; qtot -4.116200
 4337         CT    271    ARG     CG   4337 0.03900000  12.010000   ; qtot -4.077200
 4338         HC    271    ARG    HG1   4338 0.02850000   1.008000   ; qtot -4.048700
 4339         HC    271    ARG    HG2   4339 0.02850000   1.008000   ; qtot -4.020200
 4340         CT    271    ARG     CD   4340 0.04860000  12.010000   ; qtot -3.971600
 4341         H1    271    ARG    HD1   4341 0.06870000   1.008000   ; qtot -3.902900
 4342         H1    271    ARG    HD2   4342 0.06870000   1.008000   ; qtot -3.834200
 4343         N2    271    ARG     NE   4343 -0.52950000  14.010000   ; qtot -4.363700
 4344          H    271    ARG     HE   4344 0.34560000   1.008000   ; qtot -4.018100
 4345         CA    271    ARG     CZ   4345 0.80760000  12.010000   ; qtot -3.210500
 4346         N2    271    ARG    NH1   4346 -0.86270000  14.010000   ; qtot -4.073200
 4347          H    271    ARG   HH11   4347 0.44780000   1.008000   ; qtot -3.625400
 4348          H    271    ARG   HH12   4348 0.44780000   1.008000   ; qtot -3.177600
 4349         N2    271    ARG    NH2   4349 -0.86270000  14.010000   ; qtot -4.040300
 4350          H    271    ARG   HH21   4350 0.44780000   1.008000   ; qtot -3.592500
 4351          H    271    ARG   HH22   4351 0.44780000   1.008000   ; qtot -3.144700
 4352          C    271    ARG      C   4352 0.73410000  12.010000   ; qtot -2.410600
 4353          O    271    ARG      O   4353 -0.58940000  16.000000   ; qtot -3.000000
; residue  272 PRO rtp PRO q 0.0
 4354          N    272    PRO      N   4354 -0.25480000  14.010000   ; qtot -3.254800
 4355         CT    272    PRO     CD   4355 0.01920000  12.010000   ; qtot -3.235600
 4356         H1    272    PRO    HD1   4356 0.03910000   1.008000   ; qtot -3.196500
 4357         H1    272    PRO    HD2   4357 0.03910000   1.008000   ; qtot -3.157400
 4358         CT    272    PRO     CG   4358 0.01890000  12.010000   ; qtot -3.138500
 4359         HC    272    PRO    HG1   4359 0.02130000   1.008000   ; qtot -3.117200
 4360         HC    272    PRO    HG2   4360 0.02130000   1.008000   ; qtot -3.095900
 4361         CT    272    PRO     CB   4361 -0.00700000  12.010000   ; qtot -3.102900
 4362         HC    272    PRO    HB1   4362 0.02530000   1.008000   ; qtot -3.077600
 4363         HC    272    PRO    HB2   4363 0.02530000   1.008000   ; qtot -3.052300
 4364         CT    272    PRO     CA   4364 -0.02660000  12.010000   ; qtot -3.078900
 4365         H1    272    PRO     HA   4365 0.06410000   1.008000   ; qtot -3.014800
 4366          C    272    PRO      C   4366 0.58960000  12.010000   ; qtot -2.425200
 4367          O    272    PRO      O   4367 -0.57480000  16.000000   ; qtot -3.000000
; residue  273 THR rtp THR q 0.0
 4368          N    273    THR      N   4368 -0.41570000  14.010000   ; qtot -3.415700
 4369          H    273    THR      H   4369 0.27190000   1.008000   ; qtot -3.143800
 4370         CT    273    THR     CA   4370 -0.03890000  12.010000   ; qtot -3.182700
 4371         H1    273    THR     HA   4371 0.10070000   1.008000   ; qtot -3.082000
 4372         CT    273    THR     CB   4372 0.36540000  12.010000   ; qtot -2.716600
 4373         H1    273    THR     HB   4373 0.00430000   1.008000   ; qtot -2.712300
 4374         CT    273    THR    CG2   4374 -0.24380000  12.010000   ; qtot -2.956100
 4375         HC    273    THR   HG21   4375 0.06420000   1.008000   ; qtot -2.891900
 4376         HC    273    THR   HG22   4376 0.06420000   1.008000   ; qtot -2.827700
 4377         HC    273    THR   HG23   4377 0.06420000   1.008000   ; qtot -2.763500
 4378         OH    273    THR    OG1   4378 -0.67610000  16.000000   ; qtot -3.439600
 4379         HO    273    THR    HG1   4379 0.41020000   1.008000   ; qtot -3.029400
 4380          C    273    THR      C   4380 0.59730000  12.010000   ; qtot -2.432100
 4381          O    273    THR      O   4381 -0.56790000  16.000000   ; qtot -3.000000
; residue  274 PHE rtp PHE q 0.0
 4382          N    274    PHE      N   4382 -0.41570000  14.010000   ; qtot -3.415700
 4383          H    274    PHE      H   4383 0.27190000   1.008000   ; qtot -3.143800
 4384         CT    274    PHE     CA   4384 -0.00240000  12.010000   ; qtot -3.146200
 4385         H1    274    PHE     HA   4385 0.09780000   1.008000   ; qtot -3.048400
 4386         CT    274    PHE     CB   4386 -0.03430000  12.010000   ; qtot -3.082700
 4387         HC    274    PHE    HB1   4387 0.02950000   1.008000   ; qtot -3.053200
 4388         HC    274    PHE    HB2   4388 0.02950000   1.008000   ; qtot -3.023700
 4389         CA    274    PHE     CG   4389 0.01180000  12.010000   ; qtot -3.011900
 4390         CA    274    PHE    CD1   4390 -0.12560000  12.010000   ; qtot -3.137500
 4391         HA    274    PHE    HD1   4391 0.13300000   1.008000   ; qtot -3.004500
 4392         CA    274    PHE    CE1   4392 -0.17040000  12.010000   ; qtot -3.174900
 4393         HA    274    PHE    HE1   4393 0.14300000   1.008000   ; qtot -3.031900
 4394         CA    274    PHE     CZ   4394 -0.10720000  12.010000   ; qtot -3.139100
 4395         HA    274    PHE     HZ   4395 0.12970000   1.008000   ; qtot -3.009400
 4396         CA    274    PHE    CE2   4396 -0.17040000  12.010000   ; qtot -3.179800
 4397         HA    274    PHE    HE2   4397 0.14300000   1.008000   ; qtot -3.036800
 4398         CA    274    PHE    CD2   4398 -0.12560000  12.010000   ; qtot -3.162400
 4399         HA    274    PHE    HD2   4399 0.13300000   1.008000   ; qtot -3.029400
 4400          C    274    PHE      C   4400 0.59730000  12.010000   ; qtot -2.432100
 4401          O    274    PHE      O   4401 -0.56790000  16.000000   ; qtot -3.000000
; residue  275 GLU rtp GLU q -1.0
 4402          N    275    GLU      N   4402 -0.51630000  14.010000   ; qtot -3.516300
 4403          H    275    GLU      H   4403 0.29360000   1.008000   ; qtot -3.222700
 4404         CT    275    GLU     CA   4404 0.03970000  12.010000   ; qtot -3.183000
 4405         H1    275    GLU     HA   4405 0.11050000   1.008000   ; qtot -3.072500
 4406         CT    275    GLU     CB   4406 0.05600000  12.010000   ; qtot -3.016500
 4407         HC    275    GLU    HB1   4407 -0.01730000   1.008000   ; qtot -3.033800
 4408         HC    275    GLU    HB2   4408 -0.01730000   1.008000   ; qtot -3.051100
 4409         CT    275    GLU     CG   4409 0.01360000  12.010000   ; qtot -3.037500
 4410         HC    275    GLU    HG1   4410 -0.04250000   1.008000   ; qtot -3.080000
 4411         HC    275    GLU    HG2   4411 -0.04250000   1.008000   ; qtot -3.122500
 4412          C    275    GLU     CD   4412 0.80540000  12.010000   ; qtot -2.317100
 4413         O2    275    GLU    OE1   4413 -0.81880000  16.000000   ; qtot -3.135900
 4414         O2    275    GLU    OE2   4414 -0.81880000  16.000000   ; qtot -3.954700
 4415          C    275    GLU      C   4415 0.53660000  12.010000   ; qtot -3.418100
 4416          O    275    GLU      O   4416 -0.58190000  16.000000   ; qtot -4.000000
; residue  276 ASN rtp ASN q 0.0
 4417          N    276    ASN      N   4417 -0.41570000  14.010000   ; qtot -4.415700
 4418          H    276    ASN      H   4418 0.27190000   1.008000   ; qtot -4.143800
 4419         CT    276    ASN     CA   4419 0.01430000  12.010000   ; qtot -4.129500
 4420         H1    276    ASN     HA   4420 0.10480000   1.008000   ; qtot -4.024700
 4421         CT    276    ASN     CB   4421 -0.20410000  12.010000   ; qtot -4.228800
 4422         HC    276    ASN    HB1   4422 0.07970000   1.008000   ; qtot -4.149100
 4423         HC    276    ASN    HB2   4423 0.07970000   1.008000   ; qtot -4.069400
 4424          C    276    ASN     CG   4424 0.71300000  12.010000   ; qtot -3.356400
 4425          O    276    ASN    OD1   4425 -0.59310000  16.000000   ; qtot -3.949500
 4426          N    276    ASN    ND2   4426 -0.91910000  14.010000   ; qtot -4.868600
 4427          H    276    ASN   HD21   4427 0.41960000   1.008000   ; qtot -4.449000
 4428          H    276    ASN   HD22   4428 0.41960000   1.008000   ; qtot -4.029400
 4429          C    276    ASN      C   4429 0.59730000  12.010000   ; qtot -3.432100
 4430          O    276    ASN      O   4430 -0.56790000  16.000000   ; qtot -4.000000
; residue  277 LEU rtp LEU q 0.0
 4431          N    277    LEU      N   4431 -0.41570000  14.010000   ; qtot -4.415700
 4432          H    277    LEU      H   4432 0.27190000   1.008000   ; qtot -4.143800
 4433         CT    277    LEU     CA   4433 -0.05180000  12.010000   ; qtot -4.195600
 4434         H1    277    LEU     HA   4434 0.09220000   1.008000   ; qtot -4.103400
 4435         CT    277    LEU     CB   4435 -0.11020000  12.010000   ; qtot -4.213600
 4436         HC    277    LEU    HB1   4436 0.04570000   1.008000   ; qtot -4.167900
 4437         HC    277    LEU    HB2   4437 0.04570000   1.008000   ; qtot -4.122200
 4438         CT    277    LEU     CG   4438 0.35310000  12.010000   ; qtot -3.769100
 4439         HC    277    LEU     HG   4439 -0.03610000   1.008000   ; qtot -3.805200
 4440         CT    277    LEU    CD1   4440 -0.41210000  12.010000   ; qtot -4.217300
 4441         HC    277    LEU   HD11   4441 0.10000000   1.008000   ; qtot -4.117300
 4442         HC    277    LEU   HD12   4442 0.10000000   1.008000   ; qtot -4.017300
 4443         HC    277    LEU   HD13   4443 0.10000000   1.008000   ; qtot -3.917300
 4444         CT    277    LEU    CD2   4444 -0.41210000  12.010000   ; qtot -4.329400
 4445         HC    277    LEU   HD21   4445 0.10000000   1.008000   ; qtot -4.229400
 4446         HC    277    LEU   HD22   4446 0.10000000   1.008000   ; qtot -4.129400
 4447         HC    277    LEU   HD23   4447 0.10000000   1.008000   ; qtot -4.029400
 4448          C    277    LEU      C   4448 0.59730000  12.010000   ; qtot -3.432100
 4449          O    277    LEU      O   4449 -0.56790000  16.000000   ; qtot -4.000000
; residue  278 ILE rtp ILE q 0.0
 4450          N    278    ILE      N   4450 -0.41570000  14.010000   ; qtot -4.415700
 4451          H    278    ILE      H   4451 0.27190000   1.008000   ; qtot -4.143800
 4452         CT    278    ILE     CA   4452 -0.05970000  12.010000   ; qtot -4.203500
 4453         H1    278    ILE     HA   4453 0.08690000   1.008000   ; qtot -4.116600
 4454         CT    278    ILE     CB   4454 0.13030000  12.010000   ; qtot -3.986300
 4455         HC    278    ILE     HB   4455 0.01870000   1.008000   ; qtot -3.967600
 4456         CT    278    ILE    CG2   4456 -0.32040000  12.010000   ; qtot -4.288000
 4457         HC    278    ILE   HG21   4457 0.08820000   1.008000   ; qtot -4.199800
 4458         HC    278    ILE   HG22   4458 0.08820000   1.008000   ; qtot -4.111600
 4459         HC    278    ILE   HG23   4459 0.08820000   1.008000   ; qtot -4.023400
 4460         CT    278    ILE    CG1   4460 -0.04300000  12.010000   ; qtot -4.066400
 4461         HC    278    ILE   HG11   4461 0.02360000   1.008000   ; qtot -4.042800
 4462         HC    278    ILE   HG12   4462 0.02360000   1.008000   ; qtot -4.019200
 4463         CT    278    ILE     CD   4463 -0.06600000  12.010000   ; qtot -4.085200
 4464         HC    278    ILE    HD1   4464 0.01860000   1.008000   ; qtot -4.066600
 4465         HC    278    ILE    HD2   4465 0.01860000   1.008000   ; qtot -4.048000
 4466         HC    278    ILE    HD3   4466 0.01860000   1.008000   ; qtot -4.029400
 4467          C    278    ILE      C   4467 0.59730000  12.010000   ; qtot -3.432100
 4468          O    278    ILE      O   4468 -0.56790000  16.000000   ; qtot -4.000000
; residue  279 PRO rtp PRO q 0.0
 4469          N    279    PRO      N   4469 -0.25480000  14.010000   ; qtot -4.254800
 4470         CT    279    PRO     CD   4470 0.01920000  12.010000   ; qtot -4.235600
 4471         H1    279    PRO    HD1   4471 0.03910000   1.008000   ; qtot -4.196500
 4472         H1    279    PRO    HD2   4472 0.03910000   1.008000   ; qtot -4.157400
 4473         CT    279    PRO     CG   4473 0.01890000  12.010000   ; qtot -4.138500
 4474         HC    279    PRO    HG1   4474 0.02130000   1.008000   ; qtot -4.117200
 4475         HC    279    PRO    HG2   4475 0.02130000   1.008000   ; qtot -4.095900
 4476         CT    279    PRO     CB   4476 -0.00700000  12.010000   ; qtot -4.102900
 4477         HC    279    PRO    HB1   4477 0.02530000   1.008000   ; qtot -4.077600
 4478         HC    279    PRO    HB2   4478 0.02530000   1.008000   ; qtot -4.052300
 4479         CT    279    PRO     CA   4479 -0.02660000  12.010000   ; qtot -4.078900
 4480         H1    279    PRO     HA   4480 0.06410000   1.008000   ; qtot -4.014800
 4481          C    279    PRO      C   4481 0.58960000  12.010000   ; qtot -3.425200
 4482          O    279    PRO      O   4482 -0.57480000  16.000000   ; qtot -4.000000
; residue  280 ILE rtp ILE q 0.0
 4483          N    280    ILE      N   4483 -0.41570000  14.010000   ; qtot -4.415700
 4484          H    280    ILE      H   4484 0.27190000   1.008000   ; qtot -4.143800
 4485         CT    280    ILE     CA   4485 -0.05970000  12.010000   ; qtot -4.203500
 4486         H1    280    ILE     HA   4486 0.08690000   1.008000   ; qtot -4.116600
 4487         CT    280    ILE     CB   4487 0.13030000  12.010000   ; qtot -3.986300
 4488         HC    280    ILE     HB   4488 0.01870000   1.008000   ; qtot -3.967600
 4489         CT    280    ILE    CG2   4489 -0.32040000  12.010000   ; qtot -4.288000
 4490         HC    280    ILE   HG21   4490 0.08820000   1.008000   ; qtot -4.199800
 4491         HC    280    ILE   HG22   4491 0.08820000   1.008000   ; qtot -4.111600
 4492         HC    280    ILE   HG23   4492 0.08820000   1.008000   ; qtot -4.023400
 4493         CT    280    ILE    CG1   4493 -0.04300000  12.010000   ; qtot -4.066400
 4494         HC    280    ILE   HG11   4494 0.02360000   1.008000   ; qtot -4.042800
 4495         HC    280    ILE   HG12   4495 0.02360000   1.008000   ; qtot -4.019200
 4496         CT    280    ILE     CD   4496 -0.06600000  12.010000   ; qtot -4.085200
 4497         HC    280    ILE    HD1   4497 0.01860000   1.008000   ; qtot -4.066600
 4498         HC    280    ILE    HD2   4498 0.01860000   1.008000   ; qtot -4.048000
 4499         HC    280    ILE    HD3   4499 0.01860000   1.008000   ; qtot -4.029400
 4500          C    280    ILE      C   4500 0.59730000  12.010000   ; qtot -3.432100
 4501          O    280    ILE      O   4501 -0.56790000  16.000000   ; qtot -4.000000
; residue  281 LEU rtp LEU q 0.0
 4502          N    281    LEU      N   4502 -0.41570000  14.010000   ; qtot -4.415700
 4503          H    281    LEU      H   4503 0.27190000   1.008000   ; qtot -4.143800
 4504         CT    281    LEU     CA   4504 -0.05180000  12.010000   ; qtot -4.195600
 4505         H1    281    LEU     HA   4505 0.09220000   1.008000   ; qtot -4.103400
 4506         CT    281    LEU     CB   4506 -0.11020000  12.010000   ; qtot -4.213600
 4507         HC    281    LEU    HB1   4507 0.04570000   1.008000   ; qtot -4.167900
[truncated: 1,968,978 more chars]
