# Supplementary material for: Broadening the Scope of Binding Free Energy Calculations Using a Separated Topologies Approach
Source: J Chem Theory Comput. 2023 Jul 24;19(15):5058–76. doi: 10.1021/acs.jctc.3c00282 (PMC10413862; doi:10.1021/acs.jctc.3c00282)
Supplement: Supplementary file 2 — ct3c00282_si_002.zip [file ct3c00282_si_002.zip › SI_paper/TYK2/lig_ejm_55/complex.gro]

simulation system in water
62274
    1ACE   HH31    1   6.880   6.731   0.999
    1ACE    CH3    2   6.786   6.783   0.983
    1ACE   HH32    3   6.730   6.787   1.076
    1ACE   HH33    4   6.732   6.735   0.914
    1ACE      C    5   6.814   6.923   0.936
    1ACE      O    6   6.724   6.999   0.912
    2THR      N    7   6.945   6.963   0.920
    2THR      H    8   7.021   6.899   0.940
    2THR     CA    9   6.976   7.103   0.873
    2THR     HA   10   6.938   7.108   0.771
    2THR     CB   11   6.914   7.212   0.966
    2THR     HB   12   6.957   7.203   1.066
    2THR    CG2   13   6.929   7.357   0.917
    2THR   HG21   14   6.877   7.426   0.983
    2THR   HG22   15   7.033   7.389   0.914
    2THR   HG23   16   6.887   7.370   0.817
    2THR    OG1   17   6.775   7.186   0.980
    2THR    HG1   18   6.746   7.224   1.063
    2THR      C   19   7.131   7.115   0.877
    2THR      O   20   7.198   7.047   0.956
    3VAL      N   21   7.185   7.203   0.790
    3VAL      H   22   7.125   7.257   0.730
    3VAL     CA   23   7.329   7.227   0.773
    3VAL     HA   24   7.380   7.194   0.864
    3VAL     CB   25   7.391   7.145   0.655
    3VAL     HB   26   7.369   7.040   0.675
    3VAL    CG1   27   7.331   7.176   0.516
    3VAL   HG11   28   7.370   7.108   0.440
    3VAL   HG12   29   7.222   7.165   0.516
    3VAL   HG13   30   7.353   7.278   0.483
    3VAL    CG2   31   7.545   7.155   0.650
    3VAL   HG21   32   7.587   7.086   0.576
    3VAL   HG22   33   7.579   7.255   0.623
    3VAL   HG23   34   7.590   7.130   0.746
    3VAL      C   35   7.352   7.379   0.758
    3VAL      O   36   7.278   7.448   0.687
    4PHE      N   37   7.458   7.427   0.825
    4PHE      H   38   7.512   7.362   0.880
    4PHE     CA   39   7.509   7.565   0.827
    4PHE     HA   40   7.447   7.631   0.767
    4PHE     CB   41   7.514   7.615   0.974
    4PHE    HB1   42   7.563   7.542   1.037
    4PHE    HB2   43   7.576   7.705   0.980
    4PHE     CG   44   7.378   7.646   1.036
    4PHE    CD1   45   7.340   7.780   1.061
    4PHE    HD1   46   7.409   7.860   1.041
    4PHE    CE1   47   7.214   7.810   1.112
    4PHE    HE1   48   7.186   7.913   1.130
    4PHE     CZ   49   7.124   7.707   1.140
    4PHE     HZ   50   7.025   7.731   1.178
    4PHE    CE2   51   7.160   7.574   1.119
    4PHE    HE2   52   7.090   7.495   1.141
    4PHE    CD2   53   7.286   7.543   1.069
    4PHE    HD2   54   7.313   7.439   1.054
    4PHE      C   55   7.652   7.558   0.766
    4PHE      O   56   7.727   7.465   0.795
    5HIE      N   57   7.688   7.659   0.686
    5HIE      H   58   7.622   7.734   0.668
    5HIE     CA   59   7.820   7.672   0.621
    5HIE     HA   60   7.870   7.575   0.615
    5HIE     CB   61   7.801   7.726   0.476
    5HIE    HB1   62   7.768   7.830   0.477
    5HIE    HB2   63   7.897   7.725   0.425
    5HIE     CG   64   7.704   7.647   0.391
    5HIE    ND1   65   7.575   7.692   0.362
    5HIE    CE1   66   7.520   7.597   0.288
    5HIE    HE1   67   7.419   7.601   0.250
    5HIE    NE2   68   7.604   7.496   0.264
    5HIE    HE2   69   7.583   7.412   0.211
    5HIE    CD2   70   7.723   7.525   0.329
    5HIE    HD2   71   7.808   7.459   0.327
    5HIE      C   72   7.902   7.772   0.705
    5HIE      O   73   7.854   7.882   0.735
    6LYS      N   74   8.027   7.735   0.740
    6LYS      H   75   8.060   7.643   0.713
    6LYS     CA   76   8.117   7.811   0.829
    6LYS     HA   77   8.058   7.840   0.916
    6LYS     CB   78   8.235   7.721   0.877
    6LYS    HB1   79   8.199   7.619   0.891
    6LYS    HB2   80   8.312   7.714   0.800
    6LYS     CG   81   8.297   7.769   1.010
    6LYS    HG1   82   8.340   7.868   0.996
    6LYS    HG2   83   8.217   7.782   1.083
    6LYS     CD   84   8.403   7.675   1.069
    6LYS    HD1   85   8.361   7.575   1.082
    6LYS    HD2   86   8.486   7.665   0.999
    6LYS     CE   87   8.455   7.728   1.205
    6LYS    HE1   88   8.497   7.828   1.194
    6LYS    HE2   89   8.373   7.736   1.277
    6LYS     NZ   90   8.559   7.641   1.263
    6LYS    HZ1   91   8.586   7.674   1.354
    6LYS    HZ2   92   8.525   7.545   1.272
    6LYS    HZ3   93   8.639   7.638   1.202
    6LYS      C   94   8.169   7.942   0.762
    6LYS      O   95   8.209   8.033   0.835
    7ARG      N   96   8.161   7.954   0.628
    7ARG      H   97   8.127   7.874   0.576
    7ARG     CA   98   8.192   8.073   0.547
    7ARG     HA   99   8.289   8.112   0.579
    7ARG     CB  100   8.203   8.029   0.398
    7ARG    HB1  101   8.245   8.111   0.339
    7ARG    HB2  102   8.278   7.950   0.393
    7ARG     CG  103   8.072   7.980   0.332
    7ARG    HG1  104   8.015   7.922   0.404
    7ARG    HG2  105   8.009   8.065   0.307
    7ARG     CD  106   8.097   7.894   0.207
    7ARG    HD1  107   8.146   7.952   0.129
    7ARG    HD2  108   8.164   7.812   0.231
    7ARG     NE  109   7.971   7.835   0.157
    7ARG     HE  110   7.936   7.756   0.210
    7ARG     CZ  111   7.900   7.872   0.050
    7ARG    NH1  112   7.936   7.973  -0.030
    7ARG   HH11  113   8.020   8.026  -0.011
    7ARG   HH12  114   7.877   7.999  -0.107
    7ARG    NH2  115   7.788   7.805   0.022
    7ARG   HH21  116   7.758   7.728   0.080
    7ARG   HH22  117   7.734   7.830  -0.060
    7ARG      C  118   8.087   8.187   0.566
    7ARG      O  119   8.115   8.299   0.523
    8TYR      N  120   7.971   8.159   0.629
    8TYR      H  121   7.956   8.065   0.662
    8TYR     CA  122   7.864   8.255   0.659
    8TYR     HA  123   7.885   8.352   0.613
    8TYR     CB  124   7.730   8.202   0.604
    8TYR    HB1  125   7.706   8.109   0.656
    8TYR    HB2  126   7.649   8.270   0.629
    8TYR     CG  127   7.720   8.176   0.454
    8TYR    CD1  128   7.786   8.259   0.360
    8TYR    HD1  129   7.849   8.340   0.393
    8TYR    CE1  130   7.769   8.237   0.221
    8TYR    HE1  131   7.819   8.302   0.150
    8TYR     CZ  132   7.685   8.133   0.176
    8TYR     OH  133   7.665   8.115   0.042
    8TYR     HH  134   7.598   8.050   0.023
    8TYR    CE2  135   7.621   8.049   0.269
    8TYR    HE2  136   7.556   7.969   0.235
    8TYR    CD2  137   7.638   8.070   0.407
    8TYR    HD2  138   7.586   8.007   0.477
    8TYR      C  139   7.854   8.282   0.812
    8TYR      O  140   7.779   8.372   0.849
    9LEU      N  141   7.928   8.209   0.899
    9LEU      H  142   7.992   8.139   0.862
    9LEU     CA  143   7.931   8.227   1.045
    9LEU     HA  144   7.835   8.263   1.082
    9LEU     CB  145   7.967   8.091   1.113
    9LEU    HB1  146   8.050   8.045   1.060
    9LEU    HB2  147   8.006   8.110   1.214
    9LEU     CG  148   7.852   7.988   1.128
    9LEU     HG  149   7.814   7.967   1.028
    9LEU    CD1  150   7.905   7.856   1.186
    9LEU   HD11  151   7.826   7.780   1.189
    9LEU   HD12  152   7.986   7.815   1.127
    9LEU   HD13  153   7.942   7.869   1.288
    9LEU    CD2  154   7.736   8.038   1.216
    9LEU   HD21  155   7.654   7.966   1.217
    9LEU   HD22  156   7.768   8.054   1.319
    9LEU   HD23  157   7.693   8.132   1.180
    9LEU      C  158   8.041   8.332   1.073
    9LEU      O  159   8.160   8.303   1.060
   10LYS      N  160   7.998   8.453   1.115
   10LYS      H  161   7.898   8.468   1.123
   10LYS     CA  162   8.081   8.565   1.161
   10LYS     HA  163   8.185   8.556   1.127
   10LYS     CB  164   8.021   8.699   1.112
   10LYS    HB1  165   7.913   8.703   1.132
   10LYS    HB2  166   8.063   8.781   1.172
   10LYS     CG  167   8.047   8.736   0.965
   10LYS    HG1  168   8.022   8.841   0.952
   10LYS    HG2  169   8.154   8.729   0.943
   10LYS     CD  170   7.967   8.654   0.861
   10LYS    HD1  171   8.004   8.551   0.860
   10LYS    HD2  172   7.862   8.649   0.891
   10LYS     CE  173   7.978   8.713   0.720
   10LYS    HE1  174   7.937   8.814   0.718
   10LYS    HE2  175   8.083   8.720   0.689
   10LYS     NZ  176   7.906   8.632   0.620
   10LYS    HZ1  177   7.916   8.674   0.529
   10LYS    HZ2  178   7.945   8.539   0.618
   10LYS    HZ3  179   7.808   8.628   0.643
   10LYS      C  180   8.073   8.559   1.316
   10LYS      O  181   7.963   8.572   1.370
   11LYS      N  182   8.188   8.542   1.384
   11LYS      H  183   8.275   8.536   1.333
   11LYS     CA  184   8.198   8.528   1.530
   11LYS     HA  185   8.118   8.463   1.565
   11LYS     CB  186   8.335   8.465   1.567
   11LYS    HB1  187   8.357   8.383   1.499
   11LYS    HB2  188   8.416   8.537   1.551
   11LYS     CG  189   8.340   8.411   1.711
   11LYS    HG1  190   8.310   8.490   1.781
   11LYS    HG2  191   8.265   8.332   1.723
   11LYS     CD  192   8.478   8.359   1.753
   11LYS    HD1  193   8.509   8.279   1.684
   11LYS    HD2  194   8.551   8.439   1.742
   11LYS     CE  195   8.479   8.307   1.897
   11LYS    HE1  196   8.439   8.382   1.965
   11LYS    HE2  197   8.416   8.218   1.906
   11LYS     NZ  198   8.615   8.271   1.942
   11LYS    HZ1  199   8.609   8.246   2.040
   11LYS    HZ2  200   8.650   8.193   1.889
   11LYS    HZ3  201   8.676   8.351   1.933
   11LYS      C  202   8.185   8.670   1.593
   11LYS      O  203   8.253   8.763   1.550
   12ILE      N  204   8.100   8.679   1.697
   12ILE      H  205   8.051   8.596   1.728
   12ILE     CA  206   8.073   8.802   1.774
   12ILE     HA  207   8.102   8.891   1.717
   12ILE     CB  208   7.921   8.814   1.811
   12ILE     HB  209   7.891   8.721   1.860
   12ILE    CG2  210   7.889   8.930   1.909
   12ILE   HG21  211   7.784   8.932   1.937
   12ILE   HG22  212   7.944   8.922   2.002
   12ILE   HG23  213   7.913   9.026   1.865
   12ILE    CG1  214   7.834   8.827   1.682
   12ILE   HG11  215   7.851   8.926   1.638
   12ILE   HG12  216   7.867   8.756   1.606
   12ILE     CD  217   7.683   8.806   1.701
   12ILE    HD1  218   7.628   8.838   1.613
   12ILE    HD2  219   7.659   8.701   1.716
   12ILE    HD3  220   7.642   8.862   1.785
   12ILE      C  221   8.158   8.794   1.904
   12ILE      O  222   8.234   8.887   1.929
   13ARG      N  223   8.144   8.686   1.984
   13ARG      H  224   8.080   8.612   1.957
   13ARG     CA  225   8.211   8.667   2.114
   13ARG     HA  226   8.317   8.690   2.099
   13ARG     CB  227   8.156   8.765   2.221
   13ARG    HB1  228   8.217   8.756   2.312
   13ARG    HB2  229   8.172   8.868   2.188
   13ARG     CG  230   8.007   8.746   2.260
   13ARG    HG1  231   7.946   8.761   2.171
   13ARG    HG2  232   7.989   8.644   2.292
   13ARG     CD  233   7.963   8.843   2.371
   13ARG    HD1  234   8.010   8.816   2.465
   13ARG    HD2  235   7.994   8.945   2.348
   13ARG     NE  236   7.816   8.841   2.389
   13ARG     HE  237   7.781   8.776   2.457
   13ARG     CZ  238   7.727   8.918   2.325
   13ARG    NH1  239   7.762   9.009   2.234
   13ARG   HH11  240   7.860   9.021   2.211
   13ARG   HH12  241   7.692   9.065   2.188
   13ARG    NH2  242   7.597   8.904   2.353
   13ARG   HH21  243   7.567   8.835   2.421
   13ARG   HH22  244   7.528   8.961   2.306
   13ARG      C  245   8.206   8.518   2.155
   13ARG      O  246   8.141   8.436   2.091
   14ASP      N  247   8.275   8.487   2.266
   14ASP      H  248   8.326   8.561   2.313
   14ASP     CA  249   8.272   8.359   2.339
   14ASP     HA  250   8.250   8.276   2.272
   14ASP     CB  251   8.407   8.334   2.412
   14ASP    HB1  252   8.431   8.417   2.479
   14ASP    HB2  253   8.399   8.245   2.476
   14ASP     CG  254   8.527   8.309   2.319
   14ASP    OD1  255   8.507   8.252   2.210
   14ASP    OD2  256   8.639   8.345   2.361
   14ASP      C  257   8.160   8.373   2.446
   14ASP      O  258   8.144   8.480   2.506
   15LEU      N  259   8.085   8.263   2.471
   15LEU      H  260   8.106   8.177   2.421
   15LEU     CA  261   7.974   8.257   2.567
   15LEU     HA  262   7.949   8.356   2.605
   15LEU     CB  263   7.848   8.197   2.499
   15LEU    HB1  264   7.873   8.100   2.454
   15LEU    HB2  265   7.772   8.175   2.574
   15LEU     CG  266   7.782   8.287   2.391
   15LEU     HG  267   7.855   8.301   2.311
   15LEU    CD1  268   7.660   8.218   2.328
   15LEU   HD11  269   7.613   8.280   2.251
   15LEU   HD12  270   7.688   8.124   2.280
   15LEU   HD13  271   7.584   8.195   2.403
   15LEU    CD2  272   7.745   8.427   2.443
   15LEU   HD21  273   7.684   8.483   2.372
   15LEU   HD22  274   7.688   8.421   2.536
   15LEU   HD23  275   7.833   8.488   2.463
   15LEU      C  276   8.012   8.173   2.692
   15LEU      O  277   7.943   8.187   2.793
   16GLY      N  278   8.119   8.090   2.688
   16GLY      H  279   8.170   8.083   2.601
   16GLY     CA  280   8.165   8.007   2.800
   16GLY    HA1  281   8.252   8.056   2.845
   16GLY    HA2  282   8.090   7.998   2.878
   16GLY      C  283   8.206   7.866   2.754
   16GLY      O  284   8.219   7.839   2.634
   17GLU      N  285   8.230   7.778   2.852
   17GLU      H  286   8.216   7.806   2.948
   17GLU     CA  287   8.278   7.640   2.835
   17GLU     HA  288   8.299   7.619   2.730
   17GLU     CB  289   8.409   7.620   2.917
   17GLU    HB1  290   8.389   7.641   3.022
   17GLU    HB2  291   8.437   7.514   2.914
   17GLU     CG  292   8.530   7.705   2.872
   17GLU    HG1  293   8.506   7.811   2.883
   17GLU    HG2  294   8.614   7.686   2.938
   17GLU     CD  295   8.579   7.679   2.728
   17GLU    OE1  296   8.570   7.562   2.684
   17GLU    OE2  297   8.625   7.777   2.666
   17GLU      C  298   8.168   7.544   2.884
   17GLU      O  299   8.118   7.560   2.996
   18GLY      N  300   8.140   7.442   2.802
   18GLY      H  301   8.187   7.438   2.713
   18GLY     CA  302   8.062   7.322   2.838
   18GLY    HA1  303   8.003   7.338   2.928
   18GLY    HA2  304   7.991   7.301   2.757
   18GLY      C  305   8.155   7.201   2.859
   18GLY      O  306   8.277   7.214   2.867
   19HIP      N  307   8.095   7.081   2.872
   19HIP      H  308   7.994   7.077   2.868
   19HIP     CA  309   8.161   6.955   2.914
   19HIP     HA  310   8.226   6.977   2.999
   19HIP     CB  311   8.055   6.852   2.958
   19HIP    HB1  312   7.968   6.856   2.892
   19HIP    HB2  313   8.092   6.749   2.950
   19HIP     CG  314   8.010   6.870   3.100
   19HIP    ND1  315   8.091   6.835   3.208
   19HIP    HD1  316   8.182   6.791   3.203
   19HIP    CE1  317   8.026   6.871   3.318
   19HIP    HE1  318   8.064   6.857   3.419
   19HIP    NE2  319   7.910   6.928   3.290
   19HIP    HE2  320   7.842   6.965   3.356
   19HIP    CD2  321   7.897   6.930   3.152
   19HIP    HD2  322   7.811   6.974   3.105
   19HIP      C  323   8.254   6.893   2.805
   19HIP      O  324   8.344   6.820   2.844
   20PHE      N  325   8.233   6.922   2.675
   20PHE      H  326   8.158   6.986   2.650
   20PHE     CA  327   8.316   6.871   2.564
   20PHE     HA  328   8.396   6.807   2.602
   20PHE     CB  329   8.230   6.786   2.467
   20PHE    HB1  330   8.142   6.843   2.436
   20PHE    HB2  331   8.283   6.766   2.374
   20PHE     CG  332   8.186   6.650   2.520
   20PHE    CD1  333   8.282   6.556   2.567
   20PHE    HD1  334   8.387   6.580   2.564
   20PHE    CE1  335   8.240   6.433   2.618
   20PHE    HE1  336   8.313   6.362   2.654
   20PHE     CZ  337   8.105   6.401   2.621
   20PHE     HZ  338   8.073   6.305   2.660
   20PHE    CE2  339   8.010   6.491   2.572
   20PHE    HE2  340   7.905   6.464   2.573
   20PHE    CD2  341   8.049   6.615   2.523
   20PHE    HD2  342   7.975   6.683   2.486
   20PHE      C  343   8.391   6.985   2.491
   20PHE      O  344   8.473   6.954   2.405
   21GLY      N  345   8.369   7.113   2.528
   21GLY      H  346   8.303   7.133   2.601
   21GLY     CA  347   8.439   7.228   2.471
   21GLY    HA1  348   8.529   7.246   2.530
   21GLY    HA2  349   8.472   7.209   2.369
   21GLY      C  350   8.352   7.355   2.474
   21GLY      O  351   8.244   7.359   2.533
   22LYS      N  352   8.407   7.460   2.410
   22LYS      H  353   8.496   7.447   2.365
   22LYS     CA  354   8.360   7.599   2.415
   22LYS     HA  355   8.341   7.624   2.519
   22LYS     CB  356   8.474   7.692   2.363
   22LYS    HB1  357   8.441   7.794   2.379
   22LYS    HB2  358   8.560   7.679   2.428
   22LYS     CG  359   8.520   7.671   2.217
   22LYS    HG1  360   8.546   7.566   2.203
   22LYS    HG2  361   8.438   7.689   2.148
   22LYS     CD  362   8.642   7.756   2.175
   22LYS    HD1  363   8.720   7.749   2.250
   22LYS    HD2  364   8.684   7.712   2.085
   22LYS     CE  365   8.611   7.904   2.144
   22LYS    HE1  366   8.700   7.952   2.102
   22LYS    HE2  367   8.534   7.911   2.067
   22LYS     NZ  368   8.570   7.980   2.263
   22LYS    HZ1  369   8.550   8.076   2.237
   22LYS    HZ2  370   8.487   7.939   2.302
   22LYS    HZ3  371   8.644   7.979   2.332
   22LYS      C  372   8.230   7.619   2.333
   22LYS      O  373   8.213   7.558   2.227
   23VAL      N  374   8.146   7.710   2.383
   23VAL      H  375   8.170   7.755   2.470
   23VAL     CA  376   8.029   7.768   2.316
   23VAL     HA  377   8.006   7.715   2.224
   23VAL     CB  378   7.903   7.771   2.408
   23VAL     HB  379   7.922   7.841   2.489
   23VAL    CG1  380   7.775   7.819   2.335
   23VAL   HG11  381   7.690   7.824   2.403
   23VAL   HG12  382   7.787   7.918   2.292
   23VAL   HG13  383   7.748   7.752   2.253
   23VAL    CG2  384   7.874   7.634   2.474
   23VAL   HG21  385   7.789   7.640   2.542
   23VAL   HG22  386   7.851   7.559   2.400
   23VAL   HG23  387   7.959   7.599   2.533
   23VAL      C  388   8.068   7.915   2.283
   23VAL      O  389   8.127   7.984   2.367
   24SER      N  390   8.030   7.960   2.162
   24SER      H  391   7.981   7.898   2.100
   24SER     CA  392   8.057   8.094   2.110
   24SER     HA  393   8.072   8.163   2.194
   24SER     CB  394   8.182   8.096   2.020
   24SER    HB1  395   8.167   8.033   1.932
   24SER    HB2  396   8.201   8.197   1.983
   24SER     OG  397   8.297   8.050   2.087
   24SER     HG  398   8.286   7.956   2.103
   24SER      C  399   7.930   8.142   2.036
   24SER      O  400   7.858   8.063   1.975
   25LEU      N  401   7.910   8.275   2.039
   25LEU      H  402   7.979   8.333   2.085
   25LEU     CA  403   7.803   8.348   1.971
   25LEU     HA  404   7.714   8.285   1.965
   25LEU     CB  405   7.774   8.476   2.053
   25LEU    HB1  406   7.753   8.446   2.156
   25LEU    HB2  407   7.863   8.539   2.059
   25LEU     CG  408   7.655   8.562   2.005
   25LEU     HG  409   7.683   8.607   1.910
   25LEU    CD1  410   7.527   8.480   1.979
   25LEU   HD11  411   7.440   8.544   1.964
   25LEU   HD12  412   7.537   8.419   1.889
   25LEU   HD13  413   7.506   8.413   2.062
   25LEU    CD2  414   7.628   8.678   2.103
   25LEU   HD21  415   7.550   8.743   2.067
   25LEU   HD22  416   7.598   8.641   2.201
   25LEU   HD23  417   7.717   8.739   2.116
   25LEU      C  418   7.858   8.385   1.832
   25LEU      O  419   7.965   8.445   1.820
   26TYR      N  420   7.778   8.352   1.729
   26TYR      H  421   7.691   8.303   1.749
   26TYR     CA  422   7.799   8.384   1.588
   26TYR     HA  423   7.880   8.456   1.578
   26TYR     CB  424   7.831   8.257   1.507
   26TYR    HB1  425   7.754   8.182   1.524
   26TYR    HB2  426   7.825   8.279   1.400
   26TYR     CG  427   7.966   8.191   1.532
   26TYR    CD1  428   8.074   8.216   1.445
   26TYR    HD1  429   8.063   8.284   1.362
   26TYR    CE1  430   8.198   8.150   1.462
   26TYR    HE1  431   8.280   8.170   1.394
   26TYR     CZ  432   8.214   8.058   1.568
   26TYR     OH  433   8.333   7.994   1.586
   26TYR     HH  434   8.398   8.017   1.520
   26TYR    CE2  435   8.106   8.032   1.656
   26TYR    HE2  436   8.117   7.960   1.735
   26TYR    CD2  437   7.983   8.099   1.638
   26TYR    HD2  438   7.901   8.079   1.706
   26TYR      C  439   7.669   8.450   1.536
   26TYR      O  440   7.559   8.410   1.576
   27CYS      N  441   7.685   8.540   1.438
   27CYS      H  442   7.780   8.564   1.411
   27CYS     CA  443   7.581   8.584   1.345
   27CYS     HA  444   7.481   8.568   1.388
   27CYS     CB  445   7.595   8.735   1.311
   27CYS    HB1  446   7.593   8.795   1.401
   27CYS    HB2  447   7.691   8.755   1.262
   27CYS     SG  448   7.461   8.795   1.204
   27CYS     HG  449   7.363   8.779   1.293
   27CYS      C  450   7.604   8.496   1.220
   27CYS      O  451   7.708   8.507   1.155
   28TYR      N  452   7.503   8.413   1.186
   28TYR      H  453   7.419   8.413   1.242
   28TYR     CA  454   7.497   8.337   1.061
   28TYR     HA  455   7.597   8.311   1.026
   28TYR     CB  456   7.415   8.207   1.081
   28TYR    HB1  457   7.458   8.149   1.162
   28TYR    HB2  458   7.313   8.230   1.114
   28TYR     CG  459   7.410   8.118   0.957
   28TYR    CD1  460   7.529   8.056   0.910
   28TYR    HD1  461   7.623   8.074   0.960
   28TYR    CE1  462   7.525   7.970   0.799
   28TYR    HE1  463   7.614   7.921   0.765
   28TYR     CZ  464   7.403   7.947   0.731
   28TYR     OH  465   7.401   7.863   0.624
   28TYR     HH  466   7.313   7.853   0.586
   28TYR    CE2  467   7.285   8.010   0.775
   28TYR    HE2  468   7.191   7.994   0.724
   28TYR    CD2  469   7.288   8.096   0.888
   28TYR    HD2  470   7.197   8.143   0.923
   28TYR      C  471   7.425   8.432   0.963
   28TYR      O  472   7.306   8.459   0.980
   29ASP      N  473   7.499   8.481   0.862
   29ASP      H  474   7.595   8.452   0.853
   29ASP     CA  475   7.457   8.591   0.775
   29ASP     HA  476   7.348   8.594   0.769
   29ASP     CB  477   7.497   8.729   0.837
   29ASP    HB1  478   7.427   8.753   0.918
   29ASP    HB2  479   7.594   8.720   0.885
   29ASP     CG  480   7.501   8.850   0.744
   29ASP    OD1  481   7.405   8.866   0.665
   29ASP    OD2  482   7.599   8.927   0.755
   29ASP      C  483   7.508   8.555   0.633
   29ASP      O  484   7.618   8.597   0.597
   30PRO      N  485   7.429   8.476   0.554
   30PRO     CD  486   7.310   8.401   0.598
   30PRO    HD1  487   7.221   8.462   0.580
   30PRO    HD2  488   7.310   8.372   0.703
   30PRO     CG  489   7.309   8.277   0.509
   30PRO    HG1  490   7.212   8.229   0.502
   30PRO    HG2  491   7.380   8.204   0.549
   30PRO     CB  492   7.360   8.331   0.376
   30PRO    HB1  493   7.276   8.373   0.321
   30PRO    HB2  494   7.403   8.252   0.314
   30PRO     CA  495   7.463   8.439   0.415
   30PRO     HA  496   7.563   8.395   0.417
   30PRO      C  497   7.460   8.556   0.313
   30PRO      O  498   7.539   8.552   0.219
   31THR      N  499   7.372   8.655   0.333
   31THR      H  500   7.311   8.653   0.414
   31THR     CA  501   7.352   8.771   0.244
   31THR     HA  502   7.361   8.739   0.140
   31THR     CB  503   7.212   8.837   0.264
   31THR     HB  504   7.206   8.931   0.208
   31THR    CG2  505   7.098   8.747   0.215
   31THR   HG21  506   7.001   8.796   0.226
   31THR   HG22  507   7.109   8.723   0.109
   31THR   HG23  508   7.094   8.653   0.269
   31THR    OG1  509   7.185   8.866   0.400
   31THR    HG1  510   7.205   8.958   0.419
   31THR      C  511   7.460   8.881   0.268
   31THR      O  512   7.483   8.960   0.176
   32ASN      N  513   7.527   8.884   0.385
   32ASN      H  514   7.496   8.820   0.458
   32ASN     CA  515   7.644   8.966   0.422
   32ASN     HA  516   7.676   8.924   0.516
   32ASN     CB  517   7.761   8.948   0.320
   32ASN    HB1  518   7.769   8.843   0.292
   32ASN    HB2  519   7.738   9.002   0.228
   32ASN     CG  520   7.902   8.991   0.366
   32ASN    OD1  521   7.989   9.014   0.282
   32ASN    ND2  522   7.928   9.002   0.496
   32ASN   HD21  523   7.855   8.987   0.565
   32ASN   HD22  524   8.020   9.032   0.526
   32ASN      C  525   7.601   9.113   0.454
   32ASN      O  526   7.684   9.203   0.442
   33ASP      N  527   7.475   9.136   0.495
   33ASP      H  528   7.414   9.056   0.509
   33ASP     CA  529   7.415   9.267   0.524
   33ASP     HA  530   7.482   9.347   0.493
   33ASP     CB  531   7.282   9.286   0.443
   33ASP    HB1  532   7.251   9.390   0.451
   33ASP    HB2  533   7.303   9.270   0.337
   33ASP     CG  534   7.161   9.199   0.481
   33ASP    OD1  535   7.177   9.106   0.563
   33ASP    OD2  536   7.052   9.227   0.425
   33ASP      C  537   7.397   9.285   0.678
   33ASP      O  538   7.352   9.393   0.718
   34GLY      N  539   7.430   9.184   0.762
   34GLY      H  540   7.465   9.099   0.721
   34GLY     CA  541   7.424   9.189   0.908
   34GLY    HA1  542   7.491   9.112   0.947
   34GLY    HA2  543   7.462   9.284   0.945
   34GLY      C  544   7.284   9.164   0.968
   34GLY      O  545   7.271   9.172   1.090
   35THR      N  546   7.180   9.134   0.887
   35THR      H  547   7.196   9.127   0.788
   35THR     CA  548   7.041   9.111   0.932
   35THR     HA  549   7.020   9.171   1.020
   35THR     CB  550   6.937   9.150   0.821
   35THR     HB  551   6.837   9.139   0.863
   35THR    CG2  552   6.950   9.295   0.774
   35THR   HG21  553   6.873   9.320   0.701
   35THR   HG22  554   6.939   9.365   0.857
   35THR   HG23  555   7.047   9.315   0.727
   35THR    OG1  556   6.940   9.065   0.707
   35THR    HG1  557   7.015   9.090   0.651
   35THR      C  558   7.017   8.961   0.970
   35THR      O  559   6.904   8.928   1.007
   36GLY      N  560   7.120   8.874   0.961
   36GLY      H  561   7.209   8.910   0.930
   36GLY     CA  562   7.113   8.730   0.987
   36GLY    HA1  563   7.033   8.686   0.928
   36GLY    HA2  564   7.206   8.686   0.952
   36GLY      C  565   7.094   8.694   1.136
   36GLY      O  566   7.115   8.776   1.226
   37GLU      N  567   7.056   8.567   1.161
   37GLU      H  568   7.043   8.505   1.082
   37GLU     CA  569   7.018   8.511   1.291
   37GLU     HA  570   6.950   8.581   1.341
   37GLU     CB  571   6.947   8.375   1.269
   37GLU    HB1  572   7.012   8.309   1.211
   37GLU    HB2  573   6.935   8.324   1.365
   37GLU     CG  574   6.810   8.384   1.199
   37GLU    HG1  575   6.820   8.430   1.101
   37GLU    HG2  576   6.772   8.283   1.180
   37GLU     CD  577   6.703   8.458   1.281
   37GLU    OE1  578   6.683   8.419   1.398
   37GLU    OE2  579   6.642   8.551   1.224
   37GLU      C  580   7.144   8.492   1.379
   37GLU      O  581   7.248   8.445   1.331
   38MET      N  582   7.127   8.521   1.509
   38MET      H  583   7.036   8.552   1.540
   38MET     CA  584   7.225   8.499   1.616
   38MET     HA  585   7.326   8.514   1.579
   38MET     CB  586   7.198   8.599   1.731
   38MET    HB1  587   7.096   8.587   1.769
   38MET    HB2  588   7.263   8.576   1.815
   38MET     CG  589   7.219   8.747   1.691
   38MET    HG1  590   7.321   8.762   1.656
   38MET    HG2  591   7.153   8.771   1.607
   38MET     SD  592   7.183   8.869   1.821
   38MET     CE  593   7.326   8.845   1.930
   38MET    HE1  594   7.322   8.916   2.013
   38MET    HE2  595   7.326   8.744   1.971
   38MET    HE3  596   7.419   8.861   1.875
   38MET      C  597   7.203   8.354   1.665
   38MET      O  598   7.091   8.314   1.696
   39VAL      N  599   7.314   8.277   1.671
   39VAL      H  600   7.403   8.318   1.646
   39VAL     CA  601   7.318   8.134   1.704
   39VAL     HA  602   7.226   8.106   1.757
   39VAL     CB  603   7.332   8.044   1.577
   39VAL     HB  604   7.352   7.942   1.611
   39VAL    CG1  605   7.200   8.036   1.497
   39VAL   HG11  606   7.207   7.964   1.416
   39VAL   HG12  607   7.118   8.004   1.562
   39VAL   HG13  608   7.173   8.133   1.455
   39VAL    CG2  609   7.448   8.082   1.481
   39VAL   HG21  610   7.454   8.012   1.398
   39VAL   HG22  611   7.435   8.182   1.440
   39VAL   HG23  612   7.544   8.079   1.532
   39VAL      C  613   7.436   8.111   1.800
   39VAL      O  614   7.545   8.167   1.781
   40ALA      N  615   7.413   8.025   1.901
   40ALA      H  616   7.323   7.980   1.906
   40ALA     CA  617   7.513   7.976   1.997
   40ALA     HA  618   7.595   8.047   2.010
   40ALA     CB  619   7.444   7.955   2.133
   40ALA    HB1  620   7.514   7.915   2.207
   40ALA    HB2  621   7.406   8.049   2.172
   40ALA    HB3  622   7.359   7.886   2.127
   40ALA      C  623   7.563   7.842   1.939
   40ALA      O  624   7.489   7.744   1.936
   41VAL      N  625   7.688   7.842   1.890
   41VAL      H  626   7.744   7.926   1.898
   41VAL     CA  627   7.754   7.728   1.824
   41VAL     HA  628   7.681   7.652   1.796
   41VAL     CB  629   7.832   7.774   1.696
   41VAL     HB  630   7.909   7.844   1.726
   41VAL    CG1  631   7.903   7.658   1.623
   41VAL   HG11  632   7.954   7.692   1.534
   41VAL   HG12  633   7.978   7.610   1.686
   41VAL   HG13  634   7.831   7.581   1.593
   41VAL    CG2  635   7.741   7.849   1.597
   41VAL   HG21  636   7.796   7.880   1.508
   41VAL   HG22  637   7.658   7.786   1.563
   41VAL   HG23  638   7.698   7.939   1.641
   41VAL      C  639   7.855   7.674   1.928
   41VAL      O  640   7.946   7.747   1.969
   42LYS      N  641   7.839   7.546   1.965
   42LYS      H  642   7.763   7.493   1.923
   42LYS     CA  643   7.926   7.470   2.055
   42LYS     HA  644   7.988   7.538   2.113
   42LYS     CB  645   7.838   7.388   2.152
   42LYS    HB1  646   7.767   7.456   2.199
   42LYS    HB2  647   7.777   7.316   2.098
   42LYS     CG  648   7.916   7.317   2.265
   42LYS    HG1  649   7.982   7.241   2.223
   42LYS    HG2  650   7.982   7.388   2.315
   42LYS     CD  651   7.823   7.251   2.369
   42LYS    HD1  652   7.756   7.327   2.410
   42LYS    HD2  653   7.758   7.179   2.319
   42LYS     CE  654   7.899   7.183   2.483
   42LYS    HE1  655   7.961   7.102   2.445
   42LYS    HE2  656   7.966   7.254   2.532
   42LYS     NZ  657   7.806   7.129   2.584
   42LYS    HZ1  658   7.856   7.081   2.658
   42LYS    HZ2  659   7.751   7.203   2.624
   42LYS    HZ3  660   7.744   7.062   2.539
   42LYS      C  661   8.016   7.381   1.966
   42LYS      O  662   7.967   7.319   1.871
   43ALA      N  663   8.145   7.375   2.002
   43ALA      H  664   8.175   7.426   2.084
   43ALA     CA  665   8.251   7.302   1.932
   43ALA     HA  666   8.210   7.243   1.850
   43ALA     CB  667   8.352   7.404   1.875
   43ALA    HB1  668   8.434   7.354   1.822
   43ALA    HB2  669   8.304   7.471   1.804
   43ALA    HB3  670   8.396   7.465   1.954
   43ALA      C  671   8.318   7.205   2.033
   43ALA      O  672   8.323   7.231   2.153
   44LEU      N  673   8.375   7.096   1.977
   44LEU      H  674   8.369   7.087   1.876
   44LEU     CA  675   8.460   6.996   2.042
   44LEU     HA  676   8.449   6.998   2.150
   44LEU     CB  677   8.418   6.857   1.987
   44LEU    HB1  678   8.318   6.843   2.025
   44LEU    HB2  679   8.407   6.861   1.878
   44LEU     CG  680   8.498   6.729   2.024
   44LEU     HG  681   8.430   6.646   2.008
   44LEU    CD1  682   8.617   6.701   1.931
   44LEU   HD11  683   8.671   6.612   1.962
   44LEU   HD12  684   8.583   6.685   1.828
   44LEU   HD13  685   8.688   6.782   1.929
   44LEU    CD2  686   8.537   6.722   2.172
   44LEU   HD21  687   8.579   6.625   2.197
   44LEU   HD22  688   8.611   6.799   2.198
   44LEU   HD23  689   8.450   6.736   2.236
   44LEU      C  690   8.603   7.035   1.999
   44LEU      O  691   8.632   7.038   1.880
   45LYS      N  692   8.692   7.060   2.098
   45LYS      H  693   8.660   7.054   2.194
   45LYS     CA  694   8.831   7.108   2.082
   45LYS     HA  695   8.824   7.202   2.027
   45LYS     CB  696   8.895   7.137   2.220
   45LYS    HB1  697   8.992   7.184   2.203
   45LYS    HB2  698   8.836   7.212   2.273
   45LYS     CG  699   8.915   7.015   2.313
   45LYS    HG1  700   8.818   6.976   2.344
   45LYS    HG2  701   8.963   6.935   2.257
   45LYS     CD  702   9.002   7.044   2.437
   45LYS    HD1  703   9.087   7.104   2.407
   45LYS    HD2  704   8.947   7.106   2.508
   45LYS     CE  705   9.052   6.915   2.506
   45LYS    HE1  706   8.973   6.870   2.565
   45LYS    HE2  707   9.084   6.842   2.432
   45LYS     NZ  708   9.168   6.941   2.592
   45LYS    HZ1  709   9.197   6.855   2.637
   45LYS    HZ2  710   9.245   6.974   2.534
   45LYS    HZ3  711   9.146   7.009   2.663
   45LYS      C  712   8.915   7.009   1.996
   45LYS      O  713   8.898   6.887   2.007
   46ALA      N  714   9.008   7.063   1.915
   46ALA      H  715   9.014   7.164   1.912
   46ALA     CA  716   9.093   6.993   1.817
   46ALA     HA  717   9.026   6.950   1.742
   46ALA     CB  718   9.185   7.096   1.748
   46ALA    HB1  719   9.235   7.053   1.661
   46ALA    HB2  720   9.130   7.183   1.714
   46ALA    HB3  721   9.262   7.133   1.816
   46ALA      C  722   9.177   6.878   1.878
   46ALA      O  723   9.197   6.776   1.812
   47ASP      N  724   9.223   6.896   2.003
   47ASP      H  725   9.199   6.982   2.051
   47ASP     CA  726   9.316   6.810   2.078
   47ASP     HA  727   9.377   6.754   2.008
   47ASP     CB  728   9.412   6.899   2.164
   47ASP    HB1  729   9.488   6.837   2.211
   47ASP    HB2  730   9.468   6.966   2.098
   47ASP     CG  731   9.345   6.986   2.272
   47ASP    OD1  732   9.266   7.075   2.232
   47ASP    OD2  733   9.372   6.963   2.391
   47ASP      C  734   9.240   6.705   2.166
   47ASP      O  735   9.308   6.637   2.243
   48CYS      N  736   9.106   6.690   2.155
   48CYS      H  737   9.055   6.749   2.091
   48CYS     CA  738   9.027   6.588   2.228
   48CYS     HA  739   9.062   6.585   2.332
   48CYS     CB  740   8.874   6.617   2.225
   48CYS    HB1  741   8.848   6.685   2.144
   48CYS    HB2  742   8.814   6.528   2.208
   48CYS     SG  743   8.819   6.687   2.382
   48CYS     HG  744   8.841   6.578   2.456
   48CYS      C  745   9.053   6.450   2.164
   48CYS      O  746   9.060   6.437   2.042
   49GLY      N  747   9.060   6.348   2.251
   49GLY      H  748   9.051   6.368   2.350
   49GLY     CA  749   9.080   6.206   2.217
   49GLY    HA1  750   9.152   6.196   2.136
   49GLY    HA2  751   9.122   6.157   2.304
   49GLY      C  752   8.947   6.136   2.178
   49GLY      O  753   8.842   6.199   2.174
   50PRO      N  754   8.952   6.003   2.148
   50PRO     CD  755   9.073   5.919   2.155
   50PRO    HD1  756   9.132   5.935   2.245
   50PRO    HD2  757   9.135   5.941   2.068
   50PRO     CG  758   9.021   5.776   2.149
   50PRO    HG1  759   8.993   5.743   2.249
   50PRO    HG2  760   9.095   5.705   2.110
   50PRO     CB  761   8.897   5.787   2.061
   50PRO    HB1  762   8.829   5.703   2.074
   50PRO    HB2  763   8.927   5.788   1.956
   50PRO     CA  764   8.837   5.925   2.097
   50PRO     HA  765   8.798   5.972   2.006
   50PRO      C  766   8.720   5.910   2.198
   50PRO      O  767   8.606   5.898   2.154
   51GLN      N  768   8.749   5.914   2.330
   51GLN      H  769   8.846   5.922   2.358
   51GLN     CA  770   8.653   5.905   2.442
   51GLN     HA  771   8.590   5.818   2.424
   51GLN     CB  772   8.730   5.880   2.575
   51GLN    HB1  773   8.656   5.857   2.652
   51GLN    HB2  774   8.788   5.788   2.566
   51GLN     CG  775   8.820   5.994   2.631
   51GLN    HG1  776   8.765   6.088   2.637
   51GLN    HG2  777   8.847   5.970   2.734
   51GLN     CD  778   8.954   6.016   2.557
   51GLN    OE1  779   9.005   5.928   2.489
   51GLN    NE2  780   9.012   6.135   2.572
   51GLN   HE21  781   8.969   6.208   2.627
   51GLN   HE22  782   9.101   6.152   2.528
   51GLN      C  783   8.562   6.030   2.449
   51GLN      O  784   8.444   6.015   2.482
   52HIE      N  785   8.615   6.150   2.415
   52HIE      H  786   8.711   6.155   2.386
   52HIE     CA  787   8.541   6.277   2.415
   52HIE     HA  788   8.464   6.278   2.492
   52HIE     CB  789   8.639   6.394   2.440
   52HIE    HB1  790   8.721   6.390   2.368
   52HIE    HB2  791   8.589   6.489   2.423
   52HIE     CG  792   8.697   6.402   2.579
   52HIE    ND1  793   8.834   6.391   2.604
   52HIE    CE1  794   8.846   6.406   2.736
   52HIE    HE1  795   8.941   6.404   2.787
   52HIE    NE2  796   8.729   6.425   2.797
   52HIE    HE2  797   8.715   6.439   2.896
   52HIE    CD2  798   8.632   6.422   2.699
   52HIE    HD2  799   8.527   6.436   2.722
   52HIE      C  800   8.472   6.299   2.277
   52HIE      O  801   8.370   6.367   2.275
   53ARG      N  802   8.525   6.240   2.167
   53ARG      H  803   8.609   6.186   2.177
   53ARG     CA  804   8.471   6.252   2.030
   53ARG     HA  805   8.437   6.354   2.012
   53ARG     CB  806   8.582   6.216   1.928
   53ARG    HB1  807   8.634   6.126   1.961
   53ARG    HB2  808   8.539   6.191   1.831
   53ARG     CG  809   8.682   6.331   1.907
   53ARG    HG1  810   8.630   6.413   1.858
   53ARG    HG2  811   8.715   6.369   2.004
   53ARG     CD  812   8.804   6.291   1.824
   53ARG    HD1  813   8.862   6.214   1.875
   53ARG    HD2  814   8.774   6.249   1.727
   53ARG     NE  815   8.892   6.407   1.802
   53ARG     HE  816   8.964   6.422   1.872
   53ARG     CZ  817   8.883   6.498   1.703
   53ARG    NH1  818   8.791   6.491   1.607
   53ARG   HH11  819   8.725   6.414   1.605
   53ARG   HH12  820   8.790   6.560   1.533
   53ARG    NH2  821   8.969   6.600   1.701
   53ARG   HH21  822   9.040   6.610   1.772
   53ARG   HH22  823   8.964   6.667   1.626
   53ARG      C  824   8.350   6.157   2.012
   53ARG      O  825   8.258   6.195   1.939
   54SER      N  826   8.347   6.039   2.078
   54SER      H  827   8.427   6.014   2.135
   54SER     CA  828   8.235   5.944   2.079
   54SER     HA  829   8.195   5.935   1.978
   54SER     CB  830   8.283   5.803   2.123
   54SER    HB1  831   8.200   5.733   2.121
   54SER    HB2  832   8.357   5.765   2.052
   54SER     OG  833   8.340   5.799   2.253
   54SER     HG  834   8.427   5.841   2.250
   54SER      C  835   8.121   5.995   2.172
   54SER      O  836   8.005   5.973   2.139
   55GLY      N  837   8.156   6.066   2.282
   55GLY      H  838   8.254   6.079   2.302
   55GLY     CA  839   8.061   6.130   2.374
   55GLY    HA1  840   7.981   6.060   2.400
   55GLY    HA2  841   8.113   6.153   2.466
   55GLY      C  842   8.000   6.260   2.317
   55GLY      O  843   7.885   6.291   2.349
   56TRP      N  844   8.075   6.334   2.233
   56TRP      H  845   8.170   6.304   2.214
   56TRP     CA  846   8.034   6.459   2.167
   56TRP     HA  847   7.989   6.525   2.241
   56TRP     CB  848   8.158   6.529   2.106
   56TRP    HB1  849   8.222   6.566   2.187
   56TRP    HB2  850   8.219   6.456   2.051
   56TRP     CG  851   8.131   6.646   2.016
   56TRP    CD1  852   8.166   6.655   1.885
   56TRP    HD1  853   8.220   6.579   1.831
   56TRP    NE1  854   8.124   6.776   1.835
   56TRP    HE1  855   8.139   6.805   1.739
   56TRP    CE2  856   8.057   6.850   1.929
   56TRP    CZ2  857   7.994   6.976   1.927
   56TRP    HZ2  858   7.995   7.036   1.837
   56TRP    CH2  859   7.931   7.024   2.043
   56TRP    HH2  860   7.883   7.120   2.043
   56TRP    CZ3  861   7.930   6.946   2.161
   56TRP    HZ3  862   7.881   6.982   2.250
   56TRP    CE3  863   7.994   6.819   2.163
   56TRP    HE3  864   7.992   6.761   2.253
   56TRP    CD2  865   8.059   6.768   2.047
   56TRP      C  866   7.929   6.430   2.057
   56TRP      O  867   7.832   6.506   2.047
   57LYS      N  868   7.945   6.320   1.980
   57LYS      H  869   8.028   6.263   1.993
   57LYS     CA  870   7.849   6.271   1.880
   57LYS     HA  871   7.826   6.352   1.810
   57LYS     CB  872   7.909   6.152   1.802
   57LYS    HB1  873   7.949   6.078   1.872
   57LYS    HB2  874   7.830   6.100   1.747
   57LYS     CG  875   8.017   6.192   1.700
   57LYS    HG1  876   7.975   6.260   1.627
   57LYS    HG2  877   8.095   6.249   1.751
   57LYS     CD  878   8.079   6.070   1.628
   57LYS    HD1  879   8.111   5.996   1.702
   57LYS    HD2  880   8.001   6.022   1.569
   57LYS     CE  881   8.197   6.105   1.536
   57LYS    HE1  882   8.226   6.017   1.479
   57LYS    HE2  883   8.168   6.182   1.464
   57LYS     NZ  884   8.314   6.152   1.613
   57LYS    HZ1  885   8.389   6.175   1.550
   57LYS    HZ2  886   8.288   6.233   1.667
   57LYS    HZ3  887   8.344   6.079   1.676
   57LYS      C  888   7.716   6.229   1.949
   57LYS      O  889   7.611   6.247   1.888
   58GLN      N  890   7.723   6.182   2.075
   58GLN      H  891   7.813   6.172   2.119
   58GLN     CA  892   7.608   6.143   2.159
   58GLN     HA  893   7.542   6.082   2.096
   58GLN     CB  894   7.657   6.058   2.280
   58GLN    HB1  895   7.761   6.029   2.267
   58GLN    HB2  896   7.655   6.116   2.372
   58GLN     CG  897   7.573   5.929   2.296
   58GLN    HG1  898   7.467   5.954   2.288
   58GLN    HG2  899   7.595   5.859   2.216
   58GLN     CD  900   7.594   5.857   2.430
   58GLN    OE1  901   7.497   5.816   2.494
   58GLN    NE2  902   7.719   5.839   2.473
   58GLN   HE21  903   7.796   5.873   2.418
   58GLN   HE22  904   7.737   5.794   2.561
   58GLN      C  905   7.531   6.269   2.206
   58GLN      O  906   7.409   6.262   2.205
   59GLU      N  907   7.598   6.382   2.239
   59GLU      H  908   7.699   6.381   2.239
   59GLU     CA  909   7.534   6.510   2.276
   59GLU     HA  910   7.462   6.490   2.356
   59GLU     CB  911   7.637   6.613   2.331
   59GLU    HB1  912   7.682   6.572   2.422
   59GLU    HB2  913   7.720   6.624   2.260
   59GLU     CG  914   7.576   6.753   2.361
   59GLU    HG1  915   7.542   6.799   2.268
   59GLU    HG2  916   7.487   6.741   2.423
   59GLU     CD  917   7.666   6.856   2.429
   59GLU    OE1  918   7.787   6.830   2.447
   59GLU    OE2  919   7.612   6.964   2.461
   59GLU      C  920   7.455   6.568   2.155
   59GLU      O  921   7.343   6.616   2.175
   60ILE      N  922   7.512   6.559   2.033
   60ILE      H  923   7.604   6.518   2.025
   60ILE     CA  924   7.452   6.606   1.906
   60ILE     HA  925   7.417   6.709   1.921
   60ILE     CB  926   7.554   6.605   1.788
   60ILE     HB  927   7.599   6.505   1.784
   60ILE    CG2  928   7.491   6.630   1.648
   60ILE   HG21  929   7.564   6.628   1.568
   60ILE   HG22  930   7.417   6.554   1.622
   60ILE   HG23  931   7.440   6.727   1.646
   60ILE    CG1  932   7.670   6.705   1.814
   60ILE   HG11  933   7.631   6.806   1.811
   60ILE   HG12  934   7.709   6.692   1.914
   60ILE     CD  935   7.788   6.695   1.716
   60ILE    HD1  936   7.865   6.767   1.742
   60ILE    HD2  937   7.832   6.596   1.716
   60ILE    HD3  938   7.758   6.719   1.614
   60ILE      C  939   7.328   6.519   1.871
   60ILE      O  940   7.227   6.576   1.830
   61ASP      N  941   7.335   6.385   1.890
   61ASP      H  942   7.423   6.345   1.923
   61ASP     CA  943   7.228   6.287   1.865
   61ASP     HA  944   7.188   6.306   1.764
   61ASP     CB  945   7.277   6.140   1.875
   61ASP    HB1  946   7.332   6.126   1.968
   61ASP    HB2  947   7.192   6.072   1.879
   61ASP     CG  948   7.365   6.090   1.759
   61ASP    OD1  949   7.366   6.156   1.653
   61ASP    OD2  950   7.429   5.985   1.779
   61ASP      C  951   7.111   6.309   1.965
   61ASP      O  952   6.996   6.305   1.921
   62ILE      N  953   7.141   6.335   2.094
   62ILE      H  954   7.238   6.336   2.122
   62ILE     CA  955   7.043   6.353   2.203
   62ILE     HA  956   6.969   6.273   2.196
   62ILE     CB  957   7.111   6.345   2.344
   62ILE     HB  958   7.202   6.405   2.340
   62ILE    CG2  959   7.027   6.400   2.463
   62ILE   HG21  960   7.078   6.388   2.558
   62ILE   HG22  961   7.008   6.507   2.453
   62ILE   HG23  962   6.931   6.350   2.470
   62ILE    CG1  963   7.154   6.199   2.374
   62ILE   HG11  964   7.066   6.139   2.393
   62ILE   HG12  965   7.199   6.154   2.285
   62ILE     CD  966   7.253   6.181   2.490
   62ILE    HD1  967   7.286   6.077   2.497
   62ILE    HD2  968   7.342   6.243   2.477
   62ILE    HD3  969   7.208   6.207   2.586
   62ILE      C  970   6.968   6.488   2.185
   62ILE      O  971   6.846   6.487   2.198
   63LEU      N  972   7.037   6.600   2.152
   63LEU      H  973   7.137   6.595   2.142
   63LEU     CA  974   6.974   6.733   2.136
   63LEU     HA  975   6.904   6.745   2.219
   63LEU     CB  976   7.082   6.844   2.144
   63LEU    HB1  977   7.153   6.820   2.224
   63LEU    HB2  978   7.142   6.843   2.052
   63LEU     CG  979   7.027   6.987   2.169
   63LEU     HG  980   6.956   7.011   2.091
   63LEU    CD1  981   6.954   6.999   2.304
   63LEU   HD11  982   6.927   7.102   2.326
   63LEU   HD12  983   6.861   6.943   2.306
   63LEU   HD13  984   7.016   6.963   2.385
   63LEU    CD2  985   7.139   7.092   2.160
   63LEU   HD21  986   7.100   7.193   2.175
   63LEU   HD22  987   7.216   7.075   2.235
   63LEU   HD23  988   7.186   7.091   2.062
   63LEU      C  989   6.895   6.742   2.003
   63LEU      O  990   6.798   6.818   1.999
   64ARG      N  991   6.931   6.663   1.900
   64ARG      H  992   7.012   6.603   1.910
   64ARG     CA  993   6.863   6.654   1.769
   64ARG     HA  994   6.842   6.756   1.734
   64ARG     CB  995   6.960   6.587   1.667
   64ARG    HB1  996   7.043   6.656   1.650
   64ARG    HB2  997   7.004   6.498   1.712
   64ARG     CG  998   6.900   6.547   1.530
   64ARG    HG1  999   6.841   6.457   1.542
   64ARG    HG2 1000   6.831   6.624   1.497
   64ARG     CD 1001   7.003   6.526   1.418
   64ARG    HD1 1002   6.954   6.486   1.329
   64ARG    HD2 1003   7.043   6.623   1.389
   64ARG     NE 1004   7.114   6.436   1.454
   64ARG     HE 1005   7.090   6.357   1.511
   64ARG     CZ 1006   7.244   6.450   1.419
   64ARG    NH1 1007   7.287   6.551   1.345
   64ARG   HH11 1008   7.223   6.623   1.316
   64ARG   HH12 1009   7.385   6.558   1.320
   64ARG    NH2 1010   7.332   6.358   1.459
   64ARG   HH21 1011   7.307   6.282   1.521
   64ARG   HH22 1012   7.429   6.367   1.432
   64ARG      C 1013   6.727   6.579   1.781
   64ARG      O 1014   6.637   6.612   1.703
   65THR      N 1015   6.712   6.485   1.876
   65THR      H 1016   6.790   6.464   1.937
   65THR     CA 1017   6.589   6.407   1.900
   65THR     HA 1018   6.531   6.399   1.807
   65THR     CB 1019   6.621   6.262   1.949
   65THR     HB 1020   6.529   6.210   1.978
   65THR    CG2 1021   6.687   6.176   1.839
   65THR   HG21 1022   6.708   6.076   1.875
   65THR   HG22 1023   6.621   6.167   1.753
   65THR   HG23 1024   6.780   6.220   1.804
   65THR    OG1 1025   6.706   6.260   2.062
   65THR    HG1 1026   6.654   6.278   2.141
   65THR      C 1027   6.498   6.472   2.008
   65THR      O 1028   6.383   6.431   2.017
   66LEU      N 1029   6.547   6.572   2.085
   66LEU      H 1030   6.641   6.604   2.071
   66LEU     CA 1031   6.470   6.643   2.189
   66LEU     HA 1032   6.389   6.581   2.227
   66LEU     CB 1033   6.565   6.684   2.304
   66LEU    HB1 1034   6.654   6.731   2.262
   66LEU    HB2 1035   6.518   6.761   2.366
   66LEU     CG 1036   6.607   6.568   2.397
   66LEU     HG 1037   6.641   6.485   2.335
   66LEU    CD1 1038   6.725   6.610   2.487
   66LEU   HD11 1039   6.760   6.526   2.547
   66LEU   HD12 1040   6.809   6.645   2.428
   66LEU   HD13 1041   6.697   6.690   2.555
   66LEU    CD2 1042   6.491   6.512   2.482
   66LEU   HD21 1043   6.523   6.424   2.537
   66LEU   HD22 1044   6.455   6.585   2.555
   66LEU   HD23 1045   6.407   6.481   2.421
   66LEU      C 1046   6.411   6.770   2.123
   66LEU      O 1047   6.481   6.843   2.052
   67TYR      N 1048   6.282   6.797   2.154
   67TYR      H 1049   6.232   6.732   2.213
   67TYR     CA 1050   6.206   6.913   2.107
   67TYR     HA 1051   6.273   6.998   2.097
   67TYR     CB 1052   6.143   6.886   1.968
   67TYR    HB1 1053   6.221   6.849   1.900
   67TYR    HB2 1054   6.071   6.804   1.974
   67TYR     CG 1055   6.077   7.006   1.903
   67TYR    CD1 1056   6.150   7.090   1.816
   67TYR    HD1 1057   6.254   7.068   1.794
   67TYR    CE1 1058   6.089   7.202   1.756
   67TYR    HE1 1059   6.146   7.265   1.689
   67TYR     CZ 1060   5.954   7.233   1.785
   67TYR     OH 1061   5.895   7.342   1.728
   67TYR     HH 1062   5.953   7.390   1.669
   67TYR    CE2 1063   5.880   7.150   1.873
   67TYR    HE2 1064   5.777   7.173   1.895
   67TYR    CD2 1065   5.941   7.037   1.931
   67TYR    HD2 1066   5.884   6.975   1.998
   67TYR      C 1067   6.105   6.944   2.220
   67TYR      O 1068   6.008   6.870   2.237
   68HIE      N 1069   6.129   7.055   2.293
   68HIE      H 1070   6.211   7.110   2.272
   68HIE     CA 1071   6.045   7.105   2.402
   68HIE     HA 1072   5.941   7.092   2.372
   68HIE     CB 1073   6.071   7.025   2.532
   68HIE    HB1 1074   6.078   6.919   2.509
   68HIE    HB2 1075   6.167   7.052   2.576
   68HIE     CG 1076   5.964   7.038   2.638
   68HIE    ND1 1077   5.968   7.136   2.738
   68HIE    CE1 1078   5.859   7.115   2.810
   68HIE    HE1 1079   5.833   7.174   2.897
   68HIE    NE2 1080   5.785   7.013   2.766
   68HIE    HE2 1081   5.699   6.980   2.807
   68HIE    CD2 1082   5.850   6.962   2.655
   68HIE    HD2 1083   5.812   6.879   2.599
   68HIE      C 1084   6.072   7.257   2.415
   68HIE      O 1085   6.183   7.304   2.389
   69GLU      N 1086   5.970   7.331   2.462
   69GLU      H 1087   5.881   7.286   2.481
   69GLU     CA 1088   5.973   7.477   2.486
   69GLU     HA 1089   6.011   7.524   2.395
   69GLU     CB 1090   5.829   7.529   2.510
   69GLU    HB1 1091   5.832   7.638   2.514
   69GLU    HB2 1092   5.768   7.505   2.423
   69GLU     CG 1093   5.758   7.474   2.637
   69GLU    HG1 1094   5.745   7.366   2.631
   69GLU    HG2 1095   5.820   7.492   2.725
   69GLU     CD 1096   5.623   7.541   2.667
   69GLU    OE1 1097   5.526   7.466   2.691
   69GLU    OE2 1098   5.619   7.666   2.666
   69GLU      C 1099   6.068   7.515   2.603
   69GLU      O 1100   6.113   7.630   2.606
   70HID      N 1101   6.097   7.421   2.696
   70HID      H 1102   6.057   7.329   2.685
   70HID     CA 1103   6.186   7.439   2.812
   70HID     HA 1104   6.222   7.542   2.815
   70HID     CB 1105   6.108   7.411   2.944
   70HID    HB1 1106   6.082   7.305   2.950
   70HID    HB2 1107   6.173   7.432   3.029
   70HID     CG 1108   5.982   7.492   2.962
   70HID    ND1 1109   5.977   7.629   2.940
   70HID    HD1 1110   6.055   7.688   2.914
   70HID    CE1 1111   5.850   7.667   2.957
   70HID    HE1 1112   5.816   7.769   2.945
   70HID    NE2 1113   5.770   7.567   2.992
   70HID    CD2 1114   5.854   7.456   2.996
   70HID    HD2 1115   5.815   7.358   3.020
   70HID      C 1116   6.313   7.351   2.796
   70HID      O 1117   6.373   7.313   2.897
   71ILE      N 1118   6.356   7.327   2.671
   71ILE      H 1119   6.300   7.362   2.594
   71ILE     CA 1120   6.488   7.277   2.632
   71ILE     HA 1121   6.558   7.286   2.715
   71ILE     CB 1122   6.484   7.126   2.586
   71ILE     HB 1123   6.402   7.116   2.514
   71ILE    CG2 1124   6.612   7.078   2.513
   71ILE   HG21 1125   6.608   6.973   2.486
   71ILE   HG22 1126   6.627   7.132   2.420
   71ILE   HG23 1127   6.700   7.094   2.575
   71ILE    CG1 1128   6.449   7.034   2.707
   71ILE   HG11 1129   6.525   7.044   2.784
   71ILE   HG12 1130   6.356   7.067   2.752
   71ILE     CD 1131   6.433   6.885   2.673
   71ILE    HD1 1132   6.394   6.830   2.759
   71ILE    HD2 1133   6.364   6.870   2.590
   71ILE    HD3 1134   6.528   6.838   2.647
   71ILE      C 1135   6.536   7.373   2.519
   71ILE      O 1136   6.455   7.420   2.438
   72ILE      N 1137   6.669   7.398   2.513
   72ILE      H 1138   6.730   7.357   2.582
   72ILE     CA 1139   6.735   7.481   2.410
   72ILE     HA 1140   6.683   7.577   2.406
   72ILE     CB 1141   6.887   7.506   2.440
   72ILE     HB 1142   6.889   7.554   2.539
   72ILE    CG2 1143   6.974   7.379   2.452
   72ILE   HG21 1144   7.070   7.400   2.500
   72ILE   HG22 1145   6.926   7.301   2.511
   72ILE   HG23 1146   6.996   7.336   2.354
   72ILE    CG1 1147   6.949   7.609   2.341
   72ILE   HG11 1148   6.950   7.566   2.240
   72ILE   HG12 1149   6.885   7.696   2.336
   72ILE     CD 1150   7.091   7.656   2.374
   72ILE    HD1 1151   7.127   7.727   2.299
   72ILE    HD2 1152   7.095   7.706   2.471
   72ILE    HD3 1153   7.162   7.574   2.376
   72ILE      C 1154   6.720   7.407   2.273
   72ILE      O 1155   6.754   7.289   2.262
   73LYS      N 1156   6.667   7.479   2.173
   73LYS      H 1157   6.641   7.576   2.189
   73LYS     CA 1158   6.626   7.423   2.044
   73LYS     HA 1159   6.578   7.327   2.063
   73LYS     CB 1160   6.525   7.517   1.973
   73LYS    HB1 1161   6.465   7.571   2.047
   73LYS    HB2 1162   6.578   7.596   1.918
   73LYS     CG 1163   6.429   7.440   1.881
   73LYS    HG1 1164   6.482   7.364   1.824
   73LYS    HG2 1165   6.358   7.385   1.944
   73LYS     CD 1166   6.350   7.529   1.783
   73LYS    HD1 1167   6.262   7.473   1.750
   73LYS    HD2 1168   6.312   7.617   1.835
   73LYS     CE 1169   6.432   7.569   1.660
   73LYS    HE1 1170   6.520   7.627   1.688
   73LYS    HE2 1171   6.469   7.480   1.608
   73LYS     NZ 1172   6.352   7.648   1.565
   73LYS    HZ1 1173   6.407   7.671   1.484
   73LYS    HZ2 1174   6.271   7.594   1.536
   73LYS    HZ3 1175   6.321   7.733   1.610
   73LYS      C 1176   6.753   7.404   1.957
   73LYS      O 1177   6.839   7.493   1.949
   74TYR      N 1178   6.756   7.288   1.889
   74TYR      H 1179   6.680   7.223   1.903
   74TYR     CA 1180   6.855   7.247   1.790
   74TYR     HA 1181   6.956   7.272   1.823
   74TYR     CB 1182   6.842   7.093   1.773
   74TYR    HB1 1183   6.864   7.045   1.868
   74TYR    HB2 1184   6.739   7.065   1.752
   74TYR     CG 1185   6.932   7.028   1.668
   74TYR    CD1 1186   7.068   7.004   1.697
   74TYR    HD1 1187   7.109   7.033   1.793
   74TYR    CE1 1188   7.151   6.943   1.600
   74TYR    HE1 1189   7.255   6.925   1.623
   74TYR     CZ 1190   7.099   6.906   1.475
   74TYR     OH 1191   7.180   6.851   1.380
   74TYR     HH 1192   7.272   6.851   1.408
   74TYR    CE2 1193   6.962   6.929   1.446
   74TYR    HE2 1194   6.921   6.900   1.350
   74TYR    CD2 1195   6.879   6.990   1.543
   74TYR    HD2 1196   6.775   7.007   1.520
   74TYR      C 1197   6.818   7.322   1.659
   74TYR      O 1198   6.708   7.305   1.607
   75LYS      N 1199   6.914   7.402   1.609
   75LYS      H 1200   7.003   7.409   1.657
   75LYS     CA 1201   6.905   7.475   1.481
   75LYS     HA 1202   6.802   7.504   1.459
   75LYS     CB 1203   6.994   7.602   1.489
   75LYS    HB1 1204   7.086   7.577   1.542
   75LYS    HB2 1205   7.028   7.633   1.390
   75LYS     CG 1206   6.930   7.724   1.558
   75LYS    HG1 1207   6.870   7.693   1.643
   75LYS    HG2 1208   7.011   7.784   1.600
   75LYS     CD 1209   6.850   7.816   1.464
   75LYS    HD1 1210   6.913   7.843   1.379
   75LYS    HD2 1211   6.765   7.762   1.422
   75LYS     CE 1212   6.802   7.945   1.533
   75LYS    HE1 1213   6.727   7.922   1.609
   75LYS    HE2 1214   6.884   7.994   1.585
   75LYS     NZ 1215   6.745   8.042   1.437
   75LYS    HZ1 1216   6.715   8.125   1.486
   75LYS    HZ2 1217   6.815   8.068   1.369
   75LYS    HZ3 1218   6.666   8.001   1.390
   75LYS      C 1219   6.958   7.381   1.369
   75LYS      O 1220   6.894   7.376   1.263
   76GLY      N 1221   7.069   7.309   1.393
   76GLY      H 1222   7.115   7.318   1.483
   76GLY     CA 1223   7.135   7.222   1.296
   76GLY    HA1 1224   7.078   7.130   1.283
   76GLY    HA2 1225   7.140   7.271   1.198
   76GLY      C 1226   7.277   7.188   1.343
   76GLY      O 1227   7.308   7.192   1.462
   77CYS      N 1228   7.364   7.155   1.247
   77CYS      H 1229   7.332   7.153   1.151
   77CYS     CA 1230   7.509   7.133   1.265
   77CYS     HA 1231   7.538   7.180   1.359
   77CYS     CB 1232   7.549   6.984   1.267
   77CYS    HB1 1233   7.501   6.929   1.187
   77CYS    HB2 1234   7.657   6.972   1.253
   77CYS     SG 1235   7.507   6.907   1.426
   77CYS     HG 1236   7.596   6.977   1.499
   77CYS      C 1237   7.582   7.214   1.156
   77CYS      O 1238   7.524   7.253   1.054
   78CYS      N 1239   7.713   7.236   1.179
   78CYS      H 1240   7.754   7.200   1.265
   78CYS     CA 1241   7.806   7.304   1.089
   78CYS     HA 1242   7.758   7.316   0.991
   78CYS     CB 1243   7.844   7.444   1.141
   78CYS    HB1 1244   7.755   7.505   1.156
   78CYS    HB2 1245   7.892   7.438   1.238
   78CYS     SG 1246   7.955   7.533   1.028
   78CYS     HG 1247   7.868   7.540   0.926
   78CYS      C 1248   7.925   7.207   1.071
   78CYS      O 1249   7.980   7.158   1.170
   79GLU      N 1250   7.966   7.188   0.944
   79GLU      H 1251   7.917   7.235   0.870
   79GLU     CA 1252   8.081   7.107   0.901
   79GLU     HA 1253   8.082   7.013   0.956
   79GLU     CB 1254   8.066   7.077   0.749
   79GLU    HB1 1255   7.975   7.019   0.736
   79GLU    HB2 1256   8.047   7.170   0.695
   79GLU     CG 1257   8.182   6.998   0.682
   79GLU    HG1 1258   8.225   6.928   0.753
   79GLU    HG2 1259   8.140   6.937   0.602
   79GLU     CD 1260   8.294   7.082   0.617
   79GLU    OE1 1261   8.408   7.031   0.615
   79GLU    OE2 1262   8.264   7.192   0.567
   79GLU      C 1263   8.207   7.190   0.935
   79GLU      O 1264   8.229   7.297   0.876
   80ASP      N 1265   8.286   7.139   1.031
   80ASP      H 1266   8.262   7.050   1.073
   80ASP     CA 1267   8.415   7.195   1.074
   80ASP     HA 1268   8.419   7.299   1.043
   80ASP     CB 1269   8.434   7.186   1.228
   80ASP    HB1 1270   8.336   7.183   1.277
   80ASP    HB2 1271   8.483   7.093   1.260
   80ASP     CG 1272   8.512   7.304   1.289
   80ASP    OD1 1273   8.592   7.365   1.215
   80ASP    OD2 1274   8.490   7.332   1.408
   80ASP      C 1275   8.521   7.113   0.998
   80ASP      O 1276   8.539   6.993   1.024
   81GLN      N 1277   8.588   7.181   0.904
   81GLN      H 1278   8.564   7.278   0.889
   81GLN     CA 1279   8.692   7.128   0.814
   81GLN     HA 1280   8.660   7.030   0.777
   81GLN     CB 1281   8.706   7.225   0.695
   81GLN    HB1 1282   8.606   7.249   0.659
   81GLN    HB2 1283   8.748   7.320   0.729
   81GLN     CG 1284   8.790   7.170   0.578
   81GLN    HG1 1285   8.893   7.154   0.609
   81GLN    HG2 1286   8.752   7.072   0.548
   81GLN     CD 1287   8.787   7.263   0.456
   81GLN    OE1 1288   8.886   7.328   0.425
   81GLN    NE2 1289   8.673   7.270   0.387
   81GLN   HE21 1290   8.593   7.216   0.416
   81GLN   HE22 1291   8.667   7.330   0.306
   81GLN      C 1292   8.825   7.112   0.893
   81GLN      O 1293   8.895   7.013   0.871
   82GLY      N 1294   8.853   7.203   0.988
   82GLY      H 1295   8.789   7.280   1.000
   82GLY     CA 1296   8.949   7.185   1.098
   82GLY    HA1 1297   9.038   7.132   1.064
   82GLY    HA2 1298   8.980   7.282   1.135
   82GLY      C 1299   8.880   7.109   1.214
   82GLY      O 1300   8.758   7.110   1.227
   83GLU      N 1301   8.960   7.039   1.297
   83GLU      H 1302   9.059   7.041   1.281
   83GLU     CA 1303   8.917   6.956   1.412
   83GLU     HA 1304   9.010   6.938   1.467
   83GLU     CB 1305   8.820   7.027   1.512
   83GLU    HB1 1306   8.719   7.028   1.470
   83GLU    HB2 1307   8.813   6.967   1.602
   83GLU     CG 1308   8.860   7.172   1.549
   83GLU    HG1 1309   8.966   7.175   1.572
   83GLU    HG2 1310   8.846   7.238   1.463
   83GLU     CD 1311   8.780   7.232   1.665
   83GLU    OE1 1312   8.655   7.228   1.658
   83GLU    OE2 1313   8.845   7.284   1.758
   83GLU      C 1314   8.867   6.817   1.365
   83GLU      O 1315   8.891   6.719   1.436
   84LYS      N 1316   8.798   6.810   1.249
   84LYS      H 1317   8.780   6.898   1.203
   84LYS     CA 1318   8.738   6.694   1.181
   84LYS     HA 1319   8.691   6.732   1.091
   84LYS     CB 1320   8.843   6.588   1.136
   84LYS    HB1 1321   8.912   6.564   1.217
   84LYS    HB2 1322   8.792   6.495   1.113
   84LYS     CG 1323   8.921   6.631   1.010
   84LYS    HG1 1324   8.849   6.663   0.934
   84LYS    HG2 1325   8.982   6.719   1.033
   84LYS     CD 1326   9.009   6.520   0.951
   84LYS    HD1 1327   9.086   6.492   1.023
   84LYS    HD2 1328   8.948   6.430   0.936
   84LYS     CE 1329   9.073   6.559   0.817
   84LYS    HE1 1330   8.997   6.587   0.745
   84LYS    HE2 1331   9.138   6.647   0.830
   84LYS     NZ 1332   9.153   6.449   0.761
   84LYS    HZ1 1333   9.193   6.478   0.673
   84LYS    HZ2 1334   9.227   6.424   0.825
   84LYS    HZ3 1335   9.094   6.369   0.746
   84LYS      C 1336   8.621   6.641   1.268
   84LYS      O 1337   8.625   6.527   1.315
   85SER      N 1338   8.520   6.727   1.287
   85SER      H 1339   8.525   6.819   1.244
   85SER     CA 1340   8.400   6.704   1.367
   85SER     HA 1341   8.365   6.602   1.346
   85SER     CB 1342   8.431   6.714   1.519
   85SER    HB1 1343   8.342   6.689   1.578
   85SER    HB2 1344   8.507   6.641   1.548
   85SER     OG 1345   8.474   6.843   1.559
   85SER     HG 1346   8.558   6.861   1.516
   85SER      C 1347   8.288   6.798   1.316
   85SER      O 1348   8.310   6.885   1.232
   86LEU      N 1349   8.167   6.777   1.371
   86LEU      H 1350   8.156   6.704   1.439
   86LEU     CA 1351   8.052   6.867   1.356
   86LEU     HA 1352   8.058   6.925   1.263
   86LEU     CB 1353   7.921   6.785   1.362
   86LEU    HB1 1354   7.922   6.722   1.451
   86LEU    HB2 1355   7.836   6.853   1.375
   86LEU     CG 1356   7.891   6.696   1.239
   86LEU     HG 1357   7.975   6.626   1.227
   86LEU    CD1 1358   7.765   6.611   1.263
   86LEU   HD11 1359   7.746   6.543   1.180
   86LEU   HD12 1360   7.774   6.550   1.353
   86LEU   HD13 1361   7.677   6.674   1.275
   86LEU    CD2 1362   7.880   6.775   1.107
   86LEU   HD21 1363   7.854   6.710   1.024
   86LEU   HD22 1364   7.802   6.852   1.113
   86LEU   HD23 1365   7.973   6.825   1.081
   86LEU      C 1366   8.057   6.962   1.479
   86LEU      O 1367   8.077   6.916   1.591
   87GLN      N 1368   8.025   7.090   1.455
   87GLN      H 1369   8.008   7.119   1.359
   87GLN     CA 1370   7.986   7.187   1.558
   87GLN     HA 1371   8.035   7.165   1.653
   87GLN     CB 1372   8.023   7.330   1.514
   87GLN    HB1 1373   7.976   7.351   1.417
   87GLN    HB2 1374   7.979   7.400   1.584
   87GLN     CG 1375   8.174   7.357   1.507
   87GLN    HG1 1376   8.219   7.348   1.606
   87GLN    HG2 1377   8.223   7.281   1.445
   87GLN     CD 1378   8.205   7.496   1.449
   87GLN    OE1 1379   8.235   7.589   1.523
   87GLN    NE2 1380   8.197   7.509   1.317
   87GLN   HE21 1381   8.173   7.430   1.258
   87GLN   HE22 1382   8.214   7.599   1.274
   87GLN      C 1383   7.832   7.175   1.570
   87GLN      O 1384   7.762   7.162   1.469
   88LEU      N 1385   7.782   7.185   1.694
   88LEU      H 1386   7.846   7.204   1.770
   88LEU     CA 1387   7.641   7.178   1.732
   88LEU     HA 1388   7.584   7.117   1.661
   88LEU     CB 1389   7.635   7.113   1.873
   88LEU    HB1 1390   7.687   7.018   1.868
   88LEU    HB2 1391   7.694   7.173   1.943
   88LEU     CG 1392   7.496   7.089   1.936
   88LEU     HG 1393   7.452   7.186   1.960
   88LEU    CD1 1394   7.398   7.018   1.841
   88LEU   HD11 1395   7.307   6.989   1.893
   88LEU   HD12 1396   7.370   7.083   1.759
   88LEU   HD13 1397   7.441   6.927   1.799
   88LEU    CD2 1398   7.510   7.013   2.069
   88LEU   HD21 1399   7.414   6.998   2.117
   88LEU   HD22 1400   7.554   6.914   2.053
   88LEU   HD23 1401   7.574   7.067   2.139
   88LEU      C 1402   7.591   7.324   1.734
   88LEU      O 1403   7.627   7.400   1.824
   89VAL      N 1404   7.509   7.360   1.634
   89VAL      H 1405   7.480   7.291   1.566
   89VAL     CA 1406   7.448   7.493   1.619
   89VAL     HA 1407   7.512   7.570   1.663
   89VAL     CB 1408   7.422   7.532   1.469
   89VAL     HB 1409   7.347   7.464   1.428
   89VAL    CG1 1410   7.367   7.676   1.453
   89VAL   HG11 1411   7.345   7.698   1.349
   89VAL   HG12 1412   7.276   7.693   1.509
   89VAL   HG13 1413   7.440   7.750   1.487
   89VAL    CG2 1414   7.548   7.516   1.382
   89VAL   HG21 1415   7.527   7.539   1.278
   89VAL   HG22 1416   7.628   7.582   1.416
   89VAL   HG23 1417   7.587   7.414   1.385
   89VAL      C 1418   7.312   7.484   1.692
   89VAL      O 1419   7.228   7.398   1.661
   90MET      N 1420   7.294   7.575   1.789
   90MET      H 1421   7.368   7.642   1.806
   90MET     CA 1422   7.176   7.591   1.875
   90MET     HA 1423   7.096   7.524   1.843
   90MET     CB 1424   7.215   7.561   2.022
   90MET    HB1 1425   7.276   7.642   2.061
   90MET    HB2 1426   7.125   7.561   2.084
   90MET     CG 1427   7.290   7.427   2.045
   90MET    HG1 1428   7.225   7.345   2.015
   90MET    HG2 1429   7.378   7.422   1.982
   90MET     SD 1430   7.347   7.397   2.215
   90MET     CE 1431   7.472   7.527   2.232
   90MET    HE1 1432   7.529   7.512   2.324
   90MET    HE2 1433   7.542   7.525   2.148
   90MET    HE3 1434   7.426   7.626   2.237
   90MET      C 1435   7.127   7.737   1.858
   90MET      O 1436   7.196   7.822   1.800
   91GLU      N 1437   7.007   7.765   1.912
   91GLU      H 1438   6.955   7.692   1.957
   91GLU     CA 1439   6.950   7.901   1.921
   91GLU     HA 1440   6.959   7.950   1.824
   91GLU     CB 1441   6.799   7.891   1.958
   91GLU    HB1 1442   6.757   7.992   1.952
   91GLU    HB2 1443   6.748   7.835   1.880
   91GLU     CG 1444   6.765   7.829   2.096
   91GLU    HG1 1445   6.803   7.727   2.101
   91GLU    HG2 1446   6.815   7.885   2.176
   91GLU     CD 1447   6.616   7.828   2.132
   91GLU    OE1 1448   6.537   7.902   2.069
   91GLU    OE2 1449   6.581   7.750   2.224
   91GLU      C 1450   7.030   7.981   2.027
   91GLU      O 1451   7.078   7.924   2.126
   92TYR      N 1452   7.036   8.114   2.008
   92TYR      H 1453   6.992   8.154   1.926
   92TYR     CA 1454   7.087   8.210   2.106
   92TYR     HA 1455   7.170   8.168   2.163
   92TYR     CB 1456   7.135   8.338   2.032
   92TYR    HB1 1457   7.221   8.312   1.970
   92TYR    HB2 1458   7.059   8.372   1.963
   92TYR     CG 1459   7.178   8.454   2.121
   92TYR    CD1 1460   7.284   8.439   2.213
   92TYR    HD1 1461   7.336   8.344   2.221
   92TYR    CE1 1462   7.326   8.548   2.293
   92TYR    HE1 1463   7.409   8.536   2.361
   92TYR     CZ 1464   7.259   8.672   2.283
   92TYR     OH 1465   7.298   8.777   2.361
   92TYR     HH 1466   7.239   8.852   2.354
   92TYR    CE2 1467   7.151   8.687   2.193
   92TYR    HE2 1468   7.099   8.782   2.185
   92TYR    CD2 1469   7.111   8.579   2.112
   92TYR    HD2 1470   7.029   8.592   2.043
   92TYR      C 1471   6.967   8.241   2.198
   92TYR      O 1472   6.865   8.294   2.152
   93VAL      N 1473   6.982   8.206   2.327
   93VAL      H 1474   7.070   8.166   2.357
   93VAL     CA 1475   6.882   8.222   2.434
   93VAL     HA 1476   6.781   8.223   2.393
   93VAL     CB 1477   6.889   8.101   2.533
   93VAL     HB 1478   6.987   8.098   2.581
   93VAL    CG1 1479   6.783   8.111   2.644
   93VAL   HG11 1480   6.776   8.020   2.703
   93VAL   HG12 1481   6.808   8.192   2.711
   93VAL   HG13 1482   6.684   8.129   2.602
   93VAL    CG2 1483   6.874   7.965   2.461
   93VAL   HG21 1484   6.877   7.882   2.531
   93VAL   HG22 1485   6.779   7.959   2.408
   93VAL   HG23 1486   6.953   7.948   2.388
   93VAL      C 1487   6.924   8.355   2.505
   93VAL      O 1488   7.026   8.355   2.576
   94PRO      N 1489   6.854   8.469   2.477
   94PRO     CD 1490   6.726   8.477   2.405
   94PRO    HD1 1491   6.645   8.467   2.477
   94PRO    HD2 1492   6.709   8.403   2.327
   94PRO     CG 1493   6.721   8.615   2.342
   94PRO    HG1 1494   6.620   8.652   2.325
   94PRO    HG2 1495   6.773   8.613   2.245
   94PRO     CB 1496   6.801   8.700   2.439
   94PRO    HB1 1497   6.736   8.729   2.522
   94PRO    HB2 1498   6.838   8.791   2.393
   94PRO     CA 1499   6.913   8.605   2.485
   94PRO     HA 1500   6.994   8.608   2.412
   94PRO      C 1501   6.970   8.655   2.621
   94PRO      O 1502   7.065   8.733   2.616
   95LEU      N 1503   6.912   8.615   2.736
   95LEU      H 1504   6.835   8.549   2.734
   95LEU     CA 1505   6.951   8.667   2.869
   95LEU     HA 1506   7.002   8.763   2.860
   95LEU     CB 1507   6.825   8.687   2.958
   95LEU    HB1 1508   6.775   8.591   2.974
   95LEU    HB2 1509   6.856   8.719   3.057
   95LEU     CG 1510   6.721   8.789   2.905
   95LEU     HG 1511   6.686   8.754   2.808
   95LEU    CD1 1512   6.598   8.795   2.997
   95LEU   HD11 1513   6.522   8.862   2.958
   95LEU   HD12 1514   6.553   8.696   3.008
   95LEU   HD13 1515   6.625   8.830   3.097
   95LEU    CD2 1516   6.780   8.930   2.885
   95LEU   HD21 1517   6.703   9.000   2.852
   95LEU   HD22 1518   6.824   8.969   2.977
   95LEU   HD23 1519   6.858   8.931   2.808
   95LEU      C 1520   7.054   8.572   2.938
   95LEU      O 1521   7.099   8.607   3.048
   96GLY      N 1522   7.092   8.458   2.877
   96GLY      H 1523   7.050   8.436   2.788
   96GLY     CA 1524   7.195   8.365   2.925
   96GLY    HA1 1525   7.216   8.293   2.846
   96GLY    HA2 1526   7.288   8.419   2.945
   96GLY      C 1527   7.154   8.286   3.051
   96GLY      O 1528   7.036   8.281   3.086
   97SER      N 1529   7.253   8.222   3.117
   97SER      H 1530   7.347   8.231   3.082
   97SER     CA 1531   7.235   8.135   3.235
   97SER     HA 1532   7.162   8.060   3.209
   97SER     CB 1533   7.367   8.060   3.268
   97SER    HB1 1534   7.345   7.980   3.340
   97SER    HB2 1535   7.405   8.010   3.179
   97SER     OG 1536   7.469   8.140   3.324
   97SER     HG 1537   7.499   8.204   3.259
   97SER      C 1538   7.181   8.216   3.356
   97SER      O 1539   7.216   8.333   3.373
   98LEU      N 1540   7.103   8.148   3.442
   98LEU      H 1541   7.079   8.052   3.420
   98LEU     CA 1542   7.049   8.200   3.569
   98LEU     HA 1543   7.001   8.295   3.550
   98LEU     CB 1544   6.946   8.100   3.628
   98LEU    HB1 1545   6.991   8.001   3.633
   98LEU    HB2 1546   6.924   8.127   3.732
   98LEU     CG 1547   6.811   8.090   3.552
   98LEU     HG 1548   6.832   8.062   3.449
   98LEU    CD1 1549   6.723   7.979   3.613
   98LEU   HD11 1550   6.636   7.960   3.551
   98LEU   HD12 1551   6.777   7.885   3.622
   98LEU   HD13 1552   6.687   8.007   3.712
   98LEU    CD2 1553   6.733   8.223   3.549
   98LEU   HD21 1554   6.636   8.210   3.501
   98LEU   HD22 1555   6.714   8.260   3.650
   98LEU   HD23 1556   6.786   8.301   3.494
   98LEU      C 1557   7.163   8.226   3.671
   98LEU      O 1558   7.146   8.313   3.756
   99ARG      N 1559   7.279   8.157   3.658
   99ARG      H 1560   7.285   8.086   3.586
   99ARG     CA 1561   7.400   8.175   3.739
   99ARG     HA 1562   7.370   8.178   3.843
   99ARG     CB 1563   7.493   8.054   3.719
   99ARG    HB1 1564   7.435   7.964   3.737
   99ARG    HB2 1565   7.526   8.048   3.615
   99ARG     CG 1566   7.616   8.050   3.813
   99ARG    HG1 1567   7.684   8.132   3.787
   99ARG    HG2 1568   7.583   8.068   3.915
   99ARG     CD 1569   7.690   7.916   3.806
   99ARG    HD1 1570   7.624   7.836   3.837
   99ARG    HD2 1571   7.721   7.894   3.704
   99ARG     NE 1572   7.808   7.916   3.894
   99ARG     HE 1573   7.795   7.873   3.985
   99ARG     CZ 1574   7.929   7.967   3.867
   99ARG    NH1 1575   8.025   7.957   3.958
   99ARG   HH11 1576   8.006   7.913   4.047
   99ARG   HH12 1577   8.117   7.995   3.939
   99ARG    NH2 1578   7.957   8.027   3.751
   99ARG   HH21 1579   7.885   8.038   3.681
   99ARG   HH22 1580   8.050   8.061   3.734
   99ARG      C 1581   7.471   8.309   3.706
   99ARG      O 1582   7.534   8.365   3.797
  100ASP      N 1583   7.459   8.361   3.582
  100ASP      H 1584   7.405   8.310   3.513
  100ASP     CA 1585   7.516   8.488   3.537
  100ASP     HA 1586   7.603   8.515   3.598
  100ASP     CB 1587   7.558   8.483   3.388
  100ASP    HB1 1588   7.474   8.450   3.326
  100ASP    HB2 1589   7.585   8.582   3.352
  100ASP     CG 1590   7.679   8.392   3.358
  100ASP    OD1 1591   7.763   8.373   3.449
  100ASP    OD2 1592   7.686   8.345   3.243
  100ASP      C 1593   7.410   8.601   3.554
  100ASP      O 1594   7.450   8.714   3.582
  101TYR      N 1595   7.279   8.571   3.538
  101TYR      H 1596   7.253   8.477   3.513
  101TYR     CA 1597   7.170   8.670   3.532
  101TYR     HA 1598   7.205   8.759   3.478
  101TYR     CB 1599   7.052   8.611   3.453
  101TYR    HB1 1600   7.086   8.579   3.354
  101TYR    HB2 1601   7.015   8.520   3.501
  101TYR     CG 1602   6.935   8.706   3.432
  101TYR    CD1 1603   6.936   8.798   3.325
  101TYR    HD1 1604   7.019   8.801   3.256
  101TYR    CE1 1605   6.828   8.888   3.307
  101TYR    HE1 1606   6.830   8.959   3.225
  101TYR     CZ 1607   6.718   8.885   3.396
  101TYR     OH 1608   6.614   8.971   3.378
  101TYR     HH 1609   6.544   8.960   3.444
  101TYR    CE2 1610   6.717   8.792   3.503
  101TYR    HE2 1611   6.633   8.788   3.570
  101TYR    CD2 1612   6.825   8.703   3.521
  101TYR    HD2 1613   6.823   8.633   3.602
  101TYR      C 1614   7.129   8.711   3.676
  101TYR      O 1615   7.130   8.831   3.704
  102LEU      N 1616   7.091   8.615   3.763
  102LEU      H 1617   7.094   8.518   3.733
  102LEU     CA 1618   7.028   8.637   3.895
  102LEU     HA 1619   6.941   8.700   3.875
  102LEU     CB 1620   6.977   8.505   3.957
  102LEU    HB1 1621   7.061   8.435   3.966
  102LEU    HB2 1622   6.946   8.524   4.060
  102LEU     CG 1623   6.859   8.435   3.886
  102LEU     HG 1624   6.888   8.414   3.783
  102LEU    CD1 1625   6.826   8.300   3.953
  102LEU   HD11 1626   6.745   8.249   3.901
  102LEU   HD12 1627   6.913   8.234   3.951
  102LEU   HD13 1628   6.797   8.313   4.057
  102LEU    CD2 1629   6.732   8.523   3.881
  102LEU   HD21 1630   6.648   8.469   3.838
  102LEU   HD22 1631   6.702   8.555   3.981
  102LEU   HD23 1632   6.747   8.612   3.821
  102LEU      C 1633   7.114   8.719   3.996
  102LEU      O 1634   7.052   8.792   4.074
  103PRO      N 1635   7.250   8.713   3.995
  103PRO     CD 1636   7.334   8.609   3.935
  103PRO    HD1 1637   7.361   8.640   3.834
  103PRO    HD2 1638   7.285   8.512   3.928
  103PRO     CG 1639   7.458   8.603   4.023
  103PRO    HG1 1640   7.545   8.560   3.973
  103PRO    HG2 1641   7.438   8.543   4.111
  103PRO     CB 1642   7.478   8.748   4.062
  103PRO    HB1 1643   7.531   8.800   3.982
  103PRO    HB2 1644   7.538   8.758   4.153
  103PRO     CA 1645   7.334   8.802   4.080
  103PRO     HA 1646   7.304   8.787   4.184
  103PRO      C 1647   7.326   8.953   4.047
  103PRO      O 1648   7.350   9.033   4.137
  104ARG      N 1649   7.293   8.990   3.921
  104ARG      H 1650   7.272   8.918   3.853
  104ARG     CA 1651   7.281   9.129   3.874
  104ARG     HA 1652   7.330   9.198   3.942
  104ARG     CB 1653   7.344   9.143   3.733
  104ARG    HB1 1654   7.302   9.070   3.663
  104ARG    HB2 1655   7.317   9.240   3.692
  104ARG     CG 1656   7.499   9.136   3.730
  104ARG    HG1 1657   7.534   9.202   3.650
  104ARG    HG2 1658   7.540   9.177   3.822
  104ARG     CD 1659   7.555   8.996   3.703
  104ARG    HD1 1660   7.522   8.925   3.778
  104ARG    HD2 1661   7.518   8.960   3.606
  104ARG     NE 1662   7.702   8.997   3.699
  104ARG     HE 1663   7.746   9.084   3.724
  104ARG     CZ 1664   7.782   8.894   3.665
  104ARG    NH1 1665   7.734   8.774   3.631
  104ARG   HH11 1666   7.634   8.760   3.628
  104ARG   HH12 1667   7.796   8.699   3.607
  104ARG    NH2 1668   7.914   8.912   3.666
  104ARG   HH21 1669   7.953   9.002   3.691
  104ARG   HH22 1670   7.975   8.836   3.641
  104ARG      C 1671   7.131   9.171   3.866
  104ARG      O 1672   7.108   9.291   3.848
  105HID      N 1673   7.034   9.078   3.875
  105HID      H 1674   7.059   8.982   3.892
  105HID     CA 1675   6.890   9.104   3.852
  105HID     HA 1676   6.869   9.211   3.854
  105HID     CB 1677   6.845   9.050   3.715
  105HID    HB1 1678   6.856   8.941   3.711
  105HID    HB2 1679   6.738   9.068   3.701
  105HID     CG 1680   6.917   9.107   3.595
  105HID    ND1 1681   7.036   9.055   3.547
  105HID    HD1 1682   7.086   8.976   3.587
  105HID    CE1 1683   7.072   9.127   3.441
  105HID    HE1 1684   7.161   9.108   3.384
  105HID    NE2 1685   6.985   9.223   3.412
  105HID    CD2 1686   6.886   9.211   3.509
  105HID    HD2 1687   6.800   9.277   3.510
  105HID      C 1688   6.817   9.038   3.971
  105HID      O 1689   6.811   8.915   3.978
  106SER      N 1690   6.758   9.121   4.059
  106SER      H 1691   6.766   9.221   4.045
  106SER     CA 1692   6.678   9.079   4.176
  106SER     HA 1693   6.724   8.991   4.222
  106SER     CB 1694   6.677   9.191   4.283
  106SER    HB1 1695   6.616   9.161   4.368
  106SER    HB2 1696   6.777   9.206   4.322
  106SER     OG 1697   6.629   9.317   4.236
  106SER     HG 1698   6.539   9.305   4.205
  106SER      C 1699   6.536   9.044   4.124
  106SER      O 1700   6.457   9.134   4.094
  107ILE      N 1701   6.510   8.913   4.111
  107ILE      H 1702   6.581   8.846   4.139
  107ILE     CA 1703   6.385   8.855   4.060
  107ILE     HA 1704   6.325   8.931   4.009
  107ILE     CB 1705   6.417   8.738   3.961
  107ILE     HB 1706   6.479   8.665   4.013
  107ILE    CG2 1707   6.292   8.658   3.914
  107ILE   HG21 1708   6.318   8.584   3.839
  107ILE   HG22 1709   6.245   8.605   3.996
  107ILE   HG23 1710   6.218   8.726   3.872
  107ILE    CG1 1711   6.499   8.785   3.838
  107ILE   HG11 1712   6.600   8.811   3.870
  107ILE   HG12 1713   6.513   8.701   3.769
  107ILE     CD 1714   6.440   8.904   3.760
  107ILE    HD1 1715   6.500   8.928   3.672
  107ILE    HD2 1716   6.339   8.885   3.727
  107ILE    HD3 1717   6.439   8.995   3.821
  107ILE      C 1718   6.307   8.801   4.182
  107ILE      O 1719   6.364   8.738   4.271
  108GLY      N 1720   6.174   8.825   4.181
  108GLY      H 1721   6.135   8.875   4.102
  108GLY     CA 1722   6.080   8.791   4.288
  108GLY    HA1 1723   6.117   8.829   4.383
  108GLY    HA2 1724   5.986   8.842   4.268
  108GLY      C 1725   6.051   8.639   4.298
  108GLY      O 1726   6.075   8.563   4.205
  109LEU      N 1727   5.999   8.599   4.416
  109LEU      H 1728   5.982   8.671   4.485
  109LEU     CA 1729   5.972   8.462   4.464
  109LEU     HA 1730   6.069   8.413   4.473
  109LEU     CB 1731   5.907   8.472   4.604
  109LEU    HB1 1732   5.977   8.523   4.671
  109LEU    HB2 1733   5.820   8.538   4.599
  109LEU     CG 1734   5.863   8.340   4.672
  109LEU     HG 1735   5.786   8.294   4.610
  109LEU    CD1 1736   5.978   8.238   4.688
  109LEU   HD11 1737   5.943   8.146   4.735
  109LEU   HD12 1738   6.019   8.210   4.591
  109LEU   HD13 1739   6.059   8.279   4.748
  109LEU    CD2 1740   5.797   8.368   4.808
  109LEU   HD21 1741   5.753   8.278   4.850
  109LEU   HD22 1742   5.868   8.408   4.880
  109LEU   HD23 1743   5.715   8.441   4.798
  109LEU      C 1744   5.887   8.380   4.363
  109LEU      O 1745   5.926   8.267   4.333
  110ALA      N 1746   5.777   8.436   4.311
  110ALA      H 1747   5.752   8.530   4.339
  110ALA     CA 1748   5.682   8.369   4.220
  110ALA     HA 1749   5.652   8.274   4.265
  110ALA     CB 1750   5.557   8.457   4.203
  110ALA    HB1 1751   5.479   8.404   4.148
  110ALA    HB2 1752   5.517   8.483   4.300
  110ALA    HB3 1753   5.578   8.550   4.150
  110ALA      C 1754   5.745   8.342   4.081
  110ALA      O 1755   5.715   8.238   4.023
  111GLN      N 1756   5.831   8.433   4.032
  111GLN      H 1757   5.851   8.516   4.087
  111GLN     CA 1758   5.898   8.425   3.902
  111GLN     HA 1759   5.827   8.389   3.827
  111GLN     CB 1760   5.939   8.569   3.863
  111GLN    HB1 1761   5.850   8.631   3.871
  111GLN    HB2 1762   6.009   8.609   3.937
  111GLN     CG 1763   5.999   8.586   3.722
  111GLN    HG1 1764   6.098   8.540   3.717
  111GLN    HG2 1765   5.938   8.533   3.649
  111GLN     CD 1766   6.006   8.733   3.677
  111GLN    OE1 1767   5.911   8.809   3.693
  111GLN    NE2 1768   6.118   8.773   3.617
  111GLN   HE21 1769   6.194   8.709   3.602
  111GLN   HE22 1770   6.125   8.868   3.584
  111GLN      C 1771   6.018   8.326   3.907
  111GLN      O 1772   6.048   8.267   3.804
  112LEU      N 1773   6.079   8.302   4.026
  112LEU      H 1774   6.049   8.354   4.107
  112LEU     CA 1775   6.180   8.197   4.051
  112LEU     HA 1776   6.251   8.193   3.968
  112LEU     CB 1777   6.255   8.227   4.184
  112LEU    HB1 1778   6.181   8.237   4.264
  112LEU    HB2 1779   6.316   8.141   4.212
  112LEU     CG 1780   6.346   8.352   4.182
  112LEU     HG 1781   6.288   8.436   4.146
  112LEU    CD1 1782   6.389   8.388   4.325
  112LEU   HD11 1783   6.455   8.475   4.325
  112LEU   HD12 1784   6.303   8.413   4.388
  112LEU   HD13 1785   6.442   8.306   4.374
  112LEU    CD2 1786   6.467   8.338   4.089
  112LEU   HD21 1787   6.530   8.427   4.093
  112LEU   HD22 1788   6.530   8.253   4.116
  112LEU   HD23 1789   6.437   8.325   3.985
  112LEU      C 1790   6.110   8.058   4.063
  112LEU      O 1791   6.169   7.959   4.021
  113LEU      N 1792   5.986   8.053   4.116
  113LEU      H 1793   5.944   8.139   4.149
  113LEU     CA 1794   5.902   7.933   4.129
  113LEU     HA 1795   5.964   7.848   4.159
  113LEU     CB 1796   5.793   7.958   4.236
  113LEU    HB1 1797   5.746   8.054   4.217
  113LEU    HB2 1798   5.712   7.885   4.227
  113LEU     CG 1799   5.845   7.954   4.383
  113LEU     HG 1800   5.935   8.014   4.389
  113LEU    CD1 1801   5.742   8.018   4.477
  113LEU   HD11 1802   5.774   8.013   4.582
  113LEU   HD12 1803   5.726   8.123   4.454
  113LEU   HD13 1804   5.645   7.970   4.470
  113LEU    CD2 1805   5.883   7.812   4.428
  113LEU   HD21 1806   5.910   7.810   4.534
  113LEU   HD22 1807   5.801   7.741   4.414
  113LEU   HD23 1808   5.969   7.774   4.373
  113LEU      C 1809   5.835   7.897   3.993
  113LEU      O 1810   5.794   7.782   3.978
  114LEU      N 1811   5.828   7.991   3.896
  114LEU      H 1812   5.863   8.084   3.916
  114LEU     CA 1813   5.785   7.967   3.757
  114LEU     HA 1814   5.699   7.900   3.759
  114LEU     CB 1815   5.746   8.102   3.691
  114LEU    HB1 1816   5.676   8.154   3.755
  114LEU    HB2 1817   5.834   8.167   3.686
  114LEU     CG 1818   5.684   8.090   3.549
  114LEU     HG 1819   5.758   8.042   3.484
  114LEU    CD1 1820   5.556   8.005   3.545
  114LEU   HD11 1821   5.512   8.005   3.445
  114LEU   HD12 1822   5.576   7.900   3.569
  114LEU   HD13 1823   5.481   8.042   3.614
  114LEU    CD2 1824   5.659   8.229   3.489
  114LEU   HD21 1825   5.624   8.223   3.386
  114LEU   HD22 1826   5.584   8.284   3.547
  114LEU   HD23 1827   5.751   8.288   3.488
  114LEU      C 1828   5.902   7.902   3.681
  114LEU      O 1829   5.876   7.808   3.606
  115PHE      N 1830   6.028   7.946   3.703
  115PHE      H 1831   6.043   8.025   3.764
  115PHE     CA 1832   6.150   7.886   3.644
  115PHE     HA 1833   6.137   7.879   3.536
  115PHE     CB 1834   6.274   7.973   3.674
  115PHE    HB1 1835   6.292   7.975   3.782
  115PHE    HB2 1836   6.363   7.927   3.631
  115PHE     CG 1837   6.273   8.119   3.627
  115PHE    CD1 1838   6.190   8.163   3.521
  115PHE    HD1 1839   6.125   8.095   3.468
  115PHE    CE1 1840   6.190   8.298   3.484
  115PHE    HE1 1841   6.126   8.331   3.404
  115PHE     CZ 1842   6.272   8.389   3.550
  115PHE     HZ 1843   6.271   8.493   3.520
  115PHE    CE2 1844   6.357   8.347   3.652
  115PHE    HE2 1845   6.422   8.417   3.701
  115PHE    CD2 1846   6.358   8.213   3.691
  115PHE    HD2 1847   6.424   8.181   3.771
  115PHE      C 1848   6.171   7.742   3.699
  115PHE      O 1849   6.211   7.656   3.621
  116ALA      N 1850   6.135   7.716   3.826
  116ALA      H 1851   6.102   7.792   3.884
  116ALA     CA 1852   6.139   7.585   3.893
  116ALA     HA 1853   6.239   7.543   3.883
  116ALA     CB 1854   6.109   7.604   4.042
  116ALA    HB1 1855   6.117   7.511   4.097
  116ALA    HB2 1856   6.178   7.676   4.088
  116ALA    HB3 1857   6.008   7.642   4.059
  116ALA      C 1858   6.036   7.487   3.831
  116ALA      O 1859   6.070   7.371   3.810
  117GLN      N 1860   5.915   7.536   3.798
  117GLN      H 1861   5.896   7.634   3.819
  117GLN     CA 1862   5.804   7.463   3.734
  117GLN     HA 1863   5.786   7.371   3.790
  117GLN     CB 1864   5.677   7.552   3.741
  117GLN    HB1 1865   5.656   7.578   3.845
  117GLN    HB2 1866   5.699   7.647   3.693
  117GLN     CG 1867   5.549   7.490   3.680
  117GLN    HG1 1868   5.571   7.422   3.599
  117GLN    HG2 1869   5.498   7.430   3.755
  117GLN     CD 1870   5.452   7.598   3.629
  117GLN    OE1 1871   5.407   7.683   3.706
  117GLN    NE2 1872   5.419   7.596   3.500
  117GLN   HE21 1873   5.461   7.527   3.438
  117GLN   HE22 1874   5.357   7.666   3.463
  117GLN      C 1875   5.842   7.429   3.588
  117GLN      O 1876   5.821   7.315   3.547
  118GLN      N 1877   5.899   7.526   3.513
  118GLN      H 1878   5.911   7.617   3.554
  118GLN     CA 1879   5.939   7.515   3.372
  118GLN     HA 1880   5.855   7.473   3.315
  118GLN     CB 1881   5.970   7.656   3.316
  118GLN    HB1 1882   6.041   7.706   3.383
  118GLN    HB2 1883   6.022   7.648   3.221
  118GLN     CG 1884   5.844   7.744   3.296
  118GLN    HG1 1885   5.778   7.697   3.223
  118GLN    HG2 1886   5.785   7.748   3.387
  118GLN     CD 1887   5.874   7.888   3.251
  118GLN    OE1 1888   5.987   7.936   3.258
  118GLN    NE2 1889   5.771   7.959   3.206
  118GLN   HE21 1890   5.678   7.919   3.203
  118GLN   HE22 1891   5.785   8.054   3.175
  118GLN      C 1892   6.060   7.420   3.354
  118GLN      O 1893   6.064   7.350   3.253
  119ILE      N 1894   6.151   7.409   3.454
  119ILE      H 1895   6.143   7.470   3.534
  119ILE     CA 1896   6.259   7.308   3.460
  119ILE     HA 1897   6.314   7.309   3.365
  119ILE     CB 1898   6.361   7.334   3.577
  119ILE     HB 1899   6.303   7.354   3.667
  119ILE    CG2 1900   6.454   7.213   3.610
  119ILE   HG21 1901   6.532   7.239   3.681
  119ILE   HG22 1902   6.399   7.130   3.654
  119ILE   HG23 1903   6.503   7.176   3.520
  119ILE    CG1 1904   6.449   7.459   3.550
  119ILE   HG11 1905   6.530   7.434   3.482
  119ILE   HG12 1906   6.391   7.535   3.498
  119ILE     CD 1907   6.506   7.523   3.678
  119ILE    HD1 1908   6.561   7.614   3.656
  119ILE    HD2 1909   6.428   7.549   3.749
  119ILE    HD3 1910   6.575   7.456   3.729
  119ILE      C 1911   6.195   7.168   3.478
  119ILE      O 1912   6.237   7.077   3.407
  120CYS      N 1913   6.093   7.152   3.565
  120CYS      H 1914   6.062   7.231   3.619
  120CYS     CA 1915   6.024   7.024   3.592
  120CYS     HA 1916   6.102   6.949   3.609
  120CYS     CB 1917   5.932   7.028   3.716
  120CYS    HB1 1918   5.857   7.107   3.709
  120CYS    HB2 1919   5.879   6.934   3.728
  120CYS     SG 1920   6.031   7.053   3.866
  120CYS     HG 1921   6.066   7.179   3.839
  120CYS      C 1922   5.942   6.976   3.469
  120CYS      O 1923   5.932   6.854   3.452
  121GLU      N 1924   5.890   7.067   3.384
  121GLU      H 1925   5.900   7.165   3.406
  121GLU     CA 1926   5.817   7.036   3.260
  121GLU     HA 1927   5.748   6.953   3.278
  121GLU     CB 1928   5.734   7.159   3.216
  121GLU    HB1 1929   5.799   7.247   3.215
  121GLU    HB2 1930   5.700   7.146   3.113
  121GLU     CG 1931   5.612   7.184   3.306
  121GLU    HG1 1932   5.546   7.097   3.305
  121GLU    HG2 1933   5.643   7.197   3.410
  121GLU     CD 1934   5.531   7.307   3.266
  121GLU    OE1 1935   5.563   7.417   3.318
  121GLU    OE2 1936   5.436   7.291   3.186
  121GLU      C 1937   5.916   6.991   3.149
  121GLU      O 1938   5.882   6.898   3.075
  122GLY      N 1939   6.037   7.050   3.141
  122GLY      H 1940   6.058   7.126   3.204
  122GLY     CA 1941   6.143   7.011   3.046
  122GLY    HA1 1942   6.102   7.001   2.946
  122GLY    HA2 1943   6.215   7.092   3.042
  122GLY      C 1944   6.215   6.881   3.087
  122GLY      O 1945   6.257   6.806   2.999
  123MET      N 1946   6.228   6.853   3.218
  123MET      H 1947   6.191   6.919   3.285
  123MET     CA 1948   6.292   6.734   3.276
  123MET     HA 1949   6.377   6.704   3.214
  123MET     CB 1950   6.342   6.766   3.419
  123MET    HB1 1951   6.262   6.814   3.476
  123MET    HB2 1952   6.364   6.674   3.473
  123MET     CG 1953   6.468   6.855   3.425
  123MET    HG1 1954   6.449   6.952   3.380
  123MET    HG2 1955   6.491   6.876   3.529
  123MET     SD 1956   6.619   6.790   3.346
  123MET     CE 1957   6.629   6.630   3.428
  123MET    HE1 1958   6.728   6.585   3.414
  123MET    HE2 1959   6.612   6.642   3.535
  123MET    HE3 1960   6.554   6.562   3.388
  123MET      C 1961   6.193   6.614   3.282
  123MET      O 1962   6.241   6.501   3.275
  124ALA      N 1963   6.060   6.637   3.290
  124ALA      H 1964   6.027   6.732   3.297
  124ALA     CA 1965   5.956   6.533   3.282
  124ALA     HA 1966   5.982   6.450   3.347
  124ALA     CB 1967   5.820   6.590   3.326
  124ALA    HB1 1968   5.740   6.517   3.313
  124ALA    HB2 1969   5.821   6.616   3.432
  124ALA    HB3 1970   5.793   6.680   3.270
  124ALA      C 1971   5.944   6.482   3.136
  124ALA      O 1972   5.926   6.361   3.118
  125TYR      N 1973   5.963   6.570   3.035
  125TYR      H 1974   5.977   6.668   3.058
  125TYR     CA 1975   5.971   6.536   2.892
  125TYR     HA 1976   5.885   6.474   2.866
  125TYR     CB 1977   5.966   6.665   2.806
  125TYR    HB1 1978   5.866   6.709   2.812
  125TYR    HB2 1979   6.033   6.741   2.848
  125TYR     CG 1980   6.001   6.646   2.659
  125TYR    CD1 1981   5.907   6.589   2.570
  125TYR    HD1 1982   5.807   6.564   2.604
  125TYR    CE1 1983   5.943   6.562   2.436
  125TYR    HE1 1984   5.871   6.517   2.369
  125TYR     CZ 1985   6.074   6.592   2.390
  125TYR     OH 1986   6.110   6.564   2.262
  125TYR     HH 1987   6.040   6.523   2.211
  125TYR    CE2 1988   6.167   6.651   2.478
  125TYR    HE2 1989   6.266   6.676   2.444
  125TYR    CD2 1990   6.131   6.677   2.612
  125TYR    HD2 1991   6.204   6.719   2.680
  125TYR      C 1992   6.101   6.455   2.866
  125TYR      O 1993   6.092   6.355   2.795
  126LEU      N 1994   6.216   6.494   2.924
  126LEU      H 1995   6.215   6.578   2.981
  126LEU     CA 1996   6.348   6.431   2.907
  126LEU     HA 1997   6.370   6.431   2.800
  126LEU     CB 1998   6.454   6.515   2.983
  126LEU    HB1 1999   6.442   6.620   2.956
  126LEU    HB2 2000   6.434   6.509   3.090
  126LEU     CG 2001   6.602   6.476   2.958
  126LEU     HG 2002   6.615   6.371   2.985
  126LEU    CD1 2003   6.643   6.492   2.811
  126LEU   HD11 2004   6.750   6.473   2.797
  126LEU   HD12 2005   6.590   6.421   2.748
  126LEU   HD13 2006   6.621   6.592   2.774
  126LEU    CD2 2007   6.696   6.556   3.050
  126LEU   HD21 2008   6.800   6.528   3.034
  126LEU   HD22 2009   6.687   6.663   3.033
  126LEU   HD23 2010   6.673   6.537   3.155
  126LEU      C 2011   6.346   6.283   2.956
  126LEU      O 2012   6.401   6.197   2.887
  127HIE      N 2013   6.277   6.256   3.068
  127HIE      H 2014   6.232   6.332   3.117
  127HIE     CA 2015   6.263   6.124   3.132
  127HIE     HA 2016   6.357   6.069   3.126
  127HIE     CB 2017   6.227   6.146   3.281
  127HIE    HB1 2018   6.140   6.212   3.290
  127HIE    HB2 2019   6.198   6.051   3.327
  127HIE     CG 2020   6.338   6.203   3.367
  127HIE    ND1 2021   6.332   6.197   3.506
  127HIE    CE1 2022   6.446   6.252   3.547
  127HIE    HE1 2023   6.470   6.266   3.651
  127HIE    NE2 2024   6.524   6.291   3.447
  127HIE    HE2 2025   6.617   6.331   3.456
  127HIE    CD2 2026   6.457   6.263   3.330
  127HIE    HD2 2027   6.498   6.287   3.234
  127HIE      C 2028   6.153   6.039   3.064
  127HIE      O 2029   6.162   5.917   3.072
  128ALA      N 2030   6.056   6.101   2.993
  128ALA      H 2031   6.055   6.202   2.990
  128ALA     CA 2032   5.954   6.034   2.911
  128ALA     HA 2033   5.917   5.945   2.962
  128ALA     CB 2034   5.836   6.130   2.888
  128ALA    HB1 2035   5.757   6.084   2.829
  128ALA    HB2 2036   5.791   6.160   2.983
  128ALA    HB3 2037   5.866   6.222   2.837
  128ALA      C 2038   6.014   5.992   2.774
  128ALA      O 2039   5.967   5.893   2.717
  129GLN      N 2040   6.120   6.060   2.726
  129GLN      H 2041   6.153   6.141   2.777
  129GLN     CA 2042   6.205   6.021   2.611
  129GLN     HA 2043   6.144   5.969   2.536
  129GLN     CB 2044   6.267   6.149   2.548
  129GLN    HB1 2045   6.325   6.202   2.624
  129GLN    HB2 2046   6.340   6.120   2.472
  129GLN     CG 2047   6.168   6.248   2.484
  129GLN    HG1 2048   6.101   6.290   2.560
  129GLN    HG2 2049   6.223   6.334   2.445
  129GLN     CD 2050   6.085   6.190   2.370
  129GLN    OE1 2051   6.139   6.149   2.267
  129GLN    NE2 2052   5.952   6.185   2.386
  129GLN   HE21 2053   5.910   6.219   2.471
  129GLN   HE22 2054   5.894   6.147   2.313
  129GLN      C 2055   6.317   5.922   2.657
  129GLN      O 2056   6.391   5.876   2.570
  130HID      N 2057   6.328   5.891   2.788
  130HID      H 2058   6.265   5.938   2.852
  130HID     CA 2059   6.411   5.787   2.851
  130HID     HA 2060   6.371   5.781   2.952
  130HID     CB 2061   6.394   5.646   2.788
  130HID    HB1 2062   6.415   5.647   2.681
  130HID    HB2 2063   6.466   5.576   2.830
  130HID     CG 2064   6.258   5.584   2.811
  130HID    ND1 2065   6.224   5.521   2.930
  130HID    HD1 2066   6.283   5.508   3.011
  130HID    CE1 2067   6.098   5.477   2.916
  130HID    HE1 2068   6.045   5.424   2.993
  130HID    NE2 2069   6.045   5.506   2.798
  130HID    CD2 2070   6.147   5.574   2.730
  130HID    HD2 2071   6.132   5.610   2.630
  130HID      C 2072   6.557   5.832   2.876
  130HID      O 2073   6.641   5.746   2.903
  131TYR      N 2074   6.587   5.964   2.871
  131TYR      H 2075   6.512   6.030   2.853
  131TYR     CA 2076   6.719   6.021   2.898
  131TYR     HA 2077   6.796   5.946   2.884
  131TYR     CB 2078   6.744   6.140   2.801
  131TYR    HB1 2079   6.669   6.216   2.816
  131TYR    HB2 2080   6.840   6.187   2.824
  131TYR     CG 2081   6.747   6.103   2.653
  131TYR    CD1 2082   6.856   6.031   2.599
  131TYR    HD1 2083   6.938   6.003   2.663
  131TYR    CE1 2084   6.858   5.995   2.463
  131TYR    HE1 2085   6.941   5.939   2.423
  131TYR     CZ 2086   6.751   6.034   2.378
  131TYR     OH 2087   6.753   6.000   2.246
  131TYR     HH 2088   6.833   5.954   2.220
  131TYR    CE2 2089   6.642   6.107   2.431
  131TYR    HE2 2090   6.561   6.137   2.366
  131TYR    CD2 2091   6.640   6.142   2.568
  131TYR    HD2 2092   6.556   6.197   2.608
  131TYR      C 2093   6.720   6.074   3.043
  131TYR      O 2094   6.620   6.125   3.093
  132ILE      N 2095   6.840   6.069   3.104
  132ILE      H 2096   6.916   6.025   3.054
  132ILE     CA 2097   6.881   6.141   3.226
  132ILE     HA 2098   6.794   6.187   3.275
  132ILE     CB 2099   6.958   6.048   3.326
  132ILE     HB 2100   7.007   6.110   3.400
  132ILE    CG2 2101   6.855   5.962   3.404
  132ILE   HG21 2102   6.903   5.900   3.480
  132ILE   HG22 2103   6.783   6.025   3.455
  132ILE   HG23 2104   6.799   5.896   3.338
  132ILE    CG1 2105   7.068   5.960   3.260
  132ILE   HG11 2106   7.023   5.893   3.186
  132ILE   HG12 2107   7.137   6.023   3.204
  132ILE     CD 2108   7.152   5.874   3.355
  132ILE    HD1 2109   7.231   5.823   3.300
  132ILE    HD2 2110   7.200   5.936   3.431
  132ILE    HD3 2111   7.093   5.799   3.406
  132ILE      C 2112   6.977   6.254   3.179
  132ILE      O 2113   7.048   6.238   3.079
  133HIE      N 2114   6.979   6.367   3.253
  133HIE      H 2115   6.922   6.373   3.336
  133HIE     CA 2116   7.055   6.489   3.218
  133HIE     HA 2117   7.061   6.497   3.109
  133HIE     CB 2118   6.984   6.615   3.272
  133HIE    HB1 2119   6.878   6.610   3.248
  133HIE    HB2 2120   6.989   6.620   3.381
  133HIE     CG 2121   7.035   6.745   3.215
  133HIE    ND1 2122   7.148   6.810   3.266
  133HIE    CE1 2123   7.164   6.917   3.189
  133HIE    HE1 2124   7.243   6.989   3.202
  133HIE    NE2 2125   7.073   6.925   3.092
  133HIE    HE2 2126   7.067   6.998   3.022
  133HIE    CD2 2127   6.988   6.817   3.107
  133HIE    HD2 2128   6.904   6.800   3.042
  133HIE      C 2129   7.199   6.478   3.276
  133HIE      O 2130   7.293   6.499   3.200
  134ARG      N 2131   7.214   6.448   3.407
  134ARG      H 2132   7.130   6.437   3.463
  134ARG     CA 2133   7.341   6.429   3.480
  134ARG     HA 2134   7.313   6.394   3.579
  134ARG     CB 2135   7.431   6.319   3.415
  134ARG    HB1 2136   7.455   6.345   3.312
  134ARG    HB2 2137   7.527   6.317   3.467
  134ARG     CG 2138   7.372   6.177   3.419
  134ARG    HG1 2139   7.346   6.154   3.522
  134ARG    HG2 2140   7.279   6.174   3.363
  134ARG     CD 2141   7.466   6.066   3.367
  134ARG    HD1 2142   7.423   5.968   3.387
  134ARG    HD2 2143   7.476   6.073   3.259
  134ARG     NE 2144   7.598   6.070   3.432
  134ARG     HE 2145   7.596   6.063   3.533
  134ARG     CZ 2146   7.718   6.092   3.376
  134ARG    NH1 2147   7.734   6.107   3.244
  134ARG   HH11 2148   7.652   6.111   3.184
  134ARG   HH12 2149   7.826   6.123   3.205
  134ARG    NH2 2150   7.826   6.099   3.454
  134ARG   HH21 2151   7.815   6.093   3.554
  134ARG   HH22 2152   7.916   6.117   3.414
  134ARG      C 2153   7.418   6.562   3.506
  134ARG      O 2154   7.533   6.555   3.549
  135ASP      N 2155   7.357   6.680   3.480
  135ASP      H 2156   7.263   6.680   3.445
  135ASP     CA 2157   7.422   6.812   3.488
  135ASP     HA 2158   7.485   6.812   3.578
  135ASP     CB 2159   7.514   6.838   3.365
  135ASP    HB1 2160   7.575   6.751   3.343
  135ASP    HB2 2161   7.451   6.852   3.276
  135ASP     CG 2162   7.609   6.958   3.375
  135ASP    OD1 2163   7.674   6.973   3.481
  135ASP    OD2 2164   7.620   7.031   3.275
  135ASP      C 2165   7.316   6.922   3.515
  135ASP      O 2166   7.327   7.030   3.459
  136LEU      N 2167   7.213   6.896   3.598
  136LEU      H 2168   7.205   6.806   3.644
  136LEU     CA 2169   7.106   6.995   3.625
  136LEU     HA 2170   7.088   7.051   3.533
  136LEU     CB 2171   6.976   6.921   3.662
  136LEU    HB1 2172   6.959   6.840   3.590
  136LEU    HB2 2173   6.988   6.871   3.758
  136LEU     CG 2174   6.848   7.009   3.667
  136LEU     HG 2175   6.862   7.084   3.744
  136LEU    CD1 2176   6.820   7.083   3.534
  136LEU   HD11 2177   6.727   7.138   3.539
  136LEU   HD12 2178   6.897   7.157   3.512
  136LEU   HD13 2179   6.814   7.015   3.450
  136LEU    CD2 2180   6.727   6.924   3.707
  136LEU   HD21 2181   6.637   6.985   3.717
  136LEU   HD22 2182   6.707   6.846   3.635
  136LEU   HD23 2183   6.744   6.876   3.803
  136LEU      C 2184   7.158   7.087   3.738
  136LEU      O 2185   7.178   7.043   3.851
  137ALA      N 2186   7.180   7.214   3.700
  137ALA      H 2187   7.159   7.240   3.605
  137ALA     CA 2188   7.234   7.324   3.782
  137ALA     HA 2189   7.188   7.321   3.881
  137ALA     CB 2190   7.387   7.309   3.798
  137ALA    HB1 2191   7.425   7.381   3.869
  137ALA    HB2 2192   7.414   7.210   3.835
  137ALA    HB3 2193   7.440   7.324   3.704
  137ALA      C 2194   7.193   7.456   3.712
  137ALA      O 2195   7.169   7.458   3.591
  138ALA      N 2196   7.191   7.567   3.789
  138ALA      H 2197   7.214   7.559   3.888
  138ALA     CA 2198   7.155   7.703   3.743
  138ALA     HA 2199   7.058   7.697   3.692
  138ALA     CB 2200   7.141   7.796   3.865
  138ALA    HB1 2201   7.105   7.895   3.835
  138ALA    HB2 2202   7.068   7.756   3.936
  138ALA    HB3 2203   7.235   7.809   3.917
  138ALA      C 2204   7.258   7.762   3.641
  138ALA      O 2205   7.223   7.856   3.570
  139ARG      N 2206   7.378   7.702   3.632
  139ARG      H 2207   7.396   7.627   3.697
  139ARG     CA 2208   7.484   7.719   3.531
  139ARG     HA 2209   7.519   7.823   3.531
  139ARG     CB 2210   7.600   7.624   3.573
  139ARG    HB1 2211   7.631   7.651   3.673
  139ARG    HB2 2212   7.559   7.523   3.581
  139ARG     CG 2213   7.727   7.619   3.486
  139ARG    HG1 2214   7.703   7.622   3.379
  139ARG    HG2 2215   7.786   7.708   3.505
  139ARG     CD 2216   7.814   7.493   3.509
  139ARG    HD1 2217   7.771   7.409   3.455
  139ARG    HD2 2218   7.914   7.507   3.468
  139ARG     NE 2219   7.826   7.458   3.652
  139ARG     HE 2220   7.854   7.533   3.714
  139ARG     CZ 2221   7.794   7.341   3.711
  139ARG    NH1 2222   7.799   7.334   3.844
  139ARG   HH11 2223   7.828   7.415   3.897
  139ARG   HH12 2224   7.780   7.247   3.891
  139ARG    NH2 2225   7.758   7.232   3.642
  139ARG   HH21 2226   7.763   7.234   3.541
  139ARG   HH22 2227   7.735   7.146   3.689
  139ARG      C 2228   7.434   7.682   3.389
  139ARG      O 2229   7.479   7.741   3.292
  140ASN      N 2230   7.343   7.583   3.381
  140ASN      H 2231   7.307   7.544   3.467
  140ASN     CA 2232   7.304   7.510   3.259
  140ASN     HA 2233   7.361   7.547   3.174
  140ASN     CB 2234   7.334   7.358   3.276
  140ASN    HB1 2235   7.259   7.312   3.341
  140ASN    HB2 2236   7.325   7.308   3.180
  140ASN     CG 2237   7.474   7.326   3.331
  140ASN    OD1 2238   7.574   7.355   3.267
  140ASN    ND2 2239   7.482   7.268   3.450
  140ASN   HD21 2240   7.398   7.240   3.499
  140ASN   HD22 2241   7.572   7.241   3.487
  140ASN      C 2242   7.154   7.537   3.227
  140ASN      O 2243   7.110   7.492   3.122
  141VAL      N 2244   7.079   7.609   3.313
  141VAL      H 2245   7.121   7.644   3.397
  141VAL     CA 2246   6.942   7.656   3.285
  141VAL     HA 2247   6.894   7.595   3.208
  141VAL     CB 2248   6.852   7.655   3.413
  141VAL     HB 2249   6.899   7.715   3.491
  141VAL    CG1 2250   6.712   7.715   3.387
  141VAL   HG11 2251   6.648   7.710   3.475
  141VAL   HG12 2252   6.717   7.820   3.358
  141VAL   HG13 2253   6.661   7.662   3.306
  141VAL    CG2 2254   6.835   7.513   3.469
  141VAL   HG21 2255   6.778   7.513   3.562
  141VAL   HG22 2256   6.784   7.447   3.399
  141VAL   HG23 2257   6.931   7.467   3.492
  141VAL      C 2258   6.960   7.803   3.238
  141VAL      O 2259   7.013   7.887   3.312
  142LEU      N 2260   6.914   7.828   3.115
  142LEU      H 2261   6.866   7.754   3.066
  142LEU     CA 2262   6.925   7.953   3.039
  142LEU     HA 2263   7.000   8.019   3.081
  142LEU     CB 2264   6.962   7.918   2.892
  142LEU    HB1 2265   6.880   7.860   2.847
  142LEU    HB2 2266   6.968   8.010   2.834
  142LEU     CG 2267   7.094   7.839   2.873
  142LEU     HG 2268   7.089   7.748   2.932
  142LEU    CD1 2269   7.109   7.795   2.727
  142LEU   HD11 2270   7.200   7.738   2.711
  142LEU   HD12 2271   7.025   7.731   2.697
  142LEU   HD13 2272   7.111   7.880   2.659
  142LEU    CD2 2273   7.218   7.918   2.919
  142LEU   HD21 2274   7.309   7.861   2.902
  142LEU   HD22 2275   7.227   8.013   2.868
  142LEU   HD23 2276   7.214   7.937   3.026
  142LEU      C 2277   6.786   8.021   3.043
  142LEU      O 2278   6.683   7.955   3.026
  143LEU      N 2279   6.786   8.154   3.060
  143LEU      H 2280   6.875   8.202   3.069
  143LEU     CA 2281   6.668   8.242   3.062
  143LEU     HA 2282   6.578   8.186   3.088
  143LEU     CB 2283   6.695   8.352   3.168
  143LEU    HB1 2284   6.727   8.306   3.261
  143LEU    HB2 2285   6.781   8.413   3.137
  143LEU     CG 2286   6.576   8.445   3.199
  143LEU     HG 2287   6.536   8.483   3.105
  143LEU    CD1 2288   6.462   8.372   3.273
  143LEU   HD11 2289   6.382   8.441   3.299
  143LEU   HD12 2290   6.418   8.294   3.211
  143LEU   HD13 2291   6.497   8.326   3.365
  143LEU    CD2 2292   6.620   8.567   3.281
  143LEU   HD21 2293   6.538   8.637   3.296
  143LEU   HD22 2294   6.657   8.536   3.379
  143LEU   HD23 2295   6.701   8.621   3.231
  143LEU      C 2296   6.659   8.303   2.920
  143LEU      O 2297   6.754   8.367   2.874
  144ASP      N 2298   6.542   8.286   2.855
  144ASP      H 2299   6.467   8.236   2.902
  144ASP     CA 2300   6.509   8.339   2.722
  144ASP     HA 2301   6.600   8.345   2.662
  144ASP     CB 2302   6.407   8.247   2.649
  144ASP    HB1 2303   6.443   8.144   2.652
  144ASP    HB2 2304   6.312   8.245   2.703
  144ASP     CG 2305   6.382   8.285   2.503
  144ASP    OD1 2306   6.284   8.359   2.478
  144ASP    OD2 2307   6.463   8.240   2.418
  144ASP      C 2308   6.452   8.482   2.741
  144ASP      O 2309   6.503   8.576   2.680
  145ASN      N 2310   6.350   8.495   2.828
  145ASN      H 2311   6.317   8.411   2.875
  145ASN     CA 2312   6.285   8.619   2.870
  145ASN     HA 2313   6.359   8.699   2.869
  145ASN     CB 2314   6.170   8.660   2.773
  145ASN    HB1 2315   6.127   8.755   2.806
  145ASN    HB2 2316   6.212   8.681   2.675
  145ASN     CG 2317   6.055   8.559   2.759
  145ASN    OD1 2318   5.971   8.546   2.849
  145ASN    ND2 2319   6.050   8.487   2.647
  145ASN   HD21 2320   6.122   8.495   2.577
  145ASN   HD22 2321   5.975   8.420   2.634
  145ASN      C 2322   6.246   8.601   3.019
  145ASN      O 2323   6.263   8.493   3.077
  146ASP      N 2324   6.192   8.708   3.079
  146ASP      H 2325   6.181   8.793   3.025
  146ASP     CA 2326   6.151   8.720   3.221
  146ASP     HA 2327   6.241   8.700   3.279
  146ASP     CB 2328   6.107   8.866   3.253
  146ASP    HB1 2329   6.098   8.877   3.362
  146ASP    HB2 2330   6.187   8.935   3.224
  146ASP     CG 2331   5.976   8.918   3.192
  146ASP    OD1 2332   5.924   8.854   3.098
  146ASP    OD2 2333   5.931   9.025   3.239
  146ASP      C 2334   6.047   8.612   3.266
  146ASP      O 2335   6.034   8.594   3.387
  147ARG      N 2336   5.978   8.543   3.174
  147ARG      H 2337   5.994   8.563   3.076
  147ARG     CA 2338   5.874   8.443   3.202
  147ARG     HA 2339   5.882   8.408   3.306
  147ARG     CB 2340   5.733   8.506   3.182
  147ARG    HB1 2341   5.725   8.543   3.080
  147ARG    HB2 2342   5.656   8.429   3.190
  147ARG     CG 2343   5.695   8.621   3.279
  147ARG    HG1 2344   5.764   8.704   3.268
  147ARG    HG2 2345   5.597   8.660   3.249
  147ARG     CD 2346   5.687   8.578   3.427
  147ARG    HD1 2347   5.620   8.494   3.438
  147ARG    HD2 2348   5.785   8.546   3.463
  147ARG     NE 2349   5.642   8.688   3.513
  147ARG     HE 2350   5.714   8.751   3.546
  147ARG     CZ 2351   5.516   8.712   3.554
  147ARG    NH1 2352   5.413   8.636   3.517
  147ARG   HH11 2353   5.427   8.558   3.453
  147ARG   HH12 2354   5.320   8.657   3.550
  147ARG    NH2 2355   5.493   8.815   3.635
  147ARG   HH21 2356   5.570   8.874   3.664
  147ARG   HH22 2357   5.400   8.834   3.668
  147ARG      C 2358   5.898   8.313   3.119
  147ARG      O 2359   5.802   8.237   3.103
  148LEU      N 2360   6.021   8.286   3.070
  148LEU      H 2361   6.097   8.350   3.086
  148LEU     CA 2362   6.054   8.166   2.990
  148LEU     HA 2363   5.988   8.085   3.022
  148LEU     CB 2364   6.029   8.191   2.839
  148LEU    HB1 2365   5.926   8.225   2.826
  148LEU    HB2 2366   6.092   8.275   2.809
  148LEU     CG 2367   6.057   8.073   2.743
  148LEU     HG 2368   6.162   8.047   2.751
  148LEU    CD1 2369   5.976   7.946   2.779
  148LEU   HD11 2370   5.996   7.866   2.708
  148LEU   HD12 2371   6.003   7.908   2.877
  148LEU   HD13 2372   5.869   7.966   2.777
  148LEU    CD2 2373   6.032   8.113   2.597
  148LEU   HD21 2374   6.059   8.034   2.529
  148LEU   HD22 2375   5.927   8.137   2.580
  148LEU   HD23 2376   6.090   8.201   2.570
  148LEU      C 2377   6.199   8.125   3.024
  148LEU      O 2378   6.291   8.206   3.011
  149VAL      N 2379   6.215   7.996   3.057
  149VAL      H 2380   6.134   7.937   3.061
  149VAL     CA 2381   6.341   7.929   3.093
  149VAL     HA 2382   6.424   7.995   3.065
  149VAL     CB 2383   6.346   7.898   3.247
  149VAL     HB 2384   6.254   7.936   3.292
  149VAL    CG1 2385   6.353   7.751   3.292
  149VAL   HG11 2386   6.353   7.743   3.401
  149VAL   HG12 2387   6.267   7.694   3.256
  149VAL   HG13 2388   6.443   7.701   3.256
  149VAL    CG2 2389   6.457   7.981   3.315
  149VAL   HG21 2390   6.457   7.965   3.423
  149VAL   HG22 2391   6.556   7.955   3.277
  149VAL   HG23 2392   6.442   8.087   3.298
  149VAL      C 2393   6.354   7.803   3.003
  149VAL      O 2394   6.253   7.742   2.965
  150LYS      N 2395   6.480   7.766   2.973
  150LYS      H 2396   6.556   7.822   3.010
  150LYS     CA 2397   6.522   7.658   2.882
  150LYS     HA 2398   6.442   7.586   2.869
  150LYS     CB 2399   6.562   7.718   2.744
  150LYS    HB1 2400   6.626   7.805   2.760
  150LYS    HB2 2401   6.623   7.646   2.689
  150LYS     CG 2402   6.442   7.757   2.656
  150LYS    HG1 2403   6.392   7.667   2.621
  150LYS    HG2 2404   6.369   7.812   2.714
  150LYS     CD 2405   6.485   7.845   2.536
  150LYS    HD1 2406   6.528   7.937   2.575
  150LYS    HD2 2407   6.566   7.796   2.482
  150LYS     CE 2408   6.371   7.880   2.440
  150LYS    HE1 2409   6.286   7.921   2.495
  150LYS    HE2 2410   6.403   7.956   2.370
  150LYS     NZ 2411   6.327   7.762   2.363
  150LYS    HZ1 2412   6.247   7.786   2.307
  150LYS    HZ2 2413   6.404   7.734   2.303
  150LYS    HZ3 2414   6.303   7.687   2.426
  150LYS      C 2415   6.641   7.586   2.949
  150LYS      O 2416   6.730   7.651   3.004
  151ILE      N 2417   6.646   7.452   2.937
  151ILE      H 2418   6.571   7.404   2.888
  151ILE     CA 2419   6.754   7.365   2.987
  151ILE     HA 2420   6.804   7.410   3.073
  151ILE     CB 2421   6.699   7.224   3.026
  151ILE     HB 2422   6.649   7.183   2.937
  151ILE    CG2 2423   6.808   7.122   3.066
  151ILE   HG21 2424   6.766   7.025   3.093
  151ILE   HG22 2425   6.878   7.102   2.985
  151ILE   HG23 2426   6.866   7.157   3.152
  151ILE    CG1 2427   6.591   7.233   3.137
  151ILE   HG11 2428   6.638   7.249   3.234
  151ILE   HG12 2429   6.527   7.319   3.122
  151ILE     CD 2430   6.499   7.110   3.144
  151ILE    HD1 2431   6.419   7.125   3.217
  151ILE    HD2 2432   6.452   7.091   3.048
  151ILE    HD3 2433   6.553   7.020   3.173
  151ILE      C 2434   6.853   7.347   2.868
  151ILE      O 2435   6.811   7.315   2.757
  152GLY      N 2436   6.984   7.362   2.897
  152GLY      H 2437   7.010   7.389   2.991
  152GLY     CA 2438   7.095   7.342   2.804
  152GLY    HA1 2439   7.063   7.293   2.712
  152GLY    HA2 2440   7.136   7.439   2.777
  152GLY      C 2441   7.206   7.255   2.867
  152GLY      O 2442   7.200   7.216   2.984
  153ASP      N 2443   7.308   7.224   2.785
  153ASP      H 2444   7.301   7.255   2.689
  153ASP     CA 2445   7.431   7.146   2.813
  153ASP     HA 2446   7.484   7.147   2.718
  153ASP     CB 2447   7.528   7.208   2.917
  153ASP    HB1 2448   7.529   7.316   2.904
  153ASP    HB2 2449   7.493   7.191   3.019
  153ASP     CG 2450   7.675   7.160   2.907
  153ASP    OD1 2451   7.763   7.237   2.950
  153ASP    OD2 2452   7.699   7.049   2.855
  153ASP      C 2453   7.391   6.999   2.842
  153ASP      O 2454   7.373   6.962   2.958
  154PHE      N 2455   7.379   6.919   2.734
  154PHE      H 2456   7.398   6.959   2.643
  154PHE     CA 2457   7.347   6.776   2.737
  154PHE     HA 2458   7.309   6.745   2.834
  154PHE     CB 2459   7.236   6.748   2.631
  154PHE    HB1 2460   7.265   6.788   2.534
  154PHE    HB2 2461   7.224   6.641   2.615
  154PHE     CG 2462   7.100   6.806   2.670
  154PHE    CD1 2463   7.002   6.724   2.732
  154PHE    HD1 2464   7.022   6.620   2.750
  154PHE    CE1 2465   6.880   6.779   2.770
  154PHE    HE1 2466   6.806   6.717   2.818
  154PHE     CZ 2467   6.853   6.914   2.747
  154PHE     HZ 2468   6.758   6.956   2.778
  154PHE    CE2 2469   6.948   6.995   2.686
  154PHE    HE2 2470   6.926   7.100   2.668
  154PHE    CD2 2471   7.071   6.943   2.647
  154PHE    HD2 2472   7.144   7.007   2.601
  154PHE      C 2473   7.479   6.696   2.713
  154PHE      O 2474   7.474   6.589   2.652
  155GLY      N 2475   7.593   6.746   2.763
  155GLY      H 2476   7.589   6.835   2.812
  155GLY     CA 2477   7.727   6.687   2.750
  155GLY    HA1 2478   7.741   6.648   2.649
  155GLY    HA2 2479   7.801   6.766   2.763
  155GLY      C 2480   7.758   6.574   2.852
  155GLY      O 2481   7.855   6.502   2.831
  156LEU      N 2482   7.676   6.555   2.957
  156LEU      H 2483   7.598   6.619   2.971
  156LEU     CA 2484   7.677   6.437   3.045
  156LEU     HA 2485   7.758   6.369   3.018
  156LEU     CB 2486   7.694   6.479   3.194
  156LEU    HB1 2487   7.613   6.547   3.221
  156LEU    HB2 2488   7.681   6.392   3.257
  156LEU     CG 2489   7.830   6.543   3.233
  156LEU     HG 2490   7.838   6.639   3.180
  156LEU    CD1 2491   7.835   6.573   3.384
  156LEU   HD11 2492   7.931   6.617   3.412
  156LEU   HD12 2493   7.757   6.642   3.414
  156LEU   HD13 2494   7.823   6.482   3.443
  156LEU    CD2 2495   7.952   6.459   3.191
  156LEU   HD21 2496   8.045   6.505   3.225
  156LEU   HD22 2497   7.947   6.358   3.234
  156LEU   HD23 2498   7.960   6.449   3.083
  156LEU      C 2499   7.547   6.354   3.023
  156LEU      O 2500   7.535   6.250   3.088
  157ALA      N 2501   7.453   6.396   2.935
  157ALA      H 2502   7.469   6.482   2.885
  157ALA     CA 2503   7.322   6.332   2.914
  157ALA     HA 2504   7.274   6.322   3.011
  157ALA     CB 2505   7.235   6.421   2.824
  157ALA    HB1 2506   7.134   6.380   2.814
  157ALA    HB2 2507   7.225   6.521   2.866
  157ALA    HB3 2508   7.276   6.431   2.723
  157ALA      C 2509   7.342   6.192   2.851
  157ALA      O 2510   7.429   6.172   2.766
  158LYS      N 2511   7.258   6.097   2.896
  158LYS      H 2512   7.186   6.123   2.962
  158LYS     CA 2513   7.269   5.954   2.867
  158LYS     HA 2514   7.317   5.941   2.769
  158LYS     CB 2515   7.352   5.883   2.977
  158LYS    HB1 2516   7.334   5.931   3.074
  158LYS    HB2 2517   7.317   5.781   2.992
  158LYS     CG 2518   7.504   5.879   2.952
  158LYS    HG1 2519   7.543   5.981   2.949
  158LYS    HG2 2520   7.551   5.834   3.038
  158LYS     CD 2521   7.549   5.804   2.825
  158LYS    HD1 2522   7.533   5.869   2.739
  158LYS    HD2 2523   7.656   5.788   2.830
  158LYS     CE 2524   7.478   5.669   2.801
  158LYS    HE1 2525   7.486   5.604   2.888
  158LYS    HE2 2526   7.371   5.684   2.783
  158LYS     NZ 2527   7.532   5.598   2.684
  158LYS    HZ1 2528   7.482   5.511   2.670
  158LYS    HZ2 2529   7.521   5.656   2.602
  158LYS    HZ3 2530   7.630   5.578   2.699
  158LYS      C 2531   7.127   5.897   2.853
  158LYS      O 2532   7.038   5.933   2.931
  159ALA      N 2533   7.111   5.801   2.761
  159ALA      H 2534   7.190   5.775   2.703
  159ALA     CA 2535   6.991   5.718   2.743
  159ALA     HA 2536   6.901   5.777   2.758
  159ALA     CB 2537   6.992   5.659   2.601
  159ALA    HB1 2538   6.904   5.598   2.583
  159ALA    HB2 2539   6.991   5.738   2.526
  159ALA    HB3 2540   7.081   5.598   2.581
  159ALA      C 2541   7.002   5.603   2.846
  159ALA      O 2542   7.102   5.532   2.851
  160VAL      N 2543   6.893   5.586   2.924
  160VAL      H 2544   6.814   5.649   2.913
  160VAL     CA 2545   6.871   5.473   3.015
  160VAL     HA 2546   6.965   5.428   3.047
  160VAL     CB 2547   6.793   5.518   3.143
  160VAL     HB 2548   6.698   5.562   3.113
  160VAL    CG1 2549   6.760   5.402   3.240
  160VAL   HG11 2550   6.707   5.437   3.328
  160VAL   HG12 2551   6.695   5.327   3.193
  160VAL   HG13 2552   6.850   5.351   3.273
  160VAL    CG2 2553   6.866   5.629   3.220
  160VAL   HG21 2554   6.812   5.658   3.311
  160VAL   HG22 2555   6.966   5.598   3.251
  160VAL   HG23 2556   6.876   5.719   3.160
  160VAL      C 2557   6.778   5.378   2.933
  160VAL      O 2558   6.668   5.421   2.894
  161PRO      N 2559   6.819   5.250   2.910
  161PRO     CD 2560   6.952   5.197   2.942
  161PRO    HD1 2561   6.957   5.174   3.048
  161PRO    HD2 2562   7.034   5.265   2.918
  161PRO     CG 2563   6.966   5.070   2.858
  161PRO    HG1 2564   7.036   4.998   2.900
  161PRO    HG2 2565   7.000   5.095   2.758
  161PRO     CB 2566   6.823   5.019   2.851
  161PRO    HB1 2567   6.802   4.960   2.940
  161PRO    HB2 2568   6.807   4.953   2.765
  161PRO     CA 2569   6.736   5.146   2.844
  161PRO     HA 2570   6.719   5.176   2.740
  161PRO      C 2571   6.602   5.122   2.918
  161PRO      O 2572   6.599   5.128   3.041
  162GLU      N 2573   6.494   5.099   2.842
  162GLU      H 2574   6.506   5.097   2.741
  162GLU     CA 2575   6.353   5.085   2.886
  162GLU     HA 2576   6.327   5.181   2.932
  162GLU     CB 2577   6.259   5.069   2.763
  162GLU    HB1 2578   6.156   5.068   2.799
  162GLU    HB2 2579   6.264   5.160   2.703
  162GLU     CG 2580   6.279   4.944   2.672
  162GLU    HG1 2581   6.285   4.854   2.733
  162GLU    HG2 2582   6.190   4.933   2.610
  162GLU     CD 2583   6.399   4.947   2.576
  162GLU    OE1 2584   6.463   5.054   2.561
  162GLU    OE2 2585   6.425   4.840   2.517
  162GLU      C 2586   6.330   4.976   2.995
  162GLU      O 2587   6.236   4.991   3.072
  163GLY      N 2588   6.416   4.873   3.002
  163GLY      H 2589   6.491   4.868   2.934
  163GLY     CA 2590   6.413   4.767   3.105
  163GLY    HA1 2591   6.310   4.744   3.134
  163GLY    HA2 2592   6.453   4.676   3.060
  163GLY      C 2593   6.497   4.799   3.231
  163GLY      O 2594   6.490   4.721   3.326
  164HID      N 2595   6.575   4.908   3.232
  164HID      H 2596   6.572   4.970   3.151
  164HID     CA 2597   6.661   4.955   3.342
  164HID     HA 2598   6.670   4.880   3.420
  164HID     CB 2599   6.802   4.990   3.286
  164HID    HB1 2600   6.795   5.063   3.205
  164HID    HB2 2601   6.861   5.037   3.364
  164HID     CG 2602   6.884   4.874   3.234
  164HID    ND1 2603   6.840   4.785   3.138
  164HID    HD1 2604   6.749   4.786   3.093
  164HID    CE1 2605   6.938   4.697   3.115
  164HID    HE1 2606   6.931   4.616   3.044
  164HID    NE2 2607   7.046   4.720   3.189
  164HID    CD2 2608   7.012   4.832   3.266
  164HID    HD2 2609   7.082   4.873   3.337
  164HID      C 2610   6.596   5.084   3.399
  164HID      O 2611   6.528   5.159   3.328
  165GLU      N 2612   6.626   5.111   3.527
  165GLU      H 2613   6.681   5.045   3.581
  165GLU     CA 2614   6.589   5.233   3.601
  165GLU     HA 2615   6.525   5.296   3.538
  165GLU     CB 2616   6.507   5.196   3.728
  165GLU    HB1 2617   6.464   5.288   3.768
  165GLU    HB2 2618   6.420   5.137   3.698
  165GLU     CG 2619   6.580   5.125   3.845
  165GLU    HG1 2620   6.673   5.176   3.869
  165GLU    HG2 2621   6.519   5.134   3.935
  165GLU     CD 2622   6.609   4.976   3.822
  165GLU    OE1 2623   6.704   4.946   3.747
  165GLU    OE2 2624   6.537   4.894   3.883
  165GLU      C 2625   6.715   5.319   3.632
  165GLU      O 2626   6.697   5.424   3.694
  166TYR      N 2627   6.837   5.277   3.593
  166TYR      H 2628   6.845   5.189   3.543
  166TYR     CA 2629   6.963   5.349   3.617
  166TYR     HA 2630   6.940   5.455   3.610
  166TYR     CB 2631   7.020   5.321   3.759
  166TYR    HB1 2632   7.097   5.394   3.783
  166TYR    HB2 2633   6.942   5.340   3.833
  166TYR     CG 2634   7.077   5.182   3.784
  166TYR    CD1 2635   6.993   5.077   3.828
  166TYR    HD1 2636   6.889   5.096   3.846
  166TYR    CE1 2637   7.045   4.947   3.847
  166TYR    HE1 2638   6.979   4.868   3.879
  166TYR     CZ 2639   7.182   4.921   3.823
  166TYR     OH 2640   7.233   4.796   3.841
  166TYR     HH 2641   7.165   4.732   3.865
  166TYR    CE2 2642   7.267   5.026   3.781
  166TYR    HE2 2643   7.371   5.007   3.763
  166TYR    CD2 2644   7.215   5.156   3.761
  166TYR    HD2 2645   7.280   5.235   3.729
  166TYR      C 2646   7.064   5.321   3.503
  166TYR      O 2647   7.047   5.230   3.421
  167TYR      N 2648   7.171   5.403   3.505
  167TYR      H 2649   7.173   5.476   3.575
  167TYR     CA 2650   7.293   5.393   3.424
  167TYR     HA 2651   7.300   5.295   3.376
  167TYR     CB 2652   7.291   5.504   3.316
  167TYR    HB1 2653   7.219   5.477   3.238
  167TYR    HB2 2654   7.253   5.597   3.359
  167TYR     CG 2655   7.424   5.534   3.249
  167TYR    CD1 2656   7.475   5.448   3.148
  167TYR    HD1 2657   7.418   5.361   3.117
  167TYR    CE1 2658   7.601   5.473   3.090
  167TYR    HE1 2659   7.640   5.407   3.014
  167TYR     CZ 2660   7.676   5.586   3.130
  167TYR     OH 2661   7.797   5.611   3.072
  167TYR     HH 2662   7.841   5.688   3.110
  167TYR    CE2 2663   7.627   5.672   3.231
  167TYR    HE2 2664   7.684   5.758   3.263
  167TYR    CD2 2665   7.501   5.647   3.289
  167TYR    HD2 2666   7.464   5.712   3.366
  167TYR      C 2667   7.409   5.407   3.526
  167TYR      O 2668   7.406   5.497   3.610
  168ARG      N 2669   7.514   5.323   3.512
  168ARG      H 2670   7.512   5.254   3.438
  168ARG     CA 2671   7.639   5.332   3.589
  168ARG     HA 2672   7.616   5.361   3.691
  168ARG     CB 2673   7.715   5.197   3.589
  168ARG    HB1 2674   7.704   5.146   3.494
  168ARG    HB2 2675   7.823   5.215   3.599
  168ARG     CG 2676   7.676   5.103   3.705
  168ARG    HG1 2677   7.681   5.158   3.799
  168ARG    HG2 2678   7.572   5.073   3.693
  168ARG     CD 2679   7.768   4.980   3.713
  168ARG    HD1 2680   7.756   4.917   3.625
  168ARG    HD2 2681   7.872   5.012   3.715
  168ARG     NE 2682   7.744   4.900   3.834
  168ARG     HE 2683   7.812   4.911   3.908
  168ARG     CZ 2684   7.646   4.811   3.855
  168ARG    NH1 2685   7.550   4.788   3.764
  168ARG   HH11 2686   7.552   4.839   3.676
  168ARG   HH12 2687   7.475   4.724   3.783
  168ARG    NH2 2688   7.643   4.742   3.969
  168ARG   HH21 2689   7.718   4.753   4.036
  168ARG   HH22 2690   7.572   4.673   3.984
  168ARG      C 2691   7.727   5.440   3.520
  168ARG      O 2692   7.755   5.430   3.401
  169VAL      N 2693   7.772   5.536   3.602
  169VAL      H 2694   7.748   5.532   3.700
  169VAL     CA 2695   7.866   5.644   3.565
  169VAL     HA 2696   7.861   5.662   3.458
  169VAL     CB 2697   7.832   5.777   3.641
  169VAL     HB 2698   7.891   5.856   3.593
  169VAL    CG1 2699   7.684   5.816   3.620
  169VAL   HG11 2700   7.663   5.915   3.661
  169VAL   HG12 2701   7.658   5.817   3.514
  169VAL   HG13 2702   7.617   5.746   3.669
  169VAL    CG2 2703   7.867   5.786   3.792
  169VAL   HG21 2704   7.843   5.885   3.832
  169VAL   HG22 2705   7.810   5.714   3.850
  169VAL   HG23 2706   7.972   5.769   3.812
  169VAL      C 2707   8.009   5.598   3.604
  169VAL      O 2708   8.029   5.503   3.680
  170ARG      N 2709   8.109   5.670   3.549
  170ARG      H 2710   8.085   5.749   3.491
  170ARG     CA 2711   8.252   5.649   3.572
  170ARG     HA 2712   8.274   5.544   3.594
  170ARG     CB 2713   8.330   5.693   3.444
  170ARG    HB1 2714   8.314   5.799   3.424
  170ARG    HB2 2715   8.437   5.681   3.463
  170ARG     CG 2716   8.294   5.612   3.318
  170ARG    HG1 2717   8.298   5.505   3.339
  170ARG    HG2 2718   8.191   5.633   3.291
  170ARG     CD 2719   8.387   5.643   3.199
  170ARG    HD1 2720   8.401   5.751   3.189
  170ARG    HD2 2721   8.485   5.601   3.216
  170ARG     NE 2722   8.332   5.590   3.073
  170ARG     HE 2723   8.362   5.497   3.048
  170ARG     CZ 2724   8.248   5.653   2.990
  170ARG    NH1 2725   8.203   5.777   3.014
  170ARG   HH11 2726   8.234   5.826   3.096
  170ARG   HH12 2727   8.142   5.823   2.947
  170ARG    NH2 2728   8.207   5.591   2.880
  170ARG   HH21 2729   8.239   5.498   2.859
  170ARG   HH22 2730   8.144   5.638   2.816
  170ARG      C 2731   8.297   5.739   3.690
  170ARG      O 2732   8.231   5.838   3.724
  171GLU      N 2733   8.415   5.706   3.745
  171GLU      H 2734   8.464   5.625   3.710
  171GLU     CA 2735   8.491   5.787   3.841
  171GLU     HA 2736   8.425   5.835   3.914
  171GLU     CB 2737   8.593   5.696   3.915
  171GLU    HB1 2738   8.657   5.646   3.842
  171GLU    HB2 2739   8.659   5.757   3.976
  171GLU     CG 2740   8.525   5.590   4.006
  171GLU    HG1 2741   8.477   5.641   4.089
  171GLU    HG2 2742   8.446   5.539   3.951
  171GLU     CD 2743   8.618   5.483   4.063
  171GLU    OE1 2744   8.742   5.499   4.053
  171GLU    OE2 2745   8.563   5.384   4.117
  171GLU      C 2746   8.565   5.893   3.755
  171GLU      O 2747   8.652   5.857   3.675
  172ASP      N 2748   8.524   6.020   3.770
  172ASP      H 2749   8.453   6.042   3.838
  172ASP     CA 2750   8.563   6.131   3.681
  172ASP     HA 2751   8.667   6.114   3.652
  172ASP     CB 2752   8.479   6.131   3.550
  172ASP    HB1 2753   8.517   6.054   3.482
  172ASP    HB2 2754   8.377   6.100   3.573
  172ASP     CG 2755   8.467   6.263   3.473
  172ASP    OD1 2756   8.383   6.346   3.514
  172ASP    OD2 2757   8.544   6.278   3.375
  172ASP      C 2758   8.566   6.260   3.768
  172ASP      O 2759   8.478   6.280   3.853
  173GLY      N 2760   8.665   6.347   3.742
  173GLY      H 2761   8.731   6.324   3.668
  173GLY     CA 2762   8.691   6.471   3.816
  173GLY    HA1 2763   8.675   6.456   3.923
  173GLY    HA2 2764   8.796   6.497   3.803
  173GLY      C 2765   8.606   6.592   3.769
  173GLY      O 2766   8.595   6.688   3.845
  174ASP      N 2767   8.547   6.588   3.648
  174ASP      H 2768   8.557   6.504   3.592
  174ASP     CA 2769   8.461   6.692   3.589
  174ASP     HA 2770   8.487   6.790   3.631
  174ASP     CB 2771   8.479   6.696   3.434
  174ASP    HB1 2772   8.468   6.595   3.392
  174ASP    HB2 2773   8.401   6.756   3.387
  174ASP     CG 2774   8.612   6.757   3.388
  174ASP    OD1 2775   8.647   6.865   3.439
  174ASP    OD2 2776   8.676   6.695   3.300
  174ASP      C 2777   8.312   6.667   3.625
  174ASP      O 2778   8.227   6.744   3.578
  175SER      N 2779   8.279   6.565   3.706
  175SER      H 2780   8.353   6.506   3.741
  175SER     CA 2781   8.143   6.530   3.751
  175SER     HA 2782   8.077   6.529   3.664
  175SER     CB 2783   8.145   6.389   3.815
  175SER    HB1 2784   8.224   6.380   3.889
  175SER    HB2 2785   8.051   6.368   3.866
  175SER     OG 2786   8.161   6.289   3.716
  175SER     HG 2787   8.244   6.305   3.669
  175SER      C 2788   8.099   6.635   3.857
  175SER      O 2789   8.178   6.663   3.948
  176PRO      N 2790   7.976   6.691   3.846
  176PRO     CD 2791   7.883   6.674   3.734
  176PRO    HD1 2792   7.857   6.569   3.716
  176PRO    HD2 2793   7.929   6.714   3.643
  176PRO     CG 2794   7.759   6.756   3.768
  176PRO    HG1 2795   7.687   6.695   3.822
  176PRO    HG2 2796   7.708   6.796   3.680
  176PRO     CB 2797   7.813   6.864   3.861
  176PRO    HB1 2798   7.735   6.910   3.922
  176PRO    HB2 2799   7.857   6.944   3.801
  176PRO     CA 2800   7.924   6.793   3.941
  176PRO     HA 2801   8.002   6.865   3.967
  176PRO      C 2802   7.874   6.724   4.071
  176PRO      O 2803   7.754   6.705   4.091
  177VAL      N 2804   7.971   6.687   4.158
  177VAL      H 2805   8.067   6.707   4.133
  177VAL     CA 2806   7.953   6.606   4.280
  177VAL     HA 2807   7.898   6.517   4.252
  177VAL     CB 2808   8.089   6.561   4.342
  177VAL     HB 2809   8.068   6.507   4.435
  177VAL    CG1 2810   8.161   6.460   4.251
  177VAL   HG11 2811   8.251   6.421   4.297
  177VAL   HG12 2812   8.097   6.375   4.228
  177VAL   HG13 2813   8.191   6.505   4.156
  177VAL    CG2 2814   8.185   6.677   4.380
  177VAL   HG21 2815   8.278   6.639   4.422
  177VAL   HG22 2816   8.211   6.738   4.294
  177VAL   HG23 2817   8.142   6.743   4.456
  177VAL      C 2818   7.872   6.681   4.390
  177VAL      O 2819   7.801   6.614   4.464
  178PHE      N 2820   7.876   6.816   4.394
  178PHE      H 2821   7.934   6.865   4.328
  178PHE     CA 2822   7.800   6.901   4.488
  178PHE     HA 2823   7.791   6.850   4.585
  178PHE     CB 2824   7.876   7.034   4.510
  178PHE    HB1 2825   7.886   7.087   4.415
  178PHE    HB2 2826   7.818   7.102   4.573
  178PHE     CG 2827   8.014   7.020   4.575
  178PHE    CD1 2828   8.027   6.960   4.702
  178PHE    HD1 2829   7.941   6.923   4.755
  178PHE    CE1 2830   8.153   6.948   4.762
  178PHE    HE1 2831   8.163   6.903   4.859
  178PHE     CZ 2832   8.267   6.995   4.695
  178PHE     HZ 2833   8.363   6.985   4.742
  178PHE    CE2 2834   8.255   7.054   4.569
  178PHE    HE2 2835   8.344   7.090   4.519
  178PHE    CD2 2836   8.130   7.067   4.509
  178PHE    HD2 2837   8.123   7.114   4.412
  178PHE      C 2838   7.654   6.926   4.438
  178PHE      O 2839   7.581   6.998   4.507
  179TRP      N 2840   7.613   6.865   4.325
  179TRP      H 2841   7.679   6.809   4.274
  179TRP     CA 2842   7.474   6.857   4.275
  179TRP     HA 2843   7.406   6.909   4.343
  179TRP     CB 2844   7.464   6.923   4.135
  179TRP    HB1 2845   7.543   6.886   4.070
  179TRP    HB2 2846   7.371   6.894   4.085
  179TRP     CG 2847   7.468   7.073   4.134
  179TRP    CD1 2848   7.361   7.154   4.121
  179TRP    HD1 2849   7.259   7.120   4.107
  179TRP    NE1 2850   7.401   7.286   4.131
  179TRP    HE1 2851   7.337   7.365   4.124
  179TRP    CE2 2852   7.537   7.296   4.149
  179TRP    CZ2 2853   7.624   7.406   4.166
  179TRP    HZ2 2854   7.586   7.507   4.169
  179TRP    CH2 2855   7.763   7.382   4.179
  179TRP    HH2 2856   7.831   7.465   4.191
  179TRP    CZ3 2857   7.812   7.250   4.177
  179TRP    HZ3 2858   7.918   7.233   4.187
  179TRP    CE3 2859   7.724   7.141   4.162
  179TRP    HE3 2860   7.763   7.041   4.161
  179TRP    CD2 2861   7.584   7.161   4.148
  179TRP      C 2862   7.427   6.709   4.273
  179TRP      O 2863   7.315   6.686   4.227
  180TYR      N 2864   7.509   6.610   4.316
  180TYR      H 2865   7.598   6.634   4.357
  180TYR     CA 2866   7.481   6.466   4.301
  180TYR     HA 2867   7.402   6.451   4.229
  180TYR     CB 2868   7.609   6.393   4.252
  180TYR    HB1 2869   7.697   6.437   4.298
  180TYR    HB2 2870   7.609   6.289   4.287
  180TYR     CG 2871   7.633   6.385   4.101
  180TYR    CD1 2872   7.559   6.464   4.009
  180TYR    HD1 2873   7.484   6.534   4.042
  180TYR    CE1 2874   7.581   6.451   3.870
  180TYR    HE1 2875   7.522   6.510   3.802
  180TYR     CZ 2876   7.678   6.360   3.822
  180TYR     OH 2877   7.698   6.347   3.687
  180TYR     HH 2878   7.646   6.411   3.636
  180TYR    CE2 2879   7.754   6.283   3.913
  180TYR    HE2 2880   7.829   6.214   3.876
  180TYR    CD2 2881   7.732   6.296   4.052
  180TYR    HD2 2882   7.790   6.236   4.121
  180TYR      C 2883   7.433   6.407   4.435
  180TYR      O 2884   7.476   6.447   4.544
  181ALA      N 2885   7.346   6.305   4.421
  181ALA      H 2886   7.319   6.279   4.327
  181ALA     CA 2887   7.282   6.226   4.527
  181ALA     HA 2888   7.253   6.293   4.607
  181ALA     CB 2889   7.159   6.158   4.465
  181ALA    HB1 2890   7.102   6.102   4.539
  181ALA    HB2 2891   7.090   6.232   4.422
  181ALA    HB3 2892   7.186   6.091   4.384
  181ALA      C 2893   7.381   6.116   4.578
  181ALA      O 2894   7.476   6.081   4.507
  182PRO      N 2895   7.357   6.061   4.701
  182PRO     CD 2896   7.246   6.093   4.791
  182PRO    HD1 2897   7.160   6.032   4.765
  182PRO    HD2 2898   7.215   6.197   4.790
  182PRO     CG 2899   7.296   6.056   4.931
  182PRO    HG1 2900   7.216   6.037   5.002
  182PRO    HG2 2901   7.357   6.139   4.969
  182PRO     CB 2902   7.385   5.937   4.905
  182PRO    HB1 2903   7.324   5.846   4.902
  182PRO    HB2 2904   7.459   5.923   4.984
  182PRO     CA 2905   7.450   5.966   4.768
  182PRO     HA 2906   7.544   6.020   4.784
  182PRO      C 2907   7.479   5.834   4.692
  182PRO      O 2908   7.590   5.784   4.705
  183GLU      N 2909   7.383   5.782   4.612
  183GLU      H 2910   7.293   5.827   4.607
  183GLU     CA 2911   7.398   5.660   4.530
  183GLU     HA 2912   7.454   5.586   4.589
  183GLU     CB 2913   7.260   5.597   4.497
  183GLU    HB1 2914   7.278   5.498   4.454
  183GLU    HB2 2915   7.207   5.576   4.590
  183GLU     CG 2916   7.164   5.672   4.400
  183GLU    HG1 2917   7.214   5.692   4.306
  183GLU    HG2 2918   7.081   5.605   4.376
  183GLU     CD 2919   7.099   5.801   4.451
  183GLU    OE1 2920   7.097   5.825   4.574
  183GLU    OE2 2921   7.048   5.875   4.364
  183GLU      C 2922   7.480   5.687   4.400
  183GLU      O 2923   7.523   5.590   4.338
  184CYS      N 2924   7.503   5.814   4.362
  184CYS      H 2925   7.465   5.890   4.417
  184CYS     CA 2926   7.586   5.856   4.247
  184CYS     HA 2927   7.586   5.778   4.170
  184CYS     CB 2928   7.537   5.987   4.182
  184CYS    HB1 2929   7.549   6.072   4.250
  184CYS    HB2 2930   7.593   6.010   4.092
  184CYS     SG 2931   7.361   5.977   4.138
  184CYS     HG 2932   7.374   5.877   4.051
  184CYS      C 2933   7.732   5.879   4.295
  184CYS      O 2934   7.823   5.867   4.213
  185LEU      N 2935   7.753   5.912   4.424
  185LEU      H 2936   7.674   5.920   4.486
  185LEU     CA 2937   7.884   5.941   4.486
  185LEU     HA 2938   7.954   5.981   4.412
  185LEU     CB 2939   7.864   6.043   4.601
  185LEU    HB1 2940   7.796   6.000   4.675
  185LEU    HB2 2941   7.959   6.057   4.653
  185LEU     CG 2942   7.810   6.182   4.561
  185LEU     HG 2943   7.716   6.169   4.509
  185LEU    CD1 2944   7.780   6.267   4.686
  185LEU   HD11 2945   7.739   6.365   4.658
  185LEU   HD12 2946   7.708   6.218   4.751
  185LEU   HD13 2947   7.871   6.285   4.745
  185LEU    CD2 2948   7.904   6.258   4.464
  185LEU   HD21 2949   7.862   6.355   4.439
  185LEU   HD22 2950   8.002   6.275   4.509
  185LEU   HD23 2951   7.918   6.204   4.371
  185LEU      C 2952   7.944   5.810   4.545
  185LEU      O 2953   8.067   5.803   4.552
  186LYS      N 2954   7.861   5.713   4.588
  186LYS      H 2955   7.762   5.726   4.577
  186LYS     CA 2956   7.902   5.592   4.661
  186LYS     HA 2957   8.004   5.603   4.699
  186LYS     CB 2958   7.806   5.573   4.782
  186LYS    HB1 2959   7.797   5.669   4.834
  186LYS    HB2 2960   7.706   5.548   4.747
  186LYS     CG 2961   7.852   5.468   4.885
  186LYS    HG1 2962   7.853   5.369   4.839
  186LYS    HG2 2963   7.956   5.489   4.912
  186LYS     CD 2964   7.770   5.464   5.016
  186LYS    HD1 2965   7.820   5.394   5.083
  186LYS    HD2 2966   7.773   5.560   5.067
  186LYS     CE 2967   7.624   5.416   5.001
  186LYS    HE1 2968   7.618   5.332   4.931
  186LYS    HE2 2969   7.586   5.380   5.096
  186LYS     NZ 2970   7.533   5.523   4.956
  186LYS    HZ1 2971   7.442   5.484   4.935
  186LYS    HZ2 2972   7.521   5.591   5.031
  186LYS    HZ3 2973   7.570   5.569   4.874
  186LYS      C 2974   7.896   5.471   4.564
  186LYS      O 2975   7.999   5.407   4.545
  187GLU      N 2976   7.778   5.441   4.507
  187GLU      H 2977   7.698   5.499   4.526
  187GLU     CA 2978   7.752   5.322   4.423
  187GLU     HA 2979   7.819   5.241   4.451
  187GLU     CB 2980   7.604   5.277   4.443
  187GLU    HB1 2981   7.538   5.363   4.444
  187GLU    HB2 2982   7.570   5.217   4.358
  187GLU     CG 2983   7.580   5.197   4.573
  187GLU    HG1 2984   7.614   5.254   4.659
  187GLU    HG2 2985   7.472   5.183   4.587
  187GLU     CD 2986   7.644   5.057   4.574
  187GLU    OE1 2987   7.640   4.990   4.468
  187GLU    OE2 2988   7.695   5.019   4.682
  187GLU      C 2989   7.778   5.352   4.273
  187GLU      O 2990   7.791   5.255   4.197
  188TYR      N 2991   7.784   5.480   4.231
  188TYR      H 2992   7.768   5.553   4.299
  188TYR     CA 2993   7.809   5.529   4.093
  188TYR     HA 2994   7.809   5.637   4.100
  188TYR     CB 2995   7.948   5.485   4.039
  188TYR    HB1 2996   7.951   5.377   4.025
  188TYR    HB2 2997   7.963   5.527   3.939
  188TYR     CG 2998   8.066   5.529   4.124
  188TYR    CD1 2999   8.135   5.436   4.205
  188TYR    HD1 3000   8.106   5.332   4.206
  188TYR    CE1 3001   8.244   5.478   4.285
  188TYR    HE1 3002   8.296   5.406   4.346
  188TYR     CZ 3003   8.282   5.614   4.286
  188TYR     OH 3004   8.387   5.655   4.362
  188TYR     HH 3005   8.431   5.582   4.407
  188TYR    CE2 3006   8.213   5.708   4.206
  188TYR    HE2 3007   8.243   5.812   4.206
  188TYR    CD2 3008   8.105   5.666   4.125
  188TYR    HD2 3009   8.052   5.738   4.064
  188TYR      C 3010   7.689   5.495   3.999
  188TYR      O 3011   7.712   5.482   3.879
  189LYS      N 3012   7.567   5.483   4.053
  189LYS      H 3013   7.555   5.498   4.152
  189LYS     CA 3014   7.443   5.455   3.978
  189LYS     HA 3015   7.463   5.419   3.877
  189LYS     CB 3016   7.360   5.350   4.055
  189LYS    HB1 3017   7.343   5.383   4.158
  189LYS    HB2 3018   7.262   5.340   4.009
  189LYS     CG 3019   7.426   5.210   4.058
  189LYS    HG1 3020   7.444   5.177   3.956
  189LYS    HG2 3021   7.523   5.218   4.106
  189LYS     CD 3022   7.339   5.107   4.132
  189LYS    HD1 3023   7.321   5.141   4.234
  189LYS    HD2 3024   7.241   5.101   4.085
  189LYS     CE 3025   7.400   4.965   4.135
  189LYS    HE1 3026   7.332   4.896   4.185
  189LYS    HE2 3027   7.414   4.928   4.034
  189LYS     NZ 3028   7.530   4.962   4.206
  189LYS    HZ1 3029   7.567   4.868   4.205
  189LYS    HZ2 3030   7.595   5.025   4.161
  189LYS    HZ3 3031   7.519   4.991   4.302
  189LYS      C 3032   7.366   5.589   3.975
  189LYS      O 3033   7.344   5.650   4.080
  190PHE      N 3034   7.324   5.630   3.855
  190PHE      H 3035   7.343   5.574   3.773
  190PHE     CA 3036   7.246   5.753   3.830
  190PHE     HA 3037   7.231   5.807   3.924
  190PHE     CB 3038   7.324   5.846   3.734
  190PHE    HB1 3039   7.430   5.845   3.762
  190PHE    HB2 3040   7.321   5.809   3.632
  190PHE     CG 3041   7.276   5.990   3.739
  190PHE    CD1 3042   7.352   6.090   3.805
  190PHE    HD1 3043   7.447   6.066   3.849
  190PHE    CE1 3044   7.301   6.219   3.816
  190PHE    HE1 3045   7.358   6.295   3.868
  190PHE     CZ 3046   7.176   6.251   3.762
  190PHE     HZ 3047   7.137   6.351   3.774
  190PHE    CE2 3048   7.103   6.155   3.694
  190PHE    HE2 3049   7.006   6.179   3.652
  190PHE    CD2 3050   7.151   6.025   3.681
  190PHE    HD2 3051   7.091   5.951   3.631
  190PHE      C 3052   7.110   5.705   3.775
  190PHE      O 3053   7.103   5.652   3.664
  191TYR      N 3054   7.005   5.727   3.856
  191TYR      H 3055   7.022   5.776   3.943
  191TYR     CA 3056   6.863   5.697   3.831
  191TYR     HA 3057   6.853   5.615   3.760
  191TYR     CB 3058   6.798   5.660   3.967
  191TYR    HB1 3059   6.808   5.742   4.038
  191TYR    HB2 3060   6.690   5.648   3.955
  191TYR     CG 3061   6.850   5.533   4.035
  191TYR    CD1 3062   6.774   5.413   4.030
  191TYR    HD1 3063   6.679   5.411   3.979
  191TYR    CE1 3064   6.824   5.295   4.091
  191TYR    HE1 3065   6.766   5.204   4.086
  191TYR     CZ 3066   6.949   5.297   4.156
  191TYR     OH 3067   6.997   5.182   4.213
  191TYR     HH 3068   6.938   5.107   4.202
  191TYR    CE2 3069   7.023   5.416   4.164
  191TYR    HE2 3070   7.118   5.418   4.215
  191TYR    CD2 3071   6.974   5.534   4.104
  191TYR    HD2 3072   7.032   5.625   4.110
  191TYR      C 3073   6.795   5.824   3.773
  191TYR      O 3074   6.857   5.929   3.756
  192TYR      N 3075   6.663   5.814   3.745
  192TYR      H 3076   6.616   5.725   3.758
  192TYR     CA 3077   6.576   5.929   3.713
  192TYR     HA 3078   6.625   5.992   3.639
  192TYR     CB 3079   6.441   5.879   3.657
  192TYR    HB1 3080   6.393   5.812   3.728
  192TYR    HB2 3081   6.372   5.963   3.647
  192TYR     CG 3082   6.448   5.812   3.520
  192TYR    CD1 3083   6.492   5.885   3.407
  192TYR    HD1 3084   6.524   5.988   3.417
  192TYR    CE1 3085   6.496   5.824   3.280
  192TYR    HE1 3086   6.530   5.880   3.194
  192TYR     CZ 3087   6.455   5.689   3.265
  192TYR     OH 3088   6.457   5.630   3.142
  192TYR     HH 3089   6.500   5.684   3.076
  192TYR    CE2 3090   6.412   5.616   3.378
  192TYR    HE2 3091   6.381   5.513   3.367
  192TYR    CD2 3092   6.408   5.677   3.505
  192TYR    HD2 3093   6.374   5.620   3.591
  192TYR      C 3094   6.552   6.014   3.841
  192TYR      O 3095   6.551   6.136   3.831
  193ALA      N 3096   6.544   5.951   3.960
  193ALA      H 3097   6.545   5.850   3.962
  193ALA     CA 3098   6.534   6.017   4.092
  193ALA     HA 3099   6.452   6.089   4.088
  193ALA     CB 3100   6.503   5.911   4.198
  193ALA    HB1 3101   6.493   5.955   4.297
  193ALA    HB2 3102   6.409   5.860   4.177
  193ALA    HB3 3103   6.581   5.834   4.204
  193ALA      C 3104   6.664   6.094   4.129
  193ALA      O 3105   6.658   6.179   4.217
  194SER      N 3106   6.779   6.066   4.063
  194SER      H 3107   6.778   5.995   3.991
  194SER     CA 3108   6.909   6.131   4.087
  194SER     HA 3109   6.925   6.142   4.194
  194SER     CB 3110   7.021   6.043   4.028
  194SER    HB1 3111   7.009   6.031   3.921
  194SER    HB2 3112   7.118   6.089   4.043
  194SER     OG 3113   7.024   5.914   4.086
  194SER     HG 3114   7.044   5.921   4.181
  194SER      C 3115   6.911   6.272   4.021
  194SER      O 3116   6.975   6.360   4.077
  195ASP      N 3117   6.836   6.295   3.911
  195ASP      H 3118   6.783   6.219   3.870
  195ASP     CA 3119   6.815   6.427   3.849
  195ASP     HA 3120   6.911   6.480   3.845
  195ASP     CB 3121   6.755   6.417   3.706
  195ASP    HB1 3122   6.678   6.340   3.704
  195ASP    HB2 3123   6.705   6.510   3.679
  195ASP     CG 3124   6.854   6.391   3.591
  195ASP    OD1 3125   6.968   6.443   3.597
  195ASP    OD2 3126   6.811   6.325   3.495
  195ASP      C 3127   6.718   6.513   3.935
  195ASP      O 3128   6.730   6.635   3.930
  196VAL      N 3129   6.628   6.452   4.016
  196VAL      H 3130   6.623   6.351   4.016
  196VAL     CA 3131   6.536   6.521   4.109
  196VAL     HA 3132   6.489   6.604   4.057
  196VAL     CB 3133   6.424   6.425   4.162
  196VAL     HB 3134   6.471   6.333   4.195
  196VAL    CG1 3135   6.344   6.475   4.285
  196VAL   HG11 3136   6.275   6.399   4.319
  196VAL   HG12 3137   6.407   6.496   4.371
  196VAL   HG13 3138   6.287   6.565   4.262
  196VAL    CG2 3139   6.329   6.385   4.047
  196VAL   HG21 3140   6.256   6.311   4.079
  196VAL   HG22 3141   6.273   6.471   4.010
  196VAL   HG23 3142   6.383   6.342   3.963
  196VAL      C 3143   6.616   6.578   4.230
  196VAL      O 3144   6.580   6.686   4.276
  197TRP      N 3145   6.725   6.512   4.274
  197TRP      H 3146   6.749   6.423   4.232
  197TRP     CA 3147   6.820   6.563   4.374
  197TRP     HA 3148   6.765   6.594   4.463
  197TRP     CB 3149   6.920   6.453   4.416
  197TRP    HB1 3150   6.865   6.366   4.452
  197TRP    HB2 3151   6.976   6.418   4.329
  197TRP     CG 3152   7.021   6.491   4.522
  197TRP    CD1 3153   7.126   6.575   4.503
  197TRP    HD1 3154   7.149   6.623   4.410
  197TRP    NE1 3155   7.194   6.592   4.621
  197TRP    HE1 3156   7.276   6.652   4.628
  197TRP    CE2 3157   7.139   6.517   4.722
  197TRP    CZ2 3158   7.172   6.500   4.858
  197TRP    HZ2 3159   7.256   6.555   4.899
  197TRP    CH2 3160   7.096   6.412   4.938
  197TRP    HH2 3161   7.121   6.398   5.042
  197TRP    CZ3 3162   6.988   6.341   4.880
  197TRP    HZ3 3163   6.931   6.273   4.941
  197TRP    CE3 3164   6.955   6.359   4.744
  197TRP    HE3 3165   6.872   6.305   4.702
  197TRP    CD2 3166   7.029   6.448   4.661
  197TRP      C 3167   6.891   6.689   4.319
  197TRP      O 3168   6.898   6.789   4.390
  198SER      N 3169   6.937   6.683   4.192
  198SER      H 3170   6.928   6.596   4.141
  198SER     CA 3171   7.008   6.790   4.121
  198SER     HA 3172   7.090   6.826   4.183
  198SER     CB 3173   7.066   6.735   3.989
  198SER    HB1 3174   6.986   6.709   3.919
  198SER    HB2 3175   7.128   6.811   3.940
  198SER     OG 3176   7.146   6.620   4.008
  198SER     HG 3177   7.216   6.641   4.070
  198SER      C 3178   6.912   6.910   4.093
  198SER      O 3179   6.962   7.023   4.092
  199PHE      N 3180   6.779   6.888   4.081
  199PHE      H 3181   6.746   6.792   4.082
  199PHE     CA 3182   6.675   6.992   4.074
  199PHE     HA 3183   6.705   7.067   4.001
  199PHE     CB 3184   6.538   6.933   4.027
  199PHE    HB1 3185   6.544   6.909   3.921
  199PHE    HB2 3186   6.519   6.838   4.076
  199PHE     CG 3187   6.418   7.025   4.048
  199PHE    CD1 3188   6.408   7.146   3.975
  199PHE    HD1 3189   6.480   7.169   3.898
  199PHE    CE1 3190   6.309   7.238   4.007
  199PHE    HE1 3191   6.303   7.331   3.953
  199PHE     CZ 3192   6.218   7.212   4.110
  199PHE     HZ 3193   6.142   7.284   4.135
  199PHE    CE2 3194   6.225   7.091   4.180
  199PHE    HE2 3195   6.154   7.071   4.260
  199PHE    CD2 3196   6.324   6.997   4.150
  199PHE    HD2 3197   6.331   6.906   4.208
  199PHE      C 3198   6.659   7.062   4.211
  199PHE      O 3199   6.639   7.183   4.211
  200GLY      N 3200   6.668   6.989   4.324
  200GLY      H 3201   6.683   6.889   4.317
  200GLY     CA 3202   6.660   7.045   4.460
  200GLY    HA1 3203   6.565   7.097   4.473
  200GLY    HA2 3204   6.662   6.964   4.532
  200GLY      C 3205   6.777   7.141   4.491
  200GLY      O 3206   6.757   7.241   4.561
  201VAL      N 3207   6.897   7.115   4.436
  201VAL      H 3208   6.906   7.032   4.378
  201VAL     CA 3209   7.018   7.198   4.447
  201VAL     HA 3210   7.023   7.241   4.547
  201VAL     CB 3211   7.148   7.116   4.423
  201VAL     HB 3212   7.148   7.078   4.321
  201VAL    CG1 3213   7.277   7.198   4.443
  201VAL   HG11 3214   7.366   7.138   4.426
  201VAL   HG12 3215   7.283   7.282   4.375
  201VAL   HG13 3216   7.284   7.237   4.545
  201VAL    CG2 3217   7.156   6.992   4.516
  201VAL   HG21 3218   7.246   6.935   4.498
  201VAL   HG22 3219   7.156   7.022   4.621
  201VAL   HG23 3220   7.073   6.924   4.501
  201VAL      C 3221   7.011   7.314   4.342
  201VAL      O 3222   7.063   7.421   4.373
  202THR      N 3223   6.941   7.298   4.227
  202THR      H 3224   6.898   7.209   4.209
  202THR     CA 3225   6.916   7.405   4.127
  202THR     HA 3226   7.009   7.458   4.107
  202THR     CB 3227   6.857   7.349   3.993
  202THR     HB 3228   6.763   7.297   4.010
  202THR    CG2 3229   6.835   7.455   3.883
  202THR   HG21 3230   6.806   7.409   3.789
  202THR   HG22 3231   6.757   7.526   3.909
  202THR   HG23 3232   6.926   7.513   3.864
  202THR    OG1 3233   6.948   7.256   3.938
  202THR    HG1 3234   6.947   7.176   3.990
  202THR      C 3235   6.810   7.503   4.184
  202THR      O 3236   6.829   7.623   4.167
  203LEU      N 3237   6.707   7.454   4.256
  203LEU      H 3238   6.698   7.353   4.264
  203LEU     CA 3239   6.603   7.531   4.326
  203LEU     HA 3240   6.559   7.600   4.253
  203LEU     CB 3241   6.494   7.433   4.378
  203LEU    HB1 3242   6.459   7.373   4.293
  203LEU    HB2 3243   6.539   7.362   4.447
  203LEU     CG 3244   6.369   7.497   4.445
  203LEU     HG 3245   6.402   7.552   4.533
  203LEU    CD1 3246   6.297   7.596   4.353
  203LEU   HD11 3247   6.205   7.634   4.399
  203LEU   HD12 3248   6.359   7.683   4.329
  203LEU   HD13 3249   6.270   7.548   4.260
  203LEU    CD2 3250   6.272   7.388   4.494
  203LEU   HD21 3251   6.187   7.432   4.547
  203LEU   HD22 3252   6.232   7.330   4.411
  203LEU   HD23 3253   6.320   7.319   4.563
  203LEU      C 3254   6.667   7.613   4.441
  203LEU      O 3255   6.630   7.729   4.457
  204TYR      N 3256   6.765   7.555   4.514
  204TYR      H 3257   6.788   7.459   4.496
  204TYR     CA 3258   6.845   7.621   4.618
  204TYR     HA 3259   6.777   7.663   4.692
  204TYR     CB 3260   6.936   7.517   4.689
  204TYR    HB1 3261   6.873   7.446   4.744
  204TYR    HB2 3262   6.988   7.457   4.615
  204TYR     CG 3263   7.039   7.574   4.786
  204TYR    CD1 3264   6.998   7.628   4.910
  204TYR    HD1 3265   6.894   7.627   4.939
  204TYR    CE1 3266   7.093   7.690   4.995
  204TYR    HE1 3267   7.062   7.735   5.087
  204TYR     CZ 3268   7.229   7.695   4.956
  204TYR     OH 3269   7.319   7.756   5.038
  204TYR     HH 3270   7.404   7.769   4.994
  204TYR    CE2 3271   7.270   7.640   4.833
  204TYR    HE2 3272   7.374   7.643   4.803
  204TYR    CD2 3273   7.175   7.580   4.747
  204TYR    HD2 3274   7.206   7.540   4.652
  204TYR      C 3275   6.927   7.739   4.558
  204TYR      O 3276   6.929   7.845   4.619
  205GLU      N 3277   6.986   7.721   4.438
  205GLU      H 3278   6.982   7.631   4.393
  205GLU     CA 3279   7.059   7.826   4.363
  205GLU     HA 3280   7.135   7.868   4.429
  205GLU     CB 3281   7.131   7.768   4.240
  205GLU    HB1 3282   7.062   7.707   4.181
  205GLU    HB2 3283   7.161   7.849   4.174
  205GLU     CG 3284   7.257   7.686   4.273
  205GLU    HG1 3285   7.327   7.746   4.331
  205GLU    HG2 3286   7.233   7.600   4.335
  205GLU     CD 3287   7.326   7.637   4.145
  205GLU    OE1 3288   7.276   7.540   4.085
  205GLU    OE2 3289   7.427   7.701   4.108
  205GLU      C 3290   6.963   7.940   4.320
  205GLU      O 3291   7.006   8.055   4.326
  206LEU      N 3292   6.836   7.912   4.283
  206LEU      H 3293   6.806   7.815   4.280
  206LEU     CA 3294   6.740   8.012   4.236
  206LEU     HA 3295   6.789   8.077   4.163
  206LEU     CB 3296   6.616   7.946   4.167
  206LEU    HB1 3297   6.562   7.884   4.239
  206LEU    HB2 3298   6.547   8.026   4.143
  206LEU     CG 3299   6.641   7.863   4.038
  206LEU     HG 3300   6.652   7.760   4.069
  206LEU    CD1 3301   6.516   7.865   3.947
  206LEU   HD11 3302   6.529   7.799   3.861
  206LEU   HD12 3303   6.427   7.832   4.000
  206LEU   HD13 3304   6.497   7.966   3.909
  206LEU    CD2 3305   6.768   7.900   3.959
  206LEU   HD21 3306   6.777   7.838   3.869
  206LEU   HD22 3307   6.767   8.005   3.928
  206LEU   HD23 3308   6.858   7.883   4.017
  206LEU      C 3309   6.694   8.101   4.354
  206LEU      O 3310   6.688   8.223   4.337
  207LEU      N 3311   6.667   8.042   4.473
  207LEU      H 3312   6.675   7.942   4.480
  207LEU     CA 3313   6.619   8.111   4.594
  207LEU     HA 3314   6.546   8.187   4.565
  207LEU     CB 3315   6.552   8.009   4.691
  207LEU    HB1 3316   6.607   7.915   4.690
  207LEU    HB2 3317   6.560   8.045   4.793
  207LEU     CG 3318   6.401   7.980   4.669
  207LEU     HG 3319   6.370   7.919   4.754
  207LEU    CD1 3320   6.311   8.106   4.674
  207LEU   HD11 3321   6.206   8.077   4.678
  207LEU   HD12 3322   6.331   8.165   4.763
  207LEU   HD13 3323   6.325   8.170   4.587
  207LEU    CD2 3324   6.370   7.895   4.545
  207LEU   HD21 3325   6.262   7.880   4.533
  207LEU   HD22 3326   6.407   7.941   4.453
  207LEU   HD23 3327   6.414   7.796   4.555
  207LEU      C 3328   6.734   8.188   4.666
  207LEU      O 3329   6.703   8.283   4.738
  208THR      N 3330   6.863   8.152   4.645
  208THR      H 3331   6.883   8.074   4.584
  208THR     CA 3332   6.981   8.229   4.692
  208THR     HA 3333   6.958   8.281   4.785
  208THR     CB 3334   7.106   8.139   4.717
  208THR     HB 3335   7.192   8.201   4.742
  208THR    CG2 3336   7.088   8.040   4.833
  208THR   HG21 3337   7.177   7.978   4.848
  208THR   HG22 3338   7.068   8.092   4.927
  208THR   HG23 3339   7.004   7.972   4.817
  208THR    OG1 3340   7.143   8.063   4.603
  208THR    HG1 3341   7.085   7.986   4.598
  208THR      C 3342   7.023   8.337   4.587
  208THR      O 3343   7.112   8.417   4.618
  209HIE      N 3344   6.962   8.339   4.466
  209HIE      H 3345   6.892   8.268   4.449
  209HIE     CA 3346   6.986   8.429   4.352
  209HIE     HA 3347   6.912   8.401   4.276
  209HIE     CB 3348   6.962   8.579   4.388
  209HIE    HB1 3349   7.025   8.610   4.471
  209HIE    HB2 3350   6.990   8.643   4.304
  209HIE     CG 3351   6.819   8.612   4.422
  209HIE    ND1 3352   6.764   8.589   4.549
  209HIE    CE1 3353   6.638   8.629   4.539
  209HIE    HE1 3354   6.568   8.623   4.620
  209HIE    NE2 3355   6.608   8.677   4.418
  209HIE    HE2 3356   6.518   8.711   4.388
  209HIE    CD2 3357   6.722   8.667   4.341
  209HIE    HD2 3358   6.726   8.698   4.237
  209HIE      C 3359   7.123   8.400   4.284
  209HIE      O 3360   7.175   8.486   4.214
  210CYS      N 3361   7.180   8.280   4.306
  210CYS      H 3362   7.130   8.215   4.366
  210CYS     CA 3363   7.304   8.226   4.249
  210CYS     HA 3364   7.310   8.123   4.286
  210CYS     CB 3365   7.306   8.217   4.094
  210CYS    HB1 3366   7.300   8.315   4.048
  210CYS    HB2 3367   7.398   8.170   4.061
  210CYS     SG 3368   7.167   8.115   4.034
  210CYS     HG 3369   7.188   8.139   3.904
  210CYS      C 3370   7.427   8.298   4.309
  210CYS      O 3371   7.529   8.312   4.241
  211ASP      N 3372   7.418   8.341   4.437
  211ASP      H 3373   7.330   8.327   4.485
  211ASP     CA 3374   7.521   8.408   4.517
  211ASP     HA 3375   7.558   8.493   4.458
  211ASP     CB 3376   7.460   8.463   4.649
  211ASP    HB1 3377   7.380   8.533   4.625
  211ASP    HB2 3378   7.411   8.382   4.703
  211ASP     CG 3379   7.553   8.534   4.749
  211ASP    OD1 3380   7.675   8.542   4.724
  211ASP    OD2 3381   7.498   8.581   4.851
  211ASP      C 3382   7.635   8.305   4.539
  211ASP      O 3383   7.610   8.196   4.590
  212SER      N 3384   7.758   8.344   4.501
  212SER      H 3385   7.769   8.436   4.460
  212SER     CA 3386   7.881   8.264   4.504
  212SER     HA 3387   7.861   8.171   4.450
  212SER     CB 3388   7.995   8.337   4.429
  212SER    HB1 3389   8.084   8.274   4.423
  212SER    HB2 3390   7.965   8.357   4.326
  212SER     OG 3391   8.031   8.461   4.489
  212SER     HG 3392   8.097   8.503   4.434
  212SER      C 3393   7.923   8.226   4.649
  212SER      O 3394   7.981   8.119   4.666
  213SER      N 3395   7.889   8.309   4.750
  213SER      H 3396   7.840   8.395   4.729
  213SER     CA 3397   7.914   8.283   4.893
  213SER     HA 3398   8.014   8.239   4.904
  213SER     CB 3399   7.912   8.416   4.973
  213SER    HB1 3400   7.949   8.398   5.074
  213SER    HB2 3401   7.982   8.487   4.929
  213SER     OG 3402   7.785   8.477   4.983
  213SER     HG 3403   7.755   8.505   4.896
  213SER      C 3404   7.810   8.181   4.950
  213SER      O 3405   7.841   8.117   5.050
  214GLN      N 3406   7.692   8.167   4.887
  214GLN      H 3407   7.675   8.222   4.804
  214GLN     CA 3408   7.584   8.074   4.925
  214GLN     HA 3409   7.598   8.038   5.027
  214GLN     CB 3410   7.448   8.148   4.918
  214GLN    HB1 3411   7.430   8.182   4.816
  214GLN    HB2 3412   7.368   8.076   4.939
  214GLN     CG 3413   7.434   8.266   5.016
  214GLN    HG1 3414   7.459   8.233   5.117
  214GLN    HG2 3415   7.505   8.345   4.991
  214GLN     CD 3416   7.291   8.322   5.020
  214GLN    OE1 3417   7.201   8.259   5.073
  214GLN    NE2 3418   7.270   8.442   4.966
  214GLN   HE21 3419   7.347   8.494   4.924
  214GLN   HE22 3420   7.177   8.482   4.967
  214GLN      C 3421   7.583   7.950   4.830
  214GLN      O 3422   7.492   7.869   4.845
  215SER      N 3423   7.679   7.935   4.735
  215SER      H 3424   7.751   8.005   4.727
  215SER     CA 3425   7.679   7.829   4.632
  215SER     HA 3426   7.580   7.833   4.587
  215SER     CB 3427   7.782   7.861   4.522
  215SER    HB1 3428   7.767   7.794   4.438
  215SER    HB2 3429   7.766   7.962   4.483
  215SER     OG 3430   7.918   7.849   4.562
  215SER     HG 3431   7.939   7.920   4.623
  215SER      C 3432   7.702   7.689   4.696
  215SER      O 3433   7.771   7.681   4.799
  216PRO      N 3434   7.648   7.580   4.634
  216PRO     CD 3435   7.561   7.581   4.516
  216PRO    HD1 3436   7.622   7.597   4.427
  216PRO    HD2 3437   7.484   7.658   4.518
  216PRO     CG 3438   7.495   7.444   4.512
  216PRO    HG1 3439   7.467   7.413   4.411
  216PRO    HG2 3440   7.403   7.447   4.572
  216PRO     CB 3441   7.594   7.351   4.579
  216PRO    HB1 3442   7.663   7.311   4.505
  216PRO    HB2 3443   7.545   7.265   4.624
  216PRO     CA 3444   7.663   7.440   4.684
  216PRO     HA 3445   7.605   7.436   4.776
  216PRO      C 3446   7.809   7.395   4.714
  216PRO      O 3447   7.828   7.340   4.823
  217PRO      N 3448   7.911   7.422   4.627
  217PRO     CD 3449   7.901   7.479   4.492
  217PRO    HD1 3450   7.904   7.588   4.500
  217PRO    HD2 3451   7.810   7.452   4.438
  217PRO     CG 3452   8.024   7.429   4.419
  217PRO    HG1 3453   8.051   7.489   4.332
  217PRO    HG2 3454   8.007   7.327   4.384
  217PRO     CB 3455   8.130   7.428   4.528
  217PRO    HB1 3456   8.173   7.529   4.535
  217PRO    HB2 3457   8.212   7.360   4.505
  217PRO     CA 3458   8.053   7.389   4.655
  217PRO     HA 3459   8.059   7.281   4.671
  217PRO      C 3460   8.111   7.462   4.778
  217PRO      O 3461   8.182   7.398   4.856
  218THR      N 3462   8.077   7.591   4.797
  218THR      H 3463   8.017   7.637   4.730
  218THR     CA 3464   8.124   7.677   4.908
  218THR     HA 3465   8.233   7.672   4.913
  218THR     CB 3466   8.080   7.826   4.888
  218THR     HB 3467   7.973   7.832   4.867
  218THR    CG2 3468   8.112   7.922   5.005
  218THR   HG21 3469   8.093   8.026   4.977
  218THR   HG22 3470   8.050   7.902   5.092
  218THR   HG23 3471   8.216   7.914   5.036
  218THR    OG1 3472   8.147   7.878   4.775
  218THR    HG1 3473   8.233   7.912   4.802
  218THR      C 3474   8.065   7.627   5.042
  218THR      O 3475   8.142   7.613   5.137
  219LYS      N 3476   7.934   7.597   5.047
  219LYS      H 3477   7.878   7.609   4.964
  219LYS     CA 3478   7.860   7.561   5.170
  219LYS     HA 3479   7.896   7.623   5.253
  219LYS     CB 3480   7.710   7.588   5.148
  219LYS    HB1 3481   7.674   7.531   5.062
  219LYS    HB2 3482   7.652   7.551   5.233
  219LYS     CG 3483   7.673   7.737   5.125
  219LYS    HG1 3484   7.717   7.770   5.031
  219LYS    HG2 3485   7.566   7.745   5.111
  219LYS     CD 3486   7.717   7.836   5.235
  219LYS    HD1 3487   7.826   7.833   5.246
  219LYS    HD2 3488   7.695   7.937   5.202
  219LYS     CE 3489   7.649   7.814   5.371
  219LYS    HE1 3490   7.542   7.831   5.362
  219LYS    HE2 3491   7.663   7.711   5.404
  219LYS     NZ 3492   7.705   7.904   5.473
  219LYS    HZ1 3493   7.657   7.889   5.561
  219LYS    HZ2 3494   7.803   7.882   5.484
  219LYS    HZ3 3495   7.695   8.000   5.444
  219LYS      C 3496   7.885   7.413   5.211
  219LYS      O 3497   7.873   7.385   5.330
  220PHE      N 3498   7.924   7.323   5.118
  220PHE      H 3499   7.933   7.352   5.022
  220PHE     CA 3500   7.964   7.185   5.150
  220PHE     HA 3501   7.909   7.149   5.237
  220PHE     CB 3502   7.936   7.089   5.031
  220PHE    HB1 3503   7.972   7.134   4.938
  220PHE    HB2 3504   7.994   6.997   5.042
  220PHE     CG 3505   7.791   7.044   5.013
  220PHE    CD1 3506   7.719   6.986   5.121
  220PHE    HD1 3507   7.765   6.975   5.218
  220PHE    CE1 3508   7.589   6.940   5.102
  220PHE    HE1 3509   7.534   6.897   5.184
  220PHE     CZ 3510   7.528   6.950   4.976
  220PHE     HZ 3511   7.427   6.914   4.963
  220PHE    CE2 3512   7.598   7.006   4.869
  220PHE    HE2 3513   7.550   7.013   4.772
  220PHE    CD2 3514   7.728   7.052   4.886
  220PHE    HD2 3515   7.780   7.094   4.801
  220PHE      C 3516   8.115   7.179   5.188
  220PHE      O 3517   8.148   7.098   5.274
  221LEU      N 3518   8.203   7.265   5.132
  221LEU      H 3519   8.172   7.330   5.061
  221LEU     CA 3520   8.347   7.271   5.167
  221LEU     HA 3521   8.384   7.170   5.185
  221LEU     CB 3522   8.429   7.334   5.051
  221LEU    HB1 3523   8.380   7.427   5.019
  221LEU    HB2 3524   8.527   7.366   5.087
  221LEU     CG 3525   8.451   7.241   4.929
  221LEU     HG 3526   8.354   7.201   4.899
  221LEU    CD1 3527   8.507   7.320   4.809
  221LEU   HD11 3528   8.517   7.256   4.721
  221LEU   HD12 3529   8.442   7.403   4.782
  221LEU   HD13 3530   8.606   7.361   4.831
  221LEU    CD2 3531   8.542   7.121   4.961
  221LEU   HD21 3532   8.560   7.060   4.872
  221LEU   HD22 3533   8.640   7.153   4.998
  221LEU   HD23 3534   8.499   7.054   5.036
  221LEU      C 3535   8.370   7.350   5.299
  221LEU      O 3536   8.482   7.343   5.352
  222GLU      N 3537   8.268   7.417   5.355
  222GLU      H 3538   8.180   7.421   5.306
  222GLU     CA 3539   8.266   7.473   5.492
  222GLU     HA 3540   8.363   7.518   5.516
  222GLU     CB 3541   8.155   7.581   5.502
  222GLU    HB1 3542   8.066   7.545   5.450
  222GLU    HB2 3543   8.125   7.596   5.606
  222GLU     CG 3544   8.196   7.719   5.445
  222GLU    HG1 3545   8.271   7.764   5.510
  222GLU    HG2 3546   8.245   7.707   5.348
  222GLU     CD 3547   8.081   7.819   5.429
  222GLU    OE1 3548   7.969   7.791   5.477
  222GLU    OE2 3549   8.107   7.925   5.367
  222GLU      C 3550   8.236   7.360   5.595
  222GLU      O 3551   8.285   7.371   5.707
  223LEU      N 3552   8.161   7.254   5.557
  223LEU      H 3553   8.127   7.251   5.462
  223LEU     CA 3554   8.125   7.140   5.643
  223LEU     HA 3555   8.114   7.172   5.747
  223LEU     CB 3556   7.990   7.080   5.593
  223LEU    HB1 3557   8.000   7.053   5.488
  223LEU    HB2 3558   7.971   6.985   5.645
  223LEU     CG 3559   7.865   7.169   5.611
  223LEU     HG 3560   7.886   7.266   5.565
  223LEU    CD1 3561   7.744   7.110   5.536
  223LEU   HD11 3562   7.657   7.175   5.543
  223LEU   HD12 3563   7.766   7.097   5.430
  223LEU   HD13 3564   7.716   7.013   5.576
  223LEU    CD2 3565   7.830   7.195   5.758
  223LEU   HD21 3566   7.741   7.257   5.767
  223LEU   HD22 3567   7.810   7.102   5.812
  223LEU   HD23 3568   7.910   7.247   5.811
  223LEU      C 3569   8.235   7.031   5.636
  223LEU      O 3570   8.261   6.968   5.738
  224ILE      N 3571   8.298   7.010   5.518
  224ILE      H 3572   8.270   7.066   5.438
  224ILE     CA 3573   8.398   6.906   5.491
  224ILE     HA 3574   8.378   6.817   5.550
  224ILE     CB 3575   8.397   6.867   5.338
  224ILE     HB 3576   8.401   6.961   5.281
  224ILE    CG2 3577   8.518   6.784   5.288
  224ILE   HG21 3578   8.507   6.751   5.185
  224ILE   HG22 3579   8.611   6.840   5.292
  224ILE   HG23 3580   8.532   6.695   5.350
  224ILE    CG1 3581   8.264   6.797   5.300
  224ILE   HG11 3582   8.264   6.695   5.337
  224ILE   HG12 3583   8.181   6.846   5.351
  224ILE     CD 3584   8.232   6.798   5.150
  224ILE    HD1 3585   8.132   6.760   5.133
  224ILE    HD2 3586   8.236   6.899   5.109
  224ILE    HD3 3587   8.301   6.736   5.093
  224ILE      C 3588   8.540   6.959   5.526
  224ILE      O 3589   8.620   6.881   5.577
  225GLY      N 3590   8.569   7.088   5.498
  225GLY      H 3591   8.497   7.147   5.460
  225GLY     CA 3592   8.705   7.144   5.497
  225GLY    HA1 3593   8.699   7.249   5.528
  225GLY    HA2 3594   8.771   7.094   5.568
  225GLY      C 3595   8.766   7.138   5.355
  225GLY      O 3596   8.701   7.097   5.259
  226ILE      N 3597   8.892   7.182   5.343
  226ILE      H 3598   8.941   7.214   5.425
  226ILE     CA 3599   8.967   7.194   5.216
  226ILE     HA 3600   8.915   7.141   5.136
  226ILE     CB 3601   8.984   7.344   5.172
  226ILE     HB 3602   9.040   7.344   5.078
  226ILE    CG2 3603   8.847   7.406   5.137
  226ILE   HG21 3604   8.857   7.505   5.091
  226ILE   HG22 3605   8.792   7.344   5.065
  226ILE   HG23 3606   8.784   7.417   5.225
  226ILE    CG1 3607   9.063   7.431   5.273
  226ILE   HG11 3608   9.005   7.444   5.364
  226ILE   HG12 3609   9.154   7.380   5.304
  226ILE     CD 3610   9.105   7.569   5.219
  226ILE    HD1 3611   9.166   7.622   5.293
  226ILE    HD2 3612   9.164   7.560   5.128
  226ILE    HD3 3613   9.019   7.632   5.198
  226ILE      C 3614   9.105   7.122   5.225
  226ILE      O 3615   9.187   7.140   5.134
  227ALA      N 3616   9.131   7.042   5.330
  227ALA      H 3617   9.059   7.029   5.400
  227ALA     CA 3618   9.257   6.970   5.354
  227ALA     HA 3619   9.311   6.954   5.260
  227ALA     CB 3620   9.349   7.054   5.445
  227ALA    HB1 3621   9.443   7.002   5.465
  227ALA    HB2 3622   9.374   7.149   5.399
  227ALA    HB3 3623   9.302   7.075   5.541
  227ALA      C 3624   9.219   6.829   5.405
  227ALA      O 3625   9.251   6.795   5.519
  228GLN      N 3626   9.153   6.750   5.319
  228GLN      H 3627   9.134   6.785   5.226
  228GLN     CA 3628   9.103   6.615   5.347
  228GLN     HA 3629   9.134   6.582   5.447
  228GLN     CB 3630   8.947   6.614   5.340
  228GLN    HB1 3631   8.915   6.635   5.238
  228GLN    HB2 3632   8.910   6.514   5.362
  228GLN     CG 3633   8.875   6.714   5.434
  228GLN    HG1 3634   8.895   6.816   5.402
  228GLN    HG2 3635   8.768   6.701   5.424
  228GLN     CD 3636   8.911   6.702   5.583
  228GLN    OE1 3637   8.938   6.803   5.649
  228GLN    NE2 3638   8.910   6.581   5.639
  228GLN   HE21 3639   8.887   6.499   5.584
  228GLN   HE22 3640   8.933   6.571   5.736
  228GLN      C 3641   9.166   6.511   5.250
  228GLN      O 3642   9.124   6.396   5.253
  229GLY      N 3643   9.263   6.550   5.164
  229GLY      H 3644   9.293   6.647   5.167
  229GLY     CA 3645   9.330   6.464   5.066
  229GLY    HA1 3646   9.417   6.516   5.027
  229GLY    HA2 3647   9.367   6.373   5.115
  229GLY      C 3648   9.235   6.431   4.950
  229GLY      O 3649   9.178   6.521   4.887
  230GLN      N 3650   9.220   6.300   4.921
  230GLN      H 3651   9.269   6.232   4.977
  230GLN     CA 3652   9.132   6.243   4.817
  230GLN     HA 3653   9.124   6.311   4.732
  230GLN     CB 3654   9.195   6.109   4.768
  230GLN    HB1 3655   9.203   6.040   4.852
  230GLN    HB2 3656   9.127   6.061   4.697
  230GLN     CG 3657   9.333   6.124   4.699
  230GLN    HG1 3658   9.323   6.187   4.610
  230GLN    HG2 3659   9.403   6.176   4.765
  230GLN     CD 3660   9.394   5.989   4.663
  230GLN    OE1 3661   9.438   5.915   4.752
  230GLN    NE2 3662   9.398   5.955   4.535
  230GLN   HE21 3663   9.361   6.016   4.464
  230GLN   HE22 3664   9.438   5.866   4.508
  230GLN      C 3665   8.990   6.215   4.873
  230GLN      O 3666   8.909   6.160   4.799
  231MET      N 3667   8.960   6.246   5.002
  231MET      H 3668   9.030   6.293   5.057
  231MET     CA 3669   8.839   6.204   5.074
  231MET     HA 3670   8.796   6.115   5.028
  231MET     CB 3671   8.876   6.169   5.221
  231MET    HB1 3672   8.908   6.259   5.274
  231MET    HB2 3673   8.787   6.134   5.273
  231MET     CG 3674   8.984   6.061   5.237
  231MET    HG1 3675   8.954   5.971   5.183
  231MET    HG2 3676   9.079   6.094   5.194
  231MET     SD 3677   9.014   6.015   5.410
  231MET     CE 3678   9.137   5.884   5.387
  231MET    HE1 3679   9.167   5.844   5.484
  231MET    HE2 3680   9.095   5.803   5.328
  231MET    HE3 3681   9.225   5.923   5.336
  231MET      C 3682   8.729   6.315   5.071
  231MET      O 3683   8.642   6.311   5.158
  232THR      N 3684   8.730   6.410   4.976
  232THR      H 3685   8.803   6.411   4.906
  232THR     CA 3686   8.631   6.521   4.967
  232THR     HA 3687   8.626   6.569   5.065
  232THR     CB 3688   8.668   6.628   4.859
  232THR     HB 3689   8.670   6.582   4.760
  232THR    CG2 3690   8.575   6.751   4.855
  232THR   HG21 3691   8.610   6.824   4.781
  232THR   HG22 3692   8.473   6.725   4.827
  232THR   HG23 3693   8.571   6.801   4.951
  232THR    OG1 3694   8.799   6.676   4.884
  232THR    HG1 3695   8.794   6.741   4.956
  232THR      C 3696   8.491   6.464   4.930
  232THR      O 3697   8.394   6.506   4.993
  233VAL      N 3698   8.482   6.368   4.836
  233VAL      H 3699   8.566   6.338   4.789
  233VAL     CA 3700   8.358   6.302   4.792
  233VAL     HA 3701   8.279   6.377   4.782
  233VAL     CB 3702   8.377   6.233   4.652
  233VAL     HB 3703   8.471   6.178   4.654
  233VAL    CG1 3704   8.269   6.131   4.609
  233VAL   HG11 3705   8.283   6.097   4.506
  233VAL   HG12 3706   8.270   6.041   4.672
  233VAL   HG13 3707   8.169   6.174   4.616
  233VAL    CG2 3708   8.391   6.341   4.542
  233VAL   HG21 3709   8.409   6.296   4.444
  233VAL   HG22 3710   8.301   6.401   4.534
  233VAL   HG23 3711   8.474   6.409   4.562
  233VAL      C 3712   8.311   6.196   4.896
  233VAL      O 3713   8.190   6.177   4.909
  234LEU      N 3714   8.403   6.134   4.973
  234LEU      H 3715   8.501   6.153   4.956
  234LEU     CA 3716   8.375   6.039   5.082
  234LEU     HA 3717   8.306   5.963   5.045
  234LEU     CB 3718   8.507   5.970   5.126
  234LEU    HB1 3719   8.550   5.918   5.040
  234LEU    HB2 3720   8.580   6.047   5.153
  234LEU     CG 3721   8.498   5.869   5.244
  234LEU     HG 3722   8.461   5.922   5.332
  234LEU    CD1 3723   8.400   5.753   5.216
  234LEU   HD11 3724   8.397   5.684   5.300
  234LEU   HD12 3725   8.299   5.789   5.200
  234LEU   HD13 3726   8.430   5.696   5.127
  234LEU    CD2 3727   8.637   5.816   5.281
  234LEU   HD21 3728   8.632   5.749   5.367
  234LEU   HD22 3729   8.682   5.760   5.199
  234LEU   HD23 3730   8.705   5.897   5.307
  234LEU      C 3731   8.309   6.115   5.200
  234LEU      O 3732   8.209   6.066   5.253
  235ARG      N 3733   8.361   6.233   5.237
  235ARG      H 3734   8.443   6.267   5.188
  235ARG     CA 3735   8.314   6.318   5.348
  235ARG     HA 3736   8.294   6.252   5.433
  235ARG     CB 3737   8.428   6.415   5.385
  235ARG    HB1 3738   8.523   6.364   5.366
  235ARG    HB2 3739   8.430   6.501   5.319
  235ARG     CG 3740   8.430   6.459   5.533
  235ARG    HG1 3741   8.365   6.545   5.546
  235ARG    HG2 3742   8.388   6.380   5.596
  235ARG     CD 3743   8.570   6.491   5.589
  235ARG    HD1 3744   8.613   6.575   5.535
  235ARG    HD2 3745   8.563   6.522   5.693
  235ARG     NE 3746   8.661   6.375   5.578
  235ARG     HE 3747   8.716   6.371   5.493
  235ARG     CZ 3748   8.670   6.271   5.662
  235ARG    NH1 3749   8.598   6.265   5.774
  235ARG   HH11 3750   8.533   6.339   5.797
  235ARG   HH12 3751   8.605   6.184   5.835
  235ARG    NH2 3752   8.753   6.171   5.633
  235ARG   HH21 3753   8.808   6.173   5.549
  235ARG   HH22 3754   8.759   6.092   5.695
  235ARG      C 3755   8.184   6.393   5.308
  235ARG      O 3756   8.105   6.423   5.398
  236LEU      N 3757   8.160   6.417   5.177
  236LEU      H 3758   8.231   6.390   5.110
  236LEU     CA 3759   8.036   6.470   5.119
  236LEU     HA 3760   8.004   6.556   5.177
  236LEU     CB 3761   8.063   6.512   4.972
  236LEU    HB1 3762   8.146   6.583   4.971
  236LEU    HB2 3763   8.099   6.425   4.916
  236LEU     CG 3764   7.946   6.576   4.893
  236LEU     HG 3765   7.864   6.504   4.887
  236LEU    CD1 3766   7.889   6.702   4.960
  236LEU   HD11 3767   7.807   6.744   4.903
  236LEU   HD12 3768   7.850   6.682   5.060
  236LEU   HD13 3769   7.965   6.780   4.969
  236LEU    CD2 3770   7.990   6.605   4.749
  236LEU   HD21 3771   7.912   6.658   4.694
  236LEU   HD22 3772   8.079   6.668   4.746
  236LEU   HD23 3773   8.012   6.513   4.695
  236LEU      C 3774   7.926   6.361   5.123
  236LEU      O 3775   7.811   6.396   5.150
  237THR      N 3776   7.960   6.232   5.104
  237THR      H 3777   8.056   6.208   5.083
  237THR     CA 3778   7.866   6.118   5.114
  237THR     HA 3779   7.775   6.141   5.059
  237THR     CB 3780   7.927   5.985   5.058
  237THR     HB 3781   8.021   5.961   5.109
  237THR    CG2 3782   7.834   5.862   5.064
  237THR   HG21 3783   7.883   5.775   5.020
  237THR   HG22 3784   7.809   5.835   5.167
  237THR   HG23 3785   7.741   5.879   5.011
  237THR    OG1 3786   7.957   6.003   4.921
  237THR    HG1 3787   8.040   6.051   4.914
  237THR      C 3788   7.832   6.095   5.264
  237THR      O 3789   7.714   6.078   5.293
  238GLU      N 3790   7.930   6.103   5.356
  238GLU      H 3791   8.025   6.118   5.324
  238GLU     CA 3792   7.915   6.080   5.501
  238GLU     HA 3793   7.869   5.982   5.514
  238GLU     CB 3794   8.054   6.077   5.570
  238GLU    HB1 3795   8.112   6.163   5.537
  238GLU    HB2 3796   8.042   6.089   5.678
  238GLU     CG 3797   8.131   5.945   5.546
  238GLU    HG1 3798   8.080   5.864   5.599
  238GLU    HG2 3799   8.128   5.917   5.441
  238GLU     CD 3800   8.278   5.945   5.590
  238GLU    OE1 3801   8.339   5.836   5.582
  238GLU    OE2 3802   8.330   6.053   5.629
  238GLU      C 3803   7.821   6.184   5.568
  238GLU      O 3804   7.738   6.141   5.648
  239LEU      N 3805   7.828   6.314   5.532
  239LEU      H 3806   7.898   6.345   5.466
  239LEU     CA 3807   7.739   6.419   5.587
  239LEU     HA 3808   7.734   6.403   5.695
  239LEU     CB 3809   7.799   6.562   5.569
  239LEU    HB1 3810   7.746   6.632   5.634
  239LEU    HB2 3811   7.899   6.559   5.610
  239LEU     CG 3812   7.806   6.623   5.426
  239LEU     HG 3813   7.824   6.542   5.356
  239LEU    CD1 3814   7.677   6.696   5.384
  239LEU   HD11 3815   7.685   6.731   5.281
  239LEU   HD12 3816   7.589   6.633   5.389
  239LEU   HD13 3817   7.658   6.783   5.447
  239LEU    CD2 3818   7.925   6.720   5.413
  239LEU   HD21 3819   7.933   6.760   5.312
  239LEU   HD22 3820   7.914   6.805   5.481
  239LEU   HD23 3821   8.019   6.672   5.437
  239LEU      C 3822   7.595   6.405   5.532
  239LEU      O 3823   7.501   6.429   5.608
  240LEU      N 3824   7.577   6.359   5.406
  240LEU      H 3825   7.658   6.339   5.349
  240LEU     CA 3826   7.446   6.340   5.342
  240LEU     HA 3827   7.382   6.425   5.366
  240LEU     CB 3828   7.463   6.331   5.188
  240LEU    HB1 3829   7.537   6.254   5.165
  240LEU    HB2 3830   7.370   6.295   5.143
  240LEU     CG 3831   7.501   6.463   5.116
  240LEU     HG 3832   7.592   6.501   5.161
  240LEU    CD1 3833   7.530   6.437   4.968
  240LEU   HD11 3834   7.559   6.529   4.918
  240LEU   HD12 3835   7.611   6.365   4.955
  240LEU   HD13 3836   7.443   6.396   4.916
  240LEU    CD2 3837   7.396   6.575   5.135
  240LEU   HD21 3838   7.414   6.658   5.066
  240LEU   HD22 3839   7.295   6.539   5.120
  240LEU   HD23 3840   7.402   6.616   5.235
  240LEU      C 3841   7.376   6.211   5.395
  240LEU      O 3842   7.253   6.210   5.401
  241GLU      N 3843   7.453   6.109   5.438
  241GLU      H 3844   7.553   6.116   5.429
  241GLU     CA 3845   7.404   5.985   5.503
  241GLU     HA 3846   7.313   5.952   5.453
  241GLU     CB 3847   7.513   5.875   5.491
  241GLU    HB1 3848   7.608   5.913   5.528
  241GLU    HB2 3849   7.488   5.791   5.556
  241GLU     CG 3850   7.535   5.820   5.347
  241GLU    HG1 3851   7.546   5.902   5.276
  241GLU    HG2 3852   7.630   5.765   5.345
  241GLU     CD 3853   7.428   5.727   5.290
  241GLU    OE1 3854   7.329   5.697   5.361
  241GLU    OE2 3855   7.447   5.686   5.173
  241GLU      C 3856   7.371   6.012   5.653
  241GLU      O 3857   7.288   5.938   5.707
  242ARG      N 3858   7.428   6.117   5.717
  242ARG      H 3859   7.495   6.174   5.667
  242ARG     CA 3860   7.390   6.166   5.851
  242ARG     HA 3861   7.365   6.082   5.916
  242ARG     CB 3862   7.507   6.246   5.914
  242ARG    HB1 3863   7.547   6.319   5.843
  242ARG    HB2 3864   7.470   6.306   5.998
  242ARG     CG 3865   7.622   6.159   5.969
  242ARG    HG1 3866   7.580   6.076   6.026
  242ARG    HG2 3867   7.677   6.113   5.887
  242ARG     CD 3868   7.719   6.235   6.062
  242ARG    HD1 3869   7.666   6.266   6.152
  242ARG    HD2 3870   7.799   6.169   6.095
  242ARG     NE 3871   7.776   6.356   5.999
  242ARG     HE 3872   7.725   6.442   6.013
  242ARG     CZ 3873   7.889   6.365   5.927
  242ARG    NH1 3874   7.964   6.259   5.898
  242ARG   HH11 3875   7.935   6.167   5.929
  242ARG   HH12 3876   8.051   6.270   5.847
  242ARG    NH2 3877   7.926   6.485   5.884
  242ARG   HH21 3878   7.868   6.565   5.906
  242ARG   HH22 3879   8.009   6.496   5.827
  242ARG      C 3880   7.264   6.258   5.843
  242ARG      O 3881   7.215   6.297   5.949
  243GLY      N 3882   7.214   6.293   5.723
  243GLY      H 3883   7.258   6.257   5.640
  243GLY     CA 3884   7.094   6.376   5.703
  243GLY    HA1 3885   7.050   6.349   5.607
  243GLY    HA2 3886   7.019   6.353   5.779
  243GLY      C 3887   7.123   6.528   5.702
  243GLY      O 3888   7.027   6.605   5.705
  244GLU      N 3889   7.250   6.572   5.697
  244GLU      H 3890   7.326   6.505   5.693
  244GLU     CA 3891   7.291   6.714   5.686
  244GLU     HA 3892   7.231   6.773   5.755
  244GLU     CB 3893   7.441   6.731   5.719
  244GLU    HB1 3894   7.503   6.680   5.646
  244GLU    HB2 3895   7.466   6.837   5.707
  244GLU     CG 3896   7.481   6.685   5.861
  244GLU    HG1 3897   7.416   6.731   5.935
  244GLU    HG2 3898   7.467   6.577   5.870
  244GLU     CD 3899   7.626   6.720   5.899
  244GLU    OE1 3900   7.669   6.833   5.867
  244GLU    OE2 3901   7.691   6.634   5.961
  244GLU      C 3902   7.267   6.758   5.540
  244GLU      O 3903   7.294   6.683   5.446
  245ARG      N 3904   7.218   6.882   5.525
  245ARG      H 3905   7.204   6.939   5.607
  245ARG     CA 3906   7.176   6.942   5.397
  245ARG     HA 3907   7.225   6.891   5.314
  245ARG     CB 3908   7.022   6.932   5.383
  245ARG    HB1 3909   6.975   6.980   5.469
  245ARG    HB2 3910   6.989   6.991   5.297
  245ARG     CG 3911   6.965   6.790   5.369
  245ARG    HG1 3912   6.989   6.732   5.458
  245ARG    HG2 3913   6.856   6.797   5.367
  245ARG     CD 3914   7.010   6.715   5.243
  245ARG    HD1 3915   6.978   6.768   5.154
  245ARG    HD2 3916   7.119   6.707   5.237
  245ARG     NE 3917   6.953   6.580   5.239
  245ARG     HE 3918   6.862   6.571   5.195
  245ARG     CZ 3919   7.004   6.468   5.291
  245ARG    NH1 3920   7.120   6.465   5.356
  245ARG   HH11 3921   7.172   6.551   5.371
  245ARG   HH12 3922   7.157   6.377   5.390
  245ARG    NH2 3923   6.936   6.354   5.277
  245ARG   HH21 3924   6.848   6.356   5.226
  245ARG   HH22 3925   6.970   6.267   5.314
  245ARG      C 3926   7.228   7.088   5.393
  245ARG      O 3927   7.270   7.145   5.494
  246LEU      N 3928   7.215   7.148   5.274
  246LEU      H 3929   7.181   7.093   5.196
  246LEU     CA 3930   7.231   7.292   5.245
  246LEU     HA 3931   7.329   7.322   5.282
  246LEU     CB 3932   7.221   7.314   5.091
  246LEU    HB1 3933   7.127   7.270   5.056
  246LEU    HB2 3934   7.211   7.420   5.070
  246LEU     CG 3935   7.338   7.257   5.008
  246LEU     HG 3936   7.359   7.156   5.044
  246LEU    CD1 3937   7.300   7.242   4.860
  246LEU   HD11 3938   7.381   7.196   4.802
  246LEU   HD12 3939   7.212   7.180   4.847
  246LEU   HD13 3940   7.280   7.339   4.814
  246LEU    CD2 3941   7.467   7.339   5.025
  246LEU   HD21 3942   7.549   7.295   4.968
  246LEU   HD22 3943   7.454   7.442   4.990
  246LEU   HD23 3944   7.500   7.343   5.129
  246LEU      C 3945   7.116   7.367   5.318
  246LEU      O 3946   7.003   7.317   5.322
  247PRO      N 3947   7.146   7.486   5.377
  247PRO     CD 3948   7.274   7.557   5.366
  247PRO    HD1 3949   7.312   7.561   5.264
  247PRO    HD2 3950   7.348   7.506   5.428
  247PRO     CG 3951   7.247   7.697   5.419
  247PRO    HG1 3952   7.207   7.760   5.339
  247PRO    HG2 3953   7.335   7.746   5.460
  247PRO     CB 3954   7.138   7.673   5.523
  247PRO    HB1 3955   7.083   7.765   5.548
  247PRO    HB2 3956   7.183   7.638   5.616
  247PRO     CA 3957   7.051   7.561   5.463
  247PRO     HA 3958   7.011   7.497   5.542
  247PRO      C 3959   6.932   7.619   5.382
  247PRO      O 3960   6.931   7.614   5.259
  248ARG      N 3961   6.833   7.675   5.454
  248ARG      H 3962   6.838   7.676   5.555
  248ARG     CA 3963   6.719   7.748   5.396
  248ARG     HA 3964   6.679   7.691   5.313
  248ARG     CB 3965   6.607   7.764   5.502
  248ARG    HB1 3966   6.583   7.665   5.542
  248ARG    HB2 3967   6.643   7.822   5.586
  248ARG     CG 3968   6.477   7.826   5.445
  248ARG    HG1 3969   6.499   7.924   5.403
  248ARG    HG2 3970   6.443   7.766   5.360
  248ARG     CD 3971   6.363   7.840   5.547
  248ARG    HD1 3972   6.272   7.876   5.498
  248ARG    HD2 3973   6.337   7.742   5.588
  248ARG     NE 3974   6.398   7.931   5.657
  248ARG     HE 3975   6.425   7.887   5.743
  248ARG     CZ 3976   6.404   8.065   5.652
  248ARG    NH1 3977   6.446   8.132   5.759
  248ARG   HH11 3978   6.473   8.083   5.843
  248ARG   HH12 3979   6.452   8.233   5.754
  248ARG    NH2 3980   6.370   8.135   5.543
  248ARG   HH21 3981   6.332   8.088   5.462
  248ARG   HH22 3982   6.378   8.236   5.545
  248ARG      C 3983   6.775   7.887   5.353
  248ARG      O 3984   6.825   7.960   5.439
  249PRO      N 3985   6.762   7.924   5.222
  249PRO     CD 3986   6.716   7.839   5.112
  249PRO    HD1 3987   6.608   7.835   5.112
  249PRO    HD2 3988   6.754   7.736   5.116
  249PRO     CG 3989   6.769   7.906   4.986
  249PRO    HG1 3990   6.714   7.879   4.896
  249PRO    HG2 3991   6.873   7.878   4.971
  249PRO     CB 3992   6.762   8.054   5.021
  249PRO    HB1 3993   6.662   8.091   4.997
  249PRO    HB2 3994   6.831   8.113   4.961
  249PRO     CA 3995   6.793   8.061   5.172
  249PRO     HA 3996   6.899   8.080   5.188
  249PRO      C 3997   6.704   8.167   5.240
  249PRO      O 3998   6.588   8.139   5.270
  250ASP      N 3999   6.760   8.287   5.265
  250ASP      H 4000   6.856   8.304   5.238
  250ASP     CA 4001   6.691   8.398   5.332
  250ASP     HA 4002   6.651   8.358   5.426
  250ASP     CB 4003   6.789   8.514   5.367
  250ASP    HB1 4004   6.872   8.475   5.427
  250ASP    HB2 4005   6.834   8.554   5.277
  250ASP     CG 4006   6.725   8.628   5.448
  250ASP    OD1 4007   6.651   8.597   5.543
  250ASP    OD2 4008   6.750   8.745   5.411
  250ASP      C 4009   6.574   8.446   5.241
  250ASP      O 4010   6.597   8.481   5.126
  251LYS      N 4011   6.452   8.443   5.299
  251LYS      H 4012   6.447   8.413   5.395
  251LYS     CA 4013   6.323   8.483   5.240
  251LYS     HA 4014   6.257   8.491   5.326
  251LYS     CB 4015   6.326   8.622   5.170
  251LYS    HB1 4016   6.388   8.617   5.080
  251LYS    HB2 4017   6.226   8.647   5.132
  251LYS     CG 4018   6.375   8.739   5.259
  251LYS    HG1 4019   6.469   8.711   5.306
  251LYS    HG2 4020   6.401   8.824   5.195
  251LYS     CD 4021   6.276   8.784   5.369
  251LYS    HD1 4022   6.230   8.697   5.416
  251LYS    HD2 4023   6.332   8.833   5.449
  251LYS     CE 4024   6.166   8.880   5.320
  251LYS    HE1 4025   6.112   8.838   5.236
  251LYS    HE2 4026   6.093   8.896   5.400
  251LYS     NZ 4027   6.222   9.012   5.281
  251LYS    HZ1 4028   6.147   9.073   5.252
  251LYS    HZ2 4029   6.269   9.053   5.361
  251LYS    HZ3 4030   6.288   9.000   5.206
  251LYS      C 4031   6.259   8.368   5.157
  251LYS      O 4032   6.156   8.392   5.093
  252CYS      N 4033   6.314   8.244   5.161
  252CYS      H 4034   6.399   8.231   5.215
  252CYS     CA 4035   6.256   8.121   5.104
  252CYS     HA 4036   6.217   8.143   5.005
  252CYS     CB 4037   6.362   8.009   5.091
  252CYS    HB1 4038   6.442   8.042   5.024
  252CYS    HB2 4039   6.408   7.986   5.187
  252CYS     SG 4040   6.297   7.852   5.024
  252CYS     HG 4041   6.218   7.823   5.128
  252CYS      C 4042   6.147   8.077   5.207
  252CYS      O 4043   6.180   8.061   5.325
  253PRO      N 4044   6.021   8.051   5.161
  253PRO     CD 4045   5.971   8.081   5.026
  253PRO    HD1 4046   6.006   8.003   4.957
  253PRO    HD2 4047   6.003   8.178   4.988
  253PRO     CG 4048   5.819   8.079   5.038
  253PRO    HG1 4049   5.769   8.055   4.945
  253PRO    HG2 4050   5.784   8.176   5.072
  253PRO     CB 4051   5.794   7.977   5.148
  253PRO    HB1 4052   5.790   7.877   5.104
  253PRO    HB2 4053   5.699   7.994   5.198
  253PRO     CA 4054   5.913   7.992   5.244
  253PRO     HA 4055   5.889   8.064   5.323
  253PRO      C 4056   5.952   7.854   5.303
  253PRO      O 4057   6.027   7.779   5.241
  254CYS      N 4058   5.899   7.826   5.423
  254CYS      H 4059   5.839   7.894   5.467
  254CYS     CA 4060   5.925   7.705   5.504
  254CYS     HA 4061   6.033   7.699   5.520
  254CYS     CB 4062   5.857   7.710   5.643
  254CYS    HB1 4063   5.748   7.712   5.633
  254CYS    HB2 4064   5.881   7.621   5.701
  254CYS     SG 4065   5.908   7.856   5.738
  254CYS     HG 4066   5.835   7.828   5.847
  254CYS      C 4067   5.881   7.577   5.429
  254CYS      O 4068   5.956   7.479   5.431
  255GLU      N 4069   5.765   7.581   5.360
  255GLU      H 4070   5.710   7.666   5.362
  255GLU     CA 4071   5.705   7.468   5.287
  255GLU     HA 4072   5.719   7.376   5.346
  255GLU     CB 4073   5.553   7.494   5.276
  255GLU    HB1 4074   5.515   7.518   5.375
  255GLU    HB2 4075   5.536   7.583   5.215
  255GLU     CG 4076   5.472   7.376   5.218
  255GLU    HG1 4077   5.490   7.365   5.111
  255GLU    HG2 4078   5.506   7.283   5.264
  255GLU     CD 4079   5.320   7.388   5.240
  255GLU    OE1 4080   5.269   7.502   5.230
  255GLU    OE2 4081   5.258   7.283   5.264
  255GLU      C 4082   5.772   7.449   5.148
  255GLU      O 4083   5.772   7.336   5.099
  256VAL      N 4084   5.833   7.554   5.089
  256VAL      H 4085   5.832   7.643   5.136
  256VAL     CA 4086   5.916   7.547   4.967
  256VAL     HA 4087   5.868   7.482   4.894
  256VAL     CB 4088   5.936   7.689   4.902
  256VAL     HB 4089   5.970   7.757   4.980
  256VAL    CG1 4090   6.040   7.698   4.788
  256VAL   HG11 4091   6.044   7.799   4.746
  256VAL   HG12 4092   6.141   7.675   4.822
  256VAL   HG13 4093   6.016   7.629   4.707
  256VAL    CG2 4094   5.801   7.745   4.851
  256VAL   HG21 4095   5.812   7.847   4.815
  256VAL   HG22 4096   5.763   7.684   4.769
  256VAL   HG23 4097   5.725   7.745   4.929
  256VAL      C 4098   6.056   7.487   5.002
  256VAL      O 4099   6.113   7.421   4.916
  257TYR      N 4100   6.104   7.503   5.127
  257TYR      H 4101   6.052   7.559   5.193
  257TYR     CA 4102   6.226   7.439   5.180
  257TYR     HA 4103   6.303   7.443   5.102
  257TYR     CB 4104   6.277   7.516   5.305
  257TYR    HB1 4105   6.290   7.621   5.278
  257TYR    HB2 4106   6.202   7.516   5.384
  257TYR     CG 4107   6.410   7.465   5.361
  257TYR    CD1 4108   6.525   7.470   5.280
  257TYR    HD1 4109   6.519   7.517   5.183
  257TYR    CE1 4110   6.647   7.414   5.324
  257TYR    HE1 4111   6.734   7.416   5.260
  257TYR     CZ 4112   6.655   7.357   5.453
  257TYR     OH 4113   6.773   7.304   5.497
  257TYR     HH 4114   6.842   7.309   5.430
  257TYR    CE2 4115   6.541   7.357   5.537
  257TYR    HE2 4116   6.547   7.314   5.636
  257TYR    CD2 4117   6.418   7.409   5.490
  257TYR    HD2 4118   6.331   7.405   5.554
  257TYR      C 4119   6.198   7.290   5.214
  257TYR      O 4120   6.291   7.210   5.200
  258HIE      N 4121   6.075   7.252   5.253
  258HIE      H 4122   6.003   7.323   5.262
  258HIE     CA 4123   6.033   7.114   5.282
  258HIE     HA 4124   6.113   7.063   5.336
  258HIE     CB 4125   5.907   7.113   5.371
  258HIE    HB1 4126   5.824   7.163   5.319
  258HIE    HB2 4127   5.873   7.011   5.388
  258HIE     CG 4128   5.922   7.177   5.507
  258HIE    ND1 4129   5.815   7.236   5.575
  258HIE    CE1 4130   5.866   7.281   5.688
  258HIE    HE1 4131   5.808   7.333   5.764
  258HIE    NE2 4132   5.997   7.255   5.701
  258HIE    HE2 4133   6.055   7.280   5.779
  258HIE    CD2 4134   6.035   7.188   5.586
  258HIE    HD2 4135   6.137   7.155   5.570
  258HIE      C 4136   6.007   7.035   5.150
  258HIE      O 4137   6.027   6.914   5.151
  259LEU      N 4138   5.971   7.103   5.039
  259LEU      H 4139   5.953   7.203   5.048
  259LEU     CA 4140   5.964   7.050   4.902
  259LEU     HA 4141   5.905   6.959   4.901
  259LEU     CB 4142   5.896   7.157   4.811
  259LEU    HB1 4143   5.801   7.181   4.859
  259LEU    HB2 4144   5.952   7.251   4.813
  259LEU     CG 4145   5.866   7.119   4.663
  259LEU     HG 4146   5.838   7.014   4.660
  259LEU    CD1 4147   5.746   7.199   4.610
  259LEU   HD11 4148   5.720   7.169   4.508
  259LEU   HD12 4149   5.658   7.185   4.672
  259LEU   HD13 4150   5.768   7.306   4.608
  259LEU    CD2 4151   5.987   7.140   4.569
  259LEU   HD21 4152   5.959   7.121   4.465
  259LEU   HD22 4153   6.023   7.242   4.574
  259LEU   HD23 4154   6.070   7.074   4.591
  259LEU      C 4155   6.109   7.018   4.853
  259LEU      O 4156   6.128   6.914   4.791
  260MET      N 4157   6.206   7.106   4.886
  260MET      H 4158   6.180   7.188   4.938
  260MET     CA 4159   6.347   7.099   4.845
  260MET     HA 4160   6.350   7.073   4.739
  260MET     CB 4161   6.406   7.240   4.864
  260MET    HB1 4162   6.332   7.314   4.835
  260MET    HB2 4163   6.426   7.260   4.970
  260MET     CG 4164   6.531   7.270   4.780
  260MET    HG1 4165   6.619   7.218   4.820
  260MET    HG2 4166   6.516   7.233   4.679
  260MET     SD 4167   6.565   7.448   4.766
  260MET     CE 4168   6.633   7.483   4.929
  260MET    HE1 4169   6.626   7.590   4.951
  260MET    HE2 4170   6.579   7.427   5.004
  260MET    HE3 4171   6.738   7.454   4.934
  260MET      C 4172   6.424   6.992   4.927
  260MET      O 4173   6.512   6.929   4.870
  261LYS      N 4174   6.386   6.966   5.054
  261LYS      H 4175   6.313   7.023   5.096
  261LYS     CA 4176   6.438   6.858   5.139
  261LYS     HA 4177   6.545   6.846   5.121
  261LYS     CB 4178   6.418   6.890   5.289
  261LYS    HB1 4179   6.316   6.925   5.307
  261LYS    HB2 4180   6.426   6.798   5.347
  261LYS     CG 4181   6.519   6.992   5.346
  261LYS    HG1 4182   6.619   6.970   5.308
  261LYS    HG2 4183   6.495   7.091   5.308
  261LYS     CD 4184   6.525   6.996   5.500
  261LYS    HD1 4185   6.576   7.087   5.530
  261LYS    HD2 4186   6.424   7.003   5.540
  261LYS     CE 4187   6.600   6.877   5.562
  261LYS    HE1 4188   6.552   6.782   5.536
  261LYS    HE2 4189   6.702   6.872   5.523
  261LYS     NZ 4190   6.607   6.886   5.709
  261LYS    HZ1 4191   6.659   6.808   5.745
  261LYS    HZ2 4192   6.653   6.972   5.735
  261LYS    HZ3 4193   6.513   6.885   5.747
  261LYS      C 4194   6.370   6.723   5.105
  261LYS      O 4195   6.434   6.620   5.128
  262ASN      N 4196   6.248   6.722   5.047
  262ASN      H 4197   6.200   6.809   5.032
  262ASN     CA 4198   6.181   6.601   4.994
  262ASN     HA 4199   6.201   6.518   5.062
  262ASN     CB 4200   6.027   6.625   4.990
  262ASN    HB1 4201   5.992   6.655   5.089
  262ASN    HB2 4202   6.004   6.708   4.923
  262ASN     CG 4203   5.943   6.503   4.949
  262ASN    OD1 4204   5.860   6.512   4.858
  262ASN    ND2 4205   5.963   6.388   5.014
  262ASN   HD21 4206   6.031   6.382   5.088
  262ASN   HD22 4207   5.910   6.306   4.988
  262ASN      C 4208   6.239   6.566   4.854
  262ASN      O 4209   6.239   6.448   4.819
  263CYS      N 4210   6.297   6.663   4.781
  263CYS      H 4211   6.294   6.758   4.815
  263CYS     CA 4212   6.383   6.641   4.663
  263CYS     HA 4213   6.340   6.562   4.601
  263CYS     CB 4214   6.398   6.769   4.577
  263CYS    HB1 4215   6.431   6.854   4.636
  263CYS    HB2 4216   6.472   6.755   4.498
  263CYS     SG 4217   6.241   6.813   4.497
  263CYS     HG 4218   6.176   6.844   4.609
  263CYS      C 4219   6.524   6.593   4.708
  263CYS      O 4220   6.597   6.546   4.621
  264TRP      N 4221   6.561   6.601   4.838
  264TRP      H 4222   6.495   6.637   4.905
  264TRP     CA 4223   6.690   6.555   4.893
  264TRP     HA 4224   6.752   6.512   4.814
  264TRP     CB 4225   6.767   6.673   4.956
  264TRP    HB1 4226   6.714   6.709   5.044
  264TRP    HB2 4227   6.862   6.634   4.993
  264TRP     CG 4228   6.808   6.792   4.876
  264TRP    CD1 4229   6.846   6.793   4.746
  264TRP    HD1 4230   6.848   6.706   4.681
  264TRP    NE1 4231   6.886   6.920   4.711
  264TRP    HE1 4232   6.920   6.943   4.619
  264TRP    CE2 4233   6.875   7.009   4.816
  264TRP    CZ2 4234   6.905   7.146   4.833
  264TRP    HZ2 4235   6.946   7.203   4.751
  264TRP    CH2 4236   6.881   7.207   4.958
  264TRP    HH2 4237   6.905   7.312   4.972
  264TRP    CZ3 4238   6.828   7.132   5.065
  264TRP    HZ3 4239   6.811   7.179   5.161
  264TRP    CE3 4240   6.800   6.994   5.048
  264TRP    HE3 4241   6.762   6.937   5.131
  264TRP    CD2 4242   6.823   6.929   4.923
  264TRP      C 4243   6.665   6.442   4.996
  264TRP      O 4244   6.731   6.442   5.100
  265GLU      N 4245   6.578   6.343   4.969
  265GLU      H 4246   6.525   6.344   4.883
  265GLU     CA 4247   6.568   6.220   5.051
  265GLU     HA 4248   6.572   6.245   5.157
  265GLU     CB 4249   6.435   6.145   5.022
  265GLU    HB1 4250   6.429   6.118   4.917
  265GLU    HB2 4251   6.436   6.049   5.074
  265GLU     CG 4252   6.306   6.221   5.060
  265GLU    HG1 4253   6.311   6.321   5.018
  265GLU    HG2 4254   6.220   6.173   5.015
  265GLU     CD 4255   6.277   6.235   5.210
  265GLU    OE1 4256   6.347   6.171   5.292
  265GLU    OE2 4257   6.182   6.310   5.241
  265GLU      C 4258   6.689   6.131   5.013
  265GLU      O 4259   6.716   6.113   4.894
  266THR      N 4260   6.757   6.074   5.115
  266THR      H 4261   6.725   6.091   5.209
  266THR     CA 4262   6.874   5.984   5.103
  266THR     HA 4263   6.950   6.033   5.041
  266THR     CB 4264   6.934   5.948   5.242
  266THR     HB 4265   6.856   5.907   5.307
  266THR    CG2 4266   7.054   5.851   5.242
  266THR   HG21 4267   7.095   5.837   5.342
  266THR   HG22 4268   7.026   5.752   5.206
  266THR   HG23 4269   7.135   5.887   5.178
  266THR    OG1 4270   6.983   6.065   5.305
  266THR    HG1 4271   7.076   6.073   5.286
  266THR      C 4272   6.830   5.852   5.034
  266THR      O 4273   6.907   5.800   4.953
  267GLU      N 4274   6.707   5.805   5.060
  267GLU      H 4275   6.649   5.855   5.126
  267GLU     CA 4276   6.640   5.694   4.992
  267GLU     HA 4277   6.713   5.617   4.966
  267GLU     CB 4278   6.532   5.638   5.089
  267GLU    HB1 4279   6.579   5.616   5.185
  267GLU    HB2 4280   6.459   5.716   5.111
  267GLU     CG 4281   6.456   5.512   5.041
  267GLU    HG1 4282   6.365   5.502   5.101
  267GLU    HG2 4283   6.422   5.524   4.939
  267GLU     CD 4284   6.535   5.381   5.052
  267GLU    OE1 4285   6.645   5.375   4.993
  267GLU    OE2 4286   6.484   5.288   5.117
  267GLU      C 4287   6.576   5.756   4.865
  267GLU      O 4288   6.494   5.847   4.874
  268ALA      N 4289   6.616   5.704   4.747
  268ALA      H 4290   6.682   5.627   4.748
  268ALA     CA 4291   6.582   5.756   4.613
  268ALA     HA 4292   6.601   5.863   4.612
  268ALA     CB 4293   6.674   5.689   4.509
  268ALA    HB1 4294   6.655   5.726   4.409
  268ALA    HB2 4295   6.779   5.709   4.531
  268ALA    HB3 4296   6.662   5.580   4.508
  268ALA      C 4297   6.433   5.732   4.576
  268ALA      O 4298   6.380   5.812   4.499
  269SER      N 4299   6.368   5.629   4.634
  269SER      H 4300   6.419   5.568   4.696
  269SER     CA 4301   6.226   5.594   4.612
  269SER     HA 4302   6.205   5.600   4.505
  269SER     CB 4303   6.201   5.448   4.657
  269SER    HB1 4304   6.099   5.418   4.633
  269SER    HB2 4305   6.267   5.380   4.603
  269SER     OG 4306   6.221   5.428   4.796
  269SER     HG 4307   6.209   5.334   4.816
  269SER      C 4308   6.130   5.693   4.685
  269SER      O 4309   6.016   5.704   4.642
  270PHE      N 4310   6.177   5.764   4.790
  270PHE      H 4311   6.273   5.752   4.819
  270PHE     CA 4312   6.099   5.862   4.868
  270PHE     HA 4313   5.995   5.830   4.875
  270PHE     CB 4314   6.158   5.875   5.011
  270PHE    HB1 4315   6.262   5.906   5.004
  270PHE    HB2 4316   6.107   5.956   5.064
  270PHE     CG 4317   6.154   5.755   5.104
  270PHE    CD1 4318   6.089   5.633   5.070
  270PHE    HD1 4319   6.040   5.620   4.975
  270PHE    CE1 4320   6.088   5.527   5.161
  270PHE    HE1 4321   6.039   5.434   5.134
  270PHE     CZ 4322   6.150   5.539   5.285
  270PHE     HZ 4323   6.148   5.456   5.354
  270PHE    CE2 4324   6.213   5.658   5.321
  270PHE    HE2 4325   6.261   5.667   5.417
  270PHE    CD2 4326   6.215   5.766   5.232
  270PHE    HD2 4327   6.264   5.857   5.260
  270PHE      C 4328   6.100   6.002   4.800
  270PHE      O 4329   6.024   6.088   4.844
  271ARG      N 4330   6.183   6.026   4.695
  271ARG      H 4331   6.242   5.951   4.662
  271ARG     CA 4332   6.193   6.153   4.622
  271ARG     HA 4333   6.185   6.234   4.694
  271ARG     CB 4334   6.331   6.161   4.551
  271ARG    HB1 4335   6.346   6.076   4.484
  271ARG    HB2 4336   6.331   6.250   4.488
  271ARG     CG 4337   6.449   6.172   4.650
  271ARG    HG1 4338   6.420   6.242   4.729
  271ARG    HG2 4339   6.466   6.076   4.699
  271ARG     CD 4340   6.581   6.225   4.591
  271ARG    HD1 4341   6.562   6.317   4.536
  271ARG    HD2 4342   6.650   6.250   4.671
  271ARG     NE 4343   6.645   6.132   4.497
  271ARG     HE 4344   6.611   6.139   4.402
  271ARG     CZ 4345   6.751   6.052   4.516
  271ARG    NH1 4346   6.811   6.036   4.635
  271ARG   HH11 4347   6.773   6.080   4.718
  271ARG   HH12 4348   6.892   5.976   4.641
  271ARG    NH2 4349   6.800   5.988   4.411
  271ARG   HH21 4350   6.758   6.001   4.321
  271ARG   HH22 4351   6.886   5.934   4.418
  271ARG      C 4352   6.077   6.156   4.517
  271ARG      O 4353   6.049   6.053   4.454
  272PRO      N 4354   6.011   6.274   4.498
  272PRO     CD 4355   6.039   6.400   4.569
  272PRO    HD1 4356   6.144   6.429   4.564
  272PRO    HD2 4357   6.010   6.388   4.674
  272PRO     CG 4358   5.951   6.506   4.503
  272PRO    HG1 4359   6.006   6.554   4.422
  272PRO    HG2 4360   5.919   6.584   4.572
  272PRO     CB 4361   5.836   6.425   4.445
  272PRO    HB1 4362   5.784   6.478   4.365
  272PRO    HB2 4363   5.762   6.406   4.523
  272PRO     CA 4364   5.899   6.291   4.402
  272PRO     HA 4365   5.826   6.209   4.411
  272PRO      C 4366   5.953   6.300   4.257
  272PRO      O 4367   6.052   6.369   4.234
  273THR      N 4368   5.886   6.234   4.161
  273THR      H 4369   5.803   6.182   4.185
  273THR     CA 4370   5.919   6.242   4.017
  273THR     HA 4371   6.026   6.222   4.005
  273THR     CB 4372   5.839   6.139   3.930
  273THR     HB 4373   5.882   6.138   3.830
  273THR    CG2 4374   5.846   5.995   3.984
  273THR   HG21 4375   5.799   5.925   3.914
  273THR   HG22 4376   5.949   5.963   3.998
  273THR   HG23 4377   5.795   5.985   4.080
  273THR    OG1 4378   5.702   6.171   3.912
  273THR    HG1 4379   5.653   6.139   3.989
  273THR      C 4380   5.889   6.386   3.963
  273THR      O 4381   5.815   6.462   4.026
  274PHE      N 4382   5.945   6.420   3.846
  274PHE      H 4383   6.006   6.355   3.799
  274PHE     CA 4384   5.922   6.549   3.777
  274PHE     HA 4385   5.942   6.629   3.849
  274PHE     CB 4386   6.020   6.565   3.659
  274PHE    HB1 4387   6.023   6.476   3.597
  274PHE    HB2 4388   5.987   6.645   3.593
  274PHE     CG 4389   6.161   6.603   3.702
  274PHE    CD1 4390   6.186   6.730   3.759
  274PHE    HD1 4391   6.104   6.798   3.773
  274PHE    CE1 4392   6.315   6.768   3.794
  274PHE    HE1 4393   6.332   6.866   3.834
  274PHE     CZ 4394   6.421   6.679   3.776
  274PHE     HZ 4395   6.521   6.708   3.803
  274PHE    CE2 4396   6.398   6.551   3.724
  274PHE    HE2 4397   6.480   6.483   3.712
  274PHE    CD2 4398   6.269   6.513   3.687
  274PHE    HD2 4399   6.252   6.415   3.645
  274PHE      C 4400   5.775   6.567   3.733
  274PHE      O 4401   5.730   6.681   3.732
  275GLU      N 4402   5.699   6.458   3.708
  275GLU      H 4403   5.742   6.367   3.712
  275GLU     CA 4404   5.554   6.460   3.681
  275GLU     HA 4405   5.531   6.541   3.612
  275GLU     CB 4406   5.512   6.326   3.615
  275GLU    HB1 4407   5.550   6.242   3.674
  275GLU    HB2 4408   5.403   6.317   3.617
  275GLU     CG 4409   5.558   6.314   3.468
  275GLU    HG1 4410   5.513   6.394   3.409
  275GLU    HG2 4411   5.666   6.329   3.461
  275GLU     CD 4412   5.525   6.181   3.399
  275GLU    OE1 4413   5.468   6.091   3.466
  275GLU    OE2 4414   5.560   6.170   3.280
  275GLU      C 4415   5.471   6.484   3.810
  275GLU      O 4416   5.358   6.531   3.796
  276ASN      N 4417   5.525   6.456   3.931
  276ASN      H 4418   5.618   6.418   3.935
  276ASN     CA 4419   5.461   6.488   4.061
  276ASN     HA 4420   5.353   6.475   4.053
  276ASN     CB 4421   5.514   6.397   4.176
  276ASN    HB1 4422   5.619   6.420   4.197
  276ASN    HB2 4423   5.460   6.419   4.268
  276ASN     CG 4424   5.504   6.245   4.155
  276ASN    OD1 4425   5.593   6.171   4.195
  276ASN    ND2 4426   5.397   6.196   4.093
  276ASN   HD21 4427   5.323   6.257   4.059
  276ASN   HD22 4428   5.389   6.096   4.077
  276ASN      C 4429   5.491   6.636   4.098
  276ASN      O 4430   5.406   6.696   4.164
  277LEU      N 4431   5.607   6.692   4.057
  277LEU      H 4432   5.672   6.636   4.004
  277LEU     CA 4433   5.655   6.826   4.097
  277LEU     HA 4434   5.633   6.843   4.202
  277LEU     CB 4435   5.808   6.833   4.075
  277LEU    HB1 4436   5.833   6.789   3.978
  277LEU    HB2 4437   5.841   6.937   4.067
  277LEU     CG 4438   5.892   6.766   4.187
  277LEU     HG 4439   5.848   6.668   4.209
  277LEU    CD1 4440   6.036   6.739   4.140
  277LEU   HD11 4441   6.096   6.693   4.219
  277LEU   HD12 4442   6.039   6.670   4.055
  277LEU   HD13 4443   6.087   6.831   4.109
  277LEU    CD2 4444   5.892   6.848   4.317
  277LEU   HD21 4445   5.951   6.799   4.394
  277LEU   HD22 4446   5.936   6.947   4.301
  277LEU   HD23 4447   5.792   6.862   4.357
  277LEU      C 4448   5.584   6.938   4.016
  277LEU      O 4449   5.568   7.046   4.074
  278ILE      N 4450   5.541   6.915   3.891
  278ILE      H 4451   5.560   6.824   3.850
  278ILE     CA 4452   5.473   7.011   3.801
  278ILE     HA 4453   5.541   7.096   3.791
  278ILE     CB 4454   5.448   6.955   3.657
  278ILE     HB 4455   5.401   6.857   3.668
  278ILE    CG2 4456   5.353   7.040   3.568
  278ILE   HG21 4457   5.342   6.997   3.468
  278ILE   HG22 4458   5.253   7.047   3.609
  278ILE   HG23 4459   5.392   7.141   3.556
  278ILE    CG1 4460   5.582   6.931   3.583
  278ILE   HG11 4461   5.622   7.026   3.547
  278ILE   HG12 4462   5.657   6.896   3.653
  278ILE     CD 4463   5.572   6.830   3.468
  278ILE    HD1 4464   5.671   6.806   3.431
  278ILE    HD2 4465   5.526   6.737   3.500
  278ILE    HD3 4466   5.514   6.869   3.384
  278ILE      C 4467   5.341   7.067   3.865
  278ILE      O 4468   5.334   7.189   3.878
  279PRO      N 4469   5.242   6.982   3.905
  279PRO     CD 4470   5.235   6.837   3.886
  279PRO    HD1 4471   5.327   6.783   3.909
  279PRO    HD2 4472   5.209   6.816   3.782
  279PRO     CG 4473   5.122   6.790   3.976
  279PRO    HG1 4474   5.158   6.777   4.078
  279PRO    HG2 4475   5.078   6.695   3.945
  279PRO     CB 4476   5.024   6.906   3.971
  279PRO    HB1 4477   4.954   6.905   4.055
  279PRO    HB2 4478   4.965   6.900   3.880
  279PRO     CA 4479   5.115   7.031   3.964
  279PRO     HA 4480   5.069   7.105   3.898
  279PRO      C 4481   5.131   7.096   4.105
  279PRO      O 4482   5.046   7.178   4.140
  280ILE      N 4483   5.238   7.063   4.180
  280ILE      H 4484   5.304   6.996   4.144
  280ILE     CA 4485   5.270   7.121   4.312
  280ILE     HA 4486   5.178   7.130   4.370
  280ILE     CB 4487   5.372   7.034   4.393
  280ILE     HB 4488   5.462   7.022   4.331
  280ILE    CG2 4489   5.417   7.100   4.526
  280ILE   HG21 4490   5.489   7.038   4.580
  280ILE   HG22 4491   5.466   7.196   4.511
  280ILE   HG23 4492   5.332   7.116   4.592
  280ILE    CG1 4493   5.317   6.892   4.419
  280ILE   HG11 4494   5.233   6.897   4.489
  280ILE   HG12 4495   5.275   6.850   4.327
  280ILE     CD 4496   5.420   6.791   4.473
  280ILE    HD1 4497   5.377   6.691   4.478
  280ILE    HD2 4498   5.508   6.785   4.409
  280ILE    HD3 4499   5.454   6.816   4.574
  280ILE      C 4500   5.330   7.263   4.289
  280ILE      O 4501   5.285   7.356   4.355
  281LEU      N 4502   5.426   7.278   4.195
  281LEU      H 4503   5.459   7.197   4.144
  281LEU     CA 4504   5.496   7.405   4.165
  281LEU     HA 4505   5.521   7.454   4.258
  281LEU     CB 4506   5.628   7.374   4.089
  281LEU    HB1 4507   5.605   7.310   4.003
  281LEU    HB2 4508   5.669   7.466   4.046
  281LEU     CG 4509   5.738   7.310   4.177
  281LEU     HG 4510   5.693   7.227   4.233
  281LEU    CD1 4511   5.848   7.248   4.089
  281LEU   HD11 4512   5.919   7.191   4.149
  281LEU   HD12 4513   5.806   7.179   4.016
  281LEU   HD13 4514   5.903   7.324   4.035
  281LEU    CD2 4515   5.799   7.407   4.279
  281LEU   HD21 4516   5.878   7.359   4.337
  281LEU   HD22 4517   5.844   7.494   4.230
  281LEU   HD23 4518   5.726   7.444   4.350
  281LEU      C 4519   5.407   7.503   4.084
  281LEU      O 4520   5.440   7.621   4.083
  282LYS      N 4521   5.295   7.457   4.024
  282LYS      H 4522   5.276   7.358   4.028
  282LYS     CA 4523   5.189   7.540   3.962
  282LYS     HA 4524   5.235   7.621   3.904
  282LYS     CB 4525   5.102   7.452   3.869
  282LYS    HB1 4526   5.086   7.353   3.914
  282LYS    HB2 4527   5.002   7.494   3.857
  282LYS     CG 4528   5.161   7.435   3.728
  282LYS    HG1 4529   5.166   7.534   3.681
  282LYS    HG2 4530   5.264   7.400   3.736
  282LYS     CD 4531   5.082   7.339   3.638
  282LYS    HD1 4532   5.086   7.239   3.681
  282LYS    HD2 4533   4.977   7.369   3.636
  282LYS     CE 4534   5.137   7.337   3.494
  282LYS    HE1 4535   5.128   7.436   3.448
  282LYS    HE2 4536   5.244   7.312   3.494
  282LYS     NZ 4537   5.066   7.239   3.410
  282LYS    HZ1 4538   5.105   7.241   3.317
  282LYS    HZ2 4539   5.076   7.147   3.449
  282LYS    HZ3 4540   4.968   7.263   3.406
  282LYS      C 4541   5.100   7.603   4.072
  282LYS      O 4542   5.063   7.720   4.057
  283THR      N 4543   5.070   7.529   4.181
  283THR      H 4544   5.107   7.436   4.187
  283THR     CA 4545   4.984   7.572   4.293
  283THR     HA 4546   4.897   7.627   4.255
  283THR     CB 4547   4.937   7.450   4.378
  283THR     HB 4548   5.022   7.396   4.419
  283THR    CG2 4549   4.840   7.484   4.494
  283THR   HG21 4550   4.806   7.394   4.545
  283THR   HG22 4551   4.888   7.547   4.569
  283THR   HG23 4552   4.752   7.538   4.458
  283THR    OG1 4553   4.866   7.359   4.295
  283THR    HG1 4554   4.930   7.303   4.250
  283THR      C 4555   5.067   7.664   4.388
  283THR      O 4556   5.012   7.762   4.438
  284VAL      N 4557   5.198   7.635   4.407
  284VAL      H 4558   5.235   7.551   4.363
  284VAL     CA 4559   5.294   7.711   4.488
  284VAL     HA 4560   5.246   7.740   4.582
  284VAL     CB 4561   5.420   7.623   4.521
  284VAL     HB 4562   5.448   7.572   4.429
  284VAL    CG1 4563   5.547   7.697   4.567
  284VAL   HG11 4564   5.627   7.627   4.591
  284VAL   HG12 4565   5.586   7.761   4.488
  284VAL   HG13 4566   5.529   7.759   4.655
  284VAL    CG2 4567   5.385   7.514   4.624
  284VAL   HG21 4568   5.468   7.443   4.636
  284VAL   HG22 4569   5.364   7.556   4.722
  284VAL   HG23 4570   5.298   7.456   4.594
  284VAL      C 4571   5.335   7.842   4.413
  284VAL      O 4572   5.355   7.942   4.481
  285HID      N 4573   5.337   7.844   4.278
  285HID      H 4574   5.320   7.758   4.227
  285HID     CA 4575   5.355   7.965   4.195
  285HID     HA 4576   5.444   8.018   4.228
  285HID     CB 4577   5.374   7.926   4.045
  285HID    HB1 4578   5.471   7.878   4.033
  285HID    HB2 4579   5.300   7.851   4.016
  285HID     CG 4580   5.365   8.039   3.945
  285HID    ND1 4581   5.464   8.134   3.930
  285HID    HD1 4582   5.553   8.139   3.980
  285HID    CE1 4583   5.423   8.220   3.836
  285HID    HE1 4584   5.482   8.304   3.803
  285HID    NE2 4585   5.303   8.191   3.788
  285HID    CD2 4586   5.266   8.075   3.856
  285HID    HD2 4587   5.171   8.028   3.839
  285HID      C 4588   5.232   8.059   4.214
  285HID      O 4589   5.253   8.177   4.239
  286GLU      N 4590   5.109   8.003   4.206
  286GLU      H 4591   5.102   7.905   4.184
  286GLU     CA 4592   4.979   8.073   4.220
  286GLU     HA 4593   4.978   8.154   4.147
  286GLU     CB 4594   4.863   7.973   4.191
  286GLU    HB1 4595   4.895   7.871   4.213
  286GLU    HB2 4596   4.779   7.989   4.259
  286GLU     CG 4597   4.809   7.979   4.046
  286GLU    HG1 4598   4.891   7.965   3.976
  286GLU    HG2 4599   4.741   7.895   4.030
  286GLU     CD 4600   4.732   8.107   4.009
  286GLU    OE1 4601   4.695   8.184   4.101
  286GLU    OE2 4602   4.710   8.126   3.888
  286GLU      C 4603   4.962   8.139   4.360
  286GLU      O 4604   4.896   8.243   4.367
  287LYS      N 4605   5.023   8.082   4.466
  287LYS      H 4606   5.075   7.996   4.452
  287LYS     CA 4607   5.015   8.129   4.605
  287LYS     HA 4608   4.910   8.146   4.630
  287LYS     CB 4609   5.072   8.019   4.699
  287LYS    HB1 4610   5.018   7.926   4.681
  287LYS    HB2 4611   5.176   7.998   4.674
  287LYS     CG 4612   5.062   8.052   4.849
  287LYS    HG1 4613   5.121   8.142   4.871
  287LYS    HG2 4614   4.959   8.077   4.874
  287LYS     CD 4615   5.113   7.939   4.940
  287LYS    HD1 4616   5.050   7.851   4.928
  287LYS    HD2 4617   5.213   7.909   4.907
  287LYS     CE 4618   5.122   7.977   5.089
  287LYS    HE1 4619   5.161   7.894   5.147
  287LYS    HE2 4620   5.191   8.061   5.103
  287LYS     NZ 4621   4.991   8.016   5.145
  287LYS    HZ1 4622   5.002   8.040   5.243
  287LYS    HZ2 4623   4.955   8.096   5.095
  287LYS    HZ3 4624   4.927   7.939   5.136
  287LYS      C 4625   5.093   8.262   4.622
  287LYS      O 4626   5.041   8.352   4.689
  288TYR      N 4627   5.215   8.273   4.565
  288TYR      H 4628   5.250   8.197   4.509
  288TYR     CA 4629   5.307   8.386   4.588
  288TYR     HA 4630   5.278   8.443   4.676
  288TYR     CB 4631   5.450   8.331   4.611
  288TYR    HB1 4632   5.484   8.275   4.524
  288TYR    HB2 4633   5.521   8.413   4.623
  288TYR     CG 4634   5.462   8.243   4.736
  288TYR    CD1 4635   5.441   8.299   4.865
  288TYR    HD1 4636   5.420   8.404   4.876
  288TYR    CE1 4637   5.443   8.216   4.979
  288TYR    HE1 4638   5.424   8.258   5.077
  288TYR     CZ 4639   5.466   8.077   4.966
  288TYR     OH 4640   5.463   7.996   5.076
  288TYR     HH 4641   5.466   7.902   5.054
  288TYR    CE2 4642   5.491   8.022   4.838
  288TYR    HE2 4643   5.510   7.916   4.827
  288TYR    CD2 4644   5.490   8.105   4.724
  288TYR    HD2 4645   5.509   8.062   4.627
  288TYR      C 4646   5.303   8.488   4.470
  288TYR      O 4647   5.369   8.591   4.482
  289GLN      N 4648   5.229   8.461   4.360
  289GLN      H 4649   5.178   8.374   4.356
  289GLN     CA 4650   5.209   8.551   4.245
  289GLN     HA 4651   5.302   8.606   4.227
  289GLN     CB 4652   5.178   8.468   4.117
  289GLN    HB1 4653   5.256   8.394   4.102
  289GLN    HB2 4654   5.087   8.410   4.134
  289GLN     CG 4655   5.161   8.547   3.984
  289GLN    HG1 4656   5.137   8.476   3.904
  289GLN    HG2 4657   5.076   8.614   3.990
  289GLN     CD 4658   5.286   8.626   3.942
  289GLN    OE1 4659   5.285   8.749   3.944
  289GLN    NE2 4660   5.393   8.557   3.903
  289GLN   HE21 4661   5.390   8.456   3.902
  289GLN   HE22 4662   5.477   8.606   3.875
  289GLN      C 4663   5.100   8.653   4.275
  289GLN      O 4664   5.036   8.658   4.381
  290NME      N 4665   5.076   8.743   4.174
  290NME      H 4666   5.130   8.739   4.089
  290NME    CH3 4667   4.971   8.849   4.191
  290NME   HH31 4668   4.924   8.838   4.288
  290NME   HH32 4669   5.016   8.947   4.183
  290NME   HH33 4670   4.895   8.837   4.113
  291MOL     C0 4671   7.761   7.610   3.034
  291MOL     C1 4672   7.828   7.696   2.947
  291MOL     C2 4673   7.761   7.750   2.838
  291MOL     C3 4674   7.627   7.717   2.813
  291MOL     C4 4675   7.560   7.631   2.902
  291MOL     C5 4676   7.628   7.578   3.011
  291MOL    Cl6 4677   7.393   7.590   2.875
  291MOL     C7 4678   7.553   7.770   2.696
  291MOL     O8 4679   7.534   7.697   2.600
  291MOL     N9 4680   7.506   7.896   2.702
  291MOL    C10 4681   7.428   7.966   2.609
  291MOL    C11 4682   7.361   7.910   2.499
  291MOL    C12 4683   7.279   7.991   2.421
  291MOL    N13 4684   7.265   8.120   2.449
  291MOL    C14 4685   7.327   8.178   2.551
  291MOL    C15 4686   7.406   8.101   2.636
  291MOL    N16 4687   7.303   8.313   2.579
  291MOL    C17 4688   7.386   8.400   2.644
  291MOL    O18 4689   7.495   8.367   2.686
  291MOL   Cl19 4690   7.846   7.860   2.734
  291MOL    H20 4691   7.813   7.568   3.119
  291MOL    H21 4692   7.931   7.721   2.965
  291MOL    H22 4693   7.576   7.511   3.078
  291MOL    H23 4694   7.525   7.953   2.783
  291MOL    H24 4695   7.373   7.805   2.476
  291MOL    H25 4696   7.226   7.949   2.337
  291MOL    H26 4697   7.451   8.146   2.724
  291MOL    H27 4698   7.217   8.356   2.549
  291MOL    C28 4699   7.438   8.640   2.699
  291MOL    H29 4700   7.398   8.741   2.685
  291MOL    H30 4701   7.466   8.627   2.804
  291MOL    O31 4702   7.332   8.540   2.664
  291MOL    H32 4703   7.525   8.626   2.635
  292SOL     OW 4704   0.230   0.628   0.113
  292SOL    HW1 4705   0.137   0.626   0.150
  292SOL    HW2 4706   0.231   0.589   0.021
  293SOL     OW 4707   0.225   0.275   0.996
  293SOL    HW1 4708   0.260   0.258   1.088
  293SOL    HW2 4709   0.137   0.230   0.984
  294SOL     OW 4710   0.019   0.368   0.647
  294SOL    HW1 4711  -0.063   0.411   0.686
  294SOL    HW2 4712  -0.009   0.295   0.584
  295SOL     OW 4713   0.569   1.275   1.165
  295SOL    HW1 4714   0.476   1.268   1.128
  295SOL    HW2 4715   0.580   1.364   1.209
  296SOL     OW 4716   1.555   1.511   0.703
  296SOL    HW1 4717   1.498   1.495   0.784
  296SOL    HW2 4718   1.496   1.521   0.623
  297SOL     OW 4719   1.743   0.618   0.856
  297SOL    HW1 4720   1.776   0.712   0.856
  297SOL    HW2 4721   1.794   0.564   0.922
  298SOL     OW 4722   1.135   0.703   0.717
  298SOL    HW1 4723   1.192   0.781   0.692
  298SOL    HW2 4724   1.075   0.729   0.793
  299SOL     OW 4725   1.755   0.607   0.231
  299SOL    HW1 4726   1.743   0.594   0.132
  299SOL    HW2 4727   1.725   0.526   0.280
  300SOL     OW 4728   0.768   1.144   1.023
  300SOL    HW1 4729   0.690   1.161   1.083
  300SOL    HW2 4730   0.802   1.231   0.987
  301SOL     OW 4731   0.850   0.798   1.823
  301SOL    HW1 4732   0.846   0.874   1.888
  301SOL    HW2 4733   0.872   0.834   1.732
  302SOL     OW 4734   0.685   1.012   0.665
  302SOL    HW1 4735   0.754   0.996   0.735
  302SOL    HW2 4736   0.612   1.069   0.703
  303SOL     OW 4737   0.686   1.161   1.803
  303SOL    HW1 4738   0.746   1.240   1.817
  303SOL    HW2 4739   0.600   1.192   1.762
  304SOL     OW 4740   0.335   1.435   1.061
  304SOL    HW1 4741   0.257   1.404   1.008
  304SOL    HW2 4742   0.393   1.493   1.004
  305SOL     OW 4743   1.460   1.505   1.339
  305SOL    HW1 4744   1.484   1.599   1.365
  305SOL    HW2 4745   1.444   1.451   1.421
  306SOL     OW 4746   0.438   0.392   1.499
  306SOL    HW1 4747   0.520   0.336   1.508
  306SOL    HW2 4748   0.357   0.334   1.503
  307SOL     OW 4749   1.603   0.447   0.737
  307SOL    HW1 4750   1.529   0.493   0.687
  307SOL    HW2 4751   1.654   0.515   0.790
  308SOL     OW 4752   0.231   1.713   0.483
  308SOL    HW1 4753   0.265   1.790   0.537
  308SOL    HW2 4754   0.275   1.713   0.393
  309SOL     OW 4755   1.127   1.341   1.690
  309SOL    HW1 4756   1.174   1.341   1.778
  309SOL    HW2 4757   1.079   1.254   1.679
  310SOL     OW 4758   0.230   1.434   0.538
  310SOL    HW1 4759   0.204   1.530   0.538
  310SOL    HW2 4760   0.159   1.380   0.583
  311SOL     OW 4761   0.240   1.091   0.886
  311SOL    HW1 4762   0.254   1.007   0.938
  311SOL    HW2 4763   0.185   1.155   0.941
  312SOL     OW 4764   0.620   1.786   1.439
  312SOL    HW1 4765   0.528   1.769   1.474
  312SOL    HW2 4766   0.648   1.878   1.465
  313SOL     OW 4767   0.606   0.964   0.123
  313SOL    HW1 4768   0.613   1.048   0.069
  313SOL    HW2 4769   0.652   0.977   0.211
  314SOL     OW 4770   1.594   0.114   1.480
  314SOL    HW1 4771   1.576   0.181   1.408
  314SOL    HW2 4772   1.591   0.160   1.569
  315SOL     OW 4773   0.122   0.643   0.563
  315SOL    HW1 4774   0.077   0.555   0.580
  315SOL    HW2 4775   0.121   0.697   0.647
  316SOL     OW 4776   1.842   1.767   0.359
  316SOL    HW1 4777   1.896   1.738   0.439
  316SOL    HW2 4778   1.872   1.857   0.330
  317SOL     OW 4779   0.027   1.596   0.117
  317SOL    HW1 4780   0.008   1.500   0.138
  317SOL    HW2 4781  -0.006   1.654   0.192
  318SOL     OW 4782   1.689   0.922   0.612
  318SOL    HW1 4783   1.784   0.893   0.620
  318SOL    HW2 4784   1.681   0.987   0.537
  319SOL     OW 4785   1.641   1.108   0.432
  319SOL    HW1 4786   1.727   1.110   0.380
  319SOL    HW2 4787   1.655   1.155   0.520
  320SOL     OW 4788   0.113   0.737   1.597
  320SOL    HW1 4789   0.201   0.724   1.642
  320SOL    HW2 4790   0.100   0.834   1.575
  321SOL     OW 4791   0.613   1.365   0.726
  321SOL    HW1 4792   0.564   1.278   0.735
  321SOL    HW2 4793   0.590   1.408   0.639
  322SOL     OW 4794   1.293   1.228   1.423
  322SOL    HW1 4795   1.330   1.155   1.365
  322SOL    HW2 4796   1.345   1.233   1.508
  323SOL     OW 4797   0.809   0.004   0.502
  323SOL    HW1 4798   0.849   0.095   0.493
  323SOL    HW2 4799   0.709   0.012   0.508
  324SOL     OW 4800   0.197   0.976   1.264
  324SOL    HW1 4801   0.286   0.931   1.250
  324SOL    HW2 4802   0.124   0.911   1.245
  325SOL     OW 4803   1.525   0.999   0.190
  325SOL    HW1 4804   1.462   0.923   0.203
  325SOL    HW2 4805   1.573   1.017   0.276
  326SOL     OW 4806   1.187   1.792   1.616
  326SOL    HW1 4807   1.211   1.852   1.540
  326SOL    HW2 4808   1.194   1.697   1.586
  327SOL     OW 4809   0.317   0.251   1.801
  327SOL    HW1 4810   0.388   0.322   1.807
  327SOL    HW2 4811   0.229   0.290   1.829
  328SOL     OW 4812   1.466   1.417   0.953
  328SOL    HW1 4813   1.407   1.423   1.033
  328SOL    HW2 4814   1.451   1.329   0.907
  329SOL     OW 4815   1.667   1.714   0.572
  329SOL    HW1 4816   1.626   1.691   0.484
  329SOL    HW2 4817   1.649   1.640   0.637
  330SOL     OW 4818   0.598   0.729   0.270
  330SOL    HW1 4819   0.622   0.798   0.202
  330SOL    HW2 4820   0.520   0.762   0.324
  331SOL     OW 4821   1.281   0.345   0.944
  331SOL    HW1 4822   1.195   0.295   0.931
  331SOL    HW2 4823   1.343   0.291   1.000
  332SOL     OW 4824   1.576   1.662   0.307
  332SOL    HW1 4825   1.665   1.708   0.310
  332SOL    HW2 4826   1.555   1.638   0.212
  333SOL     OW 4827   0.807   0.605   1.465
  333SOL    HW1 4828   0.760   0.602   1.554
  333SOL    HW2 4829   0.756   0.550   1.399
  334SOL     OW 4830   1.394   0.469   1.674
  334SOL    HW1 4831   1.374   0.512   1.762
  334SOL    HW2 4832   1.472   0.407   1.683
  335SOL     OW 4833   0.973   0.890   1.572
  335SOL    HW1 4834   1.019   0.806   1.543
  335SOL    HW2 4835   0.917   0.924   1.497
  336SOL     OW 4836   0.991   0.410   1.242
  336SOL    HW1 4837   0.914   0.444   1.296
  336SOL    HW2 4838   0.957   0.359   1.163
  337SOL     OW 4839   1.041   0.701   0.429
  337SOL    HW1 4840   1.067   0.697   0.525
  337SOL    HW2 4841   0.956   0.650   0.415
  338SOL     OW 4842   0.076   0.811   0.789
  338SOL    HW1 4843   0.175   0.799   0.798
  338SOL    HW2 4844   0.052   0.906   0.810
  339SOL     OW 4845   0.130   1.821   1.571
  339SOL    HW1 4846   0.120   1.806   1.670
  339SOL    HW2 4847   0.044   1.857   1.535
  340SOL     OW 4848   0.865   0.348   0.195
  340SOL    HW1 4849   0.924   0.411   0.146
  340SOL    HW2 4850   0.884   0.254   0.166
  341SOL     OW 4851   1.719   0.585   1.831
  341SOL    HW1 4852   1.693   0.674   1.795
  341SOL    HW2 4853   1.717   0.517   1.758
  342SOL     OW 4854   1.362   1.144   0.545
  342SOL    HW1 4855   1.445   1.115   0.497
  342SOL    HW2 4856   1.313   1.211   0.489
  343SOL     OW 4857   0.550   0.196   0.885
  343SOL    HW1 4858   0.545   0.191   0.985
  343SOL    HW2 4859   0.552   0.292   0.856
  344SOL     OW 4860   1.008   1.456   0.477
  344SOL    HW1 4861   0.962   1.528   0.425
  344SOL    HW2 4862   1.004   1.476   0.575
  345SOL     OW 4863   0.351   1.801   0.853
  345SOL    HW1 4864   0.401   1.715   0.859
  345SOL    HW2 4865   0.416   1.878   0.850
  346SOL     OW 4866   1.795   1.066   0.873
  346SOL    HW1 4867   1.733   1.051   0.797
  346SOL    HW2 4868   1.743   1.077   0.958
  347SOL     OW 4869   1.227   1.550   1.506
  347SOL    HW1 4870   1.233   1.473   1.570
  347SOL    HW2 4871   1.175   1.524   1.426
  348SOL     OW 4872   0.321   0.943   0.242
  348SOL    HW1 4873   0.403   0.982   0.200
  348SOL    HW2 4874   0.294   0.861   0.193
  349SOL     OW 4875   1.458   0.735   0.728
  349SOL    HW1 4876   1.453   0.670   0.803
  349SOL    HW2 4877   1.538   0.794   0.741
  350SOL     OW 4878   0.461   1.266   1.727
  350SOL    HW1 4879   0.411   1.267   1.641
  350SOL    HW2 4880   0.398   1.248   1.803
  351SOL     OW 4881   1.111   1.776   0.237
  351SOL    HW1 4882   1.051   1.714   0.287
  351SOL    HW2 4883   1.142   1.732   0.152
  352SOL     OW 4884   0.202   0.285   1.498
  352SOL    HW1 4885   0.122   0.345   1.485
  352SOL    HW2 4886   0.192   0.236   1.584
  353SOL     OW 4887   1.632   1.377   0.081
  353SOL    HW1 4888   1.600   1.471   0.071
  353SOL    HW2 4889   1.556   1.314   0.069
  354SOL     OW 4890   0.464   1.743   0.323
  354SOL    HW1 4891   0.497   1.782   0.409
  354SOL    HW2 4892   0.540   1.736   0.258
  355SOL     OW 4893   1.400   0.107   0.426
  355SOL    HW1 4894   1.376   0.070   0.336
  355SOL    HW2 4895   1.499   0.123   0.430
  356SOL     OW 4896   0.249   1.785   1.241
  356SOL    HW1 4897   0.306   1.720   1.291
  356SOL    HW2 4898   0.233   1.752   1.148
  357SOL     OW 4899   0.940   1.698   0.904
  357SOL    HW1 4900   1.020   1.641   0.925
  357SOL    HW2 4901   0.891   1.658   0.827
  358SOL     OW 4902   1.547   0.222   1.729
  358SOL    HW1 4903   1.542   0.259   1.821
  358SOL    HW2 4904   1.475   0.153   1.717
  359SOL     OW 4905   0.614   0.122   0.117
  359SOL    HW1 4906   0.712   0.100   0.124
  359SOL    HW2 4907   0.583   0.105   0.024
  360SOL     OW 4908   0.781   0.264   1.749
  360SOL    HW1 4909   0.848   0.203   1.792
  360SOL    HW2 4910   0.708   0.283   1.814
  361SOL     OW 4911   0.888   1.514   1.195
  361SOL    HW1 4912   0.865   1.489   1.101
  361SOL    HW2 4913   0.949   1.445   1.234
  362SOL     OW 4914   1.351   0.590   1.433
  362SOL    HW1 4915   1.379   0.547   1.518
  362SOL    HW2 4916   1.376   0.686   1.434
  363SOL     OW 4917   0.803   1.402   0.924
  363SOL    HW1 4918   0.893   1.416   0.882
  363SOL    HW2 4919   0.732   1.404   0.853
  364SOL     OW 4920   0.922   0.503   0.899
  364SOL    HW1 4921   0.897   0.494   0.803
  364SOL    HW2 4922   0.970   0.421   0.930
  365SOL     OW 4923   0.539   0.064   0.512
  365SOL    HW1 4924   0.458   0.065   0.570
  365SOL    HW2 4925   0.542   0.147   0.457
  366SOL     OW 4926   1.434   1.188   0.041
  366SOL    HW1 4927   1.466   1.112   0.098
  366SOL    HW2 4928   1.342   1.215   0.071
  367SOL     OW 4929   0.297   0.035   0.171
  367SOL    HW1 4930   0.346   0.119   0.150
  367SOL    HW2 4931   0.359  -0.030   0.216
  368SOL     OW 4932   0.935   0.236   0.480
  368SOL    HW1 4933   0.887   0.277   0.402
  368SOL    HW2 4934   1.034   0.234   0.461
  369SOL     OW 4935   1.076   0.683   1.464
  369SOL    HW1 4936   0.996   0.622   1.467
  369SOL    HW2 4937   1.157   0.630   1.440
  370SOL     OW 4938   1.227   1.570   0.793
  370SOL    HW1 4939   1.248   1.644   0.728
  370SOL    HW2 4940   1.295   1.570   0.866
  371SOL     OW 4941   0.459   1.152   0.741
  371SOL    HW1 4942   0.388   1.125   0.806
  371SOL    HW2 4943   0.433   1.124   0.648
  372SOL     OW 4944   1.271   1.797   0.591
  372SOL    HW1 4945   1.315   1.861   0.527
  372SOL    HW2 4946   1.221   1.849   0.661
  373SOL     OW 4947   1.032   0.549   0.016
  373SOL    HW1 4948   0.991   0.631  -0.023
  373SOL    HW2 4949   1.096   0.575   0.089
  374SOL     OW 4950   0.078   0.556   1.386
  374SOL    HW1 4951   0.170   0.555   1.345
  374SOL    HW2 4952   0.072   0.630   1.453
  375SOL     OW 4953   0.561   0.222   1.147
  375SOL    HW1 4954   0.599   0.138   1.184
  375SOL    HW2 4955   0.473   0.241   1.191
  376SOL     OW 4956   0.866   0.454   0.642
  376SOL    HW1 4957   0.834   0.526   0.580
  376SOL    HW2 4958   0.890   0.373   0.589
  377SOL     OW 4959   1.017   0.039   0.753
  377SOL    HW1 4960   0.945   0.044   0.684
  377SOL    HW2 4961   0.993  -0.030   0.822
  378SOL     OW 4962   1.429   1.173   0.867
  378SOL    HW1 4963   1.374   1.089   0.860
  378SOL    HW2 4964   1.455   1.202   0.775
  379SOL     OW 4965   1.466   0.590   0.992
  379SOL    HW1 4966   1.436   0.495   0.999
  379SOL    HW2 4967   1.539   0.606   1.058
  380SOL     OW 4968   1.857   0.833   0.377
  380SOL    HW1 4969   1.899   0.769   0.441
  380SOL    HW2 4970   1.819   0.782   0.299
  381SOL     OW 4971   0.488   1.385   0.174
  381SOL    HW1 4972   0.401   1.370   0.221
  381SOL    HW2 4973   0.471   1.411   0.079
  382SOL     OW 4974   1.664   1.280   0.657
  382SOL    HW1 4975   1.763   1.288   0.671
  382SOL    HW2 4976   1.619   1.364   0.688
  383SOL     OW 4977   1.390   0.575   0.078
  383SOL    HW1 4978   1.336   0.554   0.159
  383SOL    HW2 4979   1.481   0.534   0.087
  384SOL     OW 4980   0.527   0.256   0.328
  384SOL    HW1 4981   0.554   0.197   0.253
  384SOL    HW2 4982   0.527   0.351   0.297
  385SOL     OW 4983   1.754   1.223   1.588
  385SOL    HW1 4984   1.845   1.184   1.575
  385SOL    HW2 4985   1.762   1.319   1.612
  386SOL     OW 4986   1.064   1.347   1.340
  386SOL    HW1 4987   0.984   1.324   1.395
  386SOL    HW2 4988   1.147   1.321   1.389
  387SOL     OW 4989   1.592   1.629   1.625
  387SOL    HW1 4990   1.619   1.663   1.535
  387SOL    HW2 4991   1.671   1.591   1.671
  388SOL     OW 4992   1.111   1.195   1.100
  388SOL    HW1 4993   1.071   1.239   1.181
  388SOL    HW2 4994   1.070   1.232   1.017
  389SOL     OW 4995   1.638   1.099   1.079
  389SOL    HW1 4996   1.643   1.180   1.138
  389SOL    HW2 4997   1.552   1.101   1.028
  390SOL     OW 4998   0.915   0.089   1.402
  390SOL    HW1 4999   0.940   0.069   1.307
  390SOL    HW2 5000   0.987   0.145   1.444
  391SOL     OW 5001   0.980   1.116   1.719
  391SOL    HW1 5002   0.881   1.122   1.729
  391SOL    HW2 5003   1.003   1.036   1.663
  392SOL     OW 5004   0.705   1.050   0.368
  392SOL    HW1 5005   0.691   1.057   0.467
  392SOL    HW2 5006   0.789   0.999   0.350
  393SOL     OW 5007   0.410   0.813   1.251
  393SOL    HW1 5008   0.496   0.825   1.301
  393SOL    HW2 5009   0.368   0.726   1.278
  394SOL     OW 5010   1.274   0.386   1.262
  394SOL    HW1 5011   1.295   0.460   1.326
  394SOL    HW2 5012   1.185   0.403   1.219
  395SOL     OW 5013   0.064   1.564   1.331
  395SOL    HW1 5014   0.018   1.646   1.297
  395SOL    HW2 5015   0.162   1.583   1.340
  396SOL     OW 5016   0.367   1.100   0.501
  396SOL    HW1 5017   0.360   1.183   0.445
  396SOL    HW2 5018   0.371   1.020   0.441
  397SOL     OW 5019   0.566   0.537   0.865
  397SOL    HW1 5020   0.578   0.603   0.791
  397SOL    HW2 5021   0.612   0.571   0.948
  398SOL     OW 5022   1.252   1.348   0.388
  398SOL    HW1 5023   1.302   1.425   0.428
  398SOL    HW2 5024   1.157   1.350   0.420
  399SOL     OW 5025   1.272   1.445   1.142
  399SOL    HW1 5026   1.319   1.458   1.229
  399SOL    HW2 5027   1.206   1.371   1.151
  400SOL     OW 5028   1.582   0.639   0.472
  400SOL    HW1 5029   1.551   0.700   0.545
  400SOL    HW2 5030   1.632   0.691   0.403
  401SOL     OW 5031   0.354   1.510   1.329
  401SOL    HW1 5032   0.333   1.466   1.242
  401SOL    HW2 5033   0.451   1.536   1.332
  402SOL     OW 5034   0.402   0.751   1.598
  402SOL    HW1 5035   0.470   0.806   1.551
  402SOL    HW2 5036   0.442   0.663   1.625
  403SOL     OW 5037   1.587   0.779   1.670
  403SOL    HW1 5038   1.495   0.817   1.665
  403SOL    HW2 5039   1.647   0.826   1.605
  404SOL     OW 5040   1.013   0.105   1.770
  404SOL    HW1 5041   1.019   0.190   1.718
  404SOL    HW2 5042   1.045   0.029   1.713
  405SOL     OW 5043   0.504   0.050   1.740
  405SOL    HW1 5044   0.462  -0.007   1.670
  405SOL    HW2 5045   0.438   0.119   1.772
  406SOL     OW 5046   0.573   0.870   1.029
  406SOL    HW1 5047   0.617   0.959   1.020
  406SOL    HW2 5048   0.510   0.870   1.106
  407SOL     OW 5049   1.360   0.862   1.045
  407SOL    HW1 5050   1.285   0.862   0.979
  407SOL    HW2 5051   1.397   0.770   1.054
  408SOL     OW 5052   1.209   0.525   0.275
  408SOL    HW1 5053   1.222   0.441   0.329
  408SOL    HW2 5054   1.180   0.599   0.335
  409SOL     OW 5055   0.307   0.213   1.231
  409SOL    HW1 5056   0.284   0.250   1.321
  409SOL    HW2 5057   0.277   0.118   1.225
  410SOL     OW 5058   0.037   1.310   1.282
  410SOL    HW1 5059   0.090   1.261   1.350
  410SOL    HW2 5060   0.059   1.408   1.287
  411SOL     OW 5061   0.732   0.634   1.064
  411SOL    HW1 5062   0.791   0.608   0.988
  411SOL    HW2 5063   0.704   0.730   1.053
  412SOL     OW 5064   1.728   0.935   1.854
  412SOL    HW1 5065   1.682   0.928   1.765
  412SOL    HW2 5066   1.666   0.979   1.920
  413SOL     OW 5067   0.307   0.063   0.618
  413SOL    HW1 5068   0.296   0.157   0.651
  413SOL    HW2 5069   0.302   0.000   0.695
  414SOL     OW 5070   1.622   0.367   0.374
  414SOL    HW1 5071   1.624   0.291   0.438
  414SOL    HW2 5072   1.574   0.444   0.414
  415SOL     OW 5073   1.023   0.766   0.966
  415SOL    HW1 5074   1.038   0.787   1.062
  415SOL    HW2 5075   0.993   0.671   0.957
  416SOL     OW 5076   0.980   1.573   1.700
  416SOL    HW1 5077   0.960   1.617   1.612
  416SOL    HW2 5078   1.019   1.482   1.684
  417SOL     OW 5079   1.859   1.518   1.605
  417SOL    HW1 5080   1.873   1.545   1.510
  417SOL    HW2 5081   1.942   1.540   1.658
  418SOL     OW 5082   0.350   0.898   1.804
  418SOL    HW1 5083   0.426   0.942   1.852
  418SOL    HW2 5084   0.385   0.851   1.722
  419SOL     OW 5085   1.540   0.274   0.125
  419SOL    HW1 5086   1.479   0.199   0.148
  419SOL    HW2 5087   1.562   0.326   0.208
  420SOL     OW 5088   1.303   0.838   0.042
  420SOL    HW1 5089   1.337   0.745   0.057
  420SOL    HW2 5090   1.321   0.865  -0.053
  421SOL     OW 5091   1.068   1.333   0.849
  421SOL    HW1 5092   1.075   1.249   0.794
  421SOL    HW2 5093   1.130   1.402   0.813
  422SOL     OW 5094   0.319   0.810   0.949
  422SOL    HW1 5095   0.412   0.846   0.954
  422SOL    HW2 5096   0.313   0.725   1.001
  423SOL     OW 5097   0.339   0.509   1.006
  423SOL    HW1 5098   0.287   0.426   0.989
  423SOL    HW2 5099   0.416   0.514   0.942
  424SOL     OW 5100   0.511   0.415   1.808
  424SOL    HW1 5101   0.493   0.460   1.896
  424SOL    HW2 5102   0.553   0.480   1.745
  425SOL     OW 5103   1.138   0.380   1.678
  425SOL    HW1 5104   1.093   0.443   1.742
  425SOL    HW2 5105   1.231   0.411   1.661
  426SOL     OW 5106   1.160   0.207   1.477
  426SOL    HW1 5107   1.160   0.271   1.554
  426SOL    HW2 5108   1.188   0.255   1.394
  427SOL     OW 5109   0.008   1.326   0.200
  427SOL    HW1 5110  -0.085   1.347   0.169
  427SOL    HW2 5111   0.018   1.227   0.213
  428SOL     OW 5112   0.088   1.801   0.927
  428SOL    HW1 5113   0.046   1.715   0.900
  428SOL    HW2 5114   0.182   1.804   0.893
  429SOL     OW 5115   0.504   1.568   0.910
  429SOL    HW1 5116   0.570   1.642   0.919
  429SOL    HW2 5117   0.548   1.489   0.868
  430SOL     OW 5118   1.002   0.796   1.238
  430SOL    HW1 5119   1.043   0.764   1.324
  430SOL    HW2 5120   0.906   0.769   1.235
  431SOL     OW 5121   0.189   0.520   1.722
  431SOL    HW1 5122   0.248   0.480   1.652
  431SOL    HW2 5123   0.131   0.591   1.681
  432SOL     OW 5124   1.369   0.950   1.660
  432SOL    HW1 5125   1.408   1.039   1.680
  432SOL    HW2 5126   1.379   0.930   1.563
  433SOL     OW 5127   0.815   0.572   0.325
  433SOL    HW1 5128   0.822   0.483   0.279
  433SOL    HW2 5129   0.721   0.606   0.317
  434SOL     OW 5130   1.657   0.604   1.206
  434SOL    HW1 5131   1.619   0.535   1.268
  434SOL    HW2 5132   1.739   0.568   1.162
  435SOL     OW 5133   0.252   1.564   1.744
  435SOL    HW1 5134   0.222   1.621   1.820
  435SOL    HW2 5135   0.245   1.467   1.770
  436SOL     OW 5136   0.671   0.464   1.269
  436SOL    HW1 5137   0.637   0.375   1.239
  436SOL    HW2 5138   0.697   0.518   1.189
  437SOL     OW 5139   0.930   1.678   1.465
  437SOL    HW1 5140   0.906   1.660   1.370
  437SOL    HW2 5141   0.960   1.772   1.475
  438SOL     OW 5142   0.473   0.500   0.191
  438SOL    HW1 5143   0.534   0.580   0.195
  438SOL    HW2 5144   0.378   0.531   0.198
  439SOL     OW 5145   0.159   1.137   1.466
  439SOL    HW1 5146   0.181   1.076   1.542
  439SOL    HW2 5147   0.169   1.088   1.380
  440SOL     OW 5148   1.347   1.059   1.234
  440SOL    HW1 5149   1.371   0.996   1.160
  440SOL    HW2 5150   1.257   1.099   1.216
  441SOL     OW 5151   1.302   0.855   0.309
  441SOL    HW1 5152   1.216   0.824   0.351
  441SOL    HW2 5153   1.298   0.841   0.210
  442SOL     OW 5154   1.759   1.747   1.154
  442SOL    HW1 5155   1.820   1.777   1.081
  442SOL    HW2 5156   1.721   1.658   1.132
  443SOL     OW 5157   1.252   1.731   1.128
  443SOL    HW1 5158   1.336   1.736   1.074
  443SOL    HW2 5159   1.229   1.635   1.146
  444SOL     OW 5160   0.083   1.258   1.022
  444SOL    HW1 5161   0.078   1.257   1.122
  444SOL    HW2 5162   0.000   1.217   0.984
  445SOL     OW 5163   0.688   1.662   1.716
  445SOL    HW1 5164   0.632   1.743   1.725
  445SOL    HW2 5165   0.740   1.666   1.630
  446SOL     OW 5166   0.903   0.086   0.133
  446SOL    HW1 5167   0.954   0.087   0.047
  446SOL    HW2 5168   0.959   0.044   0.204
  447SOL     OW 5169   1.726   0.135   0.523
  447SOL    HW1 5170   1.799   0.118   0.456
  447SOL    HW2 5171   1.695   0.048   0.561
  448SOL     OW 5172   1.388   1.573   0.477
  448SOL    HW1 5173   1.455   1.585   0.403
  448SOL    HW2 5174   1.348   1.662   0.500
  449SOL     OW 5175   0.130   1.794   1.851
  449SOL    HW1 5176   0.089   1.720   1.904
  449SOL    HW2 5177   0.194   1.845   1.909
  450SOL     OW 5178   1.280   0.927   0.672
  450SOL    HW1 5179   1.340   0.846   0.674
  450SOL    HW2 5180   1.320   0.996   0.612
  451SOL     OW 5181   0.830   1.273   1.422
  451SOL    HW1 5182   0.825   1.306   1.517
  451SOL    HW2 5183   0.744   1.292   1.376
  452SOL     OW 5184   0.672   1.616   0.154
  452SOL    HW1 5185   0.681   1.626   0.055
  452SOL    HW2 5186   0.632   1.527   0.175
  453SOL     OW 5187   1.650   1.720   1.394
  453SOL    HW1 5188   1.703   1.730   1.310
  453SOL    HW2 5189   1.623   1.810   1.428
  454SOL     OW 5190   1.841   0.175   0.963
  454SOL    HW1 5191   1.880   0.090   0.927
  454SOL    HW2 5192   1.743   0.177   0.944
  455SOL     OW 5193   0.263   0.326   0.720
  455SOL    HW1 5194   0.184   0.377   0.686
  455SOL    HW2 5195   0.254   0.311   0.818
  456SOL     OW 5196   1.194   1.612   0.031
  456SOL    HW1 5197   1.200   1.519   0.068
  456SOL    HW2 5198   1.135   1.612  -0.049
  457SOL     OW 5199   0.822   1.002   1.372
  457SOL    HW1 5200   0.862   1.001   1.280
  457SOL    HW2 5201   0.832   1.094   1.412
  458SOL     OW 5202   0.916   0.910   0.291
  458SOL    HW1 5203   0.979   0.948   0.223
  458SOL    HW2 5204   0.956   0.827   0.330
  459SOL     OW 5205   1.504   1.607   0.044
  459SOL    HW1 5206   1.412   1.644   0.051
  459SOL    HW2 5207   1.542   1.627  -0.046
  460SOL     OW 5208   0.372   1.288   1.490
  460SOL    HW1 5209   0.359   1.381   1.456
  460SOL    HW2 5210   0.288   1.236   1.477
  461SOL     OW 5211   1.614   1.292   1.289
  461SOL    HW1 5212   1.674   1.295   1.369
  461SOL    HW2 5213   1.539   1.356   1.302
  462SOL     OW 5214   1.039   1.098   0.696
  462SOL    HW1 5215   0.969   1.051   0.750
  462SOL    HW2 5216   1.098   1.030   0.653
  463SOL     OW 5217   1.014   0.236   0.971
  463SOL    HW1 5218   1.006   0.200   0.878
  463SOL    HW2 5219   1.012   0.160   1.036
  464SOL     OW 5220   0.590   1.487   0.491
  464SOL    HW1 5221   0.632   1.429   0.421
  464SOL    HW2 5222   0.546   1.566   0.447
  465SOL     OW 5223   1.709   0.385   1.381
  465SOL    HW1 5224   1.782   0.454   1.385
  465SOL    HW2 5225   1.737   0.310   1.322
  466SOL     OW 5226   0.255   1.348   0.290
  466SOL    HW1 5227   0.159   1.349   0.263
  466SOL    HW2 5228   0.267   1.401   0.374
  467SOL     OW 5229   0.105   1.013   1.726
  467SOL    HW1 5230   0.028   0.980   1.780
  467SOL    HW2 5231   0.190   0.983   1.768
  468SOL     OW 5232   0.672   0.203   1.489
  468SOL    HW1 5233   0.762   0.187   1.449
  468SOL    HW2 5234   0.680   0.208   1.588
  469SOL     OW 5235   0.075   0.345   0.033
  469SOL    HW1 5236  -0.017   0.317   0.004
  469SOL    HW2 5237   0.106   0.422  -0.023
  470SOL     OW 5238   1.440   0.856   1.398
  470SOL    HW1 5239   1.383   0.908   1.335
  470SOL    HW2 5240   1.536   0.868   1.374
  471SOL     OW 5241   0.072   0.166   0.318
  471SOL    HW1 5242   0.055   0.249   0.264
  471SOL    HW2 5243   0.162   0.129   0.296
  472SOL     OW 5244   1.183   1.335   0.119
  472SOL    HW1 5245   1.084   1.324   0.121
  472SOL    HW2 5246   1.217   1.350   0.212
  473SOL     OW 5247   0.613   0.842   1.431
  473SOL    HW1 5248   0.669   0.923   1.414
  473SOL    HW2 5249   0.672   0.762   1.434
  474SOL     OW 5250   1.493   1.767   0.959
  474SOL    HW1 5251   1.526   1.831   0.890
  474SOL    HW2 5252   1.559   1.761   1.034
  475SOL     OW 5253   0.716   0.565   1.708
  475SOL    HW1 5254   0.735   0.630   1.782
  475SOL    HW2 5255   0.776   0.485   1.717
  476SOL     OW 5256   1.450   1.220   1.633
  476SOL    HW1 5257   1.441   1.210   1.732
  476SOL    HW2 5258   1.546   1.213   1.607
  477SOL     OW 5259   0.390   1.741   1.560
  477SOL    HW1 5260   0.299   1.782   1.558
  477SOL    HW2 5261   0.383   1.647   1.592
  478SOL     OW 5262   1.674   0.883   1.254
  478SOL    HW1 5263   1.647   0.794   1.217
  478SOL    HW2 5264   1.675   0.951   1.181
  479SOL     OW 5265   1.225   0.325   0.449
  479SOL    HW1 5266   1.290   0.251   0.438
  479SOL    HW2 5267   1.245   0.375   0.533
  480SOL     OW 5268   0.594   0.745   0.652
  480SOL    HW1 5269   0.644   0.830   0.633
  480SOL    HW2 5270   0.506   0.747   0.604
  481SOL     OW 5271   1.777   0.342   1.642
  481SOL    HW1 5272   1.760   0.373   1.548
  481SOL    HW2 5273   1.693   0.305   1.680
  482SOL     OW 5274   1.730   0.934   1.517
  482SOL    HW1 5275   1.768   1.025   1.532
  482SOL    HW2 5276   1.722   0.917   1.418
  483SOL     OW 5277   0.859   1.374   0.016
  483SOL    HW1 5278   0.813   1.389   0.104
  483SOL    HW2 5279   0.903   1.459  -0.014
  484SOL     OW 5280   0.661   1.790   0.953
  484SOL    HW1 5281   0.615   1.878   0.940
  484SOL    HW2 5282   0.760   1.802   0.946
  485SOL     OW 5283   1.408   1.851   1.720
  485SOL    HW1 5284   1.312   1.840   1.693
  485SOL    HW2 5285   1.464   1.784   1.672
  486SOL     OW 5286   0.859   0.956   0.861
  486SOL    HW1 5287   0.913   0.887   0.909
  486SOL    HW2 5288   0.827   1.025   0.927
  487SOL     OW 5289   1.083   0.984   0.087
  487SOL    HW1 5290   1.060   1.037   0.005
  487SOL    HW2 5291   1.164   0.928   0.068
  488SOL     OW 5292   1.861   1.569   0.851
  488SOL    HW1 5293   1.790   1.557   0.781
  488SOL    HW2 5294   1.862   1.490   0.911
  489SOL     OW 5295   0.221   1.314   1.844
  489SOL    HW1 5296   0.156   1.241   1.823
  489SOL    HW2 5297   0.225   1.328   1.942
  490SOL     OW 5298   0.079   1.240   0.653
  490SOL    HW1 5299   0.078   1.193   0.741
  490SOL    HW2 5300   0.161   1.212   0.602
  491SOL     OW 5301   0.672   1.391   1.624
  491SOL    HW1 5302   0.594   1.341   1.662
  491SOL    HW2 5303   0.669   1.486   1.655
  492SOL     OW 5304   1.824   0.192   1.227
  492SOL    HW1 5305   1.820   0.102   1.271
  492SOL    HW2 5306   1.827   0.181   1.128
  493SOL     OW 5307   0.428   0.424   0.520
  493SOL    HW1 5308   0.458   0.352   0.458
  493SOL    HW2 5309   0.389   0.384   0.603
  494SOL     OW 5310   1.705   1.487   1.104
  494SOL    HW1 5311   1.612   1.462   1.077
  494SOL    HW2 5312   1.731   1.437   1.186
  495SOL     OW 5313   0.317   0.547   1.280
  495SOL    HW1 5314   0.355   0.488   1.352
  495SOL    HW2 5315   0.357   0.521   1.192
  496SOL     OW 5316   0.812   1.586   0.687
  496SOL    HW1 5317   0.844   1.596   0.593
  496SOL    HW2 5318   0.733   1.524   0.689
  497SOL     OW 5319   1.424   0.214   1.112
  497SOL    HW1 5320   1.476   0.149   1.167
  497SOL    HW2 5321   1.375   0.277   1.173
  498SOL     OW 5322   1.001   0.034   1.154
  498SOL    HW1 5323   0.938  -0.038   1.123
  498SOL    HW2 5324   1.094  -0.002   1.154
  499SOL     OW 5325   0.770   1.330   0.301
  499SOL    HW1 5326   0.724   1.243   0.318
  499SOL    HW2 5327   0.861   1.327   0.342
  500SOL     OW 5328   0.618   1.567   1.284
  500SOL    HW1 5329   0.613   1.649   1.341
  500SOL    HW2 5330   0.707   1.564   1.239
  501SOL     OW 5331   1.352   0.052   0.168
  501SOL    HW1 5332   1.387   0.011   0.084
  501SOL    HW2 5333   1.262   0.014   0.188
  502SOL     OW 5334   1.300   0.453   0.691
  502SOL    HW1 5335   1.241   0.533   0.695
  502SOL    HW2 5336   1.315   0.418   0.784
  503SOL     OW 5337   1.593   0.221   0.882
  503SOL    HW1 5338   1.509   0.220   0.936
  503SOL    HW2 5339   1.595   0.304   0.826
  504SOL     OW 5340   0.039   1.077   0.300
  504SOL    HW1 5341   0.138   1.066   0.291
  504SOL    HW2 5342  -0.001   0.991   0.332
  505SOL     OW 5343   0.875   1.646   0.337
  505SOL    HW1 5344   0.798   1.611   0.283
  505SOL    HW2 5345   0.843   1.717   0.399
  506SOL     OW 5346   0.230   0.628   1.975
  506SOL    HW1 5347   0.137   0.626   2.012
  506SOL    HW2 5348   0.231   0.589   1.883
  507SOL     OW 5349   0.225   0.275   2.858
  507SOL    HW1 5350   0.260   0.258   2.950
  507SOL    HW2 5351   0.137   0.230   2.846
  508SOL     OW 5352   0.019   0.368   2.509
  508SOL    HW1 5353  -0.063   0.411   2.548
  508SOL    HW2 5354  -0.009   0.295   2.446
  509SOL     OW 5355   0.569   1.275   3.027
  509SOL    HW1 5356   0.476   1.268   2.990
  509SOL    HW2 5357   0.580   1.364   3.071
  510SOL     OW 5358   1.555   1.511   2.565
  510SOL    HW1 5359   1.498   1.495   2.646
  510SOL    HW2 5360   1.496   1.521   2.485
  511SOL     OW 5361   1.743   0.618   2.718
  511SOL    HW1 5362   1.776   0.712   2.718
  511SOL    HW2 5363   1.794   0.564   2.784
  512SOL     OW 5364   1.135   0.703   2.579
  512SOL    HW1 5365   1.192   0.781   2.554
  512SOL    HW2 5366   1.075   0.729   2.655
  513SOL     OW 5367   1.755   0.607   2.093
  513SOL    HW1 5368   1.743   0.594   1.994
  513SOL    HW2 5369   1.725   0.526   2.142
  514SOL     OW 5370   0.768   1.144   2.885
  514SOL    HW1 5371   0.690   1.161   2.945
  514SOL    HW2 5372   0.802   1.231   2.849
  515SOL     OW 5373   0.850   0.798   3.685
  515SOL    HW1 5374   0.846   0.874   3.750
  515SOL    HW2 5375   0.872   0.834   3.594
  516SOL     OW 5376   0.685   1.012   2.527
  516SOL    HW1 5377   0.754   0.996   2.597
  516SOL    HW2 5378   0.612   1.069   2.565
  517SOL     OW 5379   0.686   1.161   3.665
  517SOL    HW1 5380   0.746   1.240   3.679
  517SOL    HW2 5381   0.600   1.192   3.624
  518SOL     OW 5382   0.335   1.435   2.923
  518SOL    HW1 5383   0.257   1.404   2.870
  518SOL    HW2 5384   0.393   1.493   2.866
  519SOL     OW 5385   1.460   1.505   3.201
  519SOL    HW1 5386   1.484   1.599   3.227
  519SOL    HW2 5387   1.444   1.451   3.283
  520SOL     OW 5388   0.438   0.392   3.361
  520SOL    HW1 5389   0.520   0.336   3.370
  520SOL    HW2 5390   0.357   0.334   3.365
  521SOL     OW 5391   1.603   0.447   2.599
  521SOL    HW1 5392   1.529   0.493   2.549
  521SOL    HW2 5393   1.654   0.515   2.652
  522SOL     OW 5394   0.231   1.713   2.345
  522SOL    HW1 5395   0.265   1.790   2.399
  522SOL    HW2 5396   0.275   1.713   2.255
  523SOL     OW 5397   1.127   1.341   3.552
  523SOL    HW1 5398   1.174   1.341   3.640
  523SOL    HW2 5399   1.079   1.254   3.541
  524SOL     OW 5400   0.230   1.434   2.400
  524SOL    HW1 5401   0.204   1.530   2.400
  524SOL    HW2 5402   0.159   1.380   2.445
  525SOL     OW 5403   0.240   1.091   2.748
  525SOL    HW1 5404   0.254   1.007   2.800
  525SOL    HW2 5405   0.185   1.155   2.803
  526SOL     OW 5406   0.620   1.786   3.301
  526SOL    HW1 5407   0.528   1.769   3.336
  526SOL    HW2 5408   0.648   1.878   3.327
  527SOL     OW 5409   0.606   0.964   1.985
  527SOL    HW1 5410   0.613   1.048   1.931
  527SOL    HW2 5411   0.652   0.977   2.073
  528SOL     OW 5412   1.594   0.114   3.342
  528SOL    HW1 5413   1.576   0.181   3.270
  528SOL    HW2 5414   1.591   0.160   3.431
  529SOL     OW 5415   0.122   0.643   2.425
  529SOL    HW1 5416   0.077   0.555   2.442
  529SOL    HW2 5417   0.121   0.697   2.509
  530SOL     OW 5418   1.842   1.767   2.221
  530SOL    HW1 5419   1.896   1.738   2.301
  530SOL    HW2 5420   1.872   1.857   2.192
  531SOL     OW 5421   0.027   1.596   1.979
  531SOL    HW1 5422   0.008   1.500   2.000
  531SOL    HW2 5423  -0.006   1.654   2.054
  532SOL     OW 5424   1.689   0.922   2.474
  532SOL    HW1 5425   1.784   0.893   2.482
  532SOL    HW2 5426   1.681   0.987   2.399
  533SOL     OW 5427   1.641   1.108   2.294
  533SOL    HW1 5428   1.727   1.110   2.242
  533SOL    HW2 5429   1.655   1.155   2.382
  534SOL     OW 5430   0.113   0.737   3.459
  534SOL    HW1 5431   0.201   0.724   3.504
  534SOL    HW2 5432   0.100   0.834   3.437
  535SOL     OW 5433   0.613   1.365   2.588
  535SOL    HW1 5434   0.564   1.278   2.597
  535SOL    HW2 5435   0.590   1.408   2.501
  536SOL     OW 5436   1.293   1.228   3.285
  536SOL    HW1 5437   1.330   1.155   3.227
  536SOL    HW2 5438   1.345   1.233   3.370
  537SOL     OW 5439   0.809   0.004   2.364
  537SOL    HW1 5440   0.849   0.095   2.355
  537SOL    HW2 5441   0.709   0.012   2.370
  538SOL     OW 5442   0.197   0.976   3.126
  538SOL    HW1 5443   0.286   0.931   3.112
  538SOL    HW2 5444   0.124   0.911   3.107
  539SOL     OW 5445   1.525   0.999   2.052
  539SOL    HW1 5446   1.462   0.923   2.065
  539SOL    HW2 5447   1.573   1.017   2.138
  540SOL     OW 5448   1.187   1.792   3.478
  540SOL    HW1 5449   1.211   1.852   3.402
  540SOL    HW2 5450   1.194   1.697   3.448
  541SOL     OW 5451   0.317   0.251   3.663
  541SOL    HW1 5452   0.388   0.322   3.669
  541SOL    HW2 5453   0.229   0.290   3.691
  542SOL     OW 5454   1.466   1.417   2.815
  542SOL    HW1 5455   1.407   1.423   2.895
  542SOL    HW2 5456   1.451   1.329   2.769
  543SOL     OW 5457   1.667   1.714   2.434
  543SOL    HW1 5458   1.626   1.691   2.346
  543SOL    HW2 5459   1.649   1.640   2.499
  544SOL     OW 5460   0.598   0.729   2.132
  544SOL    HW1 5461   0.622   0.798   2.064
  544SOL    HW2 5462   0.520   0.762   2.186
  545SOL     OW 5463   1.576   1.662   2.169
  545SOL    HW1 5464   1.665   1.708   2.172
  545SOL    HW2 5465   1.555   1.638   2.074
  546SOL     OW 5466   0.807   0.605   3.327
  546SOL    HW1 5467   0.760   0.602   3.416
  546SOL    HW2 5468   0.756   0.550   3.261
  547SOL     OW 5469   1.394   0.469   3.536
  547SOL    HW1 5470   1.374   0.512   3.624
  547SOL    HW2 5471   1.472   0.407   3.545
  548SOL     OW 5472   0.973   0.890   3.434
  548SOL    HW1 5473   1.019   0.806   3.405
  548SOL    HW2 5474   0.917   0.924   3.359
  549SOL     OW 5475   0.991   0.410   3.104
  549SOL    HW1 5476   0.914   0.444   3.158
  549SOL    HW2 5477   0.957   0.359   3.025
  550SOL     OW 5478   1.041   0.701   2.291
  550SOL    HW1 5479   1.067   0.697   2.387
  550SOL    HW2 5480   0.956   0.650   2.277
  551SOL     OW 5481   0.076   0.811   2.651
  551SOL    HW1 5482   0.175   0.799   2.660
  551SOL    HW2 5483   0.052   0.906   2.672
  552SOL     OW 5484   0.130   1.821   3.433
  552SOL    HW1 5485   0.120   1.806   3.532
  552SOL    HW2 5486   0.044   1.857   3.397
  553SOL     OW 5487   0.865   0.348   2.057
  553SOL    HW1 5488   0.924   0.411   2.008
  553SOL    HW2 5489   0.884   0.254   2.028
  554SOL     OW 5490   1.719   0.585   3.693
  554SOL    HW1 5491   1.693   0.674   3.657
  554SOL    HW2 5492   1.717   0.517   3.620
  555SOL     OW 5493   1.362   1.144   2.407
  555SOL    HW1 5494   1.445   1.115   2.359
  555SOL    HW2 5495   1.313   1.211   2.351
  556SOL     OW 5496   0.550   0.196   2.747
  556SOL    HW1 5497   0.545   0.191   2.847
  556SOL    HW2 5498   0.552   0.292   2.718
  557SOL     OW 5499   1.008   1.456   2.339
  557SOL    HW1 5500   0.962   1.528   2.287
  557SOL    HW2 5501   1.004   1.476   2.437
  558SOL     OW 5502   0.351   1.801   2.715
  558SOL    HW1 5503   0.401   1.715   2.721
  558SOL    HW2 5504   0.416   1.878   2.712
  559SOL     OW 5505   1.795   1.066   2.735
  559SOL    HW1 5506   1.733   1.051   2.659
  559SOL    HW2 5507   1.743   1.077   2.820
  560SOL     OW 5508   1.227   1.550   3.368
  560SOL    HW1 5509   1.233   1.473   3.432
  560SOL    HW2 5510   1.175   1.524   3.288
  561SOL     OW 5511   0.321   0.943   2.104
  561SOL    HW1 5512   0.403   0.982   2.062
  561SOL    HW2 5513   0.294   0.861   2.055
  562SOL     OW 5514   1.458   0.735   2.590
  562SOL    HW1 5515   1.453   0.670   2.665
  562SOL    HW2 5516   1.538   0.794   2.603
  563SOL     OW 5517   0.461   1.266   3.589
  563SOL    HW1 5518   0.411   1.267   3.503
  563SOL    HW2 5519   0.398   1.248   3.665
  564SOL     OW 5520   1.111   1.776   2.099
  564SOL    HW1 5521   1.051   1.714   2.149
  564SOL    HW2 5522   1.142   1.732   2.014
  565SOL     OW 5523   0.202   0.285   3.360
  565SOL    HW1 5524   0.122   0.345   3.347
  565SOL    HW2 5525   0.192   0.236   3.446
  566SOL     OW 5526   1.632   1.377   1.943
  566SOL    HW1 5527   1.600   1.471   1.933
  566SOL    HW2 5528   1.556   1.314   1.931
  567SOL     OW 5529   0.464   1.743   2.185
  567SOL    HW1 5530   0.497   1.782   2.271
  567SOL    HW2 5531   0.540   1.736   2.120
  568SOL     OW 5532   1.400   0.107   2.288
  568SOL    HW1 5533   1.376   0.070   2.198
  568SOL    HW2 5534   1.499   0.123   2.292
  569SOL     OW 5535   0.249   1.785   3.103
  569SOL    HW1 5536   0.306   1.720   3.153
  569SOL    HW2 5537   0.233   1.752   3.010
  570SOL     OW 5538   0.940   1.698   2.766
  570SOL    HW1 5539   1.020   1.641   2.787
  570SOL    HW2 5540   0.891   1.658   2.689
  571SOL     OW 5541   0.382   0.700   2.342
  571SOL    HW1 5542   0.427   0.610   2.339
  571SOL    HW2 5543   0.288   0.689   2.375
  572SOL     OW 5544   1.547   0.222   3.591
  572SOL    HW1 5545   1.542   0.259   3.683
  572SOL    HW2 5546   1.475   0.153   3.579
  573SOL     OW 5547   0.614   0.122   1.979
  573SOL    HW1 5548   0.712   0.100   1.986
  573SOL    HW2 5549   0.583   0.105   1.886
  574SOL     OW 5550   0.781   0.264   3.611
  574SOL    HW1 5551   0.848   0.203   3.654
  574SOL    HW2 5552   0.708   0.283   3.676
  575SOL     OW 5553   0.888   1.514   3.057
  575SOL    HW1 5554   0.865   1.489   2.963
  575SOL    HW2 5555   0.949   1.445   3.096
  576SOL     OW 5556   1.351   0.590   3.295
  576SOL    HW1 5557   1.379   0.547   3.380
  576SOL    HW2 5558   1.376   0.686   3.296
  577SOL     OW 5559   0.803   1.402   2.786
  577SOL    HW1 5560   0.893   1.416   2.744
  577SOL    HW2 5561   0.732   1.404   2.715
  578SOL     OW 5562   0.922   0.503   2.761
  578SOL    HW1 5563   0.897   0.494   2.665
  578SOL    HW2 5564   0.970   0.421   2.792
  579SOL     OW 5565   0.539   0.064   2.374
  579SOL    HW1 5566   0.458   0.065   2.432
  579SOL    HW2 5567   0.542   0.147   2.319
  580SOL     OW 5568   1.434   1.188   1.903
  580SOL    HW1 5569   1.466   1.112   1.960
  580SOL    HW2 5570   1.342   1.215   1.933
  581SOL     OW 5571   0.297   0.035   2.033
  581SOL    HW1 5572   0.346   0.119   2.012
  581SOL    HW2 5573   0.359  -0.030   2.078
  582SOL     OW 5574   0.935   0.236   2.342
  582SOL    HW1 5575   0.887   0.277   2.264
  582SOL    HW2 5576   1.034   0.234   2.323
  583SOL     OW 5577   1.076   0.683   3.326
  583SOL    HW1 5578   0.996   0.622   3.329
  583SOL    HW2 5579   1.157   0.630   3.302
  584SOL     OW 5580   1.227   1.570   2.655
  584SOL    HW1 5581   1.248   1.644   2.590
  584SOL    HW2 5582   1.295   1.570   2.728
  585SOL     OW 5583   0.459   1.152   2.603
  585SOL    HW1 5584   0.388   1.125   2.668
  585SOL    HW2 5585   0.433   1.124   2.510
  586SOL     OW 5586   1.271   1.797   2.453
  586SOL    HW1 5587   1.315   1.861   2.389
  586SOL    HW2 5588   1.221   1.849   2.523
  587SOL     OW 5589   1.032   0.549   1.878
  587SOL    HW1 5590   0.991   0.631   1.839
  587SOL    HW2 5591   1.096   0.575   1.951
  588SOL     OW 5592   0.078   0.556   3.248
  588SOL    HW1 5593   0.170   0.555   3.207
  588SOL    HW2 5594   0.072   0.630   3.315
  589SOL     OW 5595   0.561   0.222   3.009
  589SOL    HW1 5596   0.599   0.138   3.046
  589SOL    HW2 5597   0.473   0.241   3.053
  590SOL     OW 5598   0.866   0.454   2.504
  590SOL    HW1 5599   0.834   0.526   2.442
  590SOL    HW2 5600   0.890   0.373   2.451
  591SOL     OW 5601   1.017   0.039   2.615
  591SOL    HW1 5602   0.945   0.044   2.546
  591SOL    HW2 5603   0.993  -0.030   2.684
  592SOL     OW 5604   1.429   1.173   2.729
  592SOL    HW1 5605   1.374   1.089   2.722
  592SOL    HW2 5606   1.455   1.202   2.637
  593SOL     OW 5607   1.466   0.590   2.854
  593SOL    HW1 5608   1.436   0.495   2.861
  593SOL    HW2 5609   1.539   0.606   2.920
  594SOL     OW 5610   1.857   0.833   2.239
  594SOL    HW1 5611   1.899   0.769   2.303
  594SOL    HW2 5612   1.819   0.782   2.161
  595SOL     OW 5613   0.488   1.385   2.036
  595SOL    HW1 5614   0.401   1.370   2.083
  595SOL    HW2 5615   0.471   1.411   1.941
  596SOL     OW 5616   1.664   1.280   2.519
  596SOL    HW1 5617   1.763   1.288   2.533
  596SOL    HW2 5618   1.619   1.364   2.550
  597SOL     OW 5619   1.390   0.575   1.940
  597SOL    HW1 5620   1.336   0.554   2.021
  597SOL    HW2 5621   1.481   0.534   1.949
  598SOL     OW 5622   0.527   0.256   2.190
  598SOL    HW1 5623   0.554   0.197   2.115
  598SOL    HW2 5624   0.527   0.351   2.159
  599SOL     OW 5625   1.754   1.223   3.450
  599SOL    HW1 5626   1.845   1.184   3.437
  599SOL    HW2 5627   1.762   1.319   3.474
  600SOL     OW 5628   1.064   1.347   3.202
  600SOL    HW1 5629   0.984   1.324   3.257
  600SOL    HW2 5630   1.147   1.321   3.251
  601SOL     OW 5631   1.592   1.629   3.487
  601SOL    HW1 5632   1.619   1.663   3.397
  601SOL    HW2 5633   1.671   1.591   3.533
  602SOL     OW 5634   1.111   1.195   2.962
  602SOL    HW1 5635   1.071   1.239   3.043
  602SOL    HW2 5636   1.070   1.232   2.879
  603SOL     OW 5637   1.638   1.099   2.941
  603SOL    HW1 5638   1.643   1.180   3.000
  603SOL    HW2 5639   1.552   1.101   2.890
  604SOL     OW 5640   0.915   0.089   3.264
  604SOL    HW1 5641   0.940   0.069   3.169
  604SOL    HW2 5642   0.987   0.145   3.306
  605SOL     OW 5643   0.980   1.116   3.581
  605SOL    HW1 5644   0.881   1.122   3.591
  605SOL    HW2 5645   1.003   1.036   3.525
  606SOL     OW 5646   0.705   1.050   2.230
  606SOL    HW1 5647   0.691   1.057   2.329
  606SOL    HW2 5648   0.789   0.999   2.212
  607SOL     OW 5649   0.410   0.813   3.113
  607SOL    HW1 5650   0.496   0.825   3.163
  607SOL    HW2 5651   0.368   0.726   3.140
  608SOL     OW 5652   1.274   0.386   3.124
  608SOL    HW1 5653   1.295   0.460   3.188
  608SOL    HW2 5654   1.185   0.403   3.081
  609SOL     OW 5655   0.064   1.564   3.193
  609SOL    HW1 5656   0.018   1.646   3.159
  609SOL    HW2 5657   0.162   1.583   3.202
  610SOL     OW 5658   0.367   1.100   2.363
  610SOL    HW1 5659   0.360   1.183   2.307
  610SOL    HW2 5660   0.371   1.020   2.303
  611SOL     OW 5661   0.566   0.537   2.727
  611SOL    HW1 5662   0.578   0.603   2.653
  611SOL    HW2 5663   0.612   0.571   2.810
  612SOL     OW 5664   1.252   1.348   2.250
  612SOL    HW1 5665   1.302   1.425   2.290
  612SOL    HW2 5666   1.157   1.350   2.282
  613SOL     OW 5667   1.272   1.445   3.004
  613SOL    HW1 5668   1.319   1.458   3.091
  613SOL    HW2 5669   1.206   1.371   3.013
  614SOL     OW 5670   1.582   0.639   2.334
  614SOL    HW1 5671   1.551   0.700   2.407
  614SOL    HW2 5672   1.632   0.691   2.265
  615SOL     OW 5673   0.354   1.510   3.191
  615SOL    HW1 5674   0.333   1.466   3.104
  615SOL    HW2 5675   0.451   1.536   3.194
  616SOL     OW 5676   0.402   0.751   3.460
  616SOL    HW1 5677   0.470   0.806   3.413
  616SOL    HW2 5678   0.442   0.663   3.487
  617SOL     OW 5679   1.587   0.779   3.532
  617SOL    HW1 5680   1.495   0.817   3.527
  617SOL    HW2 5681   1.647   0.826   3.467
  618SOL     OW 5682   1.013   0.105   3.632
  618SOL    HW1 5683   1.019   0.190   3.580
  618SOL    HW2 5684   1.045   0.029   3.575
  619SOL     OW 5685   0.504   0.050   3.602
  619SOL    HW1 5686   0.462  -0.007   3.532
  619SOL    HW2 5687   0.438   0.119   3.634
  620SOL     OW 5688   0.573   0.870   2.891
  620SOL    HW1 5689   0.617   0.959   2.882
  620SOL    HW2 5690   0.510   0.870   2.968
  621SOL     OW 5691   1.360   0.862   2.907
  621SOL    HW1 5692   1.285   0.862   2.841
  621SOL    HW2 5693   1.397   0.770   2.916
  622SOL     OW 5694   1.209   0.525   2.137
  622SOL    HW1 5695   1.222   0.441   2.191
  622SOL    HW2 5696   1.180   0.599   2.197
  623SOL     OW 5697   0.307   0.213   3.093
  623SOL    HW1 5698   0.284   0.250   3.183
  623SOL    HW2 5699   0.277   0.118   3.087
  624SOL     OW 5700   0.037   1.310   3.144
  624SOL    HW1 5701   0.090   1.261   3.212
  624SOL    HW2 5702   0.059   1.408   3.149
  625SOL     OW 5703   0.732   0.634   2.926
  625SOL    HW1 5704   0.791   0.608   2.850
  625SOL    HW2 5705   0.704   0.730   2.915
  626SOL     OW 5706   1.728   0.935   3.716
  626SOL    HW1 5707   1.682   0.928   3.627
  626SOL    HW2 5708   1.666   0.979   3.782
  627SOL     OW 5709   0.307   0.063   2.480
  627SOL    HW1 5710   0.296   0.157   2.513
  627SOL    HW2 5711   0.302   0.000   2.557
  628SOL     OW 5712   1.622   0.367   2.236
  628SOL    HW1 5713   1.624   0.291   2.300
  628SOL    HW2 5714   1.574   0.444   2.276
  629SOL     OW 5715   1.023   0.766   2.828
  629SOL    HW1 5716   1.038   0.787   2.924
  629SOL    HW2 5717   0.993   0.671   2.819
  630SOL     OW 5718   0.980   1.573   3.562
  630SOL    HW1 5719   0.960   1.617   3.474
  630SOL    HW2 5720   1.019   1.482   3.546
  631SOL     OW 5721   1.859   1.518   3.467
  631SOL    HW1 5722   1.873   1.545   3.372
  631SOL    HW2 5723   1.942   1.540   3.520
  632SOL     OW 5724   0.350   0.898   3.666
  632SOL    HW1 5725   0.426   0.942   3.714
  632SOL    HW2 5726   0.385   0.851   3.584
  633SOL     OW 5727   1.540   0.274   1.987
  633SOL    HW1 5728   1.479   0.199   2.010
  633SOL    HW2 5729   1.562   0.326   2.070
  634SOL     OW 5730   1.303   0.838   1.904
  634SOL    HW1 5731   1.337   0.745   1.919
  634SOL    HW2 5732   1.321   0.865   1.809
  635SOL     OW 5733   1.068   1.333   2.711
  635SOL    HW1 5734   1.075   1.249   2.656
  635SOL    HW2 5735   1.130   1.402   2.675
  636SOL     OW 5736   0.319   0.810   2.811
  636SOL    HW1 5737   0.412   0.846   2.816
  636SOL    HW2 5738   0.313   0.725   2.863
  637SOL     OW 5739   0.339   0.509   2.868
  637SOL    HW1 5740   0.287   0.426   2.851
  637SOL    HW2 5741   0.416   0.514   2.804
  638SOL     OW 5742   0.511   0.415   3.670
  638SOL    HW1 5743   0.493   0.460   3.758
  638SOL    HW2 5744   0.553   0.480   3.607
  639SOL     OW 5745   1.138   0.380   3.540
  639SOL    HW1 5746   1.093   0.443   3.604
  639SOL    HW2 5747   1.231   0.411   3.523
  640SOL     OW 5748   1.160   0.207   3.339
  640SOL    HW1 5749   1.160   0.271   3.416
  640SOL    HW2 5750   1.188   0.255   3.256
  641SOL     OW 5751   0.008   1.326   2.062
  641SOL    HW1 5752  -0.085   1.347   2.031
  641SOL    HW2 5753   0.018   1.227   2.075
  642SOL     OW 5754   0.088   1.801   2.789
  642SOL    HW1 5755   0.046   1.715   2.762
  642SOL    HW2 5756   0.182   1.804   2.755
  643SOL     OW 5757   0.504   1.568   2.772
  643SOL    HW1 5758   0.570   1.642   2.781
  643SOL    HW2 5759   0.548   1.489   2.730
  644SOL     OW 5760   1.002   0.796   3.100
  644SOL    HW1 5761   1.043   0.764   3.186
  644SOL    HW2 5762   0.906   0.769   3.097
  645SOL     OW 5763   0.040   0.544   2.976
  645SOL    HW1 5764   0.125   0.511   2.935
  645SOL    HW2 5765   0.053   0.559   3.074
  646SOL     OW 5766   0.189   0.520   3.584
  646SOL    HW1 5767   0.248   0.480   3.514
  646SOL    HW2 5768   0.131   0.591   3.543
  647SOL     OW 5769   1.369   0.950   3.522
  647SOL    HW1 5770   1.408   1.039   3.542
  647SOL    HW2 5771   1.379   0.930   3.425
  648SOL     OW 5772   0.815   0.572   2.187
  648SOL    HW1 5773   0.822   0.483   2.141
  648SOL    HW2 5774   0.721   0.606   2.179
  649SOL     OW 5775   1.657   0.604   3.068
  649SOL    HW1 5776   1.619   0.535   3.130
  649SOL    HW2 5777   1.739   0.568   3.024
  650SOL     OW 5778   0.252   1.564   3.606
  650SOL    HW1 5779   0.222   1.621   3.682
  650SOL    HW2 5780   0.245   1.467   3.632
  651SOL     OW 5781   0.671   0.464   3.131
  651SOL    HW1 5782   0.637   0.375   3.101
  651SOL    HW2 5783   0.697   0.518   3.051
  652SOL     OW 5784   0.930   1.678   3.327
  652SOL    HW1 5785   0.906   1.660   3.232
  652SOL    HW2 5786   0.960   1.772   3.337
  653SOL     OW 5787   0.473   0.500   2.053
  653SOL    HW1 5788   0.534   0.580   2.057
  653SOL    HW2 5789   0.378   0.531   2.060
  654SOL     OW 5790   0.159   1.137   3.328
  654SOL    HW1 5791   0.181   1.076   3.404
  654SOL    HW2 5792   0.169   1.088   3.242
  655SOL     OW 5793   1.347   1.059   3.096
  655SOL    HW1 5794   1.371   0.996   3.022
  655SOL    HW2 5795   1.257   1.099   3.078
  656SOL     OW 5796   1.302   0.855   2.171
  656SOL    HW1 5797   1.216   0.824   2.213
  656SOL    HW2 5798   1.298   0.841   2.072
  657SOL     OW 5799   1.759   1.747   3.016
  657SOL    HW1 5800   1.820   1.777   2.943
  657SOL    HW2 5801   1.721   1.658   2.994
  658SOL     OW 5802   1.252   1.731   2.990
  658SOL    HW1 5803   1.336   1.736   2.936
  658SOL    HW2 5804   1.229   1.635   3.008
  659SOL     OW 5805   0.083   1.258   2.884
  659SOL    HW1 5806   0.078   1.257   2.984
  659SOL    HW2 5807   0.000   1.217   2.846
  660SOL     OW 5808   0.688   1.662   3.578
  660SOL    HW1 5809   0.632   1.743   3.587
  660SOL    HW2 5810   0.740   1.666   3.492
  661SOL     OW 5811   0.903   0.086   1.995
  661SOL    HW1 5812   0.954   0.087   1.909
  661SOL    HW2 5813   0.959   0.044   2.066
  662SOL     OW 5814   1.726   0.135   2.385
  662SOL    HW1 5815   1.799   0.118   2.318
  662SOL    HW2 5816   1.695   0.048   2.423
  663SOL     OW 5817   1.388   1.573   2.339
  663SOL    HW1 5818   1.455   1.585   2.265
  663SOL    HW2 5819   1.348   1.662   2.362
  664SOL     OW 5820   0.130   1.794   3.713
  664SOL    HW1 5821   0.089   1.720   3.766
  664SOL    HW2 5822   0.194   1.845   3.771
  665SOL     OW 5823   1.280   0.927   2.534
  665SOL    HW1 5824   1.340   0.846   2.536
  665SOL    HW2 5825   1.320   0.996   2.474
  666SOL     OW 5826   0.830   1.273   3.284
  666SOL    HW1 5827   0.825   1.306   3.379
  666SOL    HW2 5828   0.744   1.292   3.238
  667SOL     OW 5829   0.672   1.616   2.016
  667SOL    HW1 5830   0.681   1.626   1.917
  667SOL    HW2 5831   0.632   1.527   2.037
  668SOL     OW 5832   1.650   1.720   3.256
  668SOL    HW1 5833   1.703   1.730   3.172
  668SOL    HW2 5834   1.623   1.810   3.290
  669SOL     OW 5835   1.841   0.175   2.825
  669SOL    HW1 5836   1.880   0.090   2.789
  669SOL    HW2 5837   1.743   0.177   2.806
  670SOL     OW 5838   0.263   0.326   2.582
  670SOL    HW1 5839   0.184   0.377   2.548
  670SOL    HW2 5840   0.254   0.311   2.680
  671SOL     OW 5841   1.194   1.612   1.893
  671SOL    HW1 5842   1.200   1.519   1.930
  671SOL    HW2 5843   1.135   1.612   1.813
  672SOL     OW 5844   0.822   1.002   3.234
  672SOL    HW1 5845   0.862   1.001   3.142
  672SOL    HW2 5846   0.832   1.094   3.274
  673SOL     OW 5847   0.916   0.910   2.153
  673SOL    HW1 5848   0.979   0.948   2.085
  673SOL    HW2 5849   0.956   0.827   2.192
  674SOL     OW 5850   1.504   1.607   1.906
  674SOL    HW1 5851   1.412   1.644   1.913
  674SOL    HW2 5852   1.542   1.627   1.816
  675SOL     OW 5853   0.372   1.288   3.352
  675SOL    HW1 5854   0.359   1.381   3.318
  675SOL    HW2 5855   0.288   1.236   3.339
  676SOL     OW 5856   1.614   1.292   3.151
  676SOL    HW1 5857   1.674   1.295   3.231
  676SOL    HW2 5858   1.539   1.356   3.164
  677SOL     OW 5859   1.039   1.098   2.558
  677SOL    HW1 5860   0.969   1.051   2.612
  677SOL    HW2 5861   1.098   1.030   2.515
  678SOL     OW 5862   1.014   0.236   2.833
  678SOL    HW1 5863   1.006   0.200   2.740
  678SOL    HW2 5864   1.012   0.160   2.898
  679SOL     OW 5865   0.590   1.487   2.353
  679SOL    HW1 5866   0.632   1.429   2.283
  679SOL    HW2 5867   0.546   1.566   2.309
  680SOL     OW 5868   1.709   0.385   3.243
  680SOL    HW1 5869   1.782   0.454   3.247
  680SOL    HW2 5870   1.737   0.310   3.184
  681SOL     OW 5871   0.255   1.348   2.152
  681SOL    HW1 5872   0.159   1.349   2.125
  681SOL    HW2 5873   0.267   1.401   2.236
  682SOL     OW 5874   0.105   1.013   3.588
  682SOL    HW1 5875   0.028   0.980   3.642
  682SOL    HW2 5876   0.190   0.983   3.630
  683SOL     OW 5877   0.672   0.203   3.351
  683SOL    HW1 5878   0.762   0.187   3.311
  683SOL    HW2 5879   0.680   0.208   3.450
  684SOL     OW 5880   0.075   0.345   1.895
  684SOL    HW1 5881  -0.017   0.317   1.866
  684SOL    HW2 5882   0.106   0.422   1.839
  685SOL     OW 5883   1.440   0.856   3.260
  685SOL    HW1 5884   1.383   0.908   3.197
  685SOL    HW2 5885   1.536   0.868   3.236
  686SOL     OW 5886   0.072   0.166   2.180
  686SOL    HW1 5887   0.055   0.249   2.126
  686SOL    HW2 5888   0.162   0.129   2.158
  687SOL     OW 5889   1.183   1.335   1.981
  687SOL    HW1 5890   1.084   1.324   1.983
  687SOL    HW2 5891   1.217   1.350   2.074
  688SOL     OW 5892   0.613   0.842   3.293
  688SOL    HW1 5893   0.669   0.923   3.276
  688SOL    HW2 5894   0.672   0.762   3.296
  689SOL     OW 5895   1.493   1.767   2.821
  689SOL    HW1 5896   1.526   1.831   2.752
  689SOL    HW2 5897   1.559   1.761   2.896
  690SOL     OW 5898   0.716   0.565   3.570
  690SOL    HW1 5899   0.735   0.630   3.644
  690SOL    HW2 5900   0.776   0.485   3.579
  691SOL     OW 5901   1.450   1.220   3.495
  691SOL    HW1 5902   1.441   1.210   3.594
  691SOL    HW2 5903   1.546   1.213   3.469
  692SOL     OW 5904   0.390   1.741   3.422
  692SOL    HW1 5905   0.299   1.782   3.420
  692SOL    HW2 5906   0.383   1.647   3.454
  693SOL     OW 5907   1.674   0.883   3.116
  693SOL    HW1 5908   1.647   0.794   3.079
  693SOL    HW2 5909   1.675   0.951   3.043
  694SOL     OW 5910   1.225   0.325   2.311
  694SOL    HW1 5911   1.290   0.251   2.300
  694SOL    HW2 5912   1.245   0.375   2.395
  695SOL     OW 5913   0.594   0.745   2.514
  695SOL    HW1 5914   0.644   0.830   2.495
  695SOL    HW2 5915   0.506   0.747   2.466
  696SOL     OW 5916   1.777   0.342   3.504
  696SOL    HW1 5917   1.760   0.373   3.410
  696SOL    HW2 5918   1.693   0.305   3.542
  697SOL     OW 5919   1.730   0.934   3.379
  697SOL    HW1 5920   1.768   1.025   3.394
  697SOL    HW2 5921   1.722   0.917   3.280
  698SOL     OW 5922   0.859   1.374   1.878
  698SOL    HW1 5923   0.813   1.389   1.966
  698SOL    HW2 5924   0.903   1.459   1.848
  699SOL     OW 5925   0.661   1.790   2.815
  699SOL    HW1 5926   0.615   1.878   2.802
  699SOL    HW2 5927   0.760   1.802   2.808
  700SOL     OW 5928   1.408   1.851   3.582
  700SOL    HW1 5929   1.312   1.840   3.555
  700SOL    HW2 5930   1.464   1.784   3.534
  701SOL     OW 5931   0.859   0.956   2.723
  701SOL    HW1 5932   0.913   0.887   2.771
  701SOL    HW2 5933   0.827   1.025   2.789
  702SOL     OW 5934   1.083   0.984   1.949
  702SOL    HW1 5935   1.060   1.037   1.867
  702SOL    HW2 5936   1.164   0.928   1.930
  703SOL     OW 5937   1.861   1.569   2.713
  703SOL    HW1 5938   1.790   1.557   2.643
  703SOL    HW2 5939   1.862   1.490   2.773
  704SOL     OW 5940   0.221   1.314   3.706
  704SOL    HW1 5941   0.156   1.241   3.685
  704SOL    HW2 5942   0.225   1.328   3.804
  705SOL     OW 5943   0.079   1.240   2.515
  705SOL    HW1 5944   0.078   1.193   2.603
  705SOL    HW2 5945   0.161   1.212   2.464
  706SOL     OW 5946   0.672   1.391   3.486
  706SOL    HW1 5947   0.594   1.341   3.524
  706SOL    HW2 5948   0.669   1.486   3.517
  707SOL     OW 5949   1.824   0.192   3.089
  707SOL    HW1 5950   1.820   0.102   3.133
  707SOL    HW2 5951   1.827   0.181   2.990
  708SOL     OW 5952   0.428   0.424   2.382
  708SOL    HW1 5953   0.458   0.352   2.320
  708SOL    HW2 5954   0.389   0.384   2.465
  709SOL     OW 5955   1.705   1.487   2.966
  709SOL    HW1 5956   1.612   1.462   2.939
  709SOL    HW2 5957   1.731   1.437   3.048
  710SOL     OW 5958   0.317   0.547   3.142
  710SOL    HW1 5959   0.355   0.488   3.214
  710SOL    HW2 5960   0.357   0.521   3.054
  711SOL     OW 5961   0.812   1.586   2.549
  711SOL    HW1 5962   0.844   1.596   2.455
  711SOL    HW2 5963   0.733   1.524   2.551
  712SOL     OW 5964   1.424   0.214   2.974
  712SOL    HW1 5965   1.476   0.149   3.029
  712SOL    HW2 5966   1.375   0.277   3.035
  713SOL     OW 5967   1.001   0.034   3.016
  713SOL    HW1 5968   0.938  -0.038   2.985
  713SOL    HW2 5969   1.094  -0.002   3.016
  714SOL     OW 5970   0.618   1.567   3.146
  714SOL    HW1 5971   0.613   1.649   3.203
  714SOL    HW2 5972   0.707   1.564   3.101
  715SOL     OW 5973   1.352   0.052   2.030
  715SOL    HW1 5974   1.387   0.011   1.946
  715SOL    HW2 5975   1.262   0.014   2.050
  716SOL     OW 5976   1.300   0.453   2.553
  716SOL    HW1 5977   1.241   0.533   2.557
  716SOL    HW2 5978   1.315   0.418   2.646
  717SOL     OW 5979   1.593   0.221   2.744
  717SOL    HW1 5980   1.509   0.220   2.798
  717SOL    HW2 5981   1.595   0.304   2.688
  718SOL     OW 5982   0.039   1.077   2.162
  718SOL    HW1 5983   0.138   1.066   2.153
  718SOL    HW2 5984  -0.001   0.991   2.194
  719SOL     OW 5985   0.875   1.646   2.199
  719SOL    HW1 5986   0.798   1.611   2.145
  719SOL    HW2 5987   0.843   1.717   2.261
  720SOL     OW 5988   0.230   0.628   3.837
  720SOL    HW1 5989   0.137   0.626   3.874
  720SOL    HW2 5990   0.231   0.589   3.745
  721SOL     OW 5991   0.225   0.275   4.720
  721SOL    HW1 5992   0.260   0.258   4.812
  721SOL    HW2 5993   0.137   0.230   4.708
  722SOL     OW 5994   0.019   0.368   4.371
  722SOL    HW1 5995  -0.063   0.411   4.410
  722SOL    HW2 5996  -0.009   0.295   4.308
  723SOL     OW 5997   0.569   1.275   4.889
  723SOL    HW1 5998   0.476   1.268   4.852
  723SOL    HW2 5999   0.580   1.364   4.933
  724SOL     OW 6000   1.555   1.511   4.427
  724SOL    HW1 6001   1.498   1.495   4.508
  724SOL    HW2 6002   1.496   1.521   4.347
  725SOL     OW 6003   1.743   0.618   4.580
  725SOL    HW1 6004   1.776   0.712   4.580
  725SOL    HW2 6005   1.794   0.564   4.646
  726SOL     OW 6006   1.135   0.703   4.441
  726SOL    HW1 6007   1.192   0.781   4.416
  726SOL    HW2 6008   1.075   0.729   4.517
  727SOL     OW 6009   1.755   0.607   3.955
  727SOL    HW1 6010   1.743   0.594   3.856
  727SOL    HW2 6011   1.725   0.526   4.004
  728SOL     OW 6012   0.768   1.144   4.747
  728SOL    HW1 6013   0.690   1.161   4.807
  728SOL    HW2 6014   0.802   1.231   4.711
  729SOL     OW 6015   0.850   0.798   5.547
  729SOL    HW1 6016   0.846   0.874   5.612
  729SOL    HW2 6017   0.872   0.834   5.456
  730SOL     OW 6018   0.685   1.012   4.389
  730SOL    HW1 6019   0.754   0.996   4.459
  730SOL    HW2 6020   0.612   1.069   4.427
  731SOL     OW 6021   0.686   1.161   5.527
  731SOL    HW1 6022   0.746   1.240   5.541
  731SOL    HW2 6023   0.600   1.192   5.486
  732SOL     OW 6024   0.335   1.435   4.785
  732SOL    HW1 6025   0.257   1.404   4.732
  732SOL    HW2 6026   0.393   1.493   4.728
  733SOL     OW 6027   1.460   1.505   5.063
  733SOL    HW1 6028   1.484   1.599   5.089
  733SOL    HW2 6029   1.444   1.451   5.145
  734SOL     OW 6030   0.438   0.392   5.223
  734SOL    HW1 6031   0.520   0.336   5.232
  734SOL    HW2 6032   0.357   0.334   5.227
  735SOL     OW 6033   1.603   0.447   4.461
  735SOL    HW1 6034   1.529   0.493   4.411
  735SOL    HW2 6035   1.654   0.515   4.514
  736SOL     OW 6036   0.231   1.713   4.207
  736SOL    HW1 6037   0.265   1.790   4.261
  736SOL    HW2 6038   0.275   1.713   4.117
  737SOL     OW 6039   1.127   1.341   5.414
  737SOL    HW1 6040   1.174   1.341   5.502
  737SOL    HW2 6041   1.079   1.254   5.403
  738SOL     OW 6042   0.230   1.434   4.262
  738SOL    HW1 6043   0.204   1.530   4.262
  738SOL    HW2 6044   0.159   1.380   4.307
  739SOL     OW 6045   0.240   1.091   4.610
  739SOL    HW1 6046   0.254   1.007   4.662
  739SOL    HW2 6047   0.185   1.155   4.665
  740SOL     OW 6048   0.620   1.786   5.163
  740SOL    HW1 6049   0.528   1.769   5.198
  740SOL    HW2 6050   0.648   1.878   5.189
  741SOL     OW 6051   0.606   0.964   3.847
  741SOL    HW1 6052   0.613   1.048   3.793
  741SOL    HW2 6053   0.652   0.977   3.935
  742SOL     OW 6054   1.594   0.114   5.204
  742SOL    HW1 6055   1.576   0.181   5.132
  742SOL    HW2 6056   1.591   0.160   5.293
  743SOL     OW 6057   0.122   0.643   4.287
  743SOL    HW1 6058   0.077   0.555   4.304
  743SOL    HW2 6059   0.121   0.697   4.371
  744SOL     OW 6060   1.842   1.767   4.083
  744SOL    HW1 6061   1.896   1.738   4.163
  744SOL    HW2 6062   1.872   1.857   4.054
  745SOL     OW 6063   0.027   1.596   3.841
  745SOL    HW1 6064   0.008   1.500   3.862
  745SOL    HW2 6065  -0.006   1.654   3.916
  746SOL     OW 6066   1.689   0.922   4.336
  746SOL    HW1 6067   1.784   0.893   4.344
  746SOL    HW2 6068   1.681   0.987   4.261
  747SOL     OW 6069   1.641   1.108   4.156
  747SOL    HW1 6070   1.727   1.110   4.104
  747SOL    HW2 6071   1.655   1.155   4.244
  748SOL     OW 6072   0.113   0.737   5.321
  748SOL    HW1 6073   0.201   0.724   5.366
  748SOL    HW2 6074   0.100   0.834   5.299
  749SOL     OW 6075   0.613   1.365   4.450
  749SOL    HW1 6076   0.564   1.278   4.459
  749SOL    HW2 6077   0.590   1.408   4.363
  750SOL     OW 6078   1.293   1.228   5.147
  750SOL    HW1 6079   1.330   1.155   5.089
  750SOL    HW2 6080   1.345   1.233   5.232
  751SOL     OW 6081   0.809   0.004   4.226
  751SOL    HW1 6082   0.849   0.095   4.217
  751SOL    HW2 6083   0.709   0.012   4.232
  752SOL     OW 6084   0.197   0.976   4.988
  752SOL    HW1 6085   0.286   0.931   4.974
  752SOL    HW2 6086   0.124   0.911   4.969
  753SOL     OW 6087   1.525   0.999   3.914
  753SOL    HW1 6088   1.462   0.923   3.927
  753SOL    HW2 6089   1.573   1.017   4.000
  754SOL     OW 6090   1.187   1.792   5.340
  754SOL    HW1 6091   1.211   1.852   5.264
  754SOL    HW2 6092   1.194   1.697   5.310
  755SOL     OW 6093   0.317   0.251   5.525
  755SOL    HW1 6094   0.388   0.322   5.531
  755SOL    HW2 6095   0.229   0.290   5.553
  756SOL     OW 6096   1.466   1.417   4.677
  756SOL    HW1 6097   1.407   1.423   4.757
  756SOL    HW2 6098   1.451   1.329   4.631
  757SOL     OW 6099   1.667   1.714   4.296
  757SOL    HW1 6100   1.626   1.691   4.208
  757SOL    HW2 6101   1.649   1.640   4.361
  758SOL     OW 6102   0.598   0.729   3.994
  758SOL    HW1 6103   0.622   0.798   3.926
  758SOL    HW2 6104   0.520   0.762   4.048
  759SOL     OW 6105   1.281   0.345   4.668
  759SOL    HW1 6106   1.195   0.295   4.655
  759SOL    HW2 6107   1.343   0.291   4.724
  760SOL     OW 6108   1.576   1.662   4.031
  760SOL    HW1 6109   1.665   1.708   4.034
  760SOL    HW2 6110   1.555   1.638   3.936
  761SOL     OW 6111   0.807   0.605   5.189
  761SOL    HW1 6112   0.760   0.602   5.278
  761SOL    HW2 6113   0.756   0.550   5.123
  762SOL     OW 6114   1.394   0.469   5.398
  762SOL    HW1 6115   1.374   0.512   5.486
  762SOL    HW2 6116   1.472   0.407   5.407
  763SOL     OW 6117   0.973   0.890   5.296
  763SOL    HW1 6118   1.019   0.806   5.267
  763SOL    HW2 6119   0.917   0.924   5.221
  764SOL     OW 6120   0.991   0.410   4.966
  764SOL    HW1 6121   0.914   0.444   5.020
  764SOL    HW2 6122   0.957   0.359   4.887
  765SOL     OW 6123   1.041   0.701   4.153
  765SOL    HW1 6124   1.067   0.697   4.249
  765SOL    HW2 6125   0.956   0.650   4.139
  766SOL     OW 6126   0.076   0.811   4.513
  766SOL    HW1 6127   0.175   0.799   4.522
  766SOL    HW2 6128   0.052   0.906   4.534
  767SOL     OW 6129   0.130   1.821   5.295
  767SOL    HW1 6130   0.120   1.806   5.394
  767SOL    HW2 6131   0.044   1.857   5.259
  768SOL     OW 6132   0.865   0.348   3.919
  768SOL    HW1 6133   0.924   0.411   3.870
  768SOL    HW2 6134   0.884   0.254   3.890
  769SOL     OW 6135   1.719   0.585   5.555
  769SOL    HW1 6136   1.693   0.674   5.519
  769SOL    HW2 6137   1.717   0.517   5.482
  770SOL     OW 6138   1.362   1.144   4.269
  770SOL    HW1 6139   1.445   1.115   4.221
  770SOL    HW2 6140   1.313   1.211   4.213
  771SOL     OW 6141   0.550   0.196   4.609
  771SOL    HW1 6142   0.545   0.191   4.709
  771SOL    HW2 6143   0.552   0.292   4.580
  772SOL     OW 6144   1.008   1.456   4.201
  772SOL    HW1 6145   0.962   1.528   4.149
  772SOL    HW2 6146   1.004   1.476   4.299
  773SOL     OW 6147   0.351   1.801   4.577
  773SOL    HW1 6148   0.401   1.715   4.583
  773SOL    HW2 6149   0.416   1.878   4.574
  774SOL     OW 6150   1.795   1.066   4.597
  774SOL    HW1 6151   1.733   1.051   4.521
  774SOL    HW2 6152   1.743   1.077   4.682
  775SOL     OW 6153   1.227   1.550   5.230
  775SOL    HW1 6154   1.233   1.473   5.294
  775SOL    HW2 6155   1.175   1.524   5.150
  776SOL     OW 6156   0.321   0.943   3.966
  776SOL    HW1 6157   0.403   0.982   3.924
  776SOL    HW2 6158   0.294   0.861   3.917
  777SOL     OW 6159   1.458   0.735   4.452
  777SOL    HW1 6160   1.453   0.670   4.527
  777SOL    HW2 6161   1.538   0.794   4.465
  778SOL     OW 6162   0.461   1.266   5.451
  778SOL    HW1 6163   0.411   1.267   5.365
  778SOL    HW2 6164   0.398   1.248   5.527
  779SOL     OW 6165   1.111   1.776   3.961
  779SOL    HW1 6166   1.051   1.714   4.011
  779SOL    HW2 6167   1.142   1.732   3.876
  780SOL     OW 6168   0.202   0.285   5.222
  780SOL    HW1 6169   0.122   0.345   5.209
  780SOL    HW2 6170   0.192   0.236   5.308
  781SOL     OW 6171   1.632   1.377   3.805
  781SOL    HW1 6172   1.600   1.471   3.795
  781SOL    HW2 6173   1.556   1.314   3.793
  782SOL     OW 6174   0.464   1.743   4.047
  782SOL    HW1 6175   0.497   1.782   4.133
  782SOL    HW2 6176   0.540   1.736   3.982
  783SOL     OW 6177   1.400   0.107   4.150
  783SOL    HW1 6178   1.376   0.070   4.060
  783SOL    HW2 6179   1.499   0.123   4.154
  784SOL     OW 6180   0.249   1.785   4.965
  784SOL    HW1 6181   0.306   1.720   5.015
  784SOL    HW2 6182   0.233   1.752   4.872
  785SOL     OW 6183   0.940   1.698   4.628
  785SOL    HW1 6184   1.020   1.641   4.649
  785SOL    HW2 6185   0.891   1.658   4.551
  786SOL     OW 6186   0.382   0.700   4.204
  786SOL    HW1 6187   0.427   0.610   4.201
  786SOL    HW2 6188   0.288   0.689   4.237
  787SOL     OW 6189   1.547   0.222   5.453
  787SOL    HW1 6190   1.542   0.259   5.545
  787SOL    HW2 6191   1.475   0.153   5.441
  788SOL     OW 6192   0.614   0.122   3.841
  788SOL    HW1 6193   0.712   0.100   3.848
  788SOL    HW2 6194   0.583   0.105   3.748
  789SOL     OW 6195   0.781   0.264   5.473
  789SOL    HW1 6196   0.848   0.203   5.516
  789SOL    HW2 6197   0.708   0.283   5.538
  790SOL     OW 6198   0.888   1.514   4.919
  790SOL    HW1 6199   0.865   1.489   4.825
  790SOL    HW2 6200   0.949   1.445   4.958
  791SOL     OW 6201   1.351   0.590   5.157
  791SOL    HW1 6202   1.379   0.547   5.242
  791SOL    HW2 6203   1.376   0.686   5.158
  792SOL     OW 6204   0.803   1.402   4.648
  792SOL    HW1 6205   0.893   1.416   4.606
  792SOL    HW2 6206   0.732   1.404   4.577
  793SOL     OW 6207   0.922   0.503   4.623
  793SOL    HW1 6208   0.897   0.494   4.527
  793SOL    HW2 6209   0.970   0.421   4.654
  794SOL     OW 6210   0.539   0.064   4.236
  794SOL    HW1 6211   0.458   0.065   4.294
  794SOL    HW2 6212   0.542   0.147   4.181
  795SOL     OW 6213   1.434   1.188   3.765
  795SOL    HW1 6214   1.466   1.112   3.822
  795SOL    HW2 6215   1.342   1.215   3.795
  796SOL     OW 6216   0.297   0.035   3.895
  796SOL    HW1 6217   0.346   0.119   3.874
  796SOL    HW2 6218   0.359  -0.030   3.940
  797SOL     OW 6219   0.935   0.236   4.204
  797SOL    HW1 6220   0.887   0.277   4.126
  797SOL    HW2 6221   1.034   0.234   4.185
  798SOL     OW 6222   1.076   0.683   5.188
  798SOL    HW1 6223   0.996   0.622   5.191
  798SOL    HW2 6224   1.157   0.630   5.164
  799SOL     OW 6225   1.227   1.570   4.517
  799SOL    HW1 6226   1.248   1.644   4.452
  799SOL    HW2 6227   1.295   1.570   4.590
  800SOL     OW 6228   0.459   1.152   4.465
  800SOL    HW1 6229   0.388   1.125   4.530
  800SOL    HW2 6230   0.433   1.124   4.372
  801SOL     OW 6231   1.271   1.797   4.315
  801SOL    HW1 6232   1.315   1.861   4.251
  801SOL    HW2 6233   1.221   1.849   4.385
  802SOL     OW 6234   1.032   0.549   3.740
  802SOL    HW1 6235   0.991   0.631   3.701
  802SOL    HW2 6236   1.096   0.575   3.813
  803SOL     OW 6237   0.078   0.556   5.110
  803SOL    HW1 6238   0.170   0.555   5.069
  803SOL    HW2 6239   0.072   0.630   5.177
  804SOL     OW 6240   0.561   0.222   4.871
  804SOL    HW1 6241   0.599   0.138   4.908
  804SOL    HW2 6242   0.473   0.241   4.915
  805SOL     OW 6243   0.866   0.454   4.366
  805SOL    HW1 6244   0.834   0.526   4.304
  805SOL    HW2 6245   0.890   0.373   4.313
  806SOL     OW 6246   1.017   0.039   4.477
  806SOL    HW1 6247   0.945   0.044   4.408
  806SOL    HW2 6248   0.993  -0.030   4.546
  807SOL     OW 6249   1.429   1.173   4.591
  807SOL    HW1 6250   1.374   1.089   4.584
  807SOL    HW2 6251   1.455   1.202   4.499
  808SOL     OW 6252   1.466   0.590   4.716
  808SOL    HW1 6253   1.436   0.495   4.723
  808SOL    HW2 6254   1.539   0.606   4.782
  809SOL     OW 6255   1.857   0.833   4.101
  809SOL    HW1 6256   1.899   0.769   4.165
  809SOL    HW2 6257   1.819   0.782   4.023
  810SOL     OW 6258   0.488   1.385   3.898
  810SOL    HW1 6259   0.401   1.370   3.945
  810SOL    HW2 6260   0.471   1.411   3.803
  811SOL     OW 6261   1.664   1.280   4.381
  811SOL    HW1 6262   1.763   1.288   4.395
  811SOL    HW2 6263   1.619   1.364   4.412
  812SOL     OW 6264   1.390   0.575   3.802
  812SOL    HW1 6265   1.336   0.554   3.883
  812SOL    HW2 6266   1.481   0.534   3.811
  813SOL     OW 6267   0.527   0.256   4.052
  813SOL    HW1 6268   0.554   0.197   3.977
  813SOL    HW2 6269   0.527   0.351   4.021
  814SOL     OW 6270   1.754   1.223   5.312
  814SOL    HW1 6271   1.845   1.184   5.299
  814SOL    HW2 6272   1.762   1.319   5.336
  815SOL     OW 6273   1.064   1.347   5.064
  815SOL    HW1 6274   0.984   1.324   5.119
  815SOL    HW2 6275   1.147   1.321   5.113
  816SOL     OW 6276   1.592   1.629   5.349
  816SOL    HW1 6277   1.619   1.663   5.259
  816SOL    HW2 6278   1.671   1.591   5.395
  817SOL     OW 6279   1.111   1.195   4.824
  817SOL    HW1 6280   1.071   1.239   4.905
  817SOL    HW2 6281   1.070   1.232   4.741
  818SOL     OW 6282   1.638   1.099   4.803
  818SOL    HW1 6283   1.643   1.180   4.862
  818SOL    HW2 6284   1.552   1.101   4.752
  819SOL     OW 6285   0.915   0.089   5.126
  819SOL    HW1 6286   0.940   0.069   5.031
  819SOL    HW2 6287   0.987   0.145   5.168
  820SOL     OW 6288   0.980   1.116   5.443
  820SOL    HW1 6289   0.881   1.122   5.453
  820SOL    HW2 6290   1.003   1.036   5.387
  821SOL     OW 6291   0.705   1.050   4.092
  821SOL    HW1 6292   0.691   1.057   4.191
  821SOL    HW2 6293   0.789   0.999   4.074
  822SOL     OW 6294   0.410   0.813   4.975
  822SOL    HW1 6295   0.496   0.825   5.025
  822SOL    HW2 6296   0.368   0.726   5.002
  823SOL     OW 6297   1.274   0.386   4.986
  823SOL    HW1 6298   1.295   0.460   5.050
  823SOL    HW2 6299   1.185   0.403   4.943
  824SOL     OW 6300   0.064   1.564   5.055
  824SOL    HW1 6301   0.018   1.646   5.021
  824SOL    HW2 6302   0.162   1.583   5.064
  825SOL     OW 6303   0.367   1.100   4.225
  825SOL    HW1 6304   0.360   1.183   4.169
  825SOL    HW2 6305   0.371   1.020   4.165
  826SOL     OW 6306   0.566   0.537   4.589
  826SOL    HW1 6307   0.578   0.603   4.515
  826SOL    HW2 6308   0.612   0.571   4.672
  827SOL     OW 6309   1.252   1.348   4.112
  827SOL    HW1 6310   1.302   1.425   4.152
  827SOL    HW2 6311   1.157   1.350   4.144
  828SOL     OW 6312   1.272   1.445   4.866
  828SOL    HW1 6313   1.319   1.458   4.953
  828SOL    HW2 6314   1.206   1.371   4.875
  829SOL     OW 6315   1.582   0.639   4.196
  829SOL    HW1 6316   1.551   0.700   4.269
  829SOL    HW2 6317   1.632   0.691   4.127
  830SOL     OW 6318   0.354   1.510   5.053
  830SOL    HW1 6319   0.333   1.466   4.966
  830SOL    HW2 6320   0.451   1.536   5.056
  831SOL     OW 6321   0.402   0.751   5.322
  831SOL    HW1 6322   0.470   0.806   5.275
  831SOL    HW2 6323   0.442   0.663   5.349
  832SOL     OW 6324   1.587   0.779   5.394
  832SOL    HW1 6325   1.495   0.817   5.389
  832SOL    HW2 6326   1.647   0.826   5.329
  833SOL     OW 6327   1.013   0.105   5.494
  833SOL    HW1 6328   1.019   0.190   5.442
  833SOL    HW2 6329   1.045   0.029   5.437
  834SOL     OW 6330   0.504   0.050   5.464
  834SOL    HW1 6331   0.462  -0.007   5.394
  834SOL    HW2 6332   0.438   0.119   5.496
  835SOL     OW 6333   0.573   0.870   4.753
  835SOL    HW1 6334   0.617   0.959   4.744
  835SOL    HW2 6335   0.510   0.870   4.830
  836SOL     OW 6336   1.360   0.862   4.769
  836SOL    HW1 6337   1.285   0.862   4.703
  836SOL    HW2 6338   1.397   0.770   4.778
  837SOL     OW 6339   1.209   0.525   3.999
  837SOL    HW1 6340   1.222   0.441   4.053
  837SOL    HW2 6341   1.180   0.599   4.059
  838SOL     OW 6342   0.307   0.213   4.955
  838SOL    HW1 6343   0.284   0.250   5.045
  838SOL    HW2 6344   0.277   0.118   4.949
  839SOL     OW 6345   0.037   1.310   5.006
  839SOL    HW1 6346   0.090   1.261   5.074
  839SOL    HW2 6347   0.059   1.408   5.011
  840SOL     OW 6348   0.732   0.634   4.788
  840SOL    HW1 6349   0.791   0.608   4.712
  840SOL    HW2 6350   0.704   0.730   4.777
  841SOL     OW 6351   1.728   0.935   5.578
  841SOL    HW1 6352   1.682   0.928   5.489
  841SOL    HW2 6353   1.666   0.979   5.644
  842SOL     OW 6354   0.307   0.063   4.342
  842SOL    HW1 6355   0.296   0.157   4.375
  842SOL    HW2 6356   0.302   0.000   4.419
  843SOL     OW 6357   1.622   0.367   4.098
  843SOL    HW1 6358   1.624   0.291   4.162
  843SOL    HW2 6359   1.574   0.444   4.138
  844SOL     OW 6360   1.023   0.766   4.690
  844SOL    HW1 6361   1.038   0.787   4.786
  844SOL    HW2 6362   0.993   0.671   4.681
  845SOL     OW 6363   0.980   1.573   5.424
  845SOL    HW1 6364   0.960   1.617   5.336
  845SOL    HW2 6365   1.019   1.482   5.408
  846SOL     OW 6366   1.859   1.518   5.329
  846SOL    HW1 6367   1.873   1.545   5.234
  846SOL    HW2 6368   1.942   1.540   5.382
  847SOL     OW 6369   0.350   0.898   5.528
  847SOL    HW1 6370   0.426   0.942   5.576
  847SOL    HW2 6371   0.385   0.851   5.446
  848SOL     OW 6372   1.540   0.274   3.849
  848SOL    HW1 6373   1.479   0.199   3.872
  848SOL    HW2 6374   1.562   0.326   3.932
  849SOL     OW 6375   1.303   0.838   3.766
  849SOL    HW1 6376   1.337   0.745   3.781
  849SOL    HW2 6377   1.321   0.865   3.671
  850SOL     OW 6378   1.068   1.333   4.573
  850SOL    HW1 6379   1.075   1.249   4.518
  850SOL    HW2 6380   1.130   1.402   4.537
  851SOL     OW 6381   0.319   0.810   4.673
  851SOL    HW1 6382   0.412   0.846   4.678
  851SOL    HW2 6383   0.313   0.725   4.725
  852SOL     OW 6384   0.339   0.509   4.730
  852SOL    HW1 6385   0.287   0.426   4.713
  852SOL    HW2 6386   0.416   0.514   4.666
  853SOL     OW 6387   0.511   0.415   5.532
  853SOL    HW1 6388   0.493   0.460   5.620
  853SOL    HW2 6389   0.553   0.480   5.469
  854SOL     OW 6390   1.138   0.380   5.402
  854SOL    HW1 6391   1.093   0.443   5.466
  854SOL    HW2 6392   1.231   0.411   5.385
  855SOL     OW 6393   1.160   0.207   5.201
  855SOL    HW1 6394   1.160   0.271   5.278
  855SOL    HW2 6395   1.188   0.255   5.118
  856SOL     OW 6396   0.008   1.326   3.924
  856SOL    HW1 6397  -0.085   1.347   3.893
  856SOL    HW2 6398   0.018   1.227   3.937
  857SOL     OW 6399   0.088   1.801   4.651
  857SOL    HW1 6400   0.046   1.715   4.624
  857SOL    HW2 6401   0.182   1.804   4.617
  858SOL     OW 6402   0.504   1.568   4.634
  858SOL    HW1 6403   0.570   1.642   4.643
  858SOL    HW2 6404   0.548   1.489   4.592
  859SOL     OW 6405   1.002   0.796   4.962
  859SOL    HW1 6406   1.043   0.764   5.048
  859SOL    HW2 6407   0.906   0.769   4.959
  860SOL     OW 6408   0.040   0.544   4.838
  860SOL    HW1 6409   0.125   0.511   4.797
  860SOL    HW2 6410   0.053   0.559   4.936
  861SOL     OW 6411   0.189   0.520   5.446
  861SOL    HW1 6412   0.248   0.480   5.376
  861SOL    HW2 6413   0.131   0.591   5.405
  862SOL     OW 6414   1.369   0.950   5.384
  862SOL    HW1 6415   1.408   1.039   5.404
  862SOL    HW2 6416   1.379   0.930   5.287
  863SOL     OW 6417   0.815   0.572   4.049
  863SOL    HW1 6418   0.822   0.483   4.003
  863SOL    HW2 6419   0.721   0.606   4.041
  864SOL     OW 6420   1.657   0.604   4.930
  864SOL    HW1 6421   1.619   0.535   4.992
  864SOL    HW2 6422   1.739   0.568   4.886
  865SOL     OW 6423   0.252   1.564   5.468
  865SOL    HW1 6424   0.222   1.621   5.544
  865SOL    HW2 6425   0.245   1.467   5.494
  866SOL     OW 6426   0.671   0.464   4.993
  866SOL    HW1 6427   0.637   0.375   4.963
  866SOL    HW2 6428   0.697   0.518   4.913
  867SOL     OW 6429   0.930   1.678   5.189
  867SOL    HW1 6430   0.906   1.660   5.094
  867SOL    HW2 6431   0.960   1.772   5.199
  868SOL     OW 6432   0.473   0.500   3.915
  868SOL    HW1 6433   0.534   0.580   3.919
  868SOL    HW2 6434   0.378   0.531   3.922
  869SOL     OW 6435   0.159   1.137   5.190
  869SOL    HW1 6436   0.181   1.076   5.266
  869SOL    HW2 6437   0.169   1.088   5.104
  870SOL     OW 6438   1.347   1.059   4.958
  870SOL    HW1 6439   1.371   0.996   4.884
  870SOL    HW2 6440   1.257   1.099   4.940
  871SOL     OW 6441   1.302   0.855   4.033
  871SOL    HW1 6442   1.216   0.824   4.075
  871SOL    HW2 6443   1.298   0.841   3.934
  872SOL     OW 6444   1.759   1.747   4.878
  872SOL    HW1 6445   1.820   1.777   4.805
  872SOL    HW2 6446   1.721   1.658   4.856
  873SOL     OW 6447   1.252   1.731   4.852
  873SOL    HW1 6448   1.336   1.736   4.798
  873SOL    HW2 6449   1.229   1.635   4.870
  874SOL     OW 6450   0.083   1.258   4.746
  874SOL    HW1 6451   0.078   1.257   4.846
  874SOL    HW2 6452   0.000   1.217   4.708
  875SOL     OW 6453   0.688   1.662   5.440
  875SOL    HW1 6454   0.632   1.743   5.449
  875SOL    HW2 6455   0.740   1.666   5.354
  876SOL     OW 6456   0.903   0.086   3.857
  876SOL    HW1 6457   0.954   0.087   3.771
  876SOL    HW2 6458   0.959   0.044   3.928
  877SOL     OW 6459   1.726   0.135   4.247
  877SOL    HW1 6460   1.799   0.118   4.180
  877SOL    HW2 6461   1.695   0.048   4.285
  878SOL     OW 6462   1.388   1.573   4.201
  878SOL    HW1 6463   1.455   1.585   4.127
  878SOL    HW2 6464   1.348   1.662   4.224
  879SOL     OW 6465   0.130   1.794   5.575
  879SOL    HW1 6466   0.089   1.720   5.628
  879SOL    HW2 6467   0.194   1.845   5.633
  880SOL     OW 6468   1.280   0.927   4.396
  880SOL    HW1 6469   1.340   0.846   4.398
  880SOL    HW2 6470   1.320   0.996   4.336
  881SOL     OW 6471   0.830   1.273   5.146
  881SOL    HW1 6472   0.825   1.306   5.241
  881SOL    HW2 6473   0.744   1.292   5.100
  882SOL     OW 6474   0.672   1.616   3.878
  882SOL    HW1 6475   0.681   1.626   3.779
  882SOL    HW2 6476   0.632   1.527   3.899
  883SOL     OW 6477   1.650   1.720   5.118
  883SOL    HW1 6478   1.703   1.730   5.034
  883SOL    HW2 6479   1.623   1.810   5.152
  884SOL     OW 6480   1.841   0.175   4.687
  884SOL    HW1 6481   1.880   0.090   4.651
  884SOL    HW2 6482   1.743   0.177   4.668
  885SOL     OW 6483   0.263   0.326   4.444
  885SOL    HW1 6484   0.184   0.377   4.410
  885SOL    HW2 6485   0.254   0.311   4.542
  886SOL     OW 6486   1.194   1.612   3.755
  886SOL    HW1 6487   1.200   1.519   3.792
  886SOL    HW2 6488   1.135   1.612   3.675
  887SOL     OW 6489   0.822   1.002   5.096
  887SOL    HW1 6490   0.862   1.001   5.004
  887SOL    HW2 6491   0.832   1.094   5.136
  888SOL     OW 6492   0.916   0.910   4.015
  888SOL    HW1 6493   0.979   0.948   3.947
  888SOL    HW2 6494   0.956   0.827   4.054
  889SOL     OW 6495   1.504   1.607   3.768
  889SOL    HW1 6496   1.412   1.644   3.775
  889SOL    HW2 6497   1.542   1.627   3.678
  890SOL     OW 6498   0.372   1.288   5.214
  890SOL    HW1 6499   0.359   1.381   5.180
  890SOL    HW2 6500   0.288   1.236   5.201
  891SOL     OW 6501   1.614   1.292   5.013
  891SOL    HW1 6502   1.674   1.295   5.093
  891SOL    HW2 6503   1.539   1.356   5.026
  892SOL     OW 6504   1.039   1.098   4.420
  892SOL    HW1 6505   0.969   1.051   4.474
  892SOL    HW2 6506   1.098   1.030   4.377
  893SOL     OW 6507   1.014   0.236   4.695
  893SOL    HW1 6508   1.006   0.200   4.602
  893SOL    HW2 6509   1.012   0.160   4.760
  894SOL     OW 6510   0.590   1.487   4.215
  894SOL    HW1 6511   0.632   1.429   4.145
  894SOL    HW2 6512   0.546   1.566   4.171
  895SOL     OW 6513   1.709   0.385   5.105
  895SOL    HW1 6514   1.782   0.454   5.109
  895SOL    HW2 6515   1.737   0.310   5.046
  896SOL     OW 6516   0.255   1.348   4.014
  896SOL    HW1 6517   0.159   1.349   3.987
  896SOL    HW2 6518   0.267   1.401   4.098
  897SOL     OW 6519   0.105   1.013   5.450
  897SOL    HW1 6520   0.028   0.980   5.504
  897SOL    HW2 6521   0.190   0.983   5.492
  898SOL     OW 6522   0.672   0.203   5.213
  898SOL    HW1 6523   0.762   0.187   5.173
  898SOL    HW2 6524   0.680   0.208   5.312
  899SOL     OW 6525   0.075   0.345   3.757
  899SOL    HW1 6526  -0.017   0.317   3.728
  899SOL    HW2 6527   0.106   0.422   3.701
  900SOL     OW 6528   1.440   0.856   5.122
  900SOL    HW1 6529   1.383   0.908   5.059
  900SOL    HW2 6530   1.536   0.868   5.098
  901SOL     OW 6531   0.072   0.166   4.042
  901SOL    HW1 6532   0.055   0.249   3.988
  901SOL    HW2 6533   0.162   0.129   4.020
  902SOL     OW 6534   1.183   1.335   3.843
  902SOL    HW1 6535   1.084   1.324   3.845
  902SOL    HW2 6536   1.217   1.350   3.936
  903SOL     OW 6537   0.613   0.842   5.155
  903SOL    HW1 6538   0.669   0.923   5.138
  903SOL    HW2 6539   0.672   0.762   5.158
  904SOL     OW 6540   1.493   1.767   4.683
  904SOL    HW1 6541   1.526   1.831   4.614
  904SOL    HW2 6542   1.559   1.761   4.758
  905SOL     OW 6543   0.716   0.565   5.432
  905SOL    HW1 6544   0.735   0.630   5.506
  905SOL    HW2 6545   0.776   0.485   5.441
  906SOL     OW 6546   1.450   1.220   5.357
  906SOL    HW1 6547   1.441   1.210   5.456
  906SOL    HW2 6548   1.546   1.213   5.331
  907SOL     OW 6549   0.390   1.741   5.284
  907SOL    HW1 6550   0.299   1.782   5.282
  907SOL    HW2 6551   0.383   1.647   5.316
  908SOL     OW 6552   1.674   0.883   4.978
  908SOL    HW1 6553   1.647   0.794   4.941
  908SOL    HW2 6554   1.675   0.951   4.905
  909SOL     OW 6555   1.225   0.325   4.173
  909SOL    HW1 6556   1.290   0.251   4.162
  909SOL    HW2 6557   1.245   0.375   4.257
  910SOL     OW 6558   0.594   0.745   4.376
  910SOL    HW1 6559   0.644   0.830   4.357
  910SOL    HW2 6560   0.506   0.747   4.328
  911SOL     OW 6561   1.777   0.342   5.366
  911SOL    HW1 6562   1.760   0.373   5.272
  911SOL    HW2 6563   1.693   0.305   5.404
  912SOL     OW 6564   1.730   0.934   5.241
  912SOL    HW1 6565   1.768   1.025   5.256
  912SOL    HW2 6566   1.722   0.917   5.142
  913SOL     OW 6567   0.859   1.374   3.740
  913SOL    HW1 6568   0.813   1.389   3.828
  913SOL    HW2 6569   0.903   1.459   3.710
  914SOL     OW 6570   0.661   1.790   4.677
  914SOL    HW1 6571   0.615   1.878   4.664
  914SOL    HW2 6572   0.760   1.802   4.670
  915SOL     OW 6573   1.408   1.851   5.444
  915SOL    HW1 6574   1.312   1.840   5.417
  915SOL    HW2 6575   1.464   1.784   5.396
  916SOL     OW 6576   0.859   0.956   4.585
  916SOL    HW1 6577   0.913   0.887   4.633
  916SOL    HW2 6578   0.827   1.025   4.651
  917SOL     OW 6579   1.083   0.984   3.811
  917SOL    HW1 6580   1.060   1.037   3.729
  917SOL    HW2 6581   1.164   0.928   3.792
  918SOL     OW 6582   1.861   1.569   4.575
  918SOL    HW1 6583   1.790   1.557   4.505
  918SOL    HW2 6584   1.862   1.490   4.635
  919SOL     OW 6585   0.221   1.314   5.568
  919SOL    HW1 6586   0.156   1.241   5.547
  919SOL    HW2 6587   0.225   1.328   5.666
  920SOL     OW 6588   0.079   1.240   4.377
  920SOL    HW1 6589   0.078   1.193   4.465
  920SOL    HW2 6590   0.161   1.212   4.326
  921SOL     OW 6591   0.672   1.391   5.348
  921SOL    HW1 6592   0.594   1.341   5.386
  921SOL    HW2 6593   0.669   1.486   5.379
  922SOL     OW 6594   1.824   0.192   4.951
  922SOL    HW1 6595   1.820   0.102   4.995
  922SOL    HW2 6596   1.827   0.181   4.852
  923SOL     OW 6597   0.428   0.424   4.244
  923SOL    HW1 6598   0.458   0.352   4.182
  923SOL    HW2 6599   0.389   0.384   4.327
  924SOL     OW 6600   1.705   1.487   4.828
  924SOL    HW1 6601   1.612   1.462   4.801
  924SOL    HW2 6602   1.731   1.437   4.910
  925SOL     OW 6603   0.317   0.547   5.004
  925SOL    HW1 6604   0.355   0.488   5.076
  925SOL    HW2 6605   0.357   0.521   4.916
  926SOL     OW 6606   0.812   1.586   4.411
  926SOL    HW1 6607   0.844   1.596   4.317
  926SOL    HW2 6608   0.733   1.524   4.413
  927SOL     OW 6609   1.424   0.214   4.836
  927SOL    HW1 6610   1.476   0.149   4.891
  927SOL    HW2 6611   1.375   0.277   4.897
  928SOL     OW 6612   1.001   0.034   4.878
  928SOL    HW1 6613   0.938  -0.038   4.847
  928SOL    HW2 6614   1.094  -0.002   4.878
  929SOL     OW 6615   0.770   1.330   4.025
  929SOL    HW1 6616   0.724   1.243   4.042
  929SOL    HW2 6617   0.861   1.327   4.066
  930SOL     OW 6618   0.618   1.567   5.008
  930SOL    HW1 6619   0.613   1.649   5.065
  930SOL    HW2 6620   0.707   1.564   4.963
  931SOL     OW 6621   1.352   0.052   3.892
  931SOL    HW1 6622   1.387   0.011   3.808
  931SOL    HW2 6623   1.262   0.014   3.912
  932SOL     OW 6624   1.300   0.453   4.415
  932SOL    HW1 6625   1.241   0.533   4.419
  932SOL    HW2 6626   1.315   0.418   4.508
  933SOL     OW 6627   1.593   0.221   4.606
  933SOL    HW1 6628   1.509   0.220   4.660
  933SOL    HW2 6629   1.595   0.304   4.550
  934SOL     OW 6630   0.039   1.077   4.024
  934SOL    HW1 6631   0.138   1.066   4.015
  934SOL    HW2 6632  -0.001   0.991   4.056
  935SOL     OW 6633   0.875   1.646   4.061
  935SOL    HW1 6634   0.798   1.611   4.007
  935SOL    HW2 6635   0.843   1.717   4.123
  936SOL     OW 6636   0.230   0.628   5.699
  936SOL    HW1 6637   0.137   0.626   5.736
  936SOL    HW2 6638   0.231   0.589   5.607
  937SOL     OW 6639   0.225   0.275   6.582
  937SOL    HW1 6640   0.260   0.258   6.674
  937SOL    HW2 6641   0.137   0.230   6.570
  938SOL     OW 6642   0.019   0.368   6.233
  938SOL    HW1 6643  -0.063   0.411   6.272
  938SOL    HW2 6644  -0.009   0.295   6.170
  939SOL     OW 6645   0.569   1.275   6.751
  939SOL    HW1 6646   0.476   1.268   6.714
  939SOL    HW2 6647   0.580   1.364   6.795
  940SOL     OW 6648   1.555   1.511   6.289
  940SOL    HW1 6649   1.498   1.495   6.370
  940SOL    HW2 6650   1.496   1.521   6.209
  941SOL     OW 6651   1.743   0.618   6.442
  941SOL    HW1 6652   1.776   0.712   6.442
  941SOL    HW2 6653   1.794   0.564   6.508
  942SOL     OW 6654   1.135   0.703   6.303
  942SOL    HW1 6655   1.192   0.781   6.278
  942SOL    HW2 6656   1.075   0.729   6.379
  943SOL     OW 6657   1.755   0.607   5.817
  943SOL    HW1 6658   1.743   0.594   5.718
  943SOL    HW2 6659   1.725   0.526   5.866
  944SOL     OW 6660   0.768   1.144   6.609
  944SOL    HW1 6661   0.690   1.161   6.669
  944SOL    HW2 6662   0.802   1.231   6.573
  945SOL     OW 6663   0.685   1.012   6.251
  945SOL    HW1 6664   0.754   0.996   6.321
  945SOL    HW2 6665   0.612   1.069   6.289
  946SOL     OW 6666   0.335   1.435   6.647
  946SOL    HW1 6667   0.257   1.404   6.594
  946SOL    HW2 6668   0.393   1.493   6.590
  947SOL     OW 6669   1.460   1.505   6.925
  947SOL    HW1 6670   1.484   1.599   6.951
  947SOL    HW2 6671   1.444   1.451   7.007
  948SOL     OW 6672   1.603   0.447   6.323
  948SOL    HW1 6673   1.529   0.493   6.273
  948SOL    HW2 6674   1.654   0.515   6.376
  949SOL     OW 6675   0.231   1.713   6.069
  949SOL    HW1 6676   0.265   1.790   6.123
  949SOL    HW2 6677   0.275   1.713   5.979
  950SOL     OW 6678   0.230   1.434   6.124
  950SOL    HW1 6679   0.204   1.530   6.124
  950SOL    HW2 6680   0.159   1.380   6.169
  951SOL     OW 6681   0.240   1.091   6.472
  951SOL    HW1 6682   0.254   1.007   6.524
  951SOL    HW2 6683   0.185   1.155   6.527
  952SOL     OW 6684   0.606   0.964   5.709
  952SOL    HW1 6685   0.613   1.048   5.655
  952SOL    HW2 6686   0.652   0.977   5.797
  953SOL     OW 6687   1.594   0.114   7.066
  953SOL    HW1 6688   1.576   0.181   6.994
  953SOL    HW2 6689   1.591   0.160   7.155
  954SOL     OW 6690   0.122   0.643   6.149
  954SOL    HW1 6691   0.077   0.555   6.166
  954SOL    HW2 6692   0.121   0.697   6.233
  955SOL     OW 6693   1.842   1.767   5.945
  955SOL    HW1 6694   1.896   1.738   6.025
  955SOL    HW2 6695   1.872   1.857   5.916
  956SOL     OW 6696   0.027   1.596   5.703
  956SOL    HW1 6697   0.008   1.500   5.724
  956SOL    HW2 6698  -0.006   1.654   5.778
  957SOL     OW 6699   1.689   0.922   6.198
  957SOL    HW1 6700   1.784   0.893   6.206
  957SOL    HW2 6701   1.681   0.987   6.123
  958SOL     OW 6702   1.641   1.108   6.018
  958SOL    HW1 6703   1.727   1.110   5.966
  958SOL    HW2 6704   1.655   1.155   6.106
  959SOL     OW 6705   0.613   1.365   6.312
  959SOL    HW1 6706   0.564   1.278   6.321
  959SOL    HW2 6707   0.590   1.408   6.225
  960SOL     OW 6708   1.293   1.228   7.009
  960SOL    HW1 6709   1.330   1.155   6.951
  960SOL    HW2 6710   1.345   1.233   7.094
  961SOL     OW 6711   0.809   0.004   6.088
  961SOL    HW1 6712   0.849   0.095   6.079
  961SOL    HW2 6713   0.709   0.012   6.094
  962SOL     OW 6714   0.197   0.976   6.850
  962SOL    HW1 6715   0.286   0.931   6.836
  962SOL    HW2 6716   0.124   0.911   6.831
  963SOL     OW 6717   1.525   0.999   5.776
  963SOL    HW1 6718   1.462   0.923   5.789
  963SOL    HW2 6719   1.573   1.017   5.862
  964SOL     OW 6720   1.466   1.417   6.539
  964SOL    HW1 6721   1.407   1.423   6.619
  964SOL    HW2 6722   1.451   1.329   6.493
  965SOL     OW 6723   1.667   1.714   6.158
  965SOL    HW1 6724   1.626   1.691   6.070
  965SOL    HW2 6725   1.649   1.640   6.223
  966SOL     OW 6726   0.598   0.729   5.856
  966SOL    HW1 6727   0.622   0.798   5.788
  966SOL    HW2 6728   0.520   0.762   5.910
  967SOL     OW 6729   1.281   0.345   6.530
  967SOL    HW1 6730   1.195   0.295   6.517
  967SOL    HW2 6731   1.343   0.291   6.586
  968SOL     OW 6732   1.576   1.662   5.893
  968SOL    HW1 6733   1.665   1.708   5.896
  968SOL    HW2 6734   1.555   1.638   5.798
  969SOL     OW 6735   0.807   0.605   7.051
  969SOL    HW1 6736   0.760   0.602   7.140
  969SOL    HW2 6737   0.756   0.550   6.985
  970SOL     OW 6738   0.991   0.410   6.828
  970SOL    HW1 6739   0.914   0.444   6.882
  970SOL    HW2 6740   0.957   0.359   6.749
  971SOL     OW 6741   1.041   0.701   6.015
  971SOL    HW1 6742   1.067   0.697   6.111
  971SOL    HW2 6743   0.956   0.650   6.001
  972SOL     OW 6744   0.076   0.811   6.375
  972SOL    HW1 6745   0.175   0.799   6.384
  972SOL    HW2 6746   0.052   0.906   6.396
  973SOL     OW 6747   0.865   0.348   5.781
  973SOL    HW1 6748   0.924   0.411   5.732
  973SOL    HW2 6749   0.884   0.254   5.752
  974SOL     OW 6750   1.362   1.144   6.131
  974SOL    HW1 6751   1.445   1.115   6.083
  974SOL    HW2 6752   1.313   1.211   6.075
  975SOL     OW 6753   0.550   0.196   6.471
  975SOL    HW1 6754   0.545   0.191   6.571
  975SOL    HW2 6755   0.552   0.292   6.442
  976SOL     OW 6756   1.008   1.456   6.063
  976SOL    HW1 6757   0.962   1.528   6.011
  976SOL    HW2 6758   1.004   1.476   6.161
  977SOL     OW 6759   0.351   1.801   6.439
  977SOL    HW1 6760   0.401   1.715   6.445
  977SOL    HW2 6761   0.416   1.878   6.436
  978SOL     OW 6762   1.795   1.066   6.459
  978SOL    HW1 6763   1.733   1.051   6.383
  978SOL    HW2 6764   1.743   1.077   6.544
  979SOL     OW 6765   1.227   1.550   7.092
  979SOL    HW1 6766   1.233   1.473   7.156
  979SOL    HW2 6767   1.175   1.524   7.012
  980SOL     OW 6768   1.458   0.735   6.314
  980SOL    HW1 6769   1.453   0.670   6.389
  980SOL    HW2 6770   1.538   0.794   6.327
  981SOL     OW 6771   1.111   1.776   5.823
  981SOL    HW1 6772   1.051   1.714   5.873
  981SOL    HW2 6773   1.142   1.732   5.738
  982SOL     OW 6774   0.202   0.285   7.084
  982SOL    HW1 6775   0.122   0.345   7.071
  982SOL    HW2 6776   0.192   0.236   7.170
  983SOL     OW 6777   1.632   1.377   5.667
  983SOL    HW1 6778   1.600   1.471   5.657
  983SOL    HW2 6779   1.556   1.314   5.655
  984SOL     OW 6780   0.464   1.743   5.909
  984SOL    HW1 6781   0.497   1.782   5.995
  984SOL    HW2 6782   0.540   1.736   5.844
  985SOL     OW 6783   1.400   0.107   6.012
  985SOL    HW1 6784   1.376   0.070   5.922
  985SOL    HW2 6785   1.499   0.123   6.016
  986SOL     OW 6786   0.249   1.785   6.827
  986SOL    HW1 6787   0.306   1.720   6.877
  986SOL    HW2 6788   0.233   1.752   6.734
  987SOL     OW 6789   0.940   1.698   6.490
  987SOL    HW1 6790   1.020   1.641   6.511
  987SOL    HW2 6791   0.891   1.658   6.413
  988SOL     OW 6792   0.382   0.700   6.066
  988SOL    HW1 6793   0.427   0.610   6.063
  988SOL    HW2 6794   0.288   0.689   6.099
  989SOL     OW 6795   0.614   0.122   5.703
  989SOL    HW1 6796   0.712   0.100   5.710
  989SOL    HW2 6797   0.583   0.105   5.610
  990SOL     OW 6798   0.888   1.514   6.781
  990SOL    HW1 6799   0.865   1.489   6.687
  990SOL    HW2 6800   0.949   1.445   6.820
  991SOL     OW 6801   1.351   0.590   7.019
  991SOL    HW1 6802   1.379   0.547   7.104
  991SOL    HW2 6803   1.376   0.686   7.020
  992SOL     OW 6804   0.803   1.402   6.510
  992SOL    HW1 6805   0.893   1.416   6.468
  992SOL    HW2 6806   0.732   1.404   6.439
  993SOL     OW 6807   0.922   0.503   6.485
  993SOL    HW1 6808   0.897   0.494   6.389
  993SOL    HW2 6809   0.970   0.421   6.516
  994SOL     OW 6810   0.539   0.064   6.098
  994SOL    HW1 6811   0.458   0.065   6.156
  994SOL    HW2 6812   0.542   0.147   6.043
  995SOL     OW 6813   1.434   1.188   5.627
  995SOL    HW1 6814   1.466   1.112   5.684
  995SOL    HW2 6815   1.342   1.215   5.657
  996SOL     OW 6816   0.297   0.035   5.757
  996SOL    HW1 6817   0.346   0.119   5.736
  996SOL    HW2 6818   0.359  -0.030   5.802
  997SOL     OW 6819   0.935   0.236   6.066
  997SOL    HW1 6820   0.887   0.277   5.988
  997SOL    HW2 6821   1.034   0.234   6.047
  998SOL     OW 6822   1.076   0.683   7.050
  998SOL    HW1 6823   0.996   0.622   7.053
  998SOL    HW2 6824   1.157   0.630   7.026
  999SOL     OW 6825   1.227   1.570   6.379
  999SOL    HW1 6826   1.248   1.644   6.314
  999SOL    HW2 6827   1.295   1.570   6.452
 1000SOL     OW 6828   0.459   1.152   6.327
 1000SOL    HW1 6829   0.388   1.125   6.392
 1000SOL    HW2 6830   0.433   1.124   6.234
 1001SOL     OW 6831   1.271   1.797   6.177
 1001SOL    HW1 6832   1.315   1.861   6.113
 1001SOL    HW2 6833   1.221   1.849   6.247
 1002SOL     OW 6834   1.032   0.549   5.602
 1002SOL    HW1 6835   0.991   0.631   5.563
 1002SOL    HW2 6836   1.096   0.575   5.675
 1003SOL     OW 6837   0.078   0.556   6.972
 1003SOL    HW1 6838   0.170   0.555   6.931
 1003SOL    HW2 6839   0.072   0.630   7.039
 1004SOL     OW 6840   0.561   0.222   6.733
 1004SOL    HW1 6841   0.599   0.138   6.770
 1004SOL    HW2 6842   0.473   0.241   6.777
 1005SOL     OW 6843   0.866   0.454   6.228
 1005SOL    HW1 6844   0.834   0.526   6.166
 1005SOL    HW2 6845   0.890   0.373   6.175
 1006SOL     OW 6846   1.017   0.039   6.339
 1006SOL    HW1 6847   0.945   0.044   6.270
 1006SOL    HW2 6848   0.993  -0.030   6.408
 1007SOL     OW 6849   1.429   1.173   6.453
 1007SOL    HW1 6850   1.374   1.089   6.446
 1007SOL    HW2 6851   1.455   1.202   6.361
 1008SOL     OW 6852   1.466   0.590   6.578
 1008SOL    HW1 6853   1.436   0.495   6.585
 1008SOL    HW2 6854   1.539   0.606   6.644
 1009SOL     OW 6855   1.857   0.833   5.963
 1009SOL    HW1 6856   1.899   0.769   6.027
 1009SOL    HW2 6857   1.819   0.782   5.885
 1010SOL     OW 6858   0.488   1.385   5.760
 1010SOL    HW1 6859   0.401   1.370   5.807
 1010SOL    HW2 6860   0.471   1.411   5.665
 1011SOL     OW 6861   1.664   1.280   6.243
 1011SOL    HW1 6862   1.763   1.288   6.257
 1011SOL    HW2 6863   1.619   1.364   6.274
 1012SOL     OW 6864   1.390   0.575   5.664
 1012SOL    HW1 6865   1.336   0.554   5.745
 1012SOL    HW2 6866   1.481   0.534   5.673
 1013SOL     OW 6867   0.527   0.256   5.914
 1013SOL    HW1 6868   0.554   0.197   5.839
 1013SOL    HW2 6869   0.527   0.351   5.883
 1014SOL     OW 6870   1.064   1.347   6.926
 1014SOL    HW1 6871   0.984   1.324   6.981
 1014SOL    HW2 6872   1.147   1.321   6.975
 1015SOL     OW 6873   1.111   1.195   6.686
 1015SOL    HW1 6874   1.071   1.239   6.767
 1015SOL    HW2 6875   1.070   1.232   6.603
 1016SOL     OW 6876   1.638   1.099   6.665
 1016SOL    HW1 6877   1.643   1.180   6.724
 1016SOL    HW2 6878   1.552   1.101   6.614
 1017SOL     OW 6879   0.915   0.089   6.988
 1017SOL    HW1 6880   0.940   0.069   6.893
 1017SOL    HW2 6881   0.987   0.145   7.030
 1018SOL     OW 6882   0.705   1.050   5.954
 1018SOL    HW1 6883   0.691   1.057   6.053
 1018SOL    HW2 6884   0.789   0.999   5.936
 1019SOL     OW 6885   0.410   0.813   6.837
 1019SOL    HW1 6886   0.496   0.825   6.887
 1019SOL    HW2 6887   0.368   0.726   6.864
 1020SOL     OW 6888   1.274   0.386   6.848
 1020SOL    HW1 6889   1.295   0.460   6.912
 1020SOL    HW2 6890   1.185   0.403   6.805
 1021SOL     OW 6891   0.064   1.564   6.917
 1021SOL    HW1 6892   0.018   1.646   6.883
 1021SOL    HW2 6893   0.162   1.583   6.926
 1022SOL     OW 6894   0.367   1.100   6.087
 1022SOL    HW1 6895   0.360   1.183   6.031
 1022SOL    HW2 6896   0.371   1.020   6.027
 1023SOL     OW 6897   0.566   0.537   6.451
 1023SOL    HW1 6898   0.578   0.603   6.377
 1023SOL    HW2 6899   0.612   0.571   6.534
 1024SOL     OW 6900   1.252   1.348   5.974
 1024SOL    HW1 6901   1.302   1.425   6.014
 1024SOL    HW2 6902   1.157   1.350   6.006
 1025SOL     OW 6903   1.272   1.445   6.728
 1025SOL    HW1 6904   1.319   1.458   6.815
 1025SOL    HW2 6905   1.206   1.371   6.737
 1026SOL     OW 6906   1.582   0.639   6.058
 1026SOL    HW1 6907   1.551   0.700   6.131
 1026SOL    HW2 6908   1.632   0.691   5.989
 1027SOL     OW 6909   0.354   1.510   6.915
 1027SOL    HW1 6910   0.333   1.466   6.828
 1027SOL    HW2 6911   0.451   1.536   6.918
 1028SOL     OW 6912   0.573   0.870   6.615
 1028SOL    HW1 6913   0.617   0.959   6.606
 1028SOL    HW2 6914   0.510   0.870   6.692
 1029SOL     OW 6915   1.360   0.862   6.631
 1029SOL    HW1 6916   1.285   0.862   6.565
 1029SOL    HW2 6917   1.397   0.770   6.640
 1030SOL     OW 6918   1.209   0.525   5.861
 1030SOL    HW1 6919   1.222   0.441   5.915
 1030SOL    HW2 6920   1.180   0.599   5.921
 1031SOL     OW 6921   0.307   0.213   6.817
 1031SOL    HW1 6922   0.284   0.250   6.907
 1031SOL    HW2 6923   0.277   0.118   6.811
 1032SOL     OW 6924   0.037   1.310   6.868
 1032SOL    HW1 6925   0.090   1.261   6.936
 1032SOL    HW2 6926   0.059   1.408   6.873
 1033SOL     OW 6927   0.732   0.634   6.650
 1033SOL    HW1 6928   0.791   0.608   6.574
 1033SOL    HW2 6929   0.704   0.730   6.639
 1034SOL     OW 6930   0.307   0.063   6.204
 1034SOL    HW1 6931   0.296   0.157   6.237
 1034SOL    HW2 6932   0.302   0.000   6.281
 1035SOL     OW 6933   1.622   0.367   5.960
 1035SOL    HW1 6934   1.624   0.291   6.024
 1035SOL    HW2 6935   1.574   0.444   6.000
 1036SOL     OW 6936   1.023   0.766   6.552
 1036SOL    HW1 6937   1.038   0.787   6.648
 1036SOL    HW2 6938   0.993   0.671   6.543
 1037SOL     OW 6939   1.540   0.274   5.711
 1037SOL    HW1 6940   1.479   0.199   5.734
 1037SOL    HW2 6941   1.562   0.326   5.794
 1038SOL     OW 6942   1.303   0.838   5.628
 1038SOL    HW1 6943   1.337   0.745   5.643
 1038SOL    HW2 6944   1.321   0.865   5.533
 1039SOL     OW 6945   1.068   1.333   6.435
 1039SOL    HW1 6946   1.075   1.249   6.380
 1039SOL    HW2 6947   1.130   1.402   6.399
 1040SOL     OW 6948   0.319   0.810   6.535
 1040SOL    HW1 6949   0.412   0.846   6.540
 1040SOL    HW2 6950   0.313   0.725   6.587
 1041SOL     OW 6951   0.339   0.509   6.592
 1041SOL    HW1 6952   0.287   0.426   6.575
 1041SOL    HW2 6953   0.416   0.514   6.528
 1042SOL     OW 6954   1.160   0.207   7.063
 1042SOL    HW1 6955   1.160   0.271   7.140
 1042SOL    HW2 6956   1.188   0.255   6.980
 1043SOL     OW 6957   0.008   1.326   5.786
 1043SOL    HW1 6958  -0.085   1.347   5.755
 1043SOL    HW2 6959   0.018   1.227   5.799
 1044SOL     OW 6960   0.088   1.801   6.513
 1044SOL    HW1 6961   0.046   1.715   6.486
 1044SOL    HW2 6962   0.182   1.804   6.479
 1045SOL     OW 6963   0.504   1.568   6.496
 1045SOL    HW1 6964   0.570   1.642   6.505
 1045SOL    HW2 6965   0.548   1.489   6.454
 1046SOL     OW 6966   1.002   0.796   6.824
 1046SOL    HW1 6967   1.043   0.764   6.910
 1046SOL    HW2 6968   0.906   0.769   6.821
 1047SOL     OW 6969   0.040   0.544   6.700
 1047SOL    HW1 6970   0.125   0.511   6.659
 1047SOL    HW2 6971   0.053   0.559   6.798
 1048SOL     OW 6972   0.815   0.572   5.911
 1048SOL    HW1 6973   0.822   0.483   5.865
 1048SOL    HW2 6974   0.721   0.606   5.903
 1049SOL     OW 6975   1.657   0.604   6.792
 1049SOL    HW1 6976   1.619   0.535   6.854
 1049SOL    HW2 6977   1.739   0.568   6.748
 1050SOL     OW 6978   0.671   0.464   6.855
 1050SOL    HW1 6979   0.637   0.375   6.825
 1050SOL    HW2 6980   0.697   0.518   6.775
 1051SOL     OW 6981   0.930   1.678   7.051
 1051SOL    HW1 6982   0.906   1.660   6.956
 1051SOL    HW2 6983   0.960   1.772   7.061
 1052SOL     OW 6984   0.473   0.500   5.777
 1052SOL    HW1 6985   0.534   0.580   5.781
 1052SOL    HW2 6986   0.378   0.531   5.784
 1053SOL     OW 6987   0.159   1.137   7.052
 1053SOL    HW1 6988   0.181   1.076   7.128
 1053SOL    HW2 6989   0.169   1.088   6.966
 1054SOL     OW 6990   1.347   1.059   6.820
 1054SOL    HW1 6991   1.371   0.996   6.746
 1054SOL    HW2 6992   1.257   1.099   6.802
 1055SOL     OW 6993   1.302   0.855   5.895
 1055SOL    HW1 6994   1.216   0.824   5.937
 1055SOL    HW2 6995   1.298   0.841   5.796
 1056SOL     OW 6996   1.759   1.747   6.740
 1056SOL    HW1 6997   1.820   1.777   6.667
 1056SOL    HW2 6998   1.721   1.658   6.718
 1057SOL     OW 6999   1.252   1.731   6.714
 1057SOL    HW1 7000   1.336   1.736   6.660
 1057SOL    HW2 7001   1.229   1.635   6.732
 1058SOL     OW 7002   0.083   1.258   6.608
 1058SOL    HW1 7003   0.078   1.257   6.708
 1058SOL    HW2 7004   0.000   1.217   6.570
 1059SOL     OW 7005   0.903   0.086   5.719
 1059SOL    HW1 7006   0.954   0.087   5.633
 1059SOL    HW2 7007   0.959   0.044   5.790
 1060SOL     OW 7008   1.726   0.135   6.109
 1060SOL    HW1 7009   1.799   0.118   6.042
 1060SOL    HW2 7010   1.695   0.048   6.147
 1061SOL     OW 7011   1.388   1.573   6.063
 1061SOL    HW1 7012   1.455   1.585   5.989
 1061SOL    HW2 7013   1.348   1.662   6.086
 1062SOL     OW 7014   1.280   0.927   6.258
 1062SOL    HW1 7015   1.340   0.846   6.260
 1062SOL    HW2 7016   1.320   0.996   6.198
 1063SOL     OW 7017   0.830   1.273   7.008
 1063SOL    HW1 7018   0.825   1.306   7.103
 1063SOL    HW2 7019   0.744   1.292   6.962
 1064SOL     OW 7020   0.672   1.616   5.740
 1064SOL    HW1 7021   0.681   1.626   5.641
 1064SOL    HW2 7022   0.632   1.527   5.761
 1065SOL     OW 7023   1.650   1.720   6.980
 1065SOL    HW1 7024   1.703   1.730   6.896
 1065SOL    HW2 7025   1.623   1.810   7.014
 1066SOL     OW 7026   1.841   0.175   6.549
 1066SOL    HW1 7027   1.880   0.090   6.513
 1066SOL    HW2 7028   1.743   0.177   6.530
 1067SOL     OW 7029   0.263   0.326   6.306
 1067SOL    HW1 7030   0.184   0.377   6.272
 1067SOL    HW2 7031   0.254   0.311   6.404
 1068SOL     OW 7032   1.194   1.612   5.617
 1068SOL    HW1 7033   1.200   1.519   5.654
 1068SOL    HW2 7034   1.135   1.612   5.537
 1069SOL     OW 7035   0.822   1.002   6.958
 1069SOL    HW1 7036   0.862   1.001   6.866
 1069SOL    HW2 7037   0.832   1.094   6.998
 1070SOL     OW 7038   0.916   0.910   5.877
 1070SOL    HW1 7039   0.979   0.948   5.809
 1070SOL    HW2 7040   0.956   0.827   5.916
 1071SOL     OW 7041   1.504   1.607   5.630
 1071SOL    HW1 7042   1.412   1.644   5.637
 1071SOL    HW2 7043   1.542   1.627   5.540
 1072SOL     OW 7044   0.372   1.288   7.076
 1072SOL    HW1 7045   0.359   1.381   7.042
 1072SOL    HW2 7046   0.288   1.236   7.063
 1073SOL     OW 7047   1.614   1.292   6.875
 1073SOL    HW1 7048   1.674   1.295   6.955
 1073SOL    HW2 7049   1.539   1.356   6.888
 1074SOL     OW 7050   1.039   1.098   6.282
 1074SOL    HW1 7051   0.969   1.051   6.336
 1074SOL    HW2 7052   1.098   1.030   6.239
 1075SOL     OW 7053   1.014   0.236   6.557
 1075SOL    HW1 7054   1.006   0.200   6.464
 1075SOL    HW2 7055   1.012   0.160   6.622
 1076SOL     OW 7056   0.590   1.487   6.077
 1076SOL    HW1 7057   0.632   1.429   6.007
 1076SOL    HW2 7058   0.546   1.566   6.033
 1077SOL     OW 7059   1.709   0.385   6.967
 1077SOL    HW1 7060   1.782   0.454   6.971
 1077SOL    HW2 7061   1.737   0.310   6.908
 1078SOL     OW 7062   0.255   1.348   5.876
 1078SOL    HW1 7063   0.159   1.349   5.849
 1078SOL    HW2 7064   0.267   1.401   5.960
 1079SOL     OW 7065   0.672   0.203   7.075
 1079SOL    HW1 7066   0.762   0.187   7.035
 1079SOL    HW2 7067   0.680   0.208   7.174
 1080SOL     OW 7068   0.075   0.345   5.619
 1080SOL    HW1 7069  -0.017   0.317   5.590
 1080SOL    HW2 7070   0.106   0.422   5.563
 1081SOL     OW 7071   1.440   0.856   6.984
 1081SOL    HW1 7072   1.383   0.908   6.921
 1081SOL    HW2 7073   1.536   0.868   6.960
 1082SOL     OW 7074   0.072   0.166   5.904
 1082SOL    HW1 7075   0.055   0.249   5.850
 1082SOL    HW2 7076   0.162   0.129   5.882
 1083SOL     OW 7077   1.183   1.335   5.705
 1083SOL    HW1 7078   1.084   1.324   5.707
 1083SOL    HW2 7079   1.217   1.350   5.798
 1084SOL     OW 7080   0.613   0.842   7.017
 1084SOL    HW1 7081   0.669   0.923   7.000
 1084SOL    HW2 7082   0.672   0.762   7.020
 1085SOL     OW 7083   1.493   1.767   6.545
 1085SOL    HW1 7084   1.526   1.831   6.476
 1085SOL    HW2 7085   1.559   1.761   6.620
 1086SOL     OW 7086   1.674   0.883   6.840
 1086SOL    HW1 7087   1.647   0.794   6.803
 1086SOL    HW2 7088   1.675   0.951   6.767
 1087SOL     OW 7089   1.225   0.325   6.035
 1087SOL    HW1 7090   1.290   0.251   6.024
 1087SOL    HW2 7091   1.245   0.375   6.119
 1088SOL     OW 7092   0.594   0.745   6.238
 1088SOL    HW1 7093   0.644   0.830   6.219
 1088SOL    HW2 7094   0.506   0.747   6.190
 1089SOL     OW 7095   1.730   0.934   7.103
 1089SOL    HW1 7096   1.768   1.025   7.118
 1089SOL    HW2 7097   1.722   0.917   7.004
 1090SOL     OW 7098   0.859   1.374   5.602
 1090SOL    HW1 7099   0.813   1.389   5.690
 1090SOL    HW2 7100   0.903   1.459   5.572
 1091SOL     OW 7101   0.661   1.790   6.539
 1091SOL    HW1 7102   0.615   1.878   6.526
 1091SOL    HW2 7103   0.760   1.802   6.532
 1092SOL     OW 7104   0.859   0.956   6.447
 1092SOL    HW1 7105   0.913   0.887   6.495
 1092SOL    HW2 7106   0.827   1.025   6.513
 1093SOL     OW 7107   1.083   0.984   5.673
 1093SOL    HW1 7108   1.060   1.037   5.591
 1093SOL    HW2 7109   1.164   0.928   5.654
 1094SOL     OW 7110   1.861   1.569   6.437
 1094SOL    HW1 7111   1.790   1.557   6.367
 1094SOL    HW2 7112   1.862   1.490   6.497
 1095SOL     OW 7113   0.079   1.240   6.239
 1095SOL    HW1 7114   0.078   1.193   6.327
 1095SOL    HW2 7115   0.161   1.212   6.188
 1096SOL     OW 7116   1.824   0.192   6.813
 1096SOL    HW1 7117   1.820   0.102   6.857
 1096SOL    HW2 7118   1.827   0.181   6.714
 1097SOL     OW 7119   0.428   0.424   6.106
 1097SOL    HW1 7120   0.458   0.352   6.044
 1097SOL    HW2 7121   0.389   0.384   6.189
 1098SOL     OW 7122   1.705   1.487   6.690
 1098SOL    HW1 7123   1.612   1.462   6.663
 1098SOL    HW2 7124   1.731   1.437   6.772
 1099SOL     OW 7125   0.317   0.547   6.866
 1099SOL    HW1 7126   0.355   0.488   6.938
 1099SOL    HW2 7127   0.357   0.521   6.778
 1100SOL     OW 7128   0.812   1.586   6.273
 1100SOL    HW1 7129   0.844   1.596   6.179
 1100SOL    HW2 7130   0.733   1.524   6.275
 1101SOL     OW 7131   1.424   0.214   6.698
 1101SOL    HW1 7132   1.476   0.149   6.753
 1101SOL    HW2 7133   1.375   0.277   6.759
 1102SOL     OW 7134   1.001   0.034   6.740
 1102SOL    HW1 7135   0.938  -0.038   6.709
 1102SOL    HW2 7136   1.094  -0.002   6.740
 1103SOL     OW 7137   0.770   1.330   5.887
 1103SOL    HW1 7138   0.724   1.243   5.904
 1103SOL    HW2 7139   0.861   1.327   5.928
 1104SOL     OW 7140   0.618   1.567   6.870
 1104SOL    HW1 7141   0.613   1.649   6.927
 1104SOL    HW2 7142   0.707   1.564   6.825
 1105SOL     OW 7143   1.352   0.052   5.754
 1105SOL    HW1 7144   1.387   0.011   5.670
 1105SOL    HW2 7145   1.262   0.014   5.774
 1106SOL     OW 7146   1.300   0.453   6.277
 1106SOL    HW1 7147   1.241   0.533   6.281
 1106SOL    HW2 7148   1.315   0.418   6.370
 1107SOL     OW 7149   1.593   0.221   6.468
 1107SOL    HW1 7150   1.509   0.220   6.522
 1107SOL    HW2 7151   1.595   0.304   6.412
 1108SOL     OW 7152   0.039   1.077   5.886
 1108SOL    HW1 7153   0.138   1.066   5.877
 1108SOL    HW2 7154  -0.001   0.991   5.918
 1109SOL     OW 7155   0.875   1.646   5.923
 1109SOL    HW1 7156   0.798   1.611   5.869
 1109SOL    HW2 7157   0.843   1.717   5.985
 1110SOL     OW 7158   0.230   2.490   0.113
 1110SOL    HW1 7159   0.137   2.488   0.150
 1110SOL    HW2 7160   0.231   2.451   0.021
 1111SOL     OW 7161   0.225   2.137   0.996
 1111SOL    HW1 7162   0.260   2.120   1.088
 1111SOL    HW2 7163   0.137   2.092   0.984
 1112SOL     OW 7164   0.019   2.230   0.647
 1112SOL    HW1 7165  -0.063   2.273   0.686
 1112SOL    HW2 7166  -0.009   2.157   0.584
 1113SOL     OW 7167   0.569   3.137   1.165
 1113SOL    HW1 7168   0.476   3.130   1.128
 1113SOL    HW2 7169   0.580   3.226   1.209
 1114SOL     OW 7170   1.555   3.373   0.703
 1114SOL    HW1 7171   1.498   3.357   0.784
 1114SOL    HW2 7172   1.496   3.383   0.623
 1115SOL     OW 7173   1.743   2.480   0.856
 1115SOL    HW1 7174   1.776   2.574   0.856
 1115SOL    HW2 7175   1.794   2.426   0.922
 1116SOL     OW 7176   1.135   2.565   0.717
 1116SOL    HW1 7177   1.192   2.643   0.692
 1116SOL    HW2 7178   1.075   2.591   0.793
 1117SOL     OW 7179   1.755   2.469   0.231
 1117SOL    HW1 7180   1.743   2.456   0.132
 1117SOL    HW2 7181   1.725   2.388   0.280
 1118SOL     OW 7182   0.768   3.006   1.023
 1118SOL    HW1 7183   0.690   3.023   1.083
 1118SOL    HW2 7184   0.802   3.093   0.987
 1119SOL     OW 7185   0.850   2.660   1.823
 1119SOL    HW1 7186   0.846   2.736   1.888
 1119SOL    HW2 7187   0.872   2.696   1.732
 1120SOL     OW 7188   0.685   2.874   0.665
 1120SOL    HW1 7189   0.754   2.858   0.735
 1120SOL    HW2 7190   0.612   2.931   0.703
 1121SOL     OW 7191   0.686   3.023   1.803
 1121SOL    HW1 7192   0.746   3.102   1.817
 1121SOL    HW2 7193   0.600   3.054   1.762
 1122SOL     OW 7194   0.335   3.297   1.061
 1122SOL    HW1 7195   0.257   3.266   1.008
 1122SOL    HW2 7196   0.393   3.355   1.004
 1123SOL     OW 7197   1.460   3.367   1.339
 1123SOL    HW1 7198   1.484   3.461   1.365
 1123SOL    HW2 7199   1.444   3.313   1.421
 1124SOL     OW 7200   0.438   2.254   1.499
 1124SOL    HW1 7201   0.520   2.198   1.508
 1124SOL    HW2 7202   0.357   2.196   1.503
 1125SOL     OW 7203   1.603   2.309   0.737
 1125SOL    HW1 7204   1.529   2.355   0.687
 1125SOL    HW2 7205   1.654   2.377   0.790
 1126SOL     OW 7206   0.231   3.575   0.483
 1126SOL    HW1 7207   0.265   3.652   0.537
 1126SOL    HW2 7208   0.275   3.575   0.393
 1127SOL     OW 7209   1.127   3.203   1.690
 1127SOL    HW1 7210   1.174   3.203   1.778
 1127SOL    HW2 7211   1.079   3.116   1.679
 1128SOL     OW 7212   0.230   3.296   0.538
 1128SOL    HW1 7213   0.204   3.392   0.538
 1128SOL    HW2 7214   0.159   3.242   0.583
 1129SOL     OW 7215   0.240   2.953   0.886
 1129SOL    HW1 7216   0.254   2.869   0.938
 1129SOL    HW2 7217   0.185   3.017   0.941
 1130SOL     OW 7218   0.620   3.648   1.439
 1130SOL    HW1 7219   0.528   3.631   1.474
 1130SOL    HW2 7220   0.648   3.740   1.465
 1131SOL     OW 7221   0.606   2.826   0.123
 1131SOL    HW1 7222   0.613   2.910   0.069
 1131SOL    HW2 7223   0.652   2.839   0.211
 1132SOL     OW 7224   1.594   1.976   1.480
 1132SOL    HW1 7225   1.576   2.043   1.408
 1132SOL    HW2 7226   1.591   2.022   1.569
 1133SOL     OW 7227   0.122   2.505   0.563
 1133SOL    HW1 7228   0.077   2.417   0.580
 1133SOL    HW2 7229   0.121   2.559   0.647
 1134SOL     OW 7230   1.842   3.629   0.359
 1134SOL    HW1 7231   1.896   3.600   0.439
 1134SOL    HW2 7232   1.872   3.719   0.330
 1135SOL     OW 7233   0.027   3.458   0.117
 1135SOL    HW1 7234   0.008   3.362   0.138
 1135SOL    HW2 7235  -0.006   3.516   0.192
 1136SOL     OW 7236   1.689   2.784   0.612
 1136SOL    HW1 7237   1.784   2.755   0.620
 1136SOL    HW2 7238   1.681   2.849   0.537
 1137SOL     OW 7239   1.641   2.970   0.432
 1137SOL    HW1 7240   1.727   2.972   0.380
 1137SOL    HW2 7241   1.655   3.017   0.520
 1138SOL     OW 7242   0.113   2.599   1.597
 1138SOL    HW1 7243   0.201   2.586   1.642
 1138SOL    HW2 7244   0.100   2.696   1.575
 1139SOL     OW 7245   0.613   3.227   0.726
 1139SOL    HW1 7246   0.564   3.140   0.735
 1139SOL    HW2 7247   0.590   3.270   0.639
 1140SOL     OW 7248   1.293   3.090   1.423
 1140SOL    HW1 7249   1.330   3.017   1.365
 1140SOL    HW2 7250   1.345   3.095   1.508
 1141SOL     OW 7251   0.809   1.866   0.502
 1141SOL    HW1 7252   0.849   1.957   0.493
 1141SOL    HW2 7253   0.709   1.874   0.508
 1142SOL     OW 7254   0.197   2.838   1.264
 1142SOL    HW1 7255   0.286   2.793   1.250
 1142SOL    HW2 7256   0.124   2.773   1.245
 1143SOL     OW 7257   1.187   3.654   1.616
 1143SOL    HW1 7258   1.211   3.714   1.540
 1143SOL    HW2 7259   1.194   3.559   1.586
 1144SOL     OW 7260   0.317   2.113   1.801
 1144SOL    HW1 7261   0.388   2.184   1.807
 1144SOL    HW2 7262   0.229   2.152   1.829
 1145SOL     OW 7263   1.466   3.279   0.953
 1145SOL    HW1 7264   1.407   3.285   1.033
 1145SOL    HW2 7265   1.451   3.191   0.907
 1146SOL     OW 7266   1.667   3.576   0.572
 1146SOL    HW1 7267   1.626   3.553   0.484
 1146SOL    HW2 7268   1.649   3.502   0.637
 1147SOL     OW 7269   0.598   2.591   0.270
 1147SOL    HW1 7270   0.622   2.660   0.202
 1147SOL    HW2 7271   0.520   2.624   0.324
 1148SOL     OW 7272   1.281   2.207   0.944
 1148SOL    HW1 7273   1.195   2.157   0.931
 1148SOL    HW2 7274   1.343   2.153   1.000
 1149SOL     OW 7275   1.576   3.524   0.307
 1149SOL    HW1 7276   1.665   3.570   0.310
 1149SOL    HW2 7277   1.555   3.500   0.212
 1150SOL     OW 7278   0.807   2.467   1.465
 1150SOL    HW1 7279   0.760   2.464   1.554
 1150SOL    HW2 7280   0.756   2.412   1.399
 1151SOL     OW 7281   1.394   2.331   1.674
 1151SOL    HW1 7282   1.374   2.374   1.762
 1151SOL    HW2 7283   1.472   2.269   1.683
 1152SOL     OW 7284   0.973   2.752   1.572
 1152SOL    HW1 7285   1.019   2.668   1.543
 1152SOL    HW2 7286   0.917   2.786   1.497
 1153SOL     OW 7287   0.991   2.272   1.242
 1153SOL    HW1 7288   0.914   2.306   1.296
 1153SOL    HW2 7289   0.957   2.221   1.163
 1154SOL     OW 7290   1.041   2.563   0.429
 1154SOL    HW1 7291   1.067   2.559   0.525
 1154SOL    HW2 7292   0.956   2.512   0.415
 1155SOL     OW 7293   0.076   2.673   0.789
 1155SOL    HW1 7294   0.175   2.661   0.798
 1155SOL    HW2 7295   0.052   2.768   0.810
 1156SOL     OW 7296   0.130   3.683   1.571
 1156SOL    HW1 7297   0.120   3.668   1.670
 1156SOL    HW2 7298   0.044   3.719   1.535
 1157SOL     OW 7299   0.865   2.210   0.195
 1157SOL    HW1 7300   0.924   2.273   0.146
 1157SOL    HW2 7301   0.884   2.116   0.166
 1158SOL     OW 7302   1.719   2.447   1.831
 1158SOL    HW1 7303   1.693   2.536   1.795
 1158SOL    HW2 7304   1.717   2.379   1.758
 1159SOL     OW 7305   1.362   3.006   0.545
 1159SOL    HW1 7306   1.445   2.977   0.497
 1159SOL    HW2 7307   1.313   3.073   0.489
 1160SOL     OW 7308   0.550   2.058   0.885
 1160SOL    HW1 7309   0.545   2.053   0.985
 1160SOL    HW2 7310   0.552   2.154   0.856
 1161SOL     OW 7311   1.008   3.318   0.477
 1161SOL    HW1 7312   0.962   3.390   0.425
 1161SOL    HW2 7313   1.004   3.338   0.575
 1162SOL     OW 7314   0.351   3.663   0.853
 1162SOL    HW1 7315   0.401   3.577   0.859
 1162SOL    HW2 7316   0.416   3.740   0.850
 1163SOL     OW 7317   1.795   2.928   0.873
 1163SOL    HW1 7318   1.733   2.913   0.797
 1163SOL    HW2 7319   1.743   2.939   0.958
 1164SOL     OW 7320   1.227   3.412   1.506
 1164SOL    HW1 7321   1.233   3.335   1.570
 1164SOL    HW2 7322   1.175   3.386   1.426
 1165SOL     OW 7323   0.321   2.805   0.242
 1165SOL    HW1 7324   0.403   2.844   0.200
 1165SOL    HW2 7325   0.294   2.723   0.193
 1166SOL     OW 7326   1.458   2.597   0.728
 1166SOL    HW1 7327   1.453   2.532   0.803
 1166SOL    HW2 7328   1.538   2.656   0.741
 1167SOL     OW 7329   0.461   3.128   1.727
 1167SOL    HW1 7330   0.411   3.129   1.641
 1167SOL    HW2 7331   0.398   3.110   1.803
 1168SOL     OW 7332   1.111   3.638   0.237
 1168SOL    HW1 7333   1.051   3.576   0.287
 1168SOL    HW2 7334   1.142   3.594   0.152
 1169SOL     OW 7335   0.202   2.147   1.498
 1169SOL    HW1 7336   0.122   2.207   1.485
 1169SOL    HW2 7337   0.192   2.098   1.584
 1170SOL     OW 7338   1.632   3.239   0.081
 1170SOL    HW1 7339   1.600   3.333   0.071
 1170SOL    HW2 7340   1.556   3.176   0.069
 1171SOL     OW 7341   0.464   3.605   0.323
 1171SOL    HW1 7342   0.497   3.644   0.409
 1171SOL    HW2 7343   0.540   3.598   0.258
 1172SOL     OW 7344   0.249   3.647   1.241
 1172SOL    HW1 7345   0.306   3.582   1.291
 1172SOL    HW2 7346   0.233   3.614   1.148
 1173SOL     OW 7347   0.940   3.560   0.904
 1173SOL    HW1 7348   1.020   3.503   0.925
 1173SOL    HW2 7349   0.891   3.520   0.827
 1174SOL     OW 7350   0.382   2.562   0.480
 1174SOL    HW1 7351   0.427   2.472   0.477
 1174SOL    HW2 7352   0.288   2.551   0.513
 1175SOL     OW 7353   1.547   2.084   1.729
 1175SOL    HW1 7354   1.542   2.121   1.821
 1175SOL    HW2 7355   1.475   2.015   1.717
 1176SOL     OW 7356   0.614   1.984   0.117
 1176SOL    HW1 7357   0.712   1.962   0.124
 1176SOL    HW2 7358   0.583   1.967   0.024
 1177SOL     OW 7359   0.781   2.126   1.749
 1177SOL    HW1 7360   0.848   2.065   1.792
 1177SOL    HW2 7361   0.708   2.145   1.814
 1178SOL     OW 7362   0.888   3.376   1.195
 1178SOL    HW1 7363   0.865   3.351   1.101
 1178SOL    HW2 7364   0.949   3.307   1.234
 1179SOL     OW 7365   1.351   2.452   1.433
 1179SOL    HW1 7366   1.379   2.409   1.518
 1179SOL    HW2 7367   1.376   2.548   1.434
 1180SOL     OW 7368   0.803   3.264   0.924
 1180SOL    HW1 7369   0.893   3.278   0.882
 1180SOL    HW2 7370   0.732   3.266   0.853
 1181SOL     OW 7371   0.922   2.365   0.899
 1181SOL    HW1 7372   0.897   2.356   0.803
 1181SOL    HW2 7373   0.970   2.283   0.930
 1182SOL     OW 7374   0.539   1.926   0.512
 1182SOL    HW1 7375   0.458   1.927   0.570
 1182SOL    HW2 7376   0.542   2.009   0.457
 1183SOL     OW 7377   1.434   3.050   0.041
 1183SOL    HW1 7378   1.466   2.974   0.098
 1183SOL    HW2 7379   1.342   3.077   0.071
 1184SOL     OW 7380   0.297   1.897   0.171
 1184SOL    HW1 7381   0.346   1.981   0.150
 1184SOL    HW2 7382   0.359   1.832   0.216
 1185SOL     OW 7383   0.935   2.098   0.480
 1185SOL    HW1 7384   0.887   2.139   0.402
 1185SOL    HW2 7385   1.034   2.096   0.461
 1186SOL     OW 7386   1.076   2.545   1.464
 1186SOL    HW1 7387   0.996   2.484   1.467
 1186SOL    HW2 7388   1.157   2.492   1.440
 1187SOL     OW 7389   1.227   3.432   0.793
 1187SOL    HW1 7390   1.248   3.506   0.728
 1187SOL    HW2 7391   1.295   3.432   0.866
 1188SOL     OW 7392   0.459   3.014   0.741
 1188SOL    HW1 7393   0.388   2.987   0.806
 1188SOL    HW2 7394   0.433   2.986   0.648
 1189SOL     OW 7395   1.271   3.659   0.591
 1189SOL    HW1 7396   1.315   3.723   0.527
 1189SOL    HW2 7397   1.221   3.711   0.661
 1190SOL     OW 7398   1.032   2.411   0.016
 1190SOL    HW1 7399   0.991   2.493  -0.023
 1190SOL    HW2 7400   1.096   2.437   0.089
 1191SOL     OW 7401   0.078   2.418   1.386
 1191SOL    HW1 7402   0.170   2.417   1.345
 1191SOL    HW2 7403   0.072   2.492   1.453
 1192SOL     OW 7404   0.561   2.084   1.147
 1192SOL    HW1 7405   0.599   2.000   1.184
 1192SOL    HW2 7406   0.473   2.103   1.191
 1193SOL     OW 7407   0.866   2.316   0.642
 1193SOL    HW1 7408   0.834   2.388   0.580
 1193SOL    HW2 7409   0.890   2.235   0.589
 1194SOL     OW 7410   1.017   1.901   0.753
 1194SOL    HW1 7411   0.945   1.906   0.684
 1194SOL    HW2 7412   0.993   1.832   0.822
 1195SOL     OW 7413   1.429   3.035   0.867
 1195SOL    HW1 7414   1.374   2.951   0.860
 1195SOL    HW2 7415   1.455   3.064   0.775
 1196SOL     OW 7416   1.466   2.452   0.992
 1196SOL    HW1 7417   1.436   2.357   0.999
 1196SOL    HW2 7418   1.539   2.468   1.058
 1197SOL     OW 7419   1.857   2.695   0.377
 1197SOL    HW1 7420   1.899   2.631   0.441
 1197SOL    HW2 7421   1.819   2.644   0.299
 1198SOL     OW 7422   0.488   3.247   0.174
 1198SOL    HW1 7423   0.401   3.232   0.221
 1198SOL    HW2 7424   0.471   3.273   0.079
 1199SOL     OW 7425   1.664   3.142   0.657
 1199SOL    HW1 7426   1.763   3.150   0.671
 1199SOL    HW2 7427   1.619   3.226   0.688
 1200SOL     OW 7428   1.390   2.437   0.078
 1200SOL    HW1 7429   1.336   2.416   0.159
 1200SOL    HW2 7430   1.481   2.396   0.087
 1201SOL     OW 7431   0.527   2.118   0.328
 1201SOL    HW1 7432   0.554   2.059   0.253
 1201SOL    HW2 7433   0.527   2.213   0.297
 1202SOL     OW 7434   1.754   3.085   1.588
 1202SOL    HW1 7435   1.845   3.046   1.575
 1202SOL    HW2 7436   1.762   3.181   1.612
 1203SOL     OW 7437   1.064   3.209   1.340
 1203SOL    HW1 7438   0.984   3.186   1.395
 1203SOL    HW2 7439   1.147   3.183   1.389
 1204SOL     OW 7440   1.592   3.491   1.625
 1204SOL    HW1 7441   1.619   3.525   1.535
 1204SOL    HW2 7442   1.671   3.453   1.671
 1205SOL     OW 7443   1.111   3.057   1.100
 1205SOL    HW1 7444   1.071   3.101   1.181
 1205SOL    HW2 7445   1.070   3.094   1.017
 1206SOL     OW 7446   1.638   2.961   1.079
 1206SOL    HW1 7447   1.643   3.042   1.138
 1206SOL    HW2 7448   1.552   2.963   1.028
 1207SOL     OW 7449   0.915   1.951   1.402
 1207SOL    HW1 7450   0.940   1.931   1.307
 1207SOL    HW2 7451   0.987   2.007   1.444
 1208SOL     OW 7452   0.980   2.978   1.719
 1208SOL    HW1 7453   0.881   2.984   1.729
 1208SOL    HW2 7454   1.003   2.898   1.663
 1209SOL     OW 7455   0.705   2.912   0.368
 1209SOL    HW1 7456   0.691   2.919   0.467
 1209SOL    HW2 7457   0.789   2.861   0.350
 1210SOL     OW 7458   0.410   2.675   1.251
 1210SOL    HW1 7459   0.496   2.687   1.301
 1210SOL    HW2 7460   0.368   2.588   1.278
 1211SOL     OW 7461   1.274   2.248   1.262
 1211SOL    HW1 7462   1.295   2.322   1.326
 1211SOL    HW2 7463   1.185   2.265   1.219
 1212SOL     OW 7464   0.064   3.426   1.331
 1212SOL    HW1 7465   0.018   3.508   1.297
 1212SOL    HW2 7466   0.162   3.445   1.340
 1213SOL     OW 7467   0.367   2.962   0.501
 1213SOL    HW1 7468   0.360   3.045   0.445
 1213SOL    HW2 7469   0.371   2.882   0.441
 1214SOL     OW 7470   0.566   2.399   0.865
 1214SOL    HW1 7471   0.578   2.465   0.791
 1214SOL    HW2 7472   0.612   2.433   0.948
 1215SOL     OW 7473   1.252   3.210   0.388
 1215SOL    HW1 7474   1.302   3.287   0.428
 1215SOL    HW2 7475   1.157   3.212   0.420
 1216SOL     OW 7476   1.272   3.307   1.142
 1216SOL    HW1 7477   1.319   3.320   1.229
 1216SOL    HW2 7478   1.206   3.233   1.151
 1217SOL     OW 7479   1.582   2.501   0.472
 1217SOL    HW1 7480   1.551   2.562   0.545
 1217SOL    HW2 7481   1.632   2.553   0.403
 1218SOL     OW 7482   0.354   3.372   1.329
 1218SOL    HW1 7483   0.333   3.328   1.242
 1218SOL    HW2 7484   0.451   3.398   1.332
 1219SOL     OW 7485   0.402   2.613   1.598
 1219SOL    HW1 7486   0.470   2.668   1.551
 1219SOL    HW2 7487   0.442   2.525   1.625
 1220SOL     OW 7488   1.587   2.641   1.670
 1220SOL    HW1 7489   1.495   2.679   1.665
 1220SOL    HW2 7490   1.647   2.688   1.605
 1221SOL     OW 7491   1.013   1.967   1.770
 1221SOL    HW1 7492   1.019   2.052   1.718
 1221SOL    HW2 7493   1.045   1.891   1.713
 1222SOL     OW 7494   0.504   1.912   1.740
 1222SOL    HW1 7495   0.462   1.855   1.670
 1222SOL    HW2 7496   0.438   1.981   1.772
 1223SOL     OW 7497   0.573   2.732   1.029
 1223SOL    HW1 7498   0.617   2.821   1.020
 1223SOL    HW2 7499   0.510   2.732   1.106
 1224SOL     OW 7500   1.360   2.724   1.045
 1224SOL    HW1 7501   1.285   2.724   0.979
 1224SOL    HW2 7502   1.397   2.632   1.054
 1225SOL     OW 7503   1.209   2.387   0.275
 1225SOL    HW1 7504   1.222   2.303   0.329
 1225SOL    HW2 7505   1.180   2.461   0.335
 1226SOL     OW 7506   0.307   2.075   1.231
 1226SOL    HW1 7507   0.284   2.112   1.321
 1226SOL    HW2 7508   0.277   1.980   1.225
 1227SOL     OW 7509   0.037   3.172   1.282
 1227SOL    HW1 7510   0.090   3.123   1.350
 1227SOL    HW2 7511   0.059   3.270   1.287
 1228SOL     OW 7512   0.732   2.496   1.064
 1228SOL    HW1 7513   0.791   2.470   0.988
 1228SOL    HW2 7514   0.704   2.592   1.053
 1229SOL     OW 7515   1.728   2.797   1.854
 1229SOL    HW1 7516   1.682   2.790   1.765
 1229SOL    HW2 7517   1.666   2.841   1.920
 1230SOL     OW 7518   0.307   1.925   0.618
 1230SOL    HW1 7519   0.296   2.019   0.651
 1230SOL    HW2 7520   0.302   1.862   0.695
 1231SOL     OW 7521   1.622   2.229   0.374
 1231SOL    HW1 7522   1.624   2.153   0.438
 1231SOL    HW2 7523   1.574   2.306   0.414
 1232SOL     OW 7524   1.023   2.628   0.966
 1232SOL    HW1 7525   1.038   2.649   1.062
 1232SOL    HW2 7526   0.993   2.533   0.957
 1233SOL     OW 7527   0.980   3.435   1.700
 1233SOL    HW1 7528   0.960   3.479   1.612
 1233SOL    HW2 7529   1.019   3.344   1.684
 1234SOL     OW 7530   1.859   3.380   1.605
 1234SOL    HW1 7531   1.873   3.407   1.510
 1234SOL    HW2 7532   1.942   3.402   1.658
 1235SOL     OW 7533   0.350   2.760   1.804
 1235SOL    HW1 7534   0.426   2.804   1.852
 1235SOL    HW2 7535   0.385   2.713   1.722
 1236SOL     OW 7536   1.540   2.136   0.125
 1236SOL    HW1 7537   1.479   2.061   0.148
 1236SOL    HW2 7538   1.562   2.188   0.208
 1237SOL     OW 7539   1.303   2.700   0.042
 1237SOL    HW1 7540   1.337   2.607   0.057
 1237SOL    HW2 7541   1.321   2.727  -0.053
 1238SOL     OW 7542   1.068   3.195   0.849
 1238SOL    HW1 7543   1.075   3.111   0.794
 1238SOL    HW2 7544   1.130   3.264   0.813
 1239SOL     OW 7545   0.319   2.672   0.949
 1239SOL    HW1 7546   0.412   2.708   0.954
 1239SOL    HW2 7547   0.313   2.587   1.001
 1240SOL     OW 7548   0.339   2.371   1.006
 1240SOL    HW1 7549   0.287   2.288   0.989
 1240SOL    HW2 7550   0.416   2.376   0.942
 1241SOL     OW 7551   0.511   2.277   1.808
 1241SOL    HW1 7552   0.493   2.322   1.896
 1241SOL    HW2 7553   0.553   2.342   1.745
 1242SOL     OW 7554   1.138   2.242   1.678
 1242SOL    HW1 7555   1.093   2.305   1.742
 1242SOL    HW2 7556   1.231   2.273   1.661
 1243SOL     OW 7557   1.160   2.069   1.477
 1243SOL    HW1 7558   1.160   2.133   1.554
 1243SOL    HW2 7559   1.188   2.117   1.394
 1244SOL     OW 7560   0.008   3.188   0.200
 1244SOL    HW1 7561  -0.085   3.209   0.169
 1244SOL    HW2 7562   0.018   3.089   0.213
 1245SOL     OW 7563   0.088   3.663   0.927
 1245SOL    HW1 7564   0.046   3.577   0.900
 1245SOL    HW2 7565   0.182   3.666   0.893
 1246SOL     OW 7566   0.504   3.430   0.910
 1246SOL    HW1 7567   0.570   3.504   0.919
 1246SOL    HW2 7568   0.548   3.351   0.868
 1247SOL     OW 7569   1.002   2.658   1.238
 1247SOL    HW1 7570   1.043   2.626   1.324
 1247SOL    HW2 7571   0.906   2.631   1.235
 1248SOL     OW 7572   0.040   2.406   1.114
 1248SOL    HW1 7573   0.125   2.373   1.073
 1248SOL    HW2 7574   0.053   2.421   1.212
 1249SOL     OW 7575   0.189   2.382   1.722
 1249SOL    HW1 7576   0.248   2.342   1.652
 1249SOL    HW2 7577   0.131   2.453   1.681
 1250SOL     OW 7578   1.369   2.812   1.660
 1250SOL    HW1 7579   1.408   2.901   1.680
 1250SOL    HW2 7580   1.379   2.792   1.563
 1251SOL     OW 7581   0.815   2.434   0.325
 1251SOL    HW1 7582   0.822   2.345   0.279
 1251SOL    HW2 7583   0.721   2.468   0.317
 1252SOL     OW 7584   1.657   2.466   1.206
 1252SOL    HW1 7585   1.619   2.397   1.268
 1252SOL    HW2 7586   1.739   2.430   1.162
 1253SOL     OW 7587   0.252   3.426   1.744
 1253SOL    HW1 7588   0.222   3.483   1.820
 1253SOL    HW2 7589   0.245   3.329   1.770
 1254SOL     OW 7590   0.671   2.326   1.269
 1254SOL    HW1 7591   0.637   2.237   1.239
 1254SOL    HW2 7592   0.697   2.380   1.189
 1255SOL     OW 7593   0.930   3.540   1.465
 1255SOL    HW1 7594   0.906   3.522   1.370
 1255SOL    HW2 7595   0.960   3.634   1.475
 1256SOL     OW 7596   0.473   2.362   0.191
 1256SOL    HW1 7597   0.534   2.442   0.195
 1256SOL    HW2 7598   0.378   2.393   0.198
 1257SOL     OW 7599   0.159   2.999   1.466
 1257SOL    HW1 7600   0.181   2.938   1.542
 1257SOL    HW2 7601   0.169   2.950   1.380
 1258SOL     OW 7602   1.347   2.921   1.234
 1258SOL    HW1 7603   1.371   2.858   1.160
 1258SOL    HW2 7604   1.257   2.961   1.216
 1259SOL     OW 7605   1.302   2.717   0.309
 1259SOL    HW1 7606   1.216   2.686   0.351
 1259SOL    HW2 7607   1.298   2.703   0.210
 1260SOL     OW 7608   1.759   3.609   1.154
 1260SOL    HW1 7609   1.820   3.639   1.081
 1260SOL    HW2 7610   1.721   3.520   1.132
 1261SOL     OW 7611   1.252   3.593   1.128
 1261SOL    HW1 7612   1.336   3.598   1.074
 1261SOL    HW2 7613   1.229   3.497   1.146
 1262SOL     OW 7614   0.083   3.120   1.022
 1262SOL    HW1 7615   0.078   3.119   1.122
 1262SOL    HW2 7616   0.000   3.079   0.984
 1263SOL     OW 7617   0.688   3.524   1.716
 1263SOL    HW1 7618   0.632   3.605   1.725
 1263SOL    HW2 7619   0.740   3.528   1.630
 1264SOL     OW 7620   0.903   1.948   0.133
 1264SOL    HW1 7621   0.954   1.949   0.047
 1264SOL    HW2 7622   0.959   1.906   0.204
 1265SOL     OW 7623   1.726   1.997   0.523
 1265SOL    HW1 7624   1.799   1.980   0.456
 1265SOL    HW2 7625   1.695   1.910   0.561
 1266SOL     OW 7626   1.388   3.435   0.477
 1266SOL    HW1 7627   1.455   3.447   0.403
 1266SOL    HW2 7628   1.348   3.524   0.500
 1267SOL     OW 7629   0.130   3.656   1.851
 1267SOL    HW1 7630   0.089   3.582   1.904
 1267SOL    HW2 7631   0.194   3.707   1.909
 1268SOL     OW 7632   1.280   2.789   0.672
 1268SOL    HW1 7633   1.340   2.708   0.674
 1268SOL    HW2 7634   1.320   2.858   0.612
 1269SOL     OW 7635   0.830   3.135   1.422
 1269SOL    HW1 7636   0.825   3.168   1.517
 1269SOL    HW2 7637   0.744   3.154   1.376
 1270SOL     OW 7638   0.672   3.478   0.154
 1270SOL    HW1 7639   0.681   3.488   0.055
 1270SOL    HW2 7640   0.632   3.389   0.175
 1271SOL     OW 7641   1.650   3.582   1.394
 1271SOL    HW1 7642   1.703   3.592   1.310
 1271SOL    HW2 7643   1.623   3.672   1.428
 1272SOL     OW 7644   1.841   2.037   0.963
 1272SOL    HW1 7645   1.880   1.952   0.927
 1272SOL    HW2 7646   1.743   2.039   0.944
 1273SOL     OW 7647   0.263   2.188   0.720
 1273SOL    HW1 7648   0.184   2.239   0.686
 1273SOL    HW2 7649   0.254   2.173   0.818
 1274SOL     OW 7650   1.194   3.474   0.031
 1274SOL    HW1 7651   1.200   3.381   0.068
 1274SOL    HW2 7652   1.135   3.474  -0.049
 1275SOL     OW 7653   0.822   2.864   1.372
 1275SOL    HW1 7654   0.862   2.863   1.280
 1275SOL    HW2 7655   0.832   2.956   1.412
 1276SOL     OW 7656   0.916   2.772   0.291
 1276SOL    HW1 7657   0.979   2.810   0.223
 1276SOL    HW2 7658   0.956   2.689   0.330
 1277SOL     OW 7659   1.504   3.469   0.044
 1277SOL    HW1 7660   1.412   3.506   0.051
 1277SOL    HW2 7661   1.542   3.489  -0.046
 1278SOL     OW 7662   0.372   3.150   1.490
 1278SOL    HW1 7663   0.359   3.243   1.456
 1278SOL    HW2 7664   0.288   3.098   1.477
 1279SOL     OW 7665   1.614   3.154   1.289
 1279SOL    HW1 7666   1.674   3.157   1.369
 1279SOL    HW2 7667   1.539   3.218   1.302
 1280SOL     OW 7668   1.039   2.960   0.696
 1280SOL    HW1 7669   0.969   2.913   0.750
 1280SOL    HW2 7670   1.098   2.892   0.653
 1281SOL     OW 7671   1.014   2.098   0.971
 1281SOL    HW1 7672   1.006   2.062   0.878
 1281SOL    HW2 7673   1.012   2.022   1.036
 1282SOL     OW 7674   0.590   3.349   0.491
 1282SOL    HW1 7675   0.632   3.291   0.421
 1282SOL    HW2 7676   0.546   3.428   0.447
 1283SOL     OW 7677   1.709   2.247   1.381
 1283SOL    HW1 7678   1.782   2.316   1.385
 1283SOL    HW2 7679   1.737   2.172   1.322
 1284SOL     OW 7680   0.255   3.210   0.290
 1284SOL    HW1 7681   0.159   3.211   0.263
 1284SOL    HW2 7682   0.267   3.263   0.374
 1285SOL     OW 7683   0.105   2.875   1.726
 1285SOL    HW1 7684   0.028   2.842   1.780
 1285SOL    HW2 7685   0.190   2.845   1.768
 1286SOL     OW 7686   0.672   2.065   1.489
 1286SOL    HW1 7687   0.762   2.049   1.449
 1286SOL    HW2 7688   0.680   2.070   1.588
 1287SOL     OW 7689   0.075   2.207   0.033
 1287SOL    HW1 7690  -0.017   2.179   0.004
 1287SOL    HW2 7691   0.106   2.284  -0.023
 1288SOL     OW 7692   1.440   2.718   1.398
 1288SOL    HW1 7693   1.383   2.770   1.335
 1288SOL    HW2 7694   1.536   2.730   1.374
 1289SOL     OW 7695   0.072   2.028   0.318
 1289SOL    HW1 7696   0.055   2.111   0.264
 1289SOL    HW2 7697   0.162   1.991   0.296
 1290SOL     OW 7698   1.183   3.197   0.119
 1290SOL    HW1 7699   1.084   3.186   0.121
 1290SOL    HW2 7700   1.217   3.212   0.212
 1291SOL     OW 7701   0.613   2.704   1.431
 1291SOL    HW1 7702   0.669   2.785   1.414
 1291SOL    HW2 7703   0.672   2.624   1.434
 1292SOL     OW 7704   1.493   3.629   0.959
 1292SOL    HW1 7705   1.526   3.693   0.890
 1292SOL    HW2 7706   1.559   3.623   1.034
 1293SOL     OW 7707   0.716   2.427   1.708
 1293SOL    HW1 7708   0.735   2.492   1.782
 1293SOL    HW2 7709   0.776   2.347   1.717
 1294SOL     OW 7710   1.450   3.082   1.633
 1294SOL    HW1 7711   1.441   3.072   1.732
 1294SOL    HW2 7712   1.546   3.075   1.607
 1295SOL     OW 7713   0.390   3.603   1.560
 1295SOL    HW1 7714   0.299   3.644   1.558
 1295SOL    HW2 7715   0.383   3.509   1.592
 1296SOL     OW 7716   1.674   2.745   1.254
 1296SOL    HW1 7717   1.647   2.656   1.217
 1296SOL    HW2 7718   1.675   2.813   1.181
 1297SOL     OW 7719   1.225   2.187   0.449
 1297SOL    HW1 7720   1.290   2.113   0.438
 1297SOL    HW2 7721   1.245   2.237   0.533
 1298SOL     OW 7722   0.594   2.607   0.652
 1298SOL    HW1 7723   0.644   2.692   0.633
 1298SOL    HW2 7724   0.506   2.609   0.604
 1299SOL     OW 7725   1.777   2.204   1.642
 1299SOL    HW1 7726   1.760   2.235   1.548
 1299SOL    HW2 7727   1.693   2.167   1.680
 1300SOL     OW 7728   1.730   2.796   1.517
 1300SOL    HW1 7729   1.768   2.887   1.532
 1300SOL    HW2 7730   1.722   2.779   1.418
 1301SOL     OW 7731   0.859   3.236   0.016
 1301SOL    HW1 7732   0.813   3.251   0.104
 1301SOL    HW2 7733   0.903   3.321  -0.014
 1302SOL     OW 7734   0.661   3.652   0.953
 1302SOL    HW1 7735   0.615   3.740   0.940
 1302SOL    HW2 7736   0.760   3.664   0.946
 1303SOL     OW 7737   1.408   3.713   1.720
 1303SOL    HW1 7738   1.312   3.702   1.693
 1303SOL    HW2 7739   1.464   3.646   1.672
 1304SOL     OW 7740   0.859   2.818   0.861
 1304SOL    HW1 7741   0.913   2.749   0.909
 1304SOL    HW2 7742   0.827   2.887   0.927
 1305SOL     OW 7743   1.083   2.846   0.087
 1305SOL    HW1 7744   1.060   2.899   0.005
 1305SOL    HW2 7745   1.164   2.790   0.068
 1306SOL     OW 7746   1.861   3.431   0.851
 1306SOL    HW1 7747   1.790   3.419   0.781
 1306SOL    HW2 7748   1.862   3.352   0.911
 1307SOL     OW 7749   0.221   3.176   1.844
 1307SOL    HW1 7750   0.156   3.103   1.823
 1307SOL    HW2 7751   0.225   3.190   1.942
 1308SOL     OW 7752   0.079   3.102   0.653
 1308SOL    HW1 7753   0.078   3.055   0.741
 1308SOL    HW2 7754   0.161   3.074   0.602
 1309SOL     OW 7755   0.672   3.253   1.624
 1309SOL    HW1 7756   0.594   3.203   1.662
 1309SOL    HW2 7757   0.669   3.348   1.655
 1310SOL     OW 7758   1.824   2.054   1.227
 1310SOL    HW1 7759   1.820   1.964   1.271
 1310SOL    HW2 7760   1.827   2.043   1.128
 1311SOL     OW 7761   0.428   2.286   0.520
 1311SOL    HW1 7762   0.458   2.214   0.458
 1311SOL    HW2 7763   0.389   2.246   0.603
 1312SOL     OW 7764   1.705   3.349   1.104
 1312SOL    HW1 7765   1.612   3.324   1.077
 1312SOL    HW2 7766   1.731   3.299   1.186
 1313SOL     OW 7767   0.317   2.409   1.280
 1313SOL    HW1 7768   0.355   2.350   1.352
 1313SOL    HW2 7769   0.357   2.383   1.192
 1314SOL     OW 7770   0.812   3.448   0.687
 1314SOL    HW1 7771   0.844   3.458   0.593
 1314SOL    HW2 7772   0.733   3.386   0.689
 1315SOL     OW 7773   1.424   2.076   1.112
 1315SOL    HW1 7774   1.476   2.011   1.167
 1315SOL    HW2 7775   1.375   2.139   1.173
 1316SOL     OW 7776   1.001   1.896   1.154
 1316SOL    HW1 7777   0.938   1.824   1.123
 1316SOL    HW2 7778   1.094   1.860   1.154
 1317SOL     OW 7779   0.770   3.192   0.301
 1317SOL    HW1 7780   0.724   3.105   0.318
 1317SOL    HW2 7781   0.861   3.189   0.342
 1318SOL     OW 7782   0.618   3.429   1.284
 1318SOL    HW1 7783   0.613   3.511   1.341
 1318SOL    HW2 7784   0.707   3.426   1.239
 1319SOL     OW 7785   1.352   1.914   0.168
 1319SOL    HW1 7786   1.387   1.873   0.084
 1319SOL    HW2 7787   1.262   1.876   0.188
 1320SOL     OW 7788   1.300   2.315   0.691
 1320SOL    HW1 7789   1.241   2.395   0.695
 1320SOL    HW2 7790   1.315   2.280   0.784
 1321SOL     OW 7791   1.593   2.083   0.882
 1321SOL    HW1 7792   1.509   2.082   0.936
 1321SOL    HW2 7793   1.595   2.166   0.826
 1322SOL     OW 7794   0.039   2.939   0.300
 1322SOL    HW1 7795   0.138   2.928   0.291
 1322SOL    HW2 7796  -0.001   2.853   0.332
 1323SOL     OW 7797   0.875   3.508   0.337
 1323SOL    HW1 7798   0.798   3.473   0.283
 1323SOL    HW2 7799   0.843   3.579   0.399
 1324SOL     OW 7800   0.230   2.490   1.975
 1324SOL    HW1 7801   0.137   2.488   2.012
 1324SOL    HW2 7802   0.231   2.451   1.883
 1325SOL     OW 7803   0.225   2.137   2.858
 1325SOL    HW1 7804   0.260   2.120   2.950
 1325SOL    HW2 7805   0.137   2.092   2.846
 1326SOL     OW 7806   0.019   2.230   2.509
 1326SOL    HW1 7807  -0.063   2.273   2.548
 1326SOL    HW2 7808  -0.009   2.157   2.446
 1327SOL     OW 7809   0.569   3.137   3.027
 1327SOL    HW1 7810   0.476   3.130   2.990
 1327SOL    HW2 7811   0.580   3.226   3.071
 1328SOL     OW 7812   1.555   3.373   2.565
 1328SOL    HW1 7813   1.498   3.357   2.646
 1328SOL    HW2 7814   1.496   3.383   2.485
 1329SOL     OW 7815   1.743   2.480   2.718
 1329SOL    HW1 7816   1.776   2.574   2.718
 1329SOL    HW2 7817   1.794   2.426   2.784
 1330SOL     OW 7818   1.135   2.565   2.579
 1330SOL    HW1 7819   1.192   2.643   2.554
 1330SOL    HW2 7820   1.075   2.591   2.655
 1331SOL     OW 7821   1.755   2.469   2.093
 1331SOL    HW1 7822   1.743   2.456   1.994
 1331SOL    HW2 7823   1.725   2.388   2.142
 1332SOL     OW 7824   0.768   3.006   2.885
 1332SOL    HW1 7825   0.690   3.023   2.945
 1332SOL    HW2 7826   0.802   3.093   2.849
 1333SOL     OW 7827   0.850   2.660   3.685
 1333SOL    HW1 7828   0.846   2.736   3.750
 1333SOL    HW2 7829   0.872   2.696   3.594
 1334SOL     OW 7830   0.685   2.874   2.527
 1334SOL    HW1 7831   0.754   2.858   2.597
 1334SOL    HW2 7832   0.612   2.931   2.565
 1335SOL     OW 7833   0.686   3.023   3.665
 1335SOL    HW1 7834   0.746   3.102   3.679
 1335SOL    HW2 7835   0.600   3.054   3.624
 1336SOL     OW 7836   0.335   3.297   2.923
 1336SOL    HW1 7837   0.257   3.266   2.870
 1336SOL    HW2 7838   0.393   3.355   2.866
 1337SOL     OW 7839   1.460   3.367   3.201
 1337SOL    HW1 7840   1.484   3.461   3.227
 1337SOL    HW2 7841   1.444   3.313   3.283
 1338SOL     OW 7842   0.438   2.254   3.361
 1338SOL    HW1 7843   0.520   2.198   3.370
 1338SOL    HW2 7844   0.357   2.196   3.365
 1339SOL     OW 7845   1.603   2.309   2.599
 1339SOL    HW1 7846   1.529   2.355   2.549
 1339SOL    HW2 7847   1.654   2.377   2.652
 1340SOL     OW 7848   0.231   3.575   2.345
 1340SOL    HW1 7849   0.265   3.652   2.399
 1340SOL    HW2 7850   0.275   3.575   2.255
 1341SOL     OW 7851   1.127   3.203   3.552
 1341SOL    HW1 7852   1.174   3.203   3.640
 1341SOL    HW2 7853   1.079   3.116   3.541
 1342SOL     OW 7854   0.230   3.296   2.400
 1342SOL    HW1 7855   0.204   3.392   2.400
 1342SOL    HW2 7856   0.159   3.242   2.445
 1343SOL     OW 7857   0.240   2.953   2.748
 1343SOL    HW1 7858   0.254   2.869   2.800
 1343SOL    HW2 7859   0.185   3.017   2.803
 1344SOL     OW 7860   0.620   3.648   3.301
 1344SOL    HW1 7861   0.528   3.631   3.336
 1344SOL    HW2 7862   0.648   3.740   3.327
 1345SOL     OW 7863   0.606   2.826   1.985
 1345SOL    HW1 7864   0.613   2.910   1.931
 1345SOL    HW2 7865   0.652   2.839   2.073
 1346SOL     OW 7866   1.594   1.976   3.342
 1346SOL    HW1 7867   1.576   2.043   3.270
 1346SOL    HW2 7868   1.591   2.022   3.431
 1347SOL     OW 7869   0.122   2.505   2.425
 1347SOL    HW1 7870   0.077   2.417   2.442
 1347SOL    HW2 7871   0.121   2.559   2.509
 1348SOL     OW 7872   1.842   3.629   2.221
 1348SOL    HW1 7873   1.896   3.600   2.301
 1348SOL    HW2 7874   1.872   3.719   2.192
 1349SOL     OW 7875   0.027   3.458   1.979
 1349SOL    HW1 7876   0.008   3.362   2.000
 1349SOL    HW2 7877  -0.006   3.516   2.054
 1350SOL     OW 7878   1.689   2.784   2.474
 1350SOL    HW1 7879   1.784   2.755   2.482
 1350SOL    HW2 7880   1.681   2.849   2.399
 1351SOL     OW 7881   1.641   2.970   2.294
 1351SOL    HW1 7882   1.727   2.972   2.242
 1351SOL    HW2 7883   1.655   3.017   2.382
 1352SOL     OW 7884   0.113   2.599   3.459
 1352SOL    HW1 7885   0.201   2.586   3.504
 1352SOL    HW2 7886   0.100   2.696   3.437
 1353SOL     OW 7887   0.613   3.227   2.588
 1353SOL    HW1 7888   0.564   3.140   2.597
 1353SOL    HW2 7889   0.590   3.270   2.501
 1354SOL     OW 7890   1.293   3.090   3.285
 1354SOL    HW1 7891   1.330   3.017   3.227
 1354SOL    HW2 7892   1.345   3.095   3.370
 1355SOL     OW 7893   0.809   1.866   2.364
 1355SOL    HW1 7894   0.849   1.957   2.355
 1355SOL    HW2 7895   0.709   1.874   2.370
 1356SOL     OW 7896   0.197   2.838   3.126
 1356SOL    HW1 7897   0.286   2.793   3.112
 1356SOL    HW2 7898   0.124   2.773   3.107
 1357SOL     OW 7899   1.525   2.861   2.052
 1357SOL    HW1 7900   1.462   2.785   2.065
 1357SOL    HW2 7901   1.573   2.879   2.138
 1358SOL     OW 7902   1.187   3.654   3.478
 1358SOL    HW1 7903   1.211   3.714   3.402
 1358SOL    HW2 7904   1.194   3.559   3.448
 1359SOL     OW 7905   0.317   2.113   3.663
 1359SOL    HW1 7906   0.388   2.184   3.669
 1359SOL    HW2 7907   0.229   2.152   3.691
 1360SOL     OW 7908   1.466   3.279   2.815
 1360SOL    HW1 7909   1.407   3.285   2.895
 1360SOL    HW2 7910   1.451   3.191   2.769
 1361SOL     OW 7911   1.667   3.576   2.434
 1361SOL    HW1 7912   1.626   3.553   2.346
 1361SOL    HW2 7913   1.649   3.502   2.499
 1362SOL     OW 7914   0.598   2.591   2.132
 1362SOL    HW1 7915   0.622   2.660   2.064
 1362SOL    HW2 7916   0.520   2.624   2.186
 1363SOL     OW 7917   1.281   2.207   2.806
 1363SOL    HW1 7918   1.195   2.157   2.793
 1363SOL    HW2 7919   1.343   2.153   2.862
 1364SOL     OW 7920   1.576   3.524   2.169
 1364SOL    HW1 7921   1.665   3.570   2.172
 1364SOL    HW2 7922   1.555   3.500   2.074
 1365SOL     OW 7923   0.807   2.467   3.327
 1365SOL    HW1 7924   0.760   2.464   3.416
 1365SOL    HW2 7925   0.756   2.412   3.261
 1366SOL     OW 7926   1.394   2.331   3.536
 1366SOL    HW1 7927   1.374   2.374   3.624
 1366SOL    HW2 7928   1.472   2.269   3.545
 1367SOL     OW 7929   0.973   2.752   3.434
 1367SOL    HW1 7930   1.019   2.668   3.405
 1367SOL    HW2 7931   0.917   2.786   3.359
 1368SOL     OW 7932   0.991   2.272   3.104
 1368SOL    HW1 7933   0.914   2.306   3.158
 1368SOL    HW2 7934   0.957   2.221   3.025
 1369SOL     OW 7935   1.041   2.563   2.291
 1369SOL    HW1 7936   1.067   2.559   2.387
 1369SOL    HW2 7937   0.956   2.512   2.277
 1370SOL     OW 7938   0.076   2.673   2.651
 1370SOL    HW1 7939   0.175   2.661   2.660
 1370SOL    HW2 7940   0.052   2.768   2.672
 1371SOL     OW 7941   0.130   3.683   3.433
 1371SOL    HW1 7942   0.120   3.668   3.532
 1371SOL    HW2 7943   0.044   3.719   3.397
 1372SOL     OW 7944   0.865   2.210   2.057
 1372SOL    HW1 7945   0.924   2.273   2.008
 1372SOL    HW2 7946   0.884   2.116   2.028
 1373SOL     OW 7947   1.719   2.447   3.693
 1373SOL    HW1 7948   1.693   2.536   3.657
 1373SOL    HW2 7949   1.717   2.379   3.620
 1374SOL     OW 7950   1.362   3.006   2.407
 1374SOL    HW1 7951   1.445   2.977   2.359
 1374SOL    HW2 7952   1.313   3.073   2.351
 1375SOL     OW 7953   0.550   2.058   2.747
 1375SOL    HW1 7954   0.545   2.053   2.847
 1375SOL    HW2 7955   0.552   2.154   2.718
 1376SOL     OW 7956   0.351   3.663   2.715
 1376SOL    HW1 7957   0.401   3.577   2.721
 1376SOL    HW2 7958   0.416   3.740   2.712
 1377SOL     OW 7959   1.795   2.928   2.735
 1377SOL    HW1 7960   1.733   2.913   2.659
 1377SOL    HW2 7961   1.743   2.939   2.820
 1378SOL     OW 7962   1.227   3.412   3.368
 1378SOL    HW1 7963   1.233   3.335   3.432
 1378SOL    HW2 7964   1.175   3.386   3.288
 1379SOL     OW 7965   0.321   2.805   2.104
 1379SOL    HW1 7966   0.403   2.844   2.062
 1379SOL    HW2 7967   0.294   2.723   2.055
 1380SOL     OW 7968   1.458   2.597   2.590
 1380SOL    HW1 7969   1.453   2.532   2.665
 1380SOL    HW2 7970   1.538   2.656   2.603
 1381SOL     OW 7971   0.461   3.128   3.589
 1381SOL    HW1 7972   0.411   3.129   3.503
 1381SOL    HW2 7973   0.398   3.110   3.665
 1382SOL     OW 7974   1.111   3.638   2.099
 1382SOL    HW1 7975   1.051   3.576   2.149
 1382SOL    HW2 7976   1.142   3.594   2.014
 1383SOL     OW 7977   0.202   2.147   3.360
 1383SOL    HW1 7978   0.122   2.207   3.347
 1383SOL    HW2 7979   0.192   2.098   3.446
 1384SOL     OW 7980   1.632   3.239   1.943
 1384SOL    HW1 7981   1.600   3.333   1.933
 1384SOL    HW2 7982   1.556   3.176   1.931
 1385SOL     OW 7983   0.464   3.605   2.185
 1385SOL    HW1 7984   0.497   3.644   2.271
 1385SOL    HW2 7985   0.540   3.598   2.120
 1386SOL     OW 7986   1.400   1.969   2.288
 1386SOL    HW1 7987   1.376   1.932   2.198
 1386SOL    HW2 7988   1.499   1.985   2.292
 1387SOL     OW 7989   0.249   3.647   3.103
 1387SOL    HW1 7990   0.306   3.582   3.153
 1387SOL    HW2 7991   0.233   3.614   3.010
 1388SOL     OW 7992   0.940   3.560   2.766
 1388SOL    HW1 7993   1.020   3.503   2.787
 1388SOL    HW2 7994   0.891   3.520   2.689
 1389SOL     OW 7995   0.382   2.562   2.342
 1389SOL    HW1 7996   0.427   2.472   2.339
 1389SOL    HW2 7997   0.288   2.551   2.375
 1390SOL     OW 7998   1.547   2.084   3.591
 1390SOL    HW1 7999   1.542   2.121   3.683
 1390SOL    HW2 8000   1.475   2.015   3.579
 1391SOL     OW 8001   0.614   1.984   1.979
 1391SOL    HW1 8002   0.712   1.962   1.986
 1391SOL    HW2 8003   0.583   1.967   1.886
 1392SOL     OW 8004   0.781   2.126   3.611
 1392SOL    HW1 8005   0.848   2.065   3.654
 1392SOL    HW2 8006   0.708   2.145   3.676
 1393SOL     OW 8007   0.888   3.376   3.057
 1393SOL    HW1 8008   0.865   3.351   2.963
 1393SOL    HW2 8009   0.949   3.307   3.096
 1394SOL     OW 8010   1.351   2.452   3.295
 1394SOL    HW1 8011   1.379   2.409   3.380
 1394SOL    HW2 8012   1.376   2.548   3.296
 1395SOL     OW 8013   0.803   3.264   2.786
 1395SOL    HW1 8014   0.893   3.278   2.744
 1395SOL    HW2 8015   0.732   3.266   2.715
 1396SOL     OW 8016   0.922   2.365   2.761
 1396SOL    HW1 8017   0.897   2.356   2.665
 1396SOL    HW2 8018   0.970   2.283   2.792
 1397SOL     OW 8019   0.539   1.926   2.374
 1397SOL    HW1 8020   0.458   1.927   2.432
 1397SOL    HW2 8021   0.542   2.009   2.319
 1398SOL     OW 8022   1.434   3.050   1.903
 1398SOL    HW1 8023   1.466   2.974   1.960
 1398SOL    HW2 8024   1.342   3.077   1.933
 1399SOL     OW 8025   0.297   1.897   2.033
 1399SOL    HW1 8026   0.346   1.981   2.012
 1399SOL    HW2 8027   0.359   1.832   2.078
 1400SOL     OW 8028   0.935   2.098   2.342
 1400SOL    HW1 8029   0.887   2.139   2.264
 1400SOL    HW2 8030   1.034   2.096   2.323
 1401SOL     OW 8031   1.076   2.545   3.326
 1401SOL    HW1 8032   0.996   2.484   3.329
 1401SOL    HW2 8033   1.157   2.492   3.302
 1402SOL     OW 8034   1.227   3.432   2.655
 1402SOL    HW1 8035   1.248   3.506   2.590
 1402SOL    HW2 8036   1.295   3.432   2.728
 1403SOL     OW 8037   0.459   3.014   2.603
 1403SOL    HW1 8038   0.388   2.987   2.668
 1403SOL    HW2 8039   0.433   2.986   2.510
 1404SOL     OW 8040   1.271   3.659   2.453
 1404SOL    HW1 8041   1.315   3.723   2.389
 1404SOL    HW2 8042   1.221   3.711   2.523
 1405SOL     OW 8043   1.032   2.411   1.878
 1405SOL    HW1 8044   0.991   2.493   1.839
 1405SOL    HW2 8045   1.096   2.437   1.951
 1406SOL     OW 8046   0.078   2.418   3.248
 1406SOL    HW1 8047   0.170   2.417   3.207
 1406SOL    HW2 8048   0.072   2.492   3.315
 1407SOL     OW 8049   0.561   2.084   3.009
 1407SOL    HW1 8050   0.599   2.000   3.046
 1407SOL    HW2 8051   0.473   2.103   3.053
 1408SOL     OW 8052   0.866   2.316   2.504
 1408SOL    HW1 8053   0.834   2.388   2.442
 1408SOL    HW2 8054   0.890   2.235   2.451
 1409SOL     OW 8055   1.017   1.901   2.615
 1409SOL    HW1 8056   0.945   1.906   2.546
 1409SOL    HW2 8057   0.993   1.832   2.684
 1410SOL     OW 8058   1.429   3.035   2.729
 1410SOL    HW1 8059   1.374   2.951   2.722
 1410SOL    HW2 8060   1.455   3.064   2.637
 1411SOL     OW 8061   1.466   2.452   2.854
 1411SOL    HW1 8062   1.436   2.357   2.861
 1411SOL    HW2 8063   1.539   2.468   2.920
 1412SOL     OW 8064   1.857   2.695   2.239
 1412SOL    HW1 8065   1.899   2.631   2.303
 1412SOL    HW2 8066   1.819   2.644   2.161
 1413SOL     OW 8067   0.488   3.247   2.036
 1413SOL    HW1 8068   0.401   3.232   2.083
 1413SOL    HW2 8069   0.471   3.273   1.941
 1414SOL     OW 8070   1.664   3.142   2.519
 1414SOL    HW1 8071   1.763   3.150   2.533
 1414SOL    HW2 8072   1.619   3.226   2.550
 1415SOL     OW 8073   1.390   2.437   1.940
 1415SOL    HW1 8074   1.336   2.416   2.021
 1415SOL    HW2 8075   1.481   2.396   1.949
 1416SOL     OW 8076   0.527   2.118   2.190
 1416SOL    HW1 8077   0.554   2.059   2.115
 1416SOL    HW2 8078   0.527   2.213   2.159
 1417SOL     OW 8079   1.754   3.085   3.450
 1417SOL    HW1 8080   1.845   3.046   3.437
 1417SOL    HW2 8081   1.762   3.181   3.474
 1418SOL     OW 8082   1.064   3.209   3.202
 1418SOL    HW1 8083   0.984   3.186   3.257
 1418SOL    HW2 8084   1.147   3.183   3.251
 1419SOL     OW 8085   1.592   3.491   3.487
 1419SOL    HW1 8086   1.619   3.525   3.397
 1419SOL    HW2 8087   1.671   3.453   3.533
 1420SOL     OW 8088   1.111   3.057   2.962
 1420SOL    HW1 8089   1.071   3.101   3.043
 1420SOL    HW2 8090   1.070   3.094   2.879
 1421SOL     OW 8091   1.638   2.961   2.941
 1421SOL    HW1 8092   1.643   3.042   3.000
 1421SOL    HW2 8093   1.552   2.963   2.890
 1422SOL     OW 8094   0.915   1.951   3.264
 1422SOL    HW1 8095   0.940   1.931   3.169
 1422SOL    HW2 8096   0.987   2.007   3.306
 1423SOL     OW 8097   0.980   2.978   3.581
 1423SOL    HW1 8098   0.881   2.984   3.591
 1423SOL    HW2 8099   1.003   2.898   3.525
 1424SOL     OW 8100   0.705   2.912   2.230
 1424SOL    HW1 8101   0.691   2.919   2.329
 1424SOL    HW2 8102   0.789   2.861   2.212
 1425SOL     OW 8103   0.410   2.675   3.113
 1425SOL    HW1 8104   0.496   2.687   3.163
 1425SOL    HW2 8105   0.368   2.588   3.140
 1426SOL     OW 8106   1.274   2.248   3.124
 1426SOL    HW1 8107   1.295   2.322   3.188
 1426SOL    HW2 8108   1.185   2.265   3.081
 1427SOL     OW 8109   0.064   3.426   3.193
 1427SOL    HW1 8110   0.018   3.508   3.159
 1427SOL    HW2 8111   0.162   3.445   3.202
 1428SOL     OW 8112   0.367   2.962   2.363
 1428SOL    HW1 8113   0.360   3.045   2.307
 1428SOL    HW2 8114   0.371   2.882   2.303
 1429SOL     OW 8115   0.566   2.399   2.727
 1429SOL    HW1 8116   0.578   2.465   2.653
 1429SOL    HW2 8117   0.612   2.433   2.810
 1430SOL     OW 8118   1.252   3.210   2.250
 1430SOL    HW1 8119   1.302   3.287   2.290
 1430SOL    HW2 8120   1.157   3.212   2.282
 1431SOL     OW 8121   1.272   3.307   3.004
 1431SOL    HW1 8122   1.319   3.320   3.091
 1431SOL    HW2 8123   1.206   3.233   3.013
 1432SOL     OW 8124   1.582   2.501   2.334
 1432SOL    HW1 8125   1.551   2.562   2.407
 1432SOL    HW2 8126   1.632   2.553   2.265
 1433SOL     OW 8127   0.354   3.372   3.191
 1433SOL    HW1 8128   0.333   3.328   3.104
 1433SOL    HW2 8129   0.451   3.398   3.194
 1434SOL     OW 8130   0.402   2.613   3.460
 1434SOL    HW1 8131   0.470   2.668   3.413
 1434SOL    HW2 8132   0.442   2.525   3.487
 1435SOL     OW 8133   1.587   2.641   3.532
 1435SOL    HW1 8134   1.495   2.679   3.527
 1435SOL    HW2 8135   1.647   2.688   3.467
 1436SOL     OW 8136   1.013   1.967   3.632
 1436SOL    HW1 8137   1.019   2.052   3.580
 1436SOL    HW2 8138   1.045   1.891   3.575
 1437SOL     OW 8139   0.504   1.912   3.602
 1437SOL    HW1 8140   0.462   1.855   3.532
 1437SOL    HW2 8141   0.438   1.981   3.634
 1438SOL     OW 8142   0.573   2.732   2.891
 1438SOL    HW1 8143   0.617   2.821   2.882
 1438SOL    HW2 8144   0.510   2.732   2.968
 1439SOL     OW 8145   1.360   2.724   2.907
 1439SOL    HW1 8146   1.285   2.724   2.841
 1439SOL    HW2 8147   1.397   2.632   2.916
 1440SOL     OW 8148   1.209   2.387   2.137
 1440SOL    HW1 8149   1.222   2.303   2.191
 1440SOL    HW2 8150   1.180   2.461   2.197
 1441SOL     OW 8151   0.307   2.075   3.093
 1441SOL    HW1 8152   0.284   2.112   3.183
 1441SOL    HW2 8153   0.277   1.980   3.087
 1442SOL     OW 8154   0.037   3.172   3.144
 1442SOL    HW1 8155   0.090   3.123   3.212
 1442SOL    HW2 8156   0.059   3.270   3.149
 1443SOL     OW 8157   0.732   2.496   2.926
 1443SOL    HW1 8158   0.791   2.470   2.850
 1443SOL    HW2 8159   0.704   2.592   2.915
 1444SOL     OW 8160   1.728   2.797   3.716
 1444SOL    HW1 8161   1.682   2.790   3.627
 1444SOL    HW2 8162   1.666   2.841   3.782
 1445SOL     OW 8163   0.307   1.925   2.480
 1445SOL    HW1 8164   0.296   2.019   2.513
 1445SOL    HW2 8165   0.302   1.862   2.557
 1446SOL     OW 8166   1.622   2.229   2.236
 1446SOL    HW1 8167   1.624   2.153   2.300
 1446SOL    HW2 8168   1.574   2.306   2.276
 1447SOL     OW 8169   1.023   2.628   2.828
 1447SOL    HW1 8170   1.038   2.649   2.924
 1447SOL    HW2 8171   0.993   2.533   2.819
 1448SOL     OW 8172   1.859   3.380   3.467
 1448SOL    HW1 8173   1.873   3.407   3.372
 1448SOL    HW2 8174   1.942   3.402   3.520
 1449SOL     OW 8175   0.350   2.760   3.666
 1449SOL    HW1 8176   0.426   2.804   3.714
 1449SOL    HW2 8177   0.385   2.713   3.584
 1450SOL     OW 8178   1.540   2.136   1.987
 1450SOL    HW1 8179   1.479   2.061   2.010
 1450SOL    HW2 8180   1.562   2.188   2.070
 1451SOL     OW 8181   1.303   2.700   1.904
 1451SOL    HW1 8182   1.337   2.607   1.919
 1451SOL    HW2 8183   1.321   2.727   1.809
 1452SOL     OW 8184   1.068   3.195   2.711
 1452SOL    HW1 8185   1.075   3.111   2.656
 1452SOL    HW2 8186   1.130   3.264   2.675
 1453SOL     OW 8187   0.319   2.672   2.811
 1453SOL    HW1 8188   0.412   2.708   2.816
 1453SOL    HW2 8189   0.313   2.587   2.863
 1454SOL     OW 8190   0.339   2.371   2.868
 1454SOL    HW1 8191   0.287   2.288   2.851
 1454SOL    HW2 8192   0.416   2.376   2.804
 1455SOL     OW 8193   0.511   2.277   3.670
 1455SOL    HW1 8194   0.493   2.322   3.758
 1455SOL    HW2 8195   0.553   2.342   3.607
 1456SOL     OW 8196   1.138   2.242   3.540
 1456SOL    HW1 8197   1.093   2.305   3.604
 1456SOL    HW2 8198   1.231   2.273   3.523
 1457SOL     OW 8199   1.160   2.069   3.339
 1457SOL    HW1 8200   1.160   2.133   3.416
 1457SOL    HW2 8201   1.188   2.117   3.256
 1458SOL     OW 8202   0.008   3.188   2.062
 1458SOL    HW1 8203  -0.085   3.209   2.031
 1458SOL    HW2 8204   0.018   3.089   2.075
 1459SOL     OW 8205   0.088   3.663   2.789
 1459SOL    HW1 8206   0.046   3.577   2.762
 1459SOL    HW2 8207   0.182   3.666   2.755
 1460SOL     OW 8208   0.504   3.430   2.772
 1460SOL    HW1 8209   0.570   3.504   2.781
 1460SOL    HW2 8210   0.548   3.351   2.730
 1461SOL     OW 8211   1.002   2.658   3.100
 1461SOL    HW1 8212   1.043   2.626   3.186
 1461SOL    HW2 8213   0.906   2.631   3.097
 1462SOL     OW 8214   0.040   2.406   2.976
 1462SOL    HW1 8215   0.125   2.373   2.935
 1462SOL    HW2 8216   0.053   2.421   3.074
 1463SOL     OW 8217   0.189   2.382   3.584
 1463SOL    HW1 8218   0.248   2.342   3.514
 1463SOL    HW2 8219   0.131   2.453   3.543
 1464SOL     OW 8220   0.815   2.434   2.187
 1464SOL    HW1 8221   0.822   2.345   2.141
 1464SOL    HW2 8222   0.721   2.468   2.179
 1465SOL     OW 8223   1.657   2.466   3.068
 1465SOL    HW1 8224   1.619   2.397   3.130
 1465SOL    HW2 8225   1.739   2.430   3.024
 1466SOL     OW 8226   0.252   3.426   3.606
 1466SOL    HW1 8227   0.222   3.483   3.682
 1466SOL    HW2 8228   0.245   3.329   3.632
 1467SOL     OW 8229   0.671   2.326   3.131
 1467SOL    HW1 8230   0.637   2.237   3.101
 1467SOL    HW2 8231   0.697   2.380   3.051
 1468SOL     OW 8232   0.930   3.540   3.327
 1468SOL    HW1 8233   0.906   3.522   3.232
 1468SOL    HW2 8234   0.960   3.634   3.337
 1469SOL     OW 8235   0.473   2.362   2.053
 1469SOL    HW1 8236   0.534   2.442   2.057
 1469SOL    HW2 8237   0.378   2.393   2.060
 1470SOL     OW 8238   0.159   2.999   3.328
 1470SOL    HW1 8239   0.181   2.938   3.404
 1470SOL    HW2 8240   0.169   2.950   3.242
 1471SOL     OW 8241   1.347   2.921   3.096
 1471SOL    HW1 8242   1.371   2.858   3.022
 1471SOL    HW2 8243   1.257   2.961   3.078
 1472SOL     OW 8244   1.302   2.717   2.171
 1472SOL    HW1 8245   1.216   2.686   2.213
 1472SOL    HW2 8246   1.298   2.703   2.072
 1473SOL     OW 8247   1.759   3.609   3.016
 1473SOL    HW1 8248   1.820   3.639   2.943
 1473SOL    HW2 8249   1.721   3.520   2.994
 1474SOL     OW 8250   1.252   3.593   2.990
 1474SOL    HW1 8251   1.336   3.598   2.936
 1474SOL    HW2 8252   1.229   3.497   3.008
 1475SOL     OW 8253   0.083   3.120   2.884
 1475SOL    HW1 8254   0.078   3.119   2.984
 1475SOL    HW2 8255   0.000   3.079   2.846
 1476SOL     OW 8256   0.688   3.524   3.578
 1476SOL    HW1 8257   0.632   3.605   3.587
 1476SOL    HW2 8258   0.740   3.528   3.492
 1477SOL     OW 8259   0.903   1.948   1.995
 1477SOL    HW1 8260   0.954   1.949   1.909
 1477SOL    HW2 8261   0.959   1.906   2.066
 1478SOL     OW 8262   1.726   1.997   2.385
 1478SOL    HW1 8263   1.799   1.980   2.318
 1478SOL    HW2 8264   1.695   1.910   2.423
 1479SOL     OW 8265   1.388   3.435   2.339
 1479SOL    HW1 8266   1.455   3.447   2.265
 1479SOL    HW2 8267   1.348   3.524   2.362
 1480SOL     OW 8268   0.130   3.656   3.713
 1480SOL    HW1 8269   0.089   3.582   3.766
 1480SOL    HW2 8270   0.194   3.707   3.771
 1481SOL     OW 8271   1.280   2.789   2.534
 1481SOL    HW1 8272   1.340   2.708   2.536
 1481SOL    HW2 8273   1.320   2.858   2.474
 1482SOL     OW 8274   0.830   3.135   3.284
 1482SOL    HW1 8275   0.825   3.168   3.379
 1482SOL    HW2 8276   0.744   3.154   3.238
 1483SOL     OW 8277   0.672   3.478   2.016
 1483SOL    HW1 8278   0.681   3.488   1.917
 1483SOL    HW2 8279   0.632   3.389   2.037
 1484SOL     OW 8280   1.650   3.582   3.256
 1484SOL    HW1 8281   1.703   3.592   3.172
 1484SOL    HW2 8282   1.623   3.672   3.290
 1485SOL     OW 8283   1.841   2.037   2.825
 1485SOL    HW1 8284   1.880   1.952   2.789
 1485SOL    HW2 8285   1.743   2.039   2.806
 1486SOL     OW 8286   0.263   2.188   2.582
 1486SOL    HW1 8287   0.184   2.239   2.548
 1486SOL    HW2 8288   0.254   2.173   2.680
 1487SOL     OW 8289   1.194   3.474   1.893
 1487SOL    HW1 8290   1.200   3.381   1.930
 1487SOL    HW2 8291   1.135   3.474   1.813
 1488SOL     OW 8292   0.822   2.864   3.234
 1488SOL    HW1 8293   0.862   2.863   3.142
 1488SOL    HW2 8294   0.832   2.956   3.274
 1489SOL     OW 8295   0.916   2.772   2.153
 1489SOL    HW1 8296   0.979   2.810   2.085
 1489SOL    HW2 8297   0.956   2.689   2.192
 1490SOL     OW 8298   1.504   3.469   1.906
 1490SOL    HW1 8299   1.412   3.506   1.913
 1490SOL    HW2 8300   1.542   3.489   1.816
 1491SOL     OW 8301   0.372   3.150   3.352
 1491SOL    HW1 8302   0.359   3.243   3.318
 1491SOL    HW2 8303   0.288   3.098   3.339
 1492SOL     OW 8304   1.614   3.154   3.151
 1492SOL    HW1 8305   1.674   3.157   3.231
 1492SOL    HW2 8306   1.539   3.218   3.164
 1493SOL     OW 8307   1.039   2.960   2.558
 1493SOL    HW1 8308   0.969   2.913   2.612
 1493SOL    HW2 8309   1.098   2.892   2.515
 1494SOL     OW 8310   1.014   2.098   2.833
 1494SOL    HW1 8311   1.006   2.062   2.740
 1494SOL    HW2 8312   1.012   2.022   2.898
 1495SOL     OW 8313   0.590   3.349   2.353
 1495SOL    HW1 8314   0.632   3.291   2.283
 1495SOL    HW2 8315   0.546   3.428   2.309
 1496SOL     OW 8316   1.709   2.247   3.243
 1496SOL    HW1 8317   1.782   2.316   3.247
 1496SOL    HW2 8318   1.737   2.172   3.184
 1497SOL     OW 8319   0.255   3.210   2.152
 1497SOL    HW1 8320   0.159   3.211   2.125
 1497SOL    HW2 8321   0.267   3.263   2.236
 1498SOL     OW 8322   0.105   2.875   3.588
 1498SOL    HW1 8323   0.028   2.842   3.642
 1498SOL    HW2 8324   0.190   2.845   3.630
 1499SOL     OW 8325   0.672   2.065   3.351
 1499SOL    HW1 8326   0.762   2.049   3.311
 1499SOL    HW2 8327   0.680   2.070   3.450
 1500SOL     OW 8328   0.075   2.207   1.895
 1500SOL    HW1 8329  -0.017   2.179   1.866
 1500SOL    HW2 8330   0.106   2.284   1.839
 1501SOL     OW 8331   1.440   2.718   3.260
 1501SOL    HW1 8332   1.383   2.770   3.197
 1501SOL    HW2 8333   1.536   2.730   3.236
 1502SOL     OW 8334   0.072   2.028   2.180
 1502SOL    HW1 8335   0.055   2.111   2.126
 1502SOL    HW2 8336   0.162   1.991   2.158
 1503SOL     OW 8337   1.183   3.197   1.981
 1503SOL    HW1 8338   1.084   3.186   1.983
 1503SOL    HW2 8339   1.217   3.212   2.074
 1504SOL     OW 8340   0.613   2.704   3.293
 1504SOL    HW1 8341   0.669   2.785   3.276
 1504SOL    HW2 8342   0.672   2.624   3.296
 1505SOL     OW 8343   1.493   3.629   2.821
 1505SOL    HW1 8344   1.526   3.693   2.752
 1505SOL    HW2 8345   1.559   3.623   2.896
 1506SOL     OW 8346   0.716   2.427   3.570
 1506SOL    HW1 8347   0.735   2.492   3.644
 1506SOL    HW2 8348   0.776   2.347   3.579
 1507SOL     OW 8349   1.450   3.082   3.495
 1507SOL    HW1 8350   1.441   3.072   3.594
 1507SOL    HW2 8351   1.546   3.075   3.469
 1508SOL     OW 8352   0.390   3.603   3.422
 1508SOL    HW1 8353   0.299   3.644   3.420
 1508SOL    HW2 8354   0.383   3.509   3.454
 1509SOL     OW 8355   1.674   2.745   3.116
 1509SOL    HW1 8356   1.647   2.656   3.079
 1509SOL    HW2 8357   1.675   2.813   3.043
 1510SOL     OW 8358   1.225   2.187   2.311
 1510SOL    HW1 8359   1.290   2.113   2.300
 1510SOL    HW2 8360   1.245   2.237   2.395
 1511SOL     OW 8361   0.594   2.607   2.514
 1511SOL    HW1 8362   0.644   2.692   2.495
 1511SOL    HW2 8363   0.506   2.609   2.466
 1512SOL     OW 8364   1.777   2.204   3.504
 1512SOL    HW1 8365   1.760   2.235   3.410
 1512SOL    HW2 8366   1.693   2.167   3.542
 1513SOL     OW 8367   1.730   2.796   3.379
 1513SOL    HW1 8368   1.768   2.887   3.394
 1513SOL    HW2 8369   1.722   2.779   3.280
 1514SOL     OW 8370   0.859   3.236   1.878
 1514SOL    HW1 8371   0.813   3.251   1.966
 1514SOL    HW2 8372   0.903   3.321   1.848
 1515SOL     OW 8373   0.661   3.652   2.815
 1515SOL    HW1 8374   0.615   3.740   2.802
 1515SOL    HW2 8375   0.760   3.664   2.808
 1516SOL     OW 8376   1.408   3.713   3.582
 1516SOL    HW1 8377   1.312   3.702   3.555
 1516SOL    HW2 8378   1.464   3.646   3.534
 1517SOL     OW 8379   0.859   2.818   2.723
 1517SOL    HW1 8380   0.913   2.749   2.771
 1517SOL    HW2 8381   0.827   2.887   2.789
 1518SOL     OW 8382   1.083   2.846   1.949
 1518SOL    HW1 8383   1.060   2.899   1.867
 1518SOL    HW2 8384   1.164   2.790   1.930
 1519SOL     OW 8385   1.861   3.431   2.713
 1519SOL    HW1 8386   1.790   3.419   2.643
 1519SOL    HW2 8387   1.862   3.352   2.773
 1520SOL     OW 8388   0.221   3.176   3.706
 1520SOL    HW1 8389   0.156   3.103   3.685
 1520SOL    HW2 8390   0.225   3.190   3.804
 1521SOL     OW 8391   0.079   3.102   2.515
 1521SOL    HW1 8392   0.078   3.055   2.603
 1521SOL    HW2 8393   0.161   3.074   2.464
 1522SOL     OW 8394   0.672   3.253   3.486
 1522SOL    HW1 8395   0.594   3.203   3.524
 1522SOL    HW2 8396   0.669   3.348   3.517
 1523SOL     OW 8397   1.824   2.054   3.089
 1523SOL    HW1 8398   1.820   1.964   3.133
 1523SOL    HW2 8399   1.827   2.043   2.990
 1524SOL     OW 8400   0.428   2.286   2.382
 1524SOL    HW1 8401   0.458   2.214   2.320
 1524SOL    HW2 8402   0.389   2.246   2.465
 1525SOL     OW 8403   1.705   3.349   2.966
 1525SOL    HW1 8404   1.612   3.324   2.939
 1525SOL    HW2 8405   1.731   3.299   3.048
 1526SOL     OW 8406   0.317   2.409   3.142
 1526SOL    HW1 8407   0.355   2.350   3.214
 1526SOL    HW2 8408   0.357   2.383   3.054
 1527SOL     OW 8409   0.812   3.448   2.549
 1527SOL    HW1 8410   0.844   3.458   2.455
 1527SOL    HW2 8411   0.733   3.386   2.551
 1528SOL     OW 8412   1.424   2.076   2.974
 1528SOL    HW1 8413   1.476   2.011   3.029
 1528SOL    HW2 8414   1.375   2.139   3.035
 1529SOL     OW 8415   1.001   1.896   3.016
 1529SOL    HW1 8416   0.938   1.824   2.985
 1529SOL    HW2 8417   1.094   1.860   3.016
 1530SOL     OW 8418   0.770   3.192   2.163
 1530SOL    HW1 8419   0.724   3.105   2.180
 1530SOL    HW2 8420   0.861   3.189   2.204
 1531SOL     OW 8421   0.618   3.429   3.146
 1531SOL    HW1 8422   0.613   3.511   3.203
 1531SOL    HW2 8423   0.707   3.426   3.101
 1532SOL     OW 8424   1.352   1.914   2.030
 1532SOL    HW1 8425   1.387   1.873   1.946
 1532SOL    HW2 8426   1.262   1.876   2.050
 1533SOL     OW 8427   1.300   2.315   2.553
 1533SOL    HW1 8428   1.241   2.395   2.557
 1533SOL    HW2 8429   1.315   2.280   2.646
 1534SOL     OW 8430   1.593   2.083   2.744
 1534SOL    HW1 8431   1.509   2.082   2.798
 1534SOL    HW2 8432   1.595   2.166   2.688
 1535SOL     OW 8433   0.039   2.939   2.162
 1535SOL    HW1 8434   0.138   2.928   2.153
 1535SOL    HW2 8435  -0.001   2.853   2.194
 1536SOL     OW 8436   0.875   3.508   2.199
 1536SOL    HW1 8437   0.798   3.473   2.145
 1536SOL    HW2 8438   0.843   3.579   2.261
 1537SOL     OW 8439   0.230   2.490   3.837
 1537SOL    HW1 8440   0.137   2.488   3.874
 1537SOL    HW2 8441   0.231   2.451   3.745
 1538SOL     OW 8442   0.225   2.137   4.720
 1538SOL    HW1 8443   0.260   2.120   4.812
 1538SOL    HW2 8444   0.137   2.092   4.708
 1539SOL     OW 8445   0.019   2.230   4.371
 1539SOL    HW1 8446  -0.063   2.273   4.410
 1539SOL    HW2 8447  -0.009   2.157   4.308
 1540SOL     OW 8448   0.569   3.137   4.889
 1540SOL    HW1 8449   0.476   3.130   4.852
 1540SOL    HW2 8450   0.580   3.226   4.933
 1541SOL     OW 8451   1.555   3.373   4.427
 1541SOL    HW1 8452   1.498   3.357   4.508
 1541SOL    HW2 8453   1.496   3.383   4.347
 1542SOL     OW 8454   1.743   2.480   4.580
 1542SOL    HW1 8455   1.776   2.574   4.580
 1542SOL    HW2 8456   1.794   2.426   4.646
 1543SOL     OW 8457   1.135   2.565   4.441
 1543SOL    HW1 8458   1.192   2.643   4.416
 1543SOL    HW2 8459   1.075   2.591   4.517
 1544SOL     OW 8460   1.755   2.469   3.955
 1544SOL    HW1 8461   1.743   2.456   3.856
 1544SOL    HW2 8462   1.725   2.388   4.004
 1545SOL     OW 8463   0.768   3.006   4.747
 1545SOL    HW1 8464   0.690   3.023   4.807
 1545SOL    HW2 8465   0.802   3.093   4.711
 1546SOL     OW 8466   0.850   2.660   5.547
 1546SOL    HW1 8467   0.846   2.736   5.612
 1546SOL    HW2 8468   0.872   2.696   5.456
 1547SOL     OW 8469   0.685   2.874   4.389
 1547SOL    HW1 8470   0.754   2.858   4.459
 1547SOL    HW2 8471   0.612   2.931   4.427
 1548SOL     OW 8472   0.686   3.023   5.527
 1548SOL    HW1 8473   0.746   3.102   5.541
 1548SOL    HW2 8474   0.600   3.054   5.486
 1549SOL     OW 8475   0.335   3.297   4.785
 1549SOL    HW1 8476   0.257   3.266   4.732
 1549SOL    HW2 8477   0.393   3.355   4.728
 1550SOL     OW 8478   1.460   3.367   5.063
 1550SOL    HW1 8479   1.484   3.461   5.089
 1550SOL    HW2 8480   1.444   3.313   5.145
 1551SOL     OW 8481   0.438   2.254   5.223
 1551SOL    HW1 8482   0.520   2.198   5.232
 1551SOL    HW2 8483   0.357   2.196   5.227
 1552SOL     OW 8484   1.603   2.309   4.461
 1552SOL    HW1 8485   1.529   2.355   4.411
 1552SOL    HW2 8486   1.654   2.377   4.514
 1553SOL     OW 8487   0.231   3.575   4.207
 1553SOL    HW1 8488   0.265   3.652   4.261
 1553SOL    HW2 8489   0.275   3.575   4.117
 1554SOL     OW 8490   1.127   3.203   5.414
 1554SOL    HW1 8491   1.174   3.203   5.502
 1554SOL    HW2 8492   1.079   3.116   5.403
 1555SOL     OW 8493   0.230   3.296   4.262
 1555SOL    HW1 8494   0.204   3.392   4.262
 1555SOL    HW2 8495   0.159   3.242   4.307
 1556SOL     OW 8496   0.240   2.953   4.610
 1556SOL    HW1 8497   0.254   2.869   4.662
 1556SOL    HW2 8498   0.185   3.017   4.665
 1557SOL     OW 8499   0.620   3.648   5.163
 1557SOL    HW1 8500   0.528   3.631   5.198
 1557SOL    HW2 8501   0.648   3.740   5.189
 1558SOL     OW 8502   0.606   2.826   3.847
 1558SOL    HW1 8503   0.613   2.910   3.793
 1558SOL    HW2 8504   0.652   2.839   3.935
 1559SOL     OW 8505   1.594   1.976   5.204
 1559SOL    HW1 8506   1.576   2.043   5.132
 1559SOL    HW2 8507   1.591   2.022   5.293
 1560SOL     OW 8508   0.122   2.505   4.287
 1560SOL    HW1 8509   0.077   2.417   4.304
 1560SOL    HW2 8510   0.121   2.559   4.371
 1561SOL     OW 8511   1.842   3.629   4.083
 1561SOL    HW1 8512   1.896   3.600   4.163
 1561SOL    HW2 8513   1.872   3.719   4.054
 1562SOL     OW 8514   0.027   3.458   3.841
 1562SOL    HW1 8515   0.008   3.362   3.862
 1562SOL    HW2 8516  -0.006   3.516   3.916
 1563SOL     OW 8517   1.689   2.784   4.336
 1563SOL    HW1 8518   1.784   2.755   4.344
 1563SOL    HW2 8519   1.681   2.849   4.261
 1564SOL     OW 8520   0.113   2.599   5.321
 1564SOL    HW1 8521   0.201   2.586   5.366
 1564SOL    HW2 8522   0.100   2.696   5.299
 1565SOL     OW 8523   0.613   3.227   4.450
 1565SOL    HW1 8524   0.564   3.140   4.459
 1565SOL    HW2 8525   0.590   3.270   4.363
 1566SOL     OW 8526   1.293   3.090   5.147
 1566SOL    HW1 8527   1.330   3.017   5.089
 1566SOL    HW2 8528   1.345   3.095   5.232
 1567SOL     OW 8529   0.809   1.866   4.226
 1567SOL    HW1 8530   0.849   1.957   4.217
 1567SOL    HW2 8531   0.709   1.874   4.232
 1568SOL     OW 8532   0.197   2.838   4.988
 1568SOL    HW1 8533   0.286   2.793   4.974
 1568SOL    HW2 8534   0.124   2.773   4.969
 1569SOL     OW 8535   1.525   2.861   3.914
 1569SOL    HW1 8536   1.462   2.785   3.927
 1569SOL    HW2 8537   1.573   2.879   4.000
 1570SOL     OW 8538   1.187   3.654   5.340
 1570SOL    HW1 8539   1.211   3.714   5.264
 1570SOL    HW2 8540   1.194   3.559   5.310
 1571SOL     OW 8541   0.317   2.113   5.525
 1571SOL    HW1 8542   0.388   2.184   5.531
 1571SOL    HW2 8543   0.229   2.152   5.553
 1572SOL     OW 8544   1.466   3.279   4.677
 1572SOL    HW1 8545   1.407   3.285   4.757
 1572SOL    HW2 8546   1.451   3.191   4.631
 1573SOL     OW 8547   1.667   3.576   4.296
 1573SOL    HW1 8548   1.626   3.553   4.208
 1573SOL    HW2 8549   1.649   3.502   4.361
 1574SOL     OW 8550   0.598   2.591   3.994
 1574SOL    HW1 8551   0.622   2.660   3.926
 1574SOL    HW2 8552   0.520   2.624   4.048
 1575SOL     OW 8553   1.281   2.207   4.668
 1575SOL    HW1 8554   1.195   2.157   4.655
 1575SOL    HW2 8555   1.343   2.153   4.724
 1576SOL     OW 8556   1.576   3.524   4.031
 1576SOL    HW1 8557   1.665   3.570   4.034
 1576SOL    HW2 8558   1.555   3.500   3.936
 1577SOL     OW 8559   0.807   2.467   5.189
 1577SOL    HW1 8560   0.760   2.464   5.278
 1577SOL    HW2 8561   0.756   2.412   5.123
 1578SOL     OW 8562   1.394   2.331   5.398
 1578SOL    HW1 8563   1.374   2.374   5.486
 1578SOL    HW2 8564   1.472   2.269   5.407
 1579SOL     OW 8565   0.973   2.752   5.296
 1579SOL    HW1 8566   1.019   2.668   5.267
 1579SOL    HW2 8567   0.917   2.786   5.221
 1580SOL     OW 8568   0.991   2.272   4.966
 1580SOL    HW1 8569   0.914   2.306   5.020
 1580SOL    HW2 8570   0.957   2.221   4.887
 1581SOL     OW 8571   1.041   2.563   4.153
 1581SOL    HW1 8572   1.067   2.559   4.249
 1581SOL    HW2 8573   0.956   2.512   4.139
 1582SOL     OW 8574   0.076   2.673   4.513
 1582SOL    HW1 8575   0.175   2.661   4.522
 1582SOL    HW2 8576   0.052   2.768   4.534
 1583SOL     OW 8577   0.130   3.683   5.295
 1583SOL    HW1 8578   0.120   3.668   5.394
 1583SOL    HW2 8579   0.044   3.719   5.259
 1584SOL     OW 8580   0.865   2.210   3.919
 1584SOL    HW1 8581   0.924   2.273   3.870
 1584SOL    HW2 8582   0.884   2.116   3.890
 1585SOL     OW 8583   1.719   2.447   5.555
 1585SOL    HW1 8584   1.693   2.536   5.519
 1585SOL    HW2 8585   1.717   2.379   5.482
 1586SOL     OW 8586   1.362   3.006   4.269
 1586SOL    HW1 8587   1.445   2.977   4.221
 1586SOL    HW2 8588   1.313   3.073   4.213
 1587SOL     OW 8589   0.550   2.058   4.609
 1587SOL    HW1 8590   0.545   2.053   4.709
 1587SOL    HW2 8591   0.552   2.154   4.580
 1588SOL     OW 8592   1.008   3.318   4.201
 1588SOL    HW1 8593   0.962   3.390   4.149
 1588SOL    HW2 8594   1.004   3.338   4.299
 1589SOL     OW 8595   0.351   3.663   4.577
 1589SOL    HW1 8596   0.401   3.577   4.583
 1589SOL    HW2 8597   0.416   3.740   4.574
 1590SOL     OW 8598   1.795   2.928   4.597
 1590SOL    HW1 8599   1.733   2.913   4.521
 1590SOL    HW2 8600   1.743   2.939   4.682
 1591SOL     OW 8601   1.227   3.412   5.230
 1591SOL    HW1 8602   1.233   3.335   5.294
 1591SOL    HW2 8603   1.175   3.386   5.150
 1592SOL     OW 8604   0.321   2.805   3.966
 1592SOL    HW1 8605   0.403   2.844   3.924
 1592SOL    HW2 8606   0.294   2.723   3.917
 1593SOL     OW 8607   1.458   2.597   4.452
 1593SOL    HW1 8608   1.453   2.532   4.527
 1593SOL    HW2 8609   1.538   2.656   4.465
 1594SOL     OW 8610   0.461   3.128   5.451
 1594SOL    HW1 8611   0.411   3.129   5.365
 1594SOL    HW2 8612   0.398   3.110   5.527
 1595SOL     OW 8613   1.111   3.638   3.961
 1595SOL    HW1 8614   1.051   3.576   4.011
 1595SOL    HW2 8615   1.142   3.594   3.876
 1596SOL     OW 8616   0.202   2.147   5.222
 1596SOL    HW1 8617   0.122   2.207   5.209
 1596SOL    HW2 8618   0.192   2.098   5.308
 1597SOL     OW 8619   1.632   3.239   3.805
 1597SOL    HW1 8620   1.600   3.333   3.795
 1597SOL    HW2 8621   1.556   3.176   3.793
 1598SOL     OW 8622   0.464   3.605   4.047
 1598SOL    HW1 8623   0.497   3.644   4.133
 1598SOL    HW2 8624   0.540   3.598   3.982
 1599SOL     OW 8625   1.400   1.969   4.150
 1599SOL    HW1 8626   1.376   1.932   4.060
 1599SOL    HW2 8627   1.499   1.985   4.154
 1600SOL     OW 8628   0.249   3.647   4.965
 1600SOL    HW1 8629   0.306   3.582   5.015
 1600SOL    HW2 8630   0.233   3.614   4.872
 1601SOL     OW 8631   0.940   3.560   4.628
 1601SOL    HW1 8632   1.020   3.503   4.649
 1601SOL    HW2 8633   0.891   3.520   4.551
 1602SOL     OW 8634   0.382   2.562   4.204
 1602SOL    HW1 8635   0.427   2.472   4.201
 1602SOL    HW2 8636   0.288   2.551   4.237
 1603SOL     OW 8637   1.547   2.084   5.453
 1603SOL    HW1 8638   1.542   2.121   5.545
 1603SOL    HW2 8639   1.475   2.015   5.441
 1604SOL     OW 8640   0.614   1.984   3.841
 1604SOL    HW1 8641   0.712   1.962   3.848
 1604SOL    HW2 8642   0.583   1.967   3.748
 1605SOL     OW 8643   0.781   2.126   5.473
 1605SOL    HW1 8644   0.848   2.065   5.516
 1605SOL    HW2 8645   0.708   2.145   5.538
 1606SOL     OW 8646   0.888   3.376   4.919
 1606SOL    HW1 8647   0.865   3.351   4.825
 1606SOL    HW2 8648   0.949   3.307   4.958
 1607SOL     OW 8649   1.351   2.452   5.157
 1607SOL    HW1 8650   1.379   2.409   5.242
 1607SOL    HW2 8651   1.376   2.548   5.158
 1608SOL     OW 8652   0.803   3.264   4.648
 1608SOL    HW1 8653   0.893   3.278   4.606
 1608SOL    HW2 8654   0.732   3.266   4.577
 1609SOL     OW 8655   0.922   2.365   4.623
 1609SOL    HW1 8656   0.897   2.356   4.527
 1609SOL    HW2 8657   0.970   2.283   4.654
 1610SOL     OW 8658   0.539   1.926   4.236
 1610SOL    HW1 8659   0.458   1.927   4.294
 1610SOL    HW2 8660   0.542   2.009   4.181
 1611SOL     OW 8661   1.434   3.050   3.765
 1611SOL    HW1 8662   1.466   2.974   3.822
 1611SOL    HW2 8663   1.342   3.077   3.795
 1612SOL     OW 8664   0.297   1.897   3.895
 1612SOL    HW1 8665   0.346   1.981   3.874
 1612SOL    HW2 8666   0.359   1.832   3.940
 1613SOL     OW 8667   0.935   2.098   4.204
 1613SOL    HW1 8668   0.887   2.139   4.126
 1613SOL    HW2 8669   1.034   2.096   4.185
 1614SOL     OW 8670   1.076   2.545   5.188
 1614SOL    HW1 8671   0.996   2.484   5.191
 1614SOL    HW2 8672   1.157   2.492   5.164
 1615SOL     OW 8673   1.227   3.432   4.517
 1615SOL    HW1 8674   1.248   3.506   4.452
 1615SOL    HW2 8675   1.295   3.432   4.590
 1616SOL     OW 8676   0.459   3.014   4.465
 1616SOL    HW1 8677   0.388   2.987   4.530
 1616SOL    HW2 8678   0.433   2.986   4.372
 1617SOL     OW 8679   1.271   3.659   4.315
 1617SOL    HW1 8680   1.315   3.723   4.251
 1617SOL    HW2 8681   1.221   3.711   4.385
 1618SOL     OW 8682   1.032   2.411   3.740
 1618SOL    HW1 8683   0.991   2.493   3.701
 1618SOL    HW2 8684   1.096   2.437   3.813
 1619SOL     OW 8685   0.078   2.418   5.110
 1619SOL    HW1 8686   0.170   2.417   5.069
 1619SOL    HW2 8687   0.072   2.492   5.177
 1620SOL     OW 8688   0.561   2.084   4.871
 1620SOL    HW1 8689   0.599   2.000   4.908
 1620SOL    HW2 8690   0.473   2.103   4.915
 1621SOL     OW 8691   0.866   2.316   4.366
 1621SOL    HW1 8692   0.834   2.388   4.304
 1621SOL    HW2 8693   0.890   2.235   4.313
 1622SOL     OW 8694   1.017   1.901   4.477
 1622SOL    HW1 8695   0.945   1.906   4.408
 1622SOL    HW2 8696   0.993   1.832   4.546
 1623SOL     OW 8697   1.429   3.035   4.591
 1623SOL    HW1 8698   1.374   2.951   4.584
 1623SOL    HW2 8699   1.455   3.064   4.499
 1624SOL     OW 8700   1.466   2.452   4.716
 1624SOL    HW1 8701   1.436   2.357   4.723
 1624SOL    HW2 8702   1.539   2.468   4.782
 1625SOL     OW 8703   1.857   2.695   4.101
 1625SOL    HW1 8704   1.899   2.631   4.165
 1625SOL    HW2 8705   1.819   2.644   4.023
 1626SOL     OW 8706   0.488   3.247   3.898
 1626SOL    HW1 8707   0.401   3.232   3.945
 1626SOL    HW2 8708   0.471   3.273   3.803
 1627SOL     OW 8709   1.664   3.142   4.381
 1627SOL    HW1 8710   1.763   3.150   4.395
 1627SOL    HW2 8711   1.619   3.226   4.412
 1628SOL     OW 8712   1.390   2.437   3.802
 1628SOL    HW1 8713   1.336   2.416   3.883
 1628SOL    HW2 8714   1.481   2.396   3.811
 1629SOL     OW 8715   0.527   2.118   4.052
 1629SOL    HW1 8716   0.554   2.059   3.977
 1629SOL    HW2 8717   0.527   2.213   4.021
 1630SOL     OW 8718   1.754   3.085   5.312
 1630SOL    HW1 8719   1.845   3.046   5.299
 1630SOL    HW2 8720   1.762   3.181   5.336
 1631SOL     OW 8721   1.064   3.209   5.064
 1631SOL    HW1 8722   0.984   3.186   5.119
 1631SOL    HW2 8723   1.147   3.183   5.113
 1632SOL     OW 8724   1.592   3.491   5.349
 1632SOL    HW1 8725   1.619   3.525   5.259
 1632SOL    HW2 8726   1.671   3.453   5.395
 1633SOL     OW 8727   1.111   3.057   4.824
 1633SOL    HW1 8728   1.071   3.101   4.905
 1633SOL    HW2 8729   1.070   3.094   4.741
 1634SOL     OW 8730   1.638   2.961   4.803
 1634SOL    HW1 8731   1.643   3.042   4.862
 1634SOL    HW2 8732   1.552   2.963   4.752
 1635SOL     OW 8733   0.915   1.951   5.126
 1635SOL    HW1 8734   0.940   1.931   5.031
 1635SOL    HW2 8735   0.987   2.007   5.168
 1636SOL     OW 8736   0.980   2.978   5.443
 1636SOL    HW1 8737   0.881   2.984   5.453
 1636SOL    HW2 8738   1.003   2.898   5.387
 1637SOL     OW 8739   0.705   2.912   4.092
 1637SOL    HW1 8740   0.691   2.919   4.191
 1637SOL    HW2 8741   0.789   2.861   4.074
 1638SOL     OW 8742   0.410   2.675   4.975
 1638SOL    HW1 8743   0.496   2.687   5.025
 1638SOL    HW2 8744   0.368   2.588   5.002
 1639SOL     OW 8745   1.274   2.248   4.986
 1639SOL    HW1 8746   1.295   2.322   5.050
 1639SOL    HW2 8747   1.185   2.265   4.943
 1640SOL     OW 8748   0.064   3.426   5.055
 1640SOL    HW1 8749   0.018   3.508   5.021
 1640SOL    HW2 8750   0.162   3.445   5.064
 1641SOL     OW 8751   0.367   2.962   4.225
 1641SOL    HW1 8752   0.360   3.045   4.169
 1641SOL    HW2 8753   0.371   2.882   4.165
 1642SOL     OW 8754   0.566   2.399   4.589
 1642SOL    HW1 8755   0.578   2.465   4.515
 1642SOL    HW2 8756   0.612   2.433   4.672
 1643SOL     OW 8757   1.252   3.210   4.112
 1643SOL    HW1 8758   1.302   3.287   4.152
 1643SOL    HW2 8759   1.157   3.212   4.144
 1644SOL     OW 8760   1.272   3.307   4.866
 1644SOL    HW1 8761   1.319   3.320   4.953
 1644SOL    HW2 8762   1.206   3.233   4.875
 1645SOL     OW 8763   1.582   2.501   4.196
 1645SOL    HW1 8764   1.551   2.562   4.269
 1645SOL    HW2 8765   1.632   2.553   4.127
 1646SOL     OW 8766   0.354   3.372   5.053
 1646SOL    HW1 8767   0.333   3.328   4.966
 1646SOL    HW2 8768   0.451   3.398   5.056
 1647SOL     OW 8769   0.402   2.613   5.322
 1647SOL    HW1 8770   0.470   2.668   5.275
 1647SOL    HW2 8771   0.442   2.525   5.349
 1648SOL     OW 8772   1.587   2.641   5.394
 1648SOL    HW1 8773   1.495   2.679   5.389
 1648SOL    HW2 8774   1.647   2.688   5.329
 1649SOL     OW 8775   1.013   1.967   5.494
 1649SOL    HW1 8776   1.019   2.052   5.442
 1649SOL    HW2 8777   1.045   1.891   5.437
 1650SOL     OW 8778   0.504   1.912   5.464
 1650SOL    HW1 8779   0.462   1.855   5.394
 1650SOL    HW2 8780   0.438   1.981   5.496
 1651SOL     OW 8781   0.573   2.732   4.753
 1651SOL    HW1 8782   0.617   2.821   4.744
 1651SOL    HW2 8783   0.510   2.732   4.830
 1652SOL     OW 8784   1.360   2.724   4.769
 1652SOL    HW1 8785   1.285   2.724   4.703
 1652SOL    HW2 8786   1.397   2.632   4.778
 1653SOL     OW 8787   1.209   2.387   3.999
 1653SOL    HW1 8788   1.222   2.303   4.053
 1653SOL    HW2 8789   1.180   2.461   4.059
 1654SOL     OW 8790   0.307   2.075   4.955
 1654SOL    HW1 8791   0.284   2.112   5.045
 1654SOL    HW2 8792   0.277   1.980   4.949
 1655SOL     OW 8793   0.037   3.172   5.006
 1655SOL    HW1 8794   0.090   3.123   5.074
 1655SOL    HW2 8795   0.059   3.270   5.011
 1656SOL     OW 8796   0.732   2.496   4.788
 1656SOL    HW1 8797   0.791   2.470   4.712
 1656SOL    HW2 8798   0.704   2.592   4.777
 1657SOL     OW 8799   1.728   2.797   5.578
 1657SOL    HW1 8800   1.682   2.790   5.489
 1657SOL    HW2 8801   1.666   2.841   5.644
 1658SOL     OW 8802   0.307   1.925   4.342
 1658SOL    HW1 8803   0.296   2.019   4.375
 1658SOL    HW2 8804   0.302   1.862   4.419
 1659SOL     OW 8805   1.622   2.229   4.098
 1659SOL    HW1 8806   1.624   2.153   4.162
 1659SOL    HW2 8807   1.574   2.306   4.138
 1660SOL     OW 8808   1.023   2.628   4.690
 1660SOL    HW1 8809   1.038   2.649   4.786
 1660SOL    HW2 8810   0.993   2.533   4.681
 1661SOL     OW 8811   0.980   3.435   5.424
 1661SOL    HW1 8812   0.960   3.479   5.336
 1661SOL    HW2 8813   1.019   3.344   5.408
 1662SOL     OW 8814   1.859   3.380   5.329
 1662SOL    HW1 8815   1.873   3.407   5.234
 1662SOL    HW2 8816   1.942   3.402   5.382
 1663SOL     OW 8817   0.350   2.760   5.528
 1663SOL    HW1 8818   0.426   2.804   5.576
 1663SOL    HW2 8819   0.385   2.713   5.446
 1664SOL     OW 8820   1.540   2.136   3.849
 1664SOL    HW1 8821   1.479   2.061   3.872
 1664SOL    HW2 8822   1.562   2.188   3.932
 1665SOL     OW 8823   1.303   2.700   3.766
 1665SOL    HW1 8824   1.337   2.607   3.781
 1665SOL    HW2 8825   1.321   2.727   3.671
 1666SOL     OW 8826   1.068   3.195   4.573
 1666SOL    HW1 8827   1.075   3.111   4.518
 1666SOL    HW2 8828   1.130   3.264   4.537
 1667SOL     OW 8829   0.319   2.672   4.673
 1667SOL    HW1 8830   0.412   2.708   4.678
 1667SOL    HW2 8831   0.313   2.587   4.725
 1668SOL     OW 8832   0.339   2.371   4.730
 1668SOL    HW1 8833   0.287   2.288   4.713
 1668SOL    HW2 8834   0.416   2.376   4.666
 1669SOL     OW 8835   0.511   2.277   5.532
 1669SOL    HW1 8836   0.493   2.322   5.620
 1669SOL    HW2 8837   0.553   2.342   5.469
 1670SOL     OW 8838   1.138   2.242   5.402
 1670SOL    HW1 8839   1.093   2.305   5.466
 1670SOL    HW2 8840   1.231   2.273   5.385
 1671SOL     OW 8841   1.160   2.069   5.201
 1671SOL    HW1 8842   1.160   2.133   5.278
 1671SOL    HW2 8843   1.188   2.117   5.118
 1672SOL     OW 8844   0.008   3.188   3.924
 1672SOL    HW1 8845  -0.085   3.209   3.893
 1672SOL    HW2 8846   0.018   3.089   3.937
 1673SOL     OW 8847   0.088   3.663   4.651
 1673SOL    HW1 8848   0.046   3.577   4.624
 1673SOL    HW2 8849   0.182   3.666   4.617
 1674SOL     OW 8850   0.504   3.430   4.634
 1674SOL    HW1 8851   0.570   3.504   4.643
 1674SOL    HW2 8852   0.548   3.351   4.592
 1675SOL     OW 8853   1.002   2.658   4.962
 1675SOL    HW1 8854   1.043   2.626   5.048
 1675SOL    HW2 8855   0.906   2.631   4.959
 1676SOL     OW 8856   0.040   2.406   4.838
 1676SOL    HW1 8857   0.125   2.373   4.797
 1676SOL    HW2 8858   0.053   2.421   4.936
 1677SOL     OW 8859   0.189   2.382   5.446
 1677SOL    HW1 8860   0.248   2.342   5.376
 1677SOL    HW2 8861   0.131   2.453   5.405
 1678SOL     OW 8862   1.369   2.812   5.384
 1678SOL    HW1 8863   1.408   2.901   5.404
 1678SOL    HW2 8864   1.379   2.792   5.287
 1679SOL     OW 8865   0.815   2.434   4.049
 1679SOL    HW1 8866   0.822   2.345   4.003
 1679SOL    HW2 8867   0.721   2.468   4.041
 1680SOL     OW 8868   1.657   2.466   4.930
 1680SOL    HW1 8869   1.619   2.397   4.992
 1680SOL    HW2 8870   1.739   2.430   4.886
 1681SOL     OW 8871   0.252   3.426   5.468
 1681SOL    HW1 8872   0.222   3.483   5.544
 1681SOL    HW2 8873   0.245   3.329   5.494
 1682SOL     OW 8874   0.671   2.326   4.993
 1682SOL    HW1 8875   0.637   2.237   4.963
 1682SOL    HW2 8876   0.697   2.380   4.913
 1683SOL     OW 8877   0.930   3.540   5.189
 1683SOL    HW1 8878   0.906   3.522   5.094
 1683SOL    HW2 8879   0.960   3.634   5.199
 1684SOL     OW 8880   0.473   2.362   3.915
 1684SOL    HW1 8881   0.534   2.442   3.919
 1684SOL    HW2 8882   0.378   2.393   3.922
 1685SOL     OW 8883   0.159   2.999   5.190
 1685SOL    HW1 8884   0.181   2.938   5.266
 1685SOL    HW2 8885   0.169   2.950   5.104
 1686SOL     OW 8886   1.347   2.921   4.958
 1686SOL    HW1 8887   1.371   2.858   4.884
 1686SOL    HW2 8888   1.257   2.961   4.940
[truncated: 2,402,462 more chars]
