# Supplementary material for: Broadening the Scope of Binding Free Energy Calculations Using a Separated Topologies Approach
Source: J Chem Theory Comput. 2023 Jul 24;19(15):5058–76. doi: 10.1021/acs.jctc.3c00282 (PMC10413862; doi:10.1021/acs.jctc.3c00282)
Supplement: Supplementary file 2 — ct3c00282_si_002.zip [file ct3c00282_si_002.zip › SI_paper/TYK2/lig_ejm_55/solvent.gro]

GROningen MAchine for Chemical Simulation
 5737
    1MOL     C0    1   3.499   2.839   1.841
    1MOL     C1    2   3.566   2.925   1.754
    1MOL     C2    3   3.499   2.978   1.645
    1MOL     C3    4   3.365   2.946   1.620
    1MOL     C4    5   3.298   2.859   1.709
    1MOL     C5    6   3.366   2.807   1.818
    1MOL    Cl6    7   3.131   2.818   1.682
    1MOL     C7    8   3.291   2.998   1.503
    1MOL     O8    9   3.272   2.925   1.407
    1MOL     N9   10   3.244   3.125   1.509
    1MOL    C10   11   3.166   3.195   1.416
    1MOL    C11   12   3.099   3.139   1.306
    1MOL    C12   13   3.017   3.220   1.228
    1MOL    N13   14   3.003   3.349   1.256
    1MOL    C14   15   3.065   3.406   1.358
    1MOL    C15   16   3.144   3.330   1.443
    1MOL    N16   17   3.041   3.542   1.386
    1MOL    C17   18   3.124   3.628   1.451
    1MOL    O18   19   3.233   3.595   1.493
    1MOL   9Cl1   20   3.584   3.089   1.541
    1MOL    H20   21   3.551   2.796   1.926
    1MOL    H21   22   3.669   2.950   1.772
    1MOL    H22   23   3.314   2.740   1.885
    1MOL    H23   24   3.263   3.182   1.590
    1MOL    H24   25   3.111   3.034   1.283
    1MOL    H25   26   2.964   3.177   1.144
    1MOL    H26   27   3.189   3.374   1.531
    1MOL    H27   28   2.955   3.584   1.356
    1MOL    C28   29   3.176   3.869   1.506
    1MOL    H29   30   3.136   3.970   1.492
    1MOL    H30   31   3.204   3.856   1.611
    1MOL    O31   32   3.070   3.769   1.471
    1MOL    H32   33   3.263   3.855   1.442
    2SOL     OW   34   0.230   0.628   0.113
    2SOL    HW1   35   0.137   0.626   0.150
    2SOL    HW2   36   0.231   0.589   0.021
    3SOL     OW   37   0.225   0.275   0.996
    3SOL    HW1   38   0.260   0.258   1.088
    3SOL    HW2   39   0.137   0.230   0.984
    4SOL     OW   40   0.019   0.368   0.647
    4SOL    HW1   41  -0.063   0.411   0.686
    4SOL    HW2   42  -0.009   0.295   0.584
    5SOL     OW   43   0.569   1.275   1.165
    5SOL    HW1   44   0.476   1.268   1.128
    5SOL    HW2   45   0.580   1.364   1.209
    6SOL     OW   46   1.555   1.511   0.703
    6SOL    HW1   47   1.498   1.495   0.784
    6SOL    HW2   48   1.496   1.521   0.623
    7SOL     OW   49   1.743   0.618   0.856
    7SOL    HW1   50   1.776   0.712   0.856
    7SOL    HW2   51   1.794   0.564   0.922
    8SOL     OW   52   1.135   0.703   0.717
    8SOL    HW1   53   1.192   0.781   0.692
    8SOL    HW2   54   1.075   0.729   0.793
    9SOL     OW   55   1.755   0.607   0.231
    9SOL    HW1   56   1.743   0.594   0.132
    9SOL    HW2   57   1.725   0.526   0.280
   10SOL     OW   58   0.768   1.144   1.023
   10SOL    HW1   59   0.690   1.161   1.083
   10SOL    HW2   60   0.802   1.231   0.987
   11SOL     OW   61   0.850   0.798   1.823
   11SOL    HW1   62   0.846   0.874   1.888
   11SOL    HW2   63   0.872   0.834   1.732
   12SOL     OW   64   0.685   1.012   0.665
   12SOL    HW1   65   0.754   0.996   0.735
   12SOL    HW2   66   0.612   1.069   0.703
   13SOL     OW   67   0.686   1.161   1.803
   13SOL    HW1   68   0.746   1.240   1.817
   13SOL    HW2   69   0.600   1.192   1.762
   14SOL     OW   70   0.335   1.435   1.061
   14SOL    HW1   71   0.257   1.404   1.008
   14SOL    HW2   72   0.393   1.493   1.004
   15SOL     OW   73   1.460   1.505   1.339
   15SOL    HW1   74   1.484   1.599   1.365
   15SOL    HW2   75   1.444   1.451   1.421
   16SOL     OW   76   0.438   0.392   1.499
   16SOL    HW1   77   0.520   0.336   1.508
   16SOL    HW2   78   0.357   0.334   1.503
   17SOL     OW   79   1.603   0.447   0.737
   17SOL    HW1   80   1.529   0.493   0.687
   17SOL    HW2   81   1.654   0.515   0.790
   18SOL     OW   82   0.231   1.713   0.483
   18SOL    HW1   83   0.265   1.790   0.537
   18SOL    HW2   84   0.275   1.713   0.393
   19SOL     OW   85   1.127   1.341   1.690
   19SOL    HW1   86   1.174   1.341   1.778
   19SOL    HW2   87   1.079   1.254   1.679
   20SOL     OW   88   0.230   1.434   0.538
   20SOL    HW1   89   0.204   1.530   0.538
   20SOL    HW2   90   0.159   1.380   0.583
   21SOL     OW   91   0.240   1.091   0.886
   21SOL    HW1   92   0.254   1.007   0.938
   21SOL    HW2   93   0.185   1.155   0.941
   22SOL     OW   94   0.620   1.786   1.439
   22SOL    HW1   95   0.528   1.769   1.474
   22SOL    HW2   96   0.648   1.878   1.465
   23SOL     OW   97   0.606   0.964   0.123
   23SOL    HW1   98   0.613   1.048   0.069
   23SOL    HW2   99   0.652   0.977   0.211
   24SOL     OW  100   0.122   0.643   0.563
   24SOL    HW1  101   0.077   0.555   0.580
   24SOL    HW2  102   0.121   0.697   0.647
   25SOL     OW  103   1.842   1.767   0.359
   25SOL    HW1  104   1.896   1.738   0.439
   25SOL    HW2  105   1.872   1.857   0.330
   26SOL     OW  106   0.027   1.596   0.117
   26SOL    HW1  107   0.008   1.500   0.138
   26SOL    HW2  108  -0.006   1.654   0.192
   27SOL     OW  109   1.689   0.922   0.612
   27SOL    HW1  110   1.784   0.893   0.620
   27SOL    HW2  111   1.681   0.987   0.537
   28SOL     OW  112   1.641   1.108   0.432
   28SOL    HW1  113   1.727   1.110   0.380
   28SOL    HW2  114   1.655   1.155   0.520
   29SOL     OW  115   0.113   0.737   1.597
   29SOL    HW1  116   0.201   0.724   1.642
   29SOL    HW2  117   0.100   0.834   1.575
   30SOL     OW  118   0.613   1.365   0.726
   30SOL    HW1  119   0.564   1.278   0.735
   30SOL    HW2  120   0.590   1.408   0.639
   31SOL     OW  121   1.293   1.228   1.423
   31SOL    HW1  122   1.330   1.155   1.365
   31SOL    HW2  123   1.345   1.233   1.508
   32SOL     OW  124   0.809   0.004   0.502
   32SOL    HW1  125   0.849   0.095   0.493
   32SOL    HW2  126   0.709   0.012   0.508
   33SOL     OW  127   0.197   0.976   1.264
   33SOL    HW1  128   0.286   0.931   1.250
   33SOL    HW2  129   0.124   0.911   1.245
   34SOL     OW  130   1.525   0.999   0.190
   34SOL    HW1  131   1.462   0.923   0.203
   34SOL    HW2  132   1.573   1.017   0.276
   35SOL     OW  133   1.187   1.792   1.616
   35SOL    HW1  134   1.211   1.852   1.540
   35SOL    HW2  135   1.194   1.697   1.586
   36SOL     OW  136   0.317   0.251   1.801
   36SOL    HW1  137   0.388   0.322   1.807
   36SOL    HW2  138   0.229   0.290   1.829
   37SOL     OW  139   1.466   1.417   0.953
   37SOL    HW1  140   1.407   1.423   1.033
   37SOL    HW2  141   1.451   1.329   0.907
   38SOL     OW  142   1.667   1.714   0.572
   38SOL    HW1  143   1.626   1.691   0.484
   38SOL    HW2  144   1.649   1.640   0.637
   39SOL     OW  145   0.598   0.729   0.270
   39SOL    HW1  146   0.622   0.798   0.202
   39SOL    HW2  147   0.520   0.762   0.324
   40SOL     OW  148   1.281   0.345   0.944
   40SOL    HW1  149   1.195   0.295   0.931
   40SOL    HW2  150   1.343   0.291   1.000
   41SOL     OW  151   1.576   1.662   0.307
   41SOL    HW1  152   1.665   1.708   0.310
   41SOL    HW2  153   1.555   1.638   0.212
   42SOL     OW  154   0.807   0.605   1.465
   42SOL    HW1  155   0.760   0.602   1.554
   42SOL    HW2  156   0.756   0.550   1.399
   43SOL     OW  157   1.394   0.469   1.674
   43SOL    HW1  158   1.374   0.512   1.762
   43SOL    HW2  159   1.472   0.407   1.683
   44SOL     OW  160   0.973   0.890   1.572
   44SOL    HW1  161   1.019   0.806   1.543
   44SOL    HW2  162   0.917   0.924   1.497
   45SOL     OW  163   0.991   0.410   1.242
   45SOL    HW1  164   0.914   0.444   1.296
   45SOL    HW2  165   0.957   0.359   1.163
   46SOL     OW  166   1.041   0.701   0.429
   46SOL    HW1  167   1.067   0.697   0.525
   46SOL    HW2  168   0.956   0.650   0.415
   47SOL     OW  169   0.076   0.811   0.789
   47SOL    HW1  170   0.175   0.799   0.798
   47SOL    HW2  171   0.052   0.906   0.810
   48SOL     OW  172   0.130   1.821   1.571
   48SOL    HW1  173   0.120   1.806   1.670
   48SOL    HW2  174   0.044   1.857   1.535
   49SOL     OW  175   0.865   0.348   0.195
   49SOL    HW1  176   0.924   0.411   0.146
   49SOL    HW2  177   0.884   0.254   0.166
   50SOL     OW  178   1.719   0.585   1.831
   50SOL    HW1  179   1.693   0.674   1.795
   50SOL    HW2  180   1.717   0.517   1.758
   51SOL     OW  181   1.362   1.144   0.545
   51SOL    HW1  182   1.445   1.115   0.497
   51SOL    HW2  183   1.313   1.211   0.489
   52SOL     OW  184   0.550   0.196   0.885
   52SOL    HW1  185   0.545   0.191   0.985
   52SOL    HW2  186   0.552   0.292   0.856
   53SOL     OW  187   1.008   1.456   0.477
   53SOL    HW1  188   0.962   1.528   0.425
   53SOL    HW2  189   1.004   1.476   0.575
   54SOL     OW  190   0.351   1.801   0.853
   54SOL    HW1  191   0.401   1.715   0.859
   54SOL    HW2  192   0.416   1.878   0.850
   55SOL     OW  193   1.795   1.066   0.873
   55SOL    HW1  194   1.733   1.051   0.797
   55SOL    HW2  195   1.743   1.077   0.958
   56SOL     OW  196   1.227   1.550   1.506
   56SOL    HW1  197   1.233   1.473   1.570
   56SOL    HW2  198   1.175   1.524   1.426
   57SOL     OW  199   0.321   0.943   0.242
   57SOL    HW1  200   0.403   0.982   0.200
   57SOL    HW2  201   0.294   0.861   0.193
   58SOL     OW  202   1.458   0.735   0.728
   58SOL    HW1  203   1.453   0.670   0.803
   58SOL    HW2  204   1.538   0.794   0.741
   59SOL     OW  205   0.461   1.266   1.727
   59SOL    HW1  206   0.411   1.267   1.641
   59SOL    HW2  207   0.398   1.248   1.803
   60SOL     OW  208   1.111   1.776   0.237
   60SOL    HW1  209   1.051   1.714   0.287
   60SOL    HW2  210   1.142   1.732   0.152
   61SOL     OW  211   0.202   0.285   1.498
   61SOL    HW1  212   0.122   0.345   1.485
   61SOL    HW2  213   0.192   0.236   1.584
   62SOL     OW  214   1.632   1.377   0.081
   62SOL    HW1  215   1.600   1.471   0.071
   62SOL    HW2  216   1.556   1.314   0.069
   63SOL     OW  217   0.464   1.743   0.323
   63SOL    HW1  218   0.497   1.782   0.409
   63SOL    HW2  219   0.540   1.736   0.258
   64SOL     OW  220   1.400   0.107   0.426
   64SOL    HW1  221   1.376   0.070   0.336
   64SOL    HW2  222   1.499   0.123   0.430
   65SOL     OW  223   0.249   1.785   1.241
   65SOL    HW1  224   0.306   1.720   1.291
   65SOL    HW2  225   0.233   1.752   1.148
   66SOL     OW  226   0.940   1.698   0.904
   66SOL    HW1  227   1.020   1.641   0.925
   66SOL    HW2  228   0.891   1.658   0.827
   67SOL     OW  229   0.382   0.700   0.480
   67SOL    HW1  230   0.427   0.610   0.477
   67SOL    HW2  231   0.288   0.689   0.513
   68SOL     OW  232   1.547   0.222   1.729
   68SOL    HW1  233   1.542   0.259   1.821
   68SOL    HW2  234   1.475   0.153   1.717
   69SOL     OW  235   0.614   0.122   0.117
   69SOL    HW1  236   0.712   0.100   0.124
   69SOL    HW2  237   0.583   0.105   0.024
   70SOL     OW  238   0.781   0.264   1.749
   70SOL    HW1  239   0.848   0.203   1.792
   70SOL    HW2  240   0.708   0.283   1.814
   71SOL     OW  241   0.888   1.514   1.195
   71SOL    HW1  242   0.865   1.489   1.101
   71SOL    HW2  243   0.949   1.445   1.234
   72SOL     OW  244   1.351   0.590   1.433
   72SOL    HW1  245   1.379   0.547   1.518
   72SOL    HW2  246   1.376   0.686   1.434
   73SOL     OW  247   0.803   1.402   0.924
   73SOL    HW1  248   0.893   1.416   0.882
   73SOL    HW2  249   0.732   1.404   0.853
   74SOL     OW  250   0.922   0.503   0.899
   74SOL    HW1  251   0.897   0.494   0.803
   74SOL    HW2  252   0.970   0.421   0.930
   75SOL     OW  253   0.539   0.064   0.512
   75SOL    HW1  254   0.458   0.065   0.570
   75SOL    HW2  255   0.542   0.147   0.457
   76SOL     OW  256   1.434   1.188   0.041
   76SOL    HW1  257   1.466   1.112   0.098
   76SOL    HW2  258   1.342   1.215   0.071
   77SOL     OW  259   0.297   0.035   0.171
   77SOL    HW1  260   0.346   0.119   0.150
   77SOL    HW2  261   0.359  -0.030   0.216
   78SOL     OW  262   0.935   0.236   0.480
   78SOL    HW1  263   0.887   0.277   0.402
   78SOL    HW2  264   1.034   0.234   0.461
   79SOL     OW  265   1.076   0.683   1.464
   79SOL    HW1  266   0.996   0.622   1.467
   79SOL    HW2  267   1.157   0.630   1.440
   80SOL     OW  268   1.227   1.570   0.793
   80SOL    HW1  269   1.248   1.644   0.728
   80SOL    HW2  270   1.295   1.570   0.866
   81SOL     OW  271   0.459   1.152   0.741
   81SOL    HW1  272   0.388   1.125   0.806
   81SOL    HW2  273   0.433   1.124   0.648
   82SOL     OW  274   1.271   1.797   0.591
   82SOL    HW1  275   1.315   1.861   0.527
   82SOL    HW2  276   1.221   1.849   0.661
   83SOL     OW  277   1.032   0.549   0.016
   83SOL    HW1  278   0.991   0.631  -0.023
   83SOL    HW2  279   1.096   0.575   0.089
   84SOL     OW  280   0.078   0.556   1.386
   84SOL    HW1  281   0.170   0.555   1.345
   84SOL    HW2  282   0.072   0.630   1.453
   85SOL     OW  283   0.561   0.222   1.147
   85SOL    HW1  284   0.599   0.138   1.184
   85SOL    HW2  285   0.473   0.241   1.191
   86SOL     OW  286   0.866   0.454   0.642
   86SOL    HW1  287   0.834   0.526   0.580
   86SOL    HW2  288   0.890   0.373   0.589
   87SOL     OW  289   1.017   0.039   0.753
   87SOL    HW1  290   0.945   0.044   0.684
   87SOL    HW2  291   0.993  -0.030   0.822
   88SOL     OW  292   1.429   1.173   0.867
   88SOL    HW1  293   1.374   1.089   0.860
   88SOL    HW2  294   1.455   1.202   0.775
   89SOL     OW  295   1.466   0.590   0.992
   89SOL    HW1  296   1.436   0.495   0.999
   89SOL    HW2  297   1.539   0.606   1.058
   90SOL     OW  298   1.857   0.833   0.377
   90SOL    HW1  299   1.899   0.769   0.441
   90SOL    HW2  300   1.819   0.782   0.299
   91SOL     OW  301   0.488   1.385   0.174
   91SOL    HW1  302   0.401   1.370   0.221
   91SOL    HW2  303   0.471   1.411   0.079
   92SOL     OW  304   1.664   1.280   0.657
   92SOL    HW1  305   1.763   1.288   0.671
   92SOL    HW2  306   1.619   1.364   0.688
   93SOL     OW  307   1.390   0.575   0.078
   93SOL    HW1  308   1.336   0.554   0.159
   93SOL    HW2  309   1.481   0.534   0.087
   94SOL     OW  310   0.527   0.256   0.328
   94SOL    HW1  311   0.554   0.197   0.253
   94SOL    HW2  312   0.527   0.351   0.297
   95SOL     OW  313   1.754   1.223   1.588
   95SOL    HW1  314   1.845   1.184   1.575
   95SOL    HW2  315   1.762   1.319   1.612
   96SOL     OW  316   1.064   1.347   1.340
   96SOL    HW1  317   0.984   1.324   1.395
   96SOL    HW2  318   1.147   1.321   1.389
   97SOL     OW  319   1.592   1.629   1.625
   97SOL    HW1  320   1.619   1.663   1.535
   97SOL    HW2  321   1.671   1.591   1.671
   98SOL     OW  322   1.111   1.195   1.100
   98SOL    HW1  323   1.071   1.239   1.181
   98SOL    HW2  324   1.070   1.232   1.017
   99SOL     OW  325   1.638   1.099   1.079
   99SOL    HW1  326   1.643   1.180   1.138
   99SOL    HW2  327   1.552   1.101   1.028
  100SOL     OW  328   0.915   0.089   1.402
  100SOL    HW1  329   0.940   0.069   1.307
  100SOL    HW2  330   0.987   0.145   1.444
  101SOL     OW  331   0.980   1.116   1.719
  101SOL    HW1  332   0.881   1.122   1.729
  101SOL    HW2  333   1.003   1.036   1.663
  102SOL     OW  334   0.705   1.050   0.368
  102SOL    HW1  335   0.691   1.057   0.467
  102SOL    HW2  336   0.789   0.999   0.350
  103SOL     OW  337   0.410   0.813   1.251
  103SOL    HW1  338   0.496   0.825   1.301
  103SOL    HW2  339   0.368   0.726   1.278
  104SOL     OW  340   1.274   0.386   1.262
  104SOL    HW1  341   1.295   0.460   1.326
  104SOL    HW2  342   1.185   0.403   1.219
  105SOL     OW  343   0.064   1.564   1.331
  105SOL    HW1  344   0.018   1.646   1.297
  105SOL    HW2  345   0.162   1.583   1.340
  106SOL     OW  346   0.367   1.100   0.501
  106SOL    HW1  347   0.360   1.183   0.445
  106SOL    HW2  348   0.371   1.020   0.441
  107SOL     OW  349   0.566   0.537   0.865
  107SOL    HW1  350   0.578   0.603   0.791
  107SOL    HW2  351   0.612   0.571   0.948
  108SOL     OW  352   1.252   1.348   0.388
  108SOL    HW1  353   1.302   1.425   0.428
  108SOL    HW2  354   1.157   1.350   0.420
  109SOL     OW  355   1.272   1.445   1.142
  109SOL    HW1  356   1.319   1.458   1.229
  109SOL    HW2  357   1.206   1.371   1.151
  110SOL     OW  358   1.582   0.639   0.472
  110SOL    HW1  359   1.551   0.700   0.545
  110SOL    HW2  360   1.632   0.691   0.403
  111SOL     OW  361   0.354   1.510   1.329
  111SOL    HW1  362   0.333   1.466   1.242
  111SOL    HW2  363   0.451   1.536   1.332
  112SOL     OW  364   0.402   0.751   1.598
  112SOL    HW1  365   0.470   0.806   1.551
  112SOL    HW2  366   0.442   0.663   1.625
  113SOL     OW  367   1.587   0.779   1.670
  113SOL    HW1  368   1.495   0.817   1.665
  113SOL    HW2  369   1.647   0.826   1.605
  114SOL     OW  370   1.013   0.105   1.770
  114SOL    HW1  371   1.019   0.190   1.718
  114SOL    HW2  372   1.045   0.029   1.713
  115SOL     OW  373   0.504   0.050   1.740
  115SOL    HW1  374   0.462  -0.007   1.670
  115SOL    HW2  375   0.438   0.119   1.772
  116SOL     OW  376   0.573   0.870   1.029
  116SOL    HW1  377   0.617   0.959   1.020
  116SOL    HW2  378   0.510   0.870   1.106
  117SOL     OW  379   1.360   0.862   1.045
  117SOL    HW1  380   1.285   0.862   0.979
  117SOL    HW2  381   1.397   0.770   1.054
  118SOL     OW  382   1.209   0.525   0.275
  118SOL    HW1  383   1.222   0.441   0.329
  118SOL    HW2  384   1.180   0.599   0.335
  119SOL     OW  385   0.307   0.213   1.231
  119SOL    HW1  386   0.284   0.250   1.321
  119SOL    HW2  387   0.277   0.118   1.225
  120SOL     OW  388   0.037   1.310   1.282
  120SOL    HW1  389   0.090   1.261   1.350
  120SOL    HW2  390   0.059   1.408   1.287
  121SOL     OW  391   0.732   0.634   1.064
  121SOL    HW1  392   0.791   0.608   0.988
  121SOL    HW2  393   0.704   0.730   1.053
  122SOL     OW  394   1.728   0.935   1.854
  122SOL    HW1  395   1.682   0.928   1.765
  122SOL    HW2  396   1.666   0.979   1.920
  123SOL     OW  397   0.307   0.063   0.618
  123SOL    HW1  398   0.296   0.157   0.651
  123SOL    HW2  399   0.302   0.000   0.695
  124SOL     OW  400   1.622   0.367   0.374
  124SOL    HW1  401   1.624   0.291   0.438
  124SOL    HW2  402   1.574   0.444   0.414
  125SOL     OW  403   1.023   0.766   0.966
  125SOL    HW1  404   1.038   0.787   1.062
  125SOL    HW2  405   0.993   0.671   0.957
  126SOL     OW  406   0.980   1.573   1.700
  126SOL    HW1  407   0.960   1.617   1.612
  126SOL    HW2  408   1.019   1.482   1.684
  127SOL     OW  409   1.859   1.518   1.605
  127SOL    HW1  410   1.873   1.545   1.510
  127SOL    HW2  411   1.942   1.540   1.658
  128SOL     OW  412   0.350   0.898   1.804
  128SOL    HW1  413   0.426   0.942   1.852
  128SOL    HW2  414   0.385   0.851   1.722
  129SOL     OW  415   1.540   0.274   0.125
  129SOL    HW1  416   1.479   0.199   0.148
  129SOL    HW2  417   1.562   0.326   0.208
  130SOL     OW  418   1.303   0.838   0.042
  130SOL    HW1  419   1.337   0.745   0.057
  130SOL    HW2  420   1.321   0.865  -0.053
  131SOL     OW  421   1.068   1.333   0.849
  131SOL    HW1  422   1.075   1.249   0.794
  131SOL    HW2  423   1.130   1.402   0.813
  132SOL     OW  424   0.319   0.810   0.949
  132SOL    HW1  425   0.412   0.846   0.954
  132SOL    HW2  426   0.313   0.725   1.001
  133SOL     OW  427   0.339   0.509   1.006
  133SOL    HW1  428   0.287   0.426   0.989
  133SOL    HW2  429   0.416   0.514   0.942
  134SOL     OW  430   0.511   0.415   1.808
  134SOL    HW1  431   0.493   0.460   1.896
  134SOL    HW2  432   0.553   0.480   1.745
  135SOL     OW  433   1.138   0.380   1.678
  135SOL    HW1  434   1.093   0.443   1.742
  135SOL    HW2  435   1.231   0.411   1.661
  136SOL     OW  436   1.160   0.207   1.477
  136SOL    HW1  437   1.160   0.271   1.554
  136SOL    HW2  438   1.188   0.255   1.394
  137SOL     OW  439   0.008   1.326   0.200
  137SOL    HW1  440  -0.085   1.347   0.169
  137SOL    HW2  441   0.018   1.227   0.213
  138SOL     OW  442   0.088   1.801   0.927
  138SOL    HW1  443   0.046   1.715   0.900
  138SOL    HW2  444   0.182   1.804   0.893
  139SOL     OW  445   0.504   1.568   0.910
  139SOL    HW1  446   0.570   1.642   0.919
  139SOL    HW2  447   0.548   1.489   0.868
  140SOL     OW  448   1.002   0.796   1.238
  140SOL    HW1  449   1.043   0.764   1.324
  140SOL    HW2  450   0.906   0.769   1.235
  141SOL     OW  451   0.040   0.544   1.114
  141SOL    HW1  452   0.125   0.511   1.073
  141SOL    HW2  453   0.053   0.559   1.212
  142SOL     OW  454   0.189   0.520   1.722
  142SOL    HW1  455   0.248   0.480   1.652
  142SOL    HW2  456   0.131   0.591   1.681
  143SOL     OW  457   1.369   0.950   1.660
  143SOL    HW1  458   1.408   1.039   1.680
  143SOL    HW2  459   1.379   0.930   1.563
  144SOL     OW  460   0.815   0.572   0.325
  144SOL    HW1  461   0.822   0.483   0.279
  144SOL    HW2  462   0.721   0.606   0.317
  145SOL     OW  463   1.657   0.604   1.206
  145SOL    HW1  464   1.619   0.535   1.268
  145SOL    HW2  465   1.739   0.568   1.162
  146SOL     OW  466   0.671   0.464   1.269
  146SOL    HW1  467   0.637   0.375   1.239
  146SOL    HW2  468   0.697   0.518   1.189
  147SOL     OW  469   0.930   1.678   1.465
  147SOL    HW1  470   0.906   1.660   1.370
  147SOL    HW2  471   0.960   1.772   1.475
  148SOL     OW  472   0.473   0.500   0.191
  148SOL    HW1  473   0.534   0.580   0.195
  148SOL    HW2  474   0.378   0.531   0.198
  149SOL     OW  475   0.159   1.137   1.466
  149SOL    HW1  476   0.181   1.076   1.542
  149SOL    HW2  477   0.169   1.088   1.380
  150SOL     OW  478   1.347   1.059   1.234
  150SOL    HW1  479   1.371   0.996   1.160
  150SOL    HW2  480   1.257   1.099   1.216
  151SOL     OW  481   1.302   0.855   0.309
  151SOL    HW1  482   1.216   0.824   0.351
  151SOL    HW2  483   1.298   0.841   0.210
  152SOL     OW  484   1.759   1.747   1.154
  152SOL    HW1  485   1.820   1.777   1.081
  152SOL    HW2  486   1.721   1.658   1.132
  153SOL     OW  487   1.252   1.731   1.128
  153SOL    HW1  488   1.336   1.736   1.074
  153SOL    HW2  489   1.229   1.635   1.146
  154SOL     OW  490   0.083   1.258   1.022
  154SOL    HW1  491   0.078   1.257   1.122
  154SOL    HW2  492   0.000   1.217   0.984
  155SOL     OW  493   0.688   1.662   1.716
  155SOL    HW1  494   0.632   1.743   1.725
  155SOL    HW2  495   0.740   1.666   1.630
  156SOL     OW  496   0.903   0.086   0.133
  156SOL    HW1  497   0.954   0.087   0.047
  156SOL    HW2  498   0.959   0.044   0.204
  157SOL     OW  499   1.726   0.135   0.523
  157SOL    HW1  500   1.799   0.118   0.456
  157SOL    HW2  501   1.695   0.048   0.561
  158SOL     OW  502   1.388   1.573   0.477
  158SOL    HW1  503   1.455   1.585   0.403
  158SOL    HW2  504   1.348   1.662   0.500
  159SOL     OW  505   0.130   1.794   1.851
  159SOL    HW1  506   0.089   1.720   1.904
  159SOL    HW2  507   0.194   1.845   1.909
  160SOL     OW  508   1.280   0.927   0.672
  160SOL    HW1  509   1.340   0.846   0.674
  160SOL    HW2  510   1.320   0.996   0.612
  161SOL     OW  511   0.830   1.273   1.422
  161SOL    HW1  512   0.825   1.306   1.517
  161SOL    HW2  513   0.744   1.292   1.376
  162SOL     OW  514   0.672   1.616   0.154
  162SOL    HW1  515   0.681   1.626   0.055
  162SOL    HW2  516   0.632   1.527   0.175
  163SOL     OW  517   1.650   1.720   1.394
  163SOL    HW1  518   1.703   1.730   1.310
  163SOL    HW2  519   1.623   1.810   1.428
  164SOL     OW  520   1.841   0.175   0.963
  164SOL    HW1  521   1.880   0.090   0.927
  164SOL    HW2  522   1.743   0.177   0.944
  165SOL     OW  523   0.263   0.326   0.720
  165SOL    HW1  524   0.184   0.377   0.686
  165SOL    HW2  525   0.254   0.311   0.818
  166SOL     OW  526   1.194   1.612   0.031
  166SOL    HW1  527   1.200   1.519   0.068
  166SOL    HW2  528   1.135   1.612  -0.049
  167SOL     OW  529   0.822   1.002   1.372
  167SOL    HW1  530   0.862   1.001   1.280
  167SOL    HW2  531   0.832   1.094   1.412
  168SOL     OW  532   0.916   0.910   0.291
  168SOL    HW1  533   0.979   0.948   0.223
  168SOL    HW2  534   0.956   0.827   0.330
  169SOL     OW  535   1.504   1.607   0.044
  169SOL    HW1  536   1.412   1.644   0.051
  169SOL    HW2  537   1.542   1.627  -0.046
  170SOL     OW  538   0.372   1.288   1.490
  170SOL    HW1  539   0.359   1.381   1.456
  170SOL    HW2  540   0.288   1.236   1.477
  171SOL     OW  541   1.614   1.292   1.289
  171SOL    HW1  542   1.674   1.295   1.369
  171SOL    HW2  543   1.539   1.356   1.302
  172SOL     OW  544   1.039   1.098   0.696
  172SOL    HW1  545   0.969   1.051   0.750
  172SOL    HW2  546   1.098   1.030   0.653
  173SOL     OW  547   1.014   0.236   0.971
  173SOL    HW1  548   1.006   0.200   0.878
  173SOL    HW2  549   1.012   0.160   1.036
  174SOL     OW  550   0.590   1.487   0.491
  174SOL    HW1  551   0.632   1.429   0.421
  174SOL    HW2  552   0.546   1.566   0.447
  175SOL     OW  553   1.709   0.385   1.381
  175SOL    HW1  554   1.782   0.454   1.385
  175SOL    HW2  555   1.737   0.310   1.322
  176SOL     OW  556   0.255   1.348   0.290
  176SOL    HW1  557   0.159   1.349   0.263
  176SOL    HW2  558   0.267   1.401   0.374
  177SOL     OW  559   0.105   1.013   1.726
  177SOL    HW1  560   0.028   0.980   1.780
  177SOL    HW2  561   0.190   0.983   1.768
  178SOL     OW  562   0.672   0.203   1.489
  178SOL    HW1  563   0.762   0.187   1.449
  178SOL    HW2  564   0.680   0.208   1.588
  179SOL     OW  565   0.075   0.345   0.033
  179SOL    HW1  566  -0.017   0.317   0.004
  179SOL    HW2  567   0.106   0.422  -0.023
  180SOL     OW  568   1.440   0.856   1.398
  180SOL    HW1  569   1.383   0.908   1.335
  180SOL    HW2  570   1.536   0.868   1.374
  181SOL     OW  571   0.072   0.166   0.318
  181SOL    HW1  572   0.055   0.249   0.264
  181SOL    HW2  573   0.162   0.129   0.296
  182SOL     OW  574   1.183   1.335   0.119
  182SOL    HW1  575   1.084   1.324   0.121
  182SOL    HW2  576   1.217   1.350   0.212
  183SOL     OW  577   0.613   0.842   1.431
  183SOL    HW1  578   0.669   0.923   1.414
  183SOL    HW2  579   0.672   0.762   1.434
  184SOL     OW  580   1.493   1.767   0.959
  184SOL    HW1  581   1.526   1.831   0.890
  184SOL    HW2  582   1.559   1.761   1.034
  185SOL     OW  583   0.716   0.565   1.708
  185SOL    HW1  584   0.735   0.630   1.782
  185SOL    HW2  585   0.776   0.485   1.717
  186SOL     OW  586   1.450   1.220   1.633
  186SOL    HW1  587   1.441   1.210   1.732
  186SOL    HW2  588   1.546   1.213   1.607
  187SOL     OW  589   0.390   1.741   1.560
  187SOL    HW1  590   0.299   1.782   1.558
  187SOL    HW2  591   0.383   1.647   1.592
  188SOL     OW  592   1.674   0.883   1.254
  188SOL    HW1  593   1.647   0.794   1.217
  188SOL    HW2  594   1.675   0.951   1.181
  189SOL     OW  595   1.225   0.325   0.449
  189SOL    HW1  596   1.290   0.251   0.438
  189SOL    HW2  597   1.245   0.375   0.533
  190SOL     OW  598   0.594   0.745   0.652
  190SOL    HW1  599   0.644   0.830   0.633
  190SOL    HW2  600   0.506   0.747   0.604
  191SOL     OW  601   1.777   0.342   1.642
  191SOL    HW1  602   1.760   0.373   1.548
  191SOL    HW2  603   1.693   0.305   1.680
  192SOL     OW  604   1.730   0.934   1.517
  192SOL    HW1  605   1.768   1.025   1.532
  192SOL    HW2  606   1.722   0.917   1.418
  193SOL     OW  607   0.859   1.374   0.016
  193SOL    HW1  608   0.813   1.389   0.104
  193SOL    HW2  609   0.903   1.459  -0.014
  194SOL     OW  610   0.661   1.790   0.953
  194SOL    HW1  611   0.615   1.878   0.940
  194SOL    HW2  612   0.760   1.802   0.946
  195SOL     OW  613   1.408   1.851   1.720
  195SOL    HW1  614   1.312   1.840   1.693
  195SOL    HW2  615   1.464   1.784   1.672
  196SOL     OW  616   0.859   0.956   0.861
  196SOL    HW1  617   0.913   0.887   0.909
  196SOL    HW2  618   0.827   1.025   0.927
  197SOL     OW  619   1.083   0.984   0.087
  197SOL    HW1  620   1.060   1.037   0.005
  197SOL    HW2  621   1.164   0.928   0.068
  198SOL     OW  622   1.861   1.569   0.851
  198SOL    HW1  623   1.790   1.557   0.781
  198SOL    HW2  624   1.862   1.490   0.911
  199SOL     OW  625   0.221   1.314   1.844
  199SOL    HW1  626   0.156   1.241   1.823
  199SOL    HW2  627   0.225   1.328   1.942
  200SOL     OW  628   0.079   1.240   0.653
  200SOL    HW1  629   0.078   1.193   0.741
  200SOL    HW2  630   0.161   1.212   0.602
  201SOL     OW  631   0.672   1.391   1.624
  201SOL    HW1  632   0.594   1.341   1.662
  201SOL    HW2  633   0.669   1.486   1.655
  202SOL     OW  634   1.824   0.192   1.227
  202SOL    HW1  635   1.820   0.102   1.271
  202SOL    HW2  636   1.827   0.181   1.128
  203SOL     OW  637   0.428   0.424   0.520
  203SOL    HW1  638   0.458   0.352   0.458
  203SOL    HW2  639   0.389   0.384   0.603
  204SOL     OW  640   1.705   1.487   1.104
  204SOL    HW1  641   1.612   1.462   1.077
  204SOL    HW2  642   1.731   1.437   1.186
  205SOL     OW  643   0.317   0.547   1.280
  205SOL    HW1  644   0.355   0.488   1.352
  205SOL    HW2  645   0.357   0.521   1.192
  206SOL     OW  646   0.812   1.586   0.687
  206SOL    HW1  647   0.844   1.596   0.593
  206SOL    HW2  648   0.733   1.524   0.689
  207SOL     OW  649   1.424   0.214   1.112
  207SOL    HW1  650   1.476   0.149   1.167
  207SOL    HW2  651   1.375   0.277   1.173
  208SOL     OW  652   1.001   0.034   1.154
  208SOL    HW1  653   0.938  -0.038   1.123
  208SOL    HW2  654   1.094  -0.002   1.154
  209SOL     OW  655   0.770   1.330   0.301
  209SOL    HW1  656   0.724   1.243   0.318
  209SOL    HW2  657   0.861   1.327   0.342
  210SOL     OW  658   0.618   1.567   1.284
  210SOL    HW1  659   0.613   1.649   1.341
  210SOL    HW2  660   0.707   1.564   1.239
  211SOL     OW  661   1.352   0.052   0.168
  211SOL    HW1  662   1.387   0.011   0.084
  211SOL    HW2  663   1.262   0.014   0.188
  212SOL     OW  664   1.300   0.453   0.691
  212SOL    HW1  665   1.241   0.533   0.695
  212SOL    HW2  666   1.315   0.418   0.784
  213SOL     OW  667   1.593   0.221   0.882
  213SOL    HW1  668   1.509   0.220   0.936
  213SOL    HW2  669   1.595   0.304   0.826
  214SOL     OW  670   0.039   1.077   0.300
  214SOL    HW1  671   0.138   1.066   0.291
  214SOL    HW2  672  -0.001   0.991   0.332
  215SOL     OW  673   0.875   1.646   0.337
  215SOL    HW1  674   0.798   1.611   0.283
  215SOL    HW2  675   0.843   1.717   0.399
  216SOL     OW  676   0.230   0.628   1.975
  216SOL    HW1  677   0.137   0.626   2.012
  216SOL    HW2  678   0.231   0.589   1.883
  217SOL     OW  679   0.225   0.275   2.858
  217SOL    HW1  680   0.260   0.258   2.950
  217SOL    HW2  681   0.137   0.230   2.846
  218SOL     OW  682   0.019   0.368   2.509
  218SOL    HW1  683  -0.063   0.411   2.548
  218SOL    HW2  684  -0.009   0.295   2.446
  219SOL     OW  685   0.569   1.275   3.027
  219SOL    HW1  686   0.476   1.268   2.990
  219SOL    HW2  687   0.580   1.364   3.071
  220SOL     OW  688   1.555   1.511   2.565
  220SOL    HW1  689   1.498   1.495   2.646
  220SOL    HW2  690   1.496   1.521   2.485
  221SOL     OW  691   1.743   0.618   2.718
  221SOL    HW1  692   1.776   0.712   2.718
  221SOL    HW2  693   1.794   0.564   2.784
  222SOL     OW  694   1.135   0.703   2.579
  222SOL    HW1  695   1.192   0.781   2.554
  222SOL    HW2  696   1.075   0.729   2.655
  223SOL     OW  697   1.755   0.607   2.093
  223SOL    HW1  698   1.743   0.594   1.994
  223SOL    HW2  699   1.725   0.526   2.142
  224SOL     OW  700   0.768   1.144   2.885
  224SOL    HW1  701   0.690   1.161   2.945
  224SOL    HW2  702   0.802   1.231   2.849
  225SOL     OW  703   0.685   1.012   2.527
  225SOL    HW1  704   0.754   0.996   2.597
  225SOL    HW2  705   0.612   1.069   2.565
  226SOL     OW  706   0.335   1.435   2.923
  226SOL    HW1  707   0.257   1.404   2.870
  226SOL    HW2  708   0.393   1.493   2.866
  227SOL     OW  709   1.460   1.505   3.201
  227SOL    HW1  710   1.484   1.599   3.227
  227SOL    HW2  711   1.444   1.451   3.283
  228SOL     OW  712   0.438   0.392   3.361
  228SOL    HW1  713   0.520   0.336   3.370
  228SOL    HW2  714   0.357   0.334   3.365
  229SOL     OW  715   1.603   0.447   2.599
  229SOL    HW1  716   1.529   0.493   2.549
  229SOL    HW2  717   1.654   0.515   2.652
  230SOL     OW  718   0.231   1.713   2.345
  230SOL    HW1  719   0.265   1.790   2.399
  230SOL    HW2  720   0.275   1.713   2.255
  231SOL     OW  721   0.230   1.434   2.400
  231SOL    HW1  722   0.204   1.530   2.400
  231SOL    HW2  723   0.159   1.380   2.445
  232SOL     OW  724   0.240   1.091   2.748
  232SOL    HW1  725   0.254   1.007   2.800
  232SOL    HW2  726   0.185   1.155   2.803
  233SOL     OW  727   0.620   1.786   3.301
  233SOL    HW1  728   0.528   1.769   3.336
  233SOL    HW2  729   0.648   1.878   3.327
  234SOL     OW  730   0.606   0.964   1.985
  234SOL    HW1  731   0.613   1.048   1.931
  234SOL    HW2  732   0.652   0.977   2.073
  235SOL     OW  733   1.594   0.114   3.342
  235SOL    HW1  734   1.576   0.181   3.270
  235SOL    HW2  735   1.591   0.160   3.431
  236SOL     OW  736   0.122   0.643   2.425
  236SOL    HW1  737   0.077   0.555   2.442
  236SOL    HW2  738   0.121   0.697   2.509
  237SOL     OW  739   1.842   1.767   2.221
  237SOL    HW1  740   1.896   1.738   2.301
  237SOL    HW2  741   1.872   1.857   2.192
  238SOL     OW  742   0.027   1.596   1.979
  238SOL    HW1  743   0.008   1.500   2.000
  238SOL    HW2  744  -0.006   1.654   2.054
  239SOL     OW  745   1.689   0.922   2.474
  239SOL    HW1  746   1.784   0.893   2.482
  239SOL    HW2  747   1.681   0.987   2.399
  240SOL     OW  748   1.641   1.108   2.294
  240SOL    HW1  749   1.727   1.110   2.242
  240SOL    HW2  750   1.655   1.155   2.382
  241SOL     OW  751   0.613   1.365   2.588
  241SOL    HW1  752   0.564   1.278   2.597
  241SOL    HW2  753   0.590   1.408   2.501
  242SOL     OW  754   1.293   1.228   3.285
  242SOL    HW1  755   1.330   1.155   3.227
  242SOL    HW2  756   1.345   1.233   3.370
  243SOL     OW  757   0.809   0.004   2.364
  243SOL    HW1  758   0.849   0.095   2.355
  243SOL    HW2  759   0.709   0.012   2.370
  244SOL     OW  760   0.197   0.976   3.126
  244SOL    HW1  761   0.286   0.931   3.112
  244SOL    HW2  762   0.124   0.911   3.107
  245SOL     OW  763   1.525   0.999   2.052
  245SOL    HW1  764   1.462   0.923   2.065
  245SOL    HW2  765   1.573   1.017   2.138
  246SOL     OW  766   1.466   1.417   2.815
  246SOL    HW1  767   1.407   1.423   2.895
  246SOL    HW2  768   1.451   1.329   2.769
  247SOL     OW  769   1.667   1.714   2.434
  247SOL    HW1  770   1.626   1.691   2.346
  247SOL    HW2  771   1.649   1.640   2.499
  248SOL     OW  772   0.598   0.729   2.132
  248SOL    HW1  773   0.622   0.798   2.064
  248SOL    HW2  774   0.520   0.762   2.186
  249SOL     OW  775   1.281   0.345   2.806
  249SOL    HW1  776   1.195   0.295   2.793
  249SOL    HW2  777   1.343   0.291   2.862
  250SOL     OW  778   1.576   1.662   2.169
  250SOL    HW1  779   1.665   1.708   2.172
  250SOL    HW2  780   1.555   1.638   2.074
  251SOL     OW  781   0.807   0.605   3.327
  251SOL    HW1  782   0.760   0.602   3.416
  251SOL    HW2  783   0.756   0.550   3.261
  252SOL     OW  784   0.973   0.890   3.434
  252SOL    HW1  785   1.019   0.806   3.405
  252SOL    HW2  786   0.917   0.924   3.359
  253SOL     OW  787   0.991   0.410   3.104
  253SOL    HW1  788   0.914   0.444   3.158
  253SOL    HW2  789   0.957   0.359   3.025
  254SOL     OW  790   1.041   0.701   2.291
  254SOL    HW1  791   1.067   0.697   2.387
  254SOL    HW2  792   0.956   0.650   2.277
  255SOL     OW  793   0.076   0.811   2.651
  255SOL    HW1  794   0.175   0.799   2.660
  255SOL    HW2  795   0.052   0.906   2.672
  256SOL     OW  796   0.865   0.348   2.057
  256SOL    HW1  797   0.924   0.411   2.008
  256SOL    HW2  798   0.884   0.254   2.028
  257SOL     OW  799   1.362   1.144   2.407
  257SOL    HW1  800   1.445   1.115   2.359
  257SOL    HW2  801   1.313   1.211   2.351
  258SOL     OW  802   0.550   0.196   2.747
  258SOL    HW1  803   0.545   0.191   2.847
  258SOL    HW2  804   0.552   0.292   2.718
  259SOL     OW  805   1.008   1.456   2.339
  259SOL    HW1  806   0.962   1.528   2.287
  259SOL    HW2  807   1.004   1.476   2.437
  260SOL     OW  808   0.351   1.801   2.715
  260SOL    HW1  809   0.401   1.715   2.721
  260SOL    HW2  810   0.416   1.878   2.712
  261SOL     OW  811   1.795   1.066   2.735
  261SOL    HW1  812   1.733   1.051   2.659
  261SOL    HW2  813   1.743   1.077   2.820
  262SOL     OW  814   1.227   1.550   3.368
  262SOL    HW1  815   1.233   1.473   3.432
  262SOL    HW2  816   1.175   1.524   3.288
  263SOL     OW  817   0.321   0.943   2.104
  263SOL    HW1  818   0.403   0.982   2.062
  263SOL    HW2  819   0.294   0.861   2.055
  264SOL     OW  820   1.458   0.735   2.590
  264SOL    HW1  821   1.453   0.670   2.665
  264SOL    HW2  822   1.538   0.794   2.603
  265SOL     OW  823   1.111   1.776   2.099
  265SOL    HW1  824   1.051   1.714   2.149
  265SOL    HW2  825   1.142   1.732   2.014
  266SOL     OW  826   0.202   0.285   3.360
  266SOL    HW1  827   0.122   0.345   3.347
  266SOL    HW2  828   0.192   0.236   3.446
  267SOL     OW  829   1.632   1.377   1.943
  267SOL    HW1  830   1.600   1.471   1.933
  267SOL    HW2  831   1.556   1.314   1.931
  268SOL     OW  832   0.464   1.743   2.185
  268SOL    HW1  833   0.497   1.782   2.271
  268SOL    HW2  834   0.540   1.736   2.120
  269SOL     OW  835   1.400   0.107   2.288
  269SOL    HW1  836   1.376   0.070   2.198
  269SOL    HW2  837   1.499   0.123   2.292
  270SOL     OW  838   0.249   1.785   3.103
  270SOL    HW1  839   0.306   1.720   3.153
  270SOL    HW2  840   0.233   1.752   3.010
  271SOL     OW  841   0.940   1.698   2.766
  271SOL    HW1  842   1.020   1.641   2.787
  271SOL    HW2  843   0.891   1.658   2.689
  272SOL     OW  844   0.382   0.700   2.342
  272SOL    HW1  845   0.427   0.610   2.339
  272SOL    HW2  846   0.288   0.689   2.375
  273SOL     OW  847   0.614   0.122   1.979
  273SOL    HW1  848   0.712   0.100   1.986
  273SOL    HW2  849   0.583   0.105   1.886
  274SOL     OW  850   0.888   1.514   3.057
  274SOL    HW1  851   0.865   1.489   2.963
  274SOL    HW2  852   0.949   1.445   3.096
  275SOL     OW  853   1.351   0.590   3.295
  275SOL    HW1  854   1.379   0.547   3.380
  275SOL    HW2  855   1.376   0.686   3.296
  276SOL     OW  856   0.803   1.402   2.786
  276SOL    HW1  857   0.893   1.416   2.744
  276SOL    HW2  858   0.732   1.404   2.715
  277SOL     OW  859   0.922   0.503   2.761
  277SOL    HW1  860   0.897   0.494   2.665
  277SOL    HW2  861   0.970   0.421   2.792
  278SOL     OW  862   0.539   0.064   2.374
  278SOL    HW1  863   0.458   0.065   2.432
  278SOL    HW2  864   0.542   0.147   2.319
  279SOL     OW  865   1.434   1.188   1.903
  279SOL    HW1  866   1.466   1.112   1.960
  279SOL    HW2  867   1.342   1.215   1.933
  280SOL     OW  868   0.297   0.035   2.033
  280SOL    HW1  869   0.346   0.119   2.012
  280SOL    HW2  870   0.359  -0.030   2.078
  281SOL     OW  871   0.935   0.236   2.342
  281SOL    HW1  872   0.887   0.277   2.264
  281SOL    HW2  873   1.034   0.234   2.323
  282SOL     OW  874   1.076   0.683   3.326
  282SOL    HW1  875   0.996   0.622   3.329
  282SOL    HW2  876   1.157   0.630   3.302
  283SOL     OW  877   1.227   1.570   2.655
  283SOL    HW1  878   1.248   1.644   2.590
  283SOL    HW2  879   1.295   1.570   2.728
  284SOL     OW  880   0.459   1.152   2.603
  284SOL    HW1  881   0.388   1.125   2.668
  284SOL    HW2  882   0.433   1.124   2.510
  285SOL     OW  883   1.271   1.797   2.453
  285SOL    HW1  884   1.315   1.861   2.389
  285SOL    HW2  885   1.221   1.849   2.523
  286SOL     OW  886   1.032   0.549   1.878
  286SOL    HW1  887   0.991   0.631   1.839
  286SOL    HW2  888   1.096   0.575   1.951
  287SOL     OW  889   0.078   0.556   3.248
  287SOL    HW1  890   0.170   0.555   3.207
  287SOL    HW2  891   0.072   0.630   3.315
  288SOL     OW  892   0.561   0.222   3.009
  288SOL    HW1  893   0.599   0.138   3.046
  288SOL    HW2  894   0.473   0.241   3.053
  289SOL     OW  895   0.866   0.454   2.504
  289SOL    HW1  896   0.834   0.526   2.442
  289SOL    HW2  897   0.890   0.373   2.451
  290SOL     OW  898   1.017   0.039   2.615
  290SOL    HW1  899   0.945   0.044   2.546
  290SOL    HW2  900   0.993  -0.030   2.684
  291SOL     OW  901   1.429   1.173   2.729
  291SOL    HW1  902   1.374   1.089   2.722
  291SOL    HW2  903   1.455   1.202   2.637
  292SOL     OW  904   1.466   0.590   2.854
  292SOL    HW1  905   1.436   0.495   2.861
  292SOL    HW2  906   1.539   0.606   2.920
  293SOL     OW  907   1.857   0.833   2.239
  293SOL    HW1  908   1.899   0.769   2.303
  293SOL    HW2  909   1.819   0.782   2.161
  294SOL     OW  910   0.488   1.385   2.036
  294SOL    HW1  911   0.401   1.370   2.083
  294SOL    HW2  912   0.471   1.411   1.941
  295SOL     OW  913   1.664   1.280   2.519
  295SOL    HW1  914   1.763   1.288   2.533
  295SOL    HW2  915   1.619   1.364   2.550
  296SOL     OW  916   1.390   0.575   1.940
  296SOL    HW1  917   1.336   0.554   2.021
  296SOL    HW2  918   1.481   0.534   1.949
  297SOL     OW  919   0.527   0.256   2.190
  297SOL    HW1  920   0.554   0.197   2.115
  297SOL    HW2  921   0.527   0.351   2.159
  298SOL     OW  922   1.064   1.347   3.202
  298SOL    HW1  923   0.984   1.324   3.257
  298SOL    HW2  924   1.147   1.321   3.251
  299SOL     OW  925   1.111   1.195   2.962
  299SOL    HW1  926   1.071   1.239   3.043
  299SOL    HW2  927   1.070   1.232   2.879
  300SOL     OW  928   1.638   1.099   2.941
  300SOL    HW1  929   1.643   1.180   3.000
  300SOL    HW2  930   1.552   1.101   2.890
  301SOL     OW  931   0.915   0.089   3.264
  301SOL    HW1  932   0.940   0.069   3.169
  301SOL    HW2  933   0.987   0.145   3.306
  302SOL     OW  934   0.705   1.050   2.230
  302SOL    HW1  935   0.691   1.057   2.329
  302SOL    HW2  936   0.789   0.999   2.212
  303SOL     OW  937   0.410   0.813   3.113
  303SOL    HW1  938   0.496   0.825   3.163
  303SOL    HW2  939   0.368   0.726   3.140
  304SOL     OW  940   1.274   0.386   3.124
  304SOL    HW1  941   1.295   0.460   3.188
  304SOL    HW2  942   1.185   0.403   3.081
  305SOL     OW  943   0.064   1.564   3.193
  305SOL    HW1  944   0.018   1.646   3.159
  305SOL    HW2  945   0.162   1.583   3.202
  306SOL     OW  946   0.367   1.100   2.363
  306SOL    HW1  947   0.360   1.183   2.307
  306SOL    HW2  948   0.371   1.020   2.303
  307SOL     OW  949   0.566   0.537   2.727
  307SOL    HW1  950   0.578   0.603   2.653
  307SOL    HW2  951   0.612   0.571   2.810
  308SOL     OW  952   1.252   1.348   2.250
  308SOL    HW1  953   1.302   1.425   2.290
  308SOL    HW2  954   1.157   1.350   2.282
  309SOL     OW  955   1.272   1.445   3.004
  309SOL    HW1  956   1.319   1.458   3.091
  309SOL    HW2  957   1.206   1.371   3.013
  310SOL     OW  958   1.582   0.639   2.334
  310SOL    HW1  959   1.551   0.700   2.407
  310SOL    HW2  960   1.632   0.691   2.265
  311SOL     OW  961   0.354   1.510   3.191
  311SOL    HW1  962   0.333   1.466   3.104
  311SOL    HW2  963   0.451   1.536   3.194
  312SOL     OW  964   0.573   0.870   2.891
  312SOL    HW1  965   0.617   0.959   2.882
  312SOL    HW2  966   0.510   0.870   2.968
  313SOL     OW  967   1.360   0.862   2.907
  313SOL    HW1  968   1.285   0.862   2.841
  313SOL    HW2  969   1.397   0.770   2.916
  314SOL     OW  970   1.209   0.525   2.137
  314SOL    HW1  971   1.222   0.441   2.191
  314SOL    HW2  972   1.180   0.599   2.197
  315SOL     OW  973   0.307   0.213   3.093
  315SOL    HW1  974   0.284   0.250   3.183
  315SOL    HW2  975   0.277   0.118   3.087
  316SOL     OW  976   0.037   1.310   3.144
  316SOL    HW1  977   0.090   1.261   3.212
  316SOL    HW2  978   0.059   1.408   3.149
  317SOL     OW  979   0.732   0.634   2.926
  317SOL    HW1  980   0.791   0.608   2.850
  317SOL    HW2  981   0.704   0.730   2.915
  318SOL     OW  982   0.307   0.063   2.480
  318SOL    HW1  983   0.296   0.157   2.513
  318SOL    HW2  984   0.302   0.000   2.557
  319SOL     OW  985   1.622   0.367   2.236
  319SOL    HW1  986   1.624   0.291   2.300
  319SOL    HW2  987   1.574   0.444   2.276
  320SOL     OW  988   1.023   0.766   2.828
  320SOL    HW1  989   1.038   0.787   2.924
  320SOL    HW2  990   0.993   0.671   2.819
  321SOL     OW  991   1.540   0.274   1.987
  321SOL    HW1  992   1.479   0.199   2.010
  321SOL    HW2  993   1.562   0.326   2.070
  322SOL     OW  994   1.303   0.838   1.904
  322SOL    HW1  995   1.337   0.745   1.919
  322SOL    HW2  996   1.321   0.865   1.809
  323SOL     OW  997   1.068   1.333   2.711
  323SOL    HW1  998   1.075   1.249   2.656
  323SOL    HW2  999   1.130   1.402   2.675
  324SOL     OW 1000   0.319   0.810   2.811
  324SOL    HW1 1001   0.412   0.846   2.816
  324SOL    HW2 1002   0.313   0.725   2.863
  325SOL     OW 1003   0.339   0.509   2.868
  325SOL    HW1 1004   0.287   0.426   2.851
  325SOL    HW2 1005   0.416   0.514   2.804
  326SOL     OW 1006   1.160   0.207   3.339
  326SOL    HW1 1007   1.160   0.271   3.416
  326SOL    HW2 1008   1.188   0.255   3.256
  327SOL     OW 1009   0.008   1.326   2.062
  327SOL    HW1 1010  -0.085   1.347   2.031
  327SOL    HW2 1011   0.018   1.227   2.075
  328SOL     OW 1012   0.088   1.801   2.789
  328SOL    HW1 1013   0.046   1.715   2.762
  328SOL    HW2 1014   0.182   1.804   2.755
  329SOL     OW 1015   0.504   1.568   2.772
  329SOL    HW1 1016   0.570   1.642   2.781
  329SOL    HW2 1017   0.548   1.489   2.730
  330SOL     OW 1018   1.002   0.796   3.100
  330SOL    HW1 1019   1.043   0.764   3.186
  330SOL    HW2 1020   0.906   0.769   3.097
  331SOL     OW 1021   0.040   0.544   2.976
  331SOL    HW1 1022   0.125   0.511   2.935
  331SOL    HW2 1023   0.053   0.559   3.074
  332SOL     OW 1024   0.815   0.572   2.187
  332SOL    HW1 1025   0.822   0.483   2.141
  332SOL    HW2 1026   0.721   0.606   2.179
  333SOL     OW 1027   1.657   0.604   3.068
  333SOL    HW1 1028   1.619   0.535   3.130
  333SOL    HW2 1029   1.739   0.568   3.024
  334SOL     OW 1030   0.671   0.464   3.131
  334SOL    HW1 1031   0.637   0.375   3.101
  334SOL    HW2 1032   0.697   0.518   3.051
  335SOL     OW 1033   0.930   1.678   3.327
  335SOL    HW1 1034   0.906   1.660   3.232
  335SOL    HW2 1035   0.960   1.772   3.337
  336SOL     OW 1036   0.473   0.500   2.053
  336SOL    HW1 1037   0.534   0.580   2.057
  336SOL    HW2 1038   0.378   0.531   2.060
  337SOL     OW 1039   0.159   1.137   3.328
  337SOL    HW1 1040   0.181   1.076   3.404
  337SOL    HW2 1041   0.169   1.088   3.242
  338SOL     OW 1042   1.347   1.059   3.096
  338SOL    HW1 1043   1.371   0.996   3.022
  338SOL    HW2 1044   1.257   1.099   3.078
  339SOL     OW 1045   1.302   0.855   2.171
  339SOL    HW1 1046   1.216   0.824   2.213
  339SOL    HW2 1047   1.298   0.841   2.072
  340SOL     OW 1048   1.759   1.747   3.016
  340SOL    HW1 1049   1.820   1.777   2.943
  340SOL    HW2 1050   1.721   1.658   2.994
  341SOL     OW 1051   1.252   1.731   2.990
  341SOL    HW1 1052   1.336   1.736   2.936
  341SOL    HW2 1053   1.229   1.635   3.008
  342SOL     OW 1054   0.083   1.258   2.884
  342SOL    HW1 1055   0.078   1.257   2.984
  342SOL    HW2 1056   0.000   1.217   2.846
  343SOL     OW 1057   0.903   0.086   1.995
  343SOL    HW1 1058   0.954   0.087   1.909
  343SOL    HW2 1059   0.959   0.044   2.066
  344SOL     OW 1060   1.726   0.135   2.385
  344SOL    HW1 1061   1.799   0.118   2.318
  344SOL    HW2 1062   1.695   0.048   2.423
  345SOL     OW 1063   1.388   1.573   2.339
  345SOL    HW1 1064   1.455   1.585   2.265
  345SOL    HW2 1065   1.348   1.662   2.362
  346SOL     OW 1066   1.280   0.927   2.534
  346SOL    HW1 1067   1.340   0.846   2.536
  346SOL    HW2 1068   1.320   0.996   2.474
  347SOL     OW 1069   0.830   1.273   3.284
  347SOL    HW1 1070   0.825   1.306   3.379
  347SOL    HW2 1071   0.744   1.292   3.238
  348SOL     OW 1072   0.672   1.616   2.016
  348SOL    HW1 1073   0.681   1.626   1.917
  348SOL    HW2 1074   0.632   1.527   2.037
  349SOL     OW 1075   1.650   1.720   3.256
  349SOL    HW1 1076   1.703   1.730   3.172
  349SOL    HW2 1077   1.623   1.810   3.290
  350SOL     OW 1078   1.841   0.175   2.825
  350SOL    HW1 1079   1.880   0.090   2.789
  350SOL    HW2 1080   1.743   0.177   2.806
  351SOL     OW 1081   0.263   0.326   2.582
  351SOL    HW1 1082   0.184   0.377   2.548
  351SOL    HW2 1083   0.254   0.311   2.680
  352SOL     OW 1084   1.194   1.612   1.893
  352SOL    HW1 1085   1.200   1.519   1.930
  352SOL    HW2 1086   1.135   1.612   1.813
  353SOL     OW 1087   0.822   1.002   3.234
  353SOL    HW1 1088   0.862   1.001   3.142
  353SOL    HW2 1089   0.832   1.094   3.274
  354SOL     OW 1090   0.916   0.910   2.153
  354SOL    HW1 1091   0.979   0.948   2.085
  354SOL    HW2 1092   0.956   0.827   2.192
  355SOL     OW 1093   1.504   1.607   1.906
  355SOL    HW1 1094   1.412   1.644   1.913
  355SOL    HW2 1095   1.542   1.627   1.816
  356SOL     OW 1096   0.372   1.288   3.352
  356SOL    HW1 1097   0.359   1.381   3.318
  356SOL    HW2 1098   0.288   1.236   3.339
  357SOL     OW 1099   1.614   1.292   3.151
  357SOL    HW1 1100   1.674   1.295   3.231
  357SOL    HW2 1101   1.539   1.356   3.164
  358SOL     OW 1102   1.039   1.098   2.558
  358SOL    HW1 1103   0.969   1.051   2.612
  358SOL    HW2 1104   1.098   1.030   2.515
  359SOL     OW 1105   1.014   0.236   2.833
  359SOL    HW1 1106   1.006   0.200   2.740
  359SOL    HW2 1107   1.012   0.160   2.898
  360SOL     OW 1108   0.590   1.487   2.353
  360SOL    HW1 1109   0.632   1.429   2.283
  360SOL    HW2 1110   0.546   1.566   2.309
  361SOL     OW 1111   1.709   0.385   3.243
  361SOL    HW1 1112   1.782   0.454   3.247
  361SOL    HW2 1113   1.737   0.310   3.184
  362SOL     OW 1114   0.255   1.348   2.152
  362SOL    HW1 1115   0.159   1.349   2.125
  362SOL    HW2 1116   0.267   1.401   2.236
  363SOL     OW 1117   0.672   0.203   3.351
  363SOL    HW1 1118   0.762   0.187   3.311
  363SOL    HW2 1119   0.680   0.208   3.450
  364SOL     OW 1120   0.075   0.345   1.895
  364SOL    HW1 1121  -0.017   0.317   1.866
  364SOL    HW2 1122   0.106   0.422   1.839
  365SOL     OW 1123   1.440   0.856   3.260
  365SOL    HW1 1124   1.383   0.908   3.197
  365SOL    HW2 1125   1.536   0.868   3.236
  366SOL     OW 1126   0.072   0.166   2.180
  366SOL    HW1 1127   0.055   0.249   2.126
  366SOL    HW2 1128   0.162   0.129   2.158
  367SOL     OW 1129   1.183   1.335   1.981
  367SOL    HW1 1130   1.084   1.324   1.983
  367SOL    HW2 1131   1.217   1.350   2.074
  368SOL     OW 1132   0.613   0.842   3.293
  368SOL    HW1 1133   0.669   0.923   3.276
  368SOL    HW2 1134   0.672   0.762   3.296
  369SOL     OW 1135   1.493   1.767   2.821
  369SOL    HW1 1136   1.526   1.831   2.752
  369SOL    HW2 1137   1.559   1.761   2.896
  370SOL     OW 1138   1.674   0.883   3.116
  370SOL    HW1 1139   1.647   0.794   3.079
  370SOL    HW2 1140   1.675   0.951   3.043
  371SOL     OW 1141   1.225   0.325   2.311
  371SOL    HW1 1142   1.290   0.251   2.300
  371SOL    HW2 1143   1.245   0.375   2.395
  372SOL     OW 1144   0.594   0.745   2.514
  372SOL    HW1 1145   0.644   0.830   2.495
  372SOL    HW2 1146   0.506   0.747   2.466
  373SOL     OW 1147   1.730   0.934   3.379
  373SOL    HW1 1148   1.768   1.025   3.394
  373SOL    HW2 1149   1.722   0.917   3.280
  374SOL     OW 1150   0.859   1.374   1.878
  374SOL    HW1 1151   0.813   1.389   1.966
  374SOL    HW2 1152   0.903   1.459   1.848
  375SOL     OW 1153   0.661   1.790   2.815
  375SOL    HW1 1154   0.615   1.878   2.802
  375SOL    HW2 1155   0.760   1.802   2.808
  376SOL     OW 1156   0.859   0.956   2.723
  376SOL    HW1 1157   0.913   0.887   2.771
  376SOL    HW2 1158   0.827   1.025   2.789
  377SOL     OW 1159   1.861   1.569   2.713
  377SOL    HW1 1160   1.790   1.557   2.643
  377SOL    HW2 1161   1.862   1.490   2.773
  378SOL     OW 1162   0.079   1.240   2.515
  378SOL    HW1 1163   0.078   1.193   2.603
  378SOL    HW2 1164   0.161   1.212   2.464
  379SOL     OW 1165   1.824   0.192   3.089
  379SOL    HW1 1166   1.820   0.102   3.133
  379SOL    HW2 1167   1.827   0.181   2.990
  380SOL     OW 1168   0.428   0.424   2.382
  380SOL    HW1 1169   0.458   0.352   2.320
  380SOL    HW2 1170   0.389   0.384   2.465
  381SOL     OW 1171   1.705   1.487   2.966
  381SOL    HW1 1172   1.612   1.462   2.939
  381SOL    HW2 1173   1.731   1.437   3.048
  382SOL     OW 1174   0.317   0.547   3.142
  382SOL    HW1 1175   0.355   0.488   3.214
  382SOL    HW2 1176   0.357   0.521   3.054
  383SOL     OW 1177   0.812   1.586   2.549
  383SOL    HW1 1178   0.844   1.596   2.455
  383SOL    HW2 1179   0.733   1.524   2.551
  384SOL     OW 1180   1.424   0.214   2.974
  384SOL    HW1 1181   1.476   0.149   3.029
  384SOL    HW2 1182   1.375   0.277   3.035
  385SOL     OW 1183   1.001   0.034   3.016
  385SOL    HW1 1184   0.938  -0.038   2.985
  385SOL    HW2 1185   1.094  -0.002   3.016
  386SOL     OW 1186   0.770   1.330   2.163
  386SOL    HW1 1187   0.724   1.243   2.180
  386SOL    HW2 1188   0.861   1.327   2.204
  387SOL     OW 1189   0.618   1.567   3.146
  387SOL    HW1 1190   0.613   1.649   3.203
  387SOL    HW2 1191   0.707   1.564   3.101
  388SOL     OW 1192   1.352   0.052   2.030
  388SOL    HW1 1193   1.387   0.011   1.946
  388SOL    HW2 1194   1.262   0.014   2.050
  389SOL     OW 1195   1.300   0.453   2.553
  389SOL    HW1 1196   1.241   0.533   2.557
  389SOL    HW2 1197   1.315   0.418   2.646
  390SOL     OW 1198   1.593   0.221   2.744
  390SOL    HW1 1199   1.509   0.220   2.798
  390SOL    HW2 1200   1.595   0.304   2.688
  391SOL     OW 1201   0.039   1.077   2.162
  391SOL    HW1 1202   0.138   1.066   2.153
  391SOL    HW2 1203  -0.001   0.991   2.194
  392SOL     OW 1204   0.875   1.646   2.199
  392SOL    HW1 1205   0.798   1.611   2.145
  392SOL    HW2 1206   0.843   1.717   2.261
  393SOL     OW 1207   0.230   2.490   0.113
  393SOL    HW1 1208   0.137   2.488   0.150
  393SOL    HW2 1209   0.231   2.451   0.021
  394SOL     OW 1210   0.225   2.137   0.996
  394SOL    HW1 1211   0.260   2.120   1.088
  394SOL    HW2 1212   0.137   2.092   0.984
  395SOL     OW 1213   0.019   2.230   0.647
  395SOL    HW1 1214  -0.063   2.273   0.686
  395SOL    HW2 1215  -0.009   2.157   0.584
  396SOL     OW 1216   0.569   3.137   1.165
  396SOL    HW1 1217   0.476   3.130   1.128
  396SOL    HW2 1218   0.580   3.226   1.209
  397SOL     OW 1219   1.555   3.373   0.703
  397SOL    HW1 1220   1.498   3.357   0.784
  397SOL    HW2 1221   1.496   3.383   0.623
  398SOL     OW 1222   1.743   2.480   0.856
  398SOL    HW1 1223   1.776   2.574   0.856
  398SOL    HW2 1224   1.794   2.426   0.922
  399SOL     OW 1225   1.135   2.565   0.717
  399SOL    HW1 1226   1.192   2.643   0.692
  399SOL    HW2 1227   1.075   2.591   0.793
  400SOL     OW 1228   1.755   2.469   0.231
  400SOL    HW1 1229   1.743   2.456   0.132
  400SOL    HW2 1230   1.725   2.388   0.280
  401SOL     OW 1231   0.768   3.006   1.023
  401SOL    HW1 1232   0.690   3.023   1.083
  401SOL    HW2 1233   0.802   3.093   0.987
  402SOL     OW 1234   0.850   2.660   1.823
  402SOL    HW1 1235   0.846   2.736   1.888
  402SOL    HW2 1236   0.872   2.696   1.732
  403SOL     OW 1237   0.685   2.874   0.665
  403SOL    HW1 1238   0.754   2.858   0.735
  403SOL    HW2 1239   0.612   2.931   0.703
  404SOL     OW 1240   0.686   3.023   1.803
  404SOL    HW1 1241   0.746   3.102   1.817
  404SOL    HW2 1242   0.600   3.054   1.762
  405SOL     OW 1243   0.335   3.297   1.061
  405SOL    HW1 1244   0.257   3.266   1.008
  405SOL    HW2 1245   0.393   3.355   1.004
  406SOL     OW 1246   1.460   3.367   1.339
  406SOL    HW1 1247   1.484   3.461   1.365
  406SOL    HW2 1248   1.444   3.313   1.421
  407SOL     OW 1249   0.438   2.254   1.499
  407SOL    HW1 1250   0.520   2.198   1.508
  407SOL    HW2 1251   0.357   2.196   1.503
  408SOL     OW 1252   1.603   2.309   0.737
  408SOL    HW1 1253   1.529   2.355   0.687
  408SOL    HW2 1254   1.654   2.377   0.790
  409SOL     OW 1255   0.231   3.575   0.483
  409SOL    HW1 1256   0.265   3.652   0.537
  409SOL    HW2 1257   0.275   3.575   0.393
  410SOL     OW 1258   1.127   3.203   1.690
  410SOL    HW1 1259   1.174   3.203   1.778
  410SOL    HW2 1260   1.079   3.116   1.679
  411SOL     OW 1261   0.230   3.296   0.538
  411SOL    HW1 1262   0.204   3.392   0.538
  411SOL    HW2 1263   0.159   3.242   0.583
  412SOL     OW 1264   0.240   2.953   0.886
  412SOL    HW1 1265   0.254   2.869   0.938
  412SOL    HW2 1266   0.185   3.017   0.941
  413SOL     OW 1267   0.620   3.648   1.439
  413SOL    HW1 1268   0.528   3.631   1.474
  413SOL    HW2 1269   0.648   3.740   1.465
  414SOL     OW 1270   0.606   2.826   0.123
  414SOL    HW1 1271   0.613   2.910   0.069
  414SOL    HW2 1272   0.652   2.839   0.211
  415SOL     OW 1273   1.594   1.976   1.480
  415SOL    HW1 1274   1.576   2.043   1.408
  415SOL    HW2 1275   1.591   2.022   1.569
  416SOL     OW 1276   0.122   2.505   0.563
  416SOL    HW1 1277   0.077   2.417   0.580
  416SOL    HW2 1278   0.121   2.559   0.647
  417SOL     OW 1279   1.842   3.629   0.359
  417SOL    HW1 1280   1.896   3.600   0.439
  417SOL    HW2 1281   1.872   3.719   0.330
  418SOL     OW 1282   0.027   3.458   0.117
  418SOL    HW1 1283   0.008   3.362   0.138
  418SOL    HW2 1284  -0.006   3.516   0.192
  419SOL     OW 1285   1.689   2.784   0.612
  419SOL    HW1 1286   1.784   2.755   0.620
  419SOL    HW2 1287   1.681   2.849   0.537
  420SOL     OW 1288   1.641   2.970   0.432
  420SOL    HW1 1289   1.727   2.972   0.380
  420SOL    HW2 1290   1.655   3.017   0.520
  421SOL     OW 1291   0.113   2.599   1.597
  421SOL    HW1 1292   0.201   2.586   1.642
  421SOL    HW2 1293   0.100   2.696   1.575
  422SOL     OW 1294   0.613   3.227   0.726
  422SOL    HW1 1295   0.564   3.140   0.735
  422SOL    HW2 1296   0.590   3.270   0.639
  423SOL     OW 1297   1.293   3.090   1.423
  423SOL    HW1 1298   1.330   3.017   1.365
  423SOL    HW2 1299   1.345   3.095   1.508
  424SOL     OW 1300   0.809   1.866   0.502
  424SOL    HW1 1301   0.849   1.957   0.493
  424SOL    HW2 1302   0.709   1.874   0.508
  425SOL     OW 1303   0.197   2.838   1.264
  425SOL    HW1 1304   0.286   2.793   1.250
  425SOL    HW2 1305   0.124   2.773   1.245
  426SOL     OW 1306   1.525   2.861   0.190
  426SOL    HW1 1307   1.462   2.785   0.203
  426SOL    HW2 1308   1.573   2.879   0.276
  427SOL     OW 1309   1.187   3.654   1.616
  427SOL    HW1 1310   1.211   3.714   1.540
  427SOL    HW2 1311   1.194   3.559   1.586
  428SOL     OW 1312   0.317   2.113   1.801
  428SOL    HW1 1313   0.388   2.184   1.807
  428SOL    HW2 1314   0.229   2.152   1.829
  429SOL     OW 1315   1.466   3.279   0.953
  429SOL    HW1 1316   1.407   3.285   1.033
  429SOL    HW2 1317   1.451   3.191   0.907
  430SOL     OW 1318   1.667   3.576   0.572
  430SOL    HW1 1319   1.626   3.553   0.484
  430SOL    HW2 1320   1.649   3.502   0.637
  431SOL     OW 1321   0.598   2.591   0.270
  431SOL    HW1 1322   0.622   2.660   0.202
  431SOL    HW2 1323   0.520   2.624   0.324
  432SOL     OW 1324   1.281   2.207   0.944
  432SOL    HW1 1325   1.195   2.157   0.931
  432SOL    HW2 1326   1.343   2.153   1.000
  433SOL     OW 1327   1.576   3.524   0.307
  433SOL    HW1 1328   1.665   3.570   0.310
  433SOL    HW2 1329   1.555   3.500   0.212
  434SOL     OW 1330   0.807   2.467   1.465
  434SOL    HW1 1331   0.760   2.464   1.554
  434SOL    HW2 1332   0.756   2.412   1.399
  435SOL     OW 1333   1.394   2.331   1.674
  435SOL    HW1 1334   1.374   2.374   1.762
  435SOL    HW2 1335   1.472   2.269   1.683
  436SOL     OW 1336   0.973   2.752   1.572
  436SOL    HW1 1337   1.019   2.668   1.543
  436SOL    HW2 1338   0.917   2.786   1.497
  437SOL     OW 1339   1.041   2.563   0.429
  437SOL    HW1 1340   1.067   2.559   0.525
  437SOL    HW2 1341   0.956   2.512   0.415
  438SOL     OW 1342   0.076   2.673   0.789
  438SOL    HW1 1343   0.175   2.661   0.798
  438SOL    HW2 1344   0.052   2.768   0.810
  439SOL     OW 1345   0.130   3.683   1.571
  439SOL    HW1 1346   0.120   3.668   1.670
  439SOL    HW2 1347   0.044   3.719   1.535
  440SOL     OW 1348   0.865   2.210   0.195
  440SOL    HW1 1349   0.924   2.273   0.146
  440SOL    HW2 1350   0.884   2.116   0.166
  441SOL     OW 1351   1.719   2.447   1.831
  441SOL    HW1 1352   1.693   2.536   1.795
  441SOL    HW2 1353   1.717   2.379   1.758
  442SOL     OW 1354   1.362   3.006   0.545
  442SOL    HW1 1355   1.445   2.977   0.497
  442SOL    HW2 1356   1.313   3.073   0.489
  443SOL     OW 1357   0.550   2.058   0.885
  443SOL    HW1 1358   0.545   2.053   0.985
  443SOL    HW2 1359   0.552   2.154   0.856
  444SOL     OW 1360   1.008   3.318   0.477
  444SOL    HW1 1361   0.962   3.390   0.425
  444SOL    HW2 1362   1.004   3.338   0.575
  445SOL     OW 1363   0.351   3.663   0.853
  445SOL    HW1 1364   0.401   3.577   0.859
  445SOL    HW2 1365   0.416   3.740   0.850
  446SOL     OW 1366   1.795   2.928   0.873
  446SOL    HW1 1367   1.733   2.913   0.797
  446SOL    HW2 1368   1.743   2.939   0.958
  447SOL     OW 1369   1.227   3.412   1.506
  447SOL    HW1 1370   1.233   3.335   1.570
  447SOL    HW2 1371   1.175   3.386   1.426
  448SOL     OW 1372   0.321   2.805   0.242
  448SOL    HW1 1373   0.403   2.844   0.200
  448SOL    HW2 1374   0.294   2.723   0.193
  449SOL     OW 1375   1.458   2.597   0.728
  449SOL    HW1 1376   1.453   2.532   0.803
  449SOL    HW2 1377   1.538   2.656   0.741
  450SOL     OW 1378   0.461   3.128   1.727
  450SOL    HW1 1379   0.411   3.129   1.641
  450SOL    HW2 1380   0.398   3.110   1.803
  451SOL     OW 1381   1.111   3.638   0.237
  451SOL    HW1 1382   1.051   3.576   0.287
  451SOL    HW2 1383   1.142   3.594   0.152
  452SOL     OW 1384   0.202   2.147   1.498
  452SOL    HW1 1385   0.122   2.207   1.485
  452SOL    HW2 1386   0.192   2.098   1.584
  453SOL     OW 1387   1.632   3.239   0.081
  453SOL    HW1 1388   1.600   3.333   0.071
  453SOL    HW2 1389   1.556   3.176   0.069
  454SOL     OW 1390   0.464   3.605   0.323
  454SOL    HW1 1391   0.497   3.644   0.409
  454SOL    HW2 1392   0.540   3.598   0.258
  455SOL     OW 1393   1.400   1.969   0.426
  455SOL    HW1 1394   1.376   1.932   0.336
  455SOL    HW2 1395   1.499   1.985   0.430
  456SOL     OW 1396   0.249   3.647   1.241
  456SOL    HW1 1397   0.306   3.582   1.291
  456SOL    HW2 1398   0.233   3.614   1.148
  457SOL     OW 1399   0.940   3.560   0.904
  457SOL    HW1 1400   1.020   3.503   0.925
  457SOL    HW2 1401   0.891   3.520   0.827
  458SOL     OW 1402   0.382   2.562   0.480
  458SOL    HW1 1403   0.427   2.472   0.477
  458SOL    HW2 1404   0.288   2.551   0.513
  459SOL     OW 1405   1.547   2.084   1.729
  459SOL    HW1 1406   1.542   2.121   1.821
  459SOL    HW2 1407   1.475   2.015   1.717
  460SOL     OW 1408   0.614   1.984   0.117
  460SOL    HW1 1409   0.712   1.962   0.124
  460SOL    HW2 1410   0.583   1.967   0.024
  461SOL     OW 1411   0.781   2.126   1.749
  461SOL    HW1 1412   0.848   2.065   1.792
  461SOL    HW2 1413   0.708   2.145   1.814
  462SOL     OW 1414   0.888   3.376   1.195
  462SOL    HW1 1415   0.865   3.351   1.101
  462SOL    HW2 1416   0.949   3.307   1.234
  463SOL     OW 1417   1.351   2.452   1.433
  463SOL    HW1 1418   1.379   2.409   1.518
  463SOL    HW2 1419   1.376   2.548   1.434
  464SOL     OW 1420   0.803   3.264   0.924
  464SOL    HW1 1421   0.893   3.278   0.882
  464SOL    HW2 1422   0.732   3.266   0.853
  465SOL     OW 1423   0.922   2.365   0.899
  465SOL    HW1 1424   0.897   2.356   0.803
  465SOL    HW2 1425   0.970   2.283   0.930
  466SOL     OW 1426   0.539   1.926   0.512
  466SOL    HW1 1427   0.458   1.927   0.570
  466SOL    HW2 1428   0.542   2.009   0.457
  467SOL     OW 1429   1.434   3.050   0.041
  467SOL    HW1 1430   1.466   2.974   0.098
  467SOL    HW2 1431   1.342   3.077   0.071
  468SOL     OW 1432   0.297   1.897   0.171
  468SOL    HW1 1433   0.346   1.981   0.150
  468SOL    HW2 1434   0.359   1.832   0.216
  469SOL     OW 1435   0.935   2.098   0.480
  469SOL    HW1 1436   0.887   2.139   0.402
  469SOL    HW2 1437   1.034   2.096   0.461
  470SOL     OW 1438   1.076   2.545   1.464
  470SOL    HW1 1439   0.996   2.484   1.467
  470SOL    HW2 1440   1.157   2.492   1.440
  471SOL     OW 1441   1.227   3.432   0.793
  471SOL    HW1 1442   1.248   3.506   0.728
  471SOL    HW2 1443   1.295   3.432   0.866
  472SOL     OW 1444   0.459   3.014   0.741
  472SOL    HW1 1445   0.388   2.987   0.806
  472SOL    HW2 1446   0.433   2.986   0.648
  473SOL     OW 1447   1.271   3.659   0.591
  473SOL    HW1 1448   1.315   3.723   0.527
  473SOL    HW2 1449   1.221   3.711   0.661
  474SOL     OW 1450   1.032   2.411   0.016
  474SOL    HW1 1451   0.991   2.493  -0.023
  474SOL    HW2 1452   1.096   2.437   0.089
  475SOL     OW 1453   0.078   2.418   1.386
  475SOL    HW1 1454   0.170   2.417   1.345
  475SOL    HW2 1455   0.072   2.492   1.453
  476SOL     OW 1456   0.561   2.084   1.147
  476SOL    HW1 1457   0.599   2.000   1.184
  476SOL    HW2 1458   0.473   2.103   1.191
  477SOL     OW 1459   0.866   2.316   0.642
  477SOL    HW1 1460   0.834   2.388   0.580
  477SOL    HW2 1461   0.890   2.235   0.589
  478SOL     OW 1462   1.017   1.901   0.753
  478SOL    HW1 1463   0.945   1.906   0.684
  478SOL    HW2 1464   0.993   1.832   0.822
  479SOL     OW 1465   1.429   3.035   0.867
  479SOL    HW1 1466   1.374   2.951   0.860
  479SOL    HW2 1467   1.455   3.064   0.775
  480SOL     OW 1468   1.466   2.452   0.992
  480SOL    HW1 1469   1.436   2.357   0.999
  480SOL    HW2 1470   1.539   2.468   1.058
  481SOL     OW 1471   1.857   2.695   0.377
  481SOL    HW1 1472   1.899   2.631   0.441
  481SOL    HW2 1473   1.819   2.644   0.299
  482SOL     OW 1474   0.488   3.247   0.174
  482SOL    HW1 1475   0.401   3.232   0.221
  482SOL    HW2 1476   0.471   3.273   0.079
  483SOL     OW 1477   1.664   3.142   0.657
  483SOL    HW1 1478   1.763   3.150   0.671
  483SOL    HW2 1479   1.619   3.226   0.688
  484SOL     OW 1480   1.390   2.437   0.078
  484SOL    HW1 1481   1.336   2.416   0.159
  484SOL    HW2 1482   1.481   2.396   0.087
  485SOL     OW 1483   0.527   2.118   0.328
  485SOL    HW1 1484   0.554   2.059   0.253
  485SOL    HW2 1485   0.527   2.213   0.297
  486SOL     OW 1486   1.754   3.085   1.588
  486SOL    HW1 1487   1.845   3.046   1.575
  486SOL    HW2 1488   1.762   3.181   1.612
  487SOL     OW 1489   1.064   3.209   1.340
  487SOL    HW1 1490   0.984   3.186   1.395
  487SOL    HW2 1491   1.147   3.183   1.389
  488SOL     OW 1492   1.592   3.491   1.625
  488SOL    HW1 1493   1.619   3.525   1.535
  488SOL    HW2 1494   1.671   3.453   1.671
  489SOL     OW 1495   1.638   2.961   1.079
  489SOL    HW1 1496   1.643   3.042   1.138
  489SOL    HW2 1497   1.552   2.963   1.028
  490SOL     OW 1498   0.915   1.951   1.402
  490SOL    HW1 1499   0.940   1.931   1.307
  490SOL    HW2 1500   0.987   2.007   1.444
  491SOL     OW 1501   0.980   2.978   1.719
  491SOL    HW1 1502   0.881   2.984   1.729
  491SOL    HW2 1503   1.003   2.898   1.663
  492SOL     OW 1504   0.705   2.912   0.368
  492SOL    HW1 1505   0.691   2.919   0.467
  492SOL    HW2 1506   0.789   2.861   0.350
  493SOL     OW 1507   0.410   2.675   1.251
  493SOL    HW1 1508   0.496   2.687   1.301
  493SOL    HW2 1509   0.368   2.588   1.278
  494SOL     OW 1510   1.274   2.248   1.262
  494SOL    HW1 1511   1.295   2.322   1.326
  494SOL    HW2 1512   1.185   2.265   1.219
  495SOL     OW 1513   0.064   3.426   1.331
  495SOL    HW1 1514   0.018   3.508   1.297
  495SOL    HW2 1515   0.162   3.445   1.340
  496SOL     OW 1516   0.367   2.962   0.501
  496SOL    HW1 1517   0.360   3.045   0.445
  496SOL    HW2 1518   0.371   2.882   0.441
  497SOL     OW 1519   0.566   2.399   0.865
  497SOL    HW1 1520   0.578   2.465   0.791
  497SOL    HW2 1521   0.612   2.433   0.948
  498SOL     OW 1522   1.252   3.210   0.388
  498SOL    HW1 1523   1.302   3.287   0.428
  498SOL    HW2 1524   1.157   3.212   0.420
  499SOL     OW 1525   1.272   3.307   1.142
  499SOL    HW1 1526   1.319   3.320   1.229
  499SOL    HW2 1527   1.206   3.233   1.151
  500SOL     OW 1528   1.582   2.501   0.472
  500SOL    HW1 1529   1.551   2.562   0.545
  500SOL    HW2 1530   1.632   2.553   0.403
  501SOL     OW 1531   0.354   3.372   1.329
  501SOL    HW1 1532   0.333   3.328   1.242
  501SOL    HW2 1533   0.451   3.398   1.332
  502SOL     OW 1534   0.402   2.613   1.598
  502SOL    HW1 1535   0.470   2.668   1.551
  502SOL    HW2 1536   0.442   2.525   1.625
  503SOL     OW 1537   1.587   2.641   1.670
  503SOL    HW1 1538   1.495   2.679   1.665
  503SOL    HW2 1539   1.647   2.688   1.605
  504SOL     OW 1540   1.013   1.967   1.770
  504SOL    HW1 1541   1.019   2.052   1.718
  504SOL    HW2 1542   1.045   1.891   1.713
  505SOL     OW 1543   0.504   1.912   1.740
  505SOL    HW1 1544   0.462   1.855   1.670
  505SOL    HW2 1545   0.438   1.981   1.772
  506SOL     OW 1546   0.573   2.732   1.029
  506SOL    HW1 1547   0.617   2.821   1.020
  506SOL    HW2 1548   0.510   2.732   1.106
  507SOL     OW 1549   1.360   2.724   1.045
  507SOL    HW1 1550   1.285   2.724   0.979
  507SOL    HW2 1551   1.397   2.632   1.054
  508SOL     OW 1552   1.209   2.387   0.275
  508SOL    HW1 1553   1.222   2.303   0.329
  508SOL    HW2 1554   1.180   2.461   0.335
  509SOL     OW 1555   0.307   2.075   1.231
  509SOL    HW1 1556   0.284   2.112   1.321
  509SOL    HW2 1557   0.277   1.980   1.225
  510SOL     OW 1558   0.037   3.172   1.282
  510SOL    HW1 1559   0.090   3.123   1.350
  510SOL    HW2 1560   0.059   3.270   1.287
  511SOL     OW 1561   0.732   2.496   1.064
  511SOL    HW1 1562   0.791   2.470   0.988
  511SOL    HW2 1563   0.704   2.592   1.053
  512SOL     OW 1564   1.728   2.797   1.854
  512SOL    HW1 1565   1.682   2.790   1.765
  512SOL    HW2 1566   1.666   2.841   1.920
  513SOL     OW 1567   0.307   1.925   0.618
  513SOL    HW1 1568   0.296   2.019   0.651
  513SOL    HW2 1569   0.302   1.862   0.695
  514SOL     OW 1570   1.622   2.229   0.374
  514SOL    HW1 1571   1.624   2.153   0.438
  514SOL    HW2 1572   1.574   2.306   0.414
  515SOL     OW 1573   1.023   2.628   0.966
  515SOL    HW1 1574   1.038   2.649   1.062
  515SOL    HW2 1575   0.993   2.533   0.957
  516SOL     OW 1576   0.980   3.435   1.700
  516SOL    HW1 1577   0.960   3.479   1.612
  516SOL    HW2 1578   1.019   3.344   1.684
  517SOL     OW 1579   1.859   3.380   1.605
  517SOL    HW1 1580   1.873   3.407   1.510
  517SOL    HW2 1581   1.942   3.402   1.658
  518SOL     OW 1582   0.350   2.760   1.804
  518SOL    HW1 1583   0.426   2.804   1.852
  518SOL    HW2 1584   0.385   2.713   1.722
  519SOL     OW 1585   1.540   2.136   0.125
  519SOL    HW1 1586   1.479   2.061   0.148
  519SOL    HW2 1587   1.562   2.188   0.208
  520SOL     OW 1588   1.303   2.700   0.042
  520SOL    HW1 1589   1.337   2.607   0.057
  520SOL    HW2 1590   1.321   2.727  -0.053
  521SOL     OW 1591   1.068   3.195   0.849
  521SOL    HW1 1592   1.075   3.111   0.794
  521SOL    HW2 1593   1.130   3.264   0.813
  522SOL     OW 1594   0.319   2.672   0.949
  522SOL    HW1 1595   0.412   2.708   0.954
  522SOL    HW2 1596   0.313   2.587   1.001
  523SOL     OW 1597   0.339   2.371   1.006
  523SOL    HW1 1598   0.287   2.288   0.989
  523SOL    HW2 1599   0.416   2.376   0.942
  524SOL     OW 1600   0.511   2.277   1.808
  524SOL    HW1 1601   0.493   2.322   1.896
  524SOL    HW2 1602   0.553   2.342   1.745
  525SOL     OW 1603   1.138   2.242   1.678
  525SOL    HW1 1604   1.093   2.305   1.742
  525SOL    HW2 1605   1.231   2.273   1.661
  526SOL     OW 1606   1.160   2.069   1.477
  526SOL    HW1 1607   1.160   2.133   1.554
  526SOL    HW2 1608   1.188   2.117   1.394
  527SOL     OW 1609   0.008   3.188   0.200
  527SOL    HW1 1610  -0.085   3.209   0.169
  527SOL    HW2 1611   0.018   3.089   0.213
  528SOL     OW 1612   0.088   3.663   0.927
  528SOL    HW1 1613   0.046   3.577   0.900
  528SOL    HW2 1614   0.182   3.666   0.893
  529SOL     OW 1615   0.504   3.430   0.910
  529SOL    HW1 1616   0.570   3.504   0.919
  529SOL    HW2 1617   0.548   3.351   0.868
  530SOL     OW 1618   1.002   2.658   1.238
  530SOL    HW1 1619   1.043   2.626   1.324
  530SOL    HW2 1620   0.906   2.631   1.235
  531SOL     OW 1621   0.040   2.406   1.114
  531SOL    HW1 1622   0.125   2.373   1.073
  531SOL    HW2 1623   0.053   2.421   1.212
  532SOL     OW 1624   0.189   2.382   1.722
  532SOL    HW1 1625   0.248   2.342   1.652
  532SOL    HW2 1626   0.131   2.453   1.681
  533SOL     OW 1627   1.369   2.812   1.660
  533SOL    HW1 1628   1.408   2.901   1.680
  533SOL    HW2 1629   1.379   2.792   1.563
  534SOL     OW 1630   0.815   2.434   0.325
  534SOL    HW1 1631   0.822   2.345   0.279
  534SOL    HW2 1632   0.721   2.468   0.317
  535SOL     OW 1633   1.657   2.466   1.206
  535SOL    HW1 1634   1.619   2.397   1.268
  535SOL    HW2 1635   1.739   2.430   1.162
  536SOL     OW 1636   0.252   3.426   1.744
  536SOL    HW1 1637   0.222   3.483   1.820
  536SOL    HW2 1638   0.245   3.329   1.770
  537SOL     OW 1639   0.671   2.326   1.269
  537SOL    HW1 1640   0.637   2.237   1.239
  537SOL    HW2 1641   0.697   2.380   1.189
  538SOL     OW 1642   0.930   3.540   1.465
  538SOL    HW1 1643   0.906   3.522   1.370
  538SOL    HW2 1644   0.960   3.634   1.475
  539SOL     OW 1645   0.473   2.362   0.191
  539SOL    HW1 1646   0.534   2.442   0.195
  539SOL    HW2 1647   0.378   2.393   0.198
  540SOL     OW 1648   0.159   2.999   1.466
  540SOL    HW1 1649   0.181   2.938   1.542
  540SOL    HW2 1650   0.169   2.950   1.380
  541SOL     OW 1651   1.347   2.921   1.234
  541SOL    HW1 1652   1.371   2.858   1.160
  541SOL    HW2 1653   1.257   2.961   1.216
  542SOL     OW 1654   1.302   2.717   0.309
  542SOL    HW1 1655   1.216   2.686   0.351
  542SOL    HW2 1656   1.298   2.703   0.210
  543SOL     OW 1657   1.759   3.609   1.154
  543SOL    HW1 1658   1.820   3.639   1.081
  543SOL    HW2 1659   1.721   3.520   1.132
  544SOL     OW 1660   1.252   3.593   1.128
  544SOL    HW1 1661   1.336   3.598   1.074
  544SOL    HW2 1662   1.229   3.497   1.146
  545SOL     OW 1663   0.083   3.120   1.022
  545SOL    HW1 1664   0.078   3.119   1.122
  545SOL    HW2 1665   0.000   3.079   0.984
  546SOL     OW 1666   0.688   3.524   1.716
  546SOL    HW1 1667   0.632   3.605   1.725
  546SOL    HW2 1668   0.740   3.528   1.630
  547SOL     OW 1669   0.903   1.948   0.133
  547SOL    HW1 1670   0.954   1.949   0.047
  547SOL    HW2 1671   0.959   1.906   0.204
  548SOL     OW 1672   1.726   1.997   0.523
  548SOL    HW1 1673   1.799   1.980   0.456
  548SOL    HW2 1674   1.695   1.910   0.561
  549SOL     OW 1675   1.388   3.435   0.477
  549SOL    HW1 1676   1.455   3.447   0.403
  549SOL    HW2 1677   1.348   3.524   0.500
  550SOL     OW 1678   0.130   3.656   1.851
  550SOL    HW1 1679   0.089   3.582   1.904
  550SOL    HW2 1680   0.194   3.707   1.909
  551SOL     OW 1681   1.280   2.789   0.672
  551SOL    HW1 1682   1.340   2.708   0.674
  551SOL    HW2 1683   1.320   2.858   0.612
  552SOL     OW 1684   0.830   3.135   1.422
  552SOL    HW1 1685   0.825   3.168   1.517
  552SOL    HW2 1686   0.744   3.154   1.376
  553SOL     OW 1687   0.672   3.478   0.154
  553SOL    HW1 1688   0.681   3.488   0.055
  553SOL    HW2 1689   0.632   3.389   0.175
  554SOL     OW 1690   1.650   3.582   1.394
  554SOL    HW1 1691   1.703   3.592   1.310
  554SOL    HW2 1692   1.623   3.672   1.428
  555SOL     OW 1693   1.841   2.037   0.963
  555SOL    HW1 1694   1.880   1.952   0.927
  555SOL    HW2 1695   1.743   2.039   0.944
  556SOL     OW 1696   0.263   2.188   0.720
  556SOL    HW1 1697   0.184   2.239   0.686
  556SOL    HW2 1698   0.254   2.173   0.818
  557SOL     OW 1699   1.194   3.474   0.031
  557SOL    HW1 1700   1.200   3.381   0.068
  557SOL    HW2 1701   1.135   3.474  -0.049
  558SOL     OW 1702   0.822   2.864   1.372
  558SOL    HW1 1703   0.862   2.863   1.280
  558SOL    HW2 1704   0.832   2.956   1.412
  559SOL     OW 1705   0.916   2.772   0.291
  559SOL    HW1 1706   0.979   2.810   0.223
  559SOL    HW2 1707   0.956   2.689   0.330
  560SOL     OW 1708   1.504   3.469   0.044
  560SOL    HW1 1709   1.412   3.506   0.051
  560SOL    HW2 1710   1.542   3.489  -0.046
  561SOL     OW 1711   0.372   3.150   1.490
  561SOL    HW1 1712   0.359   3.243   1.456
  561SOL    HW2 1713   0.288   3.098   1.477
  562SOL     OW 1714   1.614   3.154   1.289
  562SOL    HW1 1715   1.674   3.157   1.369
  562SOL    HW2 1716   1.539   3.218   1.302
  563SOL     OW 1717   1.039   2.960   0.696
  563SOL    HW1 1718   0.969   2.913   0.750
  563SOL    HW2 1719   1.098   2.892   0.653
  564SOL     OW 1720   1.014   2.098   0.971
  564SOL    HW1 1721   1.006   2.062   0.878
  564SOL    HW2 1722   1.012   2.022   1.036
  565SOL     OW 1723   0.590   3.349   0.491
  565SOL    HW1 1724   0.632   3.291   0.421
  565SOL    HW2 1725   0.546   3.428   0.447
  566SOL     OW 1726   1.709   2.247   1.381
  566SOL    HW1 1727   1.782   2.316   1.385
  566SOL    HW2 1728   1.737   2.172   1.322
  567SOL     OW 1729   0.255   3.210   0.290
  567SOL    HW1 1730   0.159   3.211   0.263
  567SOL    HW2 1731   0.267   3.263   0.374
  568SOL     OW 1732   0.105   2.875   1.726
  568SOL    HW1 1733   0.028   2.842   1.780
  568SOL    HW2 1734   0.190   2.845   1.768
  569SOL     OW 1735   0.672   2.065   1.489
  569SOL    HW1 1736   0.762   2.049   1.449
  569SOL    HW2 1737   0.680   2.070   1.588
  570SOL     OW 1738   0.075   2.207   0.033
  570SOL    HW1 1739  -0.017   2.179   0.004
  570SOL    HW2 1740   0.106   2.284  -0.023
  571SOL     OW 1741   1.440   2.718   1.398
  571SOL    HW1 1742   1.383   2.770   1.335
  571SOL    HW2 1743   1.536   2.730   1.374
  572SOL     OW 1744   0.072   2.028   0.318
  572SOL    HW1 1745   0.055   2.111   0.264
  572SOL    HW2 1746   0.162   1.991   0.296
  573SOL     OW 1747   1.183   3.197   0.119
  573SOL    HW1 1748   1.084   3.186   0.121
  573SOL    HW2 1749   1.217   3.212   0.212
  574SOL     OW 1750   0.613   2.704   1.431
  574SOL    HW1 1751   0.669   2.785   1.414
  574SOL    HW2 1752   0.672   2.624   1.434
  575SOL     OW 1753   1.493   3.629   0.959
  575SOL    HW1 1754   1.526   3.693   0.890
  575SOL    HW2 1755   1.559   3.623   1.034
  576SOL     OW 1756   0.716   2.427   1.708
  576SOL    HW1 1757   0.735   2.492   1.782
  576SOL    HW2 1758   0.776   2.347   1.717
  577SOL     OW 1759   1.450   3.082   1.633
  577SOL    HW1 1760   1.441   3.072   1.732
  577SOL    HW2 1761   1.546   3.075   1.607
  578SOL     OW 1762   0.390   3.603   1.560
  578SOL    HW1 1763   0.299   3.644   1.558
  578SOL    HW2 1764   0.383   3.509   1.592
  579SOL     OW 1765   1.674   2.745   1.254
  579SOL    HW1 1766   1.647   2.656   1.217
  579SOL    HW2 1767   1.675   2.813   1.181
  580SOL     OW 1768   1.225   2.187   0.449
  580SOL    HW1 1769   1.290   2.113   0.438
  580SOL    HW2 1770   1.245   2.237   0.533
  581SOL     OW 1771   0.594   2.607   0.652
  581SOL    HW1 1772   0.644   2.692   0.633
  581SOL    HW2 1773   0.506   2.609   0.604
  582SOL     OW 1774   1.777   2.204   1.642
  582SOL    HW1 1775   1.760   2.235   1.548
  582SOL    HW2 1776   1.693   2.167   1.680
  583SOL     OW 1777   1.730   2.796   1.517
  583SOL    HW1 1778   1.768   2.887   1.532
  583SOL    HW2 1779   1.722   2.779   1.418
  584SOL     OW 1780   0.859   3.236   0.016
  584SOL    HW1 1781   0.813   3.251   0.104
  584SOL    HW2 1782   0.903   3.321  -0.014
  585SOL     OW 1783   0.661   3.652   0.953
  585SOL    HW1 1784   0.615   3.740   0.940
  585SOL    HW2 1785   0.760   3.664   0.946
  586SOL     OW 1786   1.408   3.713   1.720
  586SOL    HW1 1787   1.312   3.702   1.693
  586SOL    HW2 1788   1.464   3.646   1.672
  587SOL     OW 1789   0.859   2.818   0.861
  587SOL    HW1 1790   0.913   2.749   0.909
  587SOL    HW2 1791   0.827   2.887   0.927
  588SOL     OW 1792   1.083   2.846   0.087
  588SOL    HW1 1793   1.060   2.899   0.005
  588SOL    HW2 1794   1.164   2.790   0.068
  589SOL     OW 1795   1.861   3.431   0.851
  589SOL    HW1 1796   1.790   3.419   0.781
  589SOL    HW2 1797   1.862   3.352   0.911
  590SOL     OW 1798   0.221   3.176   1.844
  590SOL    HW1 1799   0.156   3.103   1.823
  590SOL    HW2 1800   0.225   3.190   1.942
  591SOL     OW 1801   0.079   3.102   0.653
  591SOL    HW1 1802   0.078   3.055   0.741
  591SOL    HW2 1803   0.161   3.074   0.602
  592SOL     OW 1804   0.672   3.253   1.624
  592SOL    HW1 1805   0.594   3.203   1.662
  592SOL    HW2 1806   0.669   3.348   1.655
  593SOL     OW 1807   1.824   2.054   1.227
  593SOL    HW1 1808   1.820   1.964   1.271
  593SOL    HW2 1809   1.827   2.043   1.128
  594SOL     OW 1810   0.428   2.286   0.520
  594SOL    HW1 1811   0.458   2.214   0.458
  594SOL    HW2 1812   0.389   2.246   0.603
  595SOL     OW 1813   1.705   3.349   1.104
  595SOL    HW1 1814   1.612   3.324   1.077
  595SOL    HW2 1815   1.731   3.299   1.186
  596SOL     OW 1816   0.317   2.409   1.280
  596SOL    HW1 1817   0.355   2.350   1.352
  596SOL    HW2 1818   0.357   2.383   1.192
  597SOL     OW 1819   0.812   3.448   0.687
  597SOL    HW1 1820   0.844   3.458   0.593
  597SOL    HW2 1821   0.733   3.386   0.689
  598SOL     OW 1822   1.424   2.076   1.112
  598SOL    HW1 1823   1.476   2.011   1.167
  598SOL    HW2 1824   1.375   2.139   1.173
  599SOL     OW 1825   1.001   1.896   1.154
  599SOL    HW1 1826   0.938   1.824   1.123
  599SOL    HW2 1827   1.094   1.860   1.154
  600SOL     OW 1828   0.770   3.192   0.301
  600SOL    HW1 1829   0.724   3.105   0.318
  600SOL    HW2 1830   0.861   3.189   0.342
  601SOL     OW 1831   0.618   3.429   1.284
  601SOL    HW1 1832   0.613   3.511   1.341
  601SOL    HW2 1833   0.707   3.426   1.239
  602SOL     OW 1834   1.352   1.914   0.168
  602SOL    HW1 1835   1.387   1.873   0.084
  602SOL    HW2 1836   1.262   1.876   0.188
  603SOL     OW 1837   1.300   2.315   0.691
  603SOL    HW1 1838   1.241   2.395   0.695
  603SOL    HW2 1839   1.315   2.280   0.784
  604SOL     OW 1840   1.593   2.083   0.882
  604SOL    HW1 1841   1.509   2.082   0.936
  604SOL    HW2 1842   1.595   2.166   0.826
  605SOL     OW 1843   0.039   2.939   0.300
  605SOL    HW1 1844   0.138   2.928   0.291
  605SOL    HW2 1845  -0.001   2.853   0.332
  606SOL     OW 1846   0.875   3.508   0.337
  606SOL    HW1 1847   0.798   3.473   0.283
  606SOL    HW2 1848   0.843   3.579   0.399
  607SOL     OW 1849   0.230   2.490   1.975
  607SOL    HW1 1850   0.137   2.488   2.012
  607SOL    HW2 1851   0.231   2.451   1.883
  608SOL     OW 1852   0.225   2.137   2.858
  608SOL    HW1 1853   0.260   2.120   2.950
  608SOL    HW2 1854   0.137   2.092   2.846
  609SOL     OW 1855   0.019   2.230   2.509
  609SOL    HW1 1856  -0.063   2.273   2.548
  609SOL    HW2 1857  -0.009   2.157   2.446
  610SOL     OW 1858   0.569   3.137   3.027
  610SOL    HW1 1859   0.476   3.130   2.990
  610SOL    HW2 1860   0.580   3.226   3.071
  611SOL     OW 1861   1.555   3.373   2.565
  611SOL    HW1 1862   1.498   3.357   2.646
  611SOL    HW2 1863   1.496   3.383   2.485
  612SOL     OW 1864   1.743   2.480   2.718
  612SOL    HW1 1865   1.776   2.574   2.718
  612SOL    HW2 1866   1.794   2.426   2.784
  613SOL     OW 1867   1.135   2.565   2.579
  613SOL    HW1 1868   1.192   2.643   2.554
  613SOL    HW2 1869   1.075   2.591   2.655
  614SOL     OW 1870   1.755   2.469   2.093
  614SOL    HW1 1871   1.743   2.456   1.994
  614SOL    HW2 1872   1.725   2.388   2.142
  615SOL     OW 1873   0.768   3.006   2.885
  615SOL    HW1 1874   0.690   3.023   2.945
  615SOL    HW2 1875   0.802   3.093   2.849
  616SOL     OW 1876   0.685   2.874   2.527
  616SOL    HW1 1877   0.754   2.858   2.597
  616SOL    HW2 1878   0.612   2.931   2.565
  617SOL     OW 1879   0.335   3.297   2.923
  617SOL    HW1 1880   0.257   3.266   2.870
  617SOL    HW2 1881   0.393   3.355   2.866
  618SOL     OW 1882   1.460   3.367   3.201
  618SOL    HW1 1883   1.484   3.461   3.227
  618SOL    HW2 1884   1.444   3.313   3.283
  619SOL     OW 1885   0.438   2.254   3.361
  619SOL    HW1 1886   0.520   2.198   3.370
  619SOL    HW2 1887   0.357   2.196   3.365
  620SOL     OW 1888   1.603   2.309   2.599
  620SOL    HW1 1889   1.529   2.355   2.549
  620SOL    HW2 1890   1.654   2.377   2.652
  621SOL     OW 1891   0.231   3.575   2.345
  621SOL    HW1 1892   0.265   3.652   2.399
  621SOL    HW2 1893   0.275   3.575   2.255
  622SOL     OW 1894   0.230   3.296   2.400
  622SOL    HW1 1895   0.204   3.392   2.400
  622SOL    HW2 1896   0.159   3.242   2.445
  623SOL     OW 1897   0.240   2.953   2.748
  623SOL    HW1 1898   0.254   2.869   2.800
  623SOL    HW2 1899   0.185   3.017   2.803
  624SOL     OW 1900   0.620   3.648   3.301
  624SOL    HW1 1901   0.528   3.631   3.336
  624SOL    HW2 1902   0.648   3.740   3.327
  625SOL     OW 1903   0.606   2.826   1.985
  625SOL    HW1 1904   0.613   2.910   1.931
  625SOL    HW2 1905   0.652   2.839   2.073
  626SOL     OW 1906   1.594   1.976   3.342
  626SOL    HW1 1907   1.576   2.043   3.270
  626SOL    HW2 1908   1.591   2.022   3.431
  627SOL     OW 1909   0.122   2.505   2.425
  627SOL    HW1 1910   0.077   2.417   2.442
  627SOL    HW2 1911   0.121   2.559   2.509
  628SOL     OW 1912   0.027   3.458   1.979
  628SOL    HW1 1913   0.008   3.362   2.000
  628SOL    HW2 1914  -0.006   3.516   2.054
  629SOL     OW 1915   1.689   2.784   2.474
  629SOL    HW1 1916   1.784   2.755   2.482
  629SOL    HW2 1917   1.681   2.849   2.399
  630SOL     OW 1918   1.641   2.970   2.294
  630SOL    HW1 1919   1.727   2.972   2.242
  630SOL    HW2 1920   1.655   3.017   2.382
  631SOL     OW 1921   0.613   3.227   2.588
  631SOL    HW1 1922   0.564   3.140   2.597
  631SOL    HW2 1923   0.590   3.270   2.501
  632SOL     OW 1924   1.293   3.090   3.285
  632SOL    HW1 1925   1.330   3.017   3.227
  632SOL    HW2 1926   1.345   3.095   3.370
  633SOL     OW 1927   0.809   1.866   2.364
  633SOL    HW1 1928   0.849   1.957   2.355
  633SOL    HW2 1929   0.709   1.874   2.370
  634SOL     OW 1930   0.197   2.838   3.126
  634SOL    HW1 1931   0.286   2.793   3.112
  634SOL    HW2 1932   0.124   2.773   3.107
  635SOL     OW 1933   1.525   2.861   2.052
  635SOL    HW1 1934   1.462   2.785   2.065
  635SOL    HW2 1935   1.573   2.879   2.138
  636SOL     OW 1936   1.466   3.279   2.815
  636SOL    HW1 1937   1.407   3.285   2.895
  636SOL    HW2 1938   1.451   3.191   2.769
  637SOL     OW 1939   1.667   3.576   2.434
  637SOL    HW1 1940   1.626   3.553   2.346
  637SOL    HW2 1941   1.649   3.502   2.499
  638SOL     OW 1942   0.598   2.591   2.132
  638SOL    HW1 1943   0.622   2.660   2.064
  638SOL    HW2 1944   0.520   2.624   2.186
  639SOL     OW 1945   1.281   2.207   2.806
  639SOL    HW1 1946   1.195   2.157   2.793
  639SOL    HW2 1947   1.343   2.153   2.862
  640SOL     OW 1948   1.576   3.524   2.169
  640SOL    HW1 1949   1.665   3.570   2.172
  640SOL    HW2 1950   1.555   3.500   2.074
  641SOL     OW 1951   0.807   2.467   3.327
  641SOL    HW1 1952   0.760   2.464   3.416
  641SOL    HW2 1953   0.756   2.412   3.261
  642SOL     OW 1954   0.973   2.752   3.434
  642SOL    HW1 1955   1.019   2.668   3.405
  642SOL    HW2 1956   0.917   2.786   3.359
  643SOL     OW 1957   0.991   2.272   3.104
  643SOL    HW1 1958   0.914   2.306   3.158
  643SOL    HW2 1959   0.957   2.221   3.025
  644SOL     OW 1960   1.041   2.563   2.291
  644SOL    HW1 1961   1.067   2.559   2.387
  644SOL    HW2 1962   0.956   2.512   2.277
  645SOL     OW 1963   0.076   2.673   2.651
  645SOL    HW1 1964   0.175   2.661   2.660
  645SOL    HW2 1965   0.052   2.768   2.672
  646SOL     OW 1966   0.865   2.210   2.057
  646SOL    HW1 1967   0.924   2.273   2.008
  646SOL    HW2 1968   0.884   2.116   2.028
  647SOL     OW 1969   1.362   3.006   2.407
  647SOL    HW1 1970   1.445   2.977   2.359
  647SOL    HW2 1971   1.313   3.073   2.351
  648SOL     OW 1972   0.550   2.058   2.747
  648SOL    HW1 1973   0.545   2.053   2.847
  648SOL    HW2 1974   0.552   2.154   2.718
  649SOL     OW 1975   1.008   3.318   2.339
  649SOL    HW1 1976   0.962   3.390   2.287
  649SOL    HW2 1977   1.004   3.338   2.437
  650SOL     OW 1978   0.351   3.663   2.715
  650SOL    HW1 1979   0.401   3.577   2.721
  650SOL    HW2 1980   0.416   3.740   2.712
  651SOL     OW 1981   1.795   2.928   2.735
  651SOL    HW1 1982   1.733   2.913   2.659
  651SOL    HW2 1983   1.743   2.939   2.820
  652SOL     OW 1984   1.227   3.412   3.368
  652SOL    HW1 1985   1.233   3.335   3.432
  652SOL    HW2 1986   1.175   3.386   3.288
  653SOL     OW 1987   0.321   2.805   2.104
  653SOL    HW1 1988   0.403   2.844   2.062
  653SOL    HW2 1989   0.294   2.723   2.055
  654SOL     OW 1990   1.458   2.597   2.590
  654SOL    HW1 1991   1.453   2.532   2.665
  654SOL    HW2 1992   1.538   2.656   2.603
  655SOL     OW 1993   1.111   3.638   2.099
  655SOL    HW1 1994   1.051   3.576   2.149
  655SOL    HW2 1995   1.142   3.594   2.014
  656SOL     OW 1996   0.202   2.147   3.360
  656SOL    HW1 1997   0.122   2.207   3.347
  656SOL    HW2 1998   0.192   2.098   3.446
  657SOL     OW 1999   1.632   3.239   1.943
  657SOL    HW1 2000   1.600   3.333   1.933
  657SOL    HW2 2001   1.556   3.176   1.931
  658SOL     OW 2002   0.464   3.605   2.185
  658SOL    HW1 2003   0.497   3.644   2.271
  658SOL    HW2 2004   0.540   3.598   2.120
  659SOL     OW 2005   1.400   1.969   2.288
  659SOL    HW1 2006   1.376   1.932   2.198
  659SOL    HW2 2007   1.499   1.985   2.292
  660SOL     OW 2008   0.249   3.647   3.103
  660SOL    HW1 2009   0.306   3.582   3.153
  660SOL    HW2 2010   0.233   3.614   3.010
  661SOL     OW 2011   0.940   3.560   2.766
  661SOL    HW1 2012   1.020   3.503   2.787
  661SOL    HW2 2013   0.891   3.520   2.689
  662SOL     OW 2014   0.382   2.562   2.342
  662SOL    HW1 2015   0.427   2.472   2.339
  662SOL    HW2 2016   0.288   2.551   2.375
  663SOL     OW 2017   0.614   1.984   1.979
  663SOL    HW1 2018   0.712   1.962   1.986
  663SOL    HW2 2019   0.583   1.967   1.886
  664SOL     OW 2020   0.888   3.376   3.057
  664SOL    HW1 2021   0.865   3.351   2.963
  664SOL    HW2 2022   0.949   3.307   3.096
  665SOL     OW 2023   1.351   2.452   3.295
  665SOL    HW1 2024   1.379   2.409   3.380
  665SOL    HW2 2025   1.376   2.548   3.296
  666SOL     OW 2026   0.803   3.264   2.786
  666SOL    HW1 2027   0.893   3.278   2.744
  666SOL    HW2 2028   0.732   3.266   2.715
  667SOL     OW 2029   0.922   2.365   2.761
  667SOL    HW1 2030   0.897   2.356   2.665
  667SOL    HW2 2031   0.970   2.283   2.792
  668SOL     OW 2032   0.539   1.926   2.374
  668SOL    HW1 2033   0.458   1.927   2.432
  668SOL    HW2 2034   0.542   2.009   2.319
  669SOL     OW 2035   1.434   3.050   1.903
  669SOL    HW1 2036   1.466   2.974   1.960
  669SOL    HW2 2037   1.342   3.077   1.933
  670SOL     OW 2038   0.297   1.897   2.033
  670SOL    HW1 2039   0.346   1.981   2.012
  670SOL    HW2 2040   0.359   1.832   2.078
  671SOL     OW 2041   0.935   2.098   2.342
  671SOL    HW1 2042   0.887   2.139   2.264
  671SOL    HW2 2043   1.034   2.096   2.323
  672SOL     OW 2044   1.076   2.545   3.326
  672SOL    HW1 2045   0.996   2.484   3.329
  672SOL    HW2 2046   1.157   2.492   3.302
  673SOL     OW 2047   1.227   3.432   2.655
  673SOL    HW1 2048   1.248   3.506   2.590
  673SOL    HW2 2049   1.295   3.432   2.728
  674SOL     OW 2050   0.459   3.014   2.603
  674SOL    HW1 2051   0.388   2.987   2.668
  674SOL    HW2 2052   0.433   2.986   2.510
  675SOL     OW 2053   1.271   3.659   2.453
  675SOL    HW1 2054   1.315   3.723   2.389
  675SOL    HW2 2055   1.221   3.711   2.523
  676SOL     OW 2056   1.032   2.411   1.878
  676SOL    HW1 2057   0.991   2.493   1.839
  676SOL    HW2 2058   1.096   2.437   1.951
  677SOL     OW 2059   0.078   2.418   3.248
  677SOL    HW1 2060   0.170   2.417   3.207
  677SOL    HW2 2061   0.072   2.492   3.315
  678SOL     OW 2062   0.561   2.084   3.009
  678SOL    HW1 2063   0.599   2.000   3.046
  678SOL    HW2 2064   0.473   2.103   3.053
  679SOL     OW 2065   0.866   2.316   2.504
  679SOL    HW1 2066   0.834   2.388   2.442
  679SOL    HW2 2067   0.890   2.235   2.451
  680SOL     OW 2068   1.017   1.901   2.615
  680SOL    HW1 2069   0.945   1.906   2.546
  680SOL    HW2 2070   0.993   1.832   2.684
  681SOL     OW 2071   1.429   3.035   2.729
  681SOL    HW1 2072   1.374   2.951   2.722
  681SOL    HW2 2073   1.455   3.064   2.637
  682SOL     OW 2074   1.466   2.452   2.854
  682SOL    HW1 2075   1.436   2.357   2.861
  682SOL    HW2 2076   1.539   2.468   2.920
  683SOL     OW 2077   1.857   2.695   2.239
  683SOL    HW1 2078   1.899   2.631   2.303
  683SOL    HW2 2079   1.819   2.644   2.161
  684SOL     OW 2080   0.488   3.247   2.036
  684SOL    HW1 2081   0.401   3.232   2.083
  684SOL    HW2 2082   0.471   3.273   1.941
  685SOL     OW 2083   1.664   3.142   2.519
  685SOL    HW1 2084   1.763   3.150   2.533
  685SOL    HW2 2085   1.619   3.226   2.550
  686SOL     OW 2086   1.390   2.437   1.940
  686SOL    HW1 2087   1.336   2.416   2.021
  686SOL    HW2 2088   1.481   2.396   1.949
  687SOL     OW 2089   0.527   2.118   2.190
  687SOL    HW1 2090   0.554   2.059   2.115
  687SOL    HW2 2091   0.527   2.213   2.159
  688SOL     OW 2092   1.064   3.209   3.202
  688SOL    HW1 2093   0.984   3.186   3.257
  688SOL    HW2 2094   1.147   3.183   3.251
  689SOL     OW 2095   1.111   3.057   2.962
  689SOL    HW1 2096   1.071   3.101   3.043
  689SOL    HW2 2097   1.070   3.094   2.879
  690SOL     OW 2098   1.638   2.961   2.941
  690SOL    HW1 2099   1.643   3.042   3.000
  690SOL    HW2 2100   1.552   2.963   2.890
  691SOL     OW 2101   0.915   1.951   3.264
  691SOL    HW1 2102   0.940   1.931   3.169
  691SOL    HW2 2103   0.987   2.007   3.306
  692SOL     OW 2104   0.705   2.912   2.230
  692SOL    HW1 2105   0.691   2.919   2.329
  692SOL    HW2 2106   0.789   2.861   2.212
  693SOL     OW 2107   0.410   2.675   3.113
  693SOL    HW1 2108   0.496   2.687   3.163
  693SOL    HW2 2109   0.368   2.588   3.140
  694SOL     OW 2110   1.274   2.248   3.124
  694SOL    HW1 2111   1.295   2.322   3.188
  694SOL    HW2 2112   1.185   2.265   3.081
  695SOL     OW 2113   0.064   3.426   3.193
  695SOL    HW1 2114   0.018   3.508   3.159
  695SOL    HW2 2115   0.162   3.445   3.202
  696SOL     OW 2116   0.367   2.962   2.363
  696SOL    HW1 2117   0.360   3.045   2.307
  696SOL    HW2 2118   0.371   2.882   2.303
  697SOL     OW 2119   0.566   2.399   2.727
  697SOL    HW1 2120   0.578   2.465   2.653
  697SOL    HW2 2121   0.612   2.433   2.810
  698SOL     OW 2122   1.252   3.210   2.250
  698SOL    HW1 2123   1.302   3.287   2.290
  698SOL    HW2 2124   1.157   3.212   2.282
  699SOL     OW 2125   1.272   3.307   3.004
  699SOL    HW1 2126   1.319   3.320   3.091
  699SOL    HW2 2127   1.206   3.233   3.013
  700SOL     OW 2128   1.582   2.501   2.334
  700SOL    HW1 2129   1.551   2.562   2.407
  700SOL    HW2 2130   1.632   2.553   2.265
  701SOL     OW 2131   0.354   3.372   3.191
  701SOL    HW1 2132   0.333   3.328   3.104
  701SOL    HW2 2133   0.451   3.398   3.194
  702SOL     OW 2134   0.573   2.732   2.891
  702SOL    HW1 2135   0.617   2.821   2.882
  702SOL    HW2 2136   0.510   2.732   2.968
  703SOL     OW 2137   1.360   2.724   2.907
  703SOL    HW1 2138   1.285   2.724   2.841
  703SOL    HW2 2139   1.397   2.632   2.916
  704SOL     OW 2140   1.209   2.387   2.137
  704SOL    HW1 2141   1.222   2.303   2.191
  704SOL    HW2 2142   1.180   2.461   2.197
  705SOL     OW 2143   0.307   2.075   3.093
  705SOL    HW1 2144   0.284   2.112   3.183
  705SOL    HW2 2145   0.277   1.980   3.087
  706SOL     OW 2146   0.037   3.172   3.144
  706SOL    HW1 2147   0.090   3.123   3.212
  706SOL    HW2 2148   0.059   3.270   3.149
  707SOL     OW 2149   0.732   2.496   2.926
  707SOL    HW1 2150   0.791   2.470   2.850
  707SOL    HW2 2151   0.704   2.592   2.915
  708SOL     OW 2152   0.307   1.925   2.480
  708SOL    HW1 2153   0.296   2.019   2.513
  708SOL    HW2 2154   0.302   1.862   2.557
  709SOL     OW 2155   1.622   2.229   2.236
  709SOL    HW1 2156   1.624   2.153   2.300
  709SOL    HW2 2157   1.574   2.306   2.276
  710SOL     OW 2158   1.023   2.628   2.828
  710SOL    HW1 2159   1.038   2.649   2.924
  710SOL    HW2 2160   0.993   2.533   2.819
  711SOL     OW 2161   1.540   2.136   1.987
  711SOL    HW1 2162   1.479   2.061   2.010
  711SOL    HW2 2163   1.562   2.188   2.070
  712SOL     OW 2164   1.303   2.700   1.904
  712SOL    HW1 2165   1.337   2.607   1.919
  712SOL    HW2 2166   1.321   2.727   1.809
  713SOL     OW 2167   1.068   3.195   2.711
  713SOL    HW1 2168   1.075   3.111   2.656
  713SOL    HW2 2169   1.130   3.264   2.675
  714SOL     OW 2170   0.319   2.672   2.811
  714SOL    HW1 2171   0.412   2.708   2.816
  714SOL    HW2 2172   0.313   2.587   2.863
  715SOL     OW 2173   0.339   2.371   2.868
  715SOL    HW1 2174   0.287   2.288   2.851
  715SOL    HW2 2175   0.416   2.376   2.804
  716SOL     OW 2176   1.160   2.069   3.339
  716SOL    HW1 2177   1.160   2.133   3.416
  716SOL    HW2 2178   1.188   2.117   3.256
  717SOL     OW 2179   0.008   3.188   2.062
  717SOL    HW1 2180  -0.085   3.209   2.031
  717SOL    HW2 2181   0.018   3.089   2.075
  718SOL     OW 2182   0.088   3.663   2.789
  718SOL    HW1 2183   0.046   3.577   2.762
  718SOL    HW2 2184   0.182   3.666   2.755
  719SOL     OW 2185   0.504   3.430   2.772
  719SOL    HW1 2186   0.570   3.504   2.781
  719SOL    HW2 2187   0.548   3.351   2.730
  720SOL     OW 2188   1.002   2.658   3.100
  720SOL    HW1 2189   1.043   2.626   3.186
  720SOL    HW2 2190   0.906   2.631   3.097
  721SOL     OW 2191   0.040   2.406   2.976
  721SOL    HW1 2192   0.125   2.373   2.935
  721SOL    HW2 2193   0.053   2.421   3.074
  722SOL     OW 2194   0.815   2.434   2.187
  722SOL    HW1 2195   0.822   2.345   2.141
  722SOL    HW2 2196   0.721   2.468   2.179
  723SOL     OW 2197   1.657   2.466   3.068
  723SOL    HW1 2198   1.619   2.397   3.130
  723SOL    HW2 2199   1.739   2.430   3.024
  724SOL     OW 2200   0.671   2.326   3.131
  724SOL    HW1 2201   0.637   2.237   3.101
  724SOL    HW2 2202   0.697   2.380   3.051
  725SOL     OW 2203   0.930   3.540   3.327
  725SOL    HW1 2204   0.906   3.522   3.232
  725SOL    HW2 2205   0.960   3.634   3.337
  726SOL     OW 2206   0.473   2.362   2.053
  726SOL    HW1 2207   0.534   2.442   2.057
  726SOL    HW2 2208   0.378   2.393   2.060
  727SOL     OW 2209   0.159   2.999   3.328
  727SOL    HW1 2210   0.181   2.938   3.404
  727SOL    HW2 2211   0.169   2.950   3.242
  728SOL     OW 2212   1.347   2.921   3.096
  728SOL    HW1 2213   1.371   2.858   3.022
  728SOL    HW2 2214   1.257   2.961   3.078
  729SOL     OW 2215   1.302   2.717   2.171
  729SOL    HW1 2216   1.216   2.686   2.213
  729SOL    HW2 2217   1.298   2.703   2.072
  730SOL     OW 2218   1.759   3.609   3.016
  730SOL    HW1 2219   1.820   3.639   2.943
  730SOL    HW2 2220   1.721   3.520   2.994
  731SOL     OW 2221   1.252   3.593   2.990
  731SOL    HW1 2222   1.336   3.598   2.936
  731SOL    HW2 2223   1.229   3.497   3.008
  732SOL     OW 2224   0.083   3.120   2.884
  732SOL    HW1 2225   0.078   3.119   2.984
  732SOL    HW2 2226   0.000   3.079   2.846
  733SOL     OW 2227   0.903   1.948   1.995
  733SOL    HW1 2228   0.954   1.949   1.909
  733SOL    HW2 2229   0.959   1.906   2.066
  734SOL     OW 2230   1.726   1.997   2.385
  734SOL    HW1 2231   1.799   1.980   2.318
  734SOL    HW2 2232   1.695   1.910   2.423
  735SOL     OW 2233   1.388   3.435   2.339
  735SOL    HW1 2234   1.455   3.447   2.265
  735SOL    HW2 2235   1.348   3.524   2.362
  736SOL     OW 2236   1.280   2.789   2.534
  736SOL    HW1 2237   1.340   2.708   2.536
  736SOL    HW2 2238   1.320   2.858   2.474
  737SOL     OW 2239   0.830   3.135   3.284
  737SOL    HW1 2240   0.825   3.168   3.379
  737SOL    HW2 2241   0.744   3.154   3.238
  738SOL     OW 2242   0.672   3.478   2.016
  738SOL    HW1 2243   0.681   3.488   1.917
  738SOL    HW2 2244   0.632   3.389   2.037
  739SOL     OW 2245   1.650   3.582   3.256
  739SOL    HW1 2246   1.703   3.592   3.172
  739SOL    HW2 2247   1.623   3.672   3.290
  740SOL     OW 2248   1.841   2.037   2.825
  740SOL    HW1 2249   1.880   1.952   2.789
  740SOL    HW2 2250   1.743   2.039   2.806
  741SOL     OW 2251   0.263   2.188   2.582
  741SOL    HW1 2252   0.184   2.239   2.548
  741SOL    HW2 2253   0.254   2.173   2.680
  742SOL     OW 2254   1.194   3.474   1.893
  742SOL    HW1 2255   1.200   3.381   1.930
  742SOL    HW2 2256   1.135   3.474   1.813
  743SOL     OW 2257   0.822   2.864   3.234
  743SOL    HW1 2258   0.862   2.863   3.142
  743SOL    HW2 2259   0.832   2.956   3.274
  744SOL     OW 2260   0.916   2.772   2.153
  744SOL    HW1 2261   0.979   2.810   2.085
  744SOL    HW2 2262   0.956   2.689   2.192
  745SOL     OW 2263   1.504   3.469   1.906
  745SOL    HW1 2264   1.412   3.506   1.913
  745SOL    HW2 2265   1.542   3.489   1.816
  746SOL     OW 2266   0.372   3.150   3.352
  746SOL    HW1 2267   0.359   3.243   3.318
  746SOL    HW2 2268   0.288   3.098   3.339
  747SOL     OW 2269   1.614   3.154   3.151
  747SOL    HW1 2270   1.674   3.157   3.231
  747SOL    HW2 2271   1.539   3.218   3.164
  748SOL     OW 2272   1.039   2.960   2.558
  748SOL    HW1 2273   0.969   2.913   2.612
  748SOL    HW2 2274   1.098   2.892   2.515
  749SOL     OW 2275   1.014   2.098   2.833
  749SOL    HW1 2276   1.006   2.062   2.740
  749SOL    HW2 2277   1.012   2.022   2.898
  750SOL     OW 2278   0.590   3.349   2.353
  750SOL    HW1 2279   0.632   3.291   2.283
  750SOL    HW2 2280   0.546   3.428   2.309
  751SOL     OW 2281   1.709   2.247   3.243
  751SOL    HW1 2282   1.782   2.316   3.247
  751SOL    HW2 2283   1.737   2.172   3.184
  752SOL     OW 2284   0.255   3.210   2.152
  752SOL    HW1 2285   0.159   3.211   2.125
  752SOL    HW2 2286   0.267   3.263   2.236
  753SOL     OW 2287   0.672   2.065   3.351
  753SOL    HW1 2288   0.762   2.049   3.311
  753SOL    HW2 2289   0.680   2.070   3.450
  754SOL     OW 2290   0.075   2.207   1.895
  754SOL    HW1 2291  -0.017   2.179   1.866
  754SOL    HW2 2292   0.106   2.284   1.839
  755SOL     OW 2293   1.440   2.718   3.260
  755SOL    HW1 2294   1.383   2.770   3.197
  755SOL    HW2 2295   1.536   2.730   3.236
  756SOL     OW 2296   0.072   2.028   2.180
  756SOL    HW1 2297   0.055   2.111   2.126
  756SOL    HW2 2298   0.162   1.991   2.158
  757SOL     OW 2299   1.183   3.197   1.981
  757SOL    HW1 2300   1.084   3.186   1.983
  757SOL    HW2 2301   1.217   3.212   2.074
  758SOL     OW 2302   0.613   2.704   3.293
  758SOL    HW1 2303   0.669   2.785   3.276
  758SOL    HW2 2304   0.672   2.624   3.296
  759SOL     OW 2305   1.493   3.629   2.821
  759SOL    HW1 2306   1.526   3.693   2.752
  759SOL    HW2 2307   1.559   3.623   2.896
  760SOL     OW 2308   1.674   2.745   3.116
  760SOL    HW1 2309   1.647   2.656   3.079
  760SOL    HW2 2310   1.675   2.813   3.043
  761SOL     OW 2311   1.225   2.187   2.311
  761SOL    HW1 2312   1.290   2.113   2.300
  761SOL    HW2 2313   1.245   2.237   2.395
  762SOL     OW 2314   0.594   2.607   2.514
  762SOL    HW1 2315   0.644   2.692   2.495
  762SOL    HW2 2316   0.506   2.609   2.466
  763SOL     OW 2317   1.730   2.796   3.379
  763SOL    HW1 2318   1.768   2.887   3.394
  763SOL    HW2 2319   1.722   2.779   3.280
  764SOL     OW 2320   0.859   3.236   1.878
  764SOL    HW1 2321   0.813   3.251   1.966
  764SOL    HW2 2322   0.903   3.321   1.848
  765SOL     OW 2323   0.661   3.652   2.815
  765SOL    HW1 2324   0.615   3.740   2.802
  765SOL    HW2 2325   0.760   3.664   2.808
  766SOL     OW 2326   0.859   2.818   2.723
  766SOL    HW1 2327   0.913   2.749   2.771
  766SOL    HW2 2328   0.827   2.887   2.789
  767SOL     OW 2329   1.083   2.846   1.949
  767SOL    HW1 2330   1.060   2.899   1.867
  767SOL    HW2 2331   1.164   2.790   1.930
  768SOL     OW 2332   1.861   3.431   2.713
  768SOL    HW1 2333   1.790   3.419   2.643
  768SOL    HW2 2334   1.862   3.352   2.773
  769SOL     OW 2335   0.079   3.102   2.515
  769SOL    HW1 2336   0.078   3.055   2.603
  769SOL    HW2 2337   0.161   3.074   2.464
  770SOL     OW 2338   1.824   2.054   3.089
  770SOL    HW1 2339   1.820   1.964   3.133
  770SOL    HW2 2340   1.827   2.043   2.990
  771SOL     OW 2341   0.428   2.286   2.382
  771SOL    HW1 2342   0.458   2.214   2.320
  771SOL    HW2 2343   0.389   2.246   2.465
  772SOL     OW 2344   1.705   3.349   2.966
  772SOL    HW1 2345   1.612   3.324   2.939
  772SOL    HW2 2346   1.731   3.299   3.048
  773SOL     OW 2347   0.317   2.409   3.142
  773SOL    HW1 2348   0.355   2.350   3.214
  773SOL    HW2 2349   0.357   2.383   3.054
  774SOL     OW 2350   0.812   3.448   2.549
  774SOL    HW1 2351   0.844   3.458   2.455
  774SOL    HW2 2352   0.733   3.386   2.551
  775SOL     OW 2353   1.424   2.076   2.974
  775SOL    HW1 2354   1.476   2.011   3.029
  775SOL    HW2 2355   1.375   2.139   3.035
  776SOL     OW 2356   1.001   1.896   3.016
  776SOL    HW1 2357   0.938   1.824   2.985
  776SOL    HW2 2358   1.094   1.860   3.016
  777SOL     OW 2359   0.770   3.192   2.163
  777SOL    HW1 2360   0.724   3.105   2.180
  777SOL    HW2 2361   0.861   3.189   2.204
  778SOL     OW 2362   0.618   3.429   3.146
  778SOL    HW1 2363   0.613   3.511   3.203
  778SOL    HW2 2364   0.707   3.426   3.101
  779SOL     OW 2365   1.352   1.914   2.030
  779SOL    HW1 2366   1.387   1.873   1.946
  779SOL    HW2 2367   1.262   1.876   2.050
  780SOL     OW 2368   1.300   2.315   2.553
  780SOL    HW1 2369   1.241   2.395   2.557
  780SOL    HW2 2370   1.315   2.280   2.646
  781SOL     OW 2371   1.593   2.083   2.744
  781SOL    HW1 2372   1.509   2.082   2.798
  781SOL    HW2 2373   1.595   2.166   2.688
  782SOL     OW 2374   0.039   2.939   2.162
  782SOL    HW1 2375   0.138   2.928   2.153
  782SOL    HW2 2376  -0.001   2.853   2.194
  783SOL     OW 2377   0.875   3.508   2.199
  783SOL    HW1 2378   0.798   3.473   2.145
  783SOL    HW2 2379   0.843   3.579   2.261
  784SOL     OW 2380   0.225   3.999   0.996
  784SOL    HW1 2381   0.260   3.982   1.088
  784SOL    HW2 2382   0.137   3.954   0.984
  785SOL     OW 2383   0.019   4.092   0.647
  785SOL    HW1 2384  -0.063   4.135   0.686
  785SOL    HW2 2385  -0.009   4.019   0.584
  786SOL     OW 2386   1.755   4.331   0.231
  786SOL    HW1 2387   1.743   4.318   0.132
  786SOL    HW2 2388   1.725   4.250   0.280
  787SOL     OW 2389   0.438   4.116   1.499
  787SOL    HW1 2390   0.520   4.060   1.508
  787SOL    HW2 2391   0.357   4.058   1.503
  788SOL     OW 2392   1.603   4.171   0.737
  788SOL    HW1 2393   1.529   4.217   0.687
  788SOL    HW2 2394   1.654   4.239   0.790
  789SOL     OW 2395   1.594   3.838   1.480
  789SOL    HW1 2396   1.576   3.905   1.408
  789SOL    HW2 2397   1.591   3.884   1.569
  790SOL     OW 2398   0.809   3.728   0.502
  790SOL    HW1 2399   0.849   3.819   0.493
  790SOL    HW2 2400   0.709   3.736   0.508
  791SOL     OW 2401   0.317   3.975   1.801
  791SOL    HW1 2402   0.388   4.046   1.807
  791SOL    HW2 2403   0.229   4.014   1.829
  792SOL     OW 2404   1.281   4.069   0.944
  792SOL    HW1 2405   1.195   4.019   0.931
  792SOL    HW2 2406   1.343   4.015   1.000
  793SOL     OW 2407   1.394   4.193   1.674
  793SOL    HW1 2408   1.374   4.236   1.762
  793SOL    HW2 2409   1.472   4.131   1.683
  794SOL     OW 2410   0.973   4.614   1.572
  794SOL    HW1 2411   1.019   4.530   1.543
  794SOL    HW2 2412   0.917   4.648   1.497
  795SOL     OW 2413   0.991   4.134   1.242
  795SOL    HW1 2414   0.914   4.168   1.296
  795SOL    HW2 2415   0.957   4.083   1.163
  796SOL     OW 2416   0.076   4.535   0.789
  796SOL    HW1 2417   0.175   4.523   0.798
  796SOL    HW2 2418   0.052   4.630   0.810
  797SOL     OW 2419   0.865   4.072   0.195
  797SOL    HW1 2420   0.924   4.135   0.146
  797SOL    HW2 2421   0.884   3.978   0.166
  798SOL     OW 2422   1.719   4.309   1.831
  798SOL    HW1 2423   1.693   4.398   1.795
  798SOL    HW2 2424   1.717   4.241   1.758
  799SOL     OW 2425   0.550   3.920   0.885
  799SOL    HW1 2426   0.545   3.915   0.985
  799SOL    HW2 2427   0.552   4.016   0.856
  800SOL     OW 2428   1.458   4.459   0.728
  800SOL    HW1 2429   1.453   4.394   0.803
  800SOL    HW2 2430   1.538   4.518   0.741
  801SOL     OW 2431   0.202   4.009   1.498
  801SOL    HW1 2432   0.122   4.069   1.485
  801SOL    HW2 2433   0.192   3.960   1.584
  802SOL     OW 2434   1.400   3.831   0.426
  802SOL    HW1 2435   1.376   3.794   0.336
  802SOL    HW2 2436   1.499   3.847   0.430
  803SOL     OW 2437   1.547   3.946   1.729
  803SOL    HW1 2438   1.542   3.983   1.821
  803SOL    HW2 2439   1.475   3.877   1.717
  804SOL     OW 2440   0.614   3.846   0.117
  804SOL    HW1 2441   0.712   3.824   0.124
  804SOL    HW2 2442   0.583   3.829   0.024
  805SOL     OW 2443   0.781   3.988   1.749
  805SOL    HW1 2444   0.848   3.927   1.792
  805SOL    HW2 2445   0.708   4.007   1.814
  806SOL     OW 2446   1.351   4.314   1.433
  806SOL    HW1 2447   1.379   4.271   1.518
  806SOL    HW2 2448   1.376   4.410   1.434
  807SOL     OW 2449   0.539   3.788   0.512
  807SOL    HW1 2450   0.458   3.789   0.570
  807SOL    HW2 2451   0.542   3.871   0.457
  808SOL     OW 2452   0.297   3.759   0.171
  808SOL    HW1 2453   0.346   3.843   0.150
  808SOL    HW2 2454   0.359   3.694   0.216
  809SOL     OW 2455   0.935   3.960   0.480
  809SOL    HW1 2456   0.887   4.001   0.402
  809SOL    HW2 2457   1.034   3.958   0.461
  810SOL     OW 2458   1.032   4.273   0.016
  810SOL    HW1 2459   0.991   4.355  -0.023
  810SOL    HW2 2460   1.096   4.299   0.089
  811SOL     OW 2461   0.078   4.280   1.386
  811SOL    HW1 2462   0.170   4.279   1.345
  811SOL    HW2 2463   0.072   4.354   1.453
  812SOL     OW 2464   0.561   3.946   1.147
  812SOL    HW1 2465   0.599   3.862   1.184
  812SOL    HW2 2466   0.473   3.965   1.191
  813SOL     OW 2467   1.017   3.763   0.753
  813SOL    HW1 2468   0.945   3.768   0.684
  813SOL    HW2 2469   0.993   3.694   0.822
  814SOL     OW 2470   1.466   4.314   0.992
  814SOL    HW1 2471   1.436   4.219   0.999
  814SOL    HW2 2472   1.539   4.330   1.058
  815SOL     OW 2473   0.527   3.980   0.328
  815SOL    HW1 2474   0.554   3.921   0.253
  815SOL    HW2 2475   0.527   4.075   0.297
  816SOL     OW 2476   0.915   3.813   1.402
  816SOL    HW1 2477   0.940   3.793   1.307
  816SOL    HW2 2478   0.987   3.869   1.444
  817SOL     OW 2479   1.274   4.110   1.262
  817SOL    HW1 2480   1.295   4.184   1.326
  817SOL    HW2 2481   1.185   4.127   1.219
  818SOL     OW 2482   0.566   4.261   0.865
  818SOL    HW1 2483   0.578   4.327   0.791
  818SOL    HW2 2484   0.612   4.295   0.948
  819SOL     OW 2485   1.013   3.829   1.770
  819SOL    HW1 2486   1.019   3.914   1.718
  819SOL    HW2 2487   1.045   3.753   1.713
  820SOL     OW 2488   0.504   3.774   1.740
  820SOL    HW1 2489   0.462   3.717   1.670
  820SOL    HW2 2490   0.438   3.843   1.772
  821SOL     OW 2491   0.307   3.937   1.231
  821SOL    HW1 2492   0.284   3.974   1.321
  821SOL    HW2 2493   0.277   3.842   1.225
  822SOL     OW 2494   0.732   4.358   1.064
  822SOL    HW1 2495   0.791   4.332   0.988
  822SOL    HW2 2496   0.704   4.454   1.053
  823SOL     OW 2497   0.307   3.787   0.618
  823SOL    HW1 2498   0.296   3.881   0.651
  823SOL    HW2 2499   0.302   3.724   0.695
  824SOL     OW 2500   1.622   4.091   0.374
  824SOL    HW1 2501   1.624   4.015   0.438
  824SOL    HW2 2502   1.574   4.168   0.414
  825SOL     OW 2503   1.540   3.998   0.125
  825SOL    HW1 2504   1.479   3.923   0.148
  825SOL    HW2 2505   1.562   4.050   0.208
  826SOL     OW 2506   1.303   4.562   0.042
  826SOL    HW1 2507   1.337   4.469   0.057
  826SOL    HW2 2508   1.321   4.589  -0.053
  827SOL     OW 2509   0.339   4.233   1.006
  827SOL    HW1 2510   0.287   4.150   0.989
  827SOL    HW2 2511   0.416   4.238   0.942
  828SOL     OW 2512   0.511   4.139   1.808
  828SOL    HW1 2513   0.493   4.184   1.896
  828SOL    HW2 2514   0.553   4.204   1.745
  829SOL     OW 2515   1.138   4.104   1.678
  829SOL    HW1 2516   1.093   4.167   1.742
  829SOL    HW2 2517   1.231   4.135   1.661
  830SOL     OW 2518   1.160   3.931   1.477
  830SOL    HW1 2519   1.160   3.995   1.554
  830SOL    HW2 2520   1.188   3.979   1.394
  831SOL     OW 2521   0.040   4.268   1.114
  831SOL    HW1 2522   0.125   4.235   1.073
  831SOL    HW2 2523   0.053   4.283   1.212
  832SOL     OW 2524   0.189   4.244   1.722
  832SOL    HW1 2525   0.248   4.204   1.652
  832SOL    HW2 2526   0.131   4.315   1.681
  833SOL     OW 2527   1.657   4.328   1.206
  833SOL    HW1 2528   1.619   4.259   1.268
  833SOL    HW2 2529   1.739   4.292   1.162
  834SOL     OW 2530   0.671   4.188   1.269
  834SOL    HW1 2531   0.637   4.099   1.239
  834SOL    HW2 2532   0.697   4.242   1.189
  835SOL     OW 2533   0.903   3.810   0.133
  835SOL    HW1 2534   0.954   3.811   0.047
  835SOL    HW2 2535   0.959   3.768   0.204
  836SOL     OW 2536   1.726   3.859   0.523
  836SOL    HW1 2537   1.799   3.842   0.456
  836SOL    HW2 2538   1.695   3.772   0.561
  837SOL     OW 2539   1.841   3.899   0.963
  837SOL    HW1 2540   1.880   3.814   0.927
  837SOL    HW2 2541   1.743   3.901   0.944
  838SOL     OW 2542   0.263   4.050   0.720
  838SOL    HW1 2543   0.184   4.101   0.686
  838SOL    HW2 2544   0.254   4.035   0.818
  839SOL     OW 2545   1.014   3.960   0.971
  839SOL    HW1 2546   1.006   3.924   0.878
  839SOL    HW2 2547   1.012   3.884   1.036
  840SOL     OW 2548   1.709   4.109   1.381
  840SOL    HW1 2549   1.782   4.178   1.385
  840SOL    HW2 2550   1.737   4.034   1.322
  841SOL     OW 2551   0.672   3.927   1.489
  841SOL    HW1 2552   0.762   3.911   1.449
  841SOL    HW2 2553   0.680   3.932   1.588
  842SOL     OW 2554   0.075   4.069   0.033
  842SOL    HW1 2555  -0.017   4.041   0.004
  842SOL    HW2 2556   0.106   4.146  -0.023
  843SOL     OW 2557   1.440   4.580   1.398
  843SOL    HW1 2558   1.383   4.632   1.335
  843SOL    HW2 2559   1.536   4.592   1.374
  844SOL     OW 2560   0.072   3.890   0.318
  844SOL    HW1 2561   0.055   3.973   0.264
  844SOL    HW2 2562   0.162   3.853   0.296
  845SOL     OW 2563   0.716   4.289   1.708
  845SOL    HW1 2564   0.735   4.354   1.782
  845SOL    HW2 2565   0.776   4.209   1.717
  846SOL     OW 2566   1.225   4.049   0.449
  846SOL    HW1 2567   1.290   3.975   0.438
  846SOL    HW2 2568   1.245   4.099   0.533
  847SOL     OW 2569   1.777   4.066   1.642
  847SOL    HW1 2570   1.760   4.097   1.548
  847SOL    HW2 2571   1.693   4.029   1.680
  848SOL     OW 2572   1.824   3.916   1.227
  848SOL    HW1 2573   1.820   3.826   1.271
  848SOL    HW2 2574   1.827   3.905   1.128
  849SOL     OW 2575   0.428   4.148   0.520
  849SOL    HW1 2576   0.458   4.076   0.458
  849SOL    HW2 2577   0.389   4.108   0.603
  850SOL     OW 2578   0.317   4.271   1.280
  850SOL    HW1 2579   0.355   4.212   1.352
  850SOL    HW2 2580   0.357   4.245   1.192
  851SOL     OW 2581   1.424   3.938   1.112
  851SOL    HW1 2582   1.476   3.873   1.167
  851SOL    HW2 2583   1.375   4.001   1.173
  852SOL     OW 2584   1.001   3.758   1.154
  852SOL    HW1 2585   0.938   3.686   1.123
  852SOL    HW2 2586   1.094   3.722   1.154
  853SOL     OW 2587   1.352   3.776   0.168
  853SOL    HW1 2588   1.387   3.735   0.084
  853SOL    HW2 2589   1.262   3.738   0.188
  854SOL     OW 2590   1.300   4.177   0.691
  854SOL    HW1 2591   1.241   4.257   0.695
  854SOL    HW2 2592   1.315   4.142   0.784
  855SOL     OW 2593   1.593   3.945   0.882
  855SOL    HW1 2594   1.509   3.944   0.936
  855SOL    HW2 2595   1.595   4.028   0.826
  856SOL     OW 2596   0.225   3.999   2.858
  856SOL    HW1 2597   0.260   3.982   2.950
  856SOL    HW2 2598   0.137   3.954   2.846
  857SOL     OW 2599   0.019   4.092   2.509
  857SOL    HW1 2600  -0.063   4.135   2.548
  857SOL    HW2 2601  -0.009   4.019   2.446
  858SOL     OW 2602   1.755   4.331   2.093
  858SOL    HW1 2603   1.743   4.318   1.994
  858SOL    HW2 2604   1.725   4.250   2.142
  859SOL     OW 2605   0.438   4.116   3.361
  859SOL    HW1 2606   0.520   4.060   3.370
  859SOL    HW2 2607   0.357   4.058   3.365
  860SOL     OW 2608   1.603   4.171   2.599
  860SOL    HW1 2609   1.529   4.217   2.549
  860SOL    HW2 2610   1.654   4.239   2.652
  861SOL     OW 2611   1.594   3.838   3.342
  861SOL    HW1 2612   1.576   3.905   3.270
  861SOL    HW2 2613   1.591   3.884   3.431
  862SOL     OW 2614   0.809   3.728   2.364
  862SOL    HW1 2615   0.849   3.819   2.355
  862SOL    HW2 2616   0.709   3.736   2.370
  863SOL     OW 2617   1.281   4.069   2.806
  863SOL    HW1 2618   1.195   4.019   2.793
  863SOL    HW2 2619   1.343   4.015   2.862
  864SOL     OW 2620   0.991   4.134   3.104
  864SOL    HW1 2621   0.914   4.168   3.158
  864SOL    HW2 2622   0.957   4.083   3.025
  865SOL     OW 2623   0.076   4.535   2.651
  865SOL    HW1 2624   0.175   4.523   2.660
  865SOL    HW2 2625   0.052   4.630   2.672
  866SOL     OW 2626   0.865   4.072   2.057
  866SOL    HW1 2627   0.924   4.135   2.008
  866SOL    HW2 2628   0.884   3.978   2.028
  867SOL     OW 2629   0.550   3.920   2.747
  867SOL    HW1 2630   0.545   3.915   2.847
  867SOL    HW2 2631   0.552   4.016   2.718
  868SOL     OW 2632   1.458   4.459   2.590
  868SOL    HW1 2633   1.453   4.394   2.665
  868SOL    HW2 2634   1.538   4.518   2.603
  869SOL     OW 2635   0.202   4.009   3.360
  869SOL    HW1 2636   0.122   4.069   3.347
  869SOL    HW2 2637   0.192   3.960   3.446
  870SOL     OW 2638   1.400   3.831   2.288
  870SOL    HW1 2639   1.376   3.794   2.198
  870SOL    HW2 2640   1.499   3.847   2.292
  871SOL     OW 2641   0.614   3.846   1.979
  871SOL    HW1 2642   0.712   3.824   1.986
  871SOL    HW2 2643   0.583   3.829   1.886
  872SOL     OW 2644   1.351   4.314   3.295
  872SOL    HW1 2645   1.379   4.271   3.380
  872SOL    HW2 2646   1.376   4.410   3.296
  873SOL     OW 2647   0.539   3.788   2.374
  873SOL    HW1 2648   0.458   3.789   2.432
  873SOL    HW2 2649   0.542   3.871   2.319
  874SOL     OW 2650   0.297   3.759   2.033
  874SOL    HW1 2651   0.346   3.843   2.012
  874SOL    HW2 2652   0.359   3.694   2.078
  875SOL     OW 2653   0.935   3.960   2.342
  875SOL    HW1 2654   0.887   4.001   2.264
  875SOL    HW2 2655   1.034   3.958   2.323
  876SOL     OW 2656   0.078   4.280   3.248
  876SOL    HW1 2657   0.170   4.279   3.207
  876SOL    HW2 2658   0.072   4.354   3.315
  877SOL     OW 2659   0.561   3.946   3.009
  877SOL    HW1 2660   0.599   3.862   3.046
  877SOL    HW2 2661   0.473   3.965   3.053
  878SOL     OW 2662   1.017   3.763   2.615
  878SOL    HW1 2663   0.945   3.768   2.546
  878SOL    HW2 2664   0.993   3.694   2.684
  879SOL     OW 2665   1.466   4.314   2.854
  879SOL    HW1 2666   1.436   4.219   2.861
  879SOL    HW2 2667   1.539   4.330   2.920
  880SOL     OW 2668   0.527   3.980   2.190
  880SOL    HW1 2669   0.554   3.921   2.115
  880SOL    HW2 2670   0.527   4.075   2.159
  881SOL     OW 2671   0.915   3.813   3.264
  881SOL    HW1 2672   0.940   3.793   3.169
  881SOL    HW2 2673   0.987   3.869   3.306
  882SOL     OW 2674   1.274   4.110   3.124
  882SOL    HW1 2675   1.295   4.184   3.188
  882SOL    HW2 2676   1.185   4.127   3.081
  883SOL     OW 2677   0.566   4.261   2.727
  883SOL    HW1 2678   0.578   4.327   2.653
  883SOL    HW2 2679   0.612   4.295   2.810
  884SOL     OW 2680   0.307   3.937   3.093
  884SOL    HW1 2681   0.284   3.974   3.183
  884SOL    HW2 2682   0.277   3.842   3.087
  885SOL     OW 2683   0.732   4.358   2.926
  885SOL    HW1 2684   0.791   4.332   2.850
  885SOL    HW2 2685   0.704   4.454   2.915
  886SOL     OW 2686   0.307   3.787   2.480
  886SOL    HW1 2687   0.296   3.881   2.513
  886SOL    HW2 2688   0.302   3.724   2.557
  887SOL     OW 2689   1.622   4.091   2.236
  887SOL    HW1 2690   1.624   4.015   2.300
  887SOL    HW2 2691   1.574   4.168   2.276
  888SOL     OW 2692   1.540   3.998   1.987
  888SOL    HW1 2693   1.479   3.923   2.010
  888SOL    HW2 2694   1.562   4.050   2.070
  889SOL     OW 2695   1.303   4.562   1.904
  889SOL    HW1 2696   1.337   4.469   1.919
  889SOL    HW2 2697   1.321   4.589   1.809
  890SOL     OW 2698   0.339   4.233   2.868
  890SOL    HW1 2699   0.287   4.150   2.851
  890SOL    HW2 2700   0.416   4.238   2.804
  891SOL     OW 2701   1.160   3.931   3.339
  891SOL    HW1 2702   1.160   3.995   3.416
  891SOL    HW2 2703   1.188   3.979   3.256
  892SOL     OW 2704   0.040   4.268   2.976
  892SOL    HW1 2705   0.125   4.235   2.935
  892SOL    HW2 2706   0.053   4.283   3.074
  893SOL     OW 2707   1.657   4.328   3.068
  893SOL    HW1 2708   1.619   4.259   3.130
  893SOL    HW2 2709   1.739   4.292   3.024
  894SOL     OW 2710   0.671   4.188   3.131
  894SOL    HW1 2711   0.637   4.099   3.101
  894SOL    HW2 2712   0.697   4.242   3.051
  895SOL     OW 2713   1.726   3.859   2.385
  895SOL    HW1 2714   1.799   3.842   2.318
  895SOL    HW2 2715   1.695   3.772   2.423
  896SOL     OW 2716   1.841   3.899   2.825
  896SOL    HW1 2717   1.880   3.814   2.789
  896SOL    HW2 2718   1.743   3.901   2.806
  897SOL     OW 2719   0.263   4.050   2.582
  897SOL    HW1 2720   0.184   4.101   2.548
  897SOL    HW2 2721   0.254   4.035   2.680
  898SOL     OW 2722   1.014   3.960   2.833
  898SOL    HW1 2723   1.006   3.924   2.740
  898SOL    HW2 2724   1.012   3.884   2.898
  899SOL     OW 2725   1.709   4.109   3.243
  899SOL    HW1 2726   1.782   4.178   3.247
  899SOL    HW2 2727   1.737   4.034   3.184
  900SOL     OW 2728   0.672   3.927   3.351
  900SOL    HW1 2729   0.762   3.911   3.311
  900SOL    HW2 2730   0.680   3.932   3.450
  901SOL     OW 2731   0.075   4.069   1.895
  901SOL    HW1 2732  -0.017   4.041   1.866
  901SOL    HW2 2733   0.106   4.146   1.839
  902SOL     OW 2734   1.440   4.580   3.260
  902SOL    HW1 2735   1.383   4.632   3.197
  902SOL    HW2 2736   1.536   4.592   3.236
  903SOL     OW 2737   0.072   3.890   2.180
  903SOL    HW1 2738   0.055   3.973   2.126
  903SOL    HW2 2739   0.162   3.853   2.158
  904SOL     OW 2740   1.225   4.049   2.311
  904SOL    HW1 2741   1.290   3.975   2.300
  904SOL    HW2 2742   1.245   4.099   2.395
  905SOL     OW 2743   1.824   3.916   3.089
  905SOL    HW1 2744   1.820   3.826   3.133
  905SOL    HW2 2745   1.827   3.905   2.990
  906SOL     OW 2746   0.428   4.148   2.382
  906SOL    HW1 2747   0.458   4.076   2.320
  906SOL    HW2 2748   0.389   4.108   2.465
  907SOL     OW 2749   0.317   4.271   3.142
  907SOL    HW1 2750   0.355   4.212   3.214
  907SOL    HW2 2751   0.357   4.245   3.054
  908SOL     OW 2752   1.424   3.938   2.974
  908SOL    HW1 2753   1.476   3.873   3.029
  908SOL    HW2 2754   1.375   4.001   3.035
  909SOL     OW 2755   1.001   3.758   3.016
  909SOL    HW1 2756   0.938   3.686   2.985
  909SOL    HW2 2757   1.094   3.722   3.016
  910SOL     OW 2758   1.352   3.776   2.030
  910SOL    HW1 2759   1.387   3.735   1.946
  910SOL    HW2 2760   1.262   3.738   2.050
  911SOL     OW 2761   1.300   4.177   2.553
  911SOL    HW1 2762   1.241   4.257   2.557
  911SOL    HW2 2763   1.315   4.142   2.646
  912SOL     OW 2764   1.593   3.945   2.744
  912SOL    HW1 2765   1.509   3.944   2.798
  912SOL    HW2 2766   1.595   4.028   2.688
  913SOL     OW 2767   2.092   0.628   0.113
  913SOL    HW1 2768   1.999   0.626   0.150
  913SOL    HW2 2769   2.093   0.589   0.021
  914SOL     OW 2770   2.087   0.275   0.996
  914SOL    HW1 2771   2.122   0.258   1.088
  914SOL    HW2 2772   1.999   0.230   0.984
  915SOL     OW 2773   1.881   0.368   0.647
  915SOL    HW1 2774   1.799   0.411   0.686
  915SOL    HW2 2775   1.853   0.295   0.584
  916SOL     OW 2776   2.431   1.275   1.165
  916SOL    HW1 2777   2.338   1.268   1.128
  916SOL    HW2 2778   2.442   1.364   1.209
  917SOL     OW 2779   3.417   1.511   0.703
  917SOL    HW1 2780   3.360   1.495   0.784
  917SOL    HW2 2781   3.358   1.521   0.623
  918SOL     OW 2782   3.605   0.618   0.856
  918SOL    HW1 2783   3.638   0.712   0.856
  918SOL    HW2 2784   3.656   0.564   0.922
  919SOL     OW 2785   2.997   0.703   0.717
  919SOL    HW1 2786   3.054   0.781   0.692
  919SOL    HW2 2787   2.937   0.729   0.793
  920SOL     OW 2788   2.630   1.144   1.023
  920SOL    HW1 2789   2.552   1.161   1.083
  920SOL    HW2 2790   2.664   1.231   0.987
  921SOL     OW 2791   2.712   0.798   1.823
  921SOL    HW1 2792   2.708   0.874   1.888
  921SOL    HW2 2793   2.734   0.834   1.732
  922SOL     OW 2794   2.547   1.012   0.665
  922SOL    HW1 2795   2.616   0.996   0.735
  922SOL    HW2 2796   2.474   1.069   0.703
  923SOL     OW 2797   2.548   1.161   1.803
  923SOL    HW1 2798   2.608   1.240   1.817
  923SOL    HW2 2799   2.462   1.192   1.762
  924SOL     OW 2800   2.197   1.435   1.061
  924SOL    HW1 2801   2.119   1.404   1.008
  924SOL    HW2 2802   2.255   1.493   1.004
  925SOL     OW 2803   3.322   1.505   1.339
  925SOL    HW1 2804   3.346   1.599   1.365
  925SOL    HW2 2805   3.306   1.451   1.421
  926SOL     OW 2806   2.300   0.392   1.499
  926SOL    HW1 2807   2.382   0.336   1.508
  926SOL    HW2 2808   2.219   0.334   1.503
  927SOL     OW 2809   3.465   0.447   0.737
  927SOL    HW1 2810   3.391   0.493   0.687
  927SOL    HW2 2811   3.516   0.515   0.790
  928SOL     OW 2812   2.093   1.713   0.483
  928SOL    HW1 2813   2.127   1.790   0.537
  928SOL    HW2 2814   2.137   1.713   0.393
  929SOL     OW 2815   2.989   1.341   1.690
  929SOL    HW1 2816   3.036   1.341   1.778
  929SOL    HW2 2817   2.941   1.254   1.679
  930SOL     OW 2818   2.092   1.434   0.538
  930SOL    HW1 2819   2.066   1.530   0.538
  930SOL    HW2 2820   2.021   1.380   0.583
  931SOL     OW 2821   2.102   1.091   0.886
  931SOL    HW1 2822   2.116   1.007   0.938
  931SOL    HW2 2823   2.047   1.155   0.941
  932SOL     OW 2824   2.482   1.786   1.439
  932SOL    HW1 2825   2.390   1.769   1.474
  932SOL    HW2 2826   2.510   1.878   1.465
  933SOL     OW 2827   3.456   0.114   1.480
  933SOL    HW1 2828   3.438   0.181   1.408
  933SOL    HW2 2829   3.453   0.160   1.569
  934SOL     OW 2830   1.984   0.643   0.563
  934SOL    HW1 2831   1.939   0.555   0.580
  934SOL    HW2 2832   1.983   0.697   0.647
  935SOL     OW 2833   1.889   1.596   0.117
  935SOL    HW1 2834   1.870   1.500   0.138
  935SOL    HW2 2835   1.856   1.654   0.192
  936SOL     OW 2836   3.551   0.922   0.612
  936SOL    HW1 2837   3.646   0.893   0.620
  936SOL    HW2 2838   3.543   0.987   0.537
  937SOL     OW 2839   1.975   0.737   1.597
  937SOL    HW1 2840   2.063   0.724   1.642
  937SOL    HW2 2841   1.962   0.834   1.575
  938SOL     OW 2842   2.475   1.365   0.726
  938SOL    HW1 2843   2.426   1.278   0.735
  938SOL    HW2 2844   2.452   1.408   0.639
  939SOL     OW 2845   3.155   1.228   1.423
  939SOL    HW1 2846   3.192   1.155   1.365
  939SOL    HW2 2847   3.207   1.233   1.508
  940SOL     OW 2848   2.671   0.004   0.502
  940SOL    HW1 2849   2.711   0.095   0.493
  940SOL    HW2 2850   2.571   0.012   0.508
  941SOL     OW 2851   2.059   0.976   1.264
  941SOL    HW1 2852   2.148   0.931   1.250
  941SOL    HW2 2853   1.986   0.911   1.245
  942SOL     OW 2854   3.049   1.792   1.616
  942SOL    HW1 2855   3.073   1.852   1.540
  942SOL    HW2 2856   3.056   1.697   1.586
  943SOL     OW 2857   2.179   0.251   1.801
  943SOL    HW1 2858   2.250   0.322   1.807
  943SOL    HW2 2859   2.091   0.290   1.829
  944SOL     OW 2860   3.328   1.417   0.953
  944SOL    HW1 2861   3.269   1.423   1.033
  944SOL    HW2 2862   3.313   1.329   0.907
  945SOL     OW 2863   3.529   1.714   0.572
  945SOL    HW1 2864   3.488   1.691   0.484
  945SOL    HW2 2865   3.511   1.640   0.637
  946SOL     OW 2866   3.143   0.345   0.944
  946SOL    HW1 2867   3.057   0.295   0.931
  946SOL    HW2 2868   3.205   0.291   1.000
  947SOL     OW 2869   2.669   0.605   1.465
  947SOL    HW1 2870   2.622   0.602   1.554
  947SOL    HW2 2871   2.618   0.550   1.399
  948SOL     OW 2872   3.256   0.469   1.674
  948SOL    HW1 2873   3.236   0.512   1.762
  948SOL    HW2 2874   3.334   0.407   1.683
  949SOL     OW 2875   2.835   0.890   1.572
  949SOL    HW1 2876   2.881   0.806   1.543
  949SOL    HW2 2877   2.779   0.924   1.497
  950SOL     OW 2878   2.853   0.410   1.242
  950SOL    HW1 2879   2.776   0.444   1.296
  950SOL    HW2 2880   2.819   0.359   1.163
  951SOL     OW 2881   2.903   0.701   0.429
  951SOL    HW1 2882   2.929   0.697   0.525
  951SOL    HW2 2883   2.818   0.650   0.415
  952SOL     OW 2884   1.938   0.811   0.789
  952SOL    HW1 2885   2.037   0.799   0.798
  952SOL    HW2 2886   1.914   0.906   0.810
  953SOL     OW 2887   1.992   1.821   1.571
  953SOL    HW1 2888   1.982   1.806   1.670
  953SOL    HW2 2889   1.906   1.857   1.535
  954SOL     OW 2890   3.581   0.585   1.831
  954SOL    HW1 2891   3.555   0.674   1.795
  954SOL    HW2 2892   3.579   0.517   1.758
  955SOL     OW 2893   3.224   1.144   0.545
  955SOL    HW1 2894   3.307   1.115   0.497
  955SOL    HW2 2895   3.175   1.211   0.489
  956SOL     OW 2896   2.412   0.196   0.885
  956SOL    HW1 2897   2.407   0.191   0.985
  956SOL    HW2 2898   2.414   0.292   0.856
  957SOL     OW 2899   2.870   1.456   0.477
  957SOL    HW1 2900   2.824   1.528   0.425
  957SOL    HW2 2901   2.866   1.476   0.575
  958SOL     OW 2902   2.213   1.801   0.853
  958SOL    HW1 2903   2.263   1.715   0.859
  958SOL    HW2 2904   2.278   1.878   0.850
  959SOL     OW 2905   3.657   1.066   0.873
  959SOL    HW1 2906   3.595   1.051   0.797
  959SOL    HW2 2907   3.605   1.077   0.958
  960SOL     OW 2908   3.089   1.550   1.506
  960SOL    HW1 2909   3.095   1.473   1.570
  960SOL    HW2 2910   3.037   1.524   1.426
  961SOL     OW 2911   3.320   0.735   0.728
  961SOL    HW1 2912   3.315   0.670   0.803
  961SOL    HW2 2913   3.400   0.794   0.741
  962SOL     OW 2914   2.323   1.266   1.727
  962SOL    HW1 2915   2.273   1.267   1.641
  962SOL    HW2 2916   2.260   1.248   1.803
  963SOL     OW 2917   2.064   0.285   1.498
  963SOL    HW1 2918   1.984   0.345   1.485
  963SOL    HW2 2919   2.054   0.236   1.584
  964SOL     OW 2920   3.262   0.107   0.426
  964SOL    HW1 2921   3.238   0.070   0.336
  964SOL    HW2 2922   3.361   0.123   0.430
  965SOL     OW 2923   2.111   1.785   1.241
  965SOL    HW1 2924   2.168   1.720   1.291
  965SOL    HW2 2925   2.095   1.752   1.148
  966SOL     OW 2926   2.802   1.698   0.904
  966SOL    HW1 2927   2.882   1.641   0.925
  966SOL    HW2 2928   2.753   1.658   0.827
  967SOL     OW 2929   2.244   0.700   0.480
  967SOL    HW1 2930   2.289   0.610   0.477
  967SOL    HW2 2931   2.150   0.689   0.513
  968SOL     OW 2932   3.409   0.222   1.729
  968SOL    HW1 2933   3.404   0.259   1.821
  968SOL    HW2 2934   3.337   0.153   1.717
  969SOL     OW 2935   2.643   0.264   1.749
  969SOL    HW1 2936   2.710   0.203   1.792
  969SOL    HW2 2937   2.570   0.283   1.814
  970SOL     OW 2938   2.750   1.514   1.195
  970SOL    HW1 2939   2.727   1.489   1.101
  970SOL    HW2 2940   2.811   1.445   1.234
  971SOL     OW 2941   3.213   0.590   1.433
  971SOL    HW1 2942   3.241   0.547   1.518
  971SOL    HW2 2943   3.238   0.686   1.434
  972SOL     OW 2944   2.665   1.402   0.924
  972SOL    HW1 2945   2.755   1.416   0.882
  972SOL    HW2 2946   2.594   1.404   0.853
  973SOL     OW 2947   2.401   0.064   0.512
  973SOL    HW1 2948   2.320   0.065   0.570
  973SOL    HW2 2949   2.404   0.147   0.457
  974SOL     OW 2950   2.159   0.035   0.171
  974SOL    HW1 2951   2.208   0.119   0.150
  974SOL    HW2 2952   2.221  -0.030   0.216
  975SOL     OW 2953   2.797   0.236   0.480
  975SOL    HW1 2954   2.749   0.277   0.402
  975SOL    HW2 2955   2.896   0.234   0.461
  976SOL     OW 2956   2.938   0.683   1.464
  976SOL    HW1 2957   2.858   0.622   1.467
  976SOL    HW2 2958   3.019   0.630   1.440
  977SOL     OW 2959   3.089   1.570   0.793
  977SOL    HW1 2960   3.110   1.644   0.728
  977SOL    HW2 2961   3.157   1.570   0.866
  978SOL     OW 2962   2.321   1.152   0.741
  978SOL    HW1 2963   2.250   1.125   0.806
  978SOL    HW2 2964   2.295   1.124   0.648
  979SOL     OW 2965   3.133   1.797   0.591
  979SOL    HW1 2966   3.177   1.861   0.527
  979SOL    HW2 2967   3.083   1.849   0.661
  980SOL     OW 2968   2.894   0.549   0.016
  980SOL    HW1 2969   2.853   0.631  -0.023
  980SOL    HW2 2970   2.958   0.575   0.089
  981SOL     OW 2971   1.940   0.556   1.386
  981SOL    HW1 2972   2.032   0.555   1.345
  981SOL    HW2 2973   1.934   0.630   1.453
  982SOL     OW 2974   2.423   0.222   1.147
  982SOL    HW1 2975   2.461   0.138   1.184
  982SOL    HW2 2976   2.335   0.241   1.191
  983SOL     OW 2977   2.728   0.454   0.642
  983SOL    HW1 2978   2.696   0.526   0.580
  983SOL    HW2 2979   2.752   0.373   0.589
  984SOL     OW 2980   2.879   0.039   0.753
  984SOL    HW1 2981   2.807   0.044   0.684
  984SOL    HW2 2982   2.855  -0.030   0.822
  985SOL     OW 2983   3.291   1.173   0.867
  985SOL    HW1 2984   3.236   1.089   0.860
  985SOL    HW2 2985   3.317   1.202   0.775
  986SOL     OW 2986   3.328   0.590   0.992
  986SOL    HW1 2987   3.298   0.495   0.999
  986SOL    HW2 2988   3.401   0.606   1.058
  987SOL     OW 2989   3.719   0.833   0.377
  987SOL    HW1 2990   3.761   0.769   0.441
  987SOL    HW2 2991   3.681   0.782   0.299
  988SOL     OW 2992   3.526   1.280   0.657
  988SOL    HW1 2993   3.625   1.288   0.671
  988SOL    HW2 2994   3.481   1.364   0.688
  989SOL     OW 2995   3.616   1.223   1.588
  989SOL    HW1 2996   3.707   1.184   1.575
  989SOL    HW2 2997   3.624   1.319   1.612
  990SOL     OW 2998   2.926   1.347   1.340
  990SOL    HW1 2999   2.846   1.324   1.395
  990SOL    HW2 3000   3.009   1.321   1.389
  991SOL     OW 3001   3.454   1.629   1.625
  991SOL    HW1 3002   3.481   1.663   1.535
  991SOL    HW2 3003   3.533   1.591   1.671
  992SOL     OW 3004   2.973   1.195   1.100
  992SOL    HW1 3005   2.933   1.239   1.181
  992SOL    HW2 3006   2.932   1.232   1.017
  993SOL     OW 3007   3.500   1.099   1.079
  993SOL    HW1 3008   3.505   1.180   1.138
  993SOL    HW2 3009   3.414   1.101   1.028
  994SOL     OW 3010   2.777   0.089   1.402
  994SOL    HW1 3011   2.802   0.069   1.307
  994SOL    HW2 3012   2.849   0.145   1.444
  995SOL     OW 3013   2.842   1.116   1.719
  995SOL    HW1 3014   2.743   1.122   1.729
  995SOL    HW2 3015   2.865   1.036   1.663
  996SOL     OW 3016   2.272   0.813   1.251
  996SOL    HW1 3017   2.358   0.825   1.301
  996SOL    HW2 3018   2.230   0.726   1.278
  997SOL     OW 3019   3.136   0.386   1.262
  997SOL    HW1 3020   3.157   0.460   1.326
  997SOL    HW2 3021   3.047   0.403   1.219
  998SOL     OW 3022   1.926   1.564   1.331
  998SOL    HW1 3023   1.880   1.646   1.297
  998SOL    HW2 3024   2.024   1.583   1.340
  999SOL     OW 3025   2.229   1.100   0.501
  999SOL    HW1 3026   2.222   1.183   0.445
  999SOL    HW2 3027   2.233   1.020   0.441
 1000SOL     OW 3028   2.428   0.537   0.865
 1000SOL    HW1 3029   2.440   0.603   0.791
 1000SOL    HW2 3030   2.474   0.571   0.948
 1001SOL     OW 3031   3.134   1.445   1.142
 1001SOL    HW1 3032   3.181   1.458   1.229
 1001SOL    HW2 3033   3.068   1.371   1.151
 1002SOL     OW 3034   3.444   0.639   0.472
 1002SOL    HW1 3035   3.413   0.700   0.545
 1002SOL    HW2 3036   3.494   0.691   0.403
 1003SOL     OW 3037   2.216   1.510   1.329
 1003SOL    HW1 3038   2.195   1.466   1.242
 1003SOL    HW2 3039   2.313   1.536   1.332
 1004SOL     OW 3040   2.264   0.751   1.598
 1004SOL    HW1 3041   2.332   0.806   1.551
 1004SOL    HW2 3042   2.304   0.663   1.625
 1005SOL     OW 3043   3.449   0.779   1.670
 1005SOL    HW1 3044   3.357   0.817   1.665
 1005SOL    HW2 3045   3.509   0.826   1.605
 1006SOL     OW 3046   2.875   0.105   1.770
 1006SOL    HW1 3047   2.881   0.190   1.718
 1006SOL    HW2 3048   2.907   0.029   1.713
 1007SOL     OW 3049   2.366   0.050   1.740
 1007SOL    HW1 3050   2.324  -0.007   1.670
 1007SOL    HW2 3051   2.300   0.119   1.772
 1008SOL     OW 3052   2.435   0.870   1.029
 1008SOL    HW1 3053   2.479   0.959   1.020
 1008SOL    HW2 3054   2.372   0.870   1.106
 1009SOL     OW 3055   3.222   0.862   1.045
 1009SOL    HW1 3056   3.147   0.862   0.979
 1009SOL    HW2 3057   3.259   0.770   1.054
 1010SOL     OW 3058   2.169   0.213   1.231
 1010SOL    HW1 3059   2.146   0.250   1.321
 1010SOL    HW2 3060   2.139   0.118   1.225
 1011SOL     OW 3061   1.899   1.310   1.282
 1011SOL    HW1 3062   1.952   1.261   1.350
 1011SOL    HW2 3063   1.921   1.408   1.287
 1012SOL     OW 3064   2.594   0.634   1.064
 1012SOL    HW1 3065   2.653   0.608   0.988
 1012SOL    HW2 3066   2.566   0.730   1.053
 1013SOL     OW 3067   3.590   0.935   1.854
 1013SOL    HW1 3068   3.544   0.928   1.765
 1013SOL    HW2 3069   3.528   0.979   1.920
 1014SOL     OW 3070   2.169   0.063   0.618
 1014SOL    HW1 3071   2.158   0.157   0.651
 1014SOL    HW2 3072   2.164   0.000   0.695
 1015SOL     OW 3073   2.885   0.766   0.966
 1015SOL    HW1 3074   2.900   0.787   1.062
 1015SOL    HW2 3075   2.855   0.671   0.957
 1016SOL     OW 3076   2.842   1.573   1.700
 1016SOL    HW1 3077   2.822   1.617   1.612
 1016SOL    HW2 3078   2.881   1.482   1.684
 1017SOL     OW 3079   3.721   1.518   1.605
 1017SOL    HW1 3080   3.735   1.545   1.510
 1017SOL    HW2 3081   3.804   1.540   1.658
 1018SOL     OW 3082   2.212   0.898   1.804
 1018SOL    HW1 3083   2.288   0.942   1.852
 1018SOL    HW2 3084   2.247   0.851   1.722
 1019SOL     OW 3085   2.930   1.333   0.849
 1019SOL    HW1 3086   2.937   1.249   0.794
 1019SOL    HW2 3087   2.992   1.402   0.813
 1020SOL     OW 3088   2.181   0.810   0.949
 1020SOL    HW1 3089   2.274   0.846   0.954
 1020SOL    HW2 3090   2.175   0.725   1.001
 1021SOL     OW 3091   2.201   0.509   1.006
 1021SOL    HW1 3092   2.149   0.426   0.989
 1021SOL    HW2 3093   2.278   0.514   0.942
 1022SOL     OW 3094   2.373   0.415   1.808
 1022SOL    HW1 3095   2.355   0.460   1.896
 1022SOL    HW2 3096   2.415   0.480   1.745
 1023SOL     OW 3097   3.000   0.380   1.678
 1023SOL    HW1 3098   2.955   0.443   1.742
 1023SOL    HW2 3099   3.093   0.411   1.661
 1024SOL     OW 3100   3.022   0.207   1.477
 1024SOL    HW1 3101   3.022   0.271   1.554
 1024SOL    HW2 3102   3.050   0.255   1.394
 1025SOL     OW 3103   1.870   1.326   0.200
 1025SOL    HW1 3104   1.777   1.347   0.169
 1025SOL    HW2 3105   1.880   1.227   0.213
 1026SOL     OW 3106   1.950   1.801   0.927
 1026SOL    HW1 3107   1.908   1.715   0.900
 1026SOL    HW2 3108   2.044   1.804   0.893
 1027SOL     OW 3109   2.366   1.568   0.910
 1027SOL    HW1 3110   2.432   1.642   0.919
 1027SOL    HW2 3111   2.410   1.489   0.868
 1028SOL     OW 3112   2.864   0.796   1.238
 1028SOL    HW1 3113   2.905   0.764   1.324
 1028SOL    HW2 3114   2.768   0.769   1.235
 1029SOL     OW 3115   1.902   0.544   1.114
 1029SOL    HW1 3116   1.987   0.511   1.073
 1029SOL    HW2 3117   1.915   0.559   1.212
 1030SOL     OW 3118   2.051   0.520   1.722
 1030SOL    HW1 3119   2.110   0.480   1.652
 1030SOL    HW2 3120   1.993   0.591   1.681
 1031SOL     OW 3121   3.231   0.950   1.660
 1031SOL    HW1 3122   3.270   1.039   1.680
 1031SOL    HW2 3123   3.241   0.930   1.563
 1032SOL     OW 3124   3.519   0.604   1.206
 1032SOL    HW1 3125   3.481   0.535   1.268
 1032SOL    HW2 3126   3.601   0.568   1.162
 1033SOL     OW 3127   2.114   1.564   1.744
 1033SOL    HW1 3128   2.084   1.621   1.820
 1033SOL    HW2 3129   2.107   1.467   1.770
 1034SOL     OW 3130   2.533   0.464   1.269
 1034SOL    HW1 3131   2.499   0.375   1.239
 1034SOL    HW2 3132   2.559   0.518   1.189
 1035SOL     OW 3133   2.792   1.678   1.465
 1035SOL    HW1 3134   2.768   1.660   1.370
 1035SOL    HW2 3135   2.822   1.772   1.475
 1036SOL     OW 3136   2.335   0.500   0.191
 1036SOL    HW1 3137   2.396   0.580   0.195
 1036SOL    HW2 3138   2.240   0.531   0.198
 1037SOL     OW 3139   2.021   1.137   1.466
 1037SOL    HW1 3140   2.043   1.076   1.542
 1037SOL    HW2 3141   2.031   1.088   1.380
 1038SOL     OW 3142   3.209   1.059   1.234
 1038SOL    HW1 3143   3.233   0.996   1.160
 1038SOL    HW2 3144   3.119   1.099   1.216
 1039SOL     OW 3145   3.164   0.855   0.309
 1039SOL    HW1 3146   3.078   0.824   0.351
 1039SOL    HW2 3147   3.160   0.841   0.210
 1040SOL     OW 3148   3.621   1.747   1.154
 1040SOL    HW1 3149   3.682   1.777   1.081
 1040SOL    HW2 3150   3.583   1.658   1.132
 1041SOL     OW 3151   3.114   1.731   1.128
 1041SOL    HW1 3152   3.198   1.736   1.074
 1041SOL    HW2 3153   3.091   1.635   1.146
 1042SOL     OW 3154   1.945   1.258   1.022
 1042SOL    HW1 3155   1.940   1.257   1.122
 1042SOL    HW2 3156   1.862   1.217   0.984
 1043SOL     OW 3157   2.550   1.662   1.716
 1043SOL    HW1 3158   2.494   1.743   1.725
 1043SOL    HW2 3159   2.602   1.666   1.630
 1044SOL     OW 3160   3.588   0.135   0.523
 1044SOL    HW1 3161   3.661   0.118   0.456
 1044SOL    HW2 3162   3.557   0.048   0.561
 1045SOL     OW 3163   3.250   1.573   0.477
 1045SOL    HW1 3164   3.317   1.585   0.403
 1045SOL    HW2 3165   3.210   1.662   0.500
 1046SOL     OW 3166   1.992   1.794   1.851
 1046SOL    HW1 3167   1.951   1.720   1.904
 1046SOL    HW2 3168   2.056   1.845   1.909
 1047SOL     OW 3169   3.142   0.927   0.672
 1047SOL    HW1 3170   3.202   0.846   0.674
 1047SOL    HW2 3171   3.182   0.996   0.612
 1048SOL     OW 3172   2.692   1.273   1.422
 1048SOL    HW1 3173   2.687   1.306   1.517
 1048SOL    HW2 3174   2.606   1.292   1.376
 1049SOL     OW 3175   3.512   1.720   1.394
 1049SOL    HW1 3176   3.565   1.730   1.310
 1049SOL    HW2 3177   3.485   1.810   1.428
 1050SOL     OW 3178   3.703   0.175   0.963
 1050SOL    HW1 3179   3.742   0.090   0.927
 1050SOL    HW2 3180   3.605   0.177   0.944
 1051SOL     OW 3181   2.125   0.326   0.720
 1051SOL    HW1 3182   2.046   0.377   0.686
 1051SOL    HW2 3183   2.116   0.311   0.818
 1052SOL     OW 3184   2.684   1.002   1.372
 1052SOL    HW1 3185   2.724   1.001   1.280
 1052SOL    HW2 3186   2.694   1.094   1.412
 1053SOL     OW 3187   2.778   0.910   0.291
 1053SOL    HW1 3188   2.841   0.948   0.223
 1053SOL    HW2 3189   2.818   0.827   0.330
 1054SOL     OW 3190   2.234   1.288   1.490
 1054SOL    HW1 3191   2.221   1.381   1.456
 1054SOL    HW2 3192   2.150   1.236   1.477
 1055SOL     OW 3193   3.476   1.292   1.289
 1055SOL    HW1 3194   3.536   1.295   1.369
 1055SOL    HW2 3195   3.401   1.356   1.302
 1056SOL     OW 3196   2.901   1.098   0.696
 1056SOL    HW1 3197   2.831   1.051   0.750
 1056SOL    HW2 3198   2.960   1.030   0.653
 1057SOL     OW 3199   2.876   0.236   0.971
 1057SOL    HW1 3200   2.868   0.200   0.878
 1057SOL    HW2 3201   2.874   0.160   1.036
 1058SOL     OW 3202   2.452   1.487   0.491
 1058SOL    HW1 3203   2.494   1.429   0.421
 1058SOL    HW2 3204   2.408   1.566   0.447
 1059SOL     OW 3205   3.571   0.385   1.381
 1059SOL    HW1 3206   3.644   0.454   1.385
 1059SOL    HW2 3207   3.599   0.310   1.322
 1060SOL     OW 3208   1.967   1.013   1.726
 1060SOL    HW1 3209   1.890   0.980   1.780
 1060SOL    HW2 3210   2.052   0.983   1.768
 1061SOL     OW 3211   2.534   0.203   1.489
 1061SOL    HW1 3212   2.624   0.187   1.449
 1061SOL    HW2 3213   2.542   0.208   1.588
 1062SOL     OW 3214   1.937   0.345   0.033
 1062SOL    HW1 3215   1.845   0.317   0.004
 1062SOL    HW2 3216   1.968   0.422  -0.023
 1063SOL     OW 3217   3.302   0.856   1.398
 1063SOL    HW1 3218   3.245   0.908   1.335
 1063SOL    HW2 3219   3.398   0.868   1.374
 1064SOL     OW 3220   1.934   0.166   0.318
 1064SOL    HW1 3221   1.917   0.249   0.264
 1064SOL    HW2 3222   2.024   0.129   0.296
 1065SOL     OW 3223   2.475   0.842   1.431
 1065SOL    HW1 3224   2.531   0.923   1.414
 1065SOL    HW2 3225   2.534   0.762   1.434
 1066SOL     OW 3226   3.355   1.767   0.959
 1066SOL    HW1 3227   3.388   1.831   0.890
 1066SOL    HW2 3228   3.421   1.761   1.034
 1067SOL     OW 3229   2.578   0.565   1.708
 1067SOL    HW1 3230   2.597   0.630   1.782
 1067SOL    HW2 3231   2.638   0.485   1.717
 1068SOL     OW 3232   3.312   1.220   1.633
 1068SOL    HW1 3233   3.303   1.210   1.732
 1068SOL    HW2 3234   3.408   1.213   1.607
 1069SOL     OW 3235   2.252   1.741   1.560
 1069SOL    HW1 3236   2.161   1.782   1.558
 1069SOL    HW2 3237   2.245   1.647   1.592
 1070SOL     OW 3238   3.536   0.883   1.254
 1070SOL    HW1 3239   3.509   0.794   1.217
 1070SOL    HW2 3240   3.537   0.951   1.181
 1071SOL     OW 3241   3.087   0.325   0.449
 1071SOL    HW1 3242   3.152   0.251   0.438
 1071SOL    HW2 3243   3.107   0.375   0.533
 1072SOL     OW 3244   2.456   0.745   0.652
 1072SOL    HW1 3245   2.506   0.830   0.633
 1072SOL    HW2 3246   2.368   0.747   0.604
 1073SOL     OW 3247   3.639   0.342   1.642
 1073SOL    HW1 3248   3.622   0.373   1.548
 1073SOL    HW2 3249   3.555   0.305   1.680
 1074SOL     OW 3250   3.592   0.934   1.517
 1074SOL    HW1 3251   3.630   1.025   1.532
 1074SOL    HW2 3252   3.584   0.917   1.418
 1075SOL     OW 3253   2.523   1.790   0.953
 1075SOL    HW1 3254   2.477   1.878   0.940
 1075SOL    HW2 3255   2.622   1.802   0.946
 1076SOL     OW 3256   3.270   1.851   1.720
 1076SOL    HW1 3257   3.174   1.840   1.693
 1076SOL    HW2 3258   3.326   1.784   1.672
 1077SOL     OW 3259   2.721   0.956   0.861
 1077SOL    HW1 3260   2.775   0.887   0.909
 1077SOL    HW2 3261   2.689   1.025   0.927
 1078SOL     OW 3262   3.723   1.569   0.851
 1078SOL    HW1 3263   3.652   1.557   0.781
 1078SOL    HW2 3264   3.724   1.490   0.911
 1079SOL     OW 3265   2.083   1.314   1.844
 1079SOL    HW1 3266   2.018   1.241   1.823
 1079SOL    HW2 3267   2.087   1.328   1.942
 1080SOL     OW 3268   1.941   1.240   0.653
 1080SOL    HW1 3269   1.940   1.193   0.741
 1080SOL    HW2 3270   2.023   1.212   0.602
 1081SOL     OW 3271   2.534   1.391   1.624
 1081SOL    HW1 3272   2.456   1.341   1.662
 1081SOL    HW2 3273   2.531   1.486   1.655
 1082SOL     OW 3274   3.686   0.192   1.227
 1082SOL    HW1 3275   3.682   0.102   1.271
 1082SOL    HW2 3276   3.689   0.181   1.128
 1083SOL     OW 3277   2.290   0.424   0.520
 1083SOL    HW1 3278   2.320   0.352   0.458
 1083SOL    HW2 3279   2.251   0.384   0.603
 1084SOL     OW 3280   3.567   1.487   1.104
 1084SOL    HW1 3281   3.474   1.462   1.077
 1084SOL    HW2 3282   3.593   1.437   1.186
 1085SOL     OW 3283   2.179   0.547   1.280
 1085SOL    HW1 3284   2.217   0.488   1.352
 1085SOL    HW2 3285   2.219   0.521   1.192
 1086SOL     OW 3286   2.674   1.586   0.687
 1086SOL    HW1 3287   2.706   1.596   0.593
 1086SOL    HW2 3288   2.595   1.524   0.689
 1087SOL     OW 3289   3.286   0.214   1.112
 1087SOL    HW1 3290   3.338   0.149   1.167
 1087SOL    HW2 3291   3.237   0.277   1.173
 1088SOL     OW 3292   2.863   0.034   1.154
 1088SOL    HW1 3293   2.800  -0.038   1.123
 1088SOL    HW2 3294   2.956  -0.002   1.154
 1089SOL     OW 3295   2.632   1.330   0.301
 1089SOL    HW1 3296   2.586   1.243   0.318
 1089SOL    HW2 3297   2.723   1.327   0.342
 1090SOL     OW 3298   2.480   1.567   1.284
 1090SOL    HW1 3299   2.475   1.649   1.341
 1090SOL    HW2 3300   2.569   1.564   1.239
 1091SOL     OW 3301   3.162   0.453   0.691
 1091SOL    HW1 3302   3.103   0.533   0.695
 1091SOL    HW2 3303   3.177   0.418   0.784
 1092SOL     OW 3304   3.455   0.221   0.882
 1092SOL    HW1 3305   3.371   0.220   0.936
 1092SOL    HW2 3306   3.457   0.304   0.826
 1093SOL     OW 3307   1.901   1.077   0.300
 1093SOL    HW1 3308   2.000   1.066   0.291
 1093SOL    HW2 3309   1.861   0.991   0.332
 1094SOL     OW 3310   2.092   0.628   1.975
 1094SOL    HW1 3311   1.999   0.626   2.012
 1094SOL    HW2 3312   2.093   0.589   1.883
 1095SOL     OW 3313   2.087   0.275   2.858
 1095SOL    HW1 3314   2.122   0.258   2.950
 1095SOL    HW2 3315   1.999   0.230   2.846
 1096SOL     OW 3316   1.881   0.368   2.509
 1096SOL    HW1 3317   1.799   0.411   2.548
 1096SOL    HW2 3318   1.853   0.295   2.446
 1097SOL     OW 3319   2.431   1.275   3.027
 1097SOL    HW1 3320   2.338   1.268   2.990
 1097SOL    HW2 3321   2.442   1.364   3.071
 1098SOL     OW 3322   3.417   1.511   2.565
 1098SOL    HW1 3323   3.360   1.495   2.646
 1098SOL    HW2 3324   3.358   1.521   2.485
 1099SOL     OW 3325   3.605   0.618   2.718
 1099SOL    HW1 3326   3.638   0.712   2.718
 1099SOL    HW2 3327   3.656   0.564   2.784
 1100SOL     OW 3328   2.997   0.703   2.579
 1100SOL    HW1 3329   3.054   0.781   2.554
 1100SOL    HW2 3330   2.937   0.729   2.655
 1101SOL     OW 3331   3.617   0.607   2.093
 1101SOL    HW1 3332   3.605   0.594   1.994
 1101SOL    HW2 3333   3.587   0.526   2.142
 1102SOL     OW 3334   2.630   1.144   2.885
 1102SOL    HW1 3335   2.552   1.161   2.945
 1102SOL    HW2 3336   2.664   1.231   2.849
 1103SOL     OW 3337   2.547   1.012   2.527
 1103SOL    HW1 3338   2.616   0.996   2.597
 1103SOL    HW2 3339   2.474   1.069   2.565
 1104SOL     OW 3340   2.197   1.435   2.923
 1104SOL    HW1 3341   2.119   1.404   2.870
 1104SOL    HW2 3342   2.255   1.493   2.866
 1105SOL     OW 3343   2.300   0.392   3.361
 1105SOL    HW1 3344   2.382   0.336   3.370
 1105SOL    HW2 3345   2.219   0.334   3.365
 1106SOL     OW 3346   3.465   0.447   2.599
 1106SOL    HW1 3347   3.391   0.493   2.549
 1106SOL    HW2 3348   3.516   0.515   2.652
 1107SOL     OW 3349   2.093   1.713   2.345
 1107SOL    HW1 3350   2.127   1.790   2.399
 1107SOL    HW2 3351   2.137   1.713   2.255
 1108SOL     OW 3352   2.092   1.434   2.400
 1108SOL    HW1 3353   2.066   1.530   2.400
 1108SOL    HW2 3354   2.021   1.380   2.445
 1109SOL     OW 3355   2.102   1.091   2.748
 1109SOL    HW1 3356   2.116   1.007   2.800
 1109SOL    HW2 3357   2.047   1.155   2.803
 1110SOL     OW 3358   2.468   0.964   1.985
 1110SOL    HW1 3359   2.475   1.048   1.931
 1110SOL    HW2 3360   2.514   0.977   2.073
 1111SOL     OW 3361   1.984   0.643   2.425
 1111SOL    HW1 3362   1.939   0.555   2.442
 1111SOL    HW2 3363   1.983   0.697   2.509
 1112SOL     OW 3364   3.704   1.767   2.221
 1112SOL    HW1 3365   3.758   1.738   2.301
 1112SOL    HW2 3366   3.734   1.857   2.192
 1113SOL     OW 3367   1.889   1.596   1.979
 1113SOL    HW1 3368   1.870   1.500   2.000
 1113SOL    HW2 3369   1.856   1.654   2.054
 1114SOL     OW 3370   3.551   0.922   2.474
 1114SOL    HW1 3371   3.646   0.893   2.482
 1114SOL    HW2 3372   3.543   0.987   2.399
 1115SOL     OW 3373   3.503   1.108   2.294
 1115SOL    HW1 3374   3.589   1.110   2.242
 1115SOL    HW2 3375   3.517   1.155   2.382
 1116SOL     OW 3376   2.475   1.365   2.588
 1116SOL    HW1 3377   2.426   1.278   2.597
 1116SOL    HW2 3378   2.452   1.408   2.501
 1117SOL     OW 3379   2.671   0.004   2.364
 1117SOL    HW1 3380   2.711   0.095   2.355
 1117SOL    HW2 3381   2.571   0.012   2.370
 1118SOL     OW 3382   3.387   0.999   2.052
 1118SOL    HW1 3383   3.324   0.923   2.065
 1118SOL    HW2 3384   3.435   1.017   2.138
 1119SOL     OW 3385   3.328   1.417   2.815
 1119SOL    HW1 3386   3.269   1.423   2.895
 1119SOL    HW2 3387   3.313   1.329   2.769
 1120SOL     OW 3388   3.529   1.714   2.434
 1120SOL    HW1 3389   3.488   1.691   2.346
 1120SOL    HW2 3390   3.511   1.640   2.499
 1121SOL     OW 3391   2.460   0.729   2.132
 1121SOL    HW1 3392   2.484   0.798   2.064
 1121SOL    HW2 3393   2.382   0.762   2.186
 1122SOL     OW 3394   3.143   0.345   2.806
 1122SOL    HW1 3395   3.057   0.295   2.793
 1122SOL    HW2 3396   3.205   0.291   2.862
 1123SOL     OW 3397   3.438   1.662   2.169
 1123SOL    HW1 3398   3.527   1.708   2.172
 1123SOL    HW2 3399   3.417   1.638   2.074
 1124SOL     OW 3400   2.853   0.410   3.104
 1124SOL    HW1 3401   2.776   0.444   3.158
 1124SOL    HW2 3402   2.819   0.359   3.025
 1125SOL     OW 3403   2.903   0.701   2.291
 1125SOL    HW1 3404   2.929   0.697   2.387
 1125SOL    HW2 3405   2.818   0.650   2.277
 1126SOL     OW 3406   1.938   0.811   2.651
 1126SOL    HW1 3407   2.037   0.799   2.660
 1126SOL    HW2 3408   1.914   0.906   2.672
 1127SOL     OW 3409   2.727   0.348   2.057
 1127SOL    HW1 3410   2.786   0.411   2.008
 1127SOL    HW2 3411   2.746   0.254   2.028
 1128SOL     OW 3412   3.224   1.144   2.407
 1128SOL    HW1 3413   3.307   1.115   2.359
 1128SOL    HW2 3414   3.175   1.211   2.351
 1129SOL     OW 3415   2.412   0.196   2.747
 1129SOL    HW1 3416   2.407   0.191   2.847
 1129SOL    HW2 3417   2.414   0.292   2.718
 1130SOL     OW 3418   2.870   1.456   2.339
 1130SOL    HW1 3419   2.824   1.528   2.287
 1130SOL    HW2 3420   2.866   1.476   2.437
 1131SOL     OW 3421   2.213   1.801   2.715
 1131SOL    HW1 3422   2.263   1.715   2.721
 1131SOL    HW2 3423   2.278   1.878   2.712
 1132SOL     OW 3424   3.657   1.066   2.735
 1132SOL    HW1 3425   3.595   1.051   2.659
 1132SOL    HW2 3426   3.605   1.077   2.820
 1133SOL     OW 3427   2.183   0.943   2.104
 1133SOL    HW1 3428   2.265   0.982   2.062
 1133SOL    HW2 3429   2.156   0.861   2.055
 1134SOL     OW 3430   3.320   0.735   2.590
 1134SOL    HW1 3431   3.315   0.670   2.665
 1134SOL    HW2 3432   3.400   0.794   2.603
 1135SOL     OW 3433   2.973   1.776   2.099
 1135SOL    HW1 3434   2.913   1.714   2.149
 1135SOL    HW2 3435   3.004   1.732   2.014
 1136SOL     OW 3436   2.064   0.285   3.360
 1136SOL    HW1 3437   1.984   0.345   3.347
 1136SOL    HW2 3438   2.054   0.236   3.446
 1137SOL     OW 3439   3.494   1.377   1.943
 1137SOL    HW1 3440   3.462   1.471   1.933
 1137SOL    HW2 3441   3.418   1.314   1.931
 1138SOL     OW 3442   2.326   1.743   2.185
 1138SOL    HW1 3443   2.359   1.782   2.271
 1138SOL    HW2 3444   2.402   1.736   2.120
 1139SOL     OW 3445   3.262   0.107   2.288
 1139SOL    HW1 3446   3.238   0.070   2.198
 1139SOL    HW2 3447   3.361   0.123   2.292
 1140SOL     OW 3448   2.802   1.698   2.766
 1140SOL    HW1 3449   2.882   1.641   2.787
 1140SOL    HW2 3450   2.753   1.658   2.689
 1141SOL     OW 3451   2.244   0.700   2.342
 1141SOL    HW1 3452   2.289   0.610   2.339
 1141SOL    HW2 3453   2.150   0.689   2.375
 1142SOL     OW 3454   2.476   0.122   1.979
 1142SOL    HW1 3455   2.574   0.100   1.986
 1142SOL    HW2 3456   2.445   0.105   1.886
 1143SOL     OW 3457   2.665   1.402   2.786
 1143SOL    HW1 3458   2.755   1.416   2.744
 1143SOL    HW2 3459   2.594   1.404   2.715
 1144SOL     OW 3460   2.784   0.503   2.761
 1144SOL    HW1 3461   2.759   0.494   2.665
 1144SOL    HW2 3462   2.832   0.421   2.792
 1145SOL     OW 3463   2.401   0.064   2.374
 1145SOL    HW1 3464   2.320   0.065   2.432
 1145SOL    HW2 3465   2.404   0.147   2.319
 1146SOL     OW 3466   3.296   1.188   1.903
 1146SOL    HW1 3467   3.328   1.112   1.960
 1146SOL    HW2 3468   3.204   1.215   1.933
 1147SOL     OW 3469   2.159   0.035   2.033
 1147SOL    HW1 3470   2.208   0.119   2.012
 1147SOL    HW2 3471   2.221  -0.030   2.078
 1148SOL     OW 3472   2.797   0.236   2.342
 1148SOL    HW1 3473   2.749   0.277   2.264
 1148SOL    HW2 3474   2.896   0.234   2.323
 1149SOL     OW 3475   3.089   1.570   2.655
 1149SOL    HW1 3476   3.110   1.644   2.590
 1149SOL    HW2 3477   3.157   1.570   2.728
 1150SOL     OW 3478   2.321   1.152   2.603
 1150SOL    HW1 3479   2.250   1.125   2.668
 1150SOL    HW2 3480   2.295   1.124   2.510
 1151SOL     OW 3481   3.133   1.797   2.453
 1151SOL    HW1 3482   3.177   1.861   2.389
 1151SOL    HW2 3483   3.083   1.849   2.523
 1152SOL     OW 3484   2.894   0.549   1.878
 1152SOL    HW1 3485   2.853   0.631   1.839
 1152SOL    HW2 3486   2.958   0.575   1.951
 1153SOL     OW 3487   1.940   0.556   3.248
 1153SOL    HW1 3488   2.032   0.555   3.207
 1153SOL    HW2 3489   1.934   0.630   3.315
 1154SOL     OW 3490   2.728   0.454   2.504
 1154SOL    HW1 3491   2.696   0.526   2.442
 1154SOL    HW2 3492   2.752   0.373   2.451
 1155SOL     OW 3493   2.879   0.039   2.615
 1155SOL    HW1 3494   2.807   0.044   2.546
 1155SOL    HW2 3495   2.855  -0.030   2.684
 1156SOL     OW 3496   3.291   1.173   2.729
 1156SOL    HW1 3497   3.236   1.089   2.722
 1156SOL    HW2 3498   3.317   1.202   2.637
 1157SOL     OW 3499   3.328   0.590   2.854
 1157SOL    HW1 3500   3.298   0.495   2.861
 1157SOL    HW2 3501   3.401   0.606   2.920
 1158SOL     OW 3502   3.719   0.833   2.239
 1158SOL    HW1 3503   3.761   0.769   2.303
 1158SOL    HW2 3504   3.681   0.782   2.161
 1159SOL     OW 3505   2.350   1.385   2.036
 1159SOL    HW1 3506   2.263   1.370   2.083
 1159SOL    HW2 3507   2.333   1.411   1.941
 1160SOL     OW 3508   3.526   1.280   2.519
 1160SOL    HW1 3509   3.625   1.288   2.533
 1160SOL    HW2 3510   3.481   1.364   2.550
 1161SOL     OW 3511   3.252   0.575   1.940
 1161SOL    HW1 3512   3.198   0.554   2.021
 1161SOL    HW2 3513   3.343   0.534   1.949
 1162SOL     OW 3514   2.389   0.256   2.190
 1162SOL    HW1 3515   2.416   0.197   2.115
 1162SOL    HW2 3516   2.389   0.351   2.159
 1163SOL     OW 3517   3.500   1.099   2.941
 1163SOL    HW1 3518   3.505   1.180   3.000
 1163SOL    HW2 3519   3.414   1.101   2.890
 1164SOL     OW 3520   2.567   1.050   2.230
 1164SOL    HW1 3521   2.553   1.057   2.329
 1164SOL    HW2 3522   2.651   0.999   2.212
 1165SOL     OW 3523   2.272   0.813   3.113
 1165SOL    HW1 3524   2.358   0.825   3.163
 1165SOL    HW2 3525   2.230   0.726   3.140
 1166SOL     OW 3526   1.926   1.564   3.193
 1166SOL    HW1 3527   1.880   1.646   3.159
 1166SOL    HW2 3528   2.024   1.583   3.202
 1167SOL     OW 3529   2.229   1.100   2.363
 1167SOL    HW1 3530   2.222   1.183   2.307
 1167SOL    HW2 3531   2.233   1.020   2.303
 1168SOL     OW 3532   2.428   0.537   2.727
 1168SOL    HW1 3533   2.440   0.603   2.653
 1168SOL    HW2 3534   2.474   0.571   2.810
 1169SOL     OW 3535   3.114   1.348   2.250
 1169SOL    HW1 3536   3.164   1.425   2.290
 1169SOL    HW2 3537   3.019   1.350   2.282
 1170SOL     OW 3538   3.134   1.445   3.004
 1170SOL    HW1 3539   3.181   1.458   3.091
 1170SOL    HW2 3540   3.068   1.371   3.013
 1171SOL     OW 3541   3.444   0.639   2.334
 1171SOL    HW1 3542   3.413   0.700   2.407
 1171SOL    HW2 3543   3.494   0.691   2.265
 1172SOL     OW 3544   2.216   1.510   3.191
 1172SOL    HW1 3545   2.195   1.466   3.104
 1172SOL    HW2 3546   2.313   1.536   3.194
 1173SOL     OW 3547   2.435   0.870   2.891
 1173SOL    HW1 3548   2.479   0.959   2.882
 1173SOL    HW2 3549   2.372   0.870   2.968
 1174SOL     OW 3550   3.222   0.862   2.907
 1174SOL    HW1 3551   3.147   0.862   2.841
 1174SOL    HW2 3552   3.259   0.770   2.916
 1175SOL     OW 3553   3.071   0.525   2.137
 1175SOL    HW1 3554   3.084   0.441   2.191
 1175SOL    HW2 3555   3.042   0.599   2.197
 1176SOL     OW 3556   1.899   1.310   3.144
 1176SOL    HW1 3557   1.952   1.261   3.212
 1176SOL    HW2 3558   1.921   1.408   3.149
 1177SOL     OW 3559   2.594   0.634   2.926
 1177SOL    HW1 3560   2.653   0.608   2.850
 1177SOL    HW2 3561   2.566   0.730   2.915
 1178SOL     OW 3562   2.169   0.063   2.480
 1178SOL    HW1 3563   2.158   0.157   2.513
 1178SOL    HW2 3564   2.164   0.000   2.557
 1179SOL     OW 3565   3.484   0.367   2.236
 1179SOL    HW1 3566   3.486   0.291   2.300
 1179SOL    HW2 3567   3.436   0.444   2.276
 1180SOL     OW 3568   2.885   0.766   2.828
 1180SOL    HW1 3569   2.900   0.787   2.924
 1180SOL    HW2 3570   2.855   0.671   2.819
 1181SOL     OW 3571   3.402   0.274   1.987
 1181SOL    HW1 3572   3.341   0.199   2.010
 1181SOL    HW2 3573   3.424   0.326   2.070
 1182SOL     OW 3574   3.165   0.838   1.904
 1182SOL    HW1 3575   3.199   0.745   1.919
 1182SOL    HW2 3576   3.183   0.865   1.809
 1183SOL     OW 3577   2.930   1.333   2.711
 1183SOL    HW1 3578   2.937   1.249   2.656
 1183SOL    HW2 3579   2.992   1.402   2.675
 1184SOL     OW 3580   2.181   0.810   2.811
 1184SOL    HW1 3581   2.274   0.846   2.816
 1184SOL    HW2 3582   2.175   0.725   2.863
 1185SOL     OW 3583   2.201   0.509   2.868
 1185SOL    HW1 3584   2.149   0.426   2.851
 1185SOL    HW2 3585   2.278   0.514   2.804
 1186SOL     OW 3586   1.870   1.326   2.062
 1186SOL    HW1 3587   1.777   1.347   2.031
 1186SOL    HW2 3588   1.880   1.227   2.075
 1187SOL     OW 3589   1.950   1.801   2.789
 1187SOL    HW1 3590   1.908   1.715   2.762
 1187SOL    HW2 3591   2.044   1.804   2.755
 1188SOL     OW 3592   2.366   1.568   2.772
 1188SOL    HW1 3593   2.432   1.642   2.781
 1188SOL    HW2 3594   2.410   1.489   2.730
 1189SOL     OW 3595   1.902   0.544   2.976
 1189SOL    HW1 3596   1.987   0.511   2.935
 1189SOL    HW2 3597   1.915   0.559   3.074
 1190SOL     OW 3598   2.677   0.572   2.187
 1190SOL    HW1 3599   2.684   0.483   2.141
 1190SOL    HW2 3600   2.583   0.606   2.179
 1191SOL     OW 3601   2.335   0.500   2.053
 1191SOL    HW1 3602   2.396   0.580   2.057
 1191SOL    HW2 3603   2.240   0.531   2.060
 1192SOL     OW 3604   3.164   0.855   2.171
 1192SOL    HW1 3605   3.078   0.824   2.213
 1192SOL    HW2 3606   3.160   0.841   2.072
 1193SOL     OW 3607   1.945   1.258   2.884
 1193SOL    HW1 3608   1.940   1.257   2.984
 1193SOL    HW2 3609   1.862   1.217   2.846
 1194SOL     OW 3610   2.765   0.086   1.995
 1194SOL    HW1 3611   2.816   0.087   1.909
 1194SOL    HW2 3612   2.821   0.044   2.066
 1195SOL     OW 3613   3.588   0.135   2.385
 1195SOL    HW1 3614   3.661   0.118   2.318
 1195SOL    HW2 3615   3.557   0.048   2.423
 1196SOL     OW 3616   3.250   1.573   2.339
 1196SOL    HW1 3617   3.317   1.585   2.265
 1196SOL    HW2 3618   3.210   1.662   2.362
 1197SOL     OW 3619   3.142   0.927   2.534
 1197SOL    HW1 3620   3.202   0.846   2.536
 1197SOL    HW2 3621   3.182   0.996   2.474
 1198SOL     OW 3622   2.534   1.616   2.016
 1198SOL    HW1 3623   2.543   1.626   1.917
 1198SOL    HW2 3624   2.494   1.527   2.037
 1199SOL     OW 3625   3.703   0.175   2.825
 1199SOL    HW1 3626   3.742   0.090   2.789
 1199SOL    HW2 3627   3.605   0.177   2.806
 1200SOL     OW 3628   2.125   0.326   2.582
 1200SOL    HW1 3629   2.046   0.377   2.548
 1200SOL    HW2 3630   2.116   0.311   2.680
 1201SOL     OW 3631   3.056   1.612   1.893
 1201SOL    HW1 3632   3.062   1.519   1.930
 1201SOL    HW2 3633   2.997   1.612   1.813
 1202SOL     OW 3634   2.778   0.910   2.153
 1202SOL    HW1 3635   2.841   0.948   2.085
 1202SOL    HW2 3636   2.818   0.827   2.192
 1203SOL     OW 3637   3.366   1.607   1.906
 1203SOL    HW1 3638   3.274   1.644   1.913
 1203SOL    HW2 3639   3.404   1.627   1.816
 1204SOL     OW 3640   2.901   1.098   2.558
 1204SOL    HW1 3641   2.831   1.051   2.612
 1204SOL    HW2 3642   2.960   1.030   2.515
 1205SOL     OW 3643   2.876   0.236   2.833
 1205SOL    HW1 3644   2.868   0.200   2.740
 1205SOL    HW2 3645   2.874   0.160   2.898
 1206SOL     OW 3646   2.452   1.487   2.353
 1206SOL    HW1 3647   2.494   1.429   2.283
 1206SOL    HW2 3648   2.408   1.566   2.309
 1207SOL     OW 3649   2.117   1.348   2.152
 1207SOL    HW1 3650   2.021   1.349   2.125
 1207SOL    HW2 3651   2.129   1.401   2.236
 1208SOL     OW 3652   1.937   0.345   1.895
 1208SOL    HW1 3653   1.845   0.317   1.866
 1208SOL    HW2 3654   1.968   0.422   1.839
 1209SOL     OW 3655   1.934   0.166   2.180
 1209SOL    HW1 3656   1.917   0.249   2.126
 1209SOL    HW2 3657   2.024   0.129   2.158
 1210SOL     OW 3658   3.045   1.335   1.981
 1210SOL    HW1 3659   2.946   1.324   1.983
 1210SOL    HW2 3660   3.079   1.350   2.074
 1211SOL     OW 3661   3.355   1.767   2.821
 1211SOL    HW1 3662   3.388   1.831   2.752
 1211SOL    HW2 3663   3.421   1.761   2.896
 1212SOL     OW 3664   3.087   0.325   2.311
 1212SOL    HW1 3665   3.152   0.251   2.300
 1212SOL    HW2 3666   3.107   0.375   2.395
 1213SOL     OW 3667   2.456   0.745   2.514
 1213SOL    HW1 3668   2.506   0.830   2.495
 1213SOL    HW2 3669   2.368   0.747   2.466
 1214SOL     OW 3670   3.592   0.934   3.379
 1214SOL    HW1 3671   3.630   1.025   3.394
 1214SOL    HW2 3672   3.584   0.917   3.280
 1215SOL     OW 3673   2.721   1.374   1.878
 1215SOL    HW1 3674   2.675   1.389   1.966
 1215SOL    HW2 3675   2.765   1.459   1.848
 1216SOL     OW 3676   2.523   1.790   2.815
 1216SOL    HW1 3677   2.477   1.878   2.802
 1216SOL    HW2 3678   2.622   1.802   2.808
 1217SOL     OW 3679   2.721   0.956   2.723
 1217SOL    HW1 3680   2.775   0.887   2.771
 1217SOL    HW2 3681   2.689   1.025   2.789
 1218SOL     OW 3682   2.945   0.984   1.949
 1218SOL    HW1 3683   2.922   1.037   1.867
 1218SOL    HW2 3684   3.026   0.928   1.930
 1219SOL     OW 3685   3.723   1.569   2.713
 1219SOL    HW1 3686   3.652   1.557   2.643
 1219SOL    HW2 3687   3.724   1.490   2.773
 1220SOL     OW 3688   1.941   1.240   2.515
 1220SOL    HW1 3689   1.940   1.193   2.603
 1220SOL    HW2 3690   2.023   1.212   2.464
 1221SOL     OW 3691   2.290   0.424   2.382
 1221SOL    HW1 3692   2.320   0.352   2.320
 1221SOL    HW2 3693   2.251   0.384   2.465
 1222SOL     OW 3694   3.567   1.487   2.966
 1222SOL    HW1 3695   3.474   1.462   2.939
 1222SOL    HW2 3696   3.593   1.437   3.048
 1223SOL     OW 3697   2.179   0.547   3.142
 1223SOL    HW1 3698   2.217   0.488   3.214
 1223SOL    HW2 3699   2.219   0.521   3.054
 1224SOL     OW 3700   2.674   1.586   2.549
 1224SOL    HW1 3701   2.706   1.596   2.455
 1224SOL    HW2 3702   2.595   1.524   2.551
 1225SOL     OW 3703   2.863   0.034   3.016
 1225SOL    HW1 3704   2.800  -0.038   2.985
 1225SOL    HW2 3705   2.956  -0.002   3.016
 1226SOL     OW 3706   2.632   1.330   2.163
 1226SOL    HW1 3707   2.586   1.243   2.180
 1226SOL    HW2 3708   2.723   1.327   2.204
 1227SOL     OW 3709   3.214   0.052   2.030
 1227SOL    HW1 3710   3.249   0.011   1.946
 1227SOL    HW2 3711   3.124   0.014   2.050
 1228SOL     OW 3712   3.162   0.453   2.553
 1228SOL    HW1 3713   3.103   0.533   2.557
 1228SOL    HW2 3714   3.177   0.418   2.646
 1229SOL     OW 3715   3.455   0.221   2.744
 1229SOL    HW1 3716   3.371   0.220   2.798
 1229SOL    HW2 3717   3.457   0.304   2.688
 1230SOL     OW 3718   1.901   1.077   2.162
 1230SOL    HW1 3719   2.000   1.066   2.153
 1230SOL    HW2 3720   1.861   0.991   2.194
 1231SOL     OW 3721   2.737   1.646   2.199
 1231SOL    HW1 3722   2.660   1.611   2.145
 1231SOL    HW2 3723   2.705   1.717   2.261
 1232SOL     OW 3724   2.092   2.490   0.113
 1232SOL    HW1 3725   1.999   2.488   0.150
 1232SOL    HW2 3726   2.093   2.451   0.021
 1233SOL     OW 3727   2.087   2.137   0.996
 1233SOL    HW1 3728   2.122   2.120   1.088
 1233SOL    HW2 3729   1.999   2.092   0.984
 1234SOL     OW 3730   1.881   2.230   0.647
 1234SOL    HW1 3731   1.799   2.273   0.686
 1234SOL    HW2 3732   1.853   2.157   0.584
 1235SOL     OW 3733   2.431   3.137   1.165
 1235SOL    HW1 3734   2.338   3.130   1.128
 1235SOL    HW2 3735   2.442   3.226   1.209
 1236SOL     OW 3736   3.417   3.373   0.703
 1236SOL    HW1 3737   3.360   3.357   0.784
 1236SOL    HW2 3738   3.358   3.383   0.623
 1237SOL     OW 3739   3.605   2.480   0.856
 1237SOL    HW1 3740   3.638   2.574   0.856
 1237SOL    HW2 3741   3.656   2.426   0.922
 1238SOL     OW 3742   2.997   2.565   0.717
 1238SOL    HW1 3743   3.054   2.643   0.692
 1238SOL    HW2 3744   2.937   2.591   0.793
 1239SOL     OW 3745   2.630   3.006   1.023
 1239SOL    HW1 3746   2.552   3.023   1.083
 1239SOL    HW2 3747   2.664   3.093   0.987
 1240SOL     OW 3748   2.712   2.660   1.823
 1240SOL    HW1 3749   2.708   2.736   1.888
 1240SOL    HW2 3750   2.734   2.696   1.732
 1241SOL     OW 3751   2.547   2.874   0.665
 1241SOL    HW1 3752   2.616   2.858   0.735
 1241SOL    HW2 3753   2.474   2.931   0.703
 1242SOL     OW 3754   2.548   3.023   1.803
 1242SOL    HW1 3755   2.608   3.102   1.817
 1242SOL    HW2 3756   2.462   3.054   1.762
 1243SOL     OW 3757   2.197   3.297   1.061
 1243SOL    HW1 3758   2.119   3.266   1.008
 1243SOL    HW2 3759   2.255   3.355   1.004
 1244SOL     OW 3760   2.300   2.254   1.499
 1244SOL    HW1 3761   2.382   2.198   1.508
 1244SOL    HW2 3762   2.219   2.196   1.503
 1245SOL     OW 3763   3.465   2.309   0.737
 1245SOL    HW1 3764   3.391   2.355   0.687
 1245SOL    HW2 3765   3.516   2.377   0.790
 1246SOL     OW 3766   2.093   3.575   0.483
 1246SOL    HW1 3767   2.127   3.652   0.537
 1246SOL    HW2 3768   2.137   3.575   0.393
 1247SOL     OW 3769   2.989   3.203   1.690
 1247SOL    HW1 3770   3.036   3.203   1.778
 1247SOL    HW2 3771   2.941   3.116   1.679
 1248SOL     OW 3772   2.092   3.296   0.538
 1248SOL    HW1 3773   2.066   3.392   0.538
 1248SOL    HW2 3774   2.021   3.242   0.583
 1249SOL     OW 3775   2.102   2.953   0.886
 1249SOL    HW1 3776   2.116   2.869   0.938
 1249SOL    HW2 3777   2.047   3.017   0.941
 1250SOL     OW 3778   2.482   3.648   1.439
 1250SOL    HW1 3779   2.390   3.631   1.474
 1250SOL    HW2 3780   2.510   3.740   1.465
 1251SOL     OW 3781   3.456   1.976   1.480
 1251SOL    HW1 3782   3.438   2.043   1.408
 1251SOL    HW2 3783   3.453   2.022   1.569
 1252SOL     OW 3784   1.984   2.505   0.563
 1252SOL    HW1 3785   1.939   2.417   0.580
 1252SOL    HW2 3786   1.983   2.559   0.647
 1253SOL     OW 3787   3.704   3.629   0.359
 1253SOL    HW1 3788   3.758   3.600   0.439
 1253SOL    HW2 3789   3.734   3.719   0.330
 1254SOL     OW 3790   1.889   3.458   0.117
 1254SOL    HW1 3791   1.870   3.362   0.138
 1254SOL    HW2 3792   1.856   3.516   0.192
 1255SOL     OW 3793   3.551   2.784   0.612
 1255SOL    HW1 3794   3.646   2.755   0.620
 1255SOL    HW2 3795   3.543   2.849   0.537
 1256SOL     OW 3796   3.503   2.970   0.432
 1256SOL    HW1 3797   3.589   2.972   0.380
 1256SOL    HW2 3798   3.517   3.017   0.520
 1257SOL     OW 3799   1.975   2.599   1.597
 1257SOL    HW1 3800   2.063   2.586   1.642
 1257SOL    HW2 3801   1.962   2.696   1.575
 1258SOL     OW 3802   2.475   3.227   0.726
 1258SOL    HW1 3803   2.426   3.140   0.735
 1258SOL    HW2 3804   2.452   3.270   0.639
 1259SOL     OW 3805   2.671   1.866   0.502
 1259SOL    HW1 3806   2.711   1.957   0.493
 1259SOL    HW2 3807   2.571   1.874   0.508
 1260SOL     OW 3808   2.059   2.838   1.264
 1260SOL    HW1 3809   2.148   2.793   1.250
 1260SOL    HW2 3810   1.986   2.773   1.245
 1261SOL     OW 3811   2.179   2.113   1.801
 1261SOL    HW1 3812   2.250   2.184   1.807
 1261SOL    HW2 3813   2.091   2.152   1.829
 1262SOL     OW 3814   3.328   3.279   0.953
 1262SOL    HW1 3815   3.269   3.285   1.033
 1262SOL    HW2 3816   3.313   3.191   0.907
 1263SOL     OW 3817   3.529   3.576   0.572
 1263SOL    HW1 3818   3.488   3.553   0.484
 1263SOL    HW2 3819   3.511   3.502   0.637
 1264SOL     OW 3820   3.143   2.207   0.944
 1264SOL    HW1 3821   3.057   2.157   0.931
 1264SOL    HW2 3822   3.205   2.153   1.000
 1265SOL     OW 3823   2.669   2.467   1.465
 1265SOL    HW1 3824   2.622   2.464   1.554
 1265SOL    HW2 3825   2.618   2.412   1.399
 1266SOL     OW 3826   3.256   2.331   1.674
 1266SOL    HW1 3827   3.236   2.374   1.762
 1266SOL    HW2 3828   3.334   2.269   1.683
 1267SOL     OW 3829   2.835   2.752   1.572
 1267SOL    HW1 3830   2.881   2.668   1.543
 1267SOL    HW2 3831   2.779   2.786   1.497
 1268SOL     OW 3832   2.853   2.272   1.242
 1268SOL    HW1 3833   2.776   2.306   1.296
 1268SOL    HW2 3834   2.819   2.221   1.163
 1269SOL     OW 3835   2.903   2.563   0.429
 1269SOL    HW1 3836   2.929   2.559   0.525
 1269SOL    HW2 3837   2.818   2.512   0.415
 1270SOL     OW 3838   1.938   2.673   0.789
 1270SOL    HW1 3839   2.037   2.661   0.798
 1270SOL    HW2 3840   1.914   2.768   0.810
 1271SOL     OW 3841   1.992   3.683   1.571
 1271SOL    HW1 3842   1.982   3.668   1.670
 1271SOL    HW2 3843   1.906   3.719   1.535
 1272SOL     OW 3844   2.727   2.210   0.195
 1272SOL    HW1 3845   2.786   2.273   0.146
 1272SOL    HW2 3846   2.746   2.116   0.166
 1273SOL     OW 3847   3.581   2.447   1.831
 1273SOL    HW1 3848   3.555   2.536   1.795
 1273SOL    HW2 3849   3.579   2.379   1.758
 1274SOL     OW 3850   2.412   2.058   0.885
 1274SOL    HW1 3851   2.407   2.053   0.985
 1274SOL    HW2 3852   2.414   2.154   0.856
 1275SOL     OW 3853   2.870   3.318   0.477
 1275SOL    HW1 3854   2.824   3.390   0.425
 1275SOL    HW2 3855   2.866   3.338   0.575
 1276SOL     OW 3856   2.213   3.663   0.853
 1276SOL    HW1 3857   2.263   3.577   0.859
 1276SOL    HW2 3858   2.278   3.740   0.850
 1277SOL     OW 3859   3.657   2.928   0.873
 1277SOL    HW1 3860   3.595   2.913   0.797
 1277SOL    HW2 3861   3.605   2.939   0.958
 1278SOL     OW 3862   3.320   2.597   0.728
 1278SOL    HW1 3863   3.315   2.532   0.803
 1278SOL    HW2 3864   3.400   2.656   0.741
 1279SOL     OW 3865   2.323   3.128   1.727
 1279SOL    HW1 3866   2.273   3.129   1.641
 1279SOL    HW2 3867   2.260   3.110   1.803
 1280SOL     OW 3868   2.064   2.147   1.498
 1280SOL    HW1 3869   1.984   2.207   1.485
 1280SOL    HW2 3870   2.054   2.098   1.584
 1281SOL     OW 3871   2.326   3.605   0.323
 1281SOL    HW1 3872   2.359   3.644   0.409
 1281SOL    HW2 3873   2.402   3.598   0.258
 1282SOL     OW 3874   3.262   1.969   0.426
 1282SOL    HW1 3875   3.238   1.932   0.336
 1282SOL    HW2 3876   3.361   1.985   0.430
 1283SOL     OW 3877   2.111   3.647   1.241
 1283SOL    HW1 3878   2.168   3.582   1.291
 1283SOL    HW2 3879   2.095   3.614   1.148
 1284SOL     OW 3880   2.802   3.560   0.904
 1284SOL    HW1 3881   2.882   3.503   0.925
 1284SOL    HW2 3882   2.753   3.520   0.827
 1285SOL     OW 3883   2.244   2.562   0.480
 1285SOL    HW1 3884   2.289   2.472   0.477
 1285SOL    HW2 3885   2.150   2.551   0.513
 1286SOL     OW 3886   3.409   2.084   1.729
 1286SOL    HW1 3887   3.404   2.121   1.821
 1286SOL    HW2 3888   3.337   2.015   1.717
 1287SOL     OW 3889   2.643   2.126   1.749
 1287SOL    HW1 3890   2.710   2.065   1.792
 1287SOL    HW2 3891   2.570   2.145   1.814
 1288SOL     OW 3892   2.750   3.376   1.195
 1288SOL    HW1 3893   2.727   3.351   1.101
 1288SOL    HW2 3894   2.811   3.307   1.234
 1289SOL     OW 3895   3.213   2.452   1.433
 1289SOL    HW1 3896   3.241   2.409   1.518
 1289SOL    HW2 3897   3.238   2.548   1.434
 1290SOL     OW 3898   2.665   3.264   0.924
 1290SOL    HW1 3899   2.755   3.278   0.882
 1290SOL    HW2 3900   2.594   3.266   0.853
 1291SOL     OW 3901   2.784   2.365   0.899
 1291SOL    HW1 3902   2.759   2.356   0.803
 1291SOL    HW2 3903   2.832   2.283   0.930
 1292SOL     OW 3904   2.401   1.926   0.512
 1292SOL    HW1 3905   2.320   1.927   0.570
 1292SOL    HW2 3906   2.404   2.009   0.457
 1293SOL     OW 3907   2.159   1.897   0.171
 1293SOL    HW1 3908   2.208   1.981   0.150
 1293SOL    HW2 3909   2.221   1.832   0.216
 1294SOL     OW 3910   2.797   2.098   0.480
 1294SOL    HW1 3911   2.749   2.139   0.402
 1294SOL    HW2 3912   2.896   2.096   0.461
 1295SOL     OW 3913   2.938   2.545   1.464
 1295SOL    HW1 3914   2.858   2.484   1.467
 1295SOL    HW2 3915   3.019   2.492   1.440
 1296SOL     OW 3916   3.089   3.432   0.793
 1296SOL    HW1 3917   3.110   3.506   0.728
 1296SOL    HW2 3918   3.157   3.432   0.866
 1297SOL     OW 3919   2.321   3.014   0.741
 1297SOL    HW1 3920   2.250   2.987   0.806
 1297SOL    HW2 3921   2.295   2.986   0.648
 1298SOL     OW 3922   3.133   3.659   0.591
 1298SOL    HW1 3923   3.177   3.723   0.527
 1298SOL    HW2 3924   3.083   3.711   0.661
 1299SOL     OW 3925   1.940   2.418   1.386
 1299SOL    HW1 3926   2.032   2.417   1.345
 1299SOL    HW2 3927   1.934   2.492   1.453
 1300SOL     OW 3928   2.423   2.084   1.147
 1300SOL    HW1 3929   2.461   2.000   1.184
 1300SOL    HW2 3930   2.335   2.103   1.191
 1301SOL     OW 3931   2.728   2.316   0.642
 1301SOL    HW1 3932   2.696   2.388   0.580
 1301SOL    HW2 3933   2.752   2.235   0.589
 1302SOL     OW 3934   2.879   1.901   0.753
 1302SOL    HW1 3935   2.807   1.906   0.684
 1302SOL    HW2 3936   2.855   1.832   0.822
 1303SOL     OW 3937   3.291   3.035   0.867
 1303SOL    HW1 3938   3.236   2.951   0.860
 1303SOL    HW2 3939   3.317   3.064   0.775
 1304SOL     OW 3940   3.328   2.452   0.992
 1304SOL    HW1 3941   3.298   2.357   0.999
 1304SOL    HW2 3942   3.401   2.468   1.058
 1305SOL     OW 3943   3.719   2.695   0.377
 1305SOL    HW1 3944   3.761   2.631   0.441
 1305SOL    HW2 3945   3.681   2.644   0.299
 1306SOL     OW 3946   3.526   3.142   0.657
 1306SOL    HW1 3947   3.625   3.150   0.671
 1306SOL    HW2 3948   3.481   3.226   0.688
 1307SOL     OW 3949   3.454   3.491   1.625
 1307SOL    HW1 3950   3.481   3.525   1.535
 1307SOL    HW2 3951   3.533   3.453   1.671
 1308SOL     OW 3952   3.500   2.961   1.079
 1308SOL    HW1 3953   3.505   3.042   1.138
 1308SOL    HW2 3954   3.414   2.963   1.028
 1309SOL     OW 3955   2.777   1.951   1.402
 1309SOL    HW1 3956   2.802   1.931   1.307
 1309SOL    HW2 3957   2.849   2.007   1.444
 1310SOL     OW 3958   2.842   2.978   1.719
 1310SOL    HW1 3959   2.743   2.984   1.729
 1310SOL    HW2 3960   2.865   2.898   1.663
 1311SOL     OW 3961   2.567   2.912   0.368
 1311SOL    HW1 3962   2.553   2.919   0.467
 1311SOL    HW2 3963   2.651   2.861   0.350
 1312SOL     OW 3964   2.272   2.675   1.251
 1312SOL    HW1 3965   2.358   2.687   1.301
 1312SOL    HW2 3966   2.230   2.588   1.278
 1313SOL     OW 3967   3.136   2.248   1.262
 1313SOL    HW1 3968   3.157   2.322   1.326
 1313SOL    HW2 3969   3.047   2.265   1.219
 1314SOL     OW 3970   1.926   3.426   1.331
 1314SOL    HW1 3971   1.880   3.508   1.297
 1314SOL    HW2 3972   2.024   3.445   1.340
 1315SOL     OW 3973   2.229   2.962   0.501
 1315SOL    HW1 3974   2.222   3.045   0.445
 1315SOL    HW2 3975   2.233   2.882   0.441
 1316SOL     OW 3976   2.428   2.399   0.865
 1316SOL    HW1 3977   2.440   2.465   0.791
 1316SOL    HW2 3978   2.474   2.433   0.948
 1317SOL     OW 3979   3.444   2.501   0.472
 1317SOL    HW1 3980   3.413   2.562   0.545
 1317SOL    HW2 3981   3.494   2.553   0.403
 1318SOL     OW 3982   2.216   3.372   1.329
 1318SOL    HW1 3983   2.195   3.328   1.242
 1318SOL    HW2 3984   2.313   3.398   1.332
 1319SOL     OW 3985   2.264   2.613   1.598
 1319SOL    HW1 3986   2.332   2.668   1.551
 1319SOL    HW2 3987   2.304   2.525   1.625
 1320SOL     OW 3988   2.875   1.967   1.770
 1320SOL    HW1 3989   2.881   2.052   1.718
 1320SOL    HW2 3990   2.907   1.891   1.713
 1321SOL     OW 3991   2.366   1.912   1.740
 1321SOL    HW1 3992   2.324   1.855   1.670
 1321SOL    HW2 3993   2.300   1.981   1.772
 1322SOL     OW 3994   2.435   2.732   1.029
 1322SOL    HW1 3995   2.479   2.821   1.020
 1322SOL    HW2 3996   2.372   2.732   1.106
 1323SOL     OW 3997   3.222   2.724   1.045
 1323SOL    HW1 3998   3.147   2.724   0.979
 1323SOL    HW2 3999   3.259   2.632   1.054
 1324SOL     OW 4000   2.169   2.075   1.231
 1324SOL    HW1 4001   2.146   2.112   1.321
 1324SOL    HW2 4002   2.139   1.980   1.225
 1325SOL     OW 4003   1.899   3.172   1.282
 1325SOL    HW1 4004   1.952   3.123   1.350
 1325SOL    HW2 4005   1.921   3.270   1.287
 1326SOL     OW 4006   2.594   2.496   1.064
 1326SOL    HW1 4007   2.653   2.470   0.988
 1326SOL    HW2 4008   2.566   2.592   1.053
 1327SOL     OW 4009   2.169   1.925   0.618
 1327SOL    HW1 4010   2.158   2.019   0.651
 1327SOL    HW2 4011   2.164   1.862   0.695
 1328SOL     OW 4012   2.885   2.628   0.966
 1328SOL    HW1 4013   2.900   2.649   1.062
 1328SOL    HW2 4014   2.855   2.533   0.957
 1329SOL     OW 4015   2.842   3.435   1.700
 1329SOL    HW1 4016   2.822   3.479   1.612
 1329SOL    HW2 4017   2.881   3.344   1.684
 1330SOL     OW 4018   3.721   3.380   1.605
 1330SOL    HW1 4019   3.735   3.407   1.510
 1330SOL    HW2 4020   3.804   3.402   1.658
 1331SOL     OW 4021   2.212   2.760   1.804
 1331SOL    HW1 4022   2.288   2.804   1.852
 1331SOL    HW2 4023   2.247   2.713   1.722
 1332SOL     OW 4024   2.930   3.195   0.849
 1332SOL    HW1 4025   2.937   3.111   0.794
 1332SOL    HW2 4026   2.992   3.264   0.813
 1333SOL     OW 4027   2.181   2.672   0.949
 1333SOL    HW1 4028   2.274   2.708   0.954
 1333SOL    HW2 4029   2.175   2.587   1.001
 1334SOL     OW 4030   2.201   2.371   1.006
 1334SOL    HW1 4031   2.149   2.288   0.989
 1334SOL    HW2 4032   2.278   2.376   0.942
 1335SOL     OW 4033   2.373   2.277   1.808
 1335SOL    HW1 4034   2.355   2.322   1.896
 1335SOL    HW2 4035   2.415   2.342   1.745
 1336SOL     OW 4036   3.000   2.242   1.678
 1336SOL    HW1 4037   2.955   2.305   1.742
 1336SOL    HW2 4038   3.093   2.273   1.661
 1337SOL     OW 4039   3.022   2.069   1.477
 1337SOL    HW1 4040   3.022   2.133   1.554
 1337SOL    HW2 4041   3.050   2.117   1.394
 1338SOL     OW 4042   1.870   3.188   0.200
 1338SOL    HW1 4043   1.777   3.209   0.169
 1338SOL    HW2 4044   1.880   3.089   0.213
 1339SOL     OW 4045   1.950   3.663   0.927
 1339SOL    HW1 4046   1.908   3.577   0.900
 1339SOL    HW2 4047   2.044   3.666   0.893
 1340SOL     OW 4048   2.366   3.430   0.910
 1340SOL    HW1 4049   2.432   3.504   0.919
 1340SOL    HW2 4050   2.410   3.351   0.868
 1341SOL     OW 4051   2.864   2.658   1.238
 1341SOL    HW1 4052   2.905   2.626   1.324
 1341SOL    HW2 4053   2.768   2.631   1.235
 1342SOL     OW 4054   1.902   2.406   1.114
 1342SOL    HW1 4055   1.987   2.373   1.073
 1342SOL    HW2 4056   1.915   2.421   1.212
 1343SOL     OW 4057   2.051   2.382   1.722
 1343SOL    HW1 4058   2.110   2.342   1.652
 1343SOL    HW2 4059   1.993   2.453   1.681
 1344SOL     OW 4060   3.519   2.466   1.206
 1344SOL    HW1 4061   3.481   2.397   1.268
 1344SOL    HW2 4062   3.601   2.430   1.162
 1345SOL     OW 4063   2.114   3.426   1.744
 1345SOL    HW1 4064   2.084   3.483   1.820
 1345SOL    HW2 4065   2.107   3.329   1.770
 1346SOL     OW 4066   2.533   2.326   1.269
 1346SOL    HW1 4067   2.499   2.237   1.239
 1346SOL    HW2 4068   2.559   2.380   1.189
 1347SOL     OW 4069   2.792   3.540   1.465
 1347SOL    HW1 4070   2.768   3.522   1.370
 1347SOL    HW2 4071   2.822   3.634   1.475
 1348SOL     OW 4072   2.021   2.999   1.466
 1348SOL    HW1 4073   2.043   2.938   1.542
 1348SOL    HW2 4074   2.031   2.950   1.380
 1349SOL     OW 4075   3.621   3.609   1.154
 1349SOL    HW1 4076   3.682   3.639   1.081
 1349SOL    HW2 4077   3.583   3.520   1.132
 1350SOL     OW 4078   3.114   3.593   1.128
 1350SOL    HW1 4079   3.198   3.598   1.074
 1350SOL    HW2 4080   3.091   3.497   1.146
 1351SOL     OW 4081   1.945   3.120   1.022
 1351SOL    HW1 4082   1.940   3.119   1.122
 1351SOL    HW2 4083   1.862   3.079   0.984
 1352SOL     OW 4084   2.550   3.524   1.716
 1352SOL    HW1 4085   2.494   3.605   1.725
 1352SOL    HW2 4086   2.602   3.528   1.630
 1353SOL     OW 4087   3.588   1.997   0.523
 1353SOL    HW1 4088   3.661   1.980   0.456
 1353SOL    HW2 4089   3.557   1.910   0.561
 1354SOL     OW 4090   3.250   3.435   0.477
 1354SOL    HW1 4091   3.317   3.447   0.403
 1354SOL    HW2 4092   3.210   3.524   0.500
 1355SOL     OW 4093   1.992   3.656   1.851
 1355SOL    HW1 4094   1.951   3.582   1.904
 1355SOL    HW2 4095   2.056   3.707   1.909
 1356SOL     OW 4096   3.142   2.789   0.672
 1356SOL    HW1 4097   3.202   2.708   0.674
 1356SOL    HW2 4098   3.182   2.858   0.612
 1357SOL     OW 4099   2.692   3.135   1.422
 1357SOL    HW1 4100   2.687   3.168   1.517
 1357SOL    HW2 4101   2.606   3.154   1.376
 1358SOL     OW 4102   3.512   3.582   1.394
 1358SOL    HW1 4103   3.565   3.592   1.310
 1358SOL    HW2 4104   3.485   3.672   1.428
 1359SOL     OW 4105   3.703   2.037   0.963
 1359SOL    HW1 4106   3.742   1.952   0.927
 1359SOL    HW2 4107   3.605   2.039   0.944
 1360SOL     OW 4108   2.125   2.188   0.720
 1360SOL    HW1 4109   2.046   2.239   0.686
 1360SOL    HW2 4110   2.116   2.173   0.818
 1361SOL     OW 4111   2.684   2.864   1.372
 1361SOL    HW1 4112   2.724   2.863   1.280
 1361SOL    HW2 4113   2.694   2.956   1.412
 1362SOL     OW 4114   2.234   3.150   1.490
 1362SOL    HW1 4115   2.221   3.243   1.456
 1362SOL    HW2 4116   2.150   3.098   1.477
 1363SOL     OW 4117   3.476   3.154   1.289
 1363SOL    HW1 4118   3.536   3.157   1.369
 1363SOL    HW2 4119   3.401   3.218   1.302
 1364SOL     OW 4120   2.901   2.960   0.696
 1364SOL    HW1 4121   2.831   2.913   0.750
 1364SOL    HW2 4122   2.960   2.892   0.653
 1365SOL     OW 4123   2.876   2.098   0.971
 1365SOL    HW1 4124   2.868   2.062   0.878
 1365SOL    HW2 4125   2.874   2.022   1.036
 1366SOL     OW 4126   2.452   3.349   0.491
 1366SOL    HW1 4127   2.494   3.291   0.421
 1366SOL    HW2 4128   2.408   3.428   0.447
 1367SOL     OW 4129   3.571   2.247   1.381
 1367SOL    HW1 4130   3.644   2.316   1.385
 1367SOL    HW2 4131   3.599   2.172   1.322
 1368SOL     OW 4132   2.117   3.210   0.290
 1368SOL    HW1 4133   2.021   3.211   0.263
 1368SOL    HW2 4134   2.129   3.263   0.374
 1369SOL     OW 4135   1.967   2.875   1.726
 1369SOL    HW1 4136   1.890   2.842   1.780
 1369SOL    HW2 4137   2.052   2.845   1.768
 1370SOL     OW 4138   2.534   2.065   1.489
 1370SOL    HW1 4139   2.624   2.049   1.449
 1370SOL    HW2 4140   2.542   2.070   1.588
 1371SOL     OW 4141   1.937   2.207   0.033
 1371SOL    HW1 4142   1.845   2.179   0.004
 1371SOL    HW2 4143   1.968   2.284  -0.023
 1372SOL     OW 4144   1.934   2.028   0.318
 1372SOL    HW1 4145   1.917   2.111   0.264
 1372SOL    HW2 4146   2.024   1.991   0.296
 1373SOL     OW 4147   2.475   2.704   1.431
 1373SOL    HW1 4148   2.531   2.785   1.414
 1373SOL    HW2 4149   2.534   2.624   1.434
 1374SOL     OW 4150   3.355   3.629   0.959
 1374SOL    HW1 4151   3.388   3.693   0.890
 1374SOL    HW2 4152   3.421   3.623   1.034
 1375SOL     OW 4153   2.578   2.427   1.708
 1375SOL    HW1 4154   2.597   2.492   1.782
 1375SOL    HW2 4155   2.638   2.347   1.717
 1376SOL     OW 4156   2.252   3.603   1.560
 1376SOL    HW1 4157   2.161   3.644   1.558
 1376SOL    HW2 4158   2.245   3.509   1.592
 1377SOL     OW 4159   3.536   2.745   1.254
 1377SOL    HW1 4160   3.509   2.656   1.217
 1377SOL    HW2 4161   3.537   2.813   1.181
 1378SOL     OW 4162   3.087   2.187   0.449
 1378SOL    HW1 4163   3.152   2.113   0.438
 1378SOL    HW2 4164   3.107   2.237   0.533
 1379SOL     OW 4165   2.456   2.607   0.652
 1379SOL    HW1 4166   2.506   2.692   0.633
 1379SOL    HW2 4167   2.368   2.609   0.604
 1380SOL     OW 4168   3.639   2.204   1.642
 1380SOL    HW1 4169   3.622   2.235   1.548
 1380SOL    HW2 4170   3.555   2.167   1.680
 1381SOL     OW 4171   2.523   3.652   0.953
 1381SOL    HW1 4172   2.477   3.740   0.940
 1381SOL    HW2 4173   2.622   3.664   0.946
 1382SOL     OW 4174   3.270   3.713   1.720
 1382SOL    HW1 4175   3.174   3.702   1.693
 1382SOL    HW2 4176   3.326   3.646   1.672
 1383SOL     OW 4177   2.721   2.818   0.861
 1383SOL    HW1 4178   2.775   2.749   0.909
 1383SOL    HW2 4179   2.689   2.887   0.927
 1384SOL     OW 4180   3.723   3.431   0.851
 1384SOL    HW1 4181   3.652   3.419   0.781
 1384SOL    HW2 4182   3.724   3.352   0.911
 1385SOL     OW 4183   2.083   3.176   1.844
 1385SOL    HW1 4184   2.018   3.103   1.823
 1385SOL    HW2 4185   2.087   3.190   1.942
 1386SOL     OW 4186   1.941   3.102   0.653
 1386SOL    HW1 4187   1.940   3.055   0.741
 1386SOL    HW2 4188   2.023   3.074   0.602
 1387SOL     OW 4189   2.534   3.253   1.624
 1387SOL    HW1 4190   2.456   3.203   1.662
 1387SOL    HW2 4191   2.531   3.348   1.655
 1388SOL     OW 4192   3.686   2.054   1.227
 1388SOL    HW1 4193   3.682   1.964   1.271
 1388SOL    HW2 4194   3.689   2.043   1.128
 1389SOL     OW 4195   2.290   2.286   0.520
 1389SOL    HW1 4196   2.320   2.214   0.458
 1389SOL    HW2 4197   2.251   2.246   0.603
 1390SOL     OW 4198   3.567   3.349   1.104
 1390SOL    HW1 4199   3.474   3.324   1.077
 1390SOL    HW2 4200   3.593   3.299   1.186
 1391SOL     OW 4201   2.179   2.409   1.280
 1391SOL    HW1 4202   2.217   2.350   1.352
 1391SOL    HW2 4203   2.219   2.383   1.192
 1392SOL     OW 4204   2.674   3.448   0.687
 1392SOL    HW1 4205   2.706   3.458   0.593
 1392SOL    HW2 4206   2.595   3.386   0.689
 1393SOL     OW 4207   3.286   2.076   1.112
 1393SOL    HW1 4208   3.338   2.011   1.167
 1393SOL    HW2 4209   3.237   2.139   1.173
 1394SOL     OW 4210   2.863   1.896   1.154
 1394SOL    HW1 4211   2.800   1.824   1.123
 1394SOL    HW2 4212   2.956   1.860   1.154
 1395SOL     OW 4213   2.632   3.192   0.301
 1395SOL    HW1 4214   2.586   3.105   0.318
 1395SOL    HW2 4215   2.723   3.189   0.342
 1396SOL     OW 4216   2.480   3.429   1.284
 1396SOL    HW1 4217   2.475   3.511   1.341
 1396SOL    HW2 4218   2.569   3.426   1.239
 1397SOL     OW 4219   3.162   2.315   0.691
 1397SOL    HW1 4220   3.103   2.395   0.695
 1397SOL    HW2 4221   3.177   2.280   0.784
 1398SOL     OW 4222   3.455   2.083   0.882
 1398SOL    HW1 4223   3.371   2.082   0.936
 1398SOL    HW2 4224   3.457   2.166   0.826
 1399SOL     OW 4225   1.901   2.939   0.300
 1399SOL    HW1 4226   2.000   2.928   0.291
 1399SOL    HW2 4227   1.861   2.853   0.332
 1400SOL     OW 4228   2.092   2.490   1.975
 1400SOL    HW1 4229   1.999   2.488   2.012
 1400SOL    HW2 4230   2.093   2.451   1.883
 1401SOL     OW 4231   2.087   2.137   2.858
 1401SOL    HW1 4232   2.122   2.120   2.950
 1401SOL    HW2 4233   1.999   2.092   2.846
 1402SOL     OW 4234   1.881   2.230   2.509
 1402SOL    HW1 4235   1.799   2.273   2.548
 1402SOL    HW2 4236   1.853   2.157   2.446
 1403SOL     OW 4237   2.431   3.137   3.027
 1403SOL    HW1 4238   2.338   3.130   2.990
 1403SOL    HW2 4239   2.442   3.226   3.071
 1404SOL     OW 4240   3.417   3.373   2.565
 1404SOL    HW1 4241   3.360   3.357   2.646
 1404SOL    HW2 4242   3.358   3.383   2.485
 1405SOL     OW 4243   3.605   2.480   2.718
 1405SOL    HW1 4244   3.638   2.574   2.718
 1405SOL    HW2 4245   3.656   2.426   2.784
 1406SOL     OW 4246   2.997   2.565   2.579
 1406SOL    HW1 4247   3.054   2.643   2.554
 1406SOL    HW2 4248   2.937   2.591   2.655
 1407SOL     OW 4249   3.617   2.469   2.093
 1407SOL    HW1 4250   3.605   2.456   1.994
 1407SOL    HW2 4251   3.587   2.388   2.142
 1408SOL     OW 4252   2.630   3.006   2.885
 1408SOL    HW1 4253   2.552   3.023   2.945
 1408SOL    HW2 4254   2.664   3.093   2.849
 1409SOL     OW 4255   2.547   2.874   2.527
 1409SOL    HW1 4256   2.616   2.858   2.597
 1409SOL    HW2 4257   2.474   2.931   2.565
 1410SOL     OW 4258   2.197   3.297   2.923
 1410SOL    HW1 4259   2.119   3.266   2.870
 1410SOL    HW2 4260   2.255   3.355   2.866
 1411SOL     OW 4261   3.465   2.309   2.599
 1411SOL    HW1 4262   3.391   2.355   2.549
 1411SOL    HW2 4263   3.516   2.377   2.652
 1412SOL     OW 4264   2.093   3.575   2.345
 1412SOL    HW1 4265   2.127   3.652   2.399
 1412SOL    HW2 4266   2.137   3.575   2.255
 1413SOL     OW 4267   2.092   3.296   2.400
 1413SOL    HW1 4268   2.066   3.392   2.400
 1413SOL    HW2 4269   2.021   3.242   2.445
 1414SOL     OW 4270   2.102   2.953   2.748
 1414SOL    HW1 4271   2.116   2.869   2.800
 1414SOL    HW2 4272   2.047   3.017   2.803
 1415SOL     OW 4273   2.468   2.826   1.985
 1415SOL    HW1 4274   2.475   2.910   1.931
 1415SOL    HW2 4275   2.514   2.839   2.073
 1416SOL     OW 4276   1.984   2.505   2.425
 1416SOL    HW1 4277   1.939   2.417   2.442
 1416SOL    HW2 4278   1.983   2.559   2.509
 1417SOL     OW 4279   3.704   3.629   2.221
 1417SOL    HW1 4280   3.758   3.600   2.301
 1417SOL    HW2 4281   3.734   3.719   2.192
 1418SOL     OW 4282   1.889   3.458   1.979
 1418SOL    HW1 4283   1.870   3.362   2.000
 1418SOL    HW2 4284   1.856   3.516   2.054
 1419SOL     OW 4285   3.551   2.784   2.474
 1419SOL    HW1 4286   3.646   2.755   2.482
 1419SOL    HW2 4287   3.543   2.849   2.399
 1420SOL     OW 4288   3.503   2.970   2.294
 1420SOL    HW1 4289   3.589   2.972   2.242
 1420SOL    HW2 4290   3.517   3.017   2.382
 1421SOL     OW 4291   2.475   3.227   2.588
 1421SOL    HW1 4292   2.426   3.140   2.597
 1421SOL    HW2 4293   2.452   3.270   2.501
 1422SOL     OW 4294   2.671   1.866   2.364
 1422SOL    HW1 4295   2.711   1.957   2.355
 1422SOL    HW2 4296   2.571   1.874   2.370
 1423SOL     OW 4297   2.059   2.838   3.126
 1423SOL    HW1 4298   2.148   2.793   3.112
 1423SOL    HW2 4299   1.986   2.773   3.107
 1424SOL     OW 4300   3.328   3.279   2.815
 1424SOL    HW1 4301   3.269   3.285   2.895
 1424SOL    HW2 4302   3.313   3.191   2.769
 1425SOL     OW 4303   3.529   3.576   2.434
 1425SOL    HW1 4304   3.488   3.553   2.346
 1425SOL    HW2 4305   3.511   3.502   2.499
 1426SOL     OW 4306   2.460   2.591   2.132
 1426SOL    HW1 4307   2.484   2.660   2.064
 1426SOL    HW2 4308   2.382   2.624   2.186
 1427SOL     OW 4309   3.143   2.207   2.806
 1427SOL    HW1 4310   3.057   2.157   2.793
 1427SOL    HW2 4311   3.205   2.153   2.862
 1428SOL     OW 4312   3.438   3.524   2.169
 1428SOL    HW1 4313   3.527   3.570   2.172
 1428SOL    HW2 4314   3.417   3.500   2.074
 1429SOL     OW 4315   2.903   2.563   2.291
 1429SOL    HW1 4316   2.929   2.559   2.387
 1429SOL    HW2 4317   2.818   2.512   2.277
 1430SOL     OW 4318   1.938   2.673   2.651
 1430SOL    HW1 4319   2.037   2.661   2.660
 1430SOL    HW2 4320   1.914   2.768   2.672
 1431SOL     OW 4321   2.727   2.210   2.057
 1431SOL    HW1 4322   2.786   2.273   2.008
 1431SOL    HW2 4323   2.746   2.116   2.028
 1432SOL     OW 4324   3.224   3.006   2.407
 1432SOL    HW1 4325   3.307   2.977   2.359
 1432SOL    HW2 4326   3.175   3.073   2.351
 1433SOL     OW 4327   2.412   2.058   2.747
 1433SOL    HW1 4328   2.407   2.053   2.847
 1433SOL    HW2 4329   2.414   2.154   2.718
 1434SOL     OW 4330   2.870   3.318   2.339
 1434SOL    HW1 4331   2.824   3.390   2.287
 1434SOL    HW2 4332   2.866   3.338   2.437
 1435SOL     OW 4333   2.213   3.663   2.715
 1435SOL    HW1 4334   2.263   3.577   2.721
 1435SOL    HW2 4335   2.278   3.740   2.712
 1436SOL     OW 4336   3.657   2.928   2.735
 1436SOL    HW1 4337   3.595   2.913   2.659
 1436SOL    HW2 4338   3.605   2.939   2.820
 1437SOL     OW 4339   2.183   2.805   2.104
 1437SOL    HW1 4340   2.265   2.844   2.062
 1437SOL    HW2 4341   2.156   2.723   2.055
 1438SOL     OW 4342   3.320   2.597   2.590
 1438SOL    HW1 4343   3.315   2.532   2.665
 1438SOL    HW2 4344   3.400   2.656   2.603
 1439SOL     OW 4345   2.973   3.638   2.099
 1439SOL    HW1 4346   2.913   3.576   2.149
 1439SOL    HW2 4347   3.004   3.594   2.014
 1440SOL     OW 4348   2.064   2.147   3.360
 1440SOL    HW1 4349   1.984   2.207   3.347
 1440SOL    HW2 4350   2.054   2.098   3.446
 1441SOL     OW 4351   3.494   3.239   1.943
 1441SOL    HW1 4352   3.462   3.333   1.933
 1441SOL    HW2 4353   3.418   3.176   1.931
 1442SOL     OW 4354   2.326   3.605   2.185
 1442SOL    HW1 4355   2.359   3.644   2.271
 1442SOL    HW2 4356   2.402   3.598   2.120
 1443SOL     OW 4357   2.802   3.560   2.766
 1443SOL    HW1 4358   2.882   3.503   2.787
 1443SOL    HW2 4359   2.753   3.520   2.689
 1444SOL     OW 4360   2.244   2.562   2.342
 1444SOL    HW1 4361   2.289   2.472   2.339
 1444SOL    HW2 4362   2.150   2.551   2.375
 1445SOL     OW 4363   2.476   1.984   1.979
 1445SOL    HW1 4364   2.574   1.962   1.986
 1445SOL    HW2 4365   2.445   1.967   1.886
 1446SOL     OW 4366   2.750   3.376   3.057
 1446SOL    HW1 4367   2.727   3.351   2.963
 1446SOL    HW2 4368   2.811   3.307   3.096
 1447SOL     OW 4369   2.665   3.264   2.786
 1447SOL    HW1 4370   2.755   3.278   2.744
 1447SOL    HW2 4371   2.594   3.266   2.715
 1448SOL     OW 4372   2.784   2.365   2.761
 1448SOL    HW1 4373   2.759   2.356   2.665
 1448SOL    HW2 4374   2.832   2.283   2.792
 1449SOL     OW 4375   2.401   1.926   2.374
 1449SOL    HW1 4376   2.320   1.927   2.432
 1449SOL    HW2 4377   2.404   2.009   2.319
 1450SOL     OW 4378   3.296   3.050   1.903
 1450SOL    HW1 4379   3.328   2.974   1.960
 1450SOL    HW2 4380   3.204   3.077   1.933
 1451SOL     OW 4381   2.159   1.897   2.033
 1451SOL    HW1 4382   2.208   1.981   2.012
 1451SOL    HW2 4383   2.221   1.832   2.078
 1452SOL     OW 4384   2.797   2.098   2.342
 1452SOL    HW1 4385   2.749   2.139   2.264
 1452SOL    HW2 4386   2.896   2.096   2.323
 1453SOL     OW 4387   3.089   3.432   2.655
 1453SOL    HW1 4388   3.110   3.506   2.590
 1453SOL    HW2 4389   3.157   3.432   2.728
 1454SOL     OW 4390   2.321   3.014   2.603
 1454SOL    HW1 4391   2.250   2.987   2.668
 1454SOL    HW2 4392   2.295   2.986   2.510
 1455SOL     OW 4393   3.133   3.659   2.453
 1455SOL    HW1 4394   3.177   3.723   2.389
 1455SOL    HW2 4395   3.083   3.711   2.523
 1456SOL     OW 4396   2.894   2.411   1.878
 1456SOL    HW1 4397   2.853   2.493   1.839
 1456SOL    HW2 4398   2.958   2.437   1.951
 1457SOL     OW 4399   1.940   2.418   3.248
 1457SOL    HW1 4400   2.032   2.417   3.207
 1457SOL    HW2 4401   1.934   2.492   3.315
 1458SOL     OW 4402   2.423   2.084   3.009
 1458SOL    HW1 4403   2.461   2.000   3.046
 1458SOL    HW2 4404   2.335   2.103   3.053
 1459SOL     OW 4405   2.728   2.316   2.504
 1459SOL    HW1 4406   2.696   2.388   2.442
 1459SOL    HW2 4407   2.752   2.235   2.451
 1460SOL     OW 4408   2.879   1.901   2.615
 1460SOL    HW1 4409   2.807   1.906   2.546
 1460SOL    HW2 4410   2.855   1.832   2.684
 1461SOL     OW 4411   3.291   3.035   2.729
 1461SOL    HW1 4412   3.236   2.951   2.722
 1461SOL    HW2 4413   3.317   3.064   2.637
 1462SOL     OW 4414   3.328   2.452   2.854
 1462SOL    HW1 4415   3.298   2.357   2.861
 1462SOL    HW2 4416   3.401   2.468   2.920
 1463SOL     OW 4417   3.719   2.695   2.239
 1463SOL    HW1 4418   3.761   2.631   2.303
 1463SOL    HW2 4419   3.681   2.644   2.161
 1464SOL     OW 4420   2.350   3.247   2.036
 1464SOL    HW1 4421   2.263   3.232   2.083
 1464SOL    HW2 4422   2.333   3.273   1.941
 1465SOL     OW 4423   3.526   3.142   2.519
 1465SOL    HW1 4424   3.625   3.150   2.533
 1465SOL    HW2 4425   3.481   3.226   2.550
 1466SOL     OW 4426   3.252   2.437   1.940
 1466SOL    HW1 4427   3.198   2.416   2.021
 1466SOL    HW2 4428   3.343   2.396   1.949
 1467SOL     OW 4429   2.389   2.118   2.190
 1467SOL    HW1 4430   2.416   2.059   2.115
 1467SOL    HW2 4431   2.389   2.213   2.159
 1468SOL     OW 4432   2.973   3.057   2.962
 1468SOL    HW1 4433   2.933   3.101   3.043
 1468SOL    HW2 4434   2.932   3.094   2.879
 1469SOL     OW 4435   2.567   2.912   2.230
 1469SOL    HW1 4436   2.553   2.919   2.329
 1469SOL    HW2 4437   2.651   2.861   2.212
 1470SOL     OW 4438   1.926   3.426   3.193
 1470SOL    HW1 4439   1.880   3.508   3.159
 1470SOL    HW2 4440   2.024   3.445   3.202
 1471SOL     OW 4441   2.229   2.962   2.363
 1471SOL    HW1 4442   2.222   3.045   2.307
 1471SOL    HW2 4443   2.233   2.882   2.303
 1472SOL     OW 4444   2.428   2.399   2.727
 1472SOL    HW1 4445   2.440   2.465   2.653
 1472SOL    HW2 4446   2.474   2.433   2.810
 1473SOL     OW 4447   3.114   3.210   2.250
 1473SOL    HW1 4448   3.164   3.287   2.290
 1473SOL    HW2 4449   3.019   3.212   2.282
 1474SOL     OW 4450   3.134   3.307   3.004
 1474SOL    HW1 4451   3.181   3.320   3.091
 1474SOL    HW2 4452   3.068   3.233   3.013
 1475SOL     OW 4453   3.444   2.501   2.334
 1475SOL    HW1 4454   3.413   2.562   2.407
 1475SOL    HW2 4455   3.494   2.553   2.265
 1476SOL     OW 4456   2.435   2.732   2.891
 1476SOL    HW1 4457   2.479   2.821   2.882
 1476SOL    HW2 4458   2.372   2.732   2.968
 1477SOL     OW 4459   3.071   2.387   2.137
 1477SOL    HW1 4460   3.084   2.303   2.191
 1477SOL    HW2 4461   3.042   2.461   2.197
 1478SOL     OW 4462   1.899   3.172   3.144
 1478SOL    HW1 4463   1.952   3.123   3.212
 1478SOL    HW2 4464   1.921   3.270   3.149
 1479SOL     OW 4465   2.594   2.496   2.926
 1479SOL    HW1 4466   2.653   2.470   2.850
 1479SOL    HW2 4467   2.566   2.592   2.915
 1480SOL     OW 4468   2.169   1.925   2.480
 1480SOL    HW1 4469   2.158   2.019   2.513
 1480SOL    HW2 4470   2.164   1.862   2.557
 1481SOL     OW 4471   3.484   2.229   2.236
 1481SOL    HW1 4472   3.486   2.153   2.300
 1481SOL    HW2 4473   3.436   2.306   2.276
 1482SOL     OW 4474   2.885   2.628   2.828
 1482SOL    HW1 4475   2.900   2.649   2.924
 1482SOL    HW2 4476   2.855   2.533   2.819
 1483SOL     OW 4477   3.402   2.136   1.987
 1483SOL    HW1 4478   3.341   2.061   2.010
 1483SOL    HW2 4479   3.424   2.188   2.070
 1484SOL     OW 4480   2.930   3.195   2.711
 1484SOL    HW1 4481   2.937   3.111   2.656
 1484SOL    HW2 4482   2.992   3.264   2.675
 1485SOL     OW 4483   2.181   2.672   2.811
 1485SOL    HW1 4484   2.274   2.708   2.816
 1485SOL    HW2 4485   2.175   2.587   2.863
 1486SOL     OW 4486   2.201   2.371   2.868
 1486SOL    HW1 4487   2.149   2.288   2.851
 1486SOL    HW2 4488   2.278   2.376   2.804
 1487SOL     OW 4489   1.870   3.188   2.062
 1487SOL    HW1 4490   1.777   3.209   2.031
 1487SOL    HW2 4491   1.880   3.089   2.075
 1488SOL     OW 4492   1.950   3.663   2.789
 1488SOL    HW1 4493   1.908   3.577   2.762
 1488SOL    HW2 4494   2.044   3.666   2.755
 1489SOL     OW 4495   2.366   3.430   2.772
 1489SOL    HW1 4496   2.432   3.504   2.781
 1489SOL    HW2 4497   2.410   3.351   2.730
 1490SOL     OW 4498   2.864   2.658   3.100
 1490SOL    HW1 4499   2.905   2.626   3.186
 1490SOL    HW2 4500   2.768   2.631   3.097
 1491SOL     OW 4501   1.902   2.406   2.976
 1491SOL    HW1 4502   1.987   2.373   2.935
 1491SOL    HW2 4503   1.915   2.421   3.074
 1492SOL     OW 4504   2.677   2.434   2.187
 1492SOL    HW1 4505   2.684   2.345   2.141
 1492SOL    HW2 4506   2.583   2.468   2.179
 1493SOL     OW 4507   2.335   2.362   2.053
 1493SOL    HW1 4508   2.396   2.442   2.057
 1493SOL    HW2 4509   2.240   2.393   2.060
 1494SOL     OW 4510   2.021   2.999   3.328
 1494SOL    HW1 4511   2.043   2.938   3.404
 1494SOL    HW2 4512   2.031   2.950   3.242
 1495SOL     OW 4513   3.209   2.921   3.096
 1495SOL    HW1 4514   3.233   2.858   3.022
 1495SOL    HW2 4515   3.119   2.961   3.078
 1496SOL     OW 4516   3.164   2.717   2.171
 1496SOL    HW1 4517   3.078   2.686   2.213
 1496SOL    HW2 4518   3.160   2.703   2.072
 1497SOL     OW 4519   1.945   3.120   2.884
 1497SOL    HW1 4520   1.940   3.119   2.984
 1497SOL    HW2 4521   1.862   3.079   2.846
 1498SOL     OW 4522   2.765   1.948   1.995
 1498SOL    HW1 4523   2.816   1.949   1.909
 1498SOL    HW2 4524   2.821   1.906   2.066
 1499SOL     OW 4525   3.588   1.997   2.385
 1499SOL    HW1 4526   3.661   1.980   2.318
 1499SOL    HW2 4527   3.557   1.910   2.423
 1500SOL     OW 4528   3.250   3.435   2.339
 1500SOL    HW1 4529   3.317   3.447   2.265
 1500SOL    HW2 4530   3.210   3.524   2.362
 1501SOL     OW 4531   3.142   2.789   2.534
 1501SOL    HW1 4532   3.202   2.708   2.536
 1501SOL    HW2 4533   3.182   2.858   2.474
 1502SOL     OW 4534   2.534   3.478   2.016
 1502SOL    HW1 4535   2.543   3.488   1.917
 1502SOL    HW2 4536   2.494   3.389   2.037
 1503SOL     OW 4537   3.703   2.037   2.825
 1503SOL    HW1 4538   3.742   1.952   2.789
 1503SOL    HW2 4539   3.605   2.039   2.806
 1504SOL     OW 4540   2.125   2.188   2.582
 1504SOL    HW1 4541   2.046   2.239   2.548
 1504SOL    HW2 4542   2.116   2.173   2.680
 1505SOL     OW 4543   3.056   3.474   1.893
 1505SOL    HW1 4544   3.062   3.381   1.930
 1505SOL    HW2 4545   2.997   3.474   1.813
 1506SOL     OW 4546   2.778   2.772   2.153
 1506SOL    HW1 4547   2.841   2.810   2.085
 1506SOL    HW2 4548   2.818   2.689   2.192
 1507SOL     OW 4549   3.366   3.469   1.906
 1507SOL    HW1 4550   3.274   3.506   1.913
 1507SOL    HW2 4551   3.404   3.489   1.816
 1508SOL     OW 4552   2.901   2.960   2.558
 1508SOL    HW1 4553   2.831   2.913   2.612
 1508SOL    HW2 4554   2.960   2.892   2.515
 1509SOL     OW 4555   2.876   2.098   2.833
 1509SOL    HW1 4556   2.868   2.062   2.740
 1509SOL    HW2 4557   2.874   2.022   2.898
 1510SOL     OW 4558   2.452   3.349   2.353
 1510SOL    HW1 4559   2.494   3.291   2.283
 1510SOL    HW2 4560   2.408   3.428   2.309
 1511SOL     OW 4561   2.117   3.210   2.152
 1511SOL    HW1 4562   2.021   3.211   2.125
 1511SOL    HW2 4563   2.129   3.263   2.236
 1512SOL     OW 4564   1.937   2.207   1.895
 1512SOL    HW1 4565   1.845   2.179   1.866
 1512SOL    HW2 4566   1.968   2.284   1.839
 1513SOL     OW 4567   1.934   2.028   2.180
 1513SOL    HW1 4568   1.917   2.111   2.126
 1513SOL    HW2 4569   2.024   1.991   2.158
 1514SOL     OW 4570   3.045   3.197   1.981
 1514SOL    HW1 4571   2.946   3.186   1.983
 1514SOL    HW2 4572   3.079   3.212   2.074
 1515SOL     OW 4573   3.355   3.629   2.821
 1515SOL    HW1 4574   3.388   3.693   2.752
 1515SOL    HW2 4575   3.421   3.623   2.896
 1516SOL     OW 4576   3.087   2.187   2.311
 1516SOL    HW1 4577   3.152   2.113   2.300
 1516SOL    HW2 4578   3.107   2.237   2.395
 1517SOL     OW 4579   2.456   2.607   2.514
 1517SOL    HW1 4580   2.506   2.692   2.495
 1517SOL    HW2 4581   2.368   2.609   2.466
 1518SOL     OW 4582   2.721   3.236   1.878
 1518SOL    HW1 4583   2.675   3.251   1.966
 1518SOL    HW2 4584   2.765   3.321   1.848
 1519SOL     OW 4585   2.523   3.652   2.815
 1519SOL    HW1 4586   2.477   3.740   2.802
 1519SOL    HW2 4587   2.622   3.664   2.808
 1520SOL     OW 4588   2.721   2.818   2.723
 1520SOL    HW1 4589   2.775   2.749   2.771
 1520SOL    HW2 4590   2.689   2.887   2.789
 1521SOL     OW 4591   2.945   2.846   1.949
 1521SOL    HW1 4592   2.922   2.899   1.867
 1521SOL    HW2 4593   3.026   2.790   1.930
 1522SOL     OW 4594   3.723   3.431   2.713
 1522SOL    HW1 4595   3.652   3.419   2.643
 1522SOL    HW2 4596   3.724   3.352   2.773
 1523SOL     OW 4597   1.941   3.102   2.515
 1523SOL    HW1 4598   1.940   3.055   2.603
 1523SOL    HW2 4599   2.023   3.074   2.464
 1524SOL     OW 4600   2.290   2.286   2.382
 1524SOL    HW1 4601   2.320   2.214   2.320
 1524SOL    HW2 4602   2.251   2.246   2.465
 1525SOL     OW 4603   2.674   3.448   2.549
 1525SOL    HW1 4604   2.706   3.458   2.455
 1525SOL    HW2 4605   2.595   3.386   2.551
 1526SOL     OW 4606   2.863   1.896   3.016
 1526SOL    HW1 4607   2.800   1.824   2.985
 1526SOL    HW2 4608   2.956   1.860   3.016
 1527SOL     OW 4609   2.632   3.192   2.163
 1527SOL    HW1 4610   2.586   3.105   2.180
 1527SOL    HW2 4611   2.723   3.189   2.204
 1528SOL     OW 4612   2.480   3.429   3.146
 1528SOL    HW1 4613   2.475   3.511   3.203
 1528SOL    HW2 4614   2.569   3.426   3.101
 1529SOL     OW 4615   3.214   1.914   2.030
 1529SOL    HW1 4616   3.249   1.873   1.946
 1529SOL    HW2 4617   3.124   1.876   2.050
 1530SOL     OW 4618   3.162   2.315   2.553
 1530SOL    HW1 4619   3.103   2.395   2.557
 1530SOL    HW2 4620   3.177   2.280   2.646
 1531SOL     OW 4621   3.455   2.083   2.744
 1531SOL    HW1 4622   3.371   2.082   2.798
 1531SOL    HW2 4623   3.457   2.166   2.688
 1532SOL     OW 4624   1.901   2.939   2.162
 1532SOL    HW1 4625   2.000   2.928   2.153
 1532SOL    HW2 4626   1.861   2.853   2.194
 1533SOL     OW 4627   2.737   3.508   2.199
 1533SOL    HW1 4628   2.660   3.473   2.145
 1533SOL    HW2 4629   2.705   3.579   2.261
 1534SOL     OW 4630   2.087   3.999   0.996
 1534SOL    HW1 4631   2.122   3.982   1.088
 1534SOL    HW2 4632   1.999   3.954   0.984
 1535SOL     OW 4633   1.881   4.092   0.647
 1535SOL    HW1 4634   1.799   4.135   0.686
 1535SOL    HW2 4635   1.853   4.019   0.584
 1536SOL     OW 4636   3.617   4.331   0.231
 1536SOL    HW1 4637   3.605   4.318   0.132
 1536SOL    HW2 4638   3.587   4.250   0.280
 1537SOL     OW 4639   2.300   4.116   1.499
 1537SOL    HW1 4640   2.382   4.060   1.508
 1537SOL    HW2 4641   2.219   4.058   1.503
 1538SOL     OW 4642   3.465   4.171   0.737
 1538SOL    HW1 4643   3.391   4.217   0.687
 1538SOL    HW2 4644   3.516   4.239   0.790
 1539SOL     OW 4645   3.456   3.838   1.480
 1539SOL    HW1 4646   3.438   3.905   1.408
 1539SOL    HW2 4647   3.453   3.884   1.569
 1540SOL     OW 4648   2.671   3.728   0.502
 1540SOL    HW1 4649   2.711   3.819   0.493
 1540SOL    HW2 4650   2.571   3.736   0.508
 1541SOL     OW 4651   2.179   3.975   1.801
 1541SOL    HW1 4652   2.250   4.046   1.807
 1541SOL    HW2 4653   2.091   4.014   1.829
 1542SOL     OW 4654   3.256   4.193   1.674
 1542SOL    HW1 4655   3.236   4.236   1.762
 1542SOL    HW2 4656   3.334   4.131   1.683
 1543SOL     OW 4657   2.835   4.614   1.572
 1543SOL    HW1 4658   2.881   4.530   1.543
 1543SOL    HW2 4659   2.779   4.648   1.497
 1544SOL     OW 4660   2.853   4.134   1.242
 1544SOL    HW1 4661   2.776   4.168   1.296
 1544SOL    HW2 4662   2.819   4.083   1.163
 1545SOL     OW 4663   3.581   4.309   1.831
 1545SOL    HW1 4664   3.555   4.398   1.795
 1545SOL    HW2 4665   3.579   4.241   1.758
 1546SOL     OW 4666   2.412   3.920   0.885
 1546SOL    HW1 4667   2.407   3.915   0.985
 1546SOL    HW2 4668   2.414   4.016   0.856
 1547SOL     OW 4669   3.320   4.459   0.728
 1547SOL    HW1 4670   3.315   4.394   0.803
 1547SOL    HW2 4671   3.400   4.518   0.741
 1548SOL     OW 4672   2.064   4.009   1.498
 1548SOL    HW1 4673   1.984   4.069   1.485
 1548SOL    HW2 4674   2.054   3.960   1.584
 1549SOL     OW 4675   3.409   3.946   1.729
 1549SOL    HW1 4676   3.404   3.983   1.821
 1549SOL    HW2 4677   3.337   3.877   1.717
 1550SOL     OW 4678   2.643   3.988   1.749
 1550SOL    HW1 4679   2.710   3.927   1.792
 1550SOL    HW2 4680   2.570   4.007   1.814
 1551SOL     OW 4681   3.213   4.314   1.433
 1551SOL    HW1 4682   3.241   4.271   1.518
 1551SOL    HW2 4683   3.238   4.410   1.434
 1552SOL     OW 4684   2.401   3.788   0.512
 1552SOL    HW1 4685   2.320   3.789   0.570
 1552SOL    HW2 4686   2.404   3.871   0.457
 1553SOL     OW 4687   2.797   3.960   0.480
 1553SOL    HW1 4688   2.749   4.001   0.402
 1553SOL    HW2 4689   2.896   3.958   0.461
 1554SOL     OW 4690   1.940   4.280   1.386
 1554SOL    HW1 4691   2.032   4.279   1.345
 1554SOL    HW2 4692   1.934   4.354   1.453
 1555SOL     OW 4693   2.423   3.946   1.147
 1555SOL    HW1 4694   2.461   3.862   1.184
 1555SOL    HW2 4695   2.335   3.965   1.191
 1556SOL     OW 4696   2.879   3.763   0.753
 1556SOL    HW1 4697   2.807   3.768   0.684
 1556SOL    HW2 4698   2.855   3.694   0.822
 1557SOL     OW 4699   3.328   4.314   0.992
 1557SOL    HW1 4700   3.298   4.219   0.999
 1557SOL    HW2 4701   3.401   4.330   1.058
 1558SOL     OW 4702   3.719   4.557   0.377
 1558SOL    HW1 4703   3.761   4.493   0.441
 1558SOL    HW2 4704   3.681   4.506   0.299
 1559SOL     OW 4705   2.389   3.980   0.328
 1559SOL    HW1 4706   2.416   3.921   0.253
 1559SOL    HW2 4707   2.389   4.075   0.297
 1560SOL     OW 4708   2.777   3.813   1.402
 1560SOL    HW1 4709   2.802   3.793   1.307
 1560SOL    HW2 4710   2.849   3.869   1.444
 1561SOL     OW 4711   3.136   4.110   1.262
 1561SOL    HW1 4712   3.157   4.184   1.326
 1561SOL    HW2 4713   3.047   4.127   1.219
 1562SOL     OW 4714   2.428   4.261   0.865
 1562SOL    HW1 4715   2.440   4.327   0.791
 1562SOL    HW2 4716   2.474   4.295   0.948
 1563SOL     OW 4717   2.875   3.829   1.770
 1563SOL    HW1 4718   2.881   3.914   1.718
 1563SOL    HW2 4719   2.907   3.753   1.713
 1564SOL     OW 4720   2.366   3.774   1.740
 1564SOL    HW1 4721   2.324   3.717   1.670
 1564SOL    HW2 4722   2.300   3.843   1.772
 1565SOL     OW 4723   2.169   3.937   1.231
 1565SOL    HW1 4724   2.146   3.974   1.321
 1565SOL    HW2 4725   2.139   3.842   1.225
 1566SOL     OW 4726   2.594   4.358   1.064
 1566SOL    HW1 4727   2.653   4.332   0.988
 1566SOL    HW2 4728   2.566   4.454   1.053
 1567SOL     OW 4729   2.169   3.787   0.618
 1567SOL    HW1 4730   2.158   3.881   0.651
 1567SOL    HW2 4731   2.164   3.724   0.695
 1568SOL     OW 4732   3.484   4.091   0.374
 1568SOL    HW1 4733   3.486   4.015   0.438
 1568SOL    HW2 4734   3.436   4.168   0.414
 1569SOL     OW 4735   3.402   3.998   0.125
 1569SOL    HW1 4736   3.341   3.923   0.148
 1569SOL    HW2 4737   3.424   4.050   0.208
 1570SOL     OW 4738   2.201   4.233   1.006
 1570SOL    HW1 4739   2.149   4.150   0.989
 1570SOL    HW2 4740   2.278   4.238   0.942
 1571SOL     OW 4741   2.373   4.139   1.808
 1571SOL    HW1 4742   2.355   4.184   1.896
 1571SOL    HW2 4743   2.415   4.204   1.745
 1572SOL     OW 4744   3.000   4.104   1.678
 1572SOL    HW1 4745   2.955   4.167   1.742
 1572SOL    HW2 4746   3.093   4.135   1.661
 1573SOL     OW 4747   1.902   4.268   1.114
 1573SOL    HW1 4748   1.987   4.235   1.073
 1573SOL    HW2 4749   1.915   4.283   1.212
 1574SOL     OW 4750   2.051   4.244   1.722
 1574SOL    HW1 4751   2.110   4.204   1.652
 1574SOL    HW2 4752   1.993   4.315   1.681
 1575SOL     OW 4753   3.519   4.328   1.206
 1575SOL    HW1 4754   3.481   4.259   1.268
 1575SOL    HW2 4755   3.601   4.292   1.162
 1576SOL     OW 4756   2.533   4.188   1.269
 1576SOL    HW1 4757   2.499   4.099   1.239
 1576SOL    HW2 4758   2.559   4.242   1.189
 1577SOL     OW 4759   3.588   3.859   0.523
 1577SOL    HW1 4760   3.661   3.842   0.456
 1577SOL    HW2 4761   3.557   3.772   0.561
 1578SOL     OW 4762   3.703   3.899   0.963
 1578SOL    HW1 4763   3.742   3.814   0.927
 1578SOL    HW2 4764   3.605   3.901   0.944
 1579SOL     OW 4765   2.125   4.050   0.720
 1579SOL    HW1 4766   2.046   4.101   0.686
 1579SOL    HW2 4767   2.116   4.035   0.818
 1580SOL     OW 4768   2.876   3.960   0.971
 1580SOL    HW1 4769   2.868   3.924   0.878
 1580SOL    HW2 4770   2.874   3.884   1.036
 1581SOL     OW 4771   3.571   4.109   1.381
 1581SOL    HW1 4772   3.644   4.178   1.385
 1581SOL    HW2 4773   3.599   4.034   1.322
 1582SOL     OW 4774   2.534   3.927   1.489
 1582SOL    HW1 4775   2.624   3.911   1.449
 1582SOL    HW2 4776   2.542   3.932   1.588
 1583SOL     OW 4777   1.937   4.069   0.033
 1583SOL    HW1 4778   1.845   4.041   0.004
 1583SOL    HW2 4779   1.968   4.146  -0.023
 1584SOL     OW 4780   3.302   4.580   1.398
 1584SOL    HW1 4781   3.245   4.632   1.335
 1584SOL    HW2 4782   3.398   4.592   1.374
 1585SOL     OW 4783   1.934   3.890   0.318
 1585SOL    HW1 4784   1.917   3.973   0.264
 1585SOL    HW2 4785   2.024   3.853   0.296
 1586SOL     OW 4786   2.578   4.289   1.708
 1586SOL    HW1 4787   2.597   4.354   1.782
 1586SOL    HW2 4788   2.638   4.209   1.717
 1587SOL     OW 4789   3.087   4.049   0.449
 1587SOL    HW1 4790   3.152   3.975   0.438
 1587SOL    HW2 4791   3.107   4.099   0.533
 1588SOL     OW 4792   3.639   4.066   1.642
 1588SOL    HW1 4793   3.622   4.097   1.548
 1588SOL    HW2 4794   3.555   4.029   1.680
 1589SOL     OW 4795   3.686   3.916   1.227
 1589SOL    HW1 4796   3.682   3.826   1.271
 1589SOL    HW2 4797   3.689   3.905   1.128
 1590SOL     OW 4798   2.290   4.148   0.520
 1590SOL    HW1 4799   2.320   4.076   0.458
 1590SOL    HW2 4800   2.251   4.108   0.603
 1591SOL     OW 4801   2.179   4.271   1.280
 1591SOL    HW1 4802   2.217   4.212   1.352
 1591SOL    HW2 4803   2.219   4.245   1.192
 1592SOL     OW 4804   3.286   3.938   1.112
 1592SOL    HW1 4805   3.338   3.873   1.167
 1592SOL    HW2 4806   3.237   4.001   1.173
 1593SOL     OW 4807   2.863   3.758   1.154
 1593SOL    HW1 4808   2.800   3.686   1.123
 1593SOL    HW2 4809   2.956   3.722   1.154
 1594SOL     OW 4810   3.162   4.177   0.691
 1594SOL    HW1 4811   3.103   4.257   0.695
 1594SOL    HW2 4812   3.177   4.142   0.784
 1595SOL     OW 4813   3.455   3.945   0.882
 1595SOL    HW1 4814   3.371   3.944   0.936
 1595SOL    HW2 4815   3.457   4.028   0.826
 1596SOL     OW 4816   2.087   3.999   2.858
 1596SOL    HW1 4817   2.122   3.982   2.950
 1596SOL    HW2 4818   1.999   3.954   2.846
 1597SOL     OW 4819   1.881   4.092   2.509
 1597SOL    HW1 4820   1.799   4.135   2.548
 1597SOL    HW2 4821   1.853   4.019   2.446
 1598SOL     OW 4822   3.617   4.331   2.093
 1598SOL    HW1 4823   3.605   4.318   1.994
 1598SOL    HW2 4824   3.587   4.250   2.142
 1599SOL     OW 4825   3.465   4.171   2.599
 1599SOL    HW1 4826   3.391   4.217   2.549
 1599SOL    HW2 4827   3.516   4.239   2.652
 1600SOL     OW 4828   3.456   3.838   3.342
 1600SOL    HW1 4829   3.438   3.905   3.270
 1600SOL    HW2 4830   3.453   3.884   3.431
 1601SOL     OW 4831   2.671   3.728   2.364
 1601SOL    HW1 4832   2.711   3.819   2.355
 1601SOL    HW2 4833   2.571   3.736   2.370
 1602SOL     OW 4834   3.143   4.069   2.806
 1602SOL    HW1 4835   3.057   4.019   2.793
 1602SOL    HW2 4836   3.205   4.015   2.862
 1603SOL     OW 4837   2.727   4.072   2.057
 1603SOL    HW1 4838   2.786   4.135   2.008
 1603SOL    HW2 4839   2.746   3.978   2.028
 1604SOL     OW 4840   2.412   3.920   2.747
 1604SOL    HW1 4841   2.407   3.915   2.847
 1604SOL    HW2 4842   2.414   4.016   2.718
 1605SOL     OW 4843   3.320   4.459   2.590
 1605SOL    HW1 4844   3.315   4.394   2.665
 1605SOL    HW2 4845   3.400   4.518   2.603
 1606SOL     OW 4846   2.064   4.009   3.360
 1606SOL    HW1 4847   1.984   4.069   3.347
 1606SOL    HW2 4848   2.054   3.960   3.446
 1607SOL     OW 4849   3.262   3.831   2.288
 1607SOL    HW1 4850   3.238   3.794   2.198
 1607SOL    HW2 4851   3.361   3.847   2.292
 1608SOL     OW 4852   2.476   3.846   1.979
 1608SOL    HW1 4853   2.574   3.824   1.986
 1608SOL    HW2 4854   2.445   3.829   1.886
 1609SOL     OW 4855   2.401   3.788   2.374
 1609SOL    HW1 4856   2.320   3.789   2.432
 1609SOL    HW2 4857   2.404   3.871   2.319
 1610SOL     OW 4858   2.159   3.759   2.033
 1610SOL    HW1 4859   2.208   3.843   2.012
 1610SOL    HW2 4860   2.221   3.694   2.078
 1611SOL     OW 4861   2.797   3.960   2.342
 1611SOL    HW1 4862   2.749   4.001   2.264
 1611SOL    HW2 4863   2.896   3.958   2.323
 1612SOL     OW 4864   1.940   4.280   3.248
 1612SOL    HW1 4865   2.032   4.279   3.207
 1612SOL    HW2 4866   1.934   4.354   3.315
 1613SOL     OW 4867   2.423   3.946   3.009
 1613SOL    HW1 4868   2.461   3.862   3.046
 1613SOL    HW2 4869   2.335   3.965   3.053
 1614SOL     OW 4870   2.879   3.763   2.615
 1614SOL    HW1 4871   2.807   3.768   2.546
 1614SOL    HW2 4872   2.855   3.694   2.684
 1615SOL     OW 4873   3.328   4.314   2.854
 1615SOL    HW1 4874   3.298   4.219   2.861
 1615SOL    HW2 4875   3.401   4.330   2.920
 1616SOL     OW 4876   2.389   3.980   2.190
 1616SOL    HW1 4877   2.416   3.921   2.115
 1616SOL    HW2 4878   2.389   4.075   2.159
 1617SOL     OW 4879   2.428   4.261   2.727
 1617SOL    HW1 4880   2.440   4.327   2.653
 1617SOL    HW2 4881   2.474   4.295   2.810
 1618SOL     OW 4882   2.594   4.358   2.926
 1618SOL    HW1 4883   2.653   4.332   2.850
 1618SOL    HW2 4884   2.566   4.454   2.915
 1619SOL     OW 4885   2.169   3.787   2.480
 1619SOL    HW1 4886   2.158   3.881   2.513
 1619SOL    HW2 4887   2.164   3.724   2.557
 1620SOL     OW 4888   3.484   4.091   2.236
 1620SOL    HW1 4889   3.486   4.015   2.300
 1620SOL    HW2 4890   3.436   4.168   2.276
 1621SOL     OW 4891   3.402   3.998   1.987
 1621SOL    HW1 4892   3.341   3.923   2.010
 1621SOL    HW2 4893   3.424   4.050   2.070
 1622SOL     OW 4894   3.165   4.562   1.904
 1622SOL    HW1 4895   3.199   4.469   1.919
 1622SOL    HW2 4896   3.183   4.589   1.809
 1623SOL     OW 4897   2.201   4.233   2.868
 1623SOL    HW1 4898   2.149   4.150   2.851
 1623SOL    HW2 4899   2.278   4.238   2.804
 1624SOL     OW 4900   1.902   4.268   2.976
 1624SOL    HW1 4901   1.987   4.235   2.935
 1624SOL    HW2 4902   1.915   4.283   3.074
 1625SOL     OW 4903   3.519   4.328   3.068
 1625SOL    HW1 4904   3.481   4.259   3.130
 1625SOL    HW2 4905   3.601   4.292   3.024
 1626SOL     OW 4906   2.765   3.810   1.995
 1626SOL    HW1 4907   2.816   3.811   1.909
 1626SOL    HW2 4908   2.821   3.768   2.066
 1627SOL     OW 4909   3.588   3.859   2.385
 1627SOL    HW1 4910   3.661   3.842   2.318
 1627SOL    HW2 4911   3.557   3.772   2.423
 1628SOL     OW 4912   3.703   3.899   2.825
 1628SOL    HW1 4913   3.742   3.814   2.789
 1628SOL    HW2 4914   3.605   3.901   2.806
 1629SOL     OW 4915   2.125   4.050   2.582
 1629SOL    HW1 4916   2.046   4.101   2.548
 1629SOL    HW2 4917   2.116   4.035   2.680
 1630SOL     OW 4918   2.876   3.960   2.833
 1630SOL    HW1 4919   2.868   3.924   2.740
 1630SOL    HW2 4920   2.874   3.884   2.898
 1631SOL     OW 4921   1.937   4.069   1.895
 1631SOL    HW1 4922   1.845   4.041   1.866
 1631SOL    HW2 4923   1.968   4.146   1.839
 1632SOL     OW 4924   1.934   3.890   2.180
 1632SOL    HW1 4925   1.917   3.973   2.126
 1632SOL    HW2 4926   2.024   3.853   2.158
 1633SOL     OW 4927   3.087   4.049   2.311
 1633SOL    HW1 4928   3.152   3.975   2.300
 1633SOL    HW2 4929   3.107   4.099   2.395
 1634SOL     OW 4930   2.290   4.148   2.382
 1634SOL    HW1 4931   2.320   4.076   2.320
 1634SOL    HW2 4932   2.251   4.108   2.465
 1635SOL     OW 4933   3.214   3.776   2.030
 1635SOL    HW1 4934   3.249   3.735   1.946
 1635SOL    HW2 4935   3.124   3.738   2.050
 1636SOL     OW 4936   3.162   4.177   2.553
 1636SOL    HW1 4937   3.103   4.257   2.557
 1636SOL    HW2 4938   3.177   4.142   2.646
 1637SOL     OW 4939   3.455   3.945   2.744
 1637SOL    HW1 4940   3.371   3.944   2.798
 1637SOL    HW2 4941   3.457   4.028   2.688
 1638SOL     OW 4942   3.949   0.275   0.996
 1638SOL    HW1 4943   3.984   0.258   1.088
 1638SOL    HW2 4944   3.861   0.230   0.984
 1639SOL     OW 4945   3.743   0.368   0.647
 1639SOL    HW1 4946   3.661   0.411   0.686
 1639SOL    HW2 4947   3.715   0.295   0.584
 1640SOL     OW 4948   4.409   1.012   0.665
 1640SOL    HW1 4949   4.478   0.996   0.735
 1640SOL    HW2 4950   4.336   1.069   0.703
 1641SOL     OW 4951   4.059   1.435   1.061
 1641SOL    HW1 4952   3.981   1.404   1.008
 1641SOL    HW2 4953   4.117   1.493   1.004
 1642SOL     OW 4954   4.162   0.392   1.499
 1642SOL    HW1 4955   4.244   0.336   1.508
 1642SOL    HW2 4956   4.081   0.334   1.503
 1643SOL     OW 4957   3.955   1.713   0.483
 1643SOL    HW1 4958   3.989   1.790   0.537
 1643SOL    HW2 4959   3.999   1.713   0.393
 1644SOL     OW 4960   3.954   1.434   0.538
 1644SOL    HW1 4961   3.928   1.530   0.538
 1644SOL    HW2 4962   3.883   1.380   0.583
 1645SOL     OW 4963   3.964   1.091   0.886
 1645SOL    HW1 4964   3.978   1.007   0.938
 1645SOL    HW2 4965   3.909   1.155   0.941
 1646SOL     OW 4966   3.846   0.643   0.563
 1646SOL    HW1 4967   3.801   0.555   0.580
 1646SOL    HW2 4968   3.845   0.697   0.647
 1647SOL     OW 4969   3.837   0.737   1.597
 1647SOL    HW1 4970   3.925   0.724   1.642
 1647SOL    HW2 4971   3.824   0.834   1.575
 1648SOL     OW 4972   3.921   0.976   1.264
 1648SOL    HW1 4973   4.010   0.931   1.250
 1648SOL    HW2 4974   3.848   0.911   1.245
 1649SOL     OW 4975   4.041   0.251   1.801
 1649SOL    HW1 4976   4.112   0.322   1.807
 1649SOL    HW2 4977   3.953   0.290   1.829
 1650SOL     OW 4978   3.800   0.811   0.789
 1650SOL    HW1 4979   3.899   0.799   0.798
 1650SOL    HW2 4980   3.776   0.906   0.810
 1651SOL     OW 4981   3.854   1.821   1.571
 1651SOL    HW1 4982   3.844   1.806   1.670
 1651SOL    HW2 4983   3.768   1.857   1.535
 1652SOL     OW 4984   4.589   0.348   0.195
 1652SOL    HW1 4985   4.648   0.411   0.146
 1652SOL    HW2 4986   4.608   0.254   0.166
 1653SOL     OW 4987   4.075   1.801   0.853
 1653SOL    HW1 4988   4.125   1.715   0.859
 1653SOL    HW2 4989   4.140   1.878   0.850
 1654SOL     OW 4990   4.185   1.266   1.727
 1654SOL    HW1 4991   4.135   1.267   1.641
 1654SOL    HW2 4992   4.122   1.248   1.803
 1655SOL     OW 4993   3.926   0.285   1.498
 1655SOL    HW1 4994   3.846   0.345   1.485
 1655SOL    HW2 4995   3.916   0.236   1.584
 1656SOL     OW 4996   3.973   1.785   1.241
 1656SOL    HW1 4997   4.030   1.720   1.291
 1656SOL    HW2 4998   3.957   1.752   1.148
 1657SOL     OW 4999   4.106   0.700   0.480
 1657SOL    HW1 5000   4.151   0.610   0.477
 1657SOL    HW2 5001   4.012   0.689   0.513
 1658SOL     OW 5002   4.338   0.122   0.117
 1658SOL    HW1 5003   4.436   0.100   0.124
 1658SOL    HW2 5004   4.307   0.105   0.024
 1659SOL     OW 5005   4.263   0.064   0.512
 1659SOL    HW1 5006   4.182   0.065   0.570
 1659SOL    HW2 5007   4.266   0.147   0.457
 1660SOL     OW 5008   4.659   0.236   0.480
 1660SOL    HW1 5009   4.611   0.277   0.402
 1660SOL    HW2 5010   4.758   0.234   0.461
 1661SOL     OW 5011   4.183   1.152   0.741
 1661SOL    HW1 5012   4.112   1.125   0.806
 1661SOL    HW2 5013   4.157   1.124   0.648
 1662SOL     OW 5014   3.802   0.556   1.386
 1662SOL    HW1 5015   3.894   0.555   1.345
 1662SOL    HW2 5016   3.796   0.630   1.453
 1663SOL     OW 5017   4.285   0.222   1.147
 1663SOL    HW1 5018   4.323   0.138   1.184
 1663SOL    HW2 5019   4.197   0.241   1.191
 1664SOL     OW 5020   4.134   0.813   1.251
 1664SOL    HW1 5021   4.220   0.825   1.301
 1664SOL    HW2 5022   4.092   0.726   1.278
 1665SOL     OW 5023   3.788   1.564   1.331
 1665SOL    HW1 5024   3.742   1.646   1.297
 1665SOL    HW2 5025   3.886   1.583   1.340
 1666SOL     OW 5026   4.091   1.100   0.501
 1666SOL    HW1 5027   4.084   1.183   0.445
 1666SOL    HW2 5028   4.095   1.020   0.441
 1667SOL     OW 5029   4.290   0.537   0.865
 1667SOL    HW1 5030   4.302   0.603   0.791
 1667SOL    HW2 5031   4.336   0.571   0.948
 1668SOL     OW 5032   4.078   1.510   1.329
 1668SOL    HW1 5033   4.057   1.466   1.242
 1668SOL    HW2 5034   4.175   1.536   1.332
 1669SOL     OW 5035   4.126   0.751   1.598
 1669SOL    HW1 5036   4.194   0.806   1.551
 1669SOL    HW2 5037   4.166   0.663   1.625
 1670SOL     OW 5038   4.228   0.050   1.740
 1670SOL    HW1 5039   4.186  -0.007   1.670
 1670SOL    HW2 5040   4.162   0.119   1.772
 1671SOL     OW 5041   4.297   0.870   1.029
 1671SOL    HW1 5042   4.341   0.959   1.020
 1671SOL    HW2 5043   4.234   0.870   1.106
 1672SOL     OW 5044   4.031   0.213   1.231
 1672SOL    HW1 5045   4.008   0.250   1.321
 1672SOL    HW2 5046   4.001   0.118   1.225
 1673SOL     OW 5047   3.761   1.310   1.282
 1673SOL    HW1 5048   3.814   1.261   1.350
 1673SOL    HW2 5049   3.783   1.408   1.287
 1674SOL     OW 5050   4.031   0.063   0.618
 1674SOL    HW1 5051   4.020   0.157   0.651
 1674SOL    HW2 5052   4.026   0.000   0.695
 1675SOL     OW 5053   4.074   0.898   1.804
 1675SOL    HW1 5054   4.150   0.942   1.852
 1675SOL    HW2 5055   4.109   0.851   1.722
 1676SOL     OW 5056   4.043   0.810   0.949
 1676SOL    HW1 5057   4.136   0.846   0.954
 1676SOL    HW2 5058   4.037   0.725   1.001
 1677SOL     OW 5059   4.063   0.509   1.006
 1677SOL    HW1 5060   4.011   0.426   0.989
 1677SOL    HW2 5061   4.140   0.514   0.942
 1678SOL     OW 5062   3.812   1.801   0.927
 1678SOL    HW1 5063   3.770   1.715   0.900
 1678SOL    HW2 5064   3.906   1.804   0.893
 1679SOL     OW 5065   4.228   1.568   0.910
 1679SOL    HW1 5066   4.294   1.642   0.919
 1679SOL    HW2 5067   4.272   1.489   0.868
 1680SOL     OW 5068   3.764   0.544   1.114
 1680SOL    HW1 5069   3.849   0.511   1.073
 1680SOL    HW2 5070   3.777   0.559   1.212
 1681SOL     OW 5071   3.913   0.520   1.722
 1681SOL    HW1 5072   3.972   0.480   1.652
 1681SOL    HW2 5073   3.855   0.591   1.681
 1682SOL     OW 5074   4.539   0.572   0.325
 1682SOL    HW1 5075   4.546   0.483   0.279
 1682SOL    HW2 5076   4.445   0.606   0.317
 1683SOL     OW 5077   3.976   1.564   1.744
 1683SOL    HW1 5078   3.946   1.621   1.820
 1683SOL    HW2 5079   3.969   1.467   1.770
 1684SOL     OW 5080   4.197   0.500   0.191
 1684SOL    HW1 5081   4.258   0.580   0.195
 1684SOL    HW2 5082   4.102   0.531   0.198
 1685SOL     OW 5083   3.883   1.137   1.466
 1685SOL    HW1 5084   3.905   1.076   1.542
 1685SOL    HW2 5085   3.893   1.088   1.380
 1686SOL     OW 5086   3.807   1.258   1.022
 1686SOL    HW1 5087   3.802   1.257   1.122
 1686SOL    HW2 5088   3.724   1.217   0.984
 1687SOL     OW 5089   3.854   1.794   1.851
 1687SOL    HW1 5090   3.813   1.720   1.904
 1687SOL    HW2 5091   3.918   1.845   1.909
 1688SOL     OW 5092   3.987   0.326   0.720
 1688SOL    HW1 5093   3.908   0.377   0.686
 1688SOL    HW2 5094   3.978   0.311   0.818
 1689SOL     OW 5095   4.096   1.288   1.490
 1689SOL    HW1 5096   4.083   1.381   1.456
 1689SOL    HW2 5097   4.012   1.236   1.477
 1690SOL     OW 5098   4.314   1.487   0.491
 1690SOL    HW1 5099   4.356   1.429   0.421
 1690SOL    HW2 5100   4.270   1.566   0.447
 1691SOL     OW 5101   3.829   1.013   1.726
 1691SOL    HW1 5102   3.752   0.980   1.780
 1691SOL    HW2 5103   3.914   0.983   1.768
 1692SOL     OW 5104   4.337   0.842   1.431
 1692SOL    HW1 5105   4.393   0.923   1.414
 1692SOL    HW2 5106   4.396   0.762   1.434
 1693SOL     OW 5107   4.114   1.741   1.560
 1693SOL    HW1 5108   4.023   1.782   1.558
 1693SOL    HW2 5109   4.107   1.647   1.592
 1694SOL     OW 5110   3.945   1.314   1.844
 1694SOL    HW1 5111   3.880   1.241   1.823
 1694SOL    HW2 5112   3.949   1.328   1.942
 1695SOL     OW 5113   3.803   1.240   0.653
 1695SOL    HW1 5114   3.802   1.193   0.741
 1695SOL    HW2 5115   3.885   1.212   0.602
 1696SOL     OW 5116   4.396   1.391   1.624
 1696SOL    HW1 5117   4.318   1.341   1.662
 1696SOL    HW2 5118   4.393   1.486   1.655
 1697SOL     OW 5119   4.152   0.424   0.520
 1697SOL    HW1 5120   4.182   0.352   0.458
 1697SOL    HW2 5121   4.113   0.384   0.603
 1698SOL     OW 5122   4.041   0.547   1.280
 1698SOL    HW1 5123   4.079   0.488   1.352
 1698SOL    HW2 5124   4.081   0.521   1.192
 1699SOL     OW 5125   4.536   1.586   0.687
 1699SOL    HW1 5126   4.568   1.596   0.593
 1699SOL    HW2 5127   4.457   1.524   0.689
 1700SOL     OW 5128   3.763   1.077   0.300
 1700SOL    HW1 5129   3.862   1.066   0.291
 1700SOL    HW2 5130   3.723   0.991   0.332
 1701SOL     OW 5131   3.954   0.628   1.975
 1701SOL    HW1 5132   3.861   0.626   2.012
 1701SOL    HW2 5133   3.955   0.589   1.883
 1702SOL     OW 5134   3.949   0.275   2.858
 1702SOL    HW1 5135   3.984   0.258   2.950
 1702SOL    HW2 5136   3.861   0.230   2.846
 1703SOL     OW 5137   3.743   0.368   2.509
 1703SOL    HW1 5138   3.661   0.411   2.548
 1703SOL    HW2 5139   3.715   0.295   2.446
 1704SOL     OW 5140   4.409   1.012   2.527
 1704SOL    HW1 5141   4.478   0.996   2.597
 1704SOL    HW2 5142   4.336   1.069   2.565
 1705SOL     OW 5143   4.059   1.435   2.923
 1705SOL    HW1 5144   3.981   1.404   2.870
 1705SOL    HW2 5145   4.117   1.493   2.866
 1706SOL     OW 5146   4.162   0.392   3.361
 1706SOL    HW1 5147   4.244   0.336   3.370
 1706SOL    HW2 5148   4.081   0.334   3.365
 1707SOL     OW 5149   3.955   1.713   2.345
 1707SOL    HW1 5150   3.989   1.790   2.399
 1707SOL    HW2 5151   3.999   1.713   2.255
 1708SOL     OW 5152   3.954   1.434   2.400
 1708SOL    HW1 5153   3.928   1.530   2.400
 1708SOL    HW2 5154   3.883   1.380   2.445
 1709SOL     OW 5155   3.964   1.091   2.748
 1709SOL    HW1 5156   3.978   1.007   2.800
 1709SOL    HW2 5157   3.909   1.155   2.803
 1710SOL     OW 5158   4.344   1.786   3.301
 1710SOL    HW1 5159   4.252   1.769   3.336
 1710SOL    HW2 5160   4.372   1.878   3.327
 1711SOL     OW 5161   3.846   0.643   2.425
 1711SOL    HW1 5162   3.801   0.555   2.442
 1711SOL    HW2 5163   3.845   0.697   2.509
 1712SOL     OW 5164   3.751   1.596   1.979
 1712SOL    HW1 5165   3.732   1.500   2.000
 1712SOL    HW2 5166   3.718   1.654   2.054
 1713SOL     OW 5167   4.322   0.729   2.132
 1713SOL    HW1 5168   4.346   0.798   2.064
 1713SOL    HW2 5169   4.244   0.762   2.186
 1714SOL     OW 5170   3.800   0.811   2.651
 1714SOL    HW1 5171   3.899   0.799   2.660
 1714SOL    HW2 5172   3.776   0.906   2.672
 1715SOL     OW 5173   4.589   0.348   2.057
 1715SOL    HW1 5174   4.648   0.411   2.008
 1715SOL    HW2 5175   4.608   0.254   2.028
 1716SOL     OW 5176   4.075   1.801   2.715
 1716SOL    HW1 5177   4.125   1.715   2.721
 1716SOL    HW2 5178   4.140   1.878   2.712
 1717SOL     OW 5179   4.045   0.943   2.104
 1717SOL    HW1 5180   4.127   0.982   2.062
 1717SOL    HW2 5181   4.018   0.861   2.055
 1718SOL     OW 5182   4.188   1.743   2.185
 1718SOL    HW1 5183   4.221   1.782   2.271
 1718SOL    HW2 5184   4.264   1.736   2.120
 1719SOL     OW 5185   4.106   0.700   2.342
 1719SOL    HW1 5186   4.151   0.610   2.339
 1719SOL    HW2 5187   4.012   0.689   2.375
 1720SOL     OW 5188   4.338   0.122   1.979
 1720SOL    HW1 5189   4.436   0.100   1.986
 1720SOL    HW2 5190   4.307   0.105   1.886
 1721SOL     OW 5191   4.263   0.064   2.374
 1721SOL    HW1 5192   4.182   0.065   2.432
 1721SOL    HW2 5193   4.266   0.147   2.319
 1722SOL     OW 5194   4.021   0.035   2.033
 1722SOL    HW1 5195   4.070   0.119   2.012
 1722SOL    HW2 5196   4.083  -0.030   2.078
 1723SOL     OW 5197   4.659   0.236   2.342
 1723SOL    HW1 5198   4.611   0.277   2.264
 1723SOL    HW2 5199   4.758   0.234   2.323
 1724SOL     OW 5200   4.183   1.152   2.603
 1724SOL    HW1 5201   4.112   1.125   2.668
 1724SOL    HW2 5202   4.157   1.124   2.510
 1725SOL     OW 5203   4.134   0.813   3.113
 1725SOL    HW1 5204   4.220   0.825   3.163
 1725SOL    HW2 5205   4.092   0.726   3.140
 1726SOL     OW 5206   3.788   1.564   3.193
 1726SOL    HW1 5207   3.742   1.646   3.159
 1726SOL    HW2 5208   3.886   1.583   3.202
 1727SOL     OW 5209   4.091   1.100   2.363
 1727SOL    HW1 5210   4.084   1.183   2.307
 1727SOL    HW2 5211   4.095   1.020   2.303
 1728SOL     OW 5212   4.290   0.537   2.727
 1728SOL    HW1 5213   4.302   0.603   2.653
 1728SOL    HW2 5214   4.336   0.571   2.810
 1729SOL     OW 5215   4.078   1.510   3.191
 1729SOL    HW1 5216   4.057   1.466   3.104
 1729SOL    HW2 5217   4.175   1.536   3.194
 1730SOL     OW 5218   4.297   0.870   2.891
 1730SOL    HW1 5219   4.341   0.959   2.882
 1730SOL    HW2 5220   4.234   0.870   2.968
 1731SOL     OW 5221   4.031   0.063   2.480
 1731SOL    HW1 5222   4.020   0.157   2.513
 1731SOL    HW2 5223   4.026   0.000   2.557
 1732SOL     OW 5224   4.043   0.810   2.811
 1732SOL    HW1 5225   4.136   0.846   2.816
 1732SOL    HW2 5226   4.037   0.725   2.863
 1733SOL     OW 5227   4.063   0.509   2.868
 1733SOL    HW1 5228   4.011   0.426   2.851
 1733SOL    HW2 5229   4.140   0.514   2.804
 1734SOL     OW 5230   3.732   1.326   2.062
 1734SOL    HW1 5231   3.639   1.347   2.031
 1734SOL    HW2 5232   3.742   1.227   2.075
 1735SOL     OW 5233   3.812   1.801   2.789
 1735SOL    HW1 5234   3.770   1.715   2.762
 1735SOL    HW2 5235   3.906   1.804   2.755
 1736SOL     OW 5236   4.228   1.568   2.772
 1736SOL    HW1 5237   4.294   1.642   2.781
 1736SOL    HW2 5238   4.272   1.489   2.730
 1737SOL     OW 5239   3.764   0.544   2.976
 1737SOL    HW1 5240   3.849   0.511   2.935
 1737SOL    HW2 5241   3.777   0.559   3.074
 1738SOL     OW 5242   4.539   0.572   2.187
 1738SOL    HW1 5243   4.546   0.483   2.141
 1738SOL    HW2 5244   4.445   0.606   2.179
 1739SOL     OW 5245   4.197   0.500   2.053
 1739SOL    HW1 5246   4.258   0.580   2.057
 1739SOL    HW2 5247   4.102   0.531   2.060
 1740SOL     OW 5248   3.807   1.258   2.884
 1740SOL    HW1 5249   3.802   1.257   2.984
 1740SOL    HW2 5250   3.724   1.217   2.846
 1741SOL     OW 5251   3.987   0.326   2.582
 1741SOL    HW1 5252   3.908   0.377   2.548
 1741SOL    HW2 5253   3.978   0.311   2.680
 1742SOL     OW 5254   4.314   1.487   2.353
 1742SOL    HW1 5255   4.356   1.429   2.283
 1742SOL    HW2 5256   4.270   1.566   2.309
 1743SOL     OW 5257   3.979   1.348   2.152
 1743SOL    HW1 5258   3.883   1.349   2.125
 1743SOL    HW2 5259   3.991   1.401   2.236
 1744SOL     OW 5260   3.799   0.345   1.895
 1744SOL    HW1 5261   3.707   0.317   1.866
 1744SOL    HW2 5262   3.830   0.422   1.839
 1745SOL     OW 5263   3.796   0.166   2.180
 1745SOL    HW1 5264   3.779   0.249   2.126
 1745SOL    HW2 5265   3.886   0.129   2.158
 1746SOL     OW 5266   4.337   0.842   3.293
 1746SOL    HW1 5267   4.393   0.923   3.276
 1746SOL    HW2 5268   4.396   0.762   3.296
 1747SOL     OW 5269   3.803   1.240   2.515
 1747SOL    HW1 5270   3.802   1.193   2.603
 1747SOL    HW2 5271   3.885   1.212   2.464
 1748SOL     OW 5272   4.152   0.424   2.382
 1748SOL    HW1 5273   4.182   0.352   2.320
 1748SOL    HW2 5274   4.113   0.384   2.465
 1749SOL     OW 5275   4.041   0.547   3.142
 1749SOL    HW1 5276   4.079   0.488   3.214
 1749SOL    HW2 5277   4.081   0.521   3.054
 1750SOL     OW 5278   4.536   1.586   2.549
 1750SOL    HW1 5279   4.568   1.596   2.455
 1750SOL    HW2 5280   4.457   1.524   2.551
 1751SOL     OW 5281   3.763   1.077   2.162
 1751SOL    HW1 5282   3.862   1.066   2.153
 1751SOL    HW2 5283   3.723   0.991   2.194
 1752SOL     OW 5284   3.949   2.137   0.996
 1752SOL    HW1 5285   3.984   2.120   1.088
 1752SOL    HW2 5286   3.861   2.092   0.984
 1753SOL     OW 5287   3.743   2.230   0.647
 1753SOL    HW1 5288   3.661   2.273   0.686
 1753SOL    HW2 5289   3.715   2.157   0.584
 1754SOL     OW 5290   4.409   2.874   0.665
 1754SOL    HW1 5291   4.478   2.858   0.735
 1754SOL    HW2 5292   4.336   2.931   0.703
 1755SOL     OW 5293   4.059   3.297   1.061
 1755SOL    HW1 5294   3.981   3.266   1.008
 1755SOL    HW2 5295   4.117   3.355   1.004
 1756SOL     OW 5296   4.162   2.254   1.499
 1756SOL    HW1 5297   4.244   2.198   1.508
 1756SOL    HW2 5298   4.081   2.196   1.503
 1757SOL     OW 5299   3.955   3.575   0.483
 1757SOL    HW1 5300   3.989   3.652   0.537
 1757SOL    HW2 5301   3.999   3.575   0.393
 1758SOL     OW 5302   3.954   3.296   0.538
 1758SOL    HW1 5303   3.928   3.392   0.538
 1758SOL    HW2 5304   3.883   3.242   0.583
 1759SOL     OW 5305   3.964   2.953   0.886
 1759SOL    HW1 5306   3.978   2.869   0.938
 1759SOL    HW2 5307   3.909   3.017   0.941
 1760SOL     OW 5308   3.846   2.505   0.563
 1760SOL    HW1 5309   3.801   2.417   0.580
 1760SOL    HW2 5310   3.845   2.559   0.647
 1761SOL     OW 5311   3.837   2.599   1.597
 1761SOL    HW1 5312   3.925   2.586   1.642
 1761SOL    HW2 5313   3.824   2.696   1.575
 1762SOL     OW 5314   3.921   2.838   1.264
 1762SOL    HW1 5315   4.010   2.793   1.250
 1762SOL    HW2 5316   3.848   2.773   1.245
 1763SOL     OW 5317   4.041   2.113   1.801
 1763SOL    HW1 5318   4.112   2.184   1.807
 1763SOL    HW2 5319   3.953   2.152   1.829
 1764SOL     OW 5320   3.800   2.673   0.789
 1764SOL    HW1 5321   3.899   2.661   0.798
 1764SOL    HW2 5322   3.776   2.768   0.810
 1765SOL     OW 5323   3.854   3.683   1.571
 1765SOL    HW1 5324   3.844   3.668   1.670
 1765SOL    HW2 5325   3.768   3.719   1.535
 1766SOL     OW 5326   4.589   2.210   0.195
 1766SOL    HW1 5327   4.648   2.273   0.146
 1766SOL    HW2 5328   4.608   2.116   0.166
 1767SOL     OW 5329   4.274   2.058   0.885
 1767SOL    HW1 5330   4.269   2.053   0.985
 1767SOL    HW2 5331   4.276   2.154   0.856
 1768SOL     OW 5332   4.075   3.663   0.853
 1768SOL    HW1 5333   4.125   3.577   0.859
 1768SOL    HW2 5334   4.140   3.740   0.850
 1769SOL     OW 5335   4.185   3.128   1.727
 1769SOL    HW1 5336   4.135   3.129   1.641
 1769SOL    HW2 5337   4.122   3.110   1.803
 1770SOL     OW 5338   3.926   2.147   1.498
 1770SOL    HW1 5339   3.846   2.207   1.485
 1770SOL    HW2 5340   3.916   2.098   1.584
 1771SOL     OW 5341   4.188   3.605   0.323
 1771SOL    HW1 5342   4.221   3.644   0.409
 1771SOL    HW2 5343   4.264   3.598   0.258
 1772SOL     OW 5344   3.973   3.647   1.241
 1772SOL    HW1 5345   4.030   3.582   1.291
 1772SOL    HW2 5346   3.957   3.614   1.148
 1773SOL     OW 5347   4.106   2.562   0.480
 1773SOL    HW1 5348   4.151   2.472   0.477
 1773SOL    HW2 5349   4.012   2.551   0.513
 1774SOL     OW 5350   4.338   1.984   0.117
 1774SOL    HW1 5351   4.436   1.962   0.124
 1774SOL    HW2 5352   4.307   1.967   0.024
 1775SOL     OW 5353   4.263   1.926   0.512
 1775SOL    HW1 5354   4.182   1.927   0.570
 1775SOL    HW2 5355   4.266   2.009   0.457
 1776SOL     OW 5356   4.659   2.098   0.480
 1776SOL    HW1 5357   4.611   2.139   0.402
 1776SOL    HW2 5358   4.758   2.096   0.461
 1777SOL     OW 5359   4.183   3.014   0.741
 1777SOL    HW1 5360   4.112   2.987   0.806
 1777SOL    HW2 5361   4.157   2.986   0.648
 1778SOL     OW 5362   3.802   2.418   1.386
 1778SOL    HW1 5363   3.894   2.417   1.345
 1778SOL    HW2 5364   3.796   2.492   1.453
 1779SOL     OW 5365   4.285   2.084   1.147
 1779SOL    HW1 5366   4.323   2.000   1.184
 1779SOL    HW2 5367   4.197   2.103   1.191
 1780SOL     OW 5368   4.134   2.675   1.251
 1780SOL    HW1 5369   4.220   2.687   1.301
 1780SOL    HW2 5370   4.092   2.588   1.278
 1781SOL     OW 5371   3.788   3.426   1.331
 1781SOL    HW1 5372   3.742   3.508   1.297
 1781SOL    HW2 5373   3.886   3.445   1.340
 1782SOL     OW 5374   4.091   2.962   0.501
 1782SOL    HW1 5375   4.084   3.045   0.445
 1782SOL    HW2 5376   4.095   2.882   0.441
 1783SOL     OW 5377   4.290   2.399   0.865
 1783SOL    HW1 5378   4.302   2.465   0.791
 1783SOL    HW2 5379   4.336   2.433   0.948
 1784SOL     OW 5380   4.078   3.372   1.329
 1784SOL    HW1 5381   4.057   3.328   1.242
 1784SOL    HW2 5382   4.175   3.398   1.332
 1785SOL     OW 5383   4.126   2.613   1.598
 1785SOL    HW1 5384   4.194   2.668   1.551
 1785SOL    HW2 5385   4.166   2.525   1.625
 1786SOL     OW 5386   4.228   1.912   1.740
 1786SOL    HW1 5387   4.186   1.855   1.670
 1786SOL    HW2 5388   4.162   1.981   1.772
 1787SOL     OW 5389   4.297   2.732   1.029
 1787SOL    HW1 5390   4.341   2.821   1.020
 1787SOL    HW2 5391   4.234   2.732   1.106
 1788SOL     OW 5392   4.031   2.075   1.231
 1788SOL    HW1 5393   4.008   2.112   1.321
 1788SOL    HW2 5394   4.001   1.980   1.225
 1789SOL     OW 5395   3.761   3.172   1.282
 1789SOL    HW1 5396   3.814   3.123   1.350
 1789SOL    HW2 5397   3.783   3.270   1.287
 1790SOL     OW 5398   4.031   1.925   0.618
 1790SOL    HW1 5399   4.020   2.019   0.651
 1790SOL    HW2 5400   4.026   1.862   0.695
 1791SOL     OW 5401   4.074   2.760   1.804
 1791SOL    HW1 5402   4.150   2.804   1.852
 1791SOL    HW2 5403   4.109   2.713   1.722
 1792SOL     OW 5404   4.043   2.672   0.949
 1792SOL    HW1 5405   4.136   2.708   0.954
 1792SOL    HW2 5406   4.037   2.587   1.001
 1793SOL     OW 5407   4.063   2.371   1.006
 1793SOL    HW1 5408   4.011   2.288   0.989
 1793SOL    HW2 5409   4.140   2.376   0.942
 1794SOL     OW 5410   3.732   3.188   0.200
 1794SOL    HW1 5411   3.639   3.209   0.169
 1794SOL    HW2 5412   3.742   3.089   0.213
 1795SOL     OW 5413   3.812   3.663   0.927
 1795SOL    HW1 5414   3.770   3.577   0.900
 1795SOL    HW2 5415   3.906   3.666   0.893
 1796SOL     OW 5416   4.228   3.430   0.910
 1796SOL    HW1 5417   4.294   3.504   0.919
 1796SOL    HW2 5418   4.272   3.351   0.868
 1797SOL     OW 5419   3.764   2.406   1.114
 1797SOL    HW1 5420   3.849   2.373   1.073
 1797SOL    HW2 5421   3.777   2.421   1.212
 1798SOL     OW 5422   3.913   2.382   1.722
 1798SOL    HW1 5423   3.972   2.342   1.652
 1798SOL    HW2 5424   3.855   2.453   1.681
 1799SOL     OW 5425   3.976   3.426   1.744
 1799SOL    HW1 5426   3.946   3.483   1.820
 1799SOL    HW2 5427   3.969   3.329   1.770
 1800SOL     OW 5428   3.883   2.999   1.466
 1800SOL    HW1 5429   3.905   2.938   1.542
 1800SOL    HW2 5430   3.893   2.950   1.380
 1801SOL     OW 5431   3.807   3.120   1.022
 1801SOL    HW1 5432   3.802   3.119   1.122
 1801SOL    HW2 5433   3.724   3.079   0.984
 1802SOL     OW 5434   3.854   3.656   1.851
 1802SOL    HW1 5435   3.813   3.582   1.904
 1802SOL    HW2 5436   3.918   3.707   1.909
 1803SOL     OW 5437   3.987   2.188   0.720
 1803SOL    HW1 5438   3.908   2.239   0.686
 1803SOL    HW2 5439   3.978   2.173   0.818
 1804SOL     OW 5440   4.096   3.150   1.490
 1804SOL    HW1 5441   4.083   3.243   1.456
 1804SOL    HW2 5442   4.012   3.098   1.477
 1805SOL     OW 5443   4.314   3.349   0.491
 1805SOL    HW1 5444   4.356   3.291   0.421
 1805SOL    HW2 5445   4.270   3.428   0.447
 1806SOL     OW 5446   3.829   2.875   1.726
 1806SOL    HW1 5447   3.752   2.842   1.780
 1806SOL    HW2 5448   3.914   2.845   1.768
 1807SOL     OW 5449   4.337   2.704   1.431
 1807SOL    HW1 5450   4.393   2.785   1.414
 1807SOL    HW2 5451   4.396   2.624   1.434
 1808SOL     OW 5452   4.114   3.603   1.560
 1808SOL    HW1 5453   4.023   3.644   1.558
 1808SOL    HW2 5454   4.107   3.509   1.592
 1809SOL     OW 5455   3.945   3.176   1.844
 1809SOL    HW1 5456   3.880   3.103   1.823
 1809SOL    HW2 5457   3.949   3.190   1.942
 1810SOL     OW 5458   3.803   3.102   0.653
 1810SOL    HW1 5459   3.802   3.055   0.741
 1810SOL    HW2 5460   3.885   3.074   0.602
 1811SOL     OW 5461   4.396   3.253   1.624
 1811SOL    HW1 5462   4.318   3.203   1.662
 1811SOL    HW2 5463   4.393   3.348   1.655
 1812SOL     OW 5464   4.152   2.286   0.520
 1812SOL    HW1 5465   4.182   2.214   0.458
 1812SOL    HW2 5466   4.113   2.246   0.603
 1813SOL     OW 5467   4.041   2.409   1.280
 1813SOL    HW1 5468   4.079   2.350   1.352
 1813SOL    HW2 5469   4.081   2.383   1.192
 1814SOL     OW 5470   4.536   3.448   0.687
 1814SOL    HW1 5471   4.568   3.458   0.593
 1814SOL    HW2 5472   4.457   3.386   0.689
 1815SOL     OW 5473   3.954   2.490   1.975
 1815SOL    HW1 5474   3.861   2.488   2.012
 1815SOL    HW2 5475   3.955   2.451   1.883
 1816SOL     OW 5476   3.949   2.137   2.858
 1816SOL    HW1 5477   3.984   2.120   2.950
 1816SOL    HW2 5478   3.861   2.092   2.846
 1817SOL     OW 5479   3.743   2.230   2.509
 1817SOL    HW1 5480   3.661   2.273   2.548
 1817SOL    HW2 5481   3.715   2.157   2.446
 1818SOL     OW 5482   4.409   2.874   2.527
 1818SOL    HW1 5483   4.478   2.858   2.597
 1818SOL    HW2 5484   4.336   2.931   2.565
 1819SOL     OW 5485   4.059   3.297   2.923
 1819SOL    HW1 5486   3.981   3.266   2.870
 1819SOL    HW2 5487   4.117   3.355   2.866
 1820SOL     OW 5488   3.955   3.575   2.345
 1820SOL    HW1 5489   3.989   3.652   2.399
 1820SOL    HW2 5490   3.999   3.575   2.255
 1821SOL     OW 5491   3.954   3.296   2.400
 1821SOL    HW1 5492   3.928   3.392   2.400
 1821SOL    HW2 5493   3.883   3.242   2.445
 1822SOL     OW 5494   3.964   2.953   2.748
 1822SOL    HW1 5495   3.978   2.869   2.800
 1822SOL    HW2 5496   3.909   3.017   2.803
 1823SOL     OW 5497   4.344   3.648   3.301
 1823SOL    HW1 5498   4.252   3.631   3.336
 1823SOL    HW2 5499   4.372   3.740   3.327
 1824SOL     OW 5500   3.846   2.505   2.425
 1824SOL    HW1 5501   3.801   2.417   2.442
 1824SOL    HW2 5502   3.845   2.559   2.509
 1825SOL     OW 5503   3.751   3.458   1.979
 1825SOL    HW1 5504   3.732   3.362   2.000
 1825SOL    HW2 5505   3.718   3.516   2.054
 1826SOL     OW 5506   4.322   2.591   2.132
 1826SOL    HW1 5507   4.346   2.660   2.064
 1826SOL    HW2 5508   4.244   2.624   2.186
 1827SOL     OW 5509   3.800   2.673   2.651
 1827SOL    HW1 5510   3.899   2.661   2.660
 1827SOL    HW2 5511   3.776   2.768   2.672
 1828SOL     OW 5512   4.589   2.210   2.057
 1828SOL    HW1 5513   4.648   2.273   2.008
 1828SOL    HW2 5514   4.608   2.116   2.028
 1829SOL     OW 5515   4.274   2.058   2.747
 1829SOL    HW1 5516   4.269   2.053   2.847
 1829SOL    HW2 5517   4.276   2.154   2.718
 1830SOL     OW 5518   4.075   3.663   2.715
 1830SOL    HW1 5519   4.125   3.577   2.721
 1830SOL    HW2 5520   4.140   3.740   2.712
 1831SOL     OW 5521   4.045   2.805   2.104
 1831SOL    HW1 5522   4.127   2.844   2.062
 1831SOL    HW2 5523   4.018   2.723   2.055
 1832SOL     OW 5524   4.188   3.605   2.185
 1832SOL    HW1 5525   4.221   3.644   2.271
 1832SOL    HW2 5526   4.264   3.598   2.120
 1833SOL     OW 5527   4.106   2.562   2.342
 1833SOL    HW1 5528   4.151   2.472   2.339
 1833SOL    HW2 5529   4.012   2.551   2.375
 1834SOL     OW 5530   4.338   1.984   1.979
 1834SOL    HW1 5531   4.436   1.962   1.986
 1834SOL    HW2 5532   4.307   1.967   1.886
 1835SOL     OW 5533   4.263   1.926   2.374
 1835SOL    HW1 5534   4.182   1.927   2.432
 1835SOL    HW2 5535   4.266   2.009   2.319
 1836SOL     OW 5536   4.021   1.897   2.033
 1836SOL    HW1 5537   4.070   1.981   2.012
 1836SOL    HW2 5538   4.083   1.832   2.078
 1837SOL     OW 5539   4.659   2.098   2.342
 1837SOL    HW1 5540   4.611   2.139   2.264
 1837SOL    HW2 5541   4.758   2.096   2.323
 1838SOL     OW 5542   4.183   3.014   2.603
 1838SOL    HW1 5543   4.112   2.987   2.668
 1838SOL    HW2 5544   4.157   2.986   2.510
 1839SOL     OW 5545   4.285   2.084   3.009
 1839SOL    HW1 5546   4.323   2.000   3.046
 1839SOL    HW2 5547   4.197   2.103   3.053
 1840SOL     OW 5548   4.091   2.962   2.363
 1840SOL    HW1 5549   4.084   3.045   2.307
 1840SOL    HW2 5550   4.095   2.882   2.303
 1841SOL     OW 5551   4.290   2.399   2.727
 1841SOL    HW1 5552   4.302   2.465   2.653
 1841SOL    HW2 5553   4.336   2.433   2.810
 1842SOL     OW 5554   4.297   2.732   2.891
 1842SOL    HW1 5555   4.341   2.821   2.882
 1842SOL    HW2 5556   4.234   2.732   2.968
 1843SOL     OW 5557   4.031   1.925   2.480
 1843SOL    HW1 5558   4.020   2.019   2.513
 1843SOL    HW2 5559   4.026   1.862   2.557
 1844SOL     OW 5560   4.043   2.672   2.811
 1844SOL    HW1 5561   4.136   2.708   2.816
 1844SOL    HW2 5562   4.037   2.587   2.863
 1845SOL     OW 5563   4.063   2.371   2.868
 1845SOL    HW1 5564   4.011   2.288   2.851
 1845SOL    HW2 5565   4.140   2.376   2.804
 1846SOL     OW 5566   3.732   3.188   2.062
 1846SOL    HW1 5567   3.639   3.209   2.031
 1846SOL    HW2 5568   3.742   3.089   2.075
 1847SOL     OW 5569   3.812   3.663   2.789
 1847SOL    HW1 5570   3.770   3.577   2.762
 1847SOL    HW2 5571   3.906   3.666   2.755
 1848SOL     OW 5572   4.228   3.430   2.772
 1848SOL    HW1 5573   4.294   3.504   2.781
 1848SOL    HW2 5574   4.272   3.351   2.730
 1849SOL     OW 5575   4.539   2.434   2.187
 1849SOL    HW1 5576   4.546   2.345   2.141
 1849SOL    HW2 5577   4.445   2.468   2.179
 1850SOL     OW 5578   4.197   2.362   2.053
 1850SOL    HW1 5579   4.258   2.442   2.057
 1850SOL    HW2 5580   4.102   2.393   2.060
 1851SOL     OW 5581   3.807   3.120   2.884
 1851SOL    HW1 5582   3.802   3.119   2.984
 1851SOL    HW2 5583   3.724   3.079   2.846
 1852SOL     OW 5584   3.987   2.188   2.582
 1852SOL    HW1 5585   3.908   2.239   2.548
 1852SOL    HW2 5586   3.978   2.173   2.680
 1853SOL     OW 5587   4.314   3.349   2.353
 1853SOL    HW1 5588   4.356   3.291   2.283
 1853SOL    HW2 5589   4.270   3.428   2.309
 1854SOL     OW 5590   3.979   3.210   2.152
 1854SOL    HW1 5591   3.883   3.211   2.125
 1854SOL    HW2 5592   3.991   3.263   2.236
 1855SOL     OW 5593   3.799   2.207   1.895
 1855SOL    HW1 5594   3.707   2.179   1.866
 1855SOL    HW2 5595   3.830   2.284   1.839
 1856SOL     OW 5596   3.796   2.028   2.180
 1856SOL    HW1 5597   3.779   2.111   2.126
 1856SOL    HW2 5598   3.886   1.991   2.158
 1857SOL     OW 5599   3.803   3.102   2.515
 1857SOL    HW1 5600   3.802   3.055   2.603
 1857SOL    HW2 5601   3.885   3.074   2.464
 1858SOL     OW 5602   4.152   2.286   2.382
 1858SOL    HW1 5603   4.182   2.214   2.320
 1858SOL    HW2 5604   4.113   2.246   2.465
 1859SOL     OW 5605   4.536   3.448   2.549
 1859SOL    HW1 5606   4.568   3.458   2.455
 1859SOL    HW2 5607   4.457   3.386   2.551
 1860SOL     OW 5608   3.763   2.939   2.162
 1860SOL    HW1 5609   3.862   2.928   2.153
 1860SOL    HW2 5610   3.723   2.853   2.194
 1861SOL     OW 5611   3.949   3.999   0.996
 1861SOL    HW1 5612   3.984   3.982   1.088
 1861SOL    HW2 5613   3.861   3.954   0.984
 1862SOL     OW 5614   3.743   4.092   0.647
 1862SOL    HW1 5615   3.661   4.135   0.686
 1862SOL    HW2 5616   3.715   4.019   0.584
 1863SOL     OW 5617   4.162   4.116   1.499
 1863SOL    HW1 5618   4.244   4.060   1.508
 1863SOL    HW2 5619   4.081   4.058   1.503
 1864SOL     OW 5620   4.041   3.975   1.801
 1864SOL    HW1 5621   4.112   4.046   1.807
 1864SOL    HW2 5622   3.953   4.014   1.829
 1865SOL     OW 5623   4.589   4.072   0.195
 1865SOL    HW1 5624   4.648   4.135   0.146
 1865SOL    HW2 5625   4.608   3.978   0.166
 1866SOL     OW 5626   4.274   3.920   0.885
 1866SOL    HW1 5627   4.269   3.915   0.985
 1866SOL    HW2 5628   4.276   4.016   0.856
 1867SOL     OW 5629   3.926   4.009   1.498
 1867SOL    HW1 5630   3.846   4.069   1.485
 1867SOL    HW2 5631   3.916   3.960   1.584
 1868SOL     OW 5632   4.263   3.788   0.512
 1868SOL    HW1 5633   4.182   3.789   0.570
 1868SOL    HW2 5634   4.266   3.871   0.457
 1869SOL     OW 5635   4.659   3.960   0.480
 1869SOL    HW1 5636   4.611   4.001   0.402
 1869SOL    HW2 5637   4.758   3.958   0.461
 1870SOL     OW 5638   3.802   4.280   1.386
 1870SOL    HW1 5639   3.894   4.279   1.345
 1870SOL    HW2 5640   3.796   4.354   1.453
 1871SOL     OW 5641   4.285   3.946   1.147
 1871SOL    HW1 5642   4.323   3.862   1.184
 1871SOL    HW2 5643   4.197   3.965   1.191
 1872SOL     OW 5644   4.290   4.261   0.865
 1872SOL    HW1 5645   4.302   4.327   0.791
 1872SOL    HW2 5646   4.336   4.295   0.948
 1873SOL     OW 5647   4.228   3.774   1.740
 1873SOL    HW1 5648   4.186   3.717   1.670
 1873SOL    HW2 5649   4.162   3.843   1.772
 1874SOL     OW 5650   4.031   3.937   1.231
 1874SOL    HW1 5651   4.008   3.974   1.321
 1874SOL    HW2 5652   4.001   3.842   1.225
 1875SOL     OW 5653   4.031   3.787   0.618
 1875SOL    HW1 5654   4.020   3.881   0.651
 1875SOL    HW2 5655   4.026   3.724   0.695
 1876SOL     OW 5656   4.063   4.233   1.006
 1876SOL    HW1 5657   4.011   4.150   0.989
 1876SOL    HW2 5658   4.140   4.238   0.942
 1877SOL     OW 5659   3.764   4.268   1.114
 1877SOL    HW1 5660   3.849   4.235   1.073
 1877SOL    HW2 5661   3.777   4.283   1.212
 1878SOL     OW 5662   3.913   4.244   1.722
 1878SOL    HW1 5663   3.972   4.204   1.652
 1878SOL    HW2 5664   3.855   4.315   1.681
 1879SOL     OW 5665   3.987   4.050   0.720
 1879SOL    HW1 5666   3.908   4.101   0.686
 1879SOL    HW2 5667   3.978   4.035   0.818
 1880SOL     OW 5668   3.799   4.069   0.033
 1880SOL    HW1 5669   3.707   4.041   0.004
 1880SOL    HW2 5670   3.830   4.146  -0.023
 1881SOL     OW 5671   4.152   4.148   0.520
 1881SOL    HW1 5672   4.182   4.076   0.458
 1881SOL    HW2 5673   4.113   4.108   0.603
 1882SOL     OW 5674   4.041   4.271   1.280
 1882SOL    HW1 5675   4.079   4.212   1.352
 1882SOL    HW2 5676   4.081   4.245   1.192
 1883SOL     OW 5677   3.949   3.999   2.858
 1883SOL    HW1 5678   3.984   3.982   2.950
 1883SOL    HW2 5679   3.861   3.954   2.846
 1884SOL     OW 5680   3.743   4.092   2.509
 1884SOL    HW1 5681   3.661   4.135   2.548
 1884SOL    HW2 5682   3.715   4.019   2.446
 1885SOL     OW 5683   4.589   4.072   2.057
 1885SOL    HW1 5684   4.648   4.135   2.008
 1885SOL    HW2 5685   4.608   3.978   2.028
 1886SOL     OW 5686   4.274   3.920   2.747
 1886SOL    HW1 5687   4.269   3.915   2.847
 1886SOL    HW2 5688   4.276   4.016   2.718
 1887SOL     OW 5689   4.338   3.846   1.979
 1887SOL    HW1 5690   4.436   3.824   1.986
 1887SOL    HW2 5691   4.307   3.829   1.886
 1888SOL     OW 5692   4.263   3.788   2.374
 1888SOL    HW1 5693   4.182   3.789   2.432
 1888SOL    HW2 5694   4.266   3.871   2.319
 1889SOL     OW 5695   4.021   3.759   2.033
 1889SOL    HW1 5696   4.070   3.843   2.012
 1889SOL    HW2 5697   4.083   3.694   2.078
 1890SOL     OW 5698   4.659   3.960   2.342
 1890SOL    HW1 5699   4.611   4.001   2.264
 1890SOL    HW2 5700   4.758   3.958   2.323
 1891SOL     OW 5701   4.285   3.946   3.009
 1891SOL    HW1 5702   4.323   3.862   3.046
 1891SOL    HW2 5703   4.197   3.965   3.053
 1892SOL     OW 5704   4.290   4.261   2.727
 1892SOL    HW1 5705   4.302   4.327   2.653
 1892SOL    HW2 5706   4.336   4.295   2.810
 1893SOL     OW 5707   4.297   4.594   2.891
 1893SOL    HW1 5708   4.341   4.683   2.882
 1893SOL    HW2 5709   4.234   4.594   2.968
 1894SOL     OW 5710   4.031   3.787   2.480
 1894SOL    HW1 5711   4.020   3.881   2.513
 1894SOL    HW2 5712   4.026   3.724   2.557
 1895SOL     OW 5713   4.063   4.233   2.868
 1895SOL    HW1 5714   4.011   4.150   2.851
 1895SOL    HW2 5715   4.140   4.238   2.804
 1896SOL     OW 5716   3.987   4.050   2.582
 1896SOL    HW1 5717   3.908   4.101   2.548
 1896SOL    HW2 5718   3.978   4.035   2.680
 1897SOL     OW 5719   3.799   4.069   1.895
 1897SOL    HW1 5720   3.707   4.041   1.866
 1897SOL    HW2 5721   3.830   4.146   1.839
 1898SOL     OW 5722   3.796   3.890   2.180
 1898SOL    HW1 5723   3.779   3.973   2.126
 1898SOL    HW2 5724   3.886   3.853   2.158
 1899SOL     OW 5725   4.152   4.148   2.382
 1899SOL    HW1 5726   4.182   4.076   2.320
 1899SOL    HW2 5727   4.113   4.108   2.465
 1900NaJ    NaJ 5728   0.252   1.564   1.744
 1901NaJ    NaJ 5729   0.991   2.272   1.242
 1902NaJ    NaJ 5730   1.842   3.629   2.221
 1903NaJ    NaJ 5731   2.784   0.503   0.899
 1904NaJ    NaJ 5732   3.143   4.069   0.944
 1905ClJ    ClJ 5733   1.594   0.114   1.480
 1906ClJ    ClJ 5734   1.083   0.984   1.949
 1907ClJ    ClJ 5735   1.111   3.057   1.100
 1908ClJ    ClJ 5736   0.903   3.810   1.995
 1909ClJ    ClJ 5737   3.262   1.969   2.288
   4.31780   4.31780   3.05315   0.00000   0.00000   0.00000   0.00000  -2.15890  -2.15890
