# Supplementary material for: Broadening the Scope of Binding Free Energy Calculations Using a Separated Topologies Approach
Source: J Chem Theory Comput. 2023 Jul 24;19(15):5058–76. doi: 10.1021/acs.jctc.3c00282 (PMC10413862; doi:10.1021/acs.jctc.3c00282)
Supplement: Supplementary file 2 — ct3c00282_si_002.zip [file ct3c00282_si_002.zip › SI_paper/TYK2/lig_ejm_54/solvent.top]

[ defaults ]
; nbfunc        comb-rule       gen-pairs       fudgeLJ fudgeQQ
1               2               yes             0.5          0.8333      

[ atomtypes ]
; name    at.num    mass    charge ptype  sigma      epsilon
C1lig_ejm_54        6  12.010780  0.00000000  A       0.339967       0.359824
Cl1lig_ejm_54       17  35.453200  0.00000000  A       0.347094        1.10876
O1lig_ejm_54        8  15.999430  0.00000000  A       0.295992        0.87864
N1lig_ejm_54        7  14.006720  0.00000000  A          0.325        0.71128
H1lig_ejm_54        1   1.007947  0.00000000  A       0.259964        0.06276
H2lig_ejm_54        1   1.007947  0.00000000  A       0.106908       0.065689
H3lig_ejm_54        1   1.007947  0.00000000  A       0.251055        0.06276
C2lig_ejm_54        6  12.010780  0.00000000  A       0.339967        0.45773
H4lig_ejm_54        1   1.007947  0.00000000  A       0.247135       0.065689
H5lig_ejm_54        1   1.007947  0.00000000  A       0.264953       0.065689
OW             8  16.000000  0.00000000  A       0.315061       0.636386
HW             1   1.008000  0.00000000  A              0              0
amber99_338       11   0.000000  0.00000000  A       0.243928       0.365846
amber99_333       17   0.000000  0.00000000  A       0.447766       0.148913


dC1lig_ejm_54       6     12.010780 0.0  A  0.0  0.0
dCl1lig_ejm_54       17     35.453200 0.0  A  0.0  0.0
dO1lig_ejm_54       8     15.999430 0.0  A  0.0  0.0
dN1lig_ejm_54       7     14.006720 0.0  A  0.0  0.0
dH1lig_ejm_54       1     1.007947 0.0  A  0.0  0.0
dH2lig_ejm_54       1     1.007947 0.0  A  0.0  0.0
dH3lig_ejm_54       1     1.007947 0.0  A  0.0  0.0
dC2lig_ejm_54       6     12.010780 0.0  A  0.0  0.0
dH4lig_ejm_54       1     1.007947 0.0  A  0.0  0.0
dH5lig_ejm_54       1     1.007947 0.0  A  0.0  0.0
dOW       8     16.000000 0.0  A  0.0  0.0
dHW       1     1.008000 0.0  A  0.0  0.0
damber99_338       11     0.000000 0.0  A  0.0  0.0
damber99_333       17     0.000000 0.0  A  0.0  0.0


[ moleculetype ]
; Name            nrexcl
MOL          3

[ atoms ]
;   nr       type  resnr residue  atom   cgnr    charge       mass  typeB    chargeB      massB
; residue    1 MOL rtp MOL q -0.0
    1 C1lig_ejm_54      1    MOL     C0      1 -0.09602800  12.010800        dC1lig_ejm_54     0.0    12.010800
    2 C1lig_ejm_54      1    MOL     C1      2 -0.12902700  12.010800        dC1lig_ejm_54     0.0    12.010800
    3 C1lig_ejm_54      1    MOL     C2      3 0.05237300  12.010800        dC1lig_ejm_54     0.0    12.010800
    4 C1lig_ejm_54      1    MOL     C3      4 -0.14262700  12.010800        dC1lig_ejm_54     0.0    12.010800
    5 C1lig_ejm_54      1    MOL     C4      5 0.05237300  12.010800        dC1lig_ejm_54     0.0    12.010800
    6 C1lig_ejm_54      1    MOL     C5      6 -0.12902700  12.010800        dC1lig_ejm_54     0.0    12.010800
    7 Cl1lig_ejm_54      1    MOL    Cl6      7 -0.05992700  35.453200        dCl1lig_ejm_54     0.0    35.453200
    8 C1lig_ejm_54      1    MOL     C7      8 0.69167300  12.010800        dC1lig_ejm_54     0.0    12.010800
    9 O1lig_ejm_54      1    MOL     O8      9 -0.55112700  15.999400        dO1lig_ejm_54     0.0    15.999400
   10 N1lig_ejm_54      1    MOL     N9     10 -0.46012700  14.006700        dN1lig_ejm_54     0.0    14.006700
   11 C1lig_ejm_54      1    MOL    C10     11 0.12457300  12.010800        dC1lig_ejm_54     0.0    12.010800
   12 C1lig_ejm_54      1    MOL    C11     12 -0.30032700  12.010800        dC1lig_ejm_54     0.0    12.010800
   13 C1lig_ejm_54      1    MOL    C12     13 0.44217300  12.010800        dC1lig_ejm_54     0.0    12.010800
   14 N1lig_ejm_54      1    MOL    N13     14 -0.73702700  14.006700        dN1lig_ejm_54     0.0    14.006700
   15 C1lig_ejm_54      1    MOL    C14     15 0.55417300  12.010800        dC1lig_ejm_54     0.0    12.010800
   16 C1lig_ejm_54      1    MOL    C15     16 -0.30732700  12.010800        dC1lig_ejm_54     0.0    12.010800
   17 N1lig_ejm_54      1    MOL    N16     17 -0.55342700  14.006700        dN1lig_ejm_54     0.0    14.006700
   18 C1lig_ejm_54      1    MOL    C17     18 0.76407300  12.010800        dC1lig_ejm_54     0.0    12.010800
   19 O1lig_ejm_54      1    MOL    O18     19 -0.62912700  15.999400        dO1lig_ejm_54     0.0    15.999400
   20 Cl1lig_ejm_54      1    MOL   Cl19     20 -0.05992700  35.453200        dCl1lig_ejm_54     0.0    35.453200
   21 H1lig_ejm_54      1    MOL    H20     21 0.14797300   1.007900        dH1lig_ejm_54     0.0    1.007900
   22 H1lig_ejm_54      1    MOL    H21     22 0.15697300   1.007900        dH1lig_ejm_54     0.0    1.007900
   23 H1lig_ejm_54      1    MOL    H22     23 0.15697300   1.007900        dH1lig_ejm_54     0.0    1.007900
   24 H2lig_ejm_54      1    MOL    H23     24 0.33047300   1.007900        dH2lig_ejm_54     0.0    1.007900
   25 H1lig_ejm_54      1    MOL    H24     25 0.18297300   1.007900        dH1lig_ejm_54     0.0    1.007900
   26 H3lig_ejm_54      1    MOL    H25     26 0.02507300   1.007900        dH3lig_ejm_54     0.0    1.007900
   27 H1lig_ejm_54      1    MOL    H26     27 0.17897300   1.007900        dH1lig_ejm_54     0.0    1.007900
   28 H2lig_ejm_54      1    MOL    H27     28 0.32647300   1.007900        dH2lig_ejm_54     0.0    1.007900
   29 C2lig_ejm_54      1    MOL    C28     29 0.07797300  12.010800        dC2lig_ejm_54     0.0    12.010800
   30 H4lig_ejm_54      1    MOL    H29     30 0.06967300   1.007900        dH4lig_ejm_54     0.0    1.007900
   31 H4lig_ejm_54      1    MOL    H30     31 0.06967300   1.007900        dH4lig_ejm_54     0.0    1.007900
   32 C2lig_ejm_54      1    MOL    C31     32 -0.13012700  12.010800        dC2lig_ejm_54     0.0    12.010800
   33 N1lig_ejm_54      1    MOL    N32     33 -0.54292700  14.006700        dN1lig_ejm_54     0.0    14.006700
   34 H2lig_ejm_54      1    MOL    H33     34 0.29247300   1.007900        dH2lig_ejm_54     0.0    1.007900
   35 H5lig_ejm_54      1    MOL    H34     35 0.04367300   1.007900        dH5lig_ejm_54     0.0    1.007900
   36 H5lig_ejm_54      1    MOL    H35     36 0.04367300   1.007900        dH5lig_ejm_54     0.0    1.007900
   37 H5lig_ejm_54      1    MOL    H36     37 0.04367300   1.007900        dH5lig_ejm_54     0.0    1.007900

[ bonds ]
;    ai     aj funct         c0         c1         c2         c3
     13     26     1   0.10851 338125.544743
     13     14     1   0.13253 355032.253480
     12     13     1   0.13887 294519.979152
     14     15     1   0.13253 355032.253480
     12     25     1   0.10851 338125.544743
     11     12     1   0.13887 294519.979152
     32     36     1   0.10929 317186.185379
     17     28     1   0.10214 417460.566740
     15     17     1   0.13872 300921.385477
     15     16     1   0.13887 294519.979152
     17     18     1   0.13752 440981.366651
      8      9     1   0.12277 475133.081310
     11     16     1   0.13887 294519.979152
     10     11     1   0.13872 300921.385477
     32     35     1   0.10929 317186.185379
     32     37     1   0.10929 317186.185379
     29     32     1   0.15204 222227.877223
     16     27     1   0.10851 338125.544743
     18     33     1   0.13752 440981.366651
     18     19     1   0.12277 475133.081310
     33     34     1   0.10214 417460.566740
     29     33     1   0.14422 319955.534344
     29     30     1   0.10929 317186.185379
      8     10     1   0.13752 440981.366651
      4      8     1   0.14598 237712.779582
     29     31     1   0.10929 317186.185379
     10     24     1   0.10214 417460.566740
      3     20     1   0.17556 166381.474290
      3      4     1   0.13887 294519.979152
      4      5     1   0.13887 294519.979152
      2      3     1   0.13887 294519.979152
      5      7     1   0.17556 166381.474290
      5      6     1   0.13887 294519.979152
      2     22     1   0.10851 338125.544743
      1      2     1   0.13887 294519.979152
      1      6     1   0.13887 294519.979152
      6     23     1   0.10851 338125.544743
      1     21     1   0.10851 338125.544743

[ pairs ]
;    ai     aj funct         c0         c1         c2         c3
      1      4     1
      2      5     1
      3      6     1
      1      7     1
      3      7     1
      2      8     1
      6      8     1
      7      8     1
      3      9     1
      5      9     1
      3     10     1
      5     10     1
      4     11     1
      9     11     1
      8     12     1
     10     13     1
     11     14     1
     10     15     1
     12     15     1
      8     16     1
     13     16     1
     11     17     1
     13     17     1
     14     18     1
     16     18     1
     15     19     1
      1     20     1
      5     20     1
      8     20     1
      3     21     1
      5     21     1
      4     22     1
      6     22     1
     20     22     1
     21     22     1
      2     23     1
      4     23     1
      7     23     1
     21     23     1
      4     24     1
      9     24     1
     12     24     1
     16     24     1
     10     25     1
     14     25     1
     16     25     1
     11     26     1
     15     26     1
     25     26     1
     10     27     1
     12     27     1
     14     27     1
     17     27     1
     14     28     1
     16     28     1
     19     28     1
     17     29     1
     19     29     1
     18     30     1
     18     31     1
     18     32     1
     15     33     1
     28     33     1
     17     34     1
     19     34     1
     30     34     1
     31     34     1
     32     34     1
     30     35     1
     31     35     1
     33     35     1
     30     36     1
     31     36     1
     33     36     1
     30     37     1
     31     37     1
     33     37     1

[ angles ]
;    ai     aj     ak funct         c0         c1         c2         c3
      1      2      3     1   132.6611915 642.620345
      1      2     22     1   138.3188637 279.759737
      1      6      5     1   132.6611915 642.620345
      1      6     23     1   138.3188637 279.759737
      2      1      6     1   132.6611915 642.620345
      2      1     21     1   138.3188637 279.759737
      2      3      4     1   132.6611915 642.620345
      2      3     20     1   132.6611915 642.620345
      3      2     22     1   138.3188637 279.759737
      3      4      5     1   132.6611915 642.620345
      3      4      8     1   132.6611915 642.620345
      4      3     20     1   132.6611915 642.620345
      4      5      6     1   132.6611915 642.620345
      4      5      7     1   132.6611915 642.620345
      4      8      9     1   132.6611915 642.620345
      4      8     10     1   132.6611915 642.620345
      5      4      8     1   132.6611915 642.620345
      5      6     23     1   138.3188637 279.759737
      6      1     21     1   138.3188637 279.759737
      6      5      7     1   132.6611915 642.620345
      8     10     11     1   118.7733530 470.888741
      8     10     24     1   122.0060845 324.369211
      9      8     10     1   132.6611915 642.620345
     10     11     12     1   132.6611915 642.620345
     10     11     16     1   132.6611915 642.620345
     11     10     24     1   122.0060845 324.369211
     11     12     13     1   132.6611915 642.620345
     11     12     25     1   138.3188637 279.759737
     11     16     15     1   132.6611915 642.620345
     11     16     27     1   138.3188637 279.759737
     12     11     16     1   132.6611915 642.620345
     12     13     14     1   132.6611915 642.620345
     12     13     26     1   138.3188637 279.759737
     13     12     25     1   138.3188637 279.759737
     13     14     15     1   119.2677720 949.350227
     14     13     26     1   138.3188637 279.759737
     14     15     16     1   132.6611915 642.620345
     14     15     17     1   132.6611915 642.620345
     15     16     27     1   138.3188637 279.759737
     15     17     18     1   118.7733530 470.888741
     15     17     28     1   122.0060845 324.369211
     16     15     17     1   132.6611915 642.620345
     17     18     19     1   132.6611915 642.620345
     17     18     33     1   132.6611915 642.620345
     18     17     28     1   122.0060845 324.369211
     18     33     29     1   118.7733530 470.888741
     18     33     34     1   122.0060845 324.369211
     19     18     33     1   132.6611915 642.620345
     29     32     35     1   107.6607822 425.669015
     29     32     36     1   107.6607822 425.669015
     29     32     37     1   107.6607822 425.669015
     29     33     34     1   122.0060845 324.369211
     30     29     31     1   107.5991506 310.816872
     30     29     32     1   107.6607822 425.669015
     30     29     33     1   107.6607822 425.669015
     31     29     32     1   107.6607822 425.669015
     31     29     33     1   107.6607822 425.669015
     32     29     33     1   107.6607822 425.669015
     35     32     36     1   107.5991506 310.816872
     35     32     37     1   107.5991506 310.816872
     36     32     37     1   107.5991506 310.816872

[ dihedrals ]
;    ai     aj     ak     al funct         c0         c1         c2         c3         c4         c5
      2      1      3     22     1  180.0000000  1.5341333  2
      2      3     22      1     1  180.0000000  1.5341333  2
      2     22      1      3     1  180.0000000  1.5341333  2
      6      1      5     23     1  180.0000000  1.5341333  2
      6      5     23      1     1  180.0000000  1.5341333  2
      6     23      1      5     1  180.0000000  1.5341333  2
      1      2      6     21     1  180.0000000  1.5341333  2
      1      6     21      2     1  180.0000000  1.5341333  2
      1     21      2      6     1  180.0000000  1.5341333  2
      3      2      4     20     1  180.0000000  1.5341333  2
      3      4     20      2     1  180.0000000  1.5341333  2
      3     20      2      4     1  180.0000000  1.5341333  2
      4      3      5      8     1  180.0000000  1.5341333  2
      4      5      8      3     1  180.0000000  1.5341333  2
      4      8      3      5     1  180.0000000  1.5341333  2
      5      4      6      7     1  180.0000000  1.5341333  2
      5      6      7      4     1  180.0000000  1.5341333  2
      5      7      4      6     1  180.0000000  1.5341333  2
      8      4      9     10     1  180.0000000  1.5341333  2
      8      9     10      4     1  180.0000000  1.5341333  2
      8     10      4      9     1  180.0000000  1.5341333  2
     10      8     11     24     1  180.0000000  1.3946667  2
     10     11     24      8     1  180.0000000  1.3946667  2
     10     24      8     11     1  180.0000000  1.3946667  2
     11     10     12     16     1  180.0000000  1.5341333  2
     11     12     16     10     1  180.0000000  1.5341333  2
     11     16     10     12     1  180.0000000  1.5341333  2
     12     11     13     25     1  180.0000000  1.5341333  2
     12     13     25     11     1  180.0000000  1.5341333  2
     12     25     11     13     1  180.0000000  1.5341333  2
     16     11     15     27     1  180.0000000  1.5341333  2
     16     15     27     11     1  180.0000000  1.5341333  2
     16     27     11     15     1  180.0000000  1.5341333  2
     13     12     14     26     1  180.0000000  1.5341333  2
     13     14     26     12     1  180.0000000  1.5341333  2
     13     26     12     14     1  180.0000000  1.5341333  2
     15     14     16     17     1  180.0000000  1.5341333  2
     15     16     17     14     1  180.0000000  1.5341333  2
     15     17     14     16     1  180.0000000  1.5341333  2
     17     15     18     28     1  180.0000000  1.3946667  2
     17     18     28     15     1  180.0000000  1.3946667  2
     17     28     15     18     1  180.0000000  1.3946667  2
     18     17     19     33     1  180.0000000  1.5341333  2
     18     19     33     17     1  180.0000000  1.5341333  2
     18     33     17     19     1  180.0000000  1.5341333  2
     33     18     29     34     1  180.0000000  1.3946667  2
     33     29     34     18     1  180.0000000  1.3946667  2
     33     34     18     29     1  180.0000000  1.3946667  2
      1      2      3      4     1  180.0000000  10.9571369  2
      1      2      3     20     1  180.0000000  10.9571369  2
      1      6      5      4     1  180.0000000  10.9571369  2
      1      6      5      7     1  180.0000000  10.9571369  2
      2      1      6      5     1  180.0000000  10.9571369  2
      2      1      6     23     1  180.0000000  10.9571369  2
      2      3      4      5     1  180.0000000  10.9571369  2
      2      3      4      8     1  180.0000000  10.9571369  2
      3      2      1      6     1  180.0000000  10.9571369  2
      3      2      1     21     1  180.0000000  10.9571369  2
      3      4      5      6     1  180.0000000  10.9571369  2
      3      4      5      7     1  180.0000000  10.9571369  2
      3      4      8      9     1  180.0000000  3.1584125  2
      3      4      8     10     1  180.0000000  3.1584125  2
      4      3      2     22     1  180.0000000  10.9571369  2
      4      5      6     23     1  180.0000000  10.9571369  2
      4      8     10     11     1  180.0000000  4.3426447  2
      4      8     10     24     1  180.0000000  4.3426447  2
      5      4      3     20     1  180.0000000  10.9571369  2
      5      4      8      9     1  180.0000000  3.1584125  2
      5      4      8     10     1  180.0000000  3.1584125  2
      5      6      1     21     1  180.0000000  10.9571369  2
      6      1      2     22     1  180.0000000  10.9571369  2
      6      5      4      8     1  180.0000000  10.9571369  2
      7      5      4      8     1  180.0000000  10.9571369  2
      7      5      6     23     1  180.0000000  10.9571369  2
      8      4      3     20     1  180.0000000  10.9571369  2
      8     10     11     12     1  180.0000000  4.3426447  2
      8     10     11     16     1  180.0000000  4.3426447  2
      9      8     10     11     1  180.0000000  4.3426447  2
      9      8     10     24     1  180.0000000  9.8177243  2
      9      8     10     24     1  0.0000000  4.7610886  1
     10     11     12     13     1  180.0000000  10.9571369  2
     10     11     12     25     1  180.0000000  10.9571369  2
     10     11     16     15     1  180.0000000  10.9571369  2
     10     11     16     27     1  180.0000000  10.9571369  2
     11     12     13     14     1  180.0000000  10.9571369  2
     11     12     13     26     1  180.0000000  10.9571369  2
     11     16     15     14     1  180.0000000  10.9571369  2
     11     16     15     17     1  180.0000000  10.9571369  2
     12     11     10     24     1  180.0000000  4.3426447  2
     12     11     16     15     1  180.0000000  10.9571369  2
     12     11     16     27     1  180.0000000  10.9571369  2
     12     13     14     15     1  180.0000000  21.4589838  2
     13     12     11     16     1  180.0000000  10.9571369  2
     13     14     15     16     1  180.0000000  21.4589838  2
     13     14     15     17     1  180.0000000  12.3392906  2
     14     13     12     25     1  180.0000000  10.9571369  2
     14     15     16     27     1  180.0000000  10.9571369  2
     14     15     17     18     1  180.0000000  4.3426447  2
     14     15     17     28     1  180.0000000  4.3426447  2
     15     14     13     26     1  180.0000000  12.3392906  2
     15     17     18     19     1  180.0000000  4.3426447  2
     15     17     18     33     1  180.0000000  4.3426447  2
     16     11     10     24     1  180.0000000  4.3426447  2
     16     11     12     25     1  180.0000000  10.9571369  2
     16     15     17     18     1  180.0000000  4.3426447  2
     16     15     17     28     1  180.0000000  4.3426447  2
     17     15     16     27     1  180.0000000  10.9571369  2
     17     18     33     29     1  180.0000000  4.3426447  2
     17     18     33     34     1  180.0000000  4.3426447  2
     18     33     29     30     1  0.0000000  -0.1382871  2
     18     33     29     30     1  0.0000000  -0.2316348  3
     18     33     29     31     1  0.0000000  -0.1382871  2
     18     33     29     31     1  0.0000000  -0.2316348  3
     18     33     29     32     1  180.0000000  -0.1230092  4
     18     33     29     32     1  180.0000000  -0.5487287  3
     18     33     29     32     1  0.0000000  1.8672795  2
     18     33     29     32     1  0.0000000  -2.1952109  1
     19     18     17     28     1  180.0000000  9.8177243  2
     19     18     17     28     1  0.0000000  4.7610886  1
     19     18     33     29     1  180.0000000  4.3426447  2
     19     18     33     34     1  180.0000000  9.8177243  2
     19     18     33     34     1  0.0000000  4.7610886  1
     20      3      2     22     1  180.0000000  10.9571369  2
     21      1      2     22     1  180.0000000  10.9571369  2
     21      1      6     23     1  180.0000000  10.9571369  2
     25     12     13     26     1  180.0000000  10.9571369  2
     28     17     18     33     1  180.0000000  4.3426447  2
     30     29     32     35     1  0.0000000  0.4371886  3
     30     29     32     36     1  0.0000000  0.4371886  3
     30     29     32     37     1  0.0000000  0.4371886  3
     30     29     33     34     1  0.0000000  -0.1382871  2
     30     29     33     34     1  0.0000000  -0.2316348  3
     31     29     32     35     1  0.0000000  0.4371886  3
     31     29     32     36     1  0.0000000  0.4371886  3
     31     29     32     37     1  0.0000000  0.4371886  3
     31     29     33     34     1  0.0000000  -0.1382871  2
     31     29     33     34     1  0.0000000  -0.2316348  3
     32     29     33     34     1  0.0000000  -0.1382871  2
     32     29     33     34     1  0.0000000  -0.2316348  3
     33     29     32     35     1  0.0000000  0.8546594  3
     33     29     32     36     1  0.0000000  0.8546594  3
     33     29     32     37     1  0.0000000  0.8546594  3


[ moleculetype ]
; Name            nrexcl
SOL          3

[ atoms ]
;   nr       type  resnr residue  atom   cgnr    charge       mass  typeB    chargeB      massB
; residue    1 SOL rtp SOL q 0.0
    1         OW      1    SOL     OW      1 -0.83400000  16.000000   ; qtot -0.834000
    2         HW      1    SOL    HW1      2 0.41700000   1.008000   ; qtot -0.417000
    3         HW      1    SOL    HW2      3 0.41700000   1.008000   ; qtot 0.000000

#ifdef FLEXIBLE

[ bonds ]
;    ai     aj funct         c0         c1         c2         c3
      1      2     1   0.09572 502416.000000
      1      3     1   0.09572 502416.000000

[ angles ]
;    ai     aj     ak funct         c0         c1         c2         c3
      2      1      3     1   104.5200000 628.020000


#else

[ settles ]
; i     funct   doh     dhh
1     1   0.09572000   0.15139007

#endif

[ exclusions ]
1  2  3
2  1  3
3  1  2


[ moleculetype ]
; Name            nrexcl
NaJ          3

[ atoms ]
;   nr       type  resnr residue  atom   cgnr    charge       mass  typeB    chargeB      massB
; residue    1 NaJ rtp NaJ q 1.0
    1 amber99_338      1    NaJ    NaJ      1 1.00000000  22.990000   ; qtot 1.000000


[ moleculetype ]
; Name            nrexcl
ClJ          3

[ atoms ]
;   nr       type  resnr residue  atom   cgnr    charge       mass  typeB    chargeB      massB
; residue    1 ClJ rtp ClJ q -1.0
    1 amber99_333      1    ClJ    ClJ      1 -1.00000000  35.450000   ; qtot -1.000000

[ system ]
; Name
Generic title

[ molecules ]
; Compound       #mols
MOL                  1
SOL               1895
NaJ                  5
ClJ                  5
