# Supplementary material for: Broadening the Scope of Binding Free Energy Calculations Using a Separated Topologies Approach
Source: J Chem Theory Comput. 2023 Jul 24;19(15):5058–76. doi: 10.1021/acs.jctc.3c00282 (PMC10413862; doi:10.1021/acs.jctc.3c00282)
Supplement: Supplementary file 2 — ct3c00282_si_002.zip [file ct3c00282_si_002.zip › SI_paper/TYK2/lig_ejm_54/complex.gro]

simulation system in water
62275
    1ACE   HH31    1   6.879   6.729   1.000
    1ACE    CH3    2   6.786   6.782   0.984
    1ACE   HH32    3   6.730   6.786   1.077
    1ACE   HH33    4   6.732   6.734   0.915
    1ACE      C    5   6.814   6.922   0.937
    1ACE      O    6   6.723   6.998   0.913
    2THR      N    7   6.945   6.962   0.921
    2THR      H    8   7.021   6.898   0.941
    2THR     CA    9   6.976   7.102   0.874
    2THR     HA   10   6.938   7.107   0.772
    2THR     CB   11   6.914   7.210   0.967
    2THR     HB   12   6.956   7.202   1.067
    2THR    CG2   13   6.928   7.356   0.918
    2THR   HG21   14   6.877   7.425   0.984
    2THR   HG22   15   7.033   7.387   0.915
    2THR   HG23   16   6.887   7.369   0.818
    2THR    OG1   17   6.775   7.185   0.980
    2THR    HG1   18   6.746   7.222   1.064
    2THR      C   19   7.131   7.114   0.878
    2THR      O   20   7.198   7.046   0.957
    3VAL      N   21   7.185   7.201   0.791
    3VAL      H   22   7.125   7.256   0.731
    3VAL     CA   23   7.329   7.225   0.774
    3VAL     HA   24   7.380   7.193   0.864
    3VAL     CB   25   7.391   7.144   0.655
    3VAL     HB   26   7.369   7.039   0.676
    3VAL    CG1   27   7.330   7.175   0.517
    3VAL   HG11   28   7.370   7.107   0.441
    3VAL   HG12   29   7.222   7.163   0.517
    3VAL   HG13   30   7.353   7.276   0.484
    3VAL    CG2   31   7.545   7.154   0.650
    3VAL   HG21   32   7.587   7.085   0.577
    3VAL   HG22   33   7.578   7.254   0.623
    3VAL   HG23   34   7.590   7.129   0.747
    3VAL      C   35   7.352   7.378   0.759
    3VAL      O   36   7.278   7.446   0.687
    4PHE      N   37   7.458   7.426   0.826
    4PHE      H   38   7.512   7.360   0.881
    4PHE     CA   39   7.509   7.564   0.828
    4PHE     HA   40   7.447   7.630   0.767
    4PHE     CB   41   7.513   7.614   0.975
    4PHE    HB1   42   7.563   7.540   1.038
    4PHE    HB2   43   7.575   7.703   0.981
    4PHE     CG   44   7.377   7.645   1.037
    4PHE    CD1   45   7.340   7.779   1.062
    4PHE    HD1   46   7.409   7.859   1.042
    4PHE    CE1   47   7.213   7.809   1.113
    4PHE    HE1   48   7.185   7.911   1.131
    4PHE     CZ   49   7.123   7.706   1.140
    4PHE     HZ   50   7.025   7.729   1.178
    4PHE    CE2   51   7.160   7.573   1.120
    4PHE    HE2   52   7.090   7.494   1.142
    4PHE    CD2   53   7.286   7.541   1.070
    4PHE    HD2   54   7.313   7.438   1.054
    4PHE      C   55   7.651   7.556   0.767
    4PHE      O   56   7.727   7.464   0.796
    5HIE      N   57   7.688   7.658   0.687
    5HIE      H   58   7.622   7.733   0.669
    5HIE     CA   59   7.819   7.671   0.621
    5HIE     HA   60   7.870   7.574   0.616
    5HIE     CB   61   7.800   7.725   0.477
    5HIE    HB1   62   7.768   7.829   0.478
    5HIE    HB2   63   7.897   7.724   0.426
    5HIE     CG   64   7.704   7.646   0.391
    5HIE    ND1   65   7.574   7.691   0.363
    5HIE    CE1   66   7.520   7.596   0.288
    5HIE    HE1   67   7.419   7.600   0.250
    5HIE    NE2   68   7.603   7.494   0.265
    5HIE    HE2   69   7.583   7.411   0.212
    5HIE    CD2   70   7.722   7.524   0.330
    5HIE    HD2   71   7.807   7.457   0.328
    5HIE      C   72   7.902   7.771   0.706
    5HIE      O   73   7.854   7.881   0.735
    6LYS      N   74   8.027   7.734   0.741
    6LYS      H   75   8.060   7.642   0.714
    6LYS     CA   76   8.117   7.810   0.830
    6LYS     HA   77   8.058   7.839   0.917
    6LYS     CB   78   8.234   7.720   0.877
    6LYS    HB1   79   8.199   7.618   0.892
    6LYS    HB2   80   8.312   7.713   0.801
    6LYS     CG   81   8.296   7.768   1.011
    6LYS    HG1   82   8.340   7.867   0.997
    6LYS    HG2   83   8.217   7.781   1.084
    6LYS     CD   84   8.403   7.674   1.070
    6LYS    HD1   85   8.361   7.574   1.083
    6LYS    HD2   86   8.486   7.664   1.000
    6LYS     CE   87   8.455   7.726   1.206
    6LYS    HE1   88   8.497   7.826   1.194
    6LYS    HE2   89   8.373   7.734   1.277
    6LYS     NZ   90   8.558   7.639   1.264
    6LYS    HZ1   91   8.586   7.673   1.355
    6LYS    HZ2   92   8.524   7.544   1.273
    6LYS    HZ3   93   8.639   7.637   1.203
    6LYS      C   94   8.168   7.941   0.763
    6LYS      O   95   8.208   8.032   0.836
    7ARG      N   96   8.161   7.953   0.629
    7ARG      H   97   8.127   7.873   0.577
    7ARG     CA   98   8.192   8.072   0.548
    7ARG     HA   99   8.289   8.111   0.580
    7ARG     CB  100   8.203   8.028   0.399
    7ARG    HB1  101   8.244   8.109   0.339
    7ARG    HB2  102   8.278   7.949   0.394
    7ARG     CG  103   8.072   7.979   0.333
    7ARG    HG1  104   8.015   7.920   0.405
    7ARG    HG2  105   8.009   8.064   0.307
    7ARG     CD  106   8.096   7.893   0.208
    7ARG    HD1  107   8.146   7.951   0.130
    7ARG    HD2  108   8.164   7.810   0.232
    7ARG     NE  109   7.971   7.833   0.157
    7ARG     HE  110   7.936   7.755   0.211
    7ARG     CZ  111   7.899   7.871   0.051
    7ARG    NH1  112   7.936   7.972  -0.029
    7ARG   HH11  113   8.020   8.024  -0.010
    7ARG   HH12  114   7.877   7.998  -0.107
    7ARG    NH2  115   7.788   7.803   0.022
    7ARG   HH21  116   7.758   7.727   0.081
    7ARG   HH22  117   7.733   7.828  -0.059
    7ARG      C  118   8.087   8.186   0.567
    7ARG      O  119   8.115   8.298   0.523
    8TYR      N  120   7.971   8.158   0.630
    8TYR      H  121   7.955   8.064   0.663
    8TYR     CA  122   7.864   8.254   0.660
    8TYR     HA  123   7.884   8.351   0.614
    8TYR     CB  124   7.729   8.200   0.605
    8TYR    HB1  125   7.706   8.107   0.657
    8TYR    HB2  126   7.649   8.269   0.630
    8TYR     CG  127   7.720   8.175   0.455
    8TYR    CD1  128   7.786   8.257   0.361
    8TYR    HD1  129   7.848   8.339   0.393
    8TYR    CE1  130   7.769   8.236   0.222
    8TYR    HE1  131   7.818   8.301   0.151
    8TYR     CZ  132   7.685   8.132   0.176
    8TYR     OH  133   7.665   8.114   0.043
    8TYR     HH  134   7.598   8.048   0.024
    8TYR    CE2  135   7.620   8.048   0.269
    8TYR    HE2  136   7.556   7.968   0.235
    8TYR    CD2  137   7.637   8.069   0.408
    8TYR    HD2  138   7.585   8.005   0.478
    8TYR      C  139   7.854   8.281   0.813
    8TYR      O  140   7.779   8.371   0.849
    9LEU      N  141   7.928   8.208   0.899
    9LEU      H  142   7.992   8.138   0.863
    9LEU     CA  143   7.931   8.225   1.046
    9LEU     HA  144   7.835   8.262   1.083
    9LEU     CB  145   7.967   8.090   1.114
    9LEU    HB1  146   8.050   8.043   1.061
    9LEU    HB2  147   8.005   8.109   1.214
    9LEU     CG  148   7.852   7.987   1.129
    9LEU     HG  149   7.814   7.966   1.029
    9LEU    CD1  150   7.905   7.854   1.187
    9LEU   HD11  151   7.826   7.779   1.190
    9LEU   HD12  152   7.986   7.814   1.128
    9LEU   HD13  153   7.942   7.867   1.289
    9LEU    CD2  154   7.735   8.037   1.216
    9LEU   HD21  155   7.654   7.964   1.218
    9LEU   HD22  156   7.767   8.053   1.319
    9LEU   HD23  157   7.693   8.131   1.181
    9LEU      C  158   8.041   8.331   1.074
    9LEU      O  159   8.160   8.302   1.060
   10LYS      N  160   7.997   8.452   1.116
   10LYS      H  161   7.898   8.467   1.124
   10LYS     CA  162   8.081   8.564   1.162
   10LYS     HA  163   8.185   8.555   1.128
   10LYS     CB  164   8.020   8.698   1.113
   10LYS    HB1  165   7.913   8.702   1.132
   10LYS    HB2  166   8.063   8.779   1.172
   10LYS     CG  167   8.047   8.734   0.965
   10LYS    HG1  168   8.021   8.840   0.952
   10LYS    HG2  169   8.154   8.727   0.944
   10LYS     CD  170   7.967   8.653   0.862
   10LYS    HD1  171   8.004   8.550   0.861
   10LYS    HD2  172   7.862   8.648   0.891
   10LYS     CE  173   7.978   8.712   0.720
   10LYS    HE1  174   7.937   8.813   0.719
   10LYS    HE2  175   8.083   8.719   0.690
   10LYS     NZ  176   7.906   8.631   0.621
   10LYS    HZ1  177   7.916   8.673   0.529
   10LYS    HZ2  178   7.944   8.538   0.619
   10LYS    HZ3  179   7.807   8.626   0.644
   10LYS      C  180   8.073   8.558   1.316
   10LYS      O  181   7.963   8.571   1.371
   11LYS      N  182   8.188   8.541   1.384
   11LYS      H  183   8.275   8.535   1.334
   11LYS     CA  184   8.198   8.527   1.531
   11LYS     HA  185   8.117   8.462   1.566
   11LYS     CB  186   8.335   8.464   1.568
   11LYS    HB1  187   8.356   8.382   1.500
   11LYS    HB2  188   8.415   8.536   1.552
   11LYS     CG  189   8.339   8.410   1.712
   11LYS    HG1  190   8.310   8.489   1.782
   11LYS    HG2  191   8.265   8.331   1.724
   11LYS     CD  192   8.478   8.357   1.753
   11LYS    HD1  193   8.509   8.278   1.685
   11LYS    HD2  194   8.551   8.438   1.742
   11LYS     CE  195   8.479   8.305   1.898
   11LYS    HE1  196   8.439   8.381   1.966
   11LYS    HE2  197   8.416   8.217   1.906
   11LYS     NZ  198   8.615   8.270   1.943
   11LYS    HZ1  199   8.608   8.245   2.041
   11LYS    HZ2  200   8.650   8.192   1.889
   11LYS    HZ3  201   8.676   8.350   1.933
   11LYS      C  202   8.185   8.668   1.594
   11LYS      O  203   8.253   8.762   1.551
   12ILE      N  204   8.100   8.678   1.698
   12ILE      H  205   8.051   8.595   1.729
   12ILE     CA  206   8.073   8.800   1.774
   12ILE     HA  207   8.102   8.889   1.718
   12ILE     CB  208   7.920   8.812   1.811
   12ILE     HB  209   7.890   8.720   1.861
   12ILE    CG2  210   7.889   8.929   1.910
   12ILE   HG21  211   7.783   8.931   1.938
   12ILE   HG22  212   7.944   8.921   2.003
   12ILE   HG23  213   7.913   9.025   1.865
   12ILE    CG1  214   7.834   8.826   1.683
   12ILE   HG11  215   7.851   8.925   1.639
   12ILE   HG12  216   7.867   8.755   1.607
   12ILE     CD  217   7.683   8.805   1.702
   12ILE    HD1  218   7.628   8.837   1.613
   12ILE    HD2  219   7.659   8.700   1.716
   12ILE    HD3  220   7.642   8.861   1.785
   12ILE      C  221   8.158   8.792   1.904
   12ILE      O  222   8.234   8.886   1.929
   13ARG      N  223   8.144   8.685   1.985
   13ARG      H  224   8.080   8.611   1.957
   13ARG     CA  225   8.211   8.666   2.115
   13ARG     HA  226   8.317   8.688   2.099
   13ARG     CB  227   8.156   8.764   2.222
   13ARG    HB1  228   8.216   8.755   2.313
   13ARG    HB2  229   8.171   8.867   2.189
   13ARG     CG  230   8.007   8.745   2.260
   13ARG    HG1  231   7.946   8.760   2.172
   13ARG    HG2  232   7.989   8.643   2.293
   13ARG     CD  233   7.962   8.842   2.371
   13ARG    HD1  234   8.010   8.815   2.466
   13ARG    HD2  235   7.994   8.944   2.349
   13ARG     NE  236   7.816   8.840   2.389
   13ARG     HE  237   7.781   8.774   2.458
   13ARG     CZ  238   7.726   8.917   2.326
   13ARG    NH1  239   7.762   9.007   2.234
   13ARG   HH11  240   7.860   9.020   2.212
   13ARG   HH12  241   7.692   9.064   2.189
   13ARG    NH2  242   7.597   8.903   2.354
   13ARG   HH21  243   7.567   8.834   2.422
   13ARG   HH22  244   7.528   8.959   2.307
   13ARG      C  245   8.206   8.517   2.156
   13ARG      O  246   8.141   8.435   2.091
   14ASP      N  247   8.275   8.486   2.267
   14ASP      H  248   8.325   8.560   2.314
   14ASP     CA  249   8.272   8.358   2.340
   14ASP     HA  250   8.250   8.275   2.272
   14ASP     CB  251   8.406   8.333   2.413
   14ASP    HB1  252   8.430   8.416   2.480
   14ASP    HB2  253   8.398   8.244   2.477
   14ASP     CG  254   8.527   8.308   2.320
   14ASP    OD1  255   8.507   8.251   2.211
   14ASP    OD2  256   8.639   8.344   2.361
   14ASP      C  257   8.159   8.372   2.447
   14ASP      O  258   8.144   8.479   2.507
   15LEU      N  259   8.085   8.262   2.471
   15LEU      H  260   8.106   8.176   2.422
   15LEU     CA  261   7.973   8.256   2.568
   15LEU     HA  262   7.949   8.355   2.606
   15LEU     CB  263   7.847   8.196   2.499
   15LEU    HB1  264   7.872   8.099   2.455
   15LEU    HB2  265   7.772   8.174   2.575
   15LEU     CG  266   7.782   8.286   2.391
   15LEU     HG  267   7.855   8.300   2.312
   15LEU    CD1  268   7.659   8.216   2.329
   15LEU   HD11  269   7.613   8.278   2.252
   15LEU   HD12  270   7.687   8.123   2.280
   15LEU   HD13  271   7.583   8.194   2.403
   15LEU    CD2  272   7.744   8.426   2.444
   15LEU   HD21  273   7.684   8.482   2.372
   15LEU   HD22  274   7.687   8.419   2.536
   15LEU   HD23  275   7.833   8.486   2.464
   15LEU      C  276   8.012   8.172   2.693
   15LEU      O  277   7.942   8.186   2.794
   16GLY      N  278   8.118   8.089   2.688
   16GLY      H  279   8.170   8.081   2.602
   16GLY     CA  280   8.165   8.006   2.801
   16GLY    HA1  281   8.252   8.055   2.845
   16GLY    HA2  282   8.090   7.997   2.879
   16GLY      C  283   8.206   7.865   2.754
   16GLY      O  284   8.219   7.838   2.635
   17GLU      N  285   8.230   7.777   2.853
   17GLU      H  286   8.216   7.805   2.949
   17GLU     CA  287   8.278   7.639   2.835
   17GLU     HA  288   8.299   7.617   2.730
   17GLU     CB  289   8.408   7.619   2.918
   17GLU    HB1  290   8.389   7.640   3.023
   17GLU    HB2  291   8.437   7.513   2.915
   17GLU     CG  292   8.530   7.704   2.872
   17GLU    HG1  293   8.506   7.810   2.884
   17GLU    HG2  294   8.614   7.685   2.939
   17GLU     CD  295   8.578   7.678   2.729
   17GLU    OE1  296   8.570   7.561   2.684
   17GLU    OE2  297   8.625   7.776   2.666
   17GLU      C  298   8.167   7.543   2.885
   17GLU      O  299   8.117   7.559   2.997
   18GLY      N  300   8.139   7.440   2.803
   18GLY      H  301   8.187   7.436   2.714
   18GLY     CA  302   8.062   7.321   2.838
   18GLY    HA1  303   8.003   7.337   2.929
   18GLY    HA2  304   7.991   7.300   2.758
   18GLY      C  305   8.155   7.200   2.860
   18GLY      O  306   8.277   7.213   2.868
   19HIP      N  307   8.094   7.080   2.873
   19HIP      H  308   7.994   7.076   2.868
   19HIP     CA  309   8.161   6.954   2.914
   19HIP     HA  310   8.226   6.976   3.000
   19HIP     CB  311   8.055   6.851   2.958
   19HIP    HB1  312   7.967   6.855   2.893
   19HIP    HB2  313   8.092   6.748   2.951
   19HIP     CG  314   8.010   6.869   3.101
   19HIP    ND1  315   8.091   6.834   3.208
   19HIP    HD1  316   8.182   6.790   3.204
   19HIP    CE1  317   8.026   6.870   3.319
   19HIP    HE1  318   8.064   6.856   3.419
   19HIP    NE2  319   7.910   6.927   3.291
   19HIP    HE2  320   7.842   6.963   3.357
   19HIP    CD2  321   7.897   6.929   3.153
   19HIP    HD2  322   7.811   6.973   3.105
   19HIP      C  323   8.253   6.892   2.806
   19HIP      O  324   8.344   6.819   2.845
   20PHE      N  325   8.233   6.921   2.676
   20PHE      H  326   8.158   6.984   2.651
   20PHE     CA  327   8.316   6.870   2.564
   20PHE     HA  328   8.396   6.806   2.602
   20PHE     CB  329   8.229   6.785   2.467
   20PHE    HB1  330   8.142   6.842   2.437
   20PHE    HB2  331   8.283   6.765   2.375
   20PHE     CG  332   8.186   6.649   2.521
   20PHE    CD1  333   8.282   6.555   2.568
   20PHE    HD1  334   8.387   6.579   2.565
   20PHE    CE1  335   8.240   6.432   2.618
   20PHE    HE1  336   8.313   6.361   2.655
   20PHE     CZ  337   8.105   6.400   2.621
   20PHE     HZ  338   8.073   6.304   2.661
   20PHE    CE2  339   8.010   6.489   2.573
   20PHE    HE2  340   7.905   6.463   2.574
   20PHE    CD2  341   8.049   6.613   2.523
   20PHE    HD2  342   7.974   6.682   2.487
   20PHE      C  343   8.391   6.984   2.492
   20PHE      O  344   8.473   6.953   2.405
   21GLY      N  345   8.368   7.112   2.528
   21GLY      H  346   8.302   7.131   2.602
   21GLY     CA  347   8.439   7.227   2.472
   21GLY    HA1  348   8.529   7.245   2.531
   21GLY    HA2  349   8.472   7.208   2.369
   21GLY      C  350   8.352   7.354   2.474
   21GLY      O  351   8.244   7.358   2.534
   22LYS      N  352   8.406   7.459   2.411
   22LYS      H  353   8.495   7.446   2.365
   22LYS     CA  354   8.360   7.598   2.415
   22LYS     HA  355   8.340   7.623   2.519
   22LYS     CB  356   8.473   7.690   2.364
   22LYS    HB1  357   8.441   7.793   2.379
   22LYS    HB2  358   8.560   7.678   2.429
   22LYS     CG  359   8.519   7.670   2.218
   22LYS    HG1  360   8.546   7.565   2.204
   22LYS    HG2  361   8.437   7.688   2.148
   22LYS     CD  362   8.641   7.755   2.176
   22LYS    HD1  363   8.720   7.747   2.251
   22LYS    HD2  364   8.684   7.710   2.086
   22LYS     CE  365   8.611   7.903   2.144
   22LYS    HE1  366   8.700   7.950   2.103
   22LYS    HE2  367   8.533   7.910   2.068
   22LYS     NZ  368   8.570   7.979   2.263
   22LYS    HZ1  369   8.550   8.075   2.238
   22LYS    HZ2  370   8.487   7.938   2.303
   22LYS    HZ3  371   8.644   7.978   2.332
   22LYS      C  372   8.230   7.617   2.333
   22LYS      O  373   8.213   7.557   2.228
   23VAL      N  374   8.146   7.709   2.384
   23VAL      H  375   8.170   7.754   2.471
   23VAL     CA  376   8.028   7.767   2.316
   23VAL     HA  377   8.005   7.713   2.225
   23VAL     CB  378   7.902   7.770   2.408
   23VAL     HB  379   7.922   7.840   2.490
   23VAL    CG1  380   7.775   7.818   2.335
   23VAL   HG11  381   7.690   7.823   2.403
   23VAL   HG12  382   7.787   7.917   2.293
   23VAL   HG13  383   7.748   7.751   2.254
   23VAL    CG2  384   7.874   7.633   2.475
   23VAL   HG21  385   7.789   7.639   2.543
   23VAL   HG22  386   7.851   7.557   2.400
   23VAL   HG23  387   7.959   7.598   2.534
   23VAL      C  388   8.068   7.913   2.284
   23VAL      O  389   8.126   7.983   2.368
   24SER      N  390   8.030   7.958   2.163
   24SER      H  391   7.980   7.897   2.100
   24SER     CA  392   8.057   8.093   2.111
   24SER     HA  393   8.072   8.162   2.194
   24SER     CB  394   8.182   8.095   2.020
   24SER    HB1  395   8.167   8.032   1.933
   24SER    HB2  396   8.201   8.196   1.984
   24SER     OG  397   8.297   8.049   2.087
   24SER     HG  398   8.285   7.955   2.104
   24SER      C  399   7.930   8.141   2.037
   24SER      O  400   7.858   8.062   1.976
   25LEU      N  401   7.910   8.274   2.040
   25LEU      H  402   7.979   8.332   2.086
   25LEU     CA  403   7.803   8.347   1.972
   25LEU     HA  404   7.714   8.284   1.966
   25LEU     CB  405   7.774   8.475   2.054
   25LEU    HB1  406   7.753   8.445   2.157
   25LEU    HB2  407   7.863   8.538   2.060
   25LEU     CG  408   7.655   8.561   2.006
   25LEU     HG  409   7.683   8.606   1.911
   25LEU    CD1  410   7.527   8.479   1.980
   25LEU   HD11  411   7.440   8.542   1.965
   25LEU   HD12  412   7.536   8.417   1.890
   25LEU   HD13  413   7.506   8.412   2.063
   25LEU    CD2  414   7.628   8.676   2.104
   25LEU   HD21  415   7.549   8.742   2.068
   25LEU   HD22  416   7.598   8.639   2.202
   25LEU   HD23  417   7.717   8.738   2.117
   25LEU      C  418   7.858   8.384   1.832
   25LEU      O  419   7.965   8.444   1.820
   26TYR      N  420   7.777   8.350   1.730
   26TYR      H  421   7.691   8.302   1.750
   26TYR     CA  422   7.799   8.383   1.589
   26TYR     HA  423   7.880   8.455   1.579
   26TYR     CB  424   7.831   8.255   1.508
   26TYR    HB1  425   7.753   8.180   1.525
   26TYR    HB2  426   7.825   8.278   1.401
   26TYR     CG  427   7.966   8.189   1.533
   26TYR    CD1  428   8.074   8.215   1.445
   26TYR    HD1  429   8.062   8.283   1.363
   26TYR    CE1  430   8.198   8.149   1.463
   26TYR    HE1  431   8.279   8.169   1.395
   26TYR     CZ  432   8.214   8.057   1.569
   26TYR     OH  433   8.333   7.992   1.587
   26TYR     HH  434   8.398   8.016   1.520
   26TYR    CE2  435   8.106   8.031   1.656
   26TYR    HE2  436   8.117   7.958   1.736
   26TYR    CD2  437   7.983   8.098   1.639
   26TYR    HD2  438   7.900   8.078   1.706
   26TYR      C  439   7.669   8.448   1.537
   26TYR      O  440   7.559   8.409   1.577
   27CYS      N  441   7.685   8.539   1.439
   27CYS      H  442   7.779   8.563   1.411
   27CYS     CA  443   7.580   8.583   1.346
   27CYS     HA  444   7.481   8.566   1.388
   27CYS     CB  445   7.595   8.733   1.311
   27CYS    HB1  446   7.593   8.793   1.402
   27CYS    HB2  447   7.691   8.754   1.263
   27CYS     SG  448   7.461   8.793   1.204
   27CYS     HG  449   7.362   8.778   1.293
   27CYS      C  450   7.603   8.495   1.221
   27CYS      O  451   7.708   8.506   1.156
   28TYR      N  452   7.503   8.412   1.187
   28TYR      H  453   7.418   8.411   1.243
   28TYR     CA  454   7.496   8.336   1.061
   28TYR     HA  455   7.596   8.310   1.026
   28TYR     CB  456   7.415   8.206   1.081
   28TYR    HB1  457   7.458   8.148   1.162
   28TYR    HB2  458   7.313   8.228   1.115
   28TYR     CG  459   7.410   8.117   0.958
   28TYR    CD1  460   7.528   8.055   0.911
   28TYR    HD1  461   7.622   8.073   0.961
   28TYR    CE1  462   7.524   7.969   0.800
   28TYR    HE1  463   7.614   7.920   0.766
   28TYR     CZ  464   7.403   7.946   0.732
   28TYR     OH  465   7.401   7.862   0.624
   28TYR     HH  466   7.313   7.852   0.586
   28TYR    CE2  467   7.285   8.009   0.776
   28TYR    HE2  468   7.191   7.993   0.725
   28TYR    CD2  469   7.288   8.094   0.889
   28TYR    HD2  470   7.197   8.142   0.923
   28TYR      C  471   7.424   8.431   0.963
   28TYR      O  472   7.306   8.458   0.981
   29ASP      N  473   7.499   8.480   0.863
   29ASP      H  474   7.595   8.450   0.853
   29ASP     CA  475   7.456   8.590   0.776
   29ASP     HA  476   7.347   8.592   0.770
   29ASP     CB  477   7.496   8.728   0.838
   29ASP    HB1  478   7.427   8.752   0.918
   29ASP    HB2  479   7.594   8.719   0.886
   29ASP     CG  480   7.501   8.849   0.745
   29ASP    OD1  481   7.405   8.865   0.666
   29ASP    OD2  482   7.598   8.926   0.756
   29ASP      C  483   7.507   8.554   0.634
   29ASP      O  484   7.617   8.596   0.598
   30PRO      N  485   7.428   8.475   0.555
   30PRO     CD  486   7.310   8.400   0.598
   30PRO    HD1  487   7.221   8.461   0.581
   30PRO    HD2  488   7.310   8.371   0.703
   30PRO     CG  489   7.309   8.276   0.510
   30PRO    HG1  490   7.212   8.228   0.503
   30PRO    HG2  491   7.380   8.203   0.549
   30PRO     CB  492   7.360   8.330   0.377
   30PRO    HB1  493   7.275   8.372   0.322
   30PRO    HB2  494   7.403   8.251   0.315
   30PRO     CA  495   7.463   8.438   0.416
   30PRO     HA  496   7.563   8.394   0.417
   30PRO      C  497   7.460   8.554   0.314
   30PRO      O  498   7.539   8.551   0.220
   31THR      N  499   7.372   8.654   0.334
   31THR      H  500   7.311   8.651   0.415
   31THR     CA  501   7.352   8.770   0.245
   31THR     HA  502   7.360   8.738   0.141
   31THR     CB  503   7.212   8.836   0.265
   31THR     HB  504   7.205   8.930   0.209
   31THR    CG2  505   7.097   8.746   0.215
   31THR   HG21  506   7.000   8.795   0.227
   31THR   HG22  507   7.109   8.722   0.109
   31THR   HG23  508   7.094   8.651   0.270
   31THR    OG1  509   7.184   8.865   0.400
   31THR    HG1  510   7.205   8.957   0.420
   31THR      C  511   7.460   8.880   0.269
   31THR      O  512   7.482   8.959   0.177
   32ASN      N  513   7.526   8.882   0.386
   32ASN      H  514   7.496   8.819   0.458
   32ASN     CA  515   7.643   8.965   0.423
   32ASN     HA  516   7.676   8.923   0.517
   32ASN     CB  517   7.761   8.947   0.321
   32ASN    HB1  518   7.769   8.842   0.293
   32ASN    HB2  519   7.738   9.001   0.228
   32ASN     CG  520   7.902   8.990   0.366
   32ASN    OD1  521   7.989   9.012   0.283
   32ASN    ND2  522   7.928   9.001   0.497
   32ASN   HD21  523   7.855   8.986   0.565
   32ASN   HD22  524   8.019   9.031   0.527
   32ASN      C  525   7.601   9.112   0.455
   32ASN      O  526   7.684   9.202   0.443
   33ASP      N  527   7.474   9.134   0.495
   33ASP      H  528   7.413   9.055   0.510
   33ASP     CA  529   7.414   9.266   0.525
   33ASP     HA  530   7.482   9.345   0.493
   33ASP     CB  531   7.282   9.285   0.444
   33ASP    HB1  532   7.251   9.389   0.452
   33ASP    HB2  533   7.302   9.269   0.338
   33ASP     CG  534   7.161   9.198   0.482
   33ASP    OD1  535   7.176   9.105   0.563
   33ASP    OD2  536   7.052   9.226   0.426
   33ASP      C  537   7.396   9.284   0.679
   33ASP      O  538   7.351   9.392   0.719
   34GLY      N  539   7.429   9.183   0.762
   34GLY      H  540   7.465   9.097   0.722
   34GLY     CA  541   7.424   9.187   0.909
   34GLY    HA1  542   7.491   9.111   0.947
   34GLY    HA2  543   7.462   9.283   0.945
   34GLY      C  544   7.284   9.163   0.969
   34GLY      O  545   7.271   9.171   1.091
   35THR      N  546   7.180   9.133   0.888
   35THR      H  547   7.196   9.126   0.788
   35THR     CA  548   7.040   9.109   0.933
   35THR     HA  549   7.020   9.170   1.021
   35THR     CB  550   6.937   9.148   0.822
   35THR     HB  551   6.836   9.138   0.864
   35THR    CG2  552   6.950   9.294   0.774
   35THR   HG21  553   6.873   9.319   0.701
   35THR   HG22  554   6.939   9.364   0.858
   35THR   HG23  555   7.046   9.314   0.728
   35THR    OG1  556   6.939   9.064   0.708
   35THR    HG1  557   7.015   9.089   0.652
   35THR      C  558   7.016   8.960   0.971
   35THR      O  559   6.904   8.927   1.008
   36GLY      N  560   7.119   8.873   0.962
   36GLY      H  561   7.209   8.909   0.931
   36GLY     CA  562   7.113   8.729   0.988
   36GLY    HA1  563   7.032   8.685   0.928
   36GLY    HA2  564   7.206   8.685   0.953
   36GLY      C  565   7.094   8.693   1.137
   36GLY      O  566   7.114   8.775   1.226
   37GLU      N  567   7.055   8.566   1.161
   37GLU      H  568   7.042   8.504   1.083
   37GLU     CA  569   7.018   8.510   1.292
   37GLU     HA  570   6.950   8.580   1.342
   37GLU     CB  571   6.947   8.374   1.270
   37GLU    HB1  572   7.012   8.308   1.211
   37GLU    HB2  573   6.934   8.323   1.366
   37GLU     CG  574   6.809   8.382   1.200
   37GLU    HG1  575   6.820   8.429   1.102
   37GLU    HG2  576   6.772   8.282   1.181
   37GLU     CD  577   6.702   8.457   1.281
   37GLU    OE1  578   6.683   8.418   1.399
   37GLU    OE2  579   6.642   8.550   1.225
   37GLU      C  580   7.144   8.491   1.380
   37GLU      O  581   7.247   8.444   1.332
   38MET      N  582   7.127   8.520   1.510
   38MET      H  583   7.036   8.551   1.541
   38MET     CA  584   7.225   8.498   1.617
   38MET     HA  585   7.326   8.513   1.579
   38MET     CB  586   7.197   8.598   1.732
   38MET    HB1  587   7.095   8.586   1.770
   38MET    HB2  588   7.263   8.575   1.816
   38MET     CG  589   7.218   8.745   1.692
   38MET    HG1  590   7.320   8.761   1.656
   38MET    HG2  591   7.153   8.770   1.608
   38MET     SD  592   7.183   8.867   1.822
   38MET     CE  593   7.326   8.844   1.930
   38MET    HE1  594   7.322   8.914   2.013
   38MET    HE2  595   7.326   8.743   1.971
   38MET    HE3  596   7.419   8.860   1.875
   38MET      C  597   7.203   8.352   1.665
   38MET      O  598   7.090   8.313   1.697
   39VAL      N  599   7.314   8.276   1.672
   39VAL      H  600   7.403   8.317   1.646
   39VAL     CA  601   7.317   8.133   1.704
   39VAL     HA  602   7.226   8.105   1.758
   39VAL     CB  603   7.332   8.042   1.577
   39VAL     HB  604   7.352   7.941   1.611
   39VAL    CG1  605   7.200   8.035   1.498
   39VAL   HG11  606   7.206   7.963   1.416
   39VAL   HG12  607   7.118   8.003   1.562
   39VAL   HG13  608   7.173   8.131   1.455
   39VAL    CG2  609   7.448   8.080   1.482
   39VAL   HG21  610   7.454   8.011   1.398
   39VAL   HG22  611   7.434   8.180   1.440
   39VAL   HG23  612   7.544   8.078   1.532
   39VAL      C  613   7.436   8.110   1.801
   39VAL      O  614   7.545   8.165   1.782
   40ALA      N  615   7.413   8.024   1.901
   40ALA      H  616   7.322   7.979   1.907
   40ALA     CA  617   7.512   7.975   1.997
   40ALA     HA  618   7.594   8.046   2.010
   40ALA     CB  619   7.444   7.954   2.134
   40ALA    HB1  620   7.513   7.914   2.208
   40ALA    HB2  621   7.406   8.048   2.172
   40ALA    HB3  622   7.359   7.885   2.128
   40ALA      C  623   7.562   7.841   1.939
   40ALA      O  624   7.488   7.742   1.937
   41VAL      N  625   7.688   7.841   1.890
   41VAL      H  626   7.744   7.925   1.899
   41VAL     CA  627   7.753   7.727   1.825
   41VAL     HA  628   7.681   7.650   1.797
   41VAL     CB  629   7.831   7.772   1.697
   41VAL     HB  630   7.909   7.843   1.727
   41VAL    CG1  631   7.902   7.656   1.624
   41VAL   HG11  632   7.953   7.691   1.534
   41VAL   HG12  633   7.978   7.609   1.687
   41VAL   HG13  634   7.831   7.580   1.594
   41VAL    CG2  635   7.740   7.848   1.597
   41VAL   HG21  636   7.796   7.879   1.509
   41VAL   HG22  637   7.658   7.785   1.564
   41VAL   HG23  638   7.698   7.938   1.642
   41VAL      C  639   7.855   7.673   1.929
   41VAL      O  640   7.946   7.746   1.970
   42LYS      N  641   7.838   7.545   1.966
   42LYS      H  642   7.763   7.492   1.924
   42LYS     CA  643   7.926   7.469   2.056
   42LYS     HA  644   7.988   7.537   2.114
   42LYS     CB  645   7.838   7.387   2.153
   42LYS    HB1  646   7.766   7.455   2.199
   42LYS    HB2  647   7.777   7.315   2.098
   42LYS     CG  648   7.916   7.315   2.266
   42LYS    HG1  649   7.982   7.240   2.224
   42LYS    HG2  650   7.981   7.387   2.316
   42LYS     CD  651   7.822   7.250   2.369
   42LYS    HD1  652   7.756   7.326   2.411
   42LYS    HD2  653   7.758   7.177   2.320
   42LYS     CE  654   7.899   7.182   2.484
   42LYS    HE1  655   7.961   7.101   2.446
   42LYS    HE2  656   7.966   7.253   2.533
   42LYS     NZ  657   7.806   7.127   2.585
   42LYS    HZ1  658   7.856   7.080   2.658
   42LYS    HZ2  659   7.751   7.202   2.625
   42LYS    HZ3  660   7.743   7.061   2.540
   42LYS      C  661   8.015   7.380   1.967
   42LYS      O  662   7.967   7.318   1.872
   43ALA      N  663   8.145   7.374   2.003
   43ALA      H  664   8.175   7.425   2.085
   43ALA     CA  665   8.251   7.301   1.933
   43ALA     HA  666   8.210   7.242   1.850
   43ALA     CB  667   8.352   7.403   1.876
   43ALA    HB1  668   8.433   7.353   1.823
   43ALA    HB2  669   8.304   7.470   1.805
   43ALA    HB3  670   8.396   7.464   1.954
   43ALA      C  671   8.318   7.204   2.033
   43ALA      O  672   8.323   7.230   2.154
   44LEU      N  673   8.374   7.095   1.977
   44LEU      H  674   8.368   7.086   1.877
   44LEU     CA  675   8.460   6.995   2.043
   44LEU     HA  676   8.449   6.997   2.151
   44LEU     CB  677   8.418   6.856   1.987
   44LEU    HB1  678   8.318   6.841   2.026
   44LEU    HB2  679   8.407   6.860   1.879
   44LEU     CG  680   8.498   6.728   2.025
   44LEU     HG  681   8.430   6.644   2.009
   44LEU    CD1  682   8.616   6.700   1.931
   44LEU   HD11  683   8.671   6.611   1.962
   44LEU   HD12  684   8.583   6.684   1.829
   44LEU   HD13  685   8.688   6.781   1.929
   44LEU    CD2  686   8.537   6.721   2.173
   44LEU   HD21  687   8.579   6.624   2.198
   44LEU   HD22  688   8.610   6.797   2.199
   44LEU   HD23  689   8.450   6.735   2.237
   44LEU      C  690   8.603   7.034   2.000
   44LEU      O  691   8.631   7.037   1.880
   45LYS      N  692   8.691   7.059   2.099
   45LYS      H  693   8.660   7.052   2.195
   45LYS     CA  694   8.831   7.107   2.082
   45LYS     HA  695   8.824   7.201   2.028
   45LYS     CB  696   8.895   7.136   2.221
   45LYS    HB1  697   8.992   7.183   2.204
   45LYS    HB2  698   8.835   7.211   2.273
   45LYS     CG  699   8.915   7.014   2.314
   45LYS    HG1  700   8.817   6.975   2.345
   45LYS    HG2  701   8.963   6.934   2.257
   45LYS     CD  702   9.002   7.043   2.438
   45LYS    HD1  703   9.087   7.103   2.407
   45LYS    HD2  704   8.946   7.104   2.509
   45LYS     CE  705   9.052   6.914   2.507
   45LYS    HE1  706   8.972   6.869   2.565
   45LYS    HE2  707   9.084   6.841   2.432
   45LYS     NZ  708   9.168   6.939   2.593
   45LYS    HZ1  709   9.196   6.854   2.638
   45LYS    HZ2  710   9.245   6.973   2.535
   45LYS    HZ3  711   9.146   7.008   2.664
   45LYS      C  712   8.915   7.008   1.997
   45LYS      O  713   8.898   6.886   2.008
   46ALA      N  714   9.008   7.062   1.916
   46ALA      H  715   9.014   7.163   1.912
   46ALA     CA  716   9.092   6.992   1.817
   46ALA     HA  717   9.026   6.949   1.742
   46ALA     CB  718   9.184   7.095   1.749
   46ALA    HB1  719   9.234   7.052   1.662
   46ALA    HB2  720   9.129   7.182   1.715
   46ALA    HB3  721   9.262   7.131   1.817
   46ALA      C  722   9.177   6.877   1.879
   46ALA      O  723   9.197   6.775   1.812
   47ASP      N  724   9.223   6.895   2.004
   47ASP      H  725   9.199   6.981   2.052
   47ASP     CA  726   9.316   6.809   2.079
   47ASP     HA  727   9.377   6.753   2.008
   47ASP     CB  728   9.411   6.898   2.164
   47ASP    HB1  729   9.488   6.835   2.212
   47ASP    HB2  730   9.467   6.965   2.099
   47ASP     CG  731   9.344   6.985   2.272
   47ASP    OD1  732   9.266   7.074   2.232
   47ASP    OD2  733   9.372   6.961   2.392
   47ASP      C  734   9.240   6.704   2.167
   47ASP      O  735   9.307   6.636   2.244
   48CYS      N  736   9.106   6.689   2.156
   48CYS      H  737   9.055   6.748   2.092
   48CYS     CA  738   9.026   6.587   2.229
   48CYS     HA  739   9.062   6.584   2.332
   48CYS     CB  740   8.874   6.616   2.225
   48CYS    HB1  741   8.847   6.684   2.145
   48CYS    HB2  742   8.814   6.526   2.208
   48CYS     SG  743   8.819   6.686   2.383
   48CYS     HG  744   8.841   6.577   2.457
   48CYS      C  745   9.053   6.449   2.165
   48CYS      O  746   9.060   6.436   2.042
   49GLY      N  747   9.060   6.346   2.252
   49GLY      H  748   9.051   6.367   2.351
   49GLY     CA  749   9.079   6.205   2.218
   49GLY    HA1  750   9.152   6.195   2.137
   49GLY    HA2  751   9.122   6.156   2.305
   49GLY      C  752   8.947   6.135   2.178
   49GLY      O  753   8.841   6.198   2.175
   50PRO      N  754   8.952   6.002   2.149
   50PRO     CD  755   9.072   5.918   2.155
   50PRO    HD1  756   9.132   5.934   2.245
   50PRO    HD2  757   9.135   5.940   2.069
   50PRO     CG  758   9.021   5.775   2.149
   50PRO    HG1  759   8.992   5.742   2.249
   50PRO    HG2  760   9.095   5.704   2.111
   50PRO     CB  761   8.897   5.786   2.062
   50PRO    HB1  762   8.829   5.702   2.075
   50PRO    HB2  763   8.927   5.787   1.957
   50PRO     CA  764   8.837   5.924   2.098
   50PRO     HA  765   8.798   5.970   2.007
   50PRO      C  766   8.720   5.909   2.199
   50PRO      O  767   8.606   5.896   2.155
   51GLN      N  768   8.749   5.913   2.331
   51GLN      H  769   8.846   5.921   2.358
   51GLN     CA  770   8.653   5.903   2.442
   51GLN     HA  771   8.589   5.817   2.424
   51GLN     CB  772   8.730   5.879   2.576
   51GLN    HB1  773   8.656   5.856   2.652
   51GLN    HB2  774   8.788   5.787   2.567
   51GLN     CG  775   8.820   5.993   2.632
   51GLN    HG1  776   8.765   6.087   2.638
   51GLN    HG2  777   8.846   5.968   2.735
   51GLN     CD  778   8.953   6.015   2.558
   51GLN    OE1  779   9.004   5.926   2.490
   51GLN    NE2  780   9.012   6.134   2.573
   51GLN   HE21  781   8.968   6.206   2.627
   51GLN   HE22  782   9.101   6.151   2.529
   51GLN      C  783   8.562   6.029   2.450
   51GLN      O  784   8.444   6.014   2.483
   52HIE      N  785   8.614   6.149   2.416
   52HIE      H  786   8.711   6.154   2.386
   52HIE     CA  787   8.540   6.276   2.415
   52HIE     HA  788   8.464   6.276   2.493
   52HIE     CB  789   8.638   6.393   2.441
   52HIE    HB1  790   8.721   6.389   2.369
   52HIE    HB2  791   8.588   6.488   2.423
   52HIE     CG  792   8.696   6.400   2.580
   52HIE    ND1  793   8.834   6.390   2.605
   52HIE    CE1  794   8.846   6.405   2.736
   52HIE    HE1  795   8.941   6.403   2.788
   52HIE    NE2  796   8.729   6.424   2.798
   52HIE    HE2  797   8.715   6.438   2.897
   52HIE    CD2  798   8.631   6.421   2.700
   52HIE    HD2  799   8.527   6.435   2.723
   52HIE      C  800   8.472   6.298   2.278
   52HIE      O  801   8.370   6.366   2.275
   53ARG      N  802   8.524   6.239   2.168
   53ARG      H  803   8.609   6.185   2.178
   53ARG     CA  804   8.470   6.251   2.031
   53ARG     HA  805   8.437   6.353   2.013
   53ARG     CB  806   8.582   6.214   1.929
   53ARG    HB1  807   8.634   6.125   1.962
   53ARG    HB2  808   8.538   6.189   1.832
   53ARG     CG  809   8.682   6.329   1.908
   53ARG    HG1  810   8.629   6.412   1.859
   53ARG    HG2  811   8.715   6.368   2.004
   53ARG     CD  812   8.804   6.290   1.824
   53ARG    HD1  813   8.861   6.213   1.875
   53ARG    HD2  814   8.774   6.248   1.728
   53ARG     NE  815   8.892   6.406   1.802
   53ARG     HE  816   8.964   6.420   1.872
   53ARG     CZ  817   8.883   6.497   1.704
   53ARG    NH1  818   8.791   6.489   1.607
   53ARG   HH11  819   8.725   6.413   1.606
   53ARG   HH12  820   8.790   6.559   1.533
   53ARG    NH2  821   8.969   6.599   1.702
   53ARG   HH21  822   9.040   6.609   1.773
   53ARG   HH22  823   8.964   6.666   1.627
   53ARG      C  824   8.349   6.155   2.013
   53ARG      O  825   8.257   6.194   1.940
   54SER      N  826   8.347   6.038   2.079
   54SER      H  827   8.427   6.013   2.136
   54SER     CA  828   8.234   5.943   2.080
   54SER     HA  829   8.194   5.934   1.979
   54SER     CB  830   8.283   5.802   2.124
   54SER    HB1  831   8.200   5.731   2.122
   54SER    HB2  832   8.356   5.764   2.053
   54SER     OG  833   8.340   5.798   2.253
   54SER     HG  834   8.426   5.840   2.250
   54SER      C  835   8.121   5.994   2.173
   54SER      O  836   8.004   5.972   2.140
   55GLY      N  837   8.155   6.065   2.283
   55GLY      H  838   8.253   6.078   2.303
   55GLY     CA  839   8.060   6.128   2.375
   55GLY    HA1  840   7.981   6.058   2.401
   55GLY    HA2  841   8.113   6.152   2.467
   55GLY      C  842   8.000   6.259   2.318
   55GLY      O  843   7.885   6.290   2.350
   56TRP      N  844   8.075   6.333   2.234
   56TRP      H  845   8.169   6.303   2.214
   56TRP     CA  846   8.034   6.458   2.167
   56TRP     HA  847   7.989   6.524   2.241
   56TRP     CB  848   8.158   6.527   2.107
   56TRP    HB1  849   8.221   6.564   2.187
   56TRP    HB2  850   8.219   6.455   2.052
   56TRP     CG  851   8.131   6.644   2.016
   56TRP    CD1  852   8.166   6.654   1.886
   56TRP    HD1  853   8.220   6.578   1.832
   56TRP    NE1  854   8.123   6.774   1.836
   56TRP    HE1  855   8.138   6.804   1.740
   56TRP    CE2  856   8.056   6.849   1.930
   56TRP    CZ2  857   7.994   6.975   1.928
   56TRP    HZ2  858   7.995   7.034   1.837
   56TRP    CH2  859   7.931   7.023   2.044
   56TRP    HH2  860   7.883   7.119   2.044
   56TRP    CZ3  861   7.930   6.944   2.162
   56TRP    HZ3  862   7.881   6.981   2.250
   56TRP    CE3  863   7.994   6.818   2.163
   56TRP    HE3  864   7.992   6.760   2.254
   56TRP    CD2  865   8.059   6.767   2.048
   56TRP      C  866   7.929   6.429   2.057
   56TRP      O  867   7.832   6.504   2.048
   57LYS      N  868   7.945   6.319   1.980
   57LYS      H  869   8.027   6.262   1.994
   57LYS     CA  870   7.848   6.270   1.880
   57LYS     HA  871   7.825   6.351   1.811
   57LYS     CB  872   7.908   6.150   1.802
   57LYS    HB1  873   7.949   6.077   1.872
   57LYS    HB2  874   7.829   6.098   1.747
   57LYS     CG  875   8.017   6.191   1.701
   57LYS    HG1  876   7.974   6.259   1.627
   57LYS    HG2  877   8.094   6.248   1.752
   57LYS     CD  878   8.078   6.069   1.629
   57LYS    HD1  879   8.110   5.995   1.702
   57LYS    HD2  880   8.001   6.021   1.570
   57LYS     CE  881   8.197   6.104   1.537
   57LYS    HE1  882   8.226   6.016   1.480
   57LYS    HE2  883   8.168   6.181   1.465
   57LYS     NZ  884   8.314   6.151   1.614
   57LYS    HZ1  885   8.389   6.174   1.551
   57LYS    HZ2  886   8.288   6.232   1.668
   57LYS    HZ3  887   8.344   6.078   1.677
   57LYS      C  888   7.716   6.228   1.950
   57LYS      O  889   7.611   6.246   1.889
   58GLN      N  890   7.722   6.181   2.076
   58GLN      H  891   7.813   6.171   2.119
   58GLN     CA  892   7.608   6.141   2.159
   58GLN     HA  893   7.542   6.081   2.096
   58GLN     CB  894   7.656   6.057   2.280
   58GLN    HB1  895   7.761   6.028   2.268
   58GLN    HB2  896   7.655   6.115   2.373
   58GLN     CG  897   7.573   5.928   2.297
   58GLN    HG1  898   7.467   5.952   2.289
   58GLN    HG2  899   7.595   5.858   2.216
   58GLN     CD  900   7.593   5.856   2.431
   58GLN    OE1  901   7.496   5.815   2.494
   58GLN    NE2  902   7.719   5.838   2.474
   58GLN   HE21  903   7.796   5.872   2.419
   58GLN   HE22  904   7.737   5.793   2.562
   58GLN      C  905   7.531   6.267   2.207
   58GLN      O  906   7.408   6.261   2.206
   59GLU      N  907   7.598   6.381   2.240
   59GLU      H  908   7.699   6.380   2.240
   59GLU     CA  909   7.533   6.509   2.277
   59GLU     HA  910   7.462   6.489   2.356
   59GLU     CB  911   7.637   6.612   2.332
   59GLU    HB1  912   7.681   6.571   2.423
   59GLU    HB2  913   7.719   6.623   2.261
   59GLU     CG  914   7.575   6.752   2.362
   59GLU    HG1  915   7.541   6.798   2.269
   59GLU    HG2  916   7.486   6.740   2.424
   59GLU     CD  917   7.666   6.855   2.429
   59GLU    OE1  918   7.786   6.829   2.448
   59GLU    OE2  919   7.611   6.963   2.462
   59GLU      C  920   7.455   6.567   2.156
   59GLU      O  921   7.343   6.615   2.176
   60ILE      N  922   7.511   6.558   2.033
   60ILE      H  923   7.604   6.517   2.026
   60ILE     CA  924   7.451   6.605   1.907
   60ILE     HA  925   7.417   6.708   1.922
   60ILE     CB  926   7.554   6.603   1.788
   60ILE     HB  927   7.598   6.504   1.785
   60ILE    CG2  928   7.490   6.629   1.649
   60ILE   HG21  929   7.563   6.627   1.569
   60ILE   HG22  930   7.417   6.553   1.623
   60ILE   HG23  931   7.439   6.725   1.647
   60ILE    CG1  932   7.670   6.704   1.814
   60ILE   HG11  933   7.631   6.805   1.812
   60ILE   HG12  934   7.709   6.691   1.915
   60ILE     CD  935   7.788   6.694   1.716
   60ILE    HD1  936   7.865   6.766   1.743
   60ILE    HD2  937   7.832   6.595   1.717
   60ILE    HD3  938   7.758   6.718   1.614
   60ILE      C  939   7.328   6.517   1.871
   60ILE      O  940   7.227   6.575   1.831
   61ASP      N  941   7.335   6.384   1.891
   61ASP      H  942   7.423   6.344   1.923
   61ASP     CA  943   7.227   6.286   1.865
   61ASP     HA  944   7.188   6.305   1.765
   61ASP     CB  945   7.277   6.139   1.876
   61ASP    HB1  946   7.332   6.125   1.969
   61ASP    HB2  947   7.192   6.071   1.880
   61ASP     CG  948   7.365   6.089   1.760
   61ASP    OD1  949   7.366   6.155   1.653
   61ASP    OD2  950   7.428   5.984   1.780
   61ASP      C  951   7.111   6.308   1.965
   61ASP      O  952   6.996   6.304   1.922
   62ILE      N  953   7.140   6.334   2.095
   62ILE      H  954   7.237   6.335   2.123
   62ILE     CA  955   7.043   6.352   2.204
   62ILE     HA  956   6.968   6.272   2.197
   62ILE     CB  957   7.110   6.344   2.345
   62ILE     HB  958   7.201   6.404   2.341
   62ILE    CG2  959   7.027   6.399   2.464
   62ILE   HG21  960   7.077   6.387   2.559
   62ILE   HG22  961   7.008   6.506   2.454
   62ILE   HG23  962   6.930   6.348   2.471
   62ILE    CG1  963   7.154   6.197   2.374
   62ILE   HG11  964   7.065   6.137   2.394
   62ILE   HG12  965   7.198   6.152   2.286
   62ILE     CD  966   7.253   6.180   2.491
   62ILE    HD1  967   7.286   6.076   2.498
   62ILE    HD2  968   7.341   6.242   2.477
   62ILE    HD3  969   7.207   6.206   2.586
   62ILE      C  970   6.968   6.487   2.186
   62ILE      O  971   6.845   6.486   2.199
   63LEU      N  972   7.036   6.598   2.153
   63LEU      H  973   7.137   6.594   2.143
   63LEU     CA  974   6.974   6.732   2.137
   63LEU     HA  975   6.904   6.744   2.220
   63LEU     CB  976   7.082   6.843   2.144
   63LEU    HB1  977   7.152   6.819   2.225
   63LEU    HB2  978   7.142   6.842   2.053
   63LEU     CG  979   7.027   6.986   2.170
   63LEU     HG  980   6.955   7.010   2.092
   63LEU    CD1  981   6.953   6.998   2.305
   63LEU   HD11  982   6.927   7.101   2.327
   63LEU   HD12  983   6.860   6.941   2.306
   63LEU   HD13  984   7.016   6.962   2.386
   63LEU    CD2  985   7.139   7.091   2.160
   63LEU   HD21  986   7.099   7.192   2.175
   63LEU   HD22  987   7.216   7.074   2.235
   63LEU   HD23  988   7.186   7.090   2.062
   63LEU      C  989   6.894   6.740   2.004
   63LEU      O  990   6.798   6.816   1.999
   64ARG      N  991   6.931   6.662   1.900
   64ARG      H  992   7.011   6.602   1.911
   64ARG     CA  993   6.863   6.653   1.770
   64ARG     HA  994   6.842   6.754   1.735
   64ARG     CB  995   6.959   6.586   1.668
   64ARG    HB1  996   7.042   6.655   1.651
   64ARG    HB2  997   7.004   6.497   1.712
   64ARG     CG  998   6.900   6.546   1.531
   64ARG    HG1  999   6.841   6.455   1.543
   64ARG    HG2 1000   6.830   6.623   1.498
   64ARG     CD 1001   7.003   6.525   1.418
   64ARG    HD1 1002   6.954   6.485   1.330
   64ARG    HD2 1003   7.043   6.622   1.390
   64ARG     NE 1004   7.114   6.435   1.455
   64ARG     HE 1005   7.090   6.355   1.512
   64ARG     CZ 1006   7.243   6.448   1.420
   64ARG    NH1 1007   7.287   6.550   1.346
   64ARG   HH11 1008   7.222   6.622   1.316
   64ARG   HH12 1009   7.385   6.556   1.321
   64ARG    NH2 1010   7.332   6.357   1.460
   64ARG   HH21 1011   7.306   6.281   1.522
   64ARG   HH22 1012   7.429   6.366   1.433
   64ARG      C 1013   6.727   6.578   1.781
   64ARG      O 1014   6.637   6.611   1.704
   65THR      N 1015   6.712   6.484   1.877
   65THR      H 1016   6.789   6.462   1.938
   65THR     CA 1017   6.589   6.405   1.900
   65THR     HA 1018   6.530   6.398   1.808
   65THR     CB 1019   6.621   6.261   1.950
   65THR     HB 1020   6.529   6.209   1.978
   65THR    CG2 1021   6.687   6.175   1.840
   65THR   HG21 1022   6.708   6.074   1.876
   65THR   HG22 1023   6.621   6.166   1.753
   65THR   HG23 1024   6.780   6.218   1.805
   65THR    OG1 1025   6.706   6.259   2.063
   65THR    HG1 1026   6.654   6.277   2.142
   65THR      C 1027   6.498   6.471   2.008
   65THR      O 1028   6.382   6.430   2.018
   66LEU      N 1029   6.546   6.571   2.086
   66LEU      H 1030   6.641   6.603   2.072
   66LEU     CA 1031   6.469   6.642   2.189
   66LEU     HA 1032   6.388   6.580   2.227
   66LEU     CB 1033   6.564   6.683   2.305
   66LEU    HB1 1034   6.654   6.730   2.263
   66LEU    HB2 1035   6.518   6.760   2.367
   66LEU     CG 1036   6.607   6.567   2.398
   66LEU     HG 1037   6.640   6.484   2.336
   66LEU    CD1 1038   6.725   6.608   2.487
   66LEU   HD11 1039   6.760   6.525   2.548
   66LEU   HD12 1040   6.809   6.644   2.428
   66LEU   HD13 1041   6.697   6.689   2.555
   66LEU    CD2 1042   6.491   6.511   2.483
   66LEU   HD21 1043   6.522   6.423   2.538
   66LEU   HD22 1044   6.455   6.584   2.555
   66LEU   HD23 1045   6.406   6.480   2.422
   66LEU      C 1046   6.410   6.769   2.124
   66LEU      O 1047   6.481   6.842   2.053
   67TYR      N 1048   6.282   6.796   2.155
   67TYR      H 1049   6.231   6.731   2.213
   67TYR     CA 1050   6.206   6.912   2.108
   67TYR     HA 1051   6.273   6.997   2.098
   67TYR     CB 1052   6.143   6.885   1.969
   67TYR    HB1 1053   6.220   6.848   1.901
   67TYR    HB2 1054   6.071   6.803   1.975
   67TYR     CG 1055   6.076   7.005   1.904
   67TYR    CD1 1056   6.150   7.088   1.816
   67TYR    HD1 1057   6.254   7.066   1.794
   67TYR    CE1 1058   6.089   7.201   1.757
   67TYR    HE1 1059   6.146   7.264   1.690
   67TYR     CZ 1060   5.954   7.232   1.786
   67TYR     OH 1061   5.895   7.341   1.729
   67TYR     HH 1062   5.953   7.388   1.669
   67TYR    CE2 1063   5.880   7.149   1.873
   67TYR    HE2 1064   5.777   7.172   1.896
   67TYR    CD2 1065   5.941   7.036   1.932
   67TYR    HD2 1066   5.884   6.973   1.999
   67TYR      C 1067   6.105   6.943   2.221
   67TYR      O 1068   6.008   6.869   2.238
   68HIE      N 1069   6.129   7.053   2.293
   68HIE      H 1070   6.211   7.109   2.273
   68HIE     CA 1071   6.045   7.104   2.403
   68HIE     HA 1072   5.940   7.091   2.372
   68HIE     CB 1073   6.070   7.024   2.533
   68HIE    HB1 1074   6.078   6.918   2.509
   68HIE    HB2 1075   6.167   7.051   2.576
   68HIE     CG 1076   5.964   7.037   2.639
   68HIE    ND1 1077   5.968   7.135   2.739
   68HIE    CE1 1078   5.859   7.114   2.811
   68HIE    HE1 1079   5.833   7.173   2.898
   68HIE    NE2 1080   5.785   7.012   2.767
   68HIE    HE2 1081   5.699   6.978   2.807
   68HIE    CD2 1082   5.850   6.961   2.656
   68HIE    HD2 1083   5.811   6.878   2.599
   68HIE      C 1084   6.071   7.256   2.416
   68HIE      O 1085   6.183   7.302   2.389
   69GLU      N 1086   5.969   7.330   2.463
   69GLU      H 1087   5.881   7.285   2.482
   69GLU     CA 1088   5.972   7.476   2.487
   69GLU     HA 1089   6.011   7.523   2.396
   69GLU     CB 1090   5.828   7.528   2.511
   69GLU    HB1 1091   5.832   7.637   2.515
   69GLU    HB2 1092   5.767   7.504   2.424
   69GLU     CG 1093   5.757   7.473   2.638
   69GLU    HG1 1094   5.745   7.365   2.632
   69GLU    HG2 1095   5.819   7.490   2.725
   69GLU     CD 1096   5.622   7.540   2.667
   69GLU    OE1 1097   5.525   7.465   2.692
   69GLU    OE2 1098   5.618   7.665   2.667
   69GLU      C 1099   6.067   7.514   2.604
   69GLU      O 1100   6.113   7.628   2.606
   70HID      N 1101   6.097   7.420   2.697
   70HID      H 1102   6.057   7.327   2.686
   70HID     CA 1103   6.186   7.438   2.813
   70HID     HA 1104   6.221   7.541   2.816
   70HID     CB 1105   6.108   7.410   2.944
   70HID    HB1 1106   6.082   7.304   2.951
   70HID    HB2 1107   6.173   7.431   3.030
   70HID     CG 1108   5.982   7.491   2.963
   70HID    ND1 1109   5.977   7.628   2.940
   70HID    HD1 1110   6.055   7.687   2.914
   70HID    CE1 1111   5.850   7.666   2.958
   70HID    HE1 1112   5.816   7.768   2.946
   70HID    NE2 1113   5.770   7.566   2.993
   70HID    CD2 1114   5.854   7.455   2.997
   70HID    HD2 1115   5.814   7.357   3.021
   70HID      C 1116   6.313   7.350   2.797
   70HID      O 1117   6.373   7.312   2.897
   71ILE      N 1118   6.356   7.326   2.672
   71ILE      H 1119   6.300   7.361   2.595
   71ILE     CA 1120   6.488   7.275   2.632
   71ILE     HA 1121   6.557   7.285   2.716
   71ILE     CB 1122   6.484   7.125   2.587
   71ILE     HB 1123   6.402   7.115   2.515
   71ILE    CG2 1124   6.612   7.077   2.514
   71ILE   HG21 1125   6.608   6.972   2.487
   71ILE   HG22 1126   6.627   7.130   2.421
   71ILE   HG23 1127   6.700   7.093   2.576
   71ILE    CG1 1128   6.449   7.033   2.707
   71ILE   HG11 1129   6.524   7.043   2.785
   71ILE   HG12 1130   6.355   7.066   2.752
   71ILE     CD 1131   6.433   6.884   2.674
   71ILE    HD1 1132   6.394   6.829   2.760
   71ILE    HD2 1133   6.363   6.869   2.591
   71ILE    HD3 1134   6.528   6.837   2.647
   71ILE      C 1135   6.536   7.372   2.520
   71ILE      O 1136   6.455   7.418   2.439
   72ILE      N 1137   6.668   7.397   2.513
   72ILE      H 1138   6.730   7.356   2.582
   72ILE     CA 1139   6.735   7.480   2.410
   72ILE     HA 1140   6.683   7.576   2.407
   72ILE     CB 1141   6.887   7.505   2.441
   72ILE     HB 1142   6.889   7.552   2.539
   72ILE    CG2 1143   6.974   7.378   2.453
   72ILE   HG21 1144   7.069   7.399   2.500
   72ILE   HG22 1145   6.925   7.300   2.512
   72ILE   HG23 1146   6.996   7.335   2.355
   72ILE    CG1 1147   6.949   7.607   2.341
   72ILE   HG11 1148   6.949   7.565   2.241
   72ILE   HG12 1149   6.884   7.695   2.336
   72ILE     CD 1150   7.091   7.655   2.375
   72ILE    HD1 1151   7.126   7.726   2.300
   72ILE    HD2 1152   7.095   7.704   2.471
   72ILE    HD3 1153   7.162   7.573   2.376
   72ILE      C 1154   6.720   7.406   2.274
   72ILE      O 1155   6.753   7.288   2.263
   73LYS      N 1156   6.666   7.478   2.174
   73LYS      H 1157   6.641   7.575   2.190
   73LYS     CA 1158   6.626   7.422   2.044
   73LYS     HA 1159   6.578   7.326   2.063
   73LYS     CB 1160   6.525   7.516   1.974
   73LYS    HB1 1161   6.465   7.569   2.048
   73LYS    HB2 1162   6.577   7.594   1.918
   73LYS     CG 1163   6.428   7.439   1.882
   73LYS    HG1 1164   6.482   7.363   1.825
   73LYS    HG2 1165   6.358   7.384   1.945
   73LYS     CD 1166   6.349   7.528   1.784
   73LYS    HD1 1167   6.261   7.472   1.751
   73LYS    HD2 1168   6.312   7.616   1.835
   73LYS     CE 1169   6.432   7.568   1.660
   73LYS    HE1 1170   6.519   7.626   1.689
   73LYS    HE2 1171   6.468   7.479   1.608
   73LYS     NZ 1172   6.351   7.647   1.566
   73LYS    HZ1 1173   6.407   7.670   1.484
   73LYS    HZ2 1174   6.271   7.593   1.537
   73LYS    HZ3 1175   6.320   7.732   1.611
   73LYS      C 1176   6.753   7.403   1.958
   73LYS      O 1177   6.839   7.491   1.950
   74TYR      N 1178   6.756   7.287   1.890
   74TYR      H 1179   6.680   7.222   1.903
   74TYR     CA 1180   6.855   7.246   1.790
   74TYR     HA 1181   6.956   7.271   1.824
   74TYR     CB 1182   6.842   7.092   1.774
   74TYR    HB1 1183   6.864   7.044   1.869
   74TYR    HB2 1184   6.738   7.064   1.752
   74TYR     CG 1185   6.931   7.027   1.669
   74TYR    CD1 1186   7.068   7.003   1.698
   74TYR    HD1 1187   7.108   7.031   1.794
   74TYR    CE1 1188   7.151   6.942   1.601
   74TYR    HE1 1189   7.255   6.924   1.623
   74TYR     CZ 1190   7.098   6.905   1.475
   74TYR     OH 1191   7.180   6.850   1.381
   74TYR     HH 1192   7.272   6.850   1.409
   74TYR    CE2 1193   6.962   6.927   1.447
   74TYR    HE2 1194   6.921   6.899   1.351
   74TYR    CD2 1195   6.879   6.989   1.543
   74TYR    HD2 1196   6.774   7.006   1.521
   74TYR      C 1197   6.818   7.321   1.660
   74TYR      O 1198   6.707   7.304   1.608
   75LYS      N 1199   6.913   7.401   1.610
   75LYS      H 1200   7.002   7.408   1.658
   75LYS     CA 1201   6.905   7.474   1.482
   75LYS     HA 1202   6.802   7.503   1.459
   75LYS     CB 1203   6.994   7.601   1.489
   75LYS    HB1 1204   7.085   7.576   1.543
   75LYS    HB2 1205   7.028   7.631   1.390
   75LYS     CG 1206   6.930   7.723   1.559
   75LYS    HG1 1207   6.869   7.691   1.644
   75LYS    HG2 1208   7.011   7.783   1.601
   75LYS     CD 1209   6.850   7.815   1.465
   75LYS    HD1 1210   6.913   7.842   1.380
   75LYS    HD2 1211   6.764   7.761   1.423
   75LYS     CE 1212   6.801   7.944   1.534
   75LYS    HE1 1213   6.727   7.921   1.610
   75LYS    HE2 1214   6.884   7.993   1.586
   75LYS     NZ 1215   6.744   8.041   1.438
   75LYS    HZ1 1216   6.714   8.124   1.487
   75LYS    HZ2 1217   6.814   8.066   1.370
   75LYS    HZ3 1218   6.665   8.000   1.391
   75LYS      C 1219   6.957   7.380   1.370
   75LYS      O 1220   6.894   7.374   1.264
   76GLY      N 1221   7.069   7.308   1.393
   76GLY      H 1222   7.114   7.317   1.483
   76GLY     CA 1223   7.135   7.221   1.296
   76GLY    HA1 1224   7.078   7.128   1.284
   76GLY    HA2 1225   7.140   7.270   1.199
   76GLY      C 1226   7.277   7.187   1.344
   76GLY      O 1227   7.308   7.191   1.463
   77CYS      N 1228   7.364   7.153   1.247
   77CYS      H 1229   7.332   7.152   1.151
   77CYS     CA 1230   7.508   7.132   1.265
   77CYS     HA 1231   7.538   7.178   1.360
   77CYS     CB 1232   7.549   6.983   1.268
   77CYS    HB1 1233   7.500   6.927   1.188
   77CYS    HB2 1234   7.656   6.971   1.254
   77CYS     SG 1235   7.507   6.906   1.427
   77CYS     HG 1236   7.595   6.975   1.499
   77CYS      C 1237   7.582   7.212   1.156
   77CYS      O 1238   7.524   7.252   1.055
   78CYS      N 1239   7.713   7.235   1.180
   78CYS      H 1240   7.753   7.199   1.265
   78CYS     CA 1241   7.805   7.303   1.089
   78CYS     HA 1242   7.758   7.315   0.992
   78CYS     CB 1243   7.844   7.443   1.142
   78CYS    HB1 1244   7.754   7.504   1.156
   78CYS    HB2 1245   7.892   7.437   1.239
   78CYS     SG 1246   7.954   7.532   1.029
   78CYS     HG 1247   7.868   7.538   0.927
   78CYS      C 1248   7.924   7.206   1.072
   78CYS      O 1249   7.979   7.157   1.171
   79GLU      N 1250   7.965   7.187   0.945
   79GLU      H 1251   7.916   7.234   0.870
   79GLU     CA 1252   8.081   7.106   0.902
   79GLU     HA 1253   8.082   7.011   0.956
   79GLU     CB 1254   8.066   7.076   0.750
   79GLU    HB1 1255   7.974   7.018   0.737
   79GLU    HB2 1256   8.046   7.169   0.696
   79GLU     CG 1257   8.182   6.997   0.683
   79GLU    HG1 1258   8.225   6.926   0.754
   79GLU    HG2 1259   8.140   6.936   0.603
   79GLU     CD 1260   8.294   7.080   0.618
   79GLU    OE1 1261   8.408   7.029   0.615
   79GLU    OE2 1262   8.264   7.191   0.568
   79GLU      C 1263   8.207   7.189   0.936
   79GLU      O 1264   8.229   7.295   0.877
   80ASP      N 1265   8.286   7.137   1.032
   80ASP      H 1266   8.262   7.049   1.073
   80ASP     CA 1267   8.414   7.193   1.075
   80ASP     HA 1268   8.419   7.298   1.044
   80ASP     CB 1269   8.434   7.185   1.229
   80ASP    HB1 1270   8.336   7.182   1.277
   80ASP    HB2 1271   8.483   7.092   1.260
   80ASP     CG 1272   8.512   7.302   1.289
   80ASP    OD1 1273   8.592   7.364   1.216
   80ASP    OD2 1274   8.490   7.331   1.409
   80ASP      C 1275   8.520   7.111   0.998
   80ASP      O 1276   8.539   6.992   1.025
   81GLN      N 1277   8.588   7.180   0.904
   81GLN      H 1278   8.564   7.277   0.889
   81GLN     CA 1279   8.691   7.126   0.815
   81GLN     HA 1280   8.659   7.029   0.778
   81GLN     CB 1281   8.706   7.224   0.696
   81GLN    HB1 1282   8.605   7.247   0.659
   81GLN    HB2 1283   8.747   7.319   0.730
   81GLN     CG 1284   8.789   7.169   0.578
   81GLN    HG1 1285   8.893   7.153   0.609
   81GLN    HG2 1286   8.751   7.071   0.548
   81GLN     CD 1287   8.787   7.262   0.457
   81GLN    OE1 1288   8.886   7.327   0.426
   81GLN    NE2 1289   8.673   7.269   0.388
   81GLN   HE21 1290   8.592   7.215   0.417
   81GLN   HE22 1291   8.667   7.329   0.307
   81GLN      C 1292   8.825   7.111   0.893
   81GLN      O 1293   8.895   7.012   0.872
   82GLY      N 1294   8.853   7.202   0.989
   82GLY      H 1295   8.788   7.279   1.000
   82GLY     CA 1296   8.948   7.183   1.099
   82GLY    HA1 1297   9.038   7.131   1.065
   82GLY    HA2 1298   8.980   7.281   1.135
   82GLY      C 1299   8.880   7.107   1.214
   82GLY      O 1300   8.758   7.109   1.228
   83GLU      N 1301   8.960   7.037   1.298
   83GLU      H 1302   9.059   7.040   1.281
   83GLU     CA 1303   8.917   6.955   1.413
   83GLU     HA 1304   9.010   6.937   1.468
   83GLU     CB 1305   8.820   7.026   1.512
   83GLU    HB1 1306   8.718   7.027   1.471
   83GLU    HB2 1307   8.813   6.966   1.603
   83GLU     CG 1308   8.860   7.171   1.549
   83GLU    HG1 1309   8.966   7.174   1.572
   83GLU    HG2 1310   8.846   7.237   1.464
   83GLU     CD 1311   8.780   7.231   1.666
   83GLU    OE1 1312   8.655   7.226   1.658
   83GLU    OE2 1313   8.845   7.282   1.759
   83GLU      C 1314   8.867   6.815   1.366
   83GLU      O 1315   8.891   6.718   1.437
   84LYS      N 1316   8.798   6.809   1.250
   84LYS      H 1317   8.780   6.897   1.203
   84LYS     CA 1318   8.738   6.692   1.182
   84LYS     HA 1319   8.691   6.731   1.092
   84LYS     CB 1320   8.843   6.587   1.137
   84LYS    HB1 1321   8.912   6.563   1.217
   84LYS    HB2 1322   8.791   6.493   1.114
   84LYS     CG 1323   8.920   6.630   1.011
   84LYS    HG1 1324   8.849   6.662   0.934
   84LYS    HG2 1325   8.982   6.718   1.033
   84LYS     CD 1326   9.008   6.518   0.952
   84LYS    HD1 1327   9.086   6.491   1.024
   84LYS    HD2 1328   8.947   6.429   0.937
   84LYS     CE 1329   9.073   6.558   0.818
   84LYS    HE1 1330   8.996   6.586   0.745
   84LYS    HE2 1331   9.137   6.645   0.831
   84LYS     NZ 1332   9.153   6.448   0.761
   84LYS    HZ1 1333   9.193   6.477   0.673
   84LYS    HZ2 1334   9.227   6.423   0.826
   84LYS    HZ3 1335   9.093   6.367   0.746
   84LYS      C 1336   8.621   6.640   1.268
   84LYS      O 1337   8.624   6.526   1.316
   85SER      N 1338   8.520   6.726   1.288
   85SER      H 1339   8.525   6.818   1.244
   85SER     CA 1340   8.399   6.702   1.368
   85SER     HA 1341   8.365   6.601   1.347
   85SER     CB 1342   8.430   6.713   1.520
   85SER    HB1 1343   8.342   6.688   1.578
   85SER    HB2 1344   8.506   6.640   1.549
   85SER     OG 1345   8.474   6.842   1.559
   85SER     HG 1346   8.558   6.860   1.516
   85SER      C 1347   8.288   6.797   1.317
   85SER      O 1348   8.310   6.884   1.232
   86LEU      N 1349   8.167   6.776   1.371
   86LEU      H 1350   8.155   6.703   1.440
   86LEU     CA 1351   8.052   6.866   1.357
   86LEU     HA 1352   8.057   6.924   1.264
   86LEU     CB 1353   7.920   6.784   1.362
   86LEU    HB1 1354   7.922   6.721   1.452
   86LEU    HB2 1355   7.836   6.851   1.376
   86LEU     CG 1356   7.891   6.694   1.240
   86LEU     HG 1357   7.974   6.625   1.228
   86LEU    CD1 1358   7.765   6.610   1.264
   86LEU   HD11 1359   7.746   6.542   1.180
   86LEU   HD12 1360   7.774   6.549   1.354
   86LEU   HD13 1361   7.676   6.673   1.276
   86LEU    CD2 1362   7.879   6.774   1.108
   86LEU   HD21 1363   7.854   6.709   1.025
   86LEU   HD22 1364   7.802   6.851   1.114
   86LEU   HD23 1365   7.973   6.824   1.082
   86LEU      C 1366   8.056   6.960   1.479
   86LEU      O 1367   8.077   6.915   1.592
   87GLN      N 1368   8.025   7.089   1.455
   87GLN      H 1369   8.008   7.118   1.360
   87GLN     CA 1370   7.986   7.186   1.559
   87GLN     HA 1371   8.034   7.163   1.654
   87GLN     CB 1372   8.022   7.328   1.514
   87GLN    HB1 1373   7.976   7.350   1.418
   87GLN    HB2 1374   7.979   7.399   1.585
   87GLN     CG 1375   8.174   7.356   1.507
   87GLN    HG1 1376   8.218   7.347   1.607
   87GLN    HG2 1377   8.223   7.280   1.446
   87GLN     CD 1378   8.205   7.494   1.450
   87GLN    OE1 1379   8.234   7.588   1.523
   87GLN    NE2 1380   8.197   7.508   1.317
   87GLN   HE21 1381   8.173   7.429   1.259
   87GLN   HE22 1382   8.213   7.598   1.275
   87GLN      C 1383   7.831   7.174   1.571
   87GLN      O 1384   7.761   7.161   1.470
   88LEU      N 1385   7.782   7.184   1.695
   88LEU      H 1386   7.846   7.203   1.771
   88LEU     CA 1387   7.640   7.176   1.733
   88LEU     HA 1388   7.584   7.116   1.662
   88LEU     CB 1389   7.635   7.112   1.874
   88LEU    HB1 1390   7.687   7.016   1.869
   88LEU    HB2 1391   7.693   7.172   1.944
   88LEU     CG 1392   7.496   7.088   1.937
   88LEU     HG 1393   7.452   7.185   1.961
   88LEU    CD1 1394   7.398   7.017   1.842
   88LEU   HD11 1395   7.307   6.988   1.894
   88LEU   HD12 1396   7.369   7.082   1.759
   88LEU   HD13 1397   7.441   6.926   1.799
   88LEU    CD2 1398   7.510   7.011   2.070
   88LEU   HD21 1399   7.413   6.997   2.118
   88LEU   HD22 1400   7.554   6.913   2.054
   88LEU   HD23 1401   7.574   7.065   2.140
   88LEU      C 1402   7.591   7.323   1.735
   88LEU      O 1403   7.627   7.399   1.825
   89VAL      N 1404   7.509   7.359   1.634
   89VAL      H 1405   7.480   7.290   1.566
   89VAL     CA 1406   7.448   7.492   1.620
   89VAL     HA 1407   7.512   7.569   1.664
   89VAL     CB 1408   7.421   7.531   1.470
   89VAL     HB 1409   7.346   7.463   1.428
   89VAL    CG1 1410   7.367   7.674   1.454
   89VAL   HG11 1411   7.345   7.696   1.349
   89VAL   HG12 1412   7.275   7.692   1.510
   89VAL   HG13 1413   7.440   7.748   1.488
   89VAL    CG2 1414   7.548   7.515   1.383
   89VAL   HG21 1415   7.527   7.538   1.279
   89VAL   HG22 1416   7.628   7.581   1.416
   89VAL   HG23 1417   7.587   7.413   1.385
   89VAL      C 1418   7.312   7.483   1.693
   89VAL      O 1419   7.228   7.397   1.662
   90MET      N 1420   7.294   7.574   1.789
   90MET      H 1421   7.368   7.641   1.807
   90MET     CA 1422   7.176   7.590   1.876
   90MET     HA 1423   7.096   7.522   1.844
   90MET     CB 1424   7.215   7.560   2.023
   90MET    HB1 1425   7.276   7.641   2.062
   90MET    HB2 1426   7.125   7.559   2.084
   90MET     CG 1427   7.289   7.426   2.046
   90MET    HG1 1428   7.225   7.344   2.016
   90MET    HG2 1429   7.378   7.420   1.982
   90MET     SD 1430   7.346   7.396   2.216
   90MET     CE 1431   7.472   7.526   2.233
   90MET    HE1 1432   7.529   7.511   2.325
   90MET    HE2 1433   7.541   7.524   2.149
   90MET    HE3 1434   7.426   7.624   2.237
   90MET      C 1435   7.127   7.736   1.858
   90MET      O 1436   7.196   7.821   1.801
   91GLU      N 1437   7.007   7.764   1.913
   91GLU      H 1438   6.954   7.691   1.958
   91GLU     CA 1439   6.949   7.900   1.921
   91GLU     HA 1440   6.959   7.948   1.824
   91GLU     CB 1441   6.799   7.890   1.959
   91GLU    HB1 1442   6.756   7.991   1.953
   91GLU    HB2 1443   6.747   7.834   1.881
   91GLU     CG 1444   6.765   7.828   2.097
   91GLU    HG1 1445   6.802   7.726   2.101
   91GLU    HG2 1446   6.814   7.883   2.176
   91GLU     CD 1447   6.615   7.826   2.133
   91GLU    OE1 1448   6.537   7.901   2.070
   91GLU    OE2 1449   6.581   7.748   2.224
   91GLU      C 1450   7.029   7.980   2.028
   91GLU      O 1451   7.077   7.923   2.127
   92TYR      N 1452   7.036   8.113   2.008
   92TYR      H 1453   6.992   8.153   1.927
   92TYR     CA 1454   7.087   8.209   2.107
   92TYR     HA 1455   7.170   8.167   2.164
   92TYR     CB 1456   7.135   8.337   2.033
   92TYR    HB1 1457   7.221   8.311   1.970
   92TYR    HB2 1458   7.058   8.371   1.963
   92TYR     CG 1459   7.177   8.453   2.122
   92TYR    CD1 1460   7.284   8.438   2.214
   92TYR    HD1 1461   7.336   8.343   2.222
   92TYR    CE1 1462   7.325   8.547   2.293
   92TYR    HE1 1463   7.408   8.535   2.361
   92TYR     CZ 1464   7.259   8.671   2.284
   92TYR     OH 1465   7.298   8.776   2.361
   92TYR     HH 1466   7.238   8.851   2.354
   92TYR    CE2 1467   7.150   8.686   2.194
   92TYR    HE2 1468   7.099   8.780   2.186
   92TYR    CD2 1469   7.110   8.577   2.112
   92TYR    HD2 1470   7.028   8.590   2.043
   92TYR      C 1471   6.966   8.240   2.199
   92TYR      O 1472   6.865   8.292   2.153
   93VAL      N 1473   6.982   8.205   2.328
   93VAL      H 1474   7.070   8.165   2.357
   93VAL     CA 1475   6.882   8.221   2.434
   93VAL     HA 1476   6.781   8.222   2.394
   93VAL     CB 1477   6.889   8.100   2.534
   93VAL     HB 1478   6.987   8.097   2.582
   93VAL    CG1 1479   6.783   8.110   2.644
   93VAL   HG11 1480   6.776   8.019   2.704
   93VAL   HG12 1481   6.807   8.191   2.712
   93VAL   HG13 1482   6.684   8.128   2.602
   93VAL    CG2 1483   6.873   7.964   2.461
   93VAL   HG21 1484   6.877   7.881   2.532
   93VAL   HG22 1485   6.778   7.958   2.409
   93VAL   HG23 1486   6.953   7.947   2.389
   93VAL      C 1487   6.924   8.354   2.506
   93VAL      O 1488   7.025   8.353   2.576
   94PRO      N 1489   6.854   8.468   2.478
   94PRO     CD 1490   6.725   8.476   2.406
   94PRO    HD1 1491   6.644   8.465   2.478
   94PRO    HD2 1492   6.709   8.402   2.328
   94PRO     CG 1493   6.721   8.614   2.342
   94PRO    HG1 1494   6.620   8.651   2.325
   94PRO    HG2 1495   6.772   8.612   2.246
   94PRO     CB 1496   6.800   8.699   2.440
   94PRO    HB1 1497   6.735   8.727   2.523
   94PRO    HB2 1498   6.838   8.790   2.394
   94PRO     CA 1499   6.913   8.604   2.486
   94PRO     HA 1500   6.993   8.607   2.412
   94PRO      C 1501   6.969   8.654   2.621
   94PRO      O 1502   7.064   8.732   2.617
   95LEU      N 1503   6.912   8.614   2.737
   95LEU      H 1504   6.835   8.548   2.735
   95LEU     CA 1505   6.951   8.665   2.870
   95LEU     HA 1506   7.002   8.762   2.860
   95LEU     CB 1507   6.825   8.685   2.958
   95LEU    HB1 1508   6.775   8.590   2.974
   95LEU    HB2 1509   6.856   8.718   3.058
   95LEU     CG 1510   6.721   8.788   2.906
   95LEU     HG 1511   6.686   8.753   2.809
   95LEU    CD1 1512   6.598   8.793   2.998
   95LEU   HD11 1513   6.522   8.861   2.959
   95LEU   HD12 1514   6.552   8.695   3.009
   95LEU   HD13 1515   6.624   8.829   3.098
   95LEU    CD2 1516   6.780   8.929   2.885
   95LEU   HD21 1517   6.703   8.999   2.853
   95LEU   HD22 1518   6.823   8.967   2.977
   95LEU   HD23 1519   6.857   8.930   2.809
   95LEU      C 1520   7.054   8.571   2.939
   95LEU      O 1521   7.099   8.606   3.048
   96GLY      N 1522   7.092   8.457   2.878
   96GLY      H 1523   7.050   8.434   2.788
   96GLY     CA 1524   7.195   8.363   2.926
   96GLY    HA1 1525   7.216   8.292   2.846
   96GLY    HA2 1526   7.287   8.418   2.945
   96GLY      C 1527   7.154   8.285   3.051
   96GLY      O 1528   7.036   8.279   3.087
   97SER      N 1529   7.252   8.221   3.118
   97SER      H 1530   7.347   8.230   3.083
   97SER     CA 1531   7.235   8.134   3.236
   97SER     HA 1532   7.161   8.059   3.210
   97SER     CB 1533   7.366   8.059   3.269
   97SER    HB1 1534   7.345   7.979   3.341
   97SER    HB2 1535   7.405   8.009   3.180
   97SER     OG 1536   7.469   8.139   3.325
   97SER     HG 1537   7.499   8.203   3.260
   97SER      C 1538   7.181   8.215   3.357
   97SER      O 1539   7.215   8.332   3.374
   98LEU      N 1540   7.102   8.146   3.442
   98LEU      H 1541   7.079   8.050   3.421
   98LEU     CA 1542   7.049   8.198   3.569
   98LEU     HA 1543   7.000   8.294   3.551
   98LEU     CB 1544   6.945   8.099   3.629
   98LEU    HB1 1545   6.991   7.999   3.634
   98LEU    HB2 1546   6.924   8.125   3.732
   98LEU     CG 1547   6.811   8.089   3.553
   98LEU     HG 1548   6.832   8.060   3.450
   98LEU    CD1 1549   6.723   7.978   3.614
   98LEU   HD11 1550   6.635   7.959   3.552
   98LEU   HD12 1551   6.777   7.884   3.623
   98LEU   HD13 1552   6.686   8.006   3.712
   98LEU    CD2 1553   6.733   8.222   3.550
   98LEU   HD21 1554   6.636   8.208   3.502
   98LEU   HD22 1555   6.714   8.259   3.651
   98LEU   HD23 1556   6.785   8.300   3.495
   98LEU      C 1557   7.163   8.225   3.671
   98LEU      O 1558   7.146   8.312   3.757
   99ARG      N 1559   7.278   8.156   3.659
   99ARG      H 1560   7.285   8.085   3.587
   99ARG     CA 1561   7.400   8.174   3.740
   99ARG     HA 1562   7.370   8.177   3.844
   99ARG     CB 1563   7.493   8.053   3.720
   99ARG    HB1 1564   7.435   7.962   3.738
   99ARG    HB2 1565   7.526   8.047   3.616
   99ARG     CG 1566   7.615   8.049   3.813
   99ARG    HG1 1567   7.684   8.130   3.788
   99ARG    HG2 1568   7.583   8.067   3.916
   99ARG     CD 1569   7.690   7.915   3.807
   99ARG    HD1 1570   7.623   7.835   3.838
   99ARG    HD2 1571   7.721   7.893   3.705
   99ARG     NE 1572   7.808   7.915   3.895
   99ARG     HE 1573   7.795   7.872   3.986
   99ARG     CZ 1574   7.929   7.965   3.868
   99ARG    NH1 1575   8.025   7.956   3.959
   99ARG   HH11 1576   8.005   7.912   4.048
   99ARG   HH12 1577   8.116   7.993   3.939
   99ARG    NH2 1578   7.956   8.026   3.751
   99ARG   HH21 1579   7.885   8.036   3.682
   99ARG   HH22 1580   8.050   8.060   3.734
   99ARG      C 1581   7.471   8.308   3.707
   99ARG      O 1582   7.533   8.364   3.797
  100ASP      N 1583   7.458   8.359   3.583
  100ASP      H 1584   7.404   8.309   3.514
  100ASP     CA 1585   7.516   8.487   3.538
  100ASP     HA 1586   7.602   8.514   3.599
  100ASP     CB 1587   7.558   8.481   3.389
  100ASP    HB1 1588   7.474   8.449   3.327
  100ASP    HB2 1589   7.585   8.581   3.353
  100ASP     CG 1590   7.679   8.391   3.359
  100ASP    OD1 1591   7.762   8.372   3.450
  100ASP    OD2 1592   7.686   8.343   3.243
  100ASP      C 1593   7.410   8.600   3.554
  100ASP      O 1594   7.450   8.712   3.582
  101TYR      N 1595   7.279   8.570   3.538
  101TYR      H 1596   7.253   8.475   3.514
  101TYR     CA 1597   7.170   8.669   3.533
  101TYR     HA 1598   7.205   8.758   3.479
  101TYR     CB 1599   7.051   8.609   3.453
  101TYR    HB1 1600   7.086   8.577   3.355
  101TYR    HB2 1601   7.015   8.519   3.501
  101TYR     CG 1602   6.934   8.704   3.432
  101TYR    CD1 1603   6.936   8.797   3.325
  101TYR    HD1 1604   7.019   8.800   3.257
  101TYR    CE1 1605   6.828   8.887   3.308
  101TYR    HE1 1606   6.829   8.958   3.226
  101TYR     CZ 1607   6.718   8.884   3.397
  101TYR     OH 1608   6.613   8.969   3.379
  101TYR     HH 1609   6.544   8.958   3.444
  101TYR    CE2 1610   6.716   8.791   3.503
  101TYR    HE2 1611   6.633   8.786   3.571
  101TYR    CD2 1612   6.824   8.702   3.521
  101TYR    HD2 1613   6.822   8.631   3.603
  101TYR      C 1614   7.128   8.710   3.677
  101TYR      O 1615   7.130   8.830   3.705
  102LEU      N 1616   7.090   8.613   3.763
  102LEU      H 1617   7.094   8.517   3.734
  102LEU     CA 1618   7.027   8.636   3.895
  102LEU     HA 1619   6.941   8.699   3.876
  102LEU     CB 1620   6.977   8.503   3.958
  102LEU    HB1 1621   7.060   8.434   3.967
  102LEU    HB2 1622   6.946   8.523   4.061
  102LEU     CG 1623   6.858   8.434   3.887
  102LEU     HG 1624   6.888   8.413   3.784
  102LEU    CD1 1625   6.826   8.299   3.954
  102LEU   HD11 1626   6.745   8.248   3.902
  102LEU   HD12 1627   6.912   8.233   3.952
  102LEU   HD13 1628   6.797   8.312   4.058
  102LEU    CD2 1629   6.732   8.522   3.882
  102LEU   HD21 1630   6.648   8.468   3.838
  102LEU   HD22 1631   6.702   8.554   3.982
  102LEU   HD23 1632   6.746   8.611   3.822
  102LEU      C 1633   7.114   8.718   3.997
  102LEU      O 1634   7.052   8.790   4.075
  103PRO      N 1635   7.250   8.712   3.996
  103PRO     CD 1636   7.333   8.608   3.935
  103PRO    HD1 1637   7.361   8.639   3.835
  103PRO    HD2 1638   7.285   8.510   3.929
  103PRO     CG 1639   7.458   8.602   4.023
  103PRO    HG1 1640   7.545   8.559   3.973
  103PRO    HG2 1641   7.438   8.542   4.112
  103PRO     CB 1642   7.477   8.747   4.063
  103PRO    HB1 1643   7.530   8.799   3.983
  103PRO    HB2 1644   7.538   8.757   4.153
  103PRO     CA 1645   7.334   8.800   4.081
  103PRO     HA 1646   7.303   8.785   4.185
  103PRO      C 1647   7.326   8.952   4.047
  103PRO      O 1648   7.350   9.032   4.138
  104ARG      N 1649   7.293   8.988   3.921
  104ARG      H 1650   7.272   8.917   3.853
  104ARG     CA 1651   7.280   9.128   3.875
  104ARG     HA 1652   7.330   9.197   3.943
  104ARG     CB 1653   7.344   9.142   3.734
  104ARG    HB1 1654   7.302   9.069   3.664
  104ARG    HB2 1655   7.317   9.239   3.692
  104ARG     CG 1656   7.498   9.135   3.730
  104ARG    HG1 1657   7.534   9.201   3.651
  104ARG    HG2 1658   7.540   9.175   3.823
  104ARG     CD 1659   7.555   8.995   3.703
  104ARG    HD1 1660   7.522   8.924   3.779
  104ARG    HD2 1661   7.518   8.959   3.607
  104ARG     NE 1662   7.702   8.995   3.700
  104ARG     HE 1663   7.746   9.083   3.724
  104ARG     CZ 1664   7.782   8.893   3.666
  104ARG    NH1 1665   7.734   8.773   3.632
  104ARG   HH11 1666   7.633   8.759   3.628
  104ARG   HH12 1667   7.796   8.698   3.608
  104ARG    NH2 1668   7.914   8.911   3.667
  104ARG   HH21 1669   7.953   9.001   3.692
  104ARG   HH22 1670   7.975   8.835   3.642
  104ARG      C 1671   7.131   9.170   3.867
  104ARG      O 1672   7.107   9.290   3.849
  105HID      N 1673   7.033   9.077   3.875
  105HID      H 1674   7.058   8.981   3.893
  105HID     CA 1675   6.890   9.103   3.853
  105HID     HA 1676   6.869   9.210   3.855
  105HID     CB 1677   6.844   9.049   3.715
  105HID    HB1 1678   6.856   8.940   3.712
  105HID    HB2 1679   6.738   9.067   3.702
  105HID     CG 1680   6.916   9.106   3.595
  105HID    ND1 1681   7.036   9.054   3.548
  105HID    HD1 1682   7.086   8.975   3.588
  105HID    CE1 1683   7.071   9.126   3.441
  105HID    HE1 1684   7.161   9.107   3.384
  105HID    NE2 1685   6.985   9.222   3.412
  105HID    CD2 1686   6.885   9.210   3.510
  105HID    HD2 1687   6.800   9.276   3.511
  105HID      C 1688   6.816   9.037   3.971
  105HID      O 1689   6.811   8.914   3.979
  106SER      N 1690   6.757   9.120   4.060
  106SER      H 1691   6.765   9.220   4.046
  106SER     CA 1692   6.678   9.078   4.177
  106SER     HA 1693   6.723   8.989   4.223
  106SER     CB 1694   6.676   9.190   4.284
  106SER    HB1 1695   6.615   9.160   4.369
  106SER    HB2 1696   6.777   9.205   4.322
  106SER     OG 1697   6.629   9.316   4.236
  106SER     HG 1698   6.539   9.304   4.206
  106SER      C 1699   6.536   9.043   4.124
  106SER      O 1700   6.457   9.133   4.095
  107ILE      N 1701   6.510   8.912   4.112
  107ILE      H 1702   6.580   8.845   4.139
  107ILE     CA 1703   6.385   8.854   4.060
  107ILE     HA 1704   6.324   8.929   4.010
  107ILE     CB 1705   6.416   8.736   3.961
  107ILE     HB 1706   6.479   8.664   4.014
  107ILE    CG2 1707   6.292   8.657   3.915
  107ILE   HG21 1708   6.317   8.583   3.840
  107ILE   HG22 1709   6.245   8.603   3.997
  107ILE   HG23 1710   6.218   8.724   3.872
  107ILE    CG1 1711   6.499   8.783   3.838
  107ILE   HG11 1712   6.600   8.810   3.871
  107ILE   HG12 1713   6.512   8.700   3.770
  107ILE     CD 1714   6.440   8.903   3.761
  107ILE    HD1 1715   6.499   8.927   3.673
  107ILE    HD2 1716   6.338   8.883   3.728
  107ILE    HD3 1717   6.438   8.993   3.822
  107ILE      C 1718   6.306   8.800   4.183
  107ILE      O 1719   6.364   8.737   4.272
  108GLY      N 1720   6.174   8.824   4.181
  108GLY      H 1721   6.135   8.874   4.103
  108GLY     CA 1722   6.079   8.790   4.288
  108GLY    HA1 1723   6.117   8.828   4.384
  108GLY    HA2 1724   5.985   8.841   4.269
  108GLY      C 1725   6.051   8.638   4.299
  108GLY      O 1726   6.074   8.561   4.206
  109LEU      N 1727   5.998   8.598   4.416
  109LEU      H 1728   5.982   8.670   4.486
  109LEU     CA 1729   5.971   8.461   4.464
  109LEU     HA 1730   6.068   8.412   4.474
  109LEU     CB 1731   5.907   8.471   4.605
  109LEU    HB1 1732   5.977   8.521   4.672
  109LEU    HB2 1733   5.820   8.537   4.599
  109LEU     CG 1734   5.863   8.339   4.673
  109LEU     HG 1735   5.786   8.292   4.610
  109LEU    CD1 1736   5.977   8.237   4.688
  109LEU   HD11 1737   5.943   8.145   4.736
  109LEU   HD12 1738   6.019   8.209   4.592
  109LEU   HD13 1739   6.058   8.277   4.749
  109LEU    CD2 1740   5.796   8.367   4.809
  109LEU   HD21 1741   5.753   8.276   4.851
  109LEU   HD22 1742   5.867   8.406   4.881
  109LEU   HD23 1743   5.715   8.439   4.799
  109LEU      C 1744   5.887   8.378   4.364
  109LEU      O 1745   5.926   8.266   4.334
  110ALA      N 1746   5.777   8.435   4.311
  110ALA      H 1747   5.752   8.529   4.339
  110ALA     CA 1748   5.682   8.368   4.221
  110ALA     HA 1749   5.651   8.273   4.266
  110ALA     CB 1750   5.557   8.455   4.204
  110ALA    HB1 1751   5.479   8.402   4.149
  110ALA    HB2 1752   5.516   8.482   4.301
  110ALA    HB3 1753   5.578   8.549   4.151
  110ALA      C 1754   5.744   8.341   4.082
  110ALA      O 1755   5.715   8.237   4.024
  111GLN      N 1756   5.831   8.431   4.033
  111GLN      H 1757   5.850   8.514   4.087
  111GLN     CA 1758   5.898   8.424   3.902
  111GLN     HA 1759   5.827   8.388   3.828
  111GLN     CB 1760   5.939   8.568   3.864
  111GLN    HB1 1761   5.850   8.630   3.872
  111GLN    HB2 1762   6.008   8.608   3.938
  111GLN     CG 1763   5.999   8.585   3.722
  111GLN    HG1 1764   6.098   8.539   3.718
  111GLN    HG2 1765   5.937   8.531   3.650
  111GLN     CD 1766   6.005   8.731   3.677
  111GLN    OE1 1767   5.910   8.807   3.694
  111GLN    NE2 1768   6.117   8.772   3.618
  111GLN   HE21 1769   6.194   8.708   3.602
  111GLN   HE22 1770   6.125   8.867   3.585
  111GLN      C 1771   6.018   8.325   3.908
  111GLN      O 1772   6.048   8.266   3.804
  112LEU      N 1773   6.078   8.301   4.026
  112LEU      H 1774   6.048   8.352   4.108
  112LEU     CA 1775   6.180   8.196   4.052
  112LEU     HA 1776   6.251   8.191   3.969
  112LEU     CB 1777   6.254   8.226   4.184
  112LEU    HB1 1778   6.181   8.236   4.265
  112LEU    HB2 1779   6.315   8.140   4.213
  112LEU     CG 1780   6.345   8.351   4.183
  112LEU     HG 1781   6.287   8.435   4.146
  112LEU    CD1 1782   6.389   8.387   4.326
  112LEU   HD11 1783   6.455   8.473   4.326
  112LEU   HD12 1784   6.303   8.412   4.388
  112LEU   HD13 1785   6.442   8.305   4.374
  112LEU    CD2 1786   6.467   8.336   4.089
  112LEU   HD21 1787   6.530   8.425   4.094
  112LEU   HD22 1788   6.530   8.252   4.116
  112LEU   HD23 1789   6.437   8.324   3.985
  112LEU      C 1790   6.110   8.057   4.064
  112LEU      O 1791   6.169   7.958   4.022
  113LEU      N 1792   5.985   8.052   4.117
  113LEU      H 1793   5.944   8.138   4.150
  113LEU     CA 1794   5.901   7.932   4.130
  113LEU     HA 1795   5.964   7.847   4.159
  113LEU     CB 1796   5.793   7.957   4.237
  113LEU    HB1 1797   5.745   8.053   4.218
  113LEU    HB2 1798   5.712   7.884   4.228
  113LEU     CG 1799   5.844   7.953   4.383
  113LEU     HG 1800   5.935   8.013   4.390
  113LEU    CD1 1801   5.742   8.017   4.478
  113LEU   HD11 1802   5.774   8.012   4.582
  113LEU   HD12 1803   5.726   8.122   4.454
  113LEU   HD13 1804   5.644   7.969   4.470
  113LEU    CD2 1805   5.883   7.811   4.429
  113LEU   HD21 1806   5.910   7.809   4.534
  113LEU   HD22 1807   5.801   7.740   4.415
  113LEU   HD23 1808   5.969   7.772   4.374
  113LEU      C 1809   5.834   7.896   3.994
  113LEU      O 1810   5.794   7.780   3.979
  114LEU      N 1811   5.828   7.990   3.897
  114LEU      H 1812   5.862   8.082   3.917
  114LEU     CA 1813   5.785   7.966   3.758
  114LEU     HA 1814   5.698   7.899   3.759
  114LEU     CB 1815   5.746   8.100   3.691
  114LEU    HB1 1816   5.676   8.153   3.756
  114LEU    HB2 1817   5.833   8.165   3.687
  114LEU     CG 1818   5.684   8.089   3.549
  114LEU     HG 1819   5.757   8.041   3.484
  114LEU    CD1 1820   5.556   8.003   3.545
  114LEU   HD11 1821   5.512   8.003   3.445
  114LEU   HD12 1822   5.576   7.899   3.570
  114LEU   HD13 1823   5.480   8.040   3.615
  114LEU    CD2 1824   5.659   8.228   3.490
  114LEU   HD21 1825   5.623   8.221   3.387
  114LEU   HD22 1826   5.584   8.283   3.547
  114LEU   HD23 1827   5.750   8.287   3.489
  114LEU      C 1828   5.902   7.901   3.681
  114LEU      O 1829   5.876   7.807   3.607
  115PHE      N 1830   6.028   7.945   3.703
  115PHE      H 1831   6.043   8.024   3.765
  115PHE     CA 1832   6.150   7.885   3.645
  115PHE     HA 1833   6.137   7.878   3.537
  115PHE     CB 1834   6.274   7.972   3.674
  115PHE    HB1 1835   6.291   7.973   3.782
  115PHE    HB2 1836   6.363   7.925   3.632
  115PHE     CG 1837   6.273   8.118   3.628
  115PHE    CD1 1838   6.190   8.162   3.521
  115PHE    HD1 1839   6.125   8.094   3.469
  115PHE    CE1 1840   6.189   8.297   3.484
  115PHE    HE1 1841   6.125   8.330   3.404
  115PHE     CZ 1842   6.272   8.388   3.550
  115PHE     HZ 1843   6.271   8.492   3.521
  115PHE    CE2 1844   6.357   8.345   3.652
  115PHE    HE2 1845   6.422   8.416   3.702
  115PHE    CD2 1846   6.358   8.212   3.691
  115PHE    HD2 1847   6.424   8.180   3.771
  115PHE      C 1848   6.171   7.741   3.699
  115PHE      O 1849   6.211   7.655   3.621
  116ALA      N 1850   6.135   7.715   3.827
  116ALA      H 1851   6.102   7.791   3.884
  116ALA     CA 1852   6.139   7.583   3.894
  116ALA     HA 1853   6.239   7.542   3.883
  116ALA     CB 1854   6.108   7.603   4.043
  116ALA    HB1 1855   6.117   7.509   4.098
  116ALA    HB2 1856   6.177   7.675   4.088
  116ALA    HB3 1857   6.007   7.641   4.060
  116ALA      C 1858   6.036   7.486   3.832
  116ALA      O 1859   6.070   7.369   3.810
  117GLN      N 1860   5.914   7.535   3.799
  117GLN      H 1861   5.895   7.632   3.820
  117GLN     CA 1862   5.804   7.462   3.735
  117GLN     HA 1863   5.786   7.370   3.790
  117GLN     CB 1864   5.677   7.550   3.742
  117GLN    HB1 1865   5.656   7.576   3.846
  117GLN    HB2 1866   5.699   7.646   3.694
  117GLN     CG 1867   5.548   7.489   3.681
  117GLN    HG1 1868   5.571   7.421   3.599
  117GLN    HG2 1869   5.497   7.428   3.756
  117GLN     CD 1870   5.452   7.597   3.630
  117GLN    OE1 1871   5.407   7.682   3.707
  117GLN    NE2 1872   5.419   7.595   3.501
  117GLN   HE21 1873   5.460   7.526   3.439
  117GLN   HE22 1874   5.356   7.664   3.463
  117GLN      C 1875   5.841   7.428   3.588
  117GLN      O 1876   5.821   7.314   3.548
  118GLN      N 1877   5.898   7.525   3.514
  118GLN      H 1878   5.911   7.616   3.555
  118GLN     CA 1879   5.939   7.514   3.372
  118GLN     HA 1880   5.855   7.472   3.315
  118GLN     CB 1881   5.970   7.655   3.317
  118GLN    HB1 1882   6.040   7.705   3.384
  118GLN    HB2 1883   6.022   7.647   3.221
  118GLN     CG 1884   5.844   7.743   3.297
  118GLN    HG1 1885   5.778   7.695   3.224
  118GLN    HG2 1886   5.785   7.747   3.388
  118GLN     CD 1887   5.874   7.886   3.252
  118GLN    OE1 1888   5.986   7.934   3.259
  118GLN    NE2 1889   5.771   7.958   3.207
  118GLN   HE21 1890   5.677   7.918   3.203
  118GLN   HE22 1891   5.785   8.053   3.176
  118GLN      C 1892   6.060   7.419   3.355
  118GLN      O 1893   6.064   7.349   3.253
  119ILE      N 1894   6.151   7.408   3.454
  119ILE      H 1895   6.143   7.469   3.535
  119ILE     CA 1896   6.259   7.307   3.461
  119ILE     HA 1897   6.313   7.308   3.366
  119ILE     CB 1898   6.361   7.332   3.578
  119ILE     HB 1899   6.302   7.352   3.667
  119ILE    CG2 1900   6.453   7.212   3.611
  119ILE   HG21 1901   6.532   7.238   3.682
  119ILE   HG22 1902   6.398   7.129   3.655
  119ILE   HG23 1903   6.503   7.175   3.521
  119ILE    CG1 1904   6.448   7.458   3.551
  119ILE   HG11 1905   6.529   7.433   3.482
  119ILE   HG12 1906   6.390   7.534   3.499
  119ILE     CD 1907   6.506   7.522   3.679
  119ILE    HD1 1908   6.561   7.613   3.657
  119ILE    HD2 1909   6.427   7.548   3.749
  119ILE    HD3 1910   6.575   7.454   3.730
  119ILE      C 1911   6.195   7.167   3.478
  119ILE      O 1912   6.236   7.076   3.408
  120CYS      N 1913   6.092   7.151   3.566
  120CYS      H 1914   6.062   7.230   3.620
  120CYS     CA 1915   6.024   7.023   3.592
  120CYS     HA 1916   6.101   6.948   3.610
  120CYS     CB 1917   5.932   7.027   3.717
  120CYS    HB1 1918   5.857   7.106   3.710
  120CYS    HB2 1919   5.879   6.932   3.729
  120CYS     SG 1920   6.030   7.052   3.867
  120CYS     HG 1921   6.066   7.178   3.840
  120CYS      C 1922   5.942   6.974   3.470
  120CYS      O 1923   5.932   6.853   3.453
  121GLU      N 1924   5.890   7.065   3.385
  121GLU      H 1925   5.900   7.164   3.407
  121GLU     CA 1926   5.817   7.034   3.261
  121GLU     HA 1927   5.747   6.952   3.278
  121GLU     CB 1928   5.734   7.158   3.217
  121GLU    HB1 1929   5.798   7.246   3.216
  121GLU    HB2 1930   5.699   7.144   3.114
  121GLU     CG 1931   5.612   7.183   3.307
  121GLU    HG1 1932   5.546   7.096   3.306
  121GLU    HG2 1933   5.643   7.196   3.410
  121GLU     CD 1934   5.530   7.306   3.267
  121GLU    OE1 1935   5.562   7.416   3.318
  121GLU    OE2 1936   5.436   7.289   3.187
  121GLU      C 1937   5.915   6.990   3.149
  121GLU      O 1938   5.881   6.896   3.076
  122GLY      N 1939   6.036   7.049   3.141
  122GLY      H 1940   6.058   7.125   3.205
  122GLY     CA 1941   6.142   7.010   3.047
  122GLY    HA1 1942   6.102   7.000   2.946
  122GLY    HA2 1943   6.215   7.091   3.043
  122GLY      C 1944   6.215   6.880   3.088
  122GLY      O 1945   6.257   6.805   2.999
  123MET      N 1946   6.227   6.852   3.219
  123MET      H 1947   6.191   6.918   3.286
  123MET     CA 1948   6.292   6.732   3.277
  123MET     HA 1949   6.377   6.703   3.215
  123MET     CB 1950   6.342   6.765   3.419
  123MET    HB1 1951   6.262   6.812   3.477
  123MET    HB2 1952   6.364   6.673   3.473
  123MET     CG 1953   6.468   6.854   3.426
  123MET    HG1 1954   6.448   6.951   3.381
  123MET    HG2 1955   6.491   6.874   3.530
  123MET     SD 1956   6.618   6.789   3.347
  123MET     CE 1957   6.629   6.628   3.429
  123MET    HE1 1958   6.727   6.584   3.414
  123MET    HE2 1959   6.612   6.641   3.535
  123MET    HE3 1960   6.554   6.560   3.389
  123MET      C 1961   6.193   6.613   3.283
  123MET      O 1962   6.240   6.499   3.276
  124ALA      N 1963   6.060   6.636   3.290
  124ALA      H 1964   6.027   6.731   3.298
  124ALA     CA 1965   5.955   6.532   3.282
  124ALA     HA 1966   5.982   6.449   3.348
  124ALA     CB 1967   5.820   6.589   3.327
  124ALA    HB1 1968   5.739   6.516   3.314
  124ALA    HB2 1969   5.820   6.615   3.432
  124ALA    HB3 1970   5.793   6.678   3.270
  124ALA      C 1971   5.944   6.481   3.137
  124ALA      O 1972   5.926   6.360   3.119
  125TYR      N 1973   5.963   6.569   3.036
  125TYR      H 1974   5.977   6.667   3.059
  125TYR     CA 1975   5.971   6.535   2.893
  125TYR     HA 1976   5.885   6.473   2.866
  125TYR     CB 1977   5.966   6.664   2.807
  125TYR    HB1 1978   5.866   6.708   2.813
  125TYR    HB2 1979   6.032   6.740   2.849
  125TYR     CG 1980   6.001   6.645   2.660
  125TYR    CD1 1981   5.906   6.588   2.570
  125TYR    HD1 1982   5.807   6.563   2.605
  125TYR    CE1 1983   5.943   6.561   2.436
  125TYR    HE1 1984   5.871   6.516   2.369
  125TYR     CZ 1985   6.073   6.591   2.391
  125TYR     OH 1986   6.110   6.563   2.263
  125TYR     HH 1987   6.039   6.522   2.212
  125TYR    CE2 1988   6.167   6.650   2.479
  125TYR    HE2 1989   6.266   6.675   2.444
  125TYR    CD2 1990   6.131   6.676   2.613
  125TYR    HD2 1991   6.203   6.718   2.681
  125TYR      C 1992   6.100   6.453   2.866
  125TYR      O 1993   6.091   6.353   2.796
  126LEU      N 1994   6.215   6.493   2.925
  126LEU      H 1995   6.215   6.576   2.982
  126LEU     CA 1996   6.348   6.429   2.908
  126LEU     HA 1997   6.370   6.430   2.801
  126LEU     CB 1998   6.454   6.513   2.983
  126LEU    HB1 1999   6.442   6.618   2.957
  126LEU    HB2 2000   6.434   6.508   3.091
  126LEU     CG 2001   6.602   6.475   2.959
  126LEU     HG 2002   6.615   6.370   2.986
  126LEU    CD1 2003   6.643   6.491   2.812
  126LEU   HD11 2004   6.749   6.472   2.798
  126LEU   HD12 2005   6.590   6.420   2.749
  126LEU   HD13 2006   6.621   6.591   2.775
  126LEU    CD2 2007   6.695   6.555   3.051
  126LEU   HD21 2008   6.800   6.527   3.035
  126LEU   HD22 2009   6.686   6.662   3.034
  126LEU   HD23 2010   6.672   6.536   3.155
  126LEU      C 2011   6.345   6.282   2.956
  126LEU      O 2012   6.401   6.196   2.888
  127HIE      N 2013   6.276   6.255   3.069
  127HIE      H 2014   6.232   6.331   3.118
  127HIE     CA 2015   6.263   6.123   3.133
  127HIE     HA 2016   6.357   6.068   3.126
  127HIE     CB 2017   6.227   6.145   3.282
  127HIE    HB1 2018   6.140   6.211   3.291
  127HIE    HB2 2019   6.198   6.050   3.327
  127HIE     CG 2020   6.338   6.201   3.368
  127HIE    ND1 2021   6.332   6.196   3.507
  127HIE    CE1 2022   6.445   6.251   3.547
  127HIE    HE1 2023   6.470   6.265   3.651
  127HIE    NE2 2024   6.524   6.290   3.448
  127HIE    HE2 2025   6.617   6.330   3.457
  127HIE    CD2 2026   6.456   6.262   3.331
  127HIE    HD2 2027   6.497   6.286   3.234
  127HIE      C 2028   6.153   6.038   3.064
  127HIE      O 2029   6.161   5.916   3.073
  128ALA      N 2030   6.056   6.100   2.994
  128ALA      H 2031   6.055   6.201   2.991
  128ALA     CA 2032   5.954   6.033   2.911
  128ALA     HA 2033   5.917   5.944   2.963
  128ALA     CB 2034   5.835   6.129   2.889
  128ALA    HB1 2035   5.757   6.082   2.829
  128ALA    HB2 2036   5.790   6.158   2.984
  128ALA    HB3 2037   5.865   6.221   2.838
  128ALA      C 2038   6.014   5.991   2.774
  128ALA      O 2039   5.967   5.892   2.718
  129GLN      N 2040   6.120   6.059   2.726
  129GLN      H 2041   6.152   6.140   2.778
  129GLN     CA 2042   6.204   6.020   2.612
  129GLN     HA 2043   6.144   5.968   2.537
  129GLN     CB 2044   6.267   6.147   2.549
  129GLN    HB1 2045   6.325   6.201   2.625
  129GLN    HB2 2046   6.340   6.119   2.473
  129GLN     CG 2047   6.168   6.247   2.485
  129GLN    HG1 2048   6.101   6.288   2.561
  129GLN    HG2 2049   6.223   6.332   2.445
  129GLN     CD 2050   6.084   6.188   2.371
  129GLN    OE1 2051   6.139   6.148   2.268
  129GLN    NE2 2052   5.952   6.184   2.387
  129GLN   HE21 2053   5.910   6.218   2.472
  129GLN   HE22 2054   5.894   6.146   2.314
  129GLN      C 2055   6.316   5.921   2.657
  129GLN      O 2056   6.391   5.875   2.571
  130HID      N 2057   6.327   5.890   2.788
  130HID      H 2058   6.265   5.937   2.852
  130HID     CA 2059   6.411   5.786   2.852
  130HID     HA 2060   6.370   5.780   2.953
  130HID     CB 2061   6.394   5.644   2.789
  130HID    HB1 2062   6.414   5.645   2.682
  130HID    HB2 2063   6.466   5.575   2.831
  130HID     CG 2064   6.258   5.583   2.812
  130HID    ND1 2065   6.223   5.519   2.930
  130HID    HD1 2066   6.283   5.507   3.011
  130HID    CE1 2067   6.098   5.476   2.917
  130HID    HE1 2068   6.045   5.422   2.994
  130HID    NE2 2069   6.045   5.505   2.799
  130HID    CD2 2070   6.147   5.573   2.731
  130HID    HD2 2071   6.132   5.609   2.630
  130HID      C 2072   6.557   5.831   2.877
  130HID      O 2073   6.641   5.745   2.904
  131TYR      N 2074   6.586   5.962   2.872
  131TYR      H 2075   6.512   6.029   2.853
  131TYR     CA 2076   6.719   6.020   2.898
  131TYR     HA 2077   6.796   5.945   2.884
  131TYR     CB 2078   6.744   6.138   2.801
  131TYR    HB1 2079   6.668   6.215   2.817
  131TYR    HB2 2080   6.839   6.186   2.825
  131TYR     CG 2081   6.747   6.102   2.654
  131TYR    CD1 2082   6.856   6.030   2.600
  131TYR    HD1 2083   6.938   6.001   2.664
  131TYR    CE1 2084   6.857   5.994   2.463
  131TYR    HE1 2085   6.940   5.938   2.423
  131TYR     CZ 2086   6.751   6.033   2.379
  131TYR     OH 2087   6.753   5.999   2.247
  131TYR     HH 2088   6.833   5.952   2.220
  131TYR    CE2 2089   6.642   6.106   2.431
  131TYR    HE2 2090   6.561   6.136   2.367
  131TYR    CD2 2091   6.640   6.141   2.569
  131TYR    HD2 2092   6.556   6.196   2.608
  131TYR      C 2093   6.720   6.073   3.044
  131TYR      O 2094   6.620   6.124   3.094
  132ILE      N 2095   6.840   6.067   3.105
  132ILE      H 2096   6.916   6.024   3.055
  132ILE     CA 2097   6.880   6.140   3.227
  132ILE     HA 2098   6.794   6.185   3.276
  132ILE     CB 2099   6.957   6.047   3.326
  132ILE     HB 2100   7.006   6.109   3.401
  132ILE    CG2 2101   6.855   5.961   3.405
  132ILE   HG21 2102   6.902   5.899   3.481
  132ILE   HG22 2103   6.783   6.024   3.456
  132ILE   HG23 2104   6.799   5.895   3.338
  132ILE    CG1 2105   7.068   5.959   3.260
  132ILE   HG11 2106   7.023   5.892   3.187
  132ILE   HG12 2107   7.137   6.022   3.204
  132ILE     CD 2108   7.152   5.873   3.356
  132ILE    HD1 2109   7.231   5.821   3.301
  132ILE    HD2 2110   7.200   5.935   3.431
  132ILE    HD3 2111   7.092   5.797   3.407
  132ILE      C 2112   6.977   6.253   3.180
  132ILE      O 2113   7.048   6.237   3.080
  133HIE      N 2114   6.978   6.366   3.253
  133HIE      H 2115   6.921   6.372   3.337
  133HIE     CA 2116   7.055   6.487   3.218
  133HIE     HA 2117   7.060   6.496   3.109
  133HIE     CB 2118   6.984   6.614   3.273
  133HIE    HB1 2119   6.878   6.609   3.249
  133HIE    HB2 2120   6.988   6.619   3.382
  133HIE     CG 2121   7.035   6.744   3.215
  133HIE    ND1 2122   7.147   6.809   3.266
  133HIE    CE1 2123   7.163   6.916   3.190
  133HIE    HE1 2124   7.243   6.988   3.203
  133HIE    NE2 2125   7.072   6.924   3.093
  133HIE    HE2 2126   7.067   6.997   3.023
  133HIE    CD2 2127   6.987   6.816   3.108
  133HIE    HD2 2128   6.903   6.799   3.043
  133HIE      C 2129   7.198   6.477   3.276
  133HIE      O 2130   7.293   6.498   3.201
  134ARG      N 2131   7.214   6.447   3.407
  134ARG      H 2132   7.130   6.436   3.464
  134ARG     CA 2133   7.341   6.428   3.480
  134ARG     HA 2134   7.312   6.393   3.580
  134ARG     CB 2135   7.431   6.318   3.416
  134ARG    HB1 2136   7.455   6.344   3.313
  134ARG    HB2 2137   7.527   6.316   3.467
  134ARG     CG 2138   7.372   6.176   3.420
  134ARG    HG1 2139   7.346   6.153   3.523
  134ARG    HG2 2140   7.278   6.173   3.364
  134ARG     CD 2141   7.466   6.065   3.368
  134ARG    HD1 2142   7.423   5.967   3.388
  134ARG    HD2 2143   7.476   6.071   3.260
  134ARG     NE 2144   7.598   6.069   3.433
  134ARG     HE 2145   7.596   6.061   3.533
  134ARG     CZ 2146   7.718   6.090   3.376
  134ARG    NH1 2147   7.734   6.105   3.245
  134ARG   HH11 2148   7.652   6.110   3.185
  134ARG   HH12 2149   7.825   6.122   3.206
  134ARG    NH2 2150   7.825   6.098   3.455
  134ARG   HH21 2151   7.815   6.092   3.555
  134ARG   HH22 2152   7.916   6.116   3.415
  134ARG      C 2153   7.417   6.561   3.507
  134ARG      O 2154   7.533   6.554   3.550
  135ASP      N 2155   7.357   6.679   3.481
  135ASP      H 2156   7.262   6.679   3.446
  135ASP     CA 2157   7.422   6.811   3.489
  135ASP     HA 2158   7.484   6.811   3.578
  135ASP     CB 2159   7.514   6.837   3.365
  135ASP    HB1 2160   7.575   6.750   3.344
  135ASP    HB2 2161   7.451   6.851   3.277
  135ASP     CG 2162   7.609   6.957   3.376
  135ASP    OD1 2163   7.674   6.972   3.482
  135ASP    OD2 2164   7.620   7.030   3.276
  135ASP      C 2165   7.316   6.921   3.516
  135ASP      O 2166   7.327   7.029   3.460
  136LEU      N 2167   7.213   6.895   3.599
  136LEU      H 2168   7.204   6.805   3.645
  136LEU     CA 2169   7.106   6.993   3.625
  136LEU     HA 2170   7.088   7.050   3.534
  136LEU     CB 2171   6.975   6.919   3.663
  136LEU    HB1 2172   6.958   6.839   3.591
  136LEU    HB2 2173   6.987   6.869   3.759
  136LEU     CG 2174   6.848   7.008   3.667
  136LEU     HG 2175   6.861   7.083   3.745
  136LEU    CD1 2176   6.820   7.082   3.535
  136LEU   HD11 2177   6.726   7.137   3.540
  136LEU   HD12 2178   6.897   7.156   3.513
  136LEU   HD13 2179   6.814   7.014   3.451
  136LEU    CD2 2180   6.727   6.923   3.708
  136LEU   HD21 2181   6.637   6.984   3.717
  136LEU   HD22 2182   6.706   6.845   3.635
  136LEU   HD23 2183   6.744   6.874   3.804
  136LEU      C 2184   7.158   7.086   3.738
  136LEU      O 2185   7.178   7.042   3.852
  137ALA      N 2186   7.180   7.213   3.701
  137ALA      H 2187   7.159   7.239   3.605
  137ALA     CA 2188   7.234   7.323   3.782
  137ALA     HA 2189   7.188   7.320   3.881
  137ALA     CB 2190   7.387   7.307   3.798
  137ALA    HB1 2191   7.425   7.380   3.870
  137ALA    HB2 2192   7.414   7.209   3.836
  137ALA    HB3 2193   7.440   7.323   3.705
  137ALA      C 2194   7.193   7.455   3.713
  137ALA      O 2195   7.168   7.457   3.592
  138ALA      N 2196   7.191   7.566   3.790
  138ALA      H 2197   7.214   7.558   3.888
  138ALA     CA 2198   7.155   7.702   3.743
  138ALA     HA 2199   7.058   7.696   3.693
  138ALA     CB 2200   7.140   7.795   3.865
  138ALA    HB1 2201   7.105   7.893   3.836
  138ALA    HB2 2202   7.068   7.755   3.937
  138ALA    HB3 2203   7.235   7.808   3.918
  138ALA      C 2204   7.258   7.761   3.642
  138ALA      O 2205   7.223   7.855   3.571
  139ARG      N 2206   7.378   7.701   3.633
  139ARG      H 2207   7.396   7.626   3.698
  139ARG     CA 2208   7.484   7.718   3.532
  139ARG     HA 2209   7.519   7.821   3.532
  139ARG     CB 2210   7.599   7.623   3.573
  139ARG    HB1 2211   7.631   7.649   3.674
  139ARG    HB2 2212   7.559   7.521   3.582
  139ARG     CG 2213   7.727   7.617   3.486
  139ARG    HG1 2214   7.703   7.621   3.380
  139ARG    HG2 2215   7.786   7.707   3.506
  139ARG     CD 2216   7.814   7.492   3.510
  139ARG    HD1 2217   7.771   7.408   3.456
  139ARG    HD2 2218   7.914   7.506   3.468
  139ARG     NE 2219   7.826   7.456   3.653
  139ARG     HE 2220   7.854   7.531   3.714
  139ARG     CZ 2221   7.794   7.340   3.712
  139ARG    NH1 2222   7.799   7.333   3.845
  139ARG   HH11 2223   7.828   7.414   3.898
  139ARG   HH12 2224   7.780   7.246   3.892
  139ARG    NH2 2225   7.758   7.231   3.642
  139ARG   HH21 2226   7.762   7.232   3.542
  139ARG   HH22 2227   7.735   7.145   3.690
  139ARG      C 2228   7.433   7.681   3.390
  139ARG      O 2229   7.479   7.740   3.292
  140ASN      N 2230   7.343   7.582   3.382
  140ASN      H 2231   7.306   7.543   3.468
  140ASN     CA 2232   7.304   7.509   3.260
  140ASN     HA 2233   7.360   7.546   3.174
  140ASN     CB 2234   7.333   7.357   3.277
  140ASN    HB1 2235   7.258   7.311   3.342
  140ASN    HB2 2236   7.325   7.307   3.181
  140ASN     CG 2237   7.474   7.325   3.332
  140ASN    OD1 2238   7.574   7.354   3.268
  140ASN    ND2 2239   7.482   7.267   3.451
  140ASN   HD21 2240   7.398   7.238   3.500
  140ASN   HD22 2241   7.572   7.240   3.487
  140ASN      C 2242   7.154   7.536   3.228
  140ASN      O 2243   7.110   7.490   3.122
  141VAL      N 2244   7.078   7.608   3.313
  141VAL      H 2245   7.121   7.643   3.398
  141VAL     CA 2246   6.942   7.655   3.286
  141VAL     HA 2247   6.894   7.594   3.209
  141VAL     CB 2248   6.851   7.654   3.413
  141VAL     HB 2249   6.899   7.714   3.491
  141VAL    CG1 2250   6.711   7.714   3.387
  141VAL   HG11 2251   6.648   7.709   3.476
  141VAL   HG12 2252   6.717   7.819   3.359
  141VAL   HG13 2253   6.661   7.661   3.307
  141VAL    CG2 2254   6.835   7.511   3.470
  141VAL   HG21 2255   6.777   7.512   3.562
  141VAL   HG22 2256   6.784   7.446   3.399
  141VAL   HG23 2257   6.931   7.465   3.493
  141VAL      C 2258   6.960   7.802   3.239
  141VAL      O 2259   7.013   7.886   3.312
  142LEU      N 2260   6.914   7.827   3.115
  142LEU      H 2261   6.865   7.753   3.066
  142LEU     CA 2262   6.924   7.952   3.039
  142LEU     HA 2263   6.999   8.018   3.082
  142LEU     CB 2264   6.961   7.917   2.893
  142LEU    HB1 2265   6.880   7.859   2.848
  142LEU    HB2 2266   6.968   8.009   2.835
  142LEU     CG 2267   7.093   7.838   2.873
  142LEU     HG 2268   7.089   7.747   2.933
  142LEU    CD1 2269   7.108   7.793   2.727
  142LEU   HD11 2270   7.200   7.736   2.712
  142LEU   HD12 2271   7.025   7.730   2.697
  142LEU   HD13 2272   7.111   7.879   2.660
  142LEU    CD2 2273   7.217   7.916   2.920
  142LEU   HD21 2274   7.309   7.860   2.902
  142LEU   HD22 2275   7.227   8.012   2.868
  142LEU   HD23 2276   7.214   7.936   3.027
  142LEU      C 2277   6.785   8.020   3.044
  142LEU      O 2278   6.683   7.954   3.026
  143LEU      N 2279   6.785   8.153   3.061
  143LEU      H 2280   6.874   8.201   3.069
  143LEU     CA 2281   6.668   8.241   3.063
  143LEU     HA 2282   6.578   8.185   3.089
  143LEU     CB 2283   6.695   8.351   3.168
  143LEU    HB1 2284   6.727   8.304   3.262
  143LEU    HB2 2285   6.781   8.412   3.138
  143LEU     CG 2286   6.575   8.444   3.200
  143LEU     HG 2287   6.535   8.482   3.106
  143LEU    CD1 2288   6.462   8.371   3.273
  143LEU   HD11 2289   6.382   8.440   3.299
  143LEU   HD12 2290   6.418   8.293   3.212
  143LEU   HD13 2291   6.497   8.325   3.366
  143LEU    CD2 2292   6.620   8.565   3.281
  143LEU   HD21 2293   6.538   8.635   3.297
  143LEU   HD22 2294   6.656   8.535   3.379
  143LEU   HD23 2295   6.700   8.620   3.231
  143LEU      C 2296   6.658   8.302   2.921
  143LEU      O 2297   6.753   8.366   2.875
  144ASP      N 2298   6.542   8.285   2.856
  144ASP      H 2299   6.467   8.235   2.903
  144ASP     CA 2300   6.509   8.338   2.723
  144ASP     HA 2301   6.600   8.343   2.663
  144ASP     CB 2302   6.407   8.246   2.650
  144ASP    HB1 2303   6.442   8.143   2.653
  144ASP    HB2 2304   6.312   8.244   2.703
  144ASP     CG 2305   6.382   8.284   2.503
  144ASP    OD1 2306   6.284   8.357   2.479
  144ASP    OD2 2307   6.462   8.239   2.419
  144ASP      C 2308   6.452   8.481   2.742
  144ASP      O 2309   6.502   8.575   2.680
  145ASN      N 2310   6.350   8.493   2.828
  145ASN      H 2311   6.317   8.410   2.875
  145ASN     CA 2312   6.284   8.618   2.871
  145ASN     HA 2313   6.359   8.698   2.869
  145ASN     CB 2314   6.170   8.659   2.774
  145ASN    HB1 2315   6.127   8.754   2.806
  145ASN    HB2 2316   6.212   8.680   2.675
  145ASN     CG 2317   6.055   8.558   2.760
  145ASN    OD1 2318   5.971   8.545   2.849
  145ASN    ND2 2319   6.049   8.486   2.648
  145ASN   HD21 2320   6.121   8.494   2.577
  145ASN   HD22 2321   5.975   8.419   2.635
  145ASN      C 2322   6.245   8.599   3.020
  145ASN      O 2323   6.263   8.492   3.078
  146ASP      N 2324   6.192   8.707   3.080
  146ASP      H 2325   6.180   8.792   3.026
  146ASP     CA 2326   6.151   8.719   3.221
  146ASP     HA 2327   6.241   8.699   3.280
  146ASP     CB 2328   6.107   8.865   3.254
  146ASP    HB1 2329   6.098   8.876   3.362
  146ASP    HB2 2330   6.186   8.934   3.225
  146ASP     CG 2331   5.976   8.917   3.192
  146ASP    OD1 2332   5.923   8.852   3.099
  146ASP    OD2 2333   5.931   9.024   3.240
  146ASP      C 2334   6.047   8.611   3.267
  146ASP      O 2335   6.034   8.592   3.388
  147ARG      N 2336   5.977   8.542   3.174
  147ARG      H 2337   5.994   8.561   3.076
  147ARG     CA 2338   5.873   8.441   3.203
  147ARG     HA 2339   5.882   8.407   3.306
  147ARG     CB 2340   5.733   8.505   3.183
  147ARG    HB1 2341   5.725   8.542   3.080
  147ARG    HB2 2342   5.656   8.428   3.191
  147ARG     CG 2343   5.694   8.619   3.280
  147ARG    HG1 2344   5.764   8.703   3.269
  147ARG    HG2 2345   5.597   8.659   3.249
  147ARG     CD 2346   5.687   8.577   3.427
  147ARG    HD1 2347   5.620   8.493   3.439
  147ARG    HD2 2348   5.784   8.545   3.463
  147ARG     NE 2349   5.641   8.687   3.514
  147ARG     HE 2350   5.714   8.749   3.547
  147ARG     CZ 2351   5.516   8.711   3.555
  147ARG    NH1 2352   5.412   8.635   3.517
  147ARG   HH11 2353   5.426   8.557   3.454
  147ARG   HH12 2354   5.319   8.656   3.550
  147ARG    NH2 2355   5.493   8.814   3.636
  147ARG   HH21 2356   5.570   8.873   3.665
  147ARG   HH22 2357   5.400   8.833   3.669
  147ARG      C 2358   5.897   8.312   3.120
  147ARG      O 2359   5.801   8.236   3.104
  148LEU      N 2360   6.020   8.284   3.070
  148LEU      H 2361   6.096   8.349   3.087
  148LEU     CA 2362   6.054   8.165   2.991
  148LEU     HA 2363   5.988   8.084   3.023
  148LEU     CB 2364   6.029   8.190   2.840
  148LEU    HB1 2365   5.926   8.223   2.826
  148LEU    HB2 2366   6.091   8.274   2.809
  148LEU     CG 2367   6.056   8.071   2.744
  148LEU     HG 2368   6.162   8.045   2.752
  148LEU    CD1 2369   5.976   7.945   2.779
  148LEU   HD11 2370   5.996   7.864   2.708
  148LEU   HD12 2371   6.002   7.907   2.878
  148LEU   HD13 2372   5.869   7.964   2.778
  148LEU    CD2 2373   6.031   8.112   2.598
  148LEU   HD21 2374   6.059   8.033   2.529
  148LEU   HD22 2375   5.926   8.136   2.581
  148LEU   HD23 2376   6.090   8.200   2.571
  148LEU      C 2377   6.198   8.124   3.025
  148LEU      O 2378   6.290   8.205   3.011
  149VAL      N 2379   6.215   7.995   3.058
  149VAL      H 2380   6.134   7.935   3.062
  149VAL     CA 2381   6.341   7.928   3.093
  149VAL     HA 2382   6.424   7.994   3.066
  149VAL     CB 2383   6.346   7.897   3.248
  149VAL     HB 2384   6.253   7.934   3.293
  149VAL    CG1 2385   6.352   7.749   3.293
  149VAL   HG11 2386   6.352   7.742   3.402
  149VAL   HG12 2387   6.266   7.693   3.257
  149VAL   HG13 2388   6.442   7.700   3.257
  149VAL    CG2 2389   6.457   7.980   3.316
  149VAL   HG21 2390   6.456   7.964   3.423
  149VAL   HG22 2391   6.555   7.953   3.277
  149VAL   HG23 2392   6.442   8.086   3.299
  149VAL      C 2393   6.353   7.802   3.004
  149VAL      O 2394   6.253   7.741   2.966
  150LYS      N 2395   6.479   7.765   2.973
  150LYS      H 2396   6.555   7.820   3.010
  150LYS     CA 2397   6.522   7.657   2.883
  150LYS     HA 2398   6.441   7.585   2.870
  150LYS     CB 2399   6.562   7.716   2.745
  150LYS    HB1 2400   6.626   7.803   2.761
  150LYS    HB2 2401   6.622   7.645   2.689
  150LYS     CG 2402   6.442   7.756   2.656
  150LYS    HG1 2403   6.392   7.665   2.622
  150LYS    HG2 2404   6.368   7.811   2.714
  150LYS     CD 2405   6.485   7.844   2.537
  150LYS    HD1 2406   6.528   7.936   2.575
  150LYS    HD2 2407   6.566   7.795   2.483
  150LYS     CE 2408   6.370   7.878   2.441
  150LYS    HE1 2409   6.286   7.920   2.496
  150LYS    HE2 2410   6.403   7.955   2.371
  150LYS     NZ 2411   6.327   7.761   2.364
  150LYS    HZ1 2412   6.246   7.785   2.308
  150LYS    HZ2 2413   6.403   7.732   2.303
  150LYS    HZ3 2414   6.303   7.685   2.427
  150LYS      C 2415   6.641   7.584   2.950
  150LYS      O 2416   6.729   7.649   3.005
  151ILE      N 2417   6.645   7.451   2.938
  151ILE      H 2418   6.570   7.403   2.889
  151ILE     CA 2419   6.754   7.364   2.987
  151ILE     HA 2420   6.804   7.409   3.074
  151ILE     CB 2421   6.698   7.222   3.026
  151ILE     HB 2422   6.648   7.182   2.938
  151ILE    CG2 2423   6.808   7.121   3.067
  151ILE   HG21 2424   6.766   7.024   3.094
  151ILE   HG22 2425   6.878   7.101   2.986
  151ILE   HG23 2426   6.865   7.156   3.152
  151ILE    CG1 2427   6.590   7.231   3.138
  151ILE   HG11 2428   6.638   7.248   3.235
  151ILE   HG12 2429   6.526   7.318   3.122
  151ILE     CD 2430   6.498   7.109   3.145
  151ILE    HD1 2431   6.419   7.124   3.217
  151ILE    HD2 2432   6.451   7.089   3.048
  151ILE    HD3 2433   6.553   7.019   3.173
  151ILE      C 2434   6.853   7.345   2.869
  151ILE      O 2435   6.811   7.313   2.757
  152GLY      N 2436   6.983   7.361   2.898
  152GLY      H 2437   7.009   7.387   2.992
  152GLY     CA 2438   7.095   7.340   2.805
  152GLY    HA1 2439   7.063   7.292   2.713
  152GLY    HA2 2440   7.136   7.438   2.778
  152GLY      C 2441   7.206   7.254   2.868
  152GLY      O 2442   7.199   7.215   2.985
  153ASP      N 2443   7.308   7.222   2.786
  153ASP      H 2444   7.301   7.254   2.690
  153ASP     CA 2445   7.430   7.145   2.814
  153ASP     HA 2446   7.484   7.145   2.718
  153ASP     CB 2447   7.528   7.207   2.918
  153ASP    HB1 2448   7.529   7.315   2.905
  153ASP    HB2 2449   7.493   7.190   3.020
  153ASP     CG 2450   7.674   7.159   2.908
  153ASP    OD1 2451   7.762   7.236   2.951
  153ASP    OD2 2452   7.699   7.047   2.856
  153ASP      C 2453   7.391   6.998   2.842
  153ASP      O 2454   7.373   6.960   2.958
  154PHE      N 2455   7.378   6.918   2.735
  154PHE      H 2456   7.397   6.957   2.644
  154PHE     CA 2457   7.347   6.775   2.737
  154PHE     HA 2458   7.308   6.744   2.835
  154PHE     CB 2459   7.236   6.747   2.632
  154PHE    HB1 2460   7.265   6.787   2.534
  154PHE    HB2 2461   7.223   6.640   2.616
  154PHE     CG 2462   7.100   6.805   2.670
  154PHE    CD1 2463   7.002   6.723   2.732
  154PHE    HD1 2464   7.022   6.619   2.751
  154PHE    CE1 2465   6.880   6.778   2.770
  154PHE    HE1 2466   6.806   6.716   2.819
  154PHE     CZ 2467   6.853   6.913   2.748
  154PHE     HZ 2468   6.758   6.955   2.778
  154PHE    CE2 2469   6.948   6.994   2.687
  154PHE    HE2 2470   6.926   7.098   2.669
  154PHE    CD2 2471   7.071   6.942   2.648
  154PHE    HD2 2472   7.144   7.006   2.601
  154PHE      C 2473   7.478   6.695   2.714
  154PHE      O 2474   7.474   6.588   2.653
  155GLY      N 2475   7.593   6.745   2.764
  155GLY      H 2476   7.589   6.834   2.813
  155GLY     CA 2477   7.727   6.686   2.751
  155GLY    HA1 2478   7.741   6.647   2.650
  155GLY    HA2 2479   7.800   6.765   2.763
  155GLY      C 2480   7.757   6.573   2.852
  155GLY      O 2481   7.855   6.501   2.832
  156LEU      N 2482   7.675   6.554   2.958
  156LEU      H 2483   7.598   6.618   2.972
  156LEU     CA 2484   7.677   6.436   3.046
  156LEU     HA 2485   7.758   6.368   3.019
  156LEU     CB 2486   7.694   6.478   3.194
  156LEU    HB1 2487   7.613   6.546   3.222
  156LEU    HB2 2488   7.680   6.390   3.258
  156LEU     CG 2489   7.829   6.542   3.233
  156LEU     HG 2490   7.837   6.638   3.181
  156LEU    CD1 2491   7.835   6.571   3.385
  156LEU   HD11 2492   7.930   6.616   3.413
  156LEU   HD12 2493   7.757   6.641   3.415
  156LEU   HD13 2494   7.823   6.480   3.443
  156LEU    CD2 2495   7.951   6.457   3.192
  156LEU   HD21 2496   8.044   6.503   3.226
  156LEU   HD22 2497   7.947   6.357   3.235
  156LEU   HD23 2498   7.959   6.448   3.084
  156LEU      C 2499   7.547   6.353   3.024
  156LEU      O 2500   7.535   6.249   3.088
  157ALA      N 2501   7.453   6.395   2.936
  157ALA      H 2502   7.468   6.480   2.885
  157ALA     CA 2503   7.322   6.331   2.914
  157ALA     HA 2504   7.274   6.320   3.012
  157ALA     CB 2505   7.234   6.420   2.824
  157ALA    HB1 2506   7.134   6.379   2.815
  157ALA    HB2 2507   7.224   6.520   2.867
  157ALA    HB3 2508   7.275   6.429   2.724
  157ALA      C 2509   7.341   6.191   2.852
  157ALA      O 2510   7.429   6.171   2.767
  158LYS      N 2511   7.258   6.096   2.897
  158LYS      H 2512   7.186   6.122   2.963
  158LYS     CA 2513   7.269   5.953   2.867
  158LYS     HA 2514   7.317   5.939   2.770
  158LYS     CB 2515   7.352   5.882   2.978
  158LYS    HB1 2516   7.334   5.930   3.075
  158LYS    HB2 2517   7.317   5.780   2.993
  158LYS     CG 2518   7.504   5.878   2.953
  158LYS    HG1 2519   7.543   5.980   2.949
  158LYS    HG2 2520   7.551   5.832   3.039
  158LYS     CD 2521   7.548   5.802   2.826
  158LYS    HD1 2522   7.533   5.868   2.740
  158LYS    HD2 2523   7.656   5.787   2.831
  158LYS     CE 2524   7.477   5.668   2.802
  158LYS    HE1 2525   7.486   5.603   2.889
  158LYS    HE2 2526   7.371   5.682   2.784
  158LYS     NZ 2527   7.532   5.596   2.685
  158LYS    HZ1 2528   7.482   5.510   2.671
  158LYS    HZ2 2529   7.521   5.655   2.603
  158LYS    HZ3 2530   7.630   5.577   2.700
  158LYS      C 2531   7.127   5.896   2.854
  158LYS      O 2532   7.038   5.932   2.931
  159ALA      N 2533   7.111   5.800   2.761
  159ALA      H 2534   7.190   5.774   2.704
  159ALA     CA 2535   6.991   5.717   2.744
  159ALA     HA 2536   6.900   5.776   2.758
  159ALA     CB 2537   6.992   5.658   2.601
  159ALA    HB1 2538   6.904   5.596   2.584
  159ALA    HB2 2539   6.991   5.737   2.526
  159ALA    HB3 2540   7.080   5.597   2.582
  159ALA      C 2541   7.001   5.602   2.847
  159ALA      O 2542   7.102   5.531   2.851
  160VAL      N 2543   6.893   5.585   2.925
  160VAL      H 2544   6.814   5.647   2.913
  160VAL     CA 2545   6.870   5.472   3.016
  160VAL     HA 2546   6.964   5.427   3.047
  160VAL     CB 2547   6.792   5.517   3.144
  160VAL     HB 2548   6.697   5.560   3.114
  160VAL    CG1 2549   6.759   5.400   3.240
  160VAL   HG11 2550   6.706   5.436   3.329
  160VAL   HG12 2551   6.695   5.326   3.193
  160VAL   HG13 2552   6.850   5.349   3.274
  160VAL    CG2 2553   6.866   5.628   3.221
  160VAL   HG21 2554   6.812   5.656   3.311
  160VAL   HG22 2555   6.966   5.597   3.251
  160VAL   HG23 2556   6.876   5.718   3.161
  160VAL      C 2557   6.778   5.377   2.934
  160VAL      O 2558   6.668   5.420   2.895
  161PRO      N 2559   6.819   5.249   2.911
  161PRO     CD 2560   6.952   5.196   2.942
  161PRO    HD1 2561   6.957   5.173   3.049
  161PRO    HD2 2562   7.034   5.264   2.918
  161PRO     CG 2563   6.965   5.069   2.859
  161PRO    HG1 2564   7.035   4.996   2.901
  161PRO    HG2 2565   7.000   5.094   2.759
  161PRO     CB 2566   6.823   5.017   2.851
  161PRO    HB1 2567   6.802   4.959   2.941
  161PRO    HB2 2568   6.807   4.952   2.765
  161PRO     CA 2569   6.736   5.145   2.845
  161PRO     HA 2570   6.719   5.174   2.741
  161PRO      C 2571   6.602   5.121   2.919
  161PRO      O 2572   6.599   5.127   3.042
  162GLU      N 2573   6.494   5.097   2.843
  162GLU      H 2574   6.505   5.096   2.742
  162GLU     CA 2575   6.353   5.084   2.886
  162GLU     HA 2576   6.327   5.179   2.933
  162GLU     CB 2577   6.259   5.068   2.764
  162GLU    HB1 2578   6.156   5.067   2.800
  162GLU    HB2 2579   6.264   5.158   2.703
  162GLU     CG 2580   6.279   4.943   2.673
  162GLU    HG1 2581   6.284   4.853   2.734
  162GLU    HG2 2582   6.190   4.931   2.611
  162GLU     CD 2583   6.399   4.946   2.577
  162GLU    OE1 2584   6.462   5.053   2.562
  162GLU    OE2 2585   6.425   4.839   2.518
  162GLU      C 2586   6.330   4.975   2.995
  162GLU      O 2587   6.235   4.990   3.073
  163GLY      N 2588   6.416   4.871   3.003
  163GLY      H 2589   6.491   4.867   2.935
  163GLY     CA 2590   6.412   4.766   3.105
  163GLY    HA1 2591   6.310   4.743   3.135
  163GLY    HA2 2592   6.452   4.675   3.061
  163GLY      C 2593   6.496   4.798   3.232
  163GLY      O 2594   6.490   4.720   3.327
  164HID      N 2595   6.575   4.907   3.232
  164HID      H 2596   6.571   4.969   3.152
  164HID     CA 2597   6.661   4.954   3.342
  164HID     HA 2598   6.669   4.879   3.421
  164HID     CB 2599   6.802   4.988   3.286
  164HID    HB1 2600   6.795   5.062   3.206
  164HID    HB2 2601   6.861   5.036   3.365
  164HID     CG 2602   6.884   4.872   3.235
  164HID    ND1 2603   6.839   4.784   3.138
  164HID    HD1 2604   6.749   4.785   3.094
  164HID    CE1 2605   6.938   4.696   3.116
  164HID    HE1 2606   6.930   4.615   3.045
  164HID    NE2 2607   7.045   4.718   3.190
  164HID    CD2 2608   7.011   4.830   3.267
  164HID    HD2 2609   7.082   4.872   3.337
  164HID      C 2610   6.596   5.083   3.400
  164HID      O 2611   6.528   5.157   3.329
  165GLU      N 2612   6.626   5.110   3.528
  165GLU      H 2613   6.681   5.043   3.581
  165GLU     CA 2614   6.588   5.232   3.601
  165GLU     HA 2615   6.524   5.295   3.539
  165GLU     CB 2616   6.507   5.195   3.729
  165GLU    HB1 2617   6.464   5.287   3.769
  165GLU    HB2 2618   6.420   5.136   3.699
  165GLU     CG 2619   6.580   5.124   3.846
  165GLU    HG1 2620   6.673   5.175   3.869
  165GLU    HG2 2621   6.519   5.133   3.936
  165GLU     CD 2622   6.609   4.975   3.823
  165GLU    OE1 2623   6.704   4.945   3.747
  165GLU    OE2 2624   6.537   4.892   3.884
  165GLU      C 2625   6.714   5.318   3.633
  165GLU      O 2626   6.697   5.423   3.695
  166TYR      N 2627   6.837   5.276   3.594
  166TYR      H 2628   6.845   5.188   3.543
  166TYR     CA 2629   6.963   5.348   3.618
  166TYR     HA 2630   6.940   5.454   3.611
  166TYR     CB 2631   7.019   5.320   3.760
  166TYR    HB1 2632   7.097   5.393   3.783
  166TYR    HB2 2633   6.942   5.339   3.834
  166TYR     CG 2634   7.077   5.181   3.785
  166TYR    CD1 2635   6.993   5.076   3.829
  166TYR    HD1 2636   6.888   5.095   3.847
  166TYR    CE1 2637   7.045   4.946   3.848
  166TYR    HE1 2638   6.979   4.866   3.880
  166TYR     CZ 2639   7.182   4.920   3.824
  166TYR     OH 2640   7.232   4.794   3.842
  166TYR     HH 2641   7.164   4.731   3.866
  166TYR    CE2 2642   7.266   5.025   3.781
  166TYR    HE2 2643   7.371   5.006   3.764
  166TYR    CD2 2644   7.214   5.155   3.762
  166TYR    HD2 2645   7.280   5.234   3.730
  166TYR      C 2646   7.064   5.320   3.503
  166TYR      O 2647   7.047   5.229   3.422
  167TYR      N 2648   7.170   5.402   3.505
  167TYR      H 2649   7.172   5.475   3.576
  167TYR     CA 2650   7.293   5.392   3.425
  167TYR     HA 2651   7.300   5.294   3.377
  167TYR     CB 2652   7.291   5.503   3.316
  167TYR    HB1 2653   7.218   5.476   3.239
  167TYR    HB2 2654   7.253   5.595   3.359
  167TYR     CG 2655   7.424   5.533   3.249
  167TYR    CD1 2656   7.475   5.446   3.149
  167TYR    HD1 2657   7.418   5.360   3.118
  167TYR    CE1 2658   7.601   5.472   3.091
  167TYR    HE1 2659   7.639   5.405   3.015
  167TYR     CZ 2660   7.676   5.585   3.131
  167TYR     OH 2661   7.797   5.610   3.072
  167TYR     HH 2662   7.841   5.687   3.111
  167TYR    CE2 2663   7.626   5.671   3.231
  167TYR    HE2 2664   7.684   5.756   3.263
  167TYR    CD2 2665   7.500   5.645   3.290
  167TYR    HD2 2666   7.463   5.711   3.367
  167TYR      C 2667   7.409   5.406   3.527
  167TYR      O 2668   7.406   5.496   3.611
  168ARG      N 2669   7.513   5.321   3.513
  168ARG      H 2670   7.512   5.253   3.438
  168ARG     CA 2671   7.639   5.331   3.589
  168ARG     HA 2672   7.615   5.360   3.692
  168ARG     CB 2673   7.715   5.196   3.590
  168ARG    HB1 2674   7.703   5.144   3.494
  168ARG    HB2 2675   7.822   5.214   3.600
  168ARG     CG 2676   7.675   5.102   3.706
  168ARG    HG1 2677   7.681   5.157   3.800
  168ARG    HG2 2678   7.571   5.071   3.694
  168ARG     CD 2679   7.767   4.979   3.714
  168ARG    HD1 2680   7.756   4.916   3.625
  168ARG    HD2 2681   7.872   5.010   3.716
  168ARG     NE 2682   7.744   4.899   3.835
  168ARG     HE 2683   7.812   4.910   3.908
  168ARG     CZ 2684   7.645   4.810   3.855
  168ARG    NH1 2685   7.550   4.787   3.764
  168ARG   HH11 2686   7.552   4.837   3.677
  168ARG   HH12 2687   7.475   4.722   3.784
  168ARG    NH2 2688   7.643   4.741   3.970
  168ARG   HH21 2689   7.718   4.752   4.037
  168ARG   HH22 2690   7.571   4.672   3.985
  168ARG      C 2691   7.727   5.438   3.521
  168ARG      O 2692   7.755   5.429   3.402
  169VAL      N 2693   7.772   5.535   3.602
  169VAL      H 2694   7.747   5.531   3.701
  169VAL     CA 2695   7.865   5.643   3.566
  169VAL     HA 2696   7.861   5.661   3.458
  169VAL     CB 2697   7.832   5.776   3.642
  169VAL     HB 2698   7.891   5.854   3.593
  169VAL    CG1 2699   7.684   5.815   3.621
  169VAL   HG11 2700   7.662   5.914   3.662
  169VAL   HG12 2701   7.658   5.816   3.515
  169VAL   HG13 2702   7.617   5.745   3.670
  169VAL    CG2 2703   7.866   5.785   3.793
  169VAL   HG21 2704   7.843   5.884   3.832
  169VAL   HG22 2705   7.810   5.713   3.851
  169VAL   HG23 2706   7.972   5.768   3.813
  169VAL      C 2707   8.009   5.597   3.605
  169VAL      O 2708   8.029   5.502   3.681
  170ARG      N 2709   8.108   5.669   3.549
  170ARG      H 2710   8.085   5.748   3.491
  170ARG     CA 2711   8.252   5.648   3.572
  170ARG     HA 2712   8.273   5.543   3.595
  170ARG     CB 2713   8.330   5.691   3.445
  170ARG    HB1 2714   8.314   5.798   3.425
  170ARG    HB2 2715   8.437   5.680   3.463
  170ARG     CG 2716   8.294   5.610   3.319
  170ARG    HG1 2717   8.298   5.504   3.340
  170ARG    HG2 2718   8.190   5.632   3.291
  170ARG     CD 2719   8.386   5.642   3.200
  170ARG    HD1 2720   8.401   5.750   3.190
  170ARG    HD2 2721   8.485   5.599   3.217
  170ARG     NE 2722   8.332   5.589   3.074
  170ARG     HE 2723   8.362   5.496   3.049
  170ARG     CZ 2724   8.247   5.652   2.991
  170ARG    NH1 2725   8.203   5.776   3.015
  170ARG   HH11 2726   8.233   5.825   3.097
  170ARG   HH12 2727   8.142   5.822   2.947
  170ARG    NH2 2728   8.206   5.590   2.880
  170ARG   HH21 2729   8.239   5.497   2.859
  170ARG   HH22 2730   8.144   5.637   2.817
  170ARG      C 2731   8.297   5.738   3.691
  170ARG      O 2732   8.231   5.837   3.724
  171GLU      N 2733   8.415   5.705   3.745
  171GLU      H 2734   8.464   5.624   3.710
  171GLU     CA 2735   8.491   5.786   3.842
  171GLU     HA 2736   8.425   5.834   3.914
  171GLU     CB 2737   8.592   5.695   3.915
  171GLU    HB1 2738   8.657   5.644   3.843
  171GLU    HB2 2739   8.659   5.756   3.977
  171GLU     CG 2740   8.525   5.589   4.006
  171GLU    HG1 2741   8.476   5.640   4.090
  171GLU    HG2 2742   8.446   5.538   3.952
  171GLU     CD 2743   8.618   5.481   4.064
  171GLU    OE1 2744   8.742   5.497   4.054
  171GLU    OE2 2745   8.562   5.383   4.117
  171GLU      C 2746   8.565   5.892   3.756
  171GLU      O 2747   8.652   5.856   3.676
  172ASP      N 2748   8.524   6.019   3.771
  172ASP      H 2749   8.453   6.041   3.839
  172ASP     CA 2750   8.563   6.130   3.682
  172ASP     HA 2751   8.667   6.113   3.652
  172ASP     CB 2752   8.478   6.129   3.551
  172ASP    HB1 2753   8.516   6.052   3.483
  172ASP    HB2 2754   8.376   6.098   3.574
  172ASP     CG 2755   8.467   6.262   3.474
  172ASP    OD1 2756   8.383   6.345   3.515
  172ASP    OD2 2757   8.543   6.277   3.376
  172ASP      C 2758   8.565   6.259   3.769
  172ASP      O 2759   8.478   6.279   3.854
  173GLY      N 2760   8.665   6.346   3.743
  173GLY      H 2761   8.730   6.323   3.669
  173GLY     CA 2762   8.690   6.470   3.817
  173GLY    HA1 2763   8.675   6.454   3.924
  173GLY    HA2 2764   8.795   6.496   3.804
  173GLY      C 2765   8.606   6.591   3.770
  173GLY      O 2766   8.594   6.687   3.846
  174ASP      N 2767   8.547   6.586   3.649
  174ASP      H 2768   8.557   6.503   3.593
  174ASP     CA 2769   8.461   6.691   3.589
  174ASP     HA 2770   8.487   6.789   3.632
  174ASP     CB 2771   8.478   6.695   3.435
  174ASP    HB1 2772   8.467   6.594   3.393
  174ASP    HB2 2773   8.401   6.755   3.388
  174ASP     CG 2774   8.611   6.756   3.388
  174ASP    OD1 2775   8.646   6.864   3.440
  174ASP    OD2 2776   8.675   6.694   3.301
  174ASP      C 2777   8.311   6.666   3.625
  174ASP      O 2778   8.227   6.742   3.578
  175SER      N 2779   8.278   6.563   3.707
  175SER      H 2780   8.352   6.504   3.742
  175SER     CA 2781   8.142   6.529   3.751
  175SER     HA 2782   8.077   6.527   3.664
  175SER     CB 2783   8.145   6.388   3.816
  175SER    HB1 2784   8.224   6.378   3.890
  175SER    HB2 2785   8.051   6.367   3.867
  175SER     OG 2786   8.161   6.288   3.717
  175SER     HG 2787   8.244   6.304   3.670
  175SER      C 2788   8.099   6.634   3.858
  175SER      O 2789   8.178   6.662   3.949
  176PRO      N 2790   7.975   6.690   3.847
  176PRO     CD 2791   7.882   6.673   3.734
  176PRO    HD1 2792   7.857   6.568   3.716
  176PRO    HD2 2793   7.929   6.713   3.644
  176PRO     CG 2794   7.758   6.755   3.769
  176PRO    HG1 2795   7.687   6.694   3.823
  176PRO    HG2 2796   7.708   6.795   3.681
  176PRO     CB 2797   7.812   6.862   3.862
  176PRO    HB1 2798   7.735   6.908   3.923
  176PRO    HB2 2799   7.857   6.943   3.802
  176PRO     CA 2800   7.924   6.792   3.942
  176PRO     HA 2801   8.001   6.864   3.967
  176PRO      C 2802   7.874   6.723   4.072
  176PRO      O 2803   7.754   6.704   4.091
  177VAL      N 2804   7.970   6.686   4.159
  177VAL      H 2805   8.066   6.705   4.134
  177VAL     CA 2806   7.953   6.605   4.281
  177VAL     HA 2807   7.897   6.516   4.253
  177VAL     CB 2808   8.089   6.560   4.343
  177VAL     HB 2809   8.068   6.506   4.435
  177VAL    CG1 2810   8.161   6.459   4.251
  177VAL   HG11 2811   8.251   6.420   4.298
  177VAL   HG12 2812   8.097   6.373   4.229
  177VAL   HG13 2813   8.190   6.504   4.156
  177VAL    CG2 2814   8.185   6.676   4.381
  177VAL   HG21 2815   8.278   6.637   4.423
  177VAL   HG22 2816   8.211   6.736   4.294
  177VAL   HG23 2817   8.142   6.742   4.456
  177VAL      C 2818   7.872   6.680   4.390
  177VAL      O 2819   7.801   6.612   4.465
  178PHE      N 2820   7.876   6.815   4.395
  178PHE      H 2821   7.934   6.864   4.329
  178PHE     CA 2822   7.799   6.900   4.489
  178PHE     HA 2823   7.791   6.849   4.585
  178PHE     CB 2824   7.876   7.033   4.510
  178PHE    HB1 2825   7.886   7.086   4.415
  178PHE    HB2 2826   7.818   7.100   4.574
  178PHE     CG 2827   8.014   7.019   4.575
  178PHE    CD1 2828   8.027   6.959   4.703
  178PHE    HD1 2829   7.940   6.922   4.755
  178PHE    CE1 2830   8.153   6.947   4.762
  178PHE    HE1 2831   8.162   6.902   4.860
  178PHE     CZ 2832   8.266   6.994   4.696
  178PHE     HZ 2833   8.363   6.984   4.742
  178PHE    CE2 2834   8.255   7.053   4.570
  178PHE    HE2 2835   8.343   7.089   4.520
  178PHE    CD2 2836   8.130   7.066   4.510
  178PHE    HD2 2837   8.123   7.113   4.413
  178PHE      C 2838   7.654   6.925   4.439
  178PHE      O 2839   7.581   6.997   4.507
  179TRP      N 2840   7.612   6.864   4.326
  179TRP      H 2841   7.679   6.808   4.274
  179TRP     CA 2842   7.474   6.856   4.276
  179TRP     HA 2843   7.405   6.907   4.343
  179TRP     CB 2844   7.463   6.922   4.136
  179TRP    HB1 2845   7.543   6.885   4.071
  179TRP    HB2 2846   7.371   6.892   4.086
  179TRP     CG 2847   7.468   7.072   4.135
  179TRP    CD1 2848   7.360   7.153   4.122
  179TRP    HD1 2849   7.259   7.119   4.108
  179TRP    NE1 2850   7.401   7.285   4.132
  179TRP    HE1 2851   7.337   7.364   4.124
  179TRP    CE2 2852   7.537   7.295   4.150
  179TRP    CZ2 2853   7.624   7.405   4.167
  179TRP    HZ2 2854   7.586   7.505   4.170
  179TRP    CH2 2855   7.762   7.381   4.180
  179TRP    HH2 2856   7.830   7.464   4.192
  179TRP    CZ3 2857   7.812   7.249   4.178
  179TRP    HZ3 2858   7.918   7.231   4.188
  179TRP    CE3 2859   7.723   7.140   4.163
  179TRP    HE3 2860   7.763   7.039   4.162
  179TRP    CD2 2861   7.583   7.160   4.149
  179TRP      C 2862   7.426   6.708   4.274
  179TRP      O 2863   7.314   6.685   4.228
  180TYR      N 2864   7.508   6.609   4.317
  180TYR      H 2865   7.598   6.633   4.358
  180TYR     CA 2866   7.481   6.465   4.302
  180TYR     HA 2867   7.401   6.450   4.230
  180TYR     CB 2868   7.609   6.391   4.253
  180TYR    HB1 2869   7.697   6.436   4.299
  180TYR    HB2 2870   7.609   6.288   4.288
  180TYR     CG 2871   7.633   6.384   4.102
  180TYR    CD1 2872   7.559   6.463   4.010
  180TYR    HD1 2873   7.484   6.533   4.043
  180TYR    CE1 2874   7.581   6.449   3.871
  180TYR    HE1 2875   7.522   6.509   3.803
  180TYR     CZ 2876   7.678   6.359   3.822
  180TYR     OH 2877   7.698   6.346   3.688
  180TYR     HH 2878   7.646   6.409   3.637
  180TYR    CE2 2879   7.754   6.282   3.914
  180TYR    HE2 2880   7.828   6.213   3.877
  180TYR    CD2 2881   7.731   6.295   4.053
  180TYR    HD2 2882   7.789   6.235   4.121
  180TYR      C 2883   7.432   6.405   4.436
  180TYR      O 2884   7.475   6.446   4.544
  181ALA      N 2885   7.345   6.304   4.422
  181ALA      H 2886   7.318   6.278   4.328
  181ALA     CA 2887   7.282   6.224   4.528
  181ALA     HA 2888   7.253   6.292   4.608
  181ALA     CB 2889   7.158   6.157   4.466
  181ALA    HB1 2890   7.101   6.101   4.539
  181ALA    HB2 2891   7.090   6.231   4.423
  181ALA    HB3 2892   7.186   6.089   4.385
  181ALA      C 2893   7.381   6.115   4.579
  181ALA      O 2894   7.475   6.080   4.508
  182PRO      N 2895   7.357   6.060   4.702
  182PRO     CD 2896   7.246   6.092   4.792
  182PRO    HD1 2897   7.159   6.030   4.765
  182PRO    HD2 2898   7.215   6.196   4.791
  182PRO     CG 2899   7.296   6.055   4.931
  182PRO    HG1 2900   7.216   6.036   5.003
  182PRO    HG2 2901   7.356   6.137   4.970
  182PRO     CB 2902   7.385   5.935   4.906
  182PRO    HB1 2903   7.323   5.845   4.903
  182PRO    HB2 2904   7.459   5.922   4.985
  182PRO     CA 2905   7.450   5.965   4.769
  182PRO     HA 2906   7.544   6.018   4.785
  182PRO      C 2907   7.479   5.833   4.692
  182PRO      O 2908   7.590   5.783   4.706
  183GLU      N 2909   7.383   5.781   4.613
  183GLU      H 2910   7.292   5.826   4.607
  183GLU     CA 2911   7.398   5.659   4.531
  183GLU     HA 2912   7.454   5.585   4.589
  183GLU     CB 2913   7.259   5.596   4.497
  183GLU    HB1 2914   7.277   5.497   4.455
  183GLU    HB2 2915   7.207   5.574   4.590
  183GLU     CG 2916   7.163   5.671   4.401
  183GLU    HG1 2917   7.214   5.691   4.306
  183GLU    HG2 2918   7.081   5.604   4.377
  183GLU     CD 2919   7.099   5.800   4.451
  183GLU    OE1 2920   7.097   5.824   4.574
  183GLU    OE2 2921   7.048   5.873   4.364
  183GLU      C 2922   7.480   5.686   4.401
  183GLU      O 2923   7.523   5.589   4.339
  184CYS      N 2924   7.503   5.813   4.362
  184CYS      H 2925   7.464   5.889   4.418
  184CYS     CA 2926   7.586   5.855   4.248
  184CYS     HA 2927   7.586   5.777   4.171
  184CYS     CB 2928   7.536   5.986   4.183
  184CYS    HB1 2929   7.548   6.071   4.251
  184CYS    HB2 2930   7.593   6.009   4.093
  184CYS     SG 2931   7.361   5.976   4.139
  184CYS     HG 2932   7.374   5.876   4.052
  184CYS      C 2933   7.732   5.878   4.296
  184CYS      O 2934   7.823   5.866   4.214
  185LEU      N 2935   7.753   5.911   4.425
  185LEU      H 2936   7.673   5.919   4.487
  185LEU     CA 2937   7.884   5.939   4.486
  185LEU     HA 2938   7.953   5.980   4.413
  185LEU     CB 2939   7.863   6.041   4.602
  185LEU    HB1 2940   7.796   5.999   4.676
  185LEU    HB2 2941   7.958   6.056   4.654
  185LEU     CG 2942   7.810   6.181   4.562
  185LEU     HG 2943   7.715   6.168   4.509
  185LEU    CD1 2944   7.780   6.266   4.686
  185LEU   HD11 2945   7.739   6.363   4.659
  185LEU   HD12 2946   7.707   6.217   4.751
  185LEU   HD13 2947   7.870   6.284   4.745
  185LEU    CD2 2948   7.904   6.257   4.465
  185LEU   HD21 2949   7.862   6.354   4.439
  185LEU   HD22 2950   8.002   6.274   4.509
  185LEU   HD23 2951   7.918   6.203   4.372
  185LEU      C 2952   7.944   5.809   4.546
  185LEU      O 2953   8.067   5.801   4.553
  186LYS      N 2954   7.861   5.711   4.588
  186LYS      H 2955   7.761   5.725   4.578
  186LYS     CA 2956   7.902   5.591   4.662
  186LYS     HA 2957   8.004   5.601   4.700
  186LYS     CB 2958   7.806   5.572   4.783
  186LYS    HB1 2959   7.796   5.668   4.834
  186LYS    HB2 2960   7.706   5.547   4.748
  186LYS     CG 2961   7.852   5.467   4.886
  186LYS    HG1 2962   7.853   5.368   4.840
  186LYS    HG2 2963   7.956   5.488   4.912
  186LYS     CD 2964   7.769   5.462   5.016
  186LYS    HD1 2965   7.820   5.393   5.084
  186LYS    HD2 2966   7.773   5.559   5.067
  186LYS     CE 2967   7.623   5.415   5.001
  186LYS    HE1 2968   7.617   5.331   4.932
  186LYS    HE2 2969   7.586   5.379   5.097
  186LYS     NZ 2970   7.532   5.522   4.957
  186LYS    HZ1 2971   7.442   5.483   4.935
  186LYS    HZ2 2972   7.521   5.590   5.031
  186LYS    HZ3 2973   7.570   5.568   4.875
  186LYS      C 2974   7.896   5.470   4.564
  186LYS      O 2975   7.999   5.406   4.546
  187GLU      N 2976   7.777   5.440   4.508
  187GLU      H 2977   7.697   5.498   4.527
  187GLU     CA 2978   7.752   5.321   4.424
  187GLU     HA 2979   7.819   5.240   4.452
  187GLU     CB 2980   7.604   5.276   4.444
  187GLU    HB1 2981   7.537   5.362   4.444
  187GLU    HB2 2982   7.569   5.216   4.359
  187GLU     CG 2983   7.579   5.196   4.573
  187GLU    HG1 2984   7.614   5.253   4.660
  187GLU    HG2 2985   7.472   5.181   4.587
  187GLU     CD 2986   7.644   5.056   4.575
  187GLU    OE1 2987   7.640   4.989   4.469
  187GLU    OE2 2988   7.695   5.018   4.682
  187GLU      C 2989   7.778   5.351   4.273
  187GLU      O 2990   7.791   5.254   4.198
  188TYR      N 2991   7.784   5.479   4.231
  188TYR      H 2992   7.768   5.551   4.300
  188TYR     CA 2993   7.808   5.527   4.094
  188TYR     HA 2994   7.809   5.636   4.101
  188TYR     CB 2995   7.948   5.484   4.040
  188TYR    HB1 2996   7.951   5.376   4.026
  188TYR    HB2 2997   7.963   5.525   3.940
  188TYR     CG 2998   8.065   5.528   4.125
  188TYR    CD1 2999   8.135   5.435   4.205
  188TYR    HD1 3000   8.106   5.331   4.206
  188TYR    CE1 3001   8.243   5.477   4.286
  188TYR    HE1 3002   8.296   5.405   4.346
  188TYR     CZ 3003   8.282   5.613   4.286
  188TYR     OH 3004   8.387   5.654   4.363
  188TYR     HH 3005   8.431   5.581   4.408
  188TYR    CE2 3006   8.213   5.707   4.206
  188TYR    HE2 3007   8.242   5.811   4.207
  188TYR    CD2 3008   8.105   5.664   4.125
  188TYR    HD2 3009   8.052   5.737   4.065
  188TYR      C 3010   7.689   5.494   4.000
  188TYR      O 3011   7.711   5.481   3.880
  189LYS      N 3012   7.566   5.482   4.053
  189LYS      H 3013   7.555   5.497   4.153
  189LYS     CA 3014   7.443   5.454   3.979
  189LYS     HA 3015   7.462   5.418   3.878
  189LYS     CB 3016   7.360   5.348   4.056
  189LYS    HB1 3017   7.342   5.381   4.159
  189LYS    HB2 3018   7.261   5.339   4.010
  189LYS     CG 3019   7.425   5.209   4.059
  189LYS    HG1 3020   7.444   5.175   3.957
  189LYS    HG2 3021   7.523   5.216   4.106
  189LYS     CD 3022   7.339   5.105   4.133
  189LYS    HD1 3023   7.321   5.139   4.235
  189LYS    HD2 3024   7.241   5.100   4.085
  189LYS     CE 3025   7.400   4.964   4.136
  189LYS    HE1 3026   7.331   4.895   4.186
  189LYS    HE2 3027   7.414   4.927   4.035
  189LYS     NZ 3028   7.530   4.961   4.206
  189LYS    HZ1 3029   7.567   4.867   4.206
  189LYS    HZ2 3030   7.595   5.024   4.161
  189LYS    HZ3 3031   7.519   4.990   4.303
  189LYS      C 3032   7.366   5.588   3.976
  189LYS      O 3033   7.344   5.649   4.081
  190PHE      N 3034   7.323   5.629   3.855
  190PHE      H 3035   7.343   5.573   3.773
  190PHE     CA 3036   7.246   5.751   3.831
  190PHE     HA 3037   7.230   5.806   3.925
  190PHE     CB 3038   7.324   5.845   3.735
  190PHE    HB1 3039   7.429   5.844   3.763
  190PHE    HB2 3040   7.320   5.808   3.632
  190PHE     CG 3041   7.275   5.989   3.739
  190PHE    CD1 3042   7.351   6.089   3.806
  190PHE    HD1 3043   7.447   6.064   3.850
  190PHE    CE1 3044   7.301   6.218   3.817
  190PHE    HE1 3045   7.357   6.293   3.869
  190PHE     CZ 3046   7.176   6.250   3.763
  190PHE     HZ 3047   7.137   6.350   3.774
  190PHE    CE2 3048   7.102   6.153   3.695
  190PHE    HE2 3049   7.006   6.177   3.653
  190PHE    CD2 3050   7.151   6.024   3.682
  190PHE    HD2 3051   7.091   5.950   3.632
  190PHE      C 3052   7.110   5.703   3.776
  190PHE      O 3053   7.103   5.651   3.665
  191TYR      N 3054   7.005   5.726   3.856
  191TYR      H 3055   7.022   5.775   3.944
  191TYR     CA 3056   6.863   5.695   3.832
  191TYR     HA 3057   6.853   5.613   3.761
  191TYR     CB 3058   6.798   5.659   3.968
  191TYR    HB1 3059   6.808   5.741   4.039
  191TYR    HB2 3060   6.690   5.646   3.955
  191TYR     CG 3061   6.850   5.532   4.036
  191TYR    CD1 3062   6.774   5.412   4.031
  191TYR    HD1 3063   6.679   5.410   3.979
  191TYR    CE1 3064   6.823   5.294   4.091
  191TYR    HE1 3065   6.766   5.203   4.086
  191TYR     CZ 3066   6.948   5.295   4.157
  191TYR     OH 3067   6.997   5.181   4.214
  191TYR     HH 3068   6.938   5.106   4.203
  191TYR    CE2 3069   7.023   5.415   4.164
  191TYR    HE2 3070   7.118   5.417   4.216
  191TYR    CD2 3071   6.974   5.533   4.104
  191TYR    HD2 3072   7.032   5.624   4.111
  191TYR      C 3073   6.794   5.823   3.774
  191TYR      O 3074   6.857   5.927   3.757
  192TYR      N 3075   6.663   5.812   3.746
  192TYR      H 3076   6.616   5.724   3.759
  192TYR     CA 3077   6.576   5.927   3.714
  192TYR     HA 3078   6.624   5.991   3.640
  192TYR     CB 3079   6.440   5.878   3.657
  192TYR    HB1 3080   6.392   5.811   3.729
  192TYR    HB2 3081   6.371   5.962   3.647
  192TYR     CG 3082   6.448   5.811   3.521
  192TYR    CD1 3083   6.492   5.884   3.408
  192TYR    HD1 3084   6.523   5.986   3.418
  192TYR    CE1 3085   6.496   5.822   3.280
  192TYR    HE1 3086   6.530   5.879   3.195
  192TYR     CZ 3087   6.455   5.688   3.266
  192TYR     OH 3088   6.457   5.629   3.143
  192TYR     HH 3089   6.499   5.683   3.076
  192TYR    CE2 3090   6.411   5.614   3.378
  192TYR    HE2 3091   6.380   5.511   3.367
  192TYR    CD2 3092   6.408   5.676   3.506
  192TYR    HD2 3093   6.374   5.619   3.591
  192TYR      C 3094   6.552   6.013   3.842
  192TYR      O 3095   6.550   6.135   3.832
  193ALA      N 3096   6.544   5.950   3.961
  193ALA      H 3097   6.545   5.849   3.963
  193ALA     CA 3098   6.534   6.016   4.092
  193ALA     HA 3099   6.452   6.088   4.089
  193ALA     CB 3100   6.503   5.909   4.199
  193ALA    HB1 3101   6.493   5.954   4.298
  193ALA    HB2 3102   6.409   5.859   4.177
  193ALA    HB3 3103   6.581   5.833   4.204
  193ALA      C 3104   6.664   6.092   4.129
  193ALA      O 3105   6.657   6.178   4.217
  194SER      N 3106   6.778   6.064   4.064
  194SER      H 3107   6.778   5.994   3.992
  194SER     CA 3108   6.908   6.130   4.088
  194SER     HA 3109   6.925   6.141   4.195
  194SER     CB 3110   7.021   6.042   4.029
  194SER    HB1 3111   7.009   6.030   3.922
  194SER    HB2 3112   7.118   6.088   4.044
  194SER     OG 3113   7.023   5.913   4.087
  194SER     HG 3114   7.044   5.920   4.181
  194SER      C 3115   6.911   6.271   4.022
  194SER      O 3116   6.975   6.359   4.078
  195ASP      N 3117   6.836   6.294   3.911
  195ASP      H 3118   6.783   6.218   3.871
  195ASP     CA 3119   6.815   6.426   3.849
  195ASP     HA 3120   6.910   6.479   3.846
  195ASP     CB 3121   6.755   6.416   3.706
  195ASP    HB1 3122   6.678   6.338   3.705
  195ASP    HB2 3123   6.705   6.508   3.679
  195ASP     CG 3124   6.853   6.390   3.592
  195ASP    OD1 3125   6.967   6.442   3.598
  195ASP    OD2 3126   6.811   6.324   3.495
  195ASP      C 3127   6.718   6.512   3.936
  195ASP      O 3128   6.730   6.634   3.931
  196VAL      N 3129   6.628   6.451   4.016
  196VAL      H 3130   6.623   6.350   4.016
  196VAL     CA 3131   6.536   6.519   4.110
  196VAL     HA 3132   6.488   6.603   4.058
  196VAL     CB 3133   6.424   6.424   4.162
  196VAL     HB 3134   6.471   6.332   4.196
  196VAL    CG1 3135   6.344   6.474   4.286
  196VAL   HG11 3136   6.274   6.398   4.320
  196VAL   HG12 3137   6.407   6.495   4.372
  196VAL   HG13 3138   6.287   6.564   4.263
  196VAL    CG2 3139   6.328   6.384   4.048
  196VAL   HG21 3140   6.256   6.310   4.080
  196VAL   HG22 3141   6.273   6.470   4.011
  196VAL   HG23 3142   6.382   6.341   3.963
  196VAL      C 3143   6.615   6.577   4.231
  196VAL      O 3144   6.579   6.685   4.277
  197TRP      N 3145   6.725   6.510   4.275
  197TRP      H 3146   6.749   6.422   4.233
  197TRP     CA 3147   6.820   6.562   4.375
  197TRP     HA 3148   6.765   6.593   4.463
  197TRP     CB 3149   6.920   6.452   4.417
  197TRP    HB1 3150   6.865   6.365   4.453
  197TRP    HB2 3151   6.976   6.416   4.330
  197TRP     CG 3152   7.021   6.489   4.522
  197TRP    CD1 3153   7.125   6.573   4.504
  197TRP    HD1 3154   7.149   6.622   4.410
  197TRP    NE1 3155   7.194   6.590   4.622
  197TRP    HE1 3156   7.275   6.650   4.629
  197TRP    CE2 3157   7.139   6.516   4.723
  197TRP    CZ2 3158   7.172   6.499   4.859
  197TRP    HZ2 3159   7.255   6.554   4.900
  197TRP    CH2 3160   7.096   6.411   4.938
  197TRP    HH2 3161   7.120   6.397   5.043
  197TRP    CZ3 3162   6.988   6.340   4.881
  197TRP    HZ3 3163   6.931   6.272   4.942
  197TRP    CE3 3164   6.955   6.358   4.745
  197TRP    HE3 3165   6.872   6.304   4.702
  197TRP    CD2 3166   7.029   6.447   4.662
  197TRP      C 3167   6.891   6.688   4.319
  197TRP      O 3168   6.898   6.788   4.391
  198SER      N 3169   6.937   6.682   4.193
  198SER      H 3170   6.927   6.595   4.142
  198SER     CA 3171   7.007   6.789   4.121
  198SER     HA 3172   7.089   6.824   4.184
  198SER     CB 3173   7.066   6.734   3.989
  198SER    HB1 3174   6.986   6.708   3.920
  198SER    HB2 3175   7.128   6.809   3.941
  198SER     OG 3176   7.146   6.619   4.009
  198SER     HG 3177   7.216   6.640   4.070
  198SER      C 3178   6.912   6.909   4.094
  198SER      O 3179   6.962   7.021   4.092
  199PHE      N 3180   6.779   6.887   4.082
  199PHE      H 3181   6.746   6.791   4.083
  199PHE     CA 3182   6.674   6.991   4.074
  199PHE     HA 3183   6.705   7.066   4.001
  199PHE     CB 3184   6.538   6.932   4.028
  199PHE    HB1 3185   6.544   6.908   3.922
  199PHE    HB2 3186   6.519   6.837   4.077
  199PHE     CG 3187   6.418   7.023   4.048
  199PHE    CD1 3188   6.407   7.145   3.976
  199PHE    HD1 3189   6.480   7.168   3.899
  199PHE    CE1 3190   6.308   7.237   4.008
  199PHE    HE1 3191   6.303   7.330   3.954
  199PHE     CZ 3192   6.218   7.210   4.111
  199PHE     HZ 3193   6.142   7.283   4.136
  199PHE    CE2 3194   6.225   7.090   4.181
  199PHE    HE2 3195   6.154   7.070   4.260
  199PHE    CD2 3196   6.323   6.996   4.151
  199PHE    HD2 3197   6.330   6.905   4.208
  199PHE      C 3198   6.658   7.060   4.212
  199PHE      O 3199   6.639   7.182   4.212
  200GLY      N 3200   6.668   6.988   4.325
  200GLY      H 3201   6.683   6.888   4.318
  200GLY     CA 3202   6.660   7.044   4.461
  200GLY    HA1 3203   6.564   7.095   4.473
  200GLY    HA2 3204   6.662   6.962   4.533
  200GLY      C 3205   6.777   7.140   4.492
  200GLY      O 3206   6.757   7.240   4.561
  201VAL      N 3207   6.897   7.113   4.436
  201VAL      H 3208   6.906   7.031   4.378
  201VAL     CA 3209   7.017   7.197   4.447
  201VAL     HA 3210   7.023   7.240   4.547
  201VAL     CB 3211   7.148   7.115   4.424
  201VAL     HB 3212   7.148   7.077   4.321
  201VAL    CG1 3213   7.277   7.197   4.444
  201VAL   HG11 3214   7.366   7.136   4.426
  201VAL   HG12 3215   7.283   7.281   4.376
  201VAL   HG13 3216   7.283   7.236   4.546
  201VAL    CG2 3217   7.156   6.991   4.516
  201VAL   HG21 3218   7.246   6.934   4.498
  201VAL   HG22 3219   7.155   7.021   4.621
  201VAL   HG23 3220   7.073   6.923   4.501
  201VAL      C 3221   7.011   7.313   4.343
  201VAL      O 3222   7.063   7.420   4.374
  202THR      N 3223   6.941   7.297   4.228
  202THR      H 3224   6.898   7.207   4.209
  202THR     CA 3225   6.916   7.403   4.128
  202THR     HA 3226   7.009   7.457   4.108
  202THR     CB 3227   6.857   7.348   3.994
  202THR     HB 3228   6.763   7.296   4.011
  202THR    CG2 3229   6.835   7.454   3.884
  202THR   HG21 3230   6.806   7.407   3.789
  202THR   HG22 3231   6.756   7.525   3.910
  202THR   HG23 3232   6.926   7.511   3.865
  202THR    OG1 3233   6.947   7.255   3.939
  202THR    HG1 3234   6.946   7.175   3.991
  202THR      C 3235   6.810   7.502   4.185
  202THR      O 3236   6.828   7.622   4.167
  203LEU      N 3237   6.707   7.453   4.257
  203LEU      H 3238   6.698   7.352   4.265
  203LEU     CA 3239   6.602   7.530   4.327
  203LEU     HA 3240   6.558   7.599   4.254
  203LEU     CB 3241   6.493   7.432   4.378
  203LEU    HB1 3242   6.459   7.371   4.294
  203LEU    HB2 3243   6.539   7.361   4.448
  203LEU     CG 3244   6.369   7.496   4.446
  203LEU     HG 3245   6.402   7.550   4.534
  203LEU    CD1 3246   6.296   7.595   4.354
  203LEU   HD11 3247   6.205   7.633   4.400
  203LEU   HD12 3248   6.358   7.681   4.330
  203LEU   HD13 3249   6.269   7.547   4.260
  203LEU    CD2 3250   6.271   7.387   4.495
  203LEU   HD21 3251   6.187   7.431   4.548
  203LEU   HD22 3252   6.232   7.328   4.411
  203LEU   HD23 3253   6.320   7.318   4.563
  203LEU      C 3254   6.666   7.611   4.442
  203LEU      O 3255   6.630   7.728   4.457
  204TYR      N 3256   6.765   7.554   4.514
  204TYR      H 3257   6.788   7.457   4.496
  204TYR     CA 3258   6.845   7.620   4.619
  204TYR     HA 3259   6.777   7.662   4.693
  204TYR     CB 3260   6.935   7.516   4.690
  204TYR    HB1 3261   6.873   7.445   4.745
  204TYR    HB2 3262   6.987   7.455   4.616
  204TYR     CG 3263   7.038   7.573   4.786
  204TYR    CD1 3264   6.998   7.627   4.911
  204TYR    HD1 3265   6.894   7.625   4.939
  204TYR    CE1 3266   7.093   7.688   4.995
  204TYR    HE1 3267   7.061   7.734   5.088
  204TYR     CZ 3268   7.228   7.694   4.957
  204TYR     OH 3269   7.318   7.755   5.039
  204TYR     HH 3270   7.403   7.768   4.995
  204TYR    CE2 3271   7.270   7.638   4.834
  204TYR    HE2 3272   7.373   7.641   4.804
  204TYR    CD2 3273   7.175   7.579   4.748
  204TYR    HD2 3274   7.206   7.539   4.653
  204TYR      C 3275   6.927   7.738   4.558
  204TYR      O 3276   6.928   7.844   4.620
  205GLU      N 3277   6.986   7.720   4.438
  205GLU      H 3278   6.981   7.630   4.393
  205GLU     CA 3279   7.058   7.825   4.364
  205GLU     HA 3280   7.134   7.867   4.430
  205GLU     CB 3281   7.131   7.766   4.240
  205GLU    HB1 3282   7.062   7.706   4.181
  205GLU    HB2 3283   7.161   7.848   4.175
  205GLU     CG 3284   7.257   7.684   4.273
  205GLU    HG1 3285   7.326   7.745   4.332
  205GLU    HG2 3286   7.233   7.598   4.336
  205GLU     CD 3287   7.326   7.636   4.146
  205GLU    OE1 3288   7.276   7.539   4.085
  205GLU    OE2 3289   7.427   7.700   4.109
  205GLU      C 3290   6.963   7.939   4.320
  205GLU      O 3291   7.006   8.054   4.326
  206LEU      N 3292   6.836   7.910   4.284
  206LEU      H 3293   6.806   7.814   4.281
  206LEU     CA 3294   6.739   8.011   4.236
  206LEU     HA 3295   6.788   8.076   4.164
  206LEU     CB 3296   6.616   7.945   4.168
  206LEU    HB1 3297   6.562   7.883   4.240
  206LEU    HB2 3298   6.546   8.025   4.143
  206LEU     CG 3299   6.640   7.862   4.039
  206LEU     HG 3300   6.652   7.758   4.069
  206LEU    CD1 3301   6.516   7.864   3.947
  206LEU   HD11 3302   6.529   7.798   3.861
  206LEU   HD12 3303   6.427   7.831   4.001
  206LEU   HD13 3304   6.497   7.964   3.910
  206LEU    CD2 3305   6.767   7.899   3.959
  206LEU   HD21 3306   6.777   7.837   3.870
  206LEU   HD22 3307   6.766   8.003   3.929
  206LEU   HD23 3308   6.858   7.882   4.017
  206LEU      C 3309   6.693   8.100   4.355
  206LEU      O 3310   6.688   8.222   4.338
  207LEU      N 3311   6.667   8.041   4.474
  207LEU      H 3312   6.674   7.940   4.481
  207LEU     CA 3313   6.619   8.110   4.595
  207LEU     HA 3314   6.546   8.186   4.566
  207LEU     CB 3315   6.551   8.008   4.691
  207LEU    HB1 3316   6.607   7.914   4.690
  207LEU    HB2 3317   6.560   8.044   4.794
  207LEU     CG 3318   6.400   7.979   4.670
  207LEU     HG 3319   6.370   7.918   4.754
  207LEU    CD1 3320   6.311   8.104   4.675
  207LEU   HD11 3321   6.206   8.076   4.678
  207LEU   HD12 3322   6.331   8.164   4.764
  207LEU   HD13 3323   6.324   8.168   4.587
  207LEU    CD2 3324   6.370   7.894   4.545
  207LEU   HD21 3325   6.262   7.879   4.533
  207LEU   HD22 3326   6.407   7.940   4.454
  207LEU   HD23 3327   6.413   7.795   4.555
  207LEU      C 3328   6.734   8.187   4.667
  207LEU      O 3329   6.703   8.281   4.739
  208THR      N 3330   6.863   8.151   4.646
  208THR      H 3331   6.882   8.073   4.585
  208THR     CA 3332   6.981   8.228   4.693
  208THR     HA 3333   6.957   8.280   4.786
  208THR     CB 3334   7.106   8.137   4.717
  208THR     HB 3335   7.192   8.200   4.742
  208THR    CG2 3336   7.088   8.039   4.834
  208THR   HG21 3337   7.177   7.977   4.849
  208THR   HG22 3338   7.068   8.091   4.927
  208THR   HG23 3339   7.004   7.971   4.817
  208THR    OG1 3340   7.142   8.062   4.603
  208THR    HG1 3341   7.085   7.985   4.599
  208THR      C 3342   7.022   8.336   4.588
  208THR      O 3343   7.111   8.415   4.619
  209HIE      N 3344   6.961   8.337   4.467
  209HIE      H 3345   6.891   8.267   4.449
  209HIE     CA 3346   6.986   8.428   4.352
  209HIE     HA 3347   6.912   8.400   4.277
  209HIE     CB 3348   6.962   8.578   4.388
  209HIE    HB1 3349   7.025   8.609   4.471
  209HIE    HB2 3350   6.990   8.642   4.305
  209HIE     CG 3351   6.819   8.611   4.423
  209HIE    ND1 3352   6.764   8.587   4.549
  209HIE    CE1 3353   6.638   8.628   4.540
  209HIE    HE1 3354   6.567   8.622   4.621
  209HIE    NE2 3355   6.608   8.676   4.419
  209HIE    HE2 3356   6.517   8.710   4.389
  209HIE    CD2 3357   6.722   8.666   4.341
  209HIE    HD2 3358   6.725   8.696   4.238
  209HIE      C 3359   7.123   8.399   4.284
  209HIE      O 3360   7.175   8.485   4.214
  210CYS      N 3361   7.180   8.278   4.307
  210CYS      H 3362   7.130   8.214   4.367
  210CYS     CA 3363   7.304   8.224   4.249
  210CYS     HA 3364   7.310   8.122   4.287
  210CYS     CB 3365   7.305   8.215   4.095
  210CYS    HB1 3366   7.300   8.314   4.049
  210CYS    HB2 3367   7.398   8.169   4.062
  210CYS     SG 3368   7.167   8.114   4.034
  210CYS     HG 3369   7.188   8.138   3.905
  210CYS      C 3370   7.427   8.297   4.310
  210CYS      O 3371   7.529   8.311   4.242
  211ASP      N 3372   7.417   8.340   4.438
  211ASP      H 3373   7.330   8.326   4.486
  211ASP     CA 3374   7.521   8.407   4.517
  211ASP     HA 3375   7.558   8.491   4.459
  211ASP     CB 3376   7.460   8.462   4.650
  211ASP    HB1 3377   7.380   8.531   4.626
  211ASP    HB2 3378   7.411   8.380   4.703
  211ASP     CG 3379   7.553   8.533   4.749
  211ASP    OD1 3380   7.675   8.541   4.725
  211ASP    OD2 3381   7.498   8.580   4.851
  211ASP      C 3382   7.635   8.304   4.540
  211ASP      O 3383   7.610   8.194   4.591
  212SER      N 3384   7.758   8.343   4.501
  212SER      H 3385   7.768   8.435   4.460
  212SER     CA 3386   7.881   8.263   4.505
  212SER     HA 3387   7.861   8.170   4.451
  212SER     CB 3388   7.995   8.336   4.429
  212SER    HB1 3389   8.083   8.273   4.424
  212SER    HB2 3390   7.964   8.356   4.326
  212SER     OG 3391   8.031   8.459   4.489
  212SER     HG 3392   8.097   8.502   4.435
  212SER      C 3393   7.923   8.225   4.650
  212SER      O 3394   7.980   8.117   4.667
  213SER      N 3395   7.889   8.308   4.751
  213SER      H 3396   7.839   8.393   4.729
  213SER     CA 3397   7.913   8.281   4.894
  213SER     HA 3398   8.013   8.238   4.904
  213SER     CB 3399   7.912   8.414   4.974
  213SER    HB1 3400   7.948   8.397   5.075
  213SER    HB2 3401   7.981   8.486   4.929
  213SER     OG 3402   7.785   8.476   4.984
  213SER     HG 3403   7.755   8.504   4.897
  213SER      C 3404   7.810   8.180   4.951
  213SER      O 3405   7.841   8.115   5.051
  214GLN      N 3406   7.691   8.166   4.888
  214GLN      H 3407   7.674   8.221   4.805
  214GLN     CA 3408   7.584   8.073   4.925
  214GLN     HA 3409   7.598   8.036   5.027
  214GLN     CB 3410   7.448   8.146   4.918
  214GLN    HB1 3411   7.429   8.181   4.816
  214GLN    HB2 3412   7.368   8.075   4.940
  214GLN     CG 3413   7.433   8.265   5.017
  214GLN    HG1 3414   7.459   8.232   5.117
  214GLN    HG2 3415   7.505   8.344   4.992
  214GLN     CD 3416   7.291   8.321   5.021
  214GLN    OE1 3417   7.200   8.257   5.074
  214GLN    NE2 3418   7.270   8.441   4.966
  214GLN   HE21 3419   7.346   8.493   4.925
  214GLN   HE22 3420   7.177   8.481   4.968
  214GLN      C 3421   7.583   7.949   4.831
  214GLN      O 3422   7.492   7.868   4.845
  215SER      N 3423   7.678   7.934   4.736
  215SER      H 3424   7.751   8.004   4.728
  215SER     CA 3425   7.678   7.828   4.633
  215SER     HA 3426   7.580   7.832   4.587
  215SER     CB 3427   7.782   7.860   4.523
  215SER    HB1 3428   7.767   7.793   4.438
  215SER    HB2 3429   7.765   7.960   4.483
  215SER     OG 3430   7.917   7.848   4.562
  215SER     HG 3431   7.939   7.918   4.624
  215SER      C 3432   7.702   7.688   4.697
  215SER      O 3433   7.770   7.679   4.799
  216PRO      N 3434   7.648   7.578   4.635
  216PRO     CD 3435   7.561   7.580   4.517
  216PRO    HD1 3436   7.622   7.596   4.427
  216PRO    HD2 3437   7.484   7.657   4.519
  216PRO     CG 3438   7.494   7.443   4.513
  216PRO    HG1 3439   7.467   7.412   4.412
  216PRO    HG2 3440   7.403   7.446   4.573
  216PRO     CB 3441   7.594   7.350   4.580
  216PRO    HB1 3442   7.663   7.310   4.506
  216PRO    HB2 3443   7.544   7.264   4.625
  216PRO     CA 3444   7.663   7.439   4.685
  216PRO     HA 3445   7.605   7.434   4.777
  216PRO      C 3446   7.809   7.394   4.715
  216PRO      O 3447   7.828   7.339   4.824
  217PRO      N 3448   7.911   7.420   4.628
  217PRO     CD 3449   7.900   7.478   4.493
  217PRO    HD1 3450   7.903   7.586   4.501
  217PRO    HD2 3451   7.810   7.451   4.439
  217PRO     CG 3452   8.024   7.427   4.420
  217PRO    HG1 3453   8.050   7.488   4.333
  217PRO    HG2 3454   8.007   7.325   4.385
  217PRO     CB 3455   8.130   7.427   4.528
  217PRO    HB1 3456   8.173   7.527   4.535
  217PRO    HB2 3457   8.212   7.359   4.506
  217PRO     CA 3458   8.052   7.387   4.656
  217PRO     HA 3459   8.059   7.280   4.671
  217PRO      C 3460   8.110   7.461   4.779
  217PRO      O 3461   8.181   7.397   4.856
  218THR      N 3462   8.076   7.590   4.798
  218THR      H 3463   8.017   7.635   4.731
  218THR     CA 3464   8.123   7.676   4.908
  218THR     HA 3465   8.233   7.671   4.913
  218THR     CB 3466   8.080   7.825   4.889
  218THR     HB 3467   7.973   7.830   4.868
  218THR    CG2 3468   8.111   7.921   5.005
  218THR   HG21 3469   8.093   8.025   4.978
  218THR   HG22 3470   8.050   7.900   5.093
  218THR   HG23 3471   8.216   7.913   5.036
  218THR    OG1 3472   8.147   7.876   4.775
  218THR    HG1 3473   8.233   7.910   4.803
  218THR      C 3474   8.065   7.626   5.043
  218THR      O 3475   8.141   7.612   5.138
  219LYS      N 3476   7.933   7.595   5.048
  219LYS      H 3477   7.877   7.607   4.965
  219LYS     CA 3478   7.860   7.560   5.170
  219LYS     HA 3479   7.896   7.622   5.253
  219LYS     CB 3480   7.709   7.587   5.149
  219LYS    HB1 3481   7.674   7.530   5.063
  219LYS    HB2 3482   7.652   7.550   5.234
  219LYS     CG 3483   7.673   7.736   5.126
  219LYS    HG1 3484   7.717   7.769   5.032
  219LYS    HG2 3485   7.565   7.744   5.112
  219LYS     CD 3486   7.717   7.835   5.236
  219LYS    HD1 3487   7.826   7.832   5.246
  219LYS    HD2 3488   7.695   7.936   5.202
  219LYS     CE 3489   7.649   7.813   5.371
  219LYS    HE1 3490   7.541   7.829   5.363
  219LYS    HE2 3491   7.663   7.710   5.405
  219LYS     NZ 3492   7.705   7.903   5.474
  219LYS    HZ1 3493   7.657   7.888   5.562
  219LYS    HZ2 3494   7.803   7.881   5.485
  219LYS    HZ3 3495   7.695   7.999   5.444
  219LYS      C 3496   7.885   7.412   5.212
  219LYS      O 3497   7.872   7.384   5.331
  220PHE      N 3498   7.924   7.322   5.119
  220PHE      H 3499   7.932   7.350   5.022
  220PHE     CA 3500   7.964   7.183   5.150
  220PHE     HA 3501   7.909   7.148   5.237
  220PHE     CB 3502   7.936   7.088   5.031
  220PHE    HB1 3503   7.972   7.133   4.939
  220PHE    HB2 3504   7.994   6.996   5.043
  220PHE     CG 3505   7.791   7.043   5.013
  220PHE    CD1 3506   7.719   6.985   5.121
  220PHE    HD1 3507   7.765   6.974   5.218
  220PHE    CE1 3508   7.588   6.939   5.102
  220PHE    HE1 3509   7.534   6.896   5.185
  220PHE     CZ 3510   7.528   6.949   4.977
  220PHE     HZ 3511   7.427   6.913   4.963
  220PHE    CE2 3512   7.597   7.005   4.870
  220PHE    HE2 3513   7.550   7.012   4.773
  220PHE    CD2 3514   7.727   7.051   4.887
  220PHE    HD2 3515   7.780   7.093   4.802
  220PHE      C 3516   8.115   7.178   5.188
  220PHE      O 3517   8.147   7.097   5.275
  221LEU      N 3518   8.203   7.264   5.132
  221LEU      H 3519   8.172   7.329   5.062
  221LEU     CA 3520   8.347   7.270   5.168
  221LEU     HA 3521   8.384   7.169   5.186
  221LEU     CB 3522   8.429   7.333   5.052
  221LEU    HB1 3523   8.380   7.425   5.020
  221LEU    HB2 3524   8.527   7.365   5.087
  221LEU     CG 3525   8.451   7.240   4.930
  221LEU     HG 3526   8.354   7.200   4.899
  221LEU    CD1 3527   8.507   7.318   4.810
  221LEU   HD11 3528   8.516   7.255   4.722
  221LEU   HD12 3529   8.442   7.402   4.783
  221LEU   HD13 3530   8.606   7.359   4.832
  221LEU    CD2 3531   8.542   7.119   4.962
  221LEU   HD21 3532   8.559   7.059   4.873
  221LEU   HD22 3533   8.639   7.152   4.999
  221LEU   HD23 3534   8.498   7.053   5.037
  221LEU      C 3535   8.370   7.348   5.300
  221LEU      O 3536   8.481   7.341   5.352
  222GLU      N 3537   8.267   7.416   5.356
  222GLU      H 3538   8.179   7.420   5.307
  222GLU     CA 3539   8.266   7.472   5.492
  222GLU     HA 3540   8.362   7.517   5.517
  222GLU     CB 3541   8.155   7.580   5.502
  222GLU    HB1 3542   8.065   7.544   5.451
  222GLU    HB2 3543   8.125   7.595   5.606
  222GLU     CG 3544   8.196   7.718   5.446
  222GLU    HG1 3545   8.271   7.763   5.511
  222GLU    HG2 3546   8.244   7.706   5.349
  222GLU     CD 3547   8.080   7.818   5.429
  222GLU    OE1 3548   7.968   7.790   5.477
  222GLU    OE2 3549   8.107   7.924   5.368
  222GLU      C 3550   8.236   7.359   5.596
  222GLU      O 3551   8.285   7.370   5.708
  223LEU      N 3552   8.161   7.253   5.558
  223LEU      H 3553   8.127   7.249   5.463
  223LEU     CA 3554   8.124   7.139   5.644
  223LEU     HA 3555   8.114   7.171   5.748
  223LEU     CB 3556   7.990   7.078   5.594
  223LEU    HB1 3557   8.000   7.052   5.488
  223LEU    HB2 3558   7.971   6.984   5.645
  223LEU     CG 3559   7.865   7.168   5.611
  223LEU     HG 3560   7.886   7.265   5.566
  223LEU    CD1 3561   7.744   7.109   5.537
  223LEU   HD11 3562   7.657   7.174   5.544
  223LEU   HD12 3563   7.766   7.096   5.431
  223LEU   HD13 3564   7.716   7.011   5.577
  223LEU    CD2 3565   7.830   7.194   5.759
  223LEU   HD21 3566   7.741   7.256   5.768
  223LEU   HD22 3567   7.810   7.101   5.812
  223LEU   HD23 3568   7.910   7.246   5.811
  223LEU      C 3569   8.234   7.030   5.636
  223LEU      O 3570   8.260   6.966   5.739
  224ILE      N 3571   8.297   7.009   5.519
  224ILE      H 3572   8.270   7.065   5.439
  224ILE     CA 3573   8.398   6.905   5.491
  224ILE     HA 3574   8.378   6.815   5.551
  224ILE     CB 3575   8.397   6.866   5.339
  224ILE     HB 3576   8.400   6.959   5.282
  224ILE    CG2 3577   8.518   6.782   5.289
  224ILE   HG21 3578   8.506   6.750   5.186
  224ILE   HG22 3579   8.611   6.839   5.293
  224ILE   HG23 3580   8.532   6.694   5.350
  224ILE    CG1 3581   8.264   6.796   5.301
  224ILE   HG11 3582   8.264   6.693   5.338
  224ILE   HG12 3583   8.180   6.845   5.352
  224ILE     CD 3584   8.232   6.797   5.151
  224ILE    HD1 3585   8.131   6.758   5.134
  224ILE    HD2 3586   8.235   6.898   5.109
  224ILE    HD3 3587   8.301   6.735   5.094
  224ILE      C 3588   8.540   6.958   5.527
  224ILE      O 3589   8.620   6.880   5.578
  225GLY      N 3590   8.569   7.087   5.499
  225GLY      H 3591   8.497   7.146   5.460
  225GLY     CA 3592   8.705   7.143   5.497
  225GLY    HA1 3593   8.699   7.248   5.529
  225GLY    HA2 3594   8.771   7.093   5.569
  225GLY      C 3595   8.766   7.137   5.356
  225GLY      O 3596   8.700   7.096   5.259
  226ILE      N 3597   8.892   7.181   5.343
  226ILE      H 3598   8.941   7.213   5.426
  226ILE     CA 3599   8.967   7.193   5.216
  226ILE     HA 3600   8.915   7.140   5.137
  226ILE     CB 3601   8.984   7.343   5.172
  226ILE     HB 3602   9.040   7.343   5.079
  226ILE    CG2 3603   8.847   7.405   5.137
  226ILE   HG21 3604   8.857   7.504   5.092
  226ILE   HG22 3605   8.792   7.343   5.066
  226ILE   HG23 3606   8.784   7.416   5.226
  226ILE    CG1 3607   9.063   7.430   5.274
  226ILE   HG11 3608   9.005   7.443   5.365
  226ILE   HG12 3609   9.154   7.379   5.304
  226ILE     CD 3610   9.105   7.568   5.220
  226ILE    HD1 3611   9.166   7.621   5.293
  226ILE    HD2 3612   9.163   7.559   5.129
  226ILE    HD3 3613   9.018   7.631   5.199
  226ILE      C 3614   9.105   7.121   5.225
  226ILE      O 3615   9.186   7.139   5.135
  227ALA      N 3616   9.131   7.041   5.331
  227ALA      H 3617   9.059   7.027   5.401
  227ALA     CA 3618   9.257   6.969   5.355
  227ALA     HA 3619   9.310   6.953   5.261
  227ALA     CB 3620   9.349   7.052   5.446
  227ALA    HB1 3621   9.443   7.000   5.466
  227ALA    HB2 3622   9.374   7.148   5.400
  227ALA    HB3 3623   9.302   7.074   5.542
  227ALA      C 3624   9.219   6.828   5.406
  227ALA      O 3625   9.251   6.794   5.520
  228GLN      N 3626   9.153   6.749   5.319
  228GLN      H 3627   9.133   6.784   5.227
  228GLN     CA 3628   9.102   6.613   5.348
  228GLN     HA 3629   9.134   6.581   5.448
  228GLN     CB 3630   8.947   6.613   5.341
  228GLN    HB1 3631   8.915   6.634   5.239
  228GLN    HB2 3632   8.910   6.513   5.363
  228GLN     CG 3633   8.875   6.713   5.435
  228GLN    HG1 3634   8.895   6.815   5.402
  228GLN    HG2 3635   8.767   6.700   5.425
  228GLN     CD 3636   8.911   6.701   5.584
  228GLN    OE1 3637   8.938   6.801   5.649
  228GLN    NE2 3638   8.910   6.580   5.640
  228GLN   HE21 3639   8.887   6.498   5.585
  228GLN   HE22 3640   8.933   6.570   5.737
  228GLN      C 3641   9.166   6.510   5.250
  228GLN      O 3642   9.123   6.394   5.254
  229GLY      N 3643   9.263   6.549   5.165
  229GLY      H 3644   9.292   6.646   5.167
  229GLY     CA 3645   9.329   6.462   5.067
  229GLY    HA1 3646   9.417   6.515   5.028
  229GLY    HA2 3647   9.366   6.372   5.116
  229GLY      C 3648   9.235   6.429   4.950
  229GLY      O 3649   9.178   6.520   4.888
  230GLN      N 3650   9.220   6.299   4.921
  230GLN      H 3651   9.269   6.231   4.978
  230GLN     CA 3652   9.132   6.242   4.817
  230GLN     HA 3653   9.123   6.310   4.733
  230GLN     CB 3654   9.195   6.108   4.769
  230GLN    HB1 3655   9.203   6.039   4.853
  230GLN    HB2 3656   9.127   6.060   4.698
  230GLN     CG 3657   9.332   6.123   4.700
  230GLN    HG1 3658   9.323   6.186   4.611
  230GLN    HG2 3659   9.402   6.174   4.766
  230GLN     CD 3660   9.394   5.987   4.664
  230GLN    OE1 3661   9.438   5.914   4.752
  230GLN    NE2 3662   9.398   5.953   4.535
  230GLN   HE21 3663   9.361   6.015   4.465
  230GLN   HE22 3664   9.438   5.865   4.508
  230GLN      C 3665   8.990   6.214   4.874
  230GLN      O 3666   8.908   6.159   4.799
  231MET      N 3667   8.960   6.245   5.002
  231MET      H 3668   9.030   6.292   5.058
  231MET     CA 3669   8.839   6.203   5.075
  231MET     HA 3670   8.796   6.113   5.029
  231MET     CB 3671   8.876   6.168   5.222
  231MET    HB1 3672   8.907   6.258   5.275
  231MET    HB2 3673   8.787   6.133   5.274
  231MET     CG 3674   8.984   6.060   5.238
  231MET    HG1 3675   8.954   5.970   5.184
  231MET    HG2 3676   9.078   6.093   5.195
  231MET     SD 3677   9.013   6.014   5.411
  231MET     CE 3678   9.136   5.883   5.388
  231MET    HE1 3679   9.167   5.843   5.484
  231MET    HE2 3680   9.095   5.802   5.328
  231MET    HE3 3681   9.224   5.922   5.337
  231MET      C 3682   8.729   6.313   5.072
  231MET      O 3683   8.642   6.309   5.158
  232THR      N 3684   8.730   6.409   4.976
  232THR      H 3685   8.803   6.409   4.907
  232THR     CA 3686   8.631   6.519   4.968
  232THR     HA 3687   8.626   6.568   5.065
  232THR     CB 3688   8.668   6.626   4.860
  232THR     HB 3689   8.670   6.580   4.761
  232THR    CG2 3690   8.575   6.750   4.855
  232THR   HG21 3691   8.610   6.823   4.782
  232THR   HG22 3692   8.473   6.723   4.827
  232THR   HG23 3693   8.571   6.800   4.952
  232THR    OG1 3694   8.798   6.675   4.885
  232THR    HG1 3695   8.794   6.740   4.956
  232THR      C 3696   8.490   6.463   4.931
  232THR      O 3697   8.393   6.505   4.994
  233VAL      N 3698   8.482   6.367   4.837
  233VAL      H 3699   8.566   6.337   4.790
  233VAL     CA 3700   8.357   6.300   4.792
  233VAL     HA 3701   8.278   6.375   4.783
  233VAL     CB 3702   8.376   6.232   4.653
  233VAL     HB 3703   8.471   6.177   4.655
  233VAL    CG1 3704   8.268   6.129   4.610
  233VAL   HG11 3705   8.283   6.096   4.507
  233VAL   HG12 3706   8.270   6.040   4.672
  233VAL   HG13 3707   8.168   6.173   4.617
  233VAL    CG2 3708   8.391   6.339   4.543
  233VAL   HG21 3709   8.409   6.295   4.445
  233VAL   HG22 3710   8.300   6.400   4.535
  233VAL   HG23 3711   8.474   6.407   4.563
  233VAL      C 3712   8.311   6.194   4.897
  233VAL      O 3713   8.190   6.176   4.909
  234LEU      N 3714   8.403   6.133   4.974
  234LEU      H 3715   8.501   6.152   4.957
  234LEU     CA 3716   8.375   6.037   5.083
  234LEU     HA 3717   8.305   5.962   5.045
  234LEU     CB 3718   8.507   5.969   5.127
  234LEU    HB1 3719   8.549   5.917   5.041
  234LEU    HB2 3720   8.580   6.046   5.153
  234LEU     CG 3721   8.497   5.868   5.244
  234LEU     HG 3722   8.460   5.921   5.332
  234LEU    CD1 3723   8.400   5.752   5.216
  234LEU   HD11 3724   8.396   5.683   5.301
  234LEU   HD12 3725   8.298   5.787   5.201
  234LEU   HD13 3726   8.429   5.695   5.128
  234LEU    CD2 3727   8.637   5.814   5.282
  234LEU   HD21 3728   8.632   5.748   5.368
  234LEU   HD22 3729   8.682   5.759   5.200
  234LEU   HD23 3730   8.705   5.896   5.308
  234LEU      C 3731   8.308   6.113   5.201
  234LEU      O 3732   8.209   6.065   5.253
  235ARG      N 3733   8.361   6.232   5.237
  235ARG      H 3734   8.443   6.265   5.189
  235ARG     CA 3735   8.314   6.316   5.348
  235ARG     HA 3736   8.293   6.251   5.433
  235ARG     CB 3737   8.428   6.414   5.386
  235ARG    HB1 3738   8.523   6.363   5.367
  235ARG    HB2 3739   8.429   6.500   5.319
  235ARG     CG 3740   8.430   6.457   5.534
  235ARG    HG1 3741   8.364   6.544   5.547
  235ARG    HG2 3742   8.387   6.378   5.596
  235ARG     CD 3743   8.570   6.490   5.589
  235ARG    HD1 3744   8.613   6.574   5.535
  235ARG    HD2 3745   8.563   6.521   5.694
  235ARG     NE 3746   8.661   6.374   5.578
  235ARG     HE 3747   8.716   6.370   5.494
  235ARG     CZ 3748   8.670   6.270   5.663
  235ARG    NH1 3749   8.598   6.263   5.775
  235ARG   HH11 3750   8.533   6.338   5.798
  235ARG   HH12 3751   8.605   6.183   5.835
  235ARG    NH2 3752   8.753   6.170   5.634
  235ARG   HH21 3753   8.808   6.172   5.549
  235ARG   HH22 3754   8.759   6.090   5.695
  235ARG      C 3755   8.184   6.392   5.309
  235ARG      O 3756   8.105   6.422   5.398
  236LEU      N 3757   8.160   6.416   5.178
  236LEU      H 3758   8.231   6.389   5.111
  236LEU     CA 3759   8.036   6.469   5.119
  236LEU     HA 3760   8.004   6.555   5.178
  236LEU     CB 3761   8.063   6.511   4.973
  236LEU    HB1 3762   8.146   6.582   4.972
  236LEU    HB2 3763   8.098   6.424   4.917
  236LEU     CG 3764   7.945   6.575   4.894
  236LEU     HG 3765   7.864   6.503   4.888
  236LEU    CD1 3766   7.889   6.701   4.961
  236LEU   HD11 3767   7.806   6.743   4.903
  236LEU   HD12 3768   7.850   6.681   5.061
  236LEU   HD13 3769   7.965   6.778   4.970
  236LEU    CD2 3770   7.989   6.604   4.750
  236LEU   HD21 3771   7.912   6.656   4.694
  236LEU   HD22 3772   8.078   6.666   4.747
  236LEU   HD23 3773   8.012   6.512   4.695
  236LEU      C 3774   7.925   6.359   5.124
  236LEU      O 3775   7.811   6.395   5.150
  237THR      N 3776   7.960   6.230   5.105
  237THR      H 3777   8.056   6.207   5.084
  237THR     CA 3778   7.866   6.117   5.115
  237THR     HA 3779   7.774   6.140   5.060
  237THR     CB 3780   7.927   5.984   5.059
  237THR     HB 3781   8.020   5.960   5.110
  237THR    CG2 3782   7.834   5.861   5.065
  237THR   HG21 3783   7.883   5.774   5.021
  237THR   HG22 3784   7.809   5.834   5.167
  237THR   HG23 3785   7.741   5.878   5.011
  237THR    OG1 3786   7.957   6.002   4.922
  237THR    HG1 3787   8.040   6.050   4.914
  237THR      C 3788   7.831   6.094   5.265
  237THR      O 3789   7.713   6.076   5.294
  238GLU      N 3790   7.930   6.102   5.357
  238GLU      H 3791   8.025   6.117   5.325
  238GLU     CA 3792   7.915   6.079   5.502
  238GLU     HA 3793   7.869   5.981   5.515
  238GLU     CB 3794   8.053   6.076   5.571
  238GLU    HB1 3795   8.112   6.162   5.537
  238GLU    HB2 3796   8.042   6.088   5.678
  238GLU     CG 3797   8.131   5.944   5.547
  238GLU    HG1 3798   8.080   5.863   5.600
  238GLU    HG2 3799   8.128   5.916   5.442
  238GLU     CD 3800   8.278   5.944   5.590
  238GLU    OE1 3801   8.339   5.835   5.583
  238GLU    OE2 3802   8.329   6.051   5.630
  238GLU      C 3803   7.820   6.183   5.568
  238GLU      O 3804   7.738   6.140   5.649
  239LEU      N 3805   7.828   6.313   5.533
  239LEU      H 3806   7.898   6.344   5.467
  239LEU     CA 3807   7.739   6.418   5.588
  239LEU     HA 3808   7.733   6.402   5.696
  239LEU     CB 3809   7.798   6.561   5.569
  239LEU    HB1 3810   7.746   6.630   5.635
  239LEU    HB2 3811   7.899   6.558   5.611
  239LEU     CG 3812   7.806   6.622   5.427
  239LEU     HG 3813   7.824   6.541   5.357
  239LEU    CD1 3814   7.676   6.695   5.385
  239LEU   HD11 3815   7.684   6.730   5.282
  239LEU   HD12 3816   7.588   6.632   5.390
  239LEU   HD13 3817   7.657   6.782   5.448
  239LEU    CD2 3818   7.925   6.719   5.414
  239LEU   HD21 3819   7.933   6.759   5.312
  239LEU   HD22 3820   7.914   6.804   5.481
  239LEU   HD23 3821   8.019   6.670   5.437
  239LEU      C 3822   7.594   6.403   5.533
  239LEU      O 3823   7.501   6.428   5.609
  240LEU      N 3824   7.577   6.358   5.407
  240LEU      H 3825   7.658   6.338   5.350
  240LEU     CA 3826   7.446   6.339   5.342
  240LEU     HA 3827   7.382   6.424   5.366
  240LEU     CB 3828   7.463   6.329   5.189
  240LEU    HB1 3829   7.537   6.253   5.165
  240LEU    HB2 3830   7.370   6.293   5.144
  240LEU     CG 3831   7.500   6.461   5.117
  240LEU     HG 3832   7.592   6.500   5.161
  240LEU    CD1 3833   7.529   6.435   4.969
  240LEU   HD11 3834   7.559   6.527   4.919
  240LEU   HD12 3835   7.611   6.364   4.956
  240LEU   HD13 3836   7.442   6.395   4.916
  240LEU    CD2 3837   7.396   6.573   5.135
  240LEU   HD21 3838   7.414   6.656   5.067
  240LEU   HD22 3839   7.294   6.538   5.120
  240LEU   HD23 3840   7.402   6.615   5.235
  240LEU      C 3841   7.376   6.210   5.396
  240LEU      O 3842   7.253   6.209   5.402
  241GLU      N 3843   7.453   6.108   5.439
  241GLU      H 3844   7.553   6.115   5.429
  241GLU     CA 3845   7.404   5.984   5.504
  241GLU     HA 3846   7.313   5.951   5.454
  241GLU     CB 3847   7.512   5.874   5.491
  241GLU    HB1 3848   7.608   5.912   5.529
  241GLU    HB2 3849   7.488   5.790   5.557
  241GLU     CG 3850   7.535   5.819   5.348
  241GLU    HG1 3851   7.545   5.901   5.277
  241GLU    HG2 3852   7.629   5.764   5.345
  241GLU     CD 3853   7.427   5.726   5.290
  241GLU    OE1 3854   7.329   5.696   5.362
  241GLU    OE2 3855   7.447   5.685   5.174
  241GLU      C 3856   7.371   6.011   5.654
  241GLU      O 3857   7.288   5.937   5.707
  242ARG      N 3858   7.428   6.116   5.717
  242ARG      H 3859   7.495   6.172   5.668
  242ARG     CA 3860   7.390   6.165   5.852
  242ARG     HA 3861   7.364   6.081   5.917
  242ARG     CB 3862   7.507   6.245   5.915
  242ARG    HB1 3863   7.547   6.317   5.843
  242ARG    HB2 3864   7.470   6.305   5.998
  242ARG     CG 3865   7.622   6.158   5.970
  242ARG    HG1 3866   7.579   6.075   6.027
  242ARG    HG2 3867   7.677   6.112   5.888
  242ARG     CD 3868   7.719   6.234   6.062
  242ARG    HD1 3869   7.666   6.265   6.153
  242ARG    HD2 3870   7.799   6.168   6.096
  242ARG     NE 3871   7.776   6.354   6.000
  242ARG     HE 3872   7.725   6.441   6.013
  242ARG     CZ 3873   7.889   6.364   5.928
  242ARG    NH1 3874   7.964   6.257   5.899
  242ARG   HH11 3875   7.935   6.166   5.930
  242ARG   HH12 3876   8.050   6.269   5.848
  242ARG    NH2 3877   7.926   6.484   5.885
  242ARG   HH21 3878   7.868   6.564   5.907
  242ARG   HH22 3879   8.008   6.495   5.827
  242ARG      C 3880   7.264   6.257   5.844
  242ARG      O 3881   7.215   6.296   5.950
  243GLY      N 3882   7.213   6.292   5.724
  243GLY      H 3883   7.258   6.255   5.641
  243GLY     CA 3884   7.094   6.375   5.704
  243GLY    HA1 3885   7.050   6.348   5.608
  243GLY    HA2 3886   7.018   6.352   5.779
  243GLY      C 3887   7.122   6.527   5.703
  243GLY      O 3888   7.026   6.603   5.706
  244GLU      N 3889   7.250   6.571   5.697
  244GLU      H 3890   7.325   6.503   5.693
  244GLU     CA 3891   7.291   6.712   5.687
  244GLU     HA 3892   7.231   6.772   5.756
  244GLU     CB 3893   7.441   6.730   5.720
  244GLU    HB1 3894   7.503   6.678   5.647
  244GLU    HB2 3895   7.466   6.836   5.708
  244GLU     CG 3896   7.481   6.683   5.862
  244GLU    HG1 3897   7.415   6.730   5.936
  244GLU    HG2 3898   7.467   6.576   5.871
  244GLU     CD 3899   7.625   6.719   5.900
  244GLU    OE1 3900   7.669   6.832   5.868
  244GLU    OE2 3901   7.691   6.633   5.962
  244GLU      C 3902   7.267   6.757   5.541
  244GLU      O 3903   7.293   6.681   5.447
  245ARG      N 3904   7.218   6.881   5.525
  245ARG      H 3905   7.203   6.938   5.608
  245ARG     CA 3906   7.176   6.941   5.398
  245ARG     HA 3907   7.225   6.890   5.315
  245ARG     CB 3908   7.022   6.931   5.384
  245ARG    HB1 3909   6.974   6.979   5.470
  245ARG    HB2 3910   6.988   6.990   5.298
  245ARG     CG 3911   6.964   6.789   5.370
  245ARG    HG1 3912   6.989   6.730   5.458
  245ARG    HG2 3913   6.856   6.796   5.368
  245ARG     CD 3914   7.010   6.714   5.244
  245ARG    HD1 3915   6.978   6.767   5.155
  245ARG    HD2 3916   7.119   6.706   5.238
  245ARG     NE 3917   6.952   6.578   5.240
  245ARG     HE 3918   6.862   6.570   5.195
  245ARG     CZ 3919   7.003   6.466   5.292
  245ARG    NH1 3920   7.120   6.464   5.357
  245ARG   HH11 3921   7.172   6.549   5.372
  245ARG   HH12 3922   7.156   6.376   5.391
  245ARG    NH2 3923   6.935   6.353   5.278
  245ARG   HH21 3924   6.848   6.355   5.227
  245ARG   HH22 3925   6.970   6.265   5.315
  245ARG      C 3926   7.227   7.087   5.394
  245ARG      O 3927   7.270   7.144   5.495
  246LEU      N 3928   7.215   7.147   5.274
  246LEU      H 3929   7.180   7.092   5.196
  246LEU     CA 3930   7.231   7.290   5.246
  246LEU     HA 3931   7.329   7.321   5.282
  246LEU     CB 3932   7.220   7.313   5.092
  246LEU    HB1 3933   7.127   7.268   5.057
  246LEU    HB2 3934   7.211   7.419   5.070
  246LEU     CG 3935   7.338   7.256   5.009
  246LEU     HG 3936   7.358   7.155   5.045
  246LEU    CD1 3937   7.300   7.241   4.860
  246LEU   HD11 3938   7.380   7.195   4.803
  246LEU   HD12 3939   7.212   7.179   4.847
  246LEU   HD13 3940   7.279   7.338   4.814
  246LEU    CD2 3941   7.467   7.338   5.025
  246LEU   HD21 3942   7.549   7.294   4.969
  246LEU   HD22 3943   7.454   7.440   4.991
  246LEU   HD23 3944   7.499   7.342   5.129
  246LEU      C 3945   7.116   7.366   5.319
  246LEU      O 3946   7.003   7.315   5.322
  247PRO      N 3947   7.146   7.485   5.378
  247PRO     CD 3948   7.274   7.556   5.367
  247PRO    HD1 3949   7.312   7.560   5.265
  247PRO    HD2 3950   7.347   7.505   5.429
  247PRO     CG 3951   7.246   7.696   5.420
  247PRO    HG1 3952   7.207   7.758   5.340
  247PRO    HG2 3953   7.335   7.745   5.461
  247PRO     CB 3954   7.137   7.672   5.524
  247PRO    HB1 3955   7.083   7.764   5.548
  247PRO    HB2 3956   7.183   7.636   5.616
  247PRO     CA 3957   7.050   7.560   5.464
  247PRO     HA 3958   7.011   7.496   5.543
  247PRO      C 3959   6.931   7.618   5.383
  247PRO      O 3960   6.931   7.612   5.260
  248ARG      N 3961   6.832   7.674   5.455
  248ARG      H 3962   6.838   7.674   5.556
  248ARG     CA 3963   6.719   7.747   5.396
  248ARG     HA 3964   6.678   7.690   5.313
  248ARG     CB 3965   6.607   7.762   5.502
  248ARG    HB1 3966   6.583   7.664   5.543
  248ARG    HB2 3967   6.642   7.821   5.587
  248ARG     CG 3968   6.477   7.825   5.445
  248ARG    HG1 3969   6.498   7.923   5.404
  248ARG    HG2 3970   6.442   7.765   5.361
  248ARG     CD 3971   6.362   7.839   5.547
  248ARG    HD1 3972   6.272   7.875   5.498
  248ARG    HD2 3973   6.337   7.741   5.589
  248ARG     NE 3974   6.398   7.930   5.657
  248ARG     HE 3975   6.424   7.885   5.744
  248ARG     CZ 3976   6.404   8.064   5.652
  248ARG    NH1 3977   6.446   8.131   5.759
  248ARG   HH11 3978   6.473   8.082   5.843
  248ARG   HH12 3979   6.452   8.232   5.755
  248ARG    NH2 3980   6.370   8.134   5.544
  248ARG   HH21 3981   6.332   8.087   5.462
  248ARG   HH22 3982   6.378   8.234   5.545
  248ARG      C 3983   6.775   7.886   5.353
  248ARG      O 3984   6.825   7.959   5.440
  249PRO      N 3985   6.762   7.923   5.223
  249PRO     CD 3986   6.716   7.838   5.112
  249PRO    HD1 3987   6.607   7.834   5.112
  249PRO    HD2 3988   6.753   7.735   5.116
  249PRO     CG 3989   6.769   7.905   4.987
  249PRO    HG1 3990   6.714   7.878   4.897
  249PRO    HG2 3991   6.873   7.877   4.972
  249PRO     CB 3992   6.762   8.053   5.021
  249PRO    HB1 3993   6.662   8.090   4.998
  249PRO    HB2 3994   6.831   8.112   4.962
  249PRO     CA 3995   6.793   8.059   5.172
  249PRO     HA 3996   6.899   8.079   5.189
  249PRO      C 3997   6.704   8.165   5.241
  249PRO      O 3998   6.587   8.137   5.271
  250ASP      N 3999   6.760   8.286   5.265
  250ASP      H 4000   6.856   8.302   5.239
  250ASP     CA 4001   6.691   8.397   5.333
  250ASP     HA 4002   6.651   8.357   5.426
  250ASP     CB 4003   6.789   8.513   5.368
  250ASP    HB1 4004   6.871   8.474   5.428
  250ASP    HB2 4005   6.834   8.552   5.277
  250ASP     CG 4006   6.725   8.627   5.448
  250ASP    OD1 4007   6.651   8.596   5.544
  250ASP    OD2 4008   6.750   8.744   5.411
  250ASP      C 4009   6.574   8.444   5.242
  250ASP      O 4010   6.597   8.480   5.127
  251LYS      N 4011   6.452   8.442   5.299
  251LYS      H 4012   6.446   8.412   5.396
  251LYS     CA 4013   6.323   8.482   5.240
  251LYS     HA 4014   6.256   8.490   5.326
  251LYS     CB 4015   6.325   8.621   5.170
  251LYS    HB1 4016   6.388   8.616   5.081
  251LYS    HB2 4017   6.226   8.646   5.133
  251LYS     CG 4018   6.375   8.738   5.259
  251LYS    HG1 4019   6.469   8.710   5.306
  251LYS    HG2 4020   6.401   8.823   5.196
  251LYS     CD 4021   6.276   8.783   5.369
  251LYS    HD1 4022   6.230   8.696   5.416
  251LYS    HD2 4023   6.332   8.831   5.449
  251LYS     CE 4024   6.166   8.879   5.321
  251LYS    HE1 4025   6.112   8.837   5.236
  251LYS    HE2 4026   6.093   8.895   5.400
  251LYS     NZ 4027   6.221   9.010   5.282
  251LYS    HZ1 4028   6.147   9.072   5.252
  251LYS    HZ2 4029   6.268   9.052   5.361
  251LYS    HZ3 4030   6.287   8.998   5.207
  251LYS      C 4031   6.258   8.366   5.158
  251LYS      O 4032   6.156   8.391   5.094
  252CYS      N 4033   6.314   8.243   5.162
  252CYS      H 4034   6.399   8.230   5.215
  252CYS     CA 4035   6.255   8.120   5.105
  252CYS     HA 4036   6.217   8.142   5.006
  252CYS     CB 4037   6.362   8.008   5.091
  252CYS    HB1 4038   6.442   8.041   5.025
  252CYS    HB2 4039   6.408   7.985   5.187
  252CYS     SG 4040   6.296   7.851   5.025
  252CYS     HG 4041   6.218   7.822   5.129
  252CYS      C 4042   6.146   8.076   5.207
  252CYS      O 4043   6.180   8.060   5.325
  253PRO      N 4044   6.021   8.050   5.161
  253PRO     CD 4045   5.971   8.080   5.027
  253PRO    HD1 4046   6.005   8.002   4.958
  253PRO    HD2 4047   6.003   8.177   4.988
  253PRO     CG 4048   5.819   8.077   5.039
  253PRO    HG1 4049   5.768   8.054   4.945
  253PRO    HG2 4050   5.784   8.175   5.073
  253PRO     CB 4051   5.794   7.975   5.148
  253PRO    HB1 4052   5.790   7.876   5.104
  253PRO    HB2 4053   5.699   7.992   5.199
  253PRO     CA 4054   5.913   7.991   5.245
  253PRO     HA 4055   5.889   8.062   5.324
  253PRO      C 4056   5.952   7.853   5.304
  253PRO      O 4057   6.027   7.777   5.241
  254CYS      N 4058   5.899   7.824   5.424
  254CYS      H 4059   5.839   7.893   5.468
  254CYS     CA 4060   5.925   7.704   5.505
  254CYS     HA 4061   6.033   7.697   5.521
  254CYS     CB 4062   5.856   7.709   5.644
  254CYS    HB1 4063   5.748   7.711   5.634
  254CYS    HB2 4064   5.881   7.620   5.702
  254CYS     SG 4065   5.908   7.854   5.739
  254CYS     HG 4066   5.835   7.827   5.848
  254CYS      C 4067   5.881   7.576   5.430
  254CYS      O 4068   5.955   7.478   5.431
  255GLU      N 4069   5.765   7.579   5.361
  255GLU      H 4070   5.709   7.664   5.363
  255GLU     CA 4071   5.705   7.466   5.288
  255GLU     HA 4072   5.719   7.375   5.346
  255GLU     CB 4073   5.553   7.493   5.276
  255GLU    HB1 4074   5.514   7.517   5.376
  255GLU    HB2 4075   5.536   7.582   5.216
  255GLU     CG 4076   5.471   7.374   5.219
  255GLU    HG1 4077   5.490   7.364   5.112
  255GLU    HG2 4078   5.505   7.281   5.265
  255GLU     CD 4079   5.320   7.387   5.240
  255GLU    OE1 4080   5.269   7.501   5.231
  255GLU    OE2 4081   5.258   7.281   5.265
  255GLU      C 4082   5.771   7.448   5.148
  255GLU      O 4083   5.771   7.335   5.100
  256VAL      N 4084   5.833   7.553   5.090
  256VAL      H 4085   5.832   7.642   5.137
  256VAL     CA 4086   5.916   7.546   4.968
  256VAL     HA 4087   5.868   7.481   4.894
  256VAL     CB 4088   5.936   7.688   4.903
  256VAL     HB 4089   5.970   7.755   4.981
  256VAL    CG1 4090   6.040   7.697   4.788
  256VAL   HG11 4091   6.044   7.798   4.747
  256VAL   HG12 4092   6.141   7.674   4.822
  256VAL   HG13 4093   6.016   7.628   4.707
  256VAL    CG2 4094   5.801   7.744   4.852
  256VAL   HG21 4095   5.811   7.846   4.815
  256VAL   HG22 4096   5.763   7.683   4.770
  256VAL   HG23 4097   5.724   7.744   4.929
  256VAL      C 4098   6.055   7.486   5.003
  256VAL      O 4099   6.113   7.420   4.917
  257TYR      N 4100   6.104   7.502   5.128
  257TYR      H 4101   6.052   7.558   5.194
  257TYR     CA 4102   6.226   7.438   5.180
  257TYR     HA 4103   6.303   7.442   5.103
  257TYR     CB 4104   6.277   7.515   5.305
  257TYR    HB1 4105   6.290   7.620   5.279
  257TYR    HB2 4106   6.202   7.514   5.384
  257TYR     CG 4107   6.409   7.464   5.361
  257TYR    CD1 4108   6.525   7.469   5.280
  257TYR    HD1 4109   6.519   7.516   5.183
  257TYR    CE1 4110   6.646   7.412   5.325
  257TYR    HE1 4111   6.733   7.415   5.260
  257TYR     CZ 4112   6.655   7.356   5.454
  257TYR     OH 4113   6.772   7.302   5.497
  257TYR     HH 4114   6.841   7.308   5.431
  257TYR    CE2 4115   6.540   7.356   5.538
  257TYR    HE2 4116   6.546   7.313   5.637
  257TYR    CD2 4117   6.418   7.408   5.491
  257TYR    HD2 4118   6.330   7.404   5.555
  257TYR      C 4119   6.198   7.289   5.215
  257TYR      O 4120   6.291   7.209   5.200
  258HIE      N 4121   6.074   7.251   5.253
  258HIE      H 4122   6.002   7.322   5.263
  258HIE     CA 4123   6.033   7.113   5.283
  258HIE     HA 4124   6.113   7.061   5.337
  258HIE     CB 4125   5.906   7.112   5.372
  258HIE    HB1 4126   5.824   7.162   5.320
  258HIE    HB2 4127   5.873   7.010   5.389
  258HIE     CG 4128   5.922   7.176   5.508
  258HIE    ND1 4129   5.815   7.235   5.576
  258HIE    CE1 4130   5.866   7.280   5.689
  258HIE    HE1 4131   5.808   7.332   5.764
  258HIE    NE2 4132   5.996   7.254   5.701
  258HIE    HE2 4133   6.055   7.279   5.780
  258HIE    CD2 4134   6.035   7.187   5.587
  258HIE    HD2 4135   6.136   7.154   5.570
  258HIE      C 4136   6.006   7.034   5.151
  258HIE      O 4137   6.027   6.913   5.152
  259LEU      N 4138   5.971   7.102   5.040
  259LEU      H 4139   5.953   7.201   5.049
  259LEU     CA 4140   5.964   7.049   4.902
  259LEU     HA 4141   5.905   6.957   4.902
  259LEU     CB 4142   5.896   7.156   4.812
  259LEU    HB1 4143   5.801   7.180   4.860
  259LEU    HB2 4144   5.952   7.249   4.814
  259LEU     CG 4145   5.866   7.118   4.664
  259LEU     HG 4146   5.838   7.012   4.661
  259LEU    CD1 4147   5.746   7.198   4.611
  259LEU   HD11 4148   5.720   7.168   4.509
  259LEU   HD12 4149   5.658   7.184   4.673
  259LEU   HD13 4150   5.767   7.305   4.608
  259LEU    CD2 4151   5.986   7.139   4.569
  259LEU   HD21 4152   5.959   7.120   4.466
  259LEU   HD22 4153   6.023   7.241   4.575
  259LEU   HD23 4154   6.070   7.073   4.591
  259LEU      C 4155   6.108   7.017   4.854
  259LEU      O 4156   6.128   6.913   4.792
  260MET      N 4157   6.206   7.104   4.887
  260MET      H 4158   6.180   7.187   4.939
  260MET     CA 4159   6.346   7.098   4.846
  260MET     HA 4160   6.350   7.072   4.740
  260MET     CB 4161   6.406   7.239   4.865
  260MET    HB1 4162   6.331   7.313   4.836
  260MET    HB2 4163   6.426   7.259   4.970
  260MET     CG 4164   6.531   7.269   4.781
  260MET    HG1 4165   6.618   7.217   4.821
  260MET    HG2 4166   6.516   7.232   4.680
  260MET     SD 4167   6.565   7.447   4.766
  260MET     CE 4168   6.633   7.482   4.930
  260MET    HE1 4169   6.626   7.589   4.952
  260MET    HE2 4170   6.579   7.426   5.005
  260MET    HE3 4171   6.738   7.452   4.935
  260MET      C 4172   6.423   6.990   4.928
  260MET      O 4173   6.512   6.927   4.870
  261LYS      N 4174   6.385   6.965   5.055
  261LYS      H 4175   6.312   7.022   5.096
  261LYS     CA 4176   6.438   6.857   5.140
  261LYS     HA 4177   6.545   6.845   5.121
  261LYS     CB 4178   6.417   6.889   5.290
  261LYS    HB1 4179   6.315   6.924   5.308
  261LYS    HB2 4180   6.426   6.797   5.348
  261LYS     CG 4181   6.519   6.990   5.346
  261LYS    HG1 4182   6.619   6.969   5.309
  261LYS    HG2 4183   6.495   7.090   5.309
  261LYS     CD 4184   6.525   6.995   5.501
  261LYS    HD1 4185   6.576   7.086   5.530
  261LYS    HD2 4186   6.424   7.002   5.541
  261LYS     CE 4187   6.600   6.875   5.562
  261LYS    HE1 4188   6.551   6.781   5.537
  261LYS    HE2 4189   6.701   6.871   5.524
  261LYS     NZ 4190   6.607   6.885   5.709
  261LYS    HZ1 4191   6.658   6.807   5.746
  261LYS    HZ2 4192   6.653   6.971   5.735
  261LYS    HZ3 4193   6.513   6.884   5.747
  261LYS      C 4194   6.370   6.721   5.106
  261LYS      O 4195   6.434   6.619   5.128
  262ASN      N 4196   6.248   6.720   5.048
  262ASN      H 4197   6.200   6.808   5.032
  262ASN     CA 4198   6.181   6.600   4.995
  262ASN     HA 4199   6.200   6.517   5.063
  262ASN     CB 4200   6.027   6.624   4.990
  262ASN    HB1 4201   5.992   6.654   5.089
  262ASN    HB2 4202   6.004   6.707   4.924
  262ASN     CG 4203   5.943   6.502   4.949
  262ASN    OD1 4204   5.860   6.511   4.859
  262ASN    ND2 4205   5.963   6.387   5.015
  262ASN   HD21 4206   6.031   6.380   5.089
  262ASN   HD22 4207   5.910   6.305   4.989
  262ASN      C 4208   6.239   6.565   4.855
  262ASN      O 4209   6.238   6.447   4.819
  263CYS      N 4210   6.297   6.662   4.782
  263CYS      H 4211   6.293   6.757   4.816
  263CYS     CA 4212   6.383   6.640   4.664
  263CYS     HA 4213   6.339   6.561   4.602
  263CYS     CB 4214   6.398   6.768   4.578
  263CYS    HB1 4215   6.431   6.853   4.637
  263CYS    HB2 4216   6.472   6.754   4.499
  263CYS     SG 4217   6.241   6.812   4.497
  263CYS     HG 4218   6.176   6.843   4.610
  263CYS      C 4219   6.524   6.592   4.709
  263CYS      O 4220   6.597   6.545   4.622
  264TRP      N 4221   6.561   6.599   4.839
  264TRP      H 4222   6.495   6.636   4.906
  264TRP     CA 4223   6.689   6.554   4.893
  264TRP     HA 4224   6.751   6.511   4.815
  264TRP     CB 4225   6.767   6.672   4.957
  264TRP    HB1 4226   6.713   6.708   5.045
  264TRP    HB2 4227   6.862   6.633   4.994
  264TRP     CG 4228   6.807   6.791   4.876
  264TRP    CD1 4229   6.846   6.792   4.747
  264TRP    HD1 4230   6.847   6.705   4.682
  264TRP    NE1 4231   6.886   6.919   4.712
  264TRP    HE1 4232   6.920   6.942   4.619
  264TRP    CE2 4233   6.874   7.008   4.817
  264TRP    CZ2 4234   6.904   7.145   4.833
  264TRP    HZ2 4235   6.945   7.202   4.752
  264TRP    CH2 4236   6.881   7.206   4.958
  264TRP    HH2 4237   6.905   7.310   4.972
  264TRP    CZ3 4238   6.828   7.131   5.066
  264TRP    HZ3 4239   6.810   7.178   5.161
  264TRP    CE3 4240   6.800   6.993   5.048
  264TRP    HE3 4241   6.762   6.936   5.132
  264TRP    CD2 4242   6.823   6.928   4.924
  264TRP      C 4243   6.664   6.441   4.997
  264TRP      O 4244   6.731   6.441   5.101
  265GLU      N 4245   6.577   6.341   4.969
  265GLU      H 4246   6.524   6.343   4.883
  265GLU     CA 4247   6.567   6.219   5.052
  265GLU     HA 4248   6.571   6.244   5.158
  265GLU     CB 4249   6.435   6.143   5.023
  265GLU    HB1 4250   6.429   6.117   4.917
  265GLU    HB2 4251   6.436   6.047   5.074
  265GLU     CG 4252   6.306   6.220   5.061
  265GLU    HG1 4253   6.311   6.320   5.019
  265GLU    HG2 4254   6.220   6.171   5.016
  265GLU     CD 4255   6.277   6.234   5.211
  265GLU    OE1 4256   6.347   6.169   5.293
  265GLU    OE2 4257   6.181   6.309   5.241
  265GLU      C 4258   6.688   6.129   5.014
  265GLU      O 4259   6.716   6.111   4.895
  266THR      N 4260   6.756   6.073   5.116
  266THR      H 4261   6.725   6.090   5.210
  266THR     CA 4262   6.873   5.983   5.103
  266THR     HA 4263   6.950   6.032   5.042
  266THR     CB 4264   6.934   5.947   5.243
  266THR     HB 4265   6.856   5.906   5.307
  266THR    CG2 4266   7.054   5.850   5.242
  266THR   HG21 4267   7.094   5.836   5.343
  266THR   HG22 4268   7.026   5.750   5.207
  266THR   HG23 4269   7.135   5.885   5.179
  266THR    OG1 4270   6.982   6.064   5.306
  266THR    HG1 4271   7.076   6.071   5.286
  266THR      C 4272   6.830   5.850   5.035
  266THR      O 4273   6.907   5.799   4.953
  267GLU      N 4274   6.706   5.804   5.061
  267GLU      H 4275   6.648   5.854   5.127
  267GLU     CA 4276   6.639   5.693   4.992
  267GLU     HA 4277   6.712   5.615   4.967
  267GLU     CB 4278   6.532   5.637   5.089
  267GLU    HB1 4279   6.578   5.615   5.185
  267GLU    HB2 4280   6.459   5.715   5.112
  267GLU     CG 4281   6.455   5.511   5.042
  267GLU    HG1 4282   6.365   5.500   5.102
  267GLU    HG2 4283   6.421   5.523   4.939
  267GLU     CD 4284   6.535   5.380   5.053
  267GLU    OE1 4285   6.645   5.374   4.994
  267GLU    OE2 4286   6.484   5.287   5.118
  267GLU      C 4287   6.576   5.755   4.865
  267GLU      O 4288   6.493   5.846   4.875
  268ALA      N 4289   6.616   5.703   4.748
  268ALA      H 4290   6.681   5.626   4.749
  268ALA     CA 4291   6.582   5.755   4.614
  268ALA     HA 4292   6.600   5.862   4.612
  268ALA     CB 4293   6.674   5.688   4.510
  268ALA    HB1 4294   6.655   5.724   4.409
  268ALA    HB2 4295   6.779   5.708   4.531
  268ALA    HB3 4296   6.662   5.579   4.508
  268ALA      C 4297   6.433   5.731   4.577
  268ALA      O 4298   6.380   5.810   4.499
  269SER      N 4299   6.368   5.628   4.634
  269SER      H 4300   6.418   5.567   4.697
  269SER     CA 4301   6.226   5.593   4.613
  269SER     HA 4302   6.205   5.598   4.506
  269SER     CB 4303   6.201   5.447   4.658
  269SER    HB1 4304   6.099   5.417   4.634
  269SER    HB2 4305   6.266   5.379   4.604
  269SER     OG 4306   6.221   5.426   4.797
  269SER     HG 4307   6.208   5.333   4.817
  269SER      C 4308   6.130   5.692   4.686
  269SER      O 4309   6.015   5.703   4.642
  270PHE      N 4310   6.177   5.763   4.790
  270PHE      H 4311   6.273   5.750   4.819
  270PHE     CA 4312   6.098   5.861   4.868
  270PHE     HA 4313   5.994   5.829   4.876
  270PHE     CB 4314   6.158   5.874   5.011
  270PHE    HB1 4315   6.262   5.905   5.004
  270PHE    HB2 4316   6.107   5.954   5.065
  270PHE     CG 4317   6.154   5.753   5.105
  270PHE    CD1 4318   6.089   5.631   5.071
  270PHE    HD1 4319   6.040   5.619   4.976
  270PHE    CE1 4320   6.088   5.525   5.161
  270PHE    HE1 4321   6.039   5.433   5.135
  270PHE     CZ 4322   6.149   5.538   5.286
  270PHE     HZ 4323   6.148   5.455   5.355
  270PHE    CE2 4324   6.213   5.657   5.321
  270PHE    HE2 4325   6.260   5.666   5.418
  270PHE    CD2 4326   6.215   5.764   5.233
  270PHE    HD2 4327   6.264   5.856   5.261
  270PHE      C 4328   6.100   6.001   4.800
  270PHE      O 4329   6.023   6.087   4.845
  271ARG      N 4330   6.183   6.024   4.696
  271ARG      H 4331   6.241   5.949   4.663
  271ARG     CA 4332   6.192   6.152   4.623
  271ARG     HA 4333   6.184   6.233   4.694
  271ARG     CB 4334   6.330   6.160   4.552
  271ARG    HB1 4335   6.346   6.075   4.485
  271ARG    HB2 4336   6.331   6.248   4.488
  271ARG     CG 4337   6.449   6.171   4.651
  271ARG    HG1 4338   6.420   6.241   4.730
  271ARG    HG2 4339   6.466   6.075   4.699
  271ARG     CD 4340   6.580   6.223   4.592
  271ARG    HD1 4341   6.561   6.315   4.537
  271ARG    HD2 4342   6.650   6.249   4.672
  271ARG     NE 4343   6.644   6.131   4.498
  271ARG     HE 4344   6.611   6.137   4.402
  271ARG     CZ 4345   6.750   6.051   4.517
  271ARG    NH1 4346   6.811   6.035   4.635
  271ARG   HH11 4347   6.773   6.078   4.719
  271ARG   HH12 4348   6.891   5.975   4.642
  271ARG    NH2 4349   6.800   5.986   4.412
  271ARG   HH21 4350   6.758   6.000   4.321
  271ARG   HH22 4351   6.886   5.933   4.419
  271ARG      C 4352   6.077   6.155   4.518
  271ARG      O 4353   6.049   6.052   4.455
  272PRO      N 4354   6.011   6.273   4.499
  272PRO     CD 4355   6.038   6.399   4.569
  272PRO    HD1 4356   6.143   6.427   4.565
  272PRO    HD2 4357   6.010   6.386   4.674
  272PRO     CG 4358   5.950   6.505   4.504
  272PRO    HG1 4359   6.005   6.553   4.423
  272PRO    HG2 4360   5.918   6.583   4.573
  272PRO     CB 4361   5.835   6.424   4.446
  272PRO    HB1 4362   5.783   6.476   4.366
  272PRO    HB2 4363   5.761   6.405   4.524
  272PRO     CA 4364   5.899   6.289   4.403
  272PRO     HA 4365   5.826   6.208   4.411
  272PRO      C 4366   5.953   6.299   4.258
  272PRO      O 4367   6.052   6.367   4.235
  273THR      N 4368   5.886   6.233   4.162
  273THR      H 4369   5.803   6.181   4.186
  273THR     CA 4370   5.918   6.241   4.017
  273THR     HA 4371   6.025   6.221   4.006
  273THR     CB 4372   5.839   6.138   3.931
  273THR     HB 4373   5.882   6.137   3.831
  273THR    CG2 4374   5.845   5.994   3.985
  273THR   HG21 4375   5.799   5.923   3.915
  273THR   HG22 4376   5.949   5.962   3.999
  273THR   HG23 4377   5.794   5.984   4.081
  273THR    OG1 4378   5.702   6.170   3.913
  273THR    HG1 4379   5.653   6.138   3.990
  273THR      C 4380   5.888   6.385   3.964
  273THR      O 4381   5.814   6.461   4.027
  274PHE      N 4382   5.944   6.419   3.847
  274PHE      H 4383   6.006   6.353   3.800
  274PHE     CA 4384   5.922   6.547   3.778
  274PHE     HA 4385   5.941   6.628   3.849
  274PHE     CB 4386   6.020   6.564   3.660
  274PHE    HB1 4387   6.022   6.475   3.598
  274PHE    HB2 4388   5.987   6.644   3.594
  274PHE     CG 4389   6.161   6.602   3.703
  274PHE    CD1 4390   6.185   6.729   3.759
  274PHE    HD1 4391   6.103   6.797   3.774
  274PHE    CE1 4392   6.315   6.766   3.795
  274PHE    HE1 4393   6.332   6.865   3.835
  274PHE     CZ 4394   6.420   6.678   3.777
  274PHE     HZ 4395   6.521   6.707   3.803
  274PHE    CE2 4396   6.397   6.550   3.725
  274PHE    HE2 4397   6.480   6.482   3.713
  274PHE    CD2 4398   6.269   6.511   3.687
  274PHE    HD2 4399   6.252   6.414   3.645
  274PHE      C 4400   5.774   6.566   3.734
  274PHE      O 4401   5.729   6.680   3.732
  275GLU      N 4402   5.699   6.457   3.709
  275GLU      H 4403   5.742   6.365   3.713
  275GLU     CA 4404   5.554   6.458   3.681
  275GLU     HA 4405   5.531   6.540   3.612
  275GLU     CB 4406   5.511   6.325   3.616
  275GLU    HB1 4407   5.550   6.241   3.674
  275GLU    HB2 4408   5.403   6.315   3.618
  275GLU     CG 4409   5.557   6.313   3.468
  275GLU    HG1 4410   5.512   6.393   3.410
  275GLU    HG2 4411   5.665   6.328   3.462
  275GLU     CD 4412   5.524   6.180   3.400
  275GLU    OE1 4413   5.468   6.090   3.467
  275GLU    OE2 4414   5.560   6.169   3.280
  275GLU      C 4415   5.471   6.483   3.811
  275GLU      O 4416   5.358   6.530   3.797
  276ASN      N 4417   5.524   6.455   3.931
  276ASN      H 4418   5.618   6.417   3.936
  276ASN     CA 4419   5.461   6.487   4.061
  276ASN     HA 4420   5.353   6.474   4.054
  276ASN     CB 4421   5.514   6.396   4.176
  276ASN    HB1 4422   5.618   6.419   4.197
  276ASN    HB2 4423   5.460   6.418   4.268
  276ASN     CG 4424   5.504   6.244   4.155
  276ASN    OD1 4425   5.593   6.170   4.196
  276ASN    ND2 4426   5.396   6.194   4.093
  276ASN   HD21 4427   5.323   6.255   4.060
  276ASN   HD22 4428   5.389   6.095   4.077
  276ASN      C 4429   5.491   6.635   4.099
  276ASN      O 4430   5.406   6.695   4.164
  277LEU      N 4431   5.606   6.691   4.058
  277LEU      H 4432   5.671   6.635   4.005
  277LEU     CA 4433   5.655   6.825   4.097
  277LEU     HA 4434   5.632   6.841   4.203
  277LEU     CB 4435   5.808   6.832   4.076
  277LEU    HB1 4436   5.833   6.788   3.979
  277LEU    HB2 4437   5.841   6.936   4.068
  277LEU     CG 4438   5.892   6.764   4.187
  277LEU     HG 4439   5.848   6.667   4.209
  277LEU    CD1 4440   6.036   6.738   4.140
  277LEU   HD11 4441   6.095   6.692   4.220
  277LEU   HD12 4442   6.039   6.669   4.056
  277LEU   HD13 4443   6.086   6.830   4.110
  277LEU    CD2 4444   5.892   6.847   4.318
  277LEU   HD21 4445   5.951   6.798   4.395
  277LEU   HD22 4446   5.935   6.946   4.301
  277LEU   HD23 4447   5.792   6.861   4.358
  277LEU      C 4448   5.584   6.937   4.017
  277LEU      O 4449   5.567   7.045   4.074
  278ILE      N 4450   5.541   6.913   3.891
  278ILE      H 4451   5.560   6.823   3.851
  278ILE     CA 4452   5.473   7.010   3.802
  278ILE     HA 4453   5.541   7.095   3.792
  278ILE     CB 4454   5.447   6.954   3.658
  278ILE     HB 4455   5.401   6.856   3.669
  278ILE    CG2 4456   5.353   7.038   3.569
  278ILE   HG21 4457   5.342   6.996   3.469
  278ILE   HG22 4458   5.252   7.046   3.610
  278ILE   HG23 4459   5.391   7.140   3.556
  278ILE    CG1 4460   5.581   6.930   3.584
  278ILE   HG11 4461   5.622   7.024   3.548
  278ILE   HG12 4462   5.656   6.895   3.653
  278ILE     CD 4463   5.572   6.829   3.468
  278ILE    HD1 4464   5.671   6.804   3.431
  278ILE    HD2 4465   5.525   6.736   3.500
  278ILE    HD3 4466   5.514   6.868   3.385
  278ILE      C 4467   5.341   7.066   3.865
  278ILE      O 4468   5.334   7.188   3.878
  279PRO      N 4469   5.241   6.981   3.905
  279PRO     CD 4470   5.235   6.836   3.886
  279PRO    HD1 4471   5.326   6.782   3.910
  279PRO    HD2 4472   5.209   6.815   3.782
  279PRO     CG 4473   5.121   6.788   3.977
  279PRO    HG1 4474   5.158   6.776   4.079
  279PRO    HG2 4475   5.077   6.694   3.945
  279PRO     CB 4476   5.024   6.905   3.972
  279PRO    HB1 4477   4.954   6.904   4.056
  279PRO    HB2 4478   4.964   6.899   3.881
  279PRO     CA 4479   5.114   7.030   3.965
  279PRO     HA 4480   5.069   7.104   3.899
  279PRO      C 4481   5.130   7.095   4.105
  279PRO      O 4482   5.046   7.177   4.141
  280ILE      N 4483   5.238   7.062   4.180
  280ILE      H 4484   5.304   6.995   4.145
  280ILE     CA 4485   5.269   7.120   4.312
  280ILE     HA 4486   5.178   7.129   4.371
  280ILE     CB 4487   5.372   7.033   4.393
  280ILE     HB 4488   5.462   7.021   4.332
  280ILE    CG2 4489   5.417   7.098   4.527
  280ILE   HG21 4490   5.488   7.036   4.581
  280ILE   HG22 4491   5.466   7.195   4.512
  280ILE   HG23 4492   5.332   7.115   4.593
  280ILE    CG1 4493   5.316   6.890   4.420
  280ILE   HG11 4494   5.232   6.896   4.489
  280ILE   HG12 4495   5.275   6.849   4.328
  280ILE     CD 4496   5.420   6.790   4.474
  280ILE    HD1 4497   5.377   6.689   4.479
  280ILE    HD2 4498   5.507   6.784   4.409
  280ILE    HD3 4499   5.453   6.815   4.574
  280ILE      C 4500   5.330   7.261   4.290
  280ILE      O 4501   5.284   7.355   4.355
  281LEU      N 4502   5.426   7.277   4.196
  281LEU      H 4503   5.459   7.196   4.145
  281LEU     CA 4504   5.496   7.403   4.166
  281LEU     HA 4505   5.521   7.453   4.259
  281LEU     CB 4506   5.628   7.373   4.090
  281LEU    HB1 4507   5.605   7.309   4.004
  281LEU    HB2 4508   5.669   7.465   4.047
  281LEU     CG 4509   5.738   7.308   4.177
  281LEU     HG 4510   5.693   7.226   4.234
  281LEU    CD1 4511   5.848   7.246   4.090
  281LEU   HD11 4512   5.919   7.190   4.150
  281LEU   HD12 4513   5.806   7.178   4.017
  281LEU   HD13 4514   5.903   7.323   4.035
  281LEU    CD2 4515   5.799   7.406   4.280
  281LEU   HD21 4516   5.878   7.358   4.338
  281LEU   HD22 4517   5.844   7.493   4.230
  281LEU   HD23 4518   5.725   7.443   4.351
  281LEU      C 4519   5.406   7.502   4.085
  281LEU      O 4520   5.440   7.620   4.083
  282LYS      N 4521   5.294   7.456   4.025
  282LYS      H 4522   5.275   7.357   4.028
  282LYS     CA 4523   5.189   7.539   3.963
  282LYS     HA 4524   5.234   7.620   3.905
  282LYS     CB 4525   5.102   7.450   3.870
  282LYS    HB1 4526   5.086   7.352   3.915
  282LYS    HB2 4527   5.002   7.493   3.858
  282LYS     CG 4528   5.161   7.434   3.729
  282LYS    HG1 4529   5.165   7.532   3.681
  282LYS    HG2 4530   5.264   7.399   3.736
  282LYS     CD 4531   5.082   7.338   3.638
  282LYS    HD1 4532   5.086   7.238   3.681
  282LYS    HD2 4533   4.977   7.367   3.637
  282LYS     CE 4534   5.137   7.336   3.495
  282LYS    HE1 4535   5.128   7.435   3.449
  282LYS    HE2 4536   5.243   7.311   3.494
  282LYS     NZ 4537   5.066   7.238   3.411
  282LYS    HZ1 4538   5.105   7.239   3.317
  282LYS    HZ2 4539   5.076   7.146   3.450
  282LYS    HZ3 4540   4.968   7.262   3.407
  282LYS      C 4541   5.100   7.602   4.073
  282LYS      O 4542   5.062   7.719   4.058
  283THR      N 4543   5.069   7.528   4.181
  283THR      H 4544   5.106   7.434   4.188
  283THR     CA 4545   4.984   7.571   4.294
  283THR     HA 4546   4.897   7.625   4.256
  283THR     CB 4547   4.937   7.449   4.379
  283THR     HB 4548   5.022   7.394   4.420
  283THR    CG2 4549   4.840   7.483   4.495
  283THR   HG21 4550   4.805   7.393   4.545
  283THR   HG22 4551   4.888   7.545   4.570
  283THR   HG23 4552   4.752   7.536   4.458
  283THR    OG1 4553   4.866   7.358   4.296
  283THR    HG1 4554   4.930   7.301   4.251
  283THR      C 4555   5.067   7.662   4.389
  283THR      O 4556   5.012   7.760   4.439
  284VAL      N 4557   5.197   7.633   4.408
  284VAL      H 4558   5.235   7.550   4.364
  284VAL     CA 4559   5.293   7.710   4.489
  284VAL     HA 4560   5.246   7.739   4.583
  284VAL     CB 4561   5.419   7.622   4.522
  284VAL     HB 4562   5.447   7.571   4.430
  284VAL    CG1 4563   5.547   7.696   4.568
  284VAL   HG11 4564   5.626   7.626   4.591
  284VAL   HG12 4565   5.585   7.760   4.489
  284VAL   HG13 4566   5.528   7.758   4.655
  284VAL    CG2 4567   5.385   7.512   4.624
  284VAL   HG21 4568   5.467   7.442   4.636
  284VAL   HG22 4569   5.364   7.555   4.722
  284VAL   HG23 4570   5.298   7.454   4.595
  284VAL      C 4571   5.335   7.840   4.414
  284VAL      O 4572   5.355   7.941   4.482
  285HID      N 4573   5.337   7.843   4.279
  285HID      H 4574   5.320   7.757   4.228
  285HID     CA 4575   5.354   7.964   4.195
  285HID     HA 4576   5.444   8.017   4.228
  285HID     CB 4577   5.373   7.925   4.046
  285HID    HB1 4578   5.471   7.877   4.033
  285HID    HB2 4579   5.300   7.850   4.017
  285HID     CG 4580   5.365   8.038   3.946
  285HID    ND1 4581   5.464   8.133   3.931
  285HID    HD1 4582   5.552   8.138   3.980
  285HID    CE1 4583   5.423   8.219   3.837
  285HID    HE1 4584   5.482   8.303   3.803
  285HID    NE2 4585   5.303   8.189   3.788
  285HID    CD2 4586   5.266   8.074   3.857
  285HID    HD2 4587   5.170   8.026   3.839
  285HID      C 4588   5.232   8.057   4.214
  285HID      O 4589   5.253   8.176   4.239
  286GLU      N 4590   5.109   8.002   4.207
  286GLU      H 4591   5.102   7.904   4.184
  286GLU     CA 4592   4.979   8.072   4.221
  286GLU     HA 4593   4.977   8.153   4.148
  286GLU     CB 4594   4.863   7.972   4.192
  286GLU    HB1 4595   4.894   7.870   4.213
  286GLU    HB2 4596   4.779   7.988   4.260
  286GLU     CG 4597   4.809   7.978   4.047
  286GLU    HG1 4598   4.891   7.964   3.977
  286GLU    HG2 4599   4.741   7.894   4.031
  286GLU     CD 4600   4.732   8.106   4.010
  286GLU    OE1 4601   4.695   8.182   4.102
  286GLU    OE2 4602   4.710   8.125   3.888
  286GLU      C 4603   4.962   8.138   4.360
  286GLU      O 4604   4.896   8.242   4.368
  287LYS      N 4605   5.023   8.081   4.467
  287LYS      H 4606   5.074   7.995   4.452
  287LYS     CA 4607   5.015   8.128   4.606
  287LYS     HA 4608   4.910   8.145   4.631
  287LYS     CB 4609   5.071   8.018   4.700
  287LYS    HB1 4610   5.018   7.925   4.681
  287LYS    HB2 4611   5.176   7.997   4.674
  287LYS     CG 4612   5.062   8.051   4.850
  287LYS    HG1 4613   5.121   8.141   4.871
  287LYS    HG2 4614   4.959   8.075   4.875
  287LYS     CD 4615   5.113   7.938   4.941
  287LYS    HD1 4616   5.049   7.850   4.929
  287LYS    HD2 4617   5.212   7.907   4.907
  287LYS     CE 4618   5.122   7.976   5.090
  287LYS    HE1 4619   5.161   7.893   5.148
  287LYS    HE2 4620   5.191   8.059   5.103
  287LYS     NZ 4621   4.991   8.015   5.146
  287LYS    HZ1 4622   5.002   8.039   5.243
  287LYS    HZ2 4623   4.955   8.095   5.095
  287LYS    HZ3 4624   4.926   7.938   5.137
  287LYS      C 4625   5.093   8.261   4.623
  287LYS      O 4626   5.040   8.351   4.689
  288TYR      N 4627   5.214   8.272   4.566
  288TYR      H 4628   5.250   8.196   4.510
  288TYR     CA 4629   5.307   8.385   4.588
  288TYR     HA 4630   5.277   8.441   4.677
  288TYR     CB 4631   5.450   8.330   4.612
  288TYR    HB1 4632   5.484   8.274   4.524
  288TYR    HB2 4633   5.521   8.412   4.623
  288TYR     CG 4634   5.462   8.242   4.736
  288TYR    CD1 4635   5.440   8.297   4.865
  288TYR    HD1 4636   5.420   8.403   4.876
  288TYR    CE1 4637   5.443   8.215   4.980
  288TYR    HE1 4638   5.424   8.257   5.077
  288TYR     CZ 4639   5.466   8.076   4.966
  288TYR     OH 4640   5.462   7.995   5.076
  288TYR     HH 4641   5.466   7.901   5.054
  288TYR    CE2 4642   5.491   8.021   4.839
  288TYR    HE2 4643   5.510   7.915   4.828
  288TYR    CD2 4644   5.490   8.104   4.725
  288TYR    HD2 4645   5.509   8.061   4.628
  288TYR      C 4646   5.303   8.486   4.470
  288TYR      O 4647   5.369   8.590   4.483
  289GLN      N 4648   5.228   8.460   4.361
  289GLN      H 4649   5.178   8.373   4.357
  289GLN     CA 4650   5.209   8.550   4.245
  289GLN     HA 4651   5.302   8.605   4.227
  289GLN     CB 4652   5.178   8.467   4.118
  289GLN    HB1 4653   5.256   8.393   4.103
  289GLN    HB2 4654   5.087   8.408   4.134
  289GLN     CG 4655   5.161   8.545   3.985
  289GLN    HG1 4656   5.137   8.475   3.905
  289GLN    HG2 4657   5.075   8.613   3.990
  289GLN     CD 4658   5.285   8.625   3.943
  289GLN    OE1 4659   5.285   8.748   3.945
  289GLN    NE2 4660   5.392   8.556   3.903
  289GLN   HE21 4661   5.390   8.455   3.902
  289GLN   HE22 4662   5.476   8.604   3.876
  289GLN      C 4663   5.099   8.651   4.276
  289GLN      O 4664   5.035   8.656   4.381
  290NME      N 4665   5.076   8.742   4.175
  290NME      H 4666   5.130   8.737   4.089
  290NME    CH3 4667   4.970   8.847   4.192
  290NME   HH31 4668   4.923   8.837   4.289
  290NME   HH32 4669   5.016   8.946   4.184
  290NME   HH33 4670   4.895   8.836   4.114
  291MOL     C0 4671   7.761   7.608   3.034
  291MOL     C1 4672   7.828   7.694   2.947
  291MOL     C2 4673   7.761   7.748   2.838
  291MOL     C3 4674   7.627   7.715   2.813
  291MOL     C4 4675   7.560   7.629   2.902
  291MOL     C5 4676   7.628   7.576   3.011
  291MOL    Cl6 4677   7.393   7.588   2.875
  291MOL     C7 4678   7.553   7.768   2.696
  291MOL     O8 4679   7.534   7.695   2.600
  291MOL     N9 4680   7.506   7.894   2.702
  291MOL    C10 4681   7.428   7.964   2.609
  291MOL    C11 4682   7.361   7.908   2.499
  291MOL    C12 4683   7.279   7.989   2.421
  291MOL    N13 4684   7.265   8.118   2.449
  291MOL    C14 4685   7.327   8.176   2.551
  291MOL    C15 4686   7.406   8.099   2.636
  291MOL    N16 4687   7.303   8.311   2.579
  291MOL    C17 4688   7.386   8.398   2.644
  291MOL    O18 4689   7.495   8.365   2.686
  291MOL   Cl19 4690   7.846   7.858   2.734
  291MOL    H20 4691   7.813   7.566   3.119
  291MOL    H21 4692   7.931   7.719   2.965
  291MOL    H22 4693   7.576   7.509   3.078
  291MOL    H23 4694   7.525   7.951   2.783
  291MOL    H24 4695   7.373   7.803   2.476
  291MOL    H25 4696   7.226   7.947   2.337
  291MOL    H26 4697   7.451   8.144   2.724
  291MOL    H27 4698   7.217   8.354   2.549
  291MOL    C28 4699   7.438   8.638   2.699
  291MOL    H29 4700   7.398   8.739   2.685
  291MOL    H30 4701   7.466   8.625   2.804
  291MOL    C31 4702   7.559   8.620   2.612
  291MOL    N32 4703   7.341   8.536   2.665
  291MOL    H33 4704   7.244   8.559   2.655
  291MOL    H34 4705   7.599   8.520   2.626
  291MOL    H35 4706   7.531   8.634   2.508
  291MOL    H36 4707   7.635   8.694   2.639
  292SOL     OW 4708   0.230   0.628   0.113
  292SOL    HW1 4709   0.137   0.626   0.150
  292SOL    HW2 4710   0.231   0.589   0.021
  293SOL     OW 4711   0.225   0.275   0.996
  293SOL    HW1 4712   0.260   0.258   1.088
  293SOL    HW2 4713   0.137   0.230   0.984
  294SOL     OW 4714   0.019   0.368   0.647
  294SOL    HW1 4715  -0.063   0.411   0.686
  294SOL    HW2 4716  -0.009   0.295   0.584
  295SOL     OW 4717   0.569   1.275   1.165
  295SOL    HW1 4718   0.476   1.268   1.128
  295SOL    HW2 4719   0.580   1.364   1.209
  296SOL     OW 4720   1.555   1.511   0.703
  296SOL    HW1 4721   1.498   1.495   0.784
  296SOL    HW2 4722   1.496   1.521   0.623
  297SOL     OW 4723   1.743   0.618   0.856
  297SOL    HW1 4724   1.776   0.712   0.856
  297SOL    HW2 4725   1.794   0.564   0.922
  298SOL     OW 4726   1.135   0.703   0.717
  298SOL    HW1 4727   1.192   0.781   0.692
  298SOL    HW2 4728   1.075   0.729   0.793
  299SOL     OW 4729   1.755   0.607   0.231
  299SOL    HW1 4730   1.743   0.594   0.132
  299SOL    HW2 4731   1.725   0.526   0.280
  300SOL     OW 4732   0.768   1.144   1.023
  300SOL    HW1 4733   0.690   1.161   1.083
  300SOL    HW2 4734   0.802   1.231   0.987
  301SOL     OW 4735   0.850   0.798   1.823
  301SOL    HW1 4736   0.846   0.874   1.888
  301SOL    HW2 4737   0.872   0.834   1.732
  302SOL     OW 4738   0.685   1.012   0.665
  302SOL    HW1 4739   0.754   0.996   0.735
  302SOL    HW2 4740   0.612   1.069   0.703
  303SOL     OW 4741   0.686   1.161   1.803
  303SOL    HW1 4742   0.746   1.240   1.817
  303SOL    HW2 4743   0.600   1.192   1.762
  304SOL     OW 4744   0.335   1.435   1.061
  304SOL    HW1 4745   0.257   1.404   1.008
  304SOL    HW2 4746   0.393   1.493   1.004
  305SOL     OW 4747   1.460   1.505   1.339
  305SOL    HW1 4748   1.484   1.599   1.365
  305SOL    HW2 4749   1.444   1.451   1.421
  306SOL     OW 4750   0.438   0.392   1.499
  306SOL    HW1 4751   0.520   0.336   1.508
  306SOL    HW2 4752   0.357   0.334   1.503
  307SOL     OW 4753   1.603   0.447   0.737
  307SOL    HW1 4754   1.529   0.493   0.687
  307SOL    HW2 4755   1.654   0.515   0.790
  308SOL     OW 4756   0.231   1.713   0.483
  308SOL    HW1 4757   0.265   1.790   0.537
  308SOL    HW2 4758   0.275   1.713   0.393
  309SOL     OW 4759   1.127   1.341   1.690
  309SOL    HW1 4760   1.174   1.341   1.778
  309SOL    HW2 4761   1.079   1.254   1.679
  310SOL     OW 4762   0.230   1.434   0.538
  310SOL    HW1 4763   0.204   1.530   0.538
  310SOL    HW2 4764   0.159   1.380   0.583
  311SOL     OW 4765   0.240   1.091   0.886
  311SOL    HW1 4766   0.254   1.007   0.938
  311SOL    HW2 4767   0.185   1.155   0.941
  312SOL     OW 4768   0.620   1.786   1.439
  312SOL    HW1 4769   0.528   1.769   1.474
  312SOL    HW2 4770   0.648   1.878   1.465
  313SOL     OW 4771   0.606   0.964   0.123
  313SOL    HW1 4772   0.613   1.048   0.069
  313SOL    HW2 4773   0.652   0.977   0.211
  314SOL     OW 4774   1.594   0.114   1.480
  314SOL    HW1 4775   1.576   0.181   1.408
  314SOL    HW2 4776   1.591   0.160   1.569
  315SOL     OW 4777   0.122   0.643   0.563
  315SOL    HW1 4778   0.077   0.555   0.580
  315SOL    HW2 4779   0.121   0.697   0.647
  316SOL     OW 4780   1.842   1.767   0.359
  316SOL    HW1 4781   1.896   1.738   0.439
  316SOL    HW2 4782   1.872   1.857   0.330
  317SOL     OW 4783   0.027   1.596   0.117
  317SOL    HW1 4784   0.008   1.500   0.138
  317SOL    HW2 4785  -0.006   1.654   0.192
  318SOL     OW 4786   1.689   0.922   0.612
  318SOL    HW1 4787   1.784   0.893   0.620
  318SOL    HW2 4788   1.681   0.987   0.537
  319SOL     OW 4789   1.641   1.108   0.432
  319SOL    HW1 4790   1.727   1.110   0.380
  319SOL    HW2 4791   1.655   1.155   0.520
  320SOL     OW 4792   0.113   0.737   1.597
  320SOL    HW1 4793   0.201   0.724   1.642
  320SOL    HW2 4794   0.100   0.834   1.575
  321SOL     OW 4795   0.613   1.365   0.726
  321SOL    HW1 4796   0.564   1.278   0.735
  321SOL    HW2 4797   0.590   1.408   0.639
  322SOL     OW 4798   1.293   1.228   1.423
  322SOL    HW1 4799   1.330   1.155   1.365
  322SOL    HW2 4800   1.345   1.233   1.508
  323SOL     OW 4801   0.809   0.004   0.502
  323SOL    HW1 4802   0.849   0.095   0.493
  323SOL    HW2 4803   0.709   0.012   0.508
  324SOL     OW 4804   0.197   0.976   1.264
  324SOL    HW1 4805   0.286   0.931   1.250
  324SOL    HW2 4806   0.124   0.911   1.245
  325SOL     OW 4807   1.525   0.999   0.190
  325SOL    HW1 4808   1.462   0.923   0.203
  325SOL    HW2 4809   1.573   1.017   0.276
  326SOL     OW 4810   1.187   1.792   1.616
  326SOL    HW1 4811   1.211   1.852   1.540
  326SOL    HW2 4812   1.194   1.697   1.586
  327SOL     OW 4813   0.317   0.251   1.801
  327SOL    HW1 4814   0.388   0.322   1.807
  327SOL    HW2 4815   0.229   0.290   1.829
  328SOL     OW 4816   1.466   1.417   0.953
  328SOL    HW1 4817   1.407   1.423   1.033
  328SOL    HW2 4818   1.451   1.329   0.907
  329SOL     OW 4819   1.667   1.714   0.572
  329SOL    HW1 4820   1.626   1.691   0.484
  329SOL    HW2 4821   1.649   1.640   0.637
  330SOL     OW 4822   0.598   0.729   0.270
  330SOL    HW1 4823   0.622   0.798   0.202
  330SOL    HW2 4824   0.520   0.762   0.324
  331SOL     OW 4825   1.281   0.345   0.944
  331SOL    HW1 4826   1.195   0.295   0.931
  331SOL    HW2 4827   1.343   0.291   1.000
  332SOL     OW 4828   1.576   1.662   0.307
  332SOL    HW1 4829   1.665   1.708   0.310
  332SOL    HW2 4830   1.555   1.638   0.212
  333SOL     OW 4831   1.394   0.469   1.674
  333SOL    HW1 4832   1.374   0.512   1.762
  333SOL    HW2 4833   1.472   0.407   1.683
  334SOL     OW 4834   0.973   0.890   1.572
  334SOL    HW1 4835   1.019   0.806   1.543
  334SOL    HW2 4836   0.917   0.924   1.497
  335SOL     OW 4837   0.991   0.410   1.242
  335SOL    HW1 4838   0.914   0.444   1.296
  335SOL    HW2 4839   0.957   0.359   1.163
  336SOL     OW 4840   0.076   0.811   0.789
  336SOL    HW1 4841   0.175   0.799   0.798
  336SOL    HW2 4842   0.052   0.906   0.810
  337SOL     OW 4843   0.130   1.821   1.571
  337SOL    HW1 4844   0.120   1.806   1.670
  337SOL    HW2 4845   0.044   1.857   1.535
  338SOL     OW 4846   0.865   0.348   0.195
  338SOL    HW1 4847   0.924   0.411   0.146
  338SOL    HW2 4848   0.884   0.254   0.166
  339SOL     OW 4849   1.719   0.585   1.831
  339SOL    HW1 4850   1.693   0.674   1.795
  339SOL    HW2 4851   1.717   0.517   1.758
  340SOL     OW 4852   1.362   1.144   0.545
  340SOL    HW1 4853   1.445   1.115   0.497
  340SOL    HW2 4854   1.313   1.211   0.489
  341SOL     OW 4855   0.550   0.196   0.885
  341SOL    HW1 4856   0.545   0.191   0.985
  341SOL    HW2 4857   0.552   0.292   0.856
  342SOL     OW 4858   1.008   1.456   0.477
  342SOL    HW1 4859   0.962   1.528   0.425
  342SOL    HW2 4860   1.004   1.476   0.575
  343SOL     OW 4861   0.351   1.801   0.853
  343SOL    HW1 4862   0.401   1.715   0.859
  343SOL    HW2 4863   0.416   1.878   0.850
  344SOL     OW 4864   1.795   1.066   0.873
  344SOL    HW1 4865   1.733   1.051   0.797
  344SOL    HW2 4866   1.743   1.077   0.958
  345SOL     OW 4867   1.227   1.550   1.506
  345SOL    HW1 4868   1.233   1.473   1.570
  345SOL    HW2 4869   1.175   1.524   1.426
  346SOL     OW 4870   0.321   0.943   0.242
  346SOL    HW1 4871   0.403   0.982   0.200
  346SOL    HW2 4872   0.294   0.861   0.193
  347SOL     OW 4873   1.458   0.735   0.728
  347SOL    HW1 4874   1.453   0.670   0.803
  347SOL    HW2 4875   1.538   0.794   0.741
  348SOL     OW 4876   0.461   1.266   1.727
  348SOL    HW1 4877   0.411   1.267   1.641
  348SOL    HW2 4878   0.398   1.248   1.803
  349SOL     OW 4879   1.111   1.776   0.237
  349SOL    HW1 4880   1.051   1.714   0.287
  349SOL    HW2 4881   1.142   1.732   0.152
  350SOL     OW 4882   0.202   0.285   1.498
  350SOL    HW1 4883   0.122   0.345   1.485
  350SOL    HW2 4884   0.192   0.236   1.584
  351SOL     OW 4885   1.632   1.377   0.081
  351SOL    HW1 4886   1.600   1.471   0.071
  351SOL    HW2 4887   1.556   1.314   0.069
  352SOL     OW 4888   0.464   1.743   0.323
  352SOL    HW1 4889   0.497   1.782   0.409
  352SOL    HW2 4890   0.540   1.736   0.258
  353SOL     OW 4891   1.400   0.107   0.426
  353SOL    HW1 4892   1.376   0.070   0.336
  353SOL    HW2 4893   1.499   0.123   0.430
  354SOL     OW 4894   0.249   1.785   1.241
  354SOL    HW1 4895   0.306   1.720   1.291
  354SOL    HW2 4896   0.233   1.752   1.148
  355SOL     OW 4897   0.940   1.698   0.904
  355SOL    HW1 4898   1.020   1.641   0.925
  355SOL    HW2 4899   0.891   1.658   0.827
  356SOL     OW 4900   0.382   0.700   0.480
  356SOL    HW1 4901   0.427   0.610   0.477
  356SOL    HW2 4902   0.288   0.689   0.513
  357SOL     OW 4903   1.547   0.222   1.729
  357SOL    HW1 4904   1.542   0.259   1.821
  357SOL    HW2 4905   1.475   0.153   1.717
  358SOL     OW 4906   0.614   0.122   0.117
  358SOL    HW1 4907   0.712   0.100   0.124
  358SOL    HW2 4908   0.583   0.105   0.024
  359SOL     OW 4909   0.781   0.264   1.749
  359SOL    HW1 4910   0.848   0.203   1.792
  359SOL    HW2 4911   0.708   0.283   1.814
  360SOL     OW 4912   0.888   1.514   1.195
  360SOL    HW1 4913   0.865   1.489   1.101
  360SOL    HW2 4914   0.949   1.445   1.234
  361SOL     OW 4915   1.351   0.590   1.433
  361SOL    HW1 4916   1.379   0.547   1.518
  361SOL    HW2 4917   1.376   0.686   1.434
  362SOL     OW 4918   0.803   1.402   0.924
  362SOL    HW1 4919   0.893   1.416   0.882
  362SOL    HW2 4920   0.732   1.404   0.853
  363SOL     OW 4921   0.922   0.503   0.899
  363SOL    HW1 4922   0.897   0.494   0.803
  363SOL    HW2 4923   0.970   0.421   0.930
  364SOL     OW 4924   0.539   0.064   0.512
  364SOL    HW1 4925   0.458   0.065   0.570
  364SOL    HW2 4926   0.542   0.147   0.457
  365SOL     OW 4927   1.434   1.188   0.041
  365SOL    HW1 4928   1.466   1.112   0.098
  365SOL    HW2 4929   1.342   1.215   0.071
  366SOL     OW 4930   0.297   0.035   0.171
  366SOL    HW1 4931   0.346   0.119   0.150
  366SOL    HW2 4932   0.359  -0.030   0.216
  367SOL     OW 4933   0.935   0.236   0.480
  367SOL    HW1 4934   0.887   0.277   0.402
  367SOL    HW2 4935   1.034   0.234   0.461
  368SOL     OW 4936   1.076   0.683   1.464
  368SOL    HW1 4937   0.996   0.622   1.467
  368SOL    HW2 4938   1.157   0.630   1.440
  369SOL     OW 4939   1.227   1.570   0.793
  369SOL    HW1 4940   1.248   1.644   0.728
  369SOL    HW2 4941   1.295   1.570   0.866
  370SOL     OW 4942   0.459   1.152   0.741
  370SOL    HW1 4943   0.388   1.125   0.806
  370SOL    HW2 4944   0.433   1.124   0.648
  371SOL     OW 4945   1.271   1.797   0.591
  371SOL    HW1 4946   1.315   1.861   0.527
  371SOL    HW2 4947   1.221   1.849   0.661
  372SOL     OW 4948   1.032   0.549   0.016
  372SOL    HW1 4949   0.991   0.631  -0.023
  372SOL    HW2 4950   1.096   0.575   0.089
  373SOL     OW 4951   0.078   0.556   1.386
  373SOL    HW1 4952   0.170   0.555   1.345
  373SOL    HW2 4953   0.072   0.630   1.453
  374SOL     OW 4954   0.561   0.222   1.147
  374SOL    HW1 4955   0.599   0.138   1.184
  374SOL    HW2 4956   0.473   0.241   1.191
  375SOL     OW 4957   0.866   0.454   0.642
  375SOL    HW1 4958   0.834   0.526   0.580
  375SOL    HW2 4959   0.890   0.373   0.589
  376SOL     OW 4960   1.017   0.039   0.753
  376SOL    HW1 4961   0.945   0.044   0.684
  376SOL    HW2 4962   0.993  -0.030   0.822
  377SOL     OW 4963   1.429   1.173   0.867
  377SOL    HW1 4964   1.374   1.089   0.860
  377SOL    HW2 4965   1.455   1.202   0.775
  378SOL     OW 4966   1.466   0.590   0.992
  378SOL    HW1 4967   1.436   0.495   0.999
  378SOL    HW2 4968   1.539   0.606   1.058
  379SOL     OW 4969   1.857   0.833   0.377
  379SOL    HW1 4970   1.899   0.769   0.441
  379SOL    HW2 4971   1.819   0.782   0.299
  380SOL     OW 4972   0.488   1.385   0.174
  380SOL    HW1 4973   0.401   1.370   0.221
  380SOL    HW2 4974   0.471   1.411   0.079
  381SOL     OW 4975   1.664   1.280   0.657
  381SOL    HW1 4976   1.763   1.288   0.671
  381SOL    HW2 4977   1.619   1.364   0.688
  382SOL     OW 4978   1.390   0.575   0.078
  382SOL    HW1 4979   1.336   0.554   0.159
  382SOL    HW2 4980   1.481   0.534   0.087
  383SOL     OW 4981   0.527   0.256   0.328
  383SOL    HW1 4982   0.554   0.197   0.253
  383SOL    HW2 4983   0.527   0.351   0.297
  384SOL     OW 4984   1.754   1.223   1.588
  384SOL    HW1 4985   1.845   1.184   1.575
  384SOL    HW2 4986   1.762   1.319   1.612
  385SOL     OW 4987   1.064   1.347   1.340
  385SOL    HW1 4988   0.984   1.324   1.395
  385SOL    HW2 4989   1.147   1.321   1.389
  386SOL     OW 4990   1.592   1.629   1.625
  386SOL    HW1 4991   1.619   1.663   1.535
  386SOL    HW2 4992   1.671   1.591   1.671
  387SOL     OW 4993   1.111   1.195   1.100
  387SOL    HW1 4994   1.071   1.239   1.181
  387SOL    HW2 4995   1.070   1.232   1.017
  388SOL     OW 4996   1.638   1.099   1.079
  388SOL    HW1 4997   1.643   1.180   1.138
  388SOL    HW2 4998   1.552   1.101   1.028
  389SOL     OW 4999   0.915   0.089   1.402
  389SOL    HW1 5000   0.940   0.069   1.307
  389SOL    HW2 5001   0.987   0.145   1.444
  390SOL     OW 5002   0.980   1.116   1.719
  390SOL    HW1 5003   0.881   1.122   1.729
  390SOL    HW2 5004   1.003   1.036   1.663
  391SOL     OW 5005   0.705   1.050   0.368
  391SOL    HW1 5006   0.691   1.057   0.467
  391SOL    HW2 5007   0.789   0.999   0.350
  392SOL     OW 5008   0.410   0.813   1.251
  392SOL    HW1 5009   0.496   0.825   1.301
  392SOL    HW2 5010   0.368   0.726   1.278
  393SOL     OW 5011   1.274   0.386   1.262
  393SOL    HW1 5012   1.295   0.460   1.326
  393SOL    HW2 5013   1.185   0.403   1.219
  394SOL     OW 5014   0.064   1.564   1.331
  394SOL    HW1 5015   0.018   1.646   1.297
  394SOL    HW2 5016   0.162   1.583   1.340
  395SOL     OW 5017   0.367   1.100   0.501
  395SOL    HW1 5018   0.360   1.183   0.445
  395SOL    HW2 5019   0.371   1.020   0.441
  396SOL     OW 5020   0.566   0.537   0.865
  396SOL    HW1 5021   0.578   0.603   0.791
  396SOL    HW2 5022   0.612   0.571   0.948
  397SOL     OW 5023   1.252   1.348   0.388
  397SOL    HW1 5024   1.302   1.425   0.428
  397SOL    HW2 5025   1.157   1.350   0.420
  398SOL     OW 5026   1.272   1.445   1.142
  398SOL    HW1 5027   1.319   1.458   1.229
  398SOL    HW2 5028   1.206   1.371   1.151
  399SOL     OW 5029   1.582   0.639   0.472
  399SOL    HW1 5030   1.551   0.700   0.545
  399SOL    HW2 5031   1.632   0.691   0.403
  400SOL     OW 5032   0.354   1.510   1.329
  400SOL    HW1 5033   0.333   1.466   1.242
  400SOL    HW2 5034   0.451   1.536   1.332
  401SOL     OW 5035   0.402   0.751   1.598
  401SOL    HW1 5036   0.470   0.806   1.551
  401SOL    HW2 5037   0.442   0.663   1.625
  402SOL     OW 5038   1.587   0.779   1.670
  402SOL    HW1 5039   1.495   0.817   1.665
  402SOL    HW2 5040   1.647   0.826   1.605
  403SOL     OW 5041   1.013   0.105   1.770
  403SOL    HW1 5042   1.019   0.190   1.718
  403SOL    HW2 5043   1.045   0.029   1.713
  404SOL     OW 5044   0.504   0.050   1.740
  404SOL    HW1 5045   0.462  -0.007   1.670
  404SOL    HW2 5046   0.438   0.119   1.772
  405SOL     OW 5047   0.573   0.870   1.029
  405SOL    HW1 5048   0.617   0.959   1.020
  405SOL    HW2 5049   0.510   0.870   1.106
  406SOL     OW 5050   1.360   0.862   1.045
  406SOL    HW1 5051   1.285   0.862   0.979
  406SOL    HW2 5052   1.397   0.770   1.054
  407SOL     OW 5053   1.209   0.525   0.275
  407SOL    HW1 5054   1.222   0.441   0.329
  407SOL    HW2 5055   1.180   0.599   0.335
  408SOL     OW 5056   0.307   0.213   1.231
  408SOL    HW1 5057   0.284   0.250   1.321
  408SOL    HW2 5058   0.277   0.118   1.225
  409SOL     OW 5059   0.037   1.310   1.282
  409SOL    HW1 5060   0.090   1.261   1.350
  409SOL    HW2 5061   0.059   1.408   1.287
  410SOL     OW 5062   0.732   0.634   1.064
  410SOL    HW1 5063   0.791   0.608   0.988
  410SOL    HW2 5064   0.704   0.730   1.053
  411SOL     OW 5065   1.728   0.935   1.854
  411SOL    HW1 5066   1.682   0.928   1.765
  411SOL    HW2 5067   1.666   0.979   1.920
  412SOL     OW 5068   0.307   0.063   0.618
  412SOL    HW1 5069   0.296   0.157   0.651
  412SOL    HW2 5070   0.302   0.000   0.695
  413SOL     OW 5071   1.622   0.367   0.374
  413SOL    HW1 5072   1.624   0.291   0.438
  413SOL    HW2 5073   1.574   0.444   0.414
  414SOL     OW 5074   1.023   0.766   0.966
  414SOL    HW1 5075   1.038   0.787   1.062
  414SOL    HW2 5076   0.993   0.671   0.957
  415SOL     OW 5077   1.859   1.518   1.605
  415SOL    HW1 5078   1.873   1.545   1.510
  415SOL    HW2 5079   1.942   1.540   1.658
  416SOL     OW 5080   0.350   0.898   1.804
  416SOL    HW1 5081   0.426   0.942   1.852
  416SOL    HW2 5082   0.385   0.851   1.722
  417SOL     OW 5083   1.540   0.274   0.125
  417SOL    HW1 5084   1.479   0.199   0.148
  417SOL    HW2 5085   1.562   0.326   0.208
  418SOL     OW 5086   1.303   0.838   0.042
  418SOL    HW1 5087   1.337   0.745   0.057
  418SOL    HW2 5088   1.321   0.865  -0.053
  419SOL     OW 5089   1.068   1.333   0.849
  419SOL    HW1 5090   1.075   1.249   0.794
  419SOL    HW2 5091   1.130   1.402   0.813
  420SOL     OW 5092   0.319   0.810   0.949
  420SOL    HW1 5093   0.412   0.846   0.954
  420SOL    HW2 5094   0.313   0.725   1.001
  421SOL     OW 5095   0.339   0.509   1.006
  421SOL    HW1 5096   0.287   0.426   0.989
  421SOL    HW2 5097   0.416   0.514   0.942
  422SOL     OW 5098   0.511   0.415   1.808
  422SOL    HW1 5099   0.493   0.460   1.896
  422SOL    HW2 5100   0.553   0.480   1.745
  423SOL     OW 5101   1.138   0.380   1.678
  423SOL    HW1 5102   1.093   0.443   1.742
  423SOL    HW2 5103   1.231   0.411   1.661
  424SOL     OW 5104   1.160   0.207   1.477
  424SOL    HW1 5105   1.160   0.271   1.554
  424SOL    HW2 5106   1.188   0.255   1.394
  425SOL     OW 5107   0.008   1.326   0.200
  425SOL    HW1 5108  -0.085   1.347   0.169
  425SOL    HW2 5109   0.018   1.227   0.213
  426SOL     OW 5110   0.088   1.801   0.927
  426SOL    HW1 5111   0.046   1.715   0.900
  426SOL    HW2 5112   0.182   1.804   0.893
  427SOL     OW 5113   0.504   1.568   0.910
  427SOL    HW1 5114   0.570   1.642   0.919
  427SOL    HW2 5115   0.548   1.489   0.868
  428SOL     OW 5116   1.002   0.796   1.238
  428SOL    HW1 5117   1.043   0.764   1.324
  428SOL    HW2 5118   0.906   0.769   1.235
  429SOL     OW 5119   0.040   0.544   1.114
  429SOL    HW1 5120   0.125   0.511   1.073
  429SOL    HW2 5121   0.053   0.559   1.212
  430SOL     OW 5122   0.189   0.520   1.722
  430SOL    HW1 5123   0.248   0.480   1.652
  430SOL    HW2 5124   0.131   0.591   1.681
  431SOL     OW 5125   1.369   0.950   1.660
  431SOL    HW1 5126   1.408   1.039   1.680
  431SOL    HW2 5127   1.379   0.930   1.563
  432SOL     OW 5128   0.815   0.572   0.325
  432SOL    HW1 5129   0.822   0.483   0.279
  432SOL    HW2 5130   0.721   0.606   0.317
  433SOL     OW 5131   1.657   0.604   1.206
  433SOL    HW1 5132   1.619   0.535   1.268
  433SOL    HW2 5133   1.739   0.568   1.162
  434SOL     OW 5134   0.252   1.564   1.744
  434SOL    HW1 5135   0.222   1.621   1.820
  434SOL    HW2 5136   0.245   1.467   1.770
  435SOL     OW 5137   0.671   0.464   1.269
  435SOL    HW1 5138   0.637   0.375   1.239
  435SOL    HW2 5139   0.697   0.518   1.189
  436SOL     OW 5140   0.930   1.678   1.465
  436SOL    HW1 5141   0.906   1.660   1.370
  436SOL    HW2 5142   0.960   1.772   1.475
  437SOL     OW 5143   0.473   0.500   0.191
  437SOL    HW1 5144   0.534   0.580   0.195
  437SOL    HW2 5145   0.378   0.531   0.198
  438SOL     OW 5146   0.159   1.137   1.466
  438SOL    HW1 5147   0.181   1.076   1.542
  438SOL    HW2 5148   0.169   1.088   1.380
  439SOL     OW 5149   1.347   1.059   1.234
  439SOL    HW1 5150   1.371   0.996   1.160
  439SOL    HW2 5151   1.257   1.099   1.216
  440SOL     OW 5152   1.302   0.855   0.309
  440SOL    HW1 5153   1.216   0.824   0.351
  440SOL    HW2 5154   1.298   0.841   0.210
  441SOL     OW 5155   1.759   1.747   1.154
  441SOL    HW1 5156   1.820   1.777   1.081
  441SOL    HW2 5157   1.721   1.658   1.132
  442SOL     OW 5158   1.252   1.731   1.128
  442SOL    HW1 5159   1.336   1.736   1.074
  442SOL    HW2 5160   1.229   1.635   1.146
  443SOL     OW 5161   0.083   1.258   1.022
  443SOL    HW1 5162   0.078   1.257   1.122
  443SOL    HW2 5163   0.000   1.217   0.984
  444SOL     OW 5164   0.688   1.662   1.716
  444SOL    HW1 5165   0.632   1.743   1.725
  444SOL    HW2 5166   0.740   1.666   1.630
  445SOL     OW 5167   0.903   0.086   0.133
  445SOL    HW1 5168   0.954   0.087   0.047
  445SOL    HW2 5169   0.959   0.044   0.204
  446SOL     OW 5170   1.726   0.135   0.523
  446SOL    HW1 5171   1.799   0.118   0.456
  446SOL    HW2 5172   1.695   0.048   0.561
  447SOL     OW 5173   1.388   1.573   0.477
  447SOL    HW1 5174   1.455   1.585   0.403
  447SOL    HW2 5175   1.348   1.662   0.500
  448SOL     OW 5176   0.130   1.794   1.851
  448SOL    HW1 5177   0.089   1.720   1.904
  448SOL    HW2 5178   0.194   1.845   1.909
  449SOL     OW 5179   1.280   0.927   0.672
  449SOL    HW1 5180   1.340   0.846   0.674
  449SOL    HW2 5181   1.320   0.996   0.612
  450SOL     OW 5182   0.830   1.273   1.422
  450SOL    HW1 5183   0.825   1.306   1.517
  450SOL    HW2 5184   0.744   1.292   1.376
  451SOL     OW 5185   0.672   1.616   0.154
  451SOL    HW1 5186   0.681   1.626   0.055
  451SOL    HW2 5187   0.632   1.527   0.175
  452SOL     OW 5188   1.650   1.720   1.394
  452SOL    HW1 5189   1.703   1.730   1.310
  452SOL    HW2 5190   1.623   1.810   1.428
  453SOL     OW 5191   1.841   0.175   0.963
  453SOL    HW1 5192   1.880   0.090   0.927
  453SOL    HW2 5193   1.743   0.177   0.944
  454SOL     OW 5194   0.263   0.326   0.720
  454SOL    HW1 5195   0.184   0.377   0.686
  454SOL    HW2 5196   0.254   0.311   0.818
  455SOL     OW 5197   1.194   1.612   0.031
  455SOL    HW1 5198   1.200   1.519   0.068
  455SOL    HW2 5199   1.135   1.612  -0.049
  456SOL     OW 5200   0.822   1.002   1.372
  456SOL    HW1 5201   0.862   1.001   1.280
  456SOL    HW2 5202   0.832   1.094   1.412
  457SOL     OW 5203   0.916   0.910   0.291
  457SOL    HW1 5204   0.979   0.948   0.223
  457SOL    HW2 5205   0.956   0.827   0.330
  458SOL     OW 5206   1.504   1.607   0.044
  458SOL    HW1 5207   1.412   1.644   0.051
  458SOL    HW2 5208   1.542   1.627  -0.046
  459SOL     OW 5209   0.372   1.288   1.490
  459SOL    HW1 5210   0.359   1.381   1.456
  459SOL    HW2 5211   0.288   1.236   1.477
  460SOL     OW 5212   1.614   1.292   1.289
  460SOL    HW1 5213   1.674   1.295   1.369
  460SOL    HW2 5214   1.539   1.356   1.302
  461SOL     OW 5215   1.039   1.098   0.696
  461SOL    HW1 5216   0.969   1.051   0.750
  461SOL    HW2 5217   1.098   1.030   0.653
  462SOL     OW 5218   1.014   0.236   0.971
  462SOL    HW1 5219   1.006   0.200   0.878
  462SOL    HW2 5220   1.012   0.160   1.036
  463SOL     OW 5221   0.590   1.487   0.491
  463SOL    HW1 5222   0.632   1.429   0.421
  463SOL    HW2 5223   0.546   1.566   0.447
  464SOL     OW 5224   1.709   0.385   1.381
  464SOL    HW1 5225   1.782   0.454   1.385
  464SOL    HW2 5226   1.737   0.310   1.322
  465SOL     OW 5227   0.255   1.348   0.290
  465SOL    HW1 5228   0.159   1.349   0.263
  465SOL    HW2 5229   0.267   1.401   0.374
  466SOL     OW 5230   0.105   1.013   1.726
  466SOL    HW1 5231   0.028   0.980   1.780
  466SOL    HW2 5232   0.190   0.983   1.768
  467SOL     OW 5233   0.672   0.203   1.489
  467SOL    HW1 5234   0.762   0.187   1.449
  467SOL    HW2 5235   0.680   0.208   1.588
  468SOL     OW 5236   0.075   0.345   0.033
  468SOL    HW1 5237  -0.017   0.317   0.004
  468SOL    HW2 5238   0.106   0.422  -0.023
  469SOL     OW 5239   1.440   0.856   1.398
  469SOL    HW1 5240   1.383   0.908   1.335
  469SOL    HW2 5241   1.536   0.868   1.374
  470SOL     OW 5242   0.072   0.166   0.318
  470SOL    HW1 5243   0.055   0.249   0.264
  470SOL    HW2 5244   0.162   0.129   0.296
  471SOL     OW 5245   1.183   1.335   0.119
  471SOL    HW1 5246   1.084   1.324   0.121
  471SOL    HW2 5247   1.217   1.350   0.212
  472SOL     OW 5248   0.613   0.842   1.431
  472SOL    HW1 5249   0.669   0.923   1.414
  472SOL    HW2 5250   0.672   0.762   1.434
  473SOL     OW 5251   1.493   1.767   0.959
  473SOL    HW1 5252   1.526   1.831   0.890
  473SOL    HW2 5253   1.559   1.761   1.034
  474SOL     OW 5254   0.716   0.565   1.708
  474SOL    HW1 5255   0.735   0.630   1.782
  474SOL    HW2 5256   0.776   0.485   1.717
  475SOL     OW 5257   1.450   1.220   1.633
  475SOL    HW1 5258   1.441   1.210   1.732
  475SOL    HW2 5259   1.546   1.213   1.607
  476SOL     OW 5260   0.390   1.741   1.560
  476SOL    HW1 5261   0.299   1.782   1.558
  476SOL    HW2 5262   0.383   1.647   1.592
  477SOL     OW 5263   1.674   0.883   1.254
  477SOL    HW1 5264   1.647   0.794   1.217
  477SOL    HW2 5265   1.675   0.951   1.181
  478SOL     OW 5266   1.225   0.325   0.449
  478SOL    HW1 5267   1.290   0.251   0.438
  478SOL    HW2 5268   1.245   0.375   0.533
  479SOL     OW 5269   0.594   0.745   0.652
  479SOL    HW1 5270   0.644   0.830   0.633
  479SOL    HW2 5271   0.506   0.747   0.604
  480SOL     OW 5272   1.777   0.342   1.642
  480SOL    HW1 5273   1.760   0.373   1.548
  480SOL    HW2 5274   1.693   0.305   1.680
  481SOL     OW 5275   1.730   0.934   1.517
  481SOL    HW1 5276   1.768   1.025   1.532
  481SOL    HW2 5277   1.722   0.917   1.418
  482SOL     OW 5278   0.859   1.374   0.016
  482SOL    HW1 5279   0.813   1.389   0.104
  482SOL    HW2 5280   0.903   1.459  -0.014
  483SOL     OW 5281   0.661   1.790   0.953
  483SOL    HW1 5282   0.615   1.878   0.940
  483SOL    HW2 5283   0.760   1.802   0.946
  484SOL     OW 5284   1.408   1.851   1.720
  484SOL    HW1 5285   1.312   1.840   1.693
  484SOL    HW2 5286   1.464   1.784   1.672
  485SOL     OW 5287   0.859   0.956   0.861
  485SOL    HW1 5288   0.913   0.887   0.909
  485SOL    HW2 5289   0.827   1.025   0.927
  486SOL     OW 5290   1.083   0.984   0.087
  486SOL    HW1 5291   1.060   1.037   0.005
  486SOL    HW2 5292   1.164   0.928   0.068
  487SOL     OW 5293   1.861   1.569   0.851
  487SOL    HW1 5294   1.790   1.557   0.781
  487SOL    HW2 5295   1.862   1.490   0.911
  488SOL     OW 5296   0.221   1.314   1.844
  488SOL    HW1 5297   0.156   1.241   1.823
  488SOL    HW2 5298   0.225   1.328   1.942
  489SOL     OW 5299   0.079   1.240   0.653
  489SOL    HW1 5300   0.078   1.193   0.741
  489SOL    HW2 5301   0.161   1.212   0.602
  490SOL     OW 5302   0.672   1.391   1.624
  490SOL    HW1 5303   0.594   1.341   1.662
  490SOL    HW2 5304   0.669   1.486   1.655
  491SOL     OW 5305   1.824   0.192   1.227
  491SOL    HW1 5306   1.820   0.102   1.271
  491SOL    HW2 5307   1.827   0.181   1.128
  492SOL     OW 5308   0.428   0.424   0.520
  492SOL    HW1 5309   0.458   0.352   0.458
  492SOL    HW2 5310   0.389   0.384   0.603
  493SOL     OW 5311   1.705   1.487   1.104
  493SOL    HW1 5312   1.612   1.462   1.077
  493SOL    HW2 5313   1.731   1.437   1.186
  494SOL     OW 5314   0.317   0.547   1.280
  494SOL    HW1 5315   0.355   0.488   1.352
  494SOL    HW2 5316   0.357   0.521   1.192
  495SOL     OW 5317   0.812   1.586   0.687
  495SOL    HW1 5318   0.844   1.596   0.593
  495SOL    HW2 5319   0.733   1.524   0.689
  496SOL     OW 5320   1.424   0.214   1.112
  496SOL    HW1 5321   1.476   0.149   1.167
  496SOL    HW2 5322   1.375   0.277   1.173
  497SOL     OW 5323   1.001   0.034   1.154
  497SOL    HW1 5324   0.938  -0.038   1.123
  497SOL    HW2 5325   1.094  -0.002   1.154
  498SOL     OW 5326   0.770   1.330   0.301
  498SOL    HW1 5327   0.724   1.243   0.318
  498SOL    HW2 5328   0.861   1.327   0.342
  499SOL     OW 5329   0.618   1.567   1.284
  499SOL    HW1 5330   0.613   1.649   1.341
  499SOL    HW2 5331   0.707   1.564   1.239
  500SOL     OW 5332   1.352   0.052   0.168
  500SOL    HW1 5333   1.387   0.011   0.084
  500SOL    HW2 5334   1.262   0.014   0.188
  501SOL     OW 5335   1.300   0.453   0.691
  501SOL    HW1 5336   1.241   0.533   0.695
  501SOL    HW2 5337   1.315   0.418   0.784
  502SOL     OW 5338   1.593   0.221   0.882
  502SOL    HW1 5339   1.509   0.220   0.936
  502SOL    HW2 5340   1.595   0.304   0.826
  503SOL     OW 5341   0.039   1.077   0.300
  503SOL    HW1 5342   0.138   1.066   0.291
  503SOL    HW2 5343  -0.001   0.991   0.332
  504SOL     OW 5344   0.875   1.646   0.337
  504SOL    HW1 5345   0.798   1.611   0.283
  504SOL    HW2 5346   0.843   1.717   0.399
  505SOL     OW 5347   0.230   0.628   1.975
  505SOL    HW1 5348   0.137   0.626   2.012
  505SOL    HW2 5349   0.231   0.589   1.883
  506SOL     OW 5350   0.225   0.275   2.858
  506SOL    HW1 5351   0.260   0.258   2.950
  506SOL    HW2 5352   0.137   0.230   2.846
  507SOL     OW 5353   0.019   0.368   2.509
  507SOL    HW1 5354  -0.063   0.411   2.548
  507SOL    HW2 5355  -0.009   0.295   2.446
  508SOL     OW 5356   0.569   1.275   3.027
  508SOL    HW1 5357   0.476   1.268   2.990
  508SOL    HW2 5358   0.580   1.364   3.071
  509SOL     OW 5359   1.555   1.511   2.565
  509SOL    HW1 5360   1.498   1.495   2.646
  509SOL    HW2 5361   1.496   1.521   2.485
  510SOL     OW 5362   1.743   0.618   2.718
  510SOL    HW1 5363   1.776   0.712   2.718
  510SOL    HW2 5364   1.794   0.564   2.784
  511SOL     OW 5365   1.135   0.703   2.579
  511SOL    HW1 5366   1.192   0.781   2.554
  511SOL    HW2 5367   1.075   0.729   2.655
  512SOL     OW 5368   1.755   0.607   2.093
  512SOL    HW1 5369   1.743   0.594   1.994
  512SOL    HW2 5370   1.725   0.526   2.142
  513SOL     OW 5371   0.768   1.144   2.885
  513SOL    HW1 5372   0.690   1.161   2.945
  513SOL    HW2 5373   0.802   1.231   2.849
  514SOL     OW 5374   0.850   0.798   3.685
  514SOL    HW1 5375   0.846   0.874   3.750
  514SOL    HW2 5376   0.872   0.834   3.594
  515SOL     OW 5377   0.685   1.012   2.527
  515SOL    HW1 5378   0.754   0.996   2.597
  515SOL    HW2 5379   0.612   1.069   2.565
  516SOL     OW 5380   0.686   1.161   3.665
  516SOL    HW1 5381   0.746   1.240   3.679
  516SOL    HW2 5382   0.600   1.192   3.624
  517SOL     OW 5383   0.335   1.435   2.923
  517SOL    HW1 5384   0.257   1.404   2.870
  517SOL    HW2 5385   0.393   1.493   2.866
  518SOL     OW 5386   1.460   1.505   3.201
  518SOL    HW1 5387   1.484   1.599   3.227
  518SOL    HW2 5388   1.444   1.451   3.283
  519SOL     OW 5389   0.438   0.392   3.361
  519SOL    HW1 5390   0.520   0.336   3.370
  519SOL    HW2 5391   0.357   0.334   3.365
  520SOL     OW 5392   1.603   0.447   2.599
  520SOL    HW1 5393   1.529   0.493   2.549
  520SOL    HW2 5394   1.654   0.515   2.652
  521SOL     OW 5395   0.231   1.713   2.345
  521SOL    HW1 5396   0.265   1.790   2.399
  521SOL    HW2 5397   0.275   1.713   2.255
  522SOL     OW 5398   1.127   1.341   3.552
  522SOL    HW1 5399   1.174   1.341   3.640
  522SOL    HW2 5400   1.079   1.254   3.541
  523SOL     OW 5401   0.230   1.434   2.400
  523SOL    HW1 5402   0.204   1.530   2.400
  523SOL    HW2 5403   0.159   1.380   2.445
  524SOL     OW 5404   0.240   1.091   2.748
  524SOL    HW1 5405   0.254   1.007   2.800
  524SOL    HW2 5406   0.185   1.155   2.803
  525SOL     OW 5407   0.620   1.786   3.301
  525SOL    HW1 5408   0.528   1.769   3.336
  525SOL    HW2 5409   0.648   1.878   3.327
  526SOL     OW 5410   0.606   0.964   1.985
  526SOL    HW1 5411   0.613   1.048   1.931
  526SOL    HW2 5412   0.652   0.977   2.073
  527SOL     OW 5413   1.594   0.114   3.342
  527SOL    HW1 5414   1.576   0.181   3.270
  527SOL    HW2 5415   1.591   0.160   3.431
  528SOL     OW 5416   0.122   0.643   2.425
  528SOL    HW1 5417   0.077   0.555   2.442
  528SOL    HW2 5418   0.121   0.697   2.509
  529SOL     OW 5419   1.842   1.767   2.221
  529SOL    HW1 5420   1.896   1.738   2.301
  529SOL    HW2 5421   1.872   1.857   2.192
  530SOL     OW 5422   0.027   1.596   1.979
  530SOL    HW1 5423   0.008   1.500   2.000
  530SOL    HW2 5424  -0.006   1.654   2.054
  531SOL     OW 5425   1.689   0.922   2.474
  531SOL    HW1 5426   1.784   0.893   2.482
  531SOL    HW2 5427   1.681   0.987   2.399
  532SOL     OW 5428   1.641   1.108   2.294
  532SOL    HW1 5429   1.727   1.110   2.242
  532SOL    HW2 5430   1.655   1.155   2.382
  533SOL     OW 5431   0.113   0.737   3.459
  533SOL    HW1 5432   0.201   0.724   3.504
  533SOL    HW2 5433   0.100   0.834   3.437
  534SOL     OW 5434   0.613   1.365   2.588
  534SOL    HW1 5435   0.564   1.278   2.597
  534SOL    HW2 5436   0.590   1.408   2.501
  535SOL     OW 5437   1.293   1.228   3.285
  535SOL    HW1 5438   1.330   1.155   3.227
  535SOL    HW2 5439   1.345   1.233   3.370
  536SOL     OW 5440   0.809   0.004   2.364
  536SOL    HW1 5441   0.849   0.095   2.355
  536SOL    HW2 5442   0.709   0.012   2.370
  537SOL     OW 5443   0.197   0.976   3.126
  537SOL    HW1 5444   0.286   0.931   3.112
  537SOL    HW2 5445   0.124   0.911   3.107
  538SOL     OW 5446   1.525   0.999   2.052
  538SOL    HW1 5447   1.462   0.923   2.065
  538SOL    HW2 5448   1.573   1.017   2.138
  539SOL     OW 5449   1.187   1.792   3.478
  539SOL    HW1 5450   1.211   1.852   3.402
  539SOL    HW2 5451   1.194   1.697   3.448
  540SOL     OW 5452   0.317   0.251   3.663
  540SOL    HW1 5453   0.388   0.322   3.669
  540SOL    HW2 5454   0.229   0.290   3.691
  541SOL     OW 5455   1.466   1.417   2.815
  541SOL    HW1 5456   1.407   1.423   2.895
  541SOL    HW2 5457   1.451   1.329   2.769
  542SOL     OW 5458   1.667   1.714   2.434
  542SOL    HW1 5459   1.626   1.691   2.346
  542SOL    HW2 5460   1.649   1.640   2.499
  543SOL     OW 5461   0.598   0.729   2.132
  543SOL    HW1 5462   0.622   0.798   2.064
  543SOL    HW2 5463   0.520   0.762   2.186
  544SOL     OW 5464   1.281   0.345   2.806
  544SOL    HW1 5465   1.195   0.295   2.793
  544SOL    HW2 5466   1.343   0.291   2.862
  545SOL     OW 5467   1.576   1.662   2.169
  545SOL    HW1 5468   1.665   1.708   2.172
  545SOL    HW2 5469   1.555   1.638   2.074
  546SOL     OW 5470   0.807   0.605   3.327
  546SOL    HW1 5471   0.760   0.602   3.416
  546SOL    HW2 5472   0.756   0.550   3.261
  547SOL     OW 5473   1.394   0.469   3.536
  547SOL    HW1 5474   1.374   0.512   3.624
  547SOL    HW2 5475   1.472   0.407   3.545
  548SOL     OW 5476   0.973   0.890   3.434
  548SOL    HW1 5477   1.019   0.806   3.405
  548SOL    HW2 5478   0.917   0.924   3.359
  549SOL     OW 5479   0.991   0.410   3.104
  549SOL    HW1 5480   0.914   0.444   3.158
  549SOL    HW2 5481   0.957   0.359   3.025
  550SOL     OW 5482   1.041   0.701   2.291
  550SOL    HW1 5483   1.067   0.697   2.387
  550SOL    HW2 5484   0.956   0.650   2.277
  551SOL     OW 5485   0.076   0.811   2.651
  551SOL    HW1 5486   0.175   0.799   2.660
  551SOL    HW2 5487   0.052   0.906   2.672
  552SOL     OW 5488   0.130   1.821   3.433
  552SOL    HW1 5489   0.120   1.806   3.532
  552SOL    HW2 5490   0.044   1.857   3.397
  553SOL     OW 5491   0.865   0.348   2.057
  553SOL    HW1 5492   0.924   0.411   2.008
  553SOL    HW2 5493   0.884   0.254   2.028
  554SOL     OW 5494   1.719   0.585   3.693
  554SOL    HW1 5495   1.693   0.674   3.657
  554SOL    HW2 5496   1.717   0.517   3.620
  555SOL     OW 5497   1.362   1.144   2.407
  555SOL    HW1 5498   1.445   1.115   2.359
  555SOL    HW2 5499   1.313   1.211   2.351
  556SOL     OW 5500   0.550   0.196   2.747
  556SOL    HW1 5501   0.545   0.191   2.847
  556SOL    HW2 5502   0.552   0.292   2.718
  557SOL     OW 5503   1.008   1.456   2.339
  557SOL    HW1 5504   0.962   1.528   2.287
  557SOL    HW2 5505   1.004   1.476   2.437
  558SOL     OW 5506   0.351   1.801   2.715
  558SOL    HW1 5507   0.401   1.715   2.721
  558SOL    HW2 5508   0.416   1.878   2.712
  559SOL     OW 5509   1.795   1.066   2.735
  559SOL    HW1 5510   1.733   1.051   2.659
  559SOL    HW2 5511   1.743   1.077   2.820
  560SOL     OW 5512   1.227   1.550   3.368
  560SOL    HW1 5513   1.233   1.473   3.432
  560SOL    HW2 5514   1.175   1.524   3.288
  561SOL     OW 5515   0.321   0.943   2.104
  561SOL    HW1 5516   0.403   0.982   2.062
  561SOL    HW2 5517   0.294   0.861   2.055
  562SOL     OW 5518   1.458   0.735   2.590
  562SOL    HW1 5519   1.453   0.670   2.665
  562SOL    HW2 5520   1.538   0.794   2.603
  563SOL     OW 5521   0.461   1.266   3.589
  563SOL    HW1 5522   0.411   1.267   3.503
  563SOL    HW2 5523   0.398   1.248   3.665
  564SOL     OW 5524   1.111   1.776   2.099
  564SOL    HW1 5525   1.051   1.714   2.149
  564SOL    HW2 5526   1.142   1.732   2.014
  565SOL     OW 5527   0.202   0.285   3.360
  565SOL    HW1 5528   0.122   0.345   3.347
  565SOL    HW2 5529   0.192   0.236   3.446
  566SOL     OW 5530   1.632   1.377   1.943
  566SOL    HW1 5531   1.600   1.471   1.933
  566SOL    HW2 5532   1.556   1.314   1.931
  567SOL     OW 5533   0.464   1.743   2.185
  567SOL    HW1 5534   0.497   1.782   2.271
  567SOL    HW2 5535   0.540   1.736   2.120
  568SOL     OW 5536   1.400   0.107   2.288
  568SOL    HW1 5537   1.376   0.070   2.198
  568SOL    HW2 5538   1.499   0.123   2.292
  569SOL     OW 5539   0.249   1.785   3.103
  569SOL    HW1 5540   0.306   1.720   3.153
  569SOL    HW2 5541   0.233   1.752   3.010
  570SOL     OW 5542   0.940   1.698   2.766
  570SOL    HW1 5543   1.020   1.641   2.787
  570SOL    HW2 5544   0.891   1.658   2.689
  571SOL     OW 5545   0.382   0.700   2.342
  571SOL    HW1 5546   0.427   0.610   2.339
  571SOL    HW2 5547   0.288   0.689   2.375
  572SOL     OW 5548   1.547   0.222   3.591
  572SOL    HW1 5549   1.542   0.259   3.683
  572SOL    HW2 5550   1.475   0.153   3.579
  573SOL     OW 5551   0.614   0.122   1.979
  573SOL    HW1 5552   0.712   0.100   1.986
  573SOL    HW2 5553   0.583   0.105   1.886
  574SOL     OW 5554   0.781   0.264   3.611
  574SOL    HW1 5555   0.848   0.203   3.654
  574SOL    HW2 5556   0.708   0.283   3.676
  575SOL     OW 5557   0.888   1.514   3.057
  575SOL    HW1 5558   0.865   1.489   2.963
  575SOL    HW2 5559   0.949   1.445   3.096
  576SOL     OW 5560   1.351   0.590   3.295
  576SOL    HW1 5561   1.379   0.547   3.380
  576SOL    HW2 5562   1.376   0.686   3.296
  577SOL     OW 5563   0.803   1.402   2.786
  577SOL    HW1 5564   0.893   1.416   2.744
  577SOL    HW2 5565   0.732   1.404   2.715
  578SOL     OW 5566   0.922   0.503   2.761
  578SOL    HW1 5567   0.897   0.494   2.665
  578SOL    HW2 5568   0.970   0.421   2.792
  579SOL     OW 5569   0.539   0.064   2.374
  579SOL    HW1 5570   0.458   0.065   2.432
  579SOL    HW2 5571   0.542   0.147   2.319
  580SOL     OW 5572   1.434   1.188   1.903
  580SOL    HW1 5573   1.466   1.112   1.960
  580SOL    HW2 5574   1.342   1.215   1.933
  581SOL     OW 5575   0.297   0.035   2.033
  581SOL    HW1 5576   0.346   0.119   2.012
  581SOL    HW2 5577   0.359  -0.030   2.078
  582SOL     OW 5578   0.935   0.236   2.342
  582SOL    HW1 5579   0.887   0.277   2.264
  582SOL    HW2 5580   1.034   0.234   2.323
  583SOL     OW 5581   1.076   0.683   3.326
  583SOL    HW1 5582   0.996   0.622   3.329
  583SOL    HW2 5583   1.157   0.630   3.302
  584SOL     OW 5584   1.227   1.570   2.655
  584SOL    HW1 5585   1.248   1.644   2.590
  584SOL    HW2 5586   1.295   1.570   2.728
  585SOL     OW 5587   0.459   1.152   2.603
  585SOL    HW1 5588   0.388   1.125   2.668
  585SOL    HW2 5589   0.433   1.124   2.510
  586SOL     OW 5590   1.271   1.797   2.453
  586SOL    HW1 5591   1.315   1.861   2.389
  586SOL    HW2 5592   1.221   1.849   2.523
  587SOL     OW 5593   1.032   0.549   1.878
  587SOL    HW1 5594   0.991   0.631   1.839
  587SOL    HW2 5595   1.096   0.575   1.951
  588SOL     OW 5596   0.078   0.556   3.248
  588SOL    HW1 5597   0.170   0.555   3.207
  588SOL    HW2 5598   0.072   0.630   3.315
  589SOL     OW 5599   0.561   0.222   3.009
  589SOL    HW1 5600   0.599   0.138   3.046
  589SOL    HW2 5601   0.473   0.241   3.053
  590SOL     OW 5602   0.866   0.454   2.504
  590SOL    HW1 5603   0.834   0.526   2.442
  590SOL    HW2 5604   0.890   0.373   2.451
  591SOL     OW 5605   1.017   0.039   2.615
  591SOL    HW1 5606   0.945   0.044   2.546
  591SOL    HW2 5607   0.993  -0.030   2.684
  592SOL     OW 5608   1.429   1.173   2.729
  592SOL    HW1 5609   1.374   1.089   2.722
  592SOL    HW2 5610   1.455   1.202   2.637
  593SOL     OW 5611   1.466   0.590   2.854
  593SOL    HW1 5612   1.436   0.495   2.861
  593SOL    HW2 5613   1.539   0.606   2.920
  594SOL     OW 5614   1.857   0.833   2.239
  594SOL    HW1 5615   1.899   0.769   2.303
  594SOL    HW2 5616   1.819   0.782   2.161
  595SOL     OW 5617   0.488   1.385   2.036
  595SOL    HW1 5618   0.401   1.370   2.083
  595SOL    HW2 5619   0.471   1.411   1.941
  596SOL     OW 5620   1.664   1.280   2.519
  596SOL    HW1 5621   1.763   1.288   2.533
  596SOL    HW2 5622   1.619   1.364   2.550
  597SOL     OW 5623   1.390   0.575   1.940
  597SOL    HW1 5624   1.336   0.554   2.021
  597SOL    HW2 5625   1.481   0.534   1.949
  598SOL     OW 5626   0.527   0.256   2.190
  598SOL    HW1 5627   0.554   0.197   2.115
  598SOL    HW2 5628   0.527   0.351   2.159
  599SOL     OW 5629   1.754   1.223   3.450
  599SOL    HW1 5630   1.845   1.184   3.437
  599SOL    HW2 5631   1.762   1.319   3.474
  600SOL     OW 5632   1.064   1.347   3.202
  600SOL    HW1 5633   0.984   1.324   3.257
  600SOL    HW2 5634   1.147   1.321   3.251
  601SOL     OW 5635   1.592   1.629   3.487
  601SOL    HW1 5636   1.619   1.663   3.397
  601SOL    HW2 5637   1.671   1.591   3.533
  602SOL     OW 5638   1.111   1.195   2.962
  602SOL    HW1 5639   1.071   1.239   3.043
  602SOL    HW2 5640   1.070   1.232   2.879
  603SOL     OW 5641   1.638   1.099   2.941
  603SOL    HW1 5642   1.643   1.180   3.000
  603SOL    HW2 5643   1.552   1.101   2.890
  604SOL     OW 5644   0.915   0.089   3.264
  604SOL    HW1 5645   0.940   0.069   3.169
  604SOL    HW2 5646   0.987   0.145   3.306
  605SOL     OW 5647   0.980   1.116   3.581
  605SOL    HW1 5648   0.881   1.122   3.591
  605SOL    HW2 5649   1.003   1.036   3.525
  606SOL     OW 5650   0.705   1.050   2.230
  606SOL    HW1 5651   0.691   1.057   2.329
  606SOL    HW2 5652   0.789   0.999   2.212
  607SOL     OW 5653   0.410   0.813   3.113
  607SOL    HW1 5654   0.496   0.825   3.163
  607SOL    HW2 5655   0.368   0.726   3.140
  608SOL     OW 5656   1.274   0.386   3.124
  608SOL    HW1 5657   1.295   0.460   3.188
  608SOL    HW2 5658   1.185   0.403   3.081
  609SOL     OW 5659   0.064   1.564   3.193
  609SOL    HW1 5660   0.018   1.646   3.159
  609SOL    HW2 5661   0.162   1.583   3.202
  610SOL     OW 5662   0.367   1.100   2.363
  610SOL    HW1 5663   0.360   1.183   2.307
  610SOL    HW2 5664   0.371   1.020   2.303
  611SOL     OW 5665   0.566   0.537   2.727
  611SOL    HW1 5666   0.578   0.603   2.653
  611SOL    HW2 5667   0.612   0.571   2.810
  612SOL     OW 5668   1.252   1.348   2.250
  612SOL    HW1 5669   1.302   1.425   2.290
  612SOL    HW2 5670   1.157   1.350   2.282
  613SOL     OW 5671   1.272   1.445   3.004
  613SOL    HW1 5672   1.319   1.458   3.091
  613SOL    HW2 5673   1.206   1.371   3.013
  614SOL     OW 5674   1.582   0.639   2.334
  614SOL    HW1 5675   1.551   0.700   2.407
  614SOL    HW2 5676   1.632   0.691   2.265
  615SOL     OW 5677   0.354   1.510   3.191
  615SOL    HW1 5678   0.333   1.466   3.104
  615SOL    HW2 5679   0.451   1.536   3.194
  616SOL     OW 5680   0.402   0.751   3.460
  616SOL    HW1 5681   0.470   0.806   3.413
  616SOL    HW2 5682   0.442   0.663   3.487
  617SOL     OW 5683   1.587   0.779   3.532
  617SOL    HW1 5684   1.495   0.817   3.527
  617SOL    HW2 5685   1.647   0.826   3.467
  618SOL     OW 5686   1.013   0.105   3.632
  618SOL    HW1 5687   1.019   0.190   3.580
  618SOL    HW2 5688   1.045   0.029   3.575
  619SOL     OW 5689   0.504   0.050   3.602
  619SOL    HW1 5690   0.462  -0.007   3.532
  619SOL    HW2 5691   0.438   0.119   3.634
  620SOL     OW 5692   0.573   0.870   2.891
  620SOL    HW1 5693   0.617   0.959   2.882
  620SOL    HW2 5694   0.510   0.870   2.968
  621SOL     OW 5695   1.360   0.862   2.907
  621SOL    HW1 5696   1.285   0.862   2.841
  621SOL    HW2 5697   1.397   0.770   2.916
  622SOL     OW 5698   1.209   0.525   2.137
  622SOL    HW1 5699   1.222   0.441   2.191
  622SOL    HW2 5700   1.180   0.599   2.197
  623SOL     OW 5701   0.307   0.213   3.093
  623SOL    HW1 5702   0.284   0.250   3.183
  623SOL    HW2 5703   0.277   0.118   3.087
  624SOL     OW 5704   0.037   1.310   3.144
  624SOL    HW1 5705   0.090   1.261   3.212
  624SOL    HW2 5706   0.059   1.408   3.149
  625SOL     OW 5707   0.732   0.634   2.926
  625SOL    HW1 5708   0.791   0.608   2.850
  625SOL    HW2 5709   0.704   0.730   2.915
  626SOL     OW 5710   1.728   0.935   3.716
  626SOL    HW1 5711   1.682   0.928   3.627
  626SOL    HW2 5712   1.666   0.979   3.782
  627SOL     OW 5713   0.307   0.063   2.480
  627SOL    HW1 5714   0.296   0.157   2.513
  627SOL    HW2 5715   0.302   0.000   2.557
  628SOL     OW 5716   1.622   0.367   2.236
  628SOL    HW1 5717   1.624   0.291   2.300
  628SOL    HW2 5718   1.574   0.444   2.276
  629SOL     OW 5719   1.023   0.766   2.828
  629SOL    HW1 5720   1.038   0.787   2.924
  629SOL    HW2 5721   0.993   0.671   2.819
  630SOL     OW 5722   0.980   1.573   3.562
  630SOL    HW1 5723   0.960   1.617   3.474
  630SOL    HW2 5724   1.019   1.482   3.546
  631SOL     OW 5725   1.859   1.518   3.467
  631SOL    HW1 5726   1.873   1.545   3.372
  631SOL    HW2 5727   1.942   1.540   3.520
  632SOL     OW 5728   0.350   0.898   3.666
  632SOL    HW1 5729   0.426   0.942   3.714
  632SOL    HW2 5730   0.385   0.851   3.584
  633SOL     OW 5731   1.540   0.274   1.987
  633SOL    HW1 5732   1.479   0.199   2.010
  633SOL    HW2 5733   1.562   0.326   2.070
  634SOL     OW 5734   1.303   0.838   1.904
  634SOL    HW1 5735   1.337   0.745   1.919
  634SOL    HW2 5736   1.321   0.865   1.809
  635SOL     OW 5737   1.068   1.333   2.711
  635SOL    HW1 5738   1.075   1.249   2.656
  635SOL    HW2 5739   1.130   1.402   2.675
  636SOL     OW 5740   0.319   0.810   2.811
  636SOL    HW1 5741   0.412   0.846   2.816
  636SOL    HW2 5742   0.313   0.725   2.863
  637SOL     OW 5743   0.339   0.509   2.868
  637SOL    HW1 5744   0.287   0.426   2.851
  637SOL    HW2 5745   0.416   0.514   2.804
  638SOL     OW 5746   0.511   0.415   3.670
  638SOL    HW1 5747   0.493   0.460   3.758
  638SOL    HW2 5748   0.553   0.480   3.607
  639SOL     OW 5749   1.138   0.380   3.540
  639SOL    HW1 5750   1.093   0.443   3.604
  639SOL    HW2 5751   1.231   0.411   3.523
  640SOL     OW 5752   1.160   0.207   3.339
  640SOL    HW1 5753   1.160   0.271   3.416
  640SOL    HW2 5754   1.188   0.255   3.256
  641SOL     OW 5755   0.008   1.326   2.062
  641SOL    HW1 5756  -0.085   1.347   2.031
  641SOL    HW2 5757   0.018   1.227   2.075
  642SOL     OW 5758   0.088   1.801   2.789
  642SOL    HW1 5759   0.046   1.715   2.762
  642SOL    HW2 5760   0.182   1.804   2.755
  643SOL     OW 5761   0.504   1.568   2.772
  643SOL    HW1 5762   0.570   1.642   2.781
  643SOL    HW2 5763   0.548   1.489   2.730
  644SOL     OW 5764   1.002   0.796   3.100
  644SOL    HW1 5765   1.043   0.764   3.186
  644SOL    HW2 5766   0.906   0.769   3.097
  645SOL     OW 5767   0.040   0.544   2.976
  645SOL    HW1 5768   0.125   0.511   2.935
  645SOL    HW2 5769   0.053   0.559   3.074
  646SOL     OW 5770   0.189   0.520   3.584
  646SOL    HW1 5771   0.248   0.480   3.514
  646SOL    HW2 5772   0.131   0.591   3.543
  647SOL     OW 5773   1.369   0.950   3.522
  647SOL    HW1 5774   1.408   1.039   3.542
  647SOL    HW2 5775   1.379   0.930   3.425
  648SOL     OW 5776   0.815   0.572   2.187
  648SOL    HW1 5777   0.822   0.483   2.141
  648SOL    HW2 5778   0.721   0.606   2.179
  649SOL     OW 5779   1.657   0.604   3.068
  649SOL    HW1 5780   1.619   0.535   3.130
  649SOL    HW2 5781   1.739   0.568   3.024
  650SOL     OW 5782   0.252   1.564   3.606
  650SOL    HW1 5783   0.222   1.621   3.682
  650SOL    HW2 5784   0.245   1.467   3.632
  651SOL     OW 5785   0.671   0.464   3.131
  651SOL    HW1 5786   0.637   0.375   3.101
  651SOL    HW2 5787   0.697   0.518   3.051
  652SOL     OW 5788   0.930   1.678   3.327
  652SOL    HW1 5789   0.906   1.660   3.232
  652SOL    HW2 5790   0.960   1.772   3.337
  653SOL     OW 5791   0.473   0.500   2.053
  653SOL    HW1 5792   0.534   0.580   2.057
  653SOL    HW2 5793   0.378   0.531   2.060
  654SOL     OW 5794   0.159   1.137   3.328
  654SOL    HW1 5795   0.181   1.076   3.404
  654SOL    HW2 5796   0.169   1.088   3.242
  655SOL     OW 5797   1.347   1.059   3.096
  655SOL    HW1 5798   1.371   0.996   3.022
  655SOL    HW2 5799   1.257   1.099   3.078
  656SOL     OW 5800   1.302   0.855   2.171
  656SOL    HW1 5801   1.216   0.824   2.213
  656SOL    HW2 5802   1.298   0.841   2.072
  657SOL     OW 5803   1.759   1.747   3.016
  657SOL    HW1 5804   1.820   1.777   2.943
  657SOL    HW2 5805   1.721   1.658   2.994
  658SOL     OW 5806   1.252   1.731   2.990
  658SOL    HW1 5807   1.336   1.736   2.936
  658SOL    HW2 5808   1.229   1.635   3.008
  659SOL     OW 5809   0.083   1.258   2.884
  659SOL    HW1 5810   0.078   1.257   2.984
  659SOL    HW2 5811   0.000   1.217   2.846
  660SOL     OW 5812   0.688   1.662   3.578
  660SOL    HW1 5813   0.632   1.743   3.587
  660SOL    HW2 5814   0.740   1.666   3.492
  661SOL     OW 5815   0.903   0.086   1.995
  661SOL    HW1 5816   0.954   0.087   1.909
  661SOL    HW2 5817   0.959   0.044   2.066
  662SOL     OW 5818   1.726   0.135   2.385
  662SOL    HW1 5819   1.799   0.118   2.318
  662SOL    HW2 5820   1.695   0.048   2.423
  663SOL     OW 5821   1.388   1.573   2.339
  663SOL    HW1 5822   1.455   1.585   2.265
  663SOL    HW2 5823   1.348   1.662   2.362
  664SOL     OW 5824   0.130   1.794   3.713
  664SOL    HW1 5825   0.089   1.720   3.766
  664SOL    HW2 5826   0.194   1.845   3.771
  665SOL     OW 5827   1.280   0.927   2.534
  665SOL    HW1 5828   1.340   0.846   2.536
  665SOL    HW2 5829   1.320   0.996   2.474
  666SOL     OW 5830   0.830   1.273   3.284
  666SOL    HW1 5831   0.825   1.306   3.379
  666SOL    HW2 5832   0.744   1.292   3.238
  667SOL     OW 5833   0.672   1.616   2.016
  667SOL    HW1 5834   0.681   1.626   1.917
  667SOL    HW2 5835   0.632   1.527   2.037
  668SOL     OW 5836   1.650   1.720   3.256
  668SOL    HW1 5837   1.703   1.730   3.172
  668SOL    HW2 5838   1.623   1.810   3.290
  669SOL     OW 5839   1.841   0.175   2.825
  669SOL    HW1 5840   1.880   0.090   2.789
  669SOL    HW2 5841   1.743   0.177   2.806
  670SOL     OW 5842   0.263   0.326   2.582
  670SOL    HW1 5843   0.184   0.377   2.548
  670SOL    HW2 5844   0.254   0.311   2.680
  671SOL     OW 5845   1.194   1.612   1.893
  671SOL    HW1 5846   1.200   1.519   1.930
  671SOL    HW2 5847   1.135   1.612   1.813
  672SOL     OW 5848   0.822   1.002   3.234
  672SOL    HW1 5849   0.862   1.001   3.142
  672SOL    HW2 5850   0.832   1.094   3.274
  673SOL     OW 5851   0.916   0.910   2.153
  673SOL    HW1 5852   0.979   0.948   2.085
  673SOL    HW2 5853   0.956   0.827   2.192
  674SOL     OW 5854   1.504   1.607   1.906
  674SOL    HW1 5855   1.412   1.644   1.913
  674SOL    HW2 5856   1.542   1.627   1.816
  675SOL     OW 5857   0.372   1.288   3.352
  675SOL    HW1 5858   0.359   1.381   3.318
  675SOL    HW2 5859   0.288   1.236   3.339
  676SOL     OW 5860   1.614   1.292   3.151
  676SOL    HW1 5861   1.674   1.295   3.231
  676SOL    HW2 5862   1.539   1.356   3.164
  677SOL     OW 5863   1.039   1.098   2.558
  677SOL    HW1 5864   0.969   1.051   2.612
  677SOL    HW2 5865   1.098   1.030   2.515
  678SOL     OW 5866   1.014   0.236   2.833
  678SOL    HW1 5867   1.006   0.200   2.740
  678SOL    HW2 5868   1.012   0.160   2.898
  679SOL     OW 5869   0.590   1.487   2.353
  679SOL    HW1 5870   0.632   1.429   2.283
  679SOL    HW2 5871   0.546   1.566   2.309
  680SOL     OW 5872   1.709   0.385   3.243
  680SOL    HW1 5873   1.782   0.454   3.247
  680SOL    HW2 5874   1.737   0.310   3.184
  681SOL     OW 5875   0.255   1.348   2.152
  681SOL    HW1 5876   0.159   1.349   2.125
  681SOL    HW2 5877   0.267   1.401   2.236
  682SOL     OW 5878   0.105   1.013   3.588
  682SOL    HW1 5879   0.028   0.980   3.642
  682SOL    HW2 5880   0.190   0.983   3.630
  683SOL     OW 5881   0.672   0.203   3.351
  683SOL    HW1 5882   0.762   0.187   3.311
  683SOL    HW2 5883   0.680   0.208   3.450
  684SOL     OW 5884   0.075   0.345   1.895
  684SOL    HW1 5885  -0.017   0.317   1.866
  684SOL    HW2 5886   0.106   0.422   1.839
  685SOL     OW 5887   1.440   0.856   3.260
  685SOL    HW1 5888   1.383   0.908   3.197
  685SOL    HW2 5889   1.536   0.868   3.236
  686SOL     OW 5890   0.072   0.166   2.180
  686SOL    HW1 5891   0.055   0.249   2.126
  686SOL    HW2 5892   0.162   0.129   2.158
  687SOL     OW 5893   1.183   1.335   1.981
  687SOL    HW1 5894   1.084   1.324   1.983
  687SOL    HW2 5895   1.217   1.350   2.074
  688SOL     OW 5896   0.613   0.842   3.293
  688SOL    HW1 5897   0.669   0.923   3.276
  688SOL    HW2 5898   0.672   0.762   3.296
  689SOL     OW 5899   1.493   1.767   2.821
  689SOL    HW1 5900   1.526   1.831   2.752
  689SOL    HW2 5901   1.559   1.761   2.896
  690SOL     OW 5902   0.716   0.565   3.570
  690SOL    HW1 5903   0.735   0.630   3.644
  690SOL    HW2 5904   0.776   0.485   3.579
  691SOL     OW 5905   1.450   1.220   3.495
  691SOL    HW1 5906   1.441   1.210   3.594
  691SOL    HW2 5907   1.546   1.213   3.469
  692SOL     OW 5908   0.390   1.741   3.422
  692SOL    HW1 5909   0.299   1.782   3.420
  692SOL    HW2 5910   0.383   1.647   3.454
  693SOL     OW 5911   1.674   0.883   3.116
  693SOL    HW1 5912   1.647   0.794   3.079
  693SOL    HW2 5913   1.675   0.951   3.043
  694SOL     OW 5914   1.225   0.325   2.311
  694SOL    HW1 5915   1.290   0.251   2.300
  694SOL    HW2 5916   1.245   0.375   2.395
  695SOL     OW 5917   0.594   0.745   2.514
  695SOL    HW1 5918   0.644   0.830   2.495
  695SOL    HW2 5919   0.506   0.747   2.466
  696SOL     OW 5920   1.777   0.342   3.504
  696SOL    HW1 5921   1.760   0.373   3.410
  696SOL    HW2 5922   1.693   0.305   3.542
  697SOL     OW 5923   1.730   0.934   3.379
  697SOL    HW1 5924   1.768   1.025   3.394
  697SOL    HW2 5925   1.722   0.917   3.280
  698SOL     OW 5926   0.859   1.374   1.878
  698SOL    HW1 5927   0.813   1.389   1.966
  698SOL    HW2 5928   0.903   1.459   1.848
  699SOL     OW 5929   0.661   1.790   2.815
  699SOL    HW1 5930   0.615   1.878   2.802
  699SOL    HW2 5931   0.760   1.802   2.808
  700SOL     OW 5932   1.408   1.851   3.582
  700SOL    HW1 5933   1.312   1.840   3.555
  700SOL    HW2 5934   1.464   1.784   3.534
  701SOL     OW 5935   0.859   0.956   2.723
  701SOL    HW1 5936   0.913   0.887   2.771
  701SOL    HW2 5937   0.827   1.025   2.789
  702SOL     OW 5938   1.861   1.569   2.713
  702SOL    HW1 5939   1.790   1.557   2.643
  702SOL    HW2 5940   1.862   1.490   2.773
  703SOL     OW 5941   0.221   1.314   3.706
  703SOL    HW1 5942   0.156   1.241   3.685
  703SOL    HW2 5943   0.225   1.328   3.804
  704SOL     OW 5944   0.079   1.240   2.515
  704SOL    HW1 5945   0.078   1.193   2.603
  704SOL    HW2 5946   0.161   1.212   2.464
  705SOL     OW 5947   0.672   1.391   3.486
  705SOL    HW1 5948   0.594   1.341   3.524
  705SOL    HW2 5949   0.669   1.486   3.517
  706SOL     OW 5950   1.824   0.192   3.089
  706SOL    HW1 5951   1.820   0.102   3.133
  706SOL    HW2 5952   1.827   0.181   2.990
  707SOL     OW 5953   0.428   0.424   2.382
  707SOL    HW1 5954   0.458   0.352   2.320
  707SOL    HW2 5955   0.389   0.384   2.465
  708SOL     OW 5956   1.705   1.487   2.966
  708SOL    HW1 5957   1.612   1.462   2.939
  708SOL    HW2 5958   1.731   1.437   3.048
  709SOL     OW 5959   0.317   0.547   3.142
  709SOL    HW1 5960   0.355   0.488   3.214
  709SOL    HW2 5961   0.357   0.521   3.054
  710SOL     OW 5962   0.812   1.586   2.549
  710SOL    HW1 5963   0.844   1.596   2.455
  710SOL    HW2 5964   0.733   1.524   2.551
  711SOL     OW 5965   1.424   0.214   2.974
  711SOL    HW1 5966   1.476   0.149   3.029
  711SOL    HW2 5967   1.375   0.277   3.035
  712SOL     OW 5968   1.001   0.034   3.016
  712SOL    HW1 5969   0.938  -0.038   2.985
  712SOL    HW2 5970   1.094  -0.002   3.016
  713SOL     OW 5971   0.770   1.330   2.163
  713SOL    HW1 5972   0.724   1.243   2.180
  713SOL    HW2 5973   0.861   1.327   2.204
  714SOL     OW 5974   0.618   1.567   3.146
  714SOL    HW1 5975   0.613   1.649   3.203
  714SOL    HW2 5976   0.707   1.564   3.101
  715SOL     OW 5977   1.352   0.052   2.030
  715SOL    HW1 5978   1.387   0.011   1.946
  715SOL    HW2 5979   1.262   0.014   2.050
  716SOL     OW 5980   1.300   0.453   2.553
  716SOL    HW1 5981   1.241   0.533   2.557
  716SOL    HW2 5982   1.315   0.418   2.646
  717SOL     OW 5983   1.593   0.221   2.744
  717SOL    HW1 5984   1.509   0.220   2.798
  717SOL    HW2 5985   1.595   0.304   2.688
  718SOL     OW 5986   0.039   1.077   2.162
  718SOL    HW1 5987   0.138   1.066   2.153
  718SOL    HW2 5988  -0.001   0.991   2.194
  719SOL     OW 5989   0.875   1.646   2.199
  719SOL    HW1 5990   0.798   1.611   2.145
  719SOL    HW2 5991   0.843   1.717   2.261
  720SOL     OW 5992   0.230   0.628   3.837
  720SOL    HW1 5993   0.137   0.626   3.874
  720SOL    HW2 5994   0.231   0.589   3.745
  721SOL     OW 5995   0.225   0.275   4.720
  721SOL    HW1 5996   0.260   0.258   4.812
  721SOL    HW2 5997   0.137   0.230   4.708
  722SOL     OW 5998   0.019   0.368   4.371
  722SOL    HW1 5999  -0.063   0.411   4.410
  722SOL    HW2 6000  -0.009   0.295   4.308
  723SOL     OW 6001   0.569   1.275   4.889
  723SOL    HW1 6002   0.476   1.268   4.852
  723SOL    HW2 6003   0.580   1.364   4.933
  724SOL     OW 6004   1.555   1.511   4.427
  724SOL    HW1 6005   1.498   1.495   4.508
  724SOL    HW2 6006   1.496   1.521   4.347
  725SOL     OW 6007   1.743   0.618   4.580
  725SOL    HW1 6008   1.776   0.712   4.580
  725SOL    HW2 6009   1.794   0.564   4.646
  726SOL     OW 6010   1.135   0.703   4.441
  726SOL    HW1 6011   1.192   0.781   4.416
  726SOL    HW2 6012   1.075   0.729   4.517
  727SOL     OW 6013   1.755   0.607   3.955
  727SOL    HW1 6014   1.743   0.594   3.856
  727SOL    HW2 6015   1.725   0.526   4.004
  728SOL     OW 6016   0.768   1.144   4.747
  728SOL    HW1 6017   0.690   1.161   4.807
  728SOL    HW2 6018   0.802   1.231   4.711
  729SOL     OW 6019   0.850   0.798   5.547
  729SOL    HW1 6020   0.846   0.874   5.612
  729SOL    HW2 6021   0.872   0.834   5.456
  730SOL     OW 6022   0.685   1.012   4.389
  730SOL    HW1 6023   0.754   0.996   4.459
  730SOL    HW2 6024   0.612   1.069   4.427
  731SOL     OW 6025   0.686   1.161   5.527
  731SOL    HW1 6026   0.746   1.240   5.541
  731SOL    HW2 6027   0.600   1.192   5.486
  732SOL     OW 6028   0.335   1.435   4.785
  732SOL    HW1 6029   0.257   1.404   4.732
  732SOL    HW2 6030   0.393   1.493   4.728
  733SOL     OW 6031   1.460   1.505   5.063
  733SOL    HW1 6032   1.484   1.599   5.089
  733SOL    HW2 6033   1.444   1.451   5.145
  734SOL     OW 6034   0.438   0.392   5.223
  734SOL    HW1 6035   0.520   0.336   5.232
  734SOL    HW2 6036   0.357   0.334   5.227
  735SOL     OW 6037   1.603   0.447   4.461
  735SOL    HW1 6038   1.529   0.493   4.411
  735SOL    HW2 6039   1.654   0.515   4.514
  736SOL     OW 6040   0.231   1.713   4.207
  736SOL    HW1 6041   0.265   1.790   4.261
  736SOL    HW2 6042   0.275   1.713   4.117
  737SOL     OW 6043   1.127   1.341   5.414
  737SOL    HW1 6044   1.174   1.341   5.502
  737SOL    HW2 6045   1.079   1.254   5.403
  738SOL     OW 6046   0.230   1.434   4.262
  738SOL    HW1 6047   0.204   1.530   4.262
  738SOL    HW2 6048   0.159   1.380   4.307
  739SOL     OW 6049   0.240   1.091   4.610
  739SOL    HW1 6050   0.254   1.007   4.662
  739SOL    HW2 6051   0.185   1.155   4.665
  740SOL     OW 6052   0.620   1.786   5.163
  740SOL    HW1 6053   0.528   1.769   5.198
  740SOL    HW2 6054   0.648   1.878   5.189
  741SOL     OW 6055   0.606   0.964   3.847
  741SOL    HW1 6056   0.613   1.048   3.793
  741SOL    HW2 6057   0.652   0.977   3.935
  742SOL     OW 6058   1.594   0.114   5.204
  742SOL    HW1 6059   1.576   0.181   5.132
  742SOL    HW2 6060   1.591   0.160   5.293
  743SOL     OW 6061   0.122   0.643   4.287
  743SOL    HW1 6062   0.077   0.555   4.304
  743SOL    HW2 6063   0.121   0.697   4.371
  744SOL     OW 6064   1.842   1.767   4.083
  744SOL    HW1 6065   1.896   1.738   4.163
  744SOL    HW2 6066   1.872   1.857   4.054
  745SOL     OW 6067   0.027   1.596   3.841
  745SOL    HW1 6068   0.008   1.500   3.862
  745SOL    HW2 6069  -0.006   1.654   3.916
  746SOL     OW 6070   1.689   0.922   4.336
  746SOL    HW1 6071   1.784   0.893   4.344
  746SOL    HW2 6072   1.681   0.987   4.261
  747SOL     OW 6073   1.641   1.108   4.156
  747SOL    HW1 6074   1.727   1.110   4.104
  747SOL    HW2 6075   1.655   1.155   4.244
  748SOL     OW 6076   0.113   0.737   5.321
  748SOL    HW1 6077   0.201   0.724   5.366
  748SOL    HW2 6078   0.100   0.834   5.299
  749SOL     OW 6079   0.613   1.365   4.450
  749SOL    HW1 6080   0.564   1.278   4.459
  749SOL    HW2 6081   0.590   1.408   4.363
  750SOL     OW 6082   0.809   0.004   4.226
  750SOL    HW1 6083   0.849   0.095   4.217
  750SOL    HW2 6084   0.709   0.012   4.232
  751SOL     OW 6085   0.197   0.976   4.988
  751SOL    HW1 6086   0.286   0.931   4.974
  751SOL    HW2 6087   0.124   0.911   4.969
  752SOL     OW 6088   1.525   0.999   3.914
  752SOL    HW1 6089   1.462   0.923   3.927
  752SOL    HW2 6090   1.573   1.017   4.000
  753SOL     OW 6091   1.187   1.792   5.340
  753SOL    HW1 6092   1.211   1.852   5.264
  753SOL    HW2 6093   1.194   1.697   5.310
  754SOL     OW 6094   0.317   0.251   5.525
  754SOL    HW1 6095   0.388   0.322   5.531
  754SOL    HW2 6096   0.229   0.290   5.553
  755SOL     OW 6097   1.466   1.417   4.677
  755SOL    HW1 6098   1.407   1.423   4.757
  755SOL    HW2 6099   1.451   1.329   4.631
  756SOL     OW 6100   1.667   1.714   4.296
  756SOL    HW1 6101   1.626   1.691   4.208
  756SOL    HW2 6102   1.649   1.640   4.361
  757SOL     OW 6103   0.598   0.729   3.994
  757SOL    HW1 6104   0.622   0.798   3.926
  757SOL    HW2 6105   0.520   0.762   4.048
  758SOL     OW 6106   1.281   0.345   4.668
  758SOL    HW1 6107   1.195   0.295   4.655
  758SOL    HW2 6108   1.343   0.291   4.724
  759SOL     OW 6109   1.576   1.662   4.031
  759SOL    HW1 6110   1.665   1.708   4.034
  759SOL    HW2 6111   1.555   1.638   3.936
  760SOL     OW 6112   0.807   0.605   5.189
  760SOL    HW1 6113   0.760   0.602   5.278
  760SOL    HW2 6114   0.756   0.550   5.123
  761SOL     OW 6115   1.394   0.469   5.398
  761SOL    HW1 6116   1.374   0.512   5.486
  761SOL    HW2 6117   1.472   0.407   5.407
  762SOL     OW 6118   0.973   0.890   5.296
  762SOL    HW1 6119   1.019   0.806   5.267
  762SOL    HW2 6120   0.917   0.924   5.221
  763SOL     OW 6121   0.991   0.410   4.966
  763SOL    HW1 6122   0.914   0.444   5.020
  763SOL    HW2 6123   0.957   0.359   4.887
  764SOL     OW 6124   1.041   0.701   4.153
  764SOL    HW1 6125   1.067   0.697   4.249
  764SOL    HW2 6126   0.956   0.650   4.139
  765SOL     OW 6127   0.076   0.811   4.513
  765SOL    HW1 6128   0.175   0.799   4.522
  765SOL    HW2 6129   0.052   0.906   4.534
  766SOL     OW 6130   0.130   1.821   5.295
  766SOL    HW1 6131   0.120   1.806   5.394
  766SOL    HW2 6132   0.044   1.857   5.259
  767SOL     OW 6133   0.865   0.348   3.919
  767SOL    HW1 6134   0.924   0.411   3.870
  767SOL    HW2 6135   0.884   0.254   3.890
  768SOL     OW 6136   1.719   0.585   5.555
  768SOL    HW1 6137   1.693   0.674   5.519
  768SOL    HW2 6138   1.717   0.517   5.482
  769SOL     OW 6139   1.362   1.144   4.269
  769SOL    HW1 6140   1.445   1.115   4.221
  769SOL    HW2 6141   1.313   1.211   4.213
  770SOL     OW 6142   0.550   0.196   4.609
  770SOL    HW1 6143   0.545   0.191   4.709
  770SOL    HW2 6144   0.552   0.292   4.580
  771SOL     OW 6145   1.008   1.456   4.201
  771SOL    HW1 6146   0.962   1.528   4.149
  771SOL    HW2 6147   1.004   1.476   4.299
  772SOL     OW 6148   0.351   1.801   4.577
  772SOL    HW1 6149   0.401   1.715   4.583
  772SOL    HW2 6150   0.416   1.878   4.574
  773SOL     OW 6151   1.795   1.066   4.597
  773SOL    HW1 6152   1.733   1.051   4.521
  773SOL    HW2 6153   1.743   1.077   4.682
  774SOL     OW 6154   1.227   1.550   5.230
  774SOL    HW1 6155   1.233   1.473   5.294
  774SOL    HW2 6156   1.175   1.524   5.150
  775SOL     OW 6157   0.321   0.943   3.966
  775SOL    HW1 6158   0.403   0.982   3.924
  775SOL    HW2 6159   0.294   0.861   3.917
  776SOL     OW 6160   1.458   0.735   4.452
  776SOL    HW1 6161   1.453   0.670   4.527
  776SOL    HW2 6162   1.538   0.794   4.465
  777SOL     OW 6163   0.461   1.266   5.451
  777SOL    HW1 6164   0.411   1.267   5.365
  777SOL    HW2 6165   0.398   1.248   5.527
  778SOL     OW 6166   1.111   1.776   3.961
  778SOL    HW1 6167   1.051   1.714   4.011
  778SOL    HW2 6168   1.142   1.732   3.876
  779SOL     OW 6169   0.202   0.285   5.222
  779SOL    HW1 6170   0.122   0.345   5.209
  779SOL    HW2 6171   0.192   0.236   5.308
  780SOL     OW 6172   1.632   1.377   3.805
  780SOL    HW1 6173   1.600   1.471   3.795
  780SOL    HW2 6174   1.556   1.314   3.793
  781SOL     OW 6175   0.464   1.743   4.047
  781SOL    HW1 6176   0.497   1.782   4.133
  781SOL    HW2 6177   0.540   1.736   3.982
  782SOL     OW 6178   1.400   0.107   4.150
  782SOL    HW1 6179   1.376   0.070   4.060
  782SOL    HW2 6180   1.499   0.123   4.154
  783SOL     OW 6181   0.249   1.785   4.965
  783SOL    HW1 6182   0.306   1.720   5.015
  783SOL    HW2 6183   0.233   1.752   4.872
  784SOL     OW 6184   0.940   1.698   4.628
  784SOL    HW1 6185   1.020   1.641   4.649
  784SOL    HW2 6186   0.891   1.658   4.551
  785SOL     OW 6187   0.382   0.700   4.204
  785SOL    HW1 6188   0.427   0.610   4.201
  785SOL    HW2 6189   0.288   0.689   4.237
  786SOL     OW 6190   1.547   0.222   5.453
  786SOL    HW1 6191   1.542   0.259   5.545
  786SOL    HW2 6192   1.475   0.153   5.441
  787SOL     OW 6193   0.614   0.122   3.841
  787SOL    HW1 6194   0.712   0.100   3.848
  787SOL    HW2 6195   0.583   0.105   3.748
  788SOL     OW 6196   0.781   0.264   5.473
  788SOL    HW1 6197   0.848   0.203   5.516
  788SOL    HW2 6198   0.708   0.283   5.538
  789SOL     OW 6199   0.888   1.514   4.919
  789SOL    HW1 6200   0.865   1.489   4.825
  789SOL    HW2 6201   0.949   1.445   4.958
  790SOL     OW 6202   1.351   0.590   5.157
  790SOL    HW1 6203   1.379   0.547   5.242
  790SOL    HW2 6204   1.376   0.686   5.158
  791SOL     OW 6205   0.803   1.402   4.648
  791SOL    HW1 6206   0.893   1.416   4.606
  791SOL    HW2 6207   0.732   1.404   4.577
  792SOL     OW 6208   0.922   0.503   4.623
  792SOL    HW1 6209   0.897   0.494   4.527
  792SOL    HW2 6210   0.970   0.421   4.654
  793SOL     OW 6211   0.539   0.064   4.236
  793SOL    HW1 6212   0.458   0.065   4.294
  793SOL    HW2 6213   0.542   0.147   4.181
  794SOL     OW 6214   1.434   1.188   3.765
  794SOL    HW1 6215   1.466   1.112   3.822
  794SOL    HW2 6216   1.342   1.215   3.795
  795SOL     OW 6217   0.297   0.035   3.895
  795SOL    HW1 6218   0.346   0.119   3.874
  795SOL    HW2 6219   0.359  -0.030   3.940
  796SOL     OW 6220   0.935   0.236   4.204
  796SOL    HW1 6221   0.887   0.277   4.126
  796SOL    HW2 6222   1.034   0.234   4.185
  797SOL     OW 6223   1.076   0.683   5.188
  797SOL    HW1 6224   0.996   0.622   5.191
  797SOL    HW2 6225   1.157   0.630   5.164
  798SOL     OW 6226   1.227   1.570   4.517
  798SOL    HW1 6227   1.248   1.644   4.452
  798SOL    HW2 6228   1.295   1.570   4.590
  799SOL     OW 6229   0.459   1.152   4.465
  799SOL    HW1 6230   0.388   1.125   4.530
  799SOL    HW2 6231   0.433   1.124   4.372
  800SOL     OW 6232   1.271   1.797   4.315
  800SOL    HW1 6233   1.315   1.861   4.251
  800SOL    HW2 6234   1.221   1.849   4.385
  801SOL     OW 6235   1.032   0.549   3.740
  801SOL    HW1 6236   0.991   0.631   3.701
  801SOL    HW2 6237   1.096   0.575   3.813
  802SOL     OW 6238   0.078   0.556   5.110
  802SOL    HW1 6239   0.170   0.555   5.069
  802SOL    HW2 6240   0.072   0.630   5.177
  803SOL     OW 6241   0.561   0.222   4.871
  803SOL    HW1 6242   0.599   0.138   4.908
  803SOL    HW2 6243   0.473   0.241   4.915
  804SOL     OW 6244   0.866   0.454   4.366
  804SOL    HW1 6245   0.834   0.526   4.304
  804SOL    HW2 6246   0.890   0.373   4.313
  805SOL     OW 6247   1.017   0.039   4.477
  805SOL    HW1 6248   0.945   0.044   4.408
  805SOL    HW2 6249   0.993  -0.030   4.546
  806SOL     OW 6250   1.429   1.173   4.591
  806SOL    HW1 6251   1.374   1.089   4.584
  806SOL    HW2 6252   1.455   1.202   4.499
  807SOL     OW 6253   1.466   0.590   4.716
  807SOL    HW1 6254   1.436   0.495   4.723
  807SOL    HW2 6255   1.539   0.606   4.782
  808SOL     OW 6256   1.857   0.833   4.101
  808SOL    HW1 6257   1.899   0.769   4.165
  808SOL    HW2 6258   1.819   0.782   4.023
  809SOL     OW 6259   0.488   1.385   3.898
  809SOL    HW1 6260   0.401   1.370   3.945
  809SOL    HW2 6261   0.471   1.411   3.803
  810SOL     OW 6262   1.664   1.280   4.381
  810SOL    HW1 6263   1.763   1.288   4.395
  810SOL    HW2 6264   1.619   1.364   4.412
  811SOL     OW 6265   1.390   0.575   3.802
  811SOL    HW1 6266   1.336   0.554   3.883
  811SOL    HW2 6267   1.481   0.534   3.811
  812SOL     OW 6268   0.527   0.256   4.052
  812SOL    HW1 6269   0.554   0.197   3.977
  812SOL    HW2 6270   0.527   0.351   4.021
  813SOL     OW 6271   1.754   1.223   5.312
  813SOL    HW1 6272   1.845   1.184   5.299
  813SOL    HW2 6273   1.762   1.319   5.336
  814SOL     OW 6274   1.064   1.347   5.064
  814SOL    HW1 6275   0.984   1.324   5.119
  814SOL    HW2 6276   1.147   1.321   5.113
  815SOL     OW 6277   1.592   1.629   5.349
  815SOL    HW1 6278   1.619   1.663   5.259
  815SOL    HW2 6279   1.671   1.591   5.395
  816SOL     OW 6280   1.111   1.195   4.824
  816SOL    HW1 6281   1.071   1.239   4.905
  816SOL    HW2 6282   1.070   1.232   4.741
  817SOL     OW 6283   1.638   1.099   4.803
  817SOL    HW1 6284   1.643   1.180   4.862
  817SOL    HW2 6285   1.552   1.101   4.752
  818SOL     OW 6286   0.915   0.089   5.126
  818SOL    HW1 6287   0.940   0.069   5.031
  818SOL    HW2 6288   0.987   0.145   5.168
  819SOL     OW 6289   0.980   1.116   5.443
  819SOL    HW1 6290   0.881   1.122   5.453
  819SOL    HW2 6291   1.003   1.036   5.387
  820SOL     OW 6292   0.705   1.050   4.092
  820SOL    HW1 6293   0.691   1.057   4.191
  820SOL    HW2 6294   0.789   0.999   4.074
  821SOL     OW 6295   0.410   0.813   4.975
  821SOL    HW1 6296   0.496   0.825   5.025
  821SOL    HW2 6297   0.368   0.726   5.002
  822SOL     OW 6298   1.274   0.386   4.986
  822SOL    HW1 6299   1.295   0.460   5.050
  822SOL    HW2 6300   1.185   0.403   4.943
  823SOL     OW 6301   0.064   1.564   5.055
  823SOL    HW1 6302   0.018   1.646   5.021
  823SOL    HW2 6303   0.162   1.583   5.064
  824SOL     OW 6304   0.367   1.100   4.225
  824SOL    HW1 6305   0.360   1.183   4.169
  824SOL    HW2 6306   0.371   1.020   4.165
  825SOL     OW 6307   0.566   0.537   4.589
  825SOL    HW1 6308   0.578   0.603   4.515
  825SOL    HW2 6309   0.612   0.571   4.672
  826SOL     OW 6310   1.252   1.348   4.112
  826SOL    HW1 6311   1.302   1.425   4.152
  826SOL    HW2 6312   1.157   1.350   4.144
  827SOL     OW 6313   1.272   1.445   4.866
  827SOL    HW1 6314   1.319   1.458   4.953
  827SOL    HW2 6315   1.206   1.371   4.875
  828SOL     OW 6316   1.582   0.639   4.196
  828SOL    HW1 6317   1.551   0.700   4.269
  828SOL    HW2 6318   1.632   0.691   4.127
  829SOL     OW 6319   0.354   1.510   5.053
  829SOL    HW1 6320   0.333   1.466   4.966
  829SOL    HW2 6321   0.451   1.536   5.056
  830SOL     OW 6322   0.402   0.751   5.322
  830SOL    HW1 6323   0.470   0.806   5.275
  830SOL    HW2 6324   0.442   0.663   5.349
  831SOL     OW 6325   1.587   0.779   5.394
  831SOL    HW1 6326   1.495   0.817   5.389
  831SOL    HW2 6327   1.647   0.826   5.329
  832SOL     OW 6328   1.013   0.105   5.494
  832SOL    HW1 6329   1.019   0.190   5.442
  832SOL    HW2 6330   1.045   0.029   5.437
  833SOL     OW 6331   0.504   0.050   5.464
  833SOL    HW1 6332   0.462  -0.007   5.394
  833SOL    HW2 6333   0.438   0.119   5.496
  834SOL     OW 6334   1.360   0.862   4.769
  834SOL    HW1 6335   1.285   0.862   4.703
  834SOL    HW2 6336   1.397   0.770   4.778
  835SOL     OW 6337   1.209   0.525   3.999
  835SOL    HW1 6338   1.222   0.441   4.053
  835SOL    HW2 6339   1.180   0.599   4.059
  836SOL     OW 6340   0.307   0.213   4.955
  836SOL    HW1 6341   0.284   0.250   5.045
  836SOL    HW2 6342   0.277   0.118   4.949
  837SOL     OW 6343   0.037   1.310   5.006
  837SOL    HW1 6344   0.090   1.261   5.074
  837SOL    HW2 6345   0.059   1.408   5.011
  838SOL     OW 6346   0.732   0.634   4.788
  838SOL    HW1 6347   0.791   0.608   4.712
  838SOL    HW2 6348   0.704   0.730   4.777
  839SOL     OW 6349   1.728   0.935   5.578
  839SOL    HW1 6350   1.682   0.928   5.489
  839SOL    HW2 6351   1.666   0.979   5.644
  840SOL     OW 6352   0.307   0.063   4.342
  840SOL    HW1 6353   0.296   0.157   4.375
  840SOL    HW2 6354   0.302   0.000   4.419
  841SOL     OW 6355   1.622   0.367   4.098
  841SOL    HW1 6356   1.624   0.291   4.162
  841SOL    HW2 6357   1.574   0.444   4.138
  842SOL     OW 6358   1.023   0.766   4.690
  842SOL    HW1 6359   1.038   0.787   4.786
  842SOL    HW2 6360   0.993   0.671   4.681
  843SOL     OW 6361   0.980   1.573   5.424
  843SOL    HW1 6362   0.960   1.617   5.336
  843SOL    HW2 6363   1.019   1.482   5.408
  844SOL     OW 6364   1.859   1.518   5.329
  844SOL    HW1 6365   1.873   1.545   5.234
  844SOL    HW2 6366   1.942   1.540   5.382
  845SOL     OW 6367   0.350   0.898   5.528
  845SOL    HW1 6368   0.426   0.942   5.576
  845SOL    HW2 6369   0.385   0.851   5.446
  846SOL     OW 6370   1.540   0.274   3.849
  846SOL    HW1 6371   1.479   0.199   3.872
  846SOL    HW2 6372   1.562   0.326   3.932
  847SOL     OW 6373   1.303   0.838   3.766
  847SOL    HW1 6374   1.337   0.745   3.781
  847SOL    HW2 6375   1.321   0.865   3.671
  848SOL     OW 6376   1.068   1.333   4.573
  848SOL    HW1 6377   1.075   1.249   4.518
  848SOL    HW2 6378   1.130   1.402   4.537
  849SOL     OW 6379   0.319   0.810   4.673
  849SOL    HW1 6380   0.412   0.846   4.678
  849SOL    HW2 6381   0.313   0.725   4.725
  850SOL     OW 6382   0.339   0.509   4.730
  850SOL    HW1 6383   0.287   0.426   4.713
  850SOL    HW2 6384   0.416   0.514   4.666
  851SOL     OW 6385   0.511   0.415   5.532
  851SOL    HW1 6386   0.493   0.460   5.620
  851SOL    HW2 6387   0.553   0.480   5.469
  852SOL     OW 6388   1.138   0.380   5.402
  852SOL    HW1 6389   1.093   0.443   5.466
  852SOL    HW2 6390   1.231   0.411   5.385
  853SOL     OW 6391   1.160   0.207   5.201
  853SOL    HW1 6392   1.160   0.271   5.278
  853SOL    HW2 6393   1.188   0.255   5.118
  854SOL     OW 6394   0.008   1.326   3.924
  854SOL    HW1 6395  -0.085   1.347   3.893
  854SOL    HW2 6396   0.018   1.227   3.937
  855SOL     OW 6397   0.088   1.801   4.651
  855SOL    HW1 6398   0.046   1.715   4.624
  855SOL    HW2 6399   0.182   1.804   4.617
  856SOL     OW 6400   0.504   1.568   4.634
  856SOL    HW1 6401   0.570   1.642   4.643
  856SOL    HW2 6402   0.548   1.489   4.592
  857SOL     OW 6403   1.002   0.796   4.962
  857SOL    HW1 6404   1.043   0.764   5.048
  857SOL    HW2 6405   0.906   0.769   4.959
  858SOL     OW 6406   0.040   0.544   4.838
  858SOL    HW1 6407   0.125   0.511   4.797
  858SOL    HW2 6408   0.053   0.559   4.936
  859SOL     OW 6409   0.189   0.520   5.446
  859SOL    HW1 6410   0.248   0.480   5.376
  859SOL    HW2 6411   0.131   0.591   5.405
  860SOL     OW 6412   1.369   0.950   5.384
  860SOL    HW1 6413   1.408   1.039   5.404
  860SOL    HW2 6414   1.379   0.930   5.287
  861SOL     OW 6415   0.815   0.572   4.049
  861SOL    HW1 6416   0.822   0.483   4.003
  861SOL    HW2 6417   0.721   0.606   4.041
  862SOL     OW 6418   1.657   0.604   4.930
  862SOL    HW1 6419   1.619   0.535   4.992
  862SOL    HW2 6420   1.739   0.568   4.886
  863SOL     OW 6421   0.252   1.564   5.468
  863SOL    HW1 6422   0.222   1.621   5.544
  863SOL    HW2 6423   0.245   1.467   5.494
  864SOL     OW 6424   0.671   0.464   4.993
  864SOL    HW1 6425   0.637   0.375   4.963
  864SOL    HW2 6426   0.697   0.518   4.913
  865SOL     OW 6427   0.930   1.678   5.189
  865SOL    HW1 6428   0.906   1.660   5.094
  865SOL    HW2 6429   0.960   1.772   5.199
  866SOL     OW 6430   0.473   0.500   3.915
  866SOL    HW1 6431   0.534   0.580   3.919
  866SOL    HW2 6432   0.378   0.531   3.922
  867SOL     OW 6433   0.159   1.137   5.190
  867SOL    HW1 6434   0.181   1.076   5.266
  867SOL    HW2 6435   0.169   1.088   5.104
  868SOL     OW 6436   1.347   1.059   4.958
  868SOL    HW1 6437   1.371   0.996   4.884
  868SOL    HW2 6438   1.257   1.099   4.940
  869SOL     OW 6439   1.302   0.855   4.033
  869SOL    HW1 6440   1.216   0.824   4.075
  869SOL    HW2 6441   1.298   0.841   3.934
  870SOL     OW 6442   1.759   1.747   4.878
  870SOL    HW1 6443   1.820   1.777   4.805
  870SOL    HW2 6444   1.721   1.658   4.856
  871SOL     OW 6445   1.252   1.731   4.852
  871SOL    HW1 6446   1.336   1.736   4.798
  871SOL    HW2 6447   1.229   1.635   4.870
  872SOL     OW 6448   0.083   1.258   4.746
  872SOL    HW1 6449   0.078   1.257   4.846
  872SOL    HW2 6450   0.000   1.217   4.708
  873SOL     OW 6451   0.688   1.662   5.440
  873SOL    HW1 6452   0.632   1.743   5.449
  873SOL    HW2 6453   0.740   1.666   5.354
  874SOL     OW 6454   0.903   0.086   3.857
  874SOL    HW1 6455   0.954   0.087   3.771
  874SOL    HW2 6456   0.959   0.044   3.928
  875SOL     OW 6457   1.726   0.135   4.247
  875SOL    HW1 6458   1.799   0.118   4.180
  875SOL    HW2 6459   1.695   0.048   4.285
  876SOL     OW 6460   1.388   1.573   4.201
  876SOL    HW1 6461   1.455   1.585   4.127
  876SOL    HW2 6462   1.348   1.662   4.224
  877SOL     OW 6463   0.130   1.794   5.575
  877SOL    HW1 6464   0.089   1.720   5.628
  877SOL    HW2 6465   0.194   1.845   5.633
  878SOL     OW 6466   1.280   0.927   4.396
  878SOL    HW1 6467   1.340   0.846   4.398
  878SOL    HW2 6468   1.320   0.996   4.336
  879SOL     OW 6469   0.830   1.273   5.146
  879SOL    HW1 6470   0.825   1.306   5.241
  879SOL    HW2 6471   0.744   1.292   5.100
  880SOL     OW 6472   0.672   1.616   3.878
  880SOL    HW1 6473   0.681   1.626   3.779
  880SOL    HW2 6474   0.632   1.527   3.899
  881SOL     OW 6475   1.650   1.720   5.118
  881SOL    HW1 6476   1.703   1.730   5.034
  881SOL    HW2 6477   1.623   1.810   5.152
  882SOL     OW 6478   1.841   0.175   4.687
  882SOL    HW1 6479   1.880   0.090   4.651
  882SOL    HW2 6480   1.743   0.177   4.668
  883SOL     OW 6481   0.263   0.326   4.444
  883SOL    HW1 6482   0.184   0.377   4.410
  883SOL    HW2 6483   0.254   0.311   4.542
  884SOL     OW 6484   1.194   1.612   3.755
  884SOL    HW1 6485   1.200   1.519   3.792
  884SOL    HW2 6486   1.135   1.612   3.675
  885SOL     OW 6487   0.822   1.002   5.096
  885SOL    HW1 6488   0.862   1.001   5.004
  885SOL    HW2 6489   0.832   1.094   5.136
  886SOL     OW 6490   0.916   0.910   4.015
  886SOL    HW1 6491   0.979   0.948   3.947
  886SOL    HW2 6492   0.956   0.827   4.054
  887SOL     OW 6493   1.504   1.607   3.768
  887SOL    HW1 6494   1.412   1.644   3.775
  887SOL    HW2 6495   1.542   1.627   3.678
  888SOL     OW 6496   0.372   1.288   5.214
  888SOL    HW1 6497   0.359   1.381   5.180
  888SOL    HW2 6498   0.288   1.236   5.201
  889SOL     OW 6499   1.614   1.292   5.013
  889SOL    HW1 6500   1.674   1.295   5.093
  889SOL    HW2 6501   1.539   1.356   5.026
  890SOL     OW 6502   1.039   1.098   4.420
  890SOL    HW1 6503   0.969   1.051   4.474
  890SOL    HW2 6504   1.098   1.030   4.377
  891SOL     OW 6505   1.014   0.236   4.695
  891SOL    HW1 6506   1.006   0.200   4.602
  891SOL    HW2 6507   1.012   0.160   4.760
  892SOL     OW 6508   0.590   1.487   4.215
  892SOL    HW1 6509   0.632   1.429   4.145
  892SOL    HW2 6510   0.546   1.566   4.171
  893SOL     OW 6511   1.709   0.385   5.105
  893SOL    HW1 6512   1.782   0.454   5.109
  893SOL    HW2 6513   1.737   0.310   5.046
  894SOL     OW 6514   0.255   1.348   4.014
  894SOL    HW1 6515   0.159   1.349   3.987
  894SOL    HW2 6516   0.267   1.401   4.098
  895SOL     OW 6517   0.105   1.013   5.450
  895SOL    HW1 6518   0.028   0.980   5.504
  895SOL    HW2 6519   0.190   0.983   5.492
  896SOL     OW 6520   0.672   0.203   5.213
  896SOL    HW1 6521   0.762   0.187   5.173
  896SOL    HW2 6522   0.680   0.208   5.312
  897SOL     OW 6523   0.075   0.345   3.757
  897SOL    HW1 6524  -0.017   0.317   3.728
  897SOL    HW2 6525   0.106   0.422   3.701
  898SOL     OW 6526   1.440   0.856   5.122
  898SOL    HW1 6527   1.383   0.908   5.059
  898SOL    HW2 6528   1.536   0.868   5.098
  899SOL     OW 6529   0.072   0.166   4.042
  899SOL    HW1 6530   0.055   0.249   3.988
  899SOL    HW2 6531   0.162   0.129   4.020
  900SOL     OW 6532   1.183   1.335   3.843
  900SOL    HW1 6533   1.084   1.324   3.845
  900SOL    HW2 6534   1.217   1.350   3.936
  901SOL     OW 6535   0.613   0.842   5.155
  901SOL    HW1 6536   0.669   0.923   5.138
  901SOL    HW2 6537   0.672   0.762   5.158
  902SOL     OW 6538   1.493   1.767   4.683
  902SOL    HW1 6539   1.526   1.831   4.614
  902SOL    HW2 6540   1.559   1.761   4.758
  903SOL     OW 6541   0.716   0.565   5.432
  903SOL    HW1 6542   0.735   0.630   5.506
  903SOL    HW2 6543   0.776   0.485   5.441
  904SOL     OW 6544   1.450   1.220   5.357
  904SOL    HW1 6545   1.441   1.210   5.456
  904SOL    HW2 6546   1.546   1.213   5.331
  905SOL     OW 6547   0.390   1.741   5.284
  905SOL    HW1 6548   0.299   1.782   5.282
  905SOL    HW2 6549   0.383   1.647   5.316
  906SOL     OW 6550   1.674   0.883   4.978
  906SOL    HW1 6551   1.647   0.794   4.941
  906SOL    HW2 6552   1.675   0.951   4.905
  907SOL     OW 6553   1.225   0.325   4.173
  907SOL    HW1 6554   1.290   0.251   4.162
  907SOL    HW2 6555   1.245   0.375   4.257
  908SOL     OW 6556   0.594   0.745   4.376
  908SOL    HW1 6557   0.644   0.830   4.357
  908SOL    HW2 6558   0.506   0.747   4.328
  909SOL     OW 6559   1.777   0.342   5.366
  909SOL    HW1 6560   1.760   0.373   5.272
  909SOL    HW2 6561   1.693   0.305   5.404
  910SOL     OW 6562   1.730   0.934   5.241
  910SOL    HW1 6563   1.768   1.025   5.256
  910SOL    HW2 6564   1.722   0.917   5.142
  911SOL     OW 6565   0.859   1.374   3.740
  911SOL    HW1 6566   0.813   1.389   3.828
  911SOL    HW2 6567   0.903   1.459   3.710
  912SOL     OW 6568   0.661   1.790   4.677
  912SOL    HW1 6569   0.615   1.878   4.664
  912SOL    HW2 6570   0.760   1.802   4.670
  913SOL     OW 6571   1.408   1.851   5.444
  913SOL    HW1 6572   1.312   1.840   5.417
  913SOL    HW2 6573   1.464   1.784   5.396
  914SOL     OW 6574   0.859   0.956   4.585
  914SOL    HW1 6575   0.913   0.887   4.633
  914SOL    HW2 6576   0.827   1.025   4.651
  915SOL     OW 6577   1.083   0.984   3.811
  915SOL    HW1 6578   1.060   1.037   3.729
  915SOL    HW2 6579   1.164   0.928   3.792
  916SOL     OW 6580   1.861   1.569   4.575
  916SOL    HW1 6581   1.790   1.557   4.505
  916SOL    HW2 6582   1.862   1.490   4.635
  917SOL     OW 6583   0.221   1.314   5.568
  917SOL    HW1 6584   0.156   1.241   5.547
  917SOL    HW2 6585   0.225   1.328   5.666
  918SOL     OW 6586   0.079   1.240   4.377
  918SOL    HW1 6587   0.078   1.193   4.465
  918SOL    HW2 6588   0.161   1.212   4.326
  919SOL     OW 6589   0.672   1.391   5.348
  919SOL    HW1 6590   0.594   1.341   5.386
  919SOL    HW2 6591   0.669   1.486   5.379
  920SOL     OW 6592   1.824   0.192   4.951
  920SOL    HW1 6593   1.820   0.102   4.995
  920SOL    HW2 6594   1.827   0.181   4.852
  921SOL     OW 6595   0.428   0.424   4.244
  921SOL    HW1 6596   0.458   0.352   4.182
  921SOL    HW2 6597   0.389   0.384   4.327
  922SOL     OW 6598   1.705   1.487   4.828
  922SOL    HW1 6599   1.612   1.462   4.801
  922SOL    HW2 6600   1.731   1.437   4.910
  923SOL     OW 6601   0.317   0.547   5.004
  923SOL    HW1 6602   0.355   0.488   5.076
  923SOL    HW2 6603   0.357   0.521   4.916
  924SOL     OW 6604   0.812   1.586   4.411
  924SOL    HW1 6605   0.844   1.596   4.317
  924SOL    HW2 6606   0.733   1.524   4.413
  925SOL     OW 6607   1.424   0.214   4.836
  925SOL    HW1 6608   1.476   0.149   4.891
  925SOL    HW2 6609   1.375   0.277   4.897
  926SOL     OW 6610   1.001   0.034   4.878
  926SOL    HW1 6611   0.938  -0.038   4.847
  926SOL    HW2 6612   1.094  -0.002   4.878
  927SOL     OW 6613   0.770   1.330   4.025
  927SOL    HW1 6614   0.724   1.243   4.042
  927SOL    HW2 6615   0.861   1.327   4.066
  928SOL     OW 6616   0.618   1.567   5.008
  928SOL    HW1 6617   0.613   1.649   5.065
  928SOL    HW2 6618   0.707   1.564   4.963
  929SOL     OW 6619   1.352   0.052   3.892
  929SOL    HW1 6620   1.387   0.011   3.808
  929SOL    HW2 6621   1.262   0.014   3.912
  930SOL     OW 6622   1.300   0.453   4.415
  930SOL    HW1 6623   1.241   0.533   4.419
  930SOL    HW2 6624   1.315   0.418   4.508
  931SOL     OW 6625   1.593   0.221   4.606
  931SOL    HW1 6626   1.509   0.220   4.660
  931SOL    HW2 6627   1.595   0.304   4.550
  932SOL     OW 6628   0.039   1.077   4.024
  932SOL    HW1 6629   0.138   1.066   4.015
  932SOL    HW2 6630  -0.001   0.991   4.056
  933SOL     OW 6631   0.875   1.646   4.061
  933SOL    HW1 6632   0.798   1.611   4.007
  933SOL    HW2 6633   0.843   1.717   4.123
  934SOL     OW 6634   0.230   0.628   5.699
  934SOL    HW1 6635   0.137   0.626   5.736
  934SOL    HW2 6636   0.231   0.589   5.607
  935SOL     OW 6637   0.225   0.275   6.582
  935SOL    HW1 6638   0.260   0.258   6.674
  935SOL    HW2 6639   0.137   0.230   6.570
  936SOL     OW 6640   0.019   0.368   6.233
  936SOL    HW1 6641  -0.063   0.411   6.272
  936SOL    HW2 6642  -0.009   0.295   6.170
  937SOL     OW 6643   0.569   1.275   6.751
  937SOL    HW1 6644   0.476   1.268   6.714
  937SOL    HW2 6645   0.580   1.364   6.795
  938SOL     OW 6646   1.555   1.511   6.289
  938SOL    HW1 6647   1.498   1.495   6.370
  938SOL    HW2 6648   1.496   1.521   6.209
  939SOL     OW 6649   1.743   0.618   6.442
  939SOL    HW1 6650   1.776   0.712   6.442
  939SOL    HW2 6651   1.794   0.564   6.508
  940SOL     OW 6652   1.135   0.703   6.303
  940SOL    HW1 6653   1.192   0.781   6.278
  940SOL    HW2 6654   1.075   0.729   6.379
  941SOL     OW 6655   1.755   0.607   5.817
  941SOL    HW1 6656   1.743   0.594   5.718
  941SOL    HW2 6657   1.725   0.526   5.866
  942SOL     OW 6658   0.768   1.144   6.609
  942SOL    HW1 6659   0.690   1.161   6.669
  942SOL    HW2 6660   0.802   1.231   6.573
  943SOL     OW 6661   0.685   1.012   6.251
  943SOL    HW1 6662   0.754   0.996   6.321
  943SOL    HW2 6663   0.612   1.069   6.289
  944SOL     OW 6664   0.335   1.435   6.647
  944SOL    HW1 6665   0.257   1.404   6.594
  944SOL    HW2 6666   0.393   1.493   6.590
  945SOL     OW 6667   1.460   1.505   6.925
  945SOL    HW1 6668   1.484   1.599   6.951
  945SOL    HW2 6669   1.444   1.451   7.007
  946SOL     OW 6670   1.603   0.447   6.323
  946SOL    HW1 6671   1.529   0.493   6.273
  946SOL    HW2 6672   1.654   0.515   6.376
  947SOL     OW 6673   0.231   1.713   6.069
  947SOL    HW1 6674   0.265   1.790   6.123
  947SOL    HW2 6675   0.275   1.713   5.979
  948SOL     OW 6676   0.230   1.434   6.124
  948SOL    HW1 6677   0.204   1.530   6.124
  948SOL    HW2 6678   0.159   1.380   6.169
  949SOL     OW 6679   0.240   1.091   6.472
  949SOL    HW1 6680   0.254   1.007   6.524
  949SOL    HW2 6681   0.185   1.155   6.527
  950SOL     OW 6682   0.620   1.786   7.025
  950SOL    HW1 6683   0.528   1.769   7.060
  950SOL    HW2 6684   0.648   1.878   7.051
  951SOL     OW 6685   0.606   0.964   5.709
  951SOL    HW1 6686   0.613   1.048   5.655
  951SOL    HW2 6687   0.652   0.977   5.797
  952SOL     OW 6688   1.594   0.114   7.066
  952SOL    HW1 6689   1.576   0.181   6.994
  952SOL    HW2 6690   1.591   0.160   7.155
  953SOL     OW 6691   0.122   0.643   6.149
  953SOL    HW1 6692   0.077   0.555   6.166
  953SOL    HW2 6693   0.121   0.697   6.233
  954SOL     OW 6694   1.842   1.767   5.945
  954SOL    HW1 6695   1.896   1.738   6.025
  954SOL    HW2 6696   1.872   1.857   5.916
  955SOL     OW 6697   0.027   1.596   5.703
  955SOL    HW1 6698   0.008   1.500   5.724
  955SOL    HW2 6699  -0.006   1.654   5.778
  956SOL     OW 6700   1.689   0.922   6.198
  956SOL    HW1 6701   1.784   0.893   6.206
  956SOL    HW2 6702   1.681   0.987   6.123
  957SOL     OW 6703   1.641   1.108   6.018
  957SOL    HW1 6704   1.727   1.110   5.966
  957SOL    HW2 6705   1.655   1.155   6.106
  958SOL     OW 6706   0.613   1.365   6.312
  958SOL    HW1 6707   0.564   1.278   6.321
  958SOL    HW2 6708   0.590   1.408   6.225
  959SOL     OW 6709   1.293   1.228   7.009
  959SOL    HW1 6710   1.330   1.155   6.951
  959SOL    HW2 6711   1.345   1.233   7.094
  960SOL     OW 6712   0.809   0.004   6.088
  960SOL    HW1 6713   0.849   0.095   6.079
  960SOL    HW2 6714   0.709   0.012   6.094
  961SOL     OW 6715   0.197   0.976   6.850
  961SOL    HW1 6716   0.286   0.931   6.836
  961SOL    HW2 6717   0.124   0.911   6.831
  962SOL     OW 6718   1.525   0.999   5.776
  962SOL    HW1 6719   1.462   0.923   5.789
  962SOL    HW2 6720   1.573   1.017   5.862
  963SOL     OW 6721   1.466   1.417   6.539
  963SOL    HW1 6722   1.407   1.423   6.619
  963SOL    HW2 6723   1.451   1.329   6.493
  964SOL     OW 6724   1.667   1.714   6.158
  964SOL    HW1 6725   1.626   1.691   6.070
  964SOL    HW2 6726   1.649   1.640   6.223
  965SOL     OW 6727   0.598   0.729   5.856
  965SOL    HW1 6728   0.622   0.798   5.788
  965SOL    HW2 6729   0.520   0.762   5.910
  966SOL     OW 6730   1.281   0.345   6.530
  966SOL    HW1 6731   1.195   0.295   6.517
  966SOL    HW2 6732   1.343   0.291   6.586
  967SOL     OW 6733   1.576   1.662   5.893
  967SOL    HW1 6734   1.665   1.708   5.896
  967SOL    HW2 6735   1.555   1.638   5.798
  968SOL     OW 6736   0.807   0.605   7.051
  968SOL    HW1 6737   0.760   0.602   7.140
  968SOL    HW2 6738   0.756   0.550   6.985
  969SOL     OW 6739   0.991   0.410   6.828
  969SOL    HW1 6740   0.914   0.444   6.882
  969SOL    HW2 6741   0.957   0.359   6.749
  970SOL     OW 6742   1.041   0.701   6.015
  970SOL    HW1 6743   1.067   0.697   6.111
  970SOL    HW2 6744   0.956   0.650   6.001
  971SOL     OW 6745   0.076   0.811   6.375
  971SOL    HW1 6746   0.175   0.799   6.384
  971SOL    HW2 6747   0.052   0.906   6.396
  972SOL     OW 6748   0.865   0.348   5.781
  972SOL    HW1 6749   0.924   0.411   5.732
  972SOL    HW2 6750   0.884   0.254   5.752
  973SOL     OW 6751   1.362   1.144   6.131
  973SOL    HW1 6752   1.445   1.115   6.083
  973SOL    HW2 6753   1.313   1.211   6.075
  974SOL     OW 6754   0.550   0.196   6.471
  974SOL    HW1 6755   0.545   0.191   6.571
  974SOL    HW2 6756   0.552   0.292   6.442
  975SOL     OW 6757   1.008   1.456   6.063
  975SOL    HW1 6758   0.962   1.528   6.011
  975SOL    HW2 6759   1.004   1.476   6.161
  976SOL     OW 6760   0.351   1.801   6.439
  976SOL    HW1 6761   0.401   1.715   6.445
  976SOL    HW2 6762   0.416   1.878   6.436
  977SOL     OW 6763   1.795   1.066   6.459
  977SOL    HW1 6764   1.733   1.051   6.383
  977SOL    HW2 6765   1.743   1.077   6.544
  978SOL     OW 6766   1.227   1.550   7.092
  978SOL    HW1 6767   1.233   1.473   7.156
  978SOL    HW2 6768   1.175   1.524   7.012
  979SOL     OW 6769   0.321   0.943   5.828
  979SOL    HW1 6770   0.403   0.982   5.786
  979SOL    HW2 6771   0.294   0.861   5.779
  980SOL     OW 6772   1.458   0.735   6.314
  980SOL    HW1 6773   1.453   0.670   6.389
  980SOL    HW2 6774   1.538   0.794   6.327
  981SOL     OW 6775   1.111   1.776   5.823
  981SOL    HW1 6776   1.051   1.714   5.873
  981SOL    HW2 6777   1.142   1.732   5.738
  982SOL     OW 6778   0.202   0.285   7.084
  982SOL    HW1 6779   0.122   0.345   7.071
  982SOL    HW2 6780   0.192   0.236   7.170
  983SOL     OW 6781   1.632   1.377   5.667
  983SOL    HW1 6782   1.600   1.471   5.657
  983SOL    HW2 6783   1.556   1.314   5.655
  984SOL     OW 6784   0.464   1.743   5.909
  984SOL    HW1 6785   0.497   1.782   5.995
  984SOL    HW2 6786   0.540   1.736   5.844
  985SOL     OW 6787   1.400   0.107   6.012
  985SOL    HW1 6788   1.376   0.070   5.922
  985SOL    HW2 6789   1.499   0.123   6.016
  986SOL     OW 6790   0.249   1.785   6.827
  986SOL    HW1 6791   0.306   1.720   6.877
  986SOL    HW2 6792   0.233   1.752   6.734
  987SOL     OW 6793   0.940   1.698   6.490
  987SOL    HW1 6794   1.020   1.641   6.511
  987SOL    HW2 6795   0.891   1.658   6.413
  988SOL     OW 6796   0.382   0.700   6.066
  988SOL    HW1 6797   0.427   0.610   6.063
  988SOL    HW2 6798   0.288   0.689   6.099
  989SOL     OW 6799   0.614   0.122   5.703
  989SOL    HW1 6800   0.712   0.100   5.710
  989SOL    HW2 6801   0.583   0.105   5.610
  990SOL     OW 6802   0.888   1.514   6.781
  990SOL    HW1 6803   0.865   1.489   6.687
  990SOL    HW2 6804   0.949   1.445   6.820
  991SOL     OW 6805   1.351   0.590   7.019
  991SOL    HW1 6806   1.379   0.547   7.104
  991SOL    HW2 6807   1.376   0.686   7.020
  992SOL     OW 6808   0.803   1.402   6.510
  992SOL    HW1 6809   0.893   1.416   6.468
  992SOL    HW2 6810   0.732   1.404   6.439
  993SOL     OW 6811   0.922   0.503   6.485
  993SOL    HW1 6812   0.897   0.494   6.389
  993SOL    HW2 6813   0.970   0.421   6.516
  994SOL     OW 6814   0.539   0.064   6.098
  994SOL    HW1 6815   0.458   0.065   6.156
  994SOL    HW2 6816   0.542   0.147   6.043
  995SOL     OW 6817   1.434   1.188   5.627
  995SOL    HW1 6818   1.466   1.112   5.684
  995SOL    HW2 6819   1.342   1.215   5.657
  996SOL     OW 6820   0.297   0.035   5.757
  996SOL    HW1 6821   0.346   0.119   5.736
  996SOL    HW2 6822   0.359  -0.030   5.802
  997SOL     OW 6823   0.935   0.236   6.066
  997SOL    HW1 6824   0.887   0.277   5.988
  997SOL    HW2 6825   1.034   0.234   6.047
  998SOL     OW 6826   1.076   0.683   7.050
  998SOL    HW1 6827   0.996   0.622   7.053
  998SOL    HW2 6828   1.157   0.630   7.026
  999SOL     OW 6829   1.227   1.570   6.379
  999SOL    HW1 6830   1.248   1.644   6.314
  999SOL    HW2 6831   1.295   1.570   6.452
 1000SOL     OW 6832   0.459   1.152   6.327
 1000SOL    HW1 6833   0.388   1.125   6.392
 1000SOL    HW2 6834   0.433   1.124   6.234
 1001SOL     OW 6835   1.271   1.797   6.177
 1001SOL    HW1 6836   1.315   1.861   6.113
 1001SOL    HW2 6837   1.221   1.849   6.247
 1002SOL     OW 6838   1.032   0.549   5.602
 1002SOL    HW1 6839   0.991   0.631   5.563
 1002SOL    HW2 6840   1.096   0.575   5.675
 1003SOL     OW 6841   0.078   0.556   6.972
 1003SOL    HW1 6842   0.170   0.555   6.931
 1003SOL    HW2 6843   0.072   0.630   7.039
 1004SOL     OW 6844   0.561   0.222   6.733
 1004SOL    HW1 6845   0.599   0.138   6.770
 1004SOL    HW2 6846   0.473   0.241   6.777
 1005SOL     OW 6847   0.866   0.454   6.228
 1005SOL    HW1 6848   0.834   0.526   6.166
 1005SOL    HW2 6849   0.890   0.373   6.175
 1006SOL     OW 6850   1.017   0.039   6.339
 1006SOL    HW1 6851   0.945   0.044   6.270
 1006SOL    HW2 6852   0.993  -0.030   6.408
 1007SOL     OW 6853   1.429   1.173   6.453
 1007SOL    HW1 6854   1.374   1.089   6.446
 1007SOL    HW2 6855   1.455   1.202   6.361
 1008SOL     OW 6856   1.466   0.590   6.578
 1008SOL    HW1 6857   1.436   0.495   6.585
 1008SOL    HW2 6858   1.539   0.606   6.644
 1009SOL     OW 6859   1.857   0.833   5.963
 1009SOL    HW1 6860   1.899   0.769   6.027
 1009SOL    HW2 6861   1.819   0.782   5.885
 1010SOL     OW 6862   0.488   1.385   5.760
 1010SOL    HW1 6863   0.401   1.370   5.807
 1010SOL    HW2 6864   0.471   1.411   5.665
 1011SOL     OW 6865   1.664   1.280   6.243
 1011SOL    HW1 6866   1.763   1.288   6.257
 1011SOL    HW2 6867   1.619   1.364   6.274
 1012SOL     OW 6868   1.390   0.575   5.664
 1012SOL    HW1 6869   1.336   0.554   5.745
 1012SOL    HW2 6870   1.481   0.534   5.673
 1013SOL     OW 6871   0.527   0.256   5.914
 1013SOL    HW1 6872   0.554   0.197   5.839
 1013SOL    HW2 6873   0.527   0.351   5.883
 1014SOL     OW 6874   1.064   1.347   6.926
 1014SOL    HW1 6875   0.984   1.324   6.981
 1014SOL    HW2 6876   1.147   1.321   6.975
 1015SOL     OW 6877   1.111   1.195   6.686
 1015SOL    HW1 6878   1.071   1.239   6.767
 1015SOL    HW2 6879   1.070   1.232   6.603
 1016SOL     OW 6880   1.638   1.099   6.665
 1016SOL    HW1 6881   1.643   1.180   6.724
 1016SOL    HW2 6882   1.552   1.101   6.614
 1017SOL     OW 6883   0.915   0.089   6.988
 1017SOL    HW1 6884   0.940   0.069   6.893
 1017SOL    HW2 6885   0.987   0.145   7.030
 1018SOL     OW 6886   0.705   1.050   5.954
 1018SOL    HW1 6887   0.691   1.057   6.053
 1018SOL    HW2 6888   0.789   0.999   5.936
 1019SOL     OW 6889   0.410   0.813   6.837
 1019SOL    HW1 6890   0.496   0.825   6.887
 1019SOL    HW2 6891   0.368   0.726   6.864
 1020SOL     OW 6892   1.274   0.386   6.848
 1020SOL    HW1 6893   1.295   0.460   6.912
 1020SOL    HW2 6894   1.185   0.403   6.805
 1021SOL     OW 6895   0.064   1.564   6.917
 1021SOL    HW1 6896   0.018   1.646   6.883
 1021SOL    HW2 6897   0.162   1.583   6.926
 1022SOL     OW 6898   0.367   1.100   6.087
 1022SOL    HW1 6899   0.360   1.183   6.031
 1022SOL    HW2 6900   0.371   1.020   6.027
 1023SOL     OW 6901   0.566   0.537   6.451
 1023SOL    HW1 6902   0.578   0.603   6.377
 1023SOL    HW2 6903   0.612   0.571   6.534
 1024SOL     OW 6904   1.252   1.348   5.974
 1024SOL    HW1 6905   1.302   1.425   6.014
 1024SOL    HW2 6906   1.157   1.350   6.006
 1025SOL     OW 6907   1.272   1.445   6.728
 1025SOL    HW1 6908   1.319   1.458   6.815
 1025SOL    HW2 6909   1.206   1.371   6.737
 1026SOL     OW 6910   1.582   0.639   6.058
 1026SOL    HW1 6911   1.551   0.700   6.131
 1026SOL    HW2 6912   1.632   0.691   5.989
 1027SOL     OW 6913   0.354   1.510   6.915
 1027SOL    HW1 6914   0.333   1.466   6.828
 1027SOL    HW2 6915   0.451   1.536   6.918
 1028SOL     OW 6916   0.573   0.870   6.615
 1028SOL    HW1 6917   0.617   0.959   6.606
 1028SOL    HW2 6918   0.510   0.870   6.692
 1029SOL     OW 6919   1.360   0.862   6.631
 1029SOL    HW1 6920   1.285   0.862   6.565
 1029SOL    HW2 6921   1.397   0.770   6.640
 1030SOL     OW 6922   1.209   0.525   5.861
 1030SOL    HW1 6923   1.222   0.441   5.915
 1030SOL    HW2 6924   1.180   0.599   5.921
 1031SOL     OW 6925   0.307   0.213   6.817
 1031SOL    HW1 6926   0.284   0.250   6.907
 1031SOL    HW2 6927   0.277   0.118   6.811
 1032SOL     OW 6928   0.037   1.310   6.868
 1032SOL    HW1 6929   0.090   1.261   6.936
 1032SOL    HW2 6930   0.059   1.408   6.873
 1033SOL     OW 6931   0.732   0.634   6.650
 1033SOL    HW1 6932   0.791   0.608   6.574
 1033SOL    HW2 6933   0.704   0.730   6.639
 1034SOL     OW 6934   0.307   0.063   6.204
 1034SOL    HW1 6935   0.296   0.157   6.237
 1034SOL    HW2 6936   0.302   0.000   6.281
 1035SOL     OW 6937   1.622   0.367   5.960
 1035SOL    HW1 6938   1.624   0.291   6.024
 1035SOL    HW2 6939   1.574   0.444   6.000
 1036SOL     OW 6940   1.023   0.766   6.552
 1036SOL    HW1 6941   1.038   0.787   6.648
 1036SOL    HW2 6942   0.993   0.671   6.543
 1037SOL     OW 6943   1.540   0.274   5.711
 1037SOL    HW1 6944   1.479   0.199   5.734
 1037SOL    HW2 6945   1.562   0.326   5.794
 1038SOL     OW 6946   1.303   0.838   5.628
 1038SOL    HW1 6947   1.337   0.745   5.643
 1038SOL    HW2 6948   1.321   0.865   5.533
 1039SOL     OW 6949   1.068   1.333   6.435
 1039SOL    HW1 6950   1.075   1.249   6.380
 1039SOL    HW2 6951   1.130   1.402   6.399
 1040SOL     OW 6952   0.319   0.810   6.535
 1040SOL    HW1 6953   0.412   0.846   6.540
 1040SOL    HW2 6954   0.313   0.725   6.587
 1041SOL     OW 6955   0.339   0.509   6.592
 1041SOL    HW1 6956   0.287   0.426   6.575
 1041SOL    HW2 6957   0.416   0.514   6.528
 1042SOL     OW 6958   1.160   0.207   7.063
 1042SOL    HW1 6959   1.160   0.271   7.140
 1042SOL    HW2 6960   1.188   0.255   6.980
 1043SOL     OW 6961   0.008   1.326   5.786
 1043SOL    HW1 6962  -0.085   1.347   5.755
 1043SOL    HW2 6963   0.018   1.227   5.799
 1044SOL     OW 6964   0.088   1.801   6.513
 1044SOL    HW1 6965   0.046   1.715   6.486
 1044SOL    HW2 6966   0.182   1.804   6.479
 1045SOL     OW 6967   0.504   1.568   6.496
 1045SOL    HW1 6968   0.570   1.642   6.505
 1045SOL    HW2 6969   0.548   1.489   6.454
 1046SOL     OW 6970   1.002   0.796   6.824
 1046SOL    HW1 6971   1.043   0.764   6.910
 1046SOL    HW2 6972   0.906   0.769   6.821
 1047SOL     OW 6973   0.040   0.544   6.700
 1047SOL    HW1 6974   0.125   0.511   6.659
 1047SOL    HW2 6975   0.053   0.559   6.798
 1048SOL     OW 6976   0.815   0.572   5.911
 1048SOL    HW1 6977   0.822   0.483   5.865
 1048SOL    HW2 6978   0.721   0.606   5.903
 1049SOL     OW 6979   1.657   0.604   6.792
 1049SOL    HW1 6980   1.619   0.535   6.854
 1049SOL    HW2 6981   1.739   0.568   6.748
 1050SOL     OW 6982   0.671   0.464   6.855
 1050SOL    HW1 6983   0.637   0.375   6.825
 1050SOL    HW2 6984   0.697   0.518   6.775
 1051SOL     OW 6985   0.930   1.678   7.051
 1051SOL    HW1 6986   0.906   1.660   6.956
 1051SOL    HW2 6987   0.960   1.772   7.061
 1052SOL     OW 6988   0.473   0.500   5.777
 1052SOL    HW1 6989   0.534   0.580   5.781
 1052SOL    HW2 6990   0.378   0.531   5.784
 1053SOL     OW 6991   0.159   1.137   7.052
 1053SOL    HW1 6992   0.181   1.076   7.128
 1053SOL    HW2 6993   0.169   1.088   6.966
 1054SOL     OW 6994   1.347   1.059   6.820
 1054SOL    HW1 6995   1.371   0.996   6.746
 1054SOL    HW2 6996   1.257   1.099   6.802
 1055SOL     OW 6997   1.302   0.855   5.895
 1055SOL    HW1 6998   1.216   0.824   5.937
 1055SOL    HW2 6999   1.298   0.841   5.796
 1056SOL     OW 7000   1.759   1.747   6.740
 1056SOL    HW1 7001   1.820   1.777   6.667
 1056SOL    HW2 7002   1.721   1.658   6.718
 1057SOL     OW 7003   1.252   1.731   6.714
 1057SOL    HW1 7004   1.336   1.736   6.660
 1057SOL    HW2 7005   1.229   1.635   6.732
 1058SOL     OW 7006   0.083   1.258   6.608
 1058SOL    HW1 7007   0.078   1.257   6.708
 1058SOL    HW2 7008   0.000   1.217   6.570
 1059SOL     OW 7009   0.903   0.086   5.719
 1059SOL    HW1 7010   0.954   0.087   5.633
 1059SOL    HW2 7011   0.959   0.044   5.790
 1060SOL     OW 7012   1.726   0.135   6.109
 1060SOL    HW1 7013   1.799   0.118   6.042
 1060SOL    HW2 7014   1.695   0.048   6.147
 1061SOL     OW 7015   1.388   1.573   6.063
 1061SOL    HW1 7016   1.455   1.585   5.989
 1061SOL    HW2 7017   1.348   1.662   6.086
 1062SOL     OW 7018   1.280   0.927   6.258
 1062SOL    HW1 7019   1.340   0.846   6.260
 1062SOL    HW2 7020   1.320   0.996   6.198
 1063SOL     OW 7021   0.830   1.273   7.008
 1063SOL    HW1 7022   0.825   1.306   7.103
 1063SOL    HW2 7023   0.744   1.292   6.962
 1064SOL     OW 7024   0.672   1.616   5.740
 1064SOL    HW1 7025   0.681   1.626   5.641
 1064SOL    HW2 7026   0.632   1.527   5.761
 1065SOL     OW 7027   1.650   1.720   6.980
 1065SOL    HW1 7028   1.703   1.730   6.896
 1065SOL    HW2 7029   1.623   1.810   7.014
 1066SOL     OW 7030   1.841   0.175   6.549
 1066SOL    HW1 7031   1.880   0.090   6.513
 1066SOL    HW2 7032   1.743   0.177   6.530
 1067SOL     OW 7033   0.263   0.326   6.306
 1067SOL    HW1 7034   0.184   0.377   6.272
 1067SOL    HW2 7035   0.254   0.311   6.404
 1068SOL     OW 7036   1.194   1.612   5.617
 1068SOL    HW1 7037   1.200   1.519   5.654
 1068SOL    HW2 7038   1.135   1.612   5.537
 1069SOL     OW 7039   0.822   1.002   6.958
 1069SOL    HW1 7040   0.862   1.001   6.866
 1069SOL    HW2 7041   0.832   1.094   6.998
 1070SOL     OW 7042   0.916   0.910   5.877
 1070SOL    HW1 7043   0.979   0.948   5.809
 1070SOL    HW2 7044   0.956   0.827   5.916
 1071SOL     OW 7045   1.504   1.607   5.630
 1071SOL    HW1 7046   1.412   1.644   5.637
 1071SOL    HW2 7047   1.542   1.627   5.540
 1072SOL     OW 7048   0.372   1.288   7.076
 1072SOL    HW1 7049   0.359   1.381   7.042
 1072SOL    HW2 7050   0.288   1.236   7.063
 1073SOL     OW 7051   1.614   1.292   6.875
 1073SOL    HW1 7052   1.674   1.295   6.955
 1073SOL    HW2 7053   1.539   1.356   6.888
 1074SOL     OW 7054   1.039   1.098   6.282
 1074SOL    HW1 7055   0.969   1.051   6.336
 1074SOL    HW2 7056   1.098   1.030   6.239
 1075SOL     OW 7057   1.014   0.236   6.557
 1075SOL    HW1 7058   1.006   0.200   6.464
 1075SOL    HW2 7059   1.012   0.160   6.622
 1076SOL     OW 7060   0.590   1.487   6.077
 1076SOL    HW1 7061   0.632   1.429   6.007
 1076SOL    HW2 7062   0.546   1.566   6.033
 1077SOL     OW 7063   1.709   0.385   6.967
 1077SOL    HW1 7064   1.782   0.454   6.971
 1077SOL    HW2 7065   1.737   0.310   6.908
 1078SOL     OW 7066   0.255   1.348   5.876
 1078SOL    HW1 7067   0.159   1.349   5.849
 1078SOL    HW2 7068   0.267   1.401   5.960
 1079SOL     OW 7069   0.672   0.203   7.075
 1079SOL    HW1 7070   0.762   0.187   7.035
 1079SOL    HW2 7071   0.680   0.208   7.174
 1080SOL     OW 7072   0.075   0.345   5.619
 1080SOL    HW1 7073  -0.017   0.317   5.590
 1080SOL    HW2 7074   0.106   0.422   5.563
 1081SOL     OW 7075   1.440   0.856   6.984
 1081SOL    HW1 7076   1.383   0.908   6.921
 1081SOL    HW2 7077   1.536   0.868   6.960
 1082SOL     OW 7078   0.072   0.166   5.904
 1082SOL    HW1 7079   0.055   0.249   5.850
 1082SOL    HW2 7080   0.162   0.129   5.882
 1083SOL     OW 7081   1.183   1.335   5.705
 1083SOL    HW1 7082   1.084   1.324   5.707
 1083SOL    HW2 7083   1.217   1.350   5.798
 1084SOL     OW 7084   0.613   0.842   7.017
 1084SOL    HW1 7085   0.669   0.923   7.000
 1084SOL    HW2 7086   0.672   0.762   7.020
 1085SOL     OW 7087   1.493   1.767   6.545
 1085SOL    HW1 7088   1.526   1.831   6.476
 1085SOL    HW2 7089   1.559   1.761   6.620
 1086SOL     OW 7090   1.674   0.883   6.840
 1086SOL    HW1 7091   1.647   0.794   6.803
 1086SOL    HW2 7092   1.675   0.951   6.767
 1087SOL     OW 7093   1.225   0.325   6.035
 1087SOL    HW1 7094   1.290   0.251   6.024
 1087SOL    HW2 7095   1.245   0.375   6.119
 1088SOL     OW 7096   0.594   0.745   6.238
 1088SOL    HW1 7097   0.644   0.830   6.219
 1088SOL    HW2 7098   0.506   0.747   6.190
 1089SOL     OW 7099   1.730   0.934   7.103
 1089SOL    HW1 7100   1.768   1.025   7.118
 1089SOL    HW2 7101   1.722   0.917   7.004
 1090SOL     OW 7102   0.859   1.374   5.602
 1090SOL    HW1 7103   0.813   1.389   5.690
 1090SOL    HW2 7104   0.903   1.459   5.572
 1091SOL     OW 7105   0.661   1.790   6.539
 1091SOL    HW1 7106   0.615   1.878   6.526
 1091SOL    HW2 7107   0.760   1.802   6.532
 1092SOL     OW 7108   0.859   0.956   6.447
 1092SOL    HW1 7109   0.913   0.887   6.495
 1092SOL    HW2 7110   0.827   1.025   6.513
 1093SOL     OW 7111   1.083   0.984   5.673
 1093SOL    HW1 7112   1.060   1.037   5.591
 1093SOL    HW2 7113   1.164   0.928   5.654
 1094SOL     OW 7114   1.861   1.569   6.437
 1094SOL    HW1 7115   1.790   1.557   6.367
 1094SOL    HW2 7116   1.862   1.490   6.497
 1095SOL     OW 7117   0.079   1.240   6.239
 1095SOL    HW1 7118   0.078   1.193   6.327
 1095SOL    HW2 7119   0.161   1.212   6.188
 1096SOL     OW 7120   1.824   0.192   6.813
 1096SOL    HW1 7121   1.820   0.102   6.857
 1096SOL    HW2 7122   1.827   0.181   6.714
 1097SOL     OW 7123   0.428   0.424   6.106
 1097SOL    HW1 7124   0.458   0.352   6.044
 1097SOL    HW2 7125   0.389   0.384   6.189
 1098SOL     OW 7126   1.705   1.487   6.690
 1098SOL    HW1 7127   1.612   1.462   6.663
 1098SOL    HW2 7128   1.731   1.437   6.772
 1099SOL     OW 7129   0.317   0.547   6.866
 1099SOL    HW1 7130   0.355   0.488   6.938
 1099SOL    HW2 7131   0.357   0.521   6.778
 1100SOL     OW 7132   0.812   1.586   6.273
 1100SOL    HW1 7133   0.844   1.596   6.179
 1100SOL    HW2 7134   0.733   1.524   6.275
 1101SOL     OW 7135   1.424   0.214   6.698
 1101SOL    HW1 7136   1.476   0.149   6.753
 1101SOL    HW2 7137   1.375   0.277   6.759
 1102SOL     OW 7138   1.001   0.034   6.740
 1102SOL    HW1 7139   0.938  -0.038   6.709
 1102SOL    HW2 7140   1.094  -0.002   6.740
 1103SOL     OW 7141   0.770   1.330   5.887
 1103SOL    HW1 7142   0.724   1.243   5.904
 1103SOL    HW2 7143   0.861   1.327   5.928
 1104SOL     OW 7144   0.618   1.567   6.870
 1104SOL    HW1 7145   0.613   1.649   6.927
 1104SOL    HW2 7146   0.707   1.564   6.825
 1105SOL     OW 7147   1.352   0.052   5.754
 1105SOL    HW1 7148   1.387   0.011   5.670
 1105SOL    HW2 7149   1.262   0.014   5.774
 1106SOL     OW 7150   1.300   0.453   6.277
 1106SOL    HW1 7151   1.241   0.533   6.281
 1106SOL    HW2 7152   1.315   0.418   6.370
 1107SOL     OW 7153   1.593   0.221   6.468
 1107SOL    HW1 7154   1.509   0.220   6.522
 1107SOL    HW2 7155   1.595   0.304   6.412
 1108SOL     OW 7156   0.039   1.077   5.886
 1108SOL    HW1 7157   0.138   1.066   5.877
 1108SOL    HW2 7158  -0.001   0.991   5.918
 1109SOL     OW 7159   0.875   1.646   5.923
 1109SOL    HW1 7160   0.798   1.611   5.869
 1109SOL    HW2 7161   0.843   1.717   5.985
 1110SOL     OW 7162   0.230   2.490   0.113
 1110SOL    HW1 7163   0.137   2.488   0.150
 1110SOL    HW2 7164   0.231   2.451   0.021
 1111SOL     OW 7165   0.225   2.137   0.996
 1111SOL    HW1 7166   0.260   2.120   1.088
 1111SOL    HW2 7167   0.137   2.092   0.984
 1112SOL     OW 7168   0.019   2.230   0.647
 1112SOL    HW1 7169  -0.063   2.273   0.686
 1112SOL    HW2 7170  -0.009   2.157   0.584
 1113SOL     OW 7171   0.569   3.137   1.165
 1113SOL    HW1 7172   0.476   3.130   1.128
 1113SOL    HW2 7173   0.580   3.226   1.209
 1114SOL     OW 7174   1.555   3.373   0.703
 1114SOL    HW1 7175   1.498   3.357   0.784
 1114SOL    HW2 7176   1.496   3.383   0.623
 1115SOL     OW 7177   1.743   2.480   0.856
 1115SOL    HW1 7178   1.776   2.574   0.856
 1115SOL    HW2 7179   1.794   2.426   0.922
 1116SOL     OW 7180   1.135   2.565   0.717
 1116SOL    HW1 7181   1.192   2.643   0.692
 1116SOL    HW2 7182   1.075   2.591   0.793
 1117SOL     OW 7183   1.755   2.469   0.231
 1117SOL    HW1 7184   1.743   2.456   0.132
 1117SOL    HW2 7185   1.725   2.388   0.280
 1118SOL     OW 7186   0.768   3.006   1.023
 1118SOL    HW1 7187   0.690   3.023   1.083
 1118SOL    HW2 7188   0.802   3.093   0.987
 1119SOL     OW 7189   0.850   2.660   1.823
 1119SOL    HW1 7190   0.846   2.736   1.888
 1119SOL    HW2 7191   0.872   2.696   1.732
 1120SOL     OW 7192   0.685   2.874   0.665
 1120SOL    HW1 7193   0.754   2.858   0.735
 1120SOL    HW2 7194   0.612   2.931   0.703
 1121SOL     OW 7195   0.686   3.023   1.803
 1121SOL    HW1 7196   0.746   3.102   1.817
 1121SOL    HW2 7197   0.600   3.054   1.762
 1122SOL     OW 7198   0.335   3.297   1.061
 1122SOL    HW1 7199   0.257   3.266   1.008
 1122SOL    HW2 7200   0.393   3.355   1.004
 1123SOL     OW 7201   1.460   3.367   1.339
 1123SOL    HW1 7202   1.484   3.461   1.365
 1123SOL    HW2 7203   1.444   3.313   1.421
 1124SOL     OW 7204   0.438   2.254   1.499
 1124SOL    HW1 7205   0.520   2.198   1.508
 1124SOL    HW2 7206   0.357   2.196   1.503
 1125SOL     OW 7207   1.603   2.309   0.737
 1125SOL    HW1 7208   1.529   2.355   0.687
 1125SOL    HW2 7209   1.654   2.377   0.790
 1126SOL     OW 7210   0.231   3.575   0.483
 1126SOL    HW1 7211   0.265   3.652   0.537
 1126SOL    HW2 7212   0.275   3.575   0.393
 1127SOL     OW 7213   1.127   3.203   1.690
 1127SOL    HW1 7214   1.174   3.203   1.778
 1127SOL    HW2 7215   1.079   3.116   1.679
 1128SOL     OW 7216   0.230   3.296   0.538
 1128SOL    HW1 7217   0.204   3.392   0.538
 1128SOL    HW2 7218   0.159   3.242   0.583
 1129SOL     OW 7219   0.240   2.953   0.886
 1129SOL    HW1 7220   0.254   2.869   0.938
 1129SOL    HW2 7221   0.185   3.017   0.941
 1130SOL     OW 7222   0.620   3.648   1.439
 1130SOL    HW1 7223   0.528   3.631   1.474
 1130SOL    HW2 7224   0.648   3.740   1.465
 1131SOL     OW 7225   0.606   2.826   0.123
 1131SOL    HW1 7226   0.613   2.910   0.069
 1131SOL    HW2 7227   0.652   2.839   0.211
 1132SOL     OW 7228   1.594   1.976   1.480
 1132SOL    HW1 7229   1.576   2.043   1.408
 1132SOL    HW2 7230   1.591   2.022   1.569
 1133SOL     OW 7231   0.122   2.505   0.563
 1133SOL    HW1 7232   0.077   2.417   0.580
 1133SOL    HW2 7233   0.121   2.559   0.647
 1134SOL     OW 7234   1.842   3.629   0.359
 1134SOL    HW1 7235   1.896   3.600   0.439
 1134SOL    HW2 7236   1.872   3.719   0.330
 1135SOL     OW 7237   0.027   3.458   0.117
 1135SOL    HW1 7238   0.008   3.362   0.138
 1135SOL    HW2 7239  -0.006   3.516   0.192
 1136SOL     OW 7240   1.689   2.784   0.612
 1136SOL    HW1 7241   1.784   2.755   0.620
 1136SOL    HW2 7242   1.681   2.849   0.537
 1137SOL     OW 7243   1.641   2.970   0.432
 1137SOL    HW1 7244   1.727   2.972   0.380
 1137SOL    HW2 7245   1.655   3.017   0.520
 1138SOL     OW 7246   0.113   2.599   1.597
 1138SOL    HW1 7247   0.201   2.586   1.642
 1138SOL    HW2 7248   0.100   2.696   1.575
 1139SOL     OW 7249   0.613   3.227   0.726
 1139SOL    HW1 7250   0.564   3.140   0.735
 1139SOL    HW2 7251   0.590   3.270   0.639
 1140SOL     OW 7252   1.293   3.090   1.423
 1140SOL    HW1 7253   1.330   3.017   1.365
 1140SOL    HW2 7254   1.345   3.095   1.508
 1141SOL     OW 7255   0.809   1.866   0.502
 1141SOL    HW1 7256   0.849   1.957   0.493
 1141SOL    HW2 7257   0.709   1.874   0.508
 1142SOL     OW 7258   0.197   2.838   1.264
 1142SOL    HW1 7259   0.286   2.793   1.250
 1142SOL    HW2 7260   0.124   2.773   1.245
 1143SOL     OW 7261   1.525   2.861   0.190
 1143SOL    HW1 7262   1.462   2.785   0.203
 1143SOL    HW2 7263   1.573   2.879   0.276
 1144SOL     OW 7264   1.187   3.654   1.616
 1144SOL    HW1 7265   1.211   3.714   1.540
 1144SOL    HW2 7266   1.194   3.559   1.586
 1145SOL     OW 7267   0.317   2.113   1.801
 1145SOL    HW1 7268   0.388   2.184   1.807
 1145SOL    HW2 7269   0.229   2.152   1.829
 1146SOL     OW 7270   1.466   3.279   0.953
 1146SOL    HW1 7271   1.407   3.285   1.033
 1146SOL    HW2 7272   1.451   3.191   0.907
 1147SOL     OW 7273   1.667   3.576   0.572
 1147SOL    HW1 7274   1.626   3.553   0.484
 1147SOL    HW2 7275   1.649   3.502   0.637
 1148SOL     OW 7276   0.598   2.591   0.270
 1148SOL    HW1 7277   0.622   2.660   0.202
 1148SOL    HW2 7278   0.520   2.624   0.324
 1149SOL     OW 7279   1.281   2.207   0.944
 1149SOL    HW1 7280   1.195   2.157   0.931
 1149SOL    HW2 7281   1.343   2.153   1.000
 1150SOL     OW 7282   1.576   3.524   0.307
 1150SOL    HW1 7283   1.665   3.570   0.310
 1150SOL    HW2 7284   1.555   3.500   0.212
 1151SOL     OW 7285   0.807   2.467   1.465
 1151SOL    HW1 7286   0.760   2.464   1.554
 1151SOL    HW2 7287   0.756   2.412   1.399
 1152SOL     OW 7288   1.394   2.331   1.674
 1152SOL    HW1 7289   1.374   2.374   1.762
 1152SOL    HW2 7290   1.472   2.269   1.683
 1153SOL     OW 7291   0.973   2.752   1.572
 1153SOL    HW1 7292   1.019   2.668   1.543
 1153SOL    HW2 7293   0.917   2.786   1.497
 1154SOL     OW 7294   0.991   2.272   1.242
 1154SOL    HW1 7295   0.914   2.306   1.296
 1154SOL    HW2 7296   0.957   2.221   1.163
 1155SOL     OW 7297   1.041   2.563   0.429
 1155SOL    HW1 7298   1.067   2.559   0.525
 1155SOL    HW2 7299   0.956   2.512   0.415
 1156SOL     OW 7300   0.076   2.673   0.789
 1156SOL    HW1 7301   0.175   2.661   0.798
 1156SOL    HW2 7302   0.052   2.768   0.810
 1157SOL     OW 7303   0.130   3.683   1.571
 1157SOL    HW1 7304   0.120   3.668   1.670
 1157SOL    HW2 7305   0.044   3.719   1.535
 1158SOL     OW 7306   0.865   2.210   0.195
 1158SOL    HW1 7307   0.924   2.273   0.146
 1158SOL    HW2 7308   0.884   2.116   0.166
 1159SOL     OW 7309   1.719   2.447   1.831
 1159SOL    HW1 7310   1.693   2.536   1.795
 1159SOL    HW2 7311   1.717   2.379   1.758
 1160SOL     OW 7312   1.362   3.006   0.545
 1160SOL    HW1 7313   1.445   2.977   0.497
 1160SOL    HW2 7314   1.313   3.073   0.489
 1161SOL     OW 7315   0.550   2.058   0.885
 1161SOL    HW1 7316   0.545   2.053   0.985
 1161SOL    HW2 7317   0.552   2.154   0.856
 1162SOL     OW 7318   1.008   3.318   0.477
 1162SOL    HW1 7319   0.962   3.390   0.425
 1162SOL    HW2 7320   1.004   3.338   0.575
 1163SOL     OW 7321   0.351   3.663   0.853
 1163SOL    HW1 7322   0.401   3.577   0.859
 1163SOL    HW2 7323   0.416   3.740   0.850
 1164SOL     OW 7324   1.795   2.928   0.873
 1164SOL    HW1 7325   1.733   2.913   0.797
 1164SOL    HW2 7326   1.743   2.939   0.958
 1165SOL     OW 7327   1.227   3.412   1.506
 1165SOL    HW1 7328   1.233   3.335   1.570
 1165SOL    HW2 7329   1.175   3.386   1.426
 1166SOL     OW 7330   0.321   2.805   0.242
 1166SOL    HW1 7331   0.403   2.844   0.200
 1166SOL    HW2 7332   0.294   2.723   0.193
 1167SOL     OW 7333   1.458   2.597   0.728
 1167SOL    HW1 7334   1.453   2.532   0.803
 1167SOL    HW2 7335   1.538   2.656   0.741
 1168SOL     OW 7336   0.461   3.128   1.727
 1168SOL    HW1 7337   0.411   3.129   1.641
 1168SOL    HW2 7338   0.398   3.110   1.803
 1169SOL     OW 7339   1.111   3.638   0.237
 1169SOL    HW1 7340   1.051   3.576   0.287
 1169SOL    HW2 7341   1.142   3.594   0.152
 1170SOL     OW 7342   0.202   2.147   1.498
 1170SOL    HW1 7343   0.122   2.207   1.485
 1170SOL    HW2 7344   0.192   2.098   1.584
 1171SOL     OW 7345   1.632   3.239   0.081
 1171SOL    HW1 7346   1.600   3.333   0.071
 1171SOL    HW2 7347   1.556   3.176   0.069
 1172SOL     OW 7348   0.464   3.605   0.323
 1172SOL    HW1 7349   0.497   3.644   0.409
 1172SOL    HW2 7350   0.540   3.598   0.258
 1173SOL     OW 7351   1.400   1.969   0.426
 1173SOL    HW1 7352   1.376   1.932   0.336
 1173SOL    HW2 7353   1.499   1.985   0.430
 1174SOL     OW 7354   0.249   3.647   1.241
 1174SOL    HW1 7355   0.306   3.582   1.291
 1174SOL    HW2 7356   0.233   3.614   1.148
 1175SOL     OW 7357   0.940   3.560   0.904
 1175SOL    HW1 7358   1.020   3.503   0.925
 1175SOL    HW2 7359   0.891   3.520   0.827
 1176SOL     OW 7360   0.382   2.562   0.480
 1176SOL    HW1 7361   0.427   2.472   0.477
 1176SOL    HW2 7362   0.288   2.551   0.513
 1177SOL     OW 7363   1.547   2.084   1.729
 1177SOL    HW1 7364   1.542   2.121   1.821
 1177SOL    HW2 7365   1.475   2.015   1.717
 1178SOL     OW 7366   0.614   1.984   0.117
 1178SOL    HW1 7367   0.712   1.962   0.124
 1178SOL    HW2 7368   0.583   1.967   0.024
 1179SOL     OW 7369   0.781   2.126   1.749
 1179SOL    HW1 7370   0.848   2.065   1.792
 1179SOL    HW2 7371   0.708   2.145   1.814
 1180SOL     OW 7372   0.888   3.376   1.195
 1180SOL    HW1 7373   0.865   3.351   1.101
 1180SOL    HW2 7374   0.949   3.307   1.234
 1181SOL     OW 7375   1.351   2.452   1.433
 1181SOL    HW1 7376   1.379   2.409   1.518
 1181SOL    HW2 7377   1.376   2.548   1.434
 1182SOL     OW 7378   0.803   3.264   0.924
 1182SOL    HW1 7379   0.893   3.278   0.882
 1182SOL    HW2 7380   0.732   3.266   0.853
 1183SOL     OW 7381   0.922   2.365   0.899
 1183SOL    HW1 7382   0.897   2.356   0.803
 1183SOL    HW2 7383   0.970   2.283   0.930
 1184SOL     OW 7384   0.539   1.926   0.512
 1184SOL    HW1 7385   0.458   1.927   0.570
 1184SOL    HW2 7386   0.542   2.009   0.457
 1185SOL     OW 7387   1.434   3.050   0.041
 1185SOL    HW1 7388   1.466   2.974   0.098
 1185SOL    HW2 7389   1.342   3.077   0.071
 1186SOL     OW 7390   0.297   1.897   0.171
 1186SOL    HW1 7391   0.346   1.981   0.150
 1186SOL    HW2 7392   0.359   1.832   0.216
 1187SOL     OW 7393   0.935   2.098   0.480
 1187SOL    HW1 7394   0.887   2.139   0.402
 1187SOL    HW2 7395   1.034   2.096   0.461
 1188SOL     OW 7396   1.076   2.545   1.464
 1188SOL    HW1 7397   0.996   2.484   1.467
 1188SOL    HW2 7398   1.157   2.492   1.440
 1189SOL     OW 7399   1.227   3.432   0.793
 1189SOL    HW1 7400   1.248   3.506   0.728
 1189SOL    HW2 7401   1.295   3.432   0.866
 1190SOL     OW 7402   0.459   3.014   0.741
 1190SOL    HW1 7403   0.388   2.987   0.806
 1190SOL    HW2 7404   0.433   2.986   0.648
 1191SOL     OW 7405   1.032   2.411   0.016
 1191SOL    HW1 7406   0.991   2.493  -0.023
 1191SOL    HW2 7407   1.096   2.437   0.089
 1192SOL     OW 7408   0.078   2.418   1.386
 1192SOL    HW1 7409   0.170   2.417   1.345
 1192SOL    HW2 7410   0.072   2.492   1.453
 1193SOL     OW 7411   0.561   2.084   1.147
 1193SOL    HW1 7412   0.599   2.000   1.184
 1193SOL    HW2 7413   0.473   2.103   1.191
 1194SOL     OW 7414   0.866   2.316   0.642
 1194SOL    HW1 7415   0.834   2.388   0.580
 1194SOL    HW2 7416   0.890   2.235   0.589
 1195SOL     OW 7417   1.017   1.901   0.753
 1195SOL    HW1 7418   0.945   1.906   0.684
 1195SOL    HW2 7419   0.993   1.832   0.822
 1196SOL     OW 7420   1.429   3.035   0.867
 1196SOL    HW1 7421   1.374   2.951   0.860
 1196SOL    HW2 7422   1.455   3.064   0.775
 1197SOL     OW 7423   1.466   2.452   0.992
 1197SOL    HW1 7424   1.436   2.357   0.999
 1197SOL    HW2 7425   1.539   2.468   1.058
 1198SOL     OW 7426   1.857   2.695   0.377
 1198SOL    HW1 7427   1.899   2.631   0.441
 1198SOL    HW2 7428   1.819   2.644   0.299
 1199SOL     OW 7429   0.488   3.247   0.174
 1199SOL    HW1 7430   0.401   3.232   0.221
 1199SOL    HW2 7431   0.471   3.273   0.079
 1200SOL     OW 7432   1.664   3.142   0.657
 1200SOL    HW1 7433   1.763   3.150   0.671
 1200SOL    HW2 7434   1.619   3.226   0.688
 1201SOL     OW 7435   1.390   2.437   0.078
 1201SOL    HW1 7436   1.336   2.416   0.159
 1201SOL    HW2 7437   1.481   2.396   0.087
 1202SOL     OW 7438   0.527   2.118   0.328
 1202SOL    HW1 7439   0.554   2.059   0.253
 1202SOL    HW2 7440   0.527   2.213   0.297
 1203SOL     OW 7441   1.754   3.085   1.588
 1203SOL    HW1 7442   1.845   3.046   1.575
 1203SOL    HW2 7443   1.762   3.181   1.612
 1204SOL     OW 7444   1.064   3.209   1.340
 1204SOL    HW1 7445   0.984   3.186   1.395
 1204SOL    HW2 7446   1.147   3.183   1.389
 1205SOL     OW 7447   1.592   3.491   1.625
 1205SOL    HW1 7448   1.619   3.525   1.535
 1205SOL    HW2 7449   1.671   3.453   1.671
 1206SOL     OW 7450   1.111   3.057   1.100
 1206SOL    HW1 7451   1.071   3.101   1.181
 1206SOL    HW2 7452   1.070   3.094   1.017
 1207SOL     OW 7453   1.638   2.961   1.079
 1207SOL    HW1 7454   1.643   3.042   1.138
 1207SOL    HW2 7455   1.552   2.963   1.028
 1208SOL     OW 7456   0.915   1.951   1.402
 1208SOL    HW1 7457   0.940   1.931   1.307
 1208SOL    HW2 7458   0.987   2.007   1.444
 1209SOL     OW 7459   0.980   2.978   1.719
 1209SOL    HW1 7460   0.881   2.984   1.729
 1209SOL    HW2 7461   1.003   2.898   1.663
 1210SOL     OW 7462   0.705   2.912   0.368
 1210SOL    HW1 7463   0.691   2.919   0.467
 1210SOL    HW2 7464   0.789   2.861   0.350
 1211SOL     OW 7465   0.410   2.675   1.251
 1211SOL    HW1 7466   0.496   2.687   1.301
 1211SOL    HW2 7467   0.368   2.588   1.278
 1212SOL     OW 7468   1.274   2.248   1.262
 1212SOL    HW1 7469   1.295   2.322   1.326
 1212SOL    HW2 7470   1.185   2.265   1.219
 1213SOL     OW 7471   0.064   3.426   1.331
 1213SOL    HW1 7472   0.018   3.508   1.297
 1213SOL    HW2 7473   0.162   3.445   1.340
 1214SOL     OW 7474   0.367   2.962   0.501
 1214SOL    HW1 7475   0.360   3.045   0.445
 1214SOL    HW2 7476   0.371   2.882   0.441
 1215SOL     OW 7477   0.566   2.399   0.865
 1215SOL    HW1 7478   0.578   2.465   0.791
 1215SOL    HW2 7479   0.612   2.433   0.948
 1216SOL     OW 7480   1.252   3.210   0.388
 1216SOL    HW1 7481   1.302   3.287   0.428
 1216SOL    HW2 7482   1.157   3.212   0.420
 1217SOL     OW 7483   1.272   3.307   1.142
 1217SOL    HW1 7484   1.319   3.320   1.229
 1217SOL    HW2 7485   1.206   3.233   1.151
 1218SOL     OW 7486   1.582   2.501   0.472
 1218SOL    HW1 7487   1.551   2.562   0.545
 1218SOL    HW2 7488   1.632   2.553   0.403
 1219SOL     OW 7489   0.354   3.372   1.329
 1219SOL    HW1 7490   0.333   3.328   1.242
 1219SOL    HW2 7491   0.451   3.398   1.332
 1220SOL     OW 7492   0.402   2.613   1.598
 1220SOL    HW1 7493   0.470   2.668   1.551
 1220SOL    HW2 7494   0.442   2.525   1.625
 1221SOL     OW 7495   1.587   2.641   1.670
 1221SOL    HW1 7496   1.495   2.679   1.665
 1221SOL    HW2 7497   1.647   2.688   1.605
 1222SOL     OW 7498   1.013   1.967   1.770
 1222SOL    HW1 7499   1.019   2.052   1.718
 1222SOL    HW2 7500   1.045   1.891   1.713
 1223SOL     OW 7501   0.504   1.912   1.740
 1223SOL    HW1 7502   0.462   1.855   1.670
 1223SOL    HW2 7503   0.438   1.981   1.772
 1224SOL     OW 7504   0.573   2.732   1.029
 1224SOL    HW1 7505   0.617   2.821   1.020
 1224SOL    HW2 7506   0.510   2.732   1.106
 1225SOL     OW 7507   1.360   2.724   1.045
 1225SOL    HW1 7508   1.285   2.724   0.979
 1225SOL    HW2 7509   1.397   2.632   1.054
 1226SOL     OW 7510   1.209   2.387   0.275
 1226SOL    HW1 7511   1.222   2.303   0.329
 1226SOL    HW2 7512   1.180   2.461   0.335
 1227SOL     OW 7513   0.307   2.075   1.231
 1227SOL    HW1 7514   0.284   2.112   1.321
 1227SOL    HW2 7515   0.277   1.980   1.225
 1228SOL     OW 7516   0.037   3.172   1.282
 1228SOL    HW1 7517   0.090   3.123   1.350
 1228SOL    HW2 7518   0.059   3.270   1.287
 1229SOL     OW 7519   0.732   2.496   1.064
 1229SOL    HW1 7520   0.791   2.470   0.988
 1229SOL    HW2 7521   0.704   2.592   1.053
 1230SOL     OW 7522   1.728   2.797   1.854
 1230SOL    HW1 7523   1.682   2.790   1.765
 1230SOL    HW2 7524   1.666   2.841   1.920
 1231SOL     OW 7525   0.307   1.925   0.618
 1231SOL    HW1 7526   0.296   2.019   0.651
 1231SOL    HW2 7527   0.302   1.862   0.695
 1232SOL     OW 7528   1.622   2.229   0.374
 1232SOL    HW1 7529   1.624   2.153   0.438
 1232SOL    HW2 7530   1.574   2.306   0.414
 1233SOL     OW 7531   1.023   2.628   0.966
 1233SOL    HW1 7532   1.038   2.649   1.062
 1233SOL    HW2 7533   0.993   2.533   0.957
 1234SOL     OW 7534   0.980   3.435   1.700
 1234SOL    HW1 7535   0.960   3.479   1.612
 1234SOL    HW2 7536   1.019   3.344   1.684
 1235SOL     OW 7537   1.859   3.380   1.605
 1235SOL    HW1 7538   1.873   3.407   1.510
 1235SOL    HW2 7539   1.942   3.402   1.658
 1236SOL     OW 7540   0.350   2.760   1.804
 1236SOL    HW1 7541   0.426   2.804   1.852
 1236SOL    HW2 7542   0.385   2.713   1.722
 1237SOL     OW 7543   1.540   2.136   0.125
 1237SOL    HW1 7544   1.479   2.061   0.148
 1237SOL    HW2 7545   1.562   2.188   0.208
 1238SOL     OW 7546   1.303   2.700   0.042
 1238SOL    HW1 7547   1.337   2.607   0.057
 1238SOL    HW2 7548   1.321   2.727  -0.053
 1239SOL     OW 7549   1.068   3.195   0.849
 1239SOL    HW1 7550   1.075   3.111   0.794
 1239SOL    HW2 7551   1.130   3.264   0.813
 1240SOL     OW 7552   0.319   2.672   0.949
 1240SOL    HW1 7553   0.412   2.708   0.954
 1240SOL    HW2 7554   0.313   2.587   1.001
 1241SOL     OW 7555   0.339   2.371   1.006
 1241SOL    HW1 7556   0.287   2.288   0.989
 1241SOL    HW2 7557   0.416   2.376   0.942
 1242SOL     OW 7558   0.511   2.277   1.808
 1242SOL    HW1 7559   0.493   2.322   1.896
 1242SOL    HW2 7560   0.553   2.342   1.745
 1243SOL     OW 7561   1.138   2.242   1.678
 1243SOL    HW1 7562   1.093   2.305   1.742
 1243SOL    HW2 7563   1.231   2.273   1.661
 1244SOL     OW 7564   1.160   2.069   1.477
 1244SOL    HW1 7565   1.160   2.133   1.554
 1244SOL    HW2 7566   1.188   2.117   1.394
 1245SOL     OW 7567   0.008   3.188   0.200
 1245SOL    HW1 7568  -0.085   3.209   0.169
 1245SOL    HW2 7569   0.018   3.089   0.213
 1246SOL     OW 7570   0.088   3.663   0.927
 1246SOL    HW1 7571   0.046   3.577   0.900
 1246SOL    HW2 7572   0.182   3.666   0.893
 1247SOL     OW 7573   0.504   3.430   0.910
 1247SOL    HW1 7574   0.570   3.504   0.919
 1247SOL    HW2 7575   0.548   3.351   0.868
 1248SOL     OW 7576   1.002   2.658   1.238
 1248SOL    HW1 7577   1.043   2.626   1.324
 1248SOL    HW2 7578   0.906   2.631   1.235
 1249SOL     OW 7579   0.040   2.406   1.114
 1249SOL    HW1 7580   0.125   2.373   1.073
 1249SOL    HW2 7581   0.053   2.421   1.212
 1250SOL     OW 7582   0.189   2.382   1.722
 1250SOL    HW1 7583   0.248   2.342   1.652
 1250SOL    HW2 7584   0.131   2.453   1.681
 1251SOL     OW 7585   1.369   2.812   1.660
 1251SOL    HW1 7586   1.408   2.901   1.680
 1251SOL    HW2 7587   1.379   2.792   1.563
 1252SOL     OW 7588   0.815   2.434   0.325
 1252SOL    HW1 7589   0.822   2.345   0.279
 1252SOL    HW2 7590   0.721   2.468   0.317
 1253SOL     OW 7591   1.657   2.466   1.206
 1253SOL    HW1 7592   1.619   2.397   1.268
 1253SOL    HW2 7593   1.739   2.430   1.162
 1254SOL     OW 7594   0.252   3.426   1.744
 1254SOL    HW1 7595   0.222   3.483   1.820
 1254SOL    HW2 7596   0.245   3.329   1.770
 1255SOL     OW 7597   0.671   2.326   1.269
 1255SOL    HW1 7598   0.637   2.237   1.239
 1255SOL    HW2 7599   0.697   2.380   1.189
 1256SOL     OW 7600   0.930   3.540   1.465
 1256SOL    HW1 7601   0.906   3.522   1.370
 1256SOL    HW2 7602   0.960   3.634   1.475
 1257SOL     OW 7603   0.473   2.362   0.191
 1257SOL    HW1 7604   0.534   2.442   0.195
 1257SOL    HW2 7605   0.378   2.393   0.198
 1258SOL     OW 7606   0.159   2.999   1.466
 1258SOL    HW1 7607   0.181   2.938   1.542
 1258SOL    HW2 7608   0.169   2.950   1.380
 1259SOL     OW 7609   1.347   2.921   1.234
 1259SOL    HW1 7610   1.371   2.858   1.160
 1259SOL    HW2 7611   1.257   2.961   1.216
 1260SOL     OW 7612   1.302   2.717   0.309
 1260SOL    HW1 7613   1.216   2.686   0.351
 1260SOL    HW2 7614   1.298   2.703   0.210
 1261SOL     OW 7615   1.759   3.609   1.154
 1261SOL    HW1 7616   1.820   3.639   1.081
 1261SOL    HW2 7617   1.721   3.520   1.132
 1262SOL     OW 7618   1.252   3.593   1.128
 1262SOL    HW1 7619   1.336   3.598   1.074
 1262SOL    HW2 7620   1.229   3.497   1.146
 1263SOL     OW 7621   0.083   3.120   1.022
 1263SOL    HW1 7622   0.078   3.119   1.122
 1263SOL    HW2 7623   0.000   3.079   0.984
 1264SOL     OW 7624   0.688   3.524   1.716
 1264SOL    HW1 7625   0.632   3.605   1.725
 1264SOL    HW2 7626   0.740   3.528   1.630
 1265SOL     OW 7627   0.903   1.948   0.133
 1265SOL    HW1 7628   0.954   1.949   0.047
 1265SOL    HW2 7629   0.959   1.906   0.204
 1266SOL     OW 7630   1.726   1.997   0.523
 1266SOL    HW1 7631   1.799   1.980   0.456
 1266SOL    HW2 7632   1.695   1.910   0.561
 1267SOL     OW 7633   1.388   3.435   0.477
 1267SOL    HW1 7634   1.455   3.447   0.403
 1267SOL    HW2 7635   1.348   3.524   0.500
 1268SOL     OW 7636   0.130   3.656   1.851
 1268SOL    HW1 7637   0.089   3.582   1.904
 1268SOL    HW2 7638   0.194   3.707   1.909
 1269SOL     OW 7639   1.280   2.789   0.672
 1269SOL    HW1 7640   1.340   2.708   0.674
 1269SOL    HW2 7641   1.320   2.858   0.612
 1270SOL     OW 7642   0.830   3.135   1.422
 1270SOL    HW1 7643   0.825   3.168   1.517
 1270SOL    HW2 7644   0.744   3.154   1.376
 1271SOL     OW 7645   0.672   3.478   0.154
 1271SOL    HW1 7646   0.681   3.488   0.055
 1271SOL    HW2 7647   0.632   3.389   0.175
 1272SOL     OW 7648   1.650   3.582   1.394
 1272SOL    HW1 7649   1.703   3.592   1.310
 1272SOL    HW2 7650   1.623   3.672   1.428
 1273SOL     OW 7651   1.841   2.037   0.963
 1273SOL    HW1 7652   1.880   1.952   0.927
 1273SOL    HW2 7653   1.743   2.039   0.944
 1274SOL     OW 7654   0.263   2.188   0.720
 1274SOL    HW1 7655   0.184   2.239   0.686
 1274SOL    HW2 7656   0.254   2.173   0.818
 1275SOL     OW 7657   1.194   3.474   0.031
 1275SOL    HW1 7658   1.200   3.381   0.068
 1275SOL    HW2 7659   1.135   3.474  -0.049
 1276SOL     OW 7660   0.822   2.864   1.372
 1276SOL    HW1 7661   0.862   2.863   1.280
 1276SOL    HW2 7662   0.832   2.956   1.412
 1277SOL     OW 7663   0.916   2.772   0.291
 1277SOL    HW1 7664   0.979   2.810   0.223
 1277SOL    HW2 7665   0.956   2.689   0.330
 1278SOL     OW 7666   1.504   3.469   0.044
 1278SOL    HW1 7667   1.412   3.506   0.051
 1278SOL    HW2 7668   1.542   3.489  -0.046
 1279SOL     OW 7669   0.372   3.150   1.490
 1279SOL    HW1 7670   0.359   3.243   1.456
 1279SOL    HW2 7671   0.288   3.098   1.477
 1280SOL     OW 7672   1.614   3.154   1.289
 1280SOL    HW1 7673   1.674   3.157   1.369
 1280SOL    HW2 7674   1.539   3.218   1.302
 1281SOL     OW 7675   1.039   2.960   0.696
 1281SOL    HW1 7676   0.969   2.913   0.750
 1281SOL    HW2 7677   1.098   2.892   0.653
 1282SOL     OW 7678   1.014   2.098   0.971
 1282SOL    HW1 7679   1.006   2.062   0.878
 1282SOL    HW2 7680   1.012   2.022   1.036
 1283SOL     OW 7681   0.590   3.349   0.491
 1283SOL    HW1 7682   0.632   3.291   0.421
 1283SOL    HW2 7683   0.546   3.428   0.447
 1284SOL     OW 7684   1.709   2.247   1.381
 1284SOL    HW1 7685   1.782   2.316   1.385
 1284SOL    HW2 7686   1.737   2.172   1.322
 1285SOL     OW 7687   0.255   3.210   0.290
 1285SOL    HW1 7688   0.159   3.211   0.263
 1285SOL    HW2 7689   0.267   3.263   0.374
 1286SOL     OW 7690   0.105   2.875   1.726
 1286SOL    HW1 7691   0.028   2.842   1.780
 1286SOL    HW2 7692   0.190   2.845   1.768
 1287SOL     OW 7693   0.672   2.065   1.489
 1287SOL    HW1 7694   0.762   2.049   1.449
 1287SOL    HW2 7695   0.680   2.070   1.588
 1288SOL     OW 7696   0.075   2.207   0.033
 1288SOL    HW1 7697  -0.017   2.179   0.004
 1288SOL    HW2 7698   0.106   2.284  -0.023
 1289SOL     OW 7699   1.440   2.718   1.398
 1289SOL    HW1 7700   1.383   2.770   1.335
 1289SOL    HW2 7701   1.536   2.730   1.374
 1290SOL     OW 7702   0.072   2.028   0.318
 1290SOL    HW1 7703   0.055   2.111   0.264
 1290SOL    HW2 7704   0.162   1.991   0.296
 1291SOL     OW 7705   1.183   3.197   0.119
 1291SOL    HW1 7706   1.084   3.186   0.121
 1291SOL    HW2 7707   1.217   3.212   0.212
 1292SOL     OW 7708   0.613   2.704   1.431
 1292SOL    HW1 7709   0.669   2.785   1.414
 1292SOL    HW2 7710   0.672   2.624   1.434
 1293SOL     OW 7711   1.493   3.629   0.959
 1293SOL    HW1 7712   1.526   3.693   0.890
 1293SOL    HW2 7713   1.559   3.623   1.034
 1294SOL     OW 7714   0.716   2.427   1.708
 1294SOL    HW1 7715   0.735   2.492   1.782
 1294SOL    HW2 7716   0.776   2.347   1.717
 1295SOL     OW 7717   1.450   3.082   1.633
 1295SOL    HW1 7718   1.441   3.072   1.732
 1295SOL    HW2 7719   1.546   3.075   1.607
 1296SOL     OW 7720   0.390   3.603   1.560
 1296SOL    HW1 7721   0.299   3.644   1.558
 1296SOL    HW2 7722   0.383   3.509   1.592
 1297SOL     OW 7723   1.674   2.745   1.254
 1297SOL    HW1 7724   1.647   2.656   1.217
 1297SOL    HW2 7725   1.675   2.813   1.181
 1298SOL     OW 7726   1.225   2.187   0.449
 1298SOL    HW1 7727   1.290   2.113   0.438
 1298SOL    HW2 7728   1.245   2.237   0.533
 1299SOL     OW 7729   0.594   2.607   0.652
 1299SOL    HW1 7730   0.644   2.692   0.633
 1299SOL    HW2 7731   0.506   2.609   0.604
 1300SOL     OW 7732   1.777   2.204   1.642
 1300SOL    HW1 7733   1.760   2.235   1.548
 1300SOL    HW2 7734   1.693   2.167   1.680
 1301SOL     OW 7735   1.730   2.796   1.517
 1301SOL    HW1 7736   1.768   2.887   1.532
 1301SOL    HW2 7737   1.722   2.779   1.418
 1302SOL     OW 7738   0.859   3.236   0.016
 1302SOL    HW1 7739   0.813   3.251   0.104
 1302SOL    HW2 7740   0.903   3.321  -0.014
 1303SOL     OW 7741   0.661   3.652   0.953
 1303SOL    HW1 7742   0.615   3.740   0.940
 1303SOL    HW2 7743   0.760   3.664   0.946
 1304SOL     OW 7744   1.408   3.713   1.720
 1304SOL    HW1 7745   1.312   3.702   1.693
 1304SOL    HW2 7746   1.464   3.646   1.672
 1305SOL     OW 7747   0.859   2.818   0.861
 1305SOL    HW1 7748   0.913   2.749   0.909
 1305SOL    HW2 7749   0.827   2.887   0.927
 1306SOL     OW 7750   1.083   2.846   0.087
 1306SOL    HW1 7751   1.060   2.899   0.005
 1306SOL    HW2 7752   1.164   2.790   0.068
 1307SOL     OW 7753   1.861   3.431   0.851
 1307SOL    HW1 7754   1.790   3.419   0.781
 1307SOL    HW2 7755   1.862   3.352   0.911
 1308SOL     OW 7756   0.221   3.176   1.844
 1308SOL    HW1 7757   0.156   3.103   1.823
 1308SOL    HW2 7758   0.225   3.190   1.942
 1309SOL     OW 7759   0.079   3.102   0.653
 1309SOL    HW1 7760   0.078   3.055   0.741
 1309SOL    HW2 7761   0.161   3.074   0.602
 1310SOL     OW 7762   0.672   3.253   1.624
 1310SOL    HW1 7763   0.594   3.203   1.662
 1310SOL    HW2 7764   0.669   3.348   1.655
 1311SOL     OW 7765   1.824   2.054   1.227
 1311SOL    HW1 7766   1.820   1.964   1.271
 1311SOL    HW2 7767   1.827   2.043   1.128
 1312SOL     OW 7768   0.428   2.286   0.520
 1312SOL    HW1 7769   0.458   2.214   0.458
 1312SOL    HW2 7770   0.389   2.246   0.603
 1313SOL     OW 7771   1.705   3.349   1.104
 1313SOL    HW1 7772   1.612   3.324   1.077
 1313SOL    HW2 7773   1.731   3.299   1.186
 1314SOL     OW 7774   0.317   2.409   1.280
 1314SOL    HW1 7775   0.355   2.350   1.352
 1314SOL    HW2 7776   0.357   2.383   1.192
 1315SOL     OW 7777   0.812   3.448   0.687
 1315SOL    HW1 7778   0.844   3.458   0.593
 1315SOL    HW2 7779   0.733   3.386   0.689
 1316SOL     OW 7780   1.424   2.076   1.112
 1316SOL    HW1 7781   1.476   2.011   1.167
 1316SOL    HW2 7782   1.375   2.139   1.173
 1317SOL     OW 7783   1.001   1.896   1.154
 1317SOL    HW1 7784   0.938   1.824   1.123
 1317SOL    HW2 7785   1.094   1.860   1.154
 1318SOL     OW 7786   0.770   3.192   0.301
 1318SOL    HW1 7787   0.724   3.105   0.318
 1318SOL    HW2 7788   0.861   3.189   0.342
 1319SOL     OW 7789   0.618   3.429   1.284
 1319SOL    HW1 7790   0.613   3.511   1.341
 1319SOL    HW2 7791   0.707   3.426   1.239
 1320SOL     OW 7792   1.352   1.914   0.168
 1320SOL    HW1 7793   1.387   1.873   0.084
 1320SOL    HW2 7794   1.262   1.876   0.188
 1321SOL     OW 7795   1.300   2.315   0.691
 1321SOL    HW1 7796   1.241   2.395   0.695
 1321SOL    HW2 7797   1.315   2.280   0.784
 1322SOL     OW 7798   1.593   2.083   0.882
 1322SOL    HW1 7799   1.509   2.082   0.936
 1322SOL    HW2 7800   1.595   2.166   0.826
 1323SOL     OW 7801   0.039   2.939   0.300
 1323SOL    HW1 7802   0.138   2.928   0.291
 1323SOL    HW2 7803  -0.001   2.853   0.332
 1324SOL     OW 7804   0.875   3.508   0.337
 1324SOL    HW1 7805   0.798   3.473   0.283
 1324SOL    HW2 7806   0.843   3.579   0.399
 1325SOL     OW 7807   0.230   2.490   1.975
 1325SOL    HW1 7808   0.137   2.488   2.012
 1325SOL    HW2 7809   0.231   2.451   1.883
 1326SOL     OW 7810   0.225   2.137   2.858
 1326SOL    HW1 7811   0.260   2.120   2.950
 1326SOL    HW2 7812   0.137   2.092   2.846
 1327SOL     OW 7813   0.019   2.230   2.509
 1327SOL    HW1 7814  -0.063   2.273   2.548
 1327SOL    HW2 7815  -0.009   2.157   2.446
 1328SOL     OW 7816   0.569   3.137   3.027
 1328SOL    HW1 7817   0.476   3.130   2.990
 1328SOL    HW2 7818   0.580   3.226   3.071
 1329SOL     OW 7819   1.555   3.373   2.565
 1329SOL    HW1 7820   1.498   3.357   2.646
 1329SOL    HW2 7821   1.496   3.383   2.485
 1330SOL     OW 7822   1.743   2.480   2.718
 1330SOL    HW1 7823   1.776   2.574   2.718
 1330SOL    HW2 7824   1.794   2.426   2.784
 1331SOL     OW 7825   1.135   2.565   2.579
 1331SOL    HW1 7826   1.192   2.643   2.554
 1331SOL    HW2 7827   1.075   2.591   2.655
 1332SOL     OW 7828   1.755   2.469   2.093
 1332SOL    HW1 7829   1.743   2.456   1.994
 1332SOL    HW2 7830   1.725   2.388   2.142
 1333SOL     OW 7831   0.768   3.006   2.885
 1333SOL    HW1 7832   0.690   3.023   2.945
 1333SOL    HW2 7833   0.802   3.093   2.849
 1334SOL     OW 7834   0.850   2.660   3.685
 1334SOL    HW1 7835   0.846   2.736   3.750
 1334SOL    HW2 7836   0.872   2.696   3.594
 1335SOL     OW 7837   0.685   2.874   2.527
 1335SOL    HW1 7838   0.754   2.858   2.597
 1335SOL    HW2 7839   0.612   2.931   2.565
 1336SOL     OW 7840   0.686   3.023   3.665
 1336SOL    HW1 7841   0.746   3.102   3.679
 1336SOL    HW2 7842   0.600   3.054   3.624
 1337SOL     OW 7843   0.335   3.297   2.923
 1337SOL    HW1 7844   0.257   3.266   2.870
 1337SOL    HW2 7845   0.393   3.355   2.866
 1338SOL     OW 7846   1.460   3.367   3.201
 1338SOL    HW1 7847   1.484   3.461   3.227
 1338SOL    HW2 7848   1.444   3.313   3.283
 1339SOL     OW 7849   0.438   2.254   3.361
 1339SOL    HW1 7850   0.520   2.198   3.370
 1339SOL    HW2 7851   0.357   2.196   3.365
 1340SOL     OW 7852   1.603   2.309   2.599
 1340SOL    HW1 7853   1.529   2.355   2.549
 1340SOL    HW2 7854   1.654   2.377   2.652
 1341SOL     OW 7855   0.231   3.575   2.345
 1341SOL    HW1 7856   0.265   3.652   2.399
 1341SOL    HW2 7857   0.275   3.575   2.255
 1342SOL     OW 7858   1.127   3.203   3.552
 1342SOL    HW1 7859   1.174   3.203   3.640
 1342SOL    HW2 7860   1.079   3.116   3.541
 1343SOL     OW 7861   0.230   3.296   2.400
 1343SOL    HW1 7862   0.204   3.392   2.400
 1343SOL    HW2 7863   0.159   3.242   2.445
 1344SOL     OW 7864   0.240   2.953   2.748
 1344SOL    HW1 7865   0.254   2.869   2.800
 1344SOL    HW2 7866   0.185   3.017   2.803
 1345SOL     OW 7867   0.620   3.648   3.301
 1345SOL    HW1 7868   0.528   3.631   3.336
 1345SOL    HW2 7869   0.648   3.740   3.327
 1346SOL     OW 7870   0.606   2.826   1.985
 1346SOL    HW1 7871   0.613   2.910   1.931
 1346SOL    HW2 7872   0.652   2.839   2.073
 1347SOL     OW 7873   1.594   1.976   3.342
 1347SOL    HW1 7874   1.576   2.043   3.270
 1347SOL    HW2 7875   1.591   2.022   3.431
 1348SOL     OW 7876   0.122   2.505   2.425
 1348SOL    HW1 7877   0.077   2.417   2.442
 1348SOL    HW2 7878   0.121   2.559   2.509
 1349SOL     OW 7879   1.842   3.629   2.221
 1349SOL    HW1 7880   1.896   3.600   2.301
 1349SOL    HW2 7881   1.872   3.719   2.192
 1350SOL     OW 7882   0.027   3.458   1.979
 1350SOL    HW1 7883   0.008   3.362   2.000
 1350SOL    HW2 7884  -0.006   3.516   2.054
 1351SOL     OW 7885   1.689   2.784   2.474
 1351SOL    HW1 7886   1.784   2.755   2.482
 1351SOL    HW2 7887   1.681   2.849   2.399
 1352SOL     OW 7888   1.641   2.970   2.294
 1352SOL    HW1 7889   1.727   2.972   2.242
 1352SOL    HW2 7890   1.655   3.017   2.382
 1353SOL     OW 7891   0.113   2.599   3.459
 1353SOL    HW1 7892   0.201   2.586   3.504
 1353SOL    HW2 7893   0.100   2.696   3.437
 1354SOL     OW 7894   0.613   3.227   2.588
 1354SOL    HW1 7895   0.564   3.140   2.597
 1354SOL    HW2 7896   0.590   3.270   2.501
 1355SOL     OW 7897   1.293   3.090   3.285
 1355SOL    HW1 7898   1.330   3.017   3.227
 1355SOL    HW2 7899   1.345   3.095   3.370
 1356SOL     OW 7900   0.809   1.866   2.364
 1356SOL    HW1 7901   0.849   1.957   2.355
 1356SOL    HW2 7902   0.709   1.874   2.370
 1357SOL     OW 7903   0.197   2.838   3.126
 1357SOL    HW1 7904   0.286   2.793   3.112
 1357SOL    HW2 7905   0.124   2.773   3.107
 1358SOL     OW 7906   1.187   3.654   3.478
 1358SOL    HW1 7907   1.211   3.714   3.402
 1358SOL    HW2 7908   1.194   3.559   3.448
 1359SOL     OW 7909   0.317   2.113   3.663
 1359SOL    HW1 7910   0.388   2.184   3.669
 1359SOL    HW2 7911   0.229   2.152   3.691
 1360SOL     OW 7912   1.466   3.279   2.815
 1360SOL    HW1 7913   1.407   3.285   2.895
 1360SOL    HW2 7914   1.451   3.191   2.769
 1361SOL     OW 7915   1.667   3.576   2.434
 1361SOL    HW1 7916   1.626   3.553   2.346
 1361SOL    HW2 7917   1.649   3.502   2.499
 1362SOL     OW 7918   0.598   2.591   2.132
 1362SOL    HW1 7919   0.622   2.660   2.064
 1362SOL    HW2 7920   0.520   2.624   2.186
 1363SOL     OW 7921   1.281   2.207   2.806
 1363SOL    HW1 7922   1.195   2.157   2.793
 1363SOL    HW2 7923   1.343   2.153   2.862
 1364SOL     OW 7924   1.576   3.524   2.169
 1364SOL    HW1 7925   1.665   3.570   2.172
 1364SOL    HW2 7926   1.555   3.500   2.074
 1365SOL     OW 7927   0.807   2.467   3.327
 1365SOL    HW1 7928   0.760   2.464   3.416
 1365SOL    HW2 7929   0.756   2.412   3.261
 1366SOL     OW 7930   1.394   2.331   3.536
 1366SOL    HW1 7931   1.374   2.374   3.624
 1366SOL    HW2 7932   1.472   2.269   3.545
 1367SOL     OW 7933   0.973   2.752   3.434
 1367SOL    HW1 7934   1.019   2.668   3.405
 1367SOL    HW2 7935   0.917   2.786   3.359
 1368SOL     OW 7936   0.991   2.272   3.104
 1368SOL    HW1 7937   0.914   2.306   3.158
 1368SOL    HW2 7938   0.957   2.221   3.025
 1369SOL     OW 7939   1.041   2.563   2.291
 1369SOL    HW1 7940   1.067   2.559   2.387
 1369SOL    HW2 7941   0.956   2.512   2.277
 1370SOL     OW 7942   0.076   2.673   2.651
 1370SOL    HW1 7943   0.175   2.661   2.660
 1370SOL    HW2 7944   0.052   2.768   2.672
 1371SOL     OW 7945   0.130   3.683   3.433
 1371SOL    HW1 7946   0.120   3.668   3.532
 1371SOL    HW2 7947   0.044   3.719   3.397
 1372SOL     OW 7948   0.865   2.210   2.057
 1372SOL    HW1 7949   0.924   2.273   2.008
 1372SOL    HW2 7950   0.884   2.116   2.028
 1373SOL     OW 7951   1.719   2.447   3.693
 1373SOL    HW1 7952   1.693   2.536   3.657
 1373SOL    HW2 7953   1.717   2.379   3.620
 1374SOL     OW 7954   1.362   3.006   2.407
 1374SOL    HW1 7955   1.445   2.977   2.359
 1374SOL    HW2 7956   1.313   3.073   2.351
 1375SOL     OW 7957   0.550   2.058   2.747
 1375SOL    HW1 7958   0.545   2.053   2.847
 1375SOL    HW2 7959   0.552   2.154   2.718
 1376SOL     OW 7960   1.008   3.318   2.339
 1376SOL    HW1 7961   0.962   3.390   2.287
 1376SOL    HW2 7962   1.004   3.338   2.437
 1377SOL     OW 7963   0.351   3.663   2.715
 1377SOL    HW1 7964   0.401   3.577   2.721
 1377SOL    HW2 7965   0.416   3.740   2.712
 1378SOL     OW 7966   1.795   2.928   2.735
 1378SOL    HW1 7967   1.733   2.913   2.659
 1378SOL    HW2 7968   1.743   2.939   2.820
 1379SOL     OW 7969   1.227   3.412   3.368
 1379SOL    HW1 7970   1.233   3.335   3.432
 1379SOL    HW2 7971   1.175   3.386   3.288
 1380SOL     OW 7972   0.321   2.805   2.104
 1380SOL    HW1 7973   0.403   2.844   2.062
 1380SOL    HW2 7974   0.294   2.723   2.055
 1381SOL     OW 7975   1.458   2.597   2.590
 1381SOL    HW1 7976   1.453   2.532   2.665
 1381SOL    HW2 7977   1.538   2.656   2.603
 1382SOL     OW 7978   0.461   3.128   3.589
 1382SOL    HW1 7979   0.411   3.129   3.503
 1382SOL    HW2 7980   0.398   3.110   3.665
 1383SOL     OW 7981   1.111   3.638   2.099
 1383SOL    HW1 7982   1.051   3.576   2.149
 1383SOL    HW2 7983   1.142   3.594   2.014
 1384SOL     OW 7984   0.202   2.147   3.360
 1384SOL    HW1 7985   0.122   2.207   3.347
 1384SOL    HW2 7986   0.192   2.098   3.446
 1385SOL     OW 7987   1.632   3.239   1.943
 1385SOL    HW1 7988   1.600   3.333   1.933
 1385SOL    HW2 7989   1.556   3.176   1.931
 1386SOL     OW 7990   0.464   3.605   2.185
 1386SOL    HW1 7991   0.497   3.644   2.271
 1386SOL    HW2 7992   0.540   3.598   2.120
 1387SOL     OW 7993   1.400   1.969   2.288
 1387SOL    HW1 7994   1.376   1.932   2.198
 1387SOL    HW2 7995   1.499   1.985   2.292
 1388SOL     OW 7996   0.249   3.647   3.103
 1388SOL    HW1 7997   0.306   3.582   3.153
 1388SOL    HW2 7998   0.233   3.614   3.010
 1389SOL     OW 7999   0.940   3.560   2.766
 1389SOL    HW1 8000   1.020   3.503   2.787
 1389SOL    HW2 8001   0.891   3.520   2.689
 1390SOL     OW 8002   0.382   2.562   2.342
 1390SOL    HW1 8003   0.427   2.472   2.339
 1390SOL    HW2 8004   0.288   2.551   2.375
 1391SOL     OW 8005   1.547   2.084   3.591
 1391SOL    HW1 8006   1.542   2.121   3.683
 1391SOL    HW2 8007   1.475   2.015   3.579
 1392SOL     OW 8008   0.614   1.984   1.979
 1392SOL    HW1 8009   0.712   1.962   1.986
 1392SOL    HW2 8010   0.583   1.967   1.886
 1393SOL     OW 8011   0.781   2.126   3.611
 1393SOL    HW1 8012   0.848   2.065   3.654
 1393SOL    HW2 8013   0.708   2.145   3.676
 1394SOL     OW 8014   0.888   3.376   3.057
 1394SOL    HW1 8015   0.865   3.351   2.963
 1394SOL    HW2 8016   0.949   3.307   3.096
 1395SOL     OW 8017   1.351   2.452   3.295
 1395SOL    HW1 8018   1.379   2.409   3.380
 1395SOL    HW2 8019   1.376   2.548   3.296
 1396SOL     OW 8020   0.803   3.264   2.786
 1396SOL    HW1 8021   0.893   3.278   2.744
 1396SOL    HW2 8022   0.732   3.266   2.715
 1397SOL     OW 8023   0.922   2.365   2.761
 1397SOL    HW1 8024   0.897   2.356   2.665
 1397SOL    HW2 8025   0.970   2.283   2.792
 1398SOL     OW 8026   0.539   1.926   2.374
 1398SOL    HW1 8027   0.458   1.927   2.432
 1398SOL    HW2 8028   0.542   2.009   2.319
 1399SOL     OW 8029   1.434   3.050   1.903
 1399SOL    HW1 8030   1.466   2.974   1.960
 1399SOL    HW2 8031   1.342   3.077   1.933
 1400SOL     OW 8032   0.297   1.897   2.033
 1400SOL    HW1 8033   0.346   1.981   2.012
 1400SOL    HW2 8034   0.359   1.832   2.078
 1401SOL     OW 8035   0.935   2.098   2.342
 1401SOL    HW1 8036   0.887   2.139   2.264
 1401SOL    HW2 8037   1.034   2.096   2.323
 1402SOL     OW 8038   1.076   2.545   3.326
 1402SOL    HW1 8039   0.996   2.484   3.329
 1402SOL    HW2 8040   1.157   2.492   3.302
 1403SOL     OW 8041   1.227   3.432   2.655
 1403SOL    HW1 8042   1.248   3.506   2.590
 1403SOL    HW2 8043   1.295   3.432   2.728
 1404SOL     OW 8044   0.459   3.014   2.603
 1404SOL    HW1 8045   0.388   2.987   2.668
 1404SOL    HW2 8046   0.433   2.986   2.510
 1405SOL     OW 8047   1.271   3.659   2.453
 1405SOL    HW1 8048   1.315   3.723   2.389
 1405SOL    HW2 8049   1.221   3.711   2.523
 1406SOL     OW 8050   1.032   2.411   1.878
 1406SOL    HW1 8051   0.991   2.493   1.839
 1406SOL    HW2 8052   1.096   2.437   1.951
 1407SOL     OW 8053   0.078   2.418   3.248
 1407SOL    HW1 8054   0.170   2.417   3.207
 1407SOL    HW2 8055   0.072   2.492   3.315
 1408SOL     OW 8056   0.561   2.084   3.009
 1408SOL    HW1 8057   0.599   2.000   3.046
 1408SOL    HW2 8058   0.473   2.103   3.053
 1409SOL     OW 8059   0.866   2.316   2.504
 1409SOL    HW1 8060   0.834   2.388   2.442
 1409SOL    HW2 8061   0.890   2.235   2.451
 1410SOL     OW 8062   1.017   1.901   2.615
 1410SOL    HW1 8063   0.945   1.906   2.546
 1410SOL    HW2 8064   0.993   1.832   2.684
 1411SOL     OW 8065   1.429   3.035   2.729
 1411SOL    HW1 8066   1.374   2.951   2.722
 1411SOL    HW2 8067   1.455   3.064   2.637
 1412SOL     OW 8068   1.466   2.452   2.854
 1412SOL    HW1 8069   1.436   2.357   2.861
 1412SOL    HW2 8070   1.539   2.468   2.920
 1413SOL     OW 8071   1.857   2.695   2.239
 1413SOL    HW1 8072   1.899   2.631   2.303
 1413SOL    HW2 8073   1.819   2.644   2.161
 1414SOL     OW 8074   0.488   3.247   2.036
 1414SOL    HW1 8075   0.401   3.232   2.083
 1414SOL    HW2 8076   0.471   3.273   1.941
 1415SOL     OW 8077   1.664   3.142   2.519
 1415SOL    HW1 8078   1.763   3.150   2.533
 1415SOL    HW2 8079   1.619   3.226   2.550
 1416SOL     OW 8080   1.390   2.437   1.940
 1416SOL    HW1 8081   1.336   2.416   2.021
 1416SOL    HW2 8082   1.481   2.396   1.949
 1417SOL     OW 8083   0.527   2.118   2.190
 1417SOL    HW1 8084   0.554   2.059   2.115
 1417SOL    HW2 8085   0.527   2.213   2.159
 1418SOL     OW 8086   1.754   3.085   3.450
 1418SOL    HW1 8087   1.845   3.046   3.437
 1418SOL    HW2 8088   1.762   3.181   3.474
 1419SOL     OW 8089   1.064   3.209   3.202
 1419SOL    HW1 8090   0.984   3.186   3.257
 1419SOL    HW2 8091   1.147   3.183   3.251
 1420SOL     OW 8092   1.592   3.491   3.487
 1420SOL    HW1 8093   1.619   3.525   3.397
 1420SOL    HW2 8094   1.671   3.453   3.533
 1421SOL     OW 8095   1.111   3.057   2.962
 1421SOL    HW1 8096   1.071   3.101   3.043
 1421SOL    HW2 8097   1.070   3.094   2.879
 1422SOL     OW 8098   1.638   2.961   2.941
 1422SOL    HW1 8099   1.643   3.042   3.000
 1422SOL    HW2 8100   1.552   2.963   2.890
 1423SOL     OW 8101   0.915   1.951   3.264
 1423SOL    HW1 8102   0.940   1.931   3.169
 1423SOL    HW2 8103   0.987   2.007   3.306
 1424SOL     OW 8104   0.980   2.978   3.581
 1424SOL    HW1 8105   0.881   2.984   3.591
 1424SOL    HW2 8106   1.003   2.898   3.525
 1425SOL     OW 8107   0.705   2.912   2.230
 1425SOL    HW1 8108   0.691   2.919   2.329
 1425SOL    HW2 8109   0.789   2.861   2.212
 1426SOL     OW 8110   0.410   2.675   3.113
 1426SOL    HW1 8111   0.496   2.687   3.163
 1426SOL    HW2 8112   0.368   2.588   3.140
 1427SOL     OW 8113   1.274   2.248   3.124
 1427SOL    HW1 8114   1.295   2.322   3.188
 1427SOL    HW2 8115   1.185   2.265   3.081
 1428SOL     OW 8116   0.064   3.426   3.193
 1428SOL    HW1 8117   0.018   3.508   3.159
 1428SOL    HW2 8118   0.162   3.445   3.202
 1429SOL     OW 8119   0.367   2.962   2.363
 1429SOL    HW1 8120   0.360   3.045   2.307
 1429SOL    HW2 8121   0.371   2.882   2.303
 1430SOL     OW 8122   0.566   2.399   2.727
 1430SOL    HW1 8123   0.578   2.465   2.653
 1430SOL    HW2 8124   0.612   2.433   2.810
 1431SOL     OW 8125   1.252   3.210   2.250
 1431SOL    HW1 8126   1.302   3.287   2.290
 1431SOL    HW2 8127   1.157   3.212   2.282
 1432SOL     OW 8128   1.272   3.307   3.004
 1432SOL    HW1 8129   1.319   3.320   3.091
 1432SOL    HW2 8130   1.206   3.233   3.013
 1433SOL     OW 8131   1.582   2.501   2.334
 1433SOL    HW1 8132   1.551   2.562   2.407
 1433SOL    HW2 8133   1.632   2.553   2.265
 1434SOL     OW 8134   0.354   3.372   3.191
 1434SOL    HW1 8135   0.333   3.328   3.104
 1434SOL    HW2 8136   0.451   3.398   3.194
 1435SOL     OW 8137   0.402   2.613   3.460
 1435SOL    HW1 8138   0.470   2.668   3.413
 1435SOL    HW2 8139   0.442   2.525   3.487
 1436SOL     OW 8140   1.587   2.641   3.532
 1436SOL    HW1 8141   1.495   2.679   3.527
 1436SOL    HW2 8142   1.647   2.688   3.467
 1437SOL     OW 8143   1.013   1.967   3.632
 1437SOL    HW1 8144   1.019   2.052   3.580
 1437SOL    HW2 8145   1.045   1.891   3.575
 1438SOL     OW 8146   0.504   1.912   3.602
 1438SOL    HW1 8147   0.462   1.855   3.532
 1438SOL    HW2 8148   0.438   1.981   3.634
 1439SOL     OW 8149   0.573   2.732   2.891
 1439SOL    HW1 8150   0.617   2.821   2.882
 1439SOL    HW2 8151   0.510   2.732   2.968
 1440SOL     OW 8152   1.360   2.724   2.907
 1440SOL    HW1 8153   1.285   2.724   2.841
 1440SOL    HW2 8154   1.397   2.632   2.916
 1441SOL     OW 8155   1.209   2.387   2.137
 1441SOL    HW1 8156   1.222   2.303   2.191
 1441SOL    HW2 8157   1.180   2.461   2.197
 1442SOL     OW 8158   0.307   2.075   3.093
 1442SOL    HW1 8159   0.284   2.112   3.183
 1442SOL    HW2 8160   0.277   1.980   3.087
 1443SOL     OW 8161   0.037   3.172   3.144
 1443SOL    HW1 8162   0.090   3.123   3.212
 1443SOL    HW2 8163   0.059   3.270   3.149
 1444SOL     OW 8164   0.732   2.496   2.926
 1444SOL    HW1 8165   0.791   2.470   2.850
 1444SOL    HW2 8166   0.704   2.592   2.915
 1445SOL     OW 8167   1.728   2.797   3.716
 1445SOL    HW1 8168   1.682   2.790   3.627
 1445SOL    HW2 8169   1.666   2.841   3.782
 1446SOL     OW 8170   0.307   1.925   2.480
 1446SOL    HW1 8171   0.296   2.019   2.513
 1446SOL    HW2 8172   0.302   1.862   2.557
 1447SOL     OW 8173   1.622   2.229   2.236
 1447SOL    HW1 8174   1.624   2.153   2.300
 1447SOL    HW2 8175   1.574   2.306   2.276
 1448SOL     OW 8176   1.023   2.628   2.828
 1448SOL    HW1 8177   1.038   2.649   2.924
 1448SOL    HW2 8178   0.993   2.533   2.819
 1449SOL     OW 8179   0.980   3.435   3.562
 1449SOL    HW1 8180   0.960   3.479   3.474
 1449SOL    HW2 8181   1.019   3.344   3.546
 1450SOL     OW 8182   1.859   3.380   3.467
 1450SOL    HW1 8183   1.873   3.407   3.372
 1450SOL    HW2 8184   1.942   3.402   3.520
 1451SOL     OW 8185   0.350   2.760   3.666
 1451SOL    HW1 8186   0.426   2.804   3.714
 1451SOL    HW2 8187   0.385   2.713   3.584
 1452SOL     OW 8188   1.540   2.136   1.987
 1452SOL    HW1 8189   1.479   2.061   2.010
 1452SOL    HW2 8190   1.562   2.188   2.070
 1453SOL     OW 8191   1.303   2.700   1.904
 1453SOL    HW1 8192   1.337   2.607   1.919
 1453SOL    HW2 8193   1.321   2.727   1.809
 1454SOL     OW 8194   1.068   3.195   2.711
 1454SOL    HW1 8195   1.075   3.111   2.656
 1454SOL    HW2 8196   1.130   3.264   2.675
 1455SOL     OW 8197   0.319   2.672   2.811
 1455SOL    HW1 8198   0.412   2.708   2.816
 1455SOL    HW2 8199   0.313   2.587   2.863
 1456SOL     OW 8200   0.339   2.371   2.868
 1456SOL    HW1 8201   0.287   2.288   2.851
 1456SOL    HW2 8202   0.416   2.376   2.804
 1457SOL     OW 8203   0.511   2.277   3.670
 1457SOL    HW1 8204   0.493   2.322   3.758
 1457SOL    HW2 8205   0.553   2.342   3.607
 1458SOL     OW 8206   1.138   2.242   3.540
 1458SOL    HW1 8207   1.093   2.305   3.604
 1458SOL    HW2 8208   1.231   2.273   3.523
 1459SOL     OW 8209   1.160   2.069   3.339
 1459SOL    HW1 8210   1.160   2.133   3.416
 1459SOL    HW2 8211   1.188   2.117   3.256
 1460SOL     OW 8212   0.008   3.188   2.062
 1460SOL    HW1 8213  -0.085   3.209   2.031
 1460SOL    HW2 8214   0.018   3.089   2.075
 1461SOL     OW 8215   0.088   3.663   2.789
 1461SOL    HW1 8216   0.046   3.577   2.762
 1461SOL    HW2 8217   0.182   3.666   2.755
 1462SOL     OW 8218   0.504   3.430   2.772
 1462SOL    HW1 8219   0.570   3.504   2.781
 1462SOL    HW2 8220   0.548   3.351   2.730
 1463SOL     OW 8221   1.002   2.658   3.100
 1463SOL    HW1 8222   1.043   2.626   3.186
 1463SOL    HW2 8223   0.906   2.631   3.097
 1464SOL     OW 8224   0.040   2.406   2.976
 1464SOL    HW1 8225   0.125   2.373   2.935
 1464SOL    HW2 8226   0.053   2.421   3.074
 1465SOL     OW 8227   0.189   2.382   3.584
 1465SOL    HW1 8228   0.248   2.342   3.514
 1465SOL    HW2 8229   0.131   2.453   3.543
 1466SOL     OW 8230   1.369   2.812   3.522
 1466SOL    HW1 8231   1.408   2.901   3.542
 1466SOL    HW2 8232   1.379   2.792   3.425
 1467SOL     OW 8233   0.815   2.434   2.187
 1467SOL    HW1 8234   0.822   2.345   2.141
 1467SOL    HW2 8235   0.721   2.468   2.179
 1468SOL     OW 8236   1.657   2.466   3.068
 1468SOL    HW1 8237   1.619   2.397   3.130
 1468SOL    HW2 8238   1.739   2.430   3.024
 1469SOL     OW 8239   0.252   3.426   3.606
 1469SOL    HW1 8240   0.222   3.483   3.682
 1469SOL    HW2 8241   0.245   3.329   3.632
 1470SOL     OW 8242   0.671   2.326   3.131
 1470SOL    HW1 8243   0.637   2.237   3.101
 1470SOL    HW2 8244   0.697   2.380   3.051
 1471SOL     OW 8245   0.930   3.540   3.327
 1471SOL    HW1 8246   0.906   3.522   3.232
 1471SOL    HW2 8247   0.960   3.634   3.337
 1472SOL     OW 8248   0.159   2.999   3.328
 1472SOL    HW1 8249   0.181   2.938   3.404
 1472SOL    HW2 8250   0.169   2.950   3.242
 1473SOL     OW 8251   1.347   2.921   3.096
 1473SOL    HW1 8252   1.371   2.858   3.022
 1473SOL    HW2 8253   1.257   2.961   3.078
 1474SOL     OW 8254   1.302   2.717   2.171
 1474SOL    HW1 8255   1.216   2.686   2.213
 1474SOL    HW2 8256   1.298   2.703   2.072
 1475SOL     OW 8257   1.759   3.609   3.016
 1475SOL    HW1 8258   1.820   3.639   2.943
 1475SOL    HW2 8259   1.721   3.520   2.994
 1476SOL     OW 8260   1.252   3.593   2.990
 1476SOL    HW1 8261   1.336   3.598   2.936
 1476SOL    HW2 8262   1.229   3.497   3.008
 1477SOL     OW 8263   0.083   3.120   2.884
 1477SOL    HW1 8264   0.078   3.119   2.984
 1477SOL    HW2 8265   0.000   3.079   2.846
 1478SOL     OW 8266   0.688   3.524   3.578
 1478SOL    HW1 8267   0.632   3.605   3.587
 1478SOL    HW2 8268   0.740   3.528   3.492
 1479SOL     OW 8269   0.903   1.948   1.995
 1479SOL    HW1 8270   0.954   1.949   1.909
 1479SOL    HW2 8271   0.959   1.906   2.066
 1480SOL     OW 8272   1.726   1.997   2.385
 1480SOL    HW1 8273   1.799   1.980   2.318
 1480SOL    HW2 8274   1.695   1.910   2.423
 1481SOL     OW 8275   1.388   3.435   2.339
 1481SOL    HW1 8276   1.455   3.447   2.265
 1481SOL    HW2 8277   1.348   3.524   2.362
 1482SOL     OW 8278   0.130   3.656   3.713
 1482SOL    HW1 8279   0.089   3.582   3.766
 1482SOL    HW2 8280   0.194   3.707   3.771
 1483SOL     OW 8281   1.280   2.789   2.534
 1483SOL    HW1 8282   1.340   2.708   2.536
 1483SOL    HW2 8283   1.320   2.858   2.474
 1484SOL     OW 8284   0.830   3.135   3.284
 1484SOL    HW1 8285   0.825   3.168   3.379
 1484SOL    HW2 8286   0.744   3.154   3.238
 1485SOL     OW 8287   0.672   3.478   2.016
 1485SOL    HW1 8288   0.681   3.488   1.917
 1485SOL    HW2 8289   0.632   3.389   2.037
 1486SOL     OW 8290   1.650   3.582   3.256
 1486SOL    HW1 8291   1.703   3.592   3.172
 1486SOL    HW2 8292   1.623   3.672   3.290
 1487SOL     OW 8293   1.841   2.037   2.825
 1487SOL    HW1 8294   1.880   1.952   2.789
 1487SOL    HW2 8295   1.743   2.039   2.806
 1488SOL     OW 8296   0.263   2.188   2.582
 1488SOL    HW1 8297   0.184   2.239   2.548
 1488SOL    HW2 8298   0.254   2.173   2.680
 1489SOL     OW 8299   1.194   3.474   1.893
 1489SOL    HW1 8300   1.200   3.381   1.930
 1489SOL    HW2 8301   1.135   3.474   1.813
 1490SOL     OW 8302   0.822   2.864   3.234
 1490SOL    HW1 8303   0.862   2.863   3.142
 1490SOL    HW2 8304   0.832   2.956   3.274
 1491SOL     OW 8305   0.916   2.772   2.153
 1491SOL    HW1 8306   0.979   2.810   2.085
 1491SOL    HW2 8307   0.956   2.689   2.192
 1492SOL     OW 8308   1.504   3.469   1.906
 1492SOL    HW1 8309   1.412   3.506   1.913
 1492SOL    HW2 8310   1.542   3.489   1.816
 1493SOL     OW 8311   0.372   3.150   3.352
 1493SOL    HW1 8312   0.359   3.243   3.318
 1493SOL    HW2 8313   0.288   3.098   3.339
 1494SOL     OW 8314   1.614   3.154   3.151
 1494SOL    HW1 8315   1.674   3.157   3.231
 1494SOL    HW2 8316   1.539   3.218   3.164
 1495SOL     OW 8317   1.039   2.960   2.558
 1495SOL    HW1 8318   0.969   2.913   2.612
 1495SOL    HW2 8319   1.098   2.892   2.515
 1496SOL     OW 8320   1.014   2.098   2.833
 1496SOL    HW1 8321   1.006   2.062   2.740
 1496SOL    HW2 8322   1.012   2.022   2.898
 1497SOL     OW 8323   0.590   3.349   2.353
 1497SOL    HW1 8324   0.632   3.291   2.283
 1497SOL    HW2 8325   0.546   3.428   2.309
 1498SOL     OW 8326   1.709   2.247   3.243
 1498SOL    HW1 8327   1.782   2.316   3.247
 1498SOL    HW2 8328   1.737   2.172   3.184
 1499SOL     OW 8329   0.255   3.210   2.152
 1499SOL    HW1 8330   0.159   3.211   2.125
 1499SOL    HW2 8331   0.267   3.263   2.236
 1500SOL     OW 8332   0.105   2.875   3.588
 1500SOL    HW1 8333   0.028   2.842   3.642
 1500SOL    HW2 8334   0.190   2.845   3.630
 1501SOL     OW 8335   0.672   2.065   3.351
 1501SOL    HW1 8336   0.762   2.049   3.311
 1501SOL    HW2 8337   0.680   2.070   3.450
 1502SOL     OW 8338   0.075   2.207   1.895
 1502SOL    HW1 8339  -0.017   2.179   1.866
 1502SOL    HW2 8340   0.106   2.284   1.839
 1503SOL     OW 8341   1.440   2.718   3.260
 1503SOL    HW1 8342   1.383   2.770   3.197
 1503SOL    HW2 8343   1.536   2.730   3.236
 1504SOL     OW 8344   0.072   2.028   2.180
 1504SOL    HW1 8345   0.055   2.111   2.126
 1504SOL    HW2 8346   0.162   1.991   2.158
 1505SOL     OW 8347   1.183   3.197   1.981
 1505SOL    HW1 8348   1.084   3.186   1.983
 1505SOL    HW2 8349   1.217   3.212   2.074
 1506SOL     OW 8350   0.613   2.704   3.293
 1506SOL    HW1 8351   0.669   2.785   3.276
 1506SOL    HW2 8352   0.672   2.624   3.296
 1507SOL     OW 8353   1.493   3.629   2.821
 1507SOL    HW1 8354   1.526   3.693   2.752
 1507SOL    HW2 8355   1.559   3.623   2.896
 1508SOL     OW 8356   0.716   2.427   3.570
 1508SOL    HW1 8357   0.735   2.492   3.644
 1508SOL    HW2 8358   0.776   2.347   3.579
 1509SOL     OW 8359   1.450   3.082   3.495
 1509SOL    HW1 8360   1.441   3.072   3.594
 1509SOL    HW2 8361   1.546   3.075   3.469
 1510SOL     OW 8362   0.390   3.603   3.422
 1510SOL    HW1 8363   0.299   3.644   3.420
 1510SOL    HW2 8364   0.383   3.509   3.454
 1511SOL     OW 8365   1.674   2.745   3.116
 1511SOL    HW1 8366   1.647   2.656   3.079
 1511SOL    HW2 8367   1.675   2.813   3.043
 1512SOL     OW 8368   1.225   2.187   2.311
 1512SOL    HW1 8369   1.290   2.113   2.300
 1512SOL    HW2 8370   1.245   2.237   2.395
 1513SOL     OW 8371   0.594   2.607   2.514
 1513SOL    HW1 8372   0.644   2.692   2.495
 1513SOL    HW2 8373   0.506   2.609   2.466
 1514SOL     OW 8374   1.777   2.204   3.504
 1514SOL    HW1 8375   1.760   2.235   3.410
 1514SOL    HW2 8376   1.693   2.167   3.542
 1515SOL     OW 8377   1.730   2.796   3.379
 1515SOL    HW1 8378   1.768   2.887   3.394
 1515SOL    HW2 8379   1.722   2.779   3.280
 1516SOL     OW 8380   0.859   3.236   1.878
 1516SOL    HW1 8381   0.813   3.251   1.966
 1516SOL    HW2 8382   0.903   3.321   1.848
 1517SOL     OW 8383   0.661   3.652   2.815
 1517SOL    HW1 8384   0.615   3.740   2.802
 1517SOL    HW2 8385   0.760   3.664   2.808
 1518SOL     OW 8386   1.408   3.713   3.582
 1518SOL    HW1 8387   1.312   3.702   3.555
 1518SOL    HW2 8388   1.464   3.646   3.534
 1519SOL     OW 8389   0.859   2.818   2.723
 1519SOL    HW1 8390   0.913   2.749   2.771
 1519SOL    HW2 8391   0.827   2.887   2.789
 1520SOL     OW 8392   1.083   2.846   1.949
 1520SOL    HW1 8393   1.060   2.899   1.867
 1520SOL    HW2 8394   1.164   2.790   1.930
 1521SOL     OW 8395   1.861   3.431   2.713
 1521SOL    HW1 8396   1.790   3.419   2.643
 1521SOL    HW2 8397   1.862   3.352   2.773
 1522SOL     OW 8398   0.221   3.176   3.706
 1522SOL    HW1 8399   0.156   3.103   3.685
 1522SOL    HW2 8400   0.225   3.190   3.804
 1523SOL     OW 8401   0.079   3.102   2.515
 1523SOL    HW1 8402   0.078   3.055   2.603
 1523SOL    HW2 8403   0.161   3.074   2.464
 1524SOL     OW 8404   0.672   3.253   3.486
 1524SOL    HW1 8405   0.594   3.203   3.524
 1524SOL    HW2 8406   0.669   3.348   3.517
 1525SOL     OW 8407   1.824   2.054   3.089
 1525SOL    HW1 8408   1.820   1.964   3.133
 1525SOL    HW2 8409   1.827   2.043   2.990
 1526SOL     OW 8410   0.428   2.286   2.382
 1526SOL    HW1 8411   0.458   2.214   2.320
 1526SOL    HW2 8412   0.389   2.246   2.465
 1527SOL     OW 8413   1.705   3.349   2.966
 1527SOL    HW1 8414   1.612   3.324   2.939
 1527SOL    HW2 8415   1.731   3.299   3.048
 1528SOL     OW 8416   0.317   2.409   3.142
 1528SOL    HW1 8417   0.355   2.350   3.214
 1528SOL    HW2 8418   0.357   2.383   3.054
 1529SOL     OW 8419   0.812   3.448   2.549
 1529SOL    HW1 8420   0.844   3.458   2.455
 1529SOL    HW2 8421   0.733   3.386   2.551
 1530SOL     OW 8422   1.424   2.076   2.974
 1530SOL    HW1 8423   1.476   2.011   3.029
 1530SOL    HW2 8424   1.375   2.139   3.035
 1531SOL     OW 8425   1.001   1.896   3.016
 1531SOL    HW1 8426   0.938   1.824   2.985
 1531SOL    HW2 8427   1.094   1.860   3.016
 1532SOL     OW 8428   0.770   3.192   2.163
 1532SOL    HW1 8429   0.724   3.105   2.180
 1532SOL    HW2 8430   0.861   3.189   2.204
 1533SOL     OW 8431   0.618   3.429   3.146
 1533SOL    HW1 8432   0.613   3.511   3.203
 1533SOL    HW2 8433   0.707   3.426   3.101
 1534SOL     OW 8434   1.352   1.914   2.030
 1534SOL    HW1 8435   1.387   1.873   1.946
 1534SOL    HW2 8436   1.262   1.876   2.050
 1535SOL     OW 8437   1.300   2.315   2.553
 1535SOL    HW1 8438   1.241   2.395   2.557
 1535SOL    HW2 8439   1.315   2.280   2.646
 1536SOL     OW 8440   1.593   2.083   2.744
 1536SOL    HW1 8441   1.509   2.082   2.798
 1536SOL    HW2 8442   1.595   2.166   2.688
 1537SOL     OW 8443   0.039   2.939   2.162
 1537SOL    HW1 8444   0.138   2.928   2.153
 1537SOL    HW2 8445  -0.001   2.853   2.194
 1538SOL     OW 8446   0.875   3.508   2.199
 1538SOL    HW1 8447   0.798   3.473   2.145
 1538SOL    HW2 8448   0.843   3.579   2.261
 1539SOL     OW 8449   0.230   2.490   3.837
 1539SOL    HW1 8450   0.137   2.488   3.874
 1539SOL    HW2 8451   0.231   2.451   3.745
 1540SOL     OW 8452   0.225   2.137   4.720
 1540SOL    HW1 8453   0.260   2.120   4.812
 1540SOL    HW2 8454   0.137   2.092   4.708
 1541SOL     OW 8455   0.019   2.230   4.371
 1541SOL    HW1 8456  -0.063   2.273   4.410
 1541SOL    HW2 8457  -0.009   2.157   4.308
 1542SOL     OW 8458   0.569   3.137   4.889
 1542SOL    HW1 8459   0.476   3.130   4.852
 1542SOL    HW2 8460   0.580   3.226   4.933
 1543SOL     OW 8461   1.555   3.373   4.427
 1543SOL    HW1 8462   1.498   3.357   4.508
 1543SOL    HW2 8463   1.496   3.383   4.347
 1544SOL     OW 8464   1.743   2.480   4.580
 1544SOL    HW1 8465   1.776   2.574   4.580
 1544SOL    HW2 8466   1.794   2.426   4.646
 1545SOL     OW 8467   1.135   2.565   4.441
 1545SOL    HW1 8468   1.192   2.643   4.416
 1545SOL    HW2 8469   1.075   2.591   4.517
 1546SOL     OW 8470   1.755   2.469   3.955
 1546SOL    HW1 8471   1.743   2.456   3.856
 1546SOL    HW2 8472   1.725   2.388   4.004
 1547SOL     OW 8473   0.768   3.006   4.747
 1547SOL    HW1 8474   0.690   3.023   4.807
 1547SOL    HW2 8475   0.802   3.093   4.711
 1548SOL     OW 8476   0.850   2.660   5.547
 1548SOL    HW1 8477   0.846   2.736   5.612
 1548SOL    HW2 8478   0.872   2.696   5.456
 1549SOL     OW 8479   0.685   2.874   4.389
 1549SOL    HW1 8480   0.754   2.858   4.459
 1549SOL    HW2 8481   0.612   2.931   4.427
 1550SOL     OW 8482   0.686   3.023   5.527
 1550SOL    HW1 8483   0.746   3.102   5.541
 1550SOL    HW2 8484   0.600   3.054   5.486
 1551SOL     OW 8485   0.335   3.297   4.785
 1551SOL    HW1 8486   0.257   3.266   4.732
 1551SOL    HW2 8487   0.393   3.355   4.728
 1552SOL     OW 8488   1.460   3.367   5.063
 1552SOL    HW1 8489   1.484   3.461   5.089
 1552SOL    HW2 8490   1.444   3.313   5.145
 1553SOL     OW 8491   0.438   2.254   5.223
 1553SOL    HW1 8492   0.520   2.198   5.232
 1553SOL    HW2 8493   0.357   2.196   5.227
 1554SOL     OW 8494   1.603   2.309   4.461
 1554SOL    HW1 8495   1.529   2.355   4.411
 1554SOL    HW2 8496   1.654   2.377   4.514
 1555SOL     OW 8497   0.231   3.575   4.207
 1555SOL    HW1 8498   0.265   3.652   4.261
 1555SOL    HW2 8499   0.275   3.575   4.117
 1556SOL     OW 8500   1.127   3.203   5.414
 1556SOL    HW1 8501   1.174   3.203   5.502
 1556SOL    HW2 8502   1.079   3.116   5.403
 1557SOL     OW 8503   0.230   3.296   4.262
 1557SOL    HW1 8504   0.204   3.392   4.262
 1557SOL    HW2 8505   0.159   3.242   4.307
 1558SOL     OW 8506   0.240   2.953   4.610
 1558SOL    HW1 8507   0.254   2.869   4.662
 1558SOL    HW2 8508   0.185   3.017   4.665
 1559SOL     OW 8509   0.620   3.648   5.163
 1559SOL    HW1 8510   0.528   3.631   5.198
 1559SOL    HW2 8511   0.648   3.740   5.189
 1560SOL     OW 8512   0.606   2.826   3.847
 1560SOL    HW1 8513   0.613   2.910   3.793
 1560SOL    HW2 8514   0.652   2.839   3.935
 1561SOL     OW 8515   1.594   1.976   5.204
 1561SOL    HW1 8516   1.576   2.043   5.132
 1561SOL    HW2 8517   1.591   2.022   5.293
 1562SOL     OW 8518   0.122   2.505   4.287
 1562SOL    HW1 8519   0.077   2.417   4.304
 1562SOL    HW2 8520   0.121   2.559   4.371
 1563SOL     OW 8521   1.842   3.629   4.083
 1563SOL    HW1 8522   1.896   3.600   4.163
 1563SOL    HW2 8523   1.872   3.719   4.054
 1564SOL     OW 8524   0.027   3.458   3.841
 1564SOL    HW1 8525   0.008   3.362   3.862
 1564SOL    HW2 8526  -0.006   3.516   3.916
 1565SOL     OW 8527   1.689   2.784   4.336
 1565SOL    HW1 8528   1.784   2.755   4.344
 1565SOL    HW2 8529   1.681   2.849   4.261
 1566SOL     OW 8530   1.641   2.970   4.156
 1566SOL    HW1 8531   1.727   2.972   4.104
 1566SOL    HW2 8532   1.655   3.017   4.244
 1567SOL     OW 8533   0.113   2.599   5.321
 1567SOL    HW1 8534   0.201   2.586   5.366
 1567SOL    HW2 8535   0.100   2.696   5.299
 1568SOL     OW 8536   0.613   3.227   4.450
 1568SOL    HW1 8537   0.564   3.140   4.459
 1568SOL    HW2 8538   0.590   3.270   4.363
 1569SOL     OW 8539   1.293   3.090   5.147
 1569SOL    HW1 8540   1.330   3.017   5.089
 1569SOL    HW2 8541   1.345   3.095   5.232
 1570SOL     OW 8542   0.809   1.866   4.226
 1570SOL    HW1 8543   0.849   1.957   4.217
 1570SOL    HW2 8544   0.709   1.874   4.232
 1571SOL     OW 8545   0.197   2.838   4.988
 1571SOL    HW1 8546   0.286   2.793   4.974
 1571SOL    HW2 8547   0.124   2.773   4.969
 1572SOL     OW 8548   1.525   2.861   3.914
 1572SOL    HW1 8549   1.462   2.785   3.927
 1572SOL    HW2 8550   1.573   2.879   4.000
 1573SOL     OW 8551   1.187   3.654   5.340
 1573SOL    HW1 8552   1.211   3.714   5.264
 1573SOL    HW2 8553   1.194   3.559   5.310
 1574SOL     OW 8554   0.317   2.113   5.525
 1574SOL    HW1 8555   0.388   2.184   5.531
 1574SOL    HW2 8556   0.229   2.152   5.553
 1575SOL     OW 8557   1.466   3.279   4.677
 1575SOL    HW1 8558   1.407   3.285   4.757
 1575SOL    HW2 8559   1.451   3.191   4.631
 1576SOL     OW 8560   1.667   3.576   4.296
 1576SOL    HW1 8561   1.626   3.553   4.208
 1576SOL    HW2 8562   1.649   3.502   4.361
 1577SOL     OW 8563   0.598   2.591   3.994
 1577SOL    HW1 8564   0.622   2.660   3.926
 1577SOL    HW2 8565   0.520   2.624   4.048
 1578SOL     OW 8566   1.281   2.207   4.668
 1578SOL    HW1 8567   1.195   2.157   4.655
 1578SOL    HW2 8568   1.343   2.153   4.724
 1579SOL     OW 8569   1.576   3.524   4.031
 1579SOL    HW1 8570   1.665   3.570   4.034
 1579SOL    HW2 8571   1.555   3.500   3.936
 1580SOL     OW 8572   0.807   2.467   5.189
 1580SOL    HW1 8573   0.760   2.464   5.278
 1580SOL    HW2 8574   0.756   2.412   5.123
 1581SOL     OW 8575   1.394   2.331   5.398
 1581SOL    HW1 8576   1.374   2.374   5.486
 1581SOL    HW2 8577   1.472   2.269   5.407
 1582SOL     OW 8578   0.973   2.752   5.296
 1582SOL    HW1 8579   1.019   2.668   5.267
 1582SOL    HW2 8580   0.917   2.786   5.221
 1583SOL     OW 8581   0.991   2.272   4.966
 1583SOL    HW1 8582   0.914   2.306   5.020
 1583SOL    HW2 8583   0.957   2.221   4.887
 1584SOL     OW 8584   1.041   2.563   4.153
 1584SOL    HW1 8585   1.067   2.559   4.249
 1584SOL    HW2 8586   0.956   2.512   4.139
 1585SOL     OW 8587   0.076   2.673   4.513
 1585SOL    HW1 8588   0.175   2.661   4.522
 1585SOL    HW2 8589   0.052   2.768   4.534
 1586SOL     OW 8590   0.130   3.683   5.295
 1586SOL    HW1 8591   0.120   3.668   5.394
 1586SOL    HW2 8592   0.044   3.719   5.259
 1587SOL     OW 8593   0.865   2.210   3.919
 1587SOL    HW1 8594   0.924   2.273   3.870
 1587SOL    HW2 8595   0.884   2.116   3.890
 1588SOL     OW 8596   1.719   2.447   5.555
 1588SOL    HW1 8597   1.693   2.536   5.519
 1588SOL    HW2 8598   1.717   2.379   5.482
 1589SOL     OW 8599   1.362   3.006   4.269
 1589SOL    HW1 8600   1.445   2.977   4.221
 1589SOL    HW2 8601   1.313   3.073   4.213
 1590SOL     OW 8602   0.550   2.058   4.609
 1590SOL    HW1 8603   0.545   2.053   4.709
 1590SOL    HW2 8604   0.552   2.154   4.580
 1591SOL     OW 8605   1.008   3.318   4.201
 1591SOL    HW1 8606   0.962   3.390   4.149
 1591SOL    HW2 8607   1.004   3.338   4.299
 1592SOL     OW 8608   0.351   3.663   4.577
 1592SOL    HW1 8609   0.401   3.577   4.583
 1592SOL    HW2 8610   0.416   3.740   4.574
 1593SOL     OW 8611   1.795   2.928   4.597
 1593SOL    HW1 8612   1.733   2.913   4.521
 1593SOL    HW2 8613   1.743   2.939   4.682
 1594SOL     OW 8614   1.227   3.412   5.230
 1594SOL    HW1 8615   1.233   3.335   5.294
 1594SOL    HW2 8616   1.175   3.386   5.150
 1595SOL     OW 8617   0.321   2.805   3.966
 1595SOL    HW1 8618   0.403   2.844   3.924
 1595SOL    HW2 8619   0.294   2.723   3.917
 1596SOL     OW 8620   1.458   2.597   4.452
 1596SOL    HW1 8621   1.453   2.532   4.527
 1596SOL    HW2 8622   1.538   2.656   4.465
 1597SOL     OW 8623   0.461   3.128   5.451
 1597SOL    HW1 8624   0.411   3.129   5.365
 1597SOL    HW2 8625   0.398   3.110   5.527
 1598SOL     OW 8626   1.111   3.638   3.961
 1598SOL    HW1 8627   1.051   3.576   4.011
 1598SOL    HW2 8628   1.142   3.594   3.876
 1599SOL     OW 8629   0.202   2.147   5.222
 1599SOL    HW1 8630   0.122   2.207   5.209
 1599SOL    HW2 8631   0.192   2.098   5.308
 1600SOL     OW 8632   1.632   3.239   3.805
 1600SOL    HW1 8633   1.600   3.333   3.795
 1600SOL    HW2 8634   1.556   3.176   3.793
 1601SOL     OW 8635   0.464   3.605   4.047
 1601SOL    HW1 8636   0.497   3.644   4.133
 1601SOL    HW2 8637   0.540   3.598   3.982
 1602SOL     OW 8638   1.400   1.969   4.150
 1602SOL    HW1 8639   1.376   1.932   4.060
 1602SOL    HW2 8640   1.499   1.985   4.154
 1603SOL     OW 8641   0.249   3.647   4.965
 1603SOL    HW1 8642   0.306   3.582   5.015
 1603SOL    HW2 8643   0.233   3.614   4.872
 1604SOL     OW 8644   0.940   3.560   4.628
 1604SOL    HW1 8645   1.020   3.503   4.649
 1604SOL    HW2 8646   0.891   3.520   4.551
 1605SOL     OW 8647   0.382   2.562   4.204
 1605SOL    HW1 8648   0.427   2.472   4.201
 1605SOL    HW2 8649   0.288   2.551   4.237
 1606SOL     OW 8650   1.547   2.084   5.453
 1606SOL    HW1 8651   1.542   2.121   5.545
 1606SOL    HW2 8652   1.475   2.015   5.441
 1607SOL     OW 8653   0.614   1.984   3.841
 1607SOL    HW1 8654   0.712   1.962   3.848
 1607SOL    HW2 8655   0.583   1.967   3.748
 1608SOL     OW 8656   0.781   2.126   5.473
 1608SOL    HW1 8657   0.848   2.065   5.516
 1608SOL    HW2 8658   0.708   2.145   5.538
 1609SOL     OW 8659   0.888   3.376   4.919
 1609SOL    HW1 8660   0.865   3.351   4.825
 1609SOL    HW2 8661   0.949   3.307   4.958
 1610SOL     OW 8662   1.351   2.452   5.157
 1610SOL    HW1 8663   1.379   2.409   5.242
 1610SOL    HW2 8664   1.376   2.548   5.158
 1611SOL     OW 8665   0.803   3.264   4.648
 1611SOL    HW1 8666   0.893   3.278   4.606
 1611SOL    HW2 8667   0.732   3.266   4.577
 1612SOL     OW 8668   0.922   2.365   4.623
 1612SOL    HW1 8669   0.897   2.356   4.527
 1612SOL    HW2 8670   0.970   2.283   4.654
 1613SOL     OW 8671   0.539   1.926   4.236
 1613SOL    HW1 8672   0.458   1.927   4.294
 1613SOL    HW2 8673   0.542   2.009   4.181
 1614SOL     OW 8674   1.434   3.050   3.765
 1614SOL    HW1 8675   1.466   2.974   3.822
 1614SOL    HW2 8676   1.342   3.077   3.795
 1615SOL     OW 8677   0.297   1.897   3.895
 1615SOL    HW1 8678   0.346   1.981   3.874
 1615SOL    HW2 8679   0.359   1.832   3.940
 1616SOL     OW 8680   0.935   2.098   4.204
 1616SOL    HW1 8681   0.887   2.139   4.126
 1616SOL    HW2 8682   1.034   2.096   4.185
 1617SOL     OW 8683   1.076   2.545   5.188
 1617SOL    HW1 8684   0.996   2.484   5.191
 1617SOL    HW2 8685   1.157   2.492   5.164
 1618SOL     OW 8686   1.227   3.432   4.517
 1618SOL    HW1 8687   1.248   3.506   4.452
 1618SOL    HW2 8688   1.295   3.432   4.590
 1619SOL     OW 8689   0.459   3.014   4.465
 1619SOL    HW1 8690   0.388   2.987   4.530
 1619SOL    HW2 8691   0.433   2.986   4.372
 1620SOL     OW 8692   1.271   3.659   4.315
 1620SOL    HW1 8693   1.315   3.723   4.251
 1620SOL    HW2 8694   1.221   3.711   4.385
 1621SOL     OW 8695   1.032   2.411   3.740
 1621SOL    HW1 8696   0.991   2.493   3.701
 1621SOL    HW2 8697   1.096   2.437   3.813
 1622SOL     OW 8698   0.078   2.418   5.110
 1622SOL    HW1 8699   0.170   2.417   5.069
 1622SOL    HW2 8700   0.072   2.492   5.177
 1623SOL     OW 8701   0.561   2.084   4.871
 1623SOL    HW1 8702   0.599   2.000   4.908
 1623SOL    HW2 8703   0.473   2.103   4.915
 1624SOL     OW 8704   0.866   2.316   4.366
 1624SOL    HW1 8705   0.834   2.388   4.304
 1624SOL    HW2 8706   0.890   2.235   4.313
 1625SOL     OW 8707   1.017   1.901   4.477
 1625SOL    HW1 8708   0.945   1.906   4.408
 1625SOL    HW2 8709   0.993   1.832   4.546
 1626SOL     OW 8710   1.429   3.035   4.591
 1626SOL    HW1 8711   1.374   2.951   4.584
 1626SOL    HW2 8712   1.455   3.064   4.499
 1627SOL     OW 8713   1.466   2.452   4.716
 1627SOL    HW1 8714   1.436   2.357   4.723
 1627SOL    HW2 8715   1.539   2.468   4.782
 1628SOL     OW 8716   1.857   2.695   4.101
 1628SOL    HW1 8717   1.899   2.631   4.165
 1628SOL    HW2 8718   1.819   2.644   4.023
 1629SOL     OW 8719   0.488   3.247   3.898
 1629SOL    HW1 8720   0.401   3.232   3.945
 1629SOL    HW2 8721   0.471   3.273   3.803
 1630SOL     OW 8722   1.664   3.142   4.381
 1630SOL    HW1 8723   1.763   3.150   4.395
 1630SOL    HW2 8724   1.619   3.226   4.412
 1631SOL     OW 8725   1.390   2.437   3.802
 1631SOL    HW1 8726   1.336   2.416   3.883
 1631SOL    HW2 8727   1.481   2.396   3.811
 1632SOL     OW 8728   0.527   2.118   4.052
 1632SOL    HW1 8729   0.554   2.059   3.977
 1632SOL    HW2 8730   0.527   2.213   4.021
 1633SOL     OW 8731   1.754   3.085   5.312
 1633SOL    HW1 8732   1.845   3.046   5.299
 1633SOL    HW2 8733   1.762   3.181   5.336
 1634SOL     OW 8734   1.064   3.209   5.064
 1634SOL    HW1 8735   0.984   3.186   5.119
 1634SOL    HW2 8736   1.147   3.183   5.113
 1635SOL     OW 8737   1.592   3.491   5.349
 1635SOL    HW1 8738   1.619   3.525   5.259
 1635SOL    HW2 8739   1.671   3.453   5.395
 1636SOL     OW 8740   1.111   3.057   4.824
 1636SOL    HW1 8741   1.071   3.101   4.905
 1636SOL    HW2 8742   1.070   3.094   4.741
 1637SOL     OW 8743   1.638   2.961   4.803
 1637SOL    HW1 8744   1.643   3.042   4.862
 1637SOL    HW2 8745   1.552   2.963   4.752
 1638SOL     OW 8746   0.915   1.951   5.126
 1638SOL    HW1 8747   0.940   1.931   5.031
 1638SOL    HW2 8748   0.987   2.007   5.168
 1639SOL     OW 8749   0.980   2.978   5.443
 1639SOL    HW1 8750   0.881   2.984   5.453
 1639SOL    HW2 8751   1.003   2.898   5.387
 1640SOL     OW 8752   0.705   2.912   4.092
 1640SOL    HW1 8753   0.691   2.919   4.191
 1640SOL    HW2 8754   0.789   2.861   4.074
 1641SOL     OW 8755   0.410   2.675   4.975
 1641SOL    HW1 8756   0.496   2.687   5.025
 1641SOL    HW2 8757   0.368   2.588   5.002
 1642SOL     OW 8758   1.274   2.248   4.986
 1642SOL    HW1 8759   1.295   2.322   5.050
 1642SOL    HW2 8760   1.185   2.265   4.943
 1643SOL     OW 8761   0.064   3.426   5.055
 1643SOL    HW1 8762   0.018   3.508   5.021
 1643SOL    HW2 8763   0.162   3.445   5.064
 1644SOL     OW 8764   0.367   2.962   4.225
 1644SOL    HW1 8765   0.360   3.045   4.169
 1644SOL    HW2 8766   0.371   2.882   4.165
 1645SOL     OW 8767   0.566   2.399   4.589
 1645SOL    HW1 8768   0.578   2.465   4.515
 1645SOL    HW2 8769   0.612   2.433   4.672
 1646SOL     OW 8770   1.252   3.210   4.112
 1646SOL    HW1 8771   1.302   3.287   4.152
 1646SOL    HW2 8772   1.157   3.212   4.144
 1647SOL     OW 8773   1.272   3.307   4.866
 1647SOL    HW1 8774   1.319   3.320   4.953
 1647SOL    HW2 8775   1.206   3.233   4.875
 1648SOL     OW 8776   1.582   2.501   4.196
 1648SOL    HW1 8777   1.551   2.562   4.269
 1648SOL    HW2 8778   1.632   2.553   4.127
 1649SOL     OW 8779   0.354   3.372   5.053
 1649SOL    HW1 8780   0.333   3.328   4.966
 1649SOL    HW2 8781   0.451   3.398   5.056
 1650SOL     OW 8782   0.402   2.613   5.322
 1650SOL    HW1 8783   0.470   2.668   5.275
 1650SOL    HW2 8784   0.442   2.525   5.349
 1651SOL     OW 8785   1.587   2.641   5.394
 1651SOL    HW1 8786   1.495   2.679   5.389
 1651SOL    HW2 8787   1.647   2.688   5.329
 1652SOL     OW 8788   1.013   1.967   5.494
 1652SOL    HW1 8789   1.019   2.052   5.442
 1652SOL    HW2 8790   1.045   1.891   5.437
 1653SOL     OW 8791   0.504   1.912   5.464
 1653SOL    HW1 8792   0.462   1.855   5.394
 1653SOL    HW2 8793   0.438   1.981   5.496
 1654SOL     OW 8794   0.573   2.732   4.753
 1654SOL    HW1 8795   0.617   2.821   4.744
 1654SOL    HW2 8796   0.510   2.732   4.830
 1655SOL     OW 8797   1.360   2.724   4.769
 1655SOL    HW1 8798   1.285   2.724   4.703
 1655SOL    HW2 8799   1.397   2.632   4.778
 1656SOL     OW 8800   1.209   2.387   3.999
 1656SOL    HW1 8801   1.222   2.303   4.053
 1656SOL    HW2 8802   1.180   2.461   4.059
 1657SOL     OW 8803   0.307   2.075   4.955
 1657SOL    HW1 8804   0.284   2.112   5.045
 1657SOL    HW2 8805   0.277   1.980   4.949
 1658SOL     OW 8806   0.037   3.172   5.006
 1658SOL    HW1 8807   0.090   3.123   5.074
 1658SOL    HW2 8808   0.059   3.270   5.011
 1659SOL     OW 8809   0.732   2.496   4.788
 1659SOL    HW1 8810   0.791   2.470   4.712
 1659SOL    HW2 8811   0.704   2.592   4.777
 1660SOL     OW 8812   1.728   2.797   5.578
 1660SOL    HW1 8813   1.682   2.790   5.489
 1660SOL    HW2 8814   1.666   2.841   5.644
 1661SOL     OW 8815   0.307   1.925   4.342
 1661SOL    HW1 8816   0.296   2.019   4.375
 1661SOL    HW2 8817   0.302   1.862   4.419
 1662SOL     OW 8818   1.622   2.229   4.098
 1662SOL    HW1 8819   1.624   2.153   4.162
 1662SOL    HW2 8820   1.574   2.306   4.138
 1663SOL     OW 8821   1.023   2.628   4.690
 1663SOL    HW1 8822   1.038   2.649   4.786
 1663SOL    HW2 8823   0.993   2.533   4.681
 1664SOL     OW 8824   0.980   3.435   5.424
 1664SOL    HW1 8825   0.960   3.479   5.336
 1664SOL    HW2 8826   1.019   3.344   5.408
 1665SOL     OW 8827   1.859   3.380   5.329
 1665SOL    HW1 8828   1.873   3.407   5.234
 1665SOL    HW2 8829   1.942   3.402   5.382
 1666SOL     OW 8830   0.350   2.760   5.528
 1666SOL    HW1 8831   0.426   2.804   5.576
 1666SOL    HW2 8832   0.385   2.713   5.446
 1667SOL     OW 8833   1.540   2.136   3.849
 1667SOL    HW1 8834   1.479   2.061   3.872
 1667SOL    HW2 8835   1.562   2.188   3.932
 1668SOL     OW 8836   1.303   2.700   3.766
 1668SOL    HW1 8837   1.337   2.607   3.781
 1668SOL    HW2 8838   1.321   2.727   3.671
 1669SOL     OW 8839   1.068   3.195   4.573
 1669SOL    HW1 8840   1.075   3.111   4.518
 1669SOL    HW2 8841   1.130   3.264   4.537
 1670SOL     OW 8842   0.319   2.672   4.673
 1670SOL    HW1 8843   0.412   2.708   4.678
 1670SOL    HW2 8844   0.313   2.587   4.725
 1671SOL     OW 8845   0.339   2.371   4.730
 1671SOL    HW1 8846   0.287   2.288   4.713
 1671SOL    HW2 8847   0.416   2.376   4.666
 1672SOL     OW 8848   0.511   2.277   5.532
 1672SOL    HW1 8849   0.493   2.322   5.620
 1672SOL    HW2 8850   0.553   2.342   5.469
 1673SOL     OW 8851   1.138   2.242   5.402
 1673SOL    HW1 8852   1.093   2.305   5.466
 1673SOL    HW2 8853   1.231   2.273   5.385
 1674SOL     OW 8854   1.160   2.069   5.201
 1674SOL    HW1 8855   1.160   2.133   5.278
 1674SOL    HW2 8856   1.188   2.117   5.118
 1675SOL     OW 8857   0.008   3.188   3.924
 1675SOL    HW1 8858  -0.085   3.209   3.893
 1675SOL    HW2 8859   0.018   3.089   3.937
 1676SOL     OW 8860   0.088   3.663   4.651
 1676SOL    HW1 8861   0.046   3.577   4.624
 1676SOL    HW2 8862   0.182   3.666   4.617
 1677SOL     OW 8863   0.504   3.430   4.634
 1677SOL    HW1 8864   0.570   3.504   4.643
 1677SOL    HW2 8865   0.548   3.351   4.592
 1678SOL     OW 8866   1.002   2.658   4.962
 1678SOL    HW1 8867   1.043   2.626   5.048
 1678SOL    HW2 8868   0.906   2.631   4.959
 1679SOL     OW 8869   0.040   2.406   4.838
 1679SOL    HW1 8870   0.125   2.373   4.797
 1679SOL    HW2 8871   0.053   2.421   4.936
 1680SOL     OW 8872   0.189   2.382   5.446
 1680SOL    HW1 8873   0.248   2.342   5.376
 1680SOL    HW2 8874   0.131   2.453   5.405
 1681SOL     OW 8875   1.369   2.812   5.384
 1681SOL    HW1 8876   1.408   2.901   5.404
 1681SOL    HW2 8877   1.379   2.792   5.287
 1682SOL     OW 8878   0.815   2.434   4.049
 1682SOL    HW1 8879   0.822   2.345   4.003
 1682SOL    HW2 8880   0.721   2.468   4.041
 1683SOL     OW 8881   1.657   2.466   4.930
 1683SOL    HW1 8882   1.619   2.397   4.992
 1683SOL    HW2 8883   1.739   2.430   4.886
 1684SOL     OW 8884   0.252   3.426   5.468
 1684SOL    HW1 8885   0.222   3.483   5.544
 1684SOL    HW2 8886   0.245   3.329   5.494
 1685SOL     OW 8887   0.671   2.326   4.993
 1685SOL    HW1 8888   0.637   2.237   4.963
[truncated: 2,402,507 more chars]
