# Supplementary material for: Broadening the Scope of Binding Free Energy Calculations Using a Separated Topologies Approach
Source: J Chem Theory Comput. 2023 Jul 24;19(15):5058–76. doi: 10.1021/acs.jctc.3c00282 (PMC10413862; doi:10.1021/acs.jctc.3c00282)
Supplement: Supplementary file 2 — ct3c00282_si_002.zip [file ct3c00282_si_002.zip › SI_paper/TYK2/lig_ejm_54/solvent.pdb]

TITLE     simulation system in water
REMARK    THIS IS A SIMULATION BOX
CRYST1   43.178   43.178   43.178  60.00  60.00  90.00 P 1           1
MODEL        1
ATOM      1  C0  MOL     1      34.974  27.745  18.538  1.00  0.00            
ATOM      2  C1  MOL     1      35.644  28.605  17.668  1.00  0.00            
ATOM      3  C2  MOL     1      34.974  29.145  16.578  1.00  0.00            
ATOM      4  C3  MOL     1      33.634  28.815  16.328  1.00  0.00            
ATOM      5  C4  MOL     1      32.964  27.955  17.218  1.00  0.00            
ATOM      6  C5  MOL     1      33.644  27.425  18.308  1.00  0.00            
ATOM      7  Cl6 MOL     1      31.294  27.545  16.948  1.00  0.00            
ATOM      8  C7  MOL     1      32.894  29.345  15.158  1.00  0.00            
ATOM      9  O8  MOL     1      32.704  28.615  14.198  1.00  0.00            
ATOM     10  N9  MOL     1      32.424  30.605  15.218  1.00  0.00            
ATOM     11  C10 MOL     1      31.644  31.305  14.288  1.00  0.00            
ATOM     12  C11 MOL     1      30.974  30.745  13.188  1.00  0.00            
ATOM     13  C12 MOL     1      30.154  31.555  12.408  1.00  0.00            
ATOM     14  N13 MOL     1      30.014  32.845  12.688  1.00  0.00            
ATOM     15  C14 MOL     1      30.634  33.425  13.708  1.00  0.00            
ATOM     16  C15 MOL     1      31.424  32.655  14.558  1.00  0.00            
ATOM     17  N16 MOL     1      30.394  34.775  13.988  1.00  0.00            
ATOM     18  C17 MOL     1      31.224  35.645  14.638  1.00  0.00            
ATOM     19  O18 MOL     1      32.314  35.315  15.058  1.00  0.00            
ATOM     20 9Cl1 MOL     1      35.824  30.245  15.538  1.00  0.00            
ATOM     21  H20 MOL     1      35.494  27.325  19.388  1.00  0.00            
ATOM     22  H21 MOL     1      36.674  28.855  17.848  1.00  0.00            
ATOM     23  H22 MOL     1      33.124  26.755  18.978  1.00  0.00            
ATOM     24  H23 MOL     1      32.614  31.175  16.028  1.00  0.00            
ATOM     25  H24 MOL     1      31.094  29.695  12.958  1.00  0.00            
ATOM     26  H25 MOL     1      29.624  31.135  11.568  1.00  0.00            
ATOM     27  H26 MOL     1      31.874  33.105  15.438  1.00  0.00            
ATOM     28  H27 MOL     1      29.534  35.205  13.688  1.00  0.00            
ATOM     29  C28 MOL     1      31.744  38.045  15.188  1.00  0.00            
ATOM     30  H29 MOL     1      31.344  39.055  15.048  1.00  0.00            
ATOM     31  H30 MOL     1      32.024  37.915  16.238  1.00  0.00            
ATOM     32  C31 MOL     1      32.954  37.865  14.318  1.00  0.00            
ATOM     33  N32 MOL     1      30.774  37.025  14.848  1.00  0.00            
ATOM     34  H33 MOL     1      29.804  37.255  14.748  1.00  0.00            
ATOM     35  H34 MOL     1      33.354  36.865  14.458  1.00  0.00            
ATOM     36  H35 MOL     1      32.674  38.005  13.278  1.00  0.00            
ATOM     37  H36 MOL     1      33.714  38.605  14.588  1.00  0.00            
ATOM     38  OW  SOL     2       2.300   6.280   1.130  1.00  0.00           O
ATOM     39  HW1 SOL     2       1.370   6.260   1.500  1.00  0.00           H
ATOM     40  HW2 SOL     2       2.310   5.890   0.210  1.00  0.00           H
ATOM     41  OW  SOL     3       2.250   2.750   9.961  1.00  0.00           O
ATOM     42  HW1 SOL     3       2.600   2.580  10.881  1.00  0.00           H
ATOM     43  HW2 SOL     3       1.370   2.300   9.841  1.00  0.00           H
ATOM     44  OW  SOL     4       0.190   3.680   6.470  1.00  0.00           O
ATOM     45  HW1 SOL     4      -0.630   4.110   6.860  1.00  0.00           H
ATOM     46  HW2 SOL     4      -0.090   2.950   5.840  1.00  0.00           H
ATOM     47  OW  SOL     5       5.690  12.751  11.651  1.00  0.00           O
ATOM     48  HW1 SOL     5       4.760  12.681  11.281  1.00  0.00           H
ATOM     49  HW2 SOL     5       5.800  13.641  12.091  1.00  0.00           H
ATOM     50  OW  SOL     6      15.551  15.111   7.030  1.00  0.00           O
ATOM     51  HW1 SOL     6      14.981  14.951   7.840  1.00  0.00           H
ATOM     52  HW2 SOL     6      14.961  15.211   6.230  1.00  0.00           H
ATOM     53  OW  SOL     7      17.431   6.180   8.560  1.00  0.00           O
ATOM     54  HW1 SOL     7      17.761   7.120   8.560  1.00  0.00           H
ATOM     55  HW2 SOL     7      17.941   5.640   9.220  1.00  0.00           H
ATOM     56  OW  SOL     8      11.351   7.030   7.170  1.00  0.00           O
ATOM     57  HW1 SOL     8      11.921   7.810   6.920  1.00  0.00           H
ATOM     58  HW2 SOL     8      10.751   7.290   7.930  1.00  0.00           H
ATOM     59  OW  SOL     9      17.551   6.070   2.310  1.00  0.00           O
ATOM     60  HW1 SOL     9      17.431   5.940   1.320  1.00  0.00           H
ATOM     61  HW2 SOL     9      17.251   5.260   2.800  1.00  0.00           H
ATOM     62  OW  SOL    10       7.680  11.441  10.231  1.00  0.00           O
ATOM     63  HW1 SOL    10       6.900  11.611  10.831  1.00  0.00           H
ATOM     64  HW2 SOL    10       8.020  12.311   9.871  1.00  0.00           H
ATOM     65  OW  SOL    11       8.500   7.980  18.231  1.00  0.00           O
ATOM     66  HW1 SOL    11       8.460   8.740  18.881  1.00  0.00           H
ATOM     67  HW2 SOL    11       8.720   8.340  17.321  1.00  0.00           H
ATOM     68  OW  SOL    12       6.850  10.121   6.650  1.00  0.00           O
ATOM     69  HW1 SOL    12       7.540   9.961   7.350  1.00  0.00           H
ATOM     70  HW2 SOL    12       6.120  10.691   7.030  1.00  0.00           H
ATOM     71  OW  SOL    13       6.860  11.611  18.031  1.00  0.00           O
ATOM     72  HW1 SOL    13       7.460  12.401  18.171  1.00  0.00           H
ATOM     73  HW2 SOL    13       6.000  11.921  17.621  1.00  0.00           H
ATOM     74  OW  SOL    14       3.350  14.351  10.611  1.00  0.00           O
ATOM     75  HW1 SOL    14       2.570  14.041  10.081  1.00  0.00           H
ATOM     76  HW2 SOL    14       3.930  14.931  10.041  1.00  0.00           H
ATOM     77  OW  SOL    15      14.601  15.051  13.391  1.00  0.00           O
ATOM     78  HW1 SOL    15      14.841  15.991  13.651  1.00  0.00           H
ATOM     79  HW2 SOL    15      14.441  14.511  14.211  1.00  0.00           H
ATOM     80  OW  SOL    16       4.380   3.920  14.991  1.00  0.00           O
ATOM     81  HW1 SOL    16       5.200   3.360  15.081  1.00  0.00           H
ATOM     82  HW2 SOL    16       3.570   3.340  15.031  1.00  0.00           H
ATOM     83  OW  SOL    17      16.031   4.470   7.370  1.00  0.00           O
ATOM     84  HW1 SOL    17      15.291   4.930   6.870  1.00  0.00           H
ATOM     85  HW2 SOL    17      16.541   5.150   7.900  1.00  0.00           H
ATOM     86  OW  SOL    18       2.310  17.131   4.830  1.00  0.00           O
ATOM     87  HW1 SOL    18       2.650  17.901   5.370  1.00  0.00           H
ATOM     88  HW2 SOL    18       2.750  17.131   3.930  1.00  0.00           H
ATOM     89  OW  SOL    19      11.271  13.411  16.901  1.00  0.00           O
ATOM     90  HW1 SOL    19      11.741  13.411  17.781  1.00  0.00           H
ATOM     91  HW2 SOL    19      10.791  12.541  16.791  1.00  0.00           H
ATOM     92  OW  SOL    20       2.300  14.341   5.380  1.00  0.00           O
ATOM     93  HW1 SOL    20       2.040  15.301   5.380  1.00  0.00           H
ATOM     94  HW2 SOL    20       1.590  13.801   5.830  1.00  0.00           H
ATOM     95  OW  SOL    21       2.400  10.911   8.860  1.00  0.00           O
ATOM     96  HW1 SOL    21       2.540  10.071   9.380  1.00  0.00           H
ATOM     97  HW2 SOL    21       1.850  11.551   9.410  1.00  0.00           H
ATOM     98  OW  SOL    22       6.200  17.861  14.391  1.00  0.00           O
ATOM     99  HW1 SOL    22       5.280  17.691  14.741  1.00  0.00           H
ATOM    100  HW2 SOL    22       6.480  18.781  14.651  1.00  0.00           H
ATOM    101  OW  SOL    23       6.060   9.641   1.230  1.00  0.00           O
ATOM    102  HW1 SOL    23       6.130  10.481   0.690  1.00  0.00           H
ATOM    103  HW2 SOL    23       6.520   9.771   2.110  1.00  0.00           H
ATOM    104  OW  SOL    24      15.941   1.140  14.801  1.00  0.00           O
ATOM    105  HW1 SOL    24      15.761   1.810  14.081  1.00  0.00           H
ATOM    106  HW2 SOL    24      15.911   1.600  15.691  1.00  0.00           H
ATOM    107  OW  SOL    25       1.220   6.430   5.630  1.00  0.00           O
ATOM    108  HW1 SOL    25       0.770   5.550   5.800  1.00  0.00           H
ATOM    109  HW2 SOL    25       1.210   6.970   6.470  1.00  0.00           H
ATOM    110  OW  SOL    26      18.421  17.671   3.590  1.00  0.00           O
ATOM    111  HW1 SOL    26      18.961  17.381   4.390  1.00  0.00           H
ATOM    112  HW2 SOL    26      18.721  18.571   3.300  1.00  0.00           H
ATOM    113  OW  SOL    27       0.270  15.961   1.170  1.00  0.00           O
ATOM    114  HW1 SOL    27       0.080  15.001   1.380  1.00  0.00           H
ATOM    115  HW2 SOL    27      -0.060  16.541   1.920  1.00  0.00           H
ATOM    116  OW  SOL    28      16.891   9.220   6.120  1.00  0.00           O
ATOM    117  HW1 SOL    28      17.841   8.930   6.200  1.00  0.00           H
ATOM    118  HW2 SOL    28      16.811   9.870   5.370  1.00  0.00           H
ATOM    119  OW  SOL    29      16.411  11.081   4.320  1.00  0.00           O
ATOM    120  HW1 SOL    29      17.271  11.101   3.800  1.00  0.00           H
ATOM    121  HW2 SOL    29      16.551  11.551   5.200  1.00  0.00           H
ATOM    122  OW  SOL    30       1.130   7.370  15.971  1.00  0.00           O
ATOM    123  HW1 SOL    30       2.010   7.240  16.421  1.00  0.00           H
ATOM    124  HW2 SOL    30       1.000   8.340  15.751  1.00  0.00           H
ATOM    125  OW  SOL    31       6.130  13.651   7.260  1.00  0.00           O
ATOM    126  HW1 SOL    31       5.640  12.781   7.350  1.00  0.00           H
ATOM    127  HW2 SOL    31       5.900  14.081   6.390  1.00  0.00           H
ATOM    128  OW  SOL    32      12.931  12.281  14.231  1.00  0.00           O
ATOM    129  HW1 SOL    32      13.301  11.551  13.651  1.00  0.00           H
ATOM    130  HW2 SOL    32      13.451  12.331  15.081  1.00  0.00           H
ATOM    131  OW  SOL    33       8.090   0.040   5.020  1.00  0.00           O
ATOM    132  HW1 SOL    33       8.490   0.950   4.930  1.00  0.00           H
ATOM    133  HW2 SOL    33       7.090   0.120   5.080  1.00  0.00           H
ATOM    134  OW  SOL    34       1.970   9.761  12.641  1.00  0.00           O
ATOM    135  HW1 SOL    34       2.860   9.311  12.501  1.00  0.00           H
ATOM    136  HW2 SOL    34       1.240   9.111  12.451  1.00  0.00           H
ATOM    137  OW  SOL    35      15.251   9.991   1.900  1.00  0.00           O
ATOM    138  HW1 SOL    35      14.621   9.231   2.030  1.00  0.00           H
ATOM    139  HW2 SOL    35      15.731  10.171   2.760  1.00  0.00           H
ATOM    140  OW  SOL    36      11.871  17.921  16.161  1.00  0.00           O
ATOM    141  HW1 SOL    36      12.111  18.521  15.401  1.00  0.00           H
ATOM    142  HW2 SOL    36      11.941  16.971  15.861  1.00  0.00           H
ATOM    143  OW  SOL    37       3.170   2.510  18.011  1.00  0.00           O
ATOM    144  HW1 SOL    37       3.880   3.220  18.071  1.00  0.00           H
ATOM    145  HW2 SOL    37       2.290   2.900  18.291  1.00  0.00           H
ATOM    146  OW  SOL    38      14.661  14.171   9.531  1.00  0.00           O
ATOM    147  HW1 SOL    38      14.071  14.231  10.331  1.00  0.00           H
ATOM    148  HW2 SOL    38      14.511  13.291   9.071  1.00  0.00           H
ATOM    149  OW  SOL    39      16.671  17.141   5.720  1.00  0.00           O
ATOM    150  HW1 SOL    39      16.261  16.911   4.840  1.00  0.00           H
ATOM    151  HW2 SOL    39      16.491  16.401   6.370  1.00  0.00           H
ATOM    152  OW  SOL    40       5.980   7.290   2.700  1.00  0.00           O
ATOM    153  HW1 SOL    40       6.220   7.980   2.020  1.00  0.00           H
ATOM    154  HW2 SOL    40       5.200   7.620   3.240  1.00  0.00           H
ATOM    155  OW  SOL    41      12.811   3.450   9.441  1.00  0.00           O
ATOM    156  HW1 SOL    41      11.951   2.950   9.311  1.00  0.00           H
ATOM    157  HW2 SOL    41      13.431   2.910  10.001  1.00  0.00           H
ATOM    158  OW  SOL    42      15.761  16.621   3.070  1.00  0.00           O
ATOM    159  HW1 SOL    42      16.651  17.081   3.100  1.00  0.00           H
ATOM    160  HW2 SOL    42      15.551  16.381   2.120  1.00  0.00           H
ATOM    161  OW  SOL    43       8.070   6.050  14.651  1.00  0.00           O
ATOM    162  HW1 SOL    43       7.600   6.020  15.541  1.00  0.00           H
ATOM    163  HW2 SOL    43       7.560   5.500  13.991  1.00  0.00           H
ATOM    164  OW  SOL    44      13.941   4.690  16.741  1.00  0.00           O
ATOM    165  HW1 SOL    44      13.741   5.120  17.621  1.00  0.00           H
ATOM    166  HW2 SOL    44      14.721   4.070  16.831  1.00  0.00           H
ATOM    167  OW  SOL    45       9.731   8.900  15.721  1.00  0.00           O
ATOM    168  HW1 SOL    45      10.191   8.060  15.431  1.00  0.00           H
ATOM    169  HW2 SOL    45       9.171   9.240  14.971  1.00  0.00           H
ATOM    170  OW  SOL    46       9.911   4.100  12.421  1.00  0.00           O
ATOM    171  HW1 SOL    46       9.141   4.440  12.961  1.00  0.00           H
ATOM    172  HW2 SOL    46       9.571   3.590  11.631  1.00  0.00           H
ATOM    173  OW  SOL    47      10.411   7.010   4.290  1.00  0.00           O
ATOM    174  HW1 SOL    47      10.671   6.970   5.250  1.00  0.00           H
ATOM    175  HW2 SOL    47       9.561   6.500   4.150  1.00  0.00           H
ATOM    176  OW  SOL    48       0.760   8.110   7.890  1.00  0.00           O
ATOM    177  HW1 SOL    48       1.750   7.990   7.980  1.00  0.00           H
ATOM    178  HW2 SOL    48       0.520   9.060   8.100  1.00  0.00           H
ATOM    179  OW  SOL    49       1.300  18.211  15.711  1.00  0.00           O
ATOM    180  HW1 SOL    49       1.200  18.061  16.701  1.00  0.00           H
ATOM    181  HW2 SOL    49       0.440  18.571  15.351  1.00  0.00           H
ATOM    182  OW  SOL    50       8.650   3.480   1.950  1.00  0.00           O
ATOM    183  HW1 SOL    50       9.240   4.110   1.460  1.00  0.00           H
ATOM    184  HW2 SOL    50       8.840   2.540   1.660  1.00  0.00           H
ATOM    185  OW  SOL    51      17.191   5.850  18.311  1.00  0.00           O
ATOM    186  HW1 SOL    51      16.931   6.740  17.951  1.00  0.00           H
ATOM    187  HW2 SOL    51      17.171   5.170  17.581  1.00  0.00           H
ATOM    188  OW  SOL    52      13.621  11.441   5.450  1.00  0.00           O
ATOM    189  HW1 SOL    52      14.451  11.151   4.970  1.00  0.00           H
ATOM    190  HW2 SOL    52      13.131  12.111   4.890  1.00  0.00           H
ATOM    191  OW  SOL    53       5.500   1.960   8.850  1.00  0.00           O
ATOM    192  HW1 SOL    53       5.450   1.910   9.850  1.00  0.00           H
ATOM    193  HW2 SOL    53       5.520   2.920   8.560  1.00  0.00           H
ATOM    194  OW  SOL    54      10.081  14.561   4.770  1.00  0.00           O
ATOM    195  HW1 SOL    54       9.621  15.281   4.250  1.00  0.00           H
ATOM    196  HW2 SOL    54      10.041  14.761   5.750  1.00  0.00           H
ATOM    197  OW  SOL    55       3.510  18.011   8.530  1.00  0.00           O
ATOM    198  HW1 SOL    55       4.010  17.151   8.590  1.00  0.00           H
ATOM    199  HW2 SOL    55       4.160  18.781   8.500  1.00  0.00           H
ATOM    200  OW  SOL    56      17.951  10.661   8.730  1.00  0.00           O
ATOM    201  HW1 SOL    56      17.331  10.511   7.970  1.00  0.00           H
ATOM    202  HW2 SOL    56      17.431  10.771   9.580  1.00  0.00           H
ATOM    203  OW  SOL    57      12.271  15.501  15.061  1.00  0.00           O
ATOM    204  HW1 SOL    57      12.331  14.731  15.701  1.00  0.00           H
ATOM    205  HW2 SOL    57      11.751  15.241  14.261  1.00  0.00           H
ATOM    206  OW  SOL    58       3.210   9.431   2.420  1.00  0.00           O
ATOM    207  HW1 SOL    58       4.030   9.821   2.000  1.00  0.00           H
ATOM    208  HW2 SOL    58       2.940   8.611   1.930  1.00  0.00           H
ATOM    209  OW  SOL    59      14.581   7.350   7.280  1.00  0.00           O
ATOM    210  HW1 SOL    59      14.531   6.700   8.030  1.00  0.00           H
ATOM    211  HW2 SOL    59      15.381   7.940   7.410  1.00  0.00           H
ATOM    212  OW  SOL    60       4.610  12.661  17.271  1.00  0.00           O
ATOM    213  HW1 SOL    60       4.110  12.671  16.411  1.00  0.00           H
ATOM    214  HW2 SOL    60       3.980  12.481  18.031  1.00  0.00           H
ATOM    215  OW  SOL    61      11.111  17.761   2.370  1.00  0.00           O
ATOM    216  HW1 SOL    61      10.511  17.141   2.870  1.00  0.00           H
ATOM    217  HW2 SOL    61      11.421  17.321   1.520  1.00  0.00           H
ATOM    218  OW  SOL    62       2.020   2.850  14.981  1.00  0.00           O
ATOM    219  HW1 SOL    62       1.220   3.450  14.851  1.00  0.00           H
ATOM    220  HW2 SOL    62       1.920   2.360  15.841  1.00  0.00           H
ATOM    221  OW  SOL    63       4.640  17.431   3.230  1.00  0.00           O
ATOM    222  HW1 SOL    63       4.970  17.821   4.090  1.00  0.00           H
ATOM    223  HW2 SOL    63       5.400  17.361   2.580  1.00  0.00           H
ATOM    224  OW  SOL    64      14.001   1.070   4.260  1.00  0.00           O
ATOM    225  HW1 SOL    64      13.761   0.700   3.360  1.00  0.00           H
ATOM    226  HW2 SOL    64      14.991   1.230   4.300  1.00  0.00           H
ATOM    227  OW  SOL    65       2.490  17.851  12.411  1.00  0.00           O
ATOM    228  HW1 SOL    65       3.060  17.201  12.911  1.00  0.00           H
ATOM    229  HW2 SOL    65       2.330  17.521  11.481  1.00  0.00           H
ATOM    230  OW  SOL    66       9.401  16.981   9.040  1.00  0.00           O
ATOM    231  HW1 SOL    66      10.201  16.411   9.250  1.00  0.00           H
ATOM    232  HW2 SOL    66       8.911  16.581   8.270  1.00  0.00           H
ATOM    233  OW  SOL    67       3.820   7.000   4.800  1.00  0.00           O
ATOM    234  HW1 SOL    67       4.270   6.100   4.770  1.00  0.00           H
ATOM    235  HW2 SOL    67       2.880   6.890   5.130  1.00  0.00           H
ATOM    236  OW  SOL    68      15.471   2.220  17.291  1.00  0.00           O
ATOM    237  HW1 SOL    68      15.421   2.590  18.211  1.00  0.00           H
ATOM    238  HW2 SOL    68      14.751   1.530  17.171  1.00  0.00           H
ATOM    239  OW  SOL    69       6.140   1.220   1.170  1.00  0.00           O
ATOM    240  HW1 SOL    69       7.120   1.000   1.240  1.00  0.00           H
ATOM    241  HW2 SOL    69       5.830   1.050   0.240  1.00  0.00           H
ATOM    242  OW  SOL    70       7.810   2.640  17.491  1.00  0.00           O
ATOM    243  HW1 SOL    70       8.480   2.030  17.921  1.00  0.00           H
ATOM    244  HW2 SOL    70       7.080   2.830  18.141  1.00  0.00           H
ATOM    245  OW  SOL    71       8.880  15.141  11.951  1.00  0.00           O
ATOM    246  HW1 SOL    71       8.650  14.891  11.011  1.00  0.00           H
ATOM    247  HW2 SOL    71       9.490  14.451  12.341  1.00  0.00           H
ATOM    248  OW  SOL    72      13.511   5.900  14.331  1.00  0.00           O
ATOM    249  HW1 SOL    72      13.791   5.470  15.181  1.00  0.00           H
ATOM    250  HW2 SOL    72      13.761   6.860  14.341  1.00  0.00           H
ATOM    251  OW  SOL    73       8.030  14.021   9.240  1.00  0.00           O
ATOM    252  HW1 SOL    73       8.930  14.161   8.820  1.00  0.00           H
ATOM    253  HW2 SOL    73       7.320  14.041   8.530  1.00  0.00           H
ATOM    254  OW  SOL    74       9.220   5.030   8.990  1.00  0.00           O
ATOM    255  HW1 SOL    74       8.970   4.940   8.030  1.00  0.00           H
ATOM    256  HW2 SOL    74       9.700   4.210   9.300  1.00  0.00           H
ATOM    257  OW  SOL    75       5.390   0.640   5.120  1.00  0.00           O
ATOM    258  HW1 SOL    75       4.580   0.650   5.700  1.00  0.00           H
ATOM    259  HW2 SOL    75       5.420   1.470   4.570  1.00  0.00           H
ATOM    260  OW  SOL    76      14.341  11.881   0.410  1.00  0.00           O
ATOM    261  HW1 SOL    76      14.661  11.121   0.980  1.00  0.00           H
ATOM    262  HW2 SOL    76      13.421  12.151   0.710  1.00  0.00           H
ATOM    263  OW  SOL    77       2.970   0.350   1.710  1.00  0.00           O
ATOM    264  HW1 SOL    77       3.460   1.190   1.500  1.00  0.00           H
ATOM    265  HW2 SOL    77       3.590  -0.300   2.160  1.00  0.00           H
ATOM    266  OW  SOL    78       9.351   2.360   4.800  1.00  0.00           O
ATOM    267  HW1 SOL    78       8.871   2.770   4.020  1.00  0.00           H
ATOM    268  HW2 SOL    78      10.341   2.340   4.610  1.00  0.00           H
ATOM    269  OW  SOL    79      10.761   6.830  14.641  1.00  0.00           O
ATOM    270  HW1 SOL    79       9.961   6.220  14.671  1.00  0.00           H
ATOM    271  HW2 SOL    79      11.571   6.300  14.401  1.00  0.00           H
ATOM    272  OW  SOL    80      12.271  15.701   7.930  1.00  0.00           O
ATOM    273  HW1 SOL    80      12.481  16.441   7.280  1.00  0.00           H
ATOM    274  HW2 SOL    80      12.951  15.701   8.660  1.00  0.00           H
ATOM    275  OW  SOL    81       4.590  11.521   7.410  1.00  0.00           O
ATOM    276  HW1 SOL    81       3.880  11.251   8.060  1.00  0.00           H
ATOM    277  HW2 SOL    81       4.330  11.241   6.480  1.00  0.00           H
ATOM    278  OW  SOL    82      12.711  17.971   5.910  1.00  0.00           O
ATOM    279  HW1 SOL    82      13.151  18.611   5.270  1.00  0.00           H
ATOM    280  HW2 SOL    82      12.211  18.491   6.610  1.00  0.00           H
ATOM    281  OW  SOL    83      10.321   5.490   0.160  1.00  0.00           O
ATOM    282  HW1 SOL    83       9.911   6.310  -0.230  1.00  0.00           H
ATOM    283  HW2 SOL    83      10.961   5.750   0.890  1.00  0.00           H
ATOM    284  OW  SOL    84       0.780   5.560  13.861  1.00  0.00           O
ATOM    285  HW1 SOL    84       1.700   5.550  13.451  1.00  0.00           H
ATOM    286  HW2 SOL    84       0.720   6.300  14.531  1.00  0.00           H
ATOM    287  OW  SOL    85       5.610   2.220  11.471  1.00  0.00           O
ATOM    288  HW1 SOL    85       5.990   1.380  11.841  1.00  0.00           H
ATOM    289  HW2 SOL    85       4.730   2.410  11.911  1.00  0.00           H
ATOM    290  OW  SOL    86       8.660   4.540   6.420  1.00  0.00           O
ATOM    291  HW1 SOL    86       8.340   5.260   5.800  1.00  0.00           H
ATOM    292  HW2 SOL    86       8.900   3.730   5.890  1.00  0.00           H
ATOM    293  OW  SOL    87      10.171   0.390   7.530  1.00  0.00           O
ATOM    294  HW1 SOL    87       9.451   0.440   6.840  1.00  0.00           H
ATOM    295  HW2 SOL    87       9.931  -0.300   8.220  1.00  0.00           H
ATOM    296  OW  SOL    88      14.291  11.731   8.670  1.00  0.00           O
ATOM    297  HW1 SOL    88      13.741  10.891   8.600  1.00  0.00           H
ATOM    298  HW2 SOL    88      14.551  12.021   7.750  1.00  0.00           H
ATOM    299  OW  SOL    89      14.661   5.900   9.921  1.00  0.00           O
ATOM    300  HW1 SOL    89      14.361   4.950   9.991  1.00  0.00           H
ATOM    301  HW2 SOL    89      15.391   6.060  10.581  1.00  0.00           H
ATOM    302  OW  SOL    90      18.571   8.330   3.770  1.00  0.00           O
ATOM    303  HW1 SOL    90      18.991   7.690   4.410  1.00  0.00           H
ATOM    304  HW2 SOL    90      18.191   7.820   2.990  1.00  0.00           H
ATOM    305  OW  SOL    91       4.880  13.851   1.740  1.00  0.00           O
ATOM    306  HW1 SOL    91       4.010  13.701   2.210  1.00  0.00           H
ATOM    307  HW2 SOL    91       4.710  14.111   0.790  1.00  0.00           H
ATOM    308  OW  SOL    92      16.641  12.801   6.570  1.00  0.00           O
ATOM    309  HW1 SOL    92      17.631  12.881   6.710  1.00  0.00           H
ATOM    310  HW2 SOL    92      16.191  13.641   6.880  1.00  0.00           H
ATOM    311  OW  SOL    93      13.901   5.750   0.780  1.00  0.00           O
ATOM    312  HW1 SOL    93      13.361   5.540   1.590  1.00  0.00           H
ATOM    313  HW2 SOL    93      14.811   5.340   0.870  1.00  0.00           H
ATOM    314  OW  SOL    94       5.270   2.560   3.280  1.00  0.00           O
ATOM    315  HW1 SOL    94       5.540   1.970   2.530  1.00  0.00           H
ATOM    316  HW2 SOL    94       5.270   3.510   2.970  1.00  0.00           H
ATOM    317  OW  SOL    95      17.541  12.231  15.881  1.00  0.00           O
ATOM    318  HW1 SOL    95      18.451  11.841  15.751  1.00  0.00           H
ATOM    319  HW2 SOL    95      17.621  13.191  16.121  1.00  0.00           H
ATOM    320  OW  SOL    96      10.641  13.471  13.401  1.00  0.00           O
ATOM    321  HW1 SOL    96       9.841  13.241  13.951  1.00  0.00           H
ATOM    322  HW2 SOL    96      11.471  13.211  13.891  1.00  0.00           H
ATOM    323  OW  SOL    97      15.921  16.291  16.251  1.00  0.00           O
ATOM    324  HW1 SOL    97      16.191  16.631  15.351  1.00  0.00           H
ATOM    325  HW2 SOL    97      16.711  15.911  16.711  1.00  0.00           H
ATOM    326  OW  SOL    98      11.111  11.951  11.001  1.00  0.00           O
ATOM    327  HW1 SOL    98      10.711  12.391  11.811  1.00  0.00           H
ATOM    328  HW2 SOL    98      10.701  12.321  10.171  1.00  0.00           H
ATOM    329  OW  SOL    99      16.381  10.991  10.791  1.00  0.00           O
ATOM    330  HW1 SOL    99      16.431  11.801  11.381  1.00  0.00           H
ATOM    331  HW2 SOL    99      15.521  11.011  10.281  1.00  0.00           H
ATOM    332  OW  SOL   100       9.150   0.890  14.021  1.00  0.00           O
ATOM    333  HW1 SOL   100       9.400   0.690  13.071  1.00  0.00           H
ATOM    334  HW2 SOL   100       9.870   1.450  14.441  1.00  0.00           H
ATOM    335  OW  SOL   101       9.801  11.161  17.191  1.00  0.00           O
ATOM    336  HW1 SOL   101       8.811  11.221  17.291  1.00  0.00           H
ATOM    337  HW2 SOL   101      10.031  10.361  16.631  1.00  0.00           H
ATOM    338  OW  SOL   102       7.050  10.501   3.680  1.00  0.00           O
ATOM    339  HW1 SOL   102       6.910  10.571   4.670  1.00  0.00           H
ATOM    340  HW2 SOL   102       7.890   9.991   3.500  1.00  0.00           H
ATOM    341  OW  SOL   103       4.100   8.130  12.511  1.00  0.00           O
ATOM    342  HW1 SOL   103       4.960   8.250  13.011  1.00  0.00           H
ATOM    343  HW2 SOL   103       3.680   7.260  12.781  1.00  0.00           H
ATOM    344  OW  SOL   104      12.741   3.860  12.621  1.00  0.00           O
ATOM    345  HW1 SOL   104      12.951   4.600  13.261  1.00  0.00           H
ATOM    346  HW2 SOL   104      11.851   4.030  12.191  1.00  0.00           H
ATOM    347  OW  SOL   105       0.640  15.641  13.311  1.00  0.00           O
ATOM    348  HW1 SOL   105       0.180  16.461  12.971  1.00  0.00           H
ATOM    349  HW2 SOL   105       1.620  15.831  13.401  1.00  0.00           H
ATOM    350  OW  SOL   106       3.670  11.001   5.010  1.00  0.00           O
ATOM    351  HW1 SOL   106       3.600  11.831   4.450  1.00  0.00           H
ATOM    352  HW2 SOL   106       3.710  10.201   4.410  1.00  0.00           H
ATOM    353  OW  SOL   107       5.660   5.370   8.650  1.00  0.00           O
ATOM    354  HW1 SOL   107       5.780   6.030   7.910  1.00  0.00           H
ATOM    355  HW2 SOL   107       6.120   5.710   9.480  1.00  0.00           H
ATOM    356  OW  SOL   108      12.521  13.481   3.880  1.00  0.00           O
ATOM    357  HW1 SOL   108      13.021  14.251   4.280  1.00  0.00           H
ATOM    358  HW2 SOL   108      11.571  13.501   4.200  1.00  0.00           H
ATOM    359  OW  SOL   109      12.721  14.451  11.421  1.00  0.00           O
ATOM    360  HW1 SOL   109      13.191  14.581  12.291  1.00  0.00           H
ATOM    361  HW2 SOL   109      12.061  13.711  11.511  1.00  0.00           H
ATOM    362  OW  SOL   110      15.821   6.390   4.720  1.00  0.00           O
ATOM    363  HW1 SOL   110      15.511   7.000   5.450  1.00  0.00           H
ATOM    364  HW2 SOL   110      16.321   6.910   4.030  1.00  0.00           H
ATOM    365  OW  SOL   111       3.540  15.101  13.291  1.00  0.00           O
ATOM    366  HW1 SOL   111       3.330  14.661  12.421  1.00  0.00           H
ATOM    367  HW2 SOL   111       4.510  15.361  13.321  1.00  0.00           H
ATOM    368  OW  SOL   112       4.020   7.510  15.981  1.00  0.00           O
ATOM    369  HW1 SOL   112       4.700   8.060  15.511  1.00  0.00           H
ATOM    370  HW2 SOL   112       4.420   6.630  16.251  1.00  0.00           H
ATOM    371  OW  SOL   113      15.871   7.790  16.701  1.00  0.00           O
ATOM    372  HW1 SOL   113      14.951   8.170  16.651  1.00  0.00           H
ATOM    373  HW2 SOL   113      16.471   8.260  16.051  1.00  0.00           H
ATOM    374  OW  SOL   114      10.131   1.050  17.701  1.00  0.00           O
ATOM    375  HW1 SOL   114      10.191   1.900  17.181  1.00  0.00           H
ATOM    376  HW2 SOL   114      10.451   0.290  17.131  1.00  0.00           H
ATOM    377  OW  SOL   115       5.040   0.500  17.401  1.00  0.00           O
ATOM    378  HW1 SOL   115       4.620  -0.070  16.701  1.00  0.00           H
ATOM    379  HW2 SOL   115       4.380   1.190  17.721  1.00  0.00           H
ATOM    380  OW  SOL   116       5.730   8.700  10.291  1.00  0.00           O
ATOM    381  HW1 SOL   116       6.170   9.590  10.201  1.00  0.00           H
ATOM    382  HW2 SOL   116       5.100   8.700  11.061  1.00  0.00           H
ATOM    383  OW  SOL   117      13.601   8.620  10.451  1.00  0.00           O
ATOM    384  HW1 SOL   117      12.851   8.620   9.791  1.00  0.00           H
ATOM    385  HW2 SOL   117      13.971   7.700  10.541  1.00  0.00           H
ATOM    386  OW  SOL   118      12.091   5.250   2.750  1.00  0.00           O
ATOM    387  HW1 SOL   118      12.221   4.410   3.290  1.00  0.00           H
ATOM    388  HW2 SOL   118      11.801   5.990   3.350  1.00  0.00           H
ATOM    389  OW  SOL   119       3.070   2.130  12.311  1.00  0.00           O
ATOM    390  HW1 SOL   119       2.840   2.500  13.211  1.00  0.00           H
ATOM    391  HW2 SOL   119       2.770   1.180  12.251  1.00  0.00           H
ATOM    392  OW  SOL   120       0.370  13.101  12.821  1.00  0.00           O
ATOM    393  HW1 SOL   120       0.900  12.611  13.501  1.00  0.00           H
ATOM    394  HW2 SOL   120       0.590  14.081  12.871  1.00  0.00           H
ATOM    395  OW  SOL   121       7.320   6.340  10.641  1.00  0.00           O
ATOM    396  HW1 SOL   121       7.910   6.080   9.881  1.00  0.00           H
ATOM    397  HW2 SOL   121       7.040   7.300  10.531  1.00  0.00           H
ATOM    398  OW  SOL   122      17.281   9.351  18.541  1.00  0.00           O
ATOM    399  HW1 SOL   122      16.821   9.281  17.651  1.00  0.00           H
ATOM    400  HW2 SOL   122      16.661   9.791  19.201  1.00  0.00           H
ATOM    401  OW  SOL   123       3.070   0.630   6.180  1.00  0.00           O
ATOM    402  HW1 SOL   123       2.960   1.570   6.510  1.00  0.00           H
ATOM    403  HW2 SOL   123       3.020   0.000   6.950  1.00  0.00           H
ATOM    404  OW  SOL   124      16.221   3.670   3.740  1.00  0.00           O
ATOM    405  HW1 SOL   124      16.241   2.910   4.380  1.00  0.00           H
ATOM    406  HW2 SOL   124      15.741   4.440   4.140  1.00  0.00           H
ATOM    407  OW  SOL   125      10.231   7.660   9.661  1.00  0.00           O
ATOM    408  HW1 SOL   125      10.381   7.870  10.621  1.00  0.00           H
ATOM    409  HW2 SOL   125       9.931   6.710   9.571  1.00  0.00           H
ATOM    410  OW  SOL   126       9.801  15.731  17.001  1.00  0.00           O
ATOM    411  HW1 SOL   126       9.601  16.171  16.121  1.00  0.00           H
ATOM    412  HW2 SOL   126      10.191  14.821  16.841  1.00  0.00           H
ATOM    413  OW  SOL   127      18.591  15.181  16.051  1.00  0.00           O
ATOM    414  HW1 SOL   127      18.731  15.451  15.101  1.00  0.00           H
ATOM    415  HW2 SOL   127      19.421  15.401  16.581  1.00  0.00           H
ATOM    416  OW  SOL   128       3.500   8.980  18.041  1.00  0.00           O
ATOM    417  HW1 SOL   128       4.260   9.420  18.521  1.00  0.00           H
ATOM    418  HW2 SOL   128       3.850   8.510  17.221  1.00  0.00           H
ATOM    419  OW  SOL   129      15.401   2.740   1.250  1.00  0.00           O
ATOM    420  HW1 SOL   129      14.791   1.990   1.480  1.00  0.00           H
ATOM    421  HW2 SOL   129      15.621   3.260   2.080  1.00  0.00           H
ATOM    422  OW  SOL   130      13.031   8.380   0.420  1.00  0.00           O
ATOM    423  HW1 SOL   130      13.371   7.450   0.570  1.00  0.00           H
ATOM    424  HW2 SOL   130      13.211   8.650  -0.530  1.00  0.00           H
ATOM    425  OW  SOL   131      10.681  13.331   8.490  1.00  0.00           O
ATOM    426  HW1 SOL   131      10.751  12.491   7.940  1.00  0.00           H
ATOM    427  HW2 SOL   131      11.301  14.021   8.130  1.00  0.00           H
ATOM    428  OW  SOL   132       3.190   8.100   9.491  1.00  0.00           O
ATOM    429  HW1 SOL   132       4.120   8.460   9.541  1.00  0.00           H
ATOM    430  HW2 SOL   132       3.130   7.250  10.011  1.00  0.00           H
ATOM    431  OW  SOL   133       3.390   5.090  10.061  1.00  0.00           O
ATOM    432  HW1 SOL   133       2.870   4.260   9.891  1.00  0.00           H
ATOM    433  HW2 SOL   133       4.160   5.140   9.421  1.00  0.00           H
ATOM    434  OW  SOL   134       5.110   4.150  18.081  1.00  0.00           O
ATOM    435  HW1 SOL   134       4.930   4.600  18.961  1.00  0.00           H
ATOM    436  HW2 SOL   134       5.530   4.800  17.451  1.00  0.00           H
ATOM    437  OW  SOL   135      11.381   3.800  16.781  1.00  0.00           O
ATOM    438  HW1 SOL   135      10.931   4.430  17.421  1.00  0.00           H
ATOM    439  HW2 SOL   135      12.311   4.110  16.611  1.00  0.00           H
ATOM    440  OW  SOL   136      11.601   2.070  14.771  1.00  0.00           O
ATOM    441  HW1 SOL   136      11.601   2.710  15.541  1.00  0.00           H
ATOM    442  HW2 SOL   136      11.881   2.550  13.941  1.00  0.00           H
ATOM    443  OW  SOL   137       0.080  13.261   2.000  1.00  0.00           O
ATOM    444  HW1 SOL   137      -0.850  13.471   1.690  1.00  0.00           H
ATOM    445  HW2 SOL   137       0.180  12.271   2.130  1.00  0.00           H
ATOM    446  OW  SOL   138       0.880  18.011   9.270  1.00  0.00           O
ATOM    447  HW1 SOL   138       0.460  17.151   9.000  1.00  0.00           H
ATOM    448  HW2 SOL   138       1.820  18.041   8.930  1.00  0.00           H
ATOM    449  OW  SOL   139       5.040  15.681   9.100  1.00  0.00           O
ATOM    450  HW1 SOL   139       5.700  16.421   9.190  1.00  0.00           H
ATOM    451  HW2 SOL   139       5.480  14.891   8.680  1.00  0.00           H
ATOM    452  OW  SOL   140      10.021   7.960  12.381  1.00  0.00           O
ATOM    453  HW1 SOL   140      10.431   7.640  13.241  1.00  0.00           H
ATOM    454  HW2 SOL   140       9.061   7.690  12.351  1.00  0.00           H
ATOM    455  OW  SOL   141       0.400   5.440  11.141  1.00  0.00           O
ATOM    456  HW1 SOL   141       1.250   5.110  10.731  1.00  0.00           H
ATOM    457  HW2 SOL   141       0.530   5.590  12.121  1.00  0.00           H
ATOM    458  OW  SOL   142       1.890   5.200  17.221  1.00  0.00           O
ATOM    459  HW1 SOL   142       2.480   4.800  16.521  1.00  0.00           H
ATOM    460  HW2 SOL   142       1.310   5.910  16.811  1.00  0.00           H
ATOM    461  OW  SOL   143      13.691   9.501  16.601  1.00  0.00           O
ATOM    462  HW1 SOL   143      14.081  10.391  16.801  1.00  0.00           H
ATOM    463  HW2 SOL   143      13.791   9.301  15.631  1.00  0.00           H
ATOM    464  OW  SOL   144       8.150   5.720   3.250  1.00  0.00           O
ATOM    465  HW1 SOL   144       8.220   4.830   2.790  1.00  0.00           H
ATOM    466  HW2 SOL   144       7.210   6.060   3.170  1.00  0.00           H
ATOM    467  OW  SOL   145      16.571   6.040  12.061  1.00  0.00           O
ATOM    468  HW1 SOL   145      16.191   5.350  12.681  1.00  0.00           H
ATOM    469  HW2 SOL   145      17.391   5.680  11.621  1.00  0.00           H
ATOM    470  OW  SOL   146       2.520  15.641  17.441  1.00  0.00           O
ATOM    471  HW1 SOL   146       2.220  16.211  18.201  1.00  0.00           H
ATOM    472  HW2 SOL   146       2.450  14.671  17.701  1.00  0.00           H
ATOM    473  OW  SOL   147       6.710   4.640  12.691  1.00  0.00           O
ATOM    474  HW1 SOL   147       6.370   3.750  12.391  1.00  0.00           H
ATOM    475  HW2 SOL   147       6.970   5.180  11.891  1.00  0.00           H
ATOM    476  OW  SOL   148       9.300  16.781  14.651  1.00  0.00           O
ATOM    477  HW1 SOL   148       9.060  16.601  13.701  1.00  0.00           H
ATOM    478  HW2 SOL   148       9.600  17.721  14.751  1.00  0.00           H
ATOM    479  OW  SOL   149       4.730   5.000   1.910  1.00  0.00           O
ATOM    480  HW1 SOL   149       5.340   5.800   1.950  1.00  0.00           H
ATOM    481  HW2 SOL   149       3.780   5.310   1.980  1.00  0.00           H
ATOM    482  OW  SOL   150       1.590  11.371  14.661  1.00  0.00           O
ATOM    483  HW1 SOL   150       1.810  10.761  15.421  1.00  0.00           H
ATOM    484  HW2 SOL   150       1.690  10.881  13.801  1.00  0.00           H
ATOM    485  OW  SOL   151      13.471  10.591  12.341  1.00  0.00           O
ATOM    486  HW1 SOL   151      13.711   9.961  11.601  1.00  0.00           H
ATOM    487  HW2 SOL   151      12.571  10.991  12.161  1.00  0.00           H
ATOM    488  OW  SOL   152      13.021   8.550   3.090  1.00  0.00           O
ATOM    489  HW1 SOL   152      12.161   8.240   3.510  1.00  0.00           H
ATOM    490  HW2 SOL   152      12.981   8.410   2.100  1.00  0.00           H
ATOM    491  OW  SOL   153      17.591  17.471  11.541  1.00  0.00           O
ATOM    492  HW1 SOL   153      18.201  17.771  10.811  1.00  0.00           H
ATOM    493  HW2 SOL   153      17.211  16.581  11.321  1.00  0.00           H
ATOM    494  OW  SOL   154      12.521  17.311  11.281  1.00  0.00           O
ATOM    495  HW1 SOL   154      13.361  17.361  10.741  1.00  0.00           H
ATOM    496  HW2 SOL   154      12.291  16.351  11.461  1.00  0.00           H
ATOM    497  OW  SOL   155       0.830  12.581  10.221  1.00  0.00           O
ATOM    498  HW1 SOL   155       0.780  12.571  11.221  1.00  0.00           H
ATOM    499  HW2 SOL   155       0.000  12.171   9.841  1.00  0.00           H
ATOM    500  OW  SOL   156       6.880  16.621  17.161  1.00  0.00           O
ATOM    501  HW1 SOL   156       6.320  17.431  17.251  1.00  0.00           H
ATOM    502  HW2 SOL   156       7.400  16.661  16.301  1.00  0.00           H
ATOM    503  OW  SOL   157       9.030   0.860   1.330  1.00  0.00           O
ATOM    504  HW1 SOL   157       9.540   0.870   0.470  1.00  0.00           H
ATOM    505  HW2 SOL   157       9.590   0.440   2.040  1.00  0.00           H
ATOM    506  OW  SOL   158      17.261   1.350   5.230  1.00  0.00           O
ATOM    507  HW1 SOL   158      17.991   1.180   4.560  1.00  0.00           H
ATOM    508  HW2 SOL   158      16.951   0.480   5.610  1.00  0.00           H
ATOM    509  OW  SOL   159      13.881  15.731   4.770  1.00  0.00           O
ATOM    510  HW1 SOL   159      14.551  15.851   4.030  1.00  0.00           H
ATOM    511  HW2 SOL   159      13.481  16.621   5.000  1.00  0.00           H
ATOM    512  OW  SOL   160       1.300  17.941  18.511  1.00  0.00           O
ATOM    513  HW1 SOL   160       0.890  17.201  19.041  1.00  0.00           H
ATOM    514  HW2 SOL   160       1.940  18.451  19.091  1.00  0.00           H
ATOM    515  OW  SOL   161      12.801   9.270   6.720  1.00  0.00           O
ATOM    516  HW1 SOL   161      13.401   8.460   6.740  1.00  0.00           H
ATOM    517  HW2 SOL   161      13.201   9.960   6.120  1.00  0.00           H
ATOM    518  OW  SOL   162       8.300  12.731  14.221  1.00  0.00           O
ATOM    519  HW1 SOL   162       8.250  13.061  15.171  1.00  0.00           H
ATOM    520  HW2 SOL   162       7.440  12.921  13.761  1.00  0.00           H
ATOM    521  OW  SOL   163       6.720  16.161   1.540  1.00  0.00           O
ATOM    522  HW1 SOL   163       6.810  16.261   0.550  1.00  0.00           H
ATOM    523  HW2 SOL   163       6.320  15.271   1.750  1.00  0.00           H
ATOM    524  OW  SOL   164      16.501  17.201  13.941  1.00  0.00           O
ATOM    525  HW1 SOL   164      17.031  17.301  13.101  1.00  0.00           H
ATOM    526  HW2 SOL   164      16.231  18.101  14.281  1.00  0.00           H
ATOM    527  OW  SOL   165      18.411   1.750   9.631  1.00  0.00           O
ATOM    528  HW1 SOL   165      18.801   0.900   9.271  1.00  0.00           H
ATOM    529  HW2 SOL   165      17.431   1.770   9.441  1.00  0.00           H
ATOM    530  OW  SOL   166       2.630   3.260   7.200  1.00  0.00           O
ATOM    531  HW1 SOL   166       1.840   3.770   6.860  1.00  0.00           H
ATOM    532  HW2 SOL   166       2.540   3.110   8.180  1.00  0.00           H
ATOM    533  OW  SOL   167      11.941  16.121   0.310  1.00  0.00           O
ATOM    534  HW1 SOL   167      12.001  15.191   0.680  1.00  0.00           H
ATOM    535  HW2 SOL   167      11.351  16.121  -0.490  1.00  0.00           H
ATOM    536  OW  SOL   168       8.220  10.021  13.721  1.00  0.00           O
ATOM    537  HW1 SOL   168       8.620  10.011  12.801  1.00  0.00           H
ATOM    538  HW2 SOL   168       8.320  10.941  14.121  1.00  0.00           H
ATOM    539  OW  SOL   169       9.160   9.100   2.910  1.00  0.00           O
ATOM    540  HW1 SOL   169       9.790   9.480   2.230  1.00  0.00           H
ATOM    541  HW2 SOL   169       9.560   8.270   3.300  1.00  0.00           H
ATOM    542  OW  SOL   170      15.041  16.071   0.440  1.00  0.00           O
ATOM    543  HW1 SOL   170      14.121  16.441   0.510  1.00  0.00           H
ATOM    544  HW2 SOL   170      15.421  16.271  -0.460  1.00  0.00           H
ATOM    545  OW  SOL   171       3.720  12.881  14.901  1.00  0.00           O
ATOM    546  HW1 SOL   171       3.590  13.811  14.561  1.00  0.00           H
ATOM    547  HW2 SOL   171       2.880  12.361  14.771  1.00  0.00           H
ATOM    548  OW  SOL   172      16.141  12.921  12.891  1.00  0.00           O
ATOM    549  HW1 SOL   172      16.741  12.951  13.691  1.00  0.00           H
ATOM    550  HW2 SOL   172      15.391  13.561  13.021  1.00  0.00           H
ATOM    551  OW  SOL   173      10.391  10.981   6.960  1.00  0.00           O
ATOM    552  HW1 SOL   173       9.691  10.511   7.500  1.00  0.00           H
ATOM    553  HW2 SOL   173      10.981  10.301   6.530  1.00  0.00           H
ATOM    554  OW  SOL   174      10.141   2.360   9.711  1.00  0.00           O
ATOM    555  HW1 SOL   174      10.061   2.000   8.781  1.00  0.00           H
ATOM    556  HW2 SOL   174      10.121   1.600  10.361  1.00  0.00           H
ATOM    557  OW  SOL   175       5.900  14.871   4.910  1.00  0.00           O
ATOM    558  HW1 SOL   175       6.320  14.291   4.210  1.00  0.00           H
ATOM    559  HW2 SOL   175       5.460  15.661   4.470  1.00  0.00           H
ATOM    560  OW  SOL   176      17.091   3.850  13.811  1.00  0.00           O
ATOM    561  HW1 SOL   176      17.821   4.540  13.851  1.00  0.00           H
ATOM    562  HW2 SOL   176      17.371   3.100  13.221  1.00  0.00           H
ATOM    563  OW  SOL   177       2.550  13.481   2.900  1.00  0.00           O
ATOM    564  HW1 SOL   177       1.590  13.491   2.630  1.00  0.00           H
ATOM    565  HW2 SOL   177       2.670  14.011   3.740  1.00  0.00           H
ATOM    566  OW  SOL   178       1.050  10.131  17.261  1.00  0.00           O
ATOM    567  HW1 SOL   178       0.280   9.801  17.801  1.00  0.00           H
ATOM    568  HW2 SOL   178       1.900   9.831  17.681  1.00  0.00           H
ATOM    569  OW  SOL   179       6.720   2.030  14.891  1.00  0.00           O
ATOM    570  HW1 SOL   179       7.620   1.870  14.491  1.00  0.00           H
ATOM    571  HW2 SOL   179       6.800   2.080  15.881  1.00  0.00           H
ATOM    572  OW  SOL   180       0.750   3.450   0.330  1.00  0.00           O
ATOM    573  HW1 SOL   180      -0.170   3.170   0.040  1.00  0.00           H
ATOM    574  HW2 SOL   180       1.060   4.220  -0.230  1.00  0.00           H
ATOM    575  OW  SOL   181      14.401   8.560  13.981  1.00  0.00           O
ATOM    576  HW1 SOL   181      13.831   9.080  13.351  1.00  0.00           H
ATOM    577  HW2 SOL   181      15.361   8.680  13.741  1.00  0.00           H
ATOM    578  OW  SOL   182       0.720   1.660   3.180  1.00  0.00           O
ATOM    579  HW1 SOL   182       0.550   2.490   2.640  1.00  0.00           H
ATOM    580  HW2 SOL   182       1.620   1.290   2.960  1.00  0.00           H
ATOM    581  OW  SOL   183      11.831  13.351   1.190  1.00  0.00           O
ATOM    582  HW1 SOL   183      10.841  13.241   1.210  1.00  0.00           H
ATOM    583  HW2 SOL   183      12.171  13.501   2.120  1.00  0.00           H
ATOM    584  OW  SOL   184       6.130   8.420  14.311  1.00  0.00           O
ATOM    585  HW1 SOL   184       6.690   9.230  14.141  1.00  0.00           H
ATOM    586  HW2 SOL   184       6.720   7.620  14.341  1.00  0.00           H
ATOM    587  OW  SOL   185      14.931  17.671   9.591  1.00  0.00           O
ATOM    588  HW1 SOL   185      15.261  18.311   8.901  1.00  0.00           H
ATOM    589  HW2 SOL   185      15.591  17.611  10.341  1.00  0.00           H
ATOM    590  OW  SOL   186       7.160   5.650  17.081  1.00  0.00           O
ATOM    591  HW1 SOL   186       7.350   6.300  17.821  1.00  0.00           H
ATOM    592  HW2 SOL   186       7.760   4.850  17.171  1.00  0.00           H
ATOM    593  OW  SOL   187      14.501  12.201  16.331  1.00  0.00           O
ATOM    594  HW1 SOL   187      14.411  12.101  17.321  1.00  0.00           H
ATOM    595  HW2 SOL   187      15.461  12.131  16.071  1.00  0.00           H
ATOM    596  OW  SOL   188       3.900  17.411  15.601  1.00  0.00           O
ATOM    597  HW1 SOL   188       2.990  17.821  15.581  1.00  0.00           H
ATOM    598  HW2 SOL   188       3.830  16.471  15.921  1.00  0.00           H
ATOM    599  OW  SOL   189      16.741   8.830  12.541  1.00  0.00           O
ATOM    600  HW1 SOL   189      16.471   7.940  12.171  1.00  0.00           H
ATOM    601  HW2 SOL   189      16.751   9.510  11.811  1.00  0.00           H
ATOM    602  OW  SOL   190      12.251   3.250   4.490  1.00  0.00           O
ATOM    603  HW1 SOL   190      12.901   2.510   4.380  1.00  0.00           H
ATOM    604  HW2 SOL   190      12.451   3.750   5.330  1.00  0.00           H
ATOM    605  OW  SOL   191       5.940   7.450   6.520  1.00  0.00           O
ATOM    606  HW1 SOL   191       6.440   8.300   6.330  1.00  0.00           H
ATOM    607  HW2 SOL   191       5.060   7.470   6.040  1.00  0.00           H
ATOM    608  OW  SOL   192      17.771   3.420  16.421  1.00  0.00           O
ATOM    609  HW1 SOL   192      17.601   3.730  15.481  1.00  0.00           H
ATOM    610  HW2 SOL   192      16.931   3.050  16.801  1.00  0.00           H
ATOM    611  OW  SOL   193      17.301   9.341  15.171  1.00  0.00           O
ATOM    612  HW1 SOL   193      17.681  10.251  15.321  1.00  0.00           H
ATOM    613  HW2 SOL   193      17.221   9.171  14.181  1.00  0.00           H
ATOM    614  OW  SOL   194       8.590  13.741   0.160  1.00  0.00           O
ATOM    615  HW1 SOL   194       8.130  13.891   1.040  1.00  0.00           H
ATOM    616  HW2 SOL   194       9.030  14.591  -0.140  1.00  0.00           H
ATOM    617  OW  SOL   195       6.610  17.901   9.531  1.00  0.00           O
ATOM    618  HW1 SOL   195       6.150  18.781   9.401  1.00  0.00           H
ATOM    619  HW2 SOL   195       7.600  18.021   9.461  1.00  0.00           H
ATOM    620  OW  SOL   196      14.081  18.511  17.201  1.00  0.00           O
ATOM    621  HW1 SOL   196      13.121  18.401  16.931  1.00  0.00           H
ATOM    622  HW2 SOL   196      14.641  17.841  16.721  1.00  0.00           H
ATOM    623  OW  SOL   197       8.590   9.561   8.610  1.00  0.00           O
ATOM    624  HW1 SOL   197       9.130   8.871   9.090  1.00  0.00           H
ATOM    625  HW2 SOL   197       8.270  10.251   9.270  1.00  0.00           H
ATOM    626  OW  SOL   198      10.831   9.841   0.870  1.00  0.00           O
ATOM    627  HW1 SOL   198      10.601  10.371   0.050  1.00  0.00           H
ATOM    628  HW2 SOL   198      11.641   9.281   0.680  1.00  0.00           H
ATOM    629  OW  SOL   199      18.611  15.691   8.510  1.00  0.00           O
ATOM    630  HW1 SOL   199      17.901  15.571   7.810  1.00  0.00           H
ATOM    631  HW2 SOL   199      18.621  14.901   9.110  1.00  0.00           H
ATOM    632  OW  SOL   200       2.210  13.141  18.441  1.00  0.00           O
ATOM    633  HW1 SOL   200       1.560  12.411  18.231  1.00  0.00           H
ATOM    634  HW2 SOL   200       2.250  13.281  19.421  1.00  0.00           H
ATOM    635  OW  SOL   201       0.790  12.401   6.530  1.00  0.00           O
ATOM    636  HW1 SOL   201       0.780  11.931   7.410  1.00  0.00           H
ATOM    637  HW2 SOL   201       1.610  12.121   6.020  1.00  0.00           H
ATOM    638  OW  SOL   202       6.720  13.911  16.241  1.00  0.00           O
ATOM    639  HW1 SOL   202       5.940  13.411  16.621  1.00  0.00           H
ATOM    640  HW2 SOL   202       6.690  14.861  16.551  1.00  0.00           H
ATOM    641  OW  SOL   203      18.241   1.920  12.271  1.00  0.00           O
ATOM    642  HW1 SOL   203      18.201   1.020  12.711  1.00  0.00           H
ATOM    643  HW2 SOL   203      18.271   1.810  11.281  1.00  0.00           H
ATOM    644  OW  SOL   204       4.280   4.240   5.200  1.00  0.00           O
ATOM    645  HW1 SOL   204       4.580   3.520   4.580  1.00  0.00           H
ATOM    646  HW2 SOL   204       3.890   3.840   6.030  1.00  0.00           H
ATOM    647  OW  SOL   205      17.051  14.871  11.041  1.00  0.00           O
ATOM    648  HW1 SOL   205      16.121  14.621  10.771  1.00  0.00           H
ATOM    649  HW2 SOL   205      17.311  14.371  11.861  1.00  0.00           H
ATOM    650  OW  SOL   206       3.170   5.470  12.801  1.00  0.00           O
ATOM    651  HW1 SOL   206       3.550   4.880  13.521  1.00  0.00           H
ATOM    652  HW2 SOL   206       3.570   5.210  11.921  1.00  0.00           H
ATOM    653  OW  SOL   207       8.120  15.861   6.870  1.00  0.00           O
ATOM    654  HW1 SOL   207       8.440  15.961   5.930  1.00  0.00           H
ATOM    655  HW2 SOL   207       7.330  15.241   6.890  1.00  0.00           H
ATOM    656  OW  SOL   208      14.241   2.140  11.121  1.00  0.00           O
ATOM    657  HW1 SOL   208      14.761   1.490  11.671  1.00  0.00           H
ATOM    658  HW2 SOL   208      13.751   2.770  11.731  1.00  0.00           H
ATOM    659  OW  SOL   209      10.011   0.340  11.541  1.00  0.00           O
ATOM    660  HW1 SOL   209       9.381  -0.380  11.231  1.00  0.00           H
ATOM    661  HW2 SOL   209      10.941  -0.020  11.541  1.00  0.00           H
ATOM    662  OW  SOL   210       7.700  13.301   3.010  1.00  0.00           O
ATOM    663  HW1 SOL   210       7.240  12.431   3.180  1.00  0.00           H
ATOM    664  HW2 SOL   210       8.610  13.271   3.420  1.00  0.00           H
ATOM    665  OW  SOL   211       6.180  15.671  12.841  1.00  0.00           O
ATOM    666  HW1 SOL   211       6.130  16.491  13.411  1.00  0.00           H
ATOM    667  HW2 SOL   211       7.070  15.641  12.391  1.00  0.00           H
ATOM    668  OW  SOL   212      13.521   0.520   1.680  1.00  0.00           O
ATOM    669  HW1 SOL   212      13.871   0.110   0.840  1.00  0.00           H
ATOM    670  HW2 SOL   212      12.621   0.140   1.880  1.00  0.00           H
ATOM    671  OW  SOL   213      13.001   4.530   6.910  1.00  0.00           O
ATOM    672  HW1 SOL   213      12.411   5.330   6.950  1.00  0.00           H
ATOM    673  HW2 SOL   213      13.151   4.180   7.840  1.00  0.00           H
ATOM    674  OW  SOL   214      15.931   2.210   8.820  1.00  0.00           O
ATOM    675  HW1 SOL   214      15.091   2.200   9.360  1.00  0.00           H
ATOM    676  HW2 SOL   214      15.951   3.040   8.260  1.00  0.00           H
ATOM    677  OW  SOL   215       0.390  10.771   3.000  1.00  0.00           O
ATOM    678  HW1 SOL   215       1.380  10.661   2.910  1.00  0.00           H
ATOM    679  HW2 SOL   215      -0.010   9.911   3.320  1.00  0.00           H
ATOM    680  OW  SOL   216       8.750  16.461   3.370  1.00  0.00           O
ATOM    681  HW1 SOL   216       7.980  16.111   2.830  1.00  0.00           H
ATOM    682  HW2 SOL   216       8.430  17.171   3.990  1.00  0.00           H
ATOM    683  OW  SOL   217       2.300   6.280  19.751  1.00  0.00           O
ATOM    684  HW1 SOL   217       1.370   6.260  20.121  1.00  0.00           H
ATOM    685  HW2 SOL   217       2.310   5.890  18.831  1.00  0.00           H
ATOM    686  OW  SOL   218       2.250   2.750  28.581  1.00  0.00           O
ATOM    687  HW1 SOL   218       2.600   2.580  29.501  1.00  0.00           H
ATOM    688  HW2 SOL   218       1.370   2.300  28.461  1.00  0.00           H
ATOM    689  OW  SOL   219       0.190   3.680  25.091  1.00  0.00           O
ATOM    690  HW1 SOL   219      -0.630   4.110  25.481  1.00  0.00           H
ATOM    691  HW2 SOL   219      -0.090   2.950  24.461  1.00  0.00           H
ATOM    692  OW  SOL   220       5.690  12.751  30.271  1.00  0.00           O
ATOM    693  HW1 SOL   220       4.760  12.681  29.901  1.00  0.00           H
ATOM    694  HW2 SOL   220       5.800  13.641  30.711  1.00  0.00           H
ATOM    695  OW  SOL   221      15.551  15.111  25.651  1.00  0.00           O
ATOM    696  HW1 SOL   221      14.981  14.951  26.461  1.00  0.00           H
ATOM    697  HW2 SOL   221      14.961  15.211  24.851  1.00  0.00           H
ATOM    698  OW  SOL   222      17.431   6.180  27.181  1.00  0.00           O
ATOM    699  HW1 SOL   222      17.761   7.120  27.181  1.00  0.00           H
ATOM    700  HW2 SOL   222      17.941   5.640  27.841  1.00  0.00           H
ATOM    701  OW  SOL   223      11.351   7.030  25.791  1.00  0.00           O
ATOM    702  HW1 SOL   223      11.921   7.810  25.541  1.00  0.00           H
ATOM    703  HW2 SOL   223      10.751   7.290  26.551  1.00  0.00           H
ATOM    704  OW  SOL   224      17.551   6.070  20.931  1.00  0.00           O
ATOM    705  HW1 SOL   224      17.431   5.940  19.941  1.00  0.00           H
ATOM    706  HW2 SOL   224      17.251   5.260  21.421  1.00  0.00           H
ATOM    707  OW  SOL   225       7.680  11.441  28.851  1.00  0.00           O
ATOM    708  HW1 SOL   225       6.900  11.611  29.451  1.00  0.00           H
ATOM    709  HW2 SOL   225       8.020  12.311  28.491  1.00  0.00           H
ATOM    710  OW  SOL   226       6.850  10.121  25.271  1.00  0.00           O
ATOM    711  HW1 SOL   226       7.540   9.961  25.971  1.00  0.00           H
ATOM    712  HW2 SOL   226       6.120  10.691  25.651  1.00  0.00           H
ATOM    713  OW  SOL   227       3.350  14.351  29.231  1.00  0.00           O
ATOM    714  HW1 SOL   227       2.570  14.041  28.701  1.00  0.00           H
ATOM    715  HW2 SOL   227       3.930  14.931  28.661  1.00  0.00           H
ATOM    716  OW  SOL   228      14.601  15.051  32.011  1.00  0.00           O
ATOM    717  HW1 SOL   228      14.841  15.991  32.271  1.00  0.00           H
ATOM    718  HW2 SOL   228      14.441  14.511  32.831  1.00  0.00           H
ATOM    719  OW  SOL   229       4.380   3.920  33.611  1.00  0.00           O
ATOM    720  HW1 SOL   229       5.200   3.360  33.701  1.00  0.00           H
ATOM    721  HW2 SOL   229       3.570   3.340  33.651  1.00  0.00           H
ATOM    722  OW  SOL   230      16.031   4.470  25.991  1.00  0.00           O
ATOM    723  HW1 SOL   230      15.291   4.930  25.491  1.00  0.00           H
ATOM    724  HW2 SOL   230      16.541   5.150  26.521  1.00  0.00           H
ATOM    725  OW  SOL   231       2.310  17.131  23.451  1.00  0.00           O
ATOM    726  HW1 SOL   231       2.650  17.901  23.991  1.00  0.00           H
ATOM    727  HW2 SOL   231       2.750  17.131  22.551  1.00  0.00           H
ATOM    728  OW  SOL   232       2.300  14.341  24.001  1.00  0.00           O
ATOM    729  HW1 SOL   232       2.040  15.301  24.001  1.00  0.00           H
ATOM    730  HW2 SOL   232       1.590  13.801  24.451  1.00  0.00           H
ATOM    731  OW  SOL   233       2.400  10.911  27.481  1.00  0.00           O
ATOM    732  HW1 SOL   233       2.540  10.071  28.001  1.00  0.00           H
ATOM    733  HW2 SOL   233       1.850  11.551  28.031  1.00  0.00           H
ATOM    734  OW  SOL   234       6.200  17.861  33.011  1.00  0.00           O
ATOM    735  HW1 SOL   234       5.280  17.691  33.361  1.00  0.00           H
ATOM    736  HW2 SOL   234       6.480  18.781  33.271  1.00  0.00           H
ATOM    737  OW  SOL   235       6.060   9.641  19.851  1.00  0.00           O
ATOM    738  HW1 SOL   235       6.130  10.481  19.311  1.00  0.00           H
ATOM    739  HW2 SOL   235       6.520   9.771  20.731  1.00  0.00           H
ATOM    740  OW  SOL   236      15.941   1.140  33.421  1.00  0.00           O
ATOM    741  HW1 SOL   236      15.761   1.810  32.701  1.00  0.00           H
ATOM    742  HW2 SOL   236      15.911   1.600  34.311  1.00  0.00           H
ATOM    743  OW  SOL   237       1.220   6.430  24.251  1.00  0.00           O
ATOM    744  HW1 SOL   237       0.770   5.550  24.421  1.00  0.00           H
ATOM    745  HW2 SOL   237       1.210   6.970  25.091  1.00  0.00           H
ATOM    746  OW  SOL   238      18.421  17.671  22.211  1.00  0.00           O
ATOM    747  HW1 SOL   238      18.961  17.381  23.011  1.00  0.00           H
ATOM    748  HW2 SOL   238      18.721  18.571  21.921  1.00  0.00           H
ATOM    749  OW  SOL   239       0.270  15.961  19.791  1.00  0.00           O
ATOM    750  HW1 SOL   239       0.080  15.001  20.001  1.00  0.00           H
ATOM    751  HW2 SOL   239      -0.060  16.541  20.541  1.00  0.00           H
ATOM    752  OW  SOL   240      16.891   9.220  24.741  1.00  0.00           O
ATOM    753  HW1 SOL   240      17.841   8.930  24.821  1.00  0.00           H
ATOM    754  HW2 SOL   240      16.811   9.870  23.991  1.00  0.00           H
ATOM    755  OW  SOL   241      16.411  11.081  22.941  1.00  0.00           O
ATOM    756  HW1 SOL   241      17.271  11.101  22.421  1.00  0.00           H
ATOM    757  HW2 SOL   241      16.551  11.551  23.821  1.00  0.00           H
ATOM    758  OW  SOL   242       6.130  13.651  25.881  1.00  0.00           O
ATOM    759  HW1 SOL   242       5.640  12.781  25.971  1.00  0.00           H
ATOM    760  HW2 SOL   242       5.900  14.081  25.011  1.00  0.00           H
ATOM    761  OW  SOL   243      12.931  12.281  32.851  1.00  0.00           O
ATOM    762  HW1 SOL   243      13.301  11.551  32.271  1.00  0.00           H
ATOM    763  HW2 SOL   243      13.451  12.331  33.701  1.00  0.00           H
ATOM    764  OW  SOL   244       8.090   0.040  23.641  1.00  0.00           O
ATOM    765  HW1 SOL   244       8.490   0.950  23.551  1.00  0.00           H
ATOM    766  HW2 SOL   244       7.090   0.120  23.701  1.00  0.00           H
ATOM    767  OW  SOL   245       1.970   9.761  31.261  1.00  0.00           O
ATOM    768  HW1 SOL   245       2.860   9.311  31.121  1.00  0.00           H
ATOM    769  HW2 SOL   245       1.240   9.111  31.071  1.00  0.00           H
ATOM    770  OW  SOL   246      15.251   9.991  20.521  1.00  0.00           O
ATOM    771  HW1 SOL   246      14.621   9.231  20.651  1.00  0.00           H
ATOM    772  HW2 SOL   246      15.731  10.171  21.381  1.00  0.00           H
ATOM    773  OW  SOL   247      14.661  14.171  28.151  1.00  0.00           O
ATOM    774  HW1 SOL   247      14.071  14.231  28.951  1.00  0.00           H
ATOM    775  HW2 SOL   247      14.511  13.291  27.691  1.00  0.00           H
ATOM    776  OW  SOL   248      16.671  17.141  24.341  1.00  0.00           O
ATOM    777  HW1 SOL   248      16.261  16.911  23.461  1.00  0.00           H
ATOM    778  HW2 SOL   248      16.491  16.401  24.991  1.00  0.00           H
ATOM    779  OW  SOL   249       5.980   7.290  21.321  1.00  0.00           O
ATOM    780  HW1 SOL   249       6.220   7.980  20.641  1.00  0.00           H
ATOM    781  HW2 SOL   249       5.200   7.620  21.861  1.00  0.00           H
ATOM    782  OW  SOL   250      12.811   3.450  28.061  1.00  0.00           O
ATOM    783  HW1 SOL   250      11.951   2.950  27.931  1.00  0.00           H
ATOM    784  HW2 SOL   250      13.431   2.910  28.621  1.00  0.00           H
ATOM    785  OW  SOL   251      15.761  16.621  21.691  1.00  0.00           O
ATOM    786  HW1 SOL   251      16.651  17.081  21.721  1.00  0.00           H
ATOM    787  HW2 SOL   251      15.551  16.381  20.741  1.00  0.00           H
ATOM    788  OW  SOL   252       8.070   6.050  33.271  1.00  0.00           O
ATOM    789  HW1 SOL   252       7.600   6.020  34.161  1.00  0.00           H
ATOM    790  HW2 SOL   252       7.560   5.500  32.611  1.00  0.00           H
ATOM    791  OW  SOL   253       9.731   8.900  34.341  1.00  0.00           O
ATOM    792  HW1 SOL   253      10.191   8.060  34.051  1.00  0.00           H
ATOM    793  HW2 SOL   253       9.171   9.240  33.591  1.00  0.00           H
ATOM    794  OW  SOL   254       9.911   4.100  31.041  1.00  0.00           O
ATOM    795  HW1 SOL   254       9.141   4.440  31.581  1.00  0.00           H
ATOM    796  HW2 SOL   254       9.571   3.590  30.251  1.00  0.00           H
ATOM    797  OW  SOL   255      10.411   7.010  22.911  1.00  0.00           O
ATOM    798  HW1 SOL   255      10.671   6.970  23.871  1.00  0.00           H
ATOM    799  HW2 SOL   255       9.561   6.500  22.771  1.00  0.00           H
ATOM    800  OW  SOL   256       0.760   8.110  26.511  1.00  0.00           O
ATOM    801  HW1 SOL   256       1.750   7.990  26.601  1.00  0.00           H
ATOM    802  HW2 SOL   256       0.520   9.060  26.721  1.00  0.00           H
ATOM    803  OW  SOL   257       8.650   3.480  20.571  1.00  0.00           O
ATOM    804  HW1 SOL   257       9.240   4.110  20.081  1.00  0.00           H
ATOM    805  HW2 SOL   257       8.840   2.540  20.281  1.00  0.00           H
ATOM    806  OW  SOL   258      13.621  11.441  24.071  1.00  0.00           O
ATOM    807  HW1 SOL   258      14.451  11.151  23.591  1.00  0.00           H
ATOM    808  HW2 SOL   258      13.131  12.111  23.511  1.00  0.00           H
ATOM    809  OW  SOL   259       5.500   1.960  27.471  1.00  0.00           O
ATOM    810  HW1 SOL   259       5.450   1.910  28.471  1.00  0.00           H
ATOM    811  HW2 SOL   259       5.520   2.920  27.181  1.00  0.00           H
ATOM    812  OW  SOL   260      10.081  14.561  23.391  1.00  0.00           O
ATOM    813  HW1 SOL   260       9.621  15.281  22.871  1.00  0.00           H
ATOM    814  HW2 SOL   260      10.041  14.761  24.371  1.00  0.00           H
ATOM    815  OW  SOL   261       3.510  18.011  27.151  1.00  0.00           O
ATOM    816  HW1 SOL   261       4.010  17.151  27.211  1.00  0.00           H
ATOM    817  HW2 SOL   261       4.160  18.781  27.121  1.00  0.00           H
ATOM    818  OW  SOL   262      17.951  10.661  27.351  1.00  0.00           O
ATOM    819  HW1 SOL   262      17.331  10.511  26.591  1.00  0.00           H
ATOM    820  HW2 SOL   262      17.431  10.771  28.201  1.00  0.00           H
ATOM    821  OW  SOL   263      12.271  15.501  33.681  1.00  0.00           O
ATOM    822  HW1 SOL   263      12.331  14.731  34.321  1.00  0.00           H
ATOM    823  HW2 SOL   263      11.751  15.241  32.881  1.00  0.00           H
ATOM    824  OW  SOL   264       3.210   9.431  21.041  1.00  0.00           O
ATOM    825  HW1 SOL   264       4.030   9.821  20.621  1.00  0.00           H
ATOM    826  HW2 SOL   264       2.940   8.611  20.551  1.00  0.00           H
ATOM    827  OW  SOL   265      14.581   7.350  25.901  1.00  0.00           O
ATOM    828  HW1 SOL   265      14.531   6.700  26.651  1.00  0.00           H
ATOM    829  HW2 SOL   265      15.381   7.940  26.031  1.00  0.00           H
ATOM    830  OW  SOL   266      11.111  17.761  20.991  1.00  0.00           O
ATOM    831  HW1 SOL   266      10.511  17.141  21.491  1.00  0.00           H
ATOM    832  HW2 SOL   266      11.421  17.321  20.141  1.00  0.00           H
ATOM    833  OW  SOL   267       2.020   2.850  33.601  1.00  0.00           O
ATOM    834  HW1 SOL   267       1.220   3.450  33.471  1.00  0.00           H
ATOM    835  HW2 SOL   267       1.920   2.360  34.461  1.00  0.00           H
ATOM    836  OW  SOL   268      16.321  13.771  19.431  1.00  0.00           O
ATOM    837  HW1 SOL   268      16.001  14.711  19.331  1.00  0.00           H
ATOM    838  HW2 SOL   268      15.561  13.141  19.311  1.00  0.00           H
ATOM    839  OW  SOL   269       4.640  17.431  21.851  1.00  0.00           O
ATOM    840  HW1 SOL   269       4.970  17.821  22.711  1.00  0.00           H
ATOM    841  HW2 SOL   269       5.400  17.361  21.201  1.00  0.00           H
ATOM    842  OW  SOL   270      14.001   1.070  22.881  1.00  0.00           O
ATOM    843  HW1 SOL   270      13.761   0.700  21.981  1.00  0.00           H
ATOM    844  HW2 SOL   270      14.991   1.230  22.921  1.00  0.00           H
ATOM    845  OW  SOL   271       2.490  17.851  31.031  1.00  0.00           O
ATOM    846  HW1 SOL   271       3.060  17.201  31.531  1.00  0.00           H
ATOM    847  HW2 SOL   271       2.330  17.521  30.101  1.00  0.00           H
ATOM    848  OW  SOL   272       9.401  16.981  27.661  1.00  0.00           O
ATOM    849  HW1 SOL   272      10.201  16.411  27.871  1.00  0.00           H
ATOM    850  HW2 SOL   272       8.911  16.581  26.891  1.00  0.00           H
ATOM    851  OW  SOL   273       3.820   7.000  23.421  1.00  0.00           O
ATOM    852  HW1 SOL   273       4.270   6.100  23.391  1.00  0.00           H
ATOM    853  HW2 SOL   273       2.880   6.890  23.751  1.00  0.00           H
ATOM    854  OW  SOL   274       6.140   1.220  19.791  1.00  0.00           O
ATOM    855  HW1 SOL   274       7.120   1.000  19.861  1.00  0.00           H
ATOM    856  HW2 SOL   274       5.830   1.050  18.861  1.00  0.00           H
ATOM    857  OW  SOL   275       8.880  15.141  30.571  1.00  0.00           O
ATOM    858  HW1 SOL   275       8.650  14.891  29.631  1.00  0.00           H
ATOM    859  HW2 SOL   275       9.490  14.451  30.961  1.00  0.00           H
ATOM    860  OW  SOL   276      13.511   5.900  32.951  1.00  0.00           O
ATOM    861  HW1 SOL   276      13.791   5.470  33.801  1.00  0.00           H
ATOM    862  HW2 SOL   276      13.761   6.860  32.961  1.00  0.00           H
ATOM    863  OW  SOL   277       8.030  14.021  27.861  1.00  0.00           O
ATOM    864  HW1 SOL   277       8.930  14.161  27.441  1.00  0.00           H
ATOM    865  HW2 SOL   277       7.320  14.041  27.151  1.00  0.00           H
ATOM    866  OW  SOL   278       9.220   5.030  27.611  1.00  0.00           O
ATOM    867  HW1 SOL   278       8.970   4.940  26.651  1.00  0.00           H
ATOM    868  HW2 SOL   278       9.700   4.210  27.921  1.00  0.00           H
ATOM    869  OW  SOL   279       5.390   0.640  23.741  1.00  0.00           O
ATOM    870  HW1 SOL   279       4.580   0.650  24.321  1.00  0.00           H
ATOM    871  HW2 SOL   279       5.420   1.470  23.191  1.00  0.00           H
ATOM    872  OW  SOL   280      14.341  11.881  19.031  1.00  0.00           O
ATOM    873  HW1 SOL   280      14.661  11.121  19.601  1.00  0.00           H
ATOM    874  HW2 SOL   280      13.421  12.151  19.331  1.00  0.00           H
ATOM    875  OW  SOL   281       2.970   0.350  20.331  1.00  0.00           O
ATOM    876  HW1 SOL   281       3.460   1.190  20.121  1.00  0.00           H
ATOM    877  HW2 SOL   281       3.590  -0.300  20.781  1.00  0.00           H
ATOM    878  OW  SOL   282       9.351   2.360  23.421  1.00  0.00           O
ATOM    879  HW1 SOL   282       8.871   2.770  22.641  1.00  0.00           H
ATOM    880  HW2 SOL   282      10.341   2.340  23.231  1.00  0.00           H
ATOM    881  OW  SOL   283      10.761   6.830  33.261  1.00  0.00           O
ATOM    882  HW1 SOL   283       9.961   6.220  33.291  1.00  0.00           H
ATOM    883  HW2 SOL   283      11.571   6.300  33.021  1.00  0.00           H
ATOM    884  OW  SOL   284      12.271  15.701  26.551  1.00  0.00           O
ATOM    885  HW1 SOL   284      12.481  16.441  25.901  1.00  0.00           H
ATOM    886  HW2 SOL   284      12.951  15.701  27.281  1.00  0.00           H
ATOM    887  OW  SOL   285       4.590  11.521  26.031  1.00  0.00           O
ATOM    888  HW1 SOL   285       3.880  11.251  26.681  1.00  0.00           H
ATOM    889  HW2 SOL   285       4.330  11.241  25.101  1.00  0.00           H
ATOM    890  OW  SOL   286      12.711  17.971  24.531  1.00  0.00           O
ATOM    891  HW1 SOL   286      13.151  18.611  23.891  1.00  0.00           H
ATOM    892  HW2 SOL   286      12.211  18.491  25.231  1.00  0.00           H
ATOM    893  OW  SOL   287      10.321   5.490  18.781  1.00  0.00           O
ATOM    894  HW1 SOL   287       9.911   6.310  18.391  1.00  0.00           H
ATOM    895  HW2 SOL   287      10.961   5.750  19.511  1.00  0.00           H
ATOM    896  OW  SOL   288       0.780   5.560  32.481  1.00  0.00           O
ATOM    897  HW1 SOL   288       1.700   5.550  32.071  1.00  0.00           H
ATOM    898  HW2 SOL   288       0.720   6.300  33.151  1.00  0.00           H
ATOM    899  OW  SOL   289       5.610   2.220  30.091  1.00  0.00           O
ATOM    900  HW1 SOL   289       5.990   1.380  30.461  1.00  0.00           H
ATOM    901  HW2 SOL   289       4.730   2.410  30.531  1.00  0.00           H
ATOM    902  OW  SOL   290       8.660   4.540  25.041  1.00  0.00           O
ATOM    903  HW1 SOL   290       8.340   5.260  24.421  1.00  0.00           H
ATOM    904  HW2 SOL   290       8.900   3.730  24.511  1.00  0.00           H
ATOM    905  OW  SOL   291      10.171   0.390  26.151  1.00  0.00           O
ATOM    906  HW1 SOL   291       9.451   0.440  25.461  1.00  0.00           H
ATOM    907  HW2 SOL   291       9.931  -0.300  26.841  1.00  0.00           H
ATOM    908  OW  SOL   292      14.291  11.731  27.291  1.00  0.00           O
ATOM    909  HW1 SOL   292      13.741  10.891  27.221  1.00  0.00           H
ATOM    910  HW2 SOL   292      14.551  12.021  26.371  1.00  0.00           H
ATOM    911  OW  SOL   293      14.661   5.900  28.541  1.00  0.00           O
ATOM    912  HW1 SOL   293      14.361   4.950  28.611  1.00  0.00           H
ATOM    913  HW2 SOL   293      15.391   6.060  29.201  1.00  0.00           H
ATOM    914  OW  SOL   294      18.571   8.330  22.391  1.00  0.00           O
ATOM    915  HW1 SOL   294      18.991   7.690  23.031  1.00  0.00           H
ATOM    916  HW2 SOL   294      18.191   7.820  21.611  1.00  0.00           H
ATOM    917  OW  SOL   295       4.880  13.851  20.361  1.00  0.00           O
ATOM    918  HW1 SOL   295       4.010  13.701  20.831  1.00  0.00           H
ATOM    919  HW2 SOL   295       4.710  14.111  19.411  1.00  0.00           H
ATOM    920  OW  SOL   296      16.641  12.801  25.191  1.00  0.00           O
ATOM    921  HW1 SOL   296      17.631  12.881  25.331  1.00  0.00           H
ATOM    922  HW2 SOL   296      16.191  13.641  25.501  1.00  0.00           H
ATOM    923  OW  SOL   297      13.901   5.750  19.401  1.00  0.00           O
ATOM    924  HW1 SOL   297      13.361   5.540  20.211  1.00  0.00           H
ATOM    925  HW2 SOL   297      14.811   5.340  19.491  1.00  0.00           H
ATOM    926  OW  SOL   298       5.270   2.560  21.901  1.00  0.00           O
ATOM    927  HW1 SOL   298       5.540   1.970  21.151  1.00  0.00           H
ATOM    928  HW2 SOL   298       5.270   3.510  21.591  1.00  0.00           H
ATOM    929  OW  SOL   299      10.641  13.471  32.021  1.00  0.00           O
ATOM    930  HW1 SOL   299       9.841  13.241  32.571  1.00  0.00           H
ATOM    931  HW2 SOL   299      11.471  13.211  32.511  1.00  0.00           H
ATOM    932  OW  SOL   300      11.111  11.951  29.621  1.00  0.00           O
ATOM    933  HW1 SOL   300      10.711  12.391  30.431  1.00  0.00           H
ATOM    934  HW2 SOL   300      10.701  12.321  28.791  1.00  0.00           H
ATOM    935  OW  SOL   301      16.381  10.991  29.411  1.00  0.00           O
ATOM    936  HW1 SOL   301      16.431  11.801  30.001  1.00  0.00           H
ATOM    937  HW2 SOL   301      15.521  11.011  28.901  1.00  0.00           H
ATOM    938  OW  SOL   302       9.150   0.890  32.641  1.00  0.00           O
ATOM    939  HW1 SOL   302       9.400   0.690  31.691  1.00  0.00           H
ATOM    940  HW2 SOL   302       9.870   1.450  33.061  1.00  0.00           H
ATOM    941  OW  SOL   303       7.050  10.501  22.301  1.00  0.00           O
ATOM    942  HW1 SOL   303       6.910  10.571  23.291  1.00  0.00           H
ATOM    943  HW2 SOL   303       7.890   9.991  22.121  1.00  0.00           H
ATOM    944  OW  SOL   304       4.100   8.130  31.131  1.00  0.00           O
ATOM    945  HW1 SOL   304       4.960   8.250  31.631  1.00  0.00           H
ATOM    946  HW2 SOL   304       3.680   7.260  31.401  1.00  0.00           H
ATOM    947  OW  SOL   305      12.741   3.860  31.241  1.00  0.00           O
ATOM    948  HW1 SOL   305      12.951   4.600  31.881  1.00  0.00           H
ATOM    949  HW2 SOL   305      11.851   4.030  30.811  1.00  0.00           H
ATOM    950  OW  SOL   306       0.640  15.641  31.931  1.00  0.00           O
ATOM    951  HW1 SOL   306       0.180  16.461  31.591  1.00  0.00           H
ATOM    952  HW2 SOL   306       1.620  15.831  32.021  1.00  0.00           H
ATOM    953  OW  SOL   307       3.670  11.001  23.631  1.00  0.00           O
ATOM    954  HW1 SOL   307       3.600  11.831  23.071  1.00  0.00           H
ATOM    955  HW2 SOL   307       3.710  10.201  23.031  1.00  0.00           H
ATOM    956  OW  SOL   308       5.660   5.370  27.271  1.00  0.00           O
ATOM    957  HW1 SOL   308       5.780   6.030  26.531  1.00  0.00           H
ATOM    958  HW2 SOL   308       6.120   5.710  28.101  1.00  0.00           H
ATOM    959  OW  SOL   309      12.521  13.481  22.501  1.00  0.00           O
ATOM    960  HW1 SOL   309      13.021  14.251  22.901  1.00  0.00           H
ATOM    961  HW2 SOL   309      11.571  13.501  22.821  1.00  0.00           H
ATOM    962  OW  SOL   310      12.721  14.451  30.041  1.00  0.00           O
ATOM    963  HW1 SOL   310      13.191  14.581  30.911  1.00  0.00           H
ATOM    964  HW2 SOL   310      12.061  13.711  30.131  1.00  0.00           H
ATOM    965  OW  SOL   311      15.821   6.390  23.341  1.00  0.00           O
ATOM    966  HW1 SOL   311      15.511   7.000  24.071  1.00  0.00           H
ATOM    967  HW2 SOL   311      16.321   6.910  22.651  1.00  0.00           H
ATOM    968  OW  SOL   312       3.540  15.101  31.911  1.00  0.00           O
ATOM    969  HW1 SOL   312       3.330  14.661  31.041  1.00  0.00           H
ATOM    970  HW2 SOL   312       4.510  15.361  31.941  1.00  0.00           H
ATOM    971  OW  SOL   313       5.730   8.700  28.911  1.00  0.00           O
ATOM    972  HW1 SOL   313       6.170   9.590  28.821  1.00  0.00           H
ATOM    973  HW2 SOL   313       5.100   8.700  29.681  1.00  0.00           H
ATOM    974  OW  SOL   314      13.601   8.620  29.071  1.00  0.00           O
ATOM    975  HW1 SOL   314      12.851   8.620  28.411  1.00  0.00           H
ATOM    976  HW2 SOL   314      13.971   7.700  29.161  1.00  0.00           H
ATOM    977  OW  SOL   315      12.091   5.250  21.371  1.00  0.00           O
ATOM    978  HW1 SOL   315      12.221   4.410  21.911  1.00  0.00           H
ATOM    979  HW2 SOL   315      11.801   5.990  21.971  1.00  0.00           H
ATOM    980  OW  SOL   316       3.070   2.130  30.931  1.00  0.00           O
ATOM    981  HW1 SOL   316       2.840   2.500  31.831  1.00  0.00           H
ATOM    982  HW2 SOL   316       2.770   1.180  30.871  1.00  0.00           H
ATOM    983  OW  SOL   317       0.370  13.101  31.441  1.00  0.00           O
ATOM    984  HW1 SOL   317       0.900  12.611  32.121  1.00  0.00           H
ATOM    985  HW2 SOL   317       0.590  14.081  31.491  1.00  0.00           H
ATOM    986  OW  SOL   318       7.320   6.340  29.261  1.00  0.00           O
ATOM    987  HW1 SOL   318       7.910   6.080  28.501  1.00  0.00           H
ATOM    988  HW2 SOL   318       7.040   7.300  29.151  1.00  0.00           H
ATOM    989  OW  SOL   319       3.070   0.630  24.801  1.00  0.00           O
ATOM    990  HW1 SOL   319       2.960   1.570  25.131  1.00  0.00           H
ATOM    991  HW2 SOL   319       3.020   0.000  25.571  1.00  0.00           H
ATOM    992  OW  SOL   320      16.221   3.670  22.361  1.00  0.00           O
ATOM    993  HW1 SOL   320      16.241   2.910  23.001  1.00  0.00           H
ATOM    994  HW2 SOL   320      15.741   4.440  22.761  1.00  0.00           H
ATOM    995  OW  SOL   321      10.231   7.660  28.281  1.00  0.00           O
ATOM    996  HW1 SOL   321      10.381   7.870  29.241  1.00  0.00           H
ATOM    997  HW2 SOL   321       9.931   6.710  28.191  1.00  0.00           H
ATOM    998  OW  SOL   322      15.401   2.740  19.871  1.00  0.00           O
ATOM    999  HW1 SOL   322      14.791   1.990  20.101  1.00  0.00           H
ATOM   1000  HW2 SOL   322      15.621   3.260  20.701  1.00  0.00           H
ATOM   1001  OW  SOL   323      13.031   8.380  19.041  1.00  0.00           O
ATOM   1002  HW1 SOL   323      13.371   7.450  19.191  1.00  0.00           H
ATOM   1003  HW2 SOL   323      13.211   8.650  18.091  1.00  0.00           H
ATOM   1004  OW  SOL   324       3.190   8.100  28.111  1.00  0.00           O
ATOM   1005  HW1 SOL   324       4.120   8.460  28.161  1.00  0.00           H
ATOM   1006  HW2 SOL   324       3.130   7.250  28.631  1.00  0.00           H
ATOM   1007  OW  SOL   325       3.390   5.090  28.681  1.00  0.00           O
ATOM   1008  HW1 SOL   325       2.870   4.260  28.511  1.00  0.00           H
ATOM   1009  HW2 SOL   325       4.160   5.140  28.041  1.00  0.00           H
ATOM   1010  OW  SOL   326      11.601   2.070  33.391  1.00  0.00           O
ATOM   1011  HW1 SOL   326      11.601   2.710  34.161  1.00  0.00           H
ATOM   1012  HW2 SOL   326      11.881   2.550  32.561  1.00  0.00           H
ATOM   1013  OW  SOL   327       0.080  13.261  20.621  1.00  0.00           O
ATOM   1014  HW1 SOL   327      -0.850  13.471  20.311  1.00  0.00           H
ATOM   1015  HW2 SOL   327       0.180  12.271  20.751  1.00  0.00           H
ATOM   1016  OW  SOL   328       0.880  18.011  27.891  1.00  0.00           O
ATOM   1017  HW1 SOL   328       0.460  17.151  27.621  1.00  0.00           H
ATOM   1018  HW2 SOL   328       1.820  18.041  27.551  1.00  0.00           H
ATOM   1019  OW  SOL   329       5.040  15.681  27.721  1.00  0.00           O
ATOM   1020  HW1 SOL   329       5.700  16.421  27.811  1.00  0.00           H
ATOM   1021  HW2 SOL   329       5.480  14.891  27.301  1.00  0.00           H
ATOM   1022  OW  SOL   330      10.021   7.960  31.001  1.00  0.00           O
ATOM   1023  HW1 SOL   330      10.431   7.640  31.861  1.00  0.00           H
ATOM   1024  HW2 SOL   330       9.061   7.690  30.971  1.00  0.00           H
ATOM   1025  OW  SOL   331       0.400   5.440  29.761  1.00  0.00           O
ATOM   1026  HW1 SOL   331       1.250   5.110  29.351  1.00  0.00           H
ATOM   1027  HW2 SOL   331       0.530   5.590  30.741  1.00  0.00           H
ATOM   1028  OW  SOL   332       8.150   5.720  21.871  1.00  0.00           O
ATOM   1029  HW1 SOL   332       8.220   4.830  21.411  1.00  0.00           H
ATOM   1030  HW2 SOL   332       7.210   6.060  21.791  1.00  0.00           H
ATOM   1031  OW  SOL   333      16.571   6.040  30.681  1.00  0.00           O
ATOM   1032  HW1 SOL   333      16.191   5.350  31.301  1.00  0.00           H
ATOM   1033  HW2 SOL   333      17.391   5.680  30.241  1.00  0.00           H
ATOM   1034  OW  SOL   334       6.710   4.640  31.311  1.00  0.00           O
ATOM   1035  HW1 SOL   334       6.370   3.750  31.011  1.00  0.00           H
ATOM   1036  HW2 SOL   334       6.970   5.180  30.511  1.00  0.00           H
ATOM   1037  OW  SOL   335       9.300  16.781  33.271  1.00  0.00           O
ATOM   1038  HW1 SOL   335       9.060  16.601  32.321  1.00  0.00           H
ATOM   1039  HW2 SOL   335       9.600  17.721  33.371  1.00  0.00           H
ATOM   1040  OW  SOL   336       4.730   5.000  20.531  1.00  0.00           O
ATOM   1041  HW1 SOL   336       5.340   5.800  20.571  1.00  0.00           H
ATOM   1042  HW2 SOL   336       3.780   5.310  20.601  1.00  0.00           H
ATOM   1043  OW  SOL   337       1.590  11.371  33.281  1.00  0.00           O
ATOM   1044  HW1 SOL   337       1.810  10.761  34.041  1.00  0.00           H
ATOM   1045  HW2 SOL   337       1.690  10.881  32.421  1.00  0.00           H
ATOM   1046  OW  SOL   338      13.471  10.591  30.961  1.00  0.00           O
ATOM   1047  HW1 SOL   338      13.711   9.961  30.221  1.00  0.00           H
ATOM   1048  HW2 SOL   338      12.571  10.991  30.781  1.00  0.00           H
ATOM   1049  OW  SOL   339      13.021   8.550  21.711  1.00  0.00           O
ATOM   1050  HW1 SOL   339      12.161   8.240  22.131  1.00  0.00           H
ATOM   1051  HW2 SOL   339      12.981   8.410  20.721  1.00  0.00           H
ATOM   1052  OW  SOL   340      17.591  17.471  30.161  1.00  0.00           O
ATOM   1053  HW1 SOL   340      18.201  17.771  29.431  1.00  0.00           H
ATOM   1054  HW2 SOL   340      17.211  16.581  29.941  1.00  0.00           H
ATOM   1055  OW  SOL   341      12.521  17.311  29.901  1.00  0.00           O
ATOM   1056  HW1 SOL   341      13.361  17.361  29.361  1.00  0.00           H
ATOM   1057  HW2 SOL   341      12.291  16.351  30.081  1.00  0.00           H
ATOM   1058  OW  SOL   342       0.830  12.581  28.841  1.00  0.00           O
ATOM   1059  HW1 SOL   342       0.780  12.571  29.841  1.00  0.00           H
ATOM   1060  HW2 SOL   342       0.000  12.171  28.461  1.00  0.00           H
ATOM   1061  OW  SOL   343       9.030   0.860  19.951  1.00  0.00           O
ATOM   1062  HW1 SOL   343       9.540   0.870  19.091  1.00  0.00           H
ATOM   1063  HW2 SOL   343       9.590   0.440  20.661  1.00  0.00           H
ATOM   1064  OW  SOL   344      17.261   1.350  23.851  1.00  0.00           O
ATOM   1065  HW1 SOL   344      17.991   1.180  23.181  1.00  0.00           H
ATOM   1066  HW2 SOL   344      16.951   0.480  24.231  1.00  0.00           H
ATOM   1067  OW  SOL   345      13.881  15.731  23.391  1.00  0.00           O
ATOM   1068  HW1 SOL   345      14.551  15.851  22.651  1.00  0.00           H
ATOM   1069  HW2 SOL   345      13.481  16.621  23.621  1.00  0.00           H
ATOM   1070  OW  SOL   346      12.801   9.270  25.341  1.00  0.00           O
ATOM   1071  HW1 SOL   346      13.401   8.460  25.361  1.00  0.00           H
ATOM   1072  HW2 SOL   346      13.201   9.960  24.741  1.00  0.00           H
ATOM   1073  OW  SOL   347       8.300  12.731  32.841  1.00  0.00           O
ATOM   1074  HW1 SOL   347       8.250  13.061  33.791  1.00  0.00           H
ATOM   1075  HW2 SOL   347       7.440  12.921  32.381  1.00  0.00           H
ATOM   1076  OW  SOL   348       6.720  16.161  20.161  1.00  0.00           O
ATOM   1077  HW1 SOL   348       6.810  16.261  19.171  1.00  0.00           H
ATOM   1078  HW2 SOL   348       6.320  15.271  20.371  1.00  0.00           H
ATOM   1079  OW  SOL   349      16.501  17.201  32.561  1.00  0.00           O
ATOM   1080  HW1 SOL   349      17.031  17.301  31.721  1.00  0.00           H
ATOM   1081  HW2 SOL   349      16.231  18.101  32.901  1.00  0.00           H
ATOM   1082  OW  SOL   350      18.411   1.750  28.251  1.00  0.00           O
ATOM   1083  HW1 SOL   350      18.801   0.900  27.891  1.00  0.00           H
ATOM   1084  HW2 SOL   350      17.431   1.770  28.061  1.00  0.00           H
ATOM   1085  OW  SOL   351       2.630   3.260  25.821  1.00  0.00           O
ATOM   1086  HW1 SOL   351       1.840   3.770  25.481  1.00  0.00           H
ATOM   1087  HW2 SOL   351       2.540   3.110  26.801  1.00  0.00           H
ATOM   1088  OW  SOL   352      11.941  16.121  18.931  1.00  0.00           O
ATOM   1089  HW1 SOL   352      12.001  15.191  19.301  1.00  0.00           H
ATOM   1090  HW2 SOL   352      11.351  16.121  18.131  1.00  0.00           H
ATOM   1091  OW  SOL   353       8.220  10.021  32.341  1.00  0.00           O
ATOM   1092  HW1 SOL   353       8.620  10.011  31.421  1.00  0.00           H
ATOM   1093  HW2 SOL   353       8.320  10.941  32.741  1.00  0.00           H
ATOM   1094  OW  SOL   354       9.160   9.100  21.531  1.00  0.00           O
ATOM   1095  HW1 SOL   354       9.790   9.480  20.851  1.00  0.00           H
ATOM   1096  HW2 SOL   354       9.560   8.270  21.921  1.00  0.00           H
ATOM   1097  OW  SOL   355      15.041  16.071  19.061  1.00  0.00           O
ATOM   1098  HW1 SOL   355      14.121  16.441  19.131  1.00  0.00           H
ATOM   1099  HW2 SOL   355      15.421  16.271  18.161  1.00  0.00           H
ATOM   1100  OW  SOL   356       3.720  12.881  33.521  1.00  0.00           O
ATOM   1101  HW1 SOL   356       3.590  13.811  33.181  1.00  0.00           H
ATOM   1102  HW2 SOL   356       2.880  12.361  33.391  1.00  0.00           H
ATOM   1103  OW  SOL   357      16.141  12.921  31.511  1.00  0.00           O
ATOM   1104  HW1 SOL   357      16.741  12.951  32.311  1.00  0.00           H
ATOM   1105  HW2 SOL   357      15.391  13.561  31.641  1.00  0.00           H
ATOM   1106  OW  SOL   358      10.391  10.981  25.581  1.00  0.00           O
ATOM   1107  HW1 SOL   358       9.691  10.511  26.121  1.00  0.00           H
ATOM   1108  HW2 SOL   358      10.981  10.301  25.151  1.00  0.00           H
ATOM   1109  OW  SOL   359      10.141   2.360  28.331  1.00  0.00           O
ATOM   1110  HW1 SOL   359      10.061   2.000  27.401  1.00  0.00           H
ATOM   1111  HW2 SOL   359      10.121   1.600  28.981  1.00  0.00           H
ATOM   1112  OW  SOL   360       5.900  14.871  23.531  1.00  0.00           O
ATOM   1113  HW1 SOL   360       6.320  14.291  22.831  1.00  0.00           H
ATOM   1114  HW2 SOL   360       5.460  15.661  23.091  1.00  0.00           H
ATOM   1115  OW  SOL   361      17.091   3.850  32.431  1.00  0.00           O
ATOM   1116  HW1 SOL   361      17.821   4.540  32.471  1.00  0.00           H
ATOM   1117  HW2 SOL   361      17.371   3.100  31.841  1.00  0.00           H
ATOM   1118  OW  SOL   362       2.550  13.481  21.521  1.00  0.00           O
ATOM   1119  HW1 SOL   362       1.590  13.491  21.251  1.00  0.00           H
ATOM   1120  HW2 SOL   362       2.670  14.011  22.361  1.00  0.00           H
ATOM   1121  OW  SOL   363       6.720   2.030  33.511  1.00  0.00           O
ATOM   1122  HW1 SOL   363       7.620   1.870  33.111  1.00  0.00           H
ATOM   1123  HW2 SOL   363       6.800   2.080  34.501  1.00  0.00           H
ATOM   1124  OW  SOL   364       0.750   3.450  18.951  1.00  0.00           O
ATOM   1125  HW1 SOL   364      -0.170   3.170  18.661  1.00  0.00           H
ATOM   1126  HW2 SOL   364       1.060   4.220  18.391  1.00  0.00           H
ATOM   1127  OW  SOL   365      14.401   8.560  32.601  1.00  0.00           O
ATOM   1128  HW1 SOL   365      13.831   9.080  31.971  1.00  0.00           H
ATOM   1129  HW2 SOL   365      15.361   8.680  32.361  1.00  0.00           H
ATOM   1130  OW  SOL   366       0.720   1.660  21.801  1.00  0.00           O
ATOM   1131  HW1 SOL   366       0.550   2.490  21.261  1.00  0.00           H
ATOM   1132  HW2 SOL   366       1.620   1.290  21.581  1.00  0.00           H
ATOM   1133  OW  SOL   367      11.831  13.351  19.811  1.00  0.00           O
ATOM   1134  HW1 SOL   367      10.841  13.241  19.831  1.00  0.00           H
ATOM   1135  HW2 SOL   367      12.171  13.501  20.741  1.00  0.00           H
ATOM   1136  OW  SOL   368       6.130   8.420  32.931  1.00  0.00           O
ATOM   1137  HW1 SOL   368       6.690   9.230  32.761  1.00  0.00           H
ATOM   1138  HW2 SOL   368       6.720   7.620  32.961  1.00  0.00           H
ATOM   1139  OW  SOL   369      14.931  17.671  28.211  1.00  0.00           O
ATOM   1140  HW1 SOL   369      15.261  18.311  27.521  1.00  0.00           H
ATOM   1141  HW2 SOL   369      15.591  17.611  28.961  1.00  0.00           H
ATOM   1142  OW  SOL   370      16.741   8.830  31.161  1.00  0.00           O
ATOM   1143  HW1 SOL   370      16.471   7.940  30.791  1.00  0.00           H
ATOM   1144  HW2 SOL   370      16.751   9.510  30.431  1.00  0.00           H
ATOM   1145  OW  SOL   371      12.251   3.250  23.111  1.00  0.00           O
ATOM   1146  HW1 SOL   371      12.901   2.510  23.001  1.00  0.00           H
ATOM   1147  HW2 SOL   371      12.451   3.750  23.951  1.00  0.00           H
ATOM   1148  OW  SOL   372       5.940   7.450  25.141  1.00  0.00           O
ATOM   1149  HW1 SOL   372       6.440   8.300  24.951  1.00  0.00           H
ATOM   1150  HW2 SOL   372       5.060   7.470  24.661  1.00  0.00           H
ATOM   1151  OW  SOL   373      17.301   9.341  33.791  1.00  0.00           O
ATOM   1152  HW1 SOL   373      17.681  10.251  33.941  1.00  0.00           H
ATOM   1153  HW2 SOL   373      17.221   9.171  32.801  1.00  0.00           H
ATOM   1154  OW  SOL   374       8.590  13.741  18.781  1.00  0.00           O
ATOM   1155  HW1 SOL   374       8.130  13.891  19.661  1.00  0.00           H
ATOM   1156  HW2 SOL   374       9.030  14.591  18.481  1.00  0.00           H
ATOM   1157  OW  SOL   375       6.610  17.901  28.151  1.00  0.00           O
ATOM   1158  HW1 SOL   375       6.150  18.781  28.021  1.00  0.00           H
ATOM   1159  HW2 SOL   375       7.600  18.021  28.081  1.00  0.00           H
ATOM   1160  OW  SOL   376       8.590   9.561  27.231  1.00  0.00           O
ATOM   1161  HW1 SOL   376       9.130   8.871  27.711  1.00  0.00           H
ATOM   1162  HW2 SOL   376       8.270  10.251  27.891  1.00  0.00           H
ATOM   1163  OW  SOL   377      10.831   9.841  19.491  1.00  0.00           O
ATOM   1164  HW1 SOL   377      10.601  10.371  18.671  1.00  0.00           H
ATOM   1165  HW2 SOL   377      11.641   9.281  19.301  1.00  0.00           H
ATOM   1166  OW  SOL   378      18.611  15.691  27.131  1.00  0.00           O
ATOM   1167  HW1 SOL   378      17.901  15.571  26.431  1.00  0.00           H
ATOM   1168  HW2 SOL   378      18.621  14.901  27.731  1.00  0.00           H
ATOM   1169  OW  SOL   379       0.790  12.401  25.151  1.00  0.00           O
ATOM   1170  HW1 SOL   379       0.780  11.931  26.031  1.00  0.00           H
ATOM   1171  HW2 SOL   379       1.610  12.121  24.641  1.00  0.00           H
ATOM   1172  OW  SOL   380      18.241   1.920  30.891  1.00  0.00           O
ATOM   1173  HW1 SOL   380      18.201   1.020  31.331  1.00  0.00           H
ATOM   1174  HW2 SOL   380      18.271   1.810  29.901  1.00  0.00           H
ATOM   1175  OW  SOL   381       4.280   4.240  23.821  1.00  0.00           O
ATOM   1176  HW1 SOL   381       4.580   3.520  23.201  1.00  0.00           H
ATOM   1177  HW2 SOL   381       3.890   3.840  24.651  1.00  0.00           H
ATOM   1178  OW  SOL   382      17.051  14.871  29.661  1.00  0.00           O
ATOM   1179  HW1 SOL   382      16.121  14.621  29.391  1.00  0.00           H
ATOM   1180  HW2 SOL   382      17.311  14.371  30.481  1.00  0.00           H
ATOM   1181  OW  SOL   383       3.170   5.470  31.421  1.00  0.00           O
ATOM   1182  HW1 SOL   383       3.550   4.880  32.141  1.00  0.00           H
ATOM   1183  HW2 SOL   383       3.570   5.210  30.541  1.00  0.00           H
ATOM   1184  OW  SOL   384       8.120  15.861  25.491  1.00  0.00           O
ATOM   1185  HW1 SOL   384       8.440  15.961  24.551  1.00  0.00           H
ATOM   1186  HW2 SOL   384       7.330  15.241  25.511  1.00  0.00           H
ATOM   1187  OW  SOL   385      14.241   2.140  29.741  1.00  0.00           O
ATOM   1188  HW1 SOL   385      14.761   1.490  30.291  1.00  0.00           H
ATOM   1189  HW2 SOL   385      13.751   2.770  30.351  1.00  0.00           H
ATOM   1190  OW  SOL   386      10.011   0.340  30.161  1.00  0.00           O
ATOM   1191  HW1 SOL   386       9.381  -0.380  29.851  1.00  0.00           H
ATOM   1192  HW2 SOL   386      10.941  -0.020  30.161  1.00  0.00           H
ATOM   1193  OW  SOL   387       7.700  13.301  21.631  1.00  0.00           O
ATOM   1194  HW1 SOL   387       7.240  12.431  21.801  1.00  0.00           H
ATOM   1195  HW2 SOL   387       8.610  13.271  22.041  1.00  0.00           H
ATOM   1196  OW  SOL   388       6.180  15.671  31.461  1.00  0.00           O
ATOM   1197  HW1 SOL   388       6.130  16.491  32.031  1.00  0.00           H
ATOM   1198  HW2 SOL   388       7.070  15.641  31.011  1.00  0.00           H
ATOM   1199  OW  SOL   389      13.521   0.520  20.301  1.00  0.00           O
ATOM   1200  HW1 SOL   389      13.871   0.110  19.461  1.00  0.00           H
ATOM   1201  HW2 SOL   389      12.621   0.140  20.501  1.00  0.00           H
ATOM   1202  OW  SOL   390      13.001   4.530  25.531  1.00  0.00           O
ATOM   1203  HW1 SOL   390      12.411   5.330  25.571  1.00  0.00           H
ATOM   1204  HW2 SOL   390      13.151   4.180  26.461  1.00  0.00           H
ATOM   1205  OW  SOL   391      15.931   2.210  27.441  1.00  0.00           O
ATOM   1206  HW1 SOL   391      15.091   2.200  27.981  1.00  0.00           H
ATOM   1207  HW2 SOL   391      15.951   3.040  26.881  1.00  0.00           H
ATOM   1208  OW  SOL   392       0.390  10.771  21.621  1.00  0.00           O
ATOM   1209  HW1 SOL   392       1.380  10.661  21.531  1.00  0.00           H
ATOM   1210  HW2 SOL   392      -0.010   9.911  21.941  1.00  0.00           H
ATOM   1211  OW  SOL   393       8.750  16.461  21.991  1.00  0.00           O
ATOM   1212  HW1 SOL   393       7.980  16.111  21.451  1.00  0.00           H
ATOM   1213  HW2 SOL   393       8.430  17.171  22.611  1.00  0.00           H
ATOM   1214  OW  SOL   394       2.300  24.901   1.130  1.00  0.00           O
ATOM   1215  HW1 SOL   394       1.370  24.881   1.500  1.00  0.00           H
ATOM   1216  HW2 SOL   394       2.310  24.511   0.210  1.00  0.00           H
ATOM   1217  OW  SOL   395       2.250  21.371   9.961  1.00  0.00           O
ATOM   1218  HW1 SOL   395       2.600  21.201  10.881  1.00  0.00           H
ATOM   1219  HW2 SOL   395       1.370  20.921   9.841  1.00  0.00           H
ATOM   1220  OW  SOL   396       0.190  22.301   6.470  1.00  0.00           O
ATOM   1221  HW1 SOL   396      -0.630  22.731   6.860  1.00  0.00           H
ATOM   1222  HW2 SOL   396      -0.090  21.571   5.840  1.00  0.00           H
ATOM   1223  OW  SOL   397       5.690  31.371  11.651  1.00  0.00           O
ATOM   1224  HW1 SOL   397       4.760  31.301  11.281  1.00  0.00           H
ATOM   1225  HW2 SOL   397       5.800  32.261  12.091  1.00  0.00           H
ATOM   1226  OW  SOL   398      15.551  33.731   7.030  1.00  0.00           O
ATOM   1227  HW1 SOL   398      14.981  33.571   7.840  1.00  0.00           H
ATOM   1228  HW2 SOL   398      14.961  33.831   6.230  1.00  0.00           H
ATOM   1229  OW  SOL   399      17.431  24.801   8.560  1.00  0.00           O
ATOM   1230  HW1 SOL   399      17.761  25.741   8.560  1.00  0.00           H
ATOM   1231  HW2 SOL   399      17.941  24.261   9.220  1.00  0.00           H
ATOM   1232  OW  SOL   400      11.351  25.651   7.170  1.00  0.00           O
ATOM   1233  HW1 SOL   400      11.921  26.431   6.920  1.00  0.00           H
ATOM   1234  HW2 SOL   400      10.751  25.911   7.930  1.00  0.00           H
ATOM   1235  OW  SOL   401      17.551  24.691   2.310  1.00  0.00           O
ATOM   1236  HW1 SOL   401      17.431  24.561   1.320  1.00  0.00           H
ATOM   1237  HW2 SOL   401      17.251  23.881   2.800  1.00  0.00           H
ATOM   1238  OW  SOL   402       7.680  30.061  10.231  1.00  0.00           O
ATOM   1239  HW1 SOL   402       6.900  30.231  10.831  1.00  0.00           H
ATOM   1240  HW2 SOL   402       8.020  30.931   9.871  1.00  0.00           H
ATOM   1241  OW  SOL   403       8.500  26.601  18.231  1.00  0.00           O
ATOM   1242  HW1 SOL   403       8.460  27.361  18.881  1.00  0.00           H
ATOM   1243  HW2 SOL   403       8.720  26.961  17.321  1.00  0.00           H
ATOM   1244  OW  SOL   404       6.850  28.741   6.650  1.00  0.00           O
ATOM   1245  HW1 SOL   404       7.540  28.581   7.350  1.00  0.00           H
ATOM   1246  HW2 SOL   404       6.120  29.311   7.030  1.00  0.00           H
ATOM   1247  OW  SOL   405       6.860  30.231  18.031  1.00  0.00           O
ATOM   1248  HW1 SOL   405       7.460  31.021  18.171  1.00  0.00           H
ATOM   1249  HW2 SOL   405       6.000  30.541  17.621  1.00  0.00           H
ATOM   1250  OW  SOL   406       3.350  32.971  10.611  1.00  0.00           O
ATOM   1251  HW1 SOL   406       2.570  32.661  10.081  1.00  0.00           H
ATOM   1252  HW2 SOL   406       3.930  33.551  10.041  1.00  0.00           H
ATOM   1253  OW  SOL   407      14.601  33.671  13.391  1.00  0.00           O
ATOM   1254  HW1 SOL   407      14.841  34.611  13.651  1.00  0.00           H
ATOM   1255  HW2 SOL   407      14.441  33.131  14.211  1.00  0.00           H
ATOM   1256  OW  SOL   408       4.380  22.541  14.991  1.00  0.00           O
ATOM   1257  HW1 SOL   408       5.200  21.981  15.081  1.00  0.00           H
ATOM   1258  HW2 SOL   408       3.570  21.961  15.031  1.00  0.00           H
ATOM   1259  OW  SOL   409      16.031  23.091   7.370  1.00  0.00           O
ATOM   1260  HW1 SOL   409      15.291  23.551   6.870  1.00  0.00           H
ATOM   1261  HW2 SOL   409      16.541  23.771   7.900  1.00  0.00           H
ATOM   1262  OW  SOL   410       2.310  35.751   4.830  1.00  0.00           O
ATOM   1263  HW1 SOL   410       2.650  36.521   5.370  1.00  0.00           H
ATOM   1264  HW2 SOL   410       2.750  35.751   3.930  1.00  0.00           H
ATOM   1265  OW  SOL   411      11.271  32.031  16.901  1.00  0.00           O
ATOM   1266  HW1 SOL   411      11.741  32.031  17.781  1.00  0.00           H
ATOM   1267  HW2 SOL   411      10.791  31.161  16.791  1.00  0.00           H
ATOM   1268  OW  SOL   412       2.300  32.961   5.380  1.00  0.00           O
ATOM   1269  HW1 SOL   412       2.040  33.921   5.380  1.00  0.00           H
ATOM   1270  HW2 SOL   412       1.590  32.421   5.830  1.00  0.00           H
ATOM   1271  OW  SOL   413       2.400  29.531   8.860  1.00  0.00           O
ATOM   1272  HW1 SOL   413       2.540  28.691   9.380  1.00  0.00           H
ATOM   1273  HW2 SOL   413       1.850  30.171   9.410  1.00  0.00           H
ATOM   1274  OW  SOL   414       6.200  36.481  14.391  1.00  0.00           O
ATOM   1275  HW1 SOL   414       5.280  36.311  14.741  1.00  0.00           H
ATOM   1276  HW2 SOL   414       6.480  37.401  14.651  1.00  0.00           H
ATOM   1277  OW  SOL   415       6.060  28.261   1.230  1.00  0.00           O
ATOM   1278  HW1 SOL   415       6.130  29.101   0.690  1.00  0.00           H
ATOM   1279  HW2 SOL   415       6.520  28.391   2.110  1.00  0.00           H
ATOM   1280  OW  SOL   416      15.941  19.761  14.801  1.00  0.00           O
ATOM   1281  HW1 SOL   416      15.761  20.431  14.081  1.00  0.00           H
ATOM   1282  HW2 SOL   416      15.911  20.221  15.691  1.00  0.00           H
ATOM   1283  OW  SOL   417       1.220  25.051   5.630  1.00  0.00           O
ATOM   1284  HW1 SOL   417       0.770  24.171   5.800  1.00  0.00           H
ATOM   1285  HW2 SOL   417       1.210  25.591   6.470  1.00  0.00           H
ATOM   1286  OW  SOL   418      18.421  36.291   3.590  1.00  0.00           O
ATOM   1287  HW1 SOL   418      18.961  36.001   4.390  1.00  0.00           H
ATOM   1288  HW2 SOL   418      18.721  37.191   3.300  1.00  0.00           H
ATOM   1289  OW  SOL   419       0.270  34.581   1.170  1.00  0.00           O
ATOM   1290  HW1 SOL   419       0.080  33.621   1.380  1.00  0.00           H
ATOM   1291  HW2 SOL   419      -0.060  35.161   1.920  1.00  0.00           H
ATOM   1292  OW  SOL   420      16.891  27.841   6.120  1.00  0.00           O
ATOM   1293  HW1 SOL   420      17.841  27.551   6.200  1.00  0.00           H
ATOM   1294  HW2 SOL   420      16.811  28.491   5.370  1.00  0.00           H
ATOM   1295  OW  SOL   421      16.411  29.701   4.320  1.00  0.00           O
ATOM   1296  HW1 SOL   421      17.271  29.721   3.800  1.00  0.00           H
ATOM   1297  HW2 SOL   421      16.551  30.171   5.200  1.00  0.00           H
ATOM   1298  OW  SOL   422       1.130  25.991  15.971  1.00  0.00           O
ATOM   1299  HW1 SOL   422       2.010  25.861  16.421  1.00  0.00           H
ATOM   1300  HW2 SOL   422       1.000  26.961  15.751  1.00  0.00           H
ATOM   1301  OW  SOL   423       6.130  32.271   7.260  1.00  0.00           O
ATOM   1302  HW1 SOL   423       5.640  31.401   7.350  1.00  0.00           H
ATOM   1303  HW2 SOL   423       5.900  32.701   6.390  1.00  0.00           H
ATOM   1304  OW  SOL   424      12.931  30.901  14.231  1.00  0.00           O
ATOM   1305  HW1 SOL   424      13.301  30.171  13.651  1.00  0.00           H
ATOM   1306  HW2 SOL   424      13.451  30.951  15.081  1.00  0.00           H
ATOM   1307  OW  SOL   425       8.090  18.661   5.020  1.00  0.00           O
ATOM   1308  HW1 SOL   425       8.490  19.571   4.930  1.00  0.00           H
ATOM   1309  HW2 SOL   425       7.090  18.741   5.080  1.00  0.00           H
ATOM   1310  OW  SOL   426       1.970  28.381  12.641  1.00  0.00           O
ATOM   1311  HW1 SOL   426       2.860  27.931  12.501  1.00  0.00           H
ATOM   1312  HW2 SOL   426       1.240  27.731  12.451  1.00  0.00           H
ATOM   1313  OW  SOL   427      15.251  28.611   1.900  1.00  0.00           O
ATOM   1314  HW1 SOL   427      14.621  27.851   2.030  1.00  0.00           H
ATOM   1315  HW2 SOL   427      15.731  28.791   2.760  1.00  0.00           H
ATOM   1316  OW  SOL   428      11.871  36.541  16.161  1.00  0.00           O
ATOM   1317  HW1 SOL   428      12.111  37.141  15.401  1.00  0.00           H
ATOM   1318  HW2 SOL   428      11.941  35.591  15.861  1.00  0.00           H
ATOM   1319  OW  SOL   429       3.170  21.131  18.011  1.00  0.00           O
ATOM   1320  HW1 SOL   429       3.880  21.841  18.071  1.00  0.00           H
ATOM   1321  HW2 SOL   429       2.290  21.521  18.291  1.00  0.00           H
ATOM   1322  OW  SOL   430      14.661  32.791   9.531  1.00  0.00           O
ATOM   1323  HW1 SOL   430      14.071  32.851  10.331  1.00  0.00           H
ATOM   1324  HW2 SOL   430      14.511  31.911   9.071  1.00  0.00           H
ATOM   1325  OW  SOL   431      16.671  35.761   5.720  1.00  0.00           O
ATOM   1326  HW1 SOL   431      16.261  35.531   4.840  1.00  0.00           H
ATOM   1327  HW2 SOL   431      16.491  35.021   6.370  1.00  0.00           H
ATOM   1328  OW  SOL   432       5.980  25.911   2.700  1.00  0.00           O
ATOM   1329  HW1 SOL   432       6.220  26.601   2.020  1.00  0.00           H
ATOM   1330  HW2 SOL   432       5.200  26.241   3.240  1.00  0.00           H
ATOM   1331  OW  SOL   433      12.811  22.071   9.441  1.00  0.00           O
ATOM   1332  HW1 SOL   433      11.951  21.571   9.311  1.00  0.00           H
ATOM   1333  HW2 SOL   433      13.431  21.531  10.001  1.00  0.00           H
ATOM   1334  OW  SOL   434      15.761  35.241   3.070  1.00  0.00           O
ATOM   1335  HW1 SOL   434      16.651  35.701   3.100  1.00  0.00           H
ATOM   1336  HW2 SOL   434      15.551  35.001   2.120  1.00  0.00           H
ATOM   1337  OW  SOL   435       8.070  24.671  14.651  1.00  0.00           O
ATOM   1338  HW1 SOL   435       7.600  24.641  15.541  1.00  0.00           H
ATOM   1339  HW2 SOL   435       7.560  24.121  13.991  1.00  0.00           H
ATOM   1340  OW  SOL   436      13.941  23.311  16.741  1.00  0.00           O
ATOM   1341  HW1 SOL   436      13.741  23.741  17.621  1.00  0.00           H
ATOM   1342  HW2 SOL   436      14.721  22.691  16.831  1.00  0.00           H
ATOM   1343  OW  SOL   437       9.731  27.521  15.721  1.00  0.00           O
ATOM   1344  HW1 SOL   437      10.191  26.681  15.431  1.00  0.00           H
ATOM   1345  HW2 SOL   437       9.171  27.861  14.971  1.00  0.00           H
ATOM   1346  OW  SOL   438       9.911  22.721  12.421  1.00  0.00           O
ATOM   1347  HW1 SOL   438       9.141  23.061  12.961  1.00  0.00           H
ATOM   1348  HW2 SOL   438       9.571  22.211  11.631  1.00  0.00           H
ATOM   1349  OW  SOL   439      10.411  25.631   4.290  1.00  0.00           O
ATOM   1350  HW1 SOL   439      10.671  25.591   5.250  1.00  0.00           H
ATOM   1351  HW2 SOL   439       9.561  25.121   4.150  1.00  0.00           H
ATOM   1352  OW  SOL   440       0.760  26.731   7.890  1.00  0.00           O
ATOM   1353  HW1 SOL   440       1.750  26.611   7.980  1.00  0.00           H
ATOM   1354  HW2 SOL   440       0.520  27.681   8.100  1.00  0.00           H
ATOM   1355  OW  SOL   441       1.300  36.831  15.711  1.00  0.00           O
ATOM   1356  HW1 SOL   441       1.200  36.681  16.701  1.00  0.00           H
ATOM   1357  HW2 SOL   441       0.440  37.191  15.351  1.00  0.00           H
ATOM   1358  OW  SOL   442       8.650  22.101   1.950  1.00  0.00           O
ATOM   1359  HW1 SOL   442       9.240  22.731   1.460  1.00  0.00           H
ATOM   1360  HW2 SOL   442       8.840  21.161   1.660  1.00  0.00           H
ATOM   1361  OW  SOL   443      17.191  24.471  18.311  1.00  0.00           O
ATOM   1362  HW1 SOL   443      16.931  25.361  17.951  1.00  0.00           H
ATOM   1363  HW2 SOL   443      17.171  23.791  17.581  1.00  0.00           H
ATOM   1364  OW  SOL   444      13.621  30.061   5.450  1.00  0.00           O
ATOM   1365  HW1 SOL   444      14.451  29.771   4.970  1.00  0.00           H
ATOM   1366  HW2 SOL   444      13.131  30.731   4.890  1.00  0.00           H
ATOM   1367  OW  SOL   445       5.500  20.581   8.850  1.00  0.00           O
ATOM   1368  HW1 SOL   445       5.450  20.531   9.850  1.00  0.00           H
ATOM   1369  HW2 SOL   445       5.520  21.541   8.560  1.00  0.00           H
ATOM   1370  OW  SOL   446      10.081  33.181   4.770  1.00  0.00           O
ATOM   1371  HW1 SOL   446       9.621  33.901   4.250  1.00  0.00           H
ATOM   1372  HW2 SOL   446      10.041  33.381   5.750  1.00  0.00           H
ATOM   1373  OW  SOL   447       3.510  36.631   8.530  1.00  0.00           O
ATOM   1374  HW1 SOL   447       4.010  35.771   8.590  1.00  0.00           H
ATOM   1375  HW2 SOL   447       4.160  37.401   8.500  1.00  0.00           H
ATOM   1376  OW  SOL   448      17.951  29.281   8.730  1.00  0.00           O
ATOM   1377  HW1 SOL   448      17.331  29.131   7.970  1.00  0.00           H
ATOM   1378  HW2 SOL   448      17.431  29.391   9.580  1.00  0.00           H
ATOM   1379  OW  SOL   449      12.271  34.121  15.061  1.00  0.00           O
ATOM   1380  HW1 SOL   449      12.331  33.351  15.701  1.00  0.00           H
ATOM   1381  HW2 SOL   449      11.751  33.861  14.261  1.00  0.00           H
ATOM   1382  OW  SOL   450       3.210  28.051   2.420  1.00  0.00           O
ATOM   1383  HW1 SOL   450       4.030  28.441   2.000  1.00  0.00           H
ATOM   1384  HW2 SOL   450       2.940  27.231   1.930  1.00  0.00           H
ATOM   1385  OW  SOL   451      14.581  25.971   7.280  1.00  0.00           O
ATOM   1386  HW1 SOL   451      14.531  25.321   8.030  1.00  0.00           H
ATOM   1387  HW2 SOL   451      15.381  26.561   7.410  1.00  0.00           H
ATOM   1388  OW  SOL   452       4.610  31.281  17.271  1.00  0.00           O
ATOM   1389  HW1 SOL   452       4.110  31.291  16.411  1.00  0.00           H
ATOM   1390  HW2 SOL   452       3.980  31.101  18.031  1.00  0.00           H
ATOM   1391  OW  SOL   453      11.111  36.381   2.370  1.00  0.00           O
ATOM   1392  HW1 SOL   453      10.511  35.761   2.870  1.00  0.00           H
ATOM   1393  HW2 SOL   453      11.421  35.941   1.520  1.00  0.00           H
ATOM   1394  OW  SOL   454       2.020  21.471  14.981  1.00  0.00           O
ATOM   1395  HW1 SOL   454       1.220  22.071  14.851  1.00  0.00           H
ATOM   1396  HW2 SOL   454       1.920  20.981  15.841  1.00  0.00           H
ATOM   1397  OW  SOL   455      16.321  32.391   0.810  1.00  0.00           O
ATOM   1398  HW1 SOL   455      16.001  33.331   0.710  1.00  0.00           H
ATOM   1399  HW2 SOL   455      15.561  31.761   0.690  1.00  0.00           H
ATOM   1400  OW  SOL   456       4.640  36.051   3.230  1.00  0.00           O
ATOM   1401  HW1 SOL   456       4.970  36.441   4.090  1.00  0.00           H
ATOM   1402  HW2 SOL   456       5.400  35.981   2.580  1.00  0.00           H
ATOM   1403  OW  SOL   457      14.001  19.691   4.260  1.00  0.00           O
ATOM   1404  HW1 SOL   457      13.761  19.321   3.360  1.00  0.00           H
ATOM   1405  HW2 SOL   457      14.991  19.851   4.300  1.00  0.00           H
ATOM   1406  OW  SOL   458       2.490  36.471  12.411  1.00  0.00           O
ATOM   1407  HW1 SOL   458       3.060  35.821  12.911  1.00  0.00           H
ATOM   1408  HW2 SOL   458       2.330  36.141  11.481  1.00  0.00           H
ATOM   1409  OW  SOL   459       9.401  35.601   9.040  1.00  0.00           O
ATOM   1410  HW1 SOL   459      10.201  35.031   9.250  1.00  0.00           H
ATOM   1411  HW2 SOL   459       8.911  35.201   8.270  1.00  0.00           H
ATOM   1412  OW  SOL   460       3.820  25.621   4.800  1.00  0.00           O
ATOM   1413  HW1 SOL   460       4.270  24.721   4.770  1.00  0.00           H
ATOM   1414  HW2 SOL   460       2.880  25.511   5.130  1.00  0.00           H
ATOM   1415  OW  SOL   461      15.471  20.841  17.291  1.00  0.00           O
ATOM   1416  HW1 SOL   461      15.421  21.211  18.211  1.00  0.00           H
ATOM   1417  HW2 SOL   461      14.751  20.151  17.171  1.00  0.00           H
ATOM   1418  OW  SOL   462       6.140  19.841   1.170  1.00  0.00           O
ATOM   1419  HW1 SOL   462       7.120  19.621   1.240  1.00  0.00           H
ATOM   1420  HW2 SOL   462       5.830  19.671   0.240  1.00  0.00           H
ATOM   1421  OW  SOL   463       7.810  21.261  17.491  1.00  0.00           O
ATOM   1422  HW1 SOL   463       8.480  20.651  17.921  1.00  0.00           H
ATOM   1423  HW2 SOL   463       7.080  21.451  18.141  1.00  0.00           H
ATOM   1424  OW  SOL   464       8.880  33.761  11.951  1.00  0.00           O
ATOM   1425  HW1 SOL   464       8.650  33.511  11.011  1.00  0.00           H
ATOM   1426  HW2 SOL   464       9.490  33.071  12.341  1.00  0.00           H
ATOM   1427  OW  SOL   465      13.511  24.521  14.331  1.00  0.00           O
ATOM   1428  HW1 SOL   465      13.791  24.091  15.181  1.00  0.00           H
ATOM   1429  HW2 SOL   465      13.761  25.481  14.341  1.00  0.00           H
ATOM   1430  OW  SOL   466       8.030  32.641   9.240  1.00  0.00           O
ATOM   1431  HW1 SOL   466       8.930  32.781   8.820  1.00  0.00           H
ATOM   1432  HW2 SOL   466       7.320  32.661   8.530  1.00  0.00           H
ATOM   1433  OW  SOL   467       9.220  23.651   8.990  1.00  0.00           O
ATOM   1434  HW1 SOL   467       8.970  23.561   8.030  1.00  0.00           H
ATOM   1435  HW2 SOL   467       9.700  22.831   9.300  1.00  0.00           H
ATOM   1436  OW  SOL   468       5.390  19.261   5.120  1.00  0.00           O
ATOM   1437  HW1 SOL   468       4.580  19.271   5.700  1.00  0.00           H
ATOM   1438  HW2 SOL   468       5.420  20.091   4.570  1.00  0.00           H
ATOM   1439  OW  SOL   469      14.341  30.501   0.410  1.00  0.00           O
ATOM   1440  HW1 SOL   469      14.661  29.741   0.980  1.00  0.00           H
ATOM   1441  HW2 SOL   469      13.421  30.771   0.710  1.00  0.00           H
ATOM   1442  OW  SOL   470       2.970  18.971   1.710  1.00  0.00           O
ATOM   1443  HW1 SOL   470       3.460  19.811   1.500  1.00  0.00           H
ATOM   1444  HW2 SOL   470       3.590  18.321   2.160  1.00  0.00           H
ATOM   1445  OW  SOL   471       9.351  20.981   4.800  1.00  0.00           O
ATOM   1446  HW1 SOL   471       8.871  21.391   4.020  1.00  0.00           H
ATOM   1447  HW2 SOL   471      10.341  20.961   4.610  1.00  0.00           H
ATOM   1448  OW  SOL   472      10.761  25.451  14.641  1.00  0.00           O
ATOM   1449  HW1 SOL   472       9.961  24.841  14.671  1.00  0.00           H
ATOM   1450  HW2 SOL   472      11.571  24.921  14.401  1.00  0.00           H
ATOM   1451  OW  SOL   473      12.271  34.321   7.930  1.00  0.00           O
ATOM   1452  HW1 SOL   473      12.481  35.061   7.280  1.00  0.00           H
ATOM   1453  HW2 SOL   473      12.951  34.321   8.660  1.00  0.00           H
ATOM   1454  OW  SOL   474       4.590  30.141   7.410  1.00  0.00           O
ATOM   1455  HW1 SOL   474       3.880  29.871   8.060  1.00  0.00           H
ATOM   1456  HW2 SOL   474       4.330  29.861   6.480  1.00  0.00           H
ATOM   1457  OW  SOL   475      12.711  36.591   5.910  1.00  0.00           O
ATOM   1458  HW1 SOL   475      13.151  37.231   5.270  1.00  0.00           H
ATOM   1459  HW2 SOL   475      12.211  37.111   6.610  1.00  0.00           H
ATOM   1460  OW  SOL   476      10.321  24.111   0.160  1.00  0.00           O
ATOM   1461  HW1 SOL   476       9.911  24.931  -0.230  1.00  0.00           H
ATOM   1462  HW2 SOL   476      10.961  24.371   0.890  1.00  0.00           H
ATOM   1463  OW  SOL   477       0.780  24.181  13.861  1.00  0.00           O
ATOM   1464  HW1 SOL   477       1.700  24.171  13.451  1.00  0.00           H
ATOM   1465  HW2 SOL   477       0.720  24.921  14.531  1.00  0.00           H
ATOM   1466  OW  SOL   478       5.610  20.841  11.471  1.00  0.00           O
ATOM   1467  HW1 SOL   478       5.990  20.001  11.841  1.00  0.00           H
ATOM   1468  HW2 SOL   478       4.730  21.031  11.911  1.00  0.00           H
ATOM   1469  OW  SOL   479       8.660  23.161   6.420  1.00  0.00           O
ATOM   1470  HW1 SOL   479       8.340  23.881   5.800  1.00  0.00           H
ATOM   1471  HW2 SOL   479       8.900  22.351   5.890  1.00  0.00           H
ATOM   1472  OW  SOL   480      10.171  19.011   7.530  1.00  0.00           O
ATOM   1473  HW1 SOL   480       9.451  19.061   6.840  1.00  0.00           H
ATOM   1474  HW2 SOL   480       9.931  18.321   8.220  1.00  0.00           H
ATOM   1475  OW  SOL   481      14.291  30.351   8.670  1.00  0.00           O
ATOM   1476  HW1 SOL   481      13.741  29.511   8.600  1.00  0.00           H
ATOM   1477  HW2 SOL   481      14.551  30.641   7.750  1.00  0.00           H
ATOM   1478  OW  SOL   482      14.661  24.521   9.921  1.00  0.00           O
ATOM   1479  HW1 SOL   482      14.361  23.571   9.991  1.00  0.00           H
ATOM   1480  HW2 SOL   482      15.391  24.681  10.581  1.00  0.00           H
ATOM   1481  OW  SOL   483      18.571  26.951   3.770  1.00  0.00           O
ATOM   1482  HW1 SOL   483      18.991  26.311   4.410  1.00  0.00           H
ATOM   1483  HW2 SOL   483      18.191  26.441   2.990  1.00  0.00           H
ATOM   1484  OW  SOL   484       4.880  32.471   1.740  1.00  0.00           O
ATOM   1485  HW1 SOL   484       4.010  32.321   2.210  1.00  0.00           H
ATOM   1486  HW2 SOL   484       4.710  32.731   0.790  1.00  0.00           H
ATOM   1487  OW  SOL   485      16.641  31.421   6.570  1.00  0.00           O
ATOM   1488  HW1 SOL   485      17.631  31.501   6.710  1.00  0.00           H
ATOM   1489  HW2 SOL   485      16.191  32.261   6.880  1.00  0.00           H
ATOM   1490  OW  SOL   486      13.901  24.371   0.780  1.00  0.00           O
ATOM   1491  HW1 SOL   486      13.361  24.161   1.590  1.00  0.00           H
ATOM   1492  HW2 SOL   486      14.811  23.961   0.870  1.00  0.00           H
ATOM   1493  OW  SOL   487       5.270  21.181   3.280  1.00  0.00           O
ATOM   1494  HW1 SOL   487       5.540  20.591   2.530  1.00  0.00           H
ATOM   1495  HW2 SOL   487       5.270  22.131   2.970  1.00  0.00           H
ATOM   1496  OW  SOL   488      17.541  30.851  15.881  1.00  0.00           O
ATOM   1497  HW1 SOL   488      18.451  30.461  15.751  1.00  0.00           H
ATOM   1498  HW2 SOL   488      17.621  31.811  16.121  1.00  0.00           H
ATOM   1499  OW  SOL   489      10.641  32.091  13.401  1.00  0.00           O
ATOM   1500  HW1 SOL   489       9.841  31.861  13.951  1.00  0.00           H
ATOM   1501  HW2 SOL   489      11.471  31.831  13.891  1.00  0.00           H
ATOM   1502  OW  SOL   490      15.921  34.911  16.251  1.00  0.00           O
ATOM   1503  HW1 SOL   490      16.191  35.251  15.351  1.00  0.00           H
ATOM   1504  HW2 SOL   490      16.711  34.531  16.711  1.00  0.00           H
ATOM   1505  OW  SOL   491      11.111  30.571  11.001  1.00  0.00           O
ATOM   1506  HW1 SOL   491      10.711  31.011  11.811  1.00  0.00           H
ATOM   1507  HW2 SOL   491      10.701  30.941  10.171  1.00  0.00           H
ATOM   1508  OW  SOL   492      16.381  29.611  10.791  1.00  0.00           O
ATOM   1509  HW1 SOL   492      16.431  30.421  11.381  1.00  0.00           H
ATOM   1510  HW2 SOL   492      15.521  29.631  10.281  1.00  0.00           H
ATOM   1511  OW  SOL   493       9.150  19.511  14.021  1.00  0.00           O
ATOM   1512  HW1 SOL   493       9.400  19.311  13.071  1.00  0.00           H
ATOM   1513  HW2 SOL   493       9.870  20.071  14.441  1.00  0.00           H
ATOM   1514  OW  SOL   494       9.801  29.781  17.191  1.00  0.00           O
ATOM   1515  HW1 SOL   494       8.811  29.841  17.291  1.00  0.00           H
ATOM   1516  HW2 SOL   494      10.031  28.981  16.631  1.00  0.00           H
ATOM   1517  OW  SOL   495       7.050  29.121   3.680  1.00  0.00           O
ATOM   1518  HW1 SOL   495       6.910  29.191   4.670  1.00  0.00           H
ATOM   1519  HW2 SOL   495       7.890  28.611   3.500  1.00  0.00           H
ATOM   1520  OW  SOL   496       4.100  26.751  12.511  1.00  0.00           O
ATOM   1521  HW1 SOL   496       4.960  26.871  13.011  1.00  0.00           H
ATOM   1522  HW2 SOL   496       3.680  25.881  12.781  1.00  0.00           H
ATOM   1523  OW  SOL   497      12.741  22.481  12.621  1.00  0.00           O
ATOM   1524  HW1 SOL   497      12.951  23.221  13.261  1.00  0.00           H
ATOM   1525  HW2 SOL   497      11.851  22.651  12.191  1.00  0.00           H
ATOM   1526  OW  SOL   498       0.640  34.261  13.311  1.00  0.00           O
ATOM   1527  HW1 SOL   498       0.180  35.081  12.971  1.00  0.00           H
ATOM   1528  HW2 SOL   498       1.620  34.451  13.401  1.00  0.00           H
ATOM   1529  OW  SOL   499       3.670  29.621   5.010  1.00  0.00           O
ATOM   1530  HW1 SOL   499       3.600  30.451   4.450  1.00  0.00           H
ATOM   1531  HW2 SOL   499       3.710  28.821   4.410  1.00  0.00           H
ATOM   1532  OW  SOL   500       5.660  23.991   8.650  1.00  0.00           O
ATOM   1533  HW1 SOL   500       5.780  24.651   7.910  1.00  0.00           H
ATOM   1534  HW2 SOL   500       6.120  24.331   9.480  1.00  0.00           H
ATOM   1535  OW  SOL   501      12.521  32.101   3.880  1.00  0.00           O
ATOM   1536  HW1 SOL   501      13.021  32.871   4.280  1.00  0.00           H
ATOM   1537  HW2 SOL   501      11.571  32.121   4.200  1.00  0.00           H
ATOM   1538  OW  SOL   502      12.721  33.071  11.421  1.00  0.00           O
ATOM   1539  HW1 SOL   502      13.191  33.201  12.291  1.00  0.00           H
ATOM   1540  HW2 SOL   502      12.061  32.331  11.511  1.00  0.00           H
ATOM   1541  OW  SOL   503      15.821  25.011   4.720  1.00  0.00           O
ATOM   1542  HW1 SOL   503      15.511  25.621   5.450  1.00  0.00           H
ATOM   1543  HW2 SOL   503      16.321  25.531   4.030  1.00  0.00           H
ATOM   1544  OW  SOL   504       3.540  33.721  13.291  1.00  0.00           O
ATOM   1545  HW1 SOL   504       3.330  33.281  12.421  1.00  0.00           H
ATOM   1546  HW2 SOL   504       4.510  33.981  13.321  1.00  0.00           H
ATOM   1547  OW  SOL   505       4.020  26.131  15.981  1.00  0.00           O
ATOM   1548  HW1 SOL   505       4.700  26.681  15.511  1.00  0.00           H
ATOM   1549  HW2 SOL   505       4.420  25.251  16.251  1.00  0.00           H
ATOM   1550  OW  SOL   506      15.871  26.411  16.701  1.00  0.00           O
ATOM   1551  HW1 SOL   506      14.951  26.791  16.651  1.00  0.00           H
ATOM   1552  HW2 SOL   506      16.471  26.881  16.051  1.00  0.00           H
ATOM   1553  OW  SOL   507      10.131  19.671  17.701  1.00  0.00           O
ATOM   1554  HW1 SOL   507      10.191  20.521  17.181  1.00  0.00           H
ATOM   1555  HW2 SOL   507      10.451  18.911  17.131  1.00  0.00           H
ATOM   1556  OW  SOL   508       5.040  19.121  17.401  1.00  0.00           O
ATOM   1557  HW1 SOL   508       4.620  18.551  16.701  1.00  0.00           H
ATOM   1558  HW2 SOL   508       4.380  19.811  17.721  1.00  0.00           H
ATOM   1559  OW  SOL   509       5.730  27.321  10.291  1.00  0.00           O
ATOM   1560  HW1 SOL   509       6.170  28.211  10.201  1.00  0.00           H
ATOM   1561  HW2 SOL   509       5.100  27.321  11.061  1.00  0.00           H
ATOM   1562  OW  SOL   510      13.601  27.241  10.451  1.00  0.00           O
ATOM   1563  HW1 SOL   510      12.851  27.241   9.791  1.00  0.00           H
ATOM   1564  HW2 SOL   510      13.971  26.321  10.541  1.00  0.00           H
ATOM   1565  OW  SOL   511      12.091  23.871   2.750  1.00  0.00           O
ATOM   1566  HW1 SOL   511      12.221  23.031   3.290  1.00  0.00           H
ATOM   1567  HW2 SOL   511      11.801  24.611   3.350  1.00  0.00           H
ATOM   1568  OW  SOL   512       3.070  20.751  12.311  1.00  0.00           O
ATOM   1569  HW1 SOL   512       2.840  21.121  13.211  1.00  0.00           H
ATOM   1570  HW2 SOL   512       2.770  19.801  12.251  1.00  0.00           H
ATOM   1571  OW  SOL   513       0.370  31.721  12.821  1.00  0.00           O
ATOM   1572  HW1 SOL   513       0.900  31.231  13.501  1.00  0.00           H
ATOM   1573  HW2 SOL   513       0.590  32.701  12.871  1.00  0.00           H
ATOM   1574  OW  SOL   514       7.320  24.961  10.641  1.00  0.00           O
ATOM   1575  HW1 SOL   514       7.910  24.701   9.881  1.00  0.00           H
ATOM   1576  HW2 SOL   514       7.040  25.921  10.531  1.00  0.00           H
ATOM   1577  OW  SOL   515      17.281  27.971  18.541  1.00  0.00           O
ATOM   1578  HW1 SOL   515      16.821  27.901  17.651  1.00  0.00           H
ATOM   1579  HW2 SOL   515      16.661  28.411  19.201  1.00  0.00           H
ATOM   1580  OW  SOL   516       3.070  19.251   6.180  1.00  0.00           O
ATOM   1581  HW1 SOL   516       2.960  20.191   6.510  1.00  0.00           H
ATOM   1582  HW2 SOL   516       3.020  18.621   6.950  1.00  0.00           H
ATOM   1583  OW  SOL   517      16.221  22.291   3.740  1.00  0.00           O
ATOM   1584  HW1 SOL   517      16.241  21.531   4.380  1.00  0.00           H
ATOM   1585  HW2 SOL   517      15.741  23.061   4.140  1.00  0.00           H
ATOM   1586  OW  SOL   518      10.231  26.281   9.661  1.00  0.00           O
ATOM   1587  HW1 SOL   518      10.381  26.491  10.621  1.00  0.00           H
ATOM   1588  HW2 SOL   518       9.931  25.331   9.571  1.00  0.00           H
ATOM   1589  OW  SOL   519       9.801  34.351  17.001  1.00  0.00           O
ATOM   1590  HW1 SOL   519       9.601  34.791  16.121  1.00  0.00           H
ATOM   1591  HW2 SOL   519      10.191  33.441  16.841  1.00  0.00           H
ATOM   1592  OW  SOL   520      18.591  33.801  16.051  1.00  0.00           O
ATOM   1593  HW1 SOL   520      18.731  34.071  15.101  1.00  0.00           H
ATOM   1594  HW2 SOL   520      19.421  34.021  16.581  1.00  0.00           H
ATOM   1595  OW  SOL   521       3.500  27.601  18.041  1.00  0.00           O
ATOM   1596  HW1 SOL   521       4.260  28.041  18.521  1.00  0.00           H
ATOM   1597  HW2 SOL   521       3.850  27.131  17.221  1.00  0.00           H
ATOM   1598  OW  SOL   522      15.401  21.361   1.250  1.00  0.00           O
ATOM   1599  HW1 SOL   522      14.791  20.611   1.480  1.00  0.00           H
ATOM   1600  HW2 SOL   522      15.621  21.881   2.080  1.00  0.00           H
ATOM   1601  OW  SOL   523      13.031  27.001   0.420  1.00  0.00           O
ATOM   1602  HW1 SOL   523      13.371  26.071   0.570  1.00  0.00           H
ATOM   1603  HW2 SOL   523      13.211  27.271  -0.530  1.00  0.00           H
ATOM   1604  OW  SOL   524      10.681  31.951   8.490  1.00  0.00           O
ATOM   1605  HW1 SOL   524      10.751  31.111   7.940  1.00  0.00           H
ATOM   1606  HW2 SOL   524      11.301  32.641   8.130  1.00  0.00           H
ATOM   1607  OW  SOL   525       3.190  26.721   9.491  1.00  0.00           O
ATOM   1608  HW1 SOL   525       4.120  27.081   9.541  1.00  0.00           H
ATOM   1609  HW2 SOL   525       3.130  25.871  10.011  1.00  0.00           H
ATOM   1610  OW  SOL   526       3.390  23.711  10.061  1.00  0.00           O
ATOM   1611  HW1 SOL   526       2.870  22.881   9.891  1.00  0.00           H
ATOM   1612  HW2 SOL   526       4.160  23.761   9.421  1.00  0.00           H
ATOM   1613  OW  SOL   527       5.110  22.771  18.081  1.00  0.00           O
ATOM   1614  HW1 SOL   527       4.930  23.221  18.961  1.00  0.00           H
ATOM   1615  HW2 SOL   527       5.530  23.421  17.451  1.00  0.00           H
ATOM   1616  OW  SOL   528      11.381  22.421  16.781  1.00  0.00           O
ATOM   1617  HW1 SOL   528      10.931  23.051  17.421  1.00  0.00           H
ATOM   1618  HW2 SOL   528      12.311  22.731  16.611  1.00  0.00           H
ATOM   1619  OW  SOL   529      11.601  20.691  14.771  1.00  0.00           O
ATOM   1620  HW1 SOL   529      11.601  21.331  15.541  1.00  0.00           H
ATOM   1621  HW2 SOL   529      11.881  21.171  13.941  1.00  0.00           H
ATOM   1622  OW  SOL   530       0.080  31.881   2.000  1.00  0.00           O
ATOM   1623  HW1 SOL   530      -0.850  32.091   1.690  1.00  0.00           H
ATOM   1624  HW2 SOL   530       0.180  30.891   2.130  1.00  0.00           H
ATOM   1625  OW  SOL   531       0.880  36.631   9.270  1.00  0.00           O
ATOM   1626  HW1 SOL   531       0.460  35.771   9.000  1.00  0.00           H
ATOM   1627  HW2 SOL   531       1.820  36.661   8.930  1.00  0.00           H
ATOM   1628  OW  SOL   532       5.040  34.301   9.100  1.00  0.00           O
ATOM   1629  HW1 SOL   532       5.700  35.041   9.190  1.00  0.00           H
ATOM   1630  HW2 SOL   532       5.480  33.511   8.680  1.00  0.00           H
ATOM   1631  OW  SOL   533      10.021  26.581  12.381  1.00  0.00           O
ATOM   1632  HW1 SOL   533      10.431  26.261  13.241  1.00  0.00           H
ATOM   1633  HW2 SOL   533       9.061  26.311  12.351  1.00  0.00           H
ATOM   1634  OW  SOL   534       0.400  24.061  11.141  1.00  0.00           O
ATOM   1635  HW1 SOL   534       1.250  23.731  10.731  1.00  0.00           H
ATOM   1636  HW2 SOL   534       0.530  24.211  12.121  1.00  0.00           H
ATOM   1637  OW  SOL   535       1.890  23.821  17.221  1.00  0.00           O
ATOM   1638  HW1 SOL   535       2.480  23.421  16.521  1.00  0.00           H
ATOM   1639  HW2 SOL   535       1.310  24.531  16.811  1.00  0.00           H
ATOM   1640  OW  SOL   536      13.691  28.121  16.601  1.00  0.00           O
ATOM   1641  HW1 SOL   536      14.081  29.011  16.801  1.00  0.00           H
ATOM   1642  HW2 SOL   536      13.791  27.921  15.631  1.00  0.00           H
ATOM   1643  OW  SOL   537       8.150  24.341   3.250  1.00  0.00           O
ATOM   1644  HW1 SOL   537       8.220  23.451   2.790  1.00  0.00           H
ATOM   1645  HW2 SOL   537       7.210  24.681   3.170  1.00  0.00           H
ATOM   1646  OW  SOL   538      16.571  24.661  12.061  1.00  0.00           O
ATOM   1647  HW1 SOL   538      16.191  23.971  12.681  1.00  0.00           H
ATOM   1648  HW2 SOL   538      17.391  24.301  11.621  1.00  0.00           H
ATOM   1649  OW  SOL   539       2.520  34.261  17.441  1.00  0.00           O
ATOM   1650  HW1 SOL   539       2.220  34.831  18.201  1.00  0.00           H
ATOM   1651  HW2 SOL   539       2.450  33.291  17.701  1.00  0.00           H
ATOM   1652  OW  SOL   540       6.710  23.261  12.691  1.00  0.00           O
ATOM   1653  HW1 SOL   540       6.370  22.371  12.391  1.00  0.00           H
ATOM   1654  HW2 SOL   540       6.970  23.801  11.891  1.00  0.00           H
ATOM   1655  OW  SOL   541       9.300  35.401  14.651  1.00  0.00           O
ATOM   1656  HW1 SOL   541       9.060  35.221  13.701  1.00  0.00           H
ATOM   1657  HW2 SOL   541       9.600  36.341  14.751  1.00  0.00           H
ATOM   1658  OW  SOL   542       4.730  23.621   1.910  1.00  0.00           O
ATOM   1659  HW1 SOL   542       5.340  24.421   1.950  1.00  0.00           H
ATOM   1660  HW2 SOL   542       3.780  23.931   1.980  1.00  0.00           H
ATOM   1661  OW  SOL   543       1.590  29.991  14.661  1.00  0.00           O
ATOM   1662  HW1 SOL   543       1.810  29.381  15.421  1.00  0.00           H
ATOM   1663  HW2 SOL   543       1.690  29.501  13.801  1.00  0.00           H
ATOM   1664  OW  SOL   544      13.471  29.211  12.341  1.00  0.00           O
ATOM   1665  HW1 SOL   544      13.711  28.581  11.601  1.00  0.00           H
ATOM   1666  HW2 SOL   544      12.571  29.611  12.161  1.00  0.00           H
ATOM   1667  OW  SOL   545      13.021  27.171   3.090  1.00  0.00           O
ATOM   1668  HW1 SOL   545      12.161  26.861   3.510  1.00  0.00           H
ATOM   1669  HW2 SOL   545      12.981  27.031   2.100  1.00  0.00           H
ATOM   1670  OW  SOL   546      17.591  36.091  11.541  1.00  0.00           O
ATOM   1671  HW1 SOL   546      18.201  36.391  10.811  1.00  0.00           H
ATOM   1672  HW2 SOL   546      17.211  35.201  11.321  1.00  0.00           H
ATOM   1673  OW  SOL   547      12.521  35.931  11.281  1.00  0.00           O
ATOM   1674  HW1 SOL   547      13.361  35.981  10.741  1.00  0.00           H
ATOM   1675  HW2 SOL   547      12.291  34.971  11.461  1.00  0.00           H
ATOM   1676  OW  SOL   548       0.830  31.201  10.221  1.00  0.00           O
ATOM   1677  HW1 SOL   548       0.780  31.191  11.221  1.00  0.00           H
ATOM   1678  HW2 SOL   548       0.000  30.791   9.841  1.00  0.00           H
ATOM   1679  OW  SOL   549       6.880  35.241  17.161  1.00  0.00           O
ATOM   1680  HW1 SOL   549       6.320  36.051  17.251  1.00  0.00           H
ATOM   1681  HW2 SOL   549       7.400  35.281  16.301  1.00  0.00           H
ATOM   1682  OW  SOL   550       9.030  19.481   1.330  1.00  0.00           O
ATOM   1683  HW1 SOL   550       9.540  19.491   0.470  1.00  0.00           H
ATOM   1684  HW2 SOL   550       9.590  19.061   2.040  1.00  0.00           H
ATOM   1685  OW  SOL   551      17.261  19.971   5.230  1.00  0.00           O
ATOM   1686  HW1 SOL   551      17.991  19.801   4.560  1.00  0.00           H
ATOM   1687  HW2 SOL   551      16.951  19.101   5.610  1.00  0.00           H
ATOM   1688  OW  SOL   552      13.881  34.351   4.770  1.00  0.00           O
ATOM   1689  HW1 SOL   552      14.551  34.471   4.030  1.00  0.00           H
ATOM   1690  HW2 SOL   552      13.481  35.241   5.000  1.00  0.00           H
ATOM   1691  OW  SOL   553       1.300  36.561  18.511  1.00  0.00           O
ATOM   1692  HW1 SOL   553       0.890  35.821  19.041  1.00  0.00           H
ATOM   1693  HW2 SOL   553       1.940  37.071  19.091  1.00  0.00           H
ATOM   1694  OW  SOL   554      12.801  27.891   6.720  1.00  0.00           O
ATOM   1695  HW1 SOL   554      13.401  27.081   6.740  1.00  0.00           H
ATOM   1696  HW2 SOL   554      13.201  28.581   6.120  1.00  0.00           H
ATOM   1697  OW  SOL   555       8.300  31.351  14.221  1.00  0.00           O
ATOM   1698  HW1 SOL   555       8.250  31.681  15.171  1.00  0.00           H
ATOM   1699  HW2 SOL   555       7.440  31.541  13.761  1.00  0.00           H
ATOM   1700  OW  SOL   556       6.720  34.781   1.540  1.00  0.00           O
ATOM   1701  HW1 SOL   556       6.810  34.881   0.550  1.00  0.00           H
ATOM   1702  HW2 SOL   556       6.320  33.891   1.750  1.00  0.00           H
ATOM   1703  OW  SOL   557      16.501  35.821  13.941  1.00  0.00           O
ATOM   1704  HW1 SOL   557      17.031  35.921  13.101  1.00  0.00           H
ATOM   1705  HW2 SOL   557      16.231  36.721  14.281  1.00  0.00           H
ATOM   1706  OW  SOL   558      18.411  20.371   9.631  1.00  0.00           O
ATOM   1707  HW1 SOL   558      18.801  19.521   9.271  1.00  0.00           H
ATOM   1708  HW2 SOL   558      17.431  20.391   9.441  1.00  0.00           H
ATOM   1709  OW  SOL   559       2.630  21.881   7.200  1.00  0.00           O
ATOM   1710  HW1 SOL   559       1.840  22.391   6.860  1.00  0.00           H
ATOM   1711  HW2 SOL   559       2.540  21.731   8.180  1.00  0.00           H
ATOM   1712  OW  SOL   560      11.941  34.741   0.310  1.00  0.00           O
ATOM   1713  HW1 SOL   560      12.001  33.811   0.680  1.00  0.00           H
ATOM   1714  HW2 SOL   560      11.351  34.741  -0.490  1.00  0.00           H
ATOM   1715  OW  SOL   561       8.220  28.641  13.721  1.00  0.00           O
ATOM   1716  HW1 SOL   561       8.620  28.631  12.801  1.00  0.00           H
ATOM   1717  HW2 SOL   561       8.320  29.561  14.121  1.00  0.00           H
ATOM   1718  OW  SOL   562       9.160  27.721   2.910  1.00  0.00           O
ATOM   1719  HW1 SOL   562       9.790  28.101   2.230  1.00  0.00           H
ATOM   1720  HW2 SOL   562       9.560  26.891   3.300  1.00  0.00           H
ATOM   1721  OW  SOL   563      15.041  34.691   0.440  1.00  0.00           O
ATOM   1722  HW1 SOL   563      14.121  35.061   0.510  1.00  0.00           H
ATOM   1723  HW2 SOL   563      15.421  34.891  -0.460  1.00  0.00           H
ATOM   1724  OW  SOL   564       3.720  31.501  14.901  1.00  0.00           O
ATOM   1725  HW1 SOL   564       3.590  32.431  14.561  1.00  0.00           H
ATOM   1726  HW2 SOL   564       2.880  30.981  14.771  1.00  0.00           H
ATOM   1727  OW  SOL   565      16.141  31.541  12.891  1.00  0.00           O
ATOM   1728  HW1 SOL   565      16.741  31.571  13.691  1.00  0.00           H
ATOM   1729  HW2 SOL   565      15.391  32.181  13.021  1.00  0.00           H
ATOM   1730  OW  SOL   566      10.391  29.601   6.960  1.00  0.00           O
ATOM   1731  HW1 SOL   566       9.691  29.131   7.500  1.00  0.00           H
ATOM   1732  HW2 SOL   566      10.981  28.921   6.530  1.00  0.00           H
ATOM   1733  OW  SOL   567      10.141  20.981   9.711  1.00  0.00           O
ATOM   1734  HW1 SOL   567      10.061  20.621   8.781  1.00  0.00           H
ATOM   1735  HW2 SOL   567      10.121  20.221  10.361  1.00  0.00           H
ATOM   1736  OW  SOL   568       5.900  33.491   4.910  1.00  0.00           O
ATOM   1737  HW1 SOL   568       6.320  32.911   4.210  1.00  0.00           H
ATOM   1738  HW2 SOL   568       5.460  34.281   4.470  1.00  0.00           H
ATOM   1739  OW  SOL   569      17.091  22.471  13.811  1.00  0.00           O
ATOM   1740  HW1 SOL   569      17.821  23.161  13.851  1.00  0.00           H
ATOM   1741  HW2 SOL   569      17.371  21.721  13.221  1.00  0.00           H
ATOM   1742  OW  SOL   570       2.550  32.101   2.900  1.00  0.00           O
ATOM   1743  HW1 SOL   570       1.590  32.111   2.630  1.00  0.00           H
ATOM   1744  HW2 SOL   570       2.670  32.631   3.740  1.00  0.00           H
ATOM   1745  OW  SOL   571       1.050  28.751  17.261  1.00  0.00           O
ATOM   1746  HW1 SOL   571       0.280  28.421  17.801  1.00  0.00           H
ATOM   1747  HW2 SOL   571       1.900  28.451  17.681  1.00  0.00           H
ATOM   1748  OW  SOL   572       6.720  20.651  14.891  1.00  0.00           O
ATOM   1749  HW1 SOL   572       7.620  20.491  14.491  1.00  0.00           H
ATOM   1750  HW2 SOL   572       6.800  20.701  15.881  1.00  0.00           H
ATOM   1751  OW  SOL   573       0.750  22.071   0.330  1.00  0.00           O
ATOM   1752  HW1 SOL   573      -0.170  21.791   0.040  1.00  0.00           H
ATOM   1753  HW2 SOL   573       1.060  22.841  -0.230  1.00  0.00           H
ATOM   1754  OW  SOL   574      14.401  27.181  13.981  1.00  0.00           O
ATOM   1755  HW1 SOL   574      13.831  27.701  13.351  1.00  0.00           H
ATOM   1756  HW2 SOL   574      15.361  27.301  13.741  1.00  0.00           H
ATOM   1757  OW  SOL   575       0.720  20.281   3.180  1.00  0.00           O
ATOM   1758  HW1 SOL   575       0.550  21.111   2.640  1.00  0.00           H
ATOM   1759  HW2 SOL   575       1.620  19.911   2.960  1.00  0.00           H
ATOM   1760  OW  SOL   576      11.831  31.971   1.190  1.00  0.00           O
ATOM   1761  HW1 SOL   576      10.841  31.861   1.210  1.00  0.00           H
ATOM   1762  HW2 SOL   576      12.171  32.121   2.120  1.00  0.00           H
ATOM   1763  OW  SOL   577       6.130  27.041  14.311  1.00  0.00           O
ATOM   1764  HW1 SOL   577       6.690  27.851  14.141  1.00  0.00           H
ATOM   1765  HW2 SOL   577       6.720  26.241  14.341  1.00  0.00           H
ATOM   1766  OW  SOL   578      14.931  36.291   9.591  1.00  0.00           O
ATOM   1767  HW1 SOL   578      15.261  36.931   8.901  1.00  0.00           H
ATOM   1768  HW2 SOL   578      15.591  36.231  10.341  1.00  0.00           H
ATOM   1769  OW  SOL   579       7.160  24.271  17.081  1.00  0.00           O
ATOM   1770  HW1 SOL   579       7.350  24.921  17.821  1.00  0.00           H
ATOM   1771  HW2 SOL   579       7.760  23.471  17.171  1.00  0.00           H
ATOM   1772  OW  SOL   580      14.501  30.821  16.331  1.00  0.00           O
ATOM   1773  HW1 SOL   580      14.411  30.721  17.321  1.00  0.00           H
ATOM   1774  HW2 SOL   580      15.461  30.751  16.071  1.00  0.00           H
ATOM   1775  OW  SOL   581       3.900  36.031  15.601  1.00  0.00           O
ATOM   1776  HW1 SOL   581       2.990  36.441  15.581  1.00  0.00           H
ATOM   1777  HW2 SOL   581       3.830  35.091  15.921  1.00  0.00           H
ATOM   1778  OW  SOL   582      16.741  27.451  12.541  1.00  0.00           O
ATOM   1779  HW1 SOL   582      16.471  26.561  12.171  1.00  0.00           H
ATOM   1780  HW2 SOL   582      16.751  28.131  11.811  1.00  0.00           H
ATOM   1781  OW  SOL   583      12.251  21.871   4.490  1.00  0.00           O
ATOM   1782  HW1 SOL   583      12.901  21.131   4.380  1.00  0.00           H
ATOM   1783  HW2 SOL   583      12.451  22.371   5.330  1.00  0.00           H
ATOM   1784  OW  SOL   584       5.940  26.071   6.520  1.00  0.00           O
ATOM   1785  HW1 SOL   584       6.440  26.921   6.330  1.00  0.00           H
ATOM   1786  HW2 SOL   584       5.060  26.091   6.040  1.00  0.00           H
ATOM   1787  OW  SOL   585      17.771  22.041  16.421  1.00  0.00           O
ATOM   1788  HW1 SOL   585      17.601  22.351  15.481  1.00  0.00           H
ATOM   1789  HW2 SOL   585      16.931  21.671  16.801  1.00  0.00           H
ATOM   1790  OW  SOL   586      17.301  27.961  15.171  1.00  0.00           O
ATOM   1791  HW1 SOL   586      17.681  28.871  15.321  1.00  0.00           H
ATOM   1792  HW2 SOL   586      17.221  27.791  14.181  1.00  0.00           H
ATOM   1793  OW  SOL   587       8.590  32.361   0.160  1.00  0.00           O
ATOM   1794  HW1 SOL   587       8.130  32.511   1.040  1.00  0.00           H
ATOM   1795  HW2 SOL   587       9.030  33.211  -0.140  1.00  0.00           H
ATOM   1796  OW  SOL   588       6.610  36.521   9.531  1.00  0.00           O
ATOM   1797  HW1 SOL   588       6.150  37.401   9.401  1.00  0.00           H
ATOM   1798  HW2 SOL   588       7.600  36.641   9.461  1.00  0.00           H
ATOM   1799  OW  SOL   589      14.081  37.131  17.201  1.00  0.00           O
ATOM   1800  HW1 SOL   589      13.121  37.021  16.931  1.00  0.00           H
ATOM   1801  HW2 SOL   589      14.641  36.461  16.721  1.00  0.00           H
ATOM   1802  OW  SOL   590       8.590  28.181   8.610  1.00  0.00           O
ATOM   1803  HW1 SOL   590       9.130  27.491   9.090  1.00  0.00           H
ATOM   1804  HW2 SOL   590       8.270  28.871   9.270  1.00  0.00           H
ATOM   1805  OW  SOL   591      10.831  28.461   0.870  1.00  0.00           O
ATOM   1806  HW1 SOL   591      10.601  28.991   0.050  1.00  0.00           H
ATOM   1807  HW2 SOL   591      11.641  27.901   0.680  1.00  0.00           H
ATOM   1808  OW  SOL   592      18.611  34.311   8.510  1.00  0.00           O
ATOM   1809  HW1 SOL   592      17.901  34.191   7.810  1.00  0.00           H
ATOM   1810  HW2 SOL   592      18.621  33.521   9.110  1.00  0.00           H
ATOM   1811  OW  SOL   593       2.210  31.761  18.441  1.00  0.00           O
ATOM   1812  HW1 SOL   593       1.560  31.031  18.231  1.00  0.00           H
ATOM   1813  HW2 SOL   593       2.250  31.901  19.421  1.00  0.00           H
ATOM   1814  OW  SOL   594       0.790  31.021   6.530  1.00  0.00           O
ATOM   1815  HW1 SOL   594       0.780  30.551   7.410  1.00  0.00           H
ATOM   1816  HW2 SOL   594       1.610  30.741   6.020  1.00  0.00           H
ATOM   1817  OW  SOL   595       6.720  32.531  16.241  1.00  0.00           O
ATOM   1818  HW1 SOL   595       5.940  32.031  16.621  1.00  0.00           H
ATOM   1819  HW2 SOL   595       6.690  33.481  16.551  1.00  0.00           H
ATOM   1820  OW  SOL   596      18.241  20.541  12.271  1.00  0.00           O
ATOM   1821  HW1 SOL   596      18.201  19.641  12.711  1.00  0.00           H
ATOM   1822  HW2 SOL   596      18.271  20.431  11.281  1.00  0.00           H
ATOM   1823  OW  SOL   597       4.280  22.861   5.200  1.00  0.00           O
ATOM   1824  HW1 SOL   597       4.580  22.141   4.580  1.00  0.00           H
ATOM   1825  HW2 SOL   597       3.890  22.461   6.030  1.00  0.00           H
ATOM   1826  OW  SOL   598      17.051  33.491  11.041  1.00  0.00           O
ATOM   1827  HW1 SOL   598      16.121  33.241  10.771  1.00  0.00           H
ATOM   1828  HW2 SOL   598      17.311  32.991  11.861  1.00  0.00           H
ATOM   1829  OW  SOL   599       3.170  24.091  12.801  1.00  0.00           O
ATOM   1830  HW1 SOL   599       3.550  23.501  13.521  1.00  0.00           H
ATOM   1831  HW2 SOL   599       3.570  23.831  11.921  1.00  0.00           H
ATOM   1832  OW  SOL   600       8.120  34.481   6.870  1.00  0.00           O
ATOM   1833  HW1 SOL   600       8.440  34.581   5.930  1.00  0.00           H
ATOM   1834  HW2 SOL   600       7.330  33.861   6.890  1.00  0.00           H
ATOM   1835  OW  SOL   601      14.241  20.761  11.121  1.00  0.00           O
ATOM   1836  HW1 SOL   601      14.761  20.111  11.671  1.00  0.00           H
ATOM   1837  HW2 SOL   601      13.751  21.391  11.731  1.00  0.00           H
ATOM   1838  OW  SOL   602      10.011  18.961  11.541  1.00  0.00           O
ATOM   1839  HW1 SOL   602       9.381  18.241  11.231  1.00  0.00           H
ATOM   1840  HW2 SOL   602      10.941  18.601  11.541  1.00  0.00           H
ATOM   1841  OW  SOL   603       7.700  31.921   3.010  1.00  0.00           O
ATOM   1842  HW1 SOL   603       7.240  31.051   3.180  1.00  0.00           H
ATOM   1843  HW2 SOL   603       8.610  31.891   3.420  1.00  0.00           H
ATOM   1844  OW  SOL   604       6.180  34.291  12.841  1.00  0.00           O
ATOM   1845  HW1 SOL   604       6.130  35.111  13.411  1.00  0.00           H
ATOM   1846  HW2 SOL   604       7.070  34.261  12.391  1.00  0.00           H
ATOM   1847  OW  SOL   605      13.521  19.141   1.680  1.00  0.00           O
ATOM   1848  HW1 SOL   605      13.871  18.731   0.840  1.00  0.00           H
ATOM   1849  HW2 SOL   605      12.621  18.761   1.880  1.00  0.00           H
ATOM   1850  OW  SOL   606      13.001  23.151   6.910  1.00  0.00           O
ATOM   1851  HW1 SOL   606      12.411  23.951   6.950  1.00  0.00           H
ATOM   1852  HW2 SOL   606      13.151  22.801   7.840  1.00  0.00           H
ATOM   1853  OW  SOL   607      15.931  20.831   8.820  1.00  0.00           O
ATOM   1854  HW1 SOL   607      15.091  20.821   9.360  1.00  0.00           H
ATOM   1855  HW2 SOL   607      15.951  21.661   8.260  1.00  0.00           H
ATOM   1856  OW  SOL   608       0.390  29.391   3.000  1.00  0.00           O
ATOM   1857  HW1 SOL   608       1.380  29.281   2.910  1.00  0.00           H
ATOM   1858  HW2 SOL   608      -0.010  28.531   3.320  1.00  0.00           H
ATOM   1859  OW  SOL   609       8.750  35.081   3.370  1.00  0.00           O
ATOM   1860  HW1 SOL   609       7.980  34.731   2.830  1.00  0.00           H
ATOM   1861  HW2 SOL   609       8.430  35.791   3.990  1.00  0.00           H
ATOM   1862  OW  SOL   610       2.300  24.901  19.751  1.00  0.00           O
ATOM   1863  HW1 SOL   610       1.370  24.881  20.121  1.00  0.00           H
ATOM   1864  HW2 SOL   610       2.310  24.511  18.831  1.00  0.00           H
ATOM   1865  OW  SOL   611       2.250  21.371  28.581  1.00  0.00           O
ATOM   1866  HW1 SOL   611       2.600  21.201  29.501  1.00  0.00           H
ATOM   1867  HW2 SOL   611       1.370  20.921  28.461  1.00  0.00           H
ATOM   1868  OW  SOL   612       0.190  22.301  25.091  1.00  0.00           O
ATOM   1869  HW1 SOL   612      -0.630  22.731  25.481  1.00  0.00           H
ATOM   1870  HW2 SOL   612      -0.090  21.571  24.461  1.00  0.00           H
ATOM   1871  OW  SOL   613       5.690  31.371  30.271  1.00  0.00           O
ATOM   1872  HW1 SOL   613       4.760  31.301  29.901  1.00  0.00           H
ATOM   1873  HW2 SOL   613       5.800  32.261  30.711  1.00  0.00           H
ATOM   1874  OW  SOL   614      15.551  33.731  25.651  1.00  0.00           O
ATOM   1875  HW1 SOL   614      14.981  33.571  26.461  1.00  0.00           H
ATOM   1876  HW2 SOL   614      14.961  33.831  24.851  1.00  0.00           H
ATOM   1877  OW  SOL   615      17.431  24.801  27.181  1.00  0.00           O
ATOM   1878  HW1 SOL   615      17.761  25.741  27.181  1.00  0.00           H
ATOM   1879  HW2 SOL   615      17.941  24.261  27.841  1.00  0.00           H
ATOM   1880  OW  SOL   616      11.351  25.651  25.791  1.00  0.00           O
ATOM   1881  HW1 SOL   616      11.921  26.431  25.541  1.00  0.00           H
ATOM   1882  HW2 SOL   616      10.751  25.911  26.551  1.00  0.00           H
ATOM   1883  OW  SOL   617      17.551  24.691  20.931  1.00  0.00           O
ATOM   1884  HW1 SOL   617      17.431  24.561  19.941  1.00  0.00           H
ATOM   1885  HW2 SOL   617      17.251  23.881  21.421  1.00  0.00           H
ATOM   1886  OW  SOL   618       7.680  30.061  28.851  1.00  0.00           O
ATOM   1887  HW1 SOL   618       6.900  30.231  29.451  1.00  0.00           H
ATOM   1888  HW2 SOL   618       8.020  30.931  28.491  1.00  0.00           H
ATOM   1889  OW  SOL   619       6.850  28.741  25.271  1.00  0.00           O
ATOM   1890  HW1 SOL   619       7.540  28.581  25.971  1.00  0.00           H
ATOM   1891  HW2 SOL   619       6.120  29.311  25.651  1.00  0.00           H
ATOM   1892  OW  SOL   620       3.350  32.971  29.231  1.00  0.00           O
ATOM   1893  HW1 SOL   620       2.570  32.661  28.701  1.00  0.00           H
ATOM   1894  HW2 SOL   620       3.930  33.551  28.661  1.00  0.00           H
ATOM   1895  OW  SOL   621      14.601  33.671  32.011  1.00  0.00           O
ATOM   1896  HW1 SOL   621      14.841  34.611  32.271  1.00  0.00           H
ATOM   1897  HW2 SOL   621      14.441  33.131  32.831  1.00  0.00           H
ATOM   1898  OW  SOL   622       4.380  22.541  33.611  1.00  0.00           O
ATOM   1899  HW1 SOL   622       5.200  21.981  33.701  1.00  0.00           H
ATOM   1900  HW2 SOL   622       3.570  21.961  33.651  1.00  0.00           H
ATOM   1901  OW  SOL   623      16.031  23.091  25.991  1.00  0.00           O
ATOM   1902  HW1 SOL   623      15.291  23.551  25.491  1.00  0.00           H
ATOM   1903  HW2 SOL   623      16.541  23.771  26.521  1.00  0.00           H
ATOM   1904  OW  SOL   624       2.310  35.751  23.451  1.00  0.00           O
ATOM   1905  HW1 SOL   624       2.650  36.521  23.991  1.00  0.00           H
ATOM   1906  HW2 SOL   624       2.750  35.751  22.551  1.00  0.00           H
ATOM   1907  OW  SOL   625       2.300  32.961  24.001  1.00  0.00           O
ATOM   1908  HW1 SOL   625       2.040  33.921  24.001  1.00  0.00           H
ATOM   1909  HW2 SOL   625       1.590  32.421  24.451  1.00  0.00           H
ATOM   1910  OW  SOL   626       2.400  29.531  27.481  1.00  0.00           O
ATOM   1911  HW1 SOL   626       2.540  28.691  28.001  1.00  0.00           H
ATOM   1912  HW2 SOL   626       1.850  30.171  28.031  1.00  0.00           H
ATOM   1913  OW  SOL   627       6.200  36.481  33.011  1.00  0.00           O
ATOM   1914  HW1 SOL   627       5.280  36.311  33.361  1.00  0.00           H
ATOM   1915  HW2 SOL   627       6.480  37.401  33.271  1.00  0.00           H
ATOM   1916  OW  SOL   628       6.060  28.261  19.851  1.00  0.00           O
ATOM   1917  HW1 SOL   628       6.130  29.101  19.311  1.00  0.00           H
ATOM   1918  HW2 SOL   628       6.520  28.391  20.731  1.00  0.00           H
ATOM   1919  OW  SOL   629      15.941  19.761  33.421  1.00  0.00           O
ATOM   1920  HW1 SOL   629      15.761  20.431  32.701  1.00  0.00           H
ATOM   1921  HW2 SOL   629      15.911  20.221  34.311  1.00  0.00           H
ATOM   1922  OW  SOL   630       1.220  25.051  24.251  1.00  0.00           O
ATOM   1923  HW1 SOL   630       0.770  24.171  24.421  1.00  0.00           H
ATOM   1924  HW2 SOL   630       1.210  25.591  25.091  1.00  0.00           H
ATOM   1925  OW  SOL   631      18.421  36.291  22.211  1.00  0.00           O
ATOM   1926  HW1 SOL   631      18.961  36.001  23.011  1.00  0.00           H
ATOM   1927  HW2 SOL   631      18.721  37.191  21.921  1.00  0.00           H
ATOM   1928  OW  SOL   632       0.270  34.581  19.791  1.00  0.00           O
ATOM   1929  HW1 SOL   632       0.080  33.621  20.001  1.00  0.00           H
ATOM   1930  HW2 SOL   632      -0.060  35.161  20.541  1.00  0.00           H
ATOM   1931  OW  SOL   633      16.891  27.841  24.741  1.00  0.00           O
ATOM   1932  HW1 SOL   633      17.841  27.551  24.821  1.00  0.00           H
ATOM   1933  HW2 SOL   633      16.811  28.491  23.991  1.00  0.00           H
ATOM   1934  OW  SOL   634      16.411  29.701  22.941  1.00  0.00           O
ATOM   1935  HW1 SOL   634      17.271  29.721  22.421  1.00  0.00           H
ATOM   1936  HW2 SOL   634      16.551  30.171  23.821  1.00  0.00           H
ATOM   1937  OW  SOL   635       6.130  32.271  25.881  1.00  0.00           O
ATOM   1938  HW1 SOL   635       5.640  31.401  25.971  1.00  0.00           H
ATOM   1939  HW2 SOL   635       5.900  32.701  25.011  1.00  0.00           H
ATOM   1940  OW  SOL   636      12.931  30.901  32.851  1.00  0.00           O
ATOM   1941  HW1 SOL   636      13.301  30.171  32.271  1.00  0.00           H
ATOM   1942  HW2 SOL   636      13.451  30.951  33.701  1.00  0.00           H
ATOM   1943  OW  SOL   637       8.090  18.661  23.641  1.00  0.00           O
ATOM   1944  HW1 SOL   637       8.490  19.571  23.551  1.00  0.00           H
ATOM   1945  HW2 SOL   637       7.090  18.741  23.701  1.00  0.00           H
ATOM   1946  OW  SOL   638       1.970  28.381  31.261  1.00  0.00           O
ATOM   1947  HW1 SOL   638       2.860  27.931  31.121  1.00  0.00           H
ATOM   1948  HW2 SOL   638       1.240  27.731  31.071  1.00  0.00           H
ATOM   1949  OW  SOL   639      15.251  28.611  20.521  1.00  0.00           O
ATOM   1950  HW1 SOL   639      14.621  27.851  20.651  1.00  0.00           H
ATOM   1951  HW2 SOL   639      15.731  28.791  21.381  1.00  0.00           H
ATOM   1952  OW  SOL   640      14.661  32.791  28.151  1.00  0.00           O
ATOM   1953  HW1 SOL   640      14.071  32.851  28.951  1.00  0.00           H
ATOM   1954  HW2 SOL   640      14.511  31.911  27.691  1.00  0.00           H
ATOM   1955  OW  SOL   641      16.671  35.761  24.341  1.00  0.00           O
ATOM   1956  HW1 SOL   641      16.261  35.531  23.461  1.00  0.00           H
ATOM   1957  HW2 SOL   641      16.491  35.021  24.991  1.00  0.00           H
ATOM   1958  OW  SOL   642       5.980  25.911  21.321  1.00  0.00           O
ATOM   1959  HW1 SOL   642       6.220  26.601  20.641  1.00  0.00           H
ATOM   1960  HW2 SOL   642       5.200  26.241  21.861  1.00  0.00           H
ATOM   1961  OW  SOL   643      12.811  22.071  28.061  1.00  0.00           O
ATOM   1962  HW1 SOL   643      11.951  21.571  27.931  1.00  0.00           H
ATOM   1963  HW2 SOL   643      13.431  21.531  28.621  1.00  0.00           H
ATOM   1964  OW  SOL   644      15.761  35.241  21.691  1.00  0.00           O
ATOM   1965  HW1 SOL   644      16.651  35.701  21.721  1.00  0.00           H
ATOM   1966  HW2 SOL   644      15.551  35.001  20.741  1.00  0.00           H
ATOM   1967  OW  SOL   645       8.070  24.671  33.271  1.00  0.00           O
ATOM   1968  HW1 SOL   645       7.600  24.641  34.161  1.00  0.00           H
ATOM   1969  HW2 SOL   645       7.560  24.121  32.611  1.00  0.00           H
ATOM   1970  OW  SOL   646       9.731  27.521  34.341  1.00  0.00           O
ATOM   1971  HW1 SOL   646      10.191  26.681  34.051  1.00  0.00           H
ATOM   1972  HW2 SOL   646       9.171  27.861  33.591  1.00  0.00           H
ATOM   1973  OW  SOL   647       9.911  22.721  31.041  1.00  0.00           O
ATOM   1974  HW1 SOL   647       9.141  23.061  31.581  1.00  0.00           H
ATOM   1975  HW2 SOL   647       9.571  22.211  30.251  1.00  0.00           H
ATOM   1976  OW  SOL   648      10.411  25.631  22.911  1.00  0.00           O
ATOM   1977  HW1 SOL   648      10.671  25.591  23.871  1.00  0.00           H
ATOM   1978  HW2 SOL   648       9.561  25.121  22.771  1.00  0.00           H
ATOM   1979  OW  SOL   649       0.760  26.731  26.511  1.00  0.00           O
ATOM   1980  HW1 SOL   649       1.750  26.611  26.601  1.00  0.00           H
ATOM   1981  HW2 SOL   649       0.520  27.681  26.721  1.00  0.00           H
ATOM   1982  OW  SOL   650       8.650  22.101  20.571  1.00  0.00           O
ATOM   1983  HW1 SOL   650       9.240  22.731  20.081  1.00  0.00           H
ATOM   1984  HW2 SOL   650       8.840  21.161  20.281  1.00  0.00           H
ATOM   1985  OW  SOL   651       5.500  20.581  27.471  1.00  0.00           O
ATOM   1986  HW1 SOL   651       5.450  20.531  28.471  1.00  0.00           H
ATOM   1987  HW2 SOL   651       5.520  21.541  27.181  1.00  0.00           H
ATOM   1988  OW  SOL   652      10.081  33.181  23.391  1.00  0.00           O
ATOM   1989  HW1 SOL   652       9.621  33.901  22.871  1.00  0.00           H
ATOM   1990  HW2 SOL   652      10.041  33.381  24.371  1.00  0.00           H
ATOM   1991  OW  SOL   653       3.510  36.631  27.151  1.00  0.00           O
ATOM   1992  HW1 SOL   653       4.010  35.771  27.211  1.00  0.00           H
ATOM   1993  HW2 SOL   653       4.160  37.401  27.121  1.00  0.00           H
ATOM   1994  OW  SOL   654      17.951  29.281  27.351  1.00  0.00           O
ATOM   1995  HW1 SOL   654      17.331  29.131  26.591  1.00  0.00           H
ATOM   1996  HW2 SOL   654      17.431  29.391  28.201  1.00  0.00           H
ATOM   1997  OW  SOL   655      12.271  34.121  33.681  1.00  0.00           O
ATOM   1998  HW1 SOL   655      12.331  33.351  34.321  1.00  0.00           H
ATOM   1999  HW2 SOL   655      11.751  33.861  32.881  1.00  0.00           H
ATOM   2000  OW  SOL   656       3.210  28.051  21.041  1.00  0.00           O
ATOM   2001  HW1 SOL   656       4.030  28.441  20.621  1.00  0.00           H
ATOM   2002  HW2 SOL   656       2.940  27.231  20.551  1.00  0.00           H
ATOM   2003  OW  SOL   657      14.581  25.971  25.901  1.00  0.00           O
ATOM   2004  HW1 SOL   657      14.531  25.321  26.651  1.00  0.00           H
ATOM   2005  HW2 SOL   657      15.381  26.561  26.031  1.00  0.00           H
ATOM   2006  OW  SOL   658      11.111  36.381  20.991  1.00  0.00           O
ATOM   2007  HW1 SOL   658      10.511  35.761  21.491  1.00  0.00           H
ATOM   2008  HW2 SOL   658      11.421  35.941  20.141  1.00  0.00           H
ATOM   2009  OW  SOL   659       2.020  21.471  33.601  1.00  0.00           O
ATOM   2010  HW1 SOL   659       1.220  22.071  33.471  1.00  0.00           H
ATOM   2011  HW2 SOL   659       1.920  20.981  34.461  1.00  0.00           H
ATOM   2012  OW  SOL   660      16.321  32.391  19.431  1.00  0.00           O
ATOM   2013  HW1 SOL   660      16.001  33.331  19.331  1.00  0.00           H
ATOM   2014  HW2 SOL   660      15.561  31.761  19.311  1.00  0.00           H
ATOM   2015  OW  SOL   661       4.640  36.051  21.851  1.00  0.00           O
ATOM   2016  HW1 SOL   661       4.970  36.441  22.711  1.00  0.00           H
ATOM   2017  HW2 SOL   661       5.400  35.981  21.201  1.00  0.00           H
ATOM   2018  OW  SOL   662      14.001  19.691  22.881  1.00  0.00           O
ATOM   2019  HW1 SOL   662      13.761  19.321  21.981  1.00  0.00           H
ATOM   2020  HW2 SOL   662      14.991  19.851  22.921  1.00  0.00           H
ATOM   2021  OW  SOL   663       2.490  36.471  31.031  1.00  0.00           O
ATOM   2022  HW1 SOL   663       3.060  35.821  31.531  1.00  0.00           H
ATOM   2023  HW2 SOL   663       2.330  36.141  30.101  1.00  0.00           H
ATOM   2024  OW  SOL   664       9.401  35.601  27.661  1.00  0.00           O
ATOM   2025  HW1 SOL   664      10.201  35.031  27.871  1.00  0.00           H
ATOM   2026  HW2 SOL   664       8.911  35.201  26.891  1.00  0.00           H
ATOM   2027  OW  SOL   665       3.820  25.621  23.421  1.00  0.00           O
ATOM   2028  HW1 SOL   665       4.270  24.721  23.391  1.00  0.00           H
ATOM   2029  HW2 SOL   665       2.880  25.511  23.751  1.00  0.00           H
ATOM   2030  OW  SOL   666       6.140  19.841  19.791  1.00  0.00           O
ATOM   2031  HW1 SOL   666       7.120  19.621  19.861  1.00  0.00           H
ATOM   2032  HW2 SOL   666       5.830  19.671  18.861  1.00  0.00           H
ATOM   2033  OW  SOL   667       8.880  33.761  30.571  1.00  0.00           O
ATOM   2034  HW1 SOL   667       8.650  33.511  29.631  1.00  0.00           H
ATOM   2035  HW2 SOL   667       9.490  33.071  30.961  1.00  0.00           H
ATOM   2036  OW  SOL   668      13.511  24.521  32.951  1.00  0.00           O
ATOM   2037  HW1 SOL   668      13.791  24.091  33.801  1.00  0.00           H
ATOM   2038  HW2 SOL   668      13.761  25.481  32.961  1.00  0.00           H
ATOM   2039  OW  SOL   669       8.030  32.641  27.861  1.00  0.00           O
ATOM   2040  HW1 SOL   669       8.930  32.781  27.441  1.00  0.00           H
ATOM   2041  HW2 SOL   669       7.320  32.661  27.151  1.00  0.00           H
ATOM   2042  OW  SOL   670       9.220  23.651  27.611  1.00  0.00           O
ATOM   2043  HW1 SOL   670       8.970  23.561  26.651  1.00  0.00           H
ATOM   2044  HW2 SOL   670       9.700  22.831  27.921  1.00  0.00           H
ATOM   2045  OW  SOL   671       5.390  19.261  23.741  1.00  0.00           O
ATOM   2046  HW1 SOL   671       4.580  19.271  24.321  1.00  0.00           H
ATOM   2047  HW2 SOL   671       5.420  20.091  23.191  1.00  0.00           H
ATOM   2048  OW  SOL   672      14.341  30.501  19.031  1.00  0.00           O
ATOM   2049  HW1 SOL   672      14.661  29.741  19.601  1.00  0.00           H
ATOM   2050  HW2 SOL   672      13.421  30.771  19.331  1.00  0.00           H
ATOM   2051  OW  SOL   673       2.970  18.971  20.331  1.00  0.00           O
ATOM   2052  HW1 SOL   673       3.460  19.811  20.121  1.00  0.00           H
ATOM   2053  HW2 SOL   673       3.590  18.321  20.781  1.00  0.00           H
ATOM   2054  OW  SOL   674       9.351  20.981  23.421  1.00  0.00           O
ATOM   2055  HW1 SOL   674       8.871  21.391  22.641  1.00  0.00           H
ATOM   2056  HW2 SOL   674      10.341  20.961  23.231  1.00  0.00           H
ATOM   2057  OW  SOL   675      10.761  25.451  33.261  1.00  0.00           O
ATOM   2058  HW1 SOL   675       9.961  24.841  33.291  1.00  0.00           H
ATOM   2059  HW2 SOL   675      11.571  24.921  33.021  1.00  0.00           H
ATOM   2060  OW  SOL   676      12.271  34.321  26.551  1.00  0.00           O
ATOM   2061  HW1 SOL   676      12.481  35.061  25.901  1.00  0.00           H
ATOM   2062  HW2 SOL   676      12.951  34.321  27.281  1.00  0.00           H
ATOM   2063  OW  SOL   677       4.590  30.141  26.031  1.00  0.00           O
ATOM   2064  HW1 SOL   677       3.880  29.871  26.681  1.00  0.00           H
ATOM   2065  HW2 SOL   677       4.330  29.861  25.101  1.00  0.00           H
ATOM   2066  OW  SOL   678      12.711  36.591  24.531  1.00  0.00           O
ATOM   2067  HW1 SOL   678      13.151  37.231  23.891  1.00  0.00           H
ATOM   2068  HW2 SOL   678      12.211  37.111  25.231  1.00  0.00           H
ATOM   2069  OW  SOL   679      10.321  24.111  18.781  1.00  0.00           O
ATOM   2070  HW1 SOL   679       9.911  24.931  18.391  1.00  0.00           H
ATOM   2071  HW2 SOL   679      10.961  24.371  19.511  1.00  0.00           H
ATOM   2072  OW  SOL   680       0.780  24.181  32.481  1.00  0.00           O
ATOM   2073  HW1 SOL   680       1.700  24.171  32.071  1.00  0.00           H
ATOM   2074  HW2 SOL   680       0.720  24.921  33.151  1.00  0.00           H
ATOM   2075  OW  SOL   681       5.610  20.841  30.091  1.00  0.00           O
ATOM   2076  HW1 SOL   681       5.990  20.001  30.461  1.00  0.00           H
ATOM   2077  HW2 SOL   681       4.730  21.031  30.531  1.00  0.00           H
ATOM   2078  OW  SOL   682       8.660  23.161  25.041  1.00  0.00           O
ATOM   2079  HW1 SOL   682       8.340  23.881  24.421  1.00  0.00           H
ATOM   2080  HW2 SOL   682       8.900  22.351  24.511  1.00  0.00           H
ATOM   2081  OW  SOL   683      10.171  19.011  26.151  1.00  0.00           O
ATOM   2082  HW1 SOL   683       9.451  19.061  25.461  1.00  0.00           H
ATOM   2083  HW2 SOL   683       9.931  18.321  26.841  1.00  0.00           H
ATOM   2084  OW  SOL   684      14.291  30.351  27.291  1.00  0.00           O
ATOM   2085  HW1 SOL   684      13.741  29.511  27.221  1.00  0.00           H
ATOM   2086  HW2 SOL   684      14.551  30.641  26.371  1.00  0.00           H
ATOM   2087  OW  SOL   685      14.661  24.521  28.541  1.00  0.00           O
ATOM   2088  HW1 SOL   685      14.361  23.571  28.611  1.00  0.00           H
ATOM   2089  HW2 SOL   685      15.391  24.681  29.201  1.00  0.00           H
ATOM   2090  OW  SOL   686      18.571  26.951  22.391  1.00  0.00           O
ATOM   2091  HW1 SOL   686      18.991  26.311  23.031  1.00  0.00           H
ATOM   2092  HW2 SOL   686      18.191  26.441  21.611  1.00  0.00           H
ATOM   2093  OW  SOL   687       4.880  32.471  20.361  1.00  0.00           O
ATOM   2094  HW1 SOL   687       4.010  32.321  20.831  1.00  0.00           H
ATOM   2095  HW2 SOL   687       4.710  32.731  19.411  1.00  0.00           H
ATOM   2096  OW  SOL   688      16.641  31.421  25.191  1.00  0.00           O
ATOM   2097  HW1 SOL   688      17.631  31.501  25.331  1.00  0.00           H
ATOM   2098  HW2 SOL   688      16.191  32.261  25.501  1.00  0.00           H
ATOM   2099  OW  SOL   689      13.901  24.371  19.401  1.00  0.00           O
ATOM   2100  HW1 SOL   689      13.361  24.161  20.211  1.00  0.00           H
ATOM   2101  HW2 SOL   689      14.811  23.961  19.491  1.00  0.00           H
ATOM   2102  OW  SOL   690       5.270  21.181  21.901  1.00  0.00           O
ATOM   2103  HW1 SOL   690       5.540  20.591  21.151  1.00  0.00           H
ATOM   2104  HW2 SOL   690       5.270  22.131  21.591  1.00  0.00           H
ATOM   2105  OW  SOL   691      10.641  32.091  32.021  1.00  0.00           O
ATOM   2106  HW1 SOL   691       9.841  31.861  32.571  1.00  0.00           H
ATOM   2107  HW2 SOL   691      11.471  31.831  32.511  1.00  0.00           H
ATOM   2108  OW  SOL   692      11.111  30.571  29.621  1.00  0.00           O
ATOM   2109  HW1 SOL   692      10.711  31.011  30.431  1.00  0.00           H
ATOM   2110  HW2 SOL   692      10.701  30.941  28.791  1.00  0.00           H
ATOM   2111  OW  SOL   693      16.381  29.611  29.411  1.00  0.00           O
ATOM   2112  HW1 SOL   693      16.431  30.421  30.001  1.00  0.00           H
ATOM   2113  HW2 SOL   693      15.521  29.631  28.901  1.00  0.00           H
ATOM   2114  OW  SOL   694       9.150  19.511  32.641  1.00  0.00           O
ATOM   2115  HW1 SOL   694       9.400  19.311  31.691  1.00  0.00           H
ATOM   2116  HW2 SOL   694       9.870  20.071  33.061  1.00  0.00           H
ATOM   2117  OW  SOL   695       7.050  29.121  22.301  1.00  0.00           O
ATOM   2118  HW1 SOL   695       6.910  29.191  23.291  1.00  0.00           H
ATOM   2119  HW2 SOL   695       7.890  28.611  22.121  1.00  0.00           H
ATOM   2120  OW  SOL   696       4.100  26.751  31.131  1.00  0.00           O
ATOM   2121  HW1 SOL   696       4.960  26.871  31.631  1.00  0.00           H
ATOM   2122  HW2 SOL   696       3.680  25.881  31.401  1.00  0.00           H
ATOM   2123  OW  SOL   697      12.741  22.481  31.241  1.00  0.00           O
ATOM   2124  HW1 SOL   697      12.951  23.221  31.881  1.00  0.00           H
ATOM   2125  HW2 SOL   697      11.851  22.651  30.811  1.00  0.00           H
ATOM   2126  OW  SOL   698       0.640  34.261  31.931  1.00  0.00           O
ATOM   2127  HW1 SOL   698       0.180  35.081  31.591  1.00  0.00           H
ATOM   2128  HW2 SOL   698       1.620  34.451  32.021  1.00  0.00           H
ATOM   2129  OW  SOL   699       3.670  29.621  23.631  1.00  0.00           O
ATOM   2130  HW1 SOL   699       3.600  30.451  23.071  1.00  0.00           H
ATOM   2131  HW2 SOL   699       3.710  28.821  23.031  1.00  0.00           H
ATOM   2132  OW  SOL   700       5.660  23.991  27.271  1.00  0.00           O
ATOM   2133  HW1 SOL   700       5.780  24.651  26.531  1.00  0.00           H
ATOM   2134  HW2 SOL   700       6.120  24.331  28.101  1.00  0.00           H
ATOM   2135  OW  SOL   701      12.521  32.101  22.501  1.00  0.00           O
ATOM   2136  HW1 SOL   701      13.021  32.871  22.901  1.00  0.00           H
ATOM   2137  HW2 SOL   701      11.571  32.121  22.821  1.00  0.00           H
ATOM   2138  OW  SOL   702      12.721  33.071  30.041  1.00  0.00           O
ATOM   2139  HW1 SOL   702      13.191  33.201  30.911  1.00  0.00           H
ATOM   2140  HW2 SOL   702      12.061  32.331  30.131  1.00  0.00           H
ATOM   2141  OW  SOL   703      15.821  25.011  23.341  1.00  0.00           O
ATOM   2142  HW1 SOL   703      15.511  25.621  24.071  1.00  0.00           H
ATOM   2143  HW2 SOL   703      16.321  25.531  22.651  1.00  0.00           H
ATOM   2144  OW  SOL   704       3.540  33.721  31.911  1.00  0.00           O
ATOM   2145  HW1 SOL   704       3.330  33.281  31.041  1.00  0.00           H
ATOM   2146  HW2 SOL   704       4.510  33.981  31.941  1.00  0.00           H
ATOM   2147  OW  SOL   705       5.730  27.321  28.911  1.00  0.00           O
ATOM   2148  HW1 SOL   705       6.170  28.211  28.821  1.00  0.00           H
ATOM   2149  HW2 SOL   705       5.100  27.321  29.681  1.00  0.00           H
ATOM   2150  OW  SOL   706      13.601  27.241  29.071  1.00  0.00           O
ATOM   2151  HW1 SOL   706      12.851  27.241  28.411  1.00  0.00           H
ATOM   2152  HW2 SOL   706      13.971  26.321  29.161  1.00  0.00           H
ATOM   2153  OW  SOL   707      12.091  23.871  21.371  1.00  0.00           O
ATOM   2154  HW1 SOL   707      12.221  23.031  21.911  1.00  0.00           H
ATOM   2155  HW2 SOL   707      11.801  24.611  21.971  1.00  0.00           H
ATOM   2156  OW  SOL   708       3.070  20.751  30.931  1.00  0.00           O
ATOM   2157  HW1 SOL   708       2.840  21.121  31.831  1.00  0.00           H
ATOM   2158  HW2 SOL   708       2.770  19.801  30.871  1.00  0.00           H
ATOM   2159  OW  SOL   709       0.370  31.721  31.441  1.00  0.00           O
ATOM   2160  HW1 SOL   709       0.900  31.231  32.121  1.00  0.00           H
ATOM   2161  HW2 SOL   709       0.590  32.701  31.491  1.00  0.00           H
ATOM   2162  OW  SOL   710       7.320  24.961  29.261  1.00  0.00           O
ATOM   2163  HW1 SOL   710       7.910  24.701  28.501  1.00  0.00           H
ATOM   2164  HW2 SOL   710       7.040  25.921  29.151  1.00  0.00           H
ATOM   2165  OW  SOL   711       3.070  19.251  24.801  1.00  0.00           O
ATOM   2166  HW1 SOL   711       2.960  20.191  25.131  1.00  0.00           H
ATOM   2167  HW2 SOL   711       3.020  18.621  25.571  1.00  0.00           H
ATOM   2168  OW  SOL   712      16.221  22.291  22.361  1.00  0.00           O
ATOM   2169  HW1 SOL   712      16.241  21.531  23.001  1.00  0.00           H
ATOM   2170  HW2 SOL   712      15.741  23.061  22.761  1.00  0.00           H
ATOM   2171  OW  SOL   713      10.231  26.281  28.281  1.00  0.00           O
ATOM   2172  HW1 SOL   713      10.381  26.491  29.241  1.00  0.00           H
ATOM   2173  HW2 SOL   713       9.931  25.331  28.191  1.00  0.00           H
ATOM   2174  OW  SOL   714      15.401  21.361  19.871  1.00  0.00           O
ATOM   2175  HW1 SOL   714      14.791  20.611  20.101  1.00  0.00           H
ATOM   2176  HW2 SOL   714      15.621  21.881  20.701  1.00  0.00           H
ATOM   2177  OW  SOL   715      13.031  27.001  19.041  1.00  0.00           O
ATOM   2178  HW1 SOL   715      13.371  26.071  19.191  1.00  0.00           H
ATOM   2179  HW2 SOL   715      13.211  27.271  18.091  1.00  0.00           H
ATOM   2180  OW  SOL   716      10.681  31.951  27.111  1.00  0.00           O
ATOM   2181  HW1 SOL   716      10.751  31.111  26.561  1.00  0.00           H
ATOM   2182  HW2 SOL   716      11.301  32.641  26.751  1.00  0.00           H
ATOM   2183  OW  SOL   717       3.190  26.721  28.111  1.00  0.00           O
ATOM   2184  HW1 SOL   717       4.120  27.081  28.161  1.00  0.00           H
ATOM   2185  HW2 SOL   717       3.130  25.871  28.631  1.00  0.00           H
ATOM   2186  OW  SOL   718       3.390  23.711  28.681  1.00  0.00           O
ATOM   2187  HW1 SOL   718       2.870  22.881  28.511  1.00  0.00           H
ATOM   2188  HW2 SOL   718       4.160  23.761  28.041  1.00  0.00           H
ATOM   2189  OW  SOL   719      11.601  20.691  33.391  1.00  0.00           O
ATOM   2190  HW1 SOL   719      11.601  21.331  34.161  1.00  0.00           H
ATOM   2191  HW2 SOL   719      11.881  21.171  32.561  1.00  0.00           H
ATOM   2192  OW  SOL   720       0.080  31.881  20.621  1.00  0.00           O
ATOM   2193  HW1 SOL   720      -0.850  32.091  20.311  1.00  0.00           H
ATOM   2194  HW2 SOL   720       0.180  30.891  20.751  1.00  0.00           H
ATOM   2195  OW  SOL   721       0.880  36.631  27.891  1.00  0.00           O
ATOM   2196  HW1 SOL   721       0.460  35.771  27.621  1.00  0.00           H
ATOM   2197  HW2 SOL   721       1.820  36.661  27.551  1.00  0.00           H
ATOM   2198  OW  SOL   722       5.040  34.301  27.721  1.00  0.00           O
ATOM   2199  HW1 SOL   722       5.700  35.041  27.811  1.00  0.00           H
ATOM   2200  HW2 SOL   722       5.480  33.511  27.301  1.00  0.00           H
ATOM   2201  OW  SOL   723      10.021  26.581  31.001  1.00  0.00           O
ATOM   2202  HW1 SOL   723      10.431  26.261  31.861  1.00  0.00           H
ATOM   2203  HW2 SOL   723       9.061  26.311  30.971  1.00  0.00           H
ATOM   2204  OW  SOL   724       0.400  24.061  29.761  1.00  0.00           O
ATOM   2205  HW1 SOL   724       1.250  23.731  29.351  1.00  0.00           H
ATOM   2206  HW2 SOL   724       0.530  24.211  30.741  1.00  0.00           H
ATOM   2207  OW  SOL   725       8.150  24.341  21.871  1.00  0.00           O
ATOM   2208  HW1 SOL   725       8.220  23.451  21.411  1.00  0.00           H
ATOM   2209  HW2 SOL   725       7.210  24.681  21.791  1.00  0.00           H
ATOM   2210  OW  SOL   726      16.571  24.661  30.681  1.00  0.00           O
ATOM   2211  HW1 SOL   726      16.191  23.971  31.301  1.00  0.00           H
ATOM   2212  HW2 SOL   726      17.391  24.301  30.241  1.00  0.00           H
ATOM   2213  OW  SOL   727       6.710  23.261  31.311  1.00  0.00           O
ATOM   2214  HW1 SOL   727       6.370  22.371  31.011  1.00  0.00           H
ATOM   2215  HW2 SOL   727       6.970  23.801  30.511  1.00  0.00           H
ATOM   2216  OW  SOL   728       9.300  35.401  33.271  1.00  0.00           O
ATOM   2217  HW1 SOL   728       9.060  35.221  32.321  1.00  0.00           H
ATOM   2218  HW2 SOL   728       9.600  36.341  33.371  1.00  0.00           H
ATOM   2219  OW  SOL   729       4.730  23.621  20.531  1.00  0.00           O
ATOM   2220  HW1 SOL   729       5.340  24.421  20.571  1.00  0.00           H
ATOM   2221  HW2 SOL   729       3.780  23.931  20.601  1.00  0.00           H
ATOM   2222  OW  SOL   730       1.590  29.991  33.281  1.00  0.00           O
ATOM   2223  HW1 SOL   730       1.810  29.381  34.041  1.00  0.00           H
ATOM   2224  HW2 SOL   730       1.690  29.501  32.421  1.00  0.00           H
ATOM   2225  OW  SOL   731      13.471  29.211  30.961  1.00  0.00           O
ATOM   2226  HW1 SOL   731      13.711  28.581  30.221  1.00  0.00           H
ATOM   2227  HW2 SOL   731      12.571  29.611  30.781  1.00  0.00           H
ATOM   2228  OW  SOL   732      13.021  27.171  21.711  1.00  0.00           O
ATOM   2229  HW1 SOL   732      12.161  26.861  22.131  1.00  0.00           H
ATOM   2230  HW2 SOL   732      12.981  27.031  20.721  1.00  0.00           H
ATOM   2231  OW  SOL   733      17.591  36.091  30.161  1.00  0.00           O
ATOM   2232  HW1 SOL   733      18.201  36.391  29.431  1.00  0.00           H
ATOM   2233  HW2 SOL   733      17.211  35.201  29.941  1.00  0.00           H
ATOM   2234  OW  SOL   734      12.521  35.931  29.901  1.00  0.00           O
ATOM   2235  HW1 SOL   734      13.361  35.981  29.361  1.00  0.00           H
ATOM   2236  HW2 SOL   734      12.291  34.971  30.081  1.00  0.00           H
ATOM   2237  OW  SOL   735       0.830  31.201  28.841  1.00  0.00           O
ATOM   2238  HW1 SOL   735       0.780  31.191  29.841  1.00  0.00           H
ATOM   2239  HW2 SOL   735       0.000  30.791  28.461  1.00  0.00           H
ATOM   2240  OW  SOL   736       9.030  19.481  19.951  1.00  0.00           O
ATOM   2241  HW1 SOL   736       9.540  19.491  19.091  1.00  0.00           H
ATOM   2242  HW2 SOL   736       9.590  19.061  20.661  1.00  0.00           H
ATOM   2243  OW  SOL   737      17.261  19.971  23.851  1.00  0.00           O
ATOM   2244  HW1 SOL   737      17.991  19.801  23.181  1.00  0.00           H
ATOM   2245  HW2 SOL   737      16.951  19.101  24.231  1.00  0.00           H
ATOM   2246  OW  SOL   738      13.881  34.351  23.391  1.00  0.00           O
ATOM   2247  HW1 SOL   738      14.551  34.471  22.651  1.00  0.00           H
ATOM   2248  HW2 SOL   738      13.481  35.241  23.621  1.00  0.00           H
ATOM   2249  OW  SOL   739      12.801  27.891  25.341  1.00  0.00           O
ATOM   2250  HW1 SOL   739      13.401  27.081  25.361  1.00  0.00           H
ATOM   2251  HW2 SOL   739      13.201  28.581  24.741  1.00  0.00           H
ATOM   2252  OW  SOL   740       8.300  31.351  32.841  1.00  0.00           O
ATOM   2253  HW1 SOL   740       8.250  31.681  33.791  1.00  0.00           H
ATOM   2254  HW2 SOL   740       7.440  31.541  32.381  1.00  0.00           H
ATOM   2255  OW  SOL   741       6.720  34.781  20.161  1.00  0.00           O
ATOM   2256  HW1 SOL   741       6.810  34.881  19.171  1.00  0.00           H
ATOM   2257  HW2 SOL   741       6.320  33.891  20.371  1.00  0.00           H
ATOM   2258  OW  SOL   742      16.501  35.821  32.561  1.00  0.00           O
ATOM   2259  HW1 SOL   742      17.031  35.921  31.721  1.00  0.00           H
ATOM   2260  HW2 SOL   742      16.231  36.721  32.901  1.00  0.00           H
ATOM   2261  OW  SOL   743      18.411  20.371  28.251  1.00  0.00           O
ATOM   2262  HW1 SOL   743      18.801  19.521  27.891  1.00  0.00           H
ATOM   2263  HW2 SOL   743      17.431  20.391  28.061  1.00  0.00           H
ATOM   2264  OW  SOL   744       2.630  21.881  25.821  1.00  0.00           O
ATOM   2265  HW1 SOL   744       1.840  22.391  25.481  1.00  0.00           H
ATOM   2266  HW2 SOL   744       2.540  21.731  26.801  1.00  0.00           H
ATOM   2267  OW  SOL   745      11.941  34.741  18.931  1.00  0.00           O
ATOM   2268  HW1 SOL   745      12.001  33.811  19.301  1.00  0.00           H
ATOM   2269  HW2 SOL   745      11.351  34.741  18.131  1.00  0.00           H
ATOM   2270  OW  SOL   746       8.220  28.641  32.341  1.00  0.00           O
ATOM   2271  HW1 SOL   746       8.620  28.631  31.421  1.00  0.00           H
ATOM   2272  HW2 SOL   746       8.320  29.561  32.741  1.00  0.00           H
ATOM   2273  OW  SOL   747       9.160  27.721  21.531  1.00  0.00           O
ATOM   2274  HW1 SOL   747       9.790  28.101  20.851  1.00  0.00           H
ATOM   2275  HW2 SOL   747       9.560  26.891  21.921  1.00  0.00           H
ATOM   2276  OW  SOL   748      15.041  34.691  19.061  1.00  0.00           O
ATOM   2277  HW1 SOL   748      14.121  35.061  19.131  1.00  0.00           H
ATOM   2278  HW2 SOL   748      15.421  34.891  18.161  1.00  0.00           H
ATOM   2279  OW  SOL   749       3.720  31.501  33.521  1.00  0.00           O
ATOM   2280  HW1 SOL   749       3.590  32.431  33.181  1.00  0.00           H
ATOM   2281  HW2 SOL   749       2.880  30.981  33.391  1.00  0.00           H
ATOM   2282  OW  SOL   750      16.141  31.541  31.511  1.00  0.00           O
ATOM   2283  HW1 SOL   750      16.741  31.571  32.311  1.00  0.00           H
ATOM   2284  HW2 SOL   750      15.391  32.181  31.641  1.00  0.00           H
ATOM   2285  OW  SOL   751      10.391  29.601  25.581  1.00  0.00           O
ATOM   2286  HW1 SOL   751       9.691  29.131  26.121  1.00  0.00           H
ATOM   2287  HW2 SOL   751      10.981  28.921  25.151  1.00  0.00           H
ATOM   2288  OW  SOL   752      10.141  20.981  28.331  1.00  0.00           O
ATOM   2289  HW1 SOL   752      10.061  20.621  27.401  1.00  0.00           H
ATOM   2290  HW2 SOL   752      10.121  20.221  28.981  1.00  0.00           H
ATOM   2291  OW  SOL   753       5.900  33.491  23.531  1.00  0.00           O
ATOM   2292  HW1 SOL   753       6.320  32.911  22.831  1.00  0.00           H
ATOM   2293  HW2 SOL   753       5.460  34.281  23.091  1.00  0.00           H
ATOM   2294  OW  SOL   754      17.091  22.471  32.431  1.00  0.00           O
ATOM   2295  HW1 SOL   754      17.821  23.161  32.471  1.00  0.00           H
ATOM   2296  HW2 SOL   754      17.371  21.721  31.841  1.00  0.00           H
ATOM   2297  OW  SOL   755       2.550  32.101  21.521  1.00  0.00           O
ATOM   2298  HW1 SOL   755       1.590  32.111  21.251  1.00  0.00           H
ATOM   2299  HW2 SOL   755       2.670  32.631  22.361  1.00  0.00           H
ATOM   2300  OW  SOL   756       6.720  20.651  33.511  1.00  0.00           O
ATOM   2301  HW1 SOL   756       7.620  20.491  33.111  1.00  0.00           H
ATOM   2302  HW2 SOL   756       6.800  20.701  34.501  1.00  0.00           H
ATOM   2303  OW  SOL   757       0.750  22.071  18.951  1.00  0.00           O
ATOM   2304  HW1 SOL   757      -0.170  21.791  18.661  1.00  0.00           H
ATOM   2305  HW2 SOL   757       1.060  22.841  18.391  1.00  0.00           H
ATOM   2306  OW  SOL   758      14.401  27.181  32.601  1.00  0.00           O
ATOM   2307  HW1 SOL   758      13.831  27.701  31.971  1.00  0.00           H
ATOM   2308  HW2 SOL   758      15.361  27.301  32.361  1.00  0.00           H
ATOM   2309  OW  SOL   759       0.720  20.281  21.801  1.00  0.00           O
ATOM   2310  HW1 SOL   759       0.550  21.111  21.261  1.00  0.00           H
ATOM   2311  HW2 SOL   759       1.620  19.911  21.581  1.00  0.00           H
ATOM   2312  OW  SOL   760      11.831  31.971  19.811  1.00  0.00           O
ATOM   2313  HW1 SOL   760      10.841  31.861  19.831  1.00  0.00           H
ATOM   2314  HW2 SOL   760      12.171  32.121  20.741  1.00  0.00           H
ATOM   2315  OW  SOL   761       6.130  27.041  32.931  1.00  0.00           O
ATOM   2316  HW1 SOL   761       6.690  27.851  32.761  1.00  0.00           H
ATOM   2317  HW2 SOL   761       6.720  26.241  32.961  1.00  0.00           H
ATOM   2318  OW  SOL   762      14.931  36.291  28.211  1.00  0.00           O
ATOM   2319  HW1 SOL   762      15.261  36.931  27.521  1.00  0.00           H
ATOM   2320  HW2 SOL   762      15.591  36.231  28.961  1.00  0.00           H
ATOM   2321  OW  SOL   763      16.741  27.451  31.161  1.00  0.00           O
ATOM   2322  HW1 SOL   763      16.471  26.561  30.791  1.00  0.00           H
ATOM   2323  HW2 SOL   763      16.751  28.131  30.431  1.00  0.00           H
ATOM   2324  OW  SOL   764      12.251  21.871  23.111  1.00  0.00           O
ATOM   2325  HW1 SOL   764      12.901  21.131  23.001  1.00  0.00           H
ATOM   2326  HW2 SOL   764      12.451  22.371  23.951  1.00  0.00           H
ATOM   2327  OW  SOL   765       5.940  26.071  25.141  1.00  0.00           O
ATOM   2328  HW1 SOL   765       6.440  26.921  24.951  1.00  0.00           H
ATOM   2329  HW2 SOL   765       5.060  26.091  24.661  1.00  0.00           H
ATOM   2330  OW  SOL   766      17.301  27.961  33.791  1.00  0.00           O
ATOM   2331  HW1 SOL   766      17.681  28.871  33.941  1.00  0.00           H
ATOM   2332  HW2 SOL   766      17.221  27.791  32.801  1.00  0.00           H
ATOM   2333  OW  SOL   767       8.590  32.361  18.781  1.00  0.00           O
ATOM   2334  HW1 SOL   767       8.130  32.511  19.661  1.00  0.00           H
ATOM   2335  HW2 SOL   767       9.030  33.211  18.481  1.00  0.00           H
ATOM   2336  OW  SOL   768       6.610  36.521  28.151  1.00  0.00           O
ATOM   2337  HW1 SOL   768       6.150  37.401  28.021  1.00  0.00           H
ATOM   2338  HW2 SOL   768       7.600  36.641  28.081  1.00  0.00           H
ATOM   2339  OW  SOL   769       8.590  28.181  27.231  1.00  0.00           O
ATOM   2340  HW1 SOL   769       9.130  27.491  27.711  1.00  0.00           H
ATOM   2341  HW2 SOL   769       8.270  28.871  27.891  1.00  0.00           H
ATOM   2342  OW  SOL   770      10.831  28.461  19.491  1.00  0.00           O
ATOM   2343  HW1 SOL   770      10.601  28.991  18.671  1.00  0.00           H
ATOM   2344  HW2 SOL   770      11.641  27.901  19.301  1.00  0.00           H
ATOM   2345  OW  SOL   771      18.611  34.311  27.131  1.00  0.00           O
ATOM   2346  HW1 SOL   771      17.901  34.191  26.431  1.00  0.00           H
ATOM   2347  HW2 SOL   771      18.621  33.521  27.731  1.00  0.00           H
ATOM   2348  OW  SOL   772       0.790  31.021  25.151  1.00  0.00           O
ATOM   2349  HW1 SOL   772       0.780  30.551  26.031  1.00  0.00           H
ATOM   2350  HW2 SOL   772       1.610  30.741  24.641  1.00  0.00           H
ATOM   2351  OW  SOL   773      18.241  20.541  30.891  1.00  0.00           O
ATOM   2352  HW1 SOL   773      18.201  19.641  31.331  1.00  0.00           H
ATOM   2353  HW2 SOL   773      18.271  20.431  29.901  1.00  0.00           H
ATOM   2354  OW  SOL   774       4.280  22.861  23.821  1.00  0.00           O
ATOM   2355  HW1 SOL   774       4.580  22.141  23.201  1.00  0.00           H
ATOM   2356  HW2 SOL   774       3.890  22.461  24.651  1.00  0.00           H
ATOM   2357  OW  SOL   775      17.051  33.491  29.661  1.00  0.00           O
ATOM   2358  HW1 SOL   775      16.121  33.241  29.391  1.00  0.00           H
ATOM   2359  HW2 SOL   775      17.311  32.991  30.481  1.00  0.00           H
ATOM   2360  OW  SOL   776       3.170  24.091  31.421  1.00  0.00           O
ATOM   2361  HW1 SOL   776       3.550  23.501  32.141  1.00  0.00           H
ATOM   2362  HW2 SOL   776       3.570  23.831  30.541  1.00  0.00           H
ATOM   2363  OW  SOL   777       8.120  34.481  25.491  1.00  0.00           O
ATOM   2364  HW1 SOL   777       8.440  34.581  24.551  1.00  0.00           H
ATOM   2365  HW2 SOL   777       7.330  33.861  25.511  1.00  0.00           H
ATOM   2366  OW  SOL   778      14.241  20.761  29.741  1.00  0.00           O
ATOM   2367  HW1 SOL   778      14.761  20.111  30.291  1.00  0.00           H
ATOM   2368  HW2 SOL   778      13.751  21.391  30.351  1.00  0.00           H
ATOM   2369  OW  SOL   779      10.011  18.961  30.161  1.00  0.00           O
ATOM   2370  HW1 SOL   779       9.381  18.241  29.851  1.00  0.00           H
ATOM   2371  HW2 SOL   779      10.941  18.601  30.161  1.00  0.00           H
ATOM   2372  OW  SOL   780       7.700  31.921  21.631  1.00  0.00           O
ATOM   2373  HW1 SOL   780       7.240  31.051  21.801  1.00  0.00           H
ATOM   2374  HW2 SOL   780       8.610  31.891  22.041  1.00  0.00           H
ATOM   2375  OW  SOL   781       6.180  34.291  31.461  1.00  0.00           O
ATOM   2376  HW1 SOL   781       6.130  35.111  32.031  1.00  0.00           H
ATOM   2377  HW2 SOL   781       7.070  34.261  31.011  1.00  0.00           H
ATOM   2378  OW  SOL   782      13.521  19.141  20.301  1.00  0.00           O
ATOM   2379  HW1 SOL   782      13.871  18.731  19.461  1.00  0.00           H
ATOM   2380  HW2 SOL   782      12.621  18.761  20.501  1.00  0.00           H
ATOM   2381  OW  SOL   783      13.001  23.151  25.531  1.00  0.00           O
ATOM   2382  HW1 SOL   783      12.411  23.951  25.571  1.00  0.00           H
ATOM   2383  HW2 SOL   783      13.151  22.801  26.461  1.00  0.00           H
ATOM   2384  OW  SOL   784      15.931  20.831  27.441  1.00  0.00           O
ATOM   2385  HW1 SOL   784      15.091  20.821  27.981  1.00  0.00           H
ATOM   2386  HW2 SOL   784      15.951  21.661  26.881  1.00  0.00           H
ATOM   2387  OW  SOL   785       0.390  29.391  21.621  1.00  0.00           O
ATOM   2388  HW1 SOL   785       1.380  29.281  21.531  1.00  0.00           H
ATOM   2389  HW2 SOL   785      -0.010  28.531  21.941  1.00  0.00           H
ATOM   2390  OW  SOL   786       8.750  35.081  21.991  1.00  0.00           O
ATOM   2391  HW1 SOL   786       7.980  34.731  21.451  1.00  0.00           H
ATOM   2392  HW2 SOL   786       8.430  35.791  22.611  1.00  0.00           H
ATOM   2393  OW  SOL   787       2.250  39.991   9.961  1.00  0.00           O
ATOM   2394  HW1 SOL   787       2.600  39.821  10.881  1.00  0.00           H
ATOM   2395  HW2 SOL   787       1.370  39.541   9.841  1.00  0.00           H
ATOM   2396  OW  SOL   788       0.190  40.921   6.470  1.00  0.00           O
ATOM   2397  HW1 SOL   788      -0.630  41.351   6.860  1.00  0.00           H
ATOM   2398  HW2 SOL   788      -0.090  40.191   5.840  1.00  0.00           H
ATOM   2399  OW  SOL   789      17.551  43.311   2.310  1.00  0.00           O
ATOM   2400  HW1 SOL   789      17.431  43.181   1.320  1.00  0.00           H
ATOM   2401  HW2 SOL   789      17.251  42.501   2.800  1.00  0.00           H
ATOM   2402  OW  SOL   790       4.380  41.161  14.991  1.00  0.00           O
ATOM   2403  HW1 SOL   790       5.200  40.601  15.081  1.00  0.00           H
ATOM   2404  HW2 SOL   790       3.570  40.581  15.031  1.00  0.00           H
ATOM   2405  OW  SOL   791      16.031  41.711   7.370  1.00  0.00           O
ATOM   2406  HW1 SOL   791      15.291  42.171   6.870  1.00  0.00           H
ATOM   2407  HW2 SOL   791      16.541  42.391   7.900  1.00  0.00           H
ATOM   2408  OW  SOL   792      15.941  38.381  14.801  1.00  0.00           O
ATOM   2409  HW1 SOL   792      15.761  39.051  14.081  1.00  0.00           H
ATOM   2410  HW2 SOL   792      15.911  38.841  15.691  1.00  0.00           H
ATOM   2411  OW  SOL   793       8.090  37.281   5.020  1.00  0.00           O
ATOM   2412  HW1 SOL   793       8.490  38.191   4.930  1.00  0.00           H
ATOM   2413  HW2 SOL   793       7.090  37.361   5.080  1.00  0.00           H
ATOM   2414  OW  SOL   794       3.170  39.751  18.011  1.00  0.00           O
ATOM   2415  HW1 SOL   794       3.880  40.461  18.071  1.00  0.00           H
ATOM   2416  HW2 SOL   794       2.290  40.141  18.291  1.00  0.00           H
ATOM   2417  OW  SOL   795      12.811  40.691   9.441  1.00  0.00           O
ATOM   2418  HW1 SOL   795      11.951  40.191   9.311  1.00  0.00           H
ATOM   2419  HW2 SOL   795      13.431  40.151  10.001  1.00  0.00           H
ATOM   2420  OW  SOL   796      13.941  41.931  16.741  1.00  0.00           O
ATOM   2421  HW1 SOL   796      13.741  42.361  17.621  1.00  0.00           H
ATOM   2422  HW2 SOL   796      14.721  41.311  16.831  1.00  0.00           H
ATOM   2423  OW  SOL   797       9.731  46.141  15.721  1.00  0.00           O
ATOM   2424  HW1 SOL   797      10.191  45.301  15.431  1.00  0.00           H
ATOM   2425  HW2 SOL   797       9.171  46.481  14.971  1.00  0.00           H
ATOM   2426  OW  SOL   798       9.911  41.341  12.421  1.00  0.00           O
ATOM   2427  HW1 SOL   798       9.141  41.681  12.961  1.00  0.00           H
ATOM   2428  HW2 SOL   798       9.571  40.831  11.631  1.00  0.00           H
ATOM   2429  OW  SOL   799       0.760  45.351   7.890  1.00  0.00           O
ATOM   2430  HW1 SOL   799       1.750  45.231   7.980  1.00  0.00           H
ATOM   2431  HW2 SOL   799       0.520  46.301   8.100  1.00  0.00           H
ATOM   2432  OW  SOL   800       8.650  40.721   1.950  1.00  0.00           O
ATOM   2433  HW1 SOL   800       9.240  41.351   1.460  1.00  0.00           H
ATOM   2434  HW2 SOL   800       8.840  39.781   1.660  1.00  0.00           H
ATOM   2435  OW  SOL   801      17.191  43.091  18.311  1.00  0.00           O
ATOM   2436  HW1 SOL   801      16.931  43.981  17.951  1.00  0.00           H
ATOM   2437  HW2 SOL   801      17.171  42.411  17.581  1.00  0.00           H
ATOM   2438  OW  SOL   802       5.500  39.201   8.850  1.00  0.00           O
ATOM   2439  HW1 SOL   802       5.450  39.151   9.850  1.00  0.00           H
ATOM   2440  HW2 SOL   802       5.520  40.161   8.560  1.00  0.00           H
ATOM   2441  OW  SOL   803      14.581  44.591   7.280  1.00  0.00           O
ATOM   2442  HW1 SOL   803      14.531  43.941   8.030  1.00  0.00           H
ATOM   2443  HW2 SOL   803      15.381  45.181   7.410  1.00  0.00           H
ATOM   2444  OW  SOL   804       2.020  40.091  14.981  1.00  0.00           O
ATOM   2445  HW1 SOL   804       1.220  40.691  14.851  1.00  0.00           H
ATOM   2446  HW2 SOL   804       1.920  39.601  15.841  1.00  0.00           H
ATOM   2447  OW  SOL   805      14.001  38.311   4.260  1.00  0.00           O
ATOM   2448  HW1 SOL   805      13.761  37.941   3.360  1.00  0.00           H
ATOM   2449  HW2 SOL   805      14.991  38.471   4.300  1.00  0.00           H
ATOM   2450  OW  SOL   806      15.471  39.461  17.291  1.00  0.00           O
ATOM   2451  HW1 SOL   806      15.421  39.831  18.211  1.00  0.00           H
ATOM   2452  HW2 SOL   806      14.751  38.771  17.171  1.00  0.00           H
ATOM   2453  OW  SOL   807       6.140  38.461   1.170  1.00  0.00           O
ATOM   2454  HW1 SOL   807       7.120  38.241   1.240  1.00  0.00           H
ATOM   2455  HW2 SOL   807       5.830  38.291   0.240  1.00  0.00           H
ATOM   2456  OW  SOL   808       7.810  39.881  17.491  1.00  0.00           O
ATOM   2457  HW1 SOL   808       8.480  39.271  17.921  1.00  0.00           H
ATOM   2458  HW2 SOL   808       7.080  40.071  18.141  1.00  0.00           H
ATOM   2459  OW  SOL   809      13.511  43.141  14.331  1.00  0.00           O
ATOM   2460  HW1 SOL   809      13.791  42.711  15.181  1.00  0.00           H
ATOM   2461  HW2 SOL   809      13.761  44.101  14.341  1.00  0.00           H
ATOM   2462  OW  SOL   810       5.390  37.881   5.120  1.00  0.00           O
ATOM   2463  HW1 SOL   810       4.580  37.891   5.700  1.00  0.00           H
ATOM   2464  HW2 SOL   810       5.420  38.711   4.570  1.00  0.00           H
ATOM   2465  OW  SOL   811       2.970  37.591   1.710  1.00  0.00           O
ATOM   2466  HW1 SOL   811       3.460  38.431   1.500  1.00  0.00           H
ATOM   2467  HW2 SOL   811       3.590  36.941   2.160  1.00  0.00           H
ATOM   2468  OW  SOL   812       9.351  39.601   4.800  1.00  0.00           O
ATOM   2469  HW1 SOL   812       8.871  40.011   4.020  1.00  0.00           H
ATOM   2470  HW2 SOL   812      10.341  39.581   4.610  1.00  0.00           H
ATOM   2471  OW  SOL   813      10.321  42.731   0.160  1.00  0.00           O
ATOM   2472  HW1 SOL   813       9.911  43.551  -0.230  1.00  0.00           H
ATOM   2473  HW2 SOL   813      10.961  42.991   0.890  1.00  0.00           H
ATOM   2474  OW  SOL   814       0.780  42.801  13.861  1.00  0.00           O
ATOM   2475  HW1 SOL   814       1.700  42.791  13.451  1.00  0.00           H
ATOM   2476  HW2 SOL   814       0.720  43.541  14.531  1.00  0.00           H
ATOM   2477  OW  SOL   815       5.610  39.461  11.471  1.00  0.00           O
ATOM   2478  HW1 SOL   815       5.990  38.621  11.841  1.00  0.00           H
ATOM   2479  HW2 SOL   815       4.730  39.651  11.911  1.00  0.00           H
ATOM   2480  OW  SOL   816      10.171  37.631   7.530  1.00  0.00           O
ATOM   2481  HW1 SOL   816       9.451  37.681   6.840  1.00  0.00           H
ATOM   2482  HW2 SOL   816       9.931  36.941   8.220  1.00  0.00           H
ATOM   2483  OW  SOL   817      14.661  43.141   9.921  1.00  0.00           O
ATOM   2484  HW1 SOL   817      14.361  42.191   9.991  1.00  0.00           H
ATOM   2485  HW2 SOL   817      15.391  43.301  10.581  1.00  0.00           H
ATOM   2486  OW  SOL   818       5.270  39.801   3.280  1.00  0.00           O
ATOM   2487  HW1 SOL   818       5.540  39.211   2.530  1.00  0.00           H
ATOM   2488  HW2 SOL   818       5.270  40.751   2.970  1.00  0.00           H
ATOM   2489  OW  SOL   819       9.150  38.131  14.021  1.00  0.00           O
ATOM   2490  HW1 SOL   819       9.400  37.931  13.071  1.00  0.00           H
ATOM   2491  HW2 SOL   819       9.870  38.691  14.441  1.00  0.00           H
ATOM   2492  OW  SOL   820      12.741  41.101  12.621  1.00  0.00           O
ATOM   2493  HW1 SOL   820      12.951  41.841  13.261  1.00  0.00           H
ATOM   2494  HW2 SOL   820      11.851  41.271  12.191  1.00  0.00           H
ATOM   2495  OW  SOL   821       5.660  42.611   8.650  1.00  0.00           O
ATOM   2496  HW1 SOL   821       5.780  43.271   7.910  1.00  0.00           H
ATOM   2497  HW2 SOL   821       6.120  42.951   9.480  1.00  0.00           H
ATOM   2498  OW  SOL   822      10.131  38.291  17.701  1.00  0.00           O
ATOM   2499  HW1 SOL   822      10.191  39.141  17.181  1.00  0.00           H
ATOM   2500  HW2 SOL   822      10.451  37.531  17.131  1.00  0.00           H
ATOM   2501  OW  SOL   823       5.040  37.741  17.401  1.00  0.00           O
ATOM   2502  HW1 SOL   823       4.620  37.171  16.701  1.00  0.00           H
ATOM   2503  HW2 SOL   823       4.380  38.431  17.721  1.00  0.00           H
ATOM   2504  OW  SOL   824       3.070  39.371  12.311  1.00  0.00           O
ATOM   2505  HW1 SOL   824       2.840  39.741  13.211  1.00  0.00           H
ATOM   2506  HW2 SOL   824       2.770  38.421  12.251  1.00  0.00           H
ATOM   2507  OW  SOL   825       7.320  43.581  10.641  1.00  0.00           O
ATOM   2508  HW1 SOL   825       7.910  43.321   9.881  1.00  0.00           H
ATOM   2509  HW2 SOL   825       7.040  44.541  10.531  1.00  0.00           H
ATOM   2510  OW  SOL   826       3.070  37.871   6.180  1.00  0.00           O
ATOM   2511  HW1 SOL   826       2.960  38.811   6.510  1.00  0.00           H
ATOM   2512  HW2 SOL   826       3.020  37.241   6.950  1.00  0.00           H
ATOM   2513  OW  SOL   827      16.221  40.911   3.740  1.00  0.00           O
ATOM   2514  HW1 SOL   827      16.241  40.151   4.380  1.00  0.00           H
ATOM   2515  HW2 SOL   827      15.741  41.681   4.140  1.00  0.00           H
ATOM   2516  OW  SOL   828      15.401  39.981   1.250  1.00  0.00           O
ATOM   2517  HW1 SOL   828      14.791  39.231   1.480  1.00  0.00           H
ATOM   2518  HW2 SOL   828      15.621  40.501   2.080  1.00  0.00           H
ATOM   2519  OW  SOL   829      13.031  45.621   0.420  1.00  0.00           O
ATOM   2520  HW1 SOL   829      13.371  44.691   0.570  1.00  0.00           H
ATOM   2521  HW2 SOL   829      13.211  45.891  -0.530  1.00  0.00           H
ATOM   2522  OW  SOL   830       3.390  42.331  10.061  1.00  0.00           O
ATOM   2523  HW1 SOL   830       2.870  41.501   9.891  1.00  0.00           H
ATOM   2524  HW2 SOL   830       4.160  42.381   9.421  1.00  0.00           H
ATOM   2525  OW  SOL   831       5.110  41.391  18.081  1.00  0.00           O
ATOM   2526  HW1 SOL   831       4.930  41.841  18.961  1.00  0.00           H
ATOM   2527  HW2 SOL   831       5.530  42.041  17.451  1.00  0.00           H
ATOM   2528  OW  SOL   832      11.381  41.041  16.781  1.00  0.00           O
ATOM   2529  HW1 SOL   832      10.931  41.671  17.421  1.00  0.00           H
ATOM   2530  HW2 SOL   832      12.311  41.351  16.611  1.00  0.00           H
ATOM   2531  OW  SOL   833      11.601  39.311  14.771  1.00  0.00           O
ATOM   2532  HW1 SOL   833      11.601  39.951  15.541  1.00  0.00           H
ATOM   2533  HW2 SOL   833      11.881  39.791  13.941  1.00  0.00           H
ATOM   2534  OW  SOL   834       1.890  42.441  17.221  1.00  0.00           O
ATOM   2535  HW1 SOL   834       2.480  42.041  16.521  1.00  0.00           H
ATOM   2536  HW2 SOL   834       1.310  43.151  16.811  1.00  0.00           H
ATOM   2537  OW  SOL   835      16.571  43.281  12.061  1.00  0.00           O
ATOM   2538  HW1 SOL   835      16.191  42.591  12.681  1.00  0.00           H
ATOM   2539  HW2 SOL   835      17.391  42.921  11.621  1.00  0.00           H
ATOM   2540  OW  SOL   836       6.710  41.881  12.691  1.00  0.00           O
ATOM   2541  HW1 SOL   836       6.370  40.991  12.391  1.00  0.00           H
ATOM   2542  HW2 SOL   836       6.970  42.421  11.891  1.00  0.00           H
ATOM   2543  OW  SOL   837       9.030  38.101   1.330  1.00  0.00           O
ATOM   2544  HW1 SOL   837       9.540  38.111   0.470  1.00  0.00           H
ATOM   2545  HW2 SOL   837       9.590  37.681   2.040  1.00  0.00           H
ATOM   2546  OW  SOL   838      17.261  38.591   5.230  1.00  0.00           O
ATOM   2547  HW1 SOL   838      17.991  38.421   4.560  1.00  0.00           H
ATOM   2548  HW2 SOL   838      16.951  37.721   5.610  1.00  0.00           H
ATOM   2549  OW  SOL   839      18.411  38.991   9.631  1.00  0.00           O
ATOM   2550  HW1 SOL   839      18.801  38.141   9.271  1.00  0.00           H
ATOM   2551  HW2 SOL   839      17.431  39.011   9.441  1.00  0.00           H
ATOM   2552  OW  SOL   840       2.630  40.501   7.200  1.00  0.00           O
ATOM   2553  HW1 SOL   840       1.840  41.011   6.860  1.00  0.00           H
ATOM   2554  HW2 SOL   840       2.540  40.351   8.180  1.00  0.00           H
ATOM   2555  OW  SOL   841      10.141  39.601   9.711  1.00  0.00           O
ATOM   2556  HW1 SOL   841      10.061  39.241   8.781  1.00  0.00           H
ATOM   2557  HW2 SOL   841      10.121  38.841  10.361  1.00  0.00           H
ATOM   2558  OW  SOL   842      17.091  41.091  13.811  1.00  0.00           O
ATOM   2559  HW1 SOL   842      17.821  41.781  13.851  1.00  0.00           H
ATOM   2560  HW2 SOL   842      17.371  40.341  13.221  1.00  0.00           H
ATOM   2561  OW  SOL   843       6.720  39.271  14.891  1.00  0.00           O
ATOM   2562  HW1 SOL   843       7.620  39.111  14.491  1.00  0.00           H
ATOM   2563  HW2 SOL   843       6.800  39.321  15.881  1.00  0.00           H
ATOM   2564  OW  SOL   844       0.750  40.691   0.330  1.00  0.00           O
ATOM   2565  HW1 SOL   844      -0.170  40.411   0.040  1.00  0.00           H
ATOM   2566  HW2 SOL   844       1.060  41.461  -0.230  1.00  0.00           H
ATOM   2567  OW  SOL   845      14.401  45.801  13.981  1.00  0.00           O
ATOM   2568  HW1 SOL   845      13.831  46.321  13.351  1.00  0.00           H
ATOM   2569  HW2 SOL   845      15.361  45.921  13.741  1.00  0.00           H
ATOM   2570  OW  SOL   846       0.720  38.901   3.180  1.00  0.00           O
ATOM   2571  HW1 SOL   846       0.550  39.731   2.640  1.00  0.00           H
ATOM   2572  HW2 SOL   846       1.620  38.531   2.960  1.00  0.00           H
ATOM   2573  OW  SOL   847       7.160  42.891  17.081  1.00  0.00           O
ATOM   2574  HW1 SOL   847       7.350  43.541  17.821  1.00  0.00           H
ATOM   2575  HW2 SOL   847       7.760  42.091  17.171  1.00  0.00           H
ATOM   2576  OW  SOL   848      12.251  40.491   4.490  1.00  0.00           O
ATOM   2577  HW1 SOL   848      12.901  39.751   4.380  1.00  0.00           H
ATOM   2578  HW2 SOL   848      12.451  40.991   5.330  1.00  0.00           H
ATOM   2579  OW  SOL   849      17.771  40.661  16.421  1.00  0.00           O
ATOM   2580  HW1 SOL   849      17.601  40.971  15.481  1.00  0.00           H
ATOM   2581  HW2 SOL   849      16.931  40.291  16.801  1.00  0.00           H
ATOM   2582  OW  SOL   850      18.241  39.161  12.271  1.00  0.00           O
ATOM   2583  HW1 SOL   850      18.201  38.261  12.711  1.00  0.00           H
ATOM   2584  HW2 SOL   850      18.271  39.051  11.281  1.00  0.00           H
ATOM   2585  OW  SOL   851       4.280  41.481   5.200  1.00  0.00           O
ATOM   2586  HW1 SOL   851       4.580  40.761   4.580  1.00  0.00           H
ATOM   2587  HW2 SOL   851       3.890  41.081   6.030  1.00  0.00           H
ATOM   2588  OW  SOL   852       3.170  42.711  12.801  1.00  0.00           O
ATOM   2589  HW1 SOL   852       3.550  42.121  13.521  1.00  0.00           H
ATOM   2590  HW2 SOL   852       3.570  42.451  11.921  1.00  0.00           H
ATOM   2591  OW  SOL   853      14.241  39.381  11.121  1.00  0.00           O
ATOM   2592  HW1 SOL   853      14.761  38.731  11.671  1.00  0.00           H
ATOM   2593  HW2 SOL   853      13.751  40.011  11.731  1.00  0.00           H
ATOM   2594  OW  SOL   854      10.011  37.581  11.541  1.00  0.00           O
ATOM   2595  HW1 SOL   854       9.381  36.861  11.231  1.00  0.00           H
ATOM   2596  HW2 SOL   854      10.941  37.221  11.541  1.00  0.00           H
ATOM   2597  OW  SOL   855      13.521  37.761   1.680  1.00  0.00           O
ATOM   2598  HW1 SOL   855      13.871  37.351   0.840  1.00  0.00           H
ATOM   2599  HW2 SOL   855      12.621  37.381   1.880  1.00  0.00           H
ATOM   2600  OW  SOL   856      13.001  41.771   6.910  1.00  0.00           O
ATOM   2601  HW1 SOL   856      12.411  42.571   6.950  1.00  0.00           H
ATOM   2602  HW2 SOL   856      13.151  41.421   7.840  1.00  0.00           H
ATOM   2603  OW  SOL   857      15.931  39.451   8.820  1.00  0.00           O
ATOM   2604  HW1 SOL   857      15.091  39.441   9.360  1.00  0.00           H
ATOM   2605  HW2 SOL   857      15.951  40.281   8.260  1.00  0.00           H
ATOM   2606  OW  SOL   858       2.250  39.991  28.581  1.00  0.00           O
ATOM   2607  HW1 SOL   858       2.600  39.821  29.501  1.00  0.00           H
ATOM   2608  HW2 SOL   858       1.370  39.541  28.461  1.00  0.00           H
ATOM   2609  OW  SOL   859       0.190  40.921  25.091  1.00  0.00           O
ATOM   2610  HW1 SOL   859      -0.630  41.351  25.481  1.00  0.00           H
ATOM   2611  HW2 SOL   859      -0.090  40.191  24.461  1.00  0.00           H
ATOM   2612  OW  SOL   860      17.551  43.311  20.931  1.00  0.00           O
ATOM   2613  HW1 SOL   860      17.431  43.181  19.941  1.00  0.00           H
ATOM   2614  HW2 SOL   860      17.251  42.501  21.421  1.00  0.00           H
ATOM   2615  OW  SOL   861       4.380  41.161  33.611  1.00  0.00           O
ATOM   2616  HW1 SOL   861       5.200  40.601  33.701  1.00  0.00           H
ATOM   2617  HW2 SOL   861       3.570  40.581  33.651  1.00  0.00           H
ATOM   2618  OW  SOL   862      16.031  41.711  25.991  1.00  0.00           O
ATOM   2619  HW1 SOL   862      15.291  42.171  25.491  1.00  0.00           H
ATOM   2620  HW2 SOL   862      16.541  42.391  26.521  1.00  0.00           H
ATOM   2621  OW  SOL   863      15.941  38.381  33.421  1.00  0.00           O
ATOM   2622  HW1 SOL   863      15.761  39.051  32.701  1.00  0.00           H
ATOM   2623  HW2 SOL   863      15.911  38.841  34.311  1.00  0.00           H
ATOM   2624  OW  SOL   864       8.090  37.281  23.641  1.00  0.00           O
ATOM   2625  HW1 SOL   864       8.490  38.191  23.551  1.00  0.00           H
ATOM   2626  HW2 SOL   864       7.090  37.361  23.701  1.00  0.00           H
ATOM   2627  OW  SOL   865      12.811  40.691  28.061  1.00  0.00           O
ATOM   2628  HW1 SOL   865      11.951  40.191  27.931  1.00  0.00           H
ATOM   2629  HW2 SOL   865      13.431  40.151  28.621  1.00  0.00           H
ATOM   2630  OW  SOL   866       9.911  41.341  31.041  1.00  0.00           O
ATOM   2631  HW1 SOL   866       9.141  41.681  31.581  1.00  0.00           H
ATOM   2632  HW2 SOL   866       9.571  40.831  30.251  1.00  0.00           H
ATOM   2633  OW  SOL   867       0.760  45.351  26.511  1.00  0.00           O
ATOM   2634  HW1 SOL   867       1.750  45.231  26.601  1.00  0.00           H
ATOM   2635  HW2 SOL   867       0.520  46.301  26.721  1.00  0.00           H
ATOM   2636  OW  SOL   868       8.650  40.721  20.571  1.00  0.00           O
ATOM   2637  HW1 SOL   868       9.240  41.351  20.081  1.00  0.00           H
ATOM   2638  HW2 SOL   868       8.840  39.781  20.281  1.00  0.00           H
ATOM   2639  OW  SOL   869       5.500  39.201  27.471  1.00  0.00           O
ATOM   2640  HW1 SOL   869       5.450  39.151  28.471  1.00  0.00           H
ATOM   2641  HW2 SOL   869       5.520  40.161  27.181  1.00  0.00           H
ATOM   2642  OW  SOL   870      14.581  44.591  25.901  1.00  0.00           O
ATOM   2643  HW1 SOL   870      14.531  43.941  26.651  1.00  0.00           H
ATOM   2644  HW2 SOL   870      15.381  45.181  26.031  1.00  0.00           H
ATOM   2645  OW  SOL   871       2.020  40.091  33.601  1.00  0.00           O
ATOM   2646  HW1 SOL   871       1.220  40.691  33.471  1.00  0.00           H
ATOM   2647  HW2 SOL   871       1.920  39.601  34.461  1.00  0.00           H
ATOM   2648  OW  SOL   872      14.001  38.311  22.881  1.00  0.00           O
ATOM   2649  HW1 SOL   872      13.761  37.941  21.981  1.00  0.00           H
ATOM   2650  HW2 SOL   872      14.991  38.471  22.921  1.00  0.00           H
ATOM   2651  OW  SOL   873       6.140  38.461  19.791  1.00  0.00           O
ATOM   2652  HW1 SOL   873       7.120  38.241  19.861  1.00  0.00           H
ATOM   2653  HW2 SOL   873       5.830  38.291  18.861  1.00  0.00           H
ATOM   2654  OW  SOL   874      13.511  43.141  32.951  1.00  0.00           O
ATOM   2655  HW1 SOL   874      13.791  42.711  33.801  1.00  0.00           H
ATOM   2656  HW2 SOL   874      13.761  44.101  32.961  1.00  0.00           H
ATOM   2657  OW  SOL   875       5.390  37.881  23.741  1.00  0.00           O
ATOM   2658  HW1 SOL   875       4.580  37.891  24.321  1.00  0.00           H
ATOM   2659  HW2 SOL   875       5.420  38.711  23.191  1.00  0.00           H
ATOM   2660  OW  SOL   876       2.970  37.591  20.331  1.00  0.00           O
ATOM   2661  HW1 SOL   876       3.460  38.431  20.121  1.00  0.00           H
ATOM   2662  HW2 SOL   876       3.590  36.941  20.781  1.00  0.00           H
ATOM   2663  OW  SOL   877       9.351  39.601  23.421  1.00  0.00           O
ATOM   2664  HW1 SOL   877       8.871  40.011  22.641  1.00  0.00           H
ATOM   2665  HW2 SOL   877      10.341  39.581  23.231  1.00  0.00           H
ATOM   2666  OW  SOL   878       0.780  42.801  32.481  1.00  0.00           O
ATOM   2667  HW1 SOL   878       1.700  42.791  32.071  1.00  0.00           H
ATOM   2668  HW2 SOL   878       0.720  43.541  33.151  1.00  0.00           H
ATOM   2669  OW  SOL   879       5.610  39.461  30.091  1.00  0.00           O
ATOM   2670  HW1 SOL   879       5.990  38.621  30.461  1.00  0.00           H
ATOM   2671  HW2 SOL   879       4.730  39.651  30.531  1.00  0.00           H
ATOM   2672  OW  SOL   880      10.171  37.631  26.151  1.00  0.00           O
ATOM   2673  HW1 SOL   880       9.451  37.681  25.461  1.00  0.00           H
ATOM   2674  HW2 SOL   880       9.931  36.941  26.841  1.00  0.00           H
ATOM   2675  OW  SOL   881      14.661  43.141  28.541  1.00  0.00           O
ATOM   2676  HW1 SOL   881      14.361  42.191  28.611  1.00  0.00           H
ATOM   2677  HW2 SOL   881      15.391  43.301  29.201  1.00  0.00           H
ATOM   2678  OW  SOL   882       5.270  39.801  21.901  1.00  0.00           O
ATOM   2679  HW1 SOL   882       5.540  39.211  21.151  1.00  0.00           H
ATOM   2680  HW2 SOL   882       5.270  40.751  21.591  1.00  0.00           H
ATOM   2681  OW  SOL   883       9.150  38.131  32.641  1.00  0.00           O
ATOM   2682  HW1 SOL   883       9.400  37.931  31.691  1.00  0.00           H
ATOM   2683  HW2 SOL   883       9.870  38.691  33.061  1.00  0.00           H
ATOM   2684  OW  SOL   884      12.741  41.101  31.241  1.00  0.00           O
ATOM   2685  HW1 SOL   884      12.951  41.841  31.881  1.00  0.00           H
ATOM   2686  HW2 SOL   884      11.851  41.271  30.811  1.00  0.00           H
ATOM   2687  OW  SOL   885       5.660  42.611  27.271  1.00  0.00           O
ATOM   2688  HW1 SOL   885       5.780  43.271  26.531  1.00  0.00           H
ATOM   2689  HW2 SOL   885       6.120  42.951  28.101  1.00  0.00           H
ATOM   2690  OW  SOL   886       3.070  39.371  30.931  1.00  0.00           O
ATOM   2691  HW1 SOL   886       2.840  39.741  31.831  1.00  0.00           H
ATOM   2692  HW2 SOL   886       2.770  38.421  30.871  1.00  0.00           H
ATOM   2693  OW  SOL   887       7.320  43.581  29.261  1.00  0.00           O
ATOM   2694  HW1 SOL   887       7.910  43.321  28.501  1.00  0.00           H
ATOM   2695  HW2 SOL   887       7.040  44.541  29.151  1.00  0.00           H
ATOM   2696  OW  SOL   888       3.070  37.871  24.801  1.00  0.00           O
ATOM   2697  HW1 SOL   888       2.960  38.811  25.131  1.00  0.00           H
ATOM   2698  HW2 SOL   888       3.020  37.241  25.571  1.00  0.00           H
ATOM   2699  OW  SOL   889      16.221  40.911  22.361  1.00  0.00           O
ATOM   2700  HW1 SOL   889      16.241  40.151  23.001  1.00  0.00           H
ATOM   2701  HW2 SOL   889      15.741  41.681  22.761  1.00  0.00           H
ATOM   2702  OW  SOL   890      15.401  39.981  19.871  1.00  0.00           O
ATOM   2703  HW1 SOL   890      14.791  39.231  20.101  1.00  0.00           H
ATOM   2704  HW2 SOL   890      15.621  40.501  20.701  1.00  0.00           H
ATOM   2705  OW  SOL   891      13.031  45.621  19.041  1.00  0.00           O
ATOM   2706  HW1 SOL   891      13.371  44.691  19.191  1.00  0.00           H
ATOM   2707  HW2 SOL   891      13.211  45.891  18.091  1.00  0.00           H
ATOM   2708  OW  SOL   892       3.390  42.331  28.681  1.00  0.00           O
ATOM   2709  HW1 SOL   892       2.870  41.501  28.511  1.00  0.00           H
ATOM   2710  HW2 SOL   892       4.160  42.381  28.041  1.00  0.00           H
ATOM   2711  OW  SOL   893      11.601  39.311  33.391  1.00  0.00           O
ATOM   2712  HW1 SOL   893      11.601  39.951  34.161  1.00  0.00           H
ATOM   2713  HW2 SOL   893      11.881  39.791  32.561  1.00  0.00           H
ATOM   2714  OW  SOL   894       0.400  42.681  29.761  1.00  0.00           O
ATOM   2715  HW1 SOL   894       1.250  42.351  29.351  1.00  0.00           H
ATOM   2716  HW2 SOL   894       0.530  42.831  30.741  1.00  0.00           H
ATOM   2717  OW  SOL   895      16.571  43.281  30.681  1.00  0.00           O
ATOM   2718  HW1 SOL   895      16.191  42.591  31.301  1.00  0.00           H
ATOM   2719  HW2 SOL   895      17.391  42.921  30.241  1.00  0.00           H
ATOM   2720  OW  SOL   896       6.710  41.881  31.311  1.00  0.00           O
ATOM   2721  HW1 SOL   896       6.370  40.991  31.011  1.00  0.00           H
ATOM   2722  HW2 SOL   896       6.970  42.421  30.511  1.00  0.00           H
ATOM   2723  OW  SOL   897       9.030  38.101  19.951  1.00  0.00           O
ATOM   2724  HW1 SOL   897       9.540  38.111  19.091  1.00  0.00           H
ATOM   2725  HW2 SOL   897       9.590  37.681  20.661  1.00  0.00           H
ATOM   2726  OW  SOL   898      17.261  38.591  23.851  1.00  0.00           O
ATOM   2727  HW1 SOL   898      17.991  38.421  23.181  1.00  0.00           H
ATOM   2728  HW2 SOL   898      16.951  37.721  24.231  1.00  0.00           H
ATOM   2729  OW  SOL   899      18.411  38.991  28.251  1.00  0.00           O
ATOM   2730  HW1 SOL   899      18.801  38.141  27.891  1.00  0.00           H
ATOM   2731  HW2 SOL   899      17.431  39.011  28.061  1.00  0.00           H
ATOM   2732  OW  SOL   900       2.630  40.501  25.821  1.00  0.00           O
ATOM   2733  HW1 SOL   900       1.840  41.011  25.481  1.00  0.00           H
ATOM   2734  HW2 SOL   900       2.540  40.351  26.801  1.00  0.00           H
ATOM   2735  OW  SOL   901      10.141  39.601  28.331  1.00  0.00           O
ATOM   2736  HW1 SOL   901      10.061  39.241  27.401  1.00  0.00           H
ATOM   2737  HW2 SOL   901      10.121  38.841  28.981  1.00  0.00           H
ATOM   2738  OW  SOL   902      17.091  41.091  32.431  1.00  0.00           O
ATOM   2739  HW1 SOL   902      17.821  41.781  32.471  1.00  0.00           H
ATOM   2740  HW2 SOL   902      17.371  40.341  31.841  1.00  0.00           H
ATOM   2741  OW  SOL   903       6.720  39.271  33.511  1.00  0.00           O
ATOM   2742  HW1 SOL   903       7.620  39.111  33.111  1.00  0.00           H
ATOM   2743  HW2 SOL   903       6.800  39.321  34.501  1.00  0.00           H
ATOM   2744  OW  SOL   904       0.750  40.691  18.951  1.00  0.00           O
ATOM   2745  HW1 SOL   904      -0.170  40.411  18.661  1.00  0.00           H
ATOM   2746  HW2 SOL   904       1.060  41.461  18.391  1.00  0.00           H
ATOM   2747  OW  SOL   905      14.401  45.801  32.601  1.00  0.00           O
ATOM   2748  HW1 SOL   905      13.831  46.321  31.971  1.00  0.00           H
ATOM   2749  HW2 SOL   905      15.361  45.921  32.361  1.00  0.00           H
ATOM   2750  OW  SOL   906       0.720  38.901  21.801  1.00  0.00           O
ATOM   2751  HW1 SOL   906       0.550  39.731  21.261  1.00  0.00           H
ATOM   2752  HW2 SOL   906       1.620  38.531  21.581  1.00  0.00           H
ATOM   2753  OW  SOL   907      12.251  40.491  23.111  1.00  0.00           O
ATOM   2754  HW1 SOL   907      12.901  39.751  23.001  1.00  0.00           H
ATOM   2755  HW2 SOL   907      12.451  40.991  23.951  1.00  0.00           H
ATOM   2756  OW  SOL   908      18.241  39.161  30.891  1.00  0.00           O
ATOM   2757  HW1 SOL   908      18.201  38.261  31.331  1.00  0.00           H
ATOM   2758  HW2 SOL   908      18.271  39.051  29.901  1.00  0.00           H
ATOM   2759  OW  SOL   909       4.280  41.481  23.821  1.00  0.00           O
ATOM   2760  HW1 SOL   909       4.580  40.761  23.201  1.00  0.00           H
ATOM   2761  HW2 SOL   909       3.890  41.081  24.651  1.00  0.00           H
ATOM   2762  OW  SOL   910       3.170  42.711  31.421  1.00  0.00           O
ATOM   2763  HW1 SOL   910       3.550  42.121  32.141  1.00  0.00           H
ATOM   2764  HW2 SOL   910       3.570  42.451  30.541  1.00  0.00           H
ATOM   2765  OW  SOL   911      14.241  39.381  29.741  1.00  0.00           O
ATOM   2766  HW1 SOL   911      14.761  38.731  30.291  1.00  0.00           H
ATOM   2767  HW2 SOL   911      13.751  40.011  30.351  1.00  0.00           H
ATOM   2768  OW  SOL   912      10.011  37.581  30.161  1.00  0.00           O
ATOM   2769  HW1 SOL   912       9.381  36.861  29.851  1.00  0.00           H
ATOM   2770  HW2 SOL   912      10.941  37.221  30.161  1.00  0.00           H
ATOM   2771  OW  SOL   913      13.521  37.761  20.301  1.00  0.00           O
ATOM   2772  HW1 SOL   913      13.871  37.351  19.461  1.00  0.00           H
ATOM   2773  HW2 SOL   913      12.621  37.381  20.501  1.00  0.00           H
ATOM   2774  OW  SOL   914      13.001  41.771  25.531  1.00  0.00           O
ATOM   2775  HW1 SOL   914      12.411  42.571  25.571  1.00  0.00           H
ATOM   2776  HW2 SOL   914      13.151  41.421  26.461  1.00  0.00           H
ATOM   2777  OW  SOL   915      15.931  39.451  27.441  1.00  0.00           O
ATOM   2778  HW1 SOL   915      15.091  39.441  27.981  1.00  0.00           H
ATOM   2779  HW2 SOL   915      15.951  40.281  26.881  1.00  0.00           H
ATOM   2780  OW  SOL   916      20.921   6.280   1.130  1.00  0.00           O
ATOM   2781  HW1 SOL   916      19.991   6.260   1.500  1.00  0.00           H
ATOM   2782  HW2 SOL   916      20.931   5.890   0.210  1.00  0.00           H
ATOM   2783  OW  SOL   917      20.871   2.750   9.961  1.00  0.00           O
ATOM   2784  HW1 SOL   917      21.221   2.580  10.881  1.00  0.00           H
ATOM   2785  HW2 SOL   917      19.991   2.300   9.841  1.00  0.00           H
ATOM   2786  OW  SOL   918      18.811   3.680   6.470  1.00  0.00           O
ATOM   2787  HW1 SOL   918      17.991   4.110   6.860  1.00  0.00           H
ATOM   2788  HW2 SOL   918      18.531   2.950   5.840  1.00  0.00           H
ATOM   2789  OW  SOL   919      24.311  12.751  11.651  1.00  0.00           O
ATOM   2790  HW1 SOL   919      23.381  12.681  11.281  1.00  0.00           H
ATOM   2791  HW2 SOL   919      24.421  13.641  12.091  1.00  0.00           H
ATOM   2792  OW  SOL   920      34.171  15.111   7.030  1.00  0.00           O
ATOM   2793  HW1 SOL   920      33.601  14.951   7.840  1.00  0.00           H
ATOM   2794  HW2 SOL   920      33.581  15.211   6.230  1.00  0.00           H
ATOM   2795  OW  SOL   921      36.051   6.180   8.560  1.00  0.00           O
ATOM   2796  HW1 SOL   921      36.381   7.120   8.560  1.00  0.00           H
ATOM   2797  HW2 SOL   921      36.561   5.640   9.220  1.00  0.00           H
ATOM   2798  OW  SOL   922      29.971   7.030   7.170  1.00  0.00           O
ATOM   2799  HW1 SOL   922      30.541   7.810   6.920  1.00  0.00           H
ATOM   2800  HW2 SOL   922      29.371   7.290   7.930  1.00  0.00           H
ATOM   2801  OW  SOL   923      26.301  11.441  10.231  1.00  0.00           O
ATOM   2802  HW1 SOL   923      25.521  11.611  10.831  1.00  0.00           H
ATOM   2803  HW2 SOL   923      26.641  12.311   9.871  1.00  0.00           H
ATOM   2804  OW  SOL   924      27.121   7.980  18.231  1.00  0.00           O
ATOM   2805  HW1 SOL   924      27.081   8.740  18.881  1.00  0.00           H
ATOM   2806  HW2 SOL   924      27.341   8.340  17.321  1.00  0.00           H
ATOM   2807  OW  SOL   925      25.471  10.121   6.650  1.00  0.00           O
ATOM   2808  HW1 SOL   925      26.161   9.961   7.350  1.00  0.00           H
ATOM   2809  HW2 SOL   925      24.741  10.691   7.030  1.00  0.00           H
ATOM   2810  OW  SOL   926      25.481  11.611  18.031  1.00  0.00           O
ATOM   2811  HW1 SOL   926      26.081  12.401  18.171  1.00  0.00           H
ATOM   2812  HW2 SOL   926      24.621  11.921  17.621  1.00  0.00           H
ATOM   2813  OW  SOL   927      21.971  14.351  10.611  1.00  0.00           O
ATOM   2814  HW1 SOL   927      21.191  14.041  10.081  1.00  0.00           H
ATOM   2815  HW2 SOL   927      22.551  14.931  10.041  1.00  0.00           H
ATOM   2816  OW  SOL   928      33.221  15.051  13.391  1.00  0.00           O
ATOM   2817  HW1 SOL   928      33.461  15.991  13.651  1.00  0.00           H
ATOM   2818  HW2 SOL   928      33.061  14.511  14.211  1.00  0.00           H
ATOM   2819  OW  SOL   929      23.001   3.920  14.991  1.00  0.00           O
ATOM   2820  HW1 SOL   929      23.821   3.360  15.081  1.00  0.00           H
ATOM   2821  HW2 SOL   929      22.191   3.340  15.031  1.00  0.00           H
ATOM   2822  OW  SOL   930      34.651   4.470   7.370  1.00  0.00           O
ATOM   2823  HW1 SOL   930      33.911   4.930   6.870  1.00  0.00           H
ATOM   2824  HW2 SOL   930      35.161   5.150   7.900  1.00  0.00           H
ATOM   2825  OW  SOL   931      20.931  17.131   4.830  1.00  0.00           O
ATOM   2826  HW1 SOL   931      21.271  17.901   5.370  1.00  0.00           H
ATOM   2827  HW2 SOL   931      21.371  17.131   3.930  1.00  0.00           H
ATOM   2828  OW  SOL   932      29.891  13.411  16.901  1.00  0.00           O
ATOM   2829  HW1 SOL   932      30.361  13.411  17.781  1.00  0.00           H
ATOM   2830  HW2 SOL   932      29.411  12.541  16.791  1.00  0.00           H
ATOM   2831  OW  SOL   933      20.921  14.341   5.380  1.00  0.00           O
ATOM   2832  HW1 SOL   933      20.661  15.301   5.380  1.00  0.00           H
ATOM   2833  HW2 SOL   933      20.211  13.801   5.830  1.00  0.00           H
ATOM   2834  OW  SOL   934      21.021  10.911   8.860  1.00  0.00           O
ATOM   2835  HW1 SOL   934      21.161  10.071   9.380  1.00  0.00           H
ATOM   2836  HW2 SOL   934      20.471  11.551   9.410  1.00  0.00           H
ATOM   2837  OW  SOL   935      24.821  17.861  14.391  1.00  0.00           O
ATOM   2838  HW1 SOL   935      23.901  17.691  14.741  1.00  0.00           H
ATOM   2839  HW2 SOL   935      25.101  18.781  14.651  1.00  0.00           H
ATOM   2840  OW  SOL   936      34.561   1.140  14.801  1.00  0.00           O
ATOM   2841  HW1 SOL   936      34.381   1.810  14.081  1.00  0.00           H
ATOM   2842  HW2 SOL   936      34.531   1.600  15.691  1.00  0.00           H
ATOM   2843  OW  SOL   937      19.841   6.430   5.630  1.00  0.00           O
ATOM   2844  HW1 SOL   937      19.391   5.550   5.800  1.00  0.00           H
ATOM   2845  HW2 SOL   937      19.831   6.970   6.470  1.00  0.00           H
ATOM   2846  OW  SOL   938      18.891  15.961   1.170  1.00  0.00           O
ATOM   2847  HW1 SOL   938      18.701  15.001   1.380  1.00  0.00           H
ATOM   2848  HW2 SOL   938      18.561  16.541   1.920  1.00  0.00           H
ATOM   2849  OW  SOL   939      35.511   9.220   6.120  1.00  0.00           O
ATOM   2850  HW1 SOL   939      36.461   8.930   6.200  1.00  0.00           H
ATOM   2851  HW2 SOL   939      35.431   9.870   5.370  1.00  0.00           H
ATOM   2852  OW  SOL   940      19.751   7.370  15.971  1.00  0.00           O
ATOM   2853  HW1 SOL   940      20.631   7.240  16.421  1.00  0.00           H
ATOM   2854  HW2 SOL   940      19.621   8.340  15.751  1.00  0.00           H
ATOM   2855  OW  SOL   941      24.751  13.651   7.260  1.00  0.00           O
ATOM   2856  HW1 SOL   941      24.261  12.781   7.350  1.00  0.00           H
ATOM   2857  HW2 SOL   941      24.521  14.081   6.390  1.00  0.00           H
ATOM   2858  OW  SOL   942      31.551  12.281  14.231  1.00  0.00           O
ATOM   2859  HW1 SOL   942      31.921  11.551  13.651  1.00  0.00           H
ATOM   2860  HW2 SOL   942      32.071  12.331  15.081  1.00  0.00           H
ATOM   2861  OW  SOL   943      26.711   0.040   5.020  1.00  0.00           O
ATOM   2862  HW1 SOL   943      27.111   0.950   4.930  1.00  0.00           H
ATOM   2863  HW2 SOL   943      25.711   0.120   5.080  1.00  0.00           H
ATOM   2864  OW  SOL   944      20.591   9.761  12.641  1.00  0.00           O
ATOM   2865  HW1 SOL   944      21.481   9.311  12.501  1.00  0.00           H
ATOM   2866  HW2 SOL   944      19.861   9.111  12.451  1.00  0.00           H
ATOM   2867  OW  SOL   945      30.491  17.921  16.161  1.00  0.00           O
ATOM   2868  HW1 SOL   945      30.731  18.521  15.401  1.00  0.00           H
ATOM   2869  HW2 SOL   945      30.561  16.971  15.861  1.00  0.00           H
ATOM   2870  OW  SOL   946      21.791   2.510  18.011  1.00  0.00           O
ATOM   2871  HW1 SOL   946      22.501   3.220  18.071  1.00  0.00           H
ATOM   2872  HW2 SOL   946      20.911   2.900  18.291  1.00  0.00           H
ATOM   2873  OW  SOL   947      33.281  14.171   9.531  1.00  0.00           O
ATOM   2874  HW1 SOL   947      32.691  14.231  10.331  1.00  0.00           H
ATOM   2875  HW2 SOL   947      33.131  13.291   9.071  1.00  0.00           H
ATOM   2876  OW  SOL   948      35.291  17.141   5.720  1.00  0.00           O
ATOM   2877  HW1 SOL   948      34.881  16.911   4.840  1.00  0.00           H
ATOM   2878  HW2 SOL   948      35.111  16.401   6.370  1.00  0.00           H
ATOM   2879  OW  SOL   949      31.431   3.450   9.441  1.00  0.00           O
ATOM   2880  HW1 SOL   949      30.571   2.950   9.311  1.00  0.00           H
ATOM   2881  HW2 SOL   949      32.051   2.910  10.001  1.00  0.00           H
ATOM   2882  OW  SOL   950      26.691   6.050  14.651  1.00  0.00           O
ATOM   2883  HW1 SOL   950      26.221   6.020  15.541  1.00  0.00           H
ATOM   2884  HW2 SOL   950      26.181   5.500  13.991  1.00  0.00           H
ATOM   2885  OW  SOL   951      32.561   4.690  16.741  1.00  0.00           O
ATOM   2886  HW1 SOL   951      32.361   5.120  17.621  1.00  0.00           H
ATOM   2887  HW2 SOL   951      33.341   4.070  16.831  1.00  0.00           H
ATOM   2888  OW  SOL   952      28.351   8.900  15.721  1.00  0.00           O
ATOM   2889  HW1 SOL   952      28.811   8.060  15.431  1.00  0.00           H
ATOM   2890  HW2 SOL   952      27.791   9.240  14.971  1.00  0.00           H
ATOM   2891  OW  SOL   953      28.531   4.100  12.421  1.00  0.00           O
ATOM   2892  HW1 SOL   953      27.761   4.440  12.961  1.00  0.00           H
ATOM   2893  HW2 SOL   953      28.191   3.590  11.631  1.00  0.00           H
ATOM   2894  OW  SOL   954      29.031   7.010   4.290  1.00  0.00           O
ATOM   2895  HW1 SOL   954      29.291   6.970   5.250  1.00  0.00           H
ATOM   2896  HW2 SOL   954      28.181   6.500   4.150  1.00  0.00           H
ATOM   2897  OW  SOL   955      19.381   8.110   7.890  1.00  0.00           O
ATOM   2898  HW1 SOL   955      20.371   7.990   7.980  1.00  0.00           H
ATOM   2899  HW2 SOL   955      19.141   9.060   8.100  1.00  0.00           H
ATOM   2900  OW  SOL   956      19.921  18.211  15.711  1.00  0.00           O
ATOM   2901  HW1 SOL   956      19.821  18.061  16.701  1.00  0.00           H
ATOM   2902  HW2 SOL   956      19.061  18.571  15.351  1.00  0.00           H
ATOM   2903  OW  SOL   957      35.811   5.850  18.311  1.00  0.00           O
ATOM   2904  HW1 SOL   957      35.551   6.740  17.951  1.00  0.00           H
ATOM   2905  HW2 SOL   957      35.791   5.170  17.581  1.00  0.00           H
ATOM   2906  OW  SOL   958      32.241  11.441   5.450  1.00  0.00           O
ATOM   2907  HW1 SOL   958      33.071  11.151   4.970  1.00  0.00           H
ATOM   2908  HW2 SOL   958      31.751  12.111   4.890  1.00  0.00           H
ATOM   2909  OW  SOL   959      24.121   1.960   8.850  1.00  0.00           O
ATOM   2910  HW1 SOL   959      24.071   1.910   9.850  1.00  0.00           H
ATOM   2911  HW2 SOL   959      24.141   2.920   8.560  1.00  0.00           H
ATOM   2912  OW  SOL   960      28.701  14.561   4.770  1.00  0.00           O
ATOM   2913  HW1 SOL   960      28.241  15.281   4.250  1.00  0.00           H
ATOM   2914  HW2 SOL   960      28.661  14.761   5.750  1.00  0.00           H
ATOM   2915  OW  SOL   961      22.131  18.011   8.530  1.00  0.00           O
ATOM   2916  HW1 SOL   961      22.631  17.151   8.590  1.00  0.00           H
ATOM   2917  HW2 SOL   961      22.781  18.781   8.500  1.00  0.00           H
ATOM   2918  OW  SOL   962      36.571  10.661   8.730  1.00  0.00           O
ATOM   2919  HW1 SOL   962      35.951  10.511   7.970  1.00  0.00           H
ATOM   2920  HW2 SOL   962      36.051  10.771   9.580  1.00  0.00           H
ATOM   2921  OW  SOL   963      30.891  15.501  15.061  1.00  0.00           O
ATOM   2922  HW1 SOL   963      30.951  14.731  15.701  1.00  0.00           H
ATOM   2923  HW2 SOL   963      30.371  15.241  14.261  1.00  0.00           H
ATOM   2924  OW  SOL   964      33.201   7.350   7.280  1.00  0.00           O
ATOM   2925  HW1 SOL   964      33.151   6.700   8.030  1.00  0.00           H
ATOM   2926  HW2 SOL   964      34.001   7.940   7.410  1.00  0.00           H
ATOM   2927  OW  SOL   965      23.231  12.661  17.271  1.00  0.00           O
ATOM   2928  HW1 SOL   965      22.731  12.671  16.411  1.00  0.00           H
ATOM   2929  HW2 SOL   965      22.601  12.481  18.031  1.00  0.00           H
ATOM   2930  OW  SOL   966      20.641   2.850  14.981  1.00  0.00           O
ATOM   2931  HW1 SOL   966      19.841   3.450  14.851  1.00  0.00           H
ATOM   2932  HW2 SOL   966      20.541   2.360  15.841  1.00  0.00           H
ATOM   2933  OW  SOL   967      32.621   1.070   4.260  1.00  0.00           O
ATOM   2934  HW1 SOL   967      32.381   0.700   3.360  1.00  0.00           H
ATOM   2935  HW2 SOL   967      33.611   1.230   4.300  1.00  0.00           H
ATOM   2936  OW  SOL   968      21.111  17.851  12.411  1.00  0.00           O
ATOM   2937  HW1 SOL   968      21.681  17.201  12.911  1.00  0.00           H
ATOM   2938  HW2 SOL   968      20.951  17.521  11.481  1.00  0.00           H
ATOM   2939  OW  SOL   969      28.021  16.981   9.040  1.00  0.00           O
ATOM   2940  HW1 SOL   969      28.821  16.411   9.250  1.00  0.00           H
ATOM   2941  HW2 SOL   969      27.531  16.581   8.270  1.00  0.00           H
ATOM   2942  OW  SOL   970      22.441   7.000   4.800  1.00  0.00           O
ATOM   2943  HW1 SOL   970      22.891   6.100   4.770  1.00  0.00           H
ATOM   2944  HW2 SOL   970      21.501   6.890   5.130  1.00  0.00           H
ATOM   2945  OW  SOL   971      34.091   2.220  17.291  1.00  0.00           O
ATOM   2946  HW1 SOL   971      34.041   2.590  18.211  1.00  0.00           H
ATOM   2947  HW2 SOL   971      33.371   1.530  17.171  1.00  0.00           H
ATOM   2948  OW  SOL   972      26.431   2.640  17.491  1.00  0.00           O
ATOM   2949  HW1 SOL   972      27.101   2.030  17.921  1.00  0.00           H
ATOM   2950  HW2 SOL   972      25.701   2.830  18.141  1.00  0.00           H
ATOM   2951  OW  SOL   973      27.501  15.141  11.951  1.00  0.00           O
ATOM   2952  HW1 SOL   973      27.271  14.891  11.011  1.00  0.00           H
ATOM   2953  HW2 SOL   973      28.111  14.451  12.341  1.00  0.00           H
ATOM   2954  OW  SOL   974      32.131   5.900  14.331  1.00  0.00           O
ATOM   2955  HW1 SOL   974      32.411   5.470  15.181  1.00  0.00           H
ATOM   2956  HW2 SOL   974      32.381   6.860  14.341  1.00  0.00           H
ATOM   2957  OW  SOL   975      26.651  14.021   9.240  1.00  0.00           O
ATOM   2958  HW1 SOL   975      27.551  14.161   8.820  1.00  0.00           H
ATOM   2959  HW2 SOL   975      25.941  14.041   8.530  1.00  0.00           H
ATOM   2960  OW  SOL   976      27.841   5.030   8.990  1.00  0.00           O
ATOM   2961  HW1 SOL   976      27.591   4.940   8.030  1.00  0.00           H
ATOM   2962  HW2 SOL   976      28.321   4.210   9.300  1.00  0.00           H
ATOM   2963  OW  SOL   977      24.011   0.640   5.120  1.00  0.00           O
ATOM   2964  HW1 SOL   977      23.201   0.650   5.700  1.00  0.00           H
ATOM   2965  HW2 SOL   977      24.041   1.470   4.570  1.00  0.00           H
ATOM   2966  OW  SOL   978      21.591   0.350   1.710  1.00  0.00           O
ATOM   2967  HW1 SOL   978      22.081   1.190   1.500  1.00  0.00           H
ATOM   2968  HW2 SOL   978      22.211  -0.300   2.160  1.00  0.00           H
ATOM   2969  OW  SOL   979      27.971   2.360   4.800  1.00  0.00           O
ATOM   2970  HW1 SOL   979      27.491   2.770   4.020  1.00  0.00           H
ATOM   2971  HW2 SOL   979      28.961   2.340   4.610  1.00  0.00           H
ATOM   2972  OW  SOL   980      29.381   6.830  14.641  1.00  0.00           O
ATOM   2973  HW1 SOL   980      28.581   6.220  14.671  1.00  0.00           H
ATOM   2974  HW2 SOL   980      30.191   6.300  14.401  1.00  0.00           H
ATOM   2975  OW  SOL   981      30.891  15.701   7.930  1.00  0.00           O
ATOM   2976  HW1 SOL   981      31.101  16.441   7.280  1.00  0.00           H
ATOM   2977  HW2 SOL   981      31.571  15.701   8.660  1.00  0.00           H
ATOM   2978  OW  SOL   982      23.211  11.521   7.410  1.00  0.00           O
ATOM   2979  HW1 SOL   982      22.501  11.251   8.060  1.00  0.00           H
ATOM   2980  HW2 SOL   982      22.951  11.241   6.480  1.00  0.00           H
ATOM   2981  OW  SOL   983      31.331  17.971   5.910  1.00  0.00           O
ATOM   2982  HW1 SOL   983      31.771  18.611   5.270  1.00  0.00           H
ATOM   2983  HW2 SOL   983      30.831  18.491   6.610  1.00  0.00           H
ATOM   2984  OW  SOL   984      28.941   5.490   0.160  1.00  0.00           O
ATOM   2985  HW1 SOL   984      28.531   6.310  -0.230  1.00  0.00           H
ATOM   2986  HW2 SOL   984      29.581   5.750   0.890  1.00  0.00           H
ATOM   2987  OW  SOL   985      19.401   5.560  13.861  1.00  0.00           O
ATOM   2988  HW1 SOL   985      20.321   5.550  13.451  1.00  0.00           H
ATOM   2989  HW2 SOL   985      19.341   6.300  14.531  1.00  0.00           H
ATOM   2990  OW  SOL   986      24.231   2.220  11.471  1.00  0.00           O
ATOM   2991  HW1 SOL   986      24.611   1.380  11.841  1.00  0.00           H
ATOM   2992  HW2 SOL   986      23.351   2.410  11.911  1.00  0.00           H
ATOM   2993  OW  SOL   987      27.281   4.540   6.420  1.00  0.00           O
ATOM   2994  HW1 SOL   987      26.961   5.260   5.800  1.00  0.00           H
ATOM   2995  HW2 SOL   987      27.521   3.730   5.890  1.00  0.00           H
ATOM   2996  OW  SOL   988      28.791   0.390   7.530  1.00  0.00           O
ATOM   2997  HW1 SOL   988      28.071   0.440   6.840  1.00  0.00           H
ATOM   2998  HW2 SOL   988      28.551  -0.300   8.220  1.00  0.00           H
ATOM   2999  OW  SOL   989      32.911  11.731   8.670  1.00  0.00           O
ATOM   3000  HW1 SOL   989      32.361  10.891   8.600  1.00  0.00           H
ATOM   3001  HW2 SOL   989      33.171  12.021   7.750  1.00  0.00           H
ATOM   3002  OW  SOL   990      33.281   5.900   9.921  1.00  0.00           O
ATOM   3003  HW1 SOL   990      32.981   4.950   9.991  1.00  0.00           H
ATOM   3004  HW2 SOL   990      34.011   6.060  10.581  1.00  0.00           H
ATOM   3005  OW  SOL   991      37.191   8.330   3.770  1.00  0.00           O
ATOM   3006  HW1 SOL   991      37.611   7.690   4.410  1.00  0.00           H
ATOM   3007  HW2 SOL   991      36.811   7.820   2.990  1.00  0.00           H
ATOM   3008  OW  SOL   992      35.261  12.801   6.570  1.00  0.00           O
ATOM   3009  HW1 SOL   992      36.251  12.881   6.710  1.00  0.00           H
ATOM   3010  HW2 SOL   992      34.811  13.641   6.880  1.00  0.00           H
ATOM   3011  OW  SOL   993      36.161  12.231  15.881  1.00  0.00           O
ATOM   3012  HW1 SOL   993      37.071  11.841  15.751  1.00  0.00           H
ATOM   3013  HW2 SOL   993      36.241  13.191  16.121  1.00  0.00           H
ATOM   3014  OW  SOL   994      29.261  13.471  13.401  1.00  0.00           O
ATOM   3015  HW1 SOL   994      28.461  13.241  13.951  1.00  0.00           H
ATOM   3016  HW2 SOL   994      30.091  13.211  13.891  1.00  0.00           H
ATOM   3017  OW  SOL   995      34.541  16.291  16.251  1.00  0.00           O
ATOM   3018  HW1 SOL   995      34.811  16.631  15.351  1.00  0.00           H
ATOM   3019  HW2 SOL   995      35.331  15.911  16.711  1.00  0.00           H
ATOM   3020  OW  SOL   996      29.731  11.951  11.001  1.00  0.00           O
ATOM   3021  HW1 SOL   996      29.331  12.391  11.811  1.00  0.00           H
ATOM   3022  HW2 SOL   996      29.321  12.321  10.171  1.00  0.00           H
ATOM   3023  OW  SOL   997      35.001  10.991  10.791  1.00  0.00           O
ATOM   3024  HW1 SOL   997      35.051  11.801  11.381  1.00  0.00           H
ATOM   3025  HW2 SOL   997      34.141  11.011  10.281  1.00  0.00           H
ATOM   3026  OW  SOL   998      27.771   0.890  14.021  1.00  0.00           O
ATOM   3027  HW1 SOL   998      28.021   0.690  13.071  1.00  0.00           H
ATOM   3028  HW2 SOL   998      28.491   1.450  14.441  1.00  0.00           H
ATOM   3029  OW  SOL   999      28.421  11.161  17.191  1.00  0.00           O
ATOM   3030  HW1 SOL   999      27.431  11.221  17.291  1.00  0.00           H
ATOM   3031  HW2 SOL   999      28.651  10.361  16.631  1.00  0.00           H
ATOM   3032  OW  SOL  1000      22.721   8.130  12.511  1.00  0.00           O
ATOM   3033  HW1 SOL  1000      23.581   8.250  13.011  1.00  0.00           H
ATOM   3034  HW2 SOL  1000      22.301   7.260  12.781  1.00  0.00           H
ATOM   3035  OW  SOL  1001      31.361   3.860  12.621  1.00  0.00           O
ATOM   3036  HW1 SOL  1001      31.571   4.600  13.261  1.00  0.00           H
ATOM   3037  HW2 SOL  1001      30.471   4.030  12.191  1.00  0.00           H
ATOM   3038  OW  SOL  1002      19.261  15.641  13.311  1.00  0.00           O
ATOM   3039  HW1 SOL  1002      18.801  16.461  12.971  1.00  0.00           H
ATOM   3040  HW2 SOL  1002      20.241  15.831  13.401  1.00  0.00           H
ATOM   3041  OW  SOL  1003      22.291  11.001   5.010  1.00  0.00           O
ATOM   3042  HW1 SOL  1003      22.221  11.831   4.450  1.00  0.00           H
ATOM   3043  HW2 SOL  1003      22.331  10.201   4.410  1.00  0.00           H
ATOM   3044  OW  SOL  1004      24.281   5.370   8.650  1.00  0.00           O
ATOM   3045  HW1 SOL  1004      24.401   6.030   7.910  1.00  0.00           H
ATOM   3046  HW2 SOL  1004      24.741   5.710   9.480  1.00  0.00           H
ATOM   3047  OW  SOL  1005      31.341  14.451  11.421  1.00  0.00           O
ATOM   3048  HW1 SOL  1005      31.811  14.581  12.291  1.00  0.00           H
ATOM   3049  HW2 SOL  1005      30.681  13.711  11.511  1.00  0.00           H
ATOM   3050  OW  SOL  1006      34.441   6.390   4.720  1.00  0.00           O
ATOM   3051  HW1 SOL  1006      34.131   7.000   5.450  1.00  0.00           H
ATOM   3052  HW2 SOL  1006      34.941   6.910   4.030  1.00  0.00           H
ATOM   3053  OW  SOL  1007      22.161  15.101  13.291  1.00  0.00           O
ATOM   3054  HW1 SOL  1007      21.951  14.661  12.421  1.00  0.00           H
ATOM   3055  HW2 SOL  1007      23.131  15.361  13.321  1.00  0.00           H
ATOM   3056  OW  SOL  1008      22.641   7.510  15.981  1.00  0.00           O
ATOM   3057  HW1 SOL  1008      23.321   8.060  15.511  1.00  0.00           H
ATOM   3058  HW2 SOL  1008      23.041   6.630  16.251  1.00  0.00           H
ATOM   3059  OW  SOL  1009      34.491   7.790  16.701  1.00  0.00           O
ATOM   3060  HW1 SOL  1009      33.571   8.170  16.651  1.00  0.00           H
ATOM   3061  HW2 SOL  1009      35.091   8.260  16.051  1.00  0.00           H
ATOM   3062  OW  SOL  1010      28.751   1.050  17.701  1.00  0.00           O
ATOM   3063  HW1 SOL  1010      28.811   1.900  17.181  1.00  0.00           H
ATOM   3064  HW2 SOL  1010      29.071   0.290  17.131  1.00  0.00           H
ATOM   3065  OW  SOL  1011      23.661   0.500  17.401  1.00  0.00           O
ATOM   3066  HW1 SOL  1011      23.241  -0.070  16.701  1.00  0.00           H
ATOM   3067  HW2 SOL  1011      23.001   1.190  17.721  1.00  0.00           H
ATOM   3068  OW  SOL  1012      24.351   8.700  10.291  1.00  0.00           O
ATOM   3069  HW1 SOL  1012      24.791   9.590  10.201  1.00  0.00           H
ATOM   3070  HW2 SOL  1012      23.721   8.700  11.061  1.00  0.00           H
ATOM   3071  OW  SOL  1013      32.221   8.620  10.451  1.00  0.00           O
ATOM   3072  HW1 SOL  1013      31.471   8.620   9.791  1.00  0.00           H
ATOM   3073  HW2 SOL  1013      32.591   7.700  10.541  1.00  0.00           H
ATOM   3074  OW  SOL  1014      21.691   2.130  12.311  1.00  0.00           O
ATOM   3075  HW1 SOL  1014      21.461   2.500  13.211  1.00  0.00           H
ATOM   3076  HW2 SOL  1014      21.391   1.180  12.251  1.00  0.00           H
ATOM   3077  OW  SOL  1015      18.991  13.101  12.821  1.00  0.00           O
ATOM   3078  HW1 SOL  1015      19.521  12.611  13.501  1.00  0.00           H
ATOM   3079  HW2 SOL  1015      19.211  14.081  12.871  1.00  0.00           H
ATOM   3080  OW  SOL  1016      25.941   6.340  10.641  1.00  0.00           O
ATOM   3081  HW1 SOL  1016      26.531   6.080   9.881  1.00  0.00           H
ATOM   3082  HW2 SOL  1016      25.661   7.300  10.531  1.00  0.00           H
ATOM   3083  OW  SOL  1017      35.901   9.351  18.541  1.00  0.00           O
ATOM   3084  HW1 SOL  1017      35.441   9.281  17.651  1.00  0.00           H
ATOM   3085  HW2 SOL  1017      35.281   9.791  19.201  1.00  0.00           H
ATOM   3086  OW  SOL  1018      21.691   0.630   6.180  1.00  0.00           O
ATOM   3087  HW1 SOL  1018      21.581   1.570   6.510  1.00  0.00           H
ATOM   3088  HW2 SOL  1018      21.641   0.000   6.950  1.00  0.00           H
ATOM   3089  OW  SOL  1019      28.851   7.660   9.661  1.00  0.00           O
ATOM   3090  HW1 SOL  1019      29.001   7.870  10.621  1.00  0.00           H
ATOM   3091  HW2 SOL  1019      28.551   6.710   9.571  1.00  0.00           H
ATOM   3092  OW  SOL  1020      28.421  15.731  17.001  1.00  0.00           O
ATOM   3093  HW1 SOL  1020      28.221  16.171  16.121  1.00  0.00           H
ATOM   3094  HW2 SOL  1020      28.811  14.821  16.841  1.00  0.00           H
ATOM   3095  OW  SOL  1021      37.211  15.181  16.051  1.00  0.00           O
ATOM   3096  HW1 SOL  1021      37.351  15.451  15.101  1.00  0.00           H
ATOM   3097  HW2 SOL  1021      38.041  15.401  16.581  1.00  0.00           H
ATOM   3098  OW  SOL  1022      22.121   8.980  18.041  1.00  0.00           O
ATOM   3099  HW1 SOL  1022      22.881   9.420  18.521  1.00  0.00           H
ATOM   3100  HW2 SOL  1022      22.471   8.510  17.221  1.00  0.00           H
ATOM   3101  OW  SOL  1023      29.301  13.331   8.490  1.00  0.00           O
ATOM   3102  HW1 SOL  1023      29.371  12.491   7.940  1.00  0.00           H
ATOM   3103  HW2 SOL  1023      29.921  14.021   8.130  1.00  0.00           H
ATOM   3104  OW  SOL  1024      21.811   8.100   9.491  1.00  0.00           O
ATOM   3105  HW1 SOL  1024      22.741   8.460   9.541  1.00  0.00           H
ATOM   3106  HW2 SOL  1024      21.751   7.250  10.011  1.00  0.00           H
ATOM   3107  OW  SOL  1025      22.011   5.090  10.061  1.00  0.00           O
ATOM   3108  HW1 SOL  1025      21.491   4.260   9.891  1.00  0.00           H
ATOM   3109  HW2 SOL  1025      22.781   5.140   9.421  1.00  0.00           H
ATOM   3110  OW  SOL  1026      23.731   4.150  18.081  1.00  0.00           O
ATOM   3111  HW1 SOL  1026      23.551   4.600  18.961  1.00  0.00           H
ATOM   3112  HW2 SOL  1026      24.151   4.800  17.451  1.00  0.00           H
ATOM   3113  OW  SOL  1027      30.001   3.800  16.781  1.00  0.00           O
ATOM   3114  HW1 SOL  1027      29.551   4.430  17.421  1.00  0.00           H
ATOM   3115  HW2 SOL  1027      30.931   4.110  16.611  1.00  0.00           H
ATOM   3116  OW  SOL  1028      30.221   2.070  14.771  1.00  0.00           O
ATOM   3117  HW1 SOL  1028      30.221   2.710  15.541  1.00  0.00           H
ATOM   3118  HW2 SOL  1028      30.501   2.550  13.941  1.00  0.00           H
ATOM   3119  OW  SOL  1029      18.701  13.261   2.000  1.00  0.00           O
ATOM   3120  HW1 SOL  1029      17.771  13.471   1.690  1.00  0.00           H
ATOM   3121  HW2 SOL  1029      18.801  12.271   2.130  1.00  0.00           H
ATOM   3122  OW  SOL  1030      19.501  18.011   9.270  1.00  0.00           O
ATOM   3123  HW1 SOL  1030      19.081  17.151   9.000  1.00  0.00           H
ATOM   3124  HW2 SOL  1030      20.441  18.041   8.930  1.00  0.00           H
ATOM   3125  OW  SOL  1031      23.661  15.681   9.100  1.00  0.00           O
ATOM   3126  HW1 SOL  1031      24.321  16.421   9.190  1.00  0.00           H
ATOM   3127  HW2 SOL  1031      24.101  14.891   8.680  1.00  0.00           H
ATOM   3128  OW  SOL  1032      28.641   7.960  12.381  1.00  0.00           O
ATOM   3129  HW1 SOL  1032      29.051   7.640  13.241  1.00  0.00           H
ATOM   3130  HW2 SOL  1032      27.681   7.690  12.351  1.00  0.00           H
ATOM   3131  OW  SOL  1033      19.021   5.440  11.141  1.00  0.00           O
ATOM   3132  HW1 SOL  1033      19.871   5.110  10.731  1.00  0.00           H
ATOM   3133  HW2 SOL  1033      19.151   5.590  12.121  1.00  0.00           H
ATOM   3134  OW  SOL  1034      20.511   5.200  17.221  1.00  0.00           O
ATOM   3135  HW1 SOL  1034      21.101   4.800  16.521  1.00  0.00           H
ATOM   3136  HW2 SOL  1034      19.931   5.910  16.811  1.00  0.00           H
ATOM   3137  OW  SOL  1035      32.311   9.501  16.601  1.00  0.00           O
ATOM   3138  HW1 SOL  1035      32.701  10.391  16.801  1.00  0.00           H
ATOM   3139  HW2 SOL  1035      32.411   9.301  15.631  1.00  0.00           H
ATOM   3140  OW  SOL  1036      35.191   6.040  12.061  1.00  0.00           O
ATOM   3141  HW1 SOL  1036      34.811   5.350  12.681  1.00  0.00           H
ATOM   3142  HW2 SOL  1036      36.011   5.680  11.621  1.00  0.00           H
ATOM   3143  OW  SOL  1037      21.141  15.641  17.441  1.00  0.00           O
ATOM   3144  HW1 SOL  1037      20.841  16.211  18.201  1.00  0.00           H
ATOM   3145  HW2 SOL  1037      21.071  14.671  17.701  1.00  0.00           H
ATOM   3146  OW  SOL  1038      25.331   4.640  12.691  1.00  0.00           O
ATOM   3147  HW1 SOL  1038      24.991   3.750  12.391  1.00  0.00           H
ATOM   3148  HW2 SOL  1038      25.591   5.180  11.891  1.00  0.00           H
ATOM   3149  OW  SOL  1039      27.921  16.781  14.651  1.00  0.00           O
ATOM   3150  HW1 SOL  1039      27.681  16.601  13.701  1.00  0.00           H
ATOM   3151  HW2 SOL  1039      28.221  17.721  14.751  1.00  0.00           H
ATOM   3152  OW  SOL  1040      23.351   5.000   1.910  1.00  0.00           O
ATOM   3153  HW1 SOL  1040      23.961   5.800   1.950  1.00  0.00           H
ATOM   3154  HW2 SOL  1040      22.401   5.310   1.980  1.00  0.00           H
ATOM   3155  OW  SOL  1041      20.211  11.371  14.661  1.00  0.00           O
ATOM   3156  HW1 SOL  1041      20.431  10.761  15.421  1.00  0.00           H
ATOM   3157  HW2 SOL  1041      20.311  10.881  13.801  1.00  0.00           H
ATOM   3158  OW  SOL  1042      32.091  10.591  12.341  1.00  0.00           O
ATOM   3159  HW1 SOL  1042      32.331   9.961  11.601  1.00  0.00           H
ATOM   3160  HW2 SOL  1042      31.191  10.991  12.161  1.00  0.00           H
ATOM   3161  OW  SOL  1043      31.641   8.550   3.090  1.00  0.00           O
ATOM   3162  HW1 SOL  1043      30.781   8.240   3.510  1.00  0.00           H
ATOM   3163  HW2 SOL  1043      31.601   8.410   2.100  1.00  0.00           H
ATOM   3164  OW  SOL  1044      36.211  17.471  11.541  1.00  0.00           O
ATOM   3165  HW1 SOL  1044      36.821  17.771  10.811  1.00  0.00           H
ATOM   3166  HW2 SOL  1044      35.831  16.581  11.321  1.00  0.00           H
ATOM   3167  OW  SOL  1045      31.141  17.311  11.281  1.00  0.00           O
ATOM   3168  HW1 SOL  1045      31.981  17.361  10.741  1.00  0.00           H
ATOM   3169  HW2 SOL  1045      30.911  16.351  11.461  1.00  0.00           H
ATOM   3170  OW  SOL  1046      19.451  12.581  10.221  1.00  0.00           O
ATOM   3171  HW1 SOL  1046      19.401  12.571  11.221  1.00  0.00           H
ATOM   3172  HW2 SOL  1046      18.621  12.171   9.841  1.00  0.00           H
ATOM   3173  OW  SOL  1047      25.501  16.621  17.161  1.00  0.00           O
ATOM   3174  HW1 SOL  1047      24.941  17.431  17.251  1.00  0.00           H
ATOM   3175  HW2 SOL  1047      26.021  16.661  16.301  1.00  0.00           H
ATOM   3176  OW  SOL  1048      35.881   1.350   5.230  1.00  0.00           O
ATOM   3177  HW1 SOL  1048      36.611   1.180   4.560  1.00  0.00           H
ATOM   3178  HW2 SOL  1048      35.571   0.480   5.610  1.00  0.00           H
ATOM   3179  OW  SOL  1049      32.501  15.731   4.770  1.00  0.00           O
ATOM   3180  HW1 SOL  1049      33.171  15.851   4.030  1.00  0.00           H
ATOM   3181  HW2 SOL  1049      32.101  16.621   5.000  1.00  0.00           H
ATOM   3182  OW  SOL  1050      19.921  17.941  18.511  1.00  0.00           O
ATOM   3183  HW1 SOL  1050      19.511  17.201  19.041  1.00  0.00           H
ATOM   3184  HW2 SOL  1050      20.561  18.451  19.091  1.00  0.00           H
ATOM   3185  OW  SOL  1051      31.421   9.270   6.720  1.00  0.00           O
ATOM   3186  HW1 SOL  1051      32.021   8.460   6.740  1.00  0.00           H
ATOM   3187  HW2 SOL  1051      31.821   9.960   6.120  1.00  0.00           H
ATOM   3188  OW  SOL  1052      26.921  12.731  14.221  1.00  0.00           O
ATOM   3189  HW1 SOL  1052      26.871  13.061  15.171  1.00  0.00           H
ATOM   3190  HW2 SOL  1052      26.061  12.921  13.761  1.00  0.00           H
ATOM   3191  OW  SOL  1053      35.121  17.201  13.941  1.00  0.00           O
ATOM   3192  HW1 SOL  1053      35.651  17.301  13.101  1.00  0.00           H
ATOM   3193  HW2 SOL  1053      34.851  18.101  14.281  1.00  0.00           H
ATOM   3194  OW  SOL  1054      37.031   1.750   9.631  1.00  0.00           O
ATOM   3195  HW1 SOL  1054      37.421   0.900   9.271  1.00  0.00           H
ATOM   3196  HW2 SOL  1054      36.051   1.770   9.441  1.00  0.00           H
ATOM   3197  OW  SOL  1055      21.251   3.260   7.200  1.00  0.00           O
ATOM   3198  HW1 SOL  1055      20.461   3.770   6.860  1.00  0.00           H
ATOM   3199  HW2 SOL  1055      21.161   3.110   8.180  1.00  0.00           H
ATOM   3200  OW  SOL  1056      26.841  10.021  13.721  1.00  0.00           O
ATOM   3201  HW1 SOL  1056      27.241  10.011  12.801  1.00  0.00           H
ATOM   3202  HW2 SOL  1056      26.941  10.941  14.121  1.00  0.00           H
ATOM   3203  OW  SOL  1057      27.781   9.100   2.910  1.00  0.00           O
ATOM   3204  HW1 SOL  1057      28.411   9.480   2.230  1.00  0.00           H
ATOM   3205  HW2 SOL  1057      28.181   8.270   3.300  1.00  0.00           H
ATOM   3206  OW  SOL  1058      22.341  12.881  14.901  1.00  0.00           O
ATOM   3207  HW1 SOL  1058      22.211  13.811  14.561  1.00  0.00           H
ATOM   3208  HW2 SOL  1058      21.501  12.361  14.771  1.00  0.00           H
ATOM   3209  OW  SOL  1059      34.761  12.921  12.891  1.00  0.00           O
ATOM   3210  HW1 SOL  1059      35.361  12.951  13.691  1.00  0.00           H
ATOM   3211  HW2 SOL  1059      34.011  13.561  13.021  1.00  0.00           H
ATOM   3212  OW  SOL  1060      29.011  10.981   6.960  1.00  0.00           O
ATOM   3213  HW1 SOL  1060      28.311  10.511   7.500  1.00  0.00           H
ATOM   3214  HW2 SOL  1060      29.601  10.301   6.530  1.00  0.00           H
ATOM   3215  OW  SOL  1061      28.761   2.360   9.711  1.00  0.00           O
ATOM   3216  HW1 SOL  1061      28.681   2.000   8.781  1.00  0.00           H
ATOM   3217  HW2 SOL  1061      28.741   1.600  10.361  1.00  0.00           H
ATOM   3218  OW  SOL  1062      24.521  14.871   4.910  1.00  0.00           O
ATOM   3219  HW1 SOL  1062      24.941  14.291   4.210  1.00  0.00           H
ATOM   3220  HW2 SOL  1062      24.081  15.661   4.470  1.00  0.00           H
ATOM   3221  OW  SOL  1063      35.711   3.850  13.811  1.00  0.00           O
ATOM   3222  HW1 SOL  1063      36.441   4.540  13.851  1.00  0.00           H
ATOM   3223  HW2 SOL  1063      35.991   3.100  13.221  1.00  0.00           H
ATOM   3224  OW  SOL  1064      19.671  10.131  17.261  1.00  0.00           O
ATOM   3225  HW1 SOL  1064      18.901   9.801  17.801  1.00  0.00           H
ATOM   3226  HW2 SOL  1064      20.521   9.831  17.681  1.00  0.00           H
ATOM   3227  OW  SOL  1065      25.341   2.030  14.891  1.00  0.00           O
ATOM   3228  HW1 SOL  1065      26.241   1.870  14.491  1.00  0.00           H
ATOM   3229  HW2 SOL  1065      25.421   2.080  15.881  1.00  0.00           H
ATOM   3230  OW  SOL  1066      19.371   3.450   0.330  1.00  0.00           O
ATOM   3231  HW1 SOL  1066      18.451   3.170   0.040  1.00  0.00           H
ATOM   3232  HW2 SOL  1066      19.681   4.220  -0.230  1.00  0.00           H
ATOM   3233  OW  SOL  1067      33.021   8.560  13.981  1.00  0.00           O
ATOM   3234  HW1 SOL  1067      32.451   9.080  13.351  1.00  0.00           H
ATOM   3235  HW2 SOL  1067      33.981   8.680  13.741  1.00  0.00           H
ATOM   3236  OW  SOL  1068      19.341   1.660   3.180  1.00  0.00           O
ATOM   3237  HW1 SOL  1068      19.171   2.490   2.640  1.00  0.00           H
ATOM   3238  HW2 SOL  1068      20.241   1.290   2.960  1.00  0.00           H
ATOM   3239  OW  SOL  1069      24.751   8.420  14.311  1.00  0.00           O
ATOM   3240  HW1 SOL  1069      25.311   9.230  14.141  1.00  0.00           H
ATOM   3241  HW2 SOL  1069      25.341   7.620  14.341  1.00  0.00           H
ATOM   3242  OW  SOL  1070      33.551  17.671   9.591  1.00  0.00           O
ATOM   3243  HW1 SOL  1070      33.881  18.311   8.901  1.00  0.00           H
ATOM   3244  HW2 SOL  1070      34.211  17.611  10.341  1.00  0.00           H
ATOM   3245  OW  SOL  1071      25.781   5.650  17.081  1.00  0.00           O
ATOM   3246  HW1 SOL  1071      25.971   6.300  17.821  1.00  0.00           H
ATOM   3247  HW2 SOL  1071      26.381   4.850  17.171  1.00  0.00           H
ATOM   3248  OW  SOL  1072      33.121  12.201  16.331  1.00  0.00           O
ATOM   3249  HW1 SOL  1072      33.031  12.101  17.321  1.00  0.00           H
ATOM   3250  HW2 SOL  1072      34.081  12.131  16.071  1.00  0.00           H
ATOM   3251  OW  SOL  1073      22.521  17.411  15.601  1.00  0.00           O
ATOM   3252  HW1 SOL  1073      21.611  17.821  15.581  1.00  0.00           H
ATOM   3253  HW2 SOL  1073      22.451  16.471  15.921  1.00  0.00           H
ATOM   3254  OW  SOL  1074      30.871   3.250   4.490  1.00  0.00           O
ATOM   3255  HW1 SOL  1074      31.521   2.510   4.380  1.00  0.00           H
ATOM   3256  HW2 SOL  1074      31.071   3.750   5.330  1.00  0.00           H
ATOM   3257  OW  SOL  1075      24.561   7.450   6.520  1.00  0.00           O
ATOM   3258  HW1 SOL  1075      25.061   8.300   6.330  1.00  0.00           H
ATOM   3259  HW2 SOL  1075      23.681   7.470   6.040  1.00  0.00           H
ATOM   3260  OW  SOL  1076      36.391   3.420  16.421  1.00  0.00           O
ATOM   3261  HW1 SOL  1076      36.221   3.730  15.481  1.00  0.00           H
ATOM   3262  HW2 SOL  1076      35.551   3.050  16.801  1.00  0.00           H
ATOM   3263  OW  SOL  1077      35.921   9.341  15.171  1.00  0.00           O
ATOM   3264  HW1 SOL  1077      36.301  10.251  15.321  1.00  0.00           H
ATOM   3265  HW2 SOL  1077      35.841   9.171  14.181  1.00  0.00           H
ATOM   3266  OW  SOL  1078      25.231  17.901   9.531  1.00  0.00           O
ATOM   3267  HW1 SOL  1078      24.771  18.781   9.401  1.00  0.00           H
ATOM   3268  HW2 SOL  1078      26.221  18.021   9.461  1.00  0.00           H
ATOM   3269  OW  SOL  1079      32.701  18.511  17.201  1.00  0.00           O
ATOM   3270  HW1 SOL  1079      31.741  18.401  16.931  1.00  0.00           H
ATOM   3271  HW2 SOL  1079      33.261  17.841  16.721  1.00  0.00           H
ATOM   3272  OW  SOL  1080      27.211   9.561   8.610  1.00  0.00           O
ATOM   3273  HW1 SOL  1080      27.751   8.871   9.090  1.00  0.00           H
ATOM   3274  HW2 SOL  1080      26.891  10.251   9.270  1.00  0.00           H
ATOM   3275  OW  SOL  1081      37.231  15.691   8.510  1.00  0.00           O
ATOM   3276  HW1 SOL  1081      36.521  15.571   7.810  1.00  0.00           H
ATOM   3277  HW2 SOL  1081      37.241  14.901   9.110  1.00  0.00           H
ATOM   3278  OW  SOL  1082      20.831  13.141  18.441  1.00  0.00           O
ATOM   3279  HW1 SOL  1082      20.181  12.411  18.231  1.00  0.00           H
ATOM   3280  HW2 SOL  1082      20.871  13.281  19.421  1.00  0.00           H
ATOM   3281  OW  SOL  1083      19.411  12.401   6.530  1.00  0.00           O
ATOM   3282  HW1 SOL  1083      19.401  11.931   7.410  1.00  0.00           H
ATOM   3283  HW2 SOL  1083      20.231  12.121   6.020  1.00  0.00           H
ATOM   3284  OW  SOL  1084      25.341  13.911  16.241  1.00  0.00           O
ATOM   3285  HW1 SOL  1084      24.561  13.411  16.621  1.00  0.00           H
ATOM   3286  HW2 SOL  1084      25.311  14.861  16.551  1.00  0.00           H
ATOM   3287  OW  SOL  1085      36.861   1.920  12.271  1.00  0.00           O
ATOM   3288  HW1 SOL  1085      36.821   1.020  12.711  1.00  0.00           H
ATOM   3289  HW2 SOL  1085      36.891   1.810  11.281  1.00  0.00           H
ATOM   3290  OW  SOL  1086      22.901   4.240   5.200  1.00  0.00           O
ATOM   3291  HW1 SOL  1086      23.201   3.520   4.580  1.00  0.00           H
ATOM   3292  HW2 SOL  1086      22.511   3.840   6.030  1.00  0.00           H
ATOM   3293  OW  SOL  1087      35.671  14.871  11.041  1.00  0.00           O
ATOM   3294  HW1 SOL  1087      34.741  14.621  10.771  1.00  0.00           H
ATOM   3295  HW2 SOL  1087      35.931  14.371  11.861  1.00  0.00           H
ATOM   3296  OW  SOL  1088      21.791   5.470  12.801  1.00  0.00           O
ATOM   3297  HW1 SOL  1088      22.171   4.880  13.521  1.00  0.00           H
ATOM   3298  HW2 SOL  1088      22.191   5.210  11.921  1.00  0.00           H
ATOM   3299  OW  SOL  1089      26.741  15.861   6.870  1.00  0.00           O
ATOM   3300  HW1 SOL  1089      27.061  15.961   5.930  1.00  0.00           H
ATOM   3301  HW2 SOL  1089      25.951  15.241   6.890  1.00  0.00           H
ATOM   3302  OW  SOL  1090      32.861   2.140  11.121  1.00  0.00           O
ATOM   3303  HW1 SOL  1090      33.381   1.490  11.671  1.00  0.00           H
ATOM   3304  HW2 SOL  1090      32.371   2.770  11.731  1.00  0.00           H
ATOM   3305  OW  SOL  1091      28.631   0.340  11.541  1.00  0.00           O
ATOM   3306  HW1 SOL  1091      28.001  -0.380  11.231  1.00  0.00           H
ATOM   3307  HW2 SOL  1091      29.561  -0.020  11.541  1.00  0.00           H
ATOM   3308  OW  SOL  1092      26.321  13.301   3.010  1.00  0.00           O
ATOM   3309  HW1 SOL  1092      25.861  12.431   3.180  1.00  0.00           H
ATOM   3310  HW2 SOL  1092      27.231  13.271   3.420  1.00  0.00           H
ATOM   3311  OW  SOL  1093      24.801  15.671  12.841  1.00  0.00           O
ATOM   3312  HW1 SOL  1093      24.751  16.491  13.411  1.00  0.00           H
ATOM   3313  HW2 SOL  1093      25.691  15.641  12.391  1.00  0.00           H
ATOM   3314  OW  SOL  1094      31.621   4.530   6.910  1.00  0.00           O
ATOM   3315  HW1 SOL  1094      31.031   5.330   6.950  1.00  0.00           H
ATOM   3316  HW2 SOL  1094      31.771   4.180   7.840  1.00  0.00           H
ATOM   3317  OW  SOL  1095      34.551   2.210   8.820  1.00  0.00           O
ATOM   3318  HW1 SOL  1095      33.711   2.200   9.360  1.00  0.00           H
ATOM   3319  HW2 SOL  1095      34.571   3.040   8.260  1.00  0.00           H
ATOM   3320  OW  SOL  1096      19.011  10.771   3.000  1.00  0.00           O
ATOM   3321  HW1 SOL  1096      20.001  10.661   2.910  1.00  0.00           H
ATOM   3322  HW2 SOL  1096      18.611   9.911   3.320  1.00  0.00           H
ATOM   3323  OW  SOL  1097      20.921   6.280  19.751  1.00  0.00           O
ATOM   3324  HW1 SOL  1097      19.991   6.260  20.121  1.00  0.00           H
ATOM   3325  HW2 SOL  1097      20.931   5.890  18.831  1.00  0.00           H
ATOM   3326  OW  SOL  1098      20.871   2.750  28.581  1.00  0.00           O
ATOM   3327  HW1 SOL  1098      21.221   2.580  29.501  1.00  0.00           H
ATOM   3328  HW2 SOL  1098      19.991   2.300  28.461  1.00  0.00           H
ATOM   3329  OW  SOL  1099      18.811   3.680  25.091  1.00  0.00           O
ATOM   3330  HW1 SOL  1099      17.991   4.110  25.481  1.00  0.00           H
ATOM   3331  HW2 SOL  1099      18.531   2.950  24.461  1.00  0.00           H
ATOM   3332  OW  SOL  1100      24.311  12.751  30.271  1.00  0.00           O
ATOM   3333  HW1 SOL  1100      23.381  12.681  29.901  1.00  0.00           H
ATOM   3334  HW2 SOL  1100      24.421  13.641  30.711  1.00  0.00           H
ATOM   3335  OW  SOL  1101      34.171  15.111  25.651  1.00  0.00           O
ATOM   3336  HW1 SOL  1101      33.601  14.951  26.461  1.00  0.00           H
ATOM   3337  HW2 SOL  1101      33.581  15.211  24.851  1.00  0.00           H
ATOM   3338  OW  SOL  1102      36.051   6.180  27.181  1.00  0.00           O
ATOM   3339  HW1 SOL  1102      36.381   7.120  27.181  1.00  0.00           H
ATOM   3340  HW2 SOL  1102      36.561   5.640  27.841  1.00  0.00           H
ATOM   3341  OW  SOL  1103      29.971   7.030  25.791  1.00  0.00           O
ATOM   3342  HW1 SOL  1103      30.541   7.810  25.541  1.00  0.00           H
ATOM   3343  HW2 SOL  1103      29.371   7.290  26.551  1.00  0.00           H
ATOM   3344  OW  SOL  1104      36.171   6.070  20.931  1.00  0.00           O
ATOM   3345  HW1 SOL  1104      36.051   5.940  19.941  1.00  0.00           H
ATOM   3346  HW2 SOL  1104      35.871   5.260  21.421  1.00  0.00           H
ATOM   3347  OW  SOL  1105      26.301  11.441  28.851  1.00  0.00           O
ATOM   3348  HW1 SOL  1105      25.521  11.611  29.451  1.00  0.00           H
ATOM   3349  HW2 SOL  1105      26.641  12.311  28.491  1.00  0.00           H
ATOM   3350  OW  SOL  1106      25.471  10.121  25.271  1.00  0.00           O
ATOM   3351  HW1 SOL  1106      26.161   9.961  25.971  1.00  0.00           H
ATOM   3352  HW2 SOL  1106      24.741  10.691  25.651  1.00  0.00           H
ATOM   3353  OW  SOL  1107      21.971  14.351  29.231  1.00  0.00           O
ATOM   3354  HW1 SOL  1107      21.191  14.041  28.701  1.00  0.00           H
ATOM   3355  HW2 SOL  1107      22.551  14.931  28.661  1.00  0.00           H
ATOM   3356  OW  SOL  1108      23.001   3.920  33.611  1.00  0.00           O
ATOM   3357  HW1 SOL  1108      23.821   3.360  33.701  1.00  0.00           H
ATOM   3358  HW2 SOL  1108      22.191   3.340  33.651  1.00  0.00           H
ATOM   3359  OW  SOL  1109      34.651   4.470  25.991  1.00  0.00           O
ATOM   3360  HW1 SOL  1109      33.911   4.930  25.491  1.00  0.00           H
ATOM   3361  HW2 SOL  1109      35.161   5.150  26.521  1.00  0.00           H
ATOM   3362  OW  SOL  1110      20.931  17.131  23.451  1.00  0.00           O
ATOM   3363  HW1 SOL  1110      21.271  17.901  23.991  1.00  0.00           H
ATOM   3364  HW2 SOL  1110      21.371  17.131  22.551  1.00  0.00           H
ATOM   3365  OW  SOL  1111      20.921  14.341  24.001  1.00  0.00           O
ATOM   3366  HW1 SOL  1111      20.661  15.301  24.001  1.00  0.00           H
ATOM   3367  HW2 SOL  1111      20.211  13.801  24.451  1.00  0.00           H
ATOM   3368  OW  SOL  1112      21.021  10.911  27.481  1.00  0.00           O
ATOM   3369  HW1 SOL  1112      21.161  10.071  28.001  1.00  0.00           H
ATOM   3370  HW2 SOL  1112      20.471  11.551  28.031  1.00  0.00           H
ATOM   3371  OW  SOL  1113      24.681   9.641  19.851  1.00  0.00           O
ATOM   3372  HW1 SOL  1113      24.751  10.481  19.311  1.00  0.00           H
ATOM   3373  HW2 SOL  1113      25.141   9.771  20.731  1.00  0.00           H
ATOM   3374  OW  SOL  1114      19.841   6.430  24.251  1.00  0.00           O
ATOM   3375  HW1 SOL  1114      19.391   5.550  24.421  1.00  0.00           H
ATOM   3376  HW2 SOL  1114      19.831   6.970  25.091  1.00  0.00           H
ATOM   3377  OW  SOL  1115      37.041  17.671  22.211  1.00  0.00           O
ATOM   3378  HW1 SOL  1115      37.581  17.381  23.011  1.00  0.00           H
ATOM   3379  HW2 SOL  1115      37.341  18.571  21.921  1.00  0.00           H
ATOM   3380  OW  SOL  1116      18.891  15.961  19.791  1.00  0.00           O
ATOM   3381  HW1 SOL  1116      18.701  15.001  20.001  1.00  0.00           H
ATOM   3382  HW2 SOL  1116      18.561  16.541  20.541  1.00  0.00           H
ATOM   3383  OW  SOL  1117      35.511   9.220  24.741  1.00  0.00           O
ATOM   3384  HW1 SOL  1117      36.461   8.930  24.821  1.00  0.00           H
ATOM   3385  HW2 SOL  1117      35.431   9.870  23.991  1.00  0.00           H
ATOM   3386  OW  SOL  1118      35.031  11.081  22.941  1.00  0.00           O
ATOM   3387  HW1 SOL  1118      35.891  11.101  22.421  1.00  0.00           H
ATOM   3388  HW2 SOL  1118      35.171  11.551  23.821  1.00  0.00           H
ATOM   3389  OW  SOL  1119      24.751  13.651  25.881  1.00  0.00           O
ATOM   3390  HW1 SOL  1119      24.261  12.781  25.971  1.00  0.00           H
ATOM   3391  HW2 SOL  1119      24.521  14.081  25.011  1.00  0.00           H
ATOM   3392  OW  SOL  1120      26.711   0.040  23.641  1.00  0.00           O
ATOM   3393  HW1 SOL  1120      27.111   0.950  23.551  1.00  0.00           H
ATOM   3394  HW2 SOL  1120      25.711   0.120  23.701  1.00  0.00           H
ATOM   3395  OW  SOL  1121      33.871   9.991  20.521  1.00  0.00           O
ATOM   3396  HW1 SOL  1121      33.241   9.231  20.651  1.00  0.00           H
ATOM   3397  HW2 SOL  1121      34.351  10.171  21.381  1.00  0.00           H
ATOM   3398  OW  SOL  1122      33.281  14.171  28.151  1.00  0.00           O
ATOM   3399  HW1 SOL  1122      32.691  14.231  28.951  1.00  0.00           H
ATOM   3400  HW2 SOL  1122      33.131  13.291  27.691  1.00  0.00           H
ATOM   3401  OW  SOL  1123      35.291  17.141  24.341  1.00  0.00           O
ATOM   3402  HW1 SOL  1123      34.881  16.911  23.461  1.00  0.00           H
ATOM   3403  HW2 SOL  1123      35.111  16.401  24.991  1.00  0.00           H
ATOM   3404  OW  SOL  1124      24.601   7.290  21.321  1.00  0.00           O
ATOM   3405  HW1 SOL  1124      24.841   7.980  20.641  1.00  0.00           H
ATOM   3406  HW2 SOL  1124      23.821   7.620  21.861  1.00  0.00           H
ATOM   3407  OW  SOL  1125      31.431   3.450  28.061  1.00  0.00           O
ATOM   3408  HW1 SOL  1125      30.571   2.950  27.931  1.00  0.00           H
ATOM   3409  HW2 SOL  1125      32.051   2.910  28.621  1.00  0.00           H
ATOM   3410  OW  SOL  1126      34.381  16.621  21.691  1.00  0.00           O
ATOM   3411  HW1 SOL  1126      35.271  17.081  21.721  1.00  0.00           H
ATOM   3412  HW2 SOL  1126      34.171  16.381  20.741  1.00  0.00           H
ATOM   3413  OW  SOL  1127      28.531   4.100  31.041  1.00  0.00           O
ATOM   3414  HW1 SOL  1127      27.761   4.440  31.581  1.00  0.00           H
ATOM   3415  HW2 SOL  1127      28.191   3.590  30.251  1.00  0.00           H
ATOM   3416  OW  SOL  1128      29.031   7.010  22.911  1.00  0.00           O
ATOM   3417  HW1 SOL  1128      29.291   6.970  23.871  1.00  0.00           H
ATOM   3418  HW2 SOL  1128      28.181   6.500  22.771  1.00  0.00           H
ATOM   3419  OW  SOL  1129      19.381   8.110  26.511  1.00  0.00           O
ATOM   3420  HW1 SOL  1129      20.371   7.990  26.601  1.00  0.00           H
ATOM   3421  HW2 SOL  1129      19.141   9.060  26.721  1.00  0.00           H
ATOM   3422  OW  SOL  1130      27.271   3.480  20.571  1.00  0.00           O
ATOM   3423  HW1 SOL  1130      27.861   4.110  20.081  1.00  0.00           H
ATOM   3424  HW2 SOL  1130      27.461   2.540  20.281  1.00  0.00           H
ATOM   3425  OW  SOL  1131      32.241  11.441  24.071  1.00  0.00           O
ATOM   3426  HW1 SOL  1131      33.071  11.151  23.591  1.00  0.00           H
ATOM   3427  HW2 SOL  1131      31.751  12.111  23.511  1.00  0.00           H
ATOM   3428  OW  SOL  1132      24.121   1.960  27.471  1.00  0.00           O
ATOM   3429  HW1 SOL  1132      24.071   1.910  28.471  1.00  0.00           H
ATOM   3430  HW2 SOL  1132      24.141   2.920  27.181  1.00  0.00           H
ATOM   3431  OW  SOL  1133      28.701  14.561  23.391  1.00  0.00           O
ATOM   3432  HW1 SOL  1133      28.241  15.281  22.871  1.00  0.00           H
ATOM   3433  HW2 SOL  1133      28.661  14.761  24.371  1.00  0.00           H
ATOM   3434  OW  SOL  1134      22.131  18.011  27.151  1.00  0.00           O
ATOM   3435  HW1 SOL  1134      22.631  17.151  27.211  1.00  0.00           H
ATOM   3436  HW2 SOL  1134      22.781  18.781  27.121  1.00  0.00           H
ATOM   3437  OW  SOL  1135      36.571  10.661  27.351  1.00  0.00           O
ATOM   3438  HW1 SOL  1135      35.951  10.511  26.591  1.00  0.00           H
ATOM   3439  HW2 SOL  1135      36.051  10.771  28.201  1.00  0.00           H
ATOM   3440  OW  SOL  1136      21.831   9.431  21.041  1.00  0.00           O
ATOM   3441  HW1 SOL  1136      22.651   9.821  20.621  1.00  0.00           H
ATOM   3442  HW2 SOL  1136      21.561   8.611  20.551  1.00  0.00           H
ATOM   3443  OW  SOL  1137      33.201   7.350  25.901  1.00  0.00           O
ATOM   3444  HW1 SOL  1137      33.151   6.700  26.651  1.00  0.00           H
ATOM   3445  HW2 SOL  1137      34.001   7.940  26.031  1.00  0.00           H
ATOM   3446  OW  SOL  1138      29.731  17.761  20.991  1.00  0.00           O
ATOM   3447  HW1 SOL  1138      29.131  17.141  21.491  1.00  0.00           H
ATOM   3448  HW2 SOL  1138      30.041  17.321  20.141  1.00  0.00           H
ATOM   3449  OW  SOL  1139      20.641   2.850  33.601  1.00  0.00           O
ATOM   3450  HW1 SOL  1139      19.841   3.450  33.471  1.00  0.00           H
ATOM   3451  HW2 SOL  1139      20.541   2.360  34.461  1.00  0.00           H
ATOM   3452  OW  SOL  1140      34.941  13.771  19.431  1.00  0.00           O
ATOM   3453  HW1 SOL  1140      34.621  14.711  19.331  1.00  0.00           H
ATOM   3454  HW2 SOL  1140      34.181  13.141  19.311  1.00  0.00           H
ATOM   3455  OW  SOL  1141      23.261  17.431  21.851  1.00  0.00           O
ATOM   3456  HW1 SOL  1141      23.591  17.821  22.711  1.00  0.00           H
ATOM   3457  HW2 SOL  1141      24.021  17.361  21.201  1.00  0.00           H
ATOM   3458  OW  SOL  1142      32.621   1.070  22.881  1.00  0.00           O
ATOM   3459  HW1 SOL  1142      32.381   0.700  21.981  1.00  0.00           H
ATOM   3460  HW2 SOL  1142      33.611   1.230  22.921  1.00  0.00           H
ATOM   3461  OW  SOL  1143      28.021  16.981  27.661  1.00  0.00           O
ATOM   3462  HW1 SOL  1143      28.821  16.411  27.871  1.00  0.00           H
ATOM   3463  HW2 SOL  1143      27.531  16.581  26.891  1.00  0.00           H
ATOM   3464  OW  SOL  1144      22.441   7.000  23.421  1.00  0.00           O
ATOM   3465  HW1 SOL  1144      22.891   6.100  23.391  1.00  0.00           H
ATOM   3466  HW2 SOL  1144      21.501   6.890  23.751  1.00  0.00           H
ATOM   3467  OW  SOL  1145      24.761   1.220  19.791  1.00  0.00           O
ATOM   3468  HW1 SOL  1145      25.741   1.000  19.861  1.00  0.00           H
ATOM   3469  HW2 SOL  1145      24.451   1.050  18.861  1.00  0.00           H
ATOM   3470  OW  SOL  1146      26.651  14.021  27.861  1.00  0.00           O
ATOM   3471  HW1 SOL  1146      27.551  14.161  27.441  1.00  0.00           H
ATOM   3472  HW2 SOL  1146      25.941  14.041  27.151  1.00  0.00           H
ATOM   3473  OW  SOL  1147      27.841   5.030  27.611  1.00  0.00           O
ATOM   3474  HW1 SOL  1147      27.591   4.940  26.651  1.00  0.00           H
ATOM   3475  HW2 SOL  1147      28.321   4.210  27.921  1.00  0.00           H
ATOM   3476  OW  SOL  1148      24.011   0.640  23.741  1.00  0.00           O
ATOM   3477  HW1 SOL  1148      23.201   0.650  24.321  1.00  0.00           H
ATOM   3478  HW2 SOL  1148      24.041   1.470  23.191  1.00  0.00           H
ATOM   3479  OW  SOL  1149      32.961  11.881  19.031  1.00  0.00           O
ATOM   3480  HW1 SOL  1149      33.281  11.121  19.601  1.00  0.00           H
ATOM   3481  HW2 SOL  1149      32.041  12.151  19.331  1.00  0.00           H
ATOM   3482  OW  SOL  1150      21.591   0.350  20.331  1.00  0.00           O
ATOM   3483  HW1 SOL  1150      22.081   1.190  20.121  1.00  0.00           H
ATOM   3484  HW2 SOL  1150      22.211  -0.300  20.781  1.00  0.00           H
ATOM   3485  OW  SOL  1151      27.971   2.360  23.421  1.00  0.00           O
ATOM   3486  HW1 SOL  1151      27.491   2.770  22.641  1.00  0.00           H
ATOM   3487  HW2 SOL  1151      28.961   2.340  23.231  1.00  0.00           H
ATOM   3488  OW  SOL  1152      30.891  15.701  26.551  1.00  0.00           O
ATOM   3489  HW1 SOL  1152      31.101  16.441  25.901  1.00  0.00           H
ATOM   3490  HW2 SOL  1152      31.571  15.701  27.281  1.00  0.00           H
ATOM   3491  OW  SOL  1153      23.211  11.521  26.031  1.00  0.00           O
ATOM   3492  HW1 SOL  1153      22.501  11.251  26.681  1.00  0.00           H
ATOM   3493  HW2 SOL  1153      22.951  11.241  25.101  1.00  0.00           H
ATOM   3494  OW  SOL  1154      31.331  17.971  24.531  1.00  0.00           O
ATOM   3495  HW1 SOL  1154      31.771  18.611  23.891  1.00  0.00           H
ATOM   3496  HW2 SOL  1154      30.831  18.491  25.231  1.00  0.00           H
ATOM   3497  OW  SOL  1155      28.941   5.490  18.781  1.00  0.00           O
ATOM   3498  HW1 SOL  1155      28.531   6.310  18.391  1.00  0.00           H
ATOM   3499  HW2 SOL  1155      29.581   5.750  19.511  1.00  0.00           H
ATOM   3500  OW  SOL  1156      19.401   5.560  32.481  1.00  0.00           O
ATOM   3501  HW1 SOL  1156      20.321   5.550  32.071  1.00  0.00           H
ATOM   3502  HW2 SOL  1156      19.341   6.300  33.151  1.00  0.00           H
ATOM   3503  OW  SOL  1157      27.281   4.540  25.041  1.00  0.00           O
ATOM   3504  HW1 SOL  1157      26.961   5.260  24.421  1.00  0.00           H
ATOM   3505  HW2 SOL  1157      27.521   3.730  24.511  1.00  0.00           H
ATOM   3506  OW  SOL  1158      28.791   0.390  26.151  1.00  0.00           O
ATOM   3507  HW1 SOL  1158      28.071   0.440  25.461  1.00  0.00           H
ATOM   3508  HW2 SOL  1158      28.551  -0.300  26.841  1.00  0.00           H
ATOM   3509  OW  SOL  1159      32.911  11.731  27.291  1.00  0.00           O
ATOM   3510  HW1 SOL  1159      32.361  10.891  27.221  1.00  0.00           H
ATOM   3511  HW2 SOL  1159      33.171  12.021  26.371  1.00  0.00           H
ATOM   3512  OW  SOL  1160      33.281   5.900  28.541  1.00  0.00           O
ATOM   3513  HW1 SOL  1160      32.981   4.950  28.611  1.00  0.00           H
ATOM   3514  HW2 SOL  1160      34.011   6.060  29.201  1.00  0.00           H
ATOM   3515  OW  SOL  1161      37.191   8.330  22.391  1.00  0.00           O
ATOM   3516  HW1 SOL  1161      37.611   7.690  23.031  1.00  0.00           H
ATOM   3517  HW2 SOL  1161      36.811   7.820  21.611  1.00  0.00           H
ATOM   3518  OW  SOL  1162      23.501  13.851  20.361  1.00  0.00           O
ATOM   3519  HW1 SOL  1162      22.631  13.701  20.831  1.00  0.00           H
ATOM   3520  HW2 SOL  1162      23.331  14.111  19.411  1.00  0.00           H
ATOM   3521  OW  SOL  1163      35.261  12.801  25.191  1.00  0.00           O
ATOM   3522  HW1 SOL  1163      36.251  12.881  25.331  1.00  0.00           H
ATOM   3523  HW2 SOL  1163      34.811  13.641  25.501  1.00  0.00           H
ATOM   3524  OW  SOL  1164      32.521   5.750  19.401  1.00  0.00           O
ATOM   3525  HW1 SOL  1164      31.981   5.540  20.211  1.00  0.00           H
ATOM   3526  HW2 SOL  1164      33.431   5.340  19.491  1.00  0.00           H
ATOM   3527  OW  SOL  1165      23.891   2.560  21.901  1.00  0.00           O
ATOM   3528  HW1 SOL  1165      24.161   1.970  21.151  1.00  0.00           H
ATOM   3529  HW2 SOL  1165      23.891   3.510  21.591  1.00  0.00           H
ATOM   3530  OW  SOL  1166      35.001  10.991  29.411  1.00  0.00           O
ATOM   3531  HW1 SOL  1166      35.051  11.801  30.001  1.00  0.00           H
ATOM   3532  HW2 SOL  1166      34.141  11.011  28.901  1.00  0.00           H
ATOM   3533  OW  SOL  1167      25.671  10.501  22.301  1.00  0.00           O
ATOM   3534  HW1 SOL  1167      25.531  10.571  23.291  1.00  0.00           H
ATOM   3535  HW2 SOL  1167      26.511   9.991  22.121  1.00  0.00           H
ATOM   3536  OW  SOL  1168      22.721   8.130  31.131  1.00  0.00           O
ATOM   3537  HW1 SOL  1168      23.581   8.250  31.631  1.00  0.00           H
ATOM   3538  HW2 SOL  1168      22.301   7.260  31.401  1.00  0.00           H
ATOM   3539  OW  SOL  1169      19.261  15.641  31.931  1.00  0.00           O
ATOM   3540  HW1 SOL  1169      18.801  16.461  31.591  1.00  0.00           H
ATOM   3541  HW2 SOL  1169      20.241  15.831  32.021  1.00  0.00           H
ATOM   3542  OW  SOL  1170      22.291  11.001  23.631  1.00  0.00           O
ATOM   3543  HW1 SOL  1170      22.221  11.831  23.071  1.00  0.00           H
ATOM   3544  HW2 SOL  1170      22.331  10.201  23.031  1.00  0.00           H
ATOM   3545  OW  SOL  1171      24.281   5.370  27.271  1.00  0.00           O
ATOM   3546  HW1 SOL  1171      24.401   6.030  26.531  1.00  0.00           H
ATOM   3547  HW2 SOL  1171      24.741   5.710  28.101  1.00  0.00           H
ATOM   3548  OW  SOL  1172      31.141  13.481  22.501  1.00  0.00           O
ATOM   3549  HW1 SOL  1172      31.641  14.251  22.901  1.00  0.00           H
ATOM   3550  HW2 SOL  1172      30.191  13.501  22.821  1.00  0.00           H
ATOM   3551  OW  SOL  1173      31.341  14.451  30.041  1.00  0.00           O
ATOM   3552  HW1 SOL  1173      31.811  14.581  30.911  1.00  0.00           H
ATOM   3553  HW2 SOL  1173      30.681  13.711  30.131  1.00  0.00           H
ATOM   3554  OW  SOL  1174      34.441   6.390  23.341  1.00  0.00           O
ATOM   3555  HW1 SOL  1174      34.131   7.000  24.071  1.00  0.00           H
ATOM   3556  HW2 SOL  1174      34.941   6.910  22.651  1.00  0.00           H
ATOM   3557  OW  SOL  1175      22.161  15.101  31.911  1.00  0.00           O
ATOM   3558  HW1 SOL  1175      21.951  14.661  31.041  1.00  0.00           H
ATOM   3559  HW2 SOL  1175      23.131  15.361  31.941  1.00  0.00           H
ATOM   3560  OW  SOL  1176      24.351   8.700  28.911  1.00  0.00           O
ATOM   3561  HW1 SOL  1176      24.791   9.590  28.821  1.00  0.00           H
ATOM   3562  HW2 SOL  1176      23.721   8.700  29.681  1.00  0.00           H
ATOM   3563  OW  SOL  1177      32.221   8.620  29.071  1.00  0.00           O
ATOM   3564  HW1 SOL  1177      31.471   8.620  28.411  1.00  0.00           H
ATOM   3565  HW2 SOL  1177      32.591   7.700  29.161  1.00  0.00           H
ATOM   3566  OW  SOL  1178      30.711   5.250  21.371  1.00  0.00           O
ATOM   3567  HW1 SOL  1178      30.841   4.410  21.911  1.00  0.00           H
ATOM   3568  HW2 SOL  1178      30.421   5.990  21.971  1.00  0.00           H
ATOM   3569  OW  SOL  1179      18.991  13.101  31.441  1.00  0.00           O
ATOM   3570  HW1 SOL  1179      19.521  12.611  32.121  1.00  0.00           H
ATOM   3571  HW2 SOL  1179      19.211  14.081  31.491  1.00  0.00           H
ATOM   3572  OW  SOL  1180      25.941   6.340  29.261  1.00  0.00           O
ATOM   3573  HW1 SOL  1180      26.531   6.080  28.501  1.00  0.00           H
ATOM   3574  HW2 SOL  1180      25.661   7.300  29.151  1.00  0.00           H
ATOM   3575  OW  SOL  1181      21.691   0.630  24.801  1.00  0.00           O
ATOM   3576  HW1 SOL  1181      21.581   1.570  25.131  1.00  0.00           H
ATOM   3577  HW2 SOL  1181      21.641   0.000  25.571  1.00  0.00           H
ATOM   3578  OW  SOL  1182      34.841   3.670  22.361  1.00  0.00           O
ATOM   3579  HW1 SOL  1182      34.861   2.910  23.001  1.00  0.00           H
ATOM   3580  HW2 SOL  1182      34.361   4.440  22.761  1.00  0.00           H
ATOM   3581  OW  SOL  1183      28.851   7.660  28.281  1.00  0.00           O
ATOM   3582  HW1 SOL  1183      29.001   7.870  29.241  1.00  0.00           H
ATOM   3583  HW2 SOL  1183      28.551   6.710  28.191  1.00  0.00           H
ATOM   3584  OW  SOL  1184      34.021   2.740  19.871  1.00  0.00           O
ATOM   3585  HW1 SOL  1184      33.411   1.990  20.101  1.00  0.00           H
ATOM   3586  HW2 SOL  1184      34.241   3.260  20.701  1.00  0.00           H
ATOM   3587  OW  SOL  1185      31.651   8.380  19.041  1.00  0.00           O
ATOM   3588  HW1 SOL  1185      31.991   7.450  19.191  1.00  0.00           H
ATOM   3589  HW2 SOL  1185      31.831   8.650  18.091  1.00  0.00           H
ATOM   3590  OW  SOL  1186      29.301  13.331  27.111  1.00  0.00           O
ATOM   3591  HW1 SOL  1186      29.371  12.491  26.561  1.00  0.00           H
ATOM   3592  HW2 SOL  1186      29.921  14.021  26.751  1.00  0.00           H
ATOM   3593  OW  SOL  1187      21.811   8.100  28.111  1.00  0.00           O
ATOM   3594  HW1 SOL  1187      22.741   8.460  28.161  1.00  0.00           H
ATOM   3595  HW2 SOL  1187      21.751   7.250  28.631  1.00  0.00           H
ATOM   3596  OW  SOL  1188      22.011   5.090  28.681  1.00  0.00           O
ATOM   3597  HW1 SOL  1188      21.491   4.260  28.511  1.00  0.00           H
ATOM   3598  HW2 SOL  1188      22.781   5.140  28.041  1.00  0.00           H
ATOM   3599  OW  SOL  1189      18.701  13.261  20.621  1.00  0.00           O
ATOM   3600  HW1 SOL  1189      17.771  13.471  20.311  1.00  0.00           H
ATOM   3601  HW2 SOL  1189      18.801  12.271  20.751  1.00  0.00           H
ATOM   3602  OW  SOL  1190      19.501  18.011  27.891  1.00  0.00           O
ATOM   3603  HW1 SOL  1190      19.081  17.151  27.621  1.00  0.00           H
ATOM   3604  HW2 SOL  1190      20.441  18.041  27.551  1.00  0.00           H
ATOM   3605  OW  SOL  1191      23.661  15.681  27.721  1.00  0.00           O
ATOM   3606  HW1 SOL  1191      24.321  16.421  27.811  1.00  0.00           H
ATOM   3607  HW2 SOL  1191      24.101  14.891  27.301  1.00  0.00           H
ATOM   3608  OW  SOL  1192      19.021   5.440  29.761  1.00  0.00           O
ATOM   3609  HW1 SOL  1192      19.871   5.110  29.351  1.00  0.00           H
ATOM   3610  HW2 SOL  1192      19.151   5.590  30.741  1.00  0.00           H
ATOM   3611  OW  SOL  1193      26.771   5.720  21.871  1.00  0.00           O
ATOM   3612  HW1 SOL  1193      26.841   4.830  21.411  1.00  0.00           H
ATOM   3613  HW2 SOL  1193      25.831   6.060  21.791  1.00  0.00           H
ATOM   3614  OW  SOL  1194      23.351   5.000  20.531  1.00  0.00           O
ATOM   3615  HW1 SOL  1194      23.961   5.800  20.571  1.00  0.00           H
ATOM   3616  HW2 SOL  1194      22.401   5.310  20.601  1.00  0.00           H
ATOM   3617  OW  SOL  1195      31.641   8.550  21.711  1.00  0.00           O
ATOM   3618  HW1 SOL  1195      30.781   8.240  22.131  1.00  0.00           H
ATOM   3619  HW2 SOL  1195      31.601   8.410  20.721  1.00  0.00           H
ATOM   3620  OW  SOL  1196      19.451  12.581  28.841  1.00  0.00           O
ATOM   3621  HW1 SOL  1196      19.401  12.571  29.841  1.00  0.00           H
ATOM   3622  HW2 SOL  1196      18.621  12.171  28.461  1.00  0.00           H
ATOM   3623  OW  SOL  1197      27.651   0.860  19.951  1.00  0.00           O
ATOM   3624  HW1 SOL  1197      28.161   0.870  19.091  1.00  0.00           H
ATOM   3625  HW2 SOL  1197      28.211   0.440  20.661  1.00  0.00           H
ATOM   3626  OW  SOL  1198      35.881   1.350  23.851  1.00  0.00           O
ATOM   3627  HW1 SOL  1198      36.611   1.180  23.181  1.00  0.00           H
ATOM   3628  HW2 SOL  1198      35.571   0.480  24.231  1.00  0.00           H
ATOM   3629  OW  SOL  1199      32.501  15.731  23.391  1.00  0.00           O
ATOM   3630  HW1 SOL  1199      33.171  15.851  22.651  1.00  0.00           H
ATOM   3631  HW2 SOL  1199      32.101  16.621  23.621  1.00  0.00           H
ATOM   3632  OW  SOL  1200      31.421   9.270  25.341  1.00  0.00           O
ATOM   3633  HW1 SOL  1200      32.021   8.460  25.361  1.00  0.00           H
ATOM   3634  HW2 SOL  1200      31.821   9.960  24.741  1.00  0.00           H
ATOM   3635  OW  SOL  1201      25.341  16.161  20.161  1.00  0.00           O
ATOM   3636  HW1 SOL  1201      25.431  16.261  19.171  1.00  0.00           H
ATOM   3637  HW2 SOL  1201      24.941  15.271  20.371  1.00  0.00           H
ATOM   3638  OW  SOL  1202      37.031   1.750  28.251  1.00  0.00           O
ATOM   3639  HW1 SOL  1202      37.421   0.900  27.891  1.00  0.00           H
ATOM   3640  HW2 SOL  1202      36.051   1.770  28.061  1.00  0.00           H
ATOM   3641  OW  SOL  1203      21.251   3.260  25.821  1.00  0.00           O
ATOM   3642  HW1 SOL  1203      20.461   3.770  25.481  1.00  0.00           H
ATOM   3643  HW2 SOL  1203      21.161   3.110  26.801  1.00  0.00           H
ATOM   3644  OW  SOL  1204      30.561  16.121  18.931  1.00  0.00           O
ATOM   3645  HW1 SOL  1204      30.621  15.191  19.301  1.00  0.00           H
ATOM   3646  HW2 SOL  1204      29.971  16.121  18.131  1.00  0.00           H
ATOM   3647  OW  SOL  1205      27.781   9.100  21.531  1.00  0.00           O
ATOM   3648  HW1 SOL  1205      28.411   9.480  20.851  1.00  0.00           H
ATOM   3649  HW2 SOL  1205      28.181   8.270  21.921  1.00  0.00           H
ATOM   3650  OW  SOL  1206      33.661  16.071  19.061  1.00  0.00           O
ATOM   3651  HW1 SOL  1206      32.741  16.441  19.131  1.00  0.00           H
ATOM   3652  HW2 SOL  1206      34.041  16.271  18.161  1.00  0.00           H
ATOM   3653  OW  SOL  1207      29.011  10.981  25.581  1.00  0.00           O
ATOM   3654  HW1 SOL  1207      28.311  10.511  26.121  1.00  0.00           H
ATOM   3655  HW2 SOL  1207      29.601  10.301  25.151  1.00  0.00           H
ATOM   3656  OW  SOL  1208      28.761   2.360  28.331  1.00  0.00           O
ATOM   3657  HW1 SOL  1208      28.681   2.000  27.401  1.00  0.00           H
ATOM   3658  HW2 SOL  1208      28.741   1.600  28.981  1.00  0.00           H
ATOM   3659  OW  SOL  1209      24.521  14.871  23.531  1.00  0.00           O
ATOM   3660  HW1 SOL  1209      24.941  14.291  22.831  1.00  0.00           H
ATOM   3661  HW2 SOL  1209      24.081  15.661  23.091  1.00  0.00           H
ATOM   3662  OW  SOL  1210      21.171  13.481  21.521  1.00  0.00           O
ATOM   3663  HW1 SOL  1210      20.211  13.491  21.251  1.00  0.00           H
ATOM   3664  HW2 SOL  1210      21.291  14.011  22.361  1.00  0.00           H
ATOM   3665  OW  SOL  1211      19.371   3.450  18.951  1.00  0.00           O
ATOM   3666  HW1 SOL  1211      18.451   3.170  18.661  1.00  0.00           H
ATOM   3667  HW2 SOL  1211      19.681   4.220  18.391  1.00  0.00           H
ATOM   3668  OW  SOL  1212      19.341   1.660  21.801  1.00  0.00           O
ATOM   3669  HW1 SOL  1212      19.171   2.490  21.261  1.00  0.00           H
ATOM   3670  HW2 SOL  1212      20.241   1.290  21.581  1.00  0.00           H
ATOM   3671  OW  SOL  1213      30.451  13.351  19.811  1.00  0.00           O
ATOM   3672  HW1 SOL  1213      29.461  13.241  19.831  1.00  0.00           H
ATOM   3673  HW2 SOL  1213      30.791  13.501  20.741  1.00  0.00           H
ATOM   3674  OW  SOL  1214      33.551  17.671  28.211  1.00  0.00           O
ATOM   3675  HW1 SOL  1214      33.881  18.311  27.521  1.00  0.00           H
ATOM   3676  HW2 SOL  1214      34.211  17.611  28.961  1.00  0.00           H
ATOM   3677  OW  SOL  1215      30.871   3.250  23.111  1.00  0.00           O
ATOM   3678  HW1 SOL  1215      31.521   2.510  23.001  1.00  0.00           H
ATOM   3679  HW2 SOL  1215      31.071   3.750  23.951  1.00  0.00           H
ATOM   3680  OW  SOL  1216      24.561   7.450  25.141  1.00  0.00           O
ATOM   3681  HW1 SOL  1216      25.061   8.300  24.951  1.00  0.00           H
ATOM   3682  HW2 SOL  1216      23.681   7.470  24.661  1.00  0.00           H
ATOM   3683  OW  SOL  1217      35.921   9.341  33.791  1.00  0.00           O
ATOM   3684  HW1 SOL  1217      36.301  10.251  33.941  1.00  0.00           H
ATOM   3685  HW2 SOL  1217      35.841   9.171  32.801  1.00  0.00           H
ATOM   3686  OW  SOL  1218      27.211  13.741  18.781  1.00  0.00           O
ATOM   3687  HW1 SOL  1218      26.751  13.891  19.661  1.00  0.00           H
ATOM   3688  HW2 SOL  1218      27.651  14.591  18.481  1.00  0.00           H
ATOM   3689  OW  SOL  1219      27.211   9.561  27.231  1.00  0.00           O
ATOM   3690  HW1 SOL  1219      27.751   8.871  27.711  1.00  0.00           H
ATOM   3691  HW2 SOL  1219      26.891  10.251  27.891  1.00  0.00           H
ATOM   3692  OW  SOL  1220      29.451   9.841  19.491  1.00  0.00           O
ATOM   3693  HW1 SOL  1220      29.221  10.371  18.671  1.00  0.00           H
ATOM   3694  HW2 SOL  1220      30.261   9.281  19.301  1.00  0.00           H
ATOM   3695  OW  SOL  1221      37.231  15.691  27.131  1.00  0.00           O
ATOM   3696  HW1 SOL  1221      36.521  15.571  26.431  1.00  0.00           H
ATOM   3697  HW2 SOL  1221      37.241  14.901  27.731  1.00  0.00           H
ATOM   3698  OW  SOL  1222      19.411  12.401  25.151  1.00  0.00           O
ATOM   3699  HW1 SOL  1222      19.401  11.931  26.031  1.00  0.00           H
ATOM   3700  HW2 SOL  1222      20.231  12.121  24.641  1.00  0.00           H
ATOM   3701  OW  SOL  1223      22.901   4.240  23.821  1.00  0.00           O
ATOM   3702  HW1 SOL  1223      23.201   3.520  23.201  1.00  0.00           H
ATOM   3703  HW2 SOL  1223      22.511   3.840  24.651  1.00  0.00           H
ATOM   3704  OW  SOL  1224      35.671  14.871  29.661  1.00  0.00           O
ATOM   3705  HW1 SOL  1224      34.741  14.621  29.391  1.00  0.00           H
ATOM   3706  HW2 SOL  1224      35.931  14.371  30.481  1.00  0.00           H
ATOM   3707  OW  SOL  1225      21.791   5.470  31.421  1.00  0.00           O
ATOM   3708  HW1 SOL  1225      22.171   4.880  32.141  1.00  0.00           H
ATOM   3709  HW2 SOL  1225      22.191   5.210  30.541  1.00  0.00           H
ATOM   3710  OW  SOL  1226      26.741  15.861  25.491  1.00  0.00           O
ATOM   3711  HW1 SOL  1226      27.061  15.961  24.551  1.00  0.00           H
ATOM   3712  HW2 SOL  1226      25.951  15.241  25.511  1.00  0.00           H
ATOM   3713  OW  SOL  1227      28.631   0.340  30.161  1.00  0.00           O
ATOM   3714  HW1 SOL  1227      28.001  -0.380  29.851  1.00  0.00           H
ATOM   3715  HW2 SOL  1227      29.561  -0.020  30.161  1.00  0.00           H
ATOM   3716  OW  SOL  1228      26.321  13.301  21.631  1.00  0.00           O
ATOM   3717  HW1 SOL  1228      25.861  12.431  21.801  1.00  0.00           H
ATOM   3718  HW2 SOL  1228      27.231  13.271  22.041  1.00  0.00           H
ATOM   3719  OW  SOL  1229      32.141   0.520  20.301  1.00  0.00           O
ATOM   3720  HW1 SOL  1229      32.491   0.110  19.461  1.00  0.00           H
ATOM   3721  HW2 SOL  1229      31.241   0.140  20.501  1.00  0.00           H
ATOM   3722  OW  SOL  1230      31.621   4.530  25.531  1.00  0.00           O
ATOM   3723  HW1 SOL  1230      31.031   5.330  25.571  1.00  0.00           H
ATOM   3724  HW2 SOL  1230      31.771   4.180  26.461  1.00  0.00           H
ATOM   3725  OW  SOL  1231      34.551   2.210  27.441  1.00  0.00           O
ATOM   3726  HW1 SOL  1231      33.711   2.200  27.981  1.00  0.00           H
ATOM   3727  HW2 SOL  1231      34.571   3.040  26.881  1.00  0.00           H
ATOM   3728  OW  SOL  1232      19.011  10.771  21.621  1.00  0.00           O
ATOM   3729  HW1 SOL  1232      20.001  10.661  21.531  1.00  0.00           H
ATOM   3730  HW2 SOL  1232      18.611   9.911  21.941  1.00  0.00           H
ATOM   3731  OW  SOL  1233      27.371  16.461  21.991  1.00  0.00           O
ATOM   3732  HW1 SOL  1233      26.601  16.111  21.451  1.00  0.00           H
ATOM   3733  HW2 SOL  1233      27.051  17.171  22.611  1.00  0.00           H
ATOM   3734  OW  SOL  1234      20.921  24.901   1.130  1.00  0.00           O
ATOM   3735  HW1 SOL  1234      19.991  24.881   1.500  1.00  0.00           H
ATOM   3736  HW2 SOL  1234      20.931  24.511   0.210  1.00  0.00           H
ATOM   3737  OW  SOL  1235      20.871  21.371   9.961  1.00  0.00           O
ATOM   3738  HW1 SOL  1235      21.221  21.201  10.881  1.00  0.00           H
ATOM   3739  HW2 SOL  1235      19.991  20.921   9.841  1.00  0.00           H
ATOM   3740  OW  SOL  1236      18.811  22.301   6.470  1.00  0.00           O
ATOM   3741  HW1 SOL  1236      17.991  22.731   6.860  1.00  0.00           H
ATOM   3742  HW2 SOL  1236      18.531  21.571   5.840  1.00  0.00           H
ATOM   3743  OW  SOL  1237      24.311  31.371  11.651  1.00  0.00           O
ATOM   3744  HW1 SOL  1237      23.381  31.301  11.281  1.00  0.00           H
ATOM   3745  HW2 SOL  1237      24.421  32.261  12.091  1.00  0.00           H
ATOM   3746  OW  SOL  1238      34.171  33.731   7.030  1.00  0.00           O
ATOM   3747  HW1 SOL  1238      33.601  33.571   7.840  1.00  0.00           H
ATOM   3748  HW2 SOL  1238      33.581  33.831   6.230  1.00  0.00           H
ATOM   3749  OW  SOL  1239      36.051  24.801   8.560  1.00  0.00           O
ATOM   3750  HW1 SOL  1239      36.381  25.741   8.560  1.00  0.00           H
ATOM   3751  HW2 SOL  1239      36.561  24.261   9.220  1.00  0.00           H
ATOM   3752  OW  SOL  1240      29.971  25.651   7.170  1.00  0.00           O
ATOM   3753  HW1 SOL  1240      30.541  26.431   6.920  1.00  0.00           H
ATOM   3754  HW2 SOL  1240      29.371  25.911   7.930  1.00  0.00           H
ATOM   3755  OW  SOL  1241      26.301  30.061  10.231  1.00  0.00           O
ATOM   3756  HW1 SOL  1241      25.521  30.231  10.831  1.00  0.00           H
ATOM   3757  HW2 SOL  1241      26.641  30.931   9.871  1.00  0.00           H
ATOM   3758  OW  SOL  1242      27.121  26.601  18.231  1.00  0.00           O
ATOM   3759  HW1 SOL  1242      27.081  27.361  18.881  1.00  0.00           H
ATOM   3760  HW2 SOL  1242      27.341  26.961  17.321  1.00  0.00           H
ATOM   3761  OW  SOL  1243      25.471  28.741   6.650  1.00  0.00           O
ATOM   3762  HW1 SOL  1243      26.161  28.581   7.350  1.00  0.00           H
ATOM   3763  HW2 SOL  1243      24.741  29.311   7.030  1.00  0.00           H
ATOM   3764  OW  SOL  1244      25.481  30.231  18.031  1.00  0.00           O
ATOM   3765  HW1 SOL  1244      26.081  31.021  18.171  1.00  0.00           H
ATOM   3766  HW2 SOL  1244      24.621  30.541  17.621  1.00  0.00           H
ATOM   3767  OW  SOL  1245      21.971  32.971  10.611  1.00  0.00           O
ATOM   3768  HW1 SOL  1245      21.191  32.661  10.081  1.00  0.00           H
ATOM   3769  HW2 SOL  1245      22.551  33.551  10.041  1.00  0.00           H
ATOM   3770  OW  SOL  1246      23.001  22.541  14.991  1.00  0.00           O
ATOM   3771  HW1 SOL  1246      23.821  21.981  15.081  1.00  0.00           H
ATOM   3772  HW2 SOL  1246      22.191  21.961  15.031  1.00  0.00           H
ATOM   3773  OW  SOL  1247      34.651  23.091   7.370  1.00  0.00           O
ATOM   3774  HW1 SOL  1247      33.911  23.551   6.870  1.00  0.00           H
ATOM   3775  HW2 SOL  1247      35.161  23.771   7.900  1.00  0.00           H
ATOM   3776  OW  SOL  1248      20.931  35.751   4.830  1.00  0.00           O
ATOM   3777  HW1 SOL  1248      21.271  36.521   5.370  1.00  0.00           H
ATOM   3778  HW2 SOL  1248      21.371  35.751   3.930  1.00  0.00           H
ATOM   3779  OW  SOL  1249      29.891  32.031  16.901  1.00  0.00           O
ATOM   3780  HW1 SOL  1249      30.361  32.031  17.781  1.00  0.00           H
ATOM   3781  HW2 SOL  1249      29.411  31.161  16.791  1.00  0.00           H
ATOM   3782  OW  SOL  1250      20.921  32.961   5.380  1.00  0.00           O
ATOM   3783  HW1 SOL  1250      20.661  33.921   5.380  1.00  0.00           H
ATOM   3784  HW2 SOL  1250      20.211  32.421   5.830  1.00  0.00           H
ATOM   3785  OW  SOL  1251      21.021  29.531   8.860  1.00  0.00           O
ATOM   3786  HW1 SOL  1251      21.161  28.691   9.380  1.00  0.00           H
ATOM   3787  HW2 SOL  1251      20.471  30.171   9.410  1.00  0.00           H
ATOM   3788  OW  SOL  1252      24.821  36.481  14.391  1.00  0.00           O
ATOM   3789  HW1 SOL  1252      23.901  36.311  14.741  1.00  0.00           H
ATOM   3790  HW2 SOL  1252      25.101  37.401  14.651  1.00  0.00           H
ATOM   3791  OW  SOL  1253      34.561  19.761  14.801  1.00  0.00           O
ATOM   3792  HW1 SOL  1253      34.381  20.431  14.081  1.00  0.00           H
ATOM   3793  HW2 SOL  1253      34.531  20.221  15.691  1.00  0.00           H
ATOM   3794  OW  SOL  1254      19.841  25.051   5.630  1.00  0.00           O
ATOM   3795  HW1 SOL  1254      19.391  24.171   5.800  1.00  0.00           H
ATOM   3796  HW2 SOL  1254      19.831  25.591   6.470  1.00  0.00           H
ATOM   3797  OW  SOL  1255      37.041  36.291   3.590  1.00  0.00           O
ATOM   3798  HW1 SOL  1255      37.581  36.001   4.390  1.00  0.00           H
ATOM   3799  HW2 SOL  1255      37.341  37.191   3.300  1.00  0.00           H
ATOM   3800  OW  SOL  1256      18.891  34.581   1.170  1.00  0.00           O
ATOM   3801  HW1 SOL  1256      18.701  33.621   1.380  1.00  0.00           H
ATOM   3802  HW2 SOL  1256      18.561  35.161   1.920  1.00  0.00           H
ATOM   3803  OW  SOL  1257      35.511  27.841   6.120  1.00  0.00           O
ATOM   3804  HW1 SOL  1257      36.461  27.551   6.200  1.00  0.00           H
ATOM   3805  HW2 SOL  1257      35.431  28.491   5.370  1.00  0.00           H
ATOM   3806  OW  SOL  1258      35.031  29.701   4.320  1.00  0.00           O
ATOM   3807  HW1 SOL  1258      35.891  29.721   3.800  1.00  0.00           H
ATOM   3808  HW2 SOL  1258      35.171  30.171   5.200  1.00  0.00           H
ATOM   3809  OW  SOL  1259      19.751  25.991  15.971  1.00  0.00           O
ATOM   3810  HW1 SOL  1259      20.631  25.861  16.421  1.00  0.00           H
ATOM   3811  HW2 SOL  1259      19.621  26.961  15.751  1.00  0.00           H
ATOM   3812  OW  SOL  1260      24.751  32.271   7.260  1.00  0.00           O
ATOM   3813  HW1 SOL  1260      24.261  31.401   7.350  1.00  0.00           H
ATOM   3814  HW2 SOL  1260      24.521  32.701   6.390  1.00  0.00           H
ATOM   3815  OW  SOL  1261      26.711  18.661   5.020  1.00  0.00           O
ATOM   3816  HW1 SOL  1261      27.111  19.571   4.930  1.00  0.00           H
ATOM   3817  HW2 SOL  1261      25.711  18.741   5.080  1.00  0.00           H
ATOM   3818  OW  SOL  1262      20.591  28.381  12.641  1.00  0.00           O
ATOM   3819  HW1 SOL  1262      21.481  27.931  12.501  1.00  0.00           H
ATOM   3820  HW2 SOL  1262      19.861  27.731  12.451  1.00  0.00           H
ATOM   3821  OW  SOL  1263      21.791  21.131  18.011  1.00  0.00           O
ATOM   3822  HW1 SOL  1263      22.501  21.841  18.071  1.00  0.00           H
ATOM   3823  HW2 SOL  1263      20.911  21.521  18.291  1.00  0.00           H
ATOM   3824  OW  SOL  1264      33.281  32.791   9.531  1.00  0.00           O
ATOM   3825  HW1 SOL  1264      32.691  32.851  10.331  1.00  0.00           H
ATOM   3826  HW2 SOL  1264      33.131  31.911   9.071  1.00  0.00           H
ATOM   3827  OW  SOL  1265      35.291  35.761   5.720  1.00  0.00           O
ATOM   3828  HW1 SOL  1265      34.881  35.531   4.840  1.00  0.00           H
ATOM   3829  HW2 SOL  1265      35.111  35.021   6.370  1.00  0.00           H
ATOM   3830  OW  SOL  1266      31.431  22.071   9.441  1.00  0.00           O
ATOM   3831  HW1 SOL  1266      30.571  21.571   9.311  1.00  0.00           H
ATOM   3832  HW2 SOL  1266      32.051  21.531  10.001  1.00  0.00           H
ATOM   3833  OW  SOL  1267      26.691  24.671  14.651  1.00  0.00           O
ATOM   3834  HW1 SOL  1267      26.221  24.641  15.541  1.00  0.00           H
ATOM   3835  HW2 SOL  1267      26.181  24.121  13.991  1.00  0.00           H
ATOM   3836  OW  SOL  1268      32.561  23.311  16.741  1.00  0.00           O
ATOM   3837  HW1 SOL  1268      32.361  23.741  17.621  1.00  0.00           H
ATOM   3838  HW2 SOL  1268      33.341  22.691  16.831  1.00  0.00           H
ATOM   3839  OW  SOL  1269      28.351  27.521  15.721  1.00  0.00           O
ATOM   3840  HW1 SOL  1269      28.811  26.681  15.431  1.00  0.00           H
ATOM   3841  HW2 SOL  1269      27.791  27.861  14.971  1.00  0.00           H
ATOM   3842  OW  SOL  1270      28.531  22.721  12.421  1.00  0.00           O
ATOM   3843  HW1 SOL  1270      27.761  23.061  12.961  1.00  0.00           H
ATOM   3844  HW2 SOL  1270      28.191  22.211  11.631  1.00  0.00           H
ATOM   3845  OW  SOL  1271      29.031  25.631   4.290  1.00  0.00           O
ATOM   3846  HW1 SOL  1271      29.291  25.591   5.250  1.00  0.00           H
ATOM   3847  HW2 SOL  1271      28.181  25.121   4.150  1.00  0.00           H
ATOM   3848  OW  SOL  1272      19.381  26.731   7.890  1.00  0.00           O
ATOM   3849  HW1 SOL  1272      20.371  26.611   7.980  1.00  0.00           H
ATOM   3850  HW2 SOL  1272      19.141  27.681   8.100  1.00  0.00           H
ATOM   3851  OW  SOL  1273      19.921  36.831  15.711  1.00  0.00           O
ATOM   3852  HW1 SOL  1273      19.821  36.681  16.701  1.00  0.00           H
ATOM   3853  HW2 SOL  1273      19.061  37.191  15.351  1.00  0.00           H
ATOM   3854  OW  SOL  1274      27.271  22.101   1.950  1.00  0.00           O
ATOM   3855  HW1 SOL  1274      27.861  22.731   1.460  1.00  0.00           H
ATOM   3856  HW2 SOL  1274      27.461  21.161   1.660  1.00  0.00           H
ATOM   3857  OW  SOL  1275      35.811  24.471  18.311  1.00  0.00           O
ATOM   3858  HW1 SOL  1275      35.551  25.361  17.951  1.00  0.00           H
ATOM   3859  HW2 SOL  1275      35.791  23.791  17.581  1.00  0.00           H
ATOM   3860  OW  SOL  1276      24.121  20.581   8.850  1.00  0.00           O
ATOM   3861  HW1 SOL  1276      24.071  20.531   9.850  1.00  0.00           H
ATOM   3862  HW2 SOL  1276      24.141  21.541   8.560  1.00  0.00           H
ATOM   3863  OW  SOL  1277      28.701  33.181   4.770  1.00  0.00           O
ATOM   3864  HW1 SOL  1277      28.241  33.901   4.250  1.00  0.00           H
ATOM   3865  HW2 SOL  1277      28.661  33.381   5.750  1.00  0.00           H
ATOM   3866  OW  SOL  1278      22.131  36.631   8.530  1.00  0.00           O
ATOM   3867  HW1 SOL  1278      22.631  35.771   8.590  1.00  0.00           H
ATOM   3868  HW2 SOL  1278      22.781  37.401   8.500  1.00  0.00           H
ATOM   3869  OW  SOL  1279      36.571  29.281   8.730  1.00  0.00           O
ATOM   3870  HW1 SOL  1279      35.951  29.131   7.970  1.00  0.00           H
ATOM   3871  HW2 SOL  1279      36.051  29.391   9.580  1.00  0.00           H
ATOM   3872  OW  SOL  1280      23.231  31.281  17.271  1.00  0.00           O
ATOM   3873  HW1 SOL  1280      22.731  31.291  16.411  1.00  0.00           H
ATOM   3874  HW2 SOL  1280      22.601  31.101  18.031  1.00  0.00           H
ATOM   3875  OW  SOL  1281      20.641  21.471  14.981  1.00  0.00           O
ATOM   3876  HW1 SOL  1281      19.841  22.071  14.851  1.00  0.00           H
ATOM   3877  HW2 SOL  1281      20.541  20.981  15.841  1.00  0.00           H
ATOM   3878  OW  SOL  1282      23.261  36.051   3.230  1.00  0.00           O
ATOM   3879  HW1 SOL  1282      23.591  36.441   4.090  1.00  0.00           H
ATOM   3880  HW2 SOL  1282      24.021  35.981   2.580  1.00  0.00           H
ATOM   3881  OW  SOL  1283      32.621  19.691   4.260  1.00  0.00           O
ATOM   3882  HW1 SOL  1283      32.381  19.321   3.360  1.00  0.00           H
ATOM   3883  HW2 SOL  1283      33.611  19.851   4.300  1.00  0.00           H
ATOM   3884  OW  SOL  1284      21.111  36.471  12.411  1.00  0.00           O
ATOM   3885  HW1 SOL  1284      21.681  35.821  12.911  1.00  0.00           H
ATOM   3886  HW2 SOL  1284      20.951  36.141  11.481  1.00  0.00           H
ATOM   3887  OW  SOL  1285      28.021  35.601   9.040  1.00  0.00           O
ATOM   3888  HW1 SOL  1285      28.821  35.031   9.250  1.00  0.00           H
ATOM   3889  HW2 SOL  1285      27.531  35.201   8.270  1.00  0.00           H
ATOM   3890  OW  SOL  1286      22.441  25.621   4.800  1.00  0.00           O
ATOM   3891  HW1 SOL  1286      22.891  24.721   4.770  1.00  0.00           H
ATOM   3892  HW2 SOL  1286      21.501  25.511   5.130  1.00  0.00           H
ATOM   3893  OW  SOL  1287      34.091  20.841  17.291  1.00  0.00           O
ATOM   3894  HW1 SOL  1287      34.041  21.211  18.211  1.00  0.00           H
ATOM   3895  HW2 SOL  1287      33.371  20.151  17.171  1.00  0.00           H
ATOM   3896  OW  SOL  1288      26.431  21.261  17.491  1.00  0.00           O
ATOM   3897  HW1 SOL  1288      27.101  20.651  17.921  1.00  0.00           H
ATOM   3898  HW2 SOL  1288      25.701  21.451  18.141  1.00  0.00           H
ATOM   3899  OW  SOL  1289      27.501  33.761  11.951  1.00  0.00           O
ATOM   3900  HW1 SOL  1289      27.271  33.511  11.011  1.00  0.00           H
ATOM   3901  HW2 SOL  1289      28.111  33.071  12.341  1.00  0.00           H
ATOM   3902  OW  SOL  1290      32.131  24.521  14.331  1.00  0.00           O
ATOM   3903  HW1 SOL  1290      32.411  24.091  15.181  1.00  0.00           H
ATOM   3904  HW2 SOL  1290      32.381  25.481  14.341  1.00  0.00           H
ATOM   3905  OW  SOL  1291      26.651  32.641   9.240  1.00  0.00           O
ATOM   3906  HW1 SOL  1291      27.551  32.781   8.820  1.00  0.00           H
ATOM   3907  HW2 SOL  1291      25.941  32.661   8.530  1.00  0.00           H
ATOM   3908  OW  SOL  1292      27.841  23.651   8.990  1.00  0.00           O
ATOM   3909  HW1 SOL  1292      27.591  23.561   8.030  1.00  0.00           H
ATOM   3910  HW2 SOL  1292      28.321  22.831   9.300  1.00  0.00           H
ATOM   3911  OW  SOL  1293      24.011  19.261   5.120  1.00  0.00           O
ATOM   3912  HW1 SOL  1293      23.201  19.271   5.700  1.00  0.00           H
ATOM   3913  HW2 SOL  1293      24.041  20.091   4.570  1.00  0.00           H
ATOM   3914  OW  SOL  1294      21.591  18.971   1.710  1.00  0.00           O
ATOM   3915  HW1 SOL  1294      22.081  19.811   1.500  1.00  0.00           H
ATOM   3916  HW2 SOL  1294      22.211  18.321   2.160  1.00  0.00           H
ATOM   3917  OW  SOL  1295      27.971  20.981   4.800  1.00  0.00           O
ATOM   3918  HW1 SOL  1295      27.491  21.391   4.020  1.00  0.00           H
ATOM   3919  HW2 SOL  1295      28.961  20.961   4.610  1.00  0.00           H
ATOM   3920  OW  SOL  1296      29.381  25.451  14.641  1.00  0.00           O
ATOM   3921  HW1 SOL  1296      28.581  24.841  14.671  1.00  0.00           H
ATOM   3922  HW2 SOL  1296      30.191  24.921  14.401  1.00  0.00           H
ATOM   3923  OW  SOL  1297      30.891  34.321   7.930  1.00  0.00           O
ATOM   3924  HW1 SOL  1297      31.101  35.061   7.280  1.00  0.00           H
ATOM   3925  HW2 SOL  1297      31.571  34.321   8.660  1.00  0.00           H
ATOM   3926  OW  SOL  1298      23.211  30.141   7.410  1.00  0.00           O
ATOM   3927  HW1 SOL  1298      22.501  29.871   8.060  1.00  0.00           H
ATOM   3928  HW2 SOL  1298      22.951  29.861   6.480  1.00  0.00           H
ATOM   3929  OW  SOL  1299      31.331  36.591   5.910  1.00  0.00           O
ATOM   3930  HW1 SOL  1299      31.771  37.231   5.270  1.00  0.00           H
ATOM   3931  HW2 SOL  1299      30.831  37.111   6.610  1.00  0.00           H
ATOM   3932  OW  SOL  1300      19.401  24.181  13.861  1.00  0.00           O
ATOM   3933  HW1 SOL  1300      20.321  24.171  13.451  1.00  0.00           H
ATOM   3934  HW2 SOL  1300      19.341  24.921  14.531  1.00  0.00           H
ATOM   3935  OW  SOL  1301      24.231  20.841  11.471  1.00  0.00           O
ATOM   3936  HW1 SOL  1301      24.611  20.001  11.841  1.00  0.00           H
ATOM   3937  HW2 SOL  1301      23.351  21.031  11.911  1.00  0.00           H
ATOM   3938  OW  SOL  1302      27.281  23.161   6.420  1.00  0.00           O
ATOM   3939  HW1 SOL  1302      26.961  23.881   5.800  1.00  0.00           H
ATOM   3940  HW2 SOL  1302      27.521  22.351   5.890  1.00  0.00           H
ATOM   3941  OW  SOL  1303      28.791  19.011   7.530  1.00  0.00           O
ATOM   3942  HW1 SOL  1303      28.071  19.061   6.840  1.00  0.00           H
ATOM   3943  HW2 SOL  1303      28.551  18.321   8.220  1.00  0.00           H
ATOM   3944  OW  SOL  1304      32.911  30.351   8.670  1.00  0.00           O
ATOM   3945  HW1 SOL  1304      32.361  29.511   8.600  1.00  0.00           H
ATOM   3946  HW2 SOL  1304      33.171  30.641   7.750  1.00  0.00           H
ATOM   3947  OW  SOL  1305      33.281  24.521   9.921  1.00  0.00           O
ATOM   3948  HW1 SOL  1305      32.981  23.571   9.991  1.00  0.00           H
ATOM   3949  HW2 SOL  1305      34.011  24.681  10.581  1.00  0.00           H
ATOM   3950  OW  SOL  1306      37.191  26.951   3.770  1.00  0.00           O
ATOM   3951  HW1 SOL  1306      37.611  26.311   4.410  1.00  0.00           H
ATOM   3952  HW2 SOL  1306      36.811  26.441   2.990  1.00  0.00           H
ATOM   3953  OW  SOL  1307      35.261  31.421   6.570  1.00  0.00           O
ATOM   3954  HW1 SOL  1307      36.251  31.501   6.710  1.00  0.00           H
ATOM   3955  HW2 SOL  1307      34.811  32.261   6.880  1.00  0.00           H
ATOM   3956  OW  SOL  1308      34.541  34.911  16.251  1.00  0.00           O
ATOM   3957  HW1 SOL  1308      34.811  35.251  15.351  1.00  0.00           H
ATOM   3958  HW2 SOL  1308      35.331  34.531  16.711  1.00  0.00           H
ATOM   3959  OW  SOL  1309      35.001  29.611  10.791  1.00  0.00           O
ATOM   3960  HW1 SOL  1309      35.051  30.421  11.381  1.00  0.00           H
ATOM   3961  HW2 SOL  1309      34.141  29.631  10.281  1.00  0.00           H
ATOM   3962  OW  SOL  1310      27.771  19.511  14.021  1.00  0.00           O
ATOM   3963  HW1 SOL  1310      28.021  19.311  13.071  1.00  0.00           H
ATOM   3964  HW2 SOL  1310      28.491  20.071  14.441  1.00  0.00           H
ATOM   3965  OW  SOL  1311      28.421  29.781  17.191  1.00  0.00           O
ATOM   3966  HW1 SOL  1311      27.431  29.841  17.291  1.00  0.00           H
ATOM   3967  HW2 SOL  1311      28.651  28.981  16.631  1.00  0.00           H
ATOM   3968  OW  SOL  1312      25.671  29.121   3.680  1.00  0.00           O
ATOM   3969  HW1 SOL  1312      25.531  29.191   4.670  1.00  0.00           H
ATOM   3970  HW2 SOL  1312      26.511  28.611   3.500  1.00  0.00           H
ATOM   3971  OW  SOL  1313      22.721  26.751  12.511  1.00  0.00           O
ATOM   3972  HW1 SOL  1313      23.581  26.871  13.011  1.00  0.00           H
ATOM   3973  HW2 SOL  1313      22.301  25.881  12.781  1.00  0.00           H
ATOM   3974  OW  SOL  1314      31.361  22.481  12.621  1.00  0.00           O
ATOM   3975  HW1 SOL  1314      31.571  23.221  13.261  1.00  0.00           H
ATOM   3976  HW2 SOL  1314      30.471  22.651  12.191  1.00  0.00           H
ATOM   3977  OW  SOL  1315      19.261  34.261  13.311  1.00  0.00           O
ATOM   3978  HW1 SOL  1315      18.801  35.081  12.971  1.00  0.00           H
ATOM   3979  HW2 SOL  1315      20.241  34.451  13.401  1.00  0.00           H
ATOM   3980  OW  SOL  1316      22.291  29.621   5.010  1.00  0.00           O
ATOM   3981  HW1 SOL  1316      22.221  30.451   4.450  1.00  0.00           H
ATOM   3982  HW2 SOL  1316      22.331  28.821   4.410  1.00  0.00           H
ATOM   3983  OW  SOL  1317      24.281  23.991   8.650  1.00  0.00           O
ATOM   3984  HW1 SOL  1317      24.401  24.651   7.910  1.00  0.00           H
ATOM   3985  HW2 SOL  1317      24.741  24.331   9.480  1.00  0.00           H
ATOM   3986  OW  SOL  1318      34.441  25.011   4.720  1.00  0.00           O
ATOM   3987  HW1 SOL  1318      34.131  25.621   5.450  1.00  0.00           H
ATOM   3988  HW2 SOL  1318      34.941  25.531   4.030  1.00  0.00           H
ATOM   3989  OW  SOL  1319      22.161  33.721  13.291  1.00  0.00           O
ATOM   3990  HW1 SOL  1319      21.951  33.281  12.421  1.00  0.00           H
ATOM   3991  HW2 SOL  1319      23.131  33.981  13.321  1.00  0.00           H
ATOM   3992  OW  SOL  1320      22.641  26.131  15.981  1.00  0.00           O
ATOM   3993  HW1 SOL  1320      23.321  26.681  15.511  1.00  0.00           H
ATOM   3994  HW2 SOL  1320      23.041  25.251  16.251  1.00  0.00           H
ATOM   3995  OW  SOL  1321      28.751  19.671  17.701  1.00  0.00           O
ATOM   3996  HW1 SOL  1321      28.811  20.521  17.181  1.00  0.00           H
ATOM   3997  HW2 SOL  1321      29.071  18.911  17.131  1.00  0.00           H
ATOM   3998  OW  SOL  1322      23.661  19.121  17.401  1.00  0.00           O
ATOM   3999  HW1 SOL  1322      23.241  18.551  16.701  1.00  0.00           H
ATOM   4000  HW2 SOL  1322      23.001  19.811  17.721  1.00  0.00           H
ATOM   4001  OW  SOL  1323      24.351  27.321  10.291  1.00  0.00           O
ATOM   4002  HW1 SOL  1323      24.791  28.211  10.201  1.00  0.00           H
ATOM   4003  HW2 SOL  1323      23.721  27.321  11.061  1.00  0.00           H
ATOM   4004  OW  SOL  1324      32.221  27.241  10.451  1.00  0.00           O
ATOM   4005  HW1 SOL  1324      31.471  27.241   9.791  1.00  0.00           H
ATOM   4006  HW2 SOL  1324      32.591  26.321  10.541  1.00  0.00           H
ATOM   4007  OW  SOL  1325      21.691  20.751  12.311  1.00  0.00           O
ATOM   4008  HW1 SOL  1325      21.461  21.121  13.211  1.00  0.00           H
ATOM   4009  HW2 SOL  1325      21.391  19.801  12.251  1.00  0.00           H
ATOM   4010  OW  SOL  1326      18.991  31.721  12.821  1.00  0.00           O
ATOM   4011  HW1 SOL  1326      19.521  31.231  13.501  1.00  0.00           H
ATOM   4012  HW2 SOL  1326      19.211  32.701  12.871  1.00  0.00           H
ATOM   4013  OW  SOL  1327      25.941  24.961  10.641  1.00  0.00           O
ATOM   4014  HW1 SOL  1327      26.531  24.701   9.881  1.00  0.00           H
ATOM   4015  HW2 SOL  1327      25.661  25.921  10.531  1.00  0.00           H
ATOM   4016  OW  SOL  1328      21.691  19.251   6.180  1.00  0.00           O
ATOM   4017  HW1 SOL  1328      21.581  20.191   6.510  1.00  0.00           H
ATOM   4018  HW2 SOL  1328      21.641  18.621   6.950  1.00  0.00           H
ATOM   4019  OW  SOL  1329      28.851  26.281   9.661  1.00  0.00           O
ATOM   4020  HW1 SOL  1329      29.001  26.491  10.621  1.00  0.00           H
ATOM   4021  HW2 SOL  1329      28.551  25.331   9.571  1.00  0.00           H
ATOM   4022  OW  SOL  1330      28.421  34.351  17.001  1.00  0.00           O
ATOM   4023  HW1 SOL  1330      28.221  34.791  16.121  1.00  0.00           H
ATOM   4024  HW2 SOL  1330      28.811  33.441  16.841  1.00  0.00           H
ATOM   4025  OW  SOL  1331      37.211  33.801  16.051  1.00  0.00           O
ATOM   4026  HW1 SOL  1331      37.351  34.071  15.101  1.00  0.00           H
ATOM   4027  HW2 SOL  1331      38.041  34.021  16.581  1.00  0.00           H
ATOM   4028  OW  SOL  1332      22.121  27.601  18.041  1.00  0.00           O
ATOM   4029  HW1 SOL  1332      22.881  28.041  18.521  1.00  0.00           H
ATOM   4030  HW2 SOL  1332      22.471  27.131  17.221  1.00  0.00           H
ATOM   4031  OW  SOL  1333      29.301  31.951   8.490  1.00  0.00           O
ATOM   4032  HW1 SOL  1333      29.371  31.111   7.940  1.00  0.00           H
ATOM   4033  HW2 SOL  1333      29.921  32.641   8.130  1.00  0.00           H
ATOM   4034  OW  SOL  1334      21.811  26.721   9.491  1.00  0.00           O
ATOM   4035  HW1 SOL  1334      22.741  27.081   9.541  1.00  0.00           H
ATOM   4036  HW2 SOL  1334      21.751  25.871  10.011  1.00  0.00           H
ATOM   4037  OW  SOL  1335      22.011  23.711  10.061  1.00  0.00           O
ATOM   4038  HW1 SOL  1335      21.491  22.881   9.891  1.00  0.00           H
ATOM   4039  HW2 SOL  1335      22.781  23.761   9.421  1.00  0.00           H
ATOM   4040  OW  SOL  1336      23.731  22.771  18.081  1.00  0.00           O
ATOM   4041  HW1 SOL  1336      23.551  23.221  18.961  1.00  0.00           H
ATOM   4042  HW2 SOL  1336      24.151  23.421  17.451  1.00  0.00           H
ATOM   4043  OW  SOL  1337      30.001  22.421  16.781  1.00  0.00           O
ATOM   4044  HW1 SOL  1337      29.551  23.051  17.421  1.00  0.00           H
ATOM   4045  HW2 SOL  1337      30.931  22.731  16.611  1.00  0.00           H
ATOM   4046  OW  SOL  1338      30.221  20.691  14.771  1.00  0.00           O
ATOM   4047  HW1 SOL  1338      30.221  21.331  15.541  1.00  0.00           H
ATOM   4048  HW2 SOL  1338      30.501  21.171  13.941  1.00  0.00           H
ATOM   4049  OW  SOL  1339      18.701  31.881   2.000  1.00  0.00           O
ATOM   4050  HW1 SOL  1339      17.771  32.091   1.690  1.00  0.00           H
ATOM   4051  HW2 SOL  1339      18.801  30.891   2.130  1.00  0.00           H
ATOM   4052  OW  SOL  1340      19.501  36.631   9.270  1.00  0.00           O
ATOM   4053  HW1 SOL  1340      19.081  35.771   9.000  1.00  0.00           H
ATOM   4054  HW2 SOL  1340      20.441  36.661   8.930  1.00  0.00           H
ATOM   4055  OW  SOL  1341      23.661  34.301   9.100  1.00  0.00           O
ATOM   4056  HW1 SOL  1341      24.321  35.041   9.190  1.00  0.00           H
ATOM   4057  HW2 SOL  1341      24.101  33.511   8.680  1.00  0.00           H
ATOM   4058  OW  SOL  1342      28.641  26.581  12.381  1.00  0.00           O
ATOM   4059  HW1 SOL  1342      29.051  26.261  13.241  1.00  0.00           H
ATOM   4060  HW2 SOL  1342      27.681  26.311  12.351  1.00  0.00           H
ATOM   4061  OW  SOL  1343      19.021  24.061  11.141  1.00  0.00           O
ATOM   4062  HW1 SOL  1343      19.871  23.731  10.731  1.00  0.00           H
ATOM   4063  HW2 SOL  1343      19.151  24.211  12.121  1.00  0.00           H
ATOM   4064  OW  SOL  1344      20.511  23.821  17.221  1.00  0.00           O
ATOM   4065  HW1 SOL  1344      21.101  23.421  16.521  1.00  0.00           H
ATOM   4066  HW2 SOL  1344      19.931  24.531  16.811  1.00  0.00           H
ATOM   4067  OW  SOL  1345      35.191  24.661  12.061  1.00  0.00           O
ATOM   4068  HW1 SOL  1345      34.811  23.971  12.681  1.00  0.00           H
ATOM   4069  HW2 SOL  1345      36.011  24.301  11.621  1.00  0.00           H
ATOM   4070  OW  SOL  1346      21.141  34.261  17.441  1.00  0.00           O
ATOM   4071  HW1 SOL  1346      20.841  34.831  18.201  1.00  0.00           H
ATOM   4072  HW2 SOL  1346      21.071  33.291  17.701  1.00  0.00           H
ATOM   4073  OW  SOL  1347      25.331  23.261  12.691  1.00  0.00           O
ATOM   4074  HW1 SOL  1347      24.991  22.371  12.391  1.00  0.00           H
ATOM   4075  HW2 SOL  1347      25.591  23.801  11.891  1.00  0.00           H
ATOM   4076  OW  SOL  1348      27.921  35.401  14.651  1.00  0.00           O
ATOM   4077  HW1 SOL  1348      27.681  35.221  13.701  1.00  0.00           H
ATOM   4078  HW2 SOL  1348      28.221  36.341  14.751  1.00  0.00           H
ATOM   4079  OW  SOL  1349      20.211  29.991  14.661  1.00  0.00           O
ATOM   4080  HW1 SOL  1349      20.431  29.381  15.421  1.00  0.00           H
ATOM   4081  HW2 SOL  1349      20.311  29.501  13.801  1.00  0.00           H
ATOM   4082  OW  SOL  1350      36.211  36.091  11.541  1.00  0.00           O
ATOM   4083  HW1 SOL  1350      36.821  36.391  10.811  1.00  0.00           H
ATOM   4084  HW2 SOL  1350      35.831  35.201  11.321  1.00  0.00           H
ATOM   4085  OW  SOL  1351      31.141  35.931  11.281  1.00  0.00           O
ATOM   4086  HW1 SOL  1351      31.981  35.981  10.741  1.00  0.00           H
ATOM   4087  HW2 SOL  1351      30.911  34.971  11.461  1.00  0.00           H
ATOM   4088  OW  SOL  1352      19.451  31.201  10.221  1.00  0.00           O
ATOM   4089  HW1 SOL  1352      19.401  31.191  11.221  1.00  0.00           H
ATOM   4090  HW2 SOL  1352      18.621  30.791   9.841  1.00  0.00           H
ATOM   4091  OW  SOL  1353      25.501  35.241  17.161  1.00  0.00           O
ATOM   4092  HW1 SOL  1353      24.941  36.051  17.251  1.00  0.00           H
ATOM   4093  HW2 SOL  1353      26.021  35.281  16.301  1.00  0.00           H
ATOM   4094  OW  SOL  1354      35.881  19.971   5.230  1.00  0.00           O
ATOM   4095  HW1 SOL  1354      36.611  19.801   4.560  1.00  0.00           H
ATOM   4096  HW2 SOL  1354      35.571  19.101   5.610  1.00  0.00           H
ATOM   4097  OW  SOL  1355      32.501  34.351   4.770  1.00  0.00           O
ATOM   4098  HW1 SOL  1355      33.171  34.471   4.030  1.00  0.00           H
ATOM   4099  HW2 SOL  1355      32.101  35.241   5.000  1.00  0.00           H
ATOM   4100  OW  SOL  1356      19.921  36.561  18.511  1.00  0.00           O
ATOM   4101  HW1 SOL  1356      19.511  35.821  19.041  1.00  0.00           H
ATOM   4102  HW2 SOL  1356      20.561  37.071  19.091  1.00  0.00           H
ATOM   4103  OW  SOL  1357      31.421  27.891   6.720  1.00  0.00           O
ATOM   4104  HW1 SOL  1357      32.021  27.081   6.740  1.00  0.00           H
ATOM   4105  HW2 SOL  1357      31.821  28.581   6.120  1.00  0.00           H
ATOM   4106  OW  SOL  1358      26.921  31.351  14.221  1.00  0.00           O
ATOM   4107  HW1 SOL  1358      26.871  31.681  15.171  1.00  0.00           H
ATOM   4108  HW2 SOL  1358      26.061  31.541  13.761  1.00  0.00           H
ATOM   4109  OW  SOL  1359      35.121  35.821  13.941  1.00  0.00           O
ATOM   4110  HW1 SOL  1359      35.651  35.921  13.101  1.00  0.00           H
ATOM   4111  HW2 SOL  1359      34.851  36.721  14.281  1.00  0.00           H
ATOM   4112  OW  SOL  1360      37.031  20.371   9.631  1.00  0.00           O
ATOM   4113  HW1 SOL  1360      37.421  19.521   9.271  1.00  0.00           H
ATOM   4114  HW2 SOL  1360      36.051  20.391   9.441  1.00  0.00           H
ATOM   4115  OW  SOL  1361      21.251  21.881   7.200  1.00  0.00           O
ATOM   4116  HW1 SOL  1361      20.461  22.391   6.860  1.00  0.00           H
ATOM   4117  HW2 SOL  1361      21.161  21.731   8.180  1.00  0.00           H
ATOM   4118  OW  SOL  1362      26.841  28.641  13.721  1.00  0.00           O
ATOM   4119  HW1 SOL  1362      27.241  28.631  12.801  1.00  0.00           H
ATOM   4120  HW2 SOL  1362      26.941  29.561  14.121  1.00  0.00           H
ATOM   4121  OW  SOL  1363      22.341  31.501  14.901  1.00  0.00           O
ATOM   4122  HW1 SOL  1363      22.211  32.431  14.561  1.00  0.00           H
ATOM   4123  HW2 SOL  1363      21.501  30.981  14.771  1.00  0.00           H
ATOM   4124  OW  SOL  1364      34.761  31.541  12.891  1.00  0.00           O
ATOM   4125  HW1 SOL  1364      35.361  31.571  13.691  1.00  0.00           H
ATOM   4126  HW2 SOL  1364      34.011  32.181  13.021  1.00  0.00           H
ATOM   4127  OW  SOL  1365      29.011  29.601   6.960  1.00  0.00           O
ATOM   4128  HW1 SOL  1365      28.311  29.131   7.500  1.00  0.00           H
ATOM   4129  HW2 SOL  1365      29.601  28.921   6.530  1.00  0.00           H
ATOM   4130  OW  SOL  1366      28.761  20.981   9.711  1.00  0.00           O
ATOM   4131  HW1 SOL  1366      28.681  20.621   8.781  1.00  0.00           H
ATOM   4132  HW2 SOL  1366      28.741  20.221  10.361  1.00  0.00           H
ATOM   4133  OW  SOL  1367      24.521  33.491   4.910  1.00  0.00           O
ATOM   4134  HW1 SOL  1367      24.941  32.911   4.210  1.00  0.00           H
ATOM   4135  HW2 SOL  1367      24.081  34.281   4.470  1.00  0.00           H
ATOM   4136  OW  SOL  1368      35.711  22.471  13.811  1.00  0.00           O
ATOM   4137  HW1 SOL  1368      36.441  23.161  13.851  1.00  0.00           H
ATOM   4138  HW2 SOL  1368      35.991  21.721  13.221  1.00  0.00           H
ATOM   4139  OW  SOL  1369      21.171  32.101   2.900  1.00  0.00           O
ATOM   4140  HW1 SOL  1369      20.211  32.111   2.630  1.00  0.00           H
ATOM   4141  HW2 SOL  1369      21.291  32.631   3.740  1.00  0.00           H
ATOM   4142  OW  SOL  1370      19.671  28.751  17.261  1.00  0.00           O
ATOM   4143  HW1 SOL  1370      18.901  28.421  17.801  1.00  0.00           H
ATOM   4144  HW2 SOL  1370      20.521  28.451  17.681  1.00  0.00           H
ATOM   4145  OW  SOL  1371      25.341  20.651  14.891  1.00  0.00           O
ATOM   4146  HW1 SOL  1371      26.241  20.491  14.491  1.00  0.00           H
ATOM   4147  HW2 SOL  1371      25.421  20.701  15.881  1.00  0.00           H
ATOM   4148  OW  SOL  1372      19.371  22.071   0.330  1.00  0.00           O
ATOM   4149  HW1 SOL  1372      18.451  21.791   0.040  1.00  0.00           H
ATOM   4150  HW2 SOL  1372      19.681  22.841  -0.230  1.00  0.00           H
ATOM   4151  OW  SOL  1373      19.341  20.281   3.180  1.00  0.00           O
ATOM   4152  HW1 SOL  1373      19.171  21.111   2.640  1.00  0.00           H
ATOM   4153  HW2 SOL  1373      20.241  19.911   2.960  1.00  0.00           H
ATOM   4154  OW  SOL  1374      24.751  27.041  14.311  1.00  0.00           O
ATOM   4155  HW1 SOL  1374      25.311  27.851  14.141  1.00  0.00           H
ATOM   4156  HW2 SOL  1374      25.341  26.241  14.341  1.00  0.00           H
ATOM   4157  OW  SOL  1375      33.551  36.291   9.591  1.00  0.00           O
ATOM   4158  HW1 SOL  1375      33.881  36.931   8.901  1.00  0.00           H
ATOM   4159  HW2 SOL  1375      34.211  36.231  10.341  1.00  0.00           H
ATOM   4160  OW  SOL  1376      25.781  24.271  17.081  1.00  0.00           O
ATOM   4161  HW1 SOL  1376      25.971  24.921  17.821  1.00  0.00           H
ATOM   4162  HW2 SOL  1376      26.381  23.471  17.171  1.00  0.00           H
ATOM   4163  OW  SOL  1377      22.521  36.031  15.601  1.00  0.00           O
ATOM   4164  HW1 SOL  1377      21.611  36.441  15.581  1.00  0.00           H
ATOM   4165  HW2 SOL  1377      22.451  35.091  15.921  1.00  0.00           H
ATOM   4166  OW  SOL  1378      35.361  27.451  12.541  1.00  0.00           O
ATOM   4167  HW1 SOL  1378      35.091  26.561  12.171  1.00  0.00           H
ATOM   4168  HW2 SOL  1378      35.371  28.131  11.811  1.00  0.00           H
ATOM   4169  OW  SOL  1379      30.871  21.871   4.490  1.00  0.00           O
ATOM   4170  HW1 SOL  1379      31.521  21.131   4.380  1.00  0.00           H
ATOM   4171  HW2 SOL  1379      31.071  22.371   5.330  1.00  0.00           H
ATOM   4172  OW  SOL  1380      24.561  26.071   6.520  1.00  0.00           O
ATOM   4173  HW1 SOL  1380      25.061  26.921   6.330  1.00  0.00           H
ATOM   4174  HW2 SOL  1380      23.681  26.091   6.040  1.00  0.00           H
ATOM   4175  OW  SOL  1381      36.391  22.041  16.421  1.00  0.00           O
ATOM   4176  HW1 SOL  1381      36.221  22.351  15.481  1.00  0.00           H
ATOM   4177  HW2 SOL  1381      35.551  21.671  16.801  1.00  0.00           H
ATOM   4178  OW  SOL  1382      25.231  36.521   9.531  1.00  0.00           O
ATOM   4179  HW1 SOL  1382      24.771  37.401   9.401  1.00  0.00           H
ATOM   4180  HW2 SOL  1382      26.221  36.641   9.461  1.00  0.00           H
ATOM   4181  OW  SOL  1383      27.211  28.181   8.610  1.00  0.00           O
ATOM   4182  HW1 SOL  1383      27.751  27.491   9.090  1.00  0.00           H
ATOM   4183  HW2 SOL  1383      26.891  28.871   9.270  1.00  0.00           H
ATOM   4184  OW  SOL  1384      37.231  34.311   8.510  1.00  0.00           O
ATOM   4185  HW1 SOL  1384      36.521  34.191   7.810  1.00  0.00           H
ATOM   4186  HW2 SOL  1384      37.241  33.521   9.110  1.00  0.00           H
ATOM   4187  OW  SOL  1385      20.831  31.761  18.441  1.00  0.00           O
ATOM   4188  HW1 SOL  1385      20.181  31.031  18.231  1.00  0.00           H
ATOM   4189  HW2 SOL  1385      20.871  31.901  19.421  1.00  0.00           H
ATOM   4190  OW  SOL  1386      19.411  31.021   6.530  1.00  0.00           O
ATOM   4191  HW1 SOL  1386      19.401  30.551   7.410  1.00  0.00           H
ATOM   4192  HW2 SOL  1386      20.231  30.741   6.020  1.00  0.00           H
ATOM   4193  OW  SOL  1387      25.341  32.531  16.241  1.00  0.00           O
ATOM   4194  HW1 SOL  1387      24.561  32.031  16.621  1.00  0.00           H
ATOM   4195  HW2 SOL  1387      25.311  33.481  16.551  1.00  0.00           H
ATOM   4196  OW  SOL  1388      36.861  20.541  12.271  1.00  0.00           O
ATOM   4197  HW1 SOL  1388      36.821  19.641  12.711  1.00  0.00           H
ATOM   4198  HW2 SOL  1388      36.891  20.431  11.281  1.00  0.00           H
ATOM   4199  OW  SOL  1389      22.901  22.861   5.200  1.00  0.00           O
ATOM   4200  HW1 SOL  1389      23.201  22.141   4.580  1.00  0.00           H
ATOM   4201  HW2 SOL  1389      22.511  22.461   6.030  1.00  0.00           H
ATOM   4202  OW  SOL  1390      35.671  33.491  11.041  1.00  0.00           O
ATOM   4203  HW1 SOL  1390      34.741  33.241  10.771  1.00  0.00           H
ATOM   4204  HW2 SOL  1390      35.931  32.991  11.861  1.00  0.00           H
ATOM   4205  OW  SOL  1391      21.791  24.091  12.801  1.00  0.00           O
ATOM   4206  HW1 SOL  1391      22.171  23.501  13.521  1.00  0.00           H
ATOM   4207  HW2 SOL  1391      22.191  23.831  11.921  1.00  0.00           H
ATOM   4208  OW  SOL  1392      26.741  34.481   6.870  1.00  0.00           O
ATOM   4209  HW1 SOL  1392      27.061  34.581   5.930  1.00  0.00           H
ATOM   4210  HW2 SOL  1392      25.951  33.861   6.890  1.00  0.00           H
ATOM   4211  OW  SOL  1393      32.861  20.761  11.121  1.00  0.00           O
ATOM   4212  HW1 SOL  1393      33.381  20.111  11.671  1.00  0.00           H
ATOM   4213  HW2 SOL  1393      32.371  21.391  11.731  1.00  0.00           H
ATOM   4214  OW  SOL  1394      28.631  18.961  11.541  1.00  0.00           O
ATOM   4215  HW1 SOL  1394      28.001  18.241  11.231  1.00  0.00           H
ATOM   4216  HW2 SOL  1394      29.561  18.601  11.541  1.00  0.00           H
ATOM   4217  OW  SOL  1395      26.321  31.921   3.010  1.00  0.00           O
ATOM   4218  HW1 SOL  1395      25.861  31.051   3.180  1.00  0.00           H
ATOM   4219  HW2 SOL  1395      27.231  31.891   3.420  1.00  0.00           H
ATOM   4220  OW  SOL  1396      24.801  34.291  12.841  1.00  0.00           O
ATOM   4221  HW1 SOL  1396      24.751  35.111  13.411  1.00  0.00           H
ATOM   4222  HW2 SOL  1396      25.691  34.261  12.391  1.00  0.00           H
ATOM   4223  OW  SOL  1397      31.621  23.151   6.910  1.00  0.00           O
ATOM   4224  HW1 SOL  1397      31.031  23.951   6.950  1.00  0.00           H
ATOM   4225  HW2 SOL  1397      31.771  22.801   7.840  1.00  0.00           H
ATOM   4226  OW  SOL  1398      34.551  20.831   8.820  1.00  0.00           O
ATOM   4227  HW1 SOL  1398      33.711  20.821   9.360  1.00  0.00           H
ATOM   4228  HW2 SOL  1398      34.571  21.661   8.260  1.00  0.00           H
ATOM   4229  OW  SOL  1399      19.011  29.391   3.000  1.00  0.00           O
ATOM   4230  HW1 SOL  1399      20.001  29.281   2.910  1.00  0.00           H
ATOM   4231  HW2 SOL  1399      18.611  28.531   3.320  1.00  0.00           H
ATOM   4232  OW  SOL  1400      20.921  24.901  19.751  1.00  0.00           O
ATOM   4233  HW1 SOL  1400      19.991  24.881  20.121  1.00  0.00           H
ATOM   4234  HW2 SOL  1400      20.931  24.511  18.831  1.00  0.00           H
ATOM   4235  OW  SOL  1401      20.871  21.371  28.581  1.00  0.00           O
ATOM   4236  HW1 SOL  1401      21.221  21.201  29.501  1.00  0.00           H
ATOM   4237  HW2 SOL  1401      19.991  20.921  28.461  1.00  0.00           H
ATOM   4238  OW  SOL  1402      18.811  22.301  25.091  1.00  0.00           O
ATOM   4239  HW1 SOL  1402      17.991  22.731  25.481  1.00  0.00           H
ATOM   4240  HW2 SOL  1402      18.531  21.571  24.461  1.00  0.00           H
ATOM   4241  OW  SOL  1403      24.311  31.371  30.271  1.00  0.00           O
ATOM   4242  HW1 SOL  1403      23.381  31.301  29.901  1.00  0.00           H
ATOM   4243  HW2 SOL  1403      24.421  32.261  30.711  1.00  0.00           H
ATOM   4244  OW  SOL  1404      34.171  33.731  25.651  1.00  0.00           O
ATOM   4245  HW1 SOL  1404      33.601  33.571  26.461  1.00  0.00           H
ATOM   4246  HW2 SOL  1404      33.581  33.831  24.851  1.00  0.00           H
ATOM   4247  OW  SOL  1405      36.051  24.801  27.181  1.00  0.00           O
ATOM   4248  HW1 SOL  1405      36.381  25.741  27.181  1.00  0.00           H
ATOM   4249  HW2 SOL  1405      36.561  24.261  27.841  1.00  0.00           H
ATOM   4250  OW  SOL  1406      29.971  25.651  25.791  1.00  0.00           O
ATOM   4251  HW1 SOL  1406      30.541  26.431  25.541  1.00  0.00           H
ATOM   4252  HW2 SOL  1406      29.371  25.911  26.551  1.00  0.00           H
ATOM   4253  OW  SOL  1407      36.171  24.691  20.931  1.00  0.00           O
ATOM   4254  HW1 SOL  1407      36.051  24.561  19.941  1.00  0.00           H
ATOM   4255  HW2 SOL  1407      35.871  23.881  21.421  1.00  0.00           H
ATOM   4256  OW  SOL  1408      26.301  30.061  28.851  1.00  0.00           O
ATOM   4257  HW1 SOL  1408      25.521  30.231  29.451  1.00  0.00           H
ATOM   4258  HW2 SOL  1408      26.641  30.931  28.491  1.00  0.00           H
ATOM   4259  OW  SOL  1409      25.471  28.741  25.271  1.00  0.00           O
ATOM   4260  HW1 SOL  1409      26.161  28.581  25.971  1.00  0.00           H
ATOM   4261  HW2 SOL  1409      24.741  29.311  25.651  1.00  0.00           H
ATOM   4262  OW  SOL  1410      21.971  32.971  29.231  1.00  0.00           O
ATOM   4263  HW1 SOL  1410      21.191  32.661  28.701  1.00  0.00           H
ATOM   4264  HW2 SOL  1410      22.551  33.551  28.661  1.00  0.00           H
ATOM   4265  OW  SOL  1411      34.651  23.091  25.991  1.00  0.00           O
ATOM   4266  HW1 SOL  1411      33.911  23.551  25.491  1.00  0.00           H
ATOM   4267  HW2 SOL  1411      35.161  23.771  26.521  1.00  0.00           H
ATOM   4268  OW  SOL  1412      20.931  35.751  23.451  1.00  0.00           O
ATOM   4269  HW1 SOL  1412      21.271  36.521  23.991  1.00  0.00           H
ATOM   4270  HW2 SOL  1412      21.371  35.751  22.551  1.00  0.00           H
ATOM   4271  OW  SOL  1413      20.921  32.961  24.001  1.00  0.00           O
ATOM   4272  HW1 SOL  1413      20.661  33.921  24.001  1.00  0.00           H
ATOM   4273  HW2 SOL  1413      20.211  32.421  24.451  1.00  0.00           H
ATOM   4274  OW  SOL  1414      21.021  29.531  27.481  1.00  0.00           O
ATOM   4275  HW1 SOL  1414      21.161  28.691  28.001  1.00  0.00           H
ATOM   4276  HW2 SOL  1414      20.471  30.171  28.031  1.00  0.00           H
ATOM   4277  OW  SOL  1415      24.681  28.261  19.851  1.00  0.00           O
ATOM   4278  HW1 SOL  1415      24.751  29.101  19.311  1.00  0.00           H
ATOM   4279  HW2 SOL  1415      25.141  28.391  20.731  1.00  0.00           H
ATOM   4280  OW  SOL  1416      19.841  25.051  24.251  1.00  0.00           O
ATOM   4281  HW1 SOL  1416      19.391  24.171  24.421  1.00  0.00           H
ATOM   4282  HW2 SOL  1416      19.831  25.591  25.091  1.00  0.00           H
ATOM   4283  OW  SOL  1417      37.041  36.291  22.211  1.00  0.00           O
ATOM   4284  HW1 SOL  1417      37.581  36.001  23.011  1.00  0.00           H
ATOM   4285  HW2 SOL  1417      37.341  37.191  21.921  1.00  0.00           H
ATOM   4286  OW  SOL  1418      18.891  34.581  19.791  1.00  0.00           O
ATOM   4287  HW1 SOL  1418      18.701  33.621  20.001  1.00  0.00           H
ATOM   4288  HW2 SOL  1418      18.561  35.161  20.541  1.00  0.00           H
ATOM   4289  OW  SOL  1419      35.511  27.841  24.741  1.00  0.00           O
ATOM   4290  HW1 SOL  1419      36.461  27.551  24.821  1.00  0.00           H
ATOM   4291  HW2 SOL  1419      35.431  28.491  23.991  1.00  0.00           H
ATOM   4292  OW  SOL  1420      35.031  29.701  22.941  1.00  0.00           O
ATOM   4293  HW1 SOL  1420      35.891  29.721  22.421  1.00  0.00           H
ATOM   4294  HW2 SOL  1420      35.171  30.171  23.821  1.00  0.00           H
ATOM   4295  OW  SOL  1421      24.751  32.271  25.881  1.00  0.00           O
ATOM   4296  HW1 SOL  1421      24.261  31.401  25.971  1.00  0.00           H
ATOM   4297  HW2 SOL  1421      24.521  32.701  25.011  1.00  0.00           H
ATOM   4298  OW  SOL  1422      26.711  18.661  23.641  1.00  0.00           O
ATOM   4299  HW1 SOL  1422      27.111  19.571  23.551  1.00  0.00           H
ATOM   4300  HW2 SOL  1422      25.711  18.741  23.701  1.00  0.00           H
ATOM   4301  OW  SOL  1423      20.591  28.381  31.261  1.00  0.00           O
ATOM   4302  HW1 SOL  1423      21.481  27.931  31.121  1.00  0.00           H
ATOM   4303  HW2 SOL  1423      19.861  27.731  31.071  1.00  0.00           H
ATOM   4304  OW  SOL  1424      33.281  32.791  28.151  1.00  0.00           O
ATOM   4305  HW1 SOL  1424      32.691  32.851  28.951  1.00  0.00           H
ATOM   4306  HW2 SOL  1424      33.131  31.911  27.691  1.00  0.00           H
ATOM   4307  OW  SOL  1425      35.291  35.761  24.341  1.00  0.00           O
ATOM   4308  HW1 SOL  1425      34.881  35.531  23.461  1.00  0.00           H
ATOM   4309  HW2 SOL  1425      35.111  35.021  24.991  1.00  0.00           H
ATOM   4310  OW  SOL  1426      24.601  25.911  21.321  1.00  0.00           O
ATOM   4311  HW1 SOL  1426      24.841  26.601  20.641  1.00  0.00           H
ATOM   4312  HW2 SOL  1426      23.821  26.241  21.861  1.00  0.00           H
ATOM   4313  OW  SOL  1427      31.431  22.071  28.061  1.00  0.00           O
ATOM   4314  HW1 SOL  1427      30.571  21.571  27.931  1.00  0.00           H
ATOM   4315  HW2 SOL  1427      32.051  21.531  28.621  1.00  0.00           H
ATOM   4316  OW  SOL  1428      34.381  35.241  21.691  1.00  0.00           O
ATOM   4317  HW1 SOL  1428      35.271  35.701  21.721  1.00  0.00           H
ATOM   4318  HW2 SOL  1428      34.171  35.001  20.741  1.00  0.00           H
ATOM   4319  OW  SOL  1429      29.031  25.631  22.911  1.00  0.00           O
ATOM   4320  HW1 SOL  1429      29.291  25.591  23.871  1.00  0.00           H
ATOM   4321  HW2 SOL  1429      28.181  25.121  22.771  1.00  0.00           H
ATOM   4322  OW  SOL  1430      19.381  26.731  26.511  1.00  0.00           O
ATOM   4323  HW1 SOL  1430      20.371  26.611  26.601  1.00  0.00           H
ATOM   4324  HW2 SOL  1430      19.141  27.681  26.721  1.00  0.00           H
ATOM   4325  OW  SOL  1431      27.271  22.101  20.571  1.00  0.00           O
ATOM   4326  HW1 SOL  1431      27.861  22.731  20.081  1.00  0.00           H
ATOM   4327  HW2 SOL  1431      27.461  21.161  20.281  1.00  0.00           H
ATOM   4328  OW  SOL  1432      32.241  30.061  24.071  1.00  0.00           O
ATOM   4329  HW1 SOL  1432      33.071  29.771  23.591  1.00  0.00           H
ATOM   4330  HW2 SOL  1432      31.751  30.731  23.511  1.00  0.00           H
ATOM   4331  OW  SOL  1433      24.121  20.581  27.471  1.00  0.00           O
ATOM   4332  HW1 SOL  1433      24.071  20.531  28.471  1.00  0.00           H
ATOM   4333  HW2 SOL  1433      24.141  21.541  27.181  1.00  0.00           H
ATOM   4334  OW  SOL  1434      28.701  33.181  23.391  1.00  0.00           O
ATOM   4335  HW1 SOL  1434      28.241  33.901  22.871  1.00  0.00           H
ATOM   4336  HW2 SOL  1434      28.661  33.381  24.371  1.00  0.00           H
ATOM   4337  OW  SOL  1435      22.131  36.631  27.151  1.00  0.00           O
ATOM   4338  HW1 SOL  1435      22.631  35.771  27.211  1.00  0.00           H
ATOM   4339  HW2 SOL  1435      22.781  37.401  27.121  1.00  0.00           H
ATOM   4340  OW  SOL  1436      36.571  29.281  27.351  1.00  0.00           O
ATOM   4341  HW1 SOL  1436      35.951  29.131  26.591  1.00  0.00           H
ATOM   4342  HW2 SOL  1436      36.051  29.391  28.201  1.00  0.00           H
ATOM   4343  OW  SOL  1437      21.831  28.051  21.041  1.00  0.00           O
ATOM   4344  HW1 SOL  1437      22.651  28.441  20.621  1.00  0.00           H
ATOM   4345  HW2 SOL  1437      21.561  27.231  20.551  1.00  0.00           H
ATOM   4346  OW  SOL  1438      33.201  25.971  25.901  1.00  0.00           O
ATOM   4347  HW1 SOL  1438      33.151  25.321  26.651  1.00  0.00           H
ATOM   4348  HW2 SOL  1438      34.001  26.561  26.031  1.00  0.00           H
ATOM   4349  OW  SOL  1439      29.731  36.381  20.991  1.00  0.00           O
ATOM   4350  HW1 SOL  1439      29.131  35.761  21.491  1.00  0.00           H
ATOM   4351  HW2 SOL  1439      30.041  35.941  20.141  1.00  0.00           H
ATOM   4352  OW  SOL  1440      20.641  21.471  33.601  1.00  0.00           O
ATOM   4353  HW1 SOL  1440      19.841  22.071  33.471  1.00  0.00           H
ATOM   4354  HW2 SOL  1440      20.541  20.981  34.461  1.00  0.00           H
ATOM   4355  OW  SOL  1441      34.941  32.391  19.431  1.00  0.00           O
ATOM   4356  HW1 SOL  1441      34.621  33.331  19.331  1.00  0.00           H
ATOM   4357  HW2 SOL  1441      34.181  31.761  19.311  1.00  0.00           H
ATOM   4358  OW  SOL  1442      23.261  36.051  21.851  1.00  0.00           O
ATOM   4359  HW1 SOL  1442      23.591  36.441  22.711  1.00  0.00           H
ATOM   4360  HW2 SOL  1442      24.021  35.981  21.201  1.00  0.00           H
ATOM   4361  OW  SOL  1443      32.621  19.691  22.881  1.00  0.00           O
ATOM   4362  HW1 SOL  1443      32.381  19.321  21.981  1.00  0.00           H
ATOM   4363  HW2 SOL  1443      33.611  19.851  22.921  1.00  0.00           H
ATOM   4364  OW  SOL  1444      28.021  35.601  27.661  1.00  0.00           O
ATOM   4365  HW1 SOL  1444      28.821  35.031  27.871  1.00  0.00           H
ATOM   4366  HW2 SOL  1444      27.531  35.201  26.891  1.00  0.00           H
ATOM   4367  OW  SOL  1445      22.441  25.621  23.421  1.00  0.00           O
ATOM   4368  HW1 SOL  1445      22.891  24.721  23.391  1.00  0.00           H
ATOM   4369  HW2 SOL  1445      21.501  25.511  23.751  1.00  0.00           H
ATOM   4370  OW  SOL  1446      24.761  19.841  19.791  1.00  0.00           O
ATOM   4371  HW1 SOL  1446      25.741  19.621  19.861  1.00  0.00           H
ATOM   4372  HW2 SOL  1446      24.451  19.671  18.861  1.00  0.00           H
ATOM   4373  OW  SOL  1447      27.501  33.761  30.571  1.00  0.00           O
ATOM   4374  HW1 SOL  1447      27.271  33.511  29.631  1.00  0.00           H
ATOM   4375  HW2 SOL  1447      28.111  33.071  30.961  1.00  0.00           H
ATOM   4376  OW  SOL  1448      26.651  32.641  27.861  1.00  0.00           O
ATOM   4377  HW1 SOL  1448      27.551  32.781  27.441  1.00  0.00           H
ATOM   4378  HW2 SOL  1448      25.941  32.661  27.151  1.00  0.00           H
ATOM   4379  OW  SOL  1449      27.841  23.651  27.611  1.00  0.00           O
ATOM   4380  HW1 SOL  1449      27.591  23.561  26.651  1.00  0.00           H
ATOM   4381  HW2 SOL  1449      28.321  22.831  27.921  1.00  0.00           H
ATOM   4382  OW  SOL  1450      24.011  19.261  23.741  1.00  0.00           O
ATOM   4383  HW1 SOL  1450      23.201  19.271  24.321  1.00  0.00           H
ATOM   4384  HW2 SOL  1450      24.041  20.091  23.191  1.00  0.00           H
ATOM   4385  OW  SOL  1451      32.961  30.501  19.031  1.00  0.00           O
ATOM   4386  HW1 SOL  1451      33.281  29.741  19.601  1.00  0.00           H
ATOM   4387  HW2 SOL  1451      32.041  30.771  19.331  1.00  0.00           H
ATOM   4388  OW  SOL  1452      21.591  18.971  20.331  1.00  0.00           O
ATOM   4389  HW1 SOL  1452      22.081  19.811  20.121  1.00  0.00           H
ATOM   4390  HW2 SOL  1452      22.211  18.321  20.781  1.00  0.00           H
ATOM   4391  OW  SOL  1453      27.971  20.981  23.421  1.00  0.00           O
ATOM   4392  HW1 SOL  1453      27.491  21.391  22.641  1.00  0.00           H
ATOM   4393  HW2 SOL  1453      28.961  20.961  23.231  1.00  0.00           H
ATOM   4394  OW  SOL  1454      30.891  34.321  26.551  1.00  0.00           O
ATOM   4395  HW1 SOL  1454      31.101  35.061  25.901  1.00  0.00           H
ATOM   4396  HW2 SOL  1454      31.571  34.321  27.281  1.00  0.00           H
ATOM   4397  OW  SOL  1455      23.211  30.141  26.031  1.00  0.00           O
ATOM   4398  HW1 SOL  1455      22.501  29.871  26.681  1.00  0.00           H
ATOM   4399  HW2 SOL  1455      22.951  29.861  25.101  1.00  0.00           H
ATOM   4400  OW  SOL  1456      31.331  36.591  24.531  1.00  0.00           O
ATOM   4401  HW1 SOL  1456      31.771  37.231  23.891  1.00  0.00           H
ATOM   4402  HW2 SOL  1456      30.831  37.111  25.231  1.00  0.00           H
ATOM   4403  OW  SOL  1457      28.941  24.111  18.781  1.00  0.00           O
ATOM   4404  HW1 SOL  1457      28.531  24.931  18.391  1.00  0.00           H
ATOM   4405  HW2 SOL  1457      29.581  24.371  19.511  1.00  0.00           H
ATOM   4406  OW  SOL  1458      19.401  24.181  32.481  1.00  0.00           O
ATOM   4407  HW1 SOL  1458      20.321  24.171  32.071  1.00  0.00           H
ATOM   4408  HW2 SOL  1458      19.341  24.921  33.151  1.00  0.00           H
ATOM   4409  OW  SOL  1459      24.231  20.841  30.091  1.00  0.00           O
ATOM   4410  HW1 SOL  1459      24.611  20.001  30.461  1.00  0.00           H
ATOM   4411  HW2 SOL  1459      23.351  21.031  30.531  1.00  0.00           H
ATOM   4412  OW  SOL  1460      27.281  23.161  25.041  1.00  0.00           O
ATOM   4413  HW1 SOL  1460      26.961  23.881  24.421  1.00  0.00           H
ATOM   4414  HW2 SOL  1460      27.521  22.351  24.511  1.00  0.00           H
ATOM   4415  OW  SOL  1461      28.791  19.011  26.151  1.00  0.00           O
ATOM   4416  HW1 SOL  1461      28.071  19.061  25.461  1.00  0.00           H
ATOM   4417  HW2 SOL  1461      28.551  18.321  26.841  1.00  0.00           H
ATOM   4418  OW  SOL  1462      32.911  30.351  27.291  1.00  0.00           O
ATOM   4419  HW1 SOL  1462      32.361  29.511  27.221  1.00  0.00           H
ATOM   4420  HW2 SOL  1462      33.171  30.641  26.371  1.00  0.00           H
ATOM   4421  OW  SOL  1463      33.281  24.521  28.541  1.00  0.00           O
ATOM   4422  HW1 SOL  1463      32.981  23.571  28.611  1.00  0.00           H
ATOM   4423  HW2 SOL  1463      34.011  24.681  29.201  1.00  0.00           H
ATOM   4424  OW  SOL  1464      37.191  26.951  22.391  1.00  0.00           O
ATOM   4425  HW1 SOL  1464      37.611  26.311  23.031  1.00  0.00           H
ATOM   4426  HW2 SOL  1464      36.811  26.441  21.611  1.00  0.00           H
ATOM   4427  OW  SOL  1465      23.501  32.471  20.361  1.00  0.00           O
ATOM   4428  HW1 SOL  1465      22.631  32.321  20.831  1.00  0.00           H
ATOM   4429  HW2 SOL  1465      23.331  32.731  19.411  1.00  0.00           H
ATOM   4430  OW  SOL  1466      35.261  31.421  25.191  1.00  0.00           O
ATOM   4431  HW1 SOL  1466      36.251  31.501  25.331  1.00  0.00           H
ATOM   4432  HW2 SOL  1466      34.811  32.261  25.501  1.00  0.00           H
ATOM   4433  OW  SOL  1467      32.521  24.371  19.401  1.00  0.00           O
ATOM   4434  HW1 SOL  1467      31.981  24.161  20.211  1.00  0.00           H
ATOM   4435  HW2 SOL  1467      33.431  23.961  19.491  1.00  0.00           H
ATOM   4436  OW  SOL  1468      23.891  21.181  21.901  1.00  0.00           O
ATOM   4437  HW1 SOL  1468      24.161  20.591  21.151  1.00  0.00           H
ATOM   4438  HW2 SOL  1468      23.891  22.131  21.591  1.00  0.00           H
ATOM   4439  OW  SOL  1469      29.731  30.571  29.621  1.00  0.00           O
ATOM   4440  HW1 SOL  1469      29.331  31.011  30.431  1.00  0.00           H
ATOM   4441  HW2 SOL  1469      29.321  30.941  28.791  1.00  0.00           H
ATOM   4442  OW  SOL  1470      25.671  29.121  22.301  1.00  0.00           O
ATOM   4443  HW1 SOL  1470      25.531  29.191  23.291  1.00  0.00           H
ATOM   4444  HW2 SOL  1470      26.511  28.611  22.121  1.00  0.00           H
ATOM   4445  OW  SOL  1471      19.261  34.261  31.931  1.00  0.00           O
ATOM   4446  HW1 SOL  1471      18.801  35.081  31.591  1.00  0.00           H
ATOM   4447  HW2 SOL  1471      20.241  34.451  32.021  1.00  0.00           H
ATOM   4448  OW  SOL  1472      22.291  29.621  23.631  1.00  0.00           O
ATOM   4449  HW1 SOL  1472      22.221  30.451  23.071  1.00  0.00           H
ATOM   4450  HW2 SOL  1472      22.331  28.821  23.031  1.00  0.00           H
ATOM   4451  OW  SOL  1473      24.281  23.991  27.271  1.00  0.00           O
ATOM   4452  HW1 SOL  1473      24.401  24.651  26.531  1.00  0.00           H
ATOM   4453  HW2 SOL  1473      24.741  24.331  28.101  1.00  0.00           H
ATOM   4454  OW  SOL  1474      31.141  32.101  22.501  1.00  0.00           O
ATOM   4455  HW1 SOL  1474      31.641  32.871  22.901  1.00  0.00           H
ATOM   4456  HW2 SOL  1474      30.191  32.121  22.821  1.00  0.00           H
ATOM   4457  OW  SOL  1475      31.341  33.071  30.041  1.00  0.00           O
ATOM   4458  HW1 SOL  1475      31.811  33.201  30.911  1.00  0.00           H
ATOM   4459  HW2 SOL  1475      30.681  32.331  30.131  1.00  0.00           H
ATOM   4460  OW  SOL  1476      34.441  25.011  23.341  1.00  0.00           O
ATOM   4461  HW1 SOL  1476      34.131  25.621  24.071  1.00  0.00           H
ATOM   4462  HW2 SOL  1476      34.941  25.531  22.651  1.00  0.00           H
ATOM   4463  OW  SOL  1477      24.351  27.321  28.911  1.00  0.00           O
ATOM   4464  HW1 SOL  1477      24.791  28.211  28.821  1.00  0.00           H
ATOM   4465  HW2 SOL  1477      23.721  27.321  29.681  1.00  0.00           H
ATOM   4466  OW  SOL  1478      30.711  23.871  21.371  1.00  0.00           O
ATOM   4467  HW1 SOL  1478      30.841  23.031  21.911  1.00  0.00           H
ATOM   4468  HW2 SOL  1478      30.421  24.611  21.971  1.00  0.00           H
ATOM   4469  OW  SOL  1479      18.991  31.721  31.441  1.00  0.00           O
ATOM   4470  HW1 SOL  1479      19.521  31.231  32.121  1.00  0.00           H
ATOM   4471  HW2 SOL  1479      19.211  32.701  31.491  1.00  0.00           H
ATOM   4472  OW  SOL  1480      25.941  24.961  29.261  1.00  0.00           O
ATOM   4473  HW1 SOL  1480      26.531  24.701  28.501  1.00  0.00           H
ATOM   4474  HW2 SOL  1480      25.661  25.921  29.151  1.00  0.00           H
ATOM   4475  OW  SOL  1481      21.691  19.251  24.801  1.00  0.00           O
ATOM   4476  HW1 SOL  1481      21.581  20.191  25.131  1.00  0.00           H
ATOM   4477  HW2 SOL  1481      21.641  18.621  25.571  1.00  0.00           H
ATOM   4478  OW  SOL  1482      34.841  22.291  22.361  1.00  0.00           O
ATOM   4479  HW1 SOL  1482      34.861  21.531  23.001  1.00  0.00           H
ATOM   4480  HW2 SOL  1482      34.361  23.061  22.761  1.00  0.00           H
ATOM   4481  OW  SOL  1483      28.851  26.281  28.281  1.00  0.00           O
ATOM   4482  HW1 SOL  1483      29.001  26.491  29.241  1.00  0.00           H
ATOM   4483  HW2 SOL  1483      28.551  25.331  28.191  1.00  0.00           H
ATOM   4484  OW  SOL  1484      34.021  21.361  19.871  1.00  0.00           O
ATOM   4485  HW1 SOL  1484      33.411  20.611  20.101  1.00  0.00           H
ATOM   4486  HW2 SOL  1484      34.241  21.881  20.701  1.00  0.00           H
ATOM   4487  OW  SOL  1485      29.301  31.951  27.111  1.00  0.00           O
ATOM   4488  HW1 SOL  1485      29.371  31.111  26.561  1.00  0.00           H
ATOM   4489  HW2 SOL  1485      29.921  32.641  26.751  1.00  0.00           H
ATOM   4490  OW  SOL  1486      21.811  26.721  28.111  1.00  0.00           O
ATOM   4491  HW1 SOL  1486      22.741  27.081  28.161  1.00  0.00           H
ATOM   4492  HW2 SOL  1486      21.751  25.871  28.631  1.00  0.00           H
ATOM   4493  OW  SOL  1487      22.011  23.711  28.681  1.00  0.00           O
ATOM   4494  HW1 SOL  1487      21.491  22.881  28.511  1.00  0.00           H
ATOM   4495  HW2 SOL  1487      22.781  23.761  28.041  1.00  0.00           H
ATOM   4496  OW  SOL  1488      18.701  31.881  20.621  1.00  0.00           O
ATOM   4497  HW1 SOL  1488      17.771  32.091  20.311  1.00  0.00           H
ATOM   4498  HW2 SOL  1488      18.801  30.891  20.751  1.00  0.00           H
ATOM   4499  OW  SOL  1489      23.661  34.301  27.721  1.00  0.00           O
ATOM   4500  HW1 SOL  1489      24.321  35.041  27.811  1.00  0.00           H
ATOM   4501  HW2 SOL  1489      24.101  33.511  27.301  1.00  0.00           H
ATOM   4502  OW  SOL  1490      28.641  26.581  31.001  1.00  0.00           O
ATOM   4503  HW1 SOL  1490      29.051  26.261  31.861  1.00  0.00           H
ATOM   4504  HW2 SOL  1490      27.681  26.311  30.971  1.00  0.00           H
ATOM   4505  OW  SOL  1491      19.021  24.061  29.761  1.00  0.00           O
ATOM   4506  HW1 SOL  1491      19.871  23.731  29.351  1.00  0.00           H
ATOM   4507  HW2 SOL  1491      19.151  24.211  30.741  1.00  0.00           H
ATOM   4508  OW  SOL  1492      26.771  24.341  21.871  1.00  0.00           O
ATOM   4509  HW1 SOL  1492      26.841  23.451  21.411  1.00  0.00           H
ATOM   4510  HW2 SOL  1492      25.831  24.681  21.791  1.00  0.00           H
ATOM   4511  OW  SOL  1493      23.351  23.621  20.531  1.00  0.00           O
ATOM   4512  HW1 SOL  1493      23.961  24.421  20.571  1.00  0.00           H
ATOM   4513  HW2 SOL  1493      22.401  23.931  20.601  1.00  0.00           H
ATOM   4514  OW  SOL  1494      20.211  29.991  33.281  1.00  0.00           O
ATOM   4515  HW1 SOL  1494      20.431  29.381  34.041  1.00  0.00           H
ATOM   4516  HW2 SOL  1494      20.311  29.501  32.421  1.00  0.00           H
ATOM   4517  OW  SOL  1495      32.091  29.211  30.961  1.00  0.00           O
ATOM   4518  HW1 SOL  1495      32.331  28.581  30.221  1.00  0.00           H
ATOM   4519  HW2 SOL  1495      31.191  29.611  30.781  1.00  0.00           H
ATOM   4520  OW  SOL  1496      31.641  27.171  21.711  1.00  0.00           O
ATOM   4521  HW1 SOL  1496      30.781  26.861  22.131  1.00  0.00           H
ATOM   4522  HW2 SOL  1496      31.601  27.031  20.721  1.00  0.00           H
ATOM   4523  OW  SOL  1497      19.451  31.201  28.841  1.00  0.00           O
ATOM   4524  HW1 SOL  1497      19.401  31.191  29.841  1.00  0.00           H
ATOM   4525  HW2 SOL  1497      18.621  30.791  28.461  1.00  0.00           H
ATOM   4526  OW  SOL  1498      27.651  19.481  19.951  1.00  0.00           O
ATOM   4527  HW1 SOL  1498      28.161  19.491  19.091  1.00  0.00           H
ATOM   4528  HW2 SOL  1498      28.211  19.061  20.661  1.00  0.00           H
ATOM   4529  OW  SOL  1499      35.881  19.971  23.851  1.00  0.00           O
ATOM   4530  HW1 SOL  1499      36.611  19.801  23.181  1.00  0.00           H
ATOM   4531  HW2 SOL  1499      35.571  19.101  24.231  1.00  0.00           H
ATOM   4532  OW  SOL  1500      32.501  34.351  23.391  1.00  0.00           O
ATOM   4533  HW1 SOL  1500      33.171  34.471  22.651  1.00  0.00           H
ATOM   4534  HW2 SOL  1500      32.101  35.241  23.621  1.00  0.00           H
ATOM   4535  OW  SOL  1501      31.421  27.891  25.341  1.00  0.00           O
ATOM   4536  HW1 SOL  1501      32.021  27.081  25.361  1.00  0.00           H
ATOM   4537  HW2 SOL  1501      31.821  28.581  24.741  1.00  0.00           H
ATOM   4538  OW  SOL  1502      25.341  34.781  20.161  1.00  0.00           O
ATOM   4539  HW1 SOL  1502      25.431  34.881  19.171  1.00  0.00           H
ATOM   4540  HW2 SOL  1502      24.941  33.891  20.371  1.00  0.00           H
ATOM   4541  OW  SOL  1503      37.031  20.371  28.251  1.00  0.00           O
ATOM   4542  HW1 SOL  1503      37.421  19.521  27.891  1.00  0.00           H
ATOM   4543  HW2 SOL  1503      36.051  20.391  28.061  1.00  0.00           H
ATOM   4544  OW  SOL  1504      21.251  21.881  25.821  1.00  0.00           O
ATOM   4545  HW1 SOL  1504      20.461  22.391  25.481  1.00  0.00           H
ATOM   4546  HW2 SOL  1504      21.161  21.731  26.801  1.00  0.00           H
ATOM   4547  OW  SOL  1505      30.561  34.741  18.931  1.00  0.00           O
ATOM   4548  HW1 SOL  1505      30.621  33.811  19.301  1.00  0.00           H
ATOM   4549  HW2 SOL  1505      29.971  34.741  18.131  1.00  0.00           H
ATOM   4550  OW  SOL  1506      27.781  27.721  21.531  1.00  0.00           O
ATOM   4551  HW1 SOL  1506      28.411  28.101  20.851  1.00  0.00           H
ATOM   4552  HW2 SOL  1506      28.181  26.891  21.921  1.00  0.00           H
ATOM   4553  OW  SOL  1507      33.661  34.691  19.061  1.00  0.00           O
ATOM   4554  HW1 SOL  1507      32.741  35.061  19.131  1.00  0.00           H
ATOM   4555  HW2 SOL  1507      34.041  34.891  18.161  1.00  0.00           H
ATOM   4556  OW  SOL  1508      29.011  29.601  25.581  1.00  0.00           O
ATOM   4557  HW1 SOL  1508      28.311  29.131  26.121  1.00  0.00           H
ATOM   4558  HW2 SOL  1508      29.601  28.921  25.151  1.00  0.00           H
ATOM   4559  OW  SOL  1509      28.761  20.981  28.331  1.00  0.00           O
ATOM   4560  HW1 SOL  1509      28.681  20.621  27.401  1.00  0.00           H
ATOM   4561  HW2 SOL  1509      28.741  20.221  28.981  1.00  0.00           H
ATOM   4562  OW  SOL  1510      24.521  33.491  23.531  1.00  0.00           O
ATOM   4563  HW1 SOL  1510      24.941  32.911  22.831  1.00  0.00           H
ATOM   4564  HW2 SOL  1510      24.081  34.281  23.091  1.00  0.00           H
ATOM   4565  OW  SOL  1511      21.171  32.101  21.521  1.00  0.00           O
ATOM   4566  HW1 SOL  1511      20.211  32.111  21.251  1.00  0.00           H
ATOM   4567  HW2 SOL  1511      21.291  32.631  22.361  1.00  0.00           H
ATOM   4568  OW  SOL  1512      19.371  22.071  18.951  1.00  0.00           O
ATOM   4569  HW1 SOL  1512      18.451  21.791  18.661  1.00  0.00           H
ATOM   4570  HW2 SOL  1512      19.681  22.841  18.391  1.00  0.00           H
ATOM   4571  OW  SOL  1513      19.341  20.281  21.801  1.00  0.00           O
ATOM   4572  HW1 SOL  1513      19.171  21.111  21.261  1.00  0.00           H
ATOM   4573  HW2 SOL  1513      20.241  19.911  21.581  1.00  0.00           H
ATOM   4574  OW  SOL  1514      30.451  31.971  19.811  1.00  0.00           O
ATOM   4575  HW1 SOL  1514      29.461  31.861  19.831  1.00  0.00           H
ATOM   4576  HW2 SOL  1514      30.791  32.121  20.741  1.00  0.00           H
ATOM   4577  OW  SOL  1515      33.551  36.291  28.211  1.00  0.00           O
ATOM   4578  HW1 SOL  1515      33.881  36.931  27.521  1.00  0.00           H
ATOM   4579  HW2 SOL  1515      34.211  36.231  28.961  1.00  0.00           H
ATOM   4580  OW  SOL  1516      30.871  21.871  23.111  1.00  0.00           O
ATOM   4581  HW1 SOL  1516      31.521  21.131  23.001  1.00  0.00           H
ATOM   4582  HW2 SOL  1516      31.071  22.371  23.951  1.00  0.00           H
ATOM   4583  OW  SOL  1517      24.561  26.071  25.141  1.00  0.00           O
ATOM   4584  HW1 SOL  1517      25.061  26.921  24.951  1.00  0.00           H
ATOM   4585  HW2 SOL  1517      23.681  26.091  24.661  1.00  0.00           H
ATOM   4586  OW  SOL  1518      27.211  32.361  18.781  1.00  0.00           O
ATOM   4587  HW1 SOL  1518      26.751  32.511  19.661  1.00  0.00           H
ATOM   4588  HW2 SOL  1518      27.651  33.211  18.481  1.00  0.00           H
ATOM   4589  OW  SOL  1519      25.231  36.521  28.151  1.00  0.00           O
ATOM   4590  HW1 SOL  1519      24.771  37.401  28.021  1.00  0.00           H
ATOM   4591  HW2 SOL  1519      26.221  36.641  28.081  1.00  0.00           H
ATOM   4592  OW  SOL  1520      27.211  28.181  27.231  1.00  0.00           O
ATOM   4593  HW1 SOL  1520      27.751  27.491  27.711  1.00  0.00           H
ATOM   4594  HW2 SOL  1520      26.891  28.871  27.891  1.00  0.00           H
ATOM   4595  OW  SOL  1521      29.451  28.461  19.491  1.00  0.00           O
ATOM   4596  HW1 SOL  1521      29.221  28.991  18.671  1.00  0.00           H
ATOM   4597  HW2 SOL  1521      30.261  27.901  19.301  1.00  0.00           H
ATOM   4598  OW  SOL  1522      37.231  34.311  27.131  1.00  0.00           O
ATOM   4599  HW1 SOL  1522      36.521  34.191  26.431  1.00  0.00           H
ATOM   4600  HW2 SOL  1522      37.241  33.521  27.731  1.00  0.00           H
ATOM   4601  OW  SOL  1523      19.411  31.021  25.151  1.00  0.00           O
ATOM   4602  HW1 SOL  1523      19.401  30.551  26.031  1.00  0.00           H
ATOM   4603  HW2 SOL  1523      20.231  30.741  24.641  1.00  0.00           H
ATOM   4604  OW  SOL  1524      22.901  22.861  23.821  1.00  0.00           O
ATOM   4605  HW1 SOL  1524      23.201  22.141  23.201  1.00  0.00           H
ATOM   4606  HW2 SOL  1524      22.511  22.461  24.651  1.00  0.00           H
ATOM   4607  OW  SOL  1525      26.741  34.481  25.491  1.00  0.00           O
ATOM   4608  HW1 SOL  1525      27.061  34.581  24.551  1.00  0.00           H
ATOM   4609  HW2 SOL  1525      25.951  33.861  25.511  1.00  0.00           H
ATOM   4610  OW  SOL  1526      28.631  18.961  30.161  1.00  0.00           O
ATOM   4611  HW1 SOL  1526      28.001  18.241  29.851  1.00  0.00           H
ATOM   4612  HW2 SOL  1526      29.561  18.601  30.161  1.00  0.00           H
ATOM   4613  OW  SOL  1527      26.321  31.921  21.631  1.00  0.00           O
ATOM   4614  HW1 SOL  1527      25.861  31.051  21.801  1.00  0.00           H
ATOM   4615  HW2 SOL  1527      27.231  31.891  22.041  1.00  0.00           H
ATOM   4616  OW  SOL  1528      24.801  34.291  31.461  1.00  0.00           O
ATOM   4617  HW1 SOL  1528      24.751  35.111  32.031  1.00  0.00           H
ATOM   4618  HW2 SOL  1528      25.691  34.261  31.011  1.00  0.00           H
ATOM   4619  OW  SOL  1529      32.141  19.141  20.301  1.00  0.00           O
ATOM   4620  HW1 SOL  1529      32.491  18.731  19.461  1.00  0.00           H
ATOM   4621  HW2 SOL  1529      31.241  18.761  20.501  1.00  0.00           H
ATOM   4622  OW  SOL  1530      31.621  23.151  25.531  1.00  0.00           O
ATOM   4623  HW1 SOL  1530      31.031  23.951  25.571  1.00  0.00           H
ATOM   4624  HW2 SOL  1530      31.771  22.801  26.461  1.00  0.00           H
ATOM   4625  OW  SOL  1531      34.551  20.831  27.441  1.00  0.00           O
ATOM   4626  HW1 SOL  1531      33.711  20.821  27.981  1.00  0.00           H
ATOM   4627  HW2 SOL  1531      34.571  21.661  26.881  1.00  0.00           H
ATOM   4628  OW  SOL  1532      19.011  29.391  21.621  1.00  0.00           O
ATOM   4629  HW1 SOL  1532      20.001  29.281  21.531  1.00  0.00           H
ATOM   4630  HW2 SOL  1532      18.611  28.531  21.941  1.00  0.00           H
ATOM   4631  OW  SOL  1533      27.371  35.081  21.991  1.00  0.00           O
ATOM   4632  HW1 SOL  1533      26.601  34.731  21.451  1.00  0.00           H
ATOM   4633  HW2 SOL  1533      27.051  35.791  22.611  1.00  0.00           H
ATOM   4634  OW  SOL  1534      20.871  39.991   9.961  1.00  0.00           O
ATOM   4635  HW1 SOL  1534      21.221  39.821  10.881  1.00  0.00           H
ATOM   4636  HW2 SOL  1534      19.991  39.541   9.841  1.00  0.00           H
ATOM   4637  OW  SOL  1535      18.811  40.921   6.470  1.00  0.00           O
ATOM   4638  HW1 SOL  1535      17.991  41.351   6.860  1.00  0.00           H
ATOM   4639  HW2 SOL  1535      18.531  40.191   5.840  1.00  0.00           H
ATOM   4640  OW  SOL  1536      36.171  43.311   2.310  1.00  0.00           O
ATOM   4641  HW1 SOL  1536      36.051  43.181   1.320  1.00  0.00           H
ATOM   4642  HW2 SOL  1536      35.871  42.501   2.800  1.00  0.00           H
ATOM   4643  OW  SOL  1537      23.001  41.161  14.991  1.00  0.00           O
ATOM   4644  HW1 SOL  1537      23.821  40.601  15.081  1.00  0.00           H
ATOM   4645  HW2 SOL  1537      22.191  40.581  15.031  1.00  0.00           H
ATOM   4646  OW  SOL  1538      34.651  41.711   7.370  1.00  0.00           O
ATOM   4647  HW1 SOL  1538      33.911  42.171   6.870  1.00  0.00           H
ATOM   4648  HW2 SOL  1538      35.161  42.391   7.900  1.00  0.00           H
ATOM   4649  OW  SOL  1539      26.711  37.281   5.020  1.00  0.00           O
ATOM   4650  HW1 SOL  1539      27.111  38.191   4.930  1.00  0.00           H
ATOM   4651  HW2 SOL  1539      25.711  37.361   5.080  1.00  0.00           H
ATOM   4652  OW  SOL  1540      21.791  39.751  18.011  1.00  0.00           O
ATOM   4653  HW1 SOL  1540      22.501  40.461  18.071  1.00  0.00           H
ATOM   4654  HW2 SOL  1540      20.911  40.141  18.291  1.00  0.00           H
ATOM   4655  OW  SOL  1541      31.431  40.691   9.441  1.00  0.00           O
ATOM   4656  HW1 SOL  1541      30.571  40.191   9.311  1.00  0.00           H
ATOM   4657  HW2 SOL  1541      32.051  40.151  10.001  1.00  0.00           H
ATOM   4658  OW  SOL  1542      32.561  41.931  16.741  1.00  0.00           O
ATOM   4659  HW1 SOL  1542      32.361  42.361  17.621  1.00  0.00           H
ATOM   4660  HW2 SOL  1542      33.341  41.311  16.831  1.00  0.00           H
ATOM   4661  OW  SOL  1543      28.351  46.141  15.721  1.00  0.00           O
ATOM   4662  HW1 SOL  1543      28.811  45.301  15.431  1.00  0.00           H
ATOM   4663  HW2 SOL  1543      27.791  46.481  14.971  1.00  0.00           H
ATOM   4664  OW  SOL  1544      28.531  41.341  12.421  1.00  0.00           O
ATOM   4665  HW1 SOL  1544      27.761  41.681  12.961  1.00  0.00           H
ATOM   4666  HW2 SOL  1544      28.191  40.831  11.631  1.00  0.00           H
ATOM   4667  OW  SOL  1545      35.811  43.091  18.311  1.00  0.00           O
ATOM   4668  HW1 SOL  1545      35.551  43.981  17.951  1.00  0.00           H
ATOM   4669  HW2 SOL  1545      35.791  42.411  17.581  1.00  0.00           H
ATOM   4670  OW  SOL  1546      24.121  39.201   8.850  1.00  0.00           O
ATOM   4671  HW1 SOL  1546      24.071  39.151   9.850  1.00  0.00           H
ATOM   4672  HW2 SOL  1546      24.141  40.161   8.560  1.00  0.00           H
ATOM   4673  OW  SOL  1547      33.201  44.591   7.280  1.00  0.00           O
ATOM   4674  HW1 SOL  1547      33.151  43.941   8.030  1.00  0.00           H
ATOM   4675  HW2 SOL  1547      34.001  45.181   7.410  1.00  0.00           H
ATOM   4676  OW  SOL  1548      20.641  40.091  14.981  1.00  0.00           O
ATOM   4677  HW1 SOL  1548      19.841  40.691  14.851  1.00  0.00           H
ATOM   4678  HW2 SOL  1548      20.541  39.601  15.841  1.00  0.00           H
ATOM   4679  OW  SOL  1549      34.091  39.461  17.291  1.00  0.00           O
ATOM   4680  HW1 SOL  1549      34.041  39.831  18.211  1.00  0.00           H
ATOM   4681  HW2 SOL  1549      33.371  38.771  17.171  1.00  0.00           H
ATOM   4682  OW  SOL  1550      26.431  39.881  17.491  1.00  0.00           O
ATOM   4683  HW1 SOL  1550      27.101  39.271  17.921  1.00  0.00           H
ATOM   4684  HW2 SOL  1550      25.701  40.071  18.141  1.00  0.00           H
ATOM   4685  OW  SOL  1551      32.131  43.141  14.331  1.00  0.00           O
ATOM   4686  HW1 SOL  1551      32.411  42.711  15.181  1.00  0.00           H
ATOM   4687  HW2 SOL  1551      32.381  44.101  14.341  1.00  0.00           H
ATOM   4688  OW  SOL  1552      24.011  37.881   5.120  1.00  0.00           O
ATOM   4689  HW1 SOL  1552      23.201  37.891   5.700  1.00  0.00           H
ATOM   4690  HW2 SOL  1552      24.041  38.711   4.570  1.00  0.00           H
ATOM   4691  OW  SOL  1553      27.971  39.601   4.800  1.00  0.00           O
ATOM   4692  HW1 SOL  1553      27.491  40.011   4.020  1.00  0.00           H
ATOM   4693  HW2 SOL  1553      28.961  39.581   4.610  1.00  0.00           H
ATOM   4694  OW  SOL  1554      19.401  42.801  13.861  1.00  0.00           O
ATOM   4695  HW1 SOL  1554      20.321  42.791  13.451  1.00  0.00           H
ATOM   4696  HW2 SOL  1554      19.341  43.541  14.531  1.00  0.00           H
ATOM   4697  OW  SOL  1555      24.231  39.461  11.471  1.00  0.00           O
ATOM   4698  HW1 SOL  1555      24.611  38.621  11.841  1.00  0.00           H
ATOM   4699  HW2 SOL  1555      23.351  39.651  11.911  1.00  0.00           H
ATOM   4700  OW  SOL  1556      28.791  37.631   7.530  1.00  0.00           O
ATOM   4701  HW1 SOL  1556      28.071  37.681   6.840  1.00  0.00           H
ATOM   4702  HW2 SOL  1556      28.551  36.941   8.220  1.00  0.00           H
ATOM   4703  OW  SOL  1557      33.281  43.141   9.921  1.00  0.00           O
ATOM   4704  HW1 SOL  1557      32.981  42.191   9.991  1.00  0.00           H
ATOM   4705  HW2 SOL  1557      34.011  43.301  10.581  1.00  0.00           H
ATOM   4706  OW  SOL  1558      37.191  45.571   3.770  1.00  0.00           O
ATOM   4707  HW1 SOL  1558      37.611  44.931   4.410  1.00  0.00           H
ATOM   4708  HW2 SOL  1558      36.811  45.061   2.990  1.00  0.00           H
ATOM   4709  OW  SOL  1559      23.891  39.801   3.280  1.00  0.00           O
ATOM   4710  HW1 SOL  1559      24.161  39.211   2.530  1.00  0.00           H
ATOM   4711  HW2 SOL  1559      23.891  40.751   2.970  1.00  0.00           H
ATOM   4712  OW  SOL  1560      27.771  38.131  14.021  1.00  0.00           O
ATOM   4713  HW1 SOL  1560      28.021  37.931  13.071  1.00  0.00           H
ATOM   4714  HW2 SOL  1560      28.491  38.691  14.441  1.00  0.00           H
ATOM   4715  OW  SOL  1561      31.361  41.101  12.621  1.00  0.00           O
ATOM   4716  HW1 SOL  1561      31.571  41.841  13.261  1.00  0.00           H
ATOM   4717  HW2 SOL  1561      30.471  41.271  12.191  1.00  0.00           H
ATOM   4718  OW  SOL  1562      24.281  42.611   8.650  1.00  0.00           O
ATOM   4719  HW1 SOL  1562      24.401  43.271   7.910  1.00  0.00           H
ATOM   4720  HW2 SOL  1562      24.741  42.951   9.480  1.00  0.00           H
ATOM   4721  OW  SOL  1563      28.751  38.291  17.701  1.00  0.00           O
ATOM   4722  HW1 SOL  1563      28.811  39.141  17.181  1.00  0.00           H
ATOM   4723  HW2 SOL  1563      29.071  37.531  17.131  1.00  0.00           H
ATOM   4724  OW  SOL  1564      23.661  37.741  17.401  1.00  0.00           O
ATOM   4725  HW1 SOL  1564      23.241  37.171  16.701  1.00  0.00           H
ATOM   4726  HW2 SOL  1564      23.001  38.431  17.721  1.00  0.00           H
ATOM   4727  OW  SOL  1565      21.691  39.371  12.311  1.00  0.00           O
ATOM   4728  HW1 SOL  1565      21.461  39.741  13.211  1.00  0.00           H
ATOM   4729  HW2 SOL  1565      21.391  38.421  12.251  1.00  0.00           H
ATOM   4730  OW  SOL  1566      25.941  43.581  10.641  1.00  0.00           O
ATOM   4731  HW1 SOL  1566      26.531  43.321   9.881  1.00  0.00           H
ATOM   4732  HW2 SOL  1566      25.661  44.541  10.531  1.00  0.00           H
ATOM   4733  OW  SOL  1567      21.691  37.871   6.180  1.00  0.00           O
ATOM   4734  HW1 SOL  1567      21.581  38.811   6.510  1.00  0.00           H
ATOM   4735  HW2 SOL  1567      21.641  37.241   6.950  1.00  0.00           H
ATOM   4736  OW  SOL  1568      34.841  40.911   3.740  1.00  0.00           O
ATOM   4737  HW1 SOL  1568      34.861  40.151   4.380  1.00  0.00           H
ATOM   4738  HW2 SOL  1568      34.361  41.681   4.140  1.00  0.00           H
ATOM   4739  OW  SOL  1569      34.021  39.981   1.250  1.00  0.00           O
ATOM   4740  HW1 SOL  1569      33.411  39.231   1.480  1.00  0.00           H
ATOM   4741  HW2 SOL  1569      34.241  40.501   2.080  1.00  0.00           H
ATOM   4742  OW  SOL  1570      22.011  42.331  10.061  1.00  0.00           O
ATOM   4743  HW1 SOL  1570      21.491  41.501   9.891  1.00  0.00           H
ATOM   4744  HW2 SOL  1570      22.781  42.381   9.421  1.00  0.00           H
ATOM   4745  OW  SOL  1571      23.731  41.391  18.081  1.00  0.00           O
ATOM   4746  HW1 SOL  1571      23.551  41.841  18.961  1.00  0.00           H
ATOM   4747  HW2 SOL  1571      24.151  42.041  17.451  1.00  0.00           H
ATOM   4748  OW  SOL  1572      30.001  41.041  16.781  1.00  0.00           O
ATOM   4749  HW1 SOL  1572      29.551  41.671  17.421  1.00  0.00           H
ATOM   4750  HW2 SOL  1572      30.931  41.351  16.611  1.00  0.00           H
ATOM   4751  OW  SOL  1573      19.021  42.681  11.141  1.00  0.00           O
ATOM   4752  HW1 SOL  1573      19.871  42.351  10.731  1.00  0.00           H
ATOM   4753  HW2 SOL  1573      19.151  42.831  12.121  1.00  0.00           H
ATOM   4754  OW  SOL  1574      20.511  42.441  17.221  1.00  0.00           O
ATOM   4755  HW1 SOL  1574      21.101  42.041  16.521  1.00  0.00           H
ATOM   4756  HW2 SOL  1574      19.931  43.151  16.811  1.00  0.00           H
ATOM   4757  OW  SOL  1575      35.191  43.281  12.061  1.00  0.00           O
ATOM   4758  HW1 SOL  1575      34.811  42.591  12.681  1.00  0.00           H
ATOM   4759  HW2 SOL  1575      36.011  42.921  11.621  1.00  0.00           H
ATOM   4760  OW  SOL  1576      25.331  41.881  12.691  1.00  0.00           O
ATOM   4761  HW1 SOL  1576      24.991  40.991  12.391  1.00  0.00           H
ATOM   4762  HW2 SOL  1576      25.591  42.421  11.891  1.00  0.00           H
ATOM   4763  OW  SOL  1577      35.881  38.591   5.230  1.00  0.00           O
ATOM   4764  HW1 SOL  1577      36.611  38.421   4.560  1.00  0.00           H
ATOM   4765  HW2 SOL  1577      35.571  37.721   5.610  1.00  0.00           H
ATOM   4766  OW  SOL  1578      37.031  38.991   9.631  1.00  0.00           O
ATOM   4767  HW1 SOL  1578      37.421  38.141   9.271  1.00  0.00           H
ATOM   4768  HW2 SOL  1578      36.051  39.011   9.441  1.00  0.00           H
ATOM   4769  OW  SOL  1579      21.251  40.501   7.200  1.00  0.00           O
ATOM   4770  HW1 SOL  1579      20.461  41.011   6.860  1.00  0.00           H
ATOM   4771  HW2 SOL  1579      21.161  40.351   8.180  1.00  0.00           H
ATOM   4772  OW  SOL  1580      28.761  39.601   9.711  1.00  0.00           O
ATOM   4773  HW1 SOL  1580      28.681  39.241   8.781  1.00  0.00           H
ATOM   4774  HW2 SOL  1580      28.741  38.841  10.361  1.00  0.00           H
ATOM   4775  OW  SOL  1581      35.711  41.091  13.811  1.00  0.00           O
ATOM   4776  HW1 SOL  1581      36.441  41.781  13.851  1.00  0.00           H
ATOM   4777  HW2 SOL  1581      35.991  40.341  13.221  1.00  0.00           H
ATOM   4778  OW  SOL  1582      25.341  39.271  14.891  1.00  0.00           O
ATOM   4779  HW1 SOL  1582      26.241  39.111  14.491  1.00  0.00           H
ATOM   4780  HW2 SOL  1582      25.421  39.321  15.881  1.00  0.00           H
ATOM   4781  OW  SOL  1583      19.371  40.691   0.330  1.00  0.00           O
ATOM   4782  HW1 SOL  1583      18.451  40.411   0.040  1.00  0.00           H
ATOM   4783  HW2 SOL  1583      19.681  41.461  -0.230  1.00  0.00           H
ATOM   4784  OW  SOL  1584      33.021  45.801  13.981  1.00  0.00           O
ATOM   4785  HW1 SOL  1584      32.451  46.321  13.351  1.00  0.00           H
ATOM   4786  HW2 SOL  1584      33.981  45.921  13.741  1.00  0.00           H
ATOM   4787  OW  SOL  1585      19.341  38.901   3.180  1.00  0.00           O
ATOM   4788  HW1 SOL  1585      19.171  39.731   2.640  1.00  0.00           H
ATOM   4789  HW2 SOL  1585      20.241  38.531   2.960  1.00  0.00           H
ATOM   4790  OW  SOL  1586      25.781  42.891  17.081  1.00  0.00           O
ATOM   4791  HW1 SOL  1586      25.971  43.541  17.821  1.00  0.00           H
ATOM   4792  HW2 SOL  1586      26.381  42.091  17.171  1.00  0.00           H
ATOM   4793  OW  SOL  1587      30.871  40.491   4.490  1.00  0.00           O
ATOM   4794  HW1 SOL  1587      31.521  39.751   4.380  1.00  0.00           H
ATOM   4795  HW2 SOL  1587      31.071  40.991   5.330  1.00  0.00           H
ATOM   4796  OW  SOL  1588      36.391  40.661  16.421  1.00  0.00           O
ATOM   4797  HW1 SOL  1588      36.221  40.971  15.481  1.00  0.00           H
ATOM   4798  HW2 SOL  1588      35.551  40.291  16.801  1.00  0.00           H
ATOM   4799  OW  SOL  1589      36.861  39.161  12.271  1.00  0.00           O
ATOM   4800  HW1 SOL  1589      36.821  38.261  12.711  1.00  0.00           H
ATOM   4801  HW2 SOL  1589      36.891  39.051  11.281  1.00  0.00           H
ATOM   4802  OW  SOL  1590      22.901  41.481   5.200  1.00  0.00           O
ATOM   4803  HW1 SOL  1590      23.201  40.761   4.580  1.00  0.00           H
ATOM   4804  HW2 SOL  1590      22.511  41.081   6.030  1.00  0.00           H
ATOM   4805  OW  SOL  1591      21.791  42.711  12.801  1.00  0.00           O
ATOM   4806  HW1 SOL  1591      22.171  42.121  13.521  1.00  0.00           H
ATOM   4807  HW2 SOL  1591      22.191  42.451  11.921  1.00  0.00           H
ATOM   4808  OW  SOL  1592      32.861  39.381  11.121  1.00  0.00           O
ATOM   4809  HW1 SOL  1592      33.381  38.731  11.671  1.00  0.00           H
ATOM   4810  HW2 SOL  1592      32.371  40.011  11.731  1.00  0.00           H
ATOM   4811  OW  SOL  1593      28.631  37.581  11.541  1.00  0.00           O
ATOM   4812  HW1 SOL  1593      28.001  36.861  11.231  1.00  0.00           H
ATOM   4813  HW2 SOL  1593      29.561  37.221  11.541  1.00  0.00           H
ATOM   4814  OW  SOL  1594      31.621  41.771   6.910  1.00  0.00           O
ATOM   4815  HW1 SOL  1594      31.031  42.571   6.950  1.00  0.00           H
ATOM   4816  HW2 SOL  1594      31.771  41.421   7.840  1.00  0.00           H
ATOM   4817  OW  SOL  1595      34.551  39.451   8.820  1.00  0.00           O
ATOM   4818  HW1 SOL  1595      33.711  39.441   9.360  1.00  0.00           H
ATOM   4819  HW2 SOL  1595      34.571  40.281   8.260  1.00  0.00           H
ATOM   4820  OW  SOL  1596      20.871  39.991  28.581  1.00  0.00           O
ATOM   4821  HW1 SOL  1596      21.221  39.821  29.501  1.00  0.00           H
ATOM   4822  HW2 SOL  1596      19.991  39.541  28.461  1.00  0.00           H
ATOM   4823  OW  SOL  1597      18.811  40.921  25.091  1.00  0.00           O
ATOM   4824  HW1 SOL  1597      17.991  41.351  25.481  1.00  0.00           H
ATOM   4825  HW2 SOL  1597      18.531  40.191  24.461  1.00  0.00           H
ATOM   4826  OW  SOL  1598      36.171  43.311  20.931  1.00  0.00           O
ATOM   4827  HW1 SOL  1598      36.051  43.181  19.941  1.00  0.00           H
ATOM   4828  HW2 SOL  1598      35.871  42.501  21.421  1.00  0.00           H
ATOM   4829  OW  SOL  1599      34.651  41.711  25.991  1.00  0.00           O
ATOM   4830  HW1 SOL  1599      33.911  42.171  25.491  1.00  0.00           H
ATOM   4831  HW2 SOL  1599      35.161  42.391  26.521  1.00  0.00           H
ATOM   4832  OW  SOL  1600      34.561  38.381  33.421  1.00  0.00           O
ATOM   4833  HW1 SOL  1600      34.381  39.051  32.701  1.00  0.00           H
ATOM   4834  HW2 SOL  1600      34.531  38.841  34.311  1.00  0.00           H
ATOM   4835  OW  SOL  1601      26.711  37.281  23.641  1.00  0.00           O
ATOM   4836  HW1 SOL  1601      27.111  38.191  23.551  1.00  0.00           H
ATOM   4837  HW2 SOL  1601      25.711  37.361  23.701  1.00  0.00           H
ATOM   4838  OW  SOL  1602      31.431  40.691  28.061  1.00  0.00           O
ATOM   4839  HW1 SOL  1602      30.571  40.191  27.931  1.00  0.00           H
ATOM   4840  HW2 SOL  1602      32.051  40.151  28.621  1.00  0.00           H
ATOM   4841  OW  SOL  1603      27.271  40.721  20.571  1.00  0.00           O
ATOM   4842  HW1 SOL  1603      27.861  41.351  20.081  1.00  0.00           H
ATOM   4843  HW2 SOL  1603      27.461  39.781  20.281  1.00  0.00           H
ATOM   4844  OW  SOL  1604      24.121  39.201  27.471  1.00  0.00           O
ATOM   4845  HW1 SOL  1604      24.071  39.151  28.471  1.00  0.00           H
ATOM   4846  HW2 SOL  1604      24.141  40.161  27.181  1.00  0.00           H
ATOM   4847  OW  SOL  1605      33.201  44.591  25.901  1.00  0.00           O
ATOM   4848  HW1 SOL  1605      33.151  43.941  26.651  1.00  0.00           H
ATOM   4849  HW2 SOL  1605      34.001  45.181  26.031  1.00  0.00           H
ATOM   4850  OW  SOL  1606      20.641  40.091  33.601  1.00  0.00           O
ATOM   4851  HW1 SOL  1606      19.841  40.691  33.471  1.00  0.00           H
ATOM   4852  HW2 SOL  1606      20.541  39.601  34.461  1.00  0.00           H
ATOM   4853  OW  SOL  1607      32.621  38.311  22.881  1.00  0.00           O
ATOM   4854  HW1 SOL  1607      32.381  37.941  21.981  1.00  0.00           H
ATOM   4855  HW2 SOL  1607      33.611  38.471  22.921  1.00  0.00           H
ATOM   4856  OW  SOL  1608      24.761  38.461  19.791  1.00  0.00           O
ATOM   4857  HW1 SOL  1608      25.741  38.241  19.861  1.00  0.00           H
ATOM   4858  HW2 SOL  1608      24.451  38.291  18.861  1.00  0.00           H
ATOM   4859  OW  SOL  1609      24.011  37.881  23.741  1.00  0.00           O
ATOM   4860  HW1 SOL  1609      23.201  37.891  24.321  1.00  0.00           H
ATOM   4861  HW2 SOL  1609      24.041  38.711  23.191  1.00  0.00           H
ATOM   4862  OW  SOL  1610      21.591  37.591  20.331  1.00  0.00           O
ATOM   4863  HW1 SOL  1610      22.081  38.431  20.121  1.00  0.00           H
ATOM   4864  HW2 SOL  1610      22.211  36.941  20.781  1.00  0.00           H
ATOM   4865  OW  SOL  1611      27.971  39.601  23.421  1.00  0.00           O
ATOM   4866  HW1 SOL  1611      27.491  40.011  22.641  1.00  0.00           H
ATOM   4867  HW2 SOL  1611      28.961  39.581  23.231  1.00  0.00           H
ATOM   4868  OW  SOL  1612      19.401  42.801  32.481  1.00  0.00           O
ATOM   4869  HW1 SOL  1612      20.321  42.791  32.071  1.00  0.00           H
ATOM   4870  HW2 SOL  1612      19.341  43.541  33.151  1.00  0.00           H
ATOM   4871  OW  SOL  1613      24.231  39.461  30.091  1.00  0.00           O
ATOM   4872  HW1 SOL  1613      24.611  38.621  30.461  1.00  0.00           H
ATOM   4873  HW2 SOL  1613      23.351  39.651  30.531  1.00  0.00           H
ATOM   4874  OW  SOL  1614      28.791  37.631  26.151  1.00  0.00           O
ATOM   4875  HW1 SOL  1614      28.071  37.681  25.461  1.00  0.00           H
ATOM   4876  HW2 SOL  1614      28.551  36.941  26.841  1.00  0.00           H
ATOM   4877  OW  SOL  1615      33.281  43.141  28.541  1.00  0.00           O
ATOM   4878  HW1 SOL  1615      32.981  42.191  28.611  1.00  0.00           H
ATOM   4879  HW2 SOL  1615      34.011  43.301  29.201  1.00  0.00           H
ATOM   4880  OW  SOL  1616      23.891  39.801  21.901  1.00  0.00           O
ATOM   4881  HW1 SOL  1616      24.161  39.211  21.151  1.00  0.00           H
ATOM   4882  HW2 SOL  1616      23.891  40.751  21.591  1.00  0.00           H
ATOM   4883  OW  SOL  1617      24.281  42.611  27.271  1.00  0.00           O
ATOM   4884  HW1 SOL  1617      24.401  43.271  26.531  1.00  0.00           H
ATOM   4885  HW2 SOL  1617      24.741  42.951  28.101  1.00  0.00           H
ATOM   4886  OW  SOL  1618      25.941  43.581  29.261  1.00  0.00           O
ATOM   4887  HW1 SOL  1618      26.531  43.321  28.501  1.00  0.00           H
ATOM   4888  HW2 SOL  1618      25.661  44.541  29.151  1.00  0.00           H
ATOM   4889  OW  SOL  1619      21.691  37.871  24.801  1.00  0.00           O
ATOM   4890  HW1 SOL  1619      21.581  38.811  25.131  1.00  0.00           H
ATOM   4891  HW2 SOL  1619      21.641  37.241  25.571  1.00  0.00           H
ATOM   4892  OW  SOL  1620      34.841  40.911  22.361  1.00  0.00           O
ATOM   4893  HW1 SOL  1620      34.861  40.151  23.001  1.00  0.00           H
ATOM   4894  HW2 SOL  1620      34.361  41.681  22.761  1.00  0.00           H
ATOM   4895  OW  SOL  1621      34.021  39.981  19.871  1.00  0.00           O
ATOM   4896  HW1 SOL  1621      33.411  39.231  20.101  1.00  0.00           H
ATOM   4897  HW2 SOL  1621      34.241  40.501  20.701  1.00  0.00           H
ATOM   4898  OW  SOL  1622      31.651  45.621  19.041  1.00  0.00           O
ATOM   4899  HW1 SOL  1622      31.991  44.691  19.191  1.00  0.00           H
ATOM   4900  HW2 SOL  1622      31.831  45.891  18.091  1.00  0.00           H
ATOM   4901  OW  SOL  1623      22.011  42.331  28.681  1.00  0.00           O
ATOM   4902  HW1 SOL  1623      21.491  41.501  28.511  1.00  0.00           H
ATOM   4903  HW2 SOL  1623      22.781  42.381  28.041  1.00  0.00           H
ATOM   4904  OW  SOL  1624      19.021  42.681  29.761  1.00  0.00           O
ATOM   4905  HW1 SOL  1624      19.871  42.351  29.351  1.00  0.00           H
ATOM   4906  HW2 SOL  1624      19.151  42.831  30.741  1.00  0.00           H
ATOM   4907  OW  SOL  1625      35.191  43.281  30.681  1.00  0.00           O
ATOM   4908  HW1 SOL  1625      34.811  42.591  31.301  1.00  0.00           H
ATOM   4909  HW2 SOL  1625      36.011  42.921  30.241  1.00  0.00           H
ATOM   4910  OW  SOL  1626      27.651  38.101  19.951  1.00  0.00           O
ATOM   4911  HW1 SOL  1626      28.161  38.111  19.091  1.00  0.00           H
ATOM   4912  HW2 SOL  1626      28.211  37.681  20.661  1.00  0.00           H
ATOM   4913  OW  SOL  1627      35.881  38.591  23.851  1.00  0.00           O
ATOM   4914  HW1 SOL  1627      36.611  38.421  23.181  1.00  0.00           H
ATOM   4915  HW2 SOL  1627      35.571  37.721  24.231  1.00  0.00           H
ATOM   4916  OW  SOL  1628      37.031  38.991  28.251  1.00  0.00           O
ATOM   4917  HW1 SOL  1628      37.421  38.141  27.891  1.00  0.00           H
ATOM   4918  HW2 SOL  1628      36.051  39.011  28.061  1.00  0.00           H
ATOM   4919  OW  SOL  1629      21.251  40.501  25.821  1.00  0.00           O
ATOM   4920  HW1 SOL  1629      20.461  41.011  25.481  1.00  0.00           H
ATOM   4921  HW2 SOL  1629      21.161  40.351  26.801  1.00  0.00           H
ATOM   4922  OW  SOL  1630      28.761  39.601  28.331  1.00  0.00           O
ATOM   4923  HW1 SOL  1630      28.681  39.241  27.401  1.00  0.00           H
ATOM   4924  HW2 SOL  1630      28.741  38.841  28.981  1.00  0.00           H
ATOM   4925  OW  SOL  1631      19.371  40.691  18.951  1.00  0.00           O
ATOM   4926  HW1 SOL  1631      18.451  40.411  18.661  1.00  0.00           H
ATOM   4927  HW2 SOL  1631      19.681  41.461  18.391  1.00  0.00           H
ATOM   4928  OW  SOL  1632      19.341  38.901  21.801  1.00  0.00           O
ATOM   4929  HW1 SOL  1632      19.171  39.731  21.261  1.00  0.00           H
ATOM   4930  HW2 SOL  1632      20.241  38.531  21.581  1.00  0.00           H
ATOM   4931  OW  SOL  1633      30.871  40.491  23.111  1.00  0.00           O
ATOM   4932  HW1 SOL  1633      31.521  39.751  23.001  1.00  0.00           H
ATOM   4933  HW2 SOL  1633      31.071  40.991  23.951  1.00  0.00           H
ATOM   4934  OW  SOL  1634      22.901  41.481  23.821  1.00  0.00           O
ATOM   4935  HW1 SOL  1634      23.201  40.761  23.201  1.00  0.00           H
ATOM   4936  HW2 SOL  1634      22.511  41.081  24.651  1.00  0.00           H
ATOM   4937  OW  SOL  1635      32.141  37.761  20.301  1.00  0.00           O
ATOM   4938  HW1 SOL  1635      32.491  37.351  19.461  1.00  0.00           H
ATOM   4939  HW2 SOL  1635      31.241  37.381  20.501  1.00  0.00           H
ATOM   4940  OW  SOL  1636      31.621  41.771  25.531  1.00  0.00           O
ATOM   4941  HW1 SOL  1636      31.031  42.571  25.571  1.00  0.00           H
ATOM   4942  HW2 SOL  1636      31.771  41.421  26.461  1.00  0.00           H
ATOM   4943  OW  SOL  1637      34.551  39.451  27.441  1.00  0.00           O
ATOM   4944  HW1 SOL  1637      33.711  39.441  27.981  1.00  0.00           H
ATOM   4945  HW2 SOL  1637      34.571  40.281  26.881  1.00  0.00           H
ATOM   4946  OW  SOL  1638      39.491   2.750   9.961  1.00  0.00           O
ATOM   4947  HW1 SOL  1638      39.841   2.580  10.881  1.00  0.00           H
ATOM   4948  HW2 SOL  1638      38.611   2.300   9.841  1.00  0.00           H
ATOM   4949  OW  SOL  1639      37.431   3.680   6.470  1.00  0.00           O
ATOM   4950  HW1 SOL  1639      36.611   4.110   6.860  1.00  0.00           H
ATOM   4951  HW2 SOL  1639      37.151   2.950   5.840  1.00  0.00           H
ATOM   4952  OW  SOL  1640      44.091  10.121   6.650  1.00  0.00           O
ATOM   4953  HW1 SOL  1640      44.781   9.961   7.350  1.00  0.00           H
ATOM   4954  HW2 SOL  1640      43.361  10.691   7.030  1.00  0.00           H
ATOM   4955  OW  SOL  1641      40.591  14.351  10.611  1.00  0.00           O
ATOM   4956  HW1 SOL  1641      39.811  14.041  10.081  1.00  0.00           H
ATOM   4957  HW2 SOL  1641      41.171  14.931  10.041  1.00  0.00           H
ATOM   4958  OW  SOL  1642      41.621   3.920  14.991  1.00  0.00           O
ATOM   4959  HW1 SOL  1642      42.441   3.360  15.081  1.00  0.00           H
ATOM   4960  HW2 SOL  1642      40.811   3.340  15.031  1.00  0.00           H
ATOM   4961  OW  SOL  1643      39.551  17.131   4.830  1.00  0.00           O
ATOM   4962  HW1 SOL  1643      39.891  17.901   5.370  1.00  0.00           H
ATOM   4963  HW2 SOL  1643      39.991  17.131   3.930  1.00  0.00           H
ATOM   4964  OW  SOL  1644      39.541  14.341   5.380  1.00  0.00           O
ATOM   4965  HW1 SOL  1644      39.281  15.301   5.380  1.00  0.00           H
ATOM   4966  HW2 SOL  1644      38.831  13.801   5.830  1.00  0.00           H
ATOM   4967  OW  SOL  1645      39.641  10.911   8.860  1.00  0.00           O
ATOM   4968  HW1 SOL  1645      39.781  10.071   9.380  1.00  0.00           H
ATOM   4969  HW2 SOL  1645      39.091  11.551   9.410  1.00  0.00           H
ATOM   4970  OW  SOL  1646      38.461   6.430   5.630  1.00  0.00           O
ATOM   4971  HW1 SOL  1646      38.011   5.550   5.800  1.00  0.00           H
ATOM   4972  HW2 SOL  1646      38.451   6.970   6.470  1.00  0.00           H
ATOM   4973  OW  SOL  1647      38.371   7.370  15.971  1.00  0.00           O
ATOM   4974  HW1 SOL  1647      39.251   7.240  16.421  1.00  0.00           H
ATOM   4975  HW2 SOL  1647      38.241   8.340  15.751  1.00  0.00           H
ATOM   4976  OW  SOL  1648      39.211   9.761  12.641  1.00  0.00           O
ATOM   4977  HW1 SOL  1648      40.101   9.311  12.501  1.00  0.00           H
ATOM   4978  HW2 SOL  1648      38.481   9.111  12.451  1.00  0.00           H
ATOM   4979  OW  SOL  1649      40.411   2.510  18.011  1.00  0.00           O
ATOM   4980  HW1 SOL  1649      41.121   3.220  18.071  1.00  0.00           H
ATOM   4981  HW2 SOL  1649      39.531   2.900  18.291  1.00  0.00           H
ATOM   4982  OW  SOL  1650      38.001   8.110   7.890  1.00  0.00           O
ATOM   4983  HW1 SOL  1650      38.991   7.990   7.980  1.00  0.00           H
ATOM   4984  HW2 SOL  1650      37.761   9.060   8.100  1.00  0.00           H
ATOM   4985  OW  SOL  1651      38.541  18.211  15.711  1.00  0.00           O
ATOM   4986  HW1 SOL  1651      38.441  18.061  16.701  1.00  0.00           H
ATOM   4987  HW2 SOL  1651      37.681  18.571  15.351  1.00  0.00           H
ATOM   4988  OW  SOL  1652      45.891   3.480   1.950  1.00  0.00           O
ATOM   4989  HW1 SOL  1652      46.481   4.110   1.460  1.00  0.00           H
ATOM   4990  HW2 SOL  1652      46.081   2.540   1.660  1.00  0.00           H
ATOM   4991  OW  SOL  1653      40.751  18.011   8.530  1.00  0.00           O
ATOM   4992  HW1 SOL  1653      41.251  17.151   8.590  1.00  0.00           H
ATOM   4993  HW2 SOL  1653      41.401  18.781   8.500  1.00  0.00           H
ATOM   4994  OW  SOL  1654      41.851  12.661  17.271  1.00  0.00           O
ATOM   4995  HW1 SOL  1654      41.351  12.671  16.411  1.00  0.00           H
ATOM   4996  HW2 SOL  1654      41.221  12.481  18.031  1.00  0.00           H
ATOM   4997  OW  SOL  1655      39.261   2.850  14.981  1.00  0.00           O
ATOM   4998  HW1 SOL  1655      38.461   3.450  14.851  1.00  0.00           H
ATOM   4999  HW2 SOL  1655      39.161   2.360  15.841  1.00  0.00           H
ATOM   5000  OW  SOL  1656      39.731  17.851  12.411  1.00  0.00           O
ATOM   5001  HW1 SOL  1656      40.301  17.201  12.911  1.00  0.00           H
ATOM   5002  HW2 SOL  1656      39.571  17.521  11.481  1.00  0.00           H
ATOM   5003  OW  SOL  1657      41.061   7.000   4.800  1.00  0.00           O
ATOM   5004  HW1 SOL  1657      41.511   6.100   4.770  1.00  0.00           H
ATOM   5005  HW2 SOL  1657      40.121   6.890   5.130  1.00  0.00           H
ATOM   5006  OW  SOL  1658      43.381   1.220   1.170  1.00  0.00           O
ATOM   5007  HW1 SOL  1658      44.361   1.000   1.240  1.00  0.00           H
ATOM   5008  HW2 SOL  1658      43.071   1.050   0.240  1.00  0.00           H
ATOM   5009  OW  SOL  1659      42.631   0.640   5.120  1.00  0.00           O
ATOM   5010  HW1 SOL  1659      41.821   0.650   5.700  1.00  0.00           H
ATOM   5011  HW2 SOL  1659      42.661   1.470   4.570  1.00  0.00           H
ATOM   5012  OW  SOL  1660      46.592   2.360   4.800  1.00  0.00           O
ATOM   5013  HW1 SOL  1660      46.112   2.770   4.020  1.00  0.00           H
ATOM   5014  HW2 SOL  1660      47.582   2.340   4.610  1.00  0.00           H
ATOM   5015  OW  SOL  1661      41.831  11.521   7.410  1.00  0.00           O
ATOM   5016  HW1 SOL  1661      41.121  11.251   8.060  1.00  0.00           H
ATOM   5017  HW2 SOL  1661      41.571  11.241   6.480  1.00  0.00           H
ATOM   5018  OW  SOL  1662      38.021   5.560  13.861  1.00  0.00           O
ATOM   5019  HW1 SOL  1662      38.941   5.550  13.451  1.00  0.00           H
ATOM   5020  HW2 SOL  1662      37.961   6.300  14.531  1.00  0.00           H
ATOM   5021  OW  SOL  1663      42.851   2.220  11.471  1.00  0.00           O
ATOM   5022  HW1 SOL  1663      43.231   1.380  11.841  1.00  0.00           H
ATOM   5023  HW2 SOL  1663      41.971   2.410  11.911  1.00  0.00           H
ATOM   5024  OW  SOL  1664      41.341   8.130  12.511  1.00  0.00           O
ATOM   5025  HW1 SOL  1664      42.201   8.250  13.011  1.00  0.00           H
ATOM   5026  HW2 SOL  1664      40.921   7.260  12.781  1.00  0.00           H
ATOM   5027  OW  SOL  1665      37.881  15.641  13.311  1.00  0.00           O
ATOM   5028  HW1 SOL  1665      37.421  16.461  12.971  1.00  0.00           H
ATOM   5029  HW2 SOL  1665      38.861  15.831  13.401  1.00  0.00           H
ATOM   5030  OW  SOL  1666      40.911  11.001   5.010  1.00  0.00           O
ATOM   5031  HW1 SOL  1666      40.841  11.831   4.450  1.00  0.00           H
ATOM   5032  HW2 SOL  1666      40.951  10.201   4.410  1.00  0.00           H
ATOM   5033  OW  SOL  1667      42.901   5.370   8.650  1.00  0.00           O
ATOM   5034  HW1 SOL  1667      43.021   6.030   7.910  1.00  0.00           H
ATOM   5035  HW2 SOL  1667      43.361   5.710   9.480  1.00  0.00           H
ATOM   5036  OW  SOL  1668      40.781  15.101  13.291  1.00  0.00           O
ATOM   5037  HW1 SOL  1668      40.571  14.661  12.421  1.00  0.00           H
ATOM   5038  HW2 SOL  1668      41.751  15.361  13.321  1.00  0.00           H
ATOM   5039  OW  SOL  1669      41.261   7.510  15.981  1.00  0.00           O
ATOM   5040  HW1 SOL  1669      41.941   8.060  15.511  1.00  0.00           H
ATOM   5041  HW2 SOL  1669      41.661   6.630  16.251  1.00  0.00           H
ATOM   5042  OW  SOL  1670      42.281   0.500  17.401  1.00  0.00           O
ATOM   5043  HW1 SOL  1670      41.861  -0.070  16.701  1.00  0.00           H
ATOM   5044  HW2 SOL  1670      41.621   1.190  17.721  1.00  0.00           H
ATOM   5045  OW  SOL  1671      42.971   8.700  10.291  1.00  0.00           O
ATOM   5046  HW1 SOL  1671      43.411   9.590  10.201  1.00  0.00           H
ATOM   5047  HW2 SOL  1671      42.341   8.700  11.061  1.00  0.00           H
ATOM   5048  OW  SOL  1672      40.311   2.130  12.311  1.00  0.00           O
ATOM   5049  HW1 SOL  1672      40.081   2.500  13.211  1.00  0.00           H
ATOM   5050  HW2 SOL  1672      40.011   1.180  12.251  1.00  0.00           H
ATOM   5051  OW  SOL  1673      37.611  13.101  12.821  1.00  0.00           O
ATOM   5052  HW1 SOL  1673      38.141  12.611  13.501  1.00  0.00           H
ATOM   5053  HW2 SOL  1673      37.831  14.081  12.871  1.00  0.00           H
ATOM   5054  OW  SOL  1674      40.311   0.630   6.180  1.00  0.00           O
ATOM   5055  HW1 SOL  1674      40.201   1.570   6.510  1.00  0.00           H
ATOM   5056  HW2 SOL  1674      40.261   0.000   6.950  1.00  0.00           H
ATOM   5057  OW  SOL  1675      40.741   8.980  18.041  1.00  0.00           O
ATOM   5058  HW1 SOL  1675      41.501   9.420  18.521  1.00  0.00           H
ATOM   5059  HW2 SOL  1675      41.091   8.510  17.221  1.00  0.00           H
ATOM   5060  OW  SOL  1676      40.431   8.100   9.491  1.00  0.00           O
ATOM   5061  HW1 SOL  1676      41.361   8.460   9.541  1.00  0.00           H
[truncated: 53,021 more chars]
