# Supplementary material for: Broadening the Scope of Binding Free Energy Calculations Using a Separated Topologies Approach
Source: J Chem Theory Comput. 2023 Jul 24;19(15):5058–76. doi: 10.1021/acs.jctc.3c00282 (PMC10413862; doi:10.1021/acs.jctc.3c00282)
Supplement: Supplementary file 2 — ct3c00282_si_002.zip [file ct3c00282_si_002.zip › SI_paper/TYK2/sdf/lig_ejm_42.sdf]

lig_ejm_42
     RDKit          3D

 35 36  0  0  0  0  0  0  0  0999 V2000
   -1.9600   21.5500  -27.3300 C   0  0  0  0  0  0  0  0  0  0  0  0
   -1.2900   22.4100  -28.2000 C   0  0  0  0  0  0  0  0  0  0  0  0
   -1.9600   22.9500  -29.2900 C   0  0  0  0  0  0  0  0  0  0  0  0
   -3.3000   22.6200  -29.5400 C   0  0  0  0  0  0  0  0  0  0  0  0
   -3.9700   21.7600  -28.6500 C   0  0  0  0  0  0  0  0  0  0  0  0
   -3.2900   21.2300  -27.5600 C   0  0  0  0  0  0  0  0  0  0  0  0
   -5.6400   21.3500  -28.9200 Cl  0  0  0  0  0  0  0  0  0  0  0  0
   -4.0400   23.1500  -30.7100 C   0  0  0  0  0  0  0  0  0  0  0  0
   -4.2300   22.4200  -31.6700 O   0  0  0  0  0  0  0  0  0  0  0  0
   -4.5100   24.4100  -30.6500 N   0  0  0  0  0  0  0  0  0  0  0  0
   -5.2900   25.1100  -31.5800 C   0  0  0  0  0  0  0  0  0  0  0  0
   -5.9600   24.5500  -32.6800 C   0  0  0  0  0  0  0  0  0  0  0  0
   -6.7800   25.3600  -33.4600 C   0  0  0  0  0  0  0  0  0  0  0  0
   -6.9200   26.6500  -33.1800 N   0  0  0  0  0  0  0  0  0  0  0  0
   -6.3000   27.2300  -32.1600 C   0  0  0  0  0  0  0  0  0  0  0  0
   -5.5100   26.4600  -31.3100 C   0  0  0  0  0  0  0  0  0  0  0  0
   -6.5400   28.5800  -31.8800 N   0  0  0  0  0  0  0  0  0  0  0  0
   -5.7100   29.4500  -31.2300 C   0  0  0  0  0  0  0  0  0  0  0  0
   -4.6200   29.1200  -30.8100 O   0  0  0  0  0  0  0  0  0  0  0  0
   -6.2300   30.8500  -31.0300 C   0  0  0  0  0  0  0  0  0  0  0  0
   -1.1100   24.0500  -30.3300 Cl  0  0  0  0  0  0  0  0  0  0  0  0
   -6.7600   31.2500  -31.8900 H   0  0  0  0  0  0  0  0  0  0  0  0
   -1.4400   21.1300  -26.4800 H   0  0  0  0  0  0  0  0  0  0  0  0
   -0.2600   22.6600  -28.0200 H   0  0  0  0  0  0  0  0  0  0  0  0
   -3.8100   20.5600  -26.8900 H   0  0  0  0  0  0  0  0  0  0  0  0
   -4.3200   24.9800  -29.8400 H   0  0  0  0  0  0  0  0  0  0  0  0
   -5.8400   23.5000  -32.9100 H   0  0  0  0  0  0  0  0  0  0  0  0
   -7.3100   24.9400  -34.3000 H   0  0  0  0  0  0  0  0  0  0  0  0
   -5.0600   26.9100  -30.4300 H   0  0  0  0  0  0  0  0  0  0  0  0
   -7.4000   29.0100  -32.1800 H   0  0  0  0  0  0  0  0  0  0  0  0
   -5.0900   31.7500  -30.6800 C   0  0  0  0  0  0  0  0  0  0  0  0
   -6.8900   30.8700  -30.1600 H   0  0  0  0  0  0  0  0  0  0  0  0
   -5.4600   32.7700  -30.5400 H   0  0  0  0  0  0  0  0  0  0  0  0
   -4.6100   31.4100  -29.7700 H   0  0  0  0  0  0  0  0  0  0  0  0
   -4.3600   31.7500  -31.4900 H   0  0  0  0  0  0  0  0  0  0  0  0
 13 28  1  0
 13 14  1  0
 12 13  2  0
 14 15  2  0
 12 27  1  0
 11 12  1  0
 17 30  1  0
 15 17  1  0
 15 16  1  0
 20 22  1  0
 17 18  1  0
  8  9  2  0
 11 16  2  0
 10 11  1  0
 31 35  1  0
 16 29  1  0
 18 20  1  0
 18 19  2  0
 20 31  1  0
 20 32  1  0
  8 10  1  0
  4  8  1  0
 31 33  1  0
 31 34  1  0
 10 26  1  0
  3 21  1  0
  3  4  2  0
  4  5  1  0
  2  3  1  0
  5  7  1  0
  5  6  2  0
  2 24  1  0
  1  2  2  0
  1  6  1  0
  6 25  1  0
  1 23  1  0
M  END
$$$$
