# Supplementary material for: Broadening the Scope of Binding Free Energy Calculations Using a Separated Topologies Approach
Source: J Chem Theory Comput. 2023 Jul 24;19(15):5058–76. doi: 10.1021/acs.jctc.3c00282 (PMC10413862; doi:10.1021/acs.jctc.3c00282)
Supplement: Supplementary file 2 — ct3c00282_si_002.zip [file ct3c00282_si_002.zip › SI_paper/TYK2/lig_ejm_42/solvent.top]

[ defaults ]
; nbfunc        comb-rule       gen-pairs       fudgeLJ fudgeQQ
1               2               yes             0.5          0.8333      

[ atomtypes ]
; name    at.num    mass    charge ptype  sigma      epsilon
C1lig_ejm_42        6  12.010780  0.00000000  A       0.339967       0.359824
Cl1lig_ejm_42       17  35.453200  0.00000000  A       0.347094        1.10876
O1lig_ejm_42        8  15.999430  0.00000000  A       0.295992        0.87864
N1lig_ejm_42        7  14.006720  0.00000000  A          0.325        0.71128
C2lig_ejm_42        6  12.010780  0.00000000  A       0.339967        0.45773
H1lig_ejm_42        1   1.007947  0.00000000  A       0.264953       0.065689
H2lig_ejm_42        1   1.007947  0.00000000  A       0.259964        0.06276
H3lig_ejm_42        1   1.007947  0.00000000  A       0.106908       0.065689
H4lig_ejm_42        1   1.007947  0.00000000  A       0.251055        0.06276
OW             8  16.000000  0.00000000  A       0.315061       0.636386
HW             1   1.008000  0.00000000  A              0              0
amber99_338       11   0.000000  0.00000000  A       0.243928       0.365846
amber99_333       17   0.000000  0.00000000  A       0.447766       0.148913


dC1lig_ejm_42       6     12.010780 0.0  A  0.0  0.0
dCl1lig_ejm_42       17     35.453200 0.0  A  0.0  0.0
dO1lig_ejm_42       8     15.999430 0.0  A  0.0  0.0
dN1lig_ejm_42       7     14.006720 0.0  A  0.0  0.0
dC2lig_ejm_42       6     12.010780 0.0  A  0.0  0.0
dH1lig_ejm_42       1     1.007947 0.0  A  0.0  0.0
dH2lig_ejm_42       1     1.007947 0.0  A  0.0  0.0
dH3lig_ejm_42       1     1.007947 0.0  A  0.0  0.0
dH4lig_ejm_42       1     1.007947 0.0  A  0.0  0.0
dOW       8     16.000000 0.0  A  0.0  0.0
dHW       1     1.008000 0.0  A  0.0  0.0
damber99_338       11     0.000000 0.0  A  0.0  0.0
damber99_333       17     0.000000 0.0  A  0.0  0.0


[ moleculetype ]
; Name            nrexcl
MOL          3

[ atoms ]
;   nr       type  resnr residue  atom   cgnr    charge       mass  typeB    chargeB      massB
; residue    1 MOL rtp MOL q 0.0
    1 C1lig_ejm_42      1    MOL     C0      1 -0.09600100  12.010800        dC1lig_ejm_42     0.0    12.010800
    2 C1lig_ejm_42      1    MOL     C1      2 -0.12900000  12.010800        dC1lig_ejm_42     0.0    12.010800
    3 C1lig_ejm_42      1    MOL     C2      3 0.05240000  12.010800        dC1lig_ejm_42     0.0    12.010800
    4 C1lig_ejm_42      1    MOL     C3      4 -0.14360000  12.010800        dC1lig_ejm_42     0.0    12.010800
    5 C1lig_ejm_42      1    MOL     C4      5 0.05240000  12.010800        dC1lig_ejm_42     0.0    12.010800
    6 C1lig_ejm_42      1    MOL     C5      6 -0.12900000  12.010800        dC1lig_ejm_42     0.0    12.010800
    7 Cl1lig_ejm_42      1    MOL    Cl6      7 -0.06040000  35.453200        dCl1lig_ejm_42     0.0    35.453200
    8 C1lig_ejm_42      1    MOL     C7      8 0.69170000  12.010800        dC1lig_ejm_42     0.0    12.010800
    9 O1lig_ejm_42      1    MOL     O8      9 -0.55010000  15.999400        dO1lig_ejm_42     0.0    15.999400
   10 N1lig_ejm_42      1    MOL     N9     10 -0.46010000  14.006700        dN1lig_ejm_42     0.0    14.006700
   11 C1lig_ejm_42      1    MOL    C10     11 0.12760000  12.010800        dC1lig_ejm_42     0.0    12.010800
   12 C1lig_ejm_42      1    MOL    C11     12 -0.30430000  12.010800        dC1lig_ejm_42     0.0    12.010800
   13 C1lig_ejm_42      1    MOL    C12     13 0.44520000  12.010800        dC1lig_ejm_42     0.0    12.010800
   14 N1lig_ejm_42      1    MOL    N13     14 -0.73800000  14.006700        dN1lig_ejm_42     0.0    14.006700
   15 C1lig_ejm_42      1    MOL    C14     15 0.55220000  12.010800        dC1lig_ejm_42     0.0    12.010800
   16 C1lig_ejm_42      1    MOL    C15     16 -0.32230000  12.010800        dC1lig_ejm_42     0.0    12.010800
   17 N1lig_ejm_42      1    MOL    N16     17 -0.55440000  14.006700        dN1lig_ejm_42     0.0    14.006700
   18 C1lig_ejm_42      1    MOL    C17     18 0.66810000  12.010800        dC1lig_ejm_42     0.0    12.010800
   19 O1lig_ejm_42      1    MOL    O18     19 -0.59010000  15.999400        dO1lig_ejm_42     0.0    15.999400
   20 C2lig_ejm_42      1    MOL    C19     20 -0.15240000  12.010800        dC2lig_ejm_42     0.0    12.010800
   21 Cl1lig_ejm_42      1    MOL   Cl20     21 -0.06040000  35.453200        dCl1lig_ejm_42     0.0    35.453200
   22 H1lig_ejm_42      1    MOL    H21     22 0.06620000   1.007900        dH1lig_ejm_42     0.0    1.007900
   23 H2lig_ejm_42      1    MOL    H22     23 0.14800000   1.007900        dH2lig_ejm_42     0.0    1.007900
   24 H2lig_ejm_42      1    MOL    H23     24 0.15700000   1.007900        dH2lig_ejm_42     0.0    1.007900
   25 H2lig_ejm_42      1    MOL    H24     25 0.15700000   1.007900        dH2lig_ejm_42     0.0    1.007900
   26 H3lig_ejm_42      1    MOL    H25     26 0.33050000   1.007900        dH3lig_ejm_42     0.0    1.007900
   27 H2lig_ejm_42      1    MOL    H26     27 0.18300000   1.007900        dH2lig_ejm_42     0.0    1.007900
   28 H4lig_ejm_42      1    MOL    H27     28 0.02510000   1.007900        dH4lig_ejm_42     0.0    1.007900
   29 H2lig_ejm_42      1    MOL    H28     29 0.17900000   1.007900        dH2lig_ejm_42     0.0    1.007900
   30 H3lig_ejm_42      1    MOL    H29     30 0.33050000   1.007900        dH3lig_ejm_42     0.0    1.007900
   31 C2lig_ejm_42      1    MOL    C30     31 -0.08710000  12.010800        dC2lig_ejm_42     0.0    12.010800
   32 H1lig_ejm_42      1    MOL    H31     32 0.06620000   1.007900        dH1lig_ejm_42     0.0    1.007900
   33 H1lig_ejm_42      1    MOL    H32     33 0.04836700   1.007900        dH1lig_ejm_42     0.0    1.007900
   34 H1lig_ejm_42      1    MOL    H33     34 0.04836700   1.007900        dH1lig_ejm_42     0.0    1.007900
   35 H1lig_ejm_42      1    MOL    H34     35 0.04836700   1.007900        dH1lig_ejm_42     0.0    1.007900

[ bonds ]
;    ai     aj funct         c0         c1         c2         c3
     13     28     1   0.10851 338125.544743
     13     14     1   0.13253 355032.253480
     12     13     1   0.13887 294519.979152
     14     15     1   0.13253 355032.253480
     12     27     1   0.10851 338125.544743
     11     12     1   0.13887 294519.979152
     17     30     1   0.10214 417460.566740
     15     17     1   0.13872 300921.385477
     15     16     1   0.13887 294519.979152
     20     22     1   0.10929 317186.185379
     17     18     1   0.13752 440981.366651
      8      9     1   0.12277 475133.081310
     11     16     1   0.13887 294519.979152
     10     11     1   0.13872 300921.385477
     31     35     1   0.10929 317186.185379
     16     29     1   0.10851 338125.544743
     18     20     1   0.15216 256083.271478
     18     19     1   0.12277 475133.081310
     20     31     1   0.15204 222227.877223
     20     32     1   0.10929 317186.185379
      8     10     1   0.13752 440981.366651
      4      8     1   0.14598 237712.779582
     31     33     1   0.10929 317186.185379
     31     34     1   0.10929 317186.185379
     10     26     1   0.10214 417460.566740
      3     21     1   0.17556 166381.474290
      3      4     1   0.13887 294519.979152
      4      5     1   0.13887 294519.979152
      2      3     1   0.13887 294519.979152
      5      7     1   0.17556 166381.474290
      5      6     1   0.13887 294519.979152
      2     24     1   0.10851 338125.544743
      1      2     1   0.13887 294519.979152
      1      6     1   0.13887 294519.979152
      6     25     1   0.10851 338125.544743
      1     23     1   0.10851 338125.544743

[ pairs ]
;    ai     aj funct         c0         c1         c2         c3
      1      4     1
      2      5     1
      3      6     1
      1      7     1
      3      7     1
      2      8     1
      6      8     1
      7      8     1
      3      9     1
      5      9     1
      3     10     1
      5     10     1
      4     11     1
      9     11     1
      8     12     1
     10     13     1
     11     14     1
     10     15     1
     12     15     1
      8     16     1
     13     16     1
     11     17     1
     13     17     1
     14     18     1
     16     18     1
     15     19     1
     15     20     1
      1     21     1
      5     21     1
      8     21     1
     17     22     1
     19     22     1
      3     23     1
      5     23     1
      4     24     1
      6     24     1
     21     24     1
     23     24     1
      2     25     1
      4     25     1
      7     25     1
     23     25     1
      4     26     1
      9     26     1
     12     26     1
     16     26     1
     10     27     1
     14     27     1
     16     27     1
     11     28     1
     15     28     1
     27     28     1
     10     29     1
     12     29     1
     14     29     1
     17     29     1
     14     30     1
     16     30     1
     19     30     1
     20     30     1
     17     31     1
     19     31     1
     17     32     1
     19     32     1
     18     33     1
     22     33     1
     32     33     1
     18     34     1
     22     34     1
     32     34     1
     18     35     1
     22     35     1
     32     35     1

[ angles ]
;    ai     aj     ak funct         c0         c1         c2         c3
      1      2      3     1   132.6611915 642.620345
      1      2     24     1   138.3188637 279.759737
      1      6      5     1   132.6611915 642.620345
      1      6     25     1   138.3188637 279.759737
      2      1      6     1   132.6611915 642.620345
      2      1     23     1   138.3188637 279.759737
      2      3      4     1   132.6611915 642.620345
      2      3     21     1   132.6611915 642.620345
      3      2     24     1   138.3188637 279.759737
      3      4      5     1   132.6611915 642.620345
      3      4      8     1   132.6611915 642.620345
      4      3     21     1   132.6611915 642.620345
      4      5      6     1   132.6611915 642.620345
      4      5      7     1   132.6611915 642.620345
      4      8      9     1   132.6611915 642.620345
      4      8     10     1   132.6611915 642.620345
      5      4      8     1   132.6611915 642.620345
      5      6     25     1   138.3188637 279.759737
      6      1     23     1   138.3188637 279.759737
      6      5      7     1   132.6611915 642.620345
      8     10     11     1   118.7733530 470.888741
      8     10     26     1   122.0060845 324.369211
      9      8     10     1   132.6611915 642.620345
     10     11     12     1   132.6611915 642.620345
     10     11     16     1   132.6611915 642.620345
     11     10     26     1   122.0060845 324.369211
     11     12     13     1   132.6611915 642.620345
     11     12     27     1   138.3188637 279.759737
     11     16     15     1   132.6611915 642.620345
     11     16     29     1   138.3188637 279.759737
     12     11     16     1   132.6611915 642.620345
     12     13     14     1   132.6611915 642.620345
     12     13     28     1   138.3188637 279.759737
     13     12     27     1   138.3188637 279.759737
     13     14     15     1   119.2677720 949.350227
     14     13     28     1   138.3188637 279.759737
     14     15     16     1   132.6611915 642.620345
     14     15     17     1   132.6611915 642.620345
     15     16     29     1   138.3188637 279.759737
     15     17     18     1   118.7733530 470.888741
     15     17     30     1   122.0060845 324.369211
     16     15     17     1   132.6611915 642.620345
     17     18     19     1   132.6611915 642.620345
     17     18     20     1   132.6611915 642.620345
     18     17     30     1   122.0060845 324.369211
     18     20     22     1   107.6607822 425.669015
     18     20     31     1   107.6607822 425.669015
     18     20     32     1   107.6607822 425.669015
     19     18     20     1   132.6611915 642.620345
     20     31     33     1   107.6607822 425.669015
     20     31     34     1   107.6607822 425.669015
     20     31     35     1   107.6607822 425.669015
     22     20     31     1   107.6607822 425.669015
     22     20     32     1   107.5991506 310.816872
     31     20     32     1   107.6607822 425.669015
     33     31     34     1   107.5991506 310.816872
     33     31     35     1   107.5991506 310.816872
     34     31     35     1   107.5991506 310.816872

[ dihedrals ]
;    ai     aj     ak     al funct         c0         c1         c2         c3         c4         c5
      2      1      3     24     1  180.0000000  1.5341333  2
      2      3     24      1     1  180.0000000  1.5341333  2
      2     24      1      3     1  180.0000000  1.5341333  2
      6      1      5     25     1  180.0000000  1.5341333  2
      6      5     25      1     1  180.0000000  1.5341333  2
      6     25      1      5     1  180.0000000  1.5341333  2
      1      2      6     23     1  180.0000000  1.5341333  2
      1      6     23      2     1  180.0000000  1.5341333  2
      1     23      2      6     1  180.0000000  1.5341333  2
      3      2      4     21     1  180.0000000  1.5341333  2
      3      4     21      2     1  180.0000000  1.5341333  2
      3     21      2      4     1  180.0000000  1.5341333  2
      4      3      5      8     1  180.0000000  1.5341333  2
      4      5      8      3     1  180.0000000  1.5341333  2
      4      8      3      5     1  180.0000000  1.5341333  2
      5      4      6      7     1  180.0000000  1.5341333  2
      5      6      7      4     1  180.0000000  1.5341333  2
      5      7      4      6     1  180.0000000  1.5341333  2
      8      4      9     10     1  180.0000000  1.5341333  2
      8      9     10      4     1  180.0000000  1.5341333  2
      8     10      4      9     1  180.0000000  1.5341333  2
     10      8     11     26     1  180.0000000  1.3946667  2
     10     11     26      8     1  180.0000000  1.3946667  2
     10     26      8     11     1  180.0000000  1.3946667  2
     11     10     12     16     1  180.0000000  1.5341333  2
     11     12     16     10     1  180.0000000  1.5341333  2
     11     16     10     12     1  180.0000000  1.5341333  2
     12     11     13     27     1  180.0000000  1.5341333  2
     12     13     27     11     1  180.0000000  1.5341333  2
     12     27     11     13     1  180.0000000  1.5341333  2
     16     11     15     29     1  180.0000000  1.5341333  2
     16     15     29     11     1  180.0000000  1.5341333  2
     16     29     11     15     1  180.0000000  1.5341333  2
     13     12     14     28     1  180.0000000  1.5341333  2
     13     14     28     12     1  180.0000000  1.5341333  2
     13     28     12     14     1  180.0000000  1.5341333  2
     15     14     16     17     1  180.0000000  1.5341333  2
     15     16     17     14     1  180.0000000  1.5341333  2
     15     17     14     16     1  180.0000000  1.5341333  2
     17     15     18     30     1  180.0000000  1.3946667  2
     17     18     30     15     1  180.0000000  1.3946667  2
     17     30     15     18     1  180.0000000  1.3946667  2
     18     17     19     20     1  180.0000000  1.5341333  2
     18     19     20     17     1  180.0000000  1.5341333  2
     18     20     17     19     1  180.0000000  1.5341333  2
      1      2      3      4     1  180.0000000  10.9571369  2
      1      2      3     21     1  180.0000000  10.9571369  2
      1      6      5      4     1  180.0000000  10.9571369  2
      1      6      5      7     1  180.0000000  10.9571369  2
      2      1      6      5     1  180.0000000  10.9571369  2
      2      1      6     25     1  180.0000000  10.9571369  2
      2      3      4      5     1  180.0000000  10.9571369  2
      2      3      4      8     1  180.0000000  10.9571369  2
      3      2      1      6     1  180.0000000  10.9571369  2
      3      2      1     23     1  180.0000000  10.9571369  2
      3      4      5      6     1  180.0000000  10.9571369  2
      3      4      5      7     1  180.0000000  10.9571369  2
      3      4      8      9     1  180.0000000  3.1584125  2
      3      4      8     10     1  180.0000000  3.1584125  2
      4      3      2     24     1  180.0000000  10.9571369  2
      4      5      6     25     1  180.0000000  10.9571369  2
      4      8     10     11     1  180.0000000  4.3426447  2
      4      8     10     26     1  180.0000000  4.3426447  2
      5      4      3     21     1  180.0000000  10.9571369  2
      5      4      8      9     1  180.0000000  3.1584125  2
      5      4      8     10     1  180.0000000  3.1584125  2
      5      6      1     23     1  180.0000000  10.9571369  2
      6      1      2     24     1  180.0000000  10.9571369  2
      6      5      4      8     1  180.0000000  10.9571369  2
      7      5      4      8     1  180.0000000  10.9571369  2
      7      5      6     25     1  180.0000000  10.9571369  2
      8      4      3     21     1  180.0000000  10.9571369  2
      8     10     11     12     1  180.0000000  4.3426447  2
      8     10     11     16     1  180.0000000  4.3426447  2
      9      8     10     11     1  180.0000000  4.3426447  2
      9      8     10     26     1  180.0000000  9.8177243  2
      9      8     10     26     1  0.0000000  4.7610886  1
     10     11     12     13     1  180.0000000  10.9571369  2
     10     11     12     27     1  180.0000000  10.9571369  2
     10     11     16     15     1  180.0000000  10.9571369  2
     10     11     16     29     1  180.0000000  10.9571369  2
     11     12     13     14     1  180.0000000  10.9571369  2
     11     12     13     28     1  180.0000000  10.9571369  2
     11     16     15     14     1  180.0000000  10.9571369  2
     11     16     15     17     1  180.0000000  10.9571369  2
     12     11     10     26     1  180.0000000  4.3426447  2
     12     11     16     15     1  180.0000000  10.9571369  2
     12     11     16     29     1  180.0000000  10.9571369  2
     12     13     14     15     1  180.0000000  21.4589838  2
     13     12     11     16     1  180.0000000  10.9571369  2
     13     14     15     16     1  180.0000000  21.4589838  2
     13     14     15     17     1  180.0000000  12.3392906  2
     14     13     12     27     1  180.0000000  10.9571369  2
     14     15     16     29     1  180.0000000  10.9571369  2
     14     15     17     18     1  180.0000000  4.3426447  2
     14     15     17     30     1  180.0000000  4.3426447  2
     15     14     13     28     1  180.0000000  12.3392906  2
     15     17     18     19     1  180.0000000  4.3426447  2
     15     17     18     20     1  180.0000000  4.3426447  2
     16     11     10     26     1  180.0000000  4.3426447  2
     16     11     12     27     1  180.0000000  10.9571369  2
     16     15     17     18     1  180.0000000  4.3426447  2
     16     15     17     30     1  180.0000000  4.3426447  2
     17     15     16     29     1  180.0000000  10.9571369  2
     17     18     20     22     1  0.0000000  0.5341271  3
     17     18     20     31     1  0.0000000  -0.0858828  4
     17     18     20     31     1  0.0000000  0.3317474  2
     17     18     20     32     1  0.0000000  0.5341271  3
     18     20     31     33     1  0.0000000  0.8546594  3
     18     20     31     34     1  0.0000000  0.8546594  3
     18     20     31     35     1  0.0000000  0.8546594  3
     19     18     17     30     1  180.0000000  9.8177243  2
     19     18     17     30     1  0.0000000  4.7610886  1
     19     18     20     22     1  0.0000000  0.7486309  1
     19     18     20     22     1  0.0000000  -0.1771001  2
     19     18     20     22     1  180.0000000  -0.3659498  3
     19     18     20     31     1  0.0000000  -2.4996348  2
     19     18     20     32     1  0.0000000  0.7486309  1
     19     18     20     32     1  0.0000000  -0.1771001  2
     19     18     20     32     1  180.0000000  -0.3659498  3
     20     18     17     30     1  180.0000000  4.3426447  2
     21      3      2     24     1  180.0000000  10.9571369  2
     22     20     31     33     1  0.0000000  0.4371886  3
     22     20     31     34     1  0.0000000  0.4371886  3
     22     20     31     35     1  0.0000000  0.4371886  3
     23      1      2     24     1  180.0000000  10.9571369  2
     23      1      6     25     1  180.0000000  10.9571369  2
     27     12     13     28     1  180.0000000  10.9571369  2
     32     20     31     33     1  0.0000000  0.4371886  3
     32     20     31     34     1  0.0000000  0.4371886  3
     32     20     31     35     1  0.0000000  0.4371886  3


[ moleculetype ]
; Name            nrexcl
SOL          3

[ atoms ]
;   nr       type  resnr residue  atom   cgnr    charge       mass  typeB    chargeB      massB
; residue    1 SOL rtp SOL q 0.0
    1         OW      1    SOL     OW      1 -0.83400000  16.000000   ; qtot -0.834000
    2         HW      1    SOL    HW1      2 0.41700000   1.008000   ; qtot -0.417000
    3         HW      1    SOL    HW2      3 0.41700000   1.008000   ; qtot 0.000000

#ifdef FLEXIBLE

[ bonds ]
;    ai     aj funct         c0         c1         c2         c3
      1      2     1   0.09572 502416.000000
      1      3     1   0.09572 502416.000000

[ angles ]
;    ai     aj     ak funct         c0         c1         c2         c3
      2      1      3     1   104.5200000 628.020000


#else

[ settles ]
; i     funct   doh     dhh
1     1   0.09572000   0.15139007

#endif

[ exclusions ]
1  2  3
2  1  3
3  1  2


[ moleculetype ]
; Name            nrexcl
NaJ          3

[ atoms ]
;   nr       type  resnr residue  atom   cgnr    charge       mass  typeB    chargeB      massB
; residue    1 NaJ rtp NaJ q 1.0
    1 amber99_338      1    NaJ    NaJ      1 1.00000000  22.990000   ; qtot 1.000000


[ moleculetype ]
; Name            nrexcl
ClJ          3

[ atoms ]
;   nr       type  resnr residue  atom   cgnr    charge       mass  typeB    chargeB      massB
; residue    1 ClJ rtp ClJ q -1.0
    1 amber99_333      1    ClJ    ClJ      1 -1.00000000  35.450000   ; qtot -1.000000

[ system ]
; Name
Generic title

[ molecules ]
; Compound       #mols
MOL                  1
SOL               1865
NaJ                  5
ClJ                  5
