# Supplementary material for: Broadening the Scope of Binding Free Energy Calculations Using a Separated Topologies Approach
Source: J Chem Theory Comput. 2023 Jul 24;19(15):5058–76. doi: 10.1021/acs.jctc.3c00282 (PMC10413862; doi:10.1021/acs.jctc.3c00282)
Supplement: Supplementary file 2 — ct3c00282_si_002.zip [file ct3c00282_si_002.zip › SI_paper/TYK2/lig_ejm_42/complex.gro]

simulation system in water
62276
    1ACE   HH31    1   6.880   6.730   0.999
    1ACE    CH3    2   6.786   6.783   0.983
    1ACE   HH32    3   6.730   6.787   1.077
    1ACE   HH33    4   6.732   6.735   0.914
    1ACE      C    5   6.814   6.922   0.936
    1ACE      O    6   6.724   6.998   0.912
    2THR      N    7   6.945   6.963   0.920
    2THR      H    8   7.021   6.898   0.940
    2THR     CA    9   6.976   7.102   0.874
    2THR     HA   10   6.938   7.108   0.772
    2THR     CB   11   6.914   7.211   0.966
    2THR     HB   12   6.957   7.202   1.066
    2THR    CG2   13   6.929   7.356   0.917
    2THR   HG21   14   6.877   7.426   0.984
    2THR   HG22   15   7.033   7.388   0.914
    2THR   HG23   16   6.887   7.369   0.817
    2THR    OG1   17   6.775   7.186   0.980
    2THR    HG1   18   6.746   7.223   1.064
    2THR      C   19   7.131   7.115   0.878
    2THR      O   20   7.198   7.047   0.957
    3VAL      N   21   7.185   7.202   0.790
    3VAL      H   22   7.125   7.257   0.730
    3VAL     CA   23   7.329   7.226   0.773
    3VAL     HA   24   7.380   7.194   0.864
    3VAL     CB   25   7.391   7.144   0.655
    3VAL     HB   26   7.369   7.040   0.675
    3VAL    CG1   27   7.330   7.175   0.516
    3VAL   HG11   28   7.370   7.108   0.440
    3VAL   HG12   29   7.222   7.164   0.517
    3VAL   HG13   30   7.353   7.277   0.484
    3VAL    CG2   31   7.545   7.155   0.650
    3VAL   HG21   32   7.587   7.086   0.576
    3VAL   HG22   33   7.579   7.255   0.623
    3VAL   HG23   34   7.590   7.130   0.746
    3VAL      C   35   7.352   7.379   0.758
    3VAL      O   36   7.278   7.447   0.687
    4PHE      N   37   7.458   7.426   0.825
    4PHE      H   38   7.512   7.361   0.880
    4PHE     CA   39   7.509   7.564   0.827
    4PHE     HA   40   7.447   7.631   0.767
    4PHE     CB   41   7.513   7.614   0.974
    4PHE    HB1   42   7.563   7.541   1.038
    4PHE    HB2   43   7.576   7.704   0.980
    4PHE     CG   44   7.378   7.645   1.037
    4PHE    CD1   45   7.340   7.780   1.062
    4PHE    HD1   46   7.409   7.860   1.041
    4PHE    CE1   47   7.214   7.809   1.113
    4PHE    HE1   48   7.185   7.912   1.130
    4PHE     CZ   49   7.124   7.707   1.140
    4PHE     HZ   50   7.025   7.730   1.178
    4PHE    CE2   51   7.160   7.574   1.120
    4PHE    HE2   52   7.090   7.495   1.141
    4PHE    CD2   53   7.286   7.542   1.069
    4PHE    HD2   54   7.313   7.438   1.054
    4PHE      C   55   7.652   7.557   0.766
    4PHE      O   56   7.727   7.464   0.795
    5HIE      N   57   7.688   7.659   0.686
    5HIE      H   58   7.622   7.734   0.668
    5HIE     CA   59   7.819   7.672   0.621
    5HIE     HA   60   7.870   7.575   0.616
    5HIE     CB   61   7.800   7.725   0.477
    5HIE    HB1   62   7.768   7.829   0.478
    5HIE    HB2   63   7.897   7.724   0.426
    5HIE     CG   64   7.704   7.647   0.391
    5HIE    ND1   65   7.574   7.692   0.363
    5HIE    CE1   66   7.520   7.596   0.288
    5HIE    HE1   67   7.419   7.601   0.250
    5HIE    NE2   68   7.604   7.495   0.265
    5HIE    HE2   69   7.583   7.412   0.211
    5HIE    CD2   70   7.722   7.524   0.329
    5HIE    HD2   71   7.808   7.458   0.328
    5HIE      C   72   7.902   7.772   0.706
    5HIE      O   73   7.854   7.882   0.735
    6LYS      N   74   8.027   7.734   0.740
    6LYS      H   75   8.060   7.643   0.713
    6LYS     CA   76   8.117   7.811   0.829
    6LYS     HA   77   8.058   7.840   0.916
    6LYS     CB   78   8.234   7.721   0.877
    6LYS    HB1   79   8.199   7.619   0.891
    6LYS    HB2   80   8.312   7.714   0.800
    6LYS     CG   81   8.296   7.769   1.010
    6LYS    HG1   82   8.340   7.868   0.997
    6LYS    HG2   83   8.217   7.781   1.084
    6LYS     CD   84   8.403   7.675   1.070
    6LYS    HD1   85   8.361   7.575   1.082
    6LYS    HD2   86   8.486   7.665   1.000
    6LYS     CE   87   8.455   7.727   1.205
    6LYS    HE1   88   8.497   7.827   1.194
    6LYS    HE2   89   8.373   7.735   1.277
    6LYS     NZ   90   8.559   7.640   1.263
    6LYS    HZ1   91   8.586   7.674   1.354
    6LYS    HZ2   92   8.524   7.545   1.273
    6LYS    HZ3   93   8.639   7.638   1.203
    6LYS      C   94   8.168   7.942   0.762
    6LYS      O   95   8.208   8.033   0.835
    7ARG      N   96   8.161   7.953   0.628
    7ARG      H   97   8.127   7.874   0.576
    7ARG     CA   98   8.192   8.073   0.547
    7ARG     HA   99   8.289   8.111   0.579
    7ARG     CB  100   8.203   8.028   0.399
    7ARG    HB1  101   8.244   8.110   0.339
    7ARG    HB2  102   8.278   7.949   0.393
    7ARG     CG  103   8.072   7.979   0.332
    7ARG    HG1  104   8.015   7.921   0.405
    7ARG    HG2  105   8.009   8.065   0.307
    7ARG     CD  106   8.097   7.893   0.207
    7ARG    HD1  107   8.146   7.951   0.130
    7ARG    HD2  108   8.164   7.811   0.231
    7ARG     NE  109   7.971   7.834   0.157
    7ARG     HE  110   7.936   7.756   0.210
    7ARG     CZ  111   7.900   7.871   0.050
    7ARG    NH1  112   7.936   7.972  -0.030
    7ARG   HH11  113   8.020   8.025  -0.010
    7ARG   HH12  114   7.877   7.999  -0.107
    7ARG    NH2  115   7.788   7.804   0.022
    7ARG   HH21  116   7.758   7.728   0.081
    7ARG   HH22  117   7.734   7.829  -0.059
    7ARG      C  118   8.087   8.186   0.566
    7ARG      O  119   8.115   8.298   0.523
    8TYR      N  120   7.971   8.158   0.629
    8TYR      H  121   7.956   8.064   0.663
    8TYR     CA  122   7.864   8.255   0.660
    8TYR     HA  123   7.885   8.351   0.613
    8TYR     CB  124   7.730   8.201   0.605
    8TYR    HB1  125   7.706   8.108   0.656
    8TYR    HB2  126   7.649   8.270   0.630
    8TYR     CG  127   7.720   8.175   0.454
    8TYR    CD1  128   7.786   8.258   0.360
    8TYR    HD1  129   7.849   8.340   0.393
    8TYR    CE1  130   7.769   8.237   0.222
    8TYR    HE1  131   7.819   8.302   0.151
    8TYR     CZ  132   7.685   8.133   0.176
    8TYR     OH  133   7.665   8.115   0.042
    8TYR     HH  134   7.598   8.049   0.024
    8TYR    CE2  135   7.621   8.048   0.269
    8TYR    HE2  136   7.556   7.968   0.235
    8TYR    CD2  137   7.638   8.070   0.408
    8TYR    HD2  138   7.586   8.006   0.478
    8TYR      C  139   7.854   8.281   0.812
    8TYR      O  140   7.779   8.371   0.849
    9LEU      N  141   7.928   8.208   0.899
    9LEU      H  142   7.992   8.139   0.862
    9LEU     CA  143   7.931   8.226   1.045
    9LEU     HA  144   7.835   8.262   1.082
    9LEU     CB  145   7.967   8.091   1.114
    9LEU    HB1  146   8.050   8.044   1.061
    9LEU    HB2  147   8.006   8.109   1.214
    9LEU     CG  148   7.852   7.988   1.128
    9LEU     HG  149   7.814   7.966   1.028
    9LEU    CD1  150   7.905   7.855   1.187
    9LEU   HD11  151   7.826   7.780   1.190
    9LEU   HD12  152   7.986   7.814   1.127
    9LEU   HD13  153   7.942   7.868   1.288
    9LEU    CD2  154   7.736   8.038   1.216
    9LEU   HD21  155   7.654   7.965   1.218
    9LEU   HD22  156   7.767   8.053   1.319
    9LEU   HD23  157   7.693   8.131   1.180
    9LEU      C  158   8.041   8.332   1.074
    9LEU      O  159   8.160   8.302   1.060
   10LYS      N  160   7.997   8.452   1.115
   10LYS      H  161   7.898   8.467   1.124
   10LYS     CA  162   8.081   8.564   1.161
   10LYS     HA  163   8.185   8.555   1.128
   10LYS     CB  164   8.021   8.699   1.112
   10LYS    HB1  165   7.913   8.703   1.132
   10LYS    HB2  166   8.063   8.780   1.172
   10LYS     CG  167   8.047   8.735   0.965
   10LYS    HG1  168   8.022   8.840   0.952
   10LYS    HG2  169   8.154   8.728   0.943
   10LYS     CD  170   7.967   8.653   0.861
   10LYS    HD1  171   8.004   8.551   0.860
   10LYS    HD2  172   7.862   8.649   0.891
   10LYS     CE  173   7.978   8.713   0.720
   10LYS    HE1  174   7.937   8.814   0.718
   10LYS    HE2  175   8.083   8.720   0.689
   10LYS     NZ  176   7.906   8.632   0.620
   10LYS    HZ1  177   7.916   8.674   0.529
   10LYS    HZ2  178   7.945   8.538   0.618
   10LYS    HZ3  179   7.808   8.627   0.644
   10LYS      C  180   8.073   8.559   1.316
   10LYS      O  181   7.963   8.571   1.371
   11LYS      N  182   8.188   8.542   1.384
   11LYS      H  183   8.275   8.536   1.333
   11LYS     CA  184   8.198   8.528   1.531
   11LYS     HA  185   8.118   8.462   1.566
   11LYS     CB  186   8.335   8.465   1.567
   11LYS    HB1  187   8.356   8.382   1.499
   11LYS    HB2  188   8.415   8.536   1.551
   11LYS     CG  189   8.340   8.411   1.712
   11LYS    HG1  190   8.310   8.489   1.781
   11LYS    HG2  191   8.265   8.331   1.723
   11LYS     CD  192   8.478   8.358   1.753
   11LYS    HD1  193   8.509   8.278   1.685
   11LYS    HD2  194   8.551   8.438   1.742
   11LYS     CE  195   8.479   8.306   1.897
   11LYS    HE1  196   8.439   8.381   1.965
   11LYS    HE2  197   8.416   8.218   1.906
   11LYS     NZ  198   8.615   8.271   1.943
   11LYS    HZ1  199   8.609   8.245   2.041
   11LYS    HZ2  200   8.650   8.193   1.889
   11LYS    HZ3  201   8.676   8.350   1.933
   11LYS      C  202   8.185   8.669   1.593
   11LYS      O  203   8.253   8.762   1.551
   12ILE      N  204   8.100   8.679   1.697
   12ILE      H  205   8.051   8.596   1.728
   12ILE     CA  206   8.073   8.801   1.774
   12ILE     HA  207   8.102   8.890   1.718
   12ILE     CB  208   7.920   8.813   1.811
   12ILE     HB  209   7.891   8.720   1.860
   12ILE    CG2  210   7.889   8.929   1.909
   12ILE   HG21  211   7.784   8.932   1.937
   12ILE   HG22  212   7.944   8.922   2.003
   12ILE   HG23  213   7.913   9.026   1.865
   12ILE    CG1  214   7.834   8.827   1.682
   12ILE   HG11  215   7.851   8.925   1.639
   12ILE   HG12  216   7.867   8.756   1.606
   12ILE     CD  217   7.683   8.805   1.701
   12ILE    HD1  218   7.628   8.838   1.613
   12ILE    HD2  219   7.659   8.700   1.716
   12ILE    HD3  220   7.642   8.862   1.785
   12ILE      C  221   8.158   8.793   1.904
   12ILE      O  222   8.234   8.886   1.929
   13ARG      N  223   8.144   8.685   1.984
   13ARG      H  224   8.080   8.611   1.957
   13ARG     CA  225   8.211   8.666   2.114
   13ARG     HA  226   8.317   8.689   2.099
   13ARG     CB  227   8.156   8.765   2.222
   13ARG    HB1  228   8.217   8.755   2.312
   13ARG    HB2  229   8.172   8.867   2.189
   13ARG     CG  230   8.007   8.746   2.260
   13ARG    HG1  231   7.946   8.761   2.171
   13ARG    HG2  232   7.989   8.643   2.293
   13ARG     CD  233   7.962   8.843   2.371
   13ARG    HD1  234   8.010   8.816   2.465
   13ARG    HD2  235   7.994   8.944   2.348
   13ARG     NE  236   7.816   8.840   2.389
   13ARG     HE  237   7.781   8.775   2.457
   13ARG     CZ  238   7.727   8.917   2.325
   13ARG    NH1  239   7.762   9.008   2.234
   13ARG   HH11  240   7.860   9.021   2.212
   13ARG   HH12  241   7.692   9.065   2.188
   13ARG    NH2  242   7.597   8.903   2.354
   13ARG   HH21  243   7.567   8.835   2.421
   13ARG   HH22  244   7.528   8.960   2.307
   13ARG      C  245   8.206   8.517   2.155
   13ARG      O  246   8.141   8.435   2.091
   14ASP      N  247   8.275   8.486   2.267
   14ASP      H  248   8.326   8.560   2.314
   14ASP     CA  249   8.272   8.358   2.340
   14ASP     HA  250   8.250   8.276   2.272
   14ASP     CB  251   8.407   8.333   2.413
   14ASP    HB1  252   8.430   8.416   2.479
   14ASP    HB2  253   8.399   8.245   2.476
   14ASP     CG  254   8.527   8.309   2.320
   14ASP    OD1  255   8.507   8.251   2.210
   14ASP    OD2  256   8.639   8.344   2.361
   14ASP      C  257   8.159   8.373   2.446
   14ASP      O  258   8.144   8.480   2.506
   15LEU      N  259   8.085   8.263   2.471
   15LEU      H  260   8.106   8.177   2.422
   15LEU     CA  261   7.973   8.256   2.568
   15LEU     HA  262   7.949   8.355   2.606
   15LEU     CB  263   7.848   8.196   2.499
   15LEU    HB1  264   7.873   8.100   2.455
   15LEU    HB2  265   7.772   8.175   2.574
   15LEU     CG  266   7.782   8.286   2.391
   15LEU     HG  267   7.855   8.301   2.311
   15LEU    CD1  268   7.660   8.217   2.328
   15LEU   HD11  269   7.613   8.279   2.252
   15LEU   HD12  270   7.687   8.123   2.280
   15LEU   HD13  271   7.584   8.195   2.403
   15LEU    CD2  272   7.744   8.427   2.444
   15LEU   HD21  273   7.684   8.482   2.372
   15LEU   HD22  274   7.687   8.420   2.536
   15LEU   HD23  275   7.833   8.487   2.464
   15LEU      C  276   8.012   8.172   2.693
   15LEU      O  277   7.943   8.187   2.793
   16GLY      N  278   8.118   8.090   2.688
   16GLY      H  279   8.170   8.082   2.602
   16GLY     CA  280   8.165   8.007   2.800
   16GLY    HA1  281   8.252   8.055   2.845
   16GLY    HA2  282   8.090   7.998   2.879
   16GLY      C  283   8.206   7.866   2.754
   16GLY      O  284   8.219   7.839   2.635
   17GLU      N  285   8.230   7.777   2.852
   17GLU      H  286   8.216   7.806   2.948
   17GLU     CA  287   8.278   7.639   2.835
   17GLU     HA  288   8.299   7.618   2.730
   17GLU     CB  289   8.408   7.619   2.917
   17GLU    HB1  290   8.389   7.641   3.023
   17GLU    HB2  291   8.437   7.514   2.915
   17GLU     CG  292   8.530   7.705   2.872
   17GLU    HG1  293   8.506   7.811   2.883
   17GLU    HG2  294   8.614   7.686   2.939
   17GLU     CD  295   8.579   7.678   2.729
   17GLU    OE1  296   8.570   7.562   2.684
   17GLU    OE2  297   8.625   7.776   2.666
   17GLU      C  298   8.167   7.544   2.884
   17GLU      O  299   8.118   7.560   2.996
   18GLY      N  300   8.140   7.441   2.802
   18GLY      H  301   8.187   7.437   2.713
   18GLY     CA  302   8.062   7.322   2.838
   18GLY    HA1  303   8.003   7.338   2.928
   18GLY    HA2  304   7.991   7.301   2.758
   18GLY      C  305   8.155   7.200   2.860
   18GLY      O  306   8.277   7.213   2.868
   19HIP      N  307   8.095   7.080   2.873
   19HIP      H  308   7.994   7.076   2.868
   19HIP     CA  309   8.161   6.955   2.914
   19HIP     HA  310   8.226   6.977   2.999
   19HIP     CB  311   8.055   6.851   2.958
   19HIP    HB1  312   7.968   6.855   2.893
   19HIP    HB2  313   8.092   6.748   2.950
   19HIP     CG  314   8.010   6.869   3.101
   19HIP    ND1  315   8.091   6.834   3.208
   19HIP    HD1  316   8.182   6.791   3.203
   19HIP    CE1  317   8.026   6.871   3.319
   19HIP    HE1  318   8.064   6.856   3.419
   19HIP    NE2  319   7.910   6.928   3.290
   19HIP    HE2  320   7.842   6.964   3.357
   19HIP    CD2  321   7.897   6.929   3.153
   19HIP    HD2  322   7.811   6.973   3.105
   19HIP      C  323   8.253   6.893   2.805
   19HIP      O  324   8.344   6.819   2.844
   20PHE      N  325   8.233   6.922   2.675
   20PHE      H  326   8.158   6.985   2.650
   20PHE     CA  327   8.316   6.871   2.564
   20PHE     HA  328   8.396   6.807   2.602
   20PHE     CB  329   8.230   6.785   2.467
   20PHE    HB1  330   8.142   6.843   2.437
   20PHE    HB2  331   8.283   6.765   2.374
   20PHE     CG  332   8.186   6.649   2.521
   20PHE    CD1  333   8.282   6.556   2.567
   20PHE    HD1  334   8.387   6.579   2.565
   20PHE    CE1  335   8.240   6.432   2.618
   20PHE    HE1  336   8.313   6.362   2.655
   20PHE     CZ  337   8.105   6.400   2.621
   20PHE     HZ  338   8.073   6.305   2.660
   20PHE    CE2  339   8.010   6.490   2.572
   20PHE    HE2  340   7.905   6.463   2.573
   20PHE    CD2  341   8.049   6.614   2.523
   20PHE    HD2  342   7.975   6.682   2.486
   20PHE      C  343   8.391   6.985   2.492
   20PHE      O  344   8.473   6.953   2.405
   21GLY      N  345   8.369   7.113   2.528
   21GLY      H  346   8.302   7.132   2.602
   21GLY     CA  347   8.439   7.228   2.471
   21GLY    HA1  348   8.529   7.246   2.531
   21GLY    HA2  349   8.472   7.209   2.369
   21GLY      C  350   8.352   7.354   2.474
   21GLY      O  351   8.244   7.359   2.533
   22LYS      N  352   8.406   7.460   2.411
   22LYS      H  353   8.496   7.447   2.365
   22LYS     CA  354   8.360   7.599   2.415
   22LYS     HA  355   8.341   7.624   2.519
   22LYS     CB  356   8.473   7.691   2.364
   22LYS    HB1  357   8.441   7.794   2.379
   22LYS    HB2  358   8.560   7.679   2.429
   22LYS     CG  359   8.520   7.670   2.217
   22LYS    HG1  360   8.546   7.565   2.204
   22LYS    HG2  361   8.438   7.689   2.148
   22LYS     CD  362   8.642   7.755   2.176
   22LYS    HD1  363   8.720   7.748   2.251
   22LYS    HD2  364   8.684   7.711   2.085
   22LYS     CE  365   8.611   7.903   2.144
   22LYS    HE1  366   8.700   7.951   2.102
   22LYS    HE2  367   8.533   7.911   2.068
   22LYS     NZ  368   8.570   7.980   2.263
   22LYS    HZ1  369   8.550   8.076   2.237
   22LYS    HZ2  370   8.487   7.938   2.303
   22LYS    HZ3  371   8.644   7.978   2.332
   22LYS      C  372   8.230   7.618   2.333
   22LYS      O  373   8.213   7.557   2.227
   23VAL      N  374   8.146   7.710   2.383
   23VAL      H  375   8.170   7.755   2.471
   23VAL     CA  376   8.028   7.768   2.316
   23VAL     HA  377   8.006   7.714   2.224
   23VAL     CB  378   7.903   7.770   2.408
   23VAL     HB  379   7.922   7.841   2.489
   23VAL    CG1  380   7.775   7.819   2.335
   23VAL   HG11  381   7.690   7.824   2.403
   23VAL   HG12  382   7.787   7.918   2.292
   23VAL   HG13  383   7.748   7.751   2.253
   23VAL    CG2  384   7.874   7.634   2.474
   23VAL   HG21  385   7.789   7.639   2.542
   23VAL   HG22  386   7.851   7.558   2.400
   23VAL   HG23  387   7.959   7.598   2.534
   23VAL      C  388   8.068   7.914   2.283
   23VAL      O  389   8.127   7.984   2.367
   24SER      N  390   8.030   7.959   2.163
   24SER      H  391   7.980   7.897   2.100
   24SER     CA  392   8.057   8.094   2.110
   24SER     HA  393   8.072   8.162   2.194
   24SER     CB  394   8.182   8.095   2.020
   24SER    HB1  395   8.167   8.033   1.933
   24SER    HB2  396   8.201   8.196   1.983
   24SER     OG  397   8.297   8.049   2.087
   24SER     HG  398   8.286   7.955   2.103
   24SER      C  399   7.930   8.142   2.037
   24SER      O  400   7.858   8.062   1.976
   25LEU      N  401   7.910   8.274   2.039
   25LEU      H  402   7.979   8.333   2.085
   25LEU     CA  403   7.803   8.347   1.972
   25LEU     HA  404   7.714   8.284   1.965
   25LEU     CB  405   7.774   8.476   2.054
   25LEU    HB1  406   7.753   8.446   2.156
   25LEU    HB2  407   7.863   8.538   2.060
   25LEU     CG  408   7.655   8.562   2.005
   25LEU     HG  409   7.683   8.607   1.911
   25LEU    CD1  410   7.527   8.479   1.979
   25LEU   HD11  411   7.440   8.543   1.964
   25LEU   HD12  412   7.537   8.418   1.890
   25LEU   HD13  413   7.506   8.412   2.063
   25LEU    CD2  414   7.628   8.677   2.103
   25LEU   HD21  415   7.549   8.743   2.067
   25LEU   HD22  416   7.598   8.640   2.201
   25LEU   HD23  417   7.717   8.738   2.117
   25LEU      C  418   7.858   8.384   1.832
   25LEU      O  419   7.965   8.445   1.820
   26TYR      N  420   7.778   8.351   1.730
   26TYR      H  421   7.691   8.302   1.750
   26TYR     CA  422   7.799   8.384   1.588
   26TYR     HA  423   7.880   8.456   1.578
   26TYR     CB  424   7.831   8.256   1.507
   26TYR    HB1  425   7.754   8.181   1.524
   26TYR    HB2  426   7.825   8.278   1.400
   26TYR     CG  427   7.966   8.190   1.532
   26TYR    CD1  428   8.074   8.215   1.445
   26TYR    HD1  429   8.063   8.284   1.362
   26TYR    CE1  430   8.198   8.149   1.463
   26TYR    HE1  431   8.279   8.169   1.395
   26TYR     CZ  432   8.214   8.057   1.569
   26TYR     OH  433   8.333   7.993   1.586
   26TYR     HH  434   8.398   8.017   1.520
   26TYR    CE2  435   8.106   8.032   1.656
   26TYR    HE2  436   8.117   7.959   1.735
   26TYR    CD2  437   7.983   8.099   1.639
   26TYR    HD2  438   7.900   8.078   1.706
   26TYR      C  439   7.669   8.449   1.537
   26TYR      O  440   7.559   8.410   1.576
   27CYS      N  441   7.685   8.539   1.439
   27CYS      H  442   7.780   8.564   1.411
   27CYS     CA  443   7.581   8.584   1.346
   27CYS     HA  444   7.481   8.567   1.388
   27CYS     CB  445   7.595   8.734   1.311
   27CYS    HB1  446   7.593   8.794   1.402
   27CYS    HB2  447   7.691   8.755   1.263
   27CYS     SG  448   7.461   8.794   1.204
   27CYS     HG  449   7.363   8.779   1.293
   27CYS      C  450   7.604   8.495   1.220
   27CYS      O  451   7.708   8.506   1.156
   28TYR      N  452   7.503   8.413   1.186
   28TYR      H  453   7.419   8.412   1.242
   28TYR     CA  454   7.497   8.337   1.061
   28TYR     HA  455   7.597   8.311   1.026
   28TYR     CB  456   7.415   8.207   1.081
   28TYR    HB1  457   7.458   8.148   1.162
   28TYR    HB2  458   7.313   8.229   1.114
   28TYR     CG  459   7.410   8.117   0.958
   28TYR    CD1  460   7.529   8.056   0.911
   28TYR    HD1  461   7.623   8.073   0.961
   28TYR    CE1  462   7.524   7.969   0.799
   28TYR    HE1  463   7.614   7.921   0.766
   28TYR     CZ  464   7.403   7.946   0.732
   28TYR     OH  465   7.401   7.863   0.624
   28TYR     HH  466   7.313   7.852   0.586
   28TYR    CE2  467   7.285   8.010   0.776
   28TYR    HE2  468   7.191   7.993   0.724
   28TYR    CD2  469   7.288   8.095   0.889
   28TYR    HD2  470   7.197   8.142   0.923
   28TYR      C  471   7.425   8.432   0.963
   28TYR      O  472   7.306   8.458   0.981
   29ASP      N  473   7.499   8.481   0.863
   29ASP      H  474   7.595   8.451   0.853
   29ASP     CA  475   7.457   8.591   0.776
   29ASP     HA  476   7.348   8.593   0.770
   29ASP     CB  477   7.496   8.728   0.837
   29ASP    HB1  478   7.427   8.753   0.918
   29ASP    HB2  479   7.594   8.719   0.885
   29ASP     CG  480   7.501   8.850   0.744
   29ASP    OD1  481   7.405   8.865   0.666
   29ASP    OD2  482   7.599   8.927   0.756
   29ASP      C  483   7.508   8.554   0.633
   29ASP      O  484   7.618   8.597   0.598
   30PRO      N  485   7.429   8.476   0.555
   30PRO     CD  486   7.310   8.401   0.598
   30PRO    HD1  487   7.221   8.461   0.580
   30PRO    HD2  488   7.310   8.371   0.703
   30PRO     CG  489   7.309   8.277   0.510
   30PRO    HG1  490   7.212   8.228   0.503
   30PRO    HG2  491   7.380   8.203   0.549
   30PRO     CB  492   7.360   8.330   0.377
   30PRO    HB1  493   7.275   8.372   0.322
   30PRO    HB2  494   7.403   8.251   0.315
   30PRO     CA  495   7.463   8.438   0.415
   30PRO     HA  496   7.563   8.394   0.417
   30PRO      C  497   7.460   8.555   0.314
   30PRO      O  498   7.539   8.551   0.219
   31THR      N  499   7.372   8.655   0.334
   31THR      H  500   7.311   8.652   0.414
   31THR     CA  501   7.352   8.771   0.244
   31THR     HA  502   7.361   8.738   0.140
   31THR     CB  503   7.212   8.837   0.264
   31THR     HB  504   7.206   8.931   0.208
   31THR    CG2  505   7.097   8.746   0.215
   31THR   HG21  506   7.001   8.795   0.227
   31THR   HG22  507   7.109   8.722   0.109
   31THR   HG23  508   7.094   8.652   0.270
   31THR    OG1  509   7.185   8.866   0.400
   31THR    HG1  510   7.205   8.958   0.419
   31THR      C  511   7.460   8.881   0.268
   31THR      O  512   7.483   8.960   0.176
   32ASN      N  513   7.527   8.883   0.386
   32ASN      H  514   7.496   8.819   0.458
   32ASN     CA  515   7.644   8.966   0.422
   32ASN     HA  516   7.676   8.923   0.517
   32ASN     CB  517   7.761   8.948   0.320
   32ASN    HB1  518   7.769   8.843   0.292
   32ASN    HB2  519   7.738   9.001   0.228
   32ASN     CG  520   7.902   8.991   0.366
   32ASN    OD1  521   7.989   9.013   0.282
   32ASN    ND2  522   7.928   9.002   0.496
   32ASN   HD21  523   7.855   8.987   0.565
   32ASN   HD22  524   8.019   9.032   0.526
   32ASN      C  525   7.601   9.113   0.454
   32ASN      O  526   7.684   9.203   0.442
   33ASP      N  527   7.475   9.135   0.495
   33ASP      H  528   7.414   9.056   0.509
   33ASP     CA  529   7.414   9.267   0.525
   33ASP     HA  530   7.482   9.346   0.493
   33ASP     CB  531   7.282   9.285   0.444
   33ASP    HB1  532   7.251   9.390   0.451
   33ASP    HB2  533   7.302   9.269   0.338
   33ASP     CG  534   7.161   9.199   0.481
   33ASP    OD1  535   7.176   9.105   0.563
   33ASP    OD2  536   7.052   9.226   0.426
   33ASP      C  537   7.397   9.285   0.679
   33ASP      O  538   7.351   9.392   0.719
   34GLY      N  539   7.430   9.184   0.762
   34GLY      H  540   7.465   9.098   0.722
   34GLY     CA  541   7.424   9.188   0.909
   34GLY    HA1  542   7.491   9.111   0.947
   34GLY    HA2  543   7.462   9.283   0.945
   34GLY      C  544   7.284   9.163   0.969
   34GLY      O  545   7.271   9.172   1.091
   35THR      N  546   7.180   9.134   0.888
   35THR      H  547   7.196   9.127   0.788
   35THR     CA  548   7.041   9.110   0.932
   35THR     HA  549   7.020   9.171   1.021
   35THR     CB  550   6.937   9.149   0.822
   35THR     HB  551   6.836   9.139   0.863
   35THR    CG2  552   6.950   9.295   0.774
   35THR   HG21  553   6.873   9.320   0.701
   35THR   HG22  554   6.939   9.364   0.857
   35THR   HG23  555   7.047   9.314   0.728
   35THR    OG1  556   6.940   9.065   0.707
   35THR    HG1  557   7.015   9.089   0.652
   35THR      C  558   7.017   8.960   0.970
   35THR      O  559   6.904   8.927   1.008
   36GLY      N  560   7.120   8.874   0.962
   36GLY      H  561   7.209   8.909   0.931
   36GLY     CA  562   7.113   8.729   0.988
   36GLY    HA1  563   7.032   8.685   0.928
   36GLY    HA2  564   7.206   8.686   0.952
   36GLY      C  565   7.094   8.693   1.136
   36GLY      O  566   7.115   8.776   1.226
   37GLU      N  567   7.056   8.567   1.161
   37GLU      H  568   7.043   8.504   1.083
   37GLU     CA  569   7.018   8.511   1.292
   37GLU     HA  570   6.950   8.581   1.341
   37GLU     CB  571   6.947   8.374   1.270
   37GLU    HB1  572   7.012   8.309   1.211
   37GLU    HB2  573   6.935   8.323   1.365
   37GLU     CG  574   6.810   8.383   1.199
   37GLU    HG1  575   6.820   8.430   1.101
   37GLU    HG2  576   6.772   8.282   1.181
   37GLU     CD  577   6.703   8.457   1.281
   37GLU    OE1  578   6.683   8.419   1.398
   37GLU    OE2  579   6.642   8.551   1.224
   37GLU      C  580   7.144   8.491   1.379
   37GLU      O  581   7.248   8.445   1.331
   38MET      N  582   7.127   8.520   1.509
   38MET      H  583   7.036   8.552   1.540
   38MET     CA  584   7.225   8.498   1.617
   38MET     HA  585   7.326   8.514   1.579
   38MET     CB  586   7.198   8.599   1.732
   38MET    HB1  587   7.096   8.586   1.769
   38MET    HB2  588   7.263   8.575   1.816
   38MET     CG  589   7.218   8.746   1.691
   38MET    HG1  590   7.320   8.762   1.656
   38MET    HG2  591   7.153   8.771   1.607
   38MET     SD  592   7.183   8.868   1.821
   38MET     CE  593   7.326   8.844   1.930
   38MET    HE1  594   7.322   8.915   2.013
   38MET    HE2  595   7.326   8.744   1.971
   38MET    HE3  596   7.419   8.860   1.875
   38MET      C  597   7.203   8.353   1.665
   38MET      O  598   7.091   8.313   1.696
   39VAL      N  599   7.314   8.277   1.671
   39VAL      H  600   7.403   8.318   1.646
   39VAL     CA  601   7.318   8.134   1.704
   39VAL     HA  602   7.226   8.106   1.757
   39VAL     CB  603   7.332   8.043   1.577
   39VAL     HB  604   7.352   7.941   1.611
   39VAL    CG1  605   7.200   8.035   1.498
   39VAL   HG11  606   7.207   7.964   1.416
   39VAL   HG12  607   7.118   8.003   1.562
   39VAL   HG13  608   7.173   8.132   1.455
   39VAL    CG2  609   7.448   8.081   1.482
   39VAL   HG21  610   7.454   8.012   1.398
   39VAL   HG22  611   7.435   8.181   1.440
   39VAL   HG23  612   7.544   8.079   1.532
   39VAL      C  613   7.436   8.111   1.801
   39VAL      O  614   7.545   8.166   1.781
   40ALA      N  615   7.413   8.024   1.901
   40ALA      H  616   7.323   7.979   1.907
   40ALA     CA  617   7.513   7.976   1.997
   40ALA     HA  618   7.595   8.047   2.010
   40ALA     CB  619   7.444   7.954   2.133
   40ALA    HB1  620   7.514   7.915   2.207
   40ALA    HB2  621   7.406   8.049   2.172
   40ALA    HB3  622   7.359   7.885   2.127
   40ALA      C  623   7.563   7.841   1.939
   40ALA      O  624   7.488   7.743   1.937
   41VAL      N  625   7.688   7.842   1.890
   41VAL      H  626   7.744   7.926   1.899
   41VAL     CA  627   7.754   7.728   1.824
   41VAL     HA  628   7.681   7.651   1.796
   41VAL     CB  629   7.831   7.773   1.696
   41VAL     HB  630   7.909   7.843   1.726
   41VAL    CG1  631   7.902   7.657   1.624
   41VAL   HG11  632   7.954   7.692   1.534
   41VAL   HG12  633   7.978   7.610   1.687
   41VAL   HG13  634   7.831   7.580   1.594
   41VAL    CG2  635   7.741   7.848   1.597
   41VAL   HG21  636   7.796   7.880   1.508
   41VAL   HG22  637   7.658   7.786   1.563
   41VAL   HG23  638   7.698   7.938   1.641
   41VAL      C  639   7.855   7.674   1.928
   41VAL      O  640   7.946   7.746   1.969
   42LYS      N  641   7.839   7.546   1.965
   42LYS      H  642   7.763   7.492   1.923
   42LYS     CA  643   7.926   7.470   2.056
   42LYS     HA  644   7.988   7.537   2.114
   42LYS     CB  645   7.838   7.387   2.152
   42LYS    HB1  646   7.767   7.455   2.199
   42LYS    HB2  647   7.777   7.315   2.098
   42LYS     CG  648   7.916   7.316   2.265
   42LYS    HG1  649   7.982   7.240   2.223
   42LYS    HG2  650   7.982   7.387   2.315
   42LYS     CD  651   7.823   7.251   2.369
   42LYS    HD1  652   7.756   7.327   2.410
   42LYS    HD2  653   7.758   7.178   2.319
   42LYS     CE  654   7.899   7.182   2.484
   42LYS    HE1  655   7.961   7.101   2.445
   42LYS    HE2  656   7.966   7.253   2.532
   42LYS     NZ  657   7.806   7.128   2.584
   42LYS    HZ1  658   7.856   7.081   2.658
   42LYS    HZ2  659   7.751   7.202   2.625
   42LYS    HZ3  660   7.743   7.061   2.540
   42LYS      C  661   8.016   7.380   1.966
   42LYS      O  662   7.967   7.318   1.872
   43ALA      N  663   8.145   7.374   2.002
   43ALA      H  664   8.175   7.426   2.084
   43ALA     CA  665   8.251   7.301   1.932
   43ALA     HA  666   8.210   7.243   1.850
   43ALA     CB  667   8.352   7.403   1.876
   43ALA    HB1  668   8.434   7.353   1.823
   43ALA    HB2  669   8.304   7.470   1.804
   43ALA    HB3  670   8.396   7.465   1.954
   43ALA      C  671   8.318   7.204   2.033
   43ALA      O  672   8.323   7.231   2.153
   44LEU      N  673   8.374   7.096   1.977
   44LEU      H  674   8.368   7.086   1.877
   44LEU     CA  675   8.460   6.996   2.042
   44LEU     HA  676   8.449   6.998   2.151
   44LEU     CB  677   8.418   6.857   1.987
   44LEU    HB1  678   8.318   6.842   2.026
   44LEU    HB2  679   8.407   6.860   1.878
   44LEU     CG  680   8.498   6.729   2.024
   44LEU     HG  681   8.430   6.645   2.009
   44LEU    CD1  682   8.616   6.700   1.931
   44LEU   HD11  683   8.671   6.611   1.962
   44LEU   HD12  684   8.583   6.684   1.828
   44LEU   HD13  685   8.688   6.782   1.929
   44LEU    CD2  686   8.537   6.722   2.173
   44LEU   HD21  687   8.579   6.624   2.197
   44LEU   HD22  688   8.611   6.798   2.198
   44LEU   HD23  689   8.450   6.736   2.237
   44LEU      C  690   8.603   7.035   2.000
   44LEU      O  691   8.632   7.038   1.880
   45LYS      N  692   8.692   7.060   2.099
   45LYS      H  693   8.660   7.053   2.194
   45LYS     CA  694   8.831   7.107   2.082
   45LYS     HA  695   8.824   7.202   2.027
   45LYS     CB  696   8.895   7.136   2.220
   45LYS    HB1  697   8.992   7.183   2.203
   45LYS    HB2  698   8.836   7.212   2.273
   45LYS     CG  699   8.915   7.014   2.313
   45LYS    HG1  700   8.818   6.976   2.344
   45LYS    HG2  701   8.963   6.935   2.257
   45LYS     CD  702   9.002   7.043   2.437
   45LYS    HD1  703   9.087   7.103   2.407
   45LYS    HD2  704   8.946   7.105   2.509
   45LYS     CE  705   9.052   6.915   2.506
   45LYS    HE1  706   8.973   6.869   2.565
   45LYS    HE2  707   9.084   6.841   2.432
   45LYS     NZ  708   9.168   6.940   2.593
   45LYS    HZ1  709   9.197   6.854   2.638
   45LYS    HZ2  710   9.245   6.973   2.535
   45LYS    HZ3  711   9.146   7.009   2.663
   45LYS      C  712   8.915   7.008   1.997
   45LYS      O  713   8.898   6.887   2.008
   46ALA      N  714   9.008   7.063   1.916
   46ALA      H  715   9.014   7.163   1.912
   46ALA     CA  716   9.093   6.992   1.817
   46ALA     HA  717   9.026   6.949   1.742
   46ALA     CB  718   9.185   7.095   1.748
   46ALA    HB1  719   9.235   7.052   1.662
   46ALA    HB2  720   9.130   7.183   1.714
   46ALA    HB3  721   9.262   7.132   1.816
   46ALA      C  722   9.177   6.877   1.879
   46ALA      O  723   9.197   6.776   1.812
   47ASP      N  724   9.223   6.895   2.004
   47ASP      H  725   9.199   6.981   2.052
   47ASP     CA  726   9.316   6.810   2.079
   47ASP     HA  727   9.377   6.753   2.008
   47ASP     CB  728   9.412   6.898   2.164
   47ASP    HB1  729   9.488   6.836   2.211
   47ASP    HB2  730   9.468   6.965   2.098
   47ASP     CG  731   9.345   6.986   2.272
   47ASP    OD1  732   9.266   7.075   2.232
   47ASP    OD2  733   9.372   6.962   2.392
   47ASP      C  734   9.240   6.705   2.166
   47ASP      O  735   9.308   6.636   2.244
   48CYS      N  736   9.106   6.690   2.156
   48CYS      H  737   9.055   6.748   2.091
   48CYS     CA  738   9.027   6.588   2.228
   48CYS     HA  739   9.062   6.585   2.332
   48CYS     CB  740   8.874   6.616   2.225
   48CYS    HB1  741   8.848   6.685   2.145
   48CYS    HB2  742   8.814   6.527   2.208
   48CYS     SG  743   8.819   6.687   2.383
   48CYS     HG  744   8.841   6.577   2.456
   48CYS      C  745   9.053   6.449   2.164
   48CYS      O  746   9.060   6.436   2.042
   49GLY      N  747   9.060   6.347   2.252
   49GLY      H  748   9.051   6.368   2.350
   49GLY     CA  749   9.080   6.206   2.217
   49GLY    HA1  750   9.152   6.196   2.136
   49GLY    HA2  751   9.122   6.156   2.305
   49GLY      C  752   8.947   6.135   2.178
   49GLY      O  753   8.841   6.199   2.174
   50PRO      N  754   8.952   6.003   2.148
   50PRO     CD  755   9.072   5.919   2.155
   50PRO    HD1  756   9.132   5.935   2.245
   50PRO    HD2  757   9.135   5.941   2.068
   50PRO     CG  758   9.021   5.775   2.149
   50PRO    HG1  759   8.992   5.742   2.249
   50PRO    HG2  760   9.095   5.705   2.111
   50PRO     CB  761   8.897   5.787   2.062
   50PRO    HB1  762   8.829   5.702   2.075
   50PRO    HB2  763   8.927   5.787   1.956
   50PRO     CA  764   8.837   5.924   2.097
   50PRO     HA  765   8.798   5.971   2.007
   50PRO      C  766   8.720   5.909   2.199
   50PRO      O  767   8.606   5.897   2.155
   51GLN      N  768   8.749   5.914   2.330
   51GLN      H  769   8.846   5.922   2.358
   51GLN     CA  770   8.653   5.904   2.442
   51GLN     HA  771   8.590   5.817   2.424
   51GLN     CB  772   8.730   5.880   2.575
   51GLN    HB1  773   8.656   5.857   2.652
   51GLN    HB2  774   8.788   5.788   2.566
   51GLN     CG  775   8.820   5.994   2.631
   51GLN    HG1  776   8.765   6.088   2.637
   51GLN    HG2  777   8.847   5.969   2.734
   51GLN     CD  778   8.954   6.016   2.558
   51GLN    OE1  779   9.005   5.927   2.489
   51GLN    NE2  780   9.012   6.134   2.572
   51GLN   HE21  781   8.969   6.207   2.627
   51GLN   HE22  782   9.101   6.152   2.528
   51GLN      C  783   8.562   6.030   2.450
   51GLN      O  784   8.444   6.015   2.483
   52HIE      N  785   8.615   6.149   2.416
   52HIE      H  786   8.711   6.154   2.386
   52HIE     CA  787   8.541   6.277   2.415
   52HIE     HA  788   8.464   6.277   2.493
   52HIE     CB  789   8.639   6.393   2.440
   52HIE    HB1  790   8.721   6.389   2.369
   52HIE    HB2  791   8.589   6.489   2.423
   52HIE     CG  792   8.697   6.401   2.580
   52HIE    ND1  793   8.834   6.391   2.605
   52HIE    CE1  794   8.846   6.406   2.736
   52HIE    HE1  795   8.941   6.403   2.788
   52HIE    NE2  796   8.729   6.424   2.797
   52HIE    HE2  797   8.715   6.438   2.897
   52HIE    CD2  798   8.631   6.422   2.700
   52HIE    HD2  799   8.527   6.435   2.723
   52HIE      C  800   8.472   6.298   2.277
   52HIE      O  801   8.370   6.366   2.275
   53ARG      N  802   8.524   6.240   2.167
   53ARG      H  803   8.609   6.185   2.177
   53ARG     CA  804   8.471   6.251   2.030
   53ARG     HA  805   8.437   6.353   2.012
   53ARG     CB  806   8.582   6.215   1.929
   53ARG    HB1  807   8.634   6.125   1.962
   53ARG    HB2  808   8.539   6.190   1.832
   53ARG     CG  809   8.682   6.330   1.908
   53ARG    HG1  810   8.629   6.412   1.858
   53ARG    HG2  811   8.715   6.368   2.004
   53ARG     CD  812   8.804   6.291   1.824
   53ARG    HD1  813   8.862   6.213   1.875
   53ARG    HD2  814   8.774   6.249   1.728
   53ARG     NE  815   8.892   6.407   1.802
   53ARG     HE  816   8.964   6.421   1.872
   53ARG     CZ  817   8.883   6.498   1.704
   53ARG    NH1  818   8.791   6.490   1.607
   53ARG   HH11  819   8.725   6.414   1.605
   53ARG   HH12  820   8.790   6.559   1.533
   53ARG    NH2  821   8.969   6.599   1.701
   53ARG   HH21  822   9.040   6.609   1.773
   53ARG   HH22  823   8.964   6.667   1.626
   53ARG      C  824   8.349   6.156   2.012
   53ARG      O  825   8.258   6.194   1.939
   54SER      N  826   8.347   6.039   2.079
   54SER      H  827   8.427   6.014   2.136
   54SER     CA  828   8.235   5.943   2.080
   54SER     HA  829   8.195   5.935   1.978
   54SER     CB  830   8.283   5.802   2.124
   54SER    HB1  831   8.200   5.732   2.121
   54SER    HB2  832   8.357   5.765   2.053
   54SER     OG  833   8.340   5.798   2.253
   54SER     HG  834   8.427   5.841   2.250
   54SER      C  835   8.121   5.995   2.173
   54SER      O  836   8.005   5.973   2.140
   55GLY      N  837   8.156   6.066   2.282
   55GLY      H  838   8.253   6.078   2.303
   55GLY     CA  839   8.060   6.129   2.374
   55GLY    HA1  840   7.981   6.059   2.401
   55GLY    HA2  841   8.113   6.153   2.467
   55GLY      C  842   8.000   6.259   2.318
   55GLY      O  843   7.885   6.290   2.350
   56TRP      N  844   8.075   6.333   2.233
   56TRP      H  845   8.170   6.304   2.214
   56TRP     CA  846   8.034   6.458   2.167
   56TRP     HA  847   7.989   6.525   2.241
   56TRP     CB  848   8.158   6.528   2.106
   56TRP    HB1  849   8.222   6.565   2.187
   56TRP    HB2  850   8.219   6.456   2.051
   56TRP     CG  851   8.131   6.645   2.016
   56TRP    CD1  852   8.166   6.654   1.886
   56TRP    HD1  853   8.220   6.578   1.831
   56TRP    NE1  854   8.124   6.775   1.835
   56TRP    HE1  855   8.139   6.805   1.739
   56TRP    CE2  856   8.056   6.849   1.930
   56TRP    CZ2  857   7.994   6.976   1.927
   56TRP    HZ2  858   7.995   7.035   1.837
   56TRP    CH2  859   7.931   7.023   2.044
   56TRP    HH2  860   7.883   7.120   2.043
   56TRP    CZ3  861   7.930   6.945   2.161
   56TRP    HZ3  862   7.881   6.982   2.250
   56TRP    CE3  863   7.994   6.819   2.163
   56TRP    HE3  864   7.992   6.760   2.254
   56TRP    CD2  865   8.059   6.768   2.047
   56TRP      C  866   7.929   6.429   2.057
   56TRP      O  867   7.832   6.505   2.047
   57LYS      N  868   7.945   6.319   1.980
   57LYS      H  869   8.028   6.262   1.993
   57LYS     CA  870   7.848   6.270   1.880
   57LYS     HA  871   7.826   6.351   1.810
   57LYS     CB  872   7.909   6.151   1.802
   57LYS    HB1  873   7.949   6.078   1.872
   57LYS    HB2  874   7.830   6.099   1.747
   57LYS     CG  875   8.017   6.192   1.701
   57LYS    HG1  876   7.974   6.260   1.627
   57LYS    HG2  877   8.095   6.248   1.752
   57LYS     CD  878   8.079   6.070   1.629
   57LYS    HD1  879   8.111   5.996   1.702
   57LYS    HD2  880   8.001   6.021   1.569
   57LYS     CE  881   8.197   6.105   1.537
   57LYS    HE1  882   8.226   6.017   1.479
   57LYS    HE2  883   8.168   6.181   1.465
   57LYS     NZ  884   8.314   6.151   1.613
   57LYS    HZ1  885   8.389   6.175   1.550
   57LYS    HZ2  886   8.288   6.233   1.667
   57LYS    HZ3  887   8.344   6.078   1.676
   57LYS      C  888   7.716   6.228   1.949
   57LYS      O  889   7.611   6.246   1.888
   58GLN      N  890   7.723   6.181   2.076
   58GLN      H  891   7.813   6.172   2.119
   58GLN     CA  892   7.608   6.142   2.159
   58GLN     HA  893   7.542   6.082   2.096
   58GLN     CB  894   7.656   6.057   2.280
   58GLN    HB1  895   7.761   6.029   2.267
   58GLN    HB2  896   7.655   6.115   2.372
   58GLN     CG  897   7.573   5.928   2.297
   58GLN    HG1  898   7.467   5.953   2.288
   58GLN    HG2  899   7.595   5.859   2.216
   58GLN     CD  900   7.594   5.856   2.430
   58GLN    OE1  901   7.497   5.816   2.494
   58GLN    NE2  902   7.719   5.838   2.473
   58GLN   HE21  903   7.796   5.873   2.418
   58GLN   HE22  904   7.737   5.793   2.562
   58GLN      C  905   7.531   6.268   2.206
   58GLN      O  906   7.408   6.261   2.205
   59GLU      N  907   7.598   6.381   2.240
   59GLU      H  908   7.699   6.381   2.239
   59GLU     CA  909   7.534   6.510   2.276
   59GLU     HA  910   7.462   6.489   2.356
   59GLU     CB  911   7.637   6.612   2.331
   59GLU    HB1  912   7.682   6.572   2.422
   59GLU    HB2  913   7.719   6.624   2.261
   59GLU     CG  914   7.576   6.752   2.361
   59GLU    HG1  915   7.542   6.799   2.269
   59GLU    HG2  916   7.487   6.740   2.423
   59GLU     CD  917   7.666   6.856   2.429
   59GLU    OE1  918   7.786   6.829   2.448
   59GLU    OE2  919   7.612   6.964   2.461
   59GLU      C  920   7.455   6.567   2.155
   59GLU      O  921   7.343   6.615   2.175
   60ILE      N  922   7.512   6.558   2.033
   60ILE      H  923   7.604   6.518   2.025
   60ILE     CA  924   7.452   6.606   1.907
   60ILE     HA  925   7.417   6.708   1.921
   60ILE     CB  926   7.554   6.604   1.788
   60ILE     HB  927   7.599   6.504   1.784
   60ILE    CG2  928   7.490   6.629   1.649
   60ILE   HG21  929   7.564   6.628   1.568
   60ILE   HG22  930   7.417   6.554   1.623
   60ILE   HG23  931   7.440   6.726   1.646
   60ILE    CG1  932   7.670   6.704   1.814
   60ILE   HG11  933   7.631   6.806   1.811
   60ILE   HG12  934   7.709   6.692   1.915
   60ILE     CD  935   7.788   6.695   1.716
   60ILE    HD1  936   7.865   6.766   1.742
   60ILE    HD2  937   7.832   6.595   1.716
   60ILE    HD3  938   7.758   6.719   1.614
   60ILE      C  939   7.328   6.518   1.871
   60ILE      O  940   7.227   6.576   1.831
   61ASP      N  941   7.335   6.385   1.891
   61ASP      H  942   7.423   6.345   1.923
   61ASP     CA  943   7.228   6.287   1.865
   61ASP     HA  944   7.188   6.305   1.765
   61ASP     CB  945   7.277   6.140   1.875
   61ASP    HB1  946   7.332   6.125   1.969
   61ASP    HB2  947   7.192   6.071   1.879
   61ASP     CG  948   7.365   6.090   1.759
   61ASP    OD1  949   7.366   6.155   1.653
   61ASP    OD2  950   7.429   5.984   1.779
   61ASP      C  951   7.111   6.308   1.965
   61ASP      O  952   6.996   6.304   1.921
   62ILE      N  953   7.140   6.334   2.094
   62ILE      H  954   7.238   6.335   2.122
   62ILE     CA  955   7.043   6.352   2.203
   62ILE     HA  956   6.968   6.272   2.197
   62ILE     CB  957   7.111   6.344   2.345
   62ILE     HB  958   7.202   6.405   2.341
   62ILE    CG2  959   7.027   6.400   2.463
   62ILE   HG21  960   7.078   6.387   2.559
   62ILE   HG22  961   7.008   6.507   2.453
   62ILE   HG23  962   6.931   6.349   2.470
   62ILE    CG1  963   7.154   6.198   2.374
   62ILE   HG11  964   7.066   6.138   2.393
   62ILE   HG12  965   7.198   6.153   2.285
   62ILE     CD  966   7.253   6.181   2.490
   62ILE    HD1  967   7.286   6.077   2.498
   62ILE    HD2  968   7.341   6.242   2.477
   62ILE    HD3  969   7.207   6.206   2.586
   62ILE      C  970   6.968   6.488   2.186
   62ILE      O  971   6.846   6.487   2.199
   63LEU      N  972   7.037   6.599   2.153
   63LEU      H  973   7.137   6.595   2.143
   63LEU     CA  974   6.974   6.732   2.137
   63LEU     HA  975   6.904   6.745   2.219
   63LEU     CB  976   7.082   6.843   2.144
   63LEU    HB1  977   7.152   6.820   2.224
   63LEU    HB2  978   7.142   6.842   2.053
   63LEU     CG  979   7.027   6.986   2.170
   63LEU     HG  980   6.956   7.011   2.091
   63LEU    CD1  981   6.954   6.999   2.304
   63LEU   HD11  982   6.927   7.102   2.327
   63LEU   HD12  983   6.861   6.942   2.306
   63LEU   HD13  984   7.016   6.963   2.386
   63LEU    CD2  985   7.139   7.092   2.160
   63LEU   HD21  986   7.100   7.192   2.175
   63LEU   HD22  987   7.216   7.075   2.235
   63LEU   HD23  988   7.186   7.090   2.062
   63LEU      C  989   6.894   6.741   2.003
   63LEU      O  990   6.798   6.817   1.999
   64ARG      N  991   6.931   6.662   1.900
   64ARG      H  992   7.012   6.602   1.911
   64ARG     CA  993   6.863   6.654   1.769
   64ARG     HA  994   6.842   6.755   1.734
   64ARG     CB  995   6.960   6.587   1.668
   64ARG    HB1  996   7.043   6.656   1.651
   64ARG    HB2  997   7.004   6.497   1.712
   64ARG     CG  998   6.900   6.547   1.531
   64ARG    HG1  999   6.841   6.456   1.542
   64ARG    HG2 1000   6.831   6.624   1.498
   64ARG     CD 1001   7.003   6.526   1.418
   64ARG    HD1 1002   6.954   6.486   1.329
   64ARG    HD2 1003   7.043   6.623   1.389
   64ARG     NE 1004   7.114   6.436   1.455
   64ARG     HE 1005   7.090   6.356   1.512
   64ARG     CZ 1006   7.243   6.449   1.420
   64ARG    NH1 1007   7.287   6.551   1.345
   64ARG   HH11 1008   7.223   6.622   1.316
   64ARG   HH12 1009   7.385   6.557   1.320
   64ARG    NH2 1010   7.332   6.358   1.459
   64ARG   HH21 1011   7.307   6.281   1.521
   64ARG   HH22 1012   7.429   6.366   1.432
   64ARG      C 1013   6.727   6.579   1.781
   64ARG      O 1014   6.637   6.611   1.704
   65THR      N 1015   6.712   6.484   1.876
   65THR      H 1016   6.790   6.463   1.938
   65THR     CA 1017   6.589   6.406   1.900
   65THR     HA 1018   6.531   6.399   1.808
   65THR     CB 1019   6.621   6.261   1.949
   65THR     HB 1020   6.529   6.210   1.978
   65THR    CG2 1021   6.687   6.176   1.840
   65THR   HG21 1022   6.708   6.075   1.875
   65THR   HG22 1023   6.621   6.166   1.753
   65THR   HG23 1024   6.780   6.219   1.805
   65THR    OG1 1025   6.706   6.259   2.062
   65THR    HG1 1026   6.654   6.277   2.141
   65THR      C 1027   6.498   6.472   2.008
   65THR      O 1028   6.382   6.430   2.018
   66LEU      N 1029   6.547   6.571   2.086
   66LEU      H 1030   6.641   6.603   2.071
   66LEU     CA 1031   6.470   6.643   2.189
   66LEU     HA 1032   6.388   6.580   2.227
   66LEU     CB 1033   6.564   6.684   2.305
   66LEU    HB1 1034   6.654   6.731   2.263
   66LEU    HB2 1035   6.518   6.761   2.366
   66LEU     CG 1036   6.607   6.567   2.398
   66LEU     HG 1037   6.641   6.485   2.335
   66LEU    CD1 1038   6.725   6.609   2.487
   66LEU   HD11 1039   6.760   6.525   2.547
   66LEU   HD12 1040   6.809   6.644   2.428
   66LEU   HD13 1041   6.697   6.690   2.555
   66LEU    CD2 1042   6.491   6.512   2.483
   66LEU   HD21 1043   6.523   6.423   2.537
   66LEU   HD22 1044   6.455   6.585   2.555
   66LEU   HD23 1045   6.407   6.480   2.421
   66LEU      C 1046   6.411   6.770   2.123
   66LEU      O 1047   6.481   6.843   2.053
   67TYR      N 1048   6.282   6.796   2.154
   67TYR      H 1049   6.231   6.732   2.213
   67TYR     CA 1050   6.206   6.912   2.108
   67TYR     HA 1051   6.273   6.998   2.097
   67TYR     CB 1052   6.143   6.885   1.968
   67TYR    HB1 1053   6.221   6.849   1.900
   67TYR    HB2 1054   6.071   6.804   1.975
   67TYR     CG 1055   6.077   7.006   1.904
   67TYR    CD1 1056   6.150   7.089   1.816
   67TYR    HD1 1057   6.254   7.067   1.794
   67TYR    CE1 1058   6.089   7.202   1.757
   67TYR    HE1 1059   6.146   7.264   1.689
   67TYR     CZ 1060   5.954   7.232   1.785
   67TYR     OH 1061   5.895   7.341   1.729
   67TYR     HH 1062   5.953   7.389   1.669
   67TYR    CE2 1063   5.880   7.150   1.873
   67TYR    HE2 1064   5.777   7.173   1.895
   67TYR    CD2 1065   5.941   7.036   1.932
   67TYR    HD2 1066   5.884   6.974   1.999
   67TYR      C 1067   6.105   6.943   2.220
   67TYR      O 1068   6.008   6.869   2.237
   68HIE      N 1069   6.129   7.054   2.293
   68HIE      H 1070   6.211   7.109   2.272
   68HIE     CA 1071   6.045   7.105   2.402
   68HIE     HA 1072   5.941   7.091   2.372
   68HIE     CB 1073   6.071   7.025   2.533
   68HIE    HB1 1074   6.078   6.919   2.509
   68HIE    HB2 1075   6.167   7.051   2.576
   68HIE     CG 1076   5.964   7.038   2.638
   68HIE    ND1 1077   5.968   7.135   2.739
   68HIE    CE1 1078   5.859   7.115   2.811
   68HIE    HE1 1079   5.833   7.173   2.898
   68HIE    NE2 1080   5.785   7.013   2.766
   68HIE    HE2 1081   5.699   6.979   2.807
   68HIE    CD2 1082   5.850   6.962   2.655
   68HIE    HD2 1083   5.811   6.878   2.599
   68HIE      C 1084   6.072   7.256   2.415
   68HIE      O 1085   6.183   7.303   2.389
   69GLU      N 1086   5.970   7.330   2.462
   69GLU      H 1087   5.881   7.285   2.481
   69GLU     CA 1088   5.972   7.476   2.486
   69GLU     HA 1089   6.011   7.524   2.396
   69GLU     CB 1090   5.828   7.528   2.511
   69GLU    HB1 1091   5.832   7.637   2.515
   69GLU    HB2 1092   5.767   7.505   2.423
   69GLU     CG 1093   5.757   7.474   2.638
   69GLU    HG1 1094   5.745   7.366   2.631
   69GLU    HG2 1095   5.820   7.491   2.725
   69GLU     CD 1096   5.623   7.541   2.667
   69GLU    OE1 1097   5.526   7.465   2.692
   69GLU    OE2 1098   5.618   7.666   2.667
   69GLU      C 1099   6.067   7.514   2.604
   69GLU      O 1100   6.113   7.629   2.606
   70HID      N 1101   6.097   7.420   2.696
   70HID      H 1102   6.057   7.328   2.686
   70HID     CA 1103   6.186   7.438   2.813
   70HID     HA 1104   6.222   7.541   2.816
   70HID     CB 1105   6.108   7.410   2.944
   70HID    HB1 1106   6.082   7.305   2.951
   70HID    HB2 1107   6.173   7.431   3.029
   70HID     CG 1108   5.982   7.492   2.962
   70HID    ND1 1109   5.977   7.628   2.940
   70HID    HD1 1110   6.055   7.687   2.914
   70HID    CE1 1111   5.850   7.667   2.958
   70HID    HE1 1112   5.816   7.768   2.946
   70HID    NE2 1113   5.770   7.567   2.992
   70HID    CD2 1114   5.854   7.455   2.996
   70HID    HD2 1115   5.815   7.358   3.020
   70HID      C 1116   6.313   7.351   2.796
   70HID      O 1117   6.373   7.312   2.897
   71ILE      N 1118   6.356   7.327   2.671
   71ILE      H 1119   6.300   7.361   2.595
   71ILE     CA 1120   6.488   7.276   2.632
   71ILE     HA 1121   6.558   7.286   2.716
   71ILE     CB 1122   6.484   7.126   2.587
   71ILE     HB 1123   6.402   7.116   2.514
   71ILE    CG2 1124   6.612   7.078   2.514
   71ILE   HG21 1125   6.608   6.972   2.487
   71ILE   HG22 1126   6.627   7.131   2.420
   71ILE   HG23 1127   6.700   7.093   2.576
   71ILE    CG1 1128   6.449   7.033   2.707
   71ILE   HG11 1129   6.525   7.044   2.785
   71ILE   HG12 1130   6.355   7.066   2.752
   71ILE     CD 1131   6.433   6.884   2.673
   71ILE    HD1 1132   6.394   6.830   2.760
   71ILE    HD2 1133   6.364   6.870   2.591
   71ILE    HD3 1134   6.528   6.838   2.647
   71ILE      C 1135   6.536   7.372   2.520
   71ILE      O 1136   6.455   7.419   2.439
   72ILE      N 1137   6.669   7.398   2.513
   72ILE      H 1138   6.730   7.356   2.582
   72ILE     CA 1139   6.735   7.480   2.410
   72ILE     HA 1140   6.683   7.576   2.407
   72ILE     CB 1141   6.887   7.506   2.441
   72ILE     HB 1142   6.889   7.553   2.539
   72ILE    CG2 1143   6.974   7.378   2.452
   72ILE   HG21 1144   7.070   7.400   2.500
   72ILE   HG22 1145   6.925   7.301   2.512
   72ILE   HG23 1146   6.996   7.335   2.354
   72ILE    CG1 1147   6.949   7.608   2.341
   72ILE   HG11 1148   6.949   7.566   2.240
   72ILE   HG12 1149   6.885   7.696   2.336
   72ILE     CD 1150   7.091   7.655   2.374
   72ILE    HD1 1151   7.127   7.727   2.300
   72ILE    HD2 1152   7.095   7.705   2.471
   72ILE    HD3 1153   7.162   7.573   2.376
   72ILE      C 1154   6.720   7.407   2.274
   72ILE      O 1155   6.753   7.289   2.262
   73LYS      N 1156   6.667   7.479   2.173
   73LYS      H 1157   6.641   7.576   2.190
   73LYS     CA 1158   6.626   7.422   2.044
   73LYS     HA 1159   6.578   7.326   2.063
   73LYS     CB 1160   6.525   7.517   1.974
   73LYS    HB1 1161   6.465   7.570   2.047
   73LYS    HB2 1162   6.577   7.595   1.918
   73LYS     CG 1163   6.428   7.440   1.881
   73LYS    HG1 1164   6.482   7.363   1.825
   73LYS    HG2 1165   6.358   7.385   1.944
   73LYS     CD 1166   6.350   7.528   1.783
   73LYS    HD1 1167   6.261   7.473   1.750
   73LYS    HD2 1168   6.312   7.617   1.835
   73LYS     CE 1169   6.432   7.568   1.660
   73LYS    HE1 1170   6.520   7.627   1.689
   73LYS    HE2 1171   6.469   7.479   1.608
   73LYS     NZ 1172   6.351   7.647   1.565
   73LYS    HZ1 1173   6.407   7.670   1.484
   73LYS    HZ2 1174   6.271   7.594   1.537
   73LYS    HZ3 1175   6.321   7.733   1.610
   73LYS      C 1176   6.753   7.403   1.958
   73LYS      O 1177   6.839   7.492   1.949
   74TYR      N 1178   6.756   7.288   1.890
   74TYR      H 1179   6.680   7.223   1.903
   74TYR     CA 1180   6.855   7.246   1.790
   74TYR     HA 1181   6.956   7.272   1.824
   74TYR     CB 1182   6.842   7.092   1.773
   74TYR    HB1 1183   6.864   7.045   1.869
   74TYR    HB2 1184   6.739   7.065   1.752
   74TYR     CG 1185   6.932   7.027   1.669
   74TYR    CD1 1186   7.068   7.003   1.697
   74TYR    HD1 1187   7.109   7.032   1.793
   74TYR    CE1 1188   7.151   6.942   1.601
   74TYR    HE1 1189   7.255   6.924   1.623
   74TYR     CZ 1190   7.098   6.906   1.475
   74TYR     OH 1191   7.180   6.850   1.381
   74TYR     HH 1192   7.272   6.850   1.408
   74TYR    CE2 1193   6.962   6.928   1.446
   74TYR    HE2 1194   6.921   6.899   1.351
   74TYR    CD2 1195   6.879   6.989   1.543
   74TYR    HD2 1196   6.775   7.006   1.520
   74TYR      C 1197   6.818   7.321   1.660
   74TYR      O 1198   6.708   7.304   1.607
   75LYS      N 1199   6.914   7.402   1.609
   75LYS      H 1200   7.002   7.408   1.657
   75LYS     CA 1201   6.905   7.474   1.482
   75LYS     HA 1202   6.802   7.503   1.459
   75LYS     CB 1203   6.994   7.601   1.489
   75LYS    HB1 1204   7.085   7.577   1.543
   75LYS    HB2 1205   7.028   7.632   1.390
   75LYS     CG 1206   6.930   7.724   1.558
   75LYS    HG1 1207   6.869   7.692   1.643
   75LYS    HG2 1208   7.011   7.783   1.600
   75LYS     CD 1209   6.850   7.816   1.464
   75LYS    HD1 1210   6.913   7.843   1.380
   75LYS    HD2 1211   6.765   7.761   1.423
   75LYS     CE 1212   6.802   7.945   1.534
   75LYS    HE1 1213   6.727   7.921   1.609
   75LYS    HE2 1214   6.884   7.994   1.585
   75LYS     NZ 1215   6.745   8.041   1.438
   75LYS    HZ1 1216   6.715   8.125   1.487
   75LYS    HZ2 1217   6.815   8.067   1.370
   75LYS    HZ3 1218   6.665   8.000   1.390
   75LYS      C 1219   6.957   7.381   1.369
   75LYS      O 1220   6.894   7.375   1.264
   76GLY      N 1221   7.069   7.309   1.393
   76GLY      H 1222   7.115   7.318   1.483
   76GLY     CA 1223   7.135   7.221   1.296
   76GLY    HA1 1224   7.078   7.129   1.283
   76GLY    HA2 1225   7.140   7.270   1.199
   76GLY      C 1226   7.277   7.188   1.343
   76GLY      O 1227   7.308   7.191   1.463
   77CYS      N 1228   7.364   7.154   1.247
   77CYS      H 1229   7.332   7.152   1.151
   77CYS     CA 1230   7.508   7.133   1.265
   77CYS     HA 1231   7.538   7.179   1.359
   77CYS     CB 1232   7.549   6.983   1.268
   77CYS    HB1 1233   7.500   6.928   1.187
   77CYS    HB2 1234   7.657   6.971   1.254
   77CYS     SG 1235   7.507   6.907   1.426
   77CYS     HG 1236   7.596   6.976   1.499
   77CYS      C 1237   7.582   7.213   1.156
   77CYS      O 1238   7.524   7.252   1.054
   78CYS      N 1239   7.713   7.235   1.180
   78CYS      H 1240   7.754   7.199   1.265
   78CYS     CA 1241   7.806   7.303   1.089
   78CYS     HA 1242   7.758   7.315   0.992
   78CYS     CB 1243   7.844   7.444   1.141
   78CYS    HB1 1244   7.755   7.505   1.156
   78CYS    HB2 1245   7.892   7.438   1.239
   78CYS     SG 1246   7.954   7.533   1.028
   78CYS     HG 1247   7.868   7.539   0.927
   78CYS      C 1248   7.924   7.207   1.071
   78CYS      O 1249   7.979   7.157   1.170
   79GLU      N 1250   7.966   7.187   0.945
   79GLU      H 1251   7.917   7.235   0.870
   79GLU     CA 1252   8.081   7.107   0.901
   79GLU     HA 1253   8.082   7.012   0.956
   79GLU     CB 1254   8.066   7.077   0.749
   79GLU    HB1 1255   7.975   7.019   0.736
   79GLU    HB2 1256   8.047   7.169   0.695
   79GLU     CG 1257   8.182   6.998   0.682
   79GLU    HG1 1258   8.225   6.927   0.753
   79GLU    HG2 1259   8.140   6.937   0.602
   79GLU     CD 1260   8.294   7.081   0.617
   79GLU    OE1 1261   8.408   7.030   0.615
   79GLU    OE2 1262   8.264   7.192   0.567
   79GLU      C 1263   8.207   7.190   0.935
   79GLU      O 1264   8.229   7.296   0.877
   80ASP      N 1265   8.286   7.138   1.031
   80ASP      H 1266   8.262   7.049   1.073
   80ASP     CA 1267   8.414   7.194   1.074
   80ASP     HA 1268   8.419   7.299   1.043
   80ASP     CB 1269   8.434   7.185   1.229
   80ASP    HB1 1270   8.336   7.182   1.277
   80ASP    HB2 1271   8.483   7.093   1.260
   80ASP     CG 1272   8.512   7.303   1.289
   80ASP    OD1 1273   8.592   7.365   1.215
   80ASP    OD2 1274   8.490   7.331   1.409
   80ASP      C 1275   8.521   7.112   0.998
   80ASP      O 1276   8.539   6.993   1.024
   81GLN      N 1277   8.588   7.181   0.904
   81GLN      H 1278   8.564   7.278   0.889
   81GLN     CA 1279   8.692   7.127   0.815
   81GLN     HA 1280   8.660   7.029   0.777
   81GLN     CB 1281   8.706   7.225   0.696
   81GLN    HB1 1282   8.606   7.248   0.659
   81GLN    HB2 1283   8.748   7.320   0.729
   81GLN     CG 1284   8.790   7.169   0.578
   81GLN    HG1 1285   8.893   7.154   0.609
   81GLN    HG2 1286   8.752   7.072   0.548
   81GLN     CD 1287   8.787   7.263   0.457
   81GLN    OE1 1288   8.886   7.328   0.426
   81GLN    NE2 1289   8.673   7.270   0.388
   81GLN   HE21 1290   8.593   7.215   0.416
   81GLN   HE22 1291   8.667   7.330   0.307
   81GLN      C 1292   8.825   7.112   0.893
   81GLN      O 1293   8.895   7.012   0.871
   82GLY      N 1294   8.853   7.203   0.989
   82GLY      H 1295   8.788   7.280   1.000
   82GLY     CA 1296   8.949   7.184   1.098
   82GLY    HA1 1297   9.038   7.132   1.064
   82GLY    HA2 1298   8.980   7.282   1.135
   82GLY      C 1299   8.880   7.108   1.214
   82GLY      O 1300   8.758   7.110   1.227
   83GLU      N 1301   8.960   7.038   1.297
   83GLU      H 1302   9.059   7.040   1.281
   83GLU     CA 1303   8.917   6.956   1.413
   83GLU     HA 1304   9.010   6.937   1.468
   83GLU     CB 1305   8.820   7.026   1.512
   83GLU    HB1 1306   8.719   7.027   1.471
   83GLU    HB2 1307   8.813   6.966   1.603
   83GLU     CG 1308   8.860   7.172   1.549
   83GLU    HG1 1309   8.966   7.175   1.572
   83GLU    HG2 1310   8.846   7.238   1.464
   83GLU     CD 1311   8.780   7.232   1.665
   83GLU    OE1 1312   8.655   7.227   1.658
   83GLU    OE2 1313   8.845   7.283   1.759
   83GLU      C 1314   8.867   6.816   1.366
   83GLU      O 1315   8.891   6.718   1.436
   84LYS      N 1316   8.798   6.810   1.249
   84LYS      H 1317   8.780   6.898   1.203
   84LYS     CA 1318   8.738   6.693   1.182
   84LYS     HA 1319   8.691   6.732   1.091
   84LYS     CB 1320   8.843   6.587   1.136
   84LYS    HB1 1321   8.912   6.563   1.217
   84LYS    HB2 1322   8.792   6.494   1.113
   84LYS     CG 1323   8.921   6.631   1.010
   84LYS    HG1 1324   8.849   6.663   0.934
   84LYS    HG2 1325   8.982   6.718   1.033
   84LYS     CD 1326   9.009   6.519   0.951
   84LYS    HD1 1327   9.086   6.492   1.023
   84LYS    HD2 1328   8.948   6.430   0.936
   84LYS     CE 1329   9.073   6.559   0.817
   84LYS    HE1 1330   8.997   6.586   0.745
   84LYS    HE2 1331   9.138   6.646   0.830
   84LYS     NZ 1332   9.153   6.448   0.761
   84LYS    HZ1 1333   9.193   6.477   0.673
   84LYS    HZ2 1334   9.227   6.424   0.825
   84LYS    HZ3 1335   9.094   6.368   0.746
   84LYS      C 1336   8.621   6.640   1.268
   84LYS      O 1337   8.625   6.526   1.315
   85SER      N 1338   8.520   6.727   1.287
   85SER      H 1339   8.525   6.818   1.244
   85SER     CA 1340   8.400   6.703   1.367
   85SER     HA 1341   8.365   6.602   1.346
   85SER     CB 1342   8.430   6.713   1.520
   85SER    HB1 1343   8.342   6.688   1.578
   85SER    HB2 1344   8.507   6.641   1.549
   85SER     OG 1345   8.474   6.842   1.559
   85SER     HG 1346   8.558   6.861   1.516
   85SER      C 1347   8.288   6.797   1.316
   85SER      O 1348   8.310   6.885   1.232
   86LEU      N 1349   8.167   6.777   1.371
   86LEU      H 1350   8.156   6.703   1.439
   86LEU     CA 1351   8.052   6.867   1.356
   86LEU     HA 1352   8.058   6.925   1.264
   86LEU     CB 1353   7.921   6.784   1.362
   86LEU    HB1 1354   7.922   6.721   1.451
   86LEU    HB2 1355   7.836   6.852   1.376
   86LEU     CG 1356   7.891   6.695   1.239
   86LEU     HG 1357   7.975   6.626   1.228
   86LEU    CD1 1358   7.765   6.610   1.263
   86LEU   HD11 1359   7.746   6.543   1.180
   86LEU   HD12 1360   7.774   6.549   1.353
   86LEU   HD13 1361   7.676   6.673   1.275
   86LEU    CD2 1362   7.879   6.775   1.108
   86LEU   HD21 1363   7.854   6.710   1.024
   86LEU   HD22 1364   7.802   6.852   1.114
   86LEU   HD23 1365   7.973   6.824   1.082
   86LEU      C 1366   8.057   6.961   1.479
   86LEU      O 1367   8.077   6.915   1.592
   87GLN      N 1368   8.025   7.089   1.455
   87GLN      H 1369   8.008   7.119   1.360
   87GLN     CA 1370   7.986   7.186   1.559
   87GLN     HA 1371   8.035   7.164   1.654
   87GLN     CB 1372   8.023   7.329   1.514
   87GLN    HB1 1373   7.976   7.350   1.418
   87GLN    HB2 1374   7.979   7.399   1.585
   87GLN     CG 1375   8.174   7.356   1.507
   87GLN    HG1 1376   8.219   7.348   1.606
   87GLN    HG2 1377   8.223   7.281   1.446
   87GLN     CD 1378   8.205   7.495   1.449
   87GLN    OE1 1379   8.235   7.589   1.523
   87GLN    NE2 1380   8.197   7.509   1.317
   87GLN   HE21 1381   8.173   7.430   1.259
   87GLN   HE22 1382   8.213   7.599   1.275
   87GLN      C 1383   7.832   7.175   1.570
   87GLN      O 1384   7.762   7.161   1.469
   88LEU      N 1385   7.782   7.185   1.694
   88LEU      H 1386   7.846   7.204   1.770
   88LEU     CA 1387   7.641   7.177   1.732
   88LEU     HA 1388   7.584   7.116   1.661
   88LEU     CB 1389   7.635   7.113   1.874
   88LEU    HB1 1390   7.687   7.017   1.869
   88LEU    HB2 1391   7.693   7.173   1.943
   88LEU     CG 1392   7.496   7.089   1.936
   88LEU     HG 1393   7.452   7.186   1.960
   88LEU    CD1 1394   7.398   7.017   1.842
   88LEU   HD11 1395   7.307   6.988   1.893
   88LEU   HD12 1396   7.369   7.082   1.759
   88LEU   HD13 1397   7.441   6.927   1.799
   88LEU    CD2 1398   7.510   7.012   2.069
   88LEU   HD21 1399   7.414   6.997   2.118
   88LEU   HD22 1400   7.554   6.913   2.054
   88LEU   HD23 1401   7.574   7.066   2.140
   88LEU      C 1402   7.591   7.324   1.734
   88LEU      O 1403   7.627   7.399   1.825
   89VAL      N 1404   7.509   7.360   1.634
   89VAL      H 1405   7.480   7.291   1.566
   89VAL     CA 1406   7.448   7.493   1.619
   89VAL     HA 1407   7.512   7.569   1.664
   89VAL     CB 1408   7.422   7.531   1.470
   89VAL     HB 1409   7.347   7.464   1.428
   89VAL    CG1 1410   7.367   7.675   1.453
   89VAL   HG11 1411   7.345   7.697   1.349
   89VAL   HG12 1412   7.276   7.692   1.510
   89VAL   HG13 1413   7.440   7.749   1.487
   89VAL    CG2 1414   7.548   7.515   1.383
   89VAL   HG21 1415   7.527   7.539   1.278
   89VAL   HG22 1416   7.628   7.581   1.416
   89VAL   HG23 1417   7.587   7.413   1.385
   89VAL      C 1418   7.312   7.483   1.693
   89VAL      O 1419   7.228   7.398   1.662
   90MET      N 1420   7.294   7.575   1.789
   90MET      H 1421   7.368   7.641   1.807
   90MET     CA 1422   7.176   7.590   1.875
   90MET     HA 1423   7.096   7.523   1.844
   90MET     CB 1424   7.215   7.560   2.023
   90MET    HB1 1425   7.276   7.642   2.062
   90MET    HB2 1426   7.125   7.560   2.084
   90MET     CG 1427   7.290   7.427   2.045
   90MET    HG1 1428   7.225   7.344   2.016
   90MET    HG2 1429   7.378   7.421   1.982
   90MET     SD 1430   7.347   7.396   2.215
   90MET     CE 1431   7.472   7.526   2.233
   90MET    HE1 1432   7.529   7.511   2.324
   90MET    HE2 1433   7.542   7.524   2.148
   90MET    HE3 1434   7.426   7.625   2.237
   90MET      C 1435   7.127   7.736   1.858
   90MET      O 1436   7.196   7.821   1.800
   91GLU      N 1437   7.007   7.765   1.912
   91GLU      H 1438   6.955   7.691   1.958
   91GLU     CA 1439   6.950   7.900   1.921
   91GLU     HA 1440   6.959   7.949   1.824
   91GLU     CB 1441   6.799   7.891   1.958
   91GLU    HB1 1442   6.757   7.991   1.953
   91GLU    HB2 1443   6.747   7.834   1.880
   91GLU     CG 1444   6.765   7.829   2.096
   91GLU    HG1 1445   6.803   7.727   2.101
   91GLU    HG2 1446   6.815   7.884   2.176
   91GLU     CD 1447   6.615   7.827   2.132
   91GLU    OE1 1448   6.537   7.902   2.070
   91GLU    OE2 1449   6.581   7.749   2.224
   91GLU      C 1450   7.029   7.980   2.028
   91GLU      O 1451   7.077   7.924   2.126
   92TYR      N 1452   7.036   8.113   2.008
   92TYR      H 1453   6.992   8.153   1.926
   92TYR     CA 1454   7.087   8.210   2.106
   92TYR     HA 1455   7.170   8.167   2.163
   92TYR     CB 1456   7.135   8.337   2.033
   92TYR    HB1 1457   7.221   8.311   1.970
   92TYR    HB2 1458   7.059   8.372   1.963
   92TYR     CG 1459   7.178   8.454   2.121
   92TYR    CD1 1460   7.284   8.438   2.213
   92TYR    HD1 1461   7.336   8.344   2.222
   92TYR    CE1 1462   7.326   8.547   2.293
   92TYR    HE1 1463   7.409   8.535   2.361
   92TYR     CZ 1464   7.259   8.671   2.283
   92TYR     OH 1465   7.298   8.776   2.361
   92TYR     HH 1466   7.238   8.852   2.354
   92TYR    CE2 1467   7.151   8.686   2.193
   92TYR    HE2 1468   7.099   8.781   2.185
   92TYR    CD2 1469   7.111   8.578   2.112
   92TYR    HD2 1470   7.029   8.591   2.043
   92TYR      C 1471   6.967   8.240   2.199
   92TYR      O 1472   6.865   8.293   2.152
   93VAL      N 1473   6.982   8.206   2.328
   93VAL      H 1474   7.070   8.165   2.357
   93VAL     CA 1475   6.882   8.221   2.434
   93VAL     HA 1476   6.781   8.222   2.394
   93VAL     CB 1477   6.889   8.100   2.533
   93VAL     HB 1478   6.987   8.098   2.582
   93VAL    CG1 1479   6.783   8.110   2.644
   93VAL   HG11 1480   6.776   8.020   2.704
   93VAL   HG12 1481   6.808   8.191   2.711
   93VAL   HG13 1482   6.684   8.129   2.602
   93VAL    CG2 1483   6.874   7.964   2.461
   93VAL   HG21 1484   6.877   7.881   2.531
   93VAL   HG22 1485   6.778   7.958   2.408
   93VAL   HG23 1486   6.953   7.948   2.388
   93VAL      C 1487   6.924   8.354   2.505
   93VAL      O 1488   7.026   8.354   2.576
   94PRO      N 1489   6.854   8.468   2.477
   94PRO     CD 1490   6.726   8.476   2.405
   94PRO    HD1 1491   6.645   8.466   2.478
   94PRO    HD2 1492   6.709   8.403   2.328
   94PRO     CG 1493   6.721   8.615   2.342
   94PRO    HG1 1494   6.620   8.651   2.325
   94PRO    HG2 1495   6.773   8.612   2.246
   94PRO     CB 1496   6.800   8.699   2.440
   94PRO    HB1 1497   6.735   8.728   2.523
   94PRO    HB2 1498   6.838   8.791   2.394
   94PRO     CA 1499   6.913   8.605   2.486
   94PRO     HA 1500   6.994   8.608   2.412
   94PRO      C 1501   6.970   8.655   2.621
   94PRO      O 1502   7.065   8.733   2.617
   95LEU      N 1503   6.912   8.614   2.736
   95LEU      H 1504   6.835   8.548   2.734
   95LEU     CA 1505   6.951   8.666   2.869
   95LEU     HA 1506   7.002   8.762   2.860
   95LEU     CB 1507   6.825   8.686   2.958
   95LEU    HB1 1508   6.775   8.591   2.974
   95LEU    HB2 1509   6.856   8.718   3.057
   95LEU     CG 1510   6.721   8.788   2.905
   95LEU     HG 1511   6.686   8.753   2.808
   95LEU    CD1 1512   6.598   8.794   2.998
   95LEU   HD11 1513   6.522   8.861   2.958
   95LEU   HD12 1514   6.553   8.696   3.009
   95LEU   HD13 1515   6.625   8.830   3.098
   95LEU    CD2 1516   6.780   8.929   2.885
   95LEU   HD21 1517   6.703   9.000   2.852
   95LEU   HD22 1518   6.824   8.968   2.977
   95LEU   HD23 1519   6.858   8.930   2.808
   95LEU      C 1520   7.054   8.571   2.939
   95LEU      O 1521   7.099   8.606   3.048
   96GLY      N 1522   7.092   8.457   2.877
   96GLY      H 1523   7.050   8.435   2.788
   96GLY     CA 1524   7.195   8.364   2.925
   96GLY    HA1 1525   7.216   8.292   2.846
   96GLY    HA2 1526   7.287   8.418   2.945
   96GLY      C 1527   7.154   8.285   3.051
   96GLY      O 1528   7.036   8.280   3.086
   97SER      N 1529   7.253   8.222   3.117
   97SER      H 1530   7.347   8.230   3.083
   97SER     CA 1531   7.235   8.135   3.236
   97SER     HA 1532   7.161   8.060   3.209
   97SER     CB 1533   7.367   8.059   3.269
   97SER    HB1 1534   7.345   7.980   3.340
   97SER    HB2 1535   7.405   8.009   3.180
   97SER     OG 1536   7.469   8.139   3.325
   97SER     HG 1537   7.499   8.203   3.259
   97SER      C 1538   7.181   8.215   3.356
   97SER      O 1539   7.215   8.333   3.373
   98LEU      N 1540   7.103   8.147   3.442
   98LEU      H 1541   7.079   8.051   3.420
   98LEU     CA 1542   7.049   8.199   3.569
   98LEU     HA 1543   7.001   8.295   3.550
   98LEU     CB 1544   6.946   8.099   3.628
   98LEU    HB1 1545   6.991   8.000   3.634
   98LEU    HB2 1546   6.924   8.126   3.732
   98LEU     CG 1547   6.811   8.090   3.553
   98LEU     HG 1548   6.832   8.061   3.450
   98LEU    CD1 1549   6.723   7.979   3.613
   98LEU   HD11 1550   6.635   7.960   3.552
   98LEU   HD12 1551   6.777   7.885   3.622
   98LEU   HD13 1552   6.687   8.007   3.712
   98LEU    CD2 1553   6.733   8.222   3.550
   98LEU   HD21 1554   6.636   8.209   3.501
   98LEU   HD22 1555   6.714   8.260   3.650
   98LEU   HD23 1556   6.786   8.300   3.495
   98LEU      C 1557   7.163   8.225   3.671
   98LEU      O 1558   7.146   8.312   3.756
   99ARG      N 1559   7.279   8.156   3.658
   99ARG      H 1560   7.285   8.086   3.586
   99ARG     CA 1561   7.400   8.175   3.740
   99ARG     HA 1562   7.370   8.178   3.844
   99ARG     CB 1563   7.493   8.053   3.719
   99ARG    HB1 1564   7.435   7.963   3.738
   99ARG    HB2 1565   7.526   8.048   3.615
   99ARG     CG 1566   7.615   8.050   3.813
   99ARG    HG1 1567   7.684   8.131   3.788
   99ARG    HG2 1568   7.583   8.067   3.916
   99ARG     CD 1569   7.690   7.916   3.806
   99ARG    HD1 1570   7.624   7.835   3.837
   99ARG    HD2 1571   7.721   7.893   3.704
   99ARG     NE 1572   7.808   7.915   3.895
   99ARG     HE 1573   7.795   7.873   3.985
   99ARG     CZ 1574   7.929   7.966   3.867
   99ARG    NH1 1575   8.025   7.956   3.959
   99ARG   HH11 1576   8.006   7.913   4.048
   99ARG   HH12 1577   8.117   7.994   3.939
   99ARG    NH2 1578   7.957   8.026   3.751
   99ARG   HH21 1579   7.885   8.037   3.681
   99ARG   HH22 1580   8.050   8.061   3.734
   99ARG      C 1581   7.471   8.309   3.707
   99ARG      O 1582   7.533   8.364   3.797
  100ASP      N 1583   7.458   8.360   3.583
  100ASP      H 1584   7.404   8.309   3.514
  100ASP     CA 1585   7.516   8.488   3.538
  100ASP     HA 1586   7.603   8.514   3.599
  100ASP     CB 1587   7.558   8.482   3.388
  100ASP    HB1 1588   7.474   8.450   3.326
  100ASP    HB2 1589   7.585   8.582   3.352
  100ASP     CG 1590   7.679   8.392   3.359
  100ASP    OD1 1591   7.763   8.372   3.450
  100ASP    OD2 1592   7.686   8.344   3.243
  100ASP      C 1593   7.410   8.600   3.554
  100ASP      O 1594   7.450   8.713   3.582
  101TYR      N 1595   7.279   8.571   3.538
  101TYR      H 1596   7.253   8.476   3.514
  101TYR     CA 1597   7.170   8.670   3.532
  101TYR     HA 1598   7.205   8.758   3.479
  101TYR     CB 1599   7.051   8.610   3.453
  101TYR    HB1 1600   7.086   8.578   3.354
  101TYR    HB2 1601   7.015   8.519   3.501
  101TYR     CG 1602   6.935   8.705   3.432
  101TYR    CD1 1603   6.936   8.798   3.325
  101TYR    HD1 1604   7.019   8.801   3.257
  101TYR    CE1 1605   6.828   8.887   3.307
  101TYR    HE1 1606   6.829   8.958   3.226
  101TYR     CZ 1607   6.718   8.884   3.396
  101TYR     OH 1608   6.613   8.970   3.378
  101TYR     HH 1609   6.544   8.959   3.444
  101TYR    CE2 1610   6.716   8.792   3.503
  101TYR    HE2 1611   6.633   8.787   3.571
  101TYR    CD2 1612   6.825   8.703   3.521
  101TYR    HD2 1613   6.823   8.632   3.603
  101TYR      C 1614   7.129   8.710   3.676
  101TYR      O 1615   7.130   8.830   3.705
  102LEU      N 1616   7.091   8.614   3.763
  102LEU      H 1617   7.094   8.517   3.733
  102LEU     CA 1618   7.028   8.637   3.895
  102LEU     HA 1619   6.941   8.700   3.875
  102LEU     CB 1620   6.977   8.504   3.958
  102LEU    HB1 1621   7.061   8.434   3.966
  102LEU    HB2 1622   6.946   8.523   4.061
  102LEU     CG 1623   6.859   8.435   3.886
  102LEU     HG 1624   6.888   8.414   3.783
  102LEU    CD1 1625   6.826   8.300   3.953
  102LEU   HD11 1626   6.745   8.248   3.902
  102LEU   HD12 1627   6.913   8.233   3.952
  102LEU   HD13 1628   6.797   8.313   4.057
  102LEU    CD2 1629   6.732   8.522   3.882
  102LEU   HD21 1630   6.648   8.468   3.838
  102LEU   HD22 1631   6.702   8.554   3.982
  102LEU   HD23 1632   6.746   8.612   3.821
  102LEU      C 1633   7.114   8.718   3.996
  102LEU      O 1634   7.052   8.791   4.075
  103PRO      N 1635   7.250   8.713   3.995
  103PRO     CD 1636   7.334   8.608   3.935
  103PRO    HD1 1637   7.361   8.639   3.834
  103PRO    HD2 1638   7.285   8.511   3.929
  103PRO     CG 1639   7.458   8.602   4.023
  103PRO    HG1 1640   7.545   8.560   3.973
  103PRO    HG2 1641   7.438   8.542   4.112
  103PRO     CB 1642   7.478   8.748   4.063
  103PRO    HB1 1643   7.531   8.800   3.982
  103PRO    HB2 1644   7.538   8.758   4.153
  103PRO     CA 1645   7.334   8.801   4.081
  103PRO     HA 1646   7.303   8.786   4.184
  103PRO      C 1647   7.326   8.952   4.047
  103PRO      O 1648   7.350   9.032   4.137
  104ARG      N 1649   7.293   8.989   3.921
  104ARG      H 1650   7.272   8.917   3.853
  104ARG     CA 1651   7.280   9.128   3.874
  104ARG     HA 1652   7.330   9.198   3.943
  104ARG     CB 1653   7.344   9.142   3.733
  104ARG    HB1 1654   7.302   9.070   3.664
  104ARG    HB2 1655   7.317   9.240   3.692
  104ARG     CG 1656   7.499   9.136   3.730
  104ARG    HG1 1657   7.534   9.202   3.651
  104ARG    HG2 1658   7.540   9.176   3.823
  104ARG     CD 1659   7.555   8.995   3.703
  104ARG    HD1 1660   7.522   8.924   3.778
  104ARG    HD2 1661   7.518   8.960   3.606
  104ARG     NE 1662   7.702   8.996   3.699
  104ARG     HE 1663   7.746   9.083   3.724
  104ARG     CZ 1664   7.782   8.894   3.666
  104ARG    NH1 1665   7.734   8.774   3.632
  104ARG   HH11 1666   7.634   8.759   3.628
  104ARG   HH12 1667   7.796   8.698   3.607
  104ARG    NH2 1668   7.914   8.912   3.666
  104ARG   HH21 1669   7.953   9.001   3.692
  104ARG   HH22 1670   7.975   8.836   3.641
  104ARG      C 1671   7.131   9.171   3.866
  104ARG      O 1672   7.108   9.290   3.849
  105HID      N 1673   7.033   9.078   3.875
  105HID      H 1674   7.058   8.981   3.892
  105HID     CA 1675   6.890   9.104   3.853
  105HID     HA 1676   6.869   9.211   3.855
  105HID     CB 1677   6.845   9.049   3.715
  105HID    HB1 1678   6.856   8.941   3.712
  105HID    HB2 1679   6.738   9.068   3.701
  105HID     CG 1680   6.917   9.106   3.595
  105HID    ND1 1681   7.036   9.054   3.547
  105HID    HD1 1682   7.086   8.976   3.587
  105HID    CE1 1683   7.071   9.126   3.441
  105HID    HE1 1684   7.161   9.108   3.384
  105HID    NE2 1685   6.985   9.223   3.412
  105HID    CD2 1686   6.886   9.210   3.510
  105HID    HD2 1687   6.800   9.276   3.511
  105HID      C 1688   6.816   9.038   3.971
  105HID      O 1689   6.811   8.915   3.978
  106SER      N 1690   6.757   9.120   4.059
  106SER      H 1691   6.765   9.220   4.046
  106SER     CA 1692   6.678   9.078   4.176
  106SER     HA 1693   6.724   8.990   4.222
  106SER     CB 1694   6.676   9.191   4.283
  106SER    HB1 1695   6.615   9.161   4.369
  106SER    HB2 1696   6.777   9.206   4.322
  106SER     OG 1697   6.629   9.316   4.236
  106SER     HG 1698   6.539   9.304   4.205
  106SER      C 1699   6.536   9.044   4.124
  106SER      O 1700   6.457   9.133   4.094
  107ILE      N 1701   6.510   8.913   4.112
  107ILE      H 1702   6.581   8.846   4.139
  107ILE     CA 1703   6.385   8.854   4.060
  107ILE     HA 1704   6.325   8.930   4.009
  107ILE     CB 1705   6.417   8.737   3.961
  107ILE     HB 1706   6.479   8.665   4.014
  107ILE    CG2 1707   6.292   8.658   3.915
  107ILE   HG21 1708   6.317   8.583   3.839
  107ILE   HG22 1709   6.245   8.604   3.996
  107ILE   HG23 1710   6.218   8.725   3.872
  107ILE    CG1 1711   6.499   8.784   3.838
  107ILE   HG11 1712   6.600   8.811   3.870
  107ILE   HG12 1713   6.513   8.700   3.769
  107ILE     CD 1714   6.440   8.904   3.761
  107ILE    HD1 1715   6.500   8.927   3.673
  107ILE    HD2 1716   6.339   8.884   3.727
  107ILE    HD3 1717   6.439   8.994   3.822
  107ILE      C 1718   6.307   8.801   4.182
  107ILE      O 1719   6.364   8.738   4.271
  108GLY      N 1720   6.174   8.825   4.181
  108GLY      H 1721   6.135   8.875   4.102
  108GLY     CA 1722   6.080   8.790   4.288
  108GLY    HA1 1723   6.117   8.828   4.383
  108GLY    HA2 1724   5.985   8.842   4.269
  108GLY      C 1725   6.051   8.639   4.299
  108GLY      O 1726   6.075   8.562   4.205
  109LEU      N 1727   5.998   8.599   4.416
  109LEU      H 1728   5.982   8.670   4.485
  109LEU     CA 1729   5.971   8.462   4.464
  109LEU     HA 1730   6.069   8.413   4.473
  109LEU     CB 1731   5.907   8.471   4.605
  109LEU    HB1 1732   5.977   8.522   4.671
  109LEU    HB2 1733   5.820   8.537   4.599
  109LEU     CG 1734   5.863   8.339   4.673
  109LEU     HG 1735   5.786   8.293   4.610
  109LEU    CD1 1736   5.978   8.238   4.688
  109LEU   HD11 1737   5.943   8.146   4.735
  109LEU   HD12 1738   6.019   8.209   4.591
  109LEU   HD13 1739   6.059   8.278   4.749
  109LEU    CD2 1740   5.796   8.368   4.808
  109LEU   HD21 1741   5.753   8.277   4.850
  109LEU   HD22 1742   5.868   8.407   4.881
  109LEU   HD23 1743   5.715   8.440   4.799
  109LEU      C 1744   5.887   8.379   4.363
  109LEU      O 1745   5.926   8.266   4.334
  110ALA      N 1746   5.777   8.436   4.311
  110ALA      H 1747   5.752   8.530   4.339
  110ALA     CA 1748   5.682   8.368   4.220
  110ALA     HA 1749   5.652   8.274   4.266
  110ALA     CB 1750   5.557   8.456   4.204
  110ALA    HB1 1751   5.479   8.403   4.149
  110ALA    HB2 1752   5.516   8.483   4.300
  110ALA    HB3 1753   5.578   8.549   4.151
  110ALA      C 1754   5.744   8.342   4.082
  110ALA      O 1755   5.715   8.237   4.023
  111GLN      N 1756   5.831   8.432   4.032
  111GLN      H 1757   5.851   8.515   4.087
  111GLN     CA 1758   5.898   8.425   3.902
  111GLN     HA 1759   5.827   8.389   3.827
  111GLN     CB 1760   5.939   8.569   3.863
  111GLN    HB1 1761   5.850   8.631   3.871
  111GLN    HB2 1762   6.009   8.609   3.938
  111GLN     CG 1763   5.999   8.585   3.722
  111GLN    HG1 1764   6.098   8.539   3.718
  111GLN    HG2 1765   5.938   8.532   3.649
  111GLN     CD 1766   6.006   8.732   3.677
  111GLN    OE1 1767   5.910   8.808   3.693
  111GLN    NE2 1768   6.118   8.773   3.617
  111GLN   HE21 1769   6.194   8.709   3.602
  111GLN   HE22 1770   6.125   8.868   3.584
  111GLN      C 1771   6.018   8.326   3.908
  111GLN      O 1772   6.048   8.266   3.804
  112LEU      N 1773   6.079   8.301   4.026
  112LEU      H 1774   6.049   8.353   4.107
  112LEU     CA 1775   6.180   8.196   4.051
  112LEU     HA 1776   6.251   8.192   3.968
  112LEU     CB 1777   6.254   8.226   4.184
  112LEU    HB1 1778   6.181   8.237   4.264
  112LEU    HB2 1779   6.316   8.140   4.212
  112LEU     CG 1780   6.346   8.351   4.183
  112LEU     HG 1781   6.288   8.435   4.146
  112LEU    CD1 1782   6.389   8.387   4.326
  112LEU   HD11 1783   6.455   8.474   4.326
  112LEU   HD12 1784   6.303   8.412   4.388
  112LEU   HD13 1785   6.442   8.305   4.374
  112LEU    CD2 1786   6.467   8.337   4.089
  112LEU   HD21 1787   6.530   8.426   4.094
  112LEU   HD22 1788   6.530   8.252   4.116
  112LEU   HD23 1789   6.437   8.325   3.985
  112LEU      C 1790   6.110   8.058   4.064
  112LEU      O 1791   6.169   7.958   4.021
  113LEU      N 1792   5.986   8.053   4.116
  113LEU      H 1793   5.944   8.138   4.149
  113LEU     CA 1794   5.902   7.932   4.129
  113LEU     HA 1795   5.964   7.848   4.159
  113LEU     CB 1796   5.793   7.957   4.237
  113LEU    HB1 1797   5.745   8.054   4.218
  113LEU    HB2 1798   5.712   7.884   4.228
  113LEU     CG 1799   5.844   7.953   4.383
  113LEU     HG 1800   5.935   8.014   4.390
  113LEU    CD1 1801   5.742   8.017   4.478
  113LEU   HD11 1802   5.774   8.012   4.582
  113LEU   HD12 1803   5.726   8.123   4.454
  113LEU   HD13 1804   5.645   7.969   4.470
  113LEU    CD2 1805   5.883   7.811   4.428
  113LEU   HD21 1806   5.910   7.810   4.534
  113LEU   HD22 1807   5.801   7.740   4.414
  113LEU   HD23 1808   5.969   7.773   4.373
  113LEU      C 1809   5.834   7.896   3.994
  113LEU      O 1810   5.794   7.781   3.978
  114LEU      N 1811   5.828   7.990   3.897
  114LEU      H 1812   5.862   8.083   3.916
  114LEU     CA 1813   5.785   7.967   3.758
  114LEU     HA 1814   5.699   7.900   3.759
  114LEU     CB 1815   5.746   8.101   3.691
  114LEU    HB1 1816   5.676   8.154   3.755
  114LEU    HB2 1817   5.834   8.166   3.686
  114LEU     CG 1818   5.684   8.090   3.549
  114LEU     HG 1819   5.757   8.041   3.484
  114LEU    CD1 1820   5.556   8.004   3.545
  114LEU   HD11 1821   5.512   8.004   3.445
  114LEU   HD12 1822   5.576   7.900   3.570
  114LEU   HD13 1823   5.481   8.041   3.614
  114LEU    CD2 1824   5.659   8.229   3.489
  114LEU   HD21 1825   5.624   8.222   3.386
  114LEU   HD22 1826   5.584   8.283   3.547
  114LEU   HD23 1827   5.750   8.288   3.489
  114LEU      C 1828   5.902   7.902   3.681
  114LEU      O 1829   5.876   7.807   3.607
  115PHE      N 1830   6.028   7.945   3.703
  115PHE      H 1831   6.043   8.024   3.764
  115PHE     CA 1832   6.150   7.885   3.644
  115PHE     HA 1833   6.137   7.878   3.536
  115PHE     CB 1834   6.274   7.973   3.674
  115PHE    HB1 1835   6.292   7.974   3.782
  115PHE    HB2 1836   6.363   7.926   3.631
  115PHE     CG 1837   6.273   8.118   3.627
  115PHE    CD1 1838   6.190   8.163   3.521
  115PHE    HD1 1839   6.125   8.094   3.468
  115PHE    CE1 1840   6.190   8.297   3.484
  115PHE    HE1 1841   6.125   8.331   3.404
  115PHE     CZ 1842   6.272   8.388   3.550
  115PHE     HZ 1843   6.271   8.492   3.520
  115PHE    CE2 1844   6.357   8.346   3.652
  115PHE    HE2 1845   6.422   8.417   3.701
  115PHE    CD2 1846   6.358   8.212   3.691
  115PHE    HD2 1847   6.424   8.181   3.771
  115PHE      C 1848   6.171   7.742   3.699
  115PHE      O 1849   6.211   7.656   3.621
  116ALA      N 1850   6.135   7.715   3.827
  116ALA      H 1851   6.102   7.792   3.884
  116ALA     CA 1852   6.139   7.584   3.893
  116ALA     HA 1853   6.239   7.542   3.883
  116ALA     CB 1854   6.108   7.604   4.043
  116ALA    HB1 1855   6.117   7.510   4.097
  116ALA    HB2 1856   6.177   7.675   4.088
  116ALA    HB3 1857   6.007   7.641   4.059
  116ALA      C 1858   6.036   7.486   3.831
  116ALA      O 1859   6.070   7.370   3.810
  117GLN      N 1860   5.915   7.536   3.799
  117GLN      H 1861   5.895   7.633   3.819
  117GLN     CA 1862   5.804   7.463   3.735
  117GLN     HA 1863   5.786   7.370   3.790
  117GLN     CB 1864   5.677   7.551   3.742
  117GLN    HB1 1865   5.656   7.577   3.846
  117GLN    HB2 1866   5.699   7.647   3.694
  117GLN     CG 1867   5.548   7.490   3.681
  117GLN    HG1 1868   5.571   7.422   3.599
  117GLN    HG2 1869   5.498   7.429   3.756
  117GLN     CD 1870   5.452   7.598   3.630
  117GLN    OE1 1871   5.407   7.683   3.707
  117GLN    NE2 1872   5.419   7.595   3.500
  117GLN   HE21 1873   5.461   7.527   3.438
  117GLN   HE22 1874   5.357   7.665   3.463
  117GLN      C 1875   5.841   7.429   3.588
  117GLN      O 1876   5.821   7.314   3.547
  118GLN      N 1877   5.899   7.525   3.513
  118GLN      H 1878   5.911   7.617   3.554
  118GLN     CA 1879   5.939   7.515   3.372
  118GLN     HA 1880   5.855   7.473   3.315
  118GLN     CB 1881   5.970   7.656   3.317
  118GLN    HB1 1882   6.041   7.706   3.384
  118GLN    HB2 1883   6.022   7.647   3.221
  118GLN     CG 1884   5.844   7.743   3.296
  118GLN    HG1 1885   5.778   7.696   3.224
  118GLN    HG2 1886   5.785   7.748   3.388
  118GLN     CD 1887   5.874   7.887   3.252
  118GLN    OE1 1888   5.987   7.935   3.259
  118GLN    NE2 1889   5.771   7.958   3.206
  118GLN   HE21 1890   5.678   7.919   3.203
  118GLN   HE22 1891   5.785   8.054   3.175
  118GLN      C 1892   6.060   7.419   3.354
  118GLN      O 1893   6.064   7.349   3.253
  119ILE      N 1894   6.151   7.409   3.454
  119ILE      H 1895   6.143   7.469   3.534
  119ILE     CA 1896   6.259   7.308   3.460
  119ILE     HA 1897   6.313   7.309   3.366
  119ILE     CB 1898   6.361   7.333   3.577
  119ILE     HB 1899   6.302   7.353   3.667
  119ILE    CG2 1900   6.454   7.213   3.610
  119ILE   HG21 1901   6.532   7.239   3.682
  119ILE   HG22 1902   6.399   7.129   3.654
  119ILE   HG23 1903   6.503   7.175   3.520
  119ILE    CG1 1904   6.449   7.458   3.551
  119ILE   HG11 1905   6.530   7.434   3.482
  119ILE   HG12 1906   6.391   7.534   3.498
  119ILE     CD 1907   6.506   7.522   3.678
  119ILE    HD1 1908   6.561   7.614   3.656
  119ILE    HD2 1909   6.428   7.549   3.749
  119ILE    HD3 1910   6.575   7.455   3.730
  119ILE      C 1911   6.195   7.167   3.478
  119ILE      O 1912   6.237   7.076   3.407
  120CYS      N 1913   6.093   7.151   3.565
  120CYS      H 1914   6.062   7.231   3.620
  120CYS     CA 1915   6.024   7.023   3.592
  120CYS     HA 1916   6.102   6.949   3.609
  120CYS     CB 1917   5.932   7.027   3.717
  120CYS    HB1 1918   5.857   7.106   3.710
  120CYS    HB2 1919   5.879   6.933   3.729
  120CYS     SG 1920   6.030   7.052   3.866
  120CYS     HG 1921   6.066   7.179   3.840
  120CYS      C 1922   5.942   6.975   3.470
  120CYS      O 1923   5.932   6.854   3.452
  121GLU      N 1924   5.890   7.066   3.385
  121GLU      H 1925   5.900   7.164   3.406
  121GLU     CA 1926   5.817   7.035   3.260
  121GLU     HA 1927   5.748   6.952   3.278
  121GLU     CB 1928   5.734   7.158   3.216
  121GLU    HB1 1929   5.798   7.247   3.215
  121GLU    HB2 1930   5.700   7.145   3.113
  121GLU     CG 1931   5.612   7.184   3.307
  121GLU    HG1 1932   5.546   7.097   3.306
  121GLU    HG2 1933   5.643   7.197   3.410
  121GLU     CD 1934   5.531   7.307   3.266
  121GLU    OE1 1935   5.563   7.416   3.318
  121GLU    OE2 1936   5.436   7.290   3.187
  121GLU      C 1937   5.916   6.990   3.149
  121GLU      O 1938   5.882   6.897   3.076
  122GLY      N 1939   6.036   7.050   3.141
  122GLY      H 1940   6.058   7.125   3.205
  122GLY     CA 1941   6.142   7.011   3.047
  122GLY    HA1 1942   6.102   7.001   2.946
  122GLY    HA2 1943   6.215   7.092   3.042
  122GLY      C 1944   6.215   6.880   3.087
  122GLY      O 1945   6.257   6.806   2.999
  123MET      N 1946   6.227   6.852   3.218
  123MET      H 1947   6.191   6.919   3.286
  123MET     CA 1948   6.292   6.733   3.276
  123MET     HA 1949   6.377   6.703   3.214
  123MET     CB 1950   6.342   6.766   3.419
  123MET    HB1 1951   6.262   6.813   3.476
  123MET    HB2 1952   6.364   6.674   3.473
  123MET     CG 1953   6.468   6.854   3.425
  123MET    HG1 1954   6.449   6.951   3.380
  123MET    HG2 1955   6.491   6.875   3.530
  123MET     SD 1956   6.618   6.790   3.346
  123MET     CE 1957   6.629   6.629   3.428
  123MET    HE1 1958   6.727   6.585   3.414
  123MET    HE2 1959   6.612   6.641   3.535
  123MET    HE3 1960   6.554   6.561   3.388
  123MET      C 1961   6.193   6.614   3.283
  123MET      O 1962   6.241   6.500   3.275
  124ALA      N 1963   6.060   6.637   3.290
  124ALA      H 1964   6.027   6.732   3.297
  124ALA     CA 1965   5.956   6.533   3.282
  124ALA     HA 1966   5.982   6.449   3.347
  124ALA     CB 1967   5.820   6.589   3.326
  124ALA    HB1 1968   5.740   6.517   3.313
  124ALA    HB2 1969   5.821   6.615   3.432
  124ALA    HB3 1970   5.793   6.679   3.270
  124ALA      C 1971   5.944   6.481   3.136
  124ALA      O 1972   5.926   6.361   3.118
  125TYR      N 1973   5.963   6.570   3.036
  125TYR      H 1974   5.977   6.667   3.058
  125TYR     CA 1975   5.971   6.536   2.893
  125TYR     HA 1976   5.885   6.474   2.866
  125TYR     CB 1977   5.966   6.665   2.806
  125TYR    HB1 1978   5.866   6.708   2.813
  125TYR    HB2 1979   6.033   6.741   2.848
  125TYR     CG 1980   6.001   6.645   2.659
  125TYR    CD1 1981   5.907   6.589   2.570
  125TYR    HD1 1982   5.807   6.563   2.605
  125TYR    CE1 1983   5.943   6.561   2.436
  125TYR    HE1 1984   5.871   6.517   2.369
  125TYR     CZ 1985   6.074   6.592   2.391
  125TYR     OH 1986   6.110   6.563   2.262
  125TYR     HH 1987   6.040   6.523   2.211
  125TYR    CE2 1988   6.167   6.651   2.479
  125TYR    HE2 1989   6.266   6.676   2.444
  125TYR    CD2 1990   6.131   6.676   2.613
  125TYR    HD2 1991   6.204   6.718   2.681
  125TYR      C 1992   6.101   6.454   2.866
  125TYR      O 1993   6.091   6.354   2.795
  126LEU      N 1994   6.216   6.494   2.924
  126LEU      H 1995   6.215   6.577   2.981
  126LEU     CA 1996   6.348   6.430   2.907
  126LEU     HA 1997   6.370   6.431   2.800
  126LEU     CB 1998   6.454   6.514   2.983
  126LEU    HB1 1999   6.442   6.619   2.956
  126LEU    HB2 2000   6.434   6.509   3.090
  126LEU     CG 2001   6.602   6.475   2.958
  126LEU     HG 2002   6.615   6.371   2.986
  126LEU    CD1 2003   6.643   6.491   2.811
  126LEU   HD11 2004   6.750   6.473   2.797
  126LEU   HD12 2005   6.590   6.421   2.748
  126LEU   HD13 2006   6.621   6.592   2.774
  126LEU    CD2 2007   6.695   6.556   3.050
  126LEU   HD21 2008   6.800   6.528   3.034
  126LEU   HD22 2009   6.687   6.663   3.033
  126LEU   HD23 2010   6.673   6.536   3.155
  126LEU      C 2011   6.345   6.282   2.956
  126LEU      O 2012   6.401   6.197   2.887
  127HIE      N 2013   6.277   6.255   3.069
  127HIE      H 2014   6.232   6.332   3.117
  127HIE     CA 2015   6.263   6.124   3.133
  127HIE     HA 2016   6.357   6.069   3.126
  127HIE     CB 2017   6.227   6.146   3.281
  127HIE    HB1 2018   6.140   6.212   3.291
  127HIE    HB2 2019   6.198   6.051   3.327
  127HIE     CG 2020   6.338   6.202   3.367
  127HIE    ND1 2021   6.332   6.197   3.507
  127HIE    CE1 2022   6.446   6.251   3.547
  127HIE    HE1 2023   6.470   6.265   3.651
  127HIE    NE2 2024   6.524   6.291   3.447
  127HIE    HE2 2025   6.617   6.331   3.456
  127HIE    CD2 2026   6.457   6.263   3.330
  127HIE    HD2 2027   6.498   6.287   3.234
  127HIE      C 2028   6.153   6.039   3.064
  127HIE      O 2029   6.162   5.916   3.073
  128ALA      N 2030   6.056   6.101   2.993
  128ALA      H 2031   6.055   6.202   2.990
  128ALA     CA 2032   5.954   6.034   2.911
  128ALA     HA 2033   5.917   5.945   2.963
  128ALA     CB 2034   5.836   6.130   2.888
  128ALA    HB1 2035   5.757   6.083   2.829
  128ALA    HB2 2036   5.790   6.159   2.983
  128ALA    HB3 2037   5.866   6.221   2.837
  128ALA      C 2038   6.014   5.991   2.774
  128ALA      O 2039   5.967   5.892   2.718
  129GLN      N 2040   6.120   6.060   2.726
  129GLN      H 2041   6.153   6.140   2.778
  129GLN     CA 2042   6.205   6.020   2.612
  129GLN     HA 2043   6.144   5.969   2.537
  129GLN     CB 2044   6.267   6.148   2.549
  129GLN    HB1 2045   6.325   6.202   2.624
  129GLN    HB2 2046   6.340   6.120   2.472
  129GLN     CG 2047   6.168   6.248   2.485
  129GLN    HG1 2048   6.101   6.289   2.560
  129GLN    HG2 2049   6.223   6.333   2.445
  129GLN     CD 2050   6.084   6.189   2.370
  129GLN    OE1 2051   6.139   6.149   2.268
  129GLN    NE2 2052   5.952   6.185   2.386
  129GLN   HE21 2053   5.910   6.218   2.472
  129GLN   HE22 2054   5.894   6.147   2.313
  129GLN      C 2055   6.317   5.922   2.657
  129GLN      O 2056   6.391   5.875   2.570
  130HID      N 2057   6.328   5.890   2.788
  130HID      H 2058   6.265   5.938   2.852
  130HID     CA 2059   6.411   5.786   2.852
  130HID     HA 2060   6.370   5.781   2.953
  130HID     CB 2061   6.394   5.645   2.789
  130HID    HB1 2062   6.415   5.646   2.682
  130HID    HB2 2063   6.466   5.575   2.831
  130HID     CG 2064   6.258   5.583   2.811
  130HID    ND1 2065   6.224   5.520   2.930
  130HID    HD1 2066   6.283   5.508   3.011
  130HID    CE1 2067   6.098   5.477   2.916
  130HID    HE1 2068   6.045   5.423   2.994
  130HID    NE2 2069   6.045   5.506   2.798
  130HID    CD2 2070   6.147   5.573   2.731
  130HID    HD2 2071   6.132   5.610   2.630
  130HID      C 2072   6.557   5.832   2.876
  130HID      O 2073   6.641   5.746   2.903
  131TYR      N 2074   6.586   5.963   2.871
  131TYR      H 2075   6.512   6.029   2.853
  131TYR     CA 2076   6.719   6.021   2.898
  131TYR     HA 2077   6.796   5.946   2.884
  131TYR     CB 2078   6.744   6.139   2.801
  131TYR    HB1 2079   6.668   6.216   2.816
  131TYR    HB2 2080   6.839   6.187   2.824
  131TYR     CG 2081   6.747   6.103   2.653
  131TYR    CD1 2082   6.856   6.030   2.600
  131TYR    HD1 2083   6.938   6.002   2.663
  131TYR    CE1 2084   6.857   5.995   2.463
  131TYR    HE1 2085   6.941   5.939   2.423
  131TYR     CZ 2086   6.751   6.033   2.378
  131TYR     OH 2087   6.753   5.999   2.246
  131TYR     HH 2088   6.833   5.953   2.220
  131TYR    CE2 2089   6.642   6.107   2.431
  131TYR    HE2 2090   6.561   6.136   2.367
  131TYR    CD2 2091   6.640   6.141   2.568
  131TYR    HD2 2092   6.556   6.196   2.608
  131TYR      C 2093   6.720   6.074   3.043
  131TYR      O 2094   6.620   6.124   3.093
  132ILE      N 2095   6.840   6.068   3.105
  132ILE      H 2096   6.916   6.024   3.055
  132ILE     CA 2097   6.881   6.141   3.226
  132ILE     HA 2098   6.794   6.186   3.275
  132ILE     CB 2099   6.957   6.047   3.326
  132ILE     HB 2100   7.007   6.110   3.401
  132ILE    CG2 2101   6.855   5.962   3.404
  132ILE   HG21 2102   6.903   5.900   3.480
  132ILE   HG22 2103   6.783   6.025   3.456
  132ILE   HG23 2104   6.799   5.896   3.338
  132ILE    CG1 2105   7.068   5.959   3.260
  132ILE   HG11 2106   7.023   5.892   3.187
  132ILE   HG12 2107   7.137   6.023   3.204
  132ILE     CD 2108   7.152   5.874   3.355
  132ILE    HD1 2109   7.231   5.822   3.301
  132ILE    HD2 2110   7.200   5.935   3.431
  132ILE    HD3 2111   7.093   5.798   3.406
  132ILE      C 2112   6.977   6.254   3.179
  132ILE      O 2113   7.048   6.238   3.079
  133HIE      N 2114   6.979   6.367   3.253
  133HIE      H 2115   6.922   6.372   3.336
  133HIE     CA 2116   7.055   6.488   3.218
  133HIE     HA 2117   7.061   6.497   3.109
  133HIE     CB 2118   6.984   6.614   3.273
  133HIE    HB1 2119   6.878   6.609   3.248
  133HIE    HB2 2120   6.988   6.619   3.381
  133HIE     CG 2121   7.035   6.744   3.215
  133HIE    ND1 2122   7.148   6.809   3.266
  133HIE    CE1 2123   7.164   6.916   3.189
  133HIE    HE1 2124   7.243   6.988   3.203
  133HIE    NE2 2125   7.073   6.925   3.092
  133HIE    HE2 2126   7.067   6.997   3.022
  133HIE    CD2 2127   6.988   6.816   3.107
  133HIE    HD2 2128   6.904   6.799   3.042
  133HIE      C 2129   7.199   6.477   3.276
  133HIE      O 2130   7.293   6.499   3.200
  134ARG      N 2131   7.214   6.448   3.407
  134ARG      H 2132   7.130   6.436   3.463
  134ARG     CA 2133   7.341   6.428   3.480
  134ARG     HA 2134   7.313   6.394   3.579
  134ARG     CB 2135   7.431   6.319   3.415
  134ARG    HB1 2136   7.455   6.345   3.313
  134ARG    HB2 2137   7.527   6.317   3.467
  134ARG     CG 2138   7.372   6.176   3.419
  134ARG    HG1 2139   7.346   6.153   3.522
  134ARG    HG2 2140   7.279   6.174   3.363
  134ARG     CD 2141   7.466   6.066   3.367
  134ARG    HD1 2142   7.423   5.968   3.387
  134ARG    HD2 2143   7.476   6.072   3.259
  134ARG     NE 2144   7.598   6.070   3.432
  134ARG     HE 2145   7.596   6.062   3.533
  134ARG     CZ 2146   7.718   6.091   3.376
  134ARG    NH1 2147   7.734   6.106   3.244
  134ARG   HH11 2148   7.652   6.111   3.184
  134ARG   HH12 2149   7.826   6.122   3.205
  134ARG    NH2 2150   7.825   6.098   3.454
  134ARG   HH21 2151   7.815   6.092   3.555
  134ARG   HH22 2152   7.916   6.117   3.414
  134ARG      C 2153   7.418   6.562   3.507
  134ARG      O 2154   7.533   6.555   3.550
  135ASP      N 2155   7.357   6.680   3.480
  135ASP      H 2156   7.262   6.680   3.445
  135ASP     CA 2157   7.422   6.811   3.488
  135ASP     HA 2158   7.485   6.812   3.578
  135ASP     CB 2159   7.514   6.838   3.365
  135ASP    HB1 2160   7.575   6.750   3.344
  135ASP    HB2 2161   7.451   6.851   3.277
  135ASP     CG 2162   7.609   6.957   3.376
  135ASP    OD1 2163   7.674   6.972   3.482
  135ASP    OD2 2164   7.620   7.031   3.276
  135ASP      C 2165   7.316   6.921   3.516
  135ASP      O 2166   7.327   7.030   3.459
  136LEU      N 2167   7.213   6.896   3.599
  136LEU      H 2168   7.205   6.806   3.644
  136LEU     CA 2169   7.106   6.994   3.625
  136LEU     HA 2170   7.088   7.051   3.533
  136LEU     CB 2171   6.975   6.920   3.663
  136LEU    HB1 2172   6.959   6.840   3.591
  136LEU    HB2 2173   6.988   6.870   3.759
  136LEU     CG 2174   6.848   7.008   3.667
  136LEU     HG 2175   6.862   7.084   3.744
  136LEU    CD1 2176   6.820   7.083   3.535
  136LEU   HD11 2177   6.727   7.138   3.539
  136LEU   HD12 2178   6.897   7.157   3.512
  136LEU   HD13 2179   6.814   7.014   3.450
  136LEU    CD2 2180   6.727   6.924   3.708
  136LEU   HD21 2181   6.637   6.985   3.717
  136LEU   HD22 2182   6.707   6.845   3.635
  136LEU   HD23 2183   6.744   6.875   3.803
  136LEU      C 2184   7.158   7.086   3.738
  136LEU      O 2185   7.178   7.043   3.851
  137ALA      N 2186   7.180   7.214   3.700
  137ALA      H 2187   7.159   7.239   3.605
  137ALA     CA 2188   7.234   7.323   3.782
  137ALA     HA 2189   7.188   7.320   3.881
  137ALA     CB 2190   7.387   7.308   3.798
  137ALA    HB1 2191   7.425   7.381   3.869
  137ALA    HB2 2192   7.414   7.209   3.836
  137ALA    HB3 2193   7.440   7.323   3.704
  137ALA      C 2194   7.193   7.455   3.713
  137ALA      O 2195   7.169   7.458   3.591
  138ALA      N 2196   7.191   7.566   3.789
  138ALA      H 2197   7.214   7.558   3.888
  138ALA     CA 2198   7.155   7.703   3.743
  138ALA     HA 2199   7.058   7.697   3.693
  138ALA     CB 2200   7.140   7.795   3.865
  138ALA    HB1 2201   7.105   7.894   3.835
  138ALA    HB2 2202   7.068   7.756   3.936
  138ALA    HB3 2203   7.235   7.808   3.918
  138ALA      C 2204   7.258   7.761   3.642
  138ALA      O 2205   7.223   7.856   3.570
  139ARG      N 2206   7.378   7.701   3.632
  139ARG      H 2207   7.396   7.626   3.698
  139ARG     CA 2208   7.484   7.719   3.531
  139ARG     HA 2209   7.519   7.822   3.531
  139ARG     CB 2210   7.600   7.623   3.573
  139ARG    HB1 2211   7.631   7.650   3.673
  139ARG    HB2 2212   7.559   7.522   3.581
  139ARG     CG 2213   7.727   7.618   3.486
  139ARG    HG1 2214   7.703   7.621   3.380
  139ARG    HG2 2215   7.786   7.708   3.505
  139ARG     CD 2216   7.814   7.492   3.510
  139ARG    HD1 2217   7.771   7.409   3.455
  139ARG    HD2 2218   7.914   7.507   3.468
  139ARG     NE 2219   7.826   7.457   3.653
  139ARG     HE 2220   7.854   7.532   3.714
  139ARG     CZ 2221   7.794   7.341   3.711
  139ARG    NH1 2222   7.799   7.333   3.844
  139ARG   HH11 2223   7.828   7.414   3.898
  139ARG   HH12 2224   7.780   7.246   3.891
  139ARG    NH2 2225   7.758   7.232   3.642
  139ARG   HH21 2226   7.762   7.233   3.541
  139ARG   HH22 2227   7.735   7.146   3.690
  139ARG      C 2228   7.433   7.681   3.389
  139ARG      O 2229   7.479   7.741   3.292
  140ASN      N 2230   7.343   7.582   3.381
  140ASN      H 2231   7.306   7.543   3.467
  140ASN     CA 2232   7.304   7.510   3.260
  140ASN     HA 2233   7.360   7.547   3.174
  140ASN     CB 2234   7.333   7.358   3.277
  140ASN    HB1 2235   7.259   7.311   3.341
  140ASN    HB2 2236   7.325   7.307   3.181
  140ASN     CG 2237   7.474   7.326   3.331
  140ASN    OD1 2238   7.574   7.355   3.267
  140ASN    ND2 2239   7.482   7.267   3.450
  140ASN   HD21 2240   7.398   7.239   3.499
  140ASN   HD22 2241   7.572   7.241   3.487
  140ASN      C 2242   7.154   7.536   3.227
  140ASN      O 2243   7.110   7.491   3.122
  141VAL      N 2244   7.079   7.608   3.313
  141VAL      H 2245   7.121   7.643   3.398
  141VAL     CA 2246   6.942   7.656   3.286
  141VAL     HA 2247   6.894   7.595   3.208
  141VAL     CB 2248   6.852   7.655   3.413
  141VAL     HB 2249   6.899   7.714   3.491
  141VAL    CG1 2250   6.712   7.715   3.387
  141VAL   HG11 2251   6.648   7.710   3.475
  141VAL   HG12 2252   6.717   7.820   3.358
  141VAL   HG13 2253   6.661   7.661   3.307
  141VAL    CG2 2254   6.835   7.512   3.470
  141VAL   HG21 2255   6.778   7.513   3.562
  141VAL   HG22 2256   6.784   7.447   3.399
  141VAL   HG23 2257   6.931   7.466   3.493
  141VAL      C 2258   6.960   7.802   3.238
  141VAL      O 2259   7.013   7.886   3.312
  142LEU      N 2260   6.914   7.828   3.115
  142LEU      H 2261   6.866   7.753   3.066
  142LEU     CA 2262   6.925   7.953   3.039
  142LEU     HA 2263   7.000   8.019   3.081
  142LEU     CB 2264   6.961   7.917   2.892
  142LEU    HB1 2265   6.880   7.859   2.848
  142LEU    HB2 2266   6.968   8.009   2.835
  142LEU     CG 2267   7.094   7.839   2.873
  142LEU     HG 2268   7.089   7.747   2.932
  142LEU    CD1 2269   7.109   7.794   2.727
  142LEU   HD11 2270   7.200   7.737   2.711
  142LEU   HD12 2271   7.025   7.730   2.697
  142LEU   HD13 2272   7.111   7.880   2.659
  142LEU    CD2 2273   7.218   7.917   2.920
  142LEU   HD21 2274   7.309   7.860   2.902
  142LEU   HD22 2275   7.227   8.013   2.868
  142LEU   HD23 2276   7.214   7.936   3.026
  142LEU      C 2277   6.785   8.020   3.043
  142LEU      O 2278   6.683   7.955   3.026
  143LEU      N 2279   6.785   8.154   3.060
  143LEU      H 2280   6.874   8.201   3.069
  143LEU     CA 2281   6.668   8.241   3.062
  143LEU     HA 2282   6.578   8.185   3.088
  143LEU     CB 2283   6.695   8.352   3.168
  143LEU    HB1 2284   6.727   8.305   3.261
  143LEU    HB2 2285   6.781   8.412   3.137
  143LEU     CG 2286   6.575   8.444   3.199
  143LEU     HG 2287   6.536   8.482   3.105
  143LEU    CD1 2288   6.462   8.371   3.273
  143LEU   HD11 2289   6.382   8.441   3.299
  143LEU   HD12 2290   6.418   8.294   3.211
  143LEU   HD13 2291   6.497   8.326   3.365
  143LEU    CD2 2292   6.620   8.566   3.281
  143LEU   HD21 2293   6.538   8.636   3.296
  143LEU   HD22 2294   6.657   8.535   3.379
  143LEU   HD23 2295   6.700   8.620   3.231
  143LEU      C 2296   6.659   8.303   2.921
  143LEU      O 2297   6.754   8.366   2.874
  144ASP      N 2298   6.542   8.285   2.856
  144ASP      H 2299   6.467   8.235   2.902
  144ASP     CA 2300   6.509   8.339   2.722
  144ASP     HA 2301   6.600   8.344   2.662
  144ASP     CB 2302   6.407   8.247   2.650
  144ASP    HB1 2303   6.442   8.143   2.652
  144ASP    HB2 2304   6.312   8.245   2.703
  144ASP     CG 2305   6.382   8.284   2.503
  144ASP    OD1 2306   6.284   8.358   2.479
  144ASP    OD2 2307   6.463   8.240   2.419
  144ASP      C 2308   6.452   8.482   2.741
  144ASP      O 2309   6.503   8.576   2.680
  145ASN      N 2310   6.350   8.494   2.828
  145ASN      H 2311   6.317   8.411   2.875
  145ASN     CA 2312   6.284   8.618   2.871
  145ASN     HA 2313   6.359   8.698   2.869
  145ASN     CB 2314   6.170   8.660   2.774
  145ASN    HB1 2315   6.127   8.754   2.806
  145ASN    HB2 2316   6.212   8.680   2.675
  145ASN     CG 2317   6.055   8.558   2.760
  145ASN    OD1 2318   5.971   8.546   2.849
  145ASN    ND2 2319   6.050   8.486   2.648
  145ASN   HD21 2320   6.122   8.494   2.577
  145ASN   HD22 2321   5.975   8.419   2.635
  145ASN      C 2322   6.246   8.600   3.020
  145ASN      O 2323   6.263   8.493   3.078
  146ASP      N 2324   6.192   8.708   3.080
  146ASP      H 2325   6.181   8.792   3.026
  146ASP     CA 2326   6.151   8.720   3.221
  146ASP     HA 2327   6.241   8.700   3.280
  146ASP     CB 2328   6.107   8.866   3.254
  146ASP    HB1 2329   6.098   8.876   3.362
  146ASP    HB2 2330   6.186   8.934   3.225
  146ASP     CG 2331   5.976   8.918   3.192
  146ASP    OD1 2332   5.924   8.853   3.099
  146ASP    OD2 2333   5.931   9.024   3.239
  146ASP      C 2334   6.047   8.612   3.266
  146ASP      O 2335   6.034   8.593   3.387
  147ARG      N 2336   5.977   8.542   3.174
  147ARG      H 2337   5.994   8.562   3.076
  147ARG     CA 2338   5.873   8.442   3.203
  147ARG     HA 2339   5.882   8.408   3.306
  147ARG     CB 2340   5.733   8.506   3.182
  147ARG    HB1 2341   5.725   8.543   3.080
  147ARG    HB2 2342   5.656   8.429   3.191
  147ARG     CG 2343   5.694   8.620   3.279
  147ARG    HG1 2344   5.764   8.703   3.268
  147ARG    HG2 2345   5.597   8.659   3.249
  147ARG     CD 2346   5.687   8.578   3.427
  147ARG    HD1 2347   5.620   8.493   3.439
  147ARG    HD2 2348   5.785   8.545   3.463
  147ARG     NE 2349   5.642   8.688   3.514
  147ARG     HE 2350   5.714   8.750   3.547
  147ARG     CZ 2351   5.516   8.712   3.554
  147ARG    NH1 2352   5.412   8.635   3.517
  147ARG   HH11 2353   5.427   8.558   3.454
  147ARG   HH12 2354   5.319   8.656   3.550
  147ARG    NH2 2355   5.493   8.815   3.636
  147ARG   HH21 2356   5.570   8.873   3.665
  147ARG   HH22 2357   5.400   8.834   3.669
  147ARG      C 2358   5.898   8.312   3.120
  147ARG      O 2359   5.802   8.237   3.103
  148LEU      N 2360   6.021   8.285   3.070
  148LEU      H 2361   6.097   8.350   3.087
  148LEU     CA 2362   6.054   8.165   2.990
  148LEU     HA 2363   5.988   8.084   3.023
  148LEU     CB 2364   6.029   8.191   2.840
  148LEU    HB1 2365   5.926   8.224   2.826
  148LEU    HB2 2366   6.091   8.275   2.809
  148LEU     CG 2367   6.057   8.072   2.744
  148LEU     HG 2368   6.162   8.046   2.751
  148LEU    CD1 2369   5.976   7.946   2.779
  148LEU   HD11 2370   5.996   7.865   2.708
  148LEU   HD12 2371   6.002   7.908   2.878
  148LEU   HD13 2372   5.869   7.965   2.778
  148LEU    CD2 2373   6.032   8.113   2.598
  148LEU   HD21 2374   6.059   8.033   2.529
  148LEU   HD22 2375   5.927   8.137   2.580
  148LEU   HD23 2376   6.090   8.201   2.571
  148LEU      C 2377   6.199   8.125   3.024
  148LEU      O 2378   6.291   8.205   3.011
  149VAL      N 2379   6.215   7.995   3.058
  149VAL      H 2380   6.134   7.936   3.062
  149VAL     CA 2381   6.341   7.929   3.093
  149VAL     HA 2382   6.424   7.995   3.065
  149VAL     CB 2383   6.346   7.898   3.247
  149VAL     HB 2384   6.254   7.935   3.292
  149VAL    CG1 2385   6.353   7.750   3.293
  149VAL   HG11 2386   6.353   7.743   3.401
  149VAL   HG12 2387   6.267   7.694   3.257
  149VAL   HG13 2388   6.443   7.700   3.256
  149VAL    CG2 2389   6.457   7.980   3.315
  149VAL   HG21 2390   6.457   7.965   3.423
  149VAL   HG22 2391   6.555   7.954   3.277
  149VAL   HG23 2392   6.442   8.087   3.299
  149VAL      C 2393   6.354   7.802   3.003
  149VAL      O 2394   6.253   7.741   2.966
  150LYS      N 2395   6.480   7.765   2.973
  150LYS      H 2396   6.556   7.821   3.010
  150LYS     CA 2397   6.522   7.657   2.882
  150LYS     HA 2398   6.442   7.586   2.870
  150LYS     CB 2399   6.562   7.717   2.745
  150LYS    HB1 2400   6.626   7.804   2.760
  150LYS    HB2 2401   6.623   7.646   2.689
  150LYS     CG 2402   6.442   7.757   2.656
  150LYS    HG1 2403   6.392   7.666   2.621
  150LYS    HG2 2404   6.368   7.812   2.714
  150LYS     CD 2405   6.485   7.844   2.537
  150LYS    HD1 2406   6.528   7.937   2.575
  150LYS    HD2 2407   6.566   7.795   2.482
  150LYS     CE 2408   6.371   7.879   2.441
  150LYS    HE1 2409   6.286   7.920   2.496
  150LYS    HE2 2410   6.403   7.956   2.370
  150LYS     NZ 2411   6.327   7.761   2.363
  150LYS    HZ1 2412   6.246   7.786   2.307
  150LYS    HZ2 2413   6.403   7.733   2.303
  150LYS    HZ3 2414   6.303   7.686   2.426
  150LYS      C 2415   6.641   7.585   2.950
  150LYS      O 2416   6.730   7.650   3.004
  151ILE      N 2417   6.646   7.451   2.937
  151ILE      H 2418   6.571   7.404   2.889
  151ILE     CA 2419   6.754   7.364   2.987
  151ILE     HA 2420   6.804   7.409   3.073
  151ILE     CB 2421   6.698   7.223   3.026
  151ILE     HB 2422   6.649   7.182   2.937
  151ILE    CG2 2423   6.808   7.121   3.066
  151ILE   HG21 2424   6.766   7.024   3.093
  151ILE   HG22 2425   6.878   7.102   2.985
  151ILE   HG23 2426   6.866   7.157   3.152
  151ILE    CG1 2427   6.591   7.232   3.137
  151ILE   HG11 2428   6.638   7.249   3.234
  151ILE   HG12 2429   6.526   7.319   3.122
  151ILE     CD 2430   6.499   7.109   3.144
  151ILE    HD1 2431   6.419   7.125   3.217
  151ILE    HD2 2432   6.452   7.090   3.048
  151ILE    HD3 2433   6.553   7.019   3.173
  151ILE      C 2434   6.853   7.346   2.868
  151ILE      O 2435   6.811   7.314   2.757
  152GLY      N 2436   6.983   7.362   2.897
  152GLY      H 2437   7.010   7.388   2.992
  152GLY     CA 2438   7.095   7.341   2.805
  152GLY    HA1 2439   7.063   7.293   2.712
  152GLY    HA2 2440   7.136   7.438   2.777
  152GLY      C 2441   7.206   7.254   2.868
  152GLY      O 2442   7.199   7.216   2.984
  153ASP      N 2443   7.308   7.223   2.785
  153ASP      H 2444   7.301   7.254   2.689
  153ASP     CA 2445   7.430   7.145   2.813
  153ASP     HA 2446   7.484   7.146   2.718
  153ASP     CB 2447   7.528   7.207   2.918
  153ASP    HB1 2448   7.529   7.315   2.904
  153ASP    HB2 2449   7.493   7.191   3.020
  153ASP     CG 2450   7.674   7.159   2.908
  153ASP    OD1 2451   7.763   7.237   2.951
  153ASP    OD2 2452   7.699   7.048   2.855
  153ASP      C 2453   7.391   6.998   2.842
  153ASP      O 2454   7.373   6.961   2.958
  154PHE      N 2455   7.379   6.919   2.734
  154PHE      H 2456   7.397   6.958   2.643
  154PHE     CA 2457   7.347   6.775   2.737
  154PHE     HA 2458   7.309   6.745   2.834
  154PHE     CB 2459   7.236   6.748   2.631
  154PHE    HB1 2460   7.265   6.788   2.534
  154PHE    HB2 2461   7.224   6.641   2.615
  154PHE     CG 2462   7.100   6.805   2.670
  154PHE    CD1 2463   7.002   6.724   2.732
  154PHE    HD1 2464   7.022   6.619   2.751
  154PHE    CE1 2465   6.880   6.779   2.770
  154PHE    HE1 2466   6.806   6.717   2.819
  154PHE     CZ 2467   6.853   6.913   2.748
  154PHE     HZ 2468   6.758   6.955   2.778
  154PHE    CE2 2469   6.948   6.995   2.686
  154PHE    HE2 2470   6.926   7.099   2.668
  154PHE    CD2 2471   7.071   6.942   2.648
  154PHE    HD2 2472   7.144   7.007   2.601
  154PHE      C 2473   7.478   6.695   2.713
  154PHE      O 2474   7.474   6.589   2.652
  155GLY      N 2475   7.593   6.746   2.764
  155GLY      H 2476   7.589   6.834   2.812
  155GLY     CA 2477   7.727   6.686   2.750
  155GLY    HA1 2478   7.741   6.648   2.649
  155GLY    HA2 2479   7.800   6.765   2.763
  155GLY      C 2480   7.757   6.574   2.852
  155GLY      O 2481   7.855   6.502   2.832
  156LEU      N 2482   7.676   6.555   2.957
  156LEU      H 2483   7.598   6.618   2.971
  156LEU     CA 2484   7.677   6.436   3.045
  156LEU     HA 2485   7.758   6.369   3.019
  156LEU     CB 2486   7.694   6.479   3.194
  156LEU    HB1 2487   7.613   6.547   3.222
  156LEU    HB2 2488   7.681   6.391   3.257
  156LEU     CG 2489   7.830   6.543   3.233
  156LEU     HG 2490   7.837   6.638   3.181
  156LEU    CD1 2491   7.835   6.572   3.384
  156LEU   HD11 2492   7.930   6.616   3.412
  156LEU   HD12 2493   7.757   6.641   3.415
  156LEU   HD13 2494   7.823   6.481   3.443
  156LEU    CD2 2495   7.952   6.458   3.192
  156LEU   HD21 2496   8.045   6.504   3.225
  156LEU   HD22 2497   7.947   6.358   3.234
  156LEU   HD23 2498   7.960   6.448   3.083
  156LEU      C 2499   7.547   6.353   3.023
  156LEU      O 2500   7.535   6.249   3.088
  157ALA      N 2501   7.453   6.395   2.936
  157ALA      H 2502   7.468   6.481   2.885
  157ALA     CA 2503   7.322   6.331   2.914
  157ALA     HA 2504   7.274   6.321   3.011
  157ALA     CB 2505   7.235   6.420   2.824
  157ALA    HB1 2506   7.134   6.380   2.814
  157ALA    HB2 2507   7.225   6.520   2.866
  157ALA    HB3 2508   7.276   6.430   2.723
  157ALA      C 2509   7.342   6.191   2.851
  157ALA      O 2510   7.429   6.172   2.766
  158LYS      N 2511   7.258   6.096   2.896
  158LYS      H 2512   7.186   6.122   2.962
  158LYS     CA 2513   7.269   5.953   2.867
  158LYS     HA 2514   7.317   5.940   2.770
  158LYS     CB 2515   7.352   5.883   2.978
  158LYS    HB1 2516   7.334   5.931   3.074
  158LYS    HB2 2517   7.317   5.780   2.993
  158LYS     CG 2518   7.504   5.879   2.952
  158LYS    HG1 2519   7.543   5.980   2.949
  158LYS    HG2 2520   7.551   5.833   3.038
  158LYS     CD 2521   7.549   5.803   2.825
  158LYS    HD1 2522   7.533   5.868   2.739
  158LYS    HD2 2523   7.656   5.787   2.831
  158LYS     CE 2524   7.477   5.668   2.801
  158LYS    HE1 2525   7.486   5.604   2.888
  158LYS    HE2 2526   7.371   5.683   2.783
  158LYS     NZ 2527   7.532   5.597   2.684
  158LYS    HZ1 2528   7.482   5.510   2.671
  158LYS    HZ2 2529   7.521   5.656   2.602
  158LYS    HZ3 2530   7.630   5.577   2.699
  158LYS      C 2531   7.127   5.897   2.854
  158LYS      O 2532   7.038   5.933   2.931
  159ALA      N 2533   7.111   5.800   2.761
  159ALA      H 2534   7.190   5.775   2.703
  159ALA     CA 2535   6.991   5.718   2.743
  159ALA     HA 2536   6.900   5.777   2.758
  159ALA     CB 2537   6.992   5.659   2.601
  159ALA    HB1 2538   6.904   5.597   2.583
  159ALA    HB2 2539   6.991   5.738   2.526
  159ALA    HB3 2540   7.080   5.597   2.581
  159ALA      C 2541   7.001   5.603   2.847
  159ALA      O 2542   7.102   5.531   2.851
  160VAL      N 2543   6.893   5.586   2.924
  160VAL      H 2544   6.814   5.648   2.913
  160VAL     CA 2545   6.870   5.473   3.015
  160VAL     HA 2546   6.965   5.428   3.047
  160VAL     CB 2547   6.793   5.517   3.144
  160VAL     HB 2548   6.698   5.561   3.113
  160VAL    CG1 2549   6.760   5.401   3.240
  160VAL   HG11 2550   6.707   5.436   3.329
  160VAL   HG12 2551   6.695   5.326   3.193
  160VAL   HG13 2552   6.850   5.350   3.273
  160VAL    CG2 2553   6.866   5.629   3.221
  160VAL   HG21 2554   6.812   5.657   3.311
  160VAL   HG22 2555   6.966   5.597   3.251
  160VAL   HG23 2556   6.876   5.719   3.160
  160VAL      C 2557   6.778   5.378   2.933
  160VAL      O 2558   6.668   5.420   2.895
  161PRO      N 2559   6.819   5.250   2.910
  161PRO     CD 2560   6.952   5.196   2.942
  161PRO    HD1 2561   6.957   5.173   3.048
  161PRO    HD2 2562   7.034   5.265   2.918
  161PRO     CG 2563   6.965   5.069   2.859
  161PRO    HG1 2564   7.036   4.997   2.901
  161PRO    HG2 2565   7.000   5.095   2.758
  161PRO     CB 2566   6.823   5.018   2.851
  161PRO    HB1 2567   6.802   4.959   2.940
  161PRO    HB2 2568   6.807   4.952   2.765
  161PRO     CA 2569   6.736   5.145   2.845
  161PRO     HA 2570   6.719   5.175   2.741
  161PRO      C 2571   6.602   5.122   2.919
  161PRO      O 2572   6.599   5.127   3.042
  162GLU      N 2573   6.494   5.098   2.842
  162GLU      H 2574   6.506   5.096   2.742
  162GLU     CA 2575   6.353   5.085   2.886
  162GLU     HA 2576   6.327   5.180   2.933
  162GLU     CB 2577   6.259   5.068   2.764
  162GLU    HB1 2578   6.156   5.067   2.800
  162GLU    HB2 2579   6.264   5.159   2.703
  162GLU     CG 2580   6.279   4.944   2.673
  162GLU    HG1 2581   6.285   4.853   2.733
  162GLU    HG2 2582   6.190   4.932   2.610
  162GLU     CD 2583   6.399   4.946   2.576
  162GLU    OE1 2584   6.463   5.053   2.562
  162GLU    OE2 2585   6.425   4.839   2.517
  162GLU      C 2586   6.330   4.976   2.995
  162GLU      O 2587   6.235   4.991   3.072
  163GLY      N 2588   6.416   4.872   3.003
  163GLY      H 2589   6.491   4.867   2.935
  163GLY     CA 2590   6.413   4.766   3.105
  163GLY    HA1 2591   6.310   4.744   3.135
  163GLY    HA2 2592   6.452   4.675   3.060
  163GLY      C 2593   6.496   4.798   3.231
  163GLY      O 2594   6.490   4.721   3.327
  164HID      N 2595   6.575   4.908   3.232
  164HID      H 2596   6.572   4.970   3.152
  164HID     CA 2597   6.661   4.955   3.342
  164HID     HA 2598   6.669   4.880   3.421
  164HID     CB 2599   6.802   4.989   3.286
  164HID    HB1 2600   6.795   5.063   3.206
  164HID    HB2 2601   6.861   5.037   3.364
  164HID     CG 2602   6.884   4.873   3.235
  164HID    ND1 2603   6.840   4.784   3.138
  164HID    HD1 2604   6.749   4.785   3.093
  164HID    CE1 2605   6.938   4.697   3.115
  164HID    HE1 2606   6.931   4.616   3.044
  164HID    NE2 2607   7.046   4.719   3.190
  164HID    CD2 2608   7.012   4.831   3.266
  164HID    HD2 2609   7.082   4.873   3.337
  164HID      C 2610   6.596   5.083   3.399
  164HID      O 2611   6.528   5.158   3.329
  165GLU      N 2612   6.626   5.110   3.528
  165GLU      H 2613   6.681   5.044   3.581
  165GLU     CA 2614   6.589   5.233   3.601
  165GLU     HA 2615   6.524   5.295   3.539
  165GLU     CB 2616   6.507   5.196   3.728
  165GLU    HB1 2617   6.464   5.288   3.768
  165GLU    HB2 2618   6.420   5.137   3.698
  165GLU     CG 2619   6.580   5.124   3.845
  165GLU    HG1 2620   6.673   5.175   3.869
  165GLU    HG2 2621   6.519   5.133   3.935
  165GLU     CD 2622   6.609   4.975   3.823
  165GLU    OE1 2623   6.704   4.946   3.747
  165GLU    OE2 2624   6.537   4.893   3.883
  165GLU      C 2625   6.715   5.318   3.633
  165GLU      O 2626   6.697   5.423   3.694
  166TYR      N 2627   6.837   5.276   3.593
  166TYR      H 2628   6.845   5.189   3.543
  166TYR     CA 2629   6.963   5.348   3.617
  166TYR     HA 2630   6.940   5.455   3.610
  166TYR     CB 2631   7.019   5.320   3.760
  166TYR    HB1 2632   7.097   5.394   3.783
  166TYR    HB2 2633   6.942   5.339   3.833
  166TYR     CG 2634   7.077   5.181   3.784
  166TYR    CD1 2635   6.993   5.076   3.828
  166TYR    HD1 2636   6.889   5.095   3.847
  166TYR    CE1 2637   7.045   4.946   3.847
  166TYR    HE1 2638   6.979   4.867   3.880
  166TYR     CZ 2639   7.182   4.921   3.823
  166TYR     OH 2640   7.232   4.795   3.841
  166TYR     HH 2641   7.165   4.732   3.866
  166TYR    CE2 2642   7.266   5.025   3.781
  166TYR    HE2 2643   7.371   5.006   3.763
  166TYR    CD2 2644   7.214   5.155   3.762
  166TYR    HD2 2645   7.280   5.235   3.729
  166TYR      C 2646   7.064   5.321   3.503
  166TYR      O 2647   7.047   5.230   3.422
  167TYR      N 2648   7.171   5.402   3.505
  167TYR      H 2649   7.173   5.475   3.575
  167TYR     CA 2650   7.293   5.393   3.425
  167TYR     HA 2651   7.300   5.295   3.377
  167TYR     CB 2652   7.291   5.503   3.316
  167TYR    HB1 2653   7.219   5.477   3.239
  167TYR    HB2 2654   7.253   5.596   3.359
  167TYR     CG 2655   7.424   5.534   3.249
  167TYR    CD1 2656   7.475   5.447   3.149
  167TYR    HD1 2657   7.418   5.361   3.118
  167TYR    CE1 2658   7.601   5.473   3.090
  167TYR    HE1 2659   7.639   5.406   3.014
  167TYR     CZ 2660   7.676   5.585   3.130
  167TYR     OH 2661   7.797   5.611   3.072
  167TYR     HH 2662   7.841   5.687   3.110
  167TYR    CE2 2663   7.627   5.671   3.231
  167TYR    HE2 2664   7.684   5.757   3.263
  167TYR    CD2 2665   7.501   5.646   3.289
  167TYR    HD2 2666   7.464   5.712   3.367
  167TYR      C 2667   7.409   5.406   3.526
  167TYR      O 2668   7.406   5.497   3.610
  168ARG      N 2669   7.513   5.322   3.512
  168ARG      H 2670   7.512   5.253   3.438
  168ARG     CA 2671   7.639   5.332   3.589
  168ARG     HA 2672   7.615   5.360   3.691
  168ARG     CB 2673   7.715   5.196   3.590
  168ARG    HB1 2674   7.704   5.145   3.494
  168ARG    HB2 2675   7.823   5.215   3.600
  168ARG     CG 2676   7.675   5.103   3.705
  168ARG    HG1 2677   7.681   5.157   3.799
  168ARG    HG2 2678   7.572   5.072   3.693
  168ARG     CD 2679   7.768   4.980   3.713
  168ARG    HD1 2680   7.756   4.917   3.625
  168ARG    HD2 2681   7.872   5.011   3.715
  168ARG     NE 2682   7.744   4.899   3.835
  168ARG     HE 2683   7.812   4.911   3.908
  168ARG     CZ 2684   7.646   4.811   3.855
  168ARG    NH1 2685   7.550   4.788   3.764
  168ARG   HH11 2686   7.552   4.838   3.677
  168ARG   HH12 2687   7.475   4.723   3.783
  168ARG    NH2 2688   7.643   4.742   3.969
  168ARG   HH21 2689   7.718   4.753   4.036
  168ARG   HH22 2690   7.571   4.672   3.984
  168ARG      C 2691   7.727   5.439   3.521
  168ARG      O 2692   7.755   5.429   3.401
  169VAL      N 2693   7.772   5.536   3.602
  169VAL      H 2694   7.747   5.532   3.700
  169VAL     CA 2695   7.866   5.643   3.566
  169VAL     HA 2696   7.861   5.661   3.458
  169VAL     CB 2697   7.832   5.777   3.641
  169VAL     HB 2698   7.891   5.855   3.593
  169VAL    CG1 2699   7.684   5.816   3.620
  169VAL   HG11 2700   7.663   5.915   3.661
  169VAL   HG12 2701   7.658   5.817   3.514
  169VAL   HG13 2702   7.617   5.745   3.669
  169VAL    CG2 2703   7.866   5.786   3.792
  169VAL   HG21 2704   7.843   5.884   3.832
  169VAL   HG22 2705   7.810   5.714   3.851
  169VAL   HG23 2706   7.972   5.769   3.812
  169VAL      C 2707   8.009   5.598   3.604
  169VAL      O 2708   8.029   5.502   3.681
  170ARG      N 2709   8.109   5.670   3.549
  170ARG      H 2710   8.085   5.749   3.491
  170ARG     CA 2711   8.252   5.648   3.572
  170ARG     HA 2712   8.274   5.543   3.595
  170ARG     CB 2713   8.330   5.692   3.445
  170ARG    HB1 2714   8.314   5.798   3.425
  170ARG    HB2 2715   8.437   5.681   3.463
  170ARG     CG 2716   8.294   5.611   3.318
  170ARG    HG1 2717   8.298   5.504   3.340
  170ARG    HG2 2718   8.191   5.633   3.291
  170ARG     CD 2719   8.386   5.643   3.200
  170ARG    HD1 2720   8.401   5.750   3.190
  170ARG    HD2 2721   8.485   5.600   3.216
  170ARG     NE 2722   8.332   5.589   3.073
  170ARG     HE 2723   8.362   5.497   3.048
  170ARG     CZ 2724   8.247   5.653   2.990
  170ARG    NH1 2725   8.203   5.776   3.014
  170ARG   HH11 2726   8.233   5.826   3.097
  170ARG   HH12 2727   8.142   5.822   2.947
  170ARG    NH2 2728   8.207   5.590   2.880
  170ARG   HH21 2729   8.239   5.497   2.859
  170ARG   HH22 2730   8.144   5.637   2.816
  170ARG      C 2731   8.297   5.739   3.690
  170ARG      O 2732   8.231   5.838   3.724
  171GLU      N 2733   8.415   5.706   3.745
  171GLU      H 2734   8.464   5.625   3.710
  171GLU     CA 2735   8.491   5.787   3.841
  171GLU     HA 2736   8.425   5.834   3.914
  171GLU     CB 2737   8.593   5.695   3.915
  171GLU    HB1 2738   8.657   5.645   3.843
  171GLU    HB2 2739   8.659   5.757   3.976
  171GLU     CG 2740   8.525   5.590   4.006
  171GLU    HG1 2741   8.477   5.640   4.089
  171GLU    HG2 2742   8.446   5.538   3.952
  171GLU     CD 2743   8.618   5.482   4.063
  171GLU    OE1 2744   8.742   5.498   4.053
  171GLU    OE2 2745   8.563   5.384   4.117
  171GLU      C 2746   8.565   5.892   3.755
  171GLU      O 2747   8.652   5.857   3.675
  172ASP      N 2748   8.524   6.020   3.770
  172ASP      H 2749   8.453   6.041   3.839
  172ASP     CA 2750   8.563   6.130   3.682
  172ASP     HA 2751   8.667   6.113   3.652
  172ASP     CB 2752   8.479   6.130   3.550
  172ASP    HB1 2753   8.517   6.053   3.483
  172ASP    HB2 2754   8.376   6.099   3.573
  172ASP     CG 2755   8.467   6.262   3.474
  172ASP    OD1 2756   8.383   6.345   3.514
  172ASP    OD2 2757   8.543   6.278   3.376
  172ASP      C 2758   8.565   6.259   3.769
  172ASP      O 2759   8.478   6.279   3.853
  173GLY      N 2760   8.665   6.346   3.742
  173GLY      H 2761   8.730   6.324   3.669
  173GLY     CA 2762   8.691   6.471   3.816
  173GLY    HA1 2763   8.675   6.455   3.923
  173GLY    HA2 2764   8.796   6.496   3.804
  173GLY      C 2765   8.606   6.591   3.770
  173GLY      O 2766   8.595   6.688   3.845
  174ASP      N 2767   8.547   6.587   3.648
  174ASP      H 2768   8.557   6.503   3.592
  174ASP     CA 2769   8.461   6.692   3.589
  174ASP     HA 2770   8.487   6.789   3.631
  174ASP     CB 2771   8.479   6.695   3.434
  174ASP    HB1 2772   8.468   6.595   3.393
  174ASP    HB2 2773   8.401   6.756   3.387
  174ASP     CG 2774   8.612   6.756   3.388
  174ASP    OD1 2775   8.646   6.865   3.440
  174ASP    OD2 2776   8.675   6.694   3.300
  174ASP      C 2777   8.312   6.666   3.625
  174ASP      O 2778   8.227   6.743   3.578
  175SER      N 2779   8.278   6.564   3.707
  175SER      H 2780   8.353   6.505   3.741
  175SER     CA 2781   8.142   6.529   3.751
  175SER     HA 2782   8.077   6.528   3.664
  175SER     CB 2783   8.145   6.388   3.815
  175SER    HB1 2784   8.224   6.379   3.890
  175SER    HB2 2785   8.051   6.368   3.867
  175SER     OG 2786   8.161   6.288   3.716
  175SER     HG 2787   8.244   6.304   3.669
  175SER      C 2788   8.099   6.634   3.858
  175SER      O 2789   8.178   6.662   3.948
  176PRO      N 2790   7.976   6.690   3.847
  176PRO     CD 2791   7.883   6.673   3.734
  176PRO    HD1 2792   7.857   6.569   3.716
  176PRO    HD2 2793   7.929   6.713   3.644
  176PRO     CG 2794   7.759   6.756   3.768
  176PRO    HG1 2795   7.687   6.694   3.822
  176PRO    HG2 2796   7.708   6.795   3.680
  176PRO     CB 2797   7.813   6.863   3.861
  176PRO    HB1 2798   7.735   6.909   3.923
  176PRO    HB2 2799   7.857   6.943   3.802
  176PRO     CA 2800   7.924   6.792   3.941
  176PRO     HA 2801   8.002   6.865   3.967
  176PRO      C 2802   7.874   6.724   4.072
  176PRO      O 2803   7.754   6.705   4.091
  177VAL      N 2804   7.970   6.687   4.158
  177VAL      H 2805   8.067   6.706   4.134
  177VAL     CA 2806   7.953   6.606   4.280
  177VAL     HA 2807   7.898   6.516   4.252
  177VAL     CB 2808   8.089   6.561   4.342
  177VAL     HB 2809   8.068   6.507   4.435
  177VAL    CG1 2810   8.161   6.460   4.251
  177VAL   HG11 2811   8.251   6.421   4.298
  177VAL   HG12 2812   8.097   6.374   4.228
  177VAL   HG13 2813   8.191   6.504   4.156
  177VAL    CG2 2814   8.185   6.676   4.381
  177VAL   HG21 2815   8.278   6.638   4.423
  177VAL   HG22 2816   8.211   6.737   4.294
  177VAL   HG23 2817   8.142   6.742   4.456
  177VAL      C 2818   7.872   6.681   4.390
  177VAL      O 2819   7.801   6.613   4.465
  178PHE      N 2820   7.876   6.815   4.395
  178PHE      H 2821   7.934   6.865   4.328
  178PHE     CA 2822   7.800   6.900   4.489
  178PHE     HA 2823   7.791   6.850   4.585
  178PHE     CB 2824   7.876   7.034   4.510
  178PHE    HB1 2825   7.886   7.086   4.415
  178PHE    HB2 2826   7.818   7.101   4.574
  178PHE     CG 2827   8.014   7.019   4.575
  178PHE    CD1 2828   8.027   6.960   4.703
  178PHE    HD1 2829   7.940   6.923   4.755
  178PHE    CE1 2830   8.153   6.948   4.762
  178PHE    HE1 2831   8.162   6.902   4.859
  178PHE     CZ 2832   8.266   6.994   4.696
  178PHE     HZ 2833   8.363   6.984   4.742
  178PHE    CE2 2834   8.255   7.053   4.570
  178PHE    HE2 2835   8.343   7.090   4.519
  178PHE    CD2 2836   8.130   7.066   4.509
  178PHE    HD2 2837   8.123   7.114   4.412
  178PHE      C 2838   7.654   6.925   4.439
  178PHE      O 2839   7.581   6.997   4.507
  179TRP      N 2840   7.612   6.865   4.325
  179TRP      H 2841   7.679   6.809   4.274
  179TRP     CA 2842   7.474   6.856   4.276
  179TRP     HA 2843   7.406   6.908   4.343
  179TRP     CB 2844   7.464   6.922   4.135
  179TRP    HB1 2845   7.543   6.886   4.070
  179TRP    HB2 2846   7.371   6.893   4.086
  179TRP     CG 2847   7.468   7.072   4.134
  179TRP    CD1 2848   7.360   7.154   4.122
  179TRP    HD1 2849   7.259   7.120   4.108
  179TRP    NE1 2850   7.401   7.285   4.131
  179TRP    HE1 2851   7.337   7.364   4.124
  179TRP    CE2 2852   7.537   7.296   4.150
  179TRP    CZ2 2853   7.624   7.405   4.167
  179TRP    HZ2 2854   7.586   7.506   4.170
  179TRP    CH2 2855   7.762   7.382   4.180
  179TRP    HH2 2856   7.830   7.465   4.192
  179TRP    CZ3 2857   7.812   7.250   4.177
  179TRP    HZ3 2858   7.918   7.232   4.188
  179TRP    CE3 2859   7.723   7.140   4.162
  179TRP    HE3 2860   7.763   7.040   4.161
  179TRP    CD2 2861   7.583   7.161   4.149
  179TRP      C 2862   7.427   6.708   4.273
  179TRP      O 2863   7.315   6.686   4.228
  180TYR      N 2864   7.509   6.610   4.317
  180TYR      H 2865   7.598   6.633   4.358
  180TYR     CA 2866   7.481   6.465   4.301
  180TYR     HA 2867   7.402   6.451   4.229
  180TYR     CB 2868   7.609   6.392   4.253
  180TYR    HB1 2869   7.697   6.436   4.299
  180TYR    HB2 2870   7.609   6.289   4.288
  180TYR     CG 2871   7.633   6.385   4.102
  180TYR    CD1 2872   7.559   6.463   4.009
  180TYR    HD1 2873   7.484   6.534   4.042
  180TYR    CE1 2874   7.581   6.450   3.870
  180TYR    HE1 2875   7.522   6.510   3.802
  180TYR     CZ 2876   7.678   6.360   3.822
  180TYR     OH 2877   7.698   6.347   3.688
  180TYR     HH 2878   7.646   6.410   3.637
  180TYR    CE2 2879   7.754   6.283   3.913
  180TYR    HE2 2880   7.829   6.214   3.877
  180TYR    CD2 2881   7.732   6.295   4.052
  180TYR    HD2 2882   7.789   6.235   4.121
  180TYR      C 2883   7.433   6.406   4.436
  180TYR      O 2884   7.476   6.447   4.544
  181ALA      N 2885   7.346   6.304   4.422
  181ALA      H 2886   7.318   6.278   4.328
  181ALA     CA 2887   7.282   6.225   4.528
  181ALA     HA 2888   7.253   6.293   4.608
  181ALA     CB 2889   7.159   6.158   4.465
  181ALA    HB1 2890   7.101   6.101   4.539
  181ALA    HB2 2891   7.090   6.231   4.423
  181ALA    HB3 2892   7.186   6.090   4.384
  181ALA      C 2893   7.381   6.115   4.579
  181ALA      O 2894   7.475   6.081   4.508
  182PRO      N 2895   7.357   6.060   4.701
  182PRO     CD 2896   7.246   6.092   4.792
  182PRO    HD1 2897   7.160   6.031   4.765
  182PRO    HD2 2898   7.215   6.196   4.791
  182PRO     CG 2899   7.296   6.056   4.931
  182PRO    HG1 2900   7.216   6.037   5.002
  182PRO    HG2 2901   7.357   6.138   4.970
  182PRO     CB 2902   7.385   5.936   4.905
  182PRO    HB1 2903   7.324   5.846   4.903
  182PRO    HB2 2904   7.459   5.922   4.984
  182PRO     CA 2905   7.450   5.965   4.768
  182PRO     HA 2906   7.544   6.019   4.784
  182PRO      C 2907   7.479   5.834   4.692
  182PRO      O 2908   7.590   5.783   4.705
  183GLU      N 2909   7.383   5.781   4.612
  183GLU      H 2910   7.293   5.826   4.607
  183GLU     CA 2911   7.398   5.659   4.530
  183GLU     HA 2912   7.454   5.585   4.589
  183GLU     CB 2913   7.260   5.596   4.497
  183GLU    HB1 2914   7.277   5.498   4.454
  183GLU    HB2 2915   7.207   5.575   4.590
  183GLU     CG 2916   7.164   5.671   4.400
  183GLU    HG1 2917   7.214   5.692   4.306
  183GLU    HG2 2918   7.081   5.604   4.376
  183GLU     CD 2919   7.099   5.801   4.451
  183GLU    OE1 2920   7.097   5.825   4.574
  183GLU    OE2 2921   7.048   5.874   4.364
  183GLU      C 2922   7.480   5.687   4.401
  183GLU      O 2923   7.523   5.590   4.339
  184CYS      N 2924   7.503   5.814   4.362
  184CYS      H 2925   7.465   5.889   4.418
  184CYS     CA 2926   7.586   5.855   4.247
  184CYS     HA 2927   7.586   5.777   4.171
  184CYS     CB 2928   7.537   5.987   4.183
  184CYS    HB1 2929   7.548   6.071   4.251
  184CYS    HB2 2930   7.593   6.010   4.093
  184CYS     SG 2931   7.361   5.977   4.139
  184CYS     HG 2932   7.374   5.877   4.051
  184CYS      C 2933   7.732   5.879   4.295
  184CYS      O 2934   7.823   5.866   4.213
  185LEU      N 2935   7.753   5.912   4.425
  185LEU      H 2936   7.674   5.919   4.486
  185LEU     CA 2937   7.884   5.940   4.486
  185LEU     HA 2938   7.953   5.981   4.412
  185LEU     CB 2939   7.864   6.042   4.602
  185LEU    HB1 2940   7.796   5.999   4.676
  185LEU    HB2 2941   7.958   6.056   4.654
  185LEU     CG 2942   7.810   6.182   4.561
  185LEU     HG 2943   7.716   6.168   4.509
  185LEU    CD1 2944   7.780   6.267   4.686
  185LEU   HD11 2945   7.739   6.364   4.659
  185LEU   HD12 2946   7.708   6.218   4.751
  185LEU   HD13 2947   7.870   6.285   4.745
  185LEU    CD2 2948   7.904   6.257   4.465
  185LEU   HD21 2949   7.862   6.354   4.439
  185LEU   HD22 2950   8.002   6.275   4.509
  185LEU   HD23 2951   7.918   6.203   4.371
  185LEU      C 2952   7.944   5.810   4.545
  185LEU      O 2953   8.067   5.802   4.553
  186LYS      N 2954   7.861   5.712   4.588
  186LYS      H 2955   7.762   5.725   4.578
  186LYS     CA 2956   7.902   5.591   4.662
  186LYS     HA 2957   8.004   5.602   4.700
  186LYS     CB 2958   7.806   5.573   4.782
  186LYS    HB1 2959   7.797   5.668   4.834
  186LYS    HB2 2960   7.706   5.548   4.747
  186LYS     CG 2961   7.852   5.468   4.885
  186LYS    HG1 2962   7.853   5.369   4.839
  186LYS    HG2 2963   7.956   5.488   4.912
  186LYS     CD 2964   7.769   5.463   5.016
  186LYS    HD1 2965   7.820   5.393   5.083
  186LYS    HD2 2966   7.773   5.559   5.067
  186LYS     CE 2967   7.623   5.415   5.001
  186LYS    HE1 2968   7.618   5.331   4.931
  186LYS    HE2 2969   7.586   5.379   5.097
  186LYS     NZ 2970   7.533   5.523   4.956
  186LYS    HZ1 2971   7.442   5.484   4.935
  186LYS    HZ2 2972   7.521   5.591   5.031
  186LYS    HZ3 2973   7.570   5.569   4.875
  186LYS      C 2974   7.896   5.471   4.564
  186LYS      O 2975   7.999   5.406   4.545
  187GLU      N 2976   7.778   5.440   4.507
  187GLU      H 2977   7.697   5.499   4.526
  187GLU     CA 2978   7.752   5.322   4.423
  187GLU     HA 2979   7.819   5.240   4.451
  187GLU     CB 2980   7.604   5.277   4.443
  187GLU    HB1 2981   7.538   5.363   4.444
  187GLU    HB2 2982   7.570   5.217   4.359
  187GLU     CG 2983   7.580   5.196   4.573
  187GLU    HG1 2984   7.614   5.254   4.659
  187GLU    HG2 2985   7.472   5.182   4.587
  187GLU     CD 2986   7.644   5.057   4.574
  187GLU    OE1 2987   7.640   4.990   4.469
  187GLU    OE2 2988   7.695   5.019   4.682
  187GLU      C 2989   7.778   5.351   4.273
  187GLU      O 2990   7.791   5.255   4.197
  188TYR      N 2991   7.784   5.479   4.231
  188TYR      H 2992   7.768   5.552   4.299
  188TYR     CA 2993   7.809   5.528   4.094
  188TYR     HA 2994   7.809   5.636   4.100
  188TYR     CB 2995   7.948   5.484   4.039
  188TYR    HB1 2996   7.951   5.376   4.025
  188TYR    HB2 2997   7.963   5.526   3.940
  188TYR     CG 2998   8.066   5.529   4.124
  188TYR    CD1 2999   8.135   5.435   4.205
  188TYR    HD1 3000   8.106   5.331   4.206
  188TYR    CE1 3001   8.243   5.478   4.285
  188TYR    HE1 3002   8.296   5.406   4.346
  188TYR     CZ 3003   8.282   5.614   4.286
  188TYR     OH 3004   8.387   5.654   4.363
  188TYR     HH 3005   8.431   5.581   4.407
  188TYR    CE2 3006   8.213   5.707   4.206
  188TYR    HE2 3007   8.242   5.811   4.206
  188TYR    CD2 3008   8.105   5.665   4.125
  188TYR    HD2 3009   8.052   5.737   4.064
  188TYR      C 3010   7.689   5.495   3.999
  188TYR      O 3011   7.711   5.482   3.879
  189LYS      N 3012   7.567   5.482   4.053
  189LYS      H 3013   7.555   5.497   4.152
  189LYS     CA 3014   7.443   5.455   3.979
  189LYS     HA 3015   7.463   5.419   3.877
  189LYS     CB 3016   7.360   5.349   4.056
  189LYS    HB1 3017   7.343   5.382   4.158
  189LYS    HB2 3018   7.262   5.340   4.009
  189LYS     CG 3019   7.426   5.210   4.058
  189LYS    HG1 3020   7.444   5.176   3.956
  189LYS    HG2 3021   7.523   5.217   4.106
  189LYS     CD 3022   7.339   5.106   4.133
  189LYS    HD1 3023   7.321   5.140   4.235
  189LYS    HD2 3024   7.241   5.101   4.085
  189LYS     CE 3025   7.400   4.965   4.136
  189LYS    HE1 3026   7.332   4.896   4.185
  189LYS    HE2 3027   7.414   4.928   4.034
  189LYS     NZ 3028   7.530   4.962   4.206
  189LYS    HZ1 3029   7.567   4.868   4.205
  189LYS    HZ2 3030   7.595   5.024   4.161
  189LYS    HZ3 3031   7.519   4.990   4.303
  189LYS      C 3032   7.366   5.589   3.976
  189LYS      O 3033   7.344   5.649   4.081
  190PHE      N 3034   7.323   5.630   3.855
  190PHE      H 3035   7.343   5.573   3.773
  190PHE     CA 3036   7.246   5.752   3.831
  190PHE     HA 3037   7.230   5.806   3.924
  190PHE     CB 3038   7.324   5.845   3.735
  190PHE    HB1 3039   7.429   5.845   3.762
  190PHE    HB2 3040   7.321   5.809   3.632
  190PHE     CG 3041   7.275   5.989   3.739
  190PHE    CD1 3042   7.351   6.089   3.805
  190PHE    HD1 3043   7.447   6.065   3.849
  190PHE    CE1 3044   7.301   6.218   3.816
  190PHE    HE1 3045   7.358   6.294   3.869
  190PHE     CZ 3046   7.176   6.250   3.763
  190PHE     HZ 3047   7.137   6.350   3.774
  190PHE    CE2 3048   7.102   6.154   3.694
  190PHE    HE2 3049   7.006   6.178   3.653
  190PHE    CD2 3050   7.151   6.024   3.682
  190PHE    HD2 3051   7.091   5.950   3.631
  190PHE      C 3052   7.110   5.704   3.775
  190PHE      O 3053   7.103   5.652   3.664
  191TYR      N 3054   7.005   5.727   3.856
  191TYR      H 3055   7.022   5.775   3.943
  191TYR     CA 3056   6.863   5.696   3.831
  191TYR     HA 3057   6.853   5.614   3.760
  191TYR     CB 3058   6.798   5.659   3.968
  191TYR    HB1 3059   6.808   5.741   4.039
  191TYR    HB2 3060   6.690   5.647   3.955
  191TYR     CG 3061   6.850   5.533   4.035
  191TYR    CD1 3062   6.774   5.413   4.030
  191TYR    HD1 3063   6.679   5.410   3.979
  191TYR    CE1 3064   6.824   5.295   4.091
  191TYR    HE1 3065   6.766   5.204   4.086
  191TYR     CZ 3066   6.949   5.296   4.157
  191TYR     OH 3067   6.997   5.182   4.213
  191TYR     HH 3068   6.938   5.107   4.203
  191TYR    CE2 3069   7.023   5.416   4.164
  191TYR    HE2 3070   7.118   5.417   4.216
  191TYR    CD2 3071   6.974   5.534   4.104
  191TYR    HD2 3072   7.032   5.624   4.110
  191TYR      C 3073   6.794   5.823   3.773
  191TYR      O 3074   6.857   5.928   3.756
  192TYR      N 3075   6.663   5.813   3.746
  192TYR      H 3076   6.616   5.724   3.759
  192TYR     CA 3077   6.576   5.928   3.714
  192TYR     HA 3078   6.624   5.992   3.639
  192TYR     CB 3079   6.440   5.879   3.657
  192TYR    HB1 3080   6.392   5.811   3.728
  192TYR    HB2 3081   6.372   5.963   3.647
  192TYR     CG 3082   6.448   5.811   3.521
  192TYR    CD1 3083   6.492   5.884   3.407
  192TYR    HD1 3084   6.524   5.987   3.417
  192TYR    CE1 3085   6.496   5.823   3.280
  192TYR    HE1 3086   6.530   5.879   3.194
  192TYR     CZ 3087   6.455   5.689   3.266
  192TYR     OH 3088   6.457   5.630   3.143
  192TYR     HH 3089   6.499   5.684   3.076
  192TYR    CE2 3090   6.412   5.615   3.378
  192TYR    HE2 3091   6.381   5.512   3.367
  192TYR    CD2 3092   6.408   5.676   3.506
  192TYR    HD2 3093   6.374   5.619   3.591
  192TYR      C 3094   6.552   6.013   3.842
  192TYR      O 3095   6.551   6.136   3.831
  193ALA      N 3096   6.544   5.950   3.961
  193ALA      H 3097   6.545   5.849   3.963
  193ALA     CA 3098   6.534   6.016   4.092
  193ALA     HA 3099   6.452   6.089   4.088
  193ALA     CB 3100   6.503   5.910   4.199
  193ALA    HB1 3101   6.493   5.954   4.298
  193ALA    HB2 3102   6.409   5.859   4.177
  193ALA    HB3 3103   6.581   5.833   4.204
  193ALA      C 3104   6.664   6.093   4.129
  193ALA      O 3105   6.658   6.179   4.217
  194SER      N 3106   6.779   6.065   4.064
  194SER      H 3107   6.778   5.994   3.991
  194SER     CA 3108   6.909   6.130   4.087
  194SER     HA 3109   6.925   6.141   4.194
  194SER     CB 3110   7.021   6.042   4.029
  194SER    HB1 3111   7.009   6.031   3.921
  194SER    HB2 3112   7.118   6.088   4.043
  194SER     OG 3113   7.024   5.913   4.087
  194SER     HG 3114   7.044   5.920   4.181
  194SER      C 3115   6.911   6.271   4.021
  194SER      O 3116   6.975   6.360   4.077
  195ASP      N 3117   6.836   6.294   3.911
  195ASP      H 3118   6.783   6.218   3.870
  195ASP     CA 3119   6.815   6.427   3.849
  195ASP     HA 3120   6.911   6.479   3.845
  195ASP     CB 3121   6.755   6.416   3.706
  195ASP    HB1 3122   6.678   6.339   3.704
  195ASP    HB2 3123   6.705   6.509   3.679
  195ASP     CG 3124   6.854   6.391   3.591
  195ASP    OD1 3125   6.967   6.442   3.598
  195ASP    OD2 3126   6.811   6.324   3.495
  195ASP      C 3127   6.718   6.512   3.936
  195ASP      O 3128   6.730   6.635   3.930
  196VAL      N 3129   6.628   6.451   4.016
  196VAL      H 3130   6.623   6.351   4.016
  196VAL     CA 3131   6.536   6.520   4.109
  196VAL     HA 3132   6.488   6.603   4.057
  196VAL     CB 3133   6.424   6.424   4.162
  196VAL     HB 3134   6.471   6.332   4.195
  196VAL    CG1 3135   6.344   6.474   4.285
  196VAL   HG11 3136   6.275   6.398   4.320
  196VAL   HG12 3137   6.407   6.495   4.371
  196VAL   HG13 3138   6.287   6.565   4.263
  196VAL    CG2 3139   6.329   6.385   4.047
  196VAL   HG21 3140   6.256   6.310   4.079
  196VAL   HG22 3141   6.273   6.471   4.010
  196VAL   HG23 3142   6.383   6.342   3.963
  196VAL      C 3143   6.616   6.577   4.230
  196VAL      O 3144   6.580   6.686   4.276
  197TRP      N 3145   6.725   6.511   4.274
  197TRP      H 3146   6.749   6.423   4.232
  197TRP     CA 3147   6.820   6.563   4.375
  197TRP     HA 3148   6.765   6.594   4.463
  197TRP     CB 3149   6.920   6.452   4.416
  197TRP    HB1 3150   6.865   6.365   4.453
  197TRP    HB2 3151   6.976   6.417   4.329
  197TRP     CG 3152   7.021   6.490   4.522
  197TRP    CD1 3153   7.126   6.574   4.503
  197TRP    HD1 3154   7.149   6.622   4.410
  197TRP    NE1 3155   7.194   6.591   4.621
  197TRP    HE1 3156   7.275   6.651   4.629
  197TRP    CE2 3157   7.139   6.516   4.723
  197TRP    CZ2 3158   7.172   6.500   4.859
  197TRP    HZ2 3159   7.255   6.554   4.900
  197TRP    CH2 3160   7.096   6.411   4.938
  197TRP    HH2 3161   7.121   6.397   5.042
  197TRP    CZ3 3162   6.988   6.340   4.881
  197TRP    HZ3 3163   6.931   6.272   4.942
  197TRP    CE3 3164   6.955   6.359   4.744
  197TRP    HE3 3165   6.872   6.304   4.702
  197TRP    CD2 3166   7.029   6.448   4.662
  197TRP      C 3167   6.891   6.688   4.319
  197TRP      O 3168   6.898   6.788   4.390
  198SER      N 3169   6.937   6.682   4.193
  198SER      H 3170   6.928   6.595   4.141
  198SER     CA 3171   7.007   6.790   4.121
  198SER     HA 3172   7.089   6.825   4.184
  198SER     CB 3173   7.066   6.735   3.989
  198SER    HB1 3174   6.986   6.709   3.919
  198SER    HB2 3175   7.128   6.810   3.941
  198SER     OG 3176   7.146   6.619   4.008
  198SER     HG 3177   7.216   6.641   4.070
  198SER      C 3178   6.912   6.910   4.093
  198SER      O 3179   6.962   7.022   4.092
  199PHE      N 3180   6.779   6.887   4.081
  199PHE      H 3181   6.746   6.792   4.082
  199PHE     CA 3182   6.674   6.991   4.074
  199PHE     HA 3183   6.705   7.066   4.001
  199PHE     CB 3184   6.538   6.932   4.027
  199PHE    HB1 3185   6.544   6.908   3.921
  199PHE    HB2 3186   6.519   6.837   4.077
  199PHE     CG 3187   6.418   7.024   4.048
  199PHE    CD1 3188   6.408   7.145   3.975
  199PHE    HD1 3189   6.480   7.169   3.899
  199PHE    CE1 3190   6.308   7.238   4.007
  199PHE    HE1 3191   6.303   7.331   3.953
  199PHE     CZ 3192   6.218   7.211   4.110
  199PHE     HZ 3193   6.142   7.283   4.135
  199PHE    CE2 3194   6.225   7.091   4.181
  199PHE    HE2 3195   6.154   7.070   4.260
  199PHE    CD2 3196   6.324   6.997   4.150
  199PHE    HD2 3197   6.330   6.906   4.208
  199PHE      C 3198   6.659   7.061   4.212
  199PHE      O 3199   6.639   7.182   4.212
  200GLY      N 3200   6.668   6.988   4.325
  200GLY      H 3201   6.683   6.888   4.318
  200GLY     CA 3202   6.660   7.045   4.460
  200GLY    HA1 3203   6.565   7.096   4.473
  200GLY    HA2 3204   6.662   6.963   4.532
  200GLY      C 3205   6.777   7.141   4.491
  200GLY      O 3206   6.757   7.240   4.561
  201VAL      N 3207   6.897   7.114   4.436
  201VAL      H 3208   6.906   7.031   4.378
  201VAL     CA 3209   7.017   7.198   4.447
  201VAL     HA 3210   7.023   7.241   4.547
  201VAL     CB 3211   7.148   7.115   4.424
  201VAL     HB 3212   7.148   7.078   4.321
  201VAL    CG1 3213   7.277   7.197   4.444
  201VAL   HG11 3214   7.366   7.137   4.426
  201VAL   HG12 3215   7.283   7.282   4.375
  201VAL   HG13 3216   7.283   7.236   4.545
  201VAL    CG2 3217   7.156   6.992   4.516
  201VAL   HG21 3218   7.246   6.934   4.498
  201VAL   HG22 3219   7.155   7.022   4.621
  201VAL   HG23 3220   7.073   6.924   4.501
  201VAL      C 3221   7.011   7.314   4.342
  201VAL      O 3222   7.063   7.421   4.373
  202THR      N 3223   6.941   7.298   4.228
  202THR      H 3224   6.898   7.208   4.209
  202THR     CA 3225   6.916   7.404   4.128
  202THR     HA 3226   7.009   7.457   4.107
  202THR     CB 3227   6.857   7.349   3.994
  202THR     HB 3228   6.763   7.296   4.011
  202THR    CG2 3229   6.835   7.455   3.883
  202THR   HG21 3230   6.806   7.408   3.789
  202THR   HG22 3231   6.757   7.525   3.909
  202THR   HG23 3232   6.926   7.512   3.865
  202THR    OG1 3233   6.947   7.256   3.938
  202THR    HG1 3234   6.947   7.175   3.991
  202THR      C 3235   6.810   7.503   4.184
  202THR      O 3236   6.828   7.623   4.167
  203LEU      N 3237   6.707   7.453   4.256
  203LEU      H 3238   6.698   7.353   4.264
  203LEU     CA 3239   6.602   7.530   4.326
  203LEU     HA 3240   6.559   7.599   4.254
  203LEU     CB 3241   6.494   7.432   4.378
  203LEU    HB1 3242   6.459   7.372   4.294
  203LEU    HB2 3243   6.539   7.361   4.447
  203LEU     CG 3244   6.369   7.496   4.445
  203LEU     HG 3245   6.402   7.551   4.534
  203LEU    CD1 3246   6.297   7.596   4.353
  203LEU   HD11 3247   6.205   7.634   4.399
  203LEU   HD12 3248   6.359   7.682   4.330
  203LEU   HD13 3249   6.270   7.547   4.260
  203LEU    CD2 3250   6.272   7.387   4.494
  203LEU   HD21 3251   6.187   7.431   4.547
  203LEU   HD22 3252   6.232   7.329   4.411
  203LEU   HD23 3253   6.320   7.318   4.563
  203LEU      C 3254   6.667   7.612   4.442
  203LEU      O 3255   6.630   7.729   4.457
  204TYR      N 3256   6.765   7.555   4.514
  204TYR      H 3257   6.788   7.458   4.496
  204TYR     CA 3258   6.845   7.621   4.619
  204TYR     HA 3259   6.777   7.663   4.693
  204TYR     CB 3260   6.935   7.516   4.689
  204TYR    HB1 3261   6.873   7.445   4.744
  204TYR    HB2 3262   6.988   7.456   4.615
  204TYR     CG 3263   7.038   7.573   4.786
  204TYR    CD1 3264   6.998   7.628   4.910
  204TYR    HD1 3265   6.894   7.626   4.939
  204TYR    CE1 3266   7.093   7.689   4.995
  204TYR    HE1 3267   7.062   7.734   5.088
  204TYR     CZ 3268   7.228   7.695   4.957
  204TYR     OH 3269   7.319   7.756   5.038
  204TYR     HH 3270   7.403   7.769   4.995
  204TYR    CE2 3271   7.270   7.639   4.833
  204TYR    HE2 3272   7.374   7.642   4.804
  204TYR    CD2 3273   7.175   7.579   4.748
  204TYR    HD2 3274   7.206   7.540   4.653
  204TYR      C 3275   6.927   7.738   4.558
  204TYR      O 3276   6.929   7.845   4.619
  205GLU      N 3277   6.986   7.721   4.438
  205GLU      H 3278   6.981   7.630   4.393
  205GLU     CA 3279   7.059   7.825   4.363
  205GLU     HA 3280   7.134   7.868   4.429
  205GLU     CB 3281   7.131   7.767   4.240
  205GLU    HB1 3282   7.062   7.707   4.181
  205GLU    HB2 3283   7.161   7.849   4.174
  205GLU     CG 3284   7.257   7.685   4.273
  205GLU    HG1 3285   7.326   7.746   4.331
  205GLU    HG2 3286   7.233   7.599   4.335
  205GLU     CD 3287   7.326   7.637   4.145
  205GLU    OE1 3288   7.276   7.540   4.085
  205GLU    OE2 3289   7.427   7.701   4.108
  205GLU      C 3290   6.963   7.940   4.320
  205GLU      O 3291   7.006   8.054   4.326
  206LEU      N 3292   6.836   7.911   4.283
  206LEU      H 3293   6.806   7.815   4.281
  206LEU     CA 3294   6.739   8.012   4.236
  206LEU     HA 3295   6.789   8.077   4.163
  206LEU     CB 3296   6.616   7.946   4.168
  206LEU    HB1 3297   6.562   7.884   4.239
  206LEU    HB2 3298   6.546   8.026   4.143
  206LEU     CG 3299   6.640   7.863   4.038
  206LEU     HG 3300   6.652   7.759   4.069
  206LEU    CD1 3301   6.516   7.865   3.947
  206LEU   HD11 3302   6.529   7.799   3.861
  206LEU   HD12 3303   6.427   7.831   4.001
  206LEU   HD13 3304   6.497   7.965   3.909
  206LEU    CD2 3305   6.767   7.899   3.959
  206LEU   HD21 3306   6.777   7.838   3.869
  206LEU   HD22 3307   6.767   8.004   3.928
  206LEU   HD23 3308   6.858   7.883   4.017
  206LEU      C 3309   6.693   8.101   4.355
  206LEU      O 3310   6.688   8.223   4.337
  207LEU      N 3311   6.667   8.042   4.473
  207LEU      H 3312   6.674   7.941   4.480
  207LEU     CA 3313   6.619   8.111   4.594
  207LEU     HA 3314   6.546   8.187   4.565
  207LEU     CB 3315   6.552   8.009   4.691
  207LEU    HB1 3316   6.607   7.915   4.690
  207LEU    HB2 3317   6.560   8.045   4.794
  207LEU     CG 3318   6.400   7.980   4.669
  207LEU     HG 3319   6.370   7.918   4.754
  207LEU    CD1 3320   6.311   8.105   4.674
  207LEU   HD11 3321   6.206   8.076   4.678
  207LEU   HD12 3322   6.331   8.165   4.763
  207LEU   HD13 3323   6.324   8.169   4.587
  207LEU    CD2 3324   6.370   7.895   4.545
  207LEU   HD21 3325   6.262   7.880   4.533
  207LEU   HD22 3326   6.407   7.940   4.453
  207LEU   HD23 3327   6.414   7.796   4.555
  207LEU      C 3328   6.734   8.187   4.667
  207LEU      O 3329   6.703   8.282   4.739
  208THR      N 3330   6.863   8.152   4.645
  208THR      H 3331   6.883   8.073   4.584
  208THR     CA 3332   6.981   8.229   4.692
  208THR     HA 3333   6.957   8.280   4.785
  208THR     CB 3334   7.106   8.138   4.717
  208THR     HB 3335   7.192   8.200   4.742
  208THR    CG2 3336   7.088   8.039   4.834
  208THR   HG21 3337   7.177   7.978   4.848
  208THR   HG22 3338   7.068   8.092   4.927
  208THR   HG23 3339   7.004   7.972   4.817
  208THR    OG1 3340   7.143   8.063   4.603
  208THR    HG1 3341   7.085   7.986   4.599
  208THR      C 3342   7.022   8.337   4.587
  208THR      O 3343   7.112   8.416   4.618
  209HIE      N 3344   6.962   8.338   4.466
  209HIE      H 3345   6.891   8.267   4.449
  209HIE     CA 3346   6.986   8.429   4.352
  209HIE     HA 3347   6.912   8.401   4.277
  209HIE     CB 3348   6.962   8.578   4.388
  209HIE    HB1 3349   7.025   8.610   4.471
  209HIE    HB2 3350   6.990   8.642   4.304
  209HIE     CG 3351   6.819   8.611   4.422
  209HIE    ND1 3352   6.764   8.588   4.549
  209HIE    CE1 3353   6.638   8.628   4.539
  209HIE    HE1 3354   6.568   8.623   4.621
  209HIE    NE2 3355   6.608   8.676   4.418
  209HIE    HE2 3356   6.518   8.710   4.388
  209HIE    CD2 3357   6.722   8.666   4.341
  209HIE    HD2 3358   6.726   8.697   4.237
  209HIE      C 3359   7.123   8.399   4.284
  209HIE      O 3360   7.175   8.486   4.214
  210CYS      N 3361   7.180   8.279   4.306
  210CYS      H 3362   7.130   8.215   4.366
  210CYS     CA 3363   7.304   8.225   4.249
  210CYS     HA 3364   7.310   8.123   4.286
  210CYS     CB 3365   7.305   8.216   4.095
  210CYS    HB1 3366   7.300   8.314   4.049
  210CYS    HB2 3367   7.398   8.170   4.061
  210CYS     SG 3368   7.167   8.115   4.034
  210CYS     HG 3369   7.188   8.138   3.904
  210CYS      C 3370   7.427   8.298   4.310
  210CYS      O 3371   7.529   8.312   4.241
  211ASP      N 3372   7.418   8.340   4.438
  211ASP      H 3373   7.330   8.326   4.485
  211ASP     CA 3374   7.521   8.408   4.517
  211ASP     HA 3375   7.558   8.492   4.459
  211ASP     CB 3376   7.460   8.462   4.649
  211ASP    HB1 3377   7.380   8.532   4.625
  211ASP    HB2 3378   7.411   8.381   4.703
  211ASP     CG 3379   7.553   8.533   4.749
  211ASP    OD1 3380   7.675   8.541   4.724
  211ASP    OD2 3381   7.498   8.580   4.851
  211ASP      C 3382   7.635   8.304   4.539
  211ASP      O 3383   7.610   8.195   4.590
  212SER      N 3384   7.758   8.344   4.501
  212SER      H 3385   7.769   8.436   4.460
  212SER     CA 3386   7.881   8.263   4.504
  212SER     HA 3387   7.861   8.170   4.450
  212SER     CB 3388   7.995   8.337   4.429
  212SER    HB1 3389   8.084   8.274   4.423
  212SER    HB2 3390   7.964   8.356   4.326
  212SER     OG 3391   8.031   8.460   4.489
  212SER     HG 3392   8.097   8.503   4.434
  212SER      C 3393   7.923   8.225   4.649
  212SER      O 3394   7.981   8.118   4.667
  213SER      N 3395   7.889   8.308   4.751
  213SER      H 3396   7.840   8.394   4.729
  213SER     CA 3397   7.914   8.282   4.894
  213SER     HA 3398   8.013   8.238   4.904
  213SER     CB 3399   7.912   8.415   4.973
  213SER    HB1 3400   7.949   8.397   5.075
  213SER    HB2 3401   7.982   8.486   4.929
  213SER     OG 3402   7.785   8.477   4.984
  213SER     HG 3403   7.755   8.505   4.896
  213SER      C 3404   7.810   8.181   4.951
  213SER      O 3405   7.841   8.116   5.050
  214GLN      N 3406   7.692   8.167   4.887
  214GLN      H 3407   7.674   8.222   4.804
  214GLN     CA 3408   7.584   8.073   4.925
  214GLN     HA 3409   7.598   8.037   5.027
  214GLN     CB 3410   7.448   8.147   4.918
  214GLN    HB1 3411   7.430   8.182   4.816
  214GLN    HB2 3412   7.368   8.076   4.939
  214GLN     CG 3413   7.434   8.265   5.016
  214GLN    HG1 3414   7.459   8.232   5.117
  214GLN    HG2 3415   7.505   8.344   4.992
  214GLN     CD 3416   7.291   8.322   5.021
  214GLN    OE1 3417   7.201   8.258   5.074
  214GLN    NE2 3418   7.270   8.441   4.966
  214GLN   HE21 3419   7.347   8.493   4.925
  214GLN   HE22 3420   7.177   8.482   4.967
  214GLN      C 3421   7.583   7.950   4.831
  214GLN      O 3422   7.492   7.869   4.845
  215SER      N 3423   7.679   7.934   4.736
  215SER      H 3424   7.751   8.004   4.727
  215SER     CA 3425   7.679   7.828   4.633
  215SER     HA 3426   7.580   7.832   4.587
  215SER     CB 3427   7.782   7.861   4.522
  215SER    HB1 3428   7.767   7.793   4.438
  215SER    HB2 3429   7.766   7.961   4.483
  215SER     OG 3430   7.918   7.849   4.562
  215SER     HG 3431   7.939   7.919   4.624
  215SER      C 3432   7.702   7.688   4.697
  215SER      O 3433   7.771   7.680   4.799
  216PRO      N 3434   7.648   7.579   4.635
  216PRO     CD 3435   7.561   7.581   4.516
  216PRO    HD1 3436   7.622   7.596   4.427
  216PRO    HD2 3437   7.484   7.657   4.518
  216PRO     CG 3438   7.495   7.444   4.512
  216PRO    HG1 3439   7.467   7.413   4.412
  216PRO    HG2 3440   7.403   7.447   4.572
  216PRO     CB 3441   7.594   7.350   4.580
  216PRO    HB1 3442   7.663   7.310   4.505
  216PRO    HB2 3443   7.545   7.264   4.625
  216PRO     CA 3444   7.663   7.440   4.684
  216PRO     HA 3445   7.605   7.435   4.777
  216PRO      C 3446   7.809   7.394   4.715
  216PRO      O 3447   7.828   7.340   4.824
  217PRO      N 3448   7.911   7.421   4.627
  217PRO     CD 3449   7.900   7.478   4.493
  217PRO    HD1 3450   7.903   7.587   4.500
  217PRO    HD2 3451   7.810   7.451   4.439
  217PRO     CG 3452   8.024   7.428   4.419
  217PRO    HG1 3453   8.051   7.489   4.332
  217PRO    HG2 3454   8.007   7.326   4.385
  217PRO     CB 3455   8.130   7.428   4.528
  217PRO    HB1 3456   8.173   7.528   4.535
  217PRO    HB2 3457   8.212   7.359   4.505
  217PRO     CA 3458   8.053   7.388   4.656
  217PRO     HA 3459   8.059   7.280   4.671
  217PRO      C 3460   8.111   7.461   4.779
  217PRO      O 3461   8.181   7.397   4.856
  218THR      N 3462   8.077   7.591   4.798
  218THR      H 3463   8.017   7.636   4.730
  218THR     CA 3464   8.124   7.677   4.908
  218THR     HA 3465   8.233   7.671   4.913
  218THR     CB 3466   8.080   7.825   4.889
  218THR     HB 3467   7.973   7.831   4.867
  218THR    CG2 3468   8.112   7.922   5.005
  218THR   HG21 3469   8.093   8.026   4.977
  218THR   HG22 3470   8.050   7.901   5.092
  218THR   HG23 3471   8.216   7.914   5.036
  218THR    OG1 3472   8.147   7.877   4.775
  218THR    HG1 3473   8.233   7.911   4.803
  218THR      C 3474   8.065   7.626   5.043
  218THR      O 3475   8.142   7.612   5.138
  219LYS      N 3476   7.934   7.596   5.048
  219LYS      H 3477   7.878   7.608   4.964
  219LYS     CA 3478   7.860   7.561   5.170
  219LYS     HA 3479   7.896   7.622   5.253
  219LYS     CB 3480   7.709   7.588   5.148
  219LYS    HB1 3481   7.674   7.530   5.062
  219LYS    HB2 3482   7.652   7.550   5.234
  219LYS     CG 3483   7.673   7.736   5.126
  219LYS    HG1 3484   7.717   7.770   5.032
  219LYS    HG2 3485   7.566   7.745   5.111
  219LYS     CD 3486   7.717   7.835   5.235
  219LYS    HD1 3487   7.826   7.833   5.246
  219LYS    HD2 3488   7.695   7.937   5.202
  219LYS     CE 3489   7.649   7.813   5.371
  219LYS    HE1 3490   7.542   7.830   5.363
  219LYS    HE2 3491   7.663   7.711   5.405
  219LYS     NZ 3492   7.705   7.903   5.473
  219LYS    HZ1 3493   7.657   7.889   5.561
  219LYS    HZ2 3494   7.803   7.882   5.484
  219LYS    HZ3 3495   7.695   7.999   5.444
  219LYS      C 3496   7.885   7.413   5.211
  219LYS      O 3497   7.872   7.385   5.330
  220PHE      N 3498   7.924   7.323   5.118
  220PHE      H 3499   7.933   7.351   5.022
  220PHE     CA 3500   7.964   7.184   5.150
  220PHE     HA 3501   7.909   7.148   5.237
  220PHE     CB 3502   7.936   7.089   5.031
  220PHE    HB1 3503   7.972   7.134   4.938
  220PHE    HB2 3504   7.994   6.997   5.042
  220PHE     CG 3505   7.791   7.043   5.013
  220PHE    CD1 3506   7.719   6.985   5.121
  220PHE    HD1 3507   7.765   6.975   5.218
  220PHE    CE1 3508   7.589   6.940   5.102
  220PHE    HE1 3509   7.534   6.896   5.185
  220PHE     CZ 3510   7.528   6.949   4.977
  220PHE     HZ 3511   7.427   6.913   4.963
  220PHE    CE2 3512   7.597   7.005   4.870
  220PHE    HE2 3513   7.550   7.012   4.773
  220PHE    CD2 3514   7.728   7.052   4.886
  220PHE    HD2 3515   7.780   7.093   4.802
  220PHE      C 3516   8.115   7.179   5.188
  220PHE      O 3517   8.147   7.098   5.274
  221LEU      N 3518   8.203   7.264   5.132
  221LEU      H 3519   8.172   7.330   5.061
  221LEU     CA 3520   8.347   7.270   5.167
  221LEU     HA 3521   8.384   7.169   5.186
  221LEU     CB 3522   8.429   7.334   5.051
  221LEU    HB1 3523   8.380   7.426   5.020
  221LEU    HB2 3524   8.527   7.365   5.087
  221LEU     CG 3525   8.451   7.240   4.930
  221LEU     HG 3526   8.354   7.201   4.899
  221LEU    CD1 3527   8.507   7.319   4.810
  221LEU   HD11 3528   8.517   7.255   4.722
  221LEU   HD12 3529   8.442   7.402   4.782
  221LEU   HD13 3530   8.606   7.360   4.832
  221LEU    CD2 3531   8.542   7.120   4.962
  221LEU   HD21 3532   8.560   7.059   4.873
  221LEU   HD22 3533   8.640   7.152   4.998
  221LEU   HD23 3534   8.499   7.054   5.036
  221LEU      C 3535   8.370   7.349   5.300
  221LEU      O 3536   8.481   7.342   5.352
  222GLU      N 3537   8.268   7.417   5.356
  222GLU      H 3538   8.180   7.420   5.306
  222GLU     CA 3539   8.266   7.472   5.492
  222GLU     HA 3540   8.362   7.517   5.516
  222GLU     CB 3541   8.155   7.580   5.502
  222GLU    HB1 3542   8.066   7.544   5.451
  222GLU    HB2 3543   8.125   7.595   5.606
  222GLU     CG 3544   8.196   7.718   5.445
  222GLU    HG1 3545   8.271   7.764   5.510
  222GLU    HG2 3546   8.245   7.706   5.349
  222GLU     CD 3547   8.081   7.819   5.429
  222GLU    OE1 3548   7.969   7.790   5.477
  222GLU    OE2 3549   8.107   7.924   5.367
  222GLU      C 3550   8.236   7.360   5.595
  222GLU      O 3551   8.285   7.371   5.708
  223LEU      N 3552   8.161   7.254   5.557
  223LEU      H 3553   8.127   7.250   5.463
  223LEU     CA 3554   8.124   7.140   5.643
  223LEU     HA 3555   8.114   7.172   5.747
  223LEU     CB 3556   7.990   7.079   5.593
  223LEU    HB1 3557   8.000   7.052   5.488
  223LEU    HB2 3558   7.971   6.984   5.645
  223LEU     CG 3559   7.865   7.169   5.611
  223LEU     HG 3560   7.886   7.265   5.565
  223LEU    CD1 3561   7.744   7.109   5.536
  223LEU   HD11 3562   7.657   7.175   5.543
  223LEU   HD12 3563   7.766   7.096   5.430
  223LEU   HD13 3564   7.716   7.012   5.576
  223LEU    CD2 3565   7.830   7.194   5.759
  223LEU   HD21 3566   7.741   7.257   5.767
  223LEU   HD22 3567   7.810   7.101   5.812
  223LEU   HD23 3568   7.910   7.247   5.811
  223LEU      C 3569   8.235   7.030   5.636
  223LEU      O 3570   8.261   6.967   5.738
  224ILE      N 3571   8.298   7.010   5.518
  224ILE      H 3572   8.270   7.066   5.439
  224ILE     CA 3573   8.398   6.905   5.491
  224ILE     HA 3574   8.378   6.816   5.550
  224ILE     CB 3575   8.397   6.867   5.338
  224ILE     HB 3576   8.401   6.960   5.282
  224ILE    CG2 3577   8.518   6.783   5.289
  224ILE   HG21 3578   8.507   6.751   5.186
  224ILE   HG22 3579   8.611   6.840   5.292
  224ILE   HG23 3580   8.532   6.694   5.350
  224ILE    CG1 3581   8.264   6.797   5.301
  224ILE   HG11 3582   8.264   6.694   5.338
  224ILE   HG12 3583   8.181   6.845   5.351
  224ILE     CD 3584   8.232   6.798   5.150
  224ILE    HD1 3585   8.132   6.759   5.133
  224ILE    HD2 3586   8.236   6.898   5.109
  224ILE    HD3 3587   8.301   6.736   5.093
  224ILE      C 3588   8.540   6.959   5.526
  224ILE      O 3589   8.620   6.880   5.577
  225GLY      N 3590   8.569   7.087   5.498
  225GLY      H 3591   8.497   7.147   5.460
  225GLY     CA 3592   8.705   7.144   5.497
  225GLY    HA1 3593   8.699   7.248   5.528
  225GLY    HA2 3594   8.771   7.093   5.568
  225GLY      C 3595   8.766   7.138   5.355
  225GLY      O 3596   8.701   7.096   5.259
  226ILE      N 3597   8.892   7.181   5.343
  226ILE      H 3598   8.941   7.213   5.426
  226ILE     CA 3599   8.967   7.194   5.216
  226ILE     HA 3600   8.915   7.141   5.136
  226ILE     CB 3601   8.984   7.343   5.172
  226ILE     HB 3602   9.040   7.344   5.078
  226ILE    CG2 3603   8.847   7.406   5.137
  226ILE   HG21 3604   8.857   7.504   5.092
  226ILE   HG22 3605   8.792   7.344   5.066
  226ILE   HG23 3606   8.784   7.417   5.225
  226ILE    CG1 3607   9.063   7.431   5.273
  226ILE   HG11 3608   9.005   7.444   5.365
  226ILE   HG12 3609   9.154   7.379   5.304
  226ILE     CD 3610   9.105   7.569   5.220
  226ILE    HD1 3611   9.166   7.622   5.293
  226ILE    HD2 3612   9.164   7.560   5.128
  226ILE    HD3 3613   9.019   7.631   5.198
  226ILE      C 3614   9.105   7.121   5.225
  226ILE      O 3615   9.187   7.140   5.134
  227ALA      N 3616   9.131   7.041   5.330
  227ALA      H 3617   9.059   7.028   5.400
  227ALA     CA 3618   9.257   6.970   5.354
  227ALA     HA 3619   9.311   6.953   5.260
  227ALA     CB 3620   9.349   7.053   5.446
  227ALA    HB1 3621   9.443   7.001   5.466
  227ALA    HB2 3622   9.374   7.148   5.399
  227ALA    HB3 3623   9.302   7.075   5.542
  227ALA      C 3624   9.219   6.829   5.406
  227ALA      O 3625   9.251   6.795   5.520
  228GLN      N 3626   9.153   6.750   5.319
  228GLN      H 3627   9.133   6.785   5.226
  228GLN     CA 3628   9.103   6.614   5.347
  228GLN     HA 3629   9.134   6.582   5.447
  228GLN     CB 3630   8.947   6.614   5.341
  228GLN    HB1 3631   8.915   6.634   5.238
  228GLN    HB2 3632   8.910   6.513   5.362
  228GLN     CG 3633   8.875   6.714   5.435
  228GLN    HG1 3634   8.895   6.815   5.402
  228GLN    HG2 3635   8.767   6.701   5.424
  228GLN     CD 3636   8.911   6.702   5.584
  228GLN    OE1 3637   8.938   6.802   5.649
  228GLN    NE2 3638   8.910   6.580   5.639
  228GLN   HE21 3639   8.887   6.499   5.585
  228GLN   HE22 3640   8.933   6.570   5.737
  228GLN      C 3641   9.166   6.510   5.250
  228GLN      O 3642   9.123   6.395   5.253
  229GLY      N 3643   9.263   6.550   5.165
  229GLY      H 3644   9.293   6.646   5.167
  229GLY     CA 3645   9.330   6.463   5.067
  229GLY    HA1 3646   9.417   6.515   5.027
  229GLY    HA2 3647   9.366   6.372   5.115
  229GLY      C 3648   9.235   6.430   4.950
  229GLY      O 3649   9.178   6.520   4.888
  230GLN      N 3650   9.220   6.299   4.921
  230GLN      H 3651   9.269   6.232   4.977
  230GLN     CA 3652   9.132   6.242   4.817
  230GLN     HA 3653   9.123   6.311   4.733
  230GLN     CB 3654   9.195   6.109   4.768
  230GLN    HB1 3655   9.203   6.039   4.853
  230GLN    HB2 3656   9.127   6.061   4.697
  230GLN     CG 3657   9.333   6.124   4.700
  230GLN    HG1 3658   9.323   6.186   4.611
  230GLN    HG2 3659   9.403   6.175   4.766
  230GLN     CD 3660   9.394   5.988   4.664
  230GLN    OE1 3661   9.438   5.914   4.752
  230GLN    NE2 3662   9.398   5.954   4.535
  230GLN   HE21 3663   9.361   6.016   4.464
  230GLN   HE22 3664   9.438   5.865   4.508
  230GLN      C 3665   8.990   6.214   4.874
  230GLN      O 3666   8.908   6.160   4.799
  231MET      N 3667   8.960   6.245   5.002
  231MET      H 3668   9.030   6.293   5.058
  231MET     CA 3669   8.839   6.203   5.075
  231MET     HA 3670   8.796   6.114   5.029
  231MET     CB 3671   8.876   6.169   5.221
  231MET    HB1 3672   8.907   6.259   5.275
  231MET    HB2 3673   8.787   6.134   5.274
  231MET     CG 3674   8.984   6.060   5.238
  231MET    HG1 3675   8.954   5.971   5.183
  231MET    HG2 3676   9.078   6.094   5.194
  231MET     SD 3677   9.014   6.015   5.411
  231MET     CE 3678   9.136   5.884   5.387
  231MET    HE1 3679   9.167   5.844   5.484
  231MET    HE2 3680   9.095   5.802   5.328
  231MET    HE3 3681   9.225   5.923   5.337
  231MET      C 3682   8.729   6.314   5.071
  231MET      O 3683   8.642   6.310   5.158
  232THR      N 3684   8.730   6.410   4.976
  232THR      H 3685   8.803   6.410   4.906
  232THR     CA 3686   8.631   6.520   4.967
  232THR     HA 3687   8.626   6.569   5.065
  232THR     CB 3688   8.668   6.627   4.860
  232THR     HB 3689   8.670   6.581   4.761
  232THR    CG2 3690   8.575   6.751   4.855
  232THR   HG21 3691   8.610   6.823   4.781
  232THR   HG22 3692   8.473   6.724   4.827
  232THR   HG23 3693   8.571   6.801   4.951
  232THR    OG1 3694   8.799   6.676   4.884
  232THR    HG1 3695   8.794   6.740   4.956
  232THR      C 3696   8.491   6.464   4.931
  232THR      O 3697   8.394   6.505   4.994
  233VAL      N 3698   8.482   6.367   4.836
  233VAL      H 3699   8.566   6.337   4.789
  233VAL     CA 3700   8.358   6.301   4.792
  233VAL     HA 3701   8.279   6.376   4.783
  233VAL     CB 3702   8.377   6.233   4.652
  233VAL     HB 3703   8.471   6.178   4.654
  233VAL    CG1 3704   8.268   6.130   4.609
  233VAL   HG11 3705   8.283   6.096   4.507
  233VAL   HG12 3706   8.270   6.041   4.672
  233VAL   HG13 3707   8.169   6.173   4.617
  233VAL    CG2 3708   8.391   6.340   4.542
  233VAL   HG21 3709   8.409   6.295   4.444
  233VAL   HG22 3710   8.300   6.401   4.535
  233VAL   HG23 3711   8.474   6.408   4.562
  233VAL      C 3712   8.311   6.195   4.896
  233VAL      O 3713   8.190   6.176   4.909
  234LEU      N 3714   8.403   6.133   4.973
  234LEU      H 3715   8.501   6.153   4.957
  234LEU     CA 3716   8.375   6.038   5.083
  234LEU     HA 3717   8.305   5.963   5.045
  234LEU     CB 3718   8.507   5.970   5.127
  234LEU    HB1 3719   8.549   5.918   5.040
  234LEU    HB2 3720   8.580   6.046   5.153
  234LEU     CG 3721   8.498   5.868   5.244
  234LEU     HG 3722   8.461   5.921   5.332
  234LEU    CD1 3723   8.400   5.752   5.216
  234LEU   HD11 3724   8.397   5.683   5.300
  234LEU   HD12 3725   8.298   5.788   5.201
  234LEU   HD13 3726   8.430   5.696   5.128
  234LEU    CD2 3727   8.637   5.815   5.282
  234LEU   HD21 3728   8.632   5.749   5.368
  234LEU   HD22 3729   8.682   5.759   5.199
  234LEU   HD23 3730   8.705   5.896   5.308
  234LEU      C 3731   8.309   6.114   5.201
  234LEU      O 3732   8.209   6.065   5.253
  235ARG      N 3733   8.361   6.232   5.237
  235ARG      H 3734   8.443   6.266   5.188
  235ARG     CA 3735   8.314   6.317   5.348
  235ARG     HA 3736   8.293   6.252   5.433
  235ARG     CB 3737   8.428   6.414   5.385
  235ARG    HB1 3738   8.523   6.364   5.366
  235ARG    HB2 3739   8.430   6.501   5.319
  235ARG     CG 3740   8.430   6.458   5.534
  235ARG    HG1 3741   8.365   6.544   5.546
  235ARG    HG2 3742   8.388   6.379   5.596
  235ARG     CD 3743   8.570   6.490   5.589
  235ARG    HD1 3744   8.613   6.574   5.535
  235ARG    HD2 3745   8.563   6.522   5.693
  235ARG     NE 3746   8.661   6.375   5.578
  235ARG     HE 3747   8.716   6.370   5.494
  235ARG     CZ 3748   8.670   6.271   5.663
  235ARG    NH1 3749   8.598   6.264   5.775
  235ARG   HH11 3750   8.533   6.338   5.797
  235ARG   HH12 3751   8.605   6.183   5.835
  235ARG    NH2 3752   8.753   6.171   5.634
  235ARG   HH21 3753   8.808   6.172   5.549
  235ARG   HH22 3754   8.759   6.091   5.695
  235ARG      C 3755   8.184   6.393   5.308
  235ARG      O 3756   8.105   6.422   5.398
  236LEU      N 3757   8.160   6.416   5.177
  236LEU      H 3758   8.231   6.390   5.110
  236LEU     CA 3759   8.036   6.469   5.119
  236LEU     HA 3760   8.004   6.556   5.177
  236LEU     CB 3761   8.063   6.511   4.972
  236LEU    HB1 3762   8.146   6.582   4.971
  236LEU    HB2 3763   8.098   6.425   4.916
  236LEU     CG 3764   7.945   6.575   4.894
  236LEU     HG 3765   7.864   6.503   4.888
  236LEU    CD1 3766   7.889   6.702   4.961
  236LEU   HD11 3767   7.807   6.744   4.903
  236LEU   HD12 3768   7.850   6.681   5.061
  236LEU   HD13 3769   7.965   6.779   4.970
  236LEU    CD2 3770   7.990   6.605   4.749
  236LEU   HD21 3771   7.912   6.657   4.694
  236LEU   HD22 3772   8.079   6.667   4.746
  236LEU   HD23 3773   8.012   6.513   4.695
  236LEU      C 3774   7.926   6.360   5.124
  236LEU      O 3775   7.811   6.395   5.150
  237THR      N 3776   7.960   6.231   5.105
  237THR      H 3777   8.056   6.208   5.084
  237THR     CA 3778   7.866   6.117   5.114
  237THR     HA 3779   7.775   6.141   5.059
  237THR     CB 3780   7.927   5.985   5.058
  237THR     HB 3781   8.021   5.960   5.109
  237THR    CG2 3782   7.834   5.862   5.064
  237THR   HG21 3783   7.883   5.775   5.020
  237THR   HG22 3784   7.809   5.834   5.167
  237THR   HG23 3785   7.741   5.879   5.011
  237THR    OG1 3786   7.957   6.003   4.921
  237THR    HG1 3787   8.040   6.050   4.914
  237THR      C 3788   7.832   6.095   5.264
  237THR      O 3789   7.714   6.077   5.293
  238GLU      N 3790   7.930   6.103   5.357
  238GLU      H 3791   8.025   6.117   5.325
  238GLU     CA 3792   7.915   6.080   5.501
  238GLU     HA 3793   7.869   5.981   5.514
  238GLU     CB 3794   8.054   6.076   5.570
  238GLU    HB1 3795   8.112   6.162   5.537
  238GLU    HB2 3796   8.042   6.089   5.678
  238GLU     CG 3797   8.131   5.944   5.547
  238GLU    HG1 3798   8.080   5.863   5.599
  238GLU    HG2 3799   8.128   5.917   5.441
  238GLU     CD 3800   8.278   5.945   5.590
  238GLU    OE1 3801   8.339   5.836   5.582
  238GLU    OE2 3802   8.329   6.052   5.630
  238GLU      C 3803   7.821   6.183   5.568
  238GLU      O 3804   7.738   6.140   5.648
  239LEU      N 3805   7.828   6.314   5.533
  239LEU      H 3806   7.898   6.344   5.466
  239LEU     CA 3807   7.739   6.419   5.588
  239LEU     HA 3808   7.733   6.403   5.696
  239LEU     CB 3809   7.799   6.562   5.569
  239LEU    HB1 3810   7.746   6.631   5.635
  239LEU    HB2 3811   7.899   6.558   5.610
  239LEU     CG 3812   7.806   6.623   5.426
  239LEU     HG 3813   7.824   6.541   5.356
  239LEU    CD1 3814   7.677   6.696   5.384
  239LEU   HD11 3815   7.684   6.731   5.281
  239LEU   HD12 3816   7.588   6.633   5.389
  239LEU   HD13 3817   7.657   6.783   5.447
  239LEU    CD2 3818   7.925   6.720   5.413
  239LEU   HD21 3819   7.933   6.759   5.312
  239LEU   HD22 3820   7.914   6.805   5.481
  239LEU   HD23 3821   8.019   6.671   5.437
  239LEU      C 3822   7.595   6.404   5.533
  239LEU      O 3823   7.501   6.429   5.608
  240LEU      N 3824   7.577   6.359   5.406
  240LEU      H 3825   7.658   6.338   5.350
  240LEU     CA 3826   7.446   6.339   5.342
  240LEU     HA 3827   7.382   6.424   5.366
  240LEU     CB 3828   7.463   6.330   5.188
  240LEU    HB1 3829   7.537   6.254   5.165
  240LEU    HB2 3830   7.370   6.294   5.144
  240LEU     CG 3831   7.500   6.462   5.117
  240LEU     HG 3832   7.592   6.500   5.161
  240LEU    CD1 3833   7.529   6.436   4.968
  240LEU   HD11 3834   7.559   6.528   4.918
  240LEU   HD12 3835   7.611   6.365   4.955
  240LEU   HD13 3836   7.442   6.396   4.916
  240LEU    CD2 3837   7.396   6.574   5.135
  240LEU   HD21 3838   7.414   6.657   5.066
  240LEU   HD22 3839   7.295   6.538   5.120
  240LEU   HD23 3840   7.402   6.615   5.235
  240LEU      C 3841   7.376   6.211   5.395
  240LEU      O 3842   7.253   6.210   5.401
  241GLU      N 3843   7.453   6.108   5.438
  241GLU      H 3844   7.553   6.115   5.429
  241GLU     CA 3845   7.404   5.985   5.503
  241GLU     HA 3846   7.313   5.951   5.454
  241GLU     CB 3847   7.512   5.874   5.491
  241GLU    HB1 3848   7.608   5.912   5.529
  241GLU    HB2 3849   7.488   5.790   5.556
  241GLU     CG 3850   7.535   5.819   5.347
  241GLU    HG1 3851   7.546   5.901   5.277
  241GLU    HG2 3852   7.630   5.765   5.345
  241GLU     CD 3853   7.427   5.726   5.290
  241GLU    OE1 3854   7.329   5.696   5.361
  241GLU    OE2 3855   7.447   5.685   5.173
  241GLU      C 3856   7.371   6.011   5.653
  241GLU      O 3857   7.288   5.938   5.707
  242ARG      N 3858   7.428   6.116   5.717
  242ARG      H 3859   7.495   6.173   5.667
  242ARG     CA 3860   7.390   6.166   5.851
  242ARG     HA 3861   7.365   6.081   5.916
  242ARG     CB 3862   7.507   6.246   5.914
  242ARG    HB1 3863   7.547   6.318   5.843
  242ARG    HB2 3864   7.470   6.306   5.998
  242ARG     CG 3865   7.622   6.159   5.970
  242ARG    HG1 3866   7.580   6.076   6.026
  242ARG    HG2 3867   7.677   6.113   5.888
  242ARG     CD 3868   7.719   6.234   6.062
  242ARG    HD1 3869   7.666   6.266   6.152
  242ARG    HD2 3870   7.799   6.168   6.095
  242ARG     NE 3871   7.776   6.355   6.000
  242ARG     HE 3872   7.725   6.442   6.013
  242ARG     CZ 3873   7.889   6.364   5.928
  242ARG    NH1 3874   7.964   6.258   5.899
  242ARG   HH11 3875   7.935   6.166   5.930
  242ARG   HH12 3876   8.050   6.270   5.847
  242ARG    NH2 3877   7.926   6.484   5.885
  242ARG   HH21 3878   7.868   6.565   5.907
  242ARG   HH22 3879   8.009   6.495   5.827
  242ARG      C 3880   7.264   6.258   5.844
  242ARG      O 3881   7.215   6.296   5.950
  243GLY      N 3882   7.214   6.292   5.723
  243GLY      H 3883   7.258   6.256   5.640
  243GLY     CA 3884   7.094   6.375   5.703
  243GLY    HA1 3885   7.050   6.348   5.608
  243GLY    HA2 3886   7.018   6.353   5.779
  243GLY      C 3887   7.123   6.527   5.703
  243GLY      O 3888   7.027   6.604   5.706
  244GLU      N 3889   7.250   6.571   5.697
  244GLU      H 3890   7.326   6.504   5.693
  244GLU     CA 3891   7.291   6.713   5.686
  244GLU     HA 3892   7.231   6.772   5.755
  244GLU     CB 3893   7.441   6.731   5.719
  244GLU    HB1 3894   7.503   6.679   5.646
  244GLU    HB2 3895   7.466   6.836   5.708
  244GLU     CG 3896   7.481   6.684   5.861
  244GLU    HG1 3897   7.416   6.730   5.935
  244GLU    HG2 3898   7.467   6.576   5.870
  244GLU     CD 3899   7.626   6.720   5.899
  244GLU    OE1 3900   7.669   6.833   5.868
  244GLU    OE2 3901   7.691   6.633   5.961
  244GLU      C 3902   7.267   6.758   5.540
  244GLU      O 3903   7.293   6.682   5.446
  245ARG      N 3904   7.218   6.881   5.525
  245ARG      H 3905   7.204   6.939   5.607
  245ARG     CA 3906   7.176   6.942   5.398
  245ARG     HA 3907   7.225   6.891   5.314
  245ARG     CB 3908   7.022   6.932   5.383
  245ARG    HB1 3909   6.975   6.980   5.470
  245ARG    HB2 3910   6.989   6.990   5.297
  245ARG     CG 3911   6.965   6.789   5.369
  245ARG    HG1 3912   6.989   6.731   5.458
  245ARG    HG2 3913   6.856   6.796   5.367
  245ARG     CD 3914   7.010   6.714   5.243
  245ARG    HD1 3915   6.978   6.768   5.154
  245ARG    HD2 3916   7.119   6.707   5.238
  245ARG     NE 3917   6.952   6.579   5.239
  245ARG     HE 3918   6.862   6.570   5.195
  245ARG     CZ 3919   7.003   6.467   5.292
  245ARG    NH1 3920   7.120   6.464   5.357
  245ARG   HH11 3921   7.172   6.550   5.372
  245ARG   HH12 3922   7.156   6.377   5.390
  245ARG    NH2 3923   6.935   6.354   5.277
  245ARG   HH21 3924   6.848   6.356   5.227
  245ARG   HH22 3925   6.970   6.266   5.314
  245ARG      C 3926   7.227   7.087   5.394
  245ARG      O 3927   7.270   7.144   5.494
  246LEU      N 3928   7.215   7.148   5.274
  246LEU      H 3929   7.180   7.092   5.196
  246LEU     CA 3930   7.231   7.291   5.245
  246LEU     HA 3931   7.329   7.321   5.282
  246LEU     CB 3932   7.220   7.313   5.092
  246LEU    HB1 3933   7.127   7.269   5.057
  246LEU    HB2 3934   7.211   7.420   5.070
  246LEU     CG 3935   7.338   7.256   5.009
  246LEU     HG 3936   7.358   7.155   5.045
  246LEU    CD1 3937   7.300   7.242   4.860
  246LEU   HD11 3938   7.381   7.195   4.803
  246LEU   HD12 3939   7.212   7.179   4.847
  246LEU   HD13 3940   7.279   7.338   4.814
  246LEU    CD2 3941   7.467   7.338   5.025
  246LEU   HD21 3942   7.549   7.294   4.968
  246LEU   HD22 3943   7.454   7.441   4.990
  246LEU   HD23 3944   7.499   7.342   5.129
  246LEU      C 3945   7.116   7.366   5.319
  246LEU      O 3946   7.003   7.316   5.322
  247PRO      N 3947   7.146   7.485   5.377
  247PRO     CD 3948   7.274   7.556   5.366
  247PRO    HD1 3949   7.312   7.561   5.264
  247PRO    HD2 3950   7.348   7.506   5.429
  247PRO     CG 3951   7.246   7.696   5.420
  247PRO    HG1 3952   7.207   7.759   5.339
  247PRO    HG2 3953   7.335   7.746   5.460
  247PRO     CB 3954   7.138   7.673   5.523
  247PRO    HB1 3955   7.083   7.764   5.548
  247PRO    HB2 3956   7.183   7.637   5.616
  247PRO     CA 3957   7.050   7.560   5.463
  247PRO     HA 3958   7.011   7.497   5.543
  247PRO      C 3959   6.932   7.619   5.383
  247PRO      O 3960   6.931   7.613   5.259
  248ARG      N 3961   6.833   7.675   5.454
  248ARG      H 3962   6.838   7.675   5.555
  248ARG     CA 3963   6.719   7.748   5.396
  248ARG     HA 3964   6.678   7.690   5.313
  248ARG     CB 3965   6.607   7.763   5.502
  248ARG    HB1 3966   6.583   7.665   5.543
  248ARG    HB2 3967   6.642   7.822   5.587
  248ARG     CG 3968   6.477   7.825   5.445
  248ARG    HG1 3969   6.498   7.924   5.404
  248ARG    HG2 3970   6.443   7.765   5.361
  248ARG     CD 3971   6.362   7.839   5.547
  248ARG    HD1 3972   6.272   7.876   5.498
  248ARG    HD2 3973   6.337   7.742   5.589
  248ARG     NE 3974   6.398   7.930   5.657
  248ARG     HE 3975   6.424   7.886   5.744
  248ARG     CZ 3976   6.404   8.064   5.652
  248ARG    NH1 3977   6.446   8.132   5.759
  248ARG   HH11 3978   6.473   8.083   5.843
  248ARG   HH12 3979   6.452   8.232   5.755
  248ARG    NH2 3980   6.370   8.134   5.543
  248ARG   HH21 3981   6.332   8.087   5.462
  248ARG   HH22 3982   6.378   8.235   5.545
  248ARG      C 3983   6.775   7.887   5.353
  248ARG      O 3984   6.825   7.959   5.439
  249PRO      N 3985   6.762   7.923   5.222
  249PRO     CD 3986   6.716   7.838   5.112
  249PRO    HD1 3987   6.607   7.835   5.112
  249PRO    HD2 3988   6.754   7.736   5.116
  249PRO     CG 3989   6.769   7.906   4.986
  249PRO    HG1 3990   6.714   7.878   4.896
  249PRO    HG2 3991   6.873   7.877   4.972
  249PRO     CB 3992   6.762   8.053   5.021
  249PRO    HB1 3993   6.662   8.091   4.998
  249PRO    HB2 3994   6.831   8.113   4.962
  249PRO     CA 3995   6.793   8.060   5.172
  249PRO     HA 3996   6.899   8.080   5.188
  249PRO      C 3997   6.704   8.166   5.240
  249PRO      O 3998   6.588   8.138   5.271
  250ASP      N 3999   6.760   8.286   5.265
  250ASP      H 4000   6.856   8.303   5.238
  250ASP     CA 4001   6.691   8.398   5.332
  250ASP     HA 4002   6.651   8.358   5.426
  250ASP     CB 4003   6.789   8.513   5.368
  250ASP    HB1 4004   6.871   8.474   5.428
  250ASP    HB2 4005   6.834   8.553   5.277
  250ASP     CG 4006   6.725   8.628   5.448
  250ASP    OD1 4007   6.651   8.597   5.544
  250ASP    OD2 4008   6.750   8.745   5.411
  250ASP      C 4009   6.574   8.445   5.242
  250ASP      O 4010   6.597   8.481   5.126
  251LYS      N 4011   6.452   8.443   5.299
  251LYS      H 4012   6.447   8.413   5.395
  251LYS     CA 4013   6.323   8.482   5.240
  251LYS     HA 4014   6.257   8.491   5.326
  251LYS     CB 4015   6.326   8.622   5.170
  251LYS    HB1 4016   6.388   8.617   5.081
  251LYS    HB2 4017   6.226   8.646   5.132
  251LYS     CG 4018   6.375   8.738   5.259
  251LYS    HG1 4019   6.469   8.710   5.306
  251LYS    HG2 4020   6.401   8.823   5.196
  251LYS     CD 4021   6.276   8.783   5.369
  251LYS    HD1 4022   6.230   8.697   5.416
  251LYS    HD2 4023   6.332   8.832   5.449
  251LYS     CE 4024   6.166   8.880   5.320
  251LYS    HE1 4025   6.112   8.837   5.236
  251LYS    HE2 4026   6.093   8.896   5.400
  251LYS     NZ 4027   6.221   9.011   5.282
  251LYS    HZ1 4028   6.147   9.072   5.252
  251LYS    HZ2 4029   6.269   9.052   5.361
  251LYS    HZ3 4030   6.288   8.999   5.206
  251LYS      C 4031   6.258   8.367   5.157
  251LYS      O 4032   6.156   8.392   5.094
  252CYS      N 4033   6.314   8.243   5.162
  252CYS      H 4034   6.399   8.230   5.215
  252CYS     CA 4035   6.255   8.120   5.105
  252CYS     HA 4036   6.217   8.142   5.005
  252CYS     CB 4037   6.362   8.008   5.091
  252CYS    HB1 4038   6.442   8.042   5.025
  252CYS    HB2 4039   6.408   7.985   5.187
  252CYS     SG 4040   6.297   7.852   5.024
  252CYS     HG 4041   6.218   7.823   5.129
  252CYS      C 4042   6.147   8.076   5.207
  252CYS      O 4043   6.180   8.060   5.325
  253PRO      N 4044   6.021   8.050   5.161
  253PRO     CD 4045   5.971   8.080   5.026
  253PRO    HD1 4046   6.006   8.003   4.957
  253PRO    HD2 4047   6.003   8.177   4.988
  253PRO     CG 4048   5.819   8.078   5.039
  253PRO    HG1 4049   5.768   8.055   4.945
  253PRO    HG2 4050   5.784   8.176   5.072
  253PRO     CB 4051   5.794   7.976   5.148
  253PRO    HB1 4052   5.790   7.876   5.104
  253PRO    HB2 4053   5.699   7.993   5.198
  253PRO     CA 4054   5.913   7.991   5.244
  253PRO     HA 4055   5.889   8.063   5.323
  253PRO      C 4056   5.952   7.854   5.303
  253PRO      O 4057   6.027   7.778   5.241
  254CYS      N 4058   5.899   7.825   5.424
  254CYS      H 4059   5.839   7.893   5.467
  254CYS     CA 4060   5.925   7.704   5.505
  254CYS     HA 4061   6.033   7.698   5.520
  254CYS     CB 4062   5.857   7.709   5.643
  254CYS    HB1 4063   5.748   7.712   5.633
  254CYS    HB2 4064   5.881   7.620   5.702
  254CYS     SG 4065   5.908   7.855   5.739
  254CYS     HG 4066   5.835   7.828   5.847
  254CYS      C 4067   5.881   7.576   5.429
  254CYS      O 4068   5.956   7.479   5.431
  255GLU      N 4069   5.765   7.580   5.361
  255GLU      H 4070   5.710   7.665   5.362
  255GLU     CA 4071   5.705   7.467   5.288
  255GLU     HA 4072   5.719   7.376   5.346
  255GLU     CB 4073   5.553   7.493   5.276
  255GLU    HB1 4074   5.514   7.517   5.375
  255GLU    HB2 4075   5.536   7.582   5.215
  255GLU     CG 4076   5.471   7.375   5.218
  255GLU    HG1 4077   5.490   7.365   5.111
  255GLU    HG2 4078   5.505   7.282   5.265
  255GLU     CD 4079   5.320   7.388   5.240
  255GLU    OE1 4080   5.269   7.502   5.231
  255GLU    OE2 4081   5.258   7.282   5.265
  255GLU      C 4082   5.771   7.448   5.148
  255GLU      O 4083   5.771   7.335   5.099
  256VAL      N 4084   5.833   7.553   5.089
  256VAL      H 4085   5.832   7.643   5.136
  256VAL     CA 4086   5.916   7.547   4.967
  256VAL     HA 4087   5.868   7.481   4.894
  256VAL     CB 4088   5.936   7.688   4.903
  256VAL     HB 4089   5.970   7.756   4.981
  256VAL    CG1 4090   6.040   7.697   4.788
  256VAL   HG11 4091   6.044   7.798   4.746
  256VAL   HG12 4092   6.141   7.675   4.822
  256VAL   HG13 4093   6.016   7.629   4.707
  256VAL    CG2 4094   5.801   7.744   4.852
  256VAL   HG21 4095   5.812   7.846   4.815
  256VAL   HG22 4096   5.763   7.684   4.769
  256VAL   HG23 4097   5.725   7.745   4.929
  256VAL      C 4098   6.056   7.487   5.003
  256VAL      O 4099   6.113   7.420   4.917
  257TYR      N 4100   6.104   7.503   5.128
  257TYR      H 4101   6.052   7.558   5.194
  257TYR     CA 4102   6.226   7.438   5.180
  257TYR     HA 4103   6.303   7.443   5.102
  257TYR     CB 4104   6.277   7.515   5.305
  257TYR    HB1 4105   6.290   7.621   5.279
  257TYR    HB2 4106   6.202   7.515   5.384
  257TYR     CG 4107   6.410   7.465   5.361
  257TYR    CD1 4108   6.525   7.469   5.280
  257TYR    HD1 4109   6.519   7.516   5.183
  257TYR    CE1 4110   6.647   7.413   5.324
  257TYR    HE1 4111   6.733   7.415   5.260
  257TYR     CZ 4112   6.655   7.357   5.454
  257TYR     OH 4113   6.772   7.303   5.497
  257TYR     HH 4114   6.842   7.309   5.430
  257TYR    CE2 4115   6.541   7.356   5.537
  257TYR    HE2 4116   6.547   7.314   5.637
  257TYR    CD2 4117   6.418   7.409   5.491
  257TYR    HD2 4118   6.330   7.405   5.554
  257TYR      C 4119   6.198   7.289   5.214
  257TYR      O 4120   6.291   7.209   5.200
  258HIE      N 4121   6.074   7.252   5.253
  258HIE      H 4122   6.003   7.322   5.263
  258HIE     CA 4123   6.033   7.113   5.282
  258HIE     HA 4124   6.113   7.062   5.336
  258HIE     CB 4125   5.907   7.113   5.371
  258HIE    HB1 4126   5.824   7.162   5.319
  258HIE    HB2 4127   5.873   7.010   5.388
  258HIE     CG 4128   5.922   7.176   5.508
  258HIE    ND1 4129   5.815   7.236   5.575
  258HIE    CE1 4130   5.866   7.280   5.689
  258HIE    HE1 4131   5.808   7.332   5.764
  258HIE    NE2 4132   5.997   7.255   5.701
  258HIE    HE2 4133   6.055   7.279   5.779
  258HIE    CD2 4134   6.035   7.187   5.587
  258HIE    HD2 4135   6.137   7.155   5.570
  258HIE      C 4136   6.006   7.035   5.151
  258HIE      O 4137   6.027   6.913   5.151
  259LEU      N 4138   5.971   7.103   5.040
  259LEU      H 4139   5.953   7.202   5.048
  259LEU     CA 4140   5.964   7.050   4.902
  259LEU     HA 4141   5.905   6.958   4.902
  259LEU     CB 4142   5.896   7.156   4.812
  259LEU    HB1 4143   5.801   7.181   4.860
  259LEU    HB2 4144   5.952   7.250   4.813
  259LEU     CG 4145   5.866   7.118   4.664
  259LEU     HG 4146   5.838   7.013   4.660
  259LEU    CD1 4147   5.746   7.199   4.610
  259LEU   HD11 4148   5.720   7.168   4.509
  259LEU   HD12 4149   5.658   7.184   4.673
  259LEU   HD13 4150   5.767   7.306   4.608
  259LEU    CD2 4151   5.986   7.139   4.569
  259LEU   HD21 4152   5.959   7.120   4.465
  259LEU   HD22 4153   6.023   7.242   4.574
  259LEU   HD23 4154   6.070   7.073   4.591
  259LEU      C 4155   6.108   7.018   4.854
  259LEU      O 4156   6.128   6.913   4.792
  260MET      N 4157   6.206   7.105   4.886
  260MET      H 4158   6.180   7.188   4.938
  260MET     CA 4159   6.346   7.099   4.845
  260MET     HA 4160   6.350   7.073   4.739
  260MET     CB 4161   6.406   7.240   4.865
  260MET    HB1 4162   6.332   7.314   4.835
  260MET    HB2 4163   6.426   7.260   4.970
  260MET     CG 4164   6.531   7.270   4.781
  260MET    HG1 4165   6.619   7.218   4.820
  260MET    HG2 4166   6.516   7.232   4.680
  260MET     SD 4167   6.565   7.447   4.766
  260MET     CE 4168   6.633   7.483   4.929
  260MET    HE1 4169   6.626   7.589   4.951
  260MET    HE2 4170   6.579   7.426   5.004
  260MET    HE3 4171   6.738   7.453   4.934
  260MET      C 4172   6.423   6.991   4.927
  260MET      O 4173   6.512   6.928   4.870
  261LYS      N 4174   6.385   6.966   5.055
  261LYS      H 4175   6.313   7.023   5.096
  261LYS     CA 4176   6.438   6.857   5.139
  261LYS     HA 4177   6.545   6.845   5.121
  261LYS     CB 4178   6.417   6.889   5.290
  261LYS    HB1 4179   6.316   6.925   5.307
  261LYS    HB2 4180   6.426   6.797   5.348
  261LYS     CG 4181   6.519   6.991   5.346
  261LYS    HG1 4182   6.619   6.969   5.308
  261LYS    HG2 4183   6.495   7.090   5.308
  261LYS     CD 4184   6.525   6.995   5.500
  261LYS    HD1 4185   6.576   7.086   5.530
  261LYS    HD2 4186   6.424   7.003   5.541
  261LYS     CE 4187   6.600   6.876   5.562
  261LYS    HE1 4188   6.551   6.782   5.537
  261LYS    HE2 4189   6.702   6.871   5.523
  261LYS     NZ 4190   6.607   6.886   5.709
  261LYS    HZ1 4191   6.659   6.807   5.745
  261LYS    HZ2 4192   6.653   6.972   5.735
  261LYS    HZ3 4193   6.513   6.885   5.747
  261LYS      C 4194   6.370   6.722   5.105
  261LYS      O 4195   6.434   6.619   5.128
  262ASN      N 4196   6.248   6.721   5.048
  262ASN      H 4197   6.200   6.809   5.032
  262ASN     CA 4198   6.181   6.601   4.995
  262ASN     HA 4199   6.201   6.518   5.063
  262ASN     CB 4200   6.027   6.624   4.990
  262ASN    HB1 4201   5.992   6.655   5.089
  262ASN    HB2 4202   6.004   6.708   4.924
  262ASN     CG 4203   5.943   6.503   4.949
  262ASN    OD1 4204   5.860   6.512   4.859
  262ASN    ND2 4205   5.963   6.388   5.015
  262ASN   HD21 4206   6.031   6.381   5.089
  262ASN   HD22 4207   5.910   6.306   4.988
  262ASN      C 4208   6.239   6.565   4.854
  262ASN      O 4209   6.238   6.448   4.819
  263CYS      N 4210   6.297   6.663   4.781
  263CYS      H 4211   6.294   6.758   4.816
  263CYS     CA 4212   6.383   6.641   4.663
  263CYS     HA 4213   6.340   6.562   4.602
  263CYS     CB 4214   6.398   6.769   4.577
  263CYS    HB1 4215   6.431   6.854   4.636
  263CYS    HB2 4216   6.472   6.755   4.498
  263CYS     SG 4217   6.241   6.812   4.497
  263CYS     HG 4218   6.176   6.843   4.610
  263CYS      C 4219   6.524   6.593   4.708
  263CYS      O 4220   6.597   6.546   4.622
  264TRP      N 4221   6.561   6.600   4.838
  264TRP      H 4222   6.495   6.636   4.905
  264TRP     CA 4223   6.689   6.554   4.893
  264TRP     HA 4224   6.752   6.511   4.814
  264TRP     CB 4225   6.767   6.672   4.957
  264TRP    HB1 4226   6.714   6.709   5.044
  264TRP    HB2 4227   6.862   6.634   4.994
  264TRP     CG 4228   6.807   6.792   4.876
  264TRP    CD1 4229   6.846   6.793   4.746
  264TRP    HD1 4230   6.848   6.706   4.682
  264TRP    NE1 4231   6.886   6.920   4.711
  264TRP    HE1 4232   6.920   6.943   4.619
  264TRP    CE2 4233   6.875   7.008   4.817
  264TRP    CZ2 4234   6.904   7.145   4.833
  264TRP    HZ2 4235   6.945   7.203   4.752
  264TRP    CH2 4236   6.881   7.207   4.958
  264TRP    HH2 4237   6.905   7.311   4.972
  264TRP    CZ3 4238   6.828   7.131   5.065
  264TRP    HZ3 4239   6.811   7.178   5.161
  264TRP    CE3 4240   6.800   6.994   5.048
  264TRP    HE3 4241   6.762   6.937   5.131
  264TRP    CD2 4242   6.823   6.929   4.924
  264TRP      C 4243   6.665   6.441   4.997
  264TRP      O 4244   6.731   6.441   5.100
  265GLU      N 4245   6.578   6.342   4.969
  265GLU      H 4246   6.525   6.343   4.883
  265GLU     CA 4247   6.567   6.219   5.051
  265GLU     HA 4248   6.572   6.245   5.158
  265GLU     CB 4249   6.435   6.144   5.022
  265GLU    HB1 4250   6.429   6.117   4.917
  265GLU    HB2 4251   6.436   6.048   5.074
  265GLU     CG 4252   6.306   6.220   5.061
  265GLU    HG1 4253   6.311   6.320   5.019
  265GLU    HG2 4254   6.220   6.172   5.015
  265GLU     CD 4255   6.277   6.234   5.211
  265GLU    OE1 4256   6.347   6.170   5.292
  265GLU    OE2 4257   6.182   6.310   5.241
  265GLU      C 4258   6.688   6.130   5.013
  265GLU      O 4259   6.716   6.112   4.894
  266THR      N 4260   6.756   6.074   5.115
  266THR      H 4261   6.725   6.090   5.210
  266THR     CA 4262   6.874   5.984   5.103
  266THR     HA 4263   6.950   6.032   5.041
  266THR     CB 4264   6.934   5.947   5.242
  266THR     HB 4265   6.856   5.907   5.307
  266THR    CG2 4266   7.054   5.850   5.242
  266THR   HG21 4267   7.095   5.837   5.342
  266THR   HG22 4268   7.026   5.751   5.206
  266THR   HG23 4269   7.135   5.886   5.178
  266THR    OG1 4270   6.982   6.065   5.305
  266THR    HG1 4271   7.076   6.072   5.286
  266THR      C 4272   6.830   5.851   5.034
  266THR      O 4273   6.907   5.799   4.953
  267GLU      N 4274   6.706   5.804   5.061
  267GLU      H 4275   6.649   5.855   5.126
  267GLU     CA 4276   6.640   5.693   4.992
  267GLU     HA 4277   6.713   5.616   4.966
  267GLU     CB 4278   6.532   5.637   5.089
  267GLU    HB1 4279   6.579   5.615   5.185
  267GLU    HB2 4280   6.459   5.715   5.111
  267GLU     CG 4281   6.456   5.511   5.042
  267GLU    HG1 4282   6.365   5.501   5.101
  267GLU    HG2 4283   6.422   5.524   4.939
  267GLU     CD 4284   6.535   5.381   5.052
  267GLU    OE1 4285   6.645   5.375   4.993
  267GLU    OE2 4286   6.484   5.287   5.118
  267GLU      C 4287   6.576   5.755   4.865
  267GLU      O 4288   6.493   5.847   4.875
  268ALA      N 4289   6.616   5.704   4.747
  268ALA      H 4290   6.682   5.627   4.748
  268ALA     CA 4291   6.582   5.755   4.614
  268ALA     HA 4292   6.601   5.863   4.612
  268ALA     CB 4293   6.674   5.688   4.510
  268ALA    HB1 4294   6.655   5.725   4.409
  268ALA    HB2 4295   6.779   5.709   4.531
  268ALA    HB3 4296   6.662   5.580   4.508
  268ALA      C 4297   6.433   5.732   4.577
  268ALA      O 4298   6.380   5.811   4.499
  269SER      N 4299   6.368   5.629   4.634
  269SER      H 4300   6.419   5.567   4.696
  269SER     CA 4301   6.226   5.594   4.612
  269SER     HA 4302   6.205   5.599   4.505
  269SER     CB 4303   6.201   5.448   4.658
  269SER    HB1 4304   6.099   5.417   4.633
  269SER    HB2 4305   6.266   5.380   4.603
  269SER     OG 4306   6.221   5.427   4.797
  269SER     HG 4307   6.208   5.334   4.817
  269SER      C 4308   6.130   5.692   4.685
  269SER      O 4309   6.016   5.703   4.642
  270PHE      N 4310   6.177   5.764   4.790
  270PHE      H 4311   6.273   5.751   4.819
  270PHE     CA 4312   6.099   5.862   4.868
  270PHE     HA 4313   5.995   5.830   4.876
  270PHE     CB 4314   6.158   5.875   5.011
  270PHE    HB1 4315   6.262   5.906   5.004
  270PHE    HB2 4316   6.107   5.955   5.064
  270PHE     CG 4317   6.154   5.754   5.105
  270PHE    CD1 4318   6.089   5.632   5.071
  270PHE    HD1 4319   6.040   5.620   4.975
  270PHE    CE1 4320   6.088   5.526   5.161
  270PHE    HE1 4321   6.039   5.433   5.134
  270PHE     CZ 4322   6.149   5.538   5.286
  270PHE     HZ 4323   6.148   5.456   5.355
  270PHE    CE2 4324   6.213   5.657   5.321
  270PHE    HE2 4325   6.261   5.667   5.417
  270PHE    CD2 4326   6.215   5.765   5.232
  270PHE    HD2 4327   6.264   5.857   5.261
  270PHE      C 4328   6.100   6.002   4.800
  270PHE      O 4329   6.024   6.088   4.845
  271ARG      N 4330   6.183   6.025   4.696
  271ARG      H 4331   6.242   5.950   4.662
  271ARG     CA 4332   6.193   6.152   4.622
  271ARG     HA 4333   6.185   6.234   4.694
  271ARG     CB 4334   6.331   6.160   4.551
  271ARG    HB1 4335   6.346   6.076   4.484
  271ARG    HB2 4336   6.331   6.249   4.488
  271ARG     CG 4337   6.449   6.172   4.650
  271ARG    HG1 4338   6.420   6.242   4.729
  271ARG    HG2 4339   6.466   6.076   4.699
  271ARG     CD 4340   6.581   6.224   4.591
  271ARG    HD1 4341   6.562   6.316   4.536
  271ARG    HD2 4342   6.650   6.250   4.671
  271ARG     NE 4343   6.644   6.131   4.497
  271ARG     HE 4344   6.611   6.138   4.402
  271ARG     CZ 4345   6.751   6.052   4.517
  271ARG    NH1 4346   6.811   6.036   4.635
  271ARG   HH11 4347   6.773   6.079   4.718
  271ARG   HH12 4348   6.892   5.975   4.642
  271ARG    NH2 4349   6.800   5.987   4.411
  271ARG   HH21 4350   6.758   6.000   4.321
  271ARG   HH22 4351   6.886   5.934   4.419
  271ARG      C 4352   6.077   6.155   4.517
  271ARG      O 4353   6.049   6.053   4.455
  272PRO      N 4354   6.011   6.273   4.498
  272PRO     CD 4355   6.038   6.399   4.569
  272PRO    HD1 4356   6.144   6.428   4.565
  272PRO    HD2 4357   6.010   6.387   4.674
  272PRO     CG 4358   5.951   6.505   4.503
  272PRO    HG1 4359   6.006   6.553   4.422
  272PRO    HG2 4360   5.919   6.584   4.572
  272PRO     CB 4361   5.836   6.424   4.445
  272PRO    HB1 4362   5.784   6.477   4.365
  272PRO    HB2 4363   5.762   6.405   4.524
  272PRO     CA 4364   5.899   6.290   4.403
  272PRO     HA 4365   5.826   6.209   4.411
  272PRO      C 4366   5.953   6.299   4.258
  272PRO      O 4367   6.052   6.368   4.234
  273THR      N 4368   5.886   6.234   4.161
  273THR      H 4369   5.803   6.181   4.185
  273THR     CA 4370   5.919   6.242   4.017
  273THR     HA 4371   6.026   6.222   4.005
  273THR     CB 4372   5.839   6.138   3.931
  273THR     HB 4373   5.882   6.138   3.830
  273THR    CG2 4374   5.845   5.994   3.984
  273THR   HG21 4375   5.799   5.924   3.915
  273THR   HG22 4376   5.949   5.963   3.999
  273THR   HG23 4377   5.794   5.984   4.080
  273THR    OG1 4378   5.702   6.171   3.913
  273THR    HG1 4379   5.653   6.139   3.989
  273THR      C 4380   5.889   6.385   3.964
  273THR      O 4381   5.815   6.461   4.027
  274PHE      N 4382   5.945   6.419   3.846
  274PHE      H 4383   6.006   6.354   3.799
  274PHE     CA 4384   5.922   6.548   3.777
  274PHE     HA 4385   5.942   6.628   3.849
  274PHE     CB 4386   6.020   6.565   3.660
  274PHE    HB1 4387   6.023   6.475   3.598
  274PHE    HB2 4388   5.987   6.645   3.593
  274PHE     CG 4389   6.161   6.602   3.703
  274PHE    CD1 4390   6.186   6.729   3.759
  274PHE    HD1 4391   6.104   6.798   3.774
  274PHE    CE1 4392   6.315   6.767   3.794
  274PHE    HE1 4393   6.332   6.866   3.834
  274PHE     CZ 4394   6.421   6.678   3.776
  274PHE     HZ 4395   6.521   6.708   3.803
  274PHE    CE2 4396   6.398   6.551   3.725
  274PHE    HE2 4397   6.480   6.483   3.713
  274PHE    CD2 4398   6.269   6.512   3.687
  274PHE    HD2 4399   6.252   6.414   3.645
  274PHE      C 4400   5.774   6.566   3.734
  274PHE      O 4401   5.730   6.681   3.732
  275GLU      N 4402   5.699   6.457   3.709
  275GLU      H 4403   5.742   6.366   3.713
  275GLU     CA 4404   5.554   6.459   3.681
  275GLU     HA 4405   5.531   6.540   3.612
  275GLU     CB 4406   5.512   6.326   3.615
  275GLU    HB1 4407   5.550   6.242   3.674
  275GLU    HB2 4408   5.403   6.316   3.617
  275GLU     CG 4409   5.558   6.314   3.468
  275GLU    HG1 4410   5.513   6.394   3.409
  275GLU    HG2 4411   5.666   6.328   3.462
  275GLU     CD 4412   5.524   6.180   3.400
  275GLU    OE1 4413   5.468   6.091   3.466
  275GLU    OE2 4414   5.560   6.169   3.280
  275GLU      C 4415   5.471   6.483   3.810
  275GLU      O 4416   5.358   6.531   3.797
  276ASN      N 4417   5.525   6.456   3.931
  276ASN      H 4418   5.618   6.418   3.935
  276ASN     CA 4419   5.461   6.487   4.061
  276ASN     HA 4420   5.353   6.475   4.053
  276ASN     CB 4421   5.514   6.396   4.176
  276ASN    HB1 4422   5.618   6.419   4.197
  276ASN    HB2 4423   5.460   6.419   4.268
  276ASN     CG 4424   5.504   6.244   4.155
  276ASN    OD1 4425   5.593   6.170   4.196
  276ASN    ND2 4426   5.397   6.195   4.093
  276ASN   HD21 4427   5.323   6.256   4.060
  276ASN   HD22 4428   5.389   6.096   4.077
  276ASN      C 4429   5.491   6.635   4.099
  276ASN      O 4430   5.406   6.696   4.164
  277LEU      N 4431   5.607   6.692   4.058
  277LEU      H 4432   5.672   6.636   4.004
  277LEU     CA 4433   5.655   6.825   4.097
  277LEU     HA 4434   5.632   6.842   4.202
  277LEU     CB 4435   5.808   6.832   4.075
  277LEU    HB1 4436   5.833   6.788   3.978
  277LEU    HB2 4437   5.841   6.936   4.068
  277LEU     CG 4438   5.892   6.765   4.187
  277LEU     HG 4439   5.848   6.668   4.209
  277LEU    CD1 4440   6.036   6.738   4.140
  277LEU   HD11 4441   6.096   6.693   4.219
  277LEU   HD12 4442   6.039   6.670   4.055
  277LEU   HD13 4443   6.086   6.830   4.109
  277LEU    CD2 4444   5.892   6.847   4.317
  277LEU   HD21 4445   5.951   6.798   4.395
  277LEU   HD22 4446   5.936   6.946   4.301
  277LEU   HD23 4447   5.792   6.861   4.357
  277LEU      C 4448   5.584   6.938   4.017
  277LEU      O 4449   5.568   7.045   4.074
  278ILE      N 4450   5.541   6.914   3.891
  278ILE      H 4451   5.560   6.824   3.850
  278ILE     CA 4452   5.473   7.010   3.802
  278ILE     HA 4453   5.541   7.096   3.791
  278ILE     CB 4454   5.448   6.954   3.657
  278ILE     HB 4455   5.401   6.856   3.669
  278ILE    CG2 4456   5.353   7.039   3.568
  278ILE   HG21 4457   5.342   6.996   3.469
  278ILE   HG22 4458   5.253   7.046   3.609
  278ILE   HG23 4459   5.392   7.140   3.556
  278ILE    CG1 4460   5.581   6.931   3.583
  278ILE   HG11 4461   5.622   7.025   3.547
  278ILE   HG12 4462   5.657   6.895   3.653
  278ILE     CD 4463   5.572   6.830   3.468
  278ILE    HD1 4464   5.671   6.805   3.431
  278ILE    HD2 4465   5.526   6.736   3.500
  278ILE    HD3 4466   5.514   6.868   3.384
  278ILE      C 4467   5.341   7.066   3.865
  278ILE      O 4468   5.334   7.189   3.878
  279PRO      N 4469   5.242   6.982   3.905
  279PRO     CD 4470   5.235   6.836   3.886
  279PRO    HD1 4471   5.326   6.783   3.909
  279PRO    HD2 4472   5.209   6.816   3.782
  279PRO     CG 4473   5.122   6.789   3.977
  279PRO    HG1 4474   5.158   6.777   4.078
  279PRO    HG2 4475   5.078   6.694   3.945
  279PRO     CB 4476   5.024   6.906   3.972
  279PRO    HB1 4477   4.954   6.905   4.055
  279PRO    HB2 4478   4.965   6.899   3.881
  279PRO     CA 4479   5.115   7.031   3.965
  279PRO     HA 4480   5.069   7.104   3.898
  279PRO      C 4481   5.130   7.095   4.105
  279PRO      O 4482   5.046   7.177   4.141
  280ILE      N 4483   5.238   7.062   4.180
  280ILE      H 4484   5.304   6.995   4.144
  280ILE     CA 4485   5.270   7.120   4.312
  280ILE     HA 4486   5.178   7.130   4.371
  280ILE     CB 4487   5.372   7.034   4.393
  280ILE     HB 4488   5.462   7.022   4.332
  280ILE    CG2 4489   5.417   7.099   4.526
  280ILE   HG21 4490   5.488   7.037   4.580
  280ILE   HG22 4491   5.466   7.195   4.511
  280ILE   HG23 4492   5.332   7.116   4.592
  280ILE    CG1 4493   5.317   6.891   4.420
  280ILE   HG11 4494   5.233   6.897   4.489
  280ILE   HG12 4495   5.275   6.850   4.328
  280ILE     CD 4496   5.420   6.790   4.473
  280ILE    HD1 4497   5.377   6.690   4.479
  280ILE    HD2 4498   5.508   6.785   4.409
  280ILE    HD3 4499   5.454   6.815   4.574
  280ILE      C 4500   5.330   7.262   4.289
  280ILE      O 4501   5.285   7.355   4.355
  281LEU      N 4502   5.426   7.278   4.195
  281LEU      H 4503   5.459   7.196   4.145
  281LEU     CA 4504   5.496   7.404   4.165
  281LEU     HA 4505   5.521   7.454   4.259
  281LEU     CB 4506   5.628   7.374   4.089
  281LEU    HB1 4507   5.605   7.310   4.004
  281LEU    HB2 4508   5.669   7.465   4.046
  281LEU     CG 4509   5.738   7.309   4.177
  281LEU     HG 4510   5.693   7.227   4.233
  281LEU    CD1 4511   5.848   7.247   4.089
  281LEU   HD11 4512   5.919   7.191   4.150
  281LEU   HD12 4513   5.806   7.178   4.016
  281LEU   HD13 4514   5.903   7.323   4.035
  281LEU    CD2 4515   5.799   7.407   4.279
  281LEU   HD21 4516   5.878   7.358   4.338
  281LEU   HD22 4517   5.844   7.494   4.230
  281LEU   HD23 4518   5.725   7.444   4.350
  281LEU      C 4519   5.407   7.502   4.084
  281LEU      O 4520   5.440   7.621   4.083
  282LYS      N 4521   5.294   7.457   4.025
  282LYS      H 4522   5.275   7.358   4.028
  282LYS     CA 4523   5.189   7.539   3.962
  282LYS     HA 4524   5.234   7.620   3.904
  282LYS     CB 4525   5.102   7.451   3.869
  282LYS    HB1 4526   5.086   7.353   3.914
  282LYS    HB2 4527   5.002   7.494   3.858
  282LYS     CG 4528   5.161   7.435   3.728
  282LYS    HG1 4529   5.166   7.533   3.681
  282LYS    HG2 4530   5.264   7.400   3.736
  282LYS     CD 4531   5.082   7.339   3.638
  282LYS    HD1 4532   5.086   7.238   3.681
  282LYS    HD2 4533   4.977   7.368   3.636
  282LYS     CE 4534   5.137   7.336   3.494
  282LYS    HE1 4535   5.128   7.435   3.449
  282LYS    HE2 4536   5.243   7.312   3.494
  282LYS     NZ 4537   5.066   7.239   3.410
  282LYS    HZ1 4538   5.105   7.240   3.317
  282LYS    HZ2 4539   5.076   7.146   3.450
  282LYS    HZ3 4540   4.968   7.263   3.406
  282LYS      C 4541   5.100   7.603   4.072
  282LYS      O 4542   5.063   7.719   4.057
  283THR      N 4543   5.070   7.529   4.181
  283THR      H 4544   5.107   7.435   4.187
  283THR     CA 4545   4.984   7.572   4.294
  283THR     HA 4546   4.897   7.626   4.256
  283THR     CB 4547   4.937   7.449   4.379
  283THR     HB 4548   5.022   7.395   4.419
  283THR    CG2 4549   4.840   7.484   4.494
  283THR   HG21 4550   4.806   7.394   4.545
  283THR   HG22 4551   4.888   7.546   4.570
  283THR   HG23 4552   4.752   7.537   4.458
  283THR    OG1 4553   4.866   7.359   4.295
  283THR    HG1 4554   4.930   7.302   4.251
  283THR      C 4555   5.067   7.663   4.389
  283THR      O 4556   5.012   7.761   4.439
  284VAL      N 4557   5.198   7.634   4.407
  284VAL      H 4558   5.235   7.551   4.364
  284VAL     CA 4559   5.294   7.711   4.489
  284VAL     HA 4560   5.246   7.740   4.583
  284VAL     CB 4561   5.419   7.623   4.521
  284VAL     HB 4562   5.448   7.572   4.429
  284VAL    CG1 4563   5.547   7.697   4.567
  284VAL   HG11 4564   5.627   7.626   4.591
  284VAL   HG12 4565   5.585   7.761   4.488
  284VAL   HG13 4566   5.529   7.758   4.655
  284VAL    CG2 4567   5.385   7.513   4.624
  284VAL   HG21 4568   5.468   7.443   4.636
  284VAL   HG22 4569   5.364   7.556   4.722
  284VAL   HG23 4570   5.298   7.455   4.595
  284VAL      C 4571   5.335   7.841   4.413
  284VAL      O 4572   5.355   7.941   4.482
  285HID      N 4573   5.337   7.843   4.278
  285HID      H 4574   5.320   7.757   4.227
  285HID     CA 4575   5.355   7.964   4.195
  285HID     HA 4576   5.444   8.018   4.228
  285HID     CB 4577   5.374   7.925   4.046
  285HID    HB1 4578   5.471   7.878   4.033
  285HID    HB2 4579   5.300   7.851   4.016
  285HID     CG 4580   5.365   8.038   3.946
  285HID    ND1 4581   5.464   8.134   3.930
  285HID    HD1 4582   5.552   8.138   3.980
  285HID    CE1 4583   5.423   8.219   3.837
  285HID    HE1 4584   5.482   8.303   3.803
  285HID    NE2 4585   5.303   8.190   3.788
  285HID    CD2 4586   5.266   8.074   3.857
  285HID    HD2 4587   5.171   8.027   3.839
  285HID      C 4588   5.232   8.058   4.214
  285HID      O 4589   5.253   8.177   4.239
  286GLU      N 4590   5.109   8.003   4.206
  286GLU      H 4591   5.102   7.905   4.184
  286GLU     CA 4592   4.979   8.072   4.221
  286GLU     HA 4593   4.978   8.153   4.148
  286GLU     CB 4594   4.863   7.973   4.191
  286GLU    HB1 4595   4.894   7.870   4.213
  286GLU    HB2 4596   4.779   7.988   4.259
  286GLU     CG 4597   4.809   7.978   4.047
  286GLU    HG1 4598   4.891   7.964   3.976
  286GLU    HG2 4599   4.741   7.894   4.031
  286GLU     CD 4600   4.732   8.106   4.010
  286GLU    OE1 4601   4.695   8.183   4.102
  286GLU    OE2 4602   4.710   8.125   3.888
  286GLU      C 4603   4.962   8.138   4.360
  286GLU      O 4604   4.896   8.242   4.367
  287LYS      N 4605   5.023   8.082   4.466
  287LYS      H 4606   5.075   7.996   4.452
  287LYS     CA 4607   5.015   8.128   4.606
  287LYS     HA 4608   4.910   8.145   4.631
  287LYS     CB 4609   5.072   8.019   4.699
  287LYS    HB1 4610   5.018   7.925   4.681
  287LYS    HB2 4611   5.176   7.998   4.674
  287LYS     CG 4612   5.062   8.052   4.850
  287LYS    HG1 4613   5.121   8.141   4.871
  287LYS    HG2 4614   4.959   8.076   4.875
  287LYS     CD 4615   5.113   7.938   4.940
  287LYS    HD1 4616   5.050   7.850   4.929
  287LYS    HD2 4617   5.212   7.908   4.907
  287LYS     CE 4618   5.122   7.977   5.089
  287LYS    HE1 4619   5.161   7.893   5.147
  287LYS    HE2 4620   5.191   8.060   5.103
  287LYS     NZ 4621   4.991   8.016   5.145
  287LYS    HZ1 4622   5.002   8.040   5.243
  287LYS    HZ2 4623   4.955   8.095   5.095
  287LYS    HZ3 4624   4.927   7.938   5.136
  287LYS      C 4625   5.093   8.262   4.623
  287LYS      O 4626   5.040   8.351   4.689
  288TYR      N 4627   5.215   8.273   4.566
  288TYR      H 4628   5.250   8.197   4.509
  288TYR     CA 4629   5.307   8.386   4.588
  288TYR     HA 4630   5.278   8.442   4.677
  288TYR     CB 4631   5.450   8.330   4.612
  288TYR    HB1 4632   5.484   8.274   4.524
  288TYR    HB2 4633   5.521   8.412   4.623
  288TYR     CG 4634   5.462   8.243   4.736
  288TYR    CD1 4635   5.441   8.298   4.865
  288TYR    HD1 4636   5.420   8.403   4.876
  288TYR    CE1 4637   5.443   8.215   4.979
  288TYR    HE1 4638   5.424   8.258   5.077
  288TYR     CZ 4639   5.466   8.076   4.966
  288TYR     OH 4640   5.463   7.995   5.076
  288TYR     HH 4641   5.466   7.902   5.054
  288TYR    CE2 4642   5.491   8.021   4.839
  288TYR    HE2 4643   5.510   7.915   4.828
  288TYR    CD2 4644   5.490   8.104   4.724
  288TYR    HD2 4645   5.509   8.061   4.628
  288TYR      C 4646   5.303   8.487   4.470
  288TYR      O 4647   5.369   8.590   4.482
  289GLN      N 4648   5.228   8.460   4.360
  289GLN      H 4649   5.178   8.373   4.356
  289GLN     CA 4650   5.209   8.551   4.245
  289GLN     HA 4651   5.302   8.605   4.227
  289GLN     CB 4652   5.178   8.468   4.117
  289GLN    HB1 4653   5.256   8.394   4.102
  289GLN    HB2 4654   5.087   8.409   4.134
  289GLN     CG 4655   5.161   8.546   3.984
  289GLN    HG1 4656   5.137   8.476   3.904
  289GLN    HG2 4657   5.075   8.613   3.990
  289GLN     CD 4658   5.286   8.626   3.942
  289GLN    OE1 4659   5.285   8.748   3.944
  289GLN    NE2 4660   5.393   8.556   3.903
  289GLN   HE21 4661   5.390   8.455   3.902
  289GLN   HE22 4662   5.477   8.605   3.875
  289GLN      C 4663   5.100   8.652   4.276
  289GLN      O 4664   5.035   8.657   4.381
  290NME      N 4665   5.076   8.743   4.174
  290NME      H 4666   5.130   8.738   4.089
  290NME    CH3 4667   4.971   8.848   4.191
  290NME   HH31 4668   4.924   8.837   4.289
  290NME   HH32 4669   5.016   8.947   4.183
  290NME   HH33 4670   4.895   8.837   4.113
  291MOL     C0 4671   7.761   7.609   3.034
  291MOL     C1 4672   7.828   7.695   2.947
  291MOL     C2 4673   7.761   7.749   2.838
  291MOL     C3 4674   7.627   7.716   2.813
  291MOL     C4 4675   7.560   7.630   2.902
  291MOL     C5 4676   7.628   7.577   3.011
  291MOL    Cl6 4677   7.393   7.589   2.875
  291MOL     C7 4678   7.553   7.769   2.696
  291MOL     O8 4679   7.534   7.696   2.600
  291MOL     N9 4680   7.506   7.895   2.702
  291MOL    C10 4681   7.428   7.965   2.609
  291MOL    C11 4682   7.361   7.909   2.499
  291MOL    C12 4683   7.279   7.990   2.421
  291MOL    N13 4684   7.265   8.119   2.449
  291MOL    C14 4685   7.327   8.177   2.551
  291MOL    C15 4686   7.406   8.100   2.636
  291MOL    N16 4687   7.303   8.312   2.579
  291MOL    C17 4688   7.386   8.399   2.644
  291MOL    O18 4689   7.495   8.366   2.686
  291MOL    C19 4690   7.334   8.539   2.664
  291MOL   Cl20 4691   7.846   7.859   2.734
  291MOL    H21 4692   7.281   8.579   2.578
  291MOL    H22 4693   7.813   7.567   3.119
  291MOL    H23 4694   7.931   7.720   2.965
  291MOL    H24 4695   7.576   7.510   3.078
  291MOL    H25 4696   7.525   7.952   2.783
  291MOL    H26 4697   7.373   7.804   2.476
  291MOL    H27 4698   7.226   7.948   2.337
  291MOL    H28 4699   7.451   8.145   2.724
  291MOL    H29 4700   7.217   8.355   2.549
  291MOL    C30 4701   7.448   8.629   2.699
  291MOL    H31 4702   7.268   8.541   2.751
  291MOL    H32 4703   7.411   8.731   2.713
  291MOL    H33 4704   7.496   8.595   2.790
  291MOL    H34 4705   7.521   8.629   2.618
  292SOL     OW 4706   0.230   0.628   0.113
  292SOL    HW1 4707   0.137   0.626   0.150
  292SOL    HW2 4708   0.231   0.589   0.021
  293SOL     OW 4709   0.225   0.275   0.996
  293SOL    HW1 4710   0.260   0.258   1.088
  293SOL    HW2 4711   0.137   0.230   0.984
  294SOL     OW 4712   0.019   0.368   0.647
  294SOL    HW1 4713  -0.063   0.411   0.686
  294SOL    HW2 4714  -0.009   0.295   0.584
  295SOL     OW 4715   0.569   1.275   1.165
  295SOL    HW1 4716   0.476   1.268   1.128
  295SOL    HW2 4717   0.580   1.364   1.209
  296SOL     OW 4718   1.555   1.511   0.703
  296SOL    HW1 4719   1.498   1.495   0.784
  296SOL    HW2 4720   1.496   1.521   0.623
  297SOL     OW 4721   1.743   0.618   0.856
  297SOL    HW1 4722   1.776   0.712   0.856
  297SOL    HW2 4723   1.794   0.564   0.922
  298SOL     OW 4724   1.135   0.703   0.717
  298SOL    HW1 4725   1.192   0.781   0.692
  298SOL    HW2 4726   1.075   0.729   0.793
  299SOL     OW 4727   1.755   0.607   0.231
  299SOL    HW1 4728   1.743   0.594   0.132
  299SOL    HW2 4729   1.725   0.526   0.280
  300SOL     OW 4730   0.768   1.144   1.023
  300SOL    HW1 4731   0.690   1.161   1.083
  300SOL    HW2 4732   0.802   1.231   0.987
  301SOL     OW 4733   0.850   0.798   1.823
  301SOL    HW1 4734   0.846   0.874   1.888
  301SOL    HW2 4735   0.872   0.834   1.732
  302SOL     OW 4736   0.685   1.012   0.665
  302SOL    HW1 4737   0.754   0.996   0.735
  302SOL    HW2 4738   0.612   1.069   0.703
  303SOL     OW 4739   0.686   1.161   1.803
  303SOL    HW1 4740   0.746   1.240   1.817
  303SOL    HW2 4741   0.600   1.192   1.762
  304SOL     OW 4742   0.335   1.435   1.061
  304SOL    HW1 4743   0.257   1.404   1.008
  304SOL    HW2 4744   0.393   1.493   1.004
  305SOL     OW 4745   1.460   1.505   1.339
  305SOL    HW1 4746   1.484   1.599   1.365
  305SOL    HW2 4747   1.444   1.451   1.421
  306SOL     OW 4748   0.438   0.392   1.499
  306SOL    HW1 4749   0.520   0.336   1.508
  306SOL    HW2 4750   0.357   0.334   1.503
  307SOL     OW 4751   1.603   0.447   0.737
  307SOL    HW1 4752   1.529   0.493   0.687
  307SOL    HW2 4753   1.654   0.515   0.790
  308SOL     OW 4754   0.231   1.713   0.483
  308SOL    HW1 4755   0.265   1.790   0.537
  308SOL    HW2 4756   0.275   1.713   0.393
  309SOL     OW 4757   1.127   1.341   1.690
  309SOL    HW1 4758   1.174   1.341   1.778
  309SOL    HW2 4759   1.079   1.254   1.679
  310SOL     OW 4760   0.230   1.434   0.538
  310SOL    HW1 4761   0.204   1.530   0.538
  310SOL    HW2 4762   0.159   1.380   0.583
  311SOL     OW 4763   0.240   1.091   0.886
  311SOL    HW1 4764   0.254   1.007   0.938
  311SOL    HW2 4765   0.185   1.155   0.941
  312SOL     OW 4766   0.620   1.786   1.439
  312SOL    HW1 4767   0.528   1.769   1.474
  312SOL    HW2 4768   0.648   1.878   1.465
  313SOL     OW 4769   0.606   0.964   0.123
  313SOL    HW1 4770   0.613   1.048   0.069
  313SOL    HW2 4771   0.652   0.977   0.211
  314SOL     OW 4772   1.594   0.114   1.480
  314SOL    HW1 4773   1.576   0.181   1.408
  314SOL    HW2 4774   1.591   0.160   1.569
  315SOL     OW 4775   0.122   0.643   0.563
  315SOL    HW1 4776   0.077   0.555   0.580
  315SOL    HW2 4777   0.121   0.697   0.647
  316SOL     OW 4778   1.842   1.767   0.359
  316SOL    HW1 4779   1.896   1.738   0.439
  316SOL    HW2 4780   1.872   1.857   0.330
  317SOL     OW 4781   0.027   1.596   0.117
  317SOL    HW1 4782   0.008   1.500   0.138
  317SOL    HW2 4783  -0.006   1.654   0.192
  318SOL     OW 4784   1.689   0.922   0.612
  318SOL    HW1 4785   1.784   0.893   0.620
  318SOL    HW2 4786   1.681   0.987   0.537
  319SOL     OW 4787   1.641   1.108   0.432
  319SOL    HW1 4788   1.727   1.110   0.380
  319SOL    HW2 4789   1.655   1.155   0.520
  320SOL     OW 4790   0.113   0.737   1.597
  320SOL    HW1 4791   0.201   0.724   1.642
  320SOL    HW2 4792   0.100   0.834   1.575
  321SOL     OW 4793   0.613   1.365   0.726
  321SOL    HW1 4794   0.564   1.278   0.735
  321SOL    HW2 4795   0.590   1.408   0.639
  322SOL     OW 4796   1.293   1.228   1.423
  322SOL    HW1 4797   1.330   1.155   1.365
  322SOL    HW2 4798   1.345   1.233   1.508
  323SOL     OW 4799   0.809   0.004   0.502
  323SOL    HW1 4800   0.849   0.095   0.493
  323SOL    HW2 4801   0.709   0.012   0.508
  324SOL     OW 4802   0.197   0.976   1.264
  324SOL    HW1 4803   0.286   0.931   1.250
  324SOL    HW2 4804   0.124   0.911   1.245
  325SOL     OW 4805   1.525   0.999   0.190
  325SOL    HW1 4806   1.462   0.923   0.203
  325SOL    HW2 4807   1.573   1.017   0.276
  326SOL     OW 4808   1.187   1.792   1.616
  326SOL    HW1 4809   1.211   1.852   1.540
  326SOL    HW2 4810   1.194   1.697   1.586
  327SOL     OW 4811   0.317   0.251   1.801
  327SOL    HW1 4812   0.388   0.322   1.807
  327SOL    HW2 4813   0.229   0.290   1.829
  328SOL     OW 4814   1.466   1.417   0.953
  328SOL    HW1 4815   1.407   1.423   1.033
  328SOL    HW2 4816   1.451   1.329   0.907
  329SOL     OW 4817   1.667   1.714   0.572
  329SOL    HW1 4818   1.626   1.691   0.484
  329SOL    HW2 4819   1.649   1.640   0.637
  330SOL     OW 4820   0.598   0.729   0.270
  330SOL    HW1 4821   0.622   0.798   0.202
  330SOL    HW2 4822   0.520   0.762   0.324
  331SOL     OW 4823   1.281   0.345   0.944
  331SOL    HW1 4824   1.195   0.295   0.931
  331SOL    HW2 4825   1.343   0.291   1.000
  332SOL     OW 4826   1.576   1.662   0.307
  332SOL    HW1 4827   1.665   1.708   0.310
  332SOL    HW2 4828   1.555   1.638   0.212
  333SOL     OW 4829   0.807   0.605   1.465
  333SOL    HW1 4830   0.760   0.602   1.554
  333SOL    HW2 4831   0.756   0.550   1.399
  334SOL     OW 4832   1.394   0.469   1.674
  334SOL    HW1 4833   1.374   0.512   1.762
  334SOL    HW2 4834   1.472   0.407   1.683
  335SOL     OW 4835   0.973   0.890   1.572
  335SOL    HW1 4836   1.019   0.806   1.543
  335SOL    HW2 4837   0.917   0.924   1.497
  336SOL     OW 4838   0.991   0.410   1.242
  336SOL    HW1 4839   0.914   0.444   1.296
  336SOL    HW2 4840   0.957   0.359   1.163
  337SOL     OW 4841   1.041   0.701   0.429
  337SOL    HW1 4842   1.067   0.697   0.525
  337SOL    HW2 4843   0.956   0.650   0.415
  338SOL     OW 4844   0.076   0.811   0.789
  338SOL    HW1 4845   0.175   0.799   0.798
  338SOL    HW2 4846   0.052   0.906   0.810
  339SOL     OW 4847   0.130   1.821   1.571
  339SOL    HW1 4848   0.120   1.806   1.670
  339SOL    HW2 4849   0.044   1.857   1.535
  340SOL     OW 4850   0.865   0.348   0.195
  340SOL    HW1 4851   0.924   0.411   0.146
  340SOL    HW2 4852   0.884   0.254   0.166
  341SOL     OW 4853   1.719   0.585   1.831
  341SOL    HW1 4854   1.693   0.674   1.795
  341SOL    HW2 4855   1.717   0.517   1.758
  342SOL     OW 4856   1.362   1.144   0.545
  342SOL    HW1 4857   1.445   1.115   0.497
  342SOL    HW2 4858   1.313   1.211   0.489
  343SOL     OW 4859   0.550   0.196   0.885
  343SOL    HW1 4860   0.545   0.191   0.985
  343SOL    HW2 4861   0.552   0.292   0.856
  344SOL     OW 4862   1.008   1.456   0.477
  344SOL    HW1 4863   0.962   1.528   0.425
  344SOL    HW2 4864   1.004   1.476   0.575
  345SOL     OW 4865   0.351   1.801   0.853
  345SOL    HW1 4866   0.401   1.715   0.859
  345SOL    HW2 4867   0.416   1.878   0.850
  346SOL     OW 4868   1.795   1.066   0.873
  346SOL    HW1 4869   1.733   1.051   0.797
  346SOL    HW2 4870   1.743   1.077   0.958
  347SOL     OW 4871   1.227   1.550   1.506
  347SOL    HW1 4872   1.233   1.473   1.570
  347SOL    HW2 4873   1.175   1.524   1.426
  348SOL     OW 4874   0.321   0.943   0.242
  348SOL    HW1 4875   0.403   0.982   0.200
  348SOL    HW2 4876   0.294   0.861   0.193
  349SOL     OW 4877   1.458   0.735   0.728
  349SOL    HW1 4878   1.453   0.670   0.803
  349SOL    HW2 4879   1.538   0.794   0.741
  350SOL     OW 4880   0.461   1.266   1.727
  350SOL    HW1 4881   0.411   1.267   1.641
  350SOL    HW2 4882   0.398   1.248   1.803
  351SOL     OW 4883   1.111   1.776   0.237
  351SOL    HW1 4884   1.051   1.714   0.287
  351SOL    HW2 4885   1.142   1.732   0.152
  352SOL     OW 4886   0.202   0.285   1.498
  352SOL    HW1 4887   0.122   0.345   1.485
  352SOL    HW2 4888   0.192   0.236   1.584
  353SOL     OW 4889   1.632   1.377   0.081
  353SOL    HW1 4890   1.600   1.471   0.071
  353SOL    HW2 4891   1.556   1.314   0.069
  354SOL     OW 4892   0.464   1.743   0.323
  354SOL    HW1 4893   0.497   1.782   0.409
  354SOL    HW2 4894   0.540   1.736   0.258
  355SOL     OW 4895   1.400   0.107   0.426
  355SOL    HW1 4896   1.376   0.070   0.336
  355SOL    HW2 4897   1.499   0.123   0.430
  356SOL     OW 4898   0.249   1.785   1.241
  356SOL    HW1 4899   0.306   1.720   1.291
  356SOL    HW2 4900   0.233   1.752   1.148
  357SOL     OW 4901   0.940   1.698   0.904
  357SOL    HW1 4902   1.020   1.641   0.925
  357SOL    HW2 4903   0.891   1.658   0.827
  358SOL     OW 4904   0.382   0.700   0.480
  358SOL    HW1 4905   0.427   0.610   0.477
  358SOL    HW2 4906   0.288   0.689   0.513
  359SOL     OW 4907   1.547   0.222   1.729
  359SOL    HW1 4908   1.542   0.259   1.821
  359SOL    HW2 4909   1.475   0.153   1.717
  360SOL     OW 4910   0.614   0.122   0.117
  360SOL    HW1 4911   0.712   0.100   0.124
  360SOL    HW2 4912   0.583   0.105   0.024
  361SOL     OW 4913   0.781   0.264   1.749
  361SOL    HW1 4914   0.848   0.203   1.792
  361SOL    HW2 4915   0.708   0.283   1.814
  362SOL     OW 4916   0.888   1.514   1.195
  362SOL    HW1 4917   0.865   1.489   1.101
  362SOL    HW2 4918   0.949   1.445   1.234
  363SOL     OW 4919   1.351   0.590   1.433
  363SOL    HW1 4920   1.379   0.547   1.518
  363SOL    HW2 4921   1.376   0.686   1.434
  364SOL     OW 4922   0.803   1.402   0.924
  364SOL    HW1 4923   0.893   1.416   0.882
  364SOL    HW2 4924   0.732   1.404   0.853
  365SOL     OW 4925   0.922   0.503   0.899
  365SOL    HW1 4926   0.897   0.494   0.803
  365SOL    HW2 4927   0.970   0.421   0.930
  366SOL     OW 4928   0.539   0.064   0.512
  366SOL    HW1 4929   0.458   0.065   0.570
  366SOL    HW2 4930   0.542   0.147   0.457
  367SOL     OW 4931   1.434   1.188   0.041
  367SOL    HW1 4932   1.466   1.112   0.098
  367SOL    HW2 4933   1.342   1.215   0.071
  368SOL     OW 4934   0.297   0.035   0.171
  368SOL    HW1 4935   0.346   0.119   0.150
  368SOL    HW2 4936   0.359  -0.030   0.216
  369SOL     OW 4937   0.935   0.236   0.480
  369SOL    HW1 4938   0.887   0.277   0.402
  369SOL    HW2 4939   1.034   0.234   0.461
  370SOL     OW 4940   1.076   0.683   1.464
  370SOL    HW1 4941   0.996   0.622   1.467
  370SOL    HW2 4942   1.157   0.630   1.440
  371SOL     OW 4943   1.227   1.570   0.793
  371SOL    HW1 4944   1.248   1.644   0.728
  371SOL    HW2 4945   1.295   1.570   0.866
  372SOL     OW 4946   0.459   1.152   0.741
  372SOL    HW1 4947   0.388   1.125   0.806
  372SOL    HW2 4948   0.433   1.124   0.648
  373SOL     OW 4949   1.271   1.797   0.591
  373SOL    HW1 4950   1.315   1.861   0.527
  373SOL    HW2 4951   1.221   1.849   0.661
  374SOL     OW 4952   1.032   0.549   0.016
  374SOL    HW1 4953   0.991   0.631  -0.023
  374SOL    HW2 4954   1.096   0.575   0.089
  375SOL     OW 4955   0.078   0.556   1.386
  375SOL    HW1 4956   0.170   0.555   1.345
  375SOL    HW2 4957   0.072   0.630   1.453
  376SOL     OW 4958   0.561   0.222   1.147
  376SOL    HW1 4959   0.599   0.138   1.184
  376SOL    HW2 4960   0.473   0.241   1.191
  377SOL     OW 4961   0.866   0.454   0.642
  377SOL    HW1 4962   0.834   0.526   0.580
  377SOL    HW2 4963   0.890   0.373   0.589
  378SOL     OW 4964   1.017   0.039   0.753
  378SOL    HW1 4965   0.945   0.044   0.684
  378SOL    HW2 4966   0.993  -0.030   0.822
  379SOL     OW 4967   1.429   1.173   0.867
  379SOL    HW1 4968   1.374   1.089   0.860
  379SOL    HW2 4969   1.455   1.202   0.775
  380SOL     OW 4970   1.466   0.590   0.992
  380SOL    HW1 4971   1.436   0.495   0.999
  380SOL    HW2 4972   1.539   0.606   1.058
  381SOL     OW 4973   1.857   0.833   0.377
  381SOL    HW1 4974   1.899   0.769   0.441
  381SOL    HW2 4975   1.819   0.782   0.299
  382SOL     OW 4976   0.488   1.385   0.174
  382SOL    HW1 4977   0.401   1.370   0.221
  382SOL    HW2 4978   0.471   1.411   0.079
  383SOL     OW 4979   1.664   1.280   0.657
  383SOL    HW1 4980   1.763   1.288   0.671
  383SOL    HW2 4981   1.619   1.364   0.688
  384SOL     OW 4982   1.390   0.575   0.078
  384SOL    HW1 4983   1.336   0.554   0.159
  384SOL    HW2 4984   1.481   0.534   0.087
  385SOL     OW 4985   0.527   0.256   0.328
  385SOL    HW1 4986   0.554   0.197   0.253
  385SOL    HW2 4987   0.527   0.351   0.297
  386SOL     OW 4988   1.754   1.223   1.588
  386SOL    HW1 4989   1.845   1.184   1.575
  386SOL    HW2 4990   1.762   1.319   1.612
  387SOL     OW 4991   1.064   1.347   1.340
  387SOL    HW1 4992   0.984   1.324   1.395
  387SOL    HW2 4993   1.147   1.321   1.389
  388SOL     OW 4994   1.592   1.629   1.625
  388SOL    HW1 4995   1.619   1.663   1.535
  388SOL    HW2 4996   1.671   1.591   1.671
  389SOL     OW 4997   1.111   1.195   1.100
  389SOL    HW1 4998   1.071   1.239   1.181
  389SOL    HW2 4999   1.070   1.232   1.017
  390SOL     OW 5000   1.638   1.099   1.079
  390SOL    HW1 5001   1.643   1.180   1.138
  390SOL    HW2 5002   1.552   1.101   1.028
  391SOL     OW 5003   0.915   0.089   1.402
  391SOL    HW1 5004   0.940   0.069   1.307
  391SOL    HW2 5005   0.987   0.145   1.444
  392SOL     OW 5006   0.980   1.116   1.719
  392SOL    HW1 5007   0.881   1.122   1.729
  392SOL    HW2 5008   1.003   1.036   1.663
  393SOL     OW 5009   0.705   1.050   0.368
  393SOL    HW1 5010   0.691   1.057   0.467
  393SOL    HW2 5011   0.789   0.999   0.350
  394SOL     OW 5012   0.410   0.813   1.251
  394SOL    HW1 5013   0.496   0.825   1.301
  394SOL    HW2 5014   0.368   0.726   1.278
  395SOL     OW 5015   1.274   0.386   1.262
  395SOL    HW1 5016   1.295   0.460   1.326
  395SOL    HW2 5017   1.185   0.403   1.219
  396SOL     OW 5018   0.367   1.100   0.501
  396SOL    HW1 5019   0.360   1.183   0.445
  396SOL    HW2 5020   0.371   1.020   0.441
  397SOL     OW 5021   0.566   0.537   0.865
  397SOL    HW1 5022   0.578   0.603   0.791
  397SOL    HW2 5023   0.612   0.571   0.948
  398SOL     OW 5024   1.252   1.348   0.388
  398SOL    HW1 5025   1.302   1.425   0.428
  398SOL    HW2 5026   1.157   1.350   0.420
  399SOL     OW 5027   1.272   1.445   1.142
  399SOL    HW1 5028   1.319   1.458   1.229
  399SOL    HW2 5029   1.206   1.371   1.151
  400SOL     OW 5030   1.582   0.639   0.472
  400SOL    HW1 5031   1.551   0.700   0.545
  400SOL    HW2 5032   1.632   0.691   0.403
  401SOL     OW 5033   0.354   1.510   1.329
  401SOL    HW1 5034   0.333   1.466   1.242
  401SOL    HW2 5035   0.451   1.536   1.332
  402SOL     OW 5036   0.402   0.751   1.598
  402SOL    HW1 5037   0.470   0.806   1.551
  402SOL    HW2 5038   0.442   0.663   1.625
  403SOL     OW 5039   1.587   0.779   1.670
  403SOL    HW1 5040   1.495   0.817   1.665
  403SOL    HW2 5041   1.647   0.826   1.605
  404SOL     OW 5042   1.013   0.105   1.770
  404SOL    HW1 5043   1.019   0.190   1.718
  404SOL    HW2 5044   1.045   0.029   1.713
  405SOL     OW 5045   0.504   0.050   1.740
  405SOL    HW1 5046   0.462  -0.007   1.670
  405SOL    HW2 5047   0.438   0.119   1.772
  406SOL     OW 5048   0.573   0.870   1.029
  406SOL    HW1 5049   0.617   0.959   1.020
  406SOL    HW2 5050   0.510   0.870   1.106
  407SOL     OW 5051   1.360   0.862   1.045
  407SOL    HW1 5052   1.285   0.862   0.979
  407SOL    HW2 5053   1.397   0.770   1.054
  408SOL     OW 5054   1.209   0.525   0.275
  408SOL    HW1 5055   1.222   0.441   0.329
  408SOL    HW2 5056   1.180   0.599   0.335
  409SOL     OW 5057   0.307   0.213   1.231
  409SOL    HW1 5058   0.284   0.250   1.321
  409SOL    HW2 5059   0.277   0.118   1.225
  410SOL     OW 5060   0.037   1.310   1.282
  410SOL    HW1 5061   0.090   1.261   1.350
  410SOL    HW2 5062   0.059   1.408   1.287
  411SOL     OW 5063   0.732   0.634   1.064
  411SOL    HW1 5064   0.791   0.608   0.988
  411SOL    HW2 5065   0.704   0.730   1.053
  412SOL     OW 5066   1.728   0.935   1.854
  412SOL    HW1 5067   1.682   0.928   1.765
  412SOL    HW2 5068   1.666   0.979   1.920
  413SOL     OW 5069   0.307   0.063   0.618
  413SOL    HW1 5070   0.296   0.157   0.651
  413SOL    HW2 5071   0.302   0.000   0.695
  414SOL     OW 5072   1.622   0.367   0.374
  414SOL    HW1 5073   1.624   0.291   0.438
  414SOL    HW2 5074   1.574   0.444   0.414
  415SOL     OW 5075   1.023   0.766   0.966
  415SOL    HW1 5076   1.038   0.787   1.062
  415SOL    HW2 5077   0.993   0.671   0.957
  416SOL     OW 5078   0.980   1.573   1.700
  416SOL    HW1 5079   0.960   1.617   1.612
  416SOL    HW2 5080   1.019   1.482   1.684
  417SOL     OW 5081   1.859   1.518   1.605
  417SOL    HW1 5082   1.873   1.545   1.510
  417SOL    HW2 5083   1.942   1.540   1.658
  418SOL     OW 5084   0.350   0.898   1.804
  418SOL    HW1 5085   0.426   0.942   1.852
  418SOL    HW2 5086   0.385   0.851   1.722
  419SOL     OW 5087   1.540   0.274   0.125
  419SOL    HW1 5088   1.479   0.199   0.148
  419SOL    HW2 5089   1.562   0.326   0.208
  420SOL     OW 5090   1.303   0.838   0.042
  420SOL    HW1 5091   1.337   0.745   0.057
  420SOL    HW2 5092   1.321   0.865  -0.053
  421SOL     OW 5093   1.068   1.333   0.849
  421SOL    HW1 5094   1.075   1.249   0.794
  421SOL    HW2 5095   1.130   1.402   0.813
  422SOL     OW 5096   0.319   0.810   0.949
  422SOL    HW1 5097   0.412   0.846   0.954
  422SOL    HW2 5098   0.313   0.725   1.001
  423SOL     OW 5099   0.339   0.509   1.006
  423SOL    HW1 5100   0.287   0.426   0.989
  423SOL    HW2 5101   0.416   0.514   0.942
  424SOL     OW 5102   0.511   0.415   1.808
  424SOL    HW1 5103   0.493   0.460   1.896
  424SOL    HW2 5104   0.553   0.480   1.745
  425SOL     OW 5105   1.138   0.380   1.678
  425SOL    HW1 5106   1.093   0.443   1.742
  425SOL    HW2 5107   1.231   0.411   1.661
  426SOL     OW 5108   1.160   0.207   1.477
  426SOL    HW1 5109   1.160   0.271   1.554
  426SOL    HW2 5110   1.188   0.255   1.394
  427SOL     OW 5111   0.008   1.326   0.200
  427SOL    HW1 5112  -0.085   1.347   0.169
  427SOL    HW2 5113   0.018   1.227   0.213
  428SOL     OW 5114   0.088   1.801   0.927
  428SOL    HW1 5115   0.046   1.715   0.900
  428SOL    HW2 5116   0.182   1.804   0.893
  429SOL     OW 5117   0.504   1.568   0.910
  429SOL    HW1 5118   0.570   1.642   0.919
  429SOL    HW2 5119   0.548   1.489   0.868
  430SOL     OW 5120   1.002   0.796   1.238
  430SOL    HW1 5121   1.043   0.764   1.324
  430SOL    HW2 5122   0.906   0.769   1.235
  431SOL     OW 5123   0.040   0.544   1.114
  431SOL    HW1 5124   0.125   0.511   1.073
  431SOL    HW2 5125   0.053   0.559   1.212
  432SOL     OW 5126   0.189   0.520   1.722
  432SOL    HW1 5127   0.248   0.480   1.652
  432SOL    HW2 5128   0.131   0.591   1.681
  433SOL     OW 5129   1.369   0.950   1.660
  433SOL    HW1 5130   1.408   1.039   1.680
  433SOL    HW2 5131   1.379   0.930   1.563
  434SOL     OW 5132   0.815   0.572   0.325
  434SOL    HW1 5133   0.822   0.483   0.279
  434SOL    HW2 5134   0.721   0.606   0.317
  435SOL     OW 5135   1.657   0.604   1.206
  435SOL    HW1 5136   1.619   0.535   1.268
  435SOL    HW2 5137   1.739   0.568   1.162
  436SOL     OW 5138   0.252   1.564   1.744
  436SOL    HW1 5139   0.222   1.621   1.820
  436SOL    HW2 5140   0.245   1.467   1.770
  437SOL     OW 5141   0.671   0.464   1.269
  437SOL    HW1 5142   0.637   0.375   1.239
  437SOL    HW2 5143   0.697   0.518   1.189
  438SOL     OW 5144   0.930   1.678   1.465
  438SOL    HW1 5145   0.906   1.660   1.370
  438SOL    HW2 5146   0.960   1.772   1.475
  439SOL     OW 5147   0.473   0.500   0.191
  439SOL    HW1 5148   0.534   0.580   0.195
  439SOL    HW2 5149   0.378   0.531   0.198
  440SOL     OW 5150   0.159   1.137   1.466
  440SOL    HW1 5151   0.181   1.076   1.542
  440SOL    HW2 5152   0.169   1.088   1.380
  441SOL     OW 5153   1.347   1.059   1.234
  441SOL    HW1 5154   1.371   0.996   1.160
  441SOL    HW2 5155   1.257   1.099   1.216
  442SOL     OW 5156   1.302   0.855   0.309
  442SOL    HW1 5157   1.216   0.824   0.351
  442SOL    HW2 5158   1.298   0.841   0.210
  443SOL     OW 5159   1.759   1.747   1.154
  443SOL    HW1 5160   1.820   1.777   1.081
  443SOL    HW2 5161   1.721   1.658   1.132
  444SOL     OW 5162   1.252   1.731   1.128
  444SOL    HW1 5163   1.336   1.736   1.074
  444SOL    HW2 5164   1.229   1.635   1.146
  445SOL     OW 5165   0.083   1.258   1.022
  445SOL    HW1 5166   0.078   1.257   1.122
  445SOL    HW2 5167   0.000   1.217   0.984
  446SOL     OW 5168   0.688   1.662   1.716
  446SOL    HW1 5169   0.632   1.743   1.725
  446SOL    HW2 5170   0.740   1.666   1.630
  447SOL     OW 5171   0.903   0.086   0.133
  447SOL    HW1 5172   0.954   0.087   0.047
  447SOL    HW2 5173   0.959   0.044   0.204
  448SOL     OW 5174   1.726   0.135   0.523
  448SOL    HW1 5175   1.799   0.118   0.456
  448SOL    HW2 5176   1.695   0.048   0.561
  449SOL     OW 5177   1.388   1.573   0.477
  449SOL    HW1 5178   1.455   1.585   0.403
  449SOL    HW2 5179   1.348   1.662   0.500
  450SOL     OW 5180   0.130   1.794   1.851
  450SOL    HW1 5181   0.089   1.720   1.904
  450SOL    HW2 5182   0.194   1.845   1.909
  451SOL     OW 5183   1.280   0.927   0.672
  451SOL    HW1 5184   1.340   0.846   0.674
  451SOL    HW2 5185   1.320   0.996   0.612
  452SOL     OW 5186   0.830   1.273   1.422
  452SOL    HW1 5187   0.825   1.306   1.517
  452SOL    HW2 5188   0.744   1.292   1.376
  453SOL     OW 5189   0.672   1.616   0.154
  453SOL    HW1 5190   0.681   1.626   0.055
  453SOL    HW2 5191   0.632   1.527   0.175
  454SOL     OW 5192   1.650   1.720   1.394
  454SOL    HW1 5193   1.703   1.730   1.310
  454SOL    HW2 5194   1.623   1.810   1.428
  455SOL     OW 5195   1.841   0.175   0.963
  455SOL    HW1 5196   1.880   0.090   0.927
  455SOL    HW2 5197   1.743   0.177   0.944
  456SOL     OW 5198   0.263   0.326   0.720
  456SOL    HW1 5199   0.184   0.377   0.686
  456SOL    HW2 5200   0.254   0.311   0.818
  457SOL     OW 5201   1.194   1.612   0.031
  457SOL    HW1 5202   1.200   1.519   0.068
  457SOL    HW2 5203   1.135   1.612  -0.049
  458SOL     OW 5204   0.822   1.002   1.372
  458SOL    HW1 5205   0.862   1.001   1.280
  458SOL    HW2 5206   0.832   1.094   1.412
  459SOL     OW 5207   0.916   0.910   0.291
  459SOL    HW1 5208   0.979   0.948   0.223
  459SOL    HW2 5209   0.956   0.827   0.330
  460SOL     OW 5210   1.504   1.607   0.044
  460SOL    HW1 5211   1.412   1.644   0.051
  460SOL    HW2 5212   1.542   1.627  -0.046
  461SOL     OW 5213   0.372   1.288   1.490
  461SOL    HW1 5214   0.359   1.381   1.456
  461SOL    HW2 5215   0.288   1.236   1.477
  462SOL     OW 5216   1.614   1.292   1.289
  462SOL    HW1 5217   1.674   1.295   1.369
  462SOL    HW2 5218   1.539   1.356   1.302
  463SOL     OW 5219   1.039   1.098   0.696
  463SOL    HW1 5220   0.969   1.051   0.750
  463SOL    HW2 5221   1.098   1.030   0.653
  464SOL     OW 5222   1.014   0.236   0.971
  464SOL    HW1 5223   1.006   0.200   0.878
  464SOL    HW2 5224   1.012   0.160   1.036
  465SOL     OW 5225   0.590   1.487   0.491
  465SOL    HW1 5226   0.632   1.429   0.421
  465SOL    HW2 5227   0.546   1.566   0.447
  466SOL     OW 5228   1.709   0.385   1.381
  466SOL    HW1 5229   1.782   0.454   1.385
  466SOL    HW2 5230   1.737   0.310   1.322
  467SOL     OW 5231   0.255   1.348   0.290
  467SOL    HW1 5232   0.159   1.349   0.263
  467SOL    HW2 5233   0.267   1.401   0.374
  468SOL     OW 5234   0.105   1.013   1.726
  468SOL    HW1 5235   0.028   0.980   1.780
  468SOL    HW2 5236   0.190   0.983   1.768
  469SOL     OW 5237   0.672   0.203   1.489
  469SOL    HW1 5238   0.762   0.187   1.449
  469SOL    HW2 5239   0.680   0.208   1.588
  470SOL     OW 5240   0.075   0.345   0.033
  470SOL    HW1 5241  -0.017   0.317   0.004
  470SOL    HW2 5242   0.106   0.422  -0.023
  471SOL     OW 5243   1.440   0.856   1.398
  471SOL    HW1 5244   1.383   0.908   1.335
  471SOL    HW2 5245   1.536   0.868   1.374
  472SOL     OW 5246   0.072   0.166   0.318
  472SOL    HW1 5247   0.055   0.249   0.264
  472SOL    HW2 5248   0.162   0.129   0.296
  473SOL     OW 5249   1.183   1.335   0.119
  473SOL    HW1 5250   1.084   1.324   0.121
  473SOL    HW2 5251   1.217   1.350   0.212
  474SOL     OW 5252   0.613   0.842   1.431
  474SOL    HW1 5253   0.669   0.923   1.414
  474SOL    HW2 5254   0.672   0.762   1.434
  475SOL     OW 5255   1.493   1.767   0.959
  475SOL    HW1 5256   1.526   1.831   0.890
  475SOL    HW2 5257   1.559   1.761   1.034
  476SOL     OW 5258   0.716   0.565   1.708
  476SOL    HW1 5259   0.735   0.630   1.782
  476SOL    HW2 5260   0.776   0.485   1.717
  477SOL     OW 5261   1.450   1.220   1.633
  477SOL    HW1 5262   1.441   1.210   1.732
  477SOL    HW2 5263   1.546   1.213   1.607
  478SOL     OW 5264   0.390   1.741   1.560
  478SOL    HW1 5265   0.299   1.782   1.558
  478SOL    HW2 5266   0.383   1.647   1.592
  479SOL     OW 5267   1.674   0.883   1.254
  479SOL    HW1 5268   1.647   0.794   1.217
  479SOL    HW2 5269   1.675   0.951   1.181
  480SOL     OW 5270   1.225   0.325   0.449
  480SOL    HW1 5271   1.290   0.251   0.438
  480SOL    HW2 5272   1.245   0.375   0.533
  481SOL     OW 5273   0.594   0.745   0.652
  481SOL    HW1 5274   0.644   0.830   0.633
  481SOL    HW2 5275   0.506   0.747   0.604
  482SOL     OW 5276   1.777   0.342   1.642
  482SOL    HW1 5277   1.760   0.373   1.548
  482SOL    HW2 5278   1.693   0.305   1.680
  483SOL     OW 5279   1.730   0.934   1.517
  483SOL    HW1 5280   1.768   1.025   1.532
  483SOL    HW2 5281   1.722   0.917   1.418
  484SOL     OW 5282   0.859   1.374   0.016
  484SOL    HW1 5283   0.813   1.389   0.104
  484SOL    HW2 5284   0.903   1.459  -0.014
  485SOL     OW 5285   0.661   1.790   0.953
  485SOL    HW1 5286   0.615   1.878   0.940
  485SOL    HW2 5287   0.760   1.802   0.946
  486SOL     OW 5288   1.408   1.851   1.720
  486SOL    HW1 5289   1.312   1.840   1.693
  486SOL    HW2 5290   1.464   1.784   1.672
  487SOL     OW 5291   0.859   0.956   0.861
  487SOL    HW1 5292   0.913   0.887   0.909
  487SOL    HW2 5293   0.827   1.025   0.927
  488SOL     OW 5294   1.083   0.984   0.087
  488SOL    HW1 5295   1.060   1.037   0.005
  488SOL    HW2 5296   1.164   0.928   0.068
  489SOL     OW 5297   1.861   1.569   0.851
  489SOL    HW1 5298   1.790   1.557   0.781
  489SOL    HW2 5299   1.862   1.490   0.911
  490SOL     OW 5300   0.221   1.314   1.844
  490SOL    HW1 5301   0.156   1.241   1.823
  490SOL    HW2 5302   0.225   1.328   1.942
  491SOL     OW 5303   0.079   1.240   0.653
  491SOL    HW1 5304   0.078   1.193   0.741
  491SOL    HW2 5305   0.161   1.212   0.602
  492SOL     OW 5306   0.672   1.391   1.624
  492SOL    HW1 5307   0.594   1.341   1.662
  492SOL    HW2 5308   0.669   1.486   1.655
  493SOL     OW 5309   1.824   0.192   1.227
  493SOL    HW1 5310   1.820   0.102   1.271
  493SOL    HW2 5311   1.827   0.181   1.128
  494SOL     OW 5312   0.428   0.424   0.520
  494SOL    HW1 5313   0.458   0.352   0.458
  494SOL    HW2 5314   0.389   0.384   0.603
  495SOL     OW 5315   1.705   1.487   1.104
  495SOL    HW1 5316   1.612   1.462   1.077
  495SOL    HW2 5317   1.731   1.437   1.186
  496SOL     OW 5318   0.317   0.547   1.280
  496SOL    HW1 5319   0.355   0.488   1.352
  496SOL    HW2 5320   0.357   0.521   1.192
  497SOL     OW 5321   0.812   1.586   0.687
  497SOL    HW1 5322   0.844   1.596   0.593
  497SOL    HW2 5323   0.733   1.524   0.689
  498SOL     OW 5324   1.424   0.214   1.112
  498SOL    HW1 5325   1.476   0.149   1.167
  498SOL    HW2 5326   1.375   0.277   1.173
  499SOL     OW 5327   1.001   0.034   1.154
  499SOL    HW1 5328   0.938  -0.038   1.123
  499SOL    HW2 5329   1.094  -0.002   1.154
  500SOL     OW 5330   0.770   1.330   0.301
  500SOL    HW1 5331   0.724   1.243   0.318
  500SOL    HW2 5332   0.861   1.327   0.342
  501SOL     OW 5333   0.618   1.567   1.284
  501SOL    HW1 5334   0.613   1.649   1.341
  501SOL    HW2 5335   0.707   1.564   1.239
  502SOL     OW 5336   1.352   0.052   0.168
  502SOL    HW1 5337   1.387   0.011   0.084
  502SOL    HW2 5338   1.262   0.014   0.188
  503SOL     OW 5339   1.300   0.453   0.691
  503SOL    HW1 5340   1.241   0.533   0.695
  503SOL    HW2 5341   1.315   0.418   0.784
  504SOL     OW 5342   1.593   0.221   0.882
  504SOL    HW1 5343   1.509   0.220   0.936
  504SOL    HW2 5344   1.595   0.304   0.826
  505SOL     OW 5345   0.039   1.077   0.300
  505SOL    HW1 5346   0.138   1.066   0.291
  505SOL    HW2 5347  -0.001   0.991   0.332
  506SOL     OW 5348   0.875   1.646   0.337
  506SOL    HW1 5349   0.798   1.611   0.283
  506SOL    HW2 5350   0.843   1.717   0.399
  507SOL     OW 5351   0.230   0.628   1.975
  507SOL    HW1 5352   0.137   0.626   2.012
  507SOL    HW2 5353   0.231   0.589   1.883
  508SOL     OW 5354   0.225   0.275   2.858
  508SOL    HW1 5355   0.260   0.258   2.950
  508SOL    HW2 5356   0.137   0.230   2.846
  509SOL     OW 5357   0.019   0.368   2.509
  509SOL    HW1 5358  -0.063   0.411   2.548
  509SOL    HW2 5359  -0.009   0.295   2.446
  510SOL     OW 5360   0.569   1.275   3.027
  510SOL    HW1 5361   0.476   1.268   2.990
  510SOL    HW2 5362   0.580   1.364   3.071
  511SOL     OW 5363   1.555   1.511   2.565
  511SOL    HW1 5364   1.498   1.495   2.646
  511SOL    HW2 5365   1.496   1.521   2.485
  512SOL     OW 5366   1.743   0.618   2.718
  512SOL    HW1 5367   1.776   0.712   2.718
  512SOL    HW2 5368   1.794   0.564   2.784
  513SOL     OW 5369   1.135   0.703   2.579
  513SOL    HW1 5370   1.192   0.781   2.554
  513SOL    HW2 5371   1.075   0.729   2.655
  514SOL     OW 5372   1.755   0.607   2.093
  514SOL    HW1 5373   1.743   0.594   1.994
  514SOL    HW2 5374   1.725   0.526   2.142
  515SOL     OW 5375   0.768   1.144   2.885
  515SOL    HW1 5376   0.690   1.161   2.945
  515SOL    HW2 5377   0.802   1.231   2.849
  516SOL     OW 5378   0.850   0.798   3.685
  516SOL    HW1 5379   0.846   0.874   3.750
  516SOL    HW2 5380   0.872   0.834   3.594
  517SOL     OW 5381   0.685   1.012   2.527
  517SOL    HW1 5382   0.754   0.996   2.597
  517SOL    HW2 5383   0.612   1.069   2.565
  518SOL     OW 5384   0.686   1.161   3.665
  518SOL    HW1 5385   0.746   1.240   3.679
  518SOL    HW2 5386   0.600   1.192   3.624
  519SOL     OW 5387   0.335   1.435   2.923
  519SOL    HW1 5388   0.257   1.404   2.870
  519SOL    HW2 5389   0.393   1.493   2.866
  520SOL     OW 5390   1.460   1.505   3.201
  520SOL    HW1 5391   1.484   1.599   3.227
  520SOL    HW2 5392   1.444   1.451   3.283
  521SOL     OW 5393   0.438   0.392   3.361
  521SOL    HW1 5394   0.520   0.336   3.370
  521SOL    HW2 5395   0.357   0.334   3.365
  522SOL     OW 5396   1.603   0.447   2.599
  522SOL    HW1 5397   1.529   0.493   2.549
  522SOL    HW2 5398   1.654   0.515   2.652
  523SOL     OW 5399   0.231   1.713   2.345
  523SOL    HW1 5400   0.265   1.790   2.399
  523SOL    HW2 5401   0.275   1.713   2.255
  524SOL     OW 5402   1.127   1.341   3.552
  524SOL    HW1 5403   1.174   1.341   3.640
  524SOL    HW2 5404   1.079   1.254   3.541
  525SOL     OW 5405   0.230   1.434   2.400
  525SOL    HW1 5406   0.204   1.530   2.400
  525SOL    HW2 5407   0.159   1.380   2.445
  526SOL     OW 5408   0.240   1.091   2.748
  526SOL    HW1 5409   0.254   1.007   2.800
  526SOL    HW2 5410   0.185   1.155   2.803
  527SOL     OW 5411   0.620   1.786   3.301
  527SOL    HW1 5412   0.528   1.769   3.336
  527SOL    HW2 5413   0.648   1.878   3.327
  528SOL     OW 5414   0.606   0.964   1.985
  528SOL    HW1 5415   0.613   1.048   1.931
  528SOL    HW2 5416   0.652   0.977   2.073
  529SOL     OW 5417   1.594   0.114   3.342
  529SOL    HW1 5418   1.576   0.181   3.270
  529SOL    HW2 5419   1.591   0.160   3.431
  530SOL     OW 5420   0.122   0.643   2.425
  530SOL    HW1 5421   0.077   0.555   2.442
  530SOL    HW2 5422   0.121   0.697   2.509
  531SOL     OW 5423   1.842   1.767   2.221
  531SOL    HW1 5424   1.896   1.738   2.301
  531SOL    HW2 5425   1.872   1.857   2.192
  532SOL     OW 5426   0.027   1.596   1.979
  532SOL    HW1 5427   0.008   1.500   2.000
  532SOL    HW2 5428  -0.006   1.654   2.054
  533SOL     OW 5429   1.689   0.922   2.474
  533SOL    HW1 5430   1.784   0.893   2.482
  533SOL    HW2 5431   1.681   0.987   2.399
  534SOL     OW 5432   1.641   1.108   2.294
  534SOL    HW1 5433   1.727   1.110   2.242
  534SOL    HW2 5434   1.655   1.155   2.382
  535SOL     OW 5435   0.113   0.737   3.459
  535SOL    HW1 5436   0.201   0.724   3.504
  535SOL    HW2 5437   0.100   0.834   3.437
  536SOL     OW 5438   0.613   1.365   2.588
  536SOL    HW1 5439   0.564   1.278   2.597
  536SOL    HW2 5440   0.590   1.408   2.501
  537SOL     OW 5441   1.293   1.228   3.285
  537SOL    HW1 5442   1.330   1.155   3.227
  537SOL    HW2 5443   1.345   1.233   3.370
  538SOL     OW 5444   0.809   0.004   2.364
  538SOL    HW1 5445   0.849   0.095   2.355
  538SOL    HW2 5446   0.709   0.012   2.370
  539SOL     OW 5447   0.197   0.976   3.126
  539SOL    HW1 5448   0.286   0.931   3.112
  539SOL    HW2 5449   0.124   0.911   3.107
  540SOL     OW 5450   1.525   0.999   2.052
  540SOL    HW1 5451   1.462   0.923   2.065
  540SOL    HW2 5452   1.573   1.017   2.138
  541SOL     OW 5453   1.187   1.792   3.478
  541SOL    HW1 5454   1.211   1.852   3.402
  541SOL    HW2 5455   1.194   1.697   3.448
  542SOL     OW 5456   0.317   0.251   3.663
  542SOL    HW1 5457   0.388   0.322   3.669
  542SOL    HW2 5458   0.229   0.290   3.691
  543SOL     OW 5459   1.466   1.417   2.815
  543SOL    HW1 5460   1.407   1.423   2.895
  543SOL    HW2 5461   1.451   1.329   2.769
  544SOL     OW 5462   1.667   1.714   2.434
  544SOL    HW1 5463   1.626   1.691   2.346
  544SOL    HW2 5464   1.649   1.640   2.499
  545SOL     OW 5465   0.598   0.729   2.132
  545SOL    HW1 5466   0.622   0.798   2.064
  545SOL    HW2 5467   0.520   0.762   2.186
  546SOL     OW 5468   1.281   0.345   2.806
  546SOL    HW1 5469   1.195   0.295   2.793
  546SOL    HW2 5470   1.343   0.291   2.862
  547SOL     OW 5471   1.576   1.662   2.169
  547SOL    HW1 5472   1.665   1.708   2.172
  547SOL    HW2 5473   1.555   1.638   2.074
  548SOL     OW 5474   0.807   0.605   3.327
  548SOL    HW1 5475   0.760   0.602   3.416
  548SOL    HW2 5476   0.756   0.550   3.261
  549SOL     OW 5477   1.394   0.469   3.536
  549SOL    HW1 5478   1.374   0.512   3.624
  549SOL    HW2 5479   1.472   0.407   3.545
  550SOL     OW 5480   0.973   0.890   3.434
  550SOL    HW1 5481   1.019   0.806   3.405
  550SOL    HW2 5482   0.917   0.924   3.359
  551SOL     OW 5483   0.991   0.410   3.104
  551SOL    HW1 5484   0.914   0.444   3.158
  551SOL    HW2 5485   0.957   0.359   3.025
  552SOL     OW 5486   1.041   0.701   2.291
  552SOL    HW1 5487   1.067   0.697   2.387
  552SOL    HW2 5488   0.956   0.650   2.277
  553SOL     OW 5489   0.076   0.811   2.651
  553SOL    HW1 5490   0.175   0.799   2.660
  553SOL    HW2 5491   0.052   0.906   2.672
  554SOL     OW 5492   0.130   1.821   3.433
  554SOL    HW1 5493   0.120   1.806   3.532
  554SOL    HW2 5494   0.044   1.857   3.397
  555SOL     OW 5495   0.865   0.348   2.057
  555SOL    HW1 5496   0.924   0.411   2.008
  555SOL    HW2 5497   0.884   0.254   2.028
  556SOL     OW 5498   1.719   0.585   3.693
  556SOL    HW1 5499   1.693   0.674   3.657
  556SOL    HW2 5500   1.717   0.517   3.620
  557SOL     OW 5501   1.362   1.144   2.407
  557SOL    HW1 5502   1.445   1.115   2.359
  557SOL    HW2 5503   1.313   1.211   2.351
  558SOL     OW 5504   0.550   0.196   2.747
  558SOL    HW1 5505   0.545   0.191   2.847
  558SOL    HW2 5506   0.552   0.292   2.718
  559SOL     OW 5507   1.008   1.456   2.339
  559SOL    HW1 5508   0.962   1.528   2.287
  559SOL    HW2 5509   1.004   1.476   2.437
  560SOL     OW 5510   0.351   1.801   2.715
  560SOL    HW1 5511   0.401   1.715   2.721
  560SOL    HW2 5512   0.416   1.878   2.712
  561SOL     OW 5513   1.795   1.066   2.735
  561SOL    HW1 5514   1.733   1.051   2.659
  561SOL    HW2 5515   1.743   1.077   2.820
  562SOL     OW 5516   1.227   1.550   3.368
  562SOL    HW1 5517   1.233   1.473   3.432
  562SOL    HW2 5518   1.175   1.524   3.288
  563SOL     OW 5519   0.321   0.943   2.104
  563SOL    HW1 5520   0.403   0.982   2.062
  563SOL    HW2 5521   0.294   0.861   2.055
  564SOL     OW 5522   1.458   0.735   2.590
  564SOL    HW1 5523   1.453   0.670   2.665
  564SOL    HW2 5524   1.538   0.794   2.603
  565SOL     OW 5525   0.461   1.266   3.589
  565SOL    HW1 5526   0.411   1.267   3.503
  565SOL    HW2 5527   0.398   1.248   3.665
  566SOL     OW 5528   1.111   1.776   2.099
  566SOL    HW1 5529   1.051   1.714   2.149
  566SOL    HW2 5530   1.142   1.732   2.014
  567SOL     OW 5531   0.202   0.285   3.360
  567SOL    HW1 5532   0.122   0.345   3.347
  567SOL    HW2 5533   0.192   0.236   3.446
  568SOL     OW 5534   1.632   1.377   1.943
  568SOL    HW1 5535   1.600   1.471   1.933
  568SOL    HW2 5536   1.556   1.314   1.931
  569SOL     OW 5537   0.464   1.743   2.185
  569SOL    HW1 5538   0.497   1.782   2.271
  569SOL    HW2 5539   0.540   1.736   2.120
  570SOL     OW 5540   1.400   0.107   2.288
  570SOL    HW1 5541   1.376   0.070   2.198
  570SOL    HW2 5542   1.499   0.123   2.292
  571SOL     OW 5543   0.249   1.785   3.103
  571SOL    HW1 5544   0.306   1.720   3.153
  571SOL    HW2 5545   0.233   1.752   3.010
  572SOL     OW 5546   0.940   1.698   2.766
  572SOL    HW1 5547   1.020   1.641   2.787
  572SOL    HW2 5548   0.891   1.658   2.689
  573SOL     OW 5549   0.382   0.700   2.342
  573SOL    HW1 5550   0.427   0.610   2.339
  573SOL    HW2 5551   0.288   0.689   2.375
  574SOL     OW 5552   1.547   0.222   3.591
  574SOL    HW1 5553   1.542   0.259   3.683
  574SOL    HW2 5554   1.475   0.153   3.579
  575SOL     OW 5555   0.614   0.122   1.979
  575SOL    HW1 5556   0.712   0.100   1.986
  575SOL    HW2 5557   0.583   0.105   1.886
  576SOL     OW 5558   0.781   0.264   3.611
  576SOL    HW1 5559   0.848   0.203   3.654
  576SOL    HW2 5560   0.708   0.283   3.676
  577SOL     OW 5561   0.888   1.514   3.057
  577SOL    HW1 5562   0.865   1.489   2.963
  577SOL    HW2 5563   0.949   1.445   3.096
  578SOL     OW 5564   1.351   0.590   3.295
  578SOL    HW1 5565   1.379   0.547   3.380
  578SOL    HW2 5566   1.376   0.686   3.296
  579SOL     OW 5567   0.803   1.402   2.786
  579SOL    HW1 5568   0.893   1.416   2.744
  579SOL    HW2 5569   0.732   1.404   2.715
  580SOL     OW 5570   0.922   0.503   2.761
  580SOL    HW1 5571   0.897   0.494   2.665
  580SOL    HW2 5572   0.970   0.421   2.792
  581SOL     OW 5573   0.539   0.064   2.374
  581SOL    HW1 5574   0.458   0.065   2.432
  581SOL    HW2 5575   0.542   0.147   2.319
  582SOL     OW 5576   1.434   1.188   1.903
  582SOL    HW1 5577   1.466   1.112   1.960
  582SOL    HW2 5578   1.342   1.215   1.933
  583SOL     OW 5579   0.297   0.035   2.033
  583SOL    HW1 5580   0.346   0.119   2.012
  583SOL    HW2 5581   0.359  -0.030   2.078
  584SOL     OW 5582   0.935   0.236   2.342
  584SOL    HW1 5583   0.887   0.277   2.264
  584SOL    HW2 5584   1.034   0.234   2.323
  585SOL     OW 5585   1.076   0.683   3.326
  585SOL    HW1 5586   0.996   0.622   3.329
  585SOL    HW2 5587   1.157   0.630   3.302
  586SOL     OW 5588   1.227   1.570   2.655
  586SOL    HW1 5589   1.248   1.644   2.590
  586SOL    HW2 5590   1.295   1.570   2.728
  587SOL     OW 5591   0.459   1.152   2.603
  587SOL    HW1 5592   0.388   1.125   2.668
  587SOL    HW2 5593   0.433   1.124   2.510
  588SOL     OW 5594   1.271   1.797   2.453
  588SOL    HW1 5595   1.315   1.861   2.389
  588SOL    HW2 5596   1.221   1.849   2.523
  589SOL     OW 5597   1.032   0.549   1.878
  589SOL    HW1 5598   0.991   0.631   1.839
  589SOL    HW2 5599   1.096   0.575   1.951
  590SOL     OW 5600   0.078   0.556   3.248
  590SOL    HW1 5601   0.170   0.555   3.207
  590SOL    HW2 5602   0.072   0.630   3.315
  591SOL     OW 5603   0.561   0.222   3.009
  591SOL    HW1 5604   0.599   0.138   3.046
  591SOL    HW2 5605   0.473   0.241   3.053
  592SOL     OW 5606   0.866   0.454   2.504
  592SOL    HW1 5607   0.834   0.526   2.442
  592SOL    HW2 5608   0.890   0.373   2.451
  593SOL     OW 5609   1.017   0.039   2.615
  593SOL    HW1 5610   0.945   0.044   2.546
  593SOL    HW2 5611   0.993  -0.030   2.684
  594SOL     OW 5612   1.429   1.173   2.729
  594SOL    HW1 5613   1.374   1.089   2.722
  594SOL    HW2 5614   1.455   1.202   2.637
  595SOL     OW 5615   1.466   0.590   2.854
  595SOL    HW1 5616   1.436   0.495   2.861
  595SOL    HW2 5617   1.539   0.606   2.920
  596SOL     OW 5618   1.857   0.833   2.239
  596SOL    HW1 5619   1.899   0.769   2.303
  596SOL    HW2 5620   1.819   0.782   2.161
  597SOL     OW 5621   0.488   1.385   2.036
  597SOL    HW1 5622   0.401   1.370   2.083
  597SOL    HW2 5623   0.471   1.411   1.941
  598SOL     OW 5624   1.664   1.280   2.519
  598SOL    HW1 5625   1.763   1.288   2.533
  598SOL    HW2 5626   1.619   1.364   2.550
  599SOL     OW 5627   1.390   0.575   1.940
  599SOL    HW1 5628   1.336   0.554   2.021
  599SOL    HW2 5629   1.481   0.534   1.949
  600SOL     OW 5630   0.527   0.256   2.190
  600SOL    HW1 5631   0.554   0.197   2.115
  600SOL    HW2 5632   0.527   0.351   2.159
  601SOL     OW 5633   1.754   1.223   3.450
  601SOL    HW1 5634   1.845   1.184   3.437
  601SOL    HW2 5635   1.762   1.319   3.474
  602SOL     OW 5636   1.064   1.347   3.202
  602SOL    HW1 5637   0.984   1.324   3.257
  602SOL    HW2 5638   1.147   1.321   3.251
  603SOL     OW 5639   1.592   1.629   3.487
  603SOL    HW1 5640   1.619   1.663   3.397
  603SOL    HW2 5641   1.671   1.591   3.533
  604SOL     OW 5642   1.111   1.195   2.962
  604SOL    HW1 5643   1.071   1.239   3.043
  604SOL    HW2 5644   1.070   1.232   2.879
  605SOL     OW 5645   1.638   1.099   2.941
  605SOL    HW1 5646   1.643   1.180   3.000
  605SOL    HW2 5647   1.552   1.101   2.890
  606SOL     OW 5648   0.915   0.089   3.264
  606SOL    HW1 5649   0.940   0.069   3.169
  606SOL    HW2 5650   0.987   0.145   3.306
  607SOL     OW 5651   0.980   1.116   3.581
  607SOL    HW1 5652   0.881   1.122   3.591
  607SOL    HW2 5653   1.003   1.036   3.525
  608SOL     OW 5654   0.705   1.050   2.230
  608SOL    HW1 5655   0.691   1.057   2.329
  608SOL    HW2 5656   0.789   0.999   2.212
  609SOL     OW 5657   0.410   0.813   3.113
  609SOL    HW1 5658   0.496   0.825   3.163
  609SOL    HW2 5659   0.368   0.726   3.140
  610SOL     OW 5660   1.274   0.386   3.124
  610SOL    HW1 5661   1.295   0.460   3.188
  610SOL    HW2 5662   1.185   0.403   3.081
  611SOL     OW 5663   0.064   1.564   3.193
  611SOL    HW1 5664   0.018   1.646   3.159
  611SOL    HW2 5665   0.162   1.583   3.202
  612SOL     OW 5666   0.367   1.100   2.363
  612SOL    HW1 5667   0.360   1.183   2.307
  612SOL    HW2 5668   0.371   1.020   2.303
  613SOL     OW 5669   0.566   0.537   2.727
  613SOL    HW1 5670   0.578   0.603   2.653
  613SOL    HW2 5671   0.612   0.571   2.810
  614SOL     OW 5672   1.252   1.348   2.250
  614SOL    HW1 5673   1.302   1.425   2.290
  614SOL    HW2 5674   1.157   1.350   2.282
  615SOL     OW 5675   1.272   1.445   3.004
  615SOL    HW1 5676   1.319   1.458   3.091
  615SOL    HW2 5677   1.206   1.371   3.013
  616SOL     OW 5678   1.582   0.639   2.334
  616SOL    HW1 5679   1.551   0.700   2.407
  616SOL    HW2 5680   1.632   0.691   2.265
  617SOL     OW 5681   0.354   1.510   3.191
  617SOL    HW1 5682   0.333   1.466   3.104
  617SOL    HW2 5683   0.451   1.536   3.194
  618SOL     OW 5684   0.402   0.751   3.460
  618SOL    HW1 5685   0.470   0.806   3.413
  618SOL    HW2 5686   0.442   0.663   3.487
  619SOL     OW 5687   1.587   0.779   3.532
  619SOL    HW1 5688   1.495   0.817   3.527
  619SOL    HW2 5689   1.647   0.826   3.467
  620SOL     OW 5690   1.013   0.105   3.632
  620SOL    HW1 5691   1.019   0.190   3.580
  620SOL    HW2 5692   1.045   0.029   3.575
  621SOL     OW 5693   0.504   0.050   3.602
  621SOL    HW1 5694   0.462  -0.007   3.532
  621SOL    HW2 5695   0.438   0.119   3.634
  622SOL     OW 5696   0.573   0.870   2.891
  622SOL    HW1 5697   0.617   0.959   2.882
  622SOL    HW2 5698   0.510   0.870   2.968
  623SOL     OW 5699   1.360   0.862   2.907
  623SOL    HW1 5700   1.285   0.862   2.841
  623SOL    HW2 5701   1.397   0.770   2.916
  624SOL     OW 5702   1.209   0.525   2.137
  624SOL    HW1 5703   1.222   0.441   2.191
  624SOL    HW2 5704   1.180   0.599   2.197
  625SOL     OW 5705   0.307   0.213   3.093
  625SOL    HW1 5706   0.284   0.250   3.183
  625SOL    HW2 5707   0.277   0.118   3.087
  626SOL     OW 5708   0.037   1.310   3.144
  626SOL    HW1 5709   0.090   1.261   3.212
  626SOL    HW2 5710   0.059   1.408   3.149
  627SOL     OW 5711   0.732   0.634   2.926
  627SOL    HW1 5712   0.791   0.608   2.850
  627SOL    HW2 5713   0.704   0.730   2.915
  628SOL     OW 5714   1.728   0.935   3.716
  628SOL    HW1 5715   1.682   0.928   3.627
  628SOL    HW2 5716   1.666   0.979   3.782
  629SOL     OW 5717   0.307   0.063   2.480
  629SOL    HW1 5718   0.296   0.157   2.513
  629SOL    HW2 5719   0.302   0.000   2.557
  630SOL     OW 5720   1.622   0.367   2.236
  630SOL    HW1 5721   1.624   0.291   2.300
  630SOL    HW2 5722   1.574   0.444   2.276
  631SOL     OW 5723   1.023   0.766   2.828
  631SOL    HW1 5724   1.038   0.787   2.924
  631SOL    HW2 5725   0.993   0.671   2.819
  632SOL     OW 5726   0.980   1.573   3.562
  632SOL    HW1 5727   0.960   1.617   3.474
  632SOL    HW2 5728   1.019   1.482   3.546
  633SOL     OW 5729   0.350   0.898   3.666
  633SOL    HW1 5730   0.426   0.942   3.714
  633SOL    HW2 5731   0.385   0.851   3.584
  634SOL     OW 5732   1.540   0.274   1.987
  634SOL    HW1 5733   1.479   0.199   2.010
  634SOL    HW2 5734   1.562   0.326   2.070
  635SOL     OW 5735   1.303   0.838   1.904
  635SOL    HW1 5736   1.337   0.745   1.919
  635SOL    HW2 5737   1.321   0.865   1.809
  636SOL     OW 5738   1.068   1.333   2.711
  636SOL    HW1 5739   1.075   1.249   2.656
  636SOL    HW2 5740   1.130   1.402   2.675
  637SOL     OW 5741   0.319   0.810   2.811
  637SOL    HW1 5742   0.412   0.846   2.816
  637SOL    HW2 5743   0.313   0.725   2.863
  638SOL     OW 5744   0.339   0.509   2.868
  638SOL    HW1 5745   0.287   0.426   2.851
  638SOL    HW2 5746   0.416   0.514   2.804
  639SOL     OW 5747   0.511   0.415   3.670
  639SOL    HW1 5748   0.493   0.460   3.758
  639SOL    HW2 5749   0.553   0.480   3.607
  640SOL     OW 5750   1.138   0.380   3.540
  640SOL    HW1 5751   1.093   0.443   3.604
  640SOL    HW2 5752   1.231   0.411   3.523
  641SOL     OW 5753   1.160   0.207   3.339
  641SOL    HW1 5754   1.160   0.271   3.416
  641SOL    HW2 5755   1.188   0.255   3.256
  642SOL     OW 5756   0.008   1.326   2.062
  642SOL    HW1 5757  -0.085   1.347   2.031
  642SOL    HW2 5758   0.018   1.227   2.075
  643SOL     OW 5759   0.088   1.801   2.789
  643SOL    HW1 5760   0.046   1.715   2.762
  643SOL    HW2 5761   0.182   1.804   2.755
  644SOL     OW 5762   0.504   1.568   2.772
  644SOL    HW1 5763   0.570   1.642   2.781
  644SOL    HW2 5764   0.548   1.489   2.730
  645SOL     OW 5765   1.002   0.796   3.100
  645SOL    HW1 5766   1.043   0.764   3.186
  645SOL    HW2 5767   0.906   0.769   3.097
  646SOL     OW 5768   0.040   0.544   2.976
  646SOL    HW1 5769   0.125   0.511   2.935
  646SOL    HW2 5770   0.053   0.559   3.074
  647SOL     OW 5771   0.189   0.520   3.584
  647SOL    HW1 5772   0.248   0.480   3.514
  647SOL    HW2 5773   0.131   0.591   3.543
  648SOL     OW 5774   1.369   0.950   3.522
  648SOL    HW1 5775   1.408   1.039   3.542
  648SOL    HW2 5776   1.379   0.930   3.425
  649SOL     OW 5777   0.815   0.572   2.187
  649SOL    HW1 5778   0.822   0.483   2.141
  649SOL    HW2 5779   0.721   0.606   2.179
  650SOL     OW 5780   1.657   0.604   3.068
  650SOL    HW1 5781   1.619   0.535   3.130
  650SOL    HW2 5782   1.739   0.568   3.024
  651SOL     OW 5783   0.252   1.564   3.606
  651SOL    HW1 5784   0.222   1.621   3.682
  651SOL    HW2 5785   0.245   1.467   3.632
  652SOL     OW 5786   0.671   0.464   3.131
  652SOL    HW1 5787   0.637   0.375   3.101
  652SOL    HW2 5788   0.697   0.518   3.051
  653SOL     OW 5789   0.930   1.678   3.327
  653SOL    HW1 5790   0.906   1.660   3.232
  653SOL    HW2 5791   0.960   1.772   3.337
  654SOL     OW 5792   0.473   0.500   2.053
  654SOL    HW1 5793   0.534   0.580   2.057
  654SOL    HW2 5794   0.378   0.531   2.060
  655SOL     OW 5795   0.159   1.137   3.328
  655SOL    HW1 5796   0.181   1.076   3.404
  655SOL    HW2 5797   0.169   1.088   3.242
  656SOL     OW 5798   1.347   1.059   3.096
  656SOL    HW1 5799   1.371   0.996   3.022
  656SOL    HW2 5800   1.257   1.099   3.078
  657SOL     OW 5801   1.302   0.855   2.171
  657SOL    HW1 5802   1.216   0.824   2.213
  657SOL    HW2 5803   1.298   0.841   2.072
  658SOL     OW 5804   1.759   1.747   3.016
  658SOL    HW1 5805   1.820   1.777   2.943
  658SOL    HW2 5806   1.721   1.658   2.994
  659SOL     OW 5807   1.252   1.731   2.990
  659SOL    HW1 5808   1.336   1.736   2.936
  659SOL    HW2 5809   1.229   1.635   3.008
  660SOL     OW 5810   0.083   1.258   2.884
  660SOL    HW1 5811   0.078   1.257   2.984
  660SOL    HW2 5812   0.000   1.217   2.846
  661SOL     OW 5813   0.688   1.662   3.578
  661SOL    HW1 5814   0.632   1.743   3.587
  661SOL    HW2 5815   0.740   1.666   3.492
  662SOL     OW 5816   0.903   0.086   1.995
  662SOL    HW1 5817   0.954   0.087   1.909
  662SOL    HW2 5818   0.959   0.044   2.066
  663SOL     OW 5819   1.726   0.135   2.385
  663SOL    HW1 5820   1.799   0.118   2.318
  663SOL    HW2 5821   1.695   0.048   2.423
  664SOL     OW 5822   1.388   1.573   2.339
  664SOL    HW1 5823   1.455   1.585   2.265
  664SOL    HW2 5824   1.348   1.662   2.362
  665SOL     OW 5825   0.130   1.794   3.713
  665SOL    HW1 5826   0.089   1.720   3.766
  665SOL    HW2 5827   0.194   1.845   3.771
  666SOL     OW 5828   1.280   0.927   2.534
  666SOL    HW1 5829   1.340   0.846   2.536
  666SOL    HW2 5830   1.320   0.996   2.474
  667SOL     OW 5831   0.830   1.273   3.284
  667SOL    HW1 5832   0.825   1.306   3.379
  667SOL    HW2 5833   0.744   1.292   3.238
  668SOL     OW 5834   0.672   1.616   2.016
  668SOL    HW1 5835   0.681   1.626   1.917
  668SOL    HW2 5836   0.632   1.527   2.037
  669SOL     OW 5837   1.650   1.720   3.256
  669SOL    HW1 5838   1.703   1.730   3.172
  669SOL    HW2 5839   1.623   1.810   3.290
  670SOL     OW 5840   1.841   0.175   2.825
  670SOL    HW1 5841   1.880   0.090   2.789
  670SOL    HW2 5842   1.743   0.177   2.806
  671SOL     OW 5843   0.263   0.326   2.582
  671SOL    HW1 5844   0.184   0.377   2.548
  671SOL    HW2 5845   0.254   0.311   2.680
  672SOL     OW 5846   1.194   1.612   1.893
  672SOL    HW1 5847   1.200   1.519   1.930
  672SOL    HW2 5848   1.135   1.612   1.813
  673SOL     OW 5849   0.822   1.002   3.234
  673SOL    HW1 5850   0.862   1.001   3.142
  673SOL    HW2 5851   0.832   1.094   3.274
  674SOL     OW 5852   0.916   0.910   2.153
  674SOL    HW1 5853   0.979   0.948   2.085
  674SOL    HW2 5854   0.956   0.827   2.192
  675SOL     OW 5855   1.504   1.607   1.906
  675SOL    HW1 5856   1.412   1.644   1.913
  675SOL    HW2 5857   1.542   1.627   1.816
  676SOL     OW 5858   0.372   1.288   3.352
  676SOL    HW1 5859   0.359   1.381   3.318
  676SOL    HW2 5860   0.288   1.236   3.339
  677SOL     OW 5861   1.614   1.292   3.151
  677SOL    HW1 5862   1.674   1.295   3.231
  677SOL    HW2 5863   1.539   1.356   3.164
  678SOL     OW 5864   1.039   1.098   2.558
  678SOL    HW1 5865   0.969   1.051   2.612
  678SOL    HW2 5866   1.098   1.030   2.515
  679SOL     OW 5867   1.014   0.236   2.833
  679SOL    HW1 5868   1.006   0.200   2.740
  679SOL    HW2 5869   1.012   0.160   2.898
  680SOL     OW 5870   0.590   1.487   2.353
  680SOL    HW1 5871   0.632   1.429   2.283
  680SOL    HW2 5872   0.546   1.566   2.309
  681SOL     OW 5873   1.709   0.385   3.243
  681SOL    HW1 5874   1.782   0.454   3.247
  681SOL    HW2 5875   1.737   0.310   3.184
  682SOL     OW 5876   0.255   1.348   2.152
  682SOL    HW1 5877   0.159   1.349   2.125
  682SOL    HW2 5878   0.267   1.401   2.236
  683SOL     OW 5879   0.105   1.013   3.588
  683SOL    HW1 5880   0.028   0.980   3.642
  683SOL    HW2 5881   0.190   0.983   3.630
  684SOL     OW 5882   0.672   0.203   3.351
  684SOL    HW1 5883   0.762   0.187   3.311
  684SOL    HW2 5884   0.680   0.208   3.450
  685SOL     OW 5885   0.075   0.345   1.895
  685SOL    HW1 5886  -0.017   0.317   1.866
  685SOL    HW2 5887   0.106   0.422   1.839
  686SOL     OW 5888   1.440   0.856   3.260
  686SOL    HW1 5889   1.383   0.908   3.197
  686SOL    HW2 5890   1.536   0.868   3.236
  687SOL     OW 5891   0.072   0.166   2.180
  687SOL    HW1 5892   0.055   0.249   2.126
  687SOL    HW2 5893   0.162   0.129   2.158
  688SOL     OW 5894   1.183   1.335   1.981
  688SOL    HW1 5895   1.084   1.324   1.983
  688SOL    HW2 5896   1.217   1.350   2.074
  689SOL     OW 5897   0.613   0.842   3.293
  689SOL    HW1 5898   0.669   0.923   3.276
  689SOL    HW2 5899   0.672   0.762   3.296
  690SOL     OW 5900   1.493   1.767   2.821
  690SOL    HW1 5901   1.526   1.831   2.752
  690SOL    HW2 5902   1.559   1.761   2.896
  691SOL     OW 5903   0.716   0.565   3.570
  691SOL    HW1 5904   0.735   0.630   3.644
  691SOL    HW2 5905   0.776   0.485   3.579
  692SOL     OW 5906   1.450   1.220   3.495
  692SOL    HW1 5907   1.441   1.210   3.594
  692SOL    HW2 5908   1.546   1.213   3.469
  693SOL     OW 5909   0.390   1.741   3.422
  693SOL    HW1 5910   0.299   1.782   3.420
  693SOL    HW2 5911   0.383   1.647   3.454
  694SOL     OW 5912   1.674   0.883   3.116
  694SOL    HW1 5913   1.647   0.794   3.079
  694SOL    HW2 5914   1.675   0.951   3.043
  695SOL     OW 5915   1.225   0.325   2.311
  695SOL    HW1 5916   1.290   0.251   2.300
  695SOL    HW2 5917   1.245   0.375   2.395
  696SOL     OW 5918   0.594   0.745   2.514
  696SOL    HW1 5919   0.644   0.830   2.495
  696SOL    HW2 5920   0.506   0.747   2.466
  697SOL     OW 5921   1.777   0.342   3.504
  697SOL    HW1 5922   1.760   0.373   3.410
  697SOL    HW2 5923   1.693   0.305   3.542
  698SOL     OW 5924   1.730   0.934   3.379
  698SOL    HW1 5925   1.768   1.025   3.394
  698SOL    HW2 5926   1.722   0.917   3.280
  699SOL     OW 5927   0.859   1.374   1.878
  699SOL    HW1 5928   0.813   1.389   1.966
  699SOL    HW2 5929   0.903   1.459   1.848
  700SOL     OW 5930   0.661   1.790   2.815
  700SOL    HW1 5931   0.615   1.878   2.802
  700SOL    HW2 5932   0.760   1.802   2.808
  701SOL     OW 5933   1.408   1.851   3.582
  701SOL    HW1 5934   1.312   1.840   3.555
  701SOL    HW2 5935   1.464   1.784   3.534
  702SOL     OW 5936   0.859   0.956   2.723
  702SOL    HW1 5937   0.913   0.887   2.771
  702SOL    HW2 5938   0.827   1.025   2.789
  703SOL     OW 5939   1.083   0.984   1.949
  703SOL    HW1 5940   1.060   1.037   1.867
  703SOL    HW2 5941   1.164   0.928   1.930
  704SOL     OW 5942   1.861   1.569   2.713
  704SOL    HW1 5943   1.790   1.557   2.643
  704SOL    HW2 5944   1.862   1.490   2.773
  705SOL     OW 5945   0.221   1.314   3.706
  705SOL    HW1 5946   0.156   1.241   3.685
  705SOL    HW2 5947   0.225   1.328   3.804
  706SOL     OW 5948   0.079   1.240   2.515
  706SOL    HW1 5949   0.078   1.193   2.603
  706SOL    HW2 5950   0.161   1.212   2.464
  707SOL     OW 5951   0.672   1.391   3.486
  707SOL    HW1 5952   0.594   1.341   3.524
  707SOL    HW2 5953   0.669   1.486   3.517
  708SOL     OW 5954   1.824   0.192   3.089
  708SOL    HW1 5955   1.820   0.102   3.133
  708SOL    HW2 5956   1.827   0.181   2.990
  709SOL     OW 5957   0.428   0.424   2.382
  709SOL    HW1 5958   0.458   0.352   2.320
  709SOL    HW2 5959   0.389   0.384   2.465
  710SOL     OW 5960   1.705   1.487   2.966
  710SOL    HW1 5961   1.612   1.462   2.939
  710SOL    HW2 5962   1.731   1.437   3.048
  711SOL     OW 5963   0.317   0.547   3.142
  711SOL    HW1 5964   0.355   0.488   3.214
  711SOL    HW2 5965   0.357   0.521   3.054
  712SOL     OW 5966   0.812   1.586   2.549
  712SOL    HW1 5967   0.844   1.596   2.455
  712SOL    HW2 5968   0.733   1.524   2.551
  713SOL     OW 5969   1.424   0.214   2.974
  713SOL    HW1 5970   1.476   0.149   3.029
  713SOL    HW2 5971   1.375   0.277   3.035
  714SOL     OW 5972   1.001   0.034   3.016
  714SOL    HW1 5973   0.938  -0.038   2.985
  714SOL    HW2 5974   1.094  -0.002   3.016
  715SOL     OW 5975   0.770   1.330   2.163
  715SOL    HW1 5976   0.724   1.243   2.180
  715SOL    HW2 5977   0.861   1.327   2.204
  716SOL     OW 5978   0.618   1.567   3.146
  716SOL    HW1 5979   0.613   1.649   3.203
  716SOL    HW2 5980   0.707   1.564   3.101
  717SOL     OW 5981   1.352   0.052   2.030
  717SOL    HW1 5982   1.387   0.011   1.946
  717SOL    HW2 5983   1.262   0.014   2.050
  718SOL     OW 5984   1.300   0.453   2.553
  718SOL    HW1 5985   1.241   0.533   2.557
  718SOL    HW2 5986   1.315   0.418   2.646
  719SOL     OW 5987   1.593   0.221   2.744
  719SOL    HW1 5988   1.509   0.220   2.798
  719SOL    HW2 5989   1.595   0.304   2.688
  720SOL     OW 5990   0.039   1.077   2.162
  720SOL    HW1 5991   0.138   1.066   2.153
  720SOL    HW2 5992  -0.001   0.991   2.194
  721SOL     OW 5993   0.875   1.646   2.199
  721SOL    HW1 5994   0.798   1.611   2.145
  721SOL    HW2 5995   0.843   1.717   2.261
  722SOL     OW 5996   0.230   0.628   3.837
  722SOL    HW1 5997   0.137   0.626   3.874
  722SOL    HW2 5998   0.231   0.589   3.745
  723SOL     OW 5999   0.225   0.275   4.720
  723SOL    HW1 6000   0.260   0.258   4.812
  723SOL    HW2 6001   0.137   0.230   4.708
  724SOL     OW 6002   0.019   0.368   4.371
  724SOL    HW1 6003  -0.063   0.411   4.410
  724SOL    HW2 6004  -0.009   0.295   4.308
  725SOL     OW 6005   0.569   1.275   4.889
  725SOL    HW1 6006   0.476   1.268   4.852
  725SOL    HW2 6007   0.580   1.364   4.933
  726SOL     OW 6008   1.555   1.511   4.427
  726SOL    HW1 6009   1.498   1.495   4.508
  726SOL    HW2 6010   1.496   1.521   4.347
  727SOL     OW 6011   1.743   0.618   4.580
  727SOL    HW1 6012   1.776   0.712   4.580
  727SOL    HW2 6013   1.794   0.564   4.646
  728SOL     OW 6014   1.135   0.703   4.441
  728SOL    HW1 6015   1.192   0.781   4.416
  728SOL    HW2 6016   1.075   0.729   4.517
  729SOL     OW 6017   1.755   0.607   3.955
  729SOL    HW1 6018   1.743   0.594   3.856
  729SOL    HW2 6019   1.725   0.526   4.004
  730SOL     OW 6020   0.768   1.144   4.747
  730SOL    HW1 6021   0.690   1.161   4.807
  730SOL    HW2 6022   0.802   1.231   4.711
  731SOL     OW 6023   0.850   0.798   5.547
  731SOL    HW1 6024   0.846   0.874   5.612
  731SOL    HW2 6025   0.872   0.834   5.456
  732SOL     OW 6026   0.685   1.012   4.389
  732SOL    HW1 6027   0.754   0.996   4.459
  732SOL    HW2 6028   0.612   1.069   4.427
  733SOL     OW 6029   0.686   1.161   5.527
  733SOL    HW1 6030   0.746   1.240   5.541
  733SOL    HW2 6031   0.600   1.192   5.486
  734SOL     OW 6032   0.335   1.435   4.785
  734SOL    HW1 6033   0.257   1.404   4.732
  734SOL    HW2 6034   0.393   1.493   4.728
  735SOL     OW 6035   1.460   1.505   5.063
  735SOL    HW1 6036   1.484   1.599   5.089
  735SOL    HW2 6037   1.444   1.451   5.145
  736SOL     OW 6038   0.438   0.392   5.223
  736SOL    HW1 6039   0.520   0.336   5.232
  736SOL    HW2 6040   0.357   0.334   5.227
  737SOL     OW 6041   1.603   0.447   4.461
  737SOL    HW1 6042   1.529   0.493   4.411
  737SOL    HW2 6043   1.654   0.515   4.514
  738SOL     OW 6044   0.231   1.713   4.207
  738SOL    HW1 6045   0.265   1.790   4.261
  738SOL    HW2 6046   0.275   1.713   4.117
  739SOL     OW 6047   1.127   1.341   5.414
  739SOL    HW1 6048   1.174   1.341   5.502
  739SOL    HW2 6049   1.079   1.254   5.403
  740SOL     OW 6050   0.230   1.434   4.262
  740SOL    HW1 6051   0.204   1.530   4.262
  740SOL    HW2 6052   0.159   1.380   4.307
  741SOL     OW 6053   0.240   1.091   4.610
  741SOL    HW1 6054   0.254   1.007   4.662
  741SOL    HW2 6055   0.185   1.155   4.665
  742SOL     OW 6056   0.620   1.786   5.163
  742SOL    HW1 6057   0.528   1.769   5.198
  742SOL    HW2 6058   0.648   1.878   5.189
  743SOL     OW 6059   0.606   0.964   3.847
  743SOL    HW1 6060   0.613   1.048   3.793
  743SOL    HW2 6061   0.652   0.977   3.935
  744SOL     OW 6062   1.594   0.114   5.204
  744SOL    HW1 6063   1.576   0.181   5.132
  744SOL    HW2 6064   1.591   0.160   5.293
  745SOL     OW 6065   0.122   0.643   4.287
  745SOL    HW1 6066   0.077   0.555   4.304
  745SOL    HW2 6067   0.121   0.697   4.371
  746SOL     OW 6068   1.842   1.767   4.083
  746SOL    HW1 6069   1.896   1.738   4.163
  746SOL    HW2 6070   1.872   1.857   4.054
  747SOL     OW 6071   0.027   1.596   3.841
  747SOL    HW1 6072   0.008   1.500   3.862
  747SOL    HW2 6073  -0.006   1.654   3.916
  748SOL     OW 6074   1.689   0.922   4.336
  748SOL    HW1 6075   1.784   0.893   4.344
  748SOL    HW2 6076   1.681   0.987   4.261
  749SOL     OW 6077   1.641   1.108   4.156
  749SOL    HW1 6078   1.727   1.110   4.104
  749SOL    HW2 6079   1.655   1.155   4.244
  750SOL     OW 6080   0.113   0.737   5.321
  750SOL    HW1 6081   0.201   0.724   5.366
  750SOL    HW2 6082   0.100   0.834   5.299
  751SOL     OW 6083   0.613   1.365   4.450
  751SOL    HW1 6084   0.564   1.278   4.459
  751SOL    HW2 6085   0.590   1.408   4.363
  752SOL     OW 6086   1.293   1.228   5.147
  752SOL    HW1 6087   1.330   1.155   5.089
  752SOL    HW2 6088   1.345   1.233   5.232
  753SOL     OW 6089   0.809   0.004   4.226
  753SOL    HW1 6090   0.849   0.095   4.217
  753SOL    HW2 6091   0.709   0.012   4.232
  754SOL     OW 6092   0.197   0.976   4.988
  754SOL    HW1 6093   0.286   0.931   4.974
  754SOL    HW2 6094   0.124   0.911   4.969
  755SOL     OW 6095   1.525   0.999   3.914
  755SOL    HW1 6096   1.462   0.923   3.927
  755SOL    HW2 6097   1.573   1.017   4.000
  756SOL     OW 6098   1.187   1.792   5.340
  756SOL    HW1 6099   1.211   1.852   5.264
  756SOL    HW2 6100   1.194   1.697   5.310
  757SOL     OW 6101   0.317   0.251   5.525
  757SOL    HW1 6102   0.388   0.322   5.531
  757SOL    HW2 6103   0.229   0.290   5.553
  758SOL     OW 6104   1.466   1.417   4.677
  758SOL    HW1 6105   1.407   1.423   4.757
  758SOL    HW2 6106   1.451   1.329   4.631
  759SOL     OW 6107   1.667   1.714   4.296
  759SOL    HW1 6108   1.626   1.691   4.208
  759SOL    HW2 6109   1.649   1.640   4.361
  760SOL     OW 6110   0.598   0.729   3.994
  760SOL    HW1 6111   0.622   0.798   3.926
  760SOL    HW2 6112   0.520   0.762   4.048
  761SOL     OW 6113   1.281   0.345   4.668
  761SOL    HW1 6114   1.195   0.295   4.655
  761SOL    HW2 6115   1.343   0.291   4.724
  762SOL     OW 6116   0.807   0.605   5.189
  762SOL    HW1 6117   0.760   0.602   5.278
  762SOL    HW2 6118   0.756   0.550   5.123
  763SOL     OW 6119   1.394   0.469   5.398
  763SOL    HW1 6120   1.374   0.512   5.486
  763SOL    HW2 6121   1.472   0.407   5.407
  764SOL     OW 6122   0.973   0.890   5.296
  764SOL    HW1 6123   1.019   0.806   5.267
  764SOL    HW2 6124   0.917   0.924   5.221
  765SOL     OW 6125   0.991   0.410   4.966
  765SOL    HW1 6126   0.914   0.444   5.020
  765SOL    HW2 6127   0.957   0.359   4.887
  766SOL     OW 6128   1.041   0.701   4.153
  766SOL    HW1 6129   1.067   0.697   4.249
  766SOL    HW2 6130   0.956   0.650   4.139
  767SOL     OW 6131   0.076   0.811   4.513
  767SOL    HW1 6132   0.175   0.799   4.522
  767SOL    HW2 6133   0.052   0.906   4.534
  768SOL     OW 6134   0.130   1.821   5.295
  768SOL    HW1 6135   0.120   1.806   5.394
  768SOL    HW2 6136   0.044   1.857   5.259
  769SOL     OW 6137   0.865   0.348   3.919
  769SOL    HW1 6138   0.924   0.411   3.870
  769SOL    HW2 6139   0.884   0.254   3.890
  770SOL     OW 6140   1.719   0.585   5.555
  770SOL    HW1 6141   1.693   0.674   5.519
  770SOL    HW2 6142   1.717   0.517   5.482
  771SOL     OW 6143   1.362   1.144   4.269
  771SOL    HW1 6144   1.445   1.115   4.221
  771SOL    HW2 6145   1.313   1.211   4.213
  772SOL     OW 6146   0.550   0.196   4.609
  772SOL    HW1 6147   0.545   0.191   4.709
  772SOL    HW2 6148   0.552   0.292   4.580
  773SOL     OW 6149   1.008   1.456   4.201
  773SOL    HW1 6150   0.962   1.528   4.149
  773SOL    HW2 6151   1.004   1.476   4.299
  774SOL     OW 6152   0.351   1.801   4.577
  774SOL    HW1 6153   0.401   1.715   4.583
  774SOL    HW2 6154   0.416   1.878   4.574
  775SOL     OW 6155   1.795   1.066   4.597
  775SOL    HW1 6156   1.733   1.051   4.521
  775SOL    HW2 6157   1.743   1.077   4.682
  776SOL     OW 6158   1.227   1.550   5.230
  776SOL    HW1 6159   1.233   1.473   5.294
  776SOL    HW2 6160   1.175   1.524   5.150
  777SOL     OW 6161   0.321   0.943   3.966
  777SOL    HW1 6162   0.403   0.982   3.924
  777SOL    HW2 6163   0.294   0.861   3.917
  778SOL     OW 6164   1.458   0.735   4.452
  778SOL    HW1 6165   1.453   0.670   4.527
  778SOL    HW2 6166   1.538   0.794   4.465
  779SOL     OW 6167   0.461   1.266   5.451
  779SOL    HW1 6168   0.411   1.267   5.365
  779SOL    HW2 6169   0.398   1.248   5.527
  780SOL     OW 6170   1.111   1.776   3.961
  780SOL    HW1 6171   1.051   1.714   4.011
  780SOL    HW2 6172   1.142   1.732   3.876
  781SOL     OW 6173   0.202   0.285   5.222
  781SOL    HW1 6174   0.122   0.345   5.209
  781SOL    HW2 6175   0.192   0.236   5.308
  782SOL     OW 6176   1.632   1.377   3.805
  782SOL    HW1 6177   1.600   1.471   3.795
  782SOL    HW2 6178   1.556   1.314   3.793
  783SOL     OW 6179   0.464   1.743   4.047
  783SOL    HW1 6180   0.497   1.782   4.133
  783SOL    HW2 6181   0.540   1.736   3.982
  784SOL     OW 6182   1.400   0.107   4.150
  784SOL    HW1 6183   1.376   0.070   4.060
  784SOL    HW2 6184   1.499   0.123   4.154
  785SOL     OW 6185   0.249   1.785   4.965
  785SOL    HW1 6186   0.306   1.720   5.015
  785SOL    HW2 6187   0.233   1.752   4.872
  786SOL     OW 6188   0.940   1.698   4.628
  786SOL    HW1 6189   1.020   1.641   4.649
  786SOL    HW2 6190   0.891   1.658   4.551
  787SOL     OW 6191   0.382   0.700   4.204
  787SOL    HW1 6192   0.427   0.610   4.201
  787SOL    HW2 6193   0.288   0.689   4.237
  788SOL     OW 6194   1.547   0.222   5.453
  788SOL    HW1 6195   1.542   0.259   5.545
  788SOL    HW2 6196   1.475   0.153   5.441
  789SOL     OW 6197   0.614   0.122   3.841
  789SOL    HW1 6198   0.712   0.100   3.848
  789SOL    HW2 6199   0.583   0.105   3.748
  790SOL     OW 6200   0.781   0.264   5.473
  790SOL    HW1 6201   0.848   0.203   5.516
  790SOL    HW2 6202   0.708   0.283   5.538
  791SOL     OW 6203   0.888   1.514   4.919
  791SOL    HW1 6204   0.865   1.489   4.825
  791SOL    HW2 6205   0.949   1.445   4.958
  792SOL     OW 6206   1.351   0.590   5.157
  792SOL    HW1 6207   1.379   0.547   5.242
  792SOL    HW2 6208   1.376   0.686   5.158
  793SOL     OW 6209   0.803   1.402   4.648
  793SOL    HW1 6210   0.893   1.416   4.606
  793SOL    HW2 6211   0.732   1.404   4.577
  794SOL     OW 6212   0.922   0.503   4.623
  794SOL    HW1 6213   0.897   0.494   4.527
  794SOL    HW2 6214   0.970   0.421   4.654
  795SOL     OW 6215   0.539   0.064   4.236
  795SOL    HW1 6216   0.458   0.065   4.294
  795SOL    HW2 6217   0.542   0.147   4.181
  796SOL     OW 6218   1.434   1.188   3.765
  796SOL    HW1 6219   1.466   1.112   3.822
  796SOL    HW2 6220   1.342   1.215   3.795
  797SOL     OW 6221   0.297   0.035   3.895
  797SOL    HW1 6222   0.346   0.119   3.874
  797SOL    HW2 6223   0.359  -0.030   3.940
  798SOL     OW 6224   0.935   0.236   4.204
  798SOL    HW1 6225   0.887   0.277   4.126
  798SOL    HW2 6226   1.034   0.234   4.185
  799SOL     OW 6227   1.076   0.683   5.188
  799SOL    HW1 6228   0.996   0.622   5.191
  799SOL    HW2 6229   1.157   0.630   5.164
  800SOL     OW 6230   1.227   1.570   4.517
  800SOL    HW1 6231   1.248   1.644   4.452
  800SOL    HW2 6232   1.295   1.570   4.590
  801SOL     OW 6233   0.459   1.152   4.465
  801SOL    HW1 6234   0.388   1.125   4.530
  801SOL    HW2 6235   0.433   1.124   4.372
  802SOL     OW 6236   1.271   1.797   4.315
  802SOL    HW1 6237   1.315   1.861   4.251
  802SOL    HW2 6238   1.221   1.849   4.385
  803SOL     OW 6239   1.032   0.549   3.740
  803SOL    HW1 6240   0.991   0.631   3.701
  803SOL    HW2 6241   1.096   0.575   3.813
  804SOL     OW 6242   0.078   0.556   5.110
  804SOL    HW1 6243   0.170   0.555   5.069
  804SOL    HW2 6244   0.072   0.630   5.177
  805SOL     OW 6245   0.561   0.222   4.871
  805SOL    HW1 6246   0.599   0.138   4.908
  805SOL    HW2 6247   0.473   0.241   4.915
  806SOL     OW 6248   0.866   0.454   4.366
  806SOL    HW1 6249   0.834   0.526   4.304
  806SOL    HW2 6250   0.890   0.373   4.313
  807SOL     OW 6251   1.017   0.039   4.477
  807SOL    HW1 6252   0.945   0.044   4.408
  807SOL    HW2 6253   0.993  -0.030   4.546
  808SOL     OW 6254   1.429   1.173   4.591
  808SOL    HW1 6255   1.374   1.089   4.584
  808SOL    HW2 6256   1.455   1.202   4.499
  809SOL     OW 6257   1.466   0.590   4.716
  809SOL    HW1 6258   1.436   0.495   4.723
  809SOL    HW2 6259   1.539   0.606   4.782
  810SOL     OW 6260   1.857   0.833   4.101
  810SOL    HW1 6261   1.899   0.769   4.165
  810SOL    HW2 6262   1.819   0.782   4.023
  811SOL     OW 6263   0.488   1.385   3.898
  811SOL    HW1 6264   0.401   1.370   3.945
  811SOL    HW2 6265   0.471   1.411   3.803
  812SOL     OW 6266   1.664   1.280   4.381
  812SOL    HW1 6267   1.763   1.288   4.395
  812SOL    HW2 6268   1.619   1.364   4.412
  813SOL     OW 6269   1.390   0.575   3.802
  813SOL    HW1 6270   1.336   0.554   3.883
  813SOL    HW2 6271   1.481   0.534   3.811
  814SOL     OW 6272   0.527   0.256   4.052
  814SOL    HW1 6273   0.554   0.197   3.977
  814SOL    HW2 6274   0.527   0.351   4.021
  815SOL     OW 6275   1.754   1.223   5.312
  815SOL    HW1 6276   1.845   1.184   5.299
  815SOL    HW2 6277   1.762   1.319   5.336
  816SOL     OW 6278   1.064   1.347   5.064
  816SOL    HW1 6279   0.984   1.324   5.119
  816SOL    HW2 6280   1.147   1.321   5.113
  817SOL     OW 6281   1.592   1.629   5.349
  817SOL    HW1 6282   1.619   1.663   5.259
  817SOL    HW2 6283   1.671   1.591   5.395
  818SOL     OW 6284   1.111   1.195   4.824
  818SOL    HW1 6285   1.071   1.239   4.905
  818SOL    HW2 6286   1.070   1.232   4.741
  819SOL     OW 6287   1.638   1.099   4.803
  819SOL    HW1 6288   1.643   1.180   4.862
  819SOL    HW2 6289   1.552   1.101   4.752
  820SOL     OW 6290   0.915   0.089   5.126
  820SOL    HW1 6291   0.940   0.069   5.031
  820SOL    HW2 6292   0.987   0.145   5.168
  821SOL     OW 6293   0.980   1.116   5.443
  821SOL    HW1 6294   0.881   1.122   5.453
  821SOL    HW2 6295   1.003   1.036   5.387
  822SOL     OW 6296   0.705   1.050   4.092
  822SOL    HW1 6297   0.691   1.057   4.191
  822SOL    HW2 6298   0.789   0.999   4.074
  823SOL     OW 6299   0.410   0.813   4.975
  823SOL    HW1 6300   0.496   0.825   5.025
  823SOL    HW2 6301   0.368   0.726   5.002
  824SOL     OW 6302   1.274   0.386   4.986
  824SOL    HW1 6303   1.295   0.460   5.050
  824SOL    HW2 6304   1.185   0.403   4.943
  825SOL     OW 6305   0.064   1.564   5.055
  825SOL    HW1 6306   0.018   1.646   5.021
  825SOL    HW2 6307   0.162   1.583   5.064
  826SOL     OW 6308   0.367   1.100   4.225
  826SOL    HW1 6309   0.360   1.183   4.169
  826SOL    HW2 6310   0.371   1.020   4.165
  827SOL     OW 6311   0.566   0.537   4.589
  827SOL    HW1 6312   0.578   0.603   4.515
  827SOL    HW2 6313   0.612   0.571   4.672
  828SOL     OW 6314   1.252   1.348   4.112
  828SOL    HW1 6315   1.302   1.425   4.152
  828SOL    HW2 6316   1.157   1.350   4.144
  829SOL     OW 6317   1.272   1.445   4.866
  829SOL    HW1 6318   1.319   1.458   4.953
  829SOL    HW2 6319   1.206   1.371   4.875
  830SOL     OW 6320   1.582   0.639   4.196
  830SOL    HW1 6321   1.551   0.700   4.269
  830SOL    HW2 6322   1.632   0.691   4.127
  831SOL     OW 6323   0.354   1.510   5.053
  831SOL    HW1 6324   0.333   1.466   4.966
  831SOL    HW2 6325   0.451   1.536   5.056
  832SOL     OW 6326   0.402   0.751   5.322
  832SOL    HW1 6327   0.470   0.806   5.275
  832SOL    HW2 6328   0.442   0.663   5.349
  833SOL     OW 6329   1.587   0.779   5.394
  833SOL    HW1 6330   1.495   0.817   5.389
  833SOL    HW2 6331   1.647   0.826   5.329
  834SOL     OW 6332   1.013   0.105   5.494
  834SOL    HW1 6333   1.019   0.190   5.442
  834SOL    HW2 6334   1.045   0.029   5.437
  835SOL     OW 6335   0.504   0.050   5.464
  835SOL    HW1 6336   0.462  -0.007   5.394
  835SOL    HW2 6337   0.438   0.119   5.496
  836SOL     OW 6338   0.573   0.870   4.753
  836SOL    HW1 6339   0.617   0.959   4.744
  836SOL    HW2 6340   0.510   0.870   4.830
  837SOL     OW 6341   1.360   0.862   4.769
  837SOL    HW1 6342   1.285   0.862   4.703
  837SOL    HW2 6343   1.397   0.770   4.778
  838SOL     OW 6344   1.209   0.525   3.999
  838SOL    HW1 6345   1.222   0.441   4.053
  838SOL    HW2 6346   1.180   0.599   4.059
  839SOL     OW 6347   0.307   0.213   4.955
  839SOL    HW1 6348   0.284   0.250   5.045
  839SOL    HW2 6349   0.277   0.118   4.949
  840SOL     OW 6350   0.037   1.310   5.006
  840SOL    HW1 6351   0.090   1.261   5.074
  840SOL    HW2 6352   0.059   1.408   5.011
  841SOL     OW 6353   0.732   0.634   4.788
  841SOL    HW1 6354   0.791   0.608   4.712
  841SOL    HW2 6355   0.704   0.730   4.777
  842SOL     OW 6356   1.728   0.935   5.578
  842SOL    HW1 6357   1.682   0.928   5.489
  842SOL    HW2 6358   1.666   0.979   5.644
  843SOL     OW 6359   0.307   0.063   4.342
  843SOL    HW1 6360   0.296   0.157   4.375
  843SOL    HW2 6361   0.302   0.000   4.419
  844SOL     OW 6362   1.622   0.367   4.098
  844SOL    HW1 6363   1.624   0.291   4.162
  844SOL    HW2 6364   1.574   0.444   4.138
  845SOL     OW 6365   1.023   0.766   4.690
  845SOL    HW1 6366   1.038   0.787   4.786
  845SOL    HW2 6367   0.993   0.671   4.681
  846SOL     OW 6368   0.980   1.573   5.424
  846SOL    HW1 6369   0.960   1.617   5.336
  846SOL    HW2 6370   1.019   1.482   5.408
  847SOL     OW 6371   1.859   1.518   5.329
  847SOL    HW1 6372   1.873   1.545   5.234
  847SOL    HW2 6373   1.942   1.540   5.382
  848SOL     OW 6374   0.350   0.898   5.528
  848SOL    HW1 6375   0.426   0.942   5.576
  848SOL    HW2 6376   0.385   0.851   5.446
  849SOL     OW 6377   1.540   0.274   3.849
  849SOL    HW1 6378   1.479   0.199   3.872
  849SOL    HW2 6379   1.562   0.326   3.932
  850SOL     OW 6380   1.303   0.838   3.766
  850SOL    HW1 6381   1.337   0.745   3.781
  850SOL    HW2 6382   1.321   0.865   3.671
  851SOL     OW 6383   1.068   1.333   4.573
  851SOL    HW1 6384   1.075   1.249   4.518
  851SOL    HW2 6385   1.130   1.402   4.537
  852SOL     OW 6386   0.319   0.810   4.673
  852SOL    HW1 6387   0.412   0.846   4.678
  852SOL    HW2 6388   0.313   0.725   4.725
  853SOL     OW 6389   0.339   0.509   4.730
  853SOL    HW1 6390   0.287   0.426   4.713
  853SOL    HW2 6391   0.416   0.514   4.666
  854SOL     OW 6392   0.511   0.415   5.532
  854SOL    HW1 6393   0.493   0.460   5.620
  854SOL    HW2 6394   0.553   0.480   5.469
  855SOL     OW 6395   1.138   0.380   5.402
  855SOL    HW1 6396   1.093   0.443   5.466
  855SOL    HW2 6397   1.231   0.411   5.385
  856SOL     OW 6398   1.160   0.207   5.201
  856SOL    HW1 6399   1.160   0.271   5.278
  856SOL    HW2 6400   1.188   0.255   5.118
  857SOL     OW 6401   0.008   1.326   3.924
  857SOL    HW1 6402  -0.085   1.347   3.893
  857SOL    HW2 6403   0.018   1.227   3.937
  858SOL     OW 6404   0.088   1.801   4.651
  858SOL    HW1 6405   0.046   1.715   4.624
  858SOL    HW2 6406   0.182   1.804   4.617
  859SOL     OW 6407   0.504   1.568   4.634
  859SOL    HW1 6408   0.570   1.642   4.643
  859SOL    HW2 6409   0.548   1.489   4.592
  860SOL     OW 6410   1.002   0.796   4.962
  860SOL    HW1 6411   1.043   0.764   5.048
  860SOL    HW2 6412   0.906   0.769   4.959
  861SOL     OW 6413   0.040   0.544   4.838
  861SOL    HW1 6414   0.125   0.511   4.797
  861SOL    HW2 6415   0.053   0.559   4.936
  862SOL     OW 6416   0.189   0.520   5.446
  862SOL    HW1 6417   0.248   0.480   5.376
  862SOL    HW2 6418   0.131   0.591   5.405
  863SOL     OW 6419   1.369   0.950   5.384
  863SOL    HW1 6420   1.408   1.039   5.404
  863SOL    HW2 6421   1.379   0.930   5.287
  864SOL     OW 6422   0.815   0.572   4.049
  864SOL    HW1 6423   0.822   0.483   4.003
  864SOL    HW2 6424   0.721   0.606   4.041
  865SOL     OW 6425   1.657   0.604   4.930
  865SOL    HW1 6426   1.619   0.535   4.992
  865SOL    HW2 6427   1.739   0.568   4.886
  866SOL     OW 6428   0.252   1.564   5.468
  866SOL    HW1 6429   0.222   1.621   5.544
  866SOL    HW2 6430   0.245   1.467   5.494
  867SOL     OW 6431   0.671   0.464   4.993
  867SOL    HW1 6432   0.637   0.375   4.963
  867SOL    HW2 6433   0.697   0.518   4.913
  868SOL     OW 6434   0.930   1.678   5.189
  868SOL    HW1 6435   0.906   1.660   5.094
  868SOL    HW2 6436   0.960   1.772   5.199
  869SOL     OW 6437   0.473   0.500   3.915
  869SOL    HW1 6438   0.534   0.580   3.919
  869SOL    HW2 6439   0.378   0.531   3.922
  870SOL     OW 6440   0.159   1.137   5.190
  870SOL    HW1 6441   0.181   1.076   5.266
  870SOL    HW2 6442   0.169   1.088   5.104
  871SOL     OW 6443   1.347   1.059   4.958
  871SOL    HW1 6444   1.371   0.996   4.884
  871SOL    HW2 6445   1.257   1.099   4.940
  872SOL     OW 6446   1.302   0.855   4.033
  872SOL    HW1 6447   1.216   0.824   4.075
  872SOL    HW2 6448   1.298   0.841   3.934
  873SOL     OW 6449   1.759   1.747   4.878
  873SOL    HW1 6450   1.820   1.777   4.805
  873SOL    HW2 6451   1.721   1.658   4.856
  874SOL     OW 6452   1.252   1.731   4.852
  874SOL    HW1 6453   1.336   1.736   4.798
  874SOL    HW2 6454   1.229   1.635   4.870
  875SOL     OW 6455   0.083   1.258   4.746
  875SOL    HW1 6456   0.078   1.257   4.846
  875SOL    HW2 6457   0.000   1.217   4.708
  876SOL     OW 6458   0.688   1.662   5.440
  876SOL    HW1 6459   0.632   1.743   5.449
  876SOL    HW2 6460   0.740   1.666   5.354
  877SOL     OW 6461   0.903   0.086   3.857
  877SOL    HW1 6462   0.954   0.087   3.771
  877SOL    HW2 6463   0.959   0.044   3.928
  878SOL     OW 6464   1.726   0.135   4.247
  878SOL    HW1 6465   1.799   0.118   4.180
  878SOL    HW2 6466   1.695   0.048   4.285
  879SOL     OW 6467   1.388   1.573   4.201
  879SOL    HW1 6468   1.455   1.585   4.127
  879SOL    HW2 6469   1.348   1.662   4.224
  880SOL     OW 6470   0.130   1.794   5.575
  880SOL    HW1 6471   0.089   1.720   5.628
  880SOL    HW2 6472   0.194   1.845   5.633
  881SOL     OW 6473   1.280   0.927   4.396
  881SOL    HW1 6474   1.340   0.846   4.398
  881SOL    HW2 6475   1.320   0.996   4.336
  882SOL     OW 6476   0.830   1.273   5.146
  882SOL    HW1 6477   0.825   1.306   5.241
  882SOL    HW2 6478   0.744   1.292   5.100
  883SOL     OW 6479   0.672   1.616   3.878
  883SOL    HW1 6480   0.681   1.626   3.779
  883SOL    HW2 6481   0.632   1.527   3.899
  884SOL     OW 6482   1.650   1.720   5.118
  884SOL    HW1 6483   1.703   1.730   5.034
  884SOL    HW2 6484   1.623   1.810   5.152
  885SOL     OW 6485   1.841   0.175   4.687
  885SOL    HW1 6486   1.880   0.090   4.651
  885SOL    HW2 6487   1.743   0.177   4.668
  886SOL     OW 6488   0.263   0.326   4.444
  886SOL    HW1 6489   0.184   0.377   4.410
  886SOL    HW2 6490   0.254   0.311   4.542
  887SOL     OW 6491   1.194   1.612   3.755
  887SOL    HW1 6492   1.200   1.519   3.792
  887SOL    HW2 6493   1.135   1.612   3.675
  888SOL     OW 6494   0.822   1.002   5.096
  888SOL    HW1 6495   0.862   1.001   5.004
  888SOL    HW2 6496   0.832   1.094   5.136
  889SOL     OW 6497   0.916   0.910   4.015
  889SOL    HW1 6498   0.979   0.948   3.947
  889SOL    HW2 6499   0.956   0.827   4.054
  890SOL     OW 6500   1.504   1.607   3.768
  890SOL    HW1 6501   1.412   1.644   3.775
  890SOL    HW2 6502   1.542   1.627   3.678
  891SOL     OW 6503   0.372   1.288   5.214
  891SOL    HW1 6504   0.359   1.381   5.180
  891SOL    HW2 6505   0.288   1.236   5.201
  892SOL     OW 6506   1.614   1.292   5.013
  892SOL    HW1 6507   1.674   1.295   5.093
  892SOL    HW2 6508   1.539   1.356   5.026
  893SOL     OW 6509   1.039   1.098   4.420
  893SOL    HW1 6510   0.969   1.051   4.474
  893SOL    HW2 6511   1.098   1.030   4.377
  894SOL     OW 6512   1.014   0.236   4.695
  894SOL    HW1 6513   1.006   0.200   4.602
  894SOL    HW2 6514   1.012   0.160   4.760
  895SOL     OW 6515   0.590   1.487   4.215
  895SOL    HW1 6516   0.632   1.429   4.145
  895SOL    HW2 6517   0.546   1.566   4.171
  896SOL     OW 6518   1.709   0.385   5.105
  896SOL    HW1 6519   1.782   0.454   5.109
  896SOL    HW2 6520   1.737   0.310   5.046
  897SOL     OW 6521   0.255   1.348   4.014
  897SOL    HW1 6522   0.159   1.349   3.987
  897SOL    HW2 6523   0.267   1.401   4.098
  898SOL     OW 6524   0.105   1.013   5.450
  898SOL    HW1 6525   0.028   0.980   5.504
  898SOL    HW2 6526   0.190   0.983   5.492
  899SOL     OW 6527   0.672   0.203   5.213
  899SOL    HW1 6528   0.762   0.187   5.173
  899SOL    HW2 6529   0.680   0.208   5.312
  900SOL     OW 6530   0.075   0.345   3.757
  900SOL    HW1 6531  -0.017   0.317   3.728
  900SOL    HW2 6532   0.106   0.422   3.701
  901SOL     OW 6533   1.440   0.856   5.122
  901SOL    HW1 6534   1.383   0.908   5.059
  901SOL    HW2 6535   1.536   0.868   5.098
  902SOL     OW 6536   0.072   0.166   4.042
  902SOL    HW1 6537   0.055   0.249   3.988
  902SOL    HW2 6538   0.162   0.129   4.020
  903SOL     OW 6539   1.183   1.335   3.843
  903SOL    HW1 6540   1.084   1.324   3.845
  903SOL    HW2 6541   1.217   1.350   3.936
  904SOL     OW 6542   0.613   0.842   5.155
  904SOL    HW1 6543   0.669   0.923   5.138
  904SOL    HW2 6544   0.672   0.762   5.158
  905SOL     OW 6545   1.493   1.767   4.683
  905SOL    HW1 6546   1.526   1.831   4.614
  905SOL    HW2 6547   1.559   1.761   4.758
  906SOL     OW 6548   0.716   0.565   5.432
  906SOL    HW1 6549   0.735   0.630   5.506
  906SOL    HW2 6550   0.776   0.485   5.441
  907SOL     OW 6551   1.450   1.220   5.357
  907SOL    HW1 6552   1.441   1.210   5.456
  907SOL    HW2 6553   1.546   1.213   5.331
  908SOL     OW 6554   0.390   1.741   5.284
  908SOL    HW1 6555   0.299   1.782   5.282
  908SOL    HW2 6556   0.383   1.647   5.316
  909SOL     OW 6557   1.674   0.883   4.978
  909SOL    HW1 6558   1.647   0.794   4.941
  909SOL    HW2 6559   1.675   0.951   4.905
  910SOL     OW 6560   1.225   0.325   4.173
  910SOL    HW1 6561   1.290   0.251   4.162
  910SOL    HW2 6562   1.245   0.375   4.257
  911SOL     OW 6563   0.594   0.745   4.376
  911SOL    HW1 6564   0.644   0.830   4.357
  911SOL    HW2 6565   0.506   0.747   4.328
  912SOL     OW 6566   1.777   0.342   5.366
  912SOL    HW1 6567   1.760   0.373   5.272
  912SOL    HW2 6568   1.693   0.305   5.404
  913SOL     OW 6569   1.730   0.934   5.241
  913SOL    HW1 6570   1.768   1.025   5.256
  913SOL    HW2 6571   1.722   0.917   5.142
  914SOL     OW 6572   0.859   1.374   3.740
  914SOL    HW1 6573   0.813   1.389   3.828
  914SOL    HW2 6574   0.903   1.459   3.710
  915SOL     OW 6575   0.661   1.790   4.677
  915SOL    HW1 6576   0.615   1.878   4.664
  915SOL    HW2 6577   0.760   1.802   4.670
  916SOL     OW 6578   1.408   1.851   5.444
  916SOL    HW1 6579   1.312   1.840   5.417
  916SOL    HW2 6580   1.464   1.784   5.396
  917SOL     OW 6581   0.859   0.956   4.585
  917SOL    HW1 6582   0.913   0.887   4.633
  917SOL    HW2 6583   0.827   1.025   4.651
  918SOL     OW 6584   1.083   0.984   3.811
  918SOL    HW1 6585   1.060   1.037   3.729
  918SOL    HW2 6586   1.164   0.928   3.792
  919SOL     OW 6587   1.861   1.569   4.575
  919SOL    HW1 6588   1.790   1.557   4.505
  919SOL    HW2 6589   1.862   1.490   4.635
  920SOL     OW 6590   0.221   1.314   5.568
  920SOL    HW1 6591   0.156   1.241   5.547
  920SOL    HW2 6592   0.225   1.328   5.666
  921SOL     OW 6593   0.079   1.240   4.377
  921SOL    HW1 6594   0.078   1.193   4.465
  921SOL    HW2 6595   0.161   1.212   4.326
  922SOL     OW 6596   0.672   1.391   5.348
  922SOL    HW1 6597   0.594   1.341   5.386
  922SOL    HW2 6598   0.669   1.486   5.379
  923SOL     OW 6599   1.824   0.192   4.951
  923SOL    HW1 6600   1.820   0.102   4.995
  923SOL    HW2 6601   1.827   0.181   4.852
  924SOL     OW 6602   0.428   0.424   4.244
  924SOL    HW1 6603   0.458   0.352   4.182
  924SOL    HW2 6604   0.389   0.384   4.327
  925SOL     OW 6605   1.705   1.487   4.828
  925SOL    HW1 6606   1.612   1.462   4.801
  925SOL    HW2 6607   1.731   1.437   4.910
  926SOL     OW 6608   0.317   0.547   5.004
  926SOL    HW1 6609   0.355   0.488   5.076
  926SOL    HW2 6610   0.357   0.521   4.916
  927SOL     OW 6611   0.812   1.586   4.411
  927SOL    HW1 6612   0.844   1.596   4.317
  927SOL    HW2 6613   0.733   1.524   4.413
  928SOL     OW 6614   1.424   0.214   4.836
  928SOL    HW1 6615   1.476   0.149   4.891
  928SOL    HW2 6616   1.375   0.277   4.897
  929SOL     OW 6617   1.001   0.034   4.878
  929SOL    HW1 6618   0.938  -0.038   4.847
  929SOL    HW2 6619   1.094  -0.002   4.878
  930SOL     OW 6620   0.770   1.330   4.025
  930SOL    HW1 6621   0.724   1.243   4.042
  930SOL    HW2 6622   0.861   1.327   4.066
  931SOL     OW 6623   0.618   1.567   5.008
  931SOL    HW1 6624   0.613   1.649   5.065
  931SOL    HW2 6625   0.707   1.564   4.963
  932SOL     OW 6626   1.352   0.052   3.892
  932SOL    HW1 6627   1.387   0.011   3.808
  932SOL    HW2 6628   1.262   0.014   3.912
  933SOL     OW 6629   1.300   0.453   4.415
  933SOL    HW1 6630   1.241   0.533   4.419
  933SOL    HW2 6631   1.315   0.418   4.508
  934SOL     OW 6632   1.593   0.221   4.606
  934SOL    HW1 6633   1.509   0.220   4.660
  934SOL    HW2 6634   1.595   0.304   4.550
  935SOL     OW 6635   0.039   1.077   4.024
  935SOL    HW1 6636   0.138   1.066   4.015
  935SOL    HW2 6637  -0.001   0.991   4.056
  936SOL     OW 6638   0.875   1.646   4.061
  936SOL    HW1 6639   0.798   1.611   4.007
  936SOL    HW2 6640   0.843   1.717   4.123
  937SOL     OW 6641   0.230   0.628   5.699
  937SOL    HW1 6642   0.137   0.626   5.736
  937SOL    HW2 6643   0.231   0.589   5.607
  938SOL     OW 6644   0.225   0.275   6.582
  938SOL    HW1 6645   0.260   0.258   6.674
  938SOL    HW2 6646   0.137   0.230   6.570
  939SOL     OW 6647   0.019   0.368   6.233
  939SOL    HW1 6648  -0.063   0.411   6.272
  939SOL    HW2 6649  -0.009   0.295   6.170
  940SOL     OW 6650   0.569   1.275   6.751
  940SOL    HW1 6651   0.476   1.268   6.714
  940SOL    HW2 6652   0.580   1.364   6.795
  941SOL     OW 6653   1.555   1.511   6.289
  941SOL    HW1 6654   1.498   1.495   6.370
  941SOL    HW2 6655   1.496   1.521   6.209
  942SOL     OW 6656   1.743   0.618   6.442
  942SOL    HW1 6657   1.776   0.712   6.442
  942SOL    HW2 6658   1.794   0.564   6.508
  943SOL     OW 6659   1.135   0.703   6.303
  943SOL    HW1 6660   1.192   0.781   6.278
  943SOL    HW2 6661   1.075   0.729   6.379
  944SOL     OW 6662   1.755   0.607   5.817
  944SOL    HW1 6663   1.743   0.594   5.718
  944SOL    HW2 6664   1.725   0.526   5.866
  945SOL     OW 6665   0.768   1.144   6.609
  945SOL    HW1 6666   0.690   1.161   6.669
  945SOL    HW2 6667   0.802   1.231   6.573
  946SOL     OW 6668   0.685   1.012   6.251
  946SOL    HW1 6669   0.754   0.996   6.321
  946SOL    HW2 6670   0.612   1.069   6.289
  947SOL     OW 6671   0.335   1.435   6.647
  947SOL    HW1 6672   0.257   1.404   6.594
  947SOL    HW2 6673   0.393   1.493   6.590
  948SOL     OW 6674   1.460   1.505   6.925
  948SOL    HW1 6675   1.484   1.599   6.951
  948SOL    HW2 6676   1.444   1.451   7.007
  949SOL     OW 6677   1.603   0.447   6.323
  949SOL    HW1 6678   1.529   0.493   6.273
  949SOL    HW2 6679   1.654   0.515   6.376
  950SOL     OW 6680   0.231   1.713   6.069
  950SOL    HW1 6681   0.265   1.790   6.123
  950SOL    HW2 6682   0.275   1.713   5.979
  951SOL     OW 6683   0.230   1.434   6.124
  951SOL    HW1 6684   0.204   1.530   6.124
  951SOL    HW2 6685   0.159   1.380   6.169
  952SOL     OW 6686   0.240   1.091   6.472
  952SOL    HW1 6687   0.254   1.007   6.524
  952SOL    HW2 6688   0.185   1.155   6.527
  953SOL     OW 6689   0.620   1.786   7.025
  953SOL    HW1 6690   0.528   1.769   7.060
  953SOL    HW2 6691   0.648   1.878   7.051
  954SOL     OW 6692   0.606   0.964   5.709
  954SOL    HW1 6693   0.613   1.048   5.655
  954SOL    HW2 6694   0.652   0.977   5.797
  955SOL     OW 6695   1.594   0.114   7.066
  955SOL    HW1 6696   1.576   0.181   6.994
  955SOL    HW2 6697   1.591   0.160   7.155
  956SOL     OW 6698   0.122   0.643   6.149
  956SOL    HW1 6699   0.077   0.555   6.166
  956SOL    HW2 6700   0.121   0.697   6.233
  957SOL     OW 6701   1.842   1.767   5.945
  957SOL    HW1 6702   1.896   1.738   6.025
  957SOL    HW2 6703   1.872   1.857   5.916
  958SOL     OW 6704   0.027   1.596   5.703
  958SOL    HW1 6705   0.008   1.500   5.724
  958SOL    HW2 6706  -0.006   1.654   5.778
  959SOL     OW 6707   1.689   0.922   6.198
  959SOL    HW1 6708   1.784   0.893   6.206
  959SOL    HW2 6709   1.681   0.987   6.123
  960SOL     OW 6710   1.641   1.108   6.018
  960SOL    HW1 6711   1.727   1.110   5.966
  960SOL    HW2 6712   1.655   1.155   6.106
  961SOL     OW 6713   0.613   1.365   6.312
  961SOL    HW1 6714   0.564   1.278   6.321
  961SOL    HW2 6715   0.590   1.408   6.225
  962SOL     OW 6716   1.293   1.228   7.009
  962SOL    HW1 6717   1.330   1.155   6.951
  962SOL    HW2 6718   1.345   1.233   7.094
  963SOL     OW 6719   0.809   0.004   6.088
  963SOL    HW1 6720   0.849   0.095   6.079
  963SOL    HW2 6721   0.709   0.012   6.094
  964SOL     OW 6722   0.197   0.976   6.850
  964SOL    HW1 6723   0.286   0.931   6.836
  964SOL    HW2 6724   0.124   0.911   6.831
  965SOL     OW 6725   1.525   0.999   5.776
  965SOL    HW1 6726   1.462   0.923   5.789
  965SOL    HW2 6727   1.573   1.017   5.862
  966SOL     OW 6728   1.466   1.417   6.539
  966SOL    HW1 6729   1.407   1.423   6.619
  966SOL    HW2 6730   1.451   1.329   6.493
  967SOL     OW 6731   1.667   1.714   6.158
  967SOL    HW1 6732   1.626   1.691   6.070
  967SOL    HW2 6733   1.649   1.640   6.223
  968SOL     OW 6734   0.598   0.729   5.856
  968SOL    HW1 6735   0.622   0.798   5.788
  968SOL    HW2 6736   0.520   0.762   5.910
  969SOL     OW 6737   1.281   0.345   6.530
  969SOL    HW1 6738   1.195   0.295   6.517
  969SOL    HW2 6739   1.343   0.291   6.586
  970SOL     OW 6740   1.576   1.662   5.893
  970SOL    HW1 6741   1.665   1.708   5.896
  970SOL    HW2 6742   1.555   1.638   5.798
  971SOL     OW 6743   0.807   0.605   7.051
  971SOL    HW1 6744   0.760   0.602   7.140
  971SOL    HW2 6745   0.756   0.550   6.985
  972SOL     OW 6746   0.991   0.410   6.828
  972SOL    HW1 6747   0.914   0.444   6.882
  972SOL    HW2 6748   0.957   0.359   6.749
  973SOL     OW 6749   1.041   0.701   6.015
  973SOL    HW1 6750   1.067   0.697   6.111
  973SOL    HW2 6751   0.956   0.650   6.001
  974SOL     OW 6752   0.076   0.811   6.375
  974SOL    HW1 6753   0.175   0.799   6.384
  974SOL    HW2 6754   0.052   0.906   6.396
  975SOL     OW 6755   0.865   0.348   5.781
  975SOL    HW1 6756   0.924   0.411   5.732
  975SOL    HW2 6757   0.884   0.254   5.752
  976SOL     OW 6758   1.362   1.144   6.131
  976SOL    HW1 6759   1.445   1.115   6.083
  976SOL    HW2 6760   1.313   1.211   6.075
  977SOL     OW 6761   0.550   0.196   6.471
  977SOL    HW1 6762   0.545   0.191   6.571
  977SOL    HW2 6763   0.552   0.292   6.442
  978SOL     OW 6764   1.008   1.456   6.063
  978SOL    HW1 6765   0.962   1.528   6.011
  978SOL    HW2 6766   1.004   1.476   6.161
  979SOL     OW 6767   0.351   1.801   6.439
  979SOL    HW1 6768   0.401   1.715   6.445
  979SOL    HW2 6769   0.416   1.878   6.436
  980SOL     OW 6770   1.795   1.066   6.459
  980SOL    HW1 6771   1.733   1.051   6.383
  980SOL    HW2 6772   1.743   1.077   6.544
  981SOL     OW 6773   1.227   1.550   7.092
  981SOL    HW1 6774   1.233   1.473   7.156
  981SOL    HW2 6775   1.175   1.524   7.012
  982SOL     OW 6776   0.321   0.943   5.828
  982SOL    HW1 6777   0.403   0.982   5.786
  982SOL    HW2 6778   0.294   0.861   5.779
  983SOL     OW 6779   1.458   0.735   6.314
  983SOL    HW1 6780   1.453   0.670   6.389
  983SOL    HW2 6781   1.538   0.794   6.327
  984SOL     OW 6782   1.111   1.776   5.823
  984SOL    HW1 6783   1.051   1.714   5.873
  984SOL    HW2 6784   1.142   1.732   5.738
  985SOL     OW 6785   0.202   0.285   7.084
  985SOL    HW1 6786   0.122   0.345   7.071
  985SOL    HW2 6787   0.192   0.236   7.170
  986SOL     OW 6788   1.632   1.377   5.667
  986SOL    HW1 6789   1.600   1.471   5.657
  986SOL    HW2 6790   1.556   1.314   5.655
  987SOL     OW 6791   0.464   1.743   5.909
  987SOL    HW1 6792   0.497   1.782   5.995
  987SOL    HW2 6793   0.540   1.736   5.844
  988SOL     OW 6794   1.400   0.107   6.012
  988SOL    HW1 6795   1.376   0.070   5.922
  988SOL    HW2 6796   1.499   0.123   6.016
  989SOL     OW 6797   0.249   1.785   6.827
  989SOL    HW1 6798   0.306   1.720   6.877
  989SOL    HW2 6799   0.233   1.752   6.734
  990SOL     OW 6800   0.940   1.698   6.490
  990SOL    HW1 6801   1.020   1.641   6.511
  990SOL    HW2 6802   0.891   1.658   6.413
  991SOL     OW 6803   0.382   0.700   6.066
  991SOL    HW1 6804   0.427   0.610   6.063
  991SOL    HW2 6805   0.288   0.689   6.099
  992SOL     OW 6806   0.614   0.122   5.703
  992SOL    HW1 6807   0.712   0.100   5.710
  992SOL    HW2 6808   0.583   0.105   5.610
  993SOL     OW 6809   1.351   0.590   7.019
  993SOL    HW1 6810   1.379   0.547   7.104
  993SOL    HW2 6811   1.376   0.686   7.020
  994SOL     OW 6812   0.803   1.402   6.510
  994SOL    HW1 6813   0.893   1.416   6.468
  994SOL    HW2 6814   0.732   1.404   6.439
  995SOL     OW 6815   0.922   0.503   6.485
  995SOL    HW1 6816   0.897   0.494   6.389
  995SOL    HW2 6817   0.970   0.421   6.516
  996SOL     OW 6818   0.539   0.064   6.098
  996SOL    HW1 6819   0.458   0.065   6.156
  996SOL    HW2 6820   0.542   0.147   6.043
  997SOL     OW 6821   1.434   1.188   5.627
  997SOL    HW1 6822   1.466   1.112   5.684
  997SOL    HW2 6823   1.342   1.215   5.657
  998SOL     OW 6824   0.297   0.035   5.757
  998SOL    HW1 6825   0.346   0.119   5.736
  998SOL    HW2 6826   0.359  -0.030   5.802
  999SOL     OW 6827   0.935   0.236   6.066
  999SOL    HW1 6828   0.887   0.277   5.988
  999SOL    HW2 6829   1.034   0.234   6.047
 1000SOL     OW 6830   1.076   0.683   7.050
 1000SOL    HW1 6831   0.996   0.622   7.053
 1000SOL    HW2 6832   1.157   0.630   7.026
 1001SOL     OW 6833   1.227   1.570   6.379
 1001SOL    HW1 6834   1.248   1.644   6.314
 1001SOL    HW2 6835   1.295   1.570   6.452
 1002SOL     OW 6836   0.459   1.152   6.327
 1002SOL    HW1 6837   0.388   1.125   6.392
 1002SOL    HW2 6838   0.433   1.124   6.234
 1003SOL     OW 6839   1.271   1.797   6.177
 1003SOL    HW1 6840   1.315   1.861   6.113
 1003SOL    HW2 6841   1.221   1.849   6.247
 1004SOL     OW 6842   1.032   0.549   5.602
 1004SOL    HW1 6843   0.991   0.631   5.563
 1004SOL    HW2 6844   1.096   0.575   5.675
 1005SOL     OW 6845   0.078   0.556   6.972
 1005SOL    HW1 6846   0.170   0.555   6.931
 1005SOL    HW2 6847   0.072   0.630   7.039
 1006SOL     OW 6848   0.561   0.222   6.733
 1006SOL    HW1 6849   0.599   0.138   6.770
 1006SOL    HW2 6850   0.473   0.241   6.777
 1007SOL     OW 6851   0.866   0.454   6.228
 1007SOL    HW1 6852   0.834   0.526   6.166
 1007SOL    HW2 6853   0.890   0.373   6.175
 1008SOL     OW 6854   1.017   0.039   6.339
 1008SOL    HW1 6855   0.945   0.044   6.270
 1008SOL    HW2 6856   0.993  -0.030   6.408
 1009SOL     OW 6857   1.429   1.173   6.453
 1009SOL    HW1 6858   1.374   1.089   6.446
 1009SOL    HW2 6859   1.455   1.202   6.361
 1010SOL     OW 6860   1.466   0.590   6.578
 1010SOL    HW1 6861   1.436   0.495   6.585
 1010SOL    HW2 6862   1.539   0.606   6.644
 1011SOL     OW 6863   1.857   0.833   5.963
 1011SOL    HW1 6864   1.899   0.769   6.027
 1011SOL    HW2 6865   1.819   0.782   5.885
 1012SOL     OW 6866   0.488   1.385   5.760
 1012SOL    HW1 6867   0.401   1.370   5.807
 1012SOL    HW2 6868   0.471   1.411   5.665
 1013SOL     OW 6869   1.664   1.280   6.243
 1013SOL    HW1 6870   1.763   1.288   6.257
 1013SOL    HW2 6871   1.619   1.364   6.274
 1014SOL     OW 6872   1.390   0.575   5.664
 1014SOL    HW1 6873   1.336   0.554   5.745
 1014SOL    HW2 6874   1.481   0.534   5.673
 1015SOL     OW 6875   0.527   0.256   5.914
 1015SOL    HW1 6876   0.554   0.197   5.839
 1015SOL    HW2 6877   0.527   0.351   5.883
 1016SOL     OW 6878   1.064   1.347   6.926
 1016SOL    HW1 6879   0.984   1.324   6.981
 1016SOL    HW2 6880   1.147   1.321   6.975
 1017SOL     OW 6881   1.111   1.195   6.686
 1017SOL    HW1 6882   1.071   1.239   6.767
 1017SOL    HW2 6883   1.070   1.232   6.603
 1018SOL     OW 6884   1.638   1.099   6.665
 1018SOL    HW1 6885   1.643   1.180   6.724
 1018SOL    HW2 6886   1.552   1.101   6.614
 1019SOL     OW 6887   0.915   0.089   6.988
 1019SOL    HW1 6888   0.940   0.069   6.893
 1019SOL    HW2 6889   0.987   0.145   7.030
 1020SOL     OW 6890   0.705   1.050   5.954
 1020SOL    HW1 6891   0.691   1.057   6.053
 1020SOL    HW2 6892   0.789   0.999   5.936
 1021SOL     OW 6893   0.410   0.813   6.837
 1021SOL    HW1 6894   0.496   0.825   6.887
 1021SOL    HW2 6895   0.368   0.726   6.864
 1022SOL     OW 6896   1.274   0.386   6.848
 1022SOL    HW1 6897   1.295   0.460   6.912
 1022SOL    HW2 6898   1.185   0.403   6.805
 1023SOL     OW 6899   0.064   1.564   6.917
 1023SOL    HW1 6900   0.018   1.646   6.883
 1023SOL    HW2 6901   0.162   1.583   6.926
 1024SOL     OW 6902   0.367   1.100   6.087
 1024SOL    HW1 6903   0.360   1.183   6.031
 1024SOL    HW2 6904   0.371   1.020   6.027
 1025SOL     OW 6905   0.566   0.537   6.451
 1025SOL    HW1 6906   0.578   0.603   6.377
 1025SOL    HW2 6907   0.612   0.571   6.534
 1026SOL     OW 6908   1.252   1.348   5.974
 1026SOL    HW1 6909   1.302   1.425   6.014
 1026SOL    HW2 6910   1.157   1.350   6.006
 1027SOL     OW 6911   1.272   1.445   6.728
 1027SOL    HW1 6912   1.319   1.458   6.815
 1027SOL    HW2 6913   1.206   1.371   6.737
 1028SOL     OW 6914   1.582   0.639   6.058
 1028SOL    HW1 6915   1.551   0.700   6.131
 1028SOL    HW2 6916   1.632   0.691   5.989
 1029SOL     OW 6917   0.354   1.510   6.915
 1029SOL    HW1 6918   0.333   1.466   6.828
 1029SOL    HW2 6919   0.451   1.536   6.918
 1030SOL     OW 6920   0.573   0.870   6.615
 1030SOL    HW1 6921   0.617   0.959   6.606
 1030SOL    HW2 6922   0.510   0.870   6.692
 1031SOL     OW 6923   1.360   0.862   6.631
 1031SOL    HW1 6924   1.285   0.862   6.565
 1031SOL    HW2 6925   1.397   0.770   6.640
 1032SOL     OW 6926   1.209   0.525   5.861
 1032SOL    HW1 6927   1.222   0.441   5.915
 1032SOL    HW2 6928   1.180   0.599   5.921
 1033SOL     OW 6929   0.307   0.213   6.817
 1033SOL    HW1 6930   0.284   0.250   6.907
 1033SOL    HW2 6931   0.277   0.118   6.811
 1034SOL     OW 6932   0.037   1.310   6.868
 1034SOL    HW1 6933   0.090   1.261   6.936
 1034SOL    HW2 6934   0.059   1.408   6.873
 1035SOL     OW 6935   0.732   0.634   6.650
 1035SOL    HW1 6936   0.791   0.608   6.574
 1035SOL    HW2 6937   0.704   0.730   6.639
 1036SOL     OW 6938   0.307   0.063   6.204
 1036SOL    HW1 6939   0.296   0.157   6.237
 1036SOL    HW2 6940   0.302   0.000   6.281
 1037SOL     OW 6941   1.622   0.367   5.960
 1037SOL    HW1 6942   1.624   0.291   6.024
 1037SOL    HW2 6943   1.574   0.444   6.000
 1038SOL     OW 6944   1.023   0.766   6.552
 1038SOL    HW1 6945   1.038   0.787   6.648
 1038SOL    HW2 6946   0.993   0.671   6.543
 1039SOL     OW 6947   1.540   0.274   5.711
 1039SOL    HW1 6948   1.479   0.199   5.734
 1039SOL    HW2 6949   1.562   0.326   5.794
 1040SOL     OW 6950   1.303   0.838   5.628
 1040SOL    HW1 6951   1.337   0.745   5.643
 1040SOL    HW2 6952   1.321   0.865   5.533
 1041SOL     OW 6953   1.068   1.333   6.435
 1041SOL    HW1 6954   1.075   1.249   6.380
 1041SOL    HW2 6955   1.130   1.402   6.399
 1042SOL     OW 6956   0.319   0.810   6.535
 1042SOL    HW1 6957   0.412   0.846   6.540
 1042SOL    HW2 6958   0.313   0.725   6.587
 1043SOL     OW 6959   0.339   0.509   6.592
 1043SOL    HW1 6960   0.287   0.426   6.575
 1043SOL    HW2 6961   0.416   0.514   6.528
 1044SOL     OW 6962   1.160   0.207   7.063
 1044SOL    HW1 6963   1.160   0.271   7.140
 1044SOL    HW2 6964   1.188   0.255   6.980
 1045SOL     OW 6965   0.008   1.326   5.786
 1045SOL    HW1 6966  -0.085   1.347   5.755
 1045SOL    HW2 6967   0.018   1.227   5.799
 1046SOL     OW 6968   0.088   1.801   6.513
 1046SOL    HW1 6969   0.046   1.715   6.486
 1046SOL    HW2 6970   0.182   1.804   6.479
 1047SOL     OW 6971   0.504   1.568   6.496
 1047SOL    HW1 6972   0.570   1.642   6.505
 1047SOL    HW2 6973   0.548   1.489   6.454
 1048SOL     OW 6974   1.002   0.796   6.824
 1048SOL    HW1 6975   1.043   0.764   6.910
 1048SOL    HW2 6976   0.906   0.769   6.821
 1049SOL     OW 6977   0.040   0.544   6.700
 1049SOL    HW1 6978   0.125   0.511   6.659
 1049SOL    HW2 6979   0.053   0.559   6.798
 1050SOL     OW 6980   0.815   0.572   5.911
 1050SOL    HW1 6981   0.822   0.483   5.865
 1050SOL    HW2 6982   0.721   0.606   5.903
 1051SOL     OW 6983   1.657   0.604   6.792
 1051SOL    HW1 6984   1.619   0.535   6.854
 1051SOL    HW2 6985   1.739   0.568   6.748
 1052SOL     OW 6986   0.671   0.464   6.855
 1052SOL    HW1 6987   0.637   0.375   6.825
 1052SOL    HW2 6988   0.697   0.518   6.775
 1053SOL     OW 6989   0.930   1.678   7.051
 1053SOL    HW1 6990   0.906   1.660   6.956
 1053SOL    HW2 6991   0.960   1.772   7.061
 1054SOL     OW 6992   0.473   0.500   5.777
 1054SOL    HW1 6993   0.534   0.580   5.781
 1054SOL    HW2 6994   0.378   0.531   5.784
 1055SOL     OW 6995   0.159   1.137   7.052
 1055SOL    HW1 6996   0.181   1.076   7.128
 1055SOL    HW2 6997   0.169   1.088   6.966
 1056SOL     OW 6998   1.347   1.059   6.820
 1056SOL    HW1 6999   1.371   0.996   6.746
 1056SOL    HW2 7000   1.257   1.099   6.802
 1057SOL     OW 7001   1.302   0.855   5.895
 1057SOL    HW1 7002   1.216   0.824   5.937
 1057SOL    HW2 7003   1.298   0.841   5.796
 1058SOL     OW 7004   1.759   1.747   6.740
 1058SOL    HW1 7005   1.820   1.777   6.667
 1058SOL    HW2 7006   1.721   1.658   6.718
 1059SOL     OW 7007   1.252   1.731   6.714
 1059SOL    HW1 7008   1.336   1.736   6.660
 1059SOL    HW2 7009   1.229   1.635   6.732
 1060SOL     OW 7010   0.083   1.258   6.608
 1060SOL    HW1 7011   0.078   1.257   6.708
 1060SOL    HW2 7012   0.000   1.217   6.570
 1061SOL     OW 7013   0.903   0.086   5.719
 1061SOL    HW1 7014   0.954   0.087   5.633
 1061SOL    HW2 7015   0.959   0.044   5.790
 1062SOL     OW 7016   1.726   0.135   6.109
 1062SOL    HW1 7017   1.799   0.118   6.042
 1062SOL    HW2 7018   1.695   0.048   6.147
 1063SOL     OW 7019   1.388   1.573   6.063
 1063SOL    HW1 7020   1.455   1.585   5.989
 1063SOL    HW2 7021   1.348   1.662   6.086
 1064SOL     OW 7022   1.280   0.927   6.258
 1064SOL    HW1 7023   1.340   0.846   6.260
 1064SOL    HW2 7024   1.320   0.996   6.198
 1065SOL     OW 7025   0.830   1.273   7.008
 1065SOL    HW1 7026   0.825   1.306   7.103
 1065SOL    HW2 7027   0.744   1.292   6.962
 1066SOL     OW 7028   0.672   1.616   5.740
 1066SOL    HW1 7029   0.681   1.626   5.641
 1066SOL    HW2 7030   0.632   1.527   5.761
 1067SOL     OW 7031   1.650   1.720   6.980
 1067SOL    HW1 7032   1.703   1.730   6.896
 1067SOL    HW2 7033   1.623   1.810   7.014
 1068SOL     OW 7034   1.841   0.175   6.549
 1068SOL    HW1 7035   1.880   0.090   6.513
 1068SOL    HW2 7036   1.743   0.177   6.530
 1069SOL     OW 7037   0.263   0.326   6.306
 1069SOL    HW1 7038   0.184   0.377   6.272
 1069SOL    HW2 7039   0.254   0.311   6.404
 1070SOL     OW 7040   1.194   1.612   5.617
 1070SOL    HW1 7041   1.200   1.519   5.654
 1070SOL    HW2 7042   1.135   1.612   5.537
 1071SOL     OW 7043   0.822   1.002   6.958
 1071SOL    HW1 7044   0.862   1.001   6.866
 1071SOL    HW2 7045   0.832   1.094   6.998
 1072SOL     OW 7046   0.916   0.910   5.877
 1072SOL    HW1 7047   0.979   0.948   5.809
 1072SOL    HW2 7048   0.956   0.827   5.916
 1073SOL     OW 7049   1.504   1.607   5.630
 1073SOL    HW1 7050   1.412   1.644   5.637
 1073SOL    HW2 7051   1.542   1.627   5.540
 1074SOL     OW 7052   0.372   1.288   7.076
 1074SOL    HW1 7053   0.359   1.381   7.042
 1074SOL    HW2 7054   0.288   1.236   7.063
 1075SOL     OW 7055   1.614   1.292   6.875
 1075SOL    HW1 7056   1.674   1.295   6.955
 1075SOL    HW2 7057   1.539   1.356   6.888
 1076SOL     OW 7058   1.039   1.098   6.282
 1076SOL    HW1 7059   0.969   1.051   6.336
 1076SOL    HW2 7060   1.098   1.030   6.239
 1077SOL     OW 7061   1.014   0.236   6.557
 1077SOL    HW1 7062   1.006   0.200   6.464
 1077SOL    HW2 7063   1.012   0.160   6.622
 1078SOL     OW 7064   0.590   1.487   6.077
 1078SOL    HW1 7065   0.632   1.429   6.007
 1078SOL    HW2 7066   0.546   1.566   6.033
 1079SOL     OW 7067   1.709   0.385   6.967
 1079SOL    HW1 7068   1.782   0.454   6.971
 1079SOL    HW2 7069   1.737   0.310   6.908
 1080SOL     OW 7070   0.255   1.348   5.876
 1080SOL    HW1 7071   0.159   1.349   5.849
 1080SOL    HW2 7072   0.267   1.401   5.960
 1081SOL     OW 7073   0.672   0.203   7.075
 1081SOL    HW1 7074   0.762   0.187   7.035
 1081SOL    HW2 7075   0.680   0.208   7.174
 1082SOL     OW 7076   0.075   0.345   5.619
 1082SOL    HW1 7077  -0.017   0.317   5.590
 1082SOL    HW2 7078   0.106   0.422   5.563
 1083SOL     OW 7079   1.440   0.856   6.984
 1083SOL    HW1 7080   1.383   0.908   6.921
 1083SOL    HW2 7081   1.536   0.868   6.960
 1084SOL     OW 7082   0.072   0.166   5.904
 1084SOL    HW1 7083   0.055   0.249   5.850
 1084SOL    HW2 7084   0.162   0.129   5.882
 1085SOL     OW 7085   1.183   1.335   5.705
 1085SOL    HW1 7086   1.084   1.324   5.707
 1085SOL    HW2 7087   1.217   1.350   5.798
 1086SOL     OW 7088   0.613   0.842   7.017
 1086SOL    HW1 7089   0.669   0.923   7.000
 1086SOL    HW2 7090   0.672   0.762   7.020
 1087SOL     OW 7091   1.493   1.767   6.545
 1087SOL    HW1 7092   1.526   1.831   6.476
 1087SOL    HW2 7093   1.559   1.761   6.620
 1088SOL     OW 7094   1.674   0.883   6.840
 1088SOL    HW1 7095   1.647   0.794   6.803
 1088SOL    HW2 7096   1.675   0.951   6.767
 1089SOL     OW 7097   1.225   0.325   6.035
 1089SOL    HW1 7098   1.290   0.251   6.024
 1089SOL    HW2 7099   1.245   0.375   6.119
 1090SOL     OW 7100   0.594   0.745   6.238
 1090SOL    HW1 7101   0.644   0.830   6.219
 1090SOL    HW2 7102   0.506   0.747   6.190
 1091SOL     OW 7103   1.730   0.934   7.103
 1091SOL    HW1 7104   1.768   1.025   7.118
 1091SOL    HW2 7105   1.722   0.917   7.004
 1092SOL     OW 7106   0.859   1.374   5.602
 1092SOL    HW1 7107   0.813   1.389   5.690
 1092SOL    HW2 7108   0.903   1.459   5.572
 1093SOL     OW 7109   0.661   1.790   6.539
 1093SOL    HW1 7110   0.615   1.878   6.526
 1093SOL    HW2 7111   0.760   1.802   6.532
 1094SOL     OW 7112   0.859   0.956   6.447
 1094SOL    HW1 7113   0.913   0.887   6.495
 1094SOL    HW2 7114   0.827   1.025   6.513
 1095SOL     OW 7115   1.083   0.984   5.673
 1095SOL    HW1 7116   1.060   1.037   5.591
 1095SOL    HW2 7117   1.164   0.928   5.654
 1096SOL     OW 7118   1.861   1.569   6.437
 1096SOL    HW1 7119   1.790   1.557   6.367
 1096SOL    HW2 7120   1.862   1.490   6.497
 1097SOL     OW 7121   0.079   1.240   6.239
 1097SOL    HW1 7122   0.078   1.193   6.327
 1097SOL    HW2 7123   0.161   1.212   6.188
 1098SOL     OW 7124   1.824   0.192   6.813
 1098SOL    HW1 7125   1.820   0.102   6.857
 1098SOL    HW2 7126   1.827   0.181   6.714
 1099SOL     OW 7127   0.428   0.424   6.106
 1099SOL    HW1 7128   0.458   0.352   6.044
 1099SOL    HW2 7129   0.389   0.384   6.189
 1100SOL     OW 7130   1.705   1.487   6.690
 1100SOL    HW1 7131   1.612   1.462   6.663
 1100SOL    HW2 7132   1.731   1.437   6.772
 1101SOL     OW 7133   0.317   0.547   6.866
 1101SOL    HW1 7134   0.355   0.488   6.938
 1101SOL    HW2 7135   0.357   0.521   6.778
 1102SOL     OW 7136   0.812   1.586   6.273
 1102SOL    HW1 7137   0.844   1.596   6.179
 1102SOL    HW2 7138   0.733   1.524   6.275
 1103SOL     OW 7139   1.424   0.214   6.698
 1103SOL    HW1 7140   1.476   0.149   6.753
 1103SOL    HW2 7141   1.375   0.277   6.759
 1104SOL     OW 7142   1.001   0.034   6.740
 1104SOL    HW1 7143   0.938  -0.038   6.709
 1104SOL    HW2 7144   1.094  -0.002   6.740
 1105SOL     OW 7145   0.770   1.330   5.887
 1105SOL    HW1 7146   0.724   1.243   5.904
 1105SOL    HW2 7147   0.861   1.327   5.928
 1106SOL     OW 7148   0.618   1.567   6.870
 1106SOL    HW1 7149   0.613   1.649   6.927
 1106SOL    HW2 7150   0.707   1.564   6.825
 1107SOL     OW 7151   1.352   0.052   5.754
 1107SOL    HW1 7152   1.387   0.011   5.670
 1107SOL    HW2 7153   1.262   0.014   5.774
 1108SOL     OW 7154   1.300   0.453   6.277
 1108SOL    HW1 7155   1.241   0.533   6.281
 1108SOL    HW2 7156   1.315   0.418   6.370
 1109SOL     OW 7157   1.593   0.221   6.468
 1109SOL    HW1 7158   1.509   0.220   6.522
 1109SOL    HW2 7159   1.595   0.304   6.412
 1110SOL     OW 7160   0.039   1.077   5.886
 1110SOL    HW1 7161   0.138   1.066   5.877
 1110SOL    HW2 7162  -0.001   0.991   5.918
 1111SOL     OW 7163   0.875   1.646   5.923
 1111SOL    HW1 7164   0.798   1.611   5.869
 1111SOL    HW2 7165   0.843   1.717   5.985
 1112SOL     OW 7166   0.230   2.490   0.113
 1112SOL    HW1 7167   0.137   2.488   0.150
 1112SOL    HW2 7168   0.231   2.451   0.021
 1113SOL     OW 7169   0.225   2.137   0.996
 1113SOL    HW1 7170   0.260   2.120   1.088
 1113SOL    HW2 7171   0.137   2.092   0.984
 1114SOL     OW 7172   0.019   2.230   0.647
 1114SOL    HW1 7173  -0.063   2.273   0.686
 1114SOL    HW2 7174  -0.009   2.157   0.584
 1115SOL     OW 7175   0.569   3.137   1.165
 1115SOL    HW1 7176   0.476   3.130   1.128
 1115SOL    HW2 7177   0.580   3.226   1.209
 1116SOL     OW 7178   1.555   3.373   0.703
 1116SOL    HW1 7179   1.498   3.357   0.784
 1116SOL    HW2 7180   1.496   3.383   0.623
 1117SOL     OW 7181   1.743   2.480   0.856
 1117SOL    HW1 7182   1.776   2.574   0.856
 1117SOL    HW2 7183   1.794   2.426   0.922
 1118SOL     OW 7184   1.135   2.565   0.717
 1118SOL    HW1 7185   1.192   2.643   0.692
 1118SOL    HW2 7186   1.075   2.591   0.793
 1119SOL     OW 7187   1.755   2.469   0.231
 1119SOL    HW1 7188   1.743   2.456   0.132
 1119SOL    HW2 7189   1.725   2.388   0.280
 1120SOL     OW 7190   0.768   3.006   1.023
 1120SOL    HW1 7191   0.690   3.023   1.083
 1120SOL    HW2 7192   0.802   3.093   0.987
 1121SOL     OW 7193   0.850   2.660   1.823
 1121SOL    HW1 7194   0.846   2.736   1.888
 1121SOL    HW2 7195   0.872   2.696   1.732
 1122SOL     OW 7196   0.685   2.874   0.665
 1122SOL    HW1 7197   0.754   2.858   0.735
 1122SOL    HW2 7198   0.612   2.931   0.703
 1123SOL     OW 7199   0.686   3.023   1.803
 1123SOL    HW1 7200   0.746   3.102   1.817
 1123SOL    HW2 7201   0.600   3.054   1.762
 1124SOL     OW 7202   0.335   3.297   1.061
 1124SOL    HW1 7203   0.257   3.266   1.008
 1124SOL    HW2 7204   0.393   3.355   1.004
 1125SOL     OW 7205   1.460   3.367   1.339
 1125SOL    HW1 7206   1.484   3.461   1.365
 1125SOL    HW2 7207   1.444   3.313   1.421
 1126SOL     OW 7208   0.438   2.254   1.499
 1126SOL    HW1 7209   0.520   2.198   1.508
 1126SOL    HW2 7210   0.357   2.196   1.503
 1127SOL     OW 7211   1.603   2.309   0.737
 1127SOL    HW1 7212   1.529   2.355   0.687
 1127SOL    HW2 7213   1.654   2.377   0.790
 1128SOL     OW 7214   0.231   3.575   0.483
 1128SOL    HW1 7215   0.265   3.652   0.537
 1128SOL    HW2 7216   0.275   3.575   0.393
 1129SOL     OW 7217   1.127   3.203   1.690
 1129SOL    HW1 7218   1.174   3.203   1.778
 1129SOL    HW2 7219   1.079   3.116   1.679
 1130SOL     OW 7220   0.230   3.296   0.538
 1130SOL    HW1 7221   0.204   3.392   0.538
 1130SOL    HW2 7222   0.159   3.242   0.583
 1131SOL     OW 7223   0.240   2.953   0.886
 1131SOL    HW1 7224   0.254   2.869   0.938
 1131SOL    HW2 7225   0.185   3.017   0.941
 1132SOL     OW 7226   0.620   3.648   1.439
 1132SOL    HW1 7227   0.528   3.631   1.474
 1132SOL    HW2 7228   0.648   3.740   1.465
 1133SOL     OW 7229   0.606   2.826   0.123
 1133SOL    HW1 7230   0.613   2.910   0.069
 1133SOL    HW2 7231   0.652   2.839   0.211
 1134SOL     OW 7232   1.594   1.976   1.480
 1134SOL    HW1 7233   1.576   2.043   1.408
 1134SOL    HW2 7234   1.591   2.022   1.569
 1135SOL     OW 7235   0.122   2.505   0.563
 1135SOL    HW1 7236   0.077   2.417   0.580
 1135SOL    HW2 7237   0.121   2.559   0.647
 1136SOL     OW 7238   1.842   3.629   0.359
 1136SOL    HW1 7239   1.896   3.600   0.439
 1136SOL    HW2 7240   1.872   3.719   0.330
 1137SOL     OW 7241   0.027   3.458   0.117
 1137SOL    HW1 7242   0.008   3.362   0.138
 1137SOL    HW2 7243  -0.006   3.516   0.192
 1138SOL     OW 7244   1.689   2.784   0.612
 1138SOL    HW1 7245   1.784   2.755   0.620
 1138SOL    HW2 7246   1.681   2.849   0.537
 1139SOL     OW 7247   1.641   2.970   0.432
 1139SOL    HW1 7248   1.727   2.972   0.380
 1139SOL    HW2 7249   1.655   3.017   0.520
 1140SOL     OW 7250   0.113   2.599   1.597
 1140SOL    HW1 7251   0.201   2.586   1.642
 1140SOL    HW2 7252   0.100   2.696   1.575
 1141SOL     OW 7253   0.613   3.227   0.726
 1141SOL    HW1 7254   0.564   3.140   0.735
 1141SOL    HW2 7255   0.590   3.270   0.639
 1142SOL     OW 7256   1.293   3.090   1.423
 1142SOL    HW1 7257   1.330   3.017   1.365
 1142SOL    HW2 7258   1.345   3.095   1.508
 1143SOL     OW 7259   0.809   1.866   0.502
 1143SOL    HW1 7260   0.849   1.957   0.493
 1143SOL    HW2 7261   0.709   1.874   0.508
 1144SOL     OW 7262   0.197   2.838   1.264
 1144SOL    HW1 7263   0.286   2.793   1.250
 1144SOL    HW2 7264   0.124   2.773   1.245
 1145SOL     OW 7265   1.525   2.861   0.190
 1145SOL    HW1 7266   1.462   2.785   0.203
 1145SOL    HW2 7267   1.573   2.879   0.276
 1146SOL     OW 7268   1.187   3.654   1.616
 1146SOL    HW1 7269   1.211   3.714   1.540
 1146SOL    HW2 7270   1.194   3.559   1.586
 1147SOL     OW 7271   0.317   2.113   1.801
 1147SOL    HW1 7272   0.388   2.184   1.807
 1147SOL    HW2 7273   0.229   2.152   1.829
 1148SOL     OW 7274   1.466   3.279   0.953
 1148SOL    HW1 7275   1.407   3.285   1.033
 1148SOL    HW2 7276   1.451   3.191   0.907
 1149SOL     OW 7277   1.667   3.576   0.572
 1149SOL    HW1 7278   1.626   3.553   0.484
 1149SOL    HW2 7279   1.649   3.502   0.637
 1150SOL     OW 7280   0.598   2.591   0.270
 1150SOL    HW1 7281   0.622   2.660   0.202
 1150SOL    HW2 7282   0.520   2.624   0.324
 1151SOL     OW 7283   1.281   2.207   0.944
 1151SOL    HW1 7284   1.195   2.157   0.931
 1151SOL    HW2 7285   1.343   2.153   1.000
 1152SOL     OW 7286   1.576   3.524   0.307
 1152SOL    HW1 7287   1.665   3.570   0.310
 1152SOL    HW2 7288   1.555   3.500   0.212
 1153SOL     OW 7289   0.807   2.467   1.465
 1153SOL    HW1 7290   0.760   2.464   1.554
 1153SOL    HW2 7291   0.756   2.412   1.399
 1154SOL     OW 7292   1.394   2.331   1.674
 1154SOL    HW1 7293   1.374   2.374   1.762
 1154SOL    HW2 7294   1.472   2.269   1.683
 1155SOL     OW 7295   0.973   2.752   1.572
 1155SOL    HW1 7296   1.019   2.668   1.543
 1155SOL    HW2 7297   0.917   2.786   1.497
 1156SOL     OW 7298   0.991   2.272   1.242
 1156SOL    HW1 7299   0.914   2.306   1.296
 1156SOL    HW2 7300   0.957   2.221   1.163
 1157SOL     OW 7301   1.041   2.563   0.429
 1157SOL    HW1 7302   1.067   2.559   0.525
 1157SOL    HW2 7303   0.956   2.512   0.415
 1158SOL     OW 7304   0.076   2.673   0.789
 1158SOL    HW1 7305   0.175   2.661   0.798
 1158SOL    HW2 7306   0.052   2.768   0.810
 1159SOL     OW 7307   0.130   3.683   1.571
 1159SOL    HW1 7308   0.120   3.668   1.670
 1159SOL    HW2 7309   0.044   3.719   1.535
 1160SOL     OW 7310   0.865   2.210   0.195
 1160SOL    HW1 7311   0.924   2.273   0.146
 1160SOL    HW2 7312   0.884   2.116   0.166
 1161SOL     OW 7313   1.719   2.447   1.831
 1161SOL    HW1 7314   1.693   2.536   1.795
 1161SOL    HW2 7315   1.717   2.379   1.758
 1162SOL     OW 7316   1.362   3.006   0.545
 1162SOL    HW1 7317   1.445   2.977   0.497
 1162SOL    HW2 7318   1.313   3.073   0.489
 1163SOL     OW 7319   0.550   2.058   0.885
 1163SOL    HW1 7320   0.545   2.053   0.985
 1163SOL    HW2 7321   0.552   2.154   0.856
 1164SOL     OW 7322   1.008   3.318   0.477
 1164SOL    HW1 7323   0.962   3.390   0.425
 1164SOL    HW2 7324   1.004   3.338   0.575
 1165SOL     OW 7325   0.351   3.663   0.853
 1165SOL    HW1 7326   0.401   3.577   0.859
 1165SOL    HW2 7327   0.416   3.740   0.850
 1166SOL     OW 7328   1.795   2.928   0.873
 1166SOL    HW1 7329   1.733   2.913   0.797
 1166SOL    HW2 7330   1.743   2.939   0.958
 1167SOL     OW 7331   1.227   3.412   1.506
 1167SOL    HW1 7332   1.233   3.335   1.570
 1167SOL    HW2 7333   1.175   3.386   1.426
 1168SOL     OW 7334   0.321   2.805   0.242
 1168SOL    HW1 7335   0.403   2.844   0.200
 1168SOL    HW2 7336   0.294   2.723   0.193
 1169SOL     OW 7337   1.458   2.597   0.728
 1169SOL    HW1 7338   1.453   2.532   0.803
 1169SOL    HW2 7339   1.538   2.656   0.741
 1170SOL     OW 7340   0.461   3.128   1.727
 1170SOL    HW1 7341   0.411   3.129   1.641
 1170SOL    HW2 7342   0.398   3.110   1.803
 1171SOL     OW 7343   1.111   3.638   0.237
 1171SOL    HW1 7344   1.051   3.576   0.287
 1171SOL    HW2 7345   1.142   3.594   0.152
 1172SOL     OW 7346   0.202   2.147   1.498
 1172SOL    HW1 7347   0.122   2.207   1.485
 1172SOL    HW2 7348   0.192   2.098   1.584
 1173SOL     OW 7349   1.632   3.239   0.081
 1173SOL    HW1 7350   1.600   3.333   0.071
 1173SOL    HW2 7351   1.556   3.176   0.069
 1174SOL     OW 7352   0.464   3.605   0.323
 1174SOL    HW1 7353   0.497   3.644   0.409
 1174SOL    HW2 7354   0.540   3.598   0.258
 1175SOL     OW 7355   1.400   1.969   0.426
 1175SOL    HW1 7356   1.376   1.932   0.336
 1175SOL    HW2 7357   1.499   1.985   0.430
 1176SOL     OW 7358   0.249   3.647   1.241
 1176SOL    HW1 7359   0.306   3.582   1.291
 1176SOL    HW2 7360   0.233   3.614   1.148
 1177SOL     OW 7361   0.940   3.560   0.904
 1177SOL    HW1 7362   1.020   3.503   0.925
 1177SOL    HW2 7363   0.891   3.520   0.827
 1178SOL     OW 7364   0.382   2.562   0.480
 1178SOL    HW1 7365   0.427   2.472   0.477
 1178SOL    HW2 7366   0.288   2.551   0.513
 1179SOL     OW 7367   1.547   2.084   1.729
 1179SOL    HW1 7368   1.542   2.121   1.821
 1179SOL    HW2 7369   1.475   2.015   1.717
 1180SOL     OW 7370   0.614   1.984   0.117
 1180SOL    HW1 7371   0.712   1.962   0.124
 1180SOL    HW2 7372   0.583   1.967   0.024
 1181SOL     OW 7373   0.781   2.126   1.749
 1181SOL    HW1 7374   0.848   2.065   1.792
 1181SOL    HW2 7375   0.708   2.145   1.814
 1182SOL     OW 7376   0.888   3.376   1.195
 1182SOL    HW1 7377   0.865   3.351   1.101
 1182SOL    HW2 7378   0.949   3.307   1.234
 1183SOL     OW 7379   1.351   2.452   1.433
 1183SOL    HW1 7380   1.379   2.409   1.518
 1183SOL    HW2 7381   1.376   2.548   1.434
 1184SOL     OW 7382   0.803   3.264   0.924
 1184SOL    HW1 7383   0.893   3.278   0.882
 1184SOL    HW2 7384   0.732   3.266   0.853
 1185SOL     OW 7385   0.922   2.365   0.899
 1185SOL    HW1 7386   0.897   2.356   0.803
 1185SOL    HW2 7387   0.970   2.283   0.930
 1186SOL     OW 7388   0.539   1.926   0.512
 1186SOL    HW1 7389   0.458   1.927   0.570
 1186SOL    HW2 7390   0.542   2.009   0.457
 1187SOL     OW 7391   1.434   3.050   0.041
 1187SOL    HW1 7392   1.466   2.974   0.098
 1187SOL    HW2 7393   1.342   3.077   0.071
 1188SOL     OW 7394   0.297   1.897   0.171
 1188SOL    HW1 7395   0.346   1.981   0.150
 1188SOL    HW2 7396   0.359   1.832   0.216
 1189SOL     OW 7397   0.935   2.098   0.480
 1189SOL    HW1 7398   0.887   2.139   0.402
 1189SOL    HW2 7399   1.034   2.096   0.461
 1190SOL     OW 7400   1.076   2.545   1.464
 1190SOL    HW1 7401   0.996   2.484   1.467
 1190SOL    HW2 7402   1.157   2.492   1.440
 1191SOL     OW 7403   1.227   3.432   0.793
 1191SOL    HW1 7404   1.248   3.506   0.728
 1191SOL    HW2 7405   1.295   3.432   0.866
 1192SOL     OW 7406   0.459   3.014   0.741
 1192SOL    HW1 7407   0.388   2.987   0.806
 1192SOL    HW2 7408   0.433   2.986   0.648
 1193SOL     OW 7409   1.271   3.659   0.591
 1193SOL    HW1 7410   1.315   3.723   0.527
 1193SOL    HW2 7411   1.221   3.711   0.661
 1194SOL     OW 7412   1.032   2.411   0.016
 1194SOL    HW1 7413   0.991   2.493  -0.023
 1194SOL    HW2 7414   1.096   2.437   0.089
 1195SOL     OW 7415   0.078   2.418   1.386
 1195SOL    HW1 7416   0.170   2.417   1.345
 1195SOL    HW2 7417   0.072   2.492   1.453
 1196SOL     OW 7418   0.561   2.084   1.147
 1196SOL    HW1 7419   0.599   2.000   1.184
 1196SOL    HW2 7420   0.473   2.103   1.191
 1197SOL     OW 7421   0.866   2.316   0.642
 1197SOL    HW1 7422   0.834   2.388   0.580
 1197SOL    HW2 7423   0.890   2.235   0.589
 1198SOL     OW 7424   1.017   1.901   0.753
 1198SOL    HW1 7425   0.945   1.906   0.684
 1198SOL    HW2 7426   0.993   1.832   0.822
 1199SOL     OW 7427   1.429   3.035   0.867
 1199SOL    HW1 7428   1.374   2.951   0.860
 1199SOL    HW2 7429   1.455   3.064   0.775
 1200SOL     OW 7430   1.466   2.452   0.992
 1200SOL    HW1 7431   1.436   2.357   0.999
 1200SOL    HW2 7432   1.539   2.468   1.058
 1201SOL     OW 7433   1.857   2.695   0.377
 1201SOL    HW1 7434   1.899   2.631   0.441
 1201SOL    HW2 7435   1.819   2.644   0.299
 1202SOL     OW 7436   0.488   3.247   0.174
 1202SOL    HW1 7437   0.401   3.232   0.221
 1202SOL    HW2 7438   0.471   3.273   0.079
 1203SOL     OW 7439   1.664   3.142   0.657
 1203SOL    HW1 7440   1.763   3.150   0.671
 1203SOL    HW2 7441   1.619   3.226   0.688
 1204SOL     OW 7442   1.390   2.437   0.078
 1204SOL    HW1 7443   1.336   2.416   0.159
 1204SOL    HW2 7444   1.481   2.396   0.087
 1205SOL     OW 7445   0.527   2.118   0.328
 1205SOL    HW1 7446   0.554   2.059   0.253
 1205SOL    HW2 7447   0.527   2.213   0.297
 1206SOL     OW 7448   1.754   3.085   1.588
 1206SOL    HW1 7449   1.845   3.046   1.575
 1206SOL    HW2 7450   1.762   3.181   1.612
 1207SOL     OW 7451   1.064   3.209   1.340
 1207SOL    HW1 7452   0.984   3.186   1.395
 1207SOL    HW2 7453   1.147   3.183   1.389
 1208SOL     OW 7454   1.592   3.491   1.625
 1208SOL    HW1 7455   1.619   3.525   1.535
 1208SOL    HW2 7456   1.671   3.453   1.671
 1209SOL     OW 7457   1.111   3.057   1.100
 1209SOL    HW1 7458   1.071   3.101   1.181
 1209SOL    HW2 7459   1.070   3.094   1.017
 1210SOL     OW 7460   1.638   2.961   1.079
 1210SOL    HW1 7461   1.643   3.042   1.138
 1210SOL    HW2 7462   1.552   2.963   1.028
 1211SOL     OW 7463   0.915   1.951   1.402
 1211SOL    HW1 7464   0.940   1.931   1.307
 1211SOL    HW2 7465   0.987   2.007   1.444
 1212SOL     OW 7466   0.980   2.978   1.719
 1212SOL    HW1 7467   0.881   2.984   1.729
 1212SOL    HW2 7468   1.003   2.898   1.663
 1213SOL     OW 7469   0.705   2.912   0.368
 1213SOL    HW1 7470   0.691   2.919   0.467
 1213SOL    HW2 7471   0.789   2.861   0.350
 1214SOL     OW 7472   0.410   2.675   1.251
 1214SOL    HW1 7473   0.496   2.687   1.301
 1214SOL    HW2 7474   0.368   2.588   1.278
 1215SOL     OW 7475   1.274   2.248   1.262
 1215SOL    HW1 7476   1.295   2.322   1.326
 1215SOL    HW2 7477   1.185   2.265   1.219
 1216SOL     OW 7478   0.064   3.426   1.331
 1216SOL    HW1 7479   0.018   3.508   1.297
 1216SOL    HW2 7480   0.162   3.445   1.340
 1217SOL     OW 7481   0.367   2.962   0.501
 1217SOL    HW1 7482   0.360   3.045   0.445
 1217SOL    HW2 7483   0.371   2.882   0.441
 1218SOL     OW 7484   0.566   2.399   0.865
 1218SOL    HW1 7485   0.578   2.465   0.791
 1218SOL    HW2 7486   0.612   2.433   0.948
 1219SOL     OW 7487   1.252   3.210   0.388
 1219SOL    HW1 7488   1.302   3.287   0.428
 1219SOL    HW2 7489   1.157   3.212   0.420
 1220SOL     OW 7490   1.272   3.307   1.142
 1220SOL    HW1 7491   1.319   3.320   1.229
 1220SOL    HW2 7492   1.206   3.233   1.151
 1221SOL     OW 7493   1.582   2.501   0.472
 1221SOL    HW1 7494   1.551   2.562   0.545
 1221SOL    HW2 7495   1.632   2.553   0.403
 1222SOL     OW 7496   0.354   3.372   1.329
 1222SOL    HW1 7497   0.333   3.328   1.242
 1222SOL    HW2 7498   0.451   3.398   1.332
 1223SOL     OW 7499   0.402   2.613   1.598
 1223SOL    HW1 7500   0.470   2.668   1.551
 1223SOL    HW2 7501   0.442   2.525   1.625
 1224SOL     OW 7502   1.587   2.641   1.670
 1224SOL    HW1 7503   1.495   2.679   1.665
 1224SOL    HW2 7504   1.647   2.688   1.605
 1225SOL     OW 7505   1.013   1.967   1.770
 1225SOL    HW1 7506   1.019   2.052   1.718
 1225SOL    HW2 7507   1.045   1.891   1.713
 1226SOL     OW 7508   0.504   1.912   1.740
 1226SOL    HW1 7509   0.462   1.855   1.670
 1226SOL    HW2 7510   0.438   1.981   1.772
 1227SOL     OW 7511   0.573   2.732   1.029
 1227SOL    HW1 7512   0.617   2.821   1.020
 1227SOL    HW2 7513   0.510   2.732   1.106
 1228SOL     OW 7514   1.360   2.724   1.045
 1228SOL    HW1 7515   1.285   2.724   0.979
 1228SOL    HW2 7516   1.397   2.632   1.054
 1229SOL     OW 7517   1.209   2.387   0.275
 1229SOL    HW1 7518   1.222   2.303   0.329
 1229SOL    HW2 7519   1.180   2.461   0.335
 1230SOL     OW 7520   0.307   2.075   1.231
 1230SOL    HW1 7521   0.284   2.112   1.321
 1230SOL    HW2 7522   0.277   1.980   1.225
 1231SOL     OW 7523   0.037   3.172   1.282
 1231SOL    HW1 7524   0.090   3.123   1.350
 1231SOL    HW2 7525   0.059   3.270   1.287
 1232SOL     OW 7526   0.732   2.496   1.064
 1232SOL    HW1 7527   0.791   2.470   0.988
 1232SOL    HW2 7528   0.704   2.592   1.053
 1233SOL     OW 7529   0.307   1.925   0.618
 1233SOL    HW1 7530   0.296   2.019   0.651
 1233SOL    HW2 7531   0.302   1.862   0.695
 1234SOL     OW 7532   1.622   2.229   0.374
 1234SOL    HW1 7533   1.624   2.153   0.438
 1234SOL    HW2 7534   1.574   2.306   0.414
 1235SOL     OW 7535   1.023   2.628   0.966
 1235SOL    HW1 7536   1.038   2.649   1.062
 1235SOL    HW2 7537   0.993   2.533   0.957
 1236SOL     OW 7538   0.980   3.435   1.700
 1236SOL    HW1 7539   0.960   3.479   1.612
 1236SOL    HW2 7540   1.019   3.344   1.684
 1237SOL     OW 7541   1.859   3.380   1.605
 1237SOL    HW1 7542   1.873   3.407   1.510
 1237SOL    HW2 7543   1.942   3.402   1.658
 1238SOL     OW 7544   0.350   2.760   1.804
 1238SOL    HW1 7545   0.426   2.804   1.852
 1238SOL    HW2 7546   0.385   2.713   1.722
 1239SOL     OW 7547   1.540   2.136   0.125
 1239SOL    HW1 7548   1.479   2.061   0.148
 1239SOL    HW2 7549   1.562   2.188   0.208
 1240SOL     OW 7550   1.303   2.700   0.042
 1240SOL    HW1 7551   1.337   2.607   0.057
 1240SOL    HW2 7552   1.321   2.727  -0.053
 1241SOL     OW 7553   1.068   3.195   0.849
 1241SOL    HW1 7554   1.075   3.111   0.794
 1241SOL    HW2 7555   1.130   3.264   0.813
 1242SOL     OW 7556   0.319   2.672   0.949
 1242SOL    HW1 7557   0.412   2.708   0.954
 1242SOL    HW2 7558   0.313   2.587   1.001
 1243SOL     OW 7559   0.339   2.371   1.006
 1243SOL    HW1 7560   0.287   2.288   0.989
 1243SOL    HW2 7561   0.416   2.376   0.942
 1244SOL     OW 7562   0.511   2.277   1.808
 1244SOL    HW1 7563   0.493   2.322   1.896
 1244SOL    HW2 7564   0.553   2.342   1.745
 1245SOL     OW 7565   1.138   2.242   1.678
 1245SOL    HW1 7566   1.093   2.305   1.742
 1245SOL    HW2 7567   1.231   2.273   1.661
 1246SOL     OW 7568   1.160   2.069   1.477
 1246SOL    HW1 7569   1.160   2.133   1.554
 1246SOL    HW2 7570   1.188   2.117   1.394
 1247SOL     OW 7571   0.008   3.188   0.200
 1247SOL    HW1 7572  -0.085   3.209   0.169
 1247SOL    HW2 7573   0.018   3.089   0.213
 1248SOL     OW 7574   0.088   3.663   0.927
 1248SOL    HW1 7575   0.046   3.577   0.900
 1248SOL    HW2 7576   0.182   3.666   0.893
 1249SOL     OW 7577   0.504   3.430   0.910
 1249SOL    HW1 7578   0.570   3.504   0.919
 1249SOL    HW2 7579   0.548   3.351   0.868
 1250SOL     OW 7580   1.002   2.658   1.238
 1250SOL    HW1 7581   1.043   2.626   1.324
 1250SOL    HW2 7582   0.906   2.631   1.235
 1251SOL     OW 7583   0.040   2.406   1.114
 1251SOL    HW1 7584   0.125   2.373   1.073
 1251SOL    HW2 7585   0.053   2.421   1.212
 1252SOL     OW 7586   0.189   2.382   1.722
 1252SOL    HW1 7587   0.248   2.342   1.652
 1252SOL    HW2 7588   0.131   2.453   1.681
 1253SOL     OW 7589   1.369   2.812   1.660
 1253SOL    HW1 7590   1.408   2.901   1.680
 1253SOL    HW2 7591   1.379   2.792   1.563
 1254SOL     OW 7592   0.815   2.434   0.325
 1254SOL    HW1 7593   0.822   2.345   0.279
 1254SOL    HW2 7594   0.721   2.468   0.317
 1255SOL     OW 7595   1.657   2.466   1.206
 1255SOL    HW1 7596   1.619   2.397   1.268
 1255SOL    HW2 7597   1.739   2.430   1.162
 1256SOL     OW 7598   0.252   3.426   1.744
 1256SOL    HW1 7599   0.222   3.483   1.820
 1256SOL    HW2 7600   0.245   3.329   1.770
 1257SOL     OW 7601   0.671   2.326   1.269
 1257SOL    HW1 7602   0.637   2.237   1.239
 1257SOL    HW2 7603   0.697   2.380   1.189
 1258SOL     OW 7604   0.930   3.540   1.465
 1258SOL    HW1 7605   0.906   3.522   1.370
 1258SOL    HW2 7606   0.960   3.634   1.475
 1259SOL     OW 7607   0.473   2.362   0.191
 1259SOL    HW1 7608   0.534   2.442   0.195
 1259SOL    HW2 7609   0.378   2.393   0.198
 1260SOL     OW 7610   0.159   2.999   1.466
 1260SOL    HW1 7611   0.181   2.938   1.542
 1260SOL    HW2 7612   0.169   2.950   1.380
 1261SOL     OW 7613   1.347   2.921   1.234
 1261SOL    HW1 7614   1.371   2.858   1.160
 1261SOL    HW2 7615   1.257   2.961   1.216
 1262SOL     OW 7616   1.302   2.717   0.309
 1262SOL    HW1 7617   1.216   2.686   0.351
 1262SOL    HW2 7618   1.298   2.703   0.210
 1263SOL     OW 7619   1.759   3.609   1.154
 1263SOL    HW1 7620   1.820   3.639   1.081
 1263SOL    HW2 7621   1.721   3.520   1.132
 1264SOL     OW 7622   1.252   3.593   1.128
 1264SOL    HW1 7623   1.336   3.598   1.074
 1264SOL    HW2 7624   1.229   3.497   1.146
 1265SOL     OW 7625   0.083   3.120   1.022
 1265SOL    HW1 7626   0.078   3.119   1.122
 1265SOL    HW2 7627   0.000   3.079   0.984
 1266SOL     OW 7628   0.688   3.524   1.716
 1266SOL    HW1 7629   0.632   3.605   1.725
 1266SOL    HW2 7630   0.740   3.528   1.630
 1267SOL     OW 7631   0.903   1.948   0.133
 1267SOL    HW1 7632   0.954   1.949   0.047
 1267SOL    HW2 7633   0.959   1.906   0.204
 1268SOL     OW 7634   1.726   1.997   0.523
 1268SOL    HW1 7635   1.799   1.980   0.456
 1268SOL    HW2 7636   1.695   1.910   0.561
 1269SOL     OW 7637   1.388   3.435   0.477
 1269SOL    HW1 7638   1.455   3.447   0.403
 1269SOL    HW2 7639   1.348   3.524   0.500
 1270SOL     OW 7640   0.130   3.656   1.851
 1270SOL    HW1 7641   0.089   3.582   1.904
 1270SOL    HW2 7642   0.194   3.707   1.909
 1271SOL     OW 7643   1.280   2.789   0.672
 1271SOL    HW1 7644   1.340   2.708   0.674
 1271SOL    HW2 7645   1.320   2.858   0.612
 1272SOL     OW 7646   0.830   3.135   1.422
 1272SOL    HW1 7647   0.825   3.168   1.517
 1272SOL    HW2 7648   0.744   3.154   1.376
 1273SOL     OW 7649   0.672   3.478   0.154
 1273SOL    HW1 7650   0.681   3.488   0.055
 1273SOL    HW2 7651   0.632   3.389   0.175
 1274SOL     OW 7652   1.650   3.582   1.394
 1274SOL    HW1 7653   1.703   3.592   1.310
 1274SOL    HW2 7654   1.623   3.672   1.428
 1275SOL     OW 7655   1.841   2.037   0.963
 1275SOL    HW1 7656   1.880   1.952   0.927
 1275SOL    HW2 7657   1.743   2.039   0.944
 1276SOL     OW 7658   0.263   2.188   0.720
 1276SOL    HW1 7659   0.184   2.239   0.686
 1276SOL    HW2 7660   0.254   2.173   0.818
 1277SOL     OW 7661   1.194   3.474   0.031
 1277SOL    HW1 7662   1.200   3.381   0.068
 1277SOL    HW2 7663   1.135   3.474  -0.049
 1278SOL     OW 7664   0.822   2.864   1.372
 1278SOL    HW1 7665   0.862   2.863   1.280
 1278SOL    HW2 7666   0.832   2.956   1.412
 1279SOL     OW 7667   0.916   2.772   0.291
 1279SOL    HW1 7668   0.979   2.810   0.223
 1279SOL    HW2 7669   0.956   2.689   0.330
 1280SOL     OW 7670   1.504   3.469   0.044
 1280SOL    HW1 7671   1.412   3.506   0.051
 1280SOL    HW2 7672   1.542   3.489  -0.046
 1281SOL     OW 7673   0.372   3.150   1.490
 1281SOL    HW1 7674   0.359   3.243   1.456
 1281SOL    HW2 7675   0.288   3.098   1.477
 1282SOL     OW 7676   1.614   3.154   1.289
 1282SOL    HW1 7677   1.674   3.157   1.369
 1282SOL    HW2 7678   1.539   3.218   1.302
 1283SOL     OW 7679   1.039   2.960   0.696
 1283SOL    HW1 7680   0.969   2.913   0.750
 1283SOL    HW2 7681   1.098   2.892   0.653
 1284SOL     OW 7682   1.014   2.098   0.971
 1284SOL    HW1 7683   1.006   2.062   0.878
 1284SOL    HW2 7684   1.012   2.022   1.036
 1285SOL     OW 7685   0.590   3.349   0.491
 1285SOL    HW1 7686   0.632   3.291   0.421
 1285SOL    HW2 7687   0.546   3.428   0.447
 1286SOL     OW 7688   1.709   2.247   1.381
 1286SOL    HW1 7689   1.782   2.316   1.385
 1286SOL    HW2 7690   1.737   2.172   1.322
 1287SOL     OW 7691   0.255   3.210   0.290
 1287SOL    HW1 7692   0.159   3.211   0.263
 1287SOL    HW2 7693   0.267   3.263   0.374
 1288SOL     OW 7694   0.105   2.875   1.726
 1288SOL    HW1 7695   0.028   2.842   1.780
 1288SOL    HW2 7696   0.190   2.845   1.768
 1289SOL     OW 7697   0.672   2.065   1.489
 1289SOL    HW1 7698   0.762   2.049   1.449
 1289SOL    HW2 7699   0.680   2.070   1.588
 1290SOL     OW 7700   0.075   2.207   0.033
 1290SOL    HW1 7701  -0.017   2.179   0.004
 1290SOL    HW2 7702   0.106   2.284  -0.023
 1291SOL     OW 7703   1.440   2.718   1.398
 1291SOL    HW1 7704   1.383   2.770   1.335
 1291SOL    HW2 7705   1.536   2.730   1.374
 1292SOL     OW 7706   0.072   2.028   0.318
 1292SOL    HW1 7707   0.055   2.111   0.264
 1292SOL    HW2 7708   0.162   1.991   0.296
 1293SOL     OW 7709   1.183   3.197   0.119
 1293SOL    HW1 7710   1.084   3.186   0.121
 1293SOL    HW2 7711   1.217   3.212   0.212
 1294SOL     OW 7712   0.613   2.704   1.431
 1294SOL    HW1 7713   0.669   2.785   1.414
 1294SOL    HW2 7714   0.672   2.624   1.434
 1295SOL     OW 7715   1.493   3.629   0.959
 1295SOL    HW1 7716   1.526   3.693   0.890
 1295SOL    HW2 7717   1.559   3.623   1.034
 1296SOL     OW 7718   0.716   2.427   1.708
 1296SOL    HW1 7719   0.735   2.492   1.782
 1296SOL    HW2 7720   0.776   2.347   1.717
 1297SOL     OW 7721   1.450   3.082   1.633
 1297SOL    HW1 7722   1.441   3.072   1.732
 1297SOL    HW2 7723   1.546   3.075   1.607
 1298SOL     OW 7724   0.390   3.603   1.560
 1298SOL    HW1 7725   0.299   3.644   1.558
 1298SOL    HW2 7726   0.383   3.509   1.592
 1299SOL     OW 7727   1.674   2.745   1.254
 1299SOL    HW1 7728   1.647   2.656   1.217
 1299SOL    HW2 7729   1.675   2.813   1.181
 1300SOL     OW 7730   1.225   2.187   0.449
 1300SOL    HW1 7731   1.290   2.113   0.438
 1300SOL    HW2 7732   1.245   2.237   0.533
 1301SOL     OW 7733   0.594   2.607   0.652
 1301SOL    HW1 7734   0.644   2.692   0.633
 1301SOL    HW2 7735   0.506   2.609   0.604
 1302SOL     OW 7736   1.777   2.204   1.642
 1302SOL    HW1 7737   1.760   2.235   1.548
 1302SOL    HW2 7738   1.693   2.167   1.680
 1303SOL     OW 7739   1.730   2.796   1.517
 1303SOL    HW1 7740   1.768   2.887   1.532
 1303SOL    HW2 7741   1.722   2.779   1.418
 1304SOL     OW 7742   0.859   3.236   0.016
 1304SOL    HW1 7743   0.813   3.251   0.104
 1304SOL    HW2 7744   0.903   3.321  -0.014
 1305SOL     OW 7745   0.661   3.652   0.953
 1305SOL    HW1 7746   0.615   3.740   0.940
 1305SOL    HW2 7747   0.760   3.664   0.946
 1306SOL     OW 7748   1.408   3.713   1.720
 1306SOL    HW1 7749   1.312   3.702   1.693
 1306SOL    HW2 7750   1.464   3.646   1.672
 1307SOL     OW 7751   0.859   2.818   0.861
 1307SOL    HW1 7752   0.913   2.749   0.909
 1307SOL    HW2 7753   0.827   2.887   0.927
 1308SOL     OW 7754   1.083   2.846   0.087
 1308SOL    HW1 7755   1.060   2.899   0.005
 1308SOL    HW2 7756   1.164   2.790   0.068
 1309SOL     OW 7757   1.861   3.431   0.851
 1309SOL    HW1 7758   1.790   3.419   0.781
 1309SOL    HW2 7759   1.862   3.352   0.911
 1310SOL     OW 7760   0.221   3.176   1.844
 1310SOL    HW1 7761   0.156   3.103   1.823
 1310SOL    HW2 7762   0.225   3.190   1.942
 1311SOL     OW 7763   0.079   3.102   0.653
 1311SOL    HW1 7764   0.078   3.055   0.741
 1311SOL    HW2 7765   0.161   3.074   0.602
 1312SOL     OW 7766   0.672   3.253   1.624
 1312SOL    HW1 7767   0.594   3.203   1.662
 1312SOL    HW2 7768   0.669   3.348   1.655
 1313SOL     OW 7769   1.824   2.054   1.227
 1313SOL    HW1 7770   1.820   1.964   1.271
 1313SOL    HW2 7771   1.827   2.043   1.128
 1314SOL     OW 7772   0.428   2.286   0.520
 1314SOL    HW1 7773   0.458   2.214   0.458
 1314SOL    HW2 7774   0.389   2.246   0.603
 1315SOL     OW 7775   1.705   3.349   1.104
 1315SOL    HW1 7776   1.612   3.324   1.077
 1315SOL    HW2 7777   1.731   3.299   1.186
 1316SOL     OW 7778   0.317   2.409   1.280
 1316SOL    HW1 7779   0.355   2.350   1.352
 1316SOL    HW2 7780   0.357   2.383   1.192
 1317SOL     OW 7781   0.812   3.448   0.687
 1317SOL    HW1 7782   0.844   3.458   0.593
 1317SOL    HW2 7783   0.733   3.386   0.689
 1318SOL     OW 7784   1.424   2.076   1.112
 1318SOL    HW1 7785   1.476   2.011   1.167
 1318SOL    HW2 7786   1.375   2.139   1.173
 1319SOL     OW 7787   1.001   1.896   1.154
 1319SOL    HW1 7788   0.938   1.824   1.123
 1319SOL    HW2 7789   1.094   1.860   1.154
 1320SOL     OW 7790   0.770   3.192   0.301
 1320SOL    HW1 7791   0.724   3.105   0.318
 1320SOL    HW2 7792   0.861   3.189   0.342
 1321SOL     OW 7793   0.618   3.429   1.284
 1321SOL    HW1 7794   0.613   3.511   1.341
 1321SOL    HW2 7795   0.707   3.426   1.239
 1322SOL     OW 7796   1.352   1.914   0.168
 1322SOL    HW1 7797   1.387   1.873   0.084
 1322SOL    HW2 7798   1.262   1.876   0.188
 1323SOL     OW 7799   1.300   2.315   0.691
 1323SOL    HW1 7800   1.241   2.395   0.695
 1323SOL    HW2 7801   1.315   2.280   0.784
 1324SOL     OW 7802   1.593   2.083   0.882
 1324SOL    HW1 7803   1.509   2.082   0.936
 1324SOL    HW2 7804   1.595   2.166   0.826
 1325SOL     OW 7805   0.039   2.939   0.300
 1325SOL    HW1 7806   0.138   2.928   0.291
 1325SOL    HW2 7807  -0.001   2.853   0.332
 1326SOL     OW 7808   0.875   3.508   0.337
 1326SOL    HW1 7809   0.798   3.473   0.283
 1326SOL    HW2 7810   0.843   3.579   0.399
 1327SOL     OW 7811   0.230   2.490   1.975
 1327SOL    HW1 7812   0.137   2.488   2.012
 1327SOL    HW2 7813   0.231   2.451   1.883
 1328SOL     OW 7814   0.225   2.137   2.858
 1328SOL    HW1 7815   0.260   2.120   2.950
 1328SOL    HW2 7816   0.137   2.092   2.846
 1329SOL     OW 7817   0.019   2.230   2.509
 1329SOL    HW1 7818  -0.063   2.273   2.548
 1329SOL    HW2 7819  -0.009   2.157   2.446
 1330SOL     OW 7820   0.569   3.137   3.027
 1330SOL    HW1 7821   0.476   3.130   2.990
 1330SOL    HW2 7822   0.580   3.226   3.071
 1331SOL     OW 7823   1.555   3.373   2.565
 1331SOL    HW1 7824   1.498   3.357   2.646
 1331SOL    HW2 7825   1.496   3.383   2.485
 1332SOL     OW 7826   1.743   2.480   2.718
 1332SOL    HW1 7827   1.776   2.574   2.718
 1332SOL    HW2 7828   1.794   2.426   2.784
 1333SOL     OW 7829   1.135   2.565   2.579
 1333SOL    HW1 7830   1.192   2.643   2.554
 1333SOL    HW2 7831   1.075   2.591   2.655
 1334SOL     OW 7832   1.755   2.469   2.093
 1334SOL    HW1 7833   1.743   2.456   1.994
 1334SOL    HW2 7834   1.725   2.388   2.142
 1335SOL     OW 7835   0.768   3.006   2.885
 1335SOL    HW1 7836   0.690   3.023   2.945
 1335SOL    HW2 7837   0.802   3.093   2.849
 1336SOL     OW 7838   0.850   2.660   3.685
 1336SOL    HW1 7839   0.846   2.736   3.750
 1336SOL    HW2 7840   0.872   2.696   3.594
 1337SOL     OW 7841   0.685   2.874   2.527
 1337SOL    HW1 7842   0.754   2.858   2.597
 1337SOL    HW2 7843   0.612   2.931   2.565
 1338SOL     OW 7844   0.686   3.023   3.665
 1338SOL    HW1 7845   0.746   3.102   3.679
 1338SOL    HW2 7846   0.600   3.054   3.624
 1339SOL     OW 7847   0.335   3.297   2.923
 1339SOL    HW1 7848   0.257   3.266   2.870
 1339SOL    HW2 7849   0.393   3.355   2.866
 1340SOL     OW 7850   1.460   3.367   3.201
 1340SOL    HW1 7851   1.484   3.461   3.227
 1340SOL    HW2 7852   1.444   3.313   3.283
 1341SOL     OW 7853   0.438   2.254   3.361
 1341SOL    HW1 7854   0.520   2.198   3.370
 1341SOL    HW2 7855   0.357   2.196   3.365
 1342SOL     OW 7856   1.603   2.309   2.599
 1342SOL    HW1 7857   1.529   2.355   2.549
 1342SOL    HW2 7858   1.654   2.377   2.652
 1343SOL     OW 7859   0.231   3.575   2.345
 1343SOL    HW1 7860   0.265   3.652   2.399
 1343SOL    HW2 7861   0.275   3.575   2.255
 1344SOL     OW 7862   1.127   3.203   3.552
 1344SOL    HW1 7863   1.174   3.203   3.640
 1344SOL    HW2 7864   1.079   3.116   3.541
 1345SOL     OW 7865   0.230   3.296   2.400
 1345SOL    HW1 7866   0.204   3.392   2.400
 1345SOL    HW2 7867   0.159   3.242   2.445
 1346SOL     OW 7868   0.240   2.953   2.748
 1346SOL    HW1 7869   0.254   2.869   2.800
 1346SOL    HW2 7870   0.185   3.017   2.803
 1347SOL     OW 7871   0.620   3.648   3.301
 1347SOL    HW1 7872   0.528   3.631   3.336
 1347SOL    HW2 7873   0.648   3.740   3.327
 1348SOL     OW 7874   0.606   2.826   1.985
 1348SOL    HW1 7875   0.613   2.910   1.931
 1348SOL    HW2 7876   0.652   2.839   2.073
 1349SOL     OW 7877   1.594   1.976   3.342
 1349SOL    HW1 7878   1.576   2.043   3.270
 1349SOL    HW2 7879   1.591   2.022   3.431
 1350SOL     OW 7880   0.122   2.505   2.425
 1350SOL    HW1 7881   0.077   2.417   2.442
 1350SOL    HW2 7882   0.121   2.559   2.509
 1351SOL     OW 7883   1.842   3.629   2.221
 1351SOL    HW1 7884   1.896   3.600   2.301
 1351SOL    HW2 7885   1.872   3.719   2.192
 1352SOL     OW 7886   0.027   3.458   1.979
 1352SOL    HW1 7887   0.008   3.362   2.000
 1352SOL    HW2 7888  -0.006   3.516   2.054
 1353SOL     OW 7889   1.689   2.784   2.474
 1353SOL    HW1 7890   1.784   2.755   2.482
 1353SOL    HW2 7891   1.681   2.849   2.399
 1354SOL     OW 7892   1.641   2.970   2.294
 1354SOL    HW1 7893   1.727   2.972   2.242
 1354SOL    HW2 7894   1.655   3.017   2.382
 1355SOL     OW 7895   0.113   2.599   3.459
 1355SOL    HW1 7896   0.201   2.586   3.504
 1355SOL    HW2 7897   0.100   2.696   3.437
 1356SOL     OW 7898   0.613   3.227   2.588
 1356SOL    HW1 7899   0.564   3.140   2.597
 1356SOL    HW2 7900   0.590   3.270   2.501
 1357SOL     OW 7901   1.293   3.090   3.285
 1357SOL    HW1 7902   1.330   3.017   3.227
 1357SOL    HW2 7903   1.345   3.095   3.370
 1358SOL     OW 7904   0.809   1.866   2.364
 1358SOL    HW1 7905   0.849   1.957   2.355
 1358SOL    HW2 7906   0.709   1.874   2.370
 1359SOL     OW 7907   0.197   2.838   3.126
 1359SOL    HW1 7908   0.286   2.793   3.112
 1359SOL    HW2 7909   0.124   2.773   3.107
 1360SOL     OW 7910   1.525   2.861   2.052
 1360SOL    HW1 7911   1.462   2.785   2.065
 1360SOL    HW2 7912   1.573   2.879   2.138
 1361SOL     OW 7913   1.187   3.654   3.478
 1361SOL    HW1 7914   1.211   3.714   3.402
 1361SOL    HW2 7915   1.194   3.559   3.448
 1362SOL     OW 7916   0.317   2.113   3.663
 1362SOL    HW1 7917   0.388   2.184   3.669
 1362SOL    HW2 7918   0.229   2.152   3.691
 1363SOL     OW 7919   1.466   3.279   2.815
 1363SOL    HW1 7920   1.407   3.285   2.895
 1363SOL    HW2 7921   1.451   3.191   2.769
 1364SOL     OW 7922   1.667   3.576   2.434
 1364SOL    HW1 7923   1.626   3.553   2.346
 1364SOL    HW2 7924   1.649   3.502   2.499
 1365SOL     OW 7925   0.598   2.591   2.132
 1365SOL    HW1 7926   0.622   2.660   2.064
 1365SOL    HW2 7927   0.520   2.624   2.186
 1366SOL     OW 7928   1.281   2.207   2.806
 1366SOL    HW1 7929   1.195   2.157   2.793
 1366SOL    HW2 7930   1.343   2.153   2.862
 1367SOL     OW 7931   1.576   3.524   2.169
 1367SOL    HW1 7932   1.665   3.570   2.172
 1367SOL    HW2 7933   1.555   3.500   2.074
 1368SOL     OW 7934   0.807   2.467   3.327
 1368SOL    HW1 7935   0.760   2.464   3.416
 1368SOL    HW2 7936   0.756   2.412   3.261
 1369SOL     OW 7937   1.394   2.331   3.536
 1369SOL    HW1 7938   1.374   2.374   3.624
 1369SOL    HW2 7939   1.472   2.269   3.545
 1370SOL     OW 7940   0.973   2.752   3.434
 1370SOL    HW1 7941   1.019   2.668   3.405
 1370SOL    HW2 7942   0.917   2.786   3.359
 1371SOL     OW 7943   0.991   2.272   3.104
 1371SOL    HW1 7944   0.914   2.306   3.158
 1371SOL    HW2 7945   0.957   2.221   3.025
 1372SOL     OW 7946   1.041   2.563   2.291
 1372SOL    HW1 7947   1.067   2.559   2.387
 1372SOL    HW2 7948   0.956   2.512   2.277
 1373SOL     OW 7949   0.076   2.673   2.651
 1373SOL    HW1 7950   0.175   2.661   2.660
 1373SOL    HW2 7951   0.052   2.768   2.672
 1374SOL     OW 7952   0.130   3.683   3.433
 1374SOL    HW1 7953   0.120   3.668   3.532
 1374SOL    HW2 7954   0.044   3.719   3.397
 1375SOL     OW 7955   0.865   2.210   2.057
 1375SOL    HW1 7956   0.924   2.273   2.008
 1375SOL    HW2 7957   0.884   2.116   2.028
 1376SOL     OW 7958   1.719   2.447   3.693
 1376SOL    HW1 7959   1.693   2.536   3.657
 1376SOL    HW2 7960   1.717   2.379   3.620
 1377SOL     OW 7961   1.362   3.006   2.407
 1377SOL    HW1 7962   1.445   2.977   2.359
 1377SOL    HW2 7963   1.313   3.073   2.351
 1378SOL     OW 7964   0.550   2.058   2.747
 1378SOL    HW1 7965   0.545   2.053   2.847
 1378SOL    HW2 7966   0.552   2.154   2.718
 1379SOL     OW 7967   1.008   3.318   2.339
 1379SOL    HW1 7968   0.962   3.390   2.287
 1379SOL    HW2 7969   1.004   3.338   2.437
 1380SOL     OW 7970   0.351   3.663   2.715
 1380SOL    HW1 7971   0.401   3.577   2.721
 1380SOL    HW2 7972   0.416   3.740   2.712
 1381SOL     OW 7973   1.795   2.928   2.735
 1381SOL    HW1 7974   1.733   2.913   2.659
 1381SOL    HW2 7975   1.743   2.939   2.820
 1382SOL     OW 7976   1.227   3.412   3.368
 1382SOL    HW1 7977   1.233   3.335   3.432
 1382SOL    HW2 7978   1.175   3.386   3.288
 1383SOL     OW 7979   0.321   2.805   2.104
 1383SOL    HW1 7980   0.403   2.844   2.062
 1383SOL    HW2 7981   0.294   2.723   2.055
 1384SOL     OW 7982   1.458   2.597   2.590
 1384SOL    HW1 7983   1.453   2.532   2.665
 1384SOL    HW2 7984   1.538   2.656   2.603
 1385SOL     OW 7985   0.461   3.128   3.589
 1385SOL    HW1 7986   0.411   3.129   3.503
 1385SOL    HW2 7987   0.398   3.110   3.665
 1386SOL     OW 7988   1.111   3.638   2.099
 1386SOL    HW1 7989   1.051   3.576   2.149
 1386SOL    HW2 7990   1.142   3.594   2.014
 1387SOL     OW 7991   0.202   2.147   3.360
 1387SOL    HW1 7992   0.122   2.207   3.347
 1387SOL    HW2 7993   0.192   2.098   3.446
 1388SOL     OW 7994   1.632   3.239   1.943
 1388SOL    HW1 7995   1.600   3.333   1.933
 1388SOL    HW2 7996   1.556   3.176   1.931
 1389SOL     OW 7997   0.464   3.605   2.185
 1389SOL    HW1 7998   0.497   3.644   2.271
 1389SOL    HW2 7999   0.540   3.598   2.120
 1390SOL     OW 8000   1.400   1.969   2.288
 1390SOL    HW1 8001   1.376   1.932   2.198
 1390SOL    HW2 8002   1.499   1.985   2.292
 1391SOL     OW 8003   0.249   3.647   3.103
 1391SOL    HW1 8004   0.306   3.582   3.153
 1391SOL    HW2 8005   0.233   3.614   3.010
 1392SOL     OW 8006   0.940   3.560   2.766
 1392SOL    HW1 8007   1.020   3.503   2.787
 1392SOL    HW2 8008   0.891   3.520   2.689
 1393SOL     OW 8009   0.382   2.562   2.342
 1393SOL    HW1 8010   0.427   2.472   2.339
 1393SOL    HW2 8011   0.288   2.551   2.375
 1394SOL     OW 8012   1.547   2.084   3.591
 1394SOL    HW1 8013   1.542   2.121   3.683
 1394SOL    HW2 8014   1.475   2.015   3.579
 1395SOL     OW 8015   0.614   1.984   1.979
 1395SOL    HW1 8016   0.712   1.962   1.986
 1395SOL    HW2 8017   0.583   1.967   1.886
 1396SOL     OW 8018   0.781   2.126   3.611
 1396SOL    HW1 8019   0.848   2.065   3.654
 1396SOL    HW2 8020   0.708   2.145   3.676
 1397SOL     OW 8021   0.888   3.376   3.057
 1397SOL    HW1 8022   0.865   3.351   2.963
 1397SOL    HW2 8023   0.949   3.307   3.096
 1398SOL     OW 8024   1.351   2.452   3.295
 1398SOL    HW1 8025   1.379   2.409   3.380
 1398SOL    HW2 8026   1.376   2.548   3.296
 1399SOL     OW 8027   0.803   3.264   2.786
 1399SOL    HW1 8028   0.893   3.278   2.744
 1399SOL    HW2 8029   0.732   3.266   2.715
 1400SOL     OW 8030   0.922   2.365   2.761
 1400SOL    HW1 8031   0.897   2.356   2.665
 1400SOL    HW2 8032   0.970   2.283   2.792
 1401SOL     OW 8033   1.434   3.050   1.903
 1401SOL    HW1 8034   1.466   2.974   1.960
 1401SOL    HW2 8035   1.342   3.077   1.933
 1402SOL     OW 8036   0.297   1.897   2.033
 1402SOL    HW1 8037   0.346   1.981   2.012
 1402SOL    HW2 8038   0.359   1.832   2.078
 1403SOL     OW 8039   0.935   2.098   2.342
 1403SOL    HW1 8040   0.887   2.139   2.264
 1403SOL    HW2 8041   1.034   2.096   2.323
 1404SOL     OW 8042   1.076   2.545   3.326
 1404SOL    HW1 8043   0.996   2.484   3.329
 1404SOL    HW2 8044   1.157   2.492   3.302
 1405SOL     OW 8045   1.227   3.432   2.655
 1405SOL    HW1 8046   1.248   3.506   2.590
 1405SOL    HW2 8047   1.295   3.432   2.728
 1406SOL     OW 8048   0.459   3.014   2.603
 1406SOL    HW1 8049   0.388   2.987   2.668
 1406SOL    HW2 8050   0.433   2.986   2.510
 1407SOL     OW 8051   1.271   3.659   2.453
 1407SOL    HW1 8052   1.315   3.723   2.389
 1407SOL    HW2 8053   1.221   3.711   2.523
 1408SOL     OW 8054   1.032   2.411   1.878
 1408SOL    HW1 8055   0.991   2.493   1.839
 1408SOL    HW2 8056   1.096   2.437   1.951
 1409SOL     OW 8057   0.078   2.418   3.248
 1409SOL    HW1 8058   0.170   2.417   3.207
 1409SOL    HW2 8059   0.072   2.492   3.315
 1410SOL     OW 8060   0.561   2.084   3.009
 1410SOL    HW1 8061   0.599   2.000   3.046
 1410SOL    HW2 8062   0.473   2.103   3.053
 1411SOL     OW 8063   0.866   2.316   2.504
 1411SOL    HW1 8064   0.834   2.388   2.442
 1411SOL    HW2 8065   0.890   2.235   2.451
 1412SOL     OW 8066   1.017   1.901   2.615
 1412SOL    HW1 8067   0.945   1.906   2.546
 1412SOL    HW2 8068   0.993   1.832   2.684
 1413SOL     OW 8069   1.429   3.035   2.729
 1413SOL    HW1 8070   1.374   2.951   2.722
 1413SOL    HW2 8071   1.455   3.064   2.637
 1414SOL     OW 8072   1.466   2.452   2.854
 1414SOL    HW1 8073   1.436   2.357   2.861
 1414SOL    HW2 8074   1.539   2.468   2.920
 1415SOL     OW 8075   1.857   2.695   2.239
 1415SOL    HW1 8076   1.899   2.631   2.303
 1415SOL    HW2 8077   1.819   2.644   2.161
 1416SOL     OW 8078   0.488   3.247   2.036
 1416SOL    HW1 8079   0.401   3.232   2.083
 1416SOL    HW2 8080   0.471   3.273   1.941
 1417SOL     OW 8081   1.664   3.142   2.519
 1417SOL    HW1 8082   1.763   3.150   2.533
 1417SOL    HW2 8083   1.619   3.226   2.550
 1418SOL     OW 8084   1.390   2.437   1.940
 1418SOL    HW1 8085   1.336   2.416   2.021
 1418SOL    HW2 8086   1.481   2.396   1.949
 1419SOL     OW 8087   0.527   2.118   2.190
 1419SOL    HW1 8088   0.554   2.059   2.115
 1419SOL    HW2 8089   0.527   2.213   2.159
 1420SOL     OW 8090   1.754   3.085   3.450
 1420SOL    HW1 8091   1.845   3.046   3.437
 1420SOL    HW2 8092   1.762   3.181   3.474
 1421SOL     OW 8093   1.064   3.209   3.202
 1421SOL    HW1 8094   0.984   3.186   3.257
 1421SOL    HW2 8095   1.147   3.183   3.251
 1422SOL     OW 8096   1.592   3.491   3.487
 1422SOL    HW1 8097   1.619   3.525   3.397
 1422SOL    HW2 8098   1.671   3.453   3.533
 1423SOL     OW 8099   1.111   3.057   2.962
 1423SOL    HW1 8100   1.071   3.101   3.043
 1423SOL    HW2 8101   1.070   3.094   2.879
 1424SOL     OW 8102   1.638   2.961   2.941
 1424SOL    HW1 8103   1.643   3.042   3.000
 1424SOL    HW2 8104   1.552   2.963   2.890
 1425SOL     OW 8105   0.915   1.951   3.264
 1425SOL    HW1 8106   0.940   1.931   3.169
 1425SOL    HW2 8107   0.987   2.007   3.306
 1426SOL     OW 8108   0.980   2.978   3.581
 1426SOL    HW1 8109   0.881   2.984   3.591
 1426SOL    HW2 8110   1.003   2.898   3.525
 1427SOL     OW 8111   0.705   2.912   2.230
 1427SOL    HW1 8112   0.691   2.919   2.329
 1427SOL    HW2 8113   0.789   2.861   2.212
 1428SOL     OW 8114   0.410   2.675   3.113
 1428SOL    HW1 8115   0.496   2.687   3.163
 1428SOL    HW2 8116   0.368   2.588   3.140
 1429SOL     OW 8117   1.274   2.248   3.124
 1429SOL    HW1 8118   1.295   2.322   3.188
 1429SOL    HW2 8119   1.185   2.265   3.081
 1430SOL     OW 8120   0.064   3.426   3.193
 1430SOL    HW1 8121   0.018   3.508   3.159
 1430SOL    HW2 8122   0.162   3.445   3.202
 1431SOL     OW 8123   0.367   2.962   2.363
 1431SOL    HW1 8124   0.360   3.045   2.307
 1431SOL    HW2 8125   0.371   2.882   2.303
 1432SOL     OW 8126   0.566   2.399   2.727
 1432SOL    HW1 8127   0.578   2.465   2.653
 1432SOL    HW2 8128   0.612   2.433   2.810
 1433SOL     OW 8129   1.252   3.210   2.250
 1433SOL    HW1 8130   1.302   3.287   2.290
 1433SOL    HW2 8131   1.157   3.212   2.282
 1434SOL     OW 8132   1.272   3.307   3.004
 1434SOL    HW1 8133   1.319   3.320   3.091
 1434SOL    HW2 8134   1.206   3.233   3.013
 1435SOL     OW 8135   1.582   2.501   2.334
 1435SOL    HW1 8136   1.551   2.562   2.407
 1435SOL    HW2 8137   1.632   2.553   2.265
 1436SOL     OW 8138   0.354   3.372   3.191
 1436SOL    HW1 8139   0.333   3.328   3.104
 1436SOL    HW2 8140   0.451   3.398   3.194
 1437SOL     OW 8141   0.402   2.613   3.460
 1437SOL    HW1 8142   0.470   2.668   3.413
 1437SOL    HW2 8143   0.442   2.525   3.487
 1438SOL     OW 8144   1.587   2.641   3.532
 1438SOL    HW1 8145   1.495   2.679   3.527
 1438SOL    HW2 8146   1.647   2.688   3.467
 1439SOL     OW 8147   1.013   1.967   3.632
 1439SOL    HW1 8148   1.019   2.052   3.580
 1439SOL    HW2 8149   1.045   1.891   3.575
 1440SOL     OW 8150   0.504   1.912   3.602
 1440SOL    HW1 8151   0.462   1.855   3.532
 1440SOL    HW2 8152   0.438   1.981   3.634
 1441SOL     OW 8153   0.573   2.732   2.891
 1441SOL    HW1 8154   0.617   2.821   2.882
 1441SOL    HW2 8155   0.510   2.732   2.968
 1442SOL     OW 8156   1.360   2.724   2.907
 1442SOL    HW1 8157   1.285   2.724   2.841
 1442SOL    HW2 8158   1.397   2.632   2.916
 1443SOL     OW 8159   1.209   2.387   2.137
 1443SOL    HW1 8160   1.222   2.303   2.191
 1443SOL    HW2 8161   1.180   2.461   2.197
 1444SOL     OW 8162   0.307   2.075   3.093
 1444SOL    HW1 8163   0.284   2.112   3.183
 1444SOL    HW2 8164   0.277   1.980   3.087
 1445SOL     OW 8165   0.037   3.172   3.144
 1445SOL    HW1 8166   0.090   3.123   3.212
 1445SOL    HW2 8167   0.059   3.270   3.149
 1446SOL     OW 8168   0.732   2.496   2.926
 1446SOL    HW1 8169   0.791   2.470   2.850
 1446SOL    HW2 8170   0.704   2.592   2.915
 1447SOL     OW 8171   1.728   2.797   3.716
 1447SOL    HW1 8172   1.682   2.790   3.627
 1447SOL    HW2 8173   1.666   2.841   3.782
 1448SOL     OW 8174   0.307   1.925   2.480
 1448SOL    HW1 8175   0.296   2.019   2.513
 1448SOL    HW2 8176   0.302   1.862   2.557
 1449SOL     OW 8177   1.622   2.229   2.236
 1449SOL    HW1 8178   1.624   2.153   2.300
 1449SOL    HW2 8179   1.574   2.306   2.276
 1450SOL     OW 8180   1.023   2.628   2.828
 1450SOL    HW1 8181   1.038   2.649   2.924
 1450SOL    HW2 8182   0.993   2.533   2.819
 1451SOL     OW 8183   0.980   3.435   3.562
 1451SOL    HW1 8184   0.960   3.479   3.474
 1451SOL    HW2 8185   1.019   3.344   3.546
 1452SOL     OW 8186   1.859   3.380   3.467
 1452SOL    HW1 8187   1.873   3.407   3.372
 1452SOL    HW2 8188   1.942   3.402   3.520
 1453SOL     OW 8189   0.350   2.760   3.666
 1453SOL    HW1 8190   0.426   2.804   3.714
 1453SOL    HW2 8191   0.385   2.713   3.584
 1454SOL     OW 8192   1.540   2.136   1.987
 1454SOL    HW1 8193   1.479   2.061   2.010
 1454SOL    HW2 8194   1.562   2.188   2.070
 1455SOL     OW 8195   1.303   2.700   1.904
 1455SOL    HW1 8196   1.337   2.607   1.919
 1455SOL    HW2 8197   1.321   2.727   1.809
 1456SOL     OW 8198   1.068   3.195   2.711
 1456SOL    HW1 8199   1.075   3.111   2.656
 1456SOL    HW2 8200   1.130   3.264   2.675
 1457SOL     OW 8201   0.319   2.672   2.811
 1457SOL    HW1 8202   0.412   2.708   2.816
 1457SOL    HW2 8203   0.313   2.587   2.863
 1458SOL     OW 8204   0.339   2.371   2.868
 1458SOL    HW1 8205   0.287   2.288   2.851
 1458SOL    HW2 8206   0.416   2.376   2.804
 1459SOL     OW 8207   0.511   2.277   3.670
 1459SOL    HW1 8208   0.493   2.322   3.758
 1459SOL    HW2 8209   0.553   2.342   3.607
 1460SOL     OW 8210   1.138   2.242   3.540
 1460SOL    HW1 8211   1.093   2.305   3.604
 1460SOL    HW2 8212   1.231   2.273   3.523
 1461SOL     OW 8213   1.160   2.069   3.339
 1461SOL    HW1 8214   1.160   2.133   3.416
 1461SOL    HW2 8215   1.188   2.117   3.256
 1462SOL     OW 8216   0.008   3.188   2.062
 1462SOL    HW1 8217  -0.085   3.209   2.031
 1462SOL    HW2 8218   0.018   3.089   2.075
 1463SOL     OW 8219   0.088   3.663   2.789
 1463SOL    HW1 8220   0.046   3.577   2.762
 1463SOL    HW2 8221   0.182   3.666   2.755
 1464SOL     OW 8222   0.504   3.430   2.772
 1464SOL    HW1 8223   0.570   3.504   2.781
 1464SOL    HW2 8224   0.548   3.351   2.730
 1465SOL     OW 8225   1.002   2.658   3.100
 1465SOL    HW1 8226   1.043   2.626   3.186
 1465SOL    HW2 8227   0.906   2.631   3.097
 1466SOL     OW 8228   0.040   2.406   2.976
 1466SOL    HW1 8229   0.125   2.373   2.935
 1466SOL    HW2 8230   0.053   2.421   3.074
 1467SOL     OW 8231   0.189   2.382   3.584
 1467SOL    HW1 8232   0.248   2.342   3.514
 1467SOL    HW2 8233   0.131   2.453   3.543
 1468SOL     OW 8234   1.369   2.812   3.522
 1468SOL    HW1 8235   1.408   2.901   3.542
 1468SOL    HW2 8236   1.379   2.792   3.425
 1469SOL     OW 8237   0.815   2.434   2.187
 1469SOL    HW1 8238   0.822   2.345   2.141
 1469SOL    HW2 8239   0.721   2.468   2.179
 1470SOL     OW 8240   1.657   2.466   3.068
 1470SOL    HW1 8241   1.619   2.397   3.130
 1470SOL    HW2 8242   1.739   2.430   3.024
 1471SOL     OW 8243   0.252   3.426   3.606
 1471SOL    HW1 8244   0.222   3.483   3.682
 1471SOL    HW2 8245   0.245   3.329   3.632
 1472SOL     OW 8246   0.671   2.326   3.131
 1472SOL    HW1 8247   0.637   2.237   3.101
 1472SOL    HW2 8248   0.697   2.380   3.051
 1473SOL     OW 8249   0.930   3.540   3.327
 1473SOL    HW1 8250   0.906   3.522   3.232
 1473SOL    HW2 8251   0.960   3.634   3.337
 1474SOL     OW 8252   0.473   2.362   2.053
 1474SOL    HW1 8253   0.534   2.442   2.057
 1474SOL    HW2 8254   0.378   2.393   2.060
 1475SOL     OW 8255   0.159   2.999   3.328
 1475SOL    HW1 8256   0.181   2.938   3.404
 1475SOL    HW2 8257   0.169   2.950   3.242
 1476SOL     OW 8258   1.347   2.921   3.096
 1476SOL    HW1 8259   1.371   2.858   3.022
 1476SOL    HW2 8260   1.257   2.961   3.078
 1477SOL     OW 8261   1.302   2.717   2.171
 1477SOL    HW1 8262   1.216   2.686   2.213
 1477SOL    HW2 8263   1.298   2.703   2.072
 1478SOL     OW 8264   1.759   3.609   3.016
 1478SOL    HW1 8265   1.820   3.639   2.943
 1478SOL    HW2 8266   1.721   3.520   2.994
 1479SOL     OW 8267   1.252   3.593   2.990
 1479SOL    HW1 8268   1.336   3.598   2.936
 1479SOL    HW2 8269   1.229   3.497   3.008
 1480SOL     OW 8270   0.083   3.120   2.884
 1480SOL    HW1 8271   0.078   3.119   2.984
 1480SOL    HW2 8272   0.000   3.079   2.846
 1481SOL     OW 8273   0.688   3.524   3.578
 1481SOL    HW1 8274   0.632   3.605   3.587
 1481SOL    HW2 8275   0.740   3.528   3.492
 1482SOL     OW 8276   0.903   1.948   1.995
 1482SOL    HW1 8277   0.954   1.949   1.909
 1482SOL    HW2 8278   0.959   1.906   2.066
 1483SOL     OW 8279   1.726   1.997   2.385
 1483SOL    HW1 8280   1.799   1.980   2.318
 1483SOL    HW2 8281   1.695   1.910   2.423
 1484SOL     OW 8282   1.388   3.435   2.339
 1484SOL    HW1 8283   1.455   3.447   2.265
 1484SOL    HW2 8284   1.348   3.524   2.362
 1485SOL     OW 8285   0.130   3.656   3.713
 1485SOL    HW1 8286   0.089   3.582   3.766
 1485SOL    HW2 8287   0.194   3.707   3.771
 1486SOL     OW 8288   1.280   2.789   2.534
 1486SOL    HW1 8289   1.340   2.708   2.536
 1486SOL    HW2 8290   1.320   2.858   2.474
 1487SOL     OW 8291   0.830   3.135   3.284
 1487SOL    HW1 8292   0.825   3.168   3.379
 1487SOL    HW2 8293   0.744   3.154   3.238
 1488SOL     OW 8294   0.672   3.478   2.016
 1488SOL    HW1 8295   0.681   3.488   1.917
 1488SOL    HW2 8296   0.632   3.389   2.037
 1489SOL     OW 8297   1.650   3.582   3.256
 1489SOL    HW1 8298   1.703   3.592   3.172
 1489SOL    HW2 8299   1.623   3.672   3.290
 1490SOL     OW 8300   1.841   2.037   2.825
 1490SOL    HW1 8301   1.880   1.952   2.789
 1490SOL    HW2 8302   1.743   2.039   2.806
 1491SOL     OW 8303   0.263   2.188   2.582
 1491SOL    HW1 8304   0.184   2.239   2.548
 1491SOL    HW2 8305   0.254   2.173   2.680
 1492SOL     OW 8306   1.194   3.474   1.893
 1492SOL    HW1 8307   1.200   3.381   1.930
 1492SOL    HW2 8308   1.135   3.474   1.813
 1493SOL     OW 8309   0.822   2.864   3.234
 1493SOL    HW1 8310   0.862   2.863   3.142
 1493SOL    HW2 8311   0.832   2.956   3.274
 1494SOL     OW 8312   0.916   2.772   2.153
 1494SOL    HW1 8313   0.979   2.810   2.085
 1494SOL    HW2 8314   0.956   2.689   2.192
 1495SOL     OW 8315   1.504   3.469   1.906
 1495SOL    HW1 8316   1.412   3.506   1.913
 1495SOL    HW2 8317   1.542   3.489   1.816
 1496SOL     OW 8318   0.372   3.150   3.352
 1496SOL    HW1 8319   0.359   3.243   3.318
 1496SOL    HW2 8320   0.288   3.098   3.339
 1497SOL     OW 8321   1.614   3.154   3.151
 1497SOL    HW1 8322   1.674   3.157   3.231
 1497SOL    HW2 8323   1.539   3.218   3.164
 1498SOL     OW 8324   1.039   2.960   2.558
 1498SOL    HW1 8325   0.969   2.913   2.612
 1498SOL    HW2 8326   1.098   2.892   2.515
 1499SOL     OW 8327   1.014   2.098   2.833
 1499SOL    HW1 8328   1.006   2.062   2.740
 1499SOL    HW2 8329   1.012   2.022   2.898
 1500SOL     OW 8330   0.590   3.349   2.353
 1500SOL    HW1 8331   0.632   3.291   2.283
 1500SOL    HW2 8332   0.546   3.428   2.309
 1501SOL     OW 8333   0.255   3.210   2.152
 1501SOL    HW1 8334   0.159   3.211   2.125
 1501SOL    HW2 8335   0.267   3.263   2.236
 1502SOL     OW 8336   0.105   2.875   3.588
 1502SOL    HW1 8337   0.028   2.842   3.642
 1502SOL    HW2 8338   0.190   2.845   3.630
 1503SOL     OW 8339   0.672   2.065   3.351
 1503SOL    HW1 8340   0.762   2.049   3.311
 1503SOL    HW2 8341   0.680   2.070   3.450
 1504SOL     OW 8342   0.075   2.207   1.895
 1504SOL    HW1 8343  -0.017   2.179   1.866
 1504SOL    HW2 8344   0.106   2.284   1.839
 1505SOL     OW 8345   1.440   2.718   3.260
 1505SOL    HW1 8346   1.383   2.770   3.197
 1505SOL    HW2 8347   1.536   2.730   3.236
 1506SOL     OW 8348   0.072   2.028   2.180
 1506SOL    HW1 8349   0.055   2.111   2.126
 1506SOL    HW2 8350   0.162   1.991   2.158
 1507SOL     OW 8351   1.183   3.197   1.981
 1507SOL    HW1 8352   1.084   3.186   1.983
 1507SOL    HW2 8353   1.217   3.212   2.074
 1508SOL     OW 8354   0.613   2.704   3.293
 1508SOL    HW1 8355   0.669   2.785   3.276
 1508SOL    HW2 8356   0.672   2.624   3.296
 1509SOL     OW 8357   1.493   3.629   2.821
 1509SOL    HW1 8358   1.526   3.693   2.752
 1509SOL    HW2 8359   1.559   3.623   2.896
 1510SOL     OW 8360   0.716   2.427   3.570
 1510SOL    HW1 8361   0.735   2.492   3.644
 1510SOL    HW2 8362   0.776   2.347   3.579
 1511SOL     OW 8363   1.450   3.082   3.495
 1511SOL    HW1 8364   1.441   3.072   3.594
 1511SOL    HW2 8365   1.546   3.075   3.469
 1512SOL     OW 8366   0.390   3.603   3.422
 1512SOL    HW1 8367   0.299   3.644   3.420
 1512SOL    HW2 8368   0.383   3.509   3.454
 1513SOL     OW 8369   1.674   2.745   3.116
 1513SOL    HW1 8370   1.647   2.656   3.079
 1513SOL    HW2 8371   1.675   2.813   3.043
 1514SOL     OW 8372   1.225   2.187   2.311
 1514SOL    HW1 8373   1.290   2.113   2.300
 1514SOL    HW2 8374   1.245   2.237   2.395
 1515SOL     OW 8375   0.594   2.607   2.514
 1515SOL    HW1 8376   0.644   2.692   2.495
 1515SOL    HW2 8377   0.506   2.609   2.466
 1516SOL     OW 8378   1.777   2.204   3.504
 1516SOL    HW1 8379   1.760   2.235   3.410
 1516SOL    HW2 8380   1.693   2.167   3.542
 1517SOL     OW 8381   1.730   2.796   3.379
 1517SOL    HW1 8382   1.768   2.887   3.394
 1517SOL    HW2 8383   1.722   2.779   3.280
 1518SOL     OW 8384   0.859   3.236   1.878
 1518SOL    HW1 8385   0.813   3.251   1.966
 1518SOL    HW2 8386   0.903   3.321   1.848
 1519SOL     OW 8387   0.661   3.652   2.815
 1519SOL    HW1 8388   0.615   3.740   2.802
 1519SOL    HW2 8389   0.760   3.664   2.808
 1520SOL     OW 8390   1.408   3.713   3.582
 1520SOL    HW1 8391   1.312   3.702   3.555
 1520SOL    HW2 8392   1.464   3.646   3.534
 1521SOL     OW 8393   0.859   2.818   2.723
 1521SOL    HW1 8394   0.913   2.749   2.771
 1521SOL    HW2 8395   0.827   2.887   2.789
 1522SOL     OW 8396   1.083   2.846   1.949
 1522SOL    HW1 8397   1.060   2.899   1.867
 1522SOL    HW2 8398   1.164   2.790   1.930
 1523SOL     OW 8399   1.861   3.431   2.713
 1523SOL    HW1 8400   1.790   3.419   2.643
 1523SOL    HW2 8401   1.862   3.352   2.773
 1524SOL     OW 8402   0.221   3.176   3.706
 1524SOL    HW1 8403   0.156   3.103   3.685
 1524SOL    HW2 8404   0.225   3.190   3.804
 1525SOL     OW 8405   0.079   3.102   2.515
 1525SOL    HW1 8406   0.078   3.055   2.603
 1525SOL    HW2 8407   0.161   3.074   2.464
 1526SOL     OW 8408   0.672   3.253   3.486
 1526SOL    HW1 8409   0.594   3.203   3.524
 1526SOL    HW2 8410   0.669   3.348   3.517
 1527SOL     OW 8411   1.824   2.054   3.089
 1527SOL    HW1 8412   1.820   1.964   3.133
 1527SOL    HW2 8413   1.827   2.043   2.990
 1528SOL     OW 8414   0.428   2.286   2.382
 1528SOL    HW1 8415   0.458   2.214   2.320
 1528SOL    HW2 8416   0.389   2.246   2.465
 1529SOL     OW 8417   1.705   3.349   2.966
 1529SOL    HW1 8418   1.612   3.324   2.939
 1529SOL    HW2 8419   1.731   3.299   3.048
 1530SOL     OW 8420   0.317   2.409   3.142
 1530SOL    HW1 8421   0.355   2.350   3.214
 1530SOL    HW2 8422   0.357   2.383   3.054
 1531SOL     OW 8423   0.812   3.448   2.549
 1531SOL    HW1 8424   0.844   3.458   2.455
 1531SOL    HW2 8425   0.733   3.386   2.551
 1532SOL     OW 8426   1.424   2.076   2.974
 1532SOL    HW1 8427   1.476   2.011   3.029
 1532SOL    HW2 8428   1.375   2.139   3.035
 1533SOL     OW 8429   1.001   1.896   3.016
 1533SOL    HW1 8430   0.938   1.824   2.985
 1533SOL    HW2 8431   1.094   1.860   3.016
 1534SOL     OW 8432   0.770   3.192   2.163
 1534SOL    HW1 8433   0.724   3.105   2.180
 1534SOL    HW2 8434   0.861   3.189   2.204
 1535SOL     OW 8435   0.618   3.429   3.146
 1535SOL    HW1 8436   0.613   3.511   3.203
 1535SOL    HW2 8437   0.707   3.426   3.101
 1536SOL     OW 8438   1.352   1.914   2.030
 1536SOL    HW1 8439   1.387   1.873   1.946
 1536SOL    HW2 8440   1.262   1.876   2.050
 1537SOL     OW 8441   1.300   2.315   2.553
 1537SOL    HW1 8442   1.241   2.395   2.557
 1537SOL    HW2 8443   1.315   2.280   2.646
 1538SOL     OW 8444   1.593   2.083   2.744
 1538SOL    HW1 8445   1.509   2.082   2.798
 1538SOL    HW2 8446   1.595   2.166   2.688
 1539SOL     OW 8447   0.039   2.939   2.162
 1539SOL    HW1 8448   0.138   2.928   2.153
 1539SOL    HW2 8449  -0.001   2.853   2.194
 1540SOL     OW 8450   0.875   3.508   2.199
 1540SOL    HW1 8451   0.798   3.473   2.145
 1540SOL    HW2 8452   0.843   3.579   2.261
 1541SOL     OW 8453   0.230   2.490   3.837
 1541SOL    HW1 8454   0.137   2.488   3.874
 1541SOL    HW2 8455   0.231   2.451   3.745
 1542SOL     OW 8456   0.225   2.137   4.720
 1542SOL    HW1 8457   0.260   2.120   4.812
 1542SOL    HW2 8458   0.137   2.092   4.708
 1543SOL     OW 8459   0.019   2.230   4.371
 1543SOL    HW1 8460  -0.063   2.273   4.410
 1543SOL    HW2 8461  -0.009   2.157   4.308
 1544SOL     OW 8462   0.569   3.137   4.889
 1544SOL    HW1 8463   0.476   3.130   4.852
 1544SOL    HW2 8464   0.580   3.226   4.933
 1545SOL     OW 8465   1.555   3.373   4.427
 1545SOL    HW1 8466   1.498   3.357   4.508
 1545SOL    HW2 8467   1.496   3.383   4.347
 1546SOL     OW 8468   1.743   2.480   4.580
 1546SOL    HW1 8469   1.776   2.574   4.580
 1546SOL    HW2 8470   1.794   2.426   4.646
 1547SOL     OW 8471   1.135   2.565   4.441
 1547SOL    HW1 8472   1.192   2.643   4.416
 1547SOL    HW2 8473   1.075   2.591   4.517
 1548SOL     OW 8474   1.755   2.469   3.955
 1548SOL    HW1 8475   1.743   2.456   3.856
 1548SOL    HW2 8476   1.725   2.388   4.004
 1549SOL     OW 8477   0.768   3.006   4.747
 1549SOL    HW1 8478   0.690   3.023   4.807
 1549SOL    HW2 8479   0.802   3.093   4.711
 1550SOL     OW 8480   0.850   2.660   5.547
 1550SOL    HW1 8481   0.846   2.736   5.612
 1550SOL    HW2 8482   0.872   2.696   5.456
 1551SOL     OW 8483   0.685   2.874   4.389
 1551SOL    HW1 8484   0.754   2.858   4.459
 1551SOL    HW2 8485   0.612   2.931   4.427
 1552SOL     OW 8486   0.686   3.023   5.527
 1552SOL    HW1 8487   0.746   3.102   5.541
 1552SOL    HW2 8488   0.600   3.054   5.486
 1553SOL     OW 8489   0.335   3.297   4.785
 1553SOL    HW1 8490   0.257   3.266   4.732
 1553SOL    HW2 8491   0.393   3.355   4.728
 1554SOL     OW 8492   1.460   3.367   5.063
 1554SOL    HW1 8493   1.484   3.461   5.089
 1554SOL    HW2 8494   1.444   3.313   5.145
 1555SOL     OW 8495   0.438   2.254   5.223
 1555SOL    HW1 8496   0.520   2.198   5.232
 1555SOL    HW2 8497   0.357   2.196   5.227
 1556SOL     OW 8498   1.603   2.309   4.461
 1556SOL    HW1 8499   1.529   2.355   4.411
 1556SOL    HW2 8500   1.654   2.377   4.514
 1557SOL     OW 8501   0.231   3.575   4.207
 1557SOL    HW1 8502   0.265   3.652   4.261
 1557SOL    HW2 8503   0.275   3.575   4.117
 1558SOL     OW 8504   1.127   3.203   5.414
 1558SOL    HW1 8505   1.174   3.203   5.502
 1558SOL    HW2 8506   1.079   3.116   5.403
 1559SOL     OW 8507   0.230   3.296   4.262
 1559SOL    HW1 8508   0.204   3.392   4.262
 1559SOL    HW2 8509   0.159   3.242   4.307
 1560SOL     OW 8510   0.240   2.953   4.610
 1560SOL    HW1 8511   0.254   2.869   4.662
 1560SOL    HW2 8512   0.185   3.017   4.665
 1561SOL     OW 8513   0.620   3.648   5.163
 1561SOL    HW1 8514   0.528   3.631   5.198
 1561SOL    HW2 8515   0.648   3.740   5.189
 1562SOL     OW 8516   0.606   2.826   3.847
 1562SOL    HW1 8517   0.613   2.910   3.793
 1562SOL    HW2 8518   0.652   2.839   3.935
 1563SOL     OW 8519   1.594   1.976   5.204
 1563SOL    HW1 8520   1.576   2.043   5.132
 1563SOL    HW2 8521   1.591   2.022   5.293
 1564SOL     OW 8522   0.122   2.505   4.287
 1564SOL    HW1 8523   0.077   2.417   4.304
 1564SOL    HW2 8524   0.121   2.559   4.371
 1565SOL     OW 8525   1.842   3.629   4.083
 1565SOL    HW1 8526   1.896   3.600   4.163
 1565SOL    HW2 8527   1.872   3.719   4.054
 1566SOL     OW 8528   0.027   3.458   3.841
 1566SOL    HW1 8529   0.008   3.362   3.862
 1566SOL    HW2 8530  -0.006   3.516   3.916
 1567SOL     OW 8531   1.689   2.784   4.336
 1567SOL    HW1 8532   1.784   2.755   4.344
 1567SOL    HW2 8533   1.681   2.849   4.261
 1568SOL     OW 8534   1.641   2.970   4.156
 1568SOL    HW1 8535   1.727   2.972   4.104
 1568SOL    HW2 8536   1.655   3.017   4.244
 1569SOL     OW 8537   0.113   2.599   5.321
 1569SOL    HW1 8538   0.201   2.586   5.366
 1569SOL    HW2 8539   0.100   2.696   5.299
 1570SOL     OW 8540   0.613   3.227   4.450
 1570SOL    HW1 8541   0.564   3.140   4.459
 1570SOL    HW2 8542   0.590   3.270   4.363
 1571SOL     OW 8543   1.293   3.090   5.147
 1571SOL    HW1 8544   1.330   3.017   5.089
 1571SOL    HW2 8545   1.345   3.095   5.232
 1572SOL     OW 8546   0.809   1.866   4.226
 1572SOL    HW1 8547   0.849   1.957   4.217
 1572SOL    HW2 8548   0.709   1.874   4.232
 1573SOL     OW 8549   0.197   2.838   4.988
 1573SOL    HW1 8550   0.286   2.793   4.974
 1573SOL    HW2 8551   0.124   2.773   4.969
 1574SOL     OW 8552   1.525   2.861   3.914
 1574SOL    HW1 8553   1.462   2.785   3.927
 1574SOL    HW2 8554   1.573   2.879   4.000
 1575SOL     OW 8555   1.187   3.654   5.340
 1575SOL    HW1 8556   1.211   3.714   5.264
 1575SOL    HW2 8557   1.194   3.559   5.310
 1576SOL     OW 8558   0.317   2.113   5.525
 1576SOL    HW1 8559   0.388   2.184   5.531
 1576SOL    HW2 8560   0.229   2.152   5.553
 1577SOL     OW 8561   1.466   3.279   4.677
 1577SOL    HW1 8562   1.407   3.285   4.757
 1577SOL    HW2 8563   1.451   3.191   4.631
 1578SOL     OW 8564   1.667   3.576   4.296
 1578SOL    HW1 8565   1.626   3.553   4.208
 1578SOL    HW2 8566   1.649   3.502   4.361
 1579SOL     OW 8567   0.598   2.591   3.994
 1579SOL    HW1 8568   0.622   2.660   3.926
 1579SOL    HW2 8569   0.520   2.624   4.048
 1580SOL     OW 8570   1.281   2.207   4.668
 1580SOL    HW1 8571   1.195   2.157   4.655
 1580SOL    HW2 8572   1.343   2.153   4.724
 1581SOL     OW 8573   1.576   3.524   4.031
 1581SOL    HW1 8574   1.665   3.570   4.034
 1581SOL    HW2 8575   1.555   3.500   3.936
 1582SOL     OW 8576   0.807   2.467   5.189
 1582SOL    HW1 8577   0.760   2.464   5.278
 1582SOL    HW2 8578   0.756   2.412   5.123
 1583SOL     OW 8579   1.394   2.331   5.398
 1583SOL    HW1 8580   1.374   2.374   5.486
 1583SOL    HW2 8581   1.472   2.269   5.407
 1584SOL     OW 8582   0.973   2.752   5.296
 1584SOL    HW1 8583   1.019   2.668   5.267
 1584SOL    HW2 8584   0.917   2.786   5.221
 1585SOL     OW 8585   0.991   2.272   4.966
 1585SOL    HW1 8586   0.914   2.306   5.020
 1585SOL    HW2 8587   0.957   2.221   4.887
 1586SOL     OW 8588   1.041   2.563   4.153
 1586SOL    HW1 8589   1.067   2.559   4.249
 1586SOL    HW2 8590   0.956   2.512   4.139
 1587SOL     OW 8591   0.076   2.673   4.513
 1587SOL    HW1 8592   0.175   2.661   4.522
 1587SOL    HW2 8593   0.052   2.768   4.534
 1588SOL     OW 8594   0.130   3.683   5.295
 1588SOL    HW1 8595   0.120   3.668   5.394
 1588SOL    HW2 8596   0.044   3.719   5.259
 1589SOL     OW 8597   0.865   2.210   3.919
 1589SOL    HW1 8598   0.924   2.273   3.870
 1589SOL    HW2 8599   0.884   2.116   3.890
 1590SOL     OW 8600   1.719   2.447   5.555
 1590SOL    HW1 8601   1.693   2.536   5.519
 1590SOL    HW2 8602   1.717   2.379   5.482
 1591SOL     OW 8603   1.362   3.006   4.269
 1591SOL    HW1 8604   1.445   2.977   4.221
 1591SOL    HW2 8605   1.313   3.073   4.213
 1592SOL     OW 8606   0.550   2.058   4.609
 1592SOL    HW1 8607   0.545   2.053   4.709
 1592SOL    HW2 8608   0.552   2.154   4.580
 1593SOL     OW 8609   1.008   3.318   4.201
 1593SOL    HW1 8610   0.962   3.390   4.149
 1593SOL    HW2 8611   1.004   3.338   4.299
 1594SOL     OW 8612   0.351   3.663   4.577
 1594SOL    HW1 8613   0.401   3.577   4.583
 1594SOL    HW2 8614   0.416   3.740   4.574
 1595SOL     OW 8615   1.795   2.928   4.597
 1595SOL    HW1 8616   1.733   2.913   4.521
 1595SOL    HW2 8617   1.743   2.939   4.682
 1596SOL     OW 8618   1.227   3.412   5.230
 1596SOL    HW1 8619   1.233   3.335   5.294
 1596SOL    HW2 8620   1.175   3.386   5.150
 1597SOL     OW 8621   0.321   2.805   3.966
 1597SOL    HW1 8622   0.403   2.844   3.924
 1597SOL    HW2 8623   0.294   2.723   3.917
 1598SOL     OW 8624   1.458   2.597   4.452
 1598SOL    HW1 8625   1.453   2.532   4.527
 1598SOL    HW2 8626   1.538   2.656   4.465
 1599SOL     OW 8627   0.461   3.128   5.451
 1599SOL    HW1 8628   0.411   3.129   5.365
 1599SOL    HW2 8629   0.398   3.110   5.527
 1600SOL     OW 8630   1.111   3.638   3.961
 1600SOL    HW1 8631   1.051   3.576   4.011
 1600SOL    HW2 8632   1.142   3.594   3.876
 1601SOL     OW 8633   0.202   2.147   5.222
 1601SOL    HW1 8634   0.122   2.207   5.209
 1601SOL    HW2 8635   0.192   2.098   5.308
 1602SOL     OW 8636   1.632   3.239   3.805
 1602SOL    HW1 8637   1.600   3.333   3.795
 1602SOL    HW2 8638   1.556   3.176   3.793
 1603SOL     OW 8639   0.464   3.605   4.047
 1603SOL    HW1 8640   0.497   3.644   4.133
 1603SOL    HW2 8641   0.540   3.598   3.982
 1604SOL     OW 8642   1.400   1.969   4.150
 1604SOL    HW1 8643   1.376   1.932   4.060
 1604SOL    HW2 8644   1.499   1.985   4.154
 1605SOL     OW 8645   0.249   3.647   4.965
 1605SOL    HW1 8646   0.306   3.582   5.015
 1605SOL    HW2 8647   0.233   3.614   4.872
 1606SOL     OW 8648   0.940   3.560   4.628
 1606SOL    HW1 8649   1.020   3.503   4.649
 1606SOL    HW2 8650   0.891   3.520   4.551
 1607SOL     OW 8651   0.382   2.562   4.204
 1607SOL    HW1 8652   0.427   2.472   4.201
 1607SOL    HW2 8653   0.288   2.551   4.237
 1608SOL     OW 8654   1.547   2.084   5.453
 1608SOL    HW1 8655   1.542   2.121   5.545
 1608SOL    HW2 8656   1.475   2.015   5.441
 1609SOL     OW 8657   0.614   1.984   3.841
 1609SOL    HW1 8658   0.712   1.962   3.848
 1609SOL    HW2 8659   0.583   1.967   3.748
 1610SOL     OW 8660   0.781   2.126   5.473
 1610SOL    HW1 8661   0.848   2.065   5.516
 1610SOL    HW2 8662   0.708   2.145   5.538
 1611SOL     OW 8663   0.888   3.376   4.919
 1611SOL    HW1 8664   0.865   3.351   4.825
 1611SOL    HW2 8665   0.949   3.307   4.958
 1612SOL     OW 8666   1.351   2.452   5.157
 1612SOL    HW1 8667   1.379   2.409   5.242
 1612SOL    HW2 8668   1.376   2.548   5.158
 1613SOL     OW 8669   0.803   3.264   4.648
 1613SOL    HW1 8670   0.893   3.278   4.606
 1613SOL    HW2 8671   0.732   3.266   4.577
 1614SOL     OW 8672   0.922   2.365   4.623
 1614SOL    HW1 8673   0.897   2.356   4.527
 1614SOL    HW2 8674   0.970   2.283   4.654
 1615SOL     OW 8675   0.539   1.926   4.236
 1615SOL    HW1 8676   0.458   1.927   4.294
 1615SOL    HW2 8677   0.542   2.009   4.181
 1616SOL     OW 8678   1.434   3.050   3.765
 1616SOL    HW1 8679   1.466   2.974   3.822
 1616SOL    HW2 8680   1.342   3.077   3.795
 1617SOL     OW 8681   0.297   1.897   3.895
 1617SOL    HW1 8682   0.346   1.981   3.874
 1617SOL    HW2 8683   0.359   1.832   3.940
 1618SOL     OW 8684   0.935   2.098   4.204
 1618SOL    HW1 8685   0.887   2.139   4.126
 1618SOL    HW2 8686   1.034   2.096   4.185
 1619SOL     OW 8687   1.076   2.545   5.188
 1619SOL    HW1 8688   0.996   2.484   5.191
 1619SOL    HW2 8689   1.157   2.492   5.164
 1620SOL     OW 8690   1.227   3.432   4.517
 1620SOL    HW1 8691   1.248   3.506   4.452
 1620SOL    HW2 8692   1.295   3.432   4.590
 1621SOL     OW 8693   0.459   3.014   4.465
 1621SOL    HW1 8694   0.388   2.987   4.530
 1621SOL    HW2 8695   0.433   2.986   4.372
 1622SOL     OW 8696   1.271   3.659   4.315
 1622SOL    HW1 8697   1.315   3.723   4.251
 1622SOL    HW2 8698   1.221   3.711   4.385
 1623SOL     OW 8699   1.032   2.411   3.740
 1623SOL    HW1 8700   0.991   2.493   3.701
 1623SOL    HW2 8701   1.096   2.437   3.813
 1624SOL     OW 8702   0.078   2.418   5.110
 1624SOL    HW1 8703   0.170   2.417   5.069
 1624SOL    HW2 8704   0.072   2.492   5.177
 1625SOL     OW 8705   0.561   2.084   4.871
 1625SOL    HW1 8706   0.599   2.000   4.908
 1625SOL    HW2 8707   0.473   2.103   4.915
 1626SOL     OW 8708   0.866   2.316   4.366
 1626SOL    HW1 8709   0.834   2.388   4.304
 1626SOL    HW2 8710   0.890   2.235   4.313
 1627SOL     OW 8711   1.017   1.901   4.477
 1627SOL    HW1 8712   0.945   1.906   4.408
 1627SOL    HW2 8713   0.993   1.832   4.546
 1628SOL     OW 8714   1.429   3.035   4.591
 1628SOL    HW1 8715   1.374   2.951   4.584
 1628SOL    HW2 8716   1.455   3.064   4.499
 1629SOL     OW 8717   1.466   2.452   4.716
 1629SOL    HW1 8718   1.436   2.357   4.723
 1629SOL    HW2 8719   1.539   2.468   4.782
 1630SOL     OW 8720   1.857   2.695   4.101
 1630SOL    HW1 8721   1.899   2.631   4.165
 1630SOL    HW2 8722   1.819   2.644   4.023
 1631SOL     OW 8723   0.488   3.247   3.898
 1631SOL    HW1 8724   0.401   3.232   3.945
 1631SOL    HW2 8725   0.471   3.273   3.803
 1632SOL     OW 8726   1.664   3.142   4.381
 1632SOL    HW1 8727   1.763   3.150   4.395
 1632SOL    HW2 8728   1.619   3.226   4.412
 1633SOL     OW 8729   1.390   2.437   3.802
 1633SOL    HW1 8730   1.336   2.416   3.883
 1633SOL    HW2 8731   1.481   2.396   3.811
 1634SOL     OW 8732   0.527   2.118   4.052
 1634SOL    HW1 8733   0.554   2.059   3.977
 1634SOL    HW2 8734   0.527   2.213   4.021
 1635SOL     OW 8735   1.754   3.085   5.312
 1635SOL    HW1 8736   1.845   3.046   5.299
 1635SOL    HW2 8737   1.762   3.181   5.336
 1636SOL     OW 8738   1.064   3.209   5.064
 1636SOL    HW1 8739   0.984   3.186   5.119
 1636SOL    HW2 8740   1.147   3.183   5.113
 1637SOL     OW 8741   1.592   3.491   5.349
 1637SOL    HW1 8742   1.619   3.525   5.259
 1637SOL    HW2 8743   1.671   3.453   5.395
 1638SOL     OW 8744   1.111   3.057   4.824
 1638SOL    HW1 8745   1.071   3.101   4.905
 1638SOL    HW2 8746   1.070   3.094   4.741
 1639SOL     OW 8747   1.638   2.961   4.803
 1639SOL    HW1 8748   1.643   3.042   4.862
 1639SOL    HW2 8749   1.552   2.963   4.752
 1640SOL     OW 8750   0.915   1.951   5.126
 1640SOL    HW1 8751   0.940   1.931   5.031
 1640SOL    HW2 8752   0.987   2.007   5.168
 1641SOL     OW 8753   0.980   2.978   5.443
 1641SOL    HW1 8754   0.881   2.984   5.453
 1641SOL    HW2 8755   1.003   2.898   5.387
 1642SOL     OW 8756   0.705   2.912   4.092
 1642SOL    HW1 8757   0.691   2.919   4.191
 1642SOL    HW2 8758   0.789   2.861   4.074
 1643SOL     OW 8759   0.410   2.675   4.975
 1643SOL    HW1 8760   0.496   2.687   5.025
 1643SOL    HW2 8761   0.368   2.588   5.002
 1644SOL     OW 8762   1.274   2.248   4.986
 1644SOL    HW1 8763   1.295   2.322   5.050
 1644SOL    HW2 8764   1.185   2.265   4.943
 1645SOL     OW 8765   0.064   3.426   5.055
 1645SOL    HW1 8766   0.018   3.508   5.021
 1645SOL    HW2 8767   0.162   3.445   5.064
 1646SOL     OW 8768   0.367   2.962   4.225
 1646SOL    HW1 8769   0.360   3.045   4.169
 1646SOL    HW2 8770   0.371   2.882   4.165
 1647SOL     OW 8771   0.566   2.399   4.589
 1647SOL    HW1 8772   0.578   2.465   4.515
 1647SOL    HW2 8773   0.612   2.433   4.672
 1648SOL     OW 8774   1.252   3.210   4.112
 1648SOL    HW1 8775   1.302   3.287   4.152
 1648SOL    HW2 8776   1.157   3.212   4.144
 1649SOL     OW 8777   1.272   3.307   4.866
 1649SOL    HW1 8778   1.319   3.320   4.953
 1649SOL    HW2 8779   1.206   3.233   4.875
 1650SOL     OW 8780   1.582   2.501   4.196
 1650SOL    HW1 8781   1.551   2.562   4.269
 1650SOL    HW2 8782   1.632   2.553   4.127
 1651SOL     OW 8783   0.354   3.372   5.053
 1651SOL    HW1 8784   0.333   3.328   4.966
 1651SOL    HW2 8785   0.451   3.398   5.056
 1652SOL     OW 8786   0.402   2.613   5.322
 1652SOL    HW1 8787   0.470   2.668   5.275
 1652SOL    HW2 8788   0.442   2.525   5.349
 1653SOL     OW 8789   1.587   2.641   5.394
 1653SOL    HW1 8790   1.495   2.679   5.389
 1653SOL    HW2 8791   1.647   2.688   5.329
 1654SOL     OW 8792   1.013   1.967   5.494
 1654SOL    HW1 8793   1.019   2.052   5.442
 1654SOL    HW2 8794   1.045   1.891   5.437
 1655SOL     OW 8795   0.504   1.912   5.464
 1655SOL    HW1 8796   0.462   1.855   5.394
 1655SOL    HW2 8797   0.438   1.981   5.496
 1656SOL     OW 8798   0.573   2.732   4.753
 1656SOL    HW1 8799   0.617   2.821   4.744
 1656SOL    HW2 8800   0.510   2.732   4.830
 1657SOL     OW 8801   1.360   2.724   4.769
 1657SOL    HW1 8802   1.285   2.724   4.703
 1657SOL    HW2 8803   1.397   2.632   4.778
 1658SOL     OW 8804   1.209   2.387   3.999
 1658SOL    HW1 8805   1.222   2.303   4.053
 1658SOL    HW2 8806   1.180   2.461   4.059
 1659SOL     OW 8807   0.307   2.075   4.955
 1659SOL    HW1 8808   0.284   2.112   5.045
 1659SOL    HW2 8809   0.277   1.980   4.949
 1660SOL     OW 8810   0.037   3.172   5.006
 1660SOL    HW1 8811   0.090   3.123   5.074
 1660SOL    HW2 8812   0.059   3.270   5.011
 1661SOL     OW 8813   0.732   2.496   4.788
 1661SOL    HW1 8814   0.791   2.470   4.712
 1661SOL    HW2 8815   0.704   2.592   4.777
 1662SOL     OW 8816   1.728   2.797   5.578
 1662SOL    HW1 8817   1.682   2.790   5.489
 1662SOL    HW2 8818   1.666   2.841   5.644
 1663SOL     OW 8819   0.307   1.925   4.342
 1663SOL    HW1 8820   0.296   2.019   4.375
 1663SOL    HW2 8821   0.302   1.862   4.419
 1664SOL     OW 8822   1.622   2.229   4.098
 1664SOL    HW1 8823   1.624   2.153   4.162
 1664SOL    HW2 8824   1.574   2.306   4.138
 1665SOL     OW 8825   1.023   2.628   4.690
 1665SOL    HW1 8826   1.038   2.649   4.786
 1665SOL    HW2 8827   0.993   2.533   4.681
 1666SOL     OW 8828   0.980   3.435   5.424
 1666SOL    HW1 8829   0.960   3.479   5.336
 1666SOL    HW2 8830   1.019   3.344   5.408
 1667SOL     OW 8831   1.859   3.380   5.329
 1667SOL    HW1 8832   1.873   3.407   5.234
 1667SOL    HW2 8833   1.942   3.402   5.382
 1668SOL     OW 8834   0.350   2.760   5.528
 1668SOL    HW1 8835   0.426   2.804   5.576
 1668SOL    HW2 8836   0.385   2.713   5.446
 1669SOL     OW 8837   1.540   2.136   3.849
 1669SOL    HW1 8838   1.479   2.061   3.872
 1669SOL    HW2 8839   1.562   2.188   3.932
 1670SOL     OW 8840   1.303   2.700   3.766
 1670SOL    HW1 8841   1.337   2.607   3.781
 1670SOL    HW2 8842   1.321   2.727   3.671
 1671SOL     OW 8843   1.068   3.195   4.573
 1671SOL    HW1 8844   1.075   3.111   4.518
 1671SOL    HW2 8845   1.130   3.264   4.537
 1672SOL     OW 8846   0.319   2.672   4.673
 1672SOL    HW1 8847   0.412   2.708   4.678
 1672SOL    HW2 8848   0.313   2.587   4.725
 1673SOL     OW 8849   0.339   2.371   4.730
 1673SOL    HW1 8850   0.287   2.288   4.713
 1673SOL    HW2 8851   0.416   2.376   4.666
 1674SOL     OW 8852   0.511   2.277   5.532
 1674SOL    HW1 8853   0.493   2.322   5.620
 1674SOL    HW2 8854   0.553   2.342   5.469
 1675SOL     OW 8855   1.138   2.242   5.402
 1675SOL    HW1 8856   1.093   2.305   5.466
 1675SOL    HW2 8857   1.231   2.273   5.385
 1676SOL     OW 8858   1.160   2.069   5.201
 1676SOL    HW1 8859   1.160   2.133   5.278
 1676SOL    HW2 8860   1.188   2.117   5.118
 1677SOL     OW 8861   0.008   3.188   3.924
 1677SOL    HW1 8862  -0.085   3.209   3.893
 1677SOL    HW2 8863   0.018   3.089   3.937
 1678SOL     OW 8864   0.088   3.663   4.651
 1678SOL    HW1 8865   0.046   3.577   4.624
 1678SOL    HW2 8866   0.182   3.666   4.617
 1679SOL     OW 8867   0.504   3.430   4.634
 1679SOL    HW1 8868   0.570   3.504   4.643
 1679SOL    HW2 8869   0.548   3.351   4.592
 1680SOL     OW 8870   1.002   2.658   4.962
 1680SOL    HW1 8871   1.043   2.626   5.048
 1680SOL    HW2 8872   0.906   2.631   4.959
 1681SOL     OW 8873   0.040   2.406   4.838
 1681SOL    HW1 8874   0.125   2.373   4.797
 1681SOL    HW2 8875   0.053   2.421   4.936
 1682SOL     OW 8876   0.189   2.382   5.446
 1682SOL    HW1 8877   0.248   2.342   5.376
 1682SOL    HW2 8878   0.131   2.453   5.405
 1683SOL     OW 8879   1.369   2.812   5.384
 1683SOL    HW1 8880   1.408   2.901   5.404
 1683SOL    HW2 8881   1.379   2.792   5.287
 1684SOL     OW 8882   0.815   2.434   4.049
 1684SOL    HW1 8883   0.822   2.345   4.003
 1684SOL    HW2 8884   0.721   2.468   4.041
 1685SOL     OW 8885   1.657   2.466   4.930
 1685SOL    HW1 8886   1.619   2.397   4.992
 1685SOL    HW2 8887   1.739   2.430   4.886
 1686SOL     OW 8888   0.252   3.426   5.468
[truncated: 2,402,552 more chars]
