# Supplementary material for: Broadening the Scope of Binding Free Energy Calculations Using a Separated Topologies Approach
Source: J Chem Theory Comput. 2023 Jul 24;19(15):5058–76. doi: 10.1021/acs.jctc.3c00282 (PMC10413862; doi:10.1021/acs.jctc.3c00282)
Supplement: Supplementary file 2 — ct3c00282_si_002.zip [file ct3c00282_si_002.zip › SI_paper/TYK2/lig_ejm_42/solvent.pdb]

TITLE     simulation system in water
REMARK    THIS IS A SIMULATION BOX
CRYST1   42.967   42.967   42.967  60.00  60.00  90.00 P 1           1
MODEL        1
ATOM      1  C0  MOL     1      34.944  27.925  18.368  1.00  0.00            
ATOM      2  C1  MOL     1      35.614  28.785  17.498  1.00  0.00            
ATOM      3  C2  MOL     1      34.944  29.325  16.408  1.00  0.00            
ATOM      4  C3  MOL     1      33.604  28.995  16.158  1.00  0.00            
ATOM      5  C4  MOL     1      32.934  28.135  17.048  1.00  0.00            
ATOM      6  C5  MOL     1      33.614  27.605  18.138  1.00  0.00            
ATOM      7  Cl6 MOL     1      31.264  27.725  16.778  1.00  0.00            
ATOM      8  C7  MOL     1      32.864  29.525  14.988  1.00  0.00            
ATOM      9  O8  MOL     1      32.674  28.795  14.028  1.00  0.00            
ATOM     10  N9  MOL     1      32.394  30.785  15.048  1.00  0.00            
ATOM     11  C10 MOL     1      31.614  31.485  14.118  1.00  0.00            
ATOM     12  C11 MOL     1      30.944  30.925  13.018  1.00  0.00            
ATOM     13  C12 MOL     1      30.124  31.735  12.238  1.00  0.00            
ATOM     14  N13 MOL     1      29.984  33.025  12.518  1.00  0.00            
ATOM     15  C14 MOL     1      30.604  33.605  13.538  1.00  0.00            
ATOM     16  C15 MOL     1      31.394  32.835  14.388  1.00  0.00            
ATOM     17  N16 MOL     1      30.364  34.955  13.818  1.00  0.00            
ATOM     18  C17 MOL     1      31.194  35.825  14.468  1.00  0.00            
ATOM     19  O18 MOL     1      32.284  35.495  14.888  1.00  0.00            
ATOM     20  C19 MOL     1      30.674  37.225  14.668  1.00  0.00            
ATOM     21 0Cl2 MOL     1      35.794  30.425  15.368  1.00  0.00            
ATOM     22  H21 MOL     1      30.144  37.625  13.808  1.00  0.00            
ATOM     23  H22 MOL     1      35.464  27.505  19.218  1.00  0.00            
ATOM     24  H23 MOL     1      36.644  29.035  17.678  1.00  0.00            
ATOM     25  H24 MOL     1      33.094  26.935  18.808  1.00  0.00            
ATOM     26  H25 MOL     1      32.584  31.355  15.858  1.00  0.00            
ATOM     27  H26 MOL     1      31.064  29.875  12.788  1.00  0.00            
ATOM     28  H27 MOL     1      29.594  31.315  11.398  1.00  0.00            
ATOM     29  H28 MOL     1      31.844  33.285  15.268  1.00  0.00            
ATOM     30  H29 MOL     1      29.504  35.385  13.518  1.00  0.00            
ATOM     31  C30 MOL     1      31.814  38.125  15.018  1.00  0.00            
ATOM     32  H31 MOL     1      30.014  37.245  15.538  1.00  0.00            
ATOM     33  H32 MOL     1      31.444  39.145  15.158  1.00  0.00            
ATOM     34  H33 MOL     1      32.294  37.785  15.928  1.00  0.00            
ATOM     35  H34 MOL     1      32.544  38.125  14.208  1.00  0.00            
ATOM     36  OW  SOL     2       2.300   6.280   1.130  1.00  0.00           O
ATOM     37  HW1 SOL     2       1.370   6.260   1.500  1.00  0.00           H
ATOM     38  HW2 SOL     2       2.310   5.890   0.210  1.00  0.00           H
ATOM     39  OW  SOL     3       2.250   2.750   9.961  1.00  0.00           O
ATOM     40  HW1 SOL     3       2.600   2.580  10.881  1.00  0.00           H
ATOM     41  HW2 SOL     3       1.370   2.300   9.841  1.00  0.00           H
ATOM     42  OW  SOL     4       0.190   3.680   6.470  1.00  0.00           O
ATOM     43  HW1 SOL     4      -0.630   4.110   6.860  1.00  0.00           H
ATOM     44  HW2 SOL     4      -0.090   2.950   5.840  1.00  0.00           H
ATOM     45  OW  SOL     5       5.690  12.751  11.651  1.00  0.00           O
ATOM     46  HW1 SOL     5       4.760  12.681  11.281  1.00  0.00           H
ATOM     47  HW2 SOL     5       5.800  13.641  12.091  1.00  0.00           H
ATOM     48  OW  SOL     6      15.551  15.111   7.030  1.00  0.00           O
ATOM     49  HW1 SOL     6      14.981  14.951   7.840  1.00  0.00           H
ATOM     50  HW2 SOL     6      14.961  15.211   6.230  1.00  0.00           H
ATOM     51  OW  SOL     7      17.431   6.180   8.560  1.00  0.00           O
ATOM     52  HW1 SOL     7      17.761   7.120   8.560  1.00  0.00           H
ATOM     53  HW2 SOL     7      17.941   5.640   9.220  1.00  0.00           H
ATOM     54  OW  SOL     8      11.351   7.030   7.170  1.00  0.00           O
ATOM     55  HW1 SOL     8      11.921   7.810   6.920  1.00  0.00           H
ATOM     56  HW2 SOL     8      10.751   7.290   7.930  1.00  0.00           H
ATOM     57  OW  SOL     9      17.551   6.070   2.310  1.00  0.00           O
ATOM     58  HW1 SOL     9      17.431   5.940   1.320  1.00  0.00           H
ATOM     59  HW2 SOL     9      17.251   5.260   2.800  1.00  0.00           H
ATOM     60  OW  SOL    10       7.680  11.441  10.231  1.00  0.00           O
ATOM     61  HW1 SOL    10       6.900  11.611  10.831  1.00  0.00           H
ATOM     62  HW2 SOL    10       8.020  12.311   9.871  1.00  0.00           H
ATOM     63  OW  SOL    11       8.500   7.980  18.231  1.00  0.00           O
ATOM     64  HW1 SOL    11       8.460   8.740  18.881  1.00  0.00           H
ATOM     65  HW2 SOL    11       8.720   8.340  17.321  1.00  0.00           H
ATOM     66  OW  SOL    12       6.850  10.121   6.650  1.00  0.00           O
ATOM     67  HW1 SOL    12       7.540   9.961   7.350  1.00  0.00           H
ATOM     68  HW2 SOL    12       6.120  10.691   7.030  1.00  0.00           H
ATOM     69  OW  SOL    13       6.860  11.611  18.031  1.00  0.00           O
ATOM     70  HW1 SOL    13       7.460  12.401  18.171  1.00  0.00           H
ATOM     71  HW2 SOL    13       6.000  11.921  17.621  1.00  0.00           H
ATOM     72  OW  SOL    14       3.350  14.351  10.611  1.00  0.00           O
ATOM     73  HW1 SOL    14       2.570  14.041  10.081  1.00  0.00           H
ATOM     74  HW2 SOL    14       3.930  14.931  10.041  1.00  0.00           H
ATOM     75  OW  SOL    15      14.601  15.051  13.391  1.00  0.00           O
ATOM     76  HW1 SOL    15      14.841  15.991  13.651  1.00  0.00           H
ATOM     77  HW2 SOL    15      14.441  14.511  14.211  1.00  0.00           H
ATOM     78  OW  SOL    16       4.380   3.920  14.991  1.00  0.00           O
ATOM     79  HW1 SOL    16       5.200   3.360  15.081  1.00  0.00           H
ATOM     80  HW2 SOL    16       3.570   3.340  15.031  1.00  0.00           H
ATOM     81  OW  SOL    17      16.031   4.470   7.370  1.00  0.00           O
ATOM     82  HW1 SOL    17      15.291   4.930   6.870  1.00  0.00           H
ATOM     83  HW2 SOL    17      16.541   5.150   7.900  1.00  0.00           H
ATOM     84  OW  SOL    18       2.310  17.131   4.830  1.00  0.00           O
ATOM     85  HW1 SOL    18       2.650  17.901   5.370  1.00  0.00           H
ATOM     86  HW2 SOL    18       2.750  17.131   3.930  1.00  0.00           H
ATOM     87  OW  SOL    19      11.271  13.411  16.901  1.00  0.00           O
ATOM     88  HW1 SOL    19      11.741  13.411  17.781  1.00  0.00           H
ATOM     89  HW2 SOL    19      10.791  12.541  16.791  1.00  0.00           H
ATOM     90  OW  SOL    20       2.300  14.341   5.380  1.00  0.00           O
ATOM     91  HW1 SOL    20       2.040  15.301   5.380  1.00  0.00           H
ATOM     92  HW2 SOL    20       1.590  13.801   5.830  1.00  0.00           H
ATOM     93  OW  SOL    21       2.400  10.911   8.860  1.00  0.00           O
ATOM     94  HW1 SOL    21       2.540  10.071   9.380  1.00  0.00           H
ATOM     95  HW2 SOL    21       1.850  11.551   9.410  1.00  0.00           H
ATOM     96  OW  SOL    22       6.200  17.861  14.391  1.00  0.00           O
ATOM     97  HW1 SOL    22       5.280  17.691  14.741  1.00  0.00           H
ATOM     98  HW2 SOL    22       6.480  18.781  14.651  1.00  0.00           H
ATOM     99  OW  SOL    23       6.060   9.641   1.230  1.00  0.00           O
ATOM    100  HW1 SOL    23       6.130  10.481   0.690  1.00  0.00           H
ATOM    101  HW2 SOL    23       6.520   9.771   2.110  1.00  0.00           H
ATOM    102  OW  SOL    24      15.941   1.140  14.801  1.00  0.00           O
ATOM    103  HW1 SOL    24      15.761   1.810  14.081  1.00  0.00           H
ATOM    104  HW2 SOL    24      15.911   1.600  15.691  1.00  0.00           H
ATOM    105  OW  SOL    25       1.220   6.430   5.630  1.00  0.00           O
ATOM    106  HW1 SOL    25       0.770   5.550   5.800  1.00  0.00           H
ATOM    107  HW2 SOL    25       1.210   6.970   6.470  1.00  0.00           H
ATOM    108  OW  SOL    26      18.421  17.671   3.590  1.00  0.00           O
ATOM    109  HW1 SOL    26      18.961  17.381   4.390  1.00  0.00           H
ATOM    110  HW2 SOL    26      18.721  18.571   3.300  1.00  0.00           H
ATOM    111  OW  SOL    27       0.270  15.961   1.170  1.00  0.00           O
ATOM    112  HW1 SOL    27       0.080  15.001   1.380  1.00  0.00           H
ATOM    113  HW2 SOL    27      -0.060  16.541   1.920  1.00  0.00           H
ATOM    114  OW  SOL    28      16.411  11.081   4.320  1.00  0.00           O
ATOM    115  HW1 SOL    28      17.271  11.101   3.800  1.00  0.00           H
ATOM    116  HW2 SOL    28      16.551  11.551   5.200  1.00  0.00           H
ATOM    117  OW  SOL    29       1.130   7.370  15.971  1.00  0.00           O
ATOM    118  HW1 SOL    29       2.010   7.240  16.421  1.00  0.00           H
ATOM    119  HW2 SOL    29       1.000   8.340  15.751  1.00  0.00           H
ATOM    120  OW  SOL    30       6.130  13.651   7.260  1.00  0.00           O
ATOM    121  HW1 SOL    30       5.640  12.781   7.350  1.00  0.00           H
ATOM    122  HW2 SOL    30       5.900  14.081   6.390  1.00  0.00           H
ATOM    123  OW  SOL    31      12.931  12.281  14.231  1.00  0.00           O
ATOM    124  HW1 SOL    31      13.301  11.551  13.651  1.00  0.00           H
ATOM    125  HW2 SOL    31      13.451  12.331  15.081  1.00  0.00           H
ATOM    126  OW  SOL    32       8.090   0.040   5.020  1.00  0.00           O
ATOM    127  HW1 SOL    32       8.490   0.950   4.930  1.00  0.00           H
ATOM    128  HW2 SOL    32       7.090   0.120   5.080  1.00  0.00           H
ATOM    129  OW  SOL    33       1.970   9.761  12.641  1.00  0.00           O
ATOM    130  HW1 SOL    33       2.860   9.311  12.501  1.00  0.00           H
ATOM    131  HW2 SOL    33       1.240   9.111  12.451  1.00  0.00           H
ATOM    132  OW  SOL    34      15.251   9.991   1.900  1.00  0.00           O
ATOM    133  HW1 SOL    34      14.621   9.231   2.030  1.00  0.00           H
ATOM    134  HW2 SOL    34      15.731  10.171   2.760  1.00  0.00           H
ATOM    135  OW  SOL    35      11.871  17.921  16.161  1.00  0.00           O
ATOM    136  HW1 SOL    35      12.111  18.521  15.401  1.00  0.00           H
ATOM    137  HW2 SOL    35      11.941  16.971  15.861  1.00  0.00           H
ATOM    138  OW  SOL    36       3.170   2.510  18.011  1.00  0.00           O
ATOM    139  HW1 SOL    36       3.880   3.220  18.071  1.00  0.00           H
ATOM    140  HW2 SOL    36       2.290   2.900  18.291  1.00  0.00           H
ATOM    141  OW  SOL    37      14.661  14.171   9.531  1.00  0.00           O
ATOM    142  HW1 SOL    37      14.071  14.231  10.331  1.00  0.00           H
ATOM    143  HW2 SOL    37      14.511  13.291   9.071  1.00  0.00           H
ATOM    144  OW  SOL    38      16.671  17.141   5.720  1.00  0.00           O
ATOM    145  HW1 SOL    38      16.261  16.911   4.840  1.00  0.00           H
ATOM    146  HW2 SOL    38      16.491  16.401   6.370  1.00  0.00           H
ATOM    147  OW  SOL    39       5.980   7.290   2.700  1.00  0.00           O
ATOM    148  HW1 SOL    39       6.220   7.980   2.020  1.00  0.00           H
ATOM    149  HW2 SOL    39       5.200   7.620   3.240  1.00  0.00           H
ATOM    150  OW  SOL    40      12.811   3.450   9.441  1.00  0.00           O
ATOM    151  HW1 SOL    40      11.951   2.950   9.311  1.00  0.00           H
ATOM    152  HW2 SOL    40      13.431   2.910  10.001  1.00  0.00           H
ATOM    153  OW  SOL    41      15.761  16.621   3.070  1.00  0.00           O
ATOM    154  HW1 SOL    41      16.651  17.081   3.100  1.00  0.00           H
ATOM    155  HW2 SOL    41      15.551  16.381   2.120  1.00  0.00           H
ATOM    156  OW  SOL    42       8.070   6.050  14.651  1.00  0.00           O
ATOM    157  HW1 SOL    42       7.600   6.020  15.541  1.00  0.00           H
ATOM    158  HW2 SOL    42       7.560   5.500  13.991  1.00  0.00           H
ATOM    159  OW  SOL    43      13.941   4.690  16.741  1.00  0.00           O
ATOM    160  HW1 SOL    43      13.741   5.120  17.621  1.00  0.00           H
ATOM    161  HW2 SOL    43      14.721   4.070  16.831  1.00  0.00           H
ATOM    162  OW  SOL    44       9.731   8.900  15.721  1.00  0.00           O
ATOM    163  HW1 SOL    44      10.191   8.060  15.431  1.00  0.00           H
ATOM    164  HW2 SOL    44       9.171   9.240  14.971  1.00  0.00           H
ATOM    165  OW  SOL    45       9.911   4.100  12.421  1.00  0.00           O
ATOM    166  HW1 SOL    45       9.141   4.440  12.961  1.00  0.00           H
ATOM    167  HW2 SOL    45       9.571   3.590  11.631  1.00  0.00           H
ATOM    168  OW  SOL    46      10.411   7.010   4.290  1.00  0.00           O
ATOM    169  HW1 SOL    46      10.671   6.970   5.250  1.00  0.00           H
ATOM    170  HW2 SOL    46       9.561   6.500   4.150  1.00  0.00           H
ATOM    171  OW  SOL    47       0.760   8.110   7.890  1.00  0.00           O
ATOM    172  HW1 SOL    47       1.750   7.990   7.980  1.00  0.00           H
ATOM    173  HW2 SOL    47       0.520   9.060   8.100  1.00  0.00           H
ATOM    174  OW  SOL    48       1.300  18.211  15.711  1.00  0.00           O
ATOM    175  HW1 SOL    48       1.200  18.061  16.701  1.00  0.00           H
ATOM    176  HW2 SOL    48       0.440  18.571  15.351  1.00  0.00           H
ATOM    177  OW  SOL    49       8.650   3.480   1.950  1.00  0.00           O
ATOM    178  HW1 SOL    49       9.240   4.110   1.460  1.00  0.00           H
ATOM    179  HW2 SOL    49       8.840   2.540   1.660  1.00  0.00           H
ATOM    180  OW  SOL    50      17.191   5.850  18.311  1.00  0.00           O
ATOM    181  HW1 SOL    50      16.931   6.740  17.951  1.00  0.00           H
ATOM    182  HW2 SOL    50      17.171   5.170  17.581  1.00  0.00           H
ATOM    183  OW  SOL    51      13.621  11.441   5.450  1.00  0.00           O
ATOM    184  HW1 SOL    51      14.451  11.151   4.970  1.00  0.00           H
ATOM    185  HW2 SOL    51      13.131  12.111   4.890  1.00  0.00           H
ATOM    186  OW  SOL    52       5.500   1.960   8.850  1.00  0.00           O
ATOM    187  HW1 SOL    52       5.450   1.910   9.850  1.00  0.00           H
ATOM    188  HW2 SOL    52       5.520   2.920   8.560  1.00  0.00           H
ATOM    189  OW  SOL    53      10.081  14.561   4.770  1.00  0.00           O
ATOM    190  HW1 SOL    53       9.621  15.281   4.250  1.00  0.00           H
ATOM    191  HW2 SOL    53      10.041  14.761   5.750  1.00  0.00           H
ATOM    192  OW  SOL    54       3.510  18.011   8.530  1.00  0.00           O
ATOM    193  HW1 SOL    54       4.010  17.151   8.590  1.00  0.00           H
ATOM    194  HW2 SOL    54       4.160  18.781   8.500  1.00  0.00           H
ATOM    195  OW  SOL    55      17.951  10.661   8.730  1.00  0.00           O
ATOM    196  HW1 SOL    55      17.331  10.511   7.970  1.00  0.00           H
ATOM    197  HW2 SOL    55      17.431  10.771   9.580  1.00  0.00           H
ATOM    198  OW  SOL    56      12.271  15.501  15.061  1.00  0.00           O
ATOM    199  HW1 SOL    56      12.331  14.731  15.701  1.00  0.00           H
ATOM    200  HW2 SOL    56      11.751  15.241  14.261  1.00  0.00           H
ATOM    201  OW  SOL    57       3.210   9.431   2.420  1.00  0.00           O
ATOM    202  HW1 SOL    57       4.030   9.821   2.000  1.00  0.00           H
ATOM    203  HW2 SOL    57       2.940   8.611   1.930  1.00  0.00           H
ATOM    204  OW  SOL    58      14.581   7.350   7.280  1.00  0.00           O
ATOM    205  HW1 SOL    58      14.531   6.700   8.030  1.00  0.00           H
ATOM    206  HW2 SOL    58      15.381   7.940   7.410  1.00  0.00           H
ATOM    207  OW  SOL    59       4.610  12.661  17.271  1.00  0.00           O
ATOM    208  HW1 SOL    59       4.110  12.671  16.411  1.00  0.00           H
ATOM    209  HW2 SOL    59       3.980  12.481  18.031  1.00  0.00           H
ATOM    210  OW  SOL    60      11.111  17.761   2.370  1.00  0.00           O
ATOM    211  HW1 SOL    60      10.511  17.141   2.870  1.00  0.00           H
ATOM    212  HW2 SOL    60      11.421  17.321   1.520  1.00  0.00           H
ATOM    213  OW  SOL    61       2.020   2.850  14.981  1.00  0.00           O
ATOM    214  HW1 SOL    61       1.220   3.450  14.851  1.00  0.00           H
ATOM    215  HW2 SOL    61       1.920   2.360  15.841  1.00  0.00           H
ATOM    216  OW  SOL    62      16.321  13.771   0.810  1.00  0.00           O
ATOM    217  HW1 SOL    62      16.001  14.711   0.710  1.00  0.00           H
ATOM    218  HW2 SOL    62      15.561  13.141   0.690  1.00  0.00           H
ATOM    219  OW  SOL    63       4.640  17.431   3.230  1.00  0.00           O
ATOM    220  HW1 SOL    63       4.970  17.821   4.090  1.00  0.00           H
ATOM    221  HW2 SOL    63       5.400  17.361   2.580  1.00  0.00           H
ATOM    222  OW  SOL    64      14.001   1.070   4.260  1.00  0.00           O
ATOM    223  HW1 SOL    64      13.761   0.700   3.360  1.00  0.00           H
ATOM    224  HW2 SOL    64      14.991   1.230   4.300  1.00  0.00           H
ATOM    225  OW  SOL    65       2.490  17.851  12.411  1.00  0.00           O
ATOM    226  HW1 SOL    65       3.060  17.201  12.911  1.00  0.00           H
ATOM    227  HW2 SOL    65       2.330  17.521  11.481  1.00  0.00           H
ATOM    228  OW  SOL    66       9.401  16.981   9.040  1.00  0.00           O
ATOM    229  HW1 SOL    66      10.201  16.411   9.250  1.00  0.00           H
ATOM    230  HW2 SOL    66       8.911  16.581   8.270  1.00  0.00           H
ATOM    231  OW  SOL    67       3.820   7.000   4.800  1.00  0.00           O
ATOM    232  HW1 SOL    67       4.270   6.100   4.770  1.00  0.00           H
ATOM    233  HW2 SOL    67       2.880   6.890   5.130  1.00  0.00           H
ATOM    234  OW  SOL    68      15.471   2.220  17.291  1.00  0.00           O
ATOM    235  HW1 SOL    68      15.421   2.590  18.211  1.00  0.00           H
ATOM    236  HW2 SOL    68      14.751   1.530  17.171  1.00  0.00           H
ATOM    237  OW  SOL    69       6.140   1.220   1.170  1.00  0.00           O
ATOM    238  HW1 SOL    69       7.120   1.000   1.240  1.00  0.00           H
ATOM    239  HW2 SOL    69       5.830   1.050   0.240  1.00  0.00           H
ATOM    240  OW  SOL    70       7.810   2.640  17.491  1.00  0.00           O
ATOM    241  HW1 SOL    70       8.480   2.030  17.921  1.00  0.00           H
ATOM    242  HW2 SOL    70       7.080   2.830  18.141  1.00  0.00           H
ATOM    243  OW  SOL    71       8.880  15.141  11.951  1.00  0.00           O
ATOM    244  HW1 SOL    71       8.650  14.891  11.011  1.00  0.00           H
ATOM    245  HW2 SOL    71       9.490  14.451  12.341  1.00  0.00           H
ATOM    246  OW  SOL    72      13.511   5.900  14.331  1.00  0.00           O
ATOM    247  HW1 SOL    72      13.791   5.470  15.181  1.00  0.00           H
ATOM    248  HW2 SOL    72      13.761   6.860  14.341  1.00  0.00           H
ATOM    249  OW  SOL    73       8.030  14.021   9.240  1.00  0.00           O
ATOM    250  HW1 SOL    73       8.930  14.161   8.820  1.00  0.00           H
ATOM    251  HW2 SOL    73       7.320  14.041   8.530  1.00  0.00           H
ATOM    252  OW  SOL    74       9.220   5.030   8.990  1.00  0.00           O
ATOM    253  HW1 SOL    74       8.970   4.940   8.030  1.00  0.00           H
ATOM    254  HW2 SOL    74       9.700   4.210   9.300  1.00  0.00           H
ATOM    255  OW  SOL    75       5.390   0.640   5.120  1.00  0.00           O
ATOM    256  HW1 SOL    75       4.580   0.650   5.700  1.00  0.00           H
ATOM    257  HW2 SOL    75       5.420   1.470   4.570  1.00  0.00           H
ATOM    258  OW  SOL    76      14.341  11.881   0.410  1.00  0.00           O
ATOM    259  HW1 SOL    76      14.661  11.121   0.980  1.00  0.00           H
ATOM    260  HW2 SOL    76      13.421  12.151   0.710  1.00  0.00           H
ATOM    261  OW  SOL    77       2.970   0.350   1.710  1.00  0.00           O
ATOM    262  HW1 SOL    77       3.460   1.190   1.500  1.00  0.00           H
ATOM    263  HW2 SOL    77       3.590  -0.300   2.160  1.00  0.00           H
ATOM    264  OW  SOL    78       9.351   2.360   4.800  1.00  0.00           O
ATOM    265  HW1 SOL    78       8.871   2.770   4.020  1.00  0.00           H
ATOM    266  HW2 SOL    78      10.341   2.340   4.610  1.00  0.00           H
ATOM    267  OW  SOL    79      10.761   6.830  14.641  1.00  0.00           O
ATOM    268  HW1 SOL    79       9.961   6.220  14.671  1.00  0.00           H
ATOM    269  HW2 SOL    79      11.571   6.300  14.401  1.00  0.00           H
ATOM    270  OW  SOL    80      12.271  15.701   7.930  1.00  0.00           O
ATOM    271  HW1 SOL    80      12.481  16.441   7.280  1.00  0.00           H
ATOM    272  HW2 SOL    80      12.951  15.701   8.660  1.00  0.00           H
ATOM    273  OW  SOL    81       4.590  11.521   7.410  1.00  0.00           O
ATOM    274  HW1 SOL    81       3.880  11.251   8.060  1.00  0.00           H
ATOM    275  HW2 SOL    81       4.330  11.241   6.480  1.00  0.00           H
ATOM    276  OW  SOL    82      12.711  17.971   5.910  1.00  0.00           O
ATOM    277  HW1 SOL    82      13.151  18.611   5.270  1.00  0.00           H
ATOM    278  HW2 SOL    82      12.211  18.491   6.610  1.00  0.00           H
ATOM    279  OW  SOL    83      10.321   5.490   0.160  1.00  0.00           O
ATOM    280  HW1 SOL    83       9.911   6.310  -0.230  1.00  0.00           H
ATOM    281  HW2 SOL    83      10.961   5.750   0.890  1.00  0.00           H
ATOM    282  OW  SOL    84       0.780   5.560  13.861  1.00  0.00           O
ATOM    283  HW1 SOL    84       1.700   5.550  13.451  1.00  0.00           H
ATOM    284  HW2 SOL    84       0.720   6.300  14.531  1.00  0.00           H
ATOM    285  OW  SOL    85       5.610   2.220  11.471  1.00  0.00           O
ATOM    286  HW1 SOL    85       5.990   1.380  11.841  1.00  0.00           H
ATOM    287  HW2 SOL    85       4.730   2.410  11.911  1.00  0.00           H
ATOM    288  OW  SOL    86       8.660   4.540   6.420  1.00  0.00           O
ATOM    289  HW1 SOL    86       8.340   5.260   5.800  1.00  0.00           H
ATOM    290  HW2 SOL    86       8.900   3.730   5.890  1.00  0.00           H
ATOM    291  OW  SOL    87      10.171   0.390   7.530  1.00  0.00           O
ATOM    292  HW1 SOL    87       9.451   0.440   6.840  1.00  0.00           H
ATOM    293  HW2 SOL    87       9.931  -0.300   8.220  1.00  0.00           H
ATOM    294  OW  SOL    88      14.291  11.731   8.670  1.00  0.00           O
ATOM    295  HW1 SOL    88      13.741  10.891   8.600  1.00  0.00           H
ATOM    296  HW2 SOL    88      14.551  12.021   7.750  1.00  0.00           H
ATOM    297  OW  SOL    89      14.661   5.900   9.921  1.00  0.00           O
ATOM    298  HW1 SOL    89      14.361   4.950   9.991  1.00  0.00           H
ATOM    299  HW2 SOL    89      15.391   6.060  10.581  1.00  0.00           H
ATOM    300  OW  SOL    90      18.571   8.330   3.770  1.00  0.00           O
ATOM    301  HW1 SOL    90      18.991   7.690   4.410  1.00  0.00           H
ATOM    302  HW2 SOL    90      18.191   7.820   2.990  1.00  0.00           H
ATOM    303  OW  SOL    91       4.880  13.851   1.740  1.00  0.00           O
ATOM    304  HW1 SOL    91       4.010  13.701   2.210  1.00  0.00           H
ATOM    305  HW2 SOL    91       4.710  14.111   0.790  1.00  0.00           H
ATOM    306  OW  SOL    92      16.641  12.801   6.570  1.00  0.00           O
ATOM    307  HW1 SOL    92      17.631  12.881   6.710  1.00  0.00           H
ATOM    308  HW2 SOL    92      16.191  13.641   6.880  1.00  0.00           H
ATOM    309  OW  SOL    93      13.901   5.750   0.780  1.00  0.00           O
ATOM    310  HW1 SOL    93      13.361   5.540   1.590  1.00  0.00           H
ATOM    311  HW2 SOL    93      14.811   5.340   0.870  1.00  0.00           H
ATOM    312  OW  SOL    94       5.270   2.560   3.280  1.00  0.00           O
ATOM    313  HW1 SOL    94       5.540   1.970   2.530  1.00  0.00           H
ATOM    314  HW2 SOL    94       5.270   3.510   2.970  1.00  0.00           H
ATOM    315  OW  SOL    95      17.541  12.231  15.881  1.00  0.00           O
ATOM    316  HW1 SOL    95      18.451  11.841  15.751  1.00  0.00           H
ATOM    317  HW2 SOL    95      17.621  13.191  16.121  1.00  0.00           H
ATOM    318  OW  SOL    96      10.641  13.471  13.401  1.00  0.00           O
ATOM    319  HW1 SOL    96       9.841  13.241  13.951  1.00  0.00           H
ATOM    320  HW2 SOL    96      11.471  13.211  13.891  1.00  0.00           H
ATOM    321  OW  SOL    97      15.921  16.291  16.251  1.00  0.00           O
ATOM    322  HW1 SOL    97      16.191  16.631  15.351  1.00  0.00           H
ATOM    323  HW2 SOL    97      16.711  15.911  16.711  1.00  0.00           H
ATOM    324  OW  SOL    98      11.111  11.951  11.001  1.00  0.00           O
ATOM    325  HW1 SOL    98      10.711  12.391  11.811  1.00  0.00           H
ATOM    326  HW2 SOL    98      10.701  12.321  10.171  1.00  0.00           H
ATOM    327  OW  SOL    99      16.381  10.991  10.791  1.00  0.00           O
ATOM    328  HW1 SOL    99      16.431  11.801  11.381  1.00  0.00           H
ATOM    329  HW2 SOL    99      15.521  11.011  10.281  1.00  0.00           H
ATOM    330  OW  SOL   100       9.150   0.890  14.021  1.00  0.00           O
ATOM    331  HW1 SOL   100       9.400   0.690  13.071  1.00  0.00           H
ATOM    332  HW2 SOL   100       9.870   1.450  14.441  1.00  0.00           H
ATOM    333  OW  SOL   101       9.801  11.161  17.191  1.00  0.00           O
ATOM    334  HW1 SOL   101       8.811  11.221  17.291  1.00  0.00           H
ATOM    335  HW2 SOL   101      10.031  10.361  16.631  1.00  0.00           H
ATOM    336  OW  SOL   102       7.050  10.501   3.680  1.00  0.00           O
ATOM    337  HW1 SOL   102       6.910  10.571   4.670  1.00  0.00           H
ATOM    338  HW2 SOL   102       7.890   9.991   3.500  1.00  0.00           H
ATOM    339  OW  SOL   103       4.100   8.130  12.511  1.00  0.00           O
ATOM    340  HW1 SOL   103       4.960   8.250  13.011  1.00  0.00           H
ATOM    341  HW2 SOL   103       3.680   7.260  12.781  1.00  0.00           H
ATOM    342  OW  SOL   104      12.741   3.860  12.621  1.00  0.00           O
ATOM    343  HW1 SOL   104      12.951   4.600  13.261  1.00  0.00           H
ATOM    344  HW2 SOL   104      11.851   4.030  12.191  1.00  0.00           H
ATOM    345  OW  SOL   105       0.640  15.641  13.311  1.00  0.00           O
ATOM    346  HW1 SOL   105       0.180  16.461  12.971  1.00  0.00           H
ATOM    347  HW2 SOL   105       1.620  15.831  13.401  1.00  0.00           H
ATOM    348  OW  SOL   106       3.670  11.001   5.010  1.00  0.00           O
ATOM    349  HW1 SOL   106       3.600  11.831   4.450  1.00  0.00           H
ATOM    350  HW2 SOL   106       3.710  10.201   4.410  1.00  0.00           H
ATOM    351  OW  SOL   107       5.660   5.370   8.650  1.00  0.00           O
ATOM    352  HW1 SOL   107       5.780   6.030   7.910  1.00  0.00           H
ATOM    353  HW2 SOL   107       6.120   5.710   9.480  1.00  0.00           H
ATOM    354  OW  SOL   108      12.521  13.481   3.880  1.00  0.00           O
ATOM    355  HW1 SOL   108      13.021  14.251   4.280  1.00  0.00           H
ATOM    356  HW2 SOL   108      11.571  13.501   4.200  1.00  0.00           H
ATOM    357  OW  SOL   109      12.721  14.451  11.421  1.00  0.00           O
ATOM    358  HW1 SOL   109      13.191  14.581  12.291  1.00  0.00           H
ATOM    359  HW2 SOL   109      12.061  13.711  11.511  1.00  0.00           H
ATOM    360  OW  SOL   110      15.821   6.390   4.720  1.00  0.00           O
ATOM    361  HW1 SOL   110      15.511   7.000   5.450  1.00  0.00           H
ATOM    362  HW2 SOL   110      16.321   6.910   4.030  1.00  0.00           H
ATOM    363  OW  SOL   111       3.540  15.101  13.291  1.00  0.00           O
ATOM    364  HW1 SOL   111       3.330  14.661  12.421  1.00  0.00           H
ATOM    365  HW2 SOL   111       4.510  15.361  13.321  1.00  0.00           H
ATOM    366  OW  SOL   112       4.020   7.510  15.981  1.00  0.00           O
ATOM    367  HW1 SOL   112       4.700   8.060  15.511  1.00  0.00           H
ATOM    368  HW2 SOL   112       4.420   6.630  16.251  1.00  0.00           H
ATOM    369  OW  SOL   113      15.871   7.790  16.701  1.00  0.00           O
ATOM    370  HW1 SOL   113      14.951   8.170  16.651  1.00  0.00           H
ATOM    371  HW2 SOL   113      16.471   8.260  16.051  1.00  0.00           H
ATOM    372  OW  SOL   114      10.131   1.050  17.701  1.00  0.00           O
ATOM    373  HW1 SOL   114      10.191   1.900  17.181  1.00  0.00           H
ATOM    374  HW2 SOL   114      10.451   0.290  17.131  1.00  0.00           H
ATOM    375  OW  SOL   115       5.040   0.500  17.401  1.00  0.00           O
ATOM    376  HW1 SOL   115       4.620  -0.070  16.701  1.00  0.00           H
ATOM    377  HW2 SOL   115       4.380   1.190  17.721  1.00  0.00           H
ATOM    378  OW  SOL   116       5.730   8.700  10.291  1.00  0.00           O
ATOM    379  HW1 SOL   116       6.170   9.590  10.201  1.00  0.00           H
ATOM    380  HW2 SOL   116       5.100   8.700  11.061  1.00  0.00           H
ATOM    381  OW  SOL   117      13.601   8.620  10.451  1.00  0.00           O
ATOM    382  HW1 SOL   117      12.851   8.620   9.791  1.00  0.00           H
ATOM    383  HW2 SOL   117      13.971   7.700  10.541  1.00  0.00           H
ATOM    384  OW  SOL   118      12.091   5.250   2.750  1.00  0.00           O
ATOM    385  HW1 SOL   118      12.221   4.410   3.290  1.00  0.00           H
ATOM    386  HW2 SOL   118      11.801   5.990   3.350  1.00  0.00           H
ATOM    387  OW  SOL   119       3.070   2.130  12.311  1.00  0.00           O
ATOM    388  HW1 SOL   119       2.840   2.500  13.211  1.00  0.00           H
ATOM    389  HW2 SOL   119       2.770   1.180  12.251  1.00  0.00           H
ATOM    390  OW  SOL   120       0.370  13.101  12.821  1.00  0.00           O
ATOM    391  HW1 SOL   120       0.900  12.611  13.501  1.00  0.00           H
ATOM    392  HW2 SOL   120       0.590  14.081  12.871  1.00  0.00           H
ATOM    393  OW  SOL   121       7.320   6.340  10.641  1.00  0.00           O
ATOM    394  HW1 SOL   121       7.910   6.080   9.881  1.00  0.00           H
ATOM    395  HW2 SOL   121       7.040   7.300  10.531  1.00  0.00           H
ATOM    396  OW  SOL   122      17.281   9.351  18.541  1.00  0.00           O
ATOM    397  HW1 SOL   122      16.821   9.281  17.651  1.00  0.00           H
ATOM    398  HW2 SOL   122      16.661   9.791  19.201  1.00  0.00           H
ATOM    399  OW  SOL   123       3.070   0.630   6.180  1.00  0.00           O
ATOM    400  HW1 SOL   123       2.960   1.570   6.510  1.00  0.00           H
ATOM    401  HW2 SOL   123       3.020   0.000   6.950  1.00  0.00           H
ATOM    402  OW  SOL   124      16.221   3.670   3.740  1.00  0.00           O
ATOM    403  HW1 SOL   124      16.241   2.910   4.380  1.00  0.00           H
ATOM    404  HW2 SOL   124      15.741   4.440   4.140  1.00  0.00           H
ATOM    405  OW  SOL   125      10.231   7.660   9.661  1.00  0.00           O
ATOM    406  HW1 SOL   125      10.381   7.870  10.621  1.00  0.00           H
ATOM    407  HW2 SOL   125       9.931   6.710   9.571  1.00  0.00           H
ATOM    408  OW  SOL   126       9.801  15.731  17.001  1.00  0.00           O
ATOM    409  HW1 SOL   126       9.601  16.171  16.121  1.00  0.00           H
ATOM    410  HW2 SOL   126      10.191  14.821  16.841  1.00  0.00           H
ATOM    411  OW  SOL   127      18.591  15.181  16.051  1.00  0.00           O
ATOM    412  HW1 SOL   127      18.731  15.451  15.101  1.00  0.00           H
ATOM    413  HW2 SOL   127      19.421  15.401  16.581  1.00  0.00           H
ATOM    414  OW  SOL   128       3.500   8.980  18.041  1.00  0.00           O
ATOM    415  HW1 SOL   128       4.260   9.420  18.521  1.00  0.00           H
ATOM    416  HW2 SOL   128       3.850   8.510  17.221  1.00  0.00           H
ATOM    417  OW  SOL   129      15.401   2.740   1.250  1.00  0.00           O
ATOM    418  HW1 SOL   129      14.791   1.990   1.480  1.00  0.00           H
ATOM    419  HW2 SOL   129      15.621   3.260   2.080  1.00  0.00           H
ATOM    420  OW  SOL   130      13.031   8.380   0.420  1.00  0.00           O
ATOM    421  HW1 SOL   130      13.371   7.450   0.570  1.00  0.00           H
ATOM    422  HW2 SOL   130      13.211   8.650  -0.530  1.00  0.00           H
ATOM    423  OW  SOL   131      10.681  13.331   8.490  1.00  0.00           O
ATOM    424  HW1 SOL   131      10.751  12.491   7.940  1.00  0.00           H
ATOM    425  HW2 SOL   131      11.301  14.021   8.130  1.00  0.00           H
ATOM    426  OW  SOL   132       3.190   8.100   9.491  1.00  0.00           O
ATOM    427  HW1 SOL   132       4.120   8.460   9.541  1.00  0.00           H
ATOM    428  HW2 SOL   132       3.130   7.250  10.011  1.00  0.00           H
ATOM    429  OW  SOL   133       3.390   5.090  10.061  1.00  0.00           O
ATOM    430  HW1 SOL   133       2.870   4.260   9.891  1.00  0.00           H
ATOM    431  HW2 SOL   133       4.160   5.140   9.421  1.00  0.00           H
ATOM    432  OW  SOL   134       5.110   4.150  18.081  1.00  0.00           O
ATOM    433  HW1 SOL   134       4.930   4.600  18.961  1.00  0.00           H
ATOM    434  HW2 SOL   134       5.530   4.800  17.451  1.00  0.00           H
ATOM    435  OW  SOL   135      11.381   3.800  16.781  1.00  0.00           O
ATOM    436  HW1 SOL   135      10.931   4.430  17.421  1.00  0.00           H
ATOM    437  HW2 SOL   135      12.311   4.110  16.611  1.00  0.00           H
ATOM    438  OW  SOL   136      11.601   2.070  14.771  1.00  0.00           O
ATOM    439  HW1 SOL   136      11.601   2.710  15.541  1.00  0.00           H
ATOM    440  HW2 SOL   136      11.881   2.550  13.941  1.00  0.00           H
ATOM    441  OW  SOL   137       0.080  13.261   2.000  1.00  0.00           O
ATOM    442  HW1 SOL   137      -0.850  13.471   1.690  1.00  0.00           H
ATOM    443  HW2 SOL   137       0.180  12.271   2.130  1.00  0.00           H
ATOM    444  OW  SOL   138       0.880  18.011   9.270  1.00  0.00           O
ATOM    445  HW1 SOL   138       0.460  17.151   9.000  1.00  0.00           H
ATOM    446  HW2 SOL   138       1.820  18.041   8.930  1.00  0.00           H
ATOM    447  OW  SOL   139       5.040  15.681   9.100  1.00  0.00           O
ATOM    448  HW1 SOL   139       5.700  16.421   9.190  1.00  0.00           H
ATOM    449  HW2 SOL   139       5.480  14.891   8.680  1.00  0.00           H
ATOM    450  OW  SOL   140      10.021   7.960  12.381  1.00  0.00           O
ATOM    451  HW1 SOL   140      10.431   7.640  13.241  1.00  0.00           H
ATOM    452  HW2 SOL   140       9.061   7.690  12.351  1.00  0.00           H
ATOM    453  OW  SOL   141       0.400   5.440  11.141  1.00  0.00           O
ATOM    454  HW1 SOL   141       1.250   5.110  10.731  1.00  0.00           H
ATOM    455  HW2 SOL   141       0.530   5.590  12.121  1.00  0.00           H
ATOM    456  OW  SOL   142       1.890   5.200  17.221  1.00  0.00           O
ATOM    457  HW1 SOL   142       2.480   4.800  16.521  1.00  0.00           H
ATOM    458  HW2 SOL   142       1.310   5.910  16.811  1.00  0.00           H
ATOM    459  OW  SOL   143      13.691   9.501  16.601  1.00  0.00           O
ATOM    460  HW1 SOL   143      14.081  10.391  16.801  1.00  0.00           H
ATOM    461  HW2 SOL   143      13.791   9.301  15.631  1.00  0.00           H
ATOM    462  OW  SOL   144       8.150   5.720   3.250  1.00  0.00           O
ATOM    463  HW1 SOL   144       8.220   4.830   2.790  1.00  0.00           H
ATOM    464  HW2 SOL   144       7.210   6.060   3.170  1.00  0.00           H
ATOM    465  OW  SOL   145      16.571   6.040  12.061  1.00  0.00           O
ATOM    466  HW1 SOL   145      16.191   5.350  12.681  1.00  0.00           H
ATOM    467  HW2 SOL   145      17.391   5.680  11.621  1.00  0.00           H
ATOM    468  OW  SOL   146       2.520  15.641  17.441  1.00  0.00           O
ATOM    469  HW1 SOL   146       2.220  16.211  18.201  1.00  0.00           H
ATOM    470  HW2 SOL   146       2.450  14.671  17.701  1.00  0.00           H
ATOM    471  OW  SOL   147       6.710   4.640  12.691  1.00  0.00           O
ATOM    472  HW1 SOL   147       6.370   3.750  12.391  1.00  0.00           H
ATOM    473  HW2 SOL   147       6.970   5.180  11.891  1.00  0.00           H
ATOM    474  OW  SOL   148       9.300  16.781  14.651  1.00  0.00           O
ATOM    475  HW1 SOL   148       9.060  16.601  13.701  1.00  0.00           H
ATOM    476  HW2 SOL   148       9.600  17.721  14.751  1.00  0.00           H
ATOM    477  OW  SOL   149       4.730   5.000   1.910  1.00  0.00           O
ATOM    478  HW1 SOL   149       5.340   5.800   1.950  1.00  0.00           H
ATOM    479  HW2 SOL   149       3.780   5.310   1.980  1.00  0.00           H
ATOM    480  OW  SOL   150       1.590  11.371  14.661  1.00  0.00           O
ATOM    481  HW1 SOL   150       1.810  10.761  15.421  1.00  0.00           H
ATOM    482  HW2 SOL   150       1.690  10.881  13.801  1.00  0.00           H
ATOM    483  OW  SOL   151      13.471  10.591  12.341  1.00  0.00           O
ATOM    484  HW1 SOL   151      13.711   9.961  11.601  1.00  0.00           H
ATOM    485  HW2 SOL   151      12.571  10.991  12.161  1.00  0.00           H
ATOM    486  OW  SOL   152      13.021   8.550   3.090  1.00  0.00           O
ATOM    487  HW1 SOL   152      12.161   8.240   3.510  1.00  0.00           H
ATOM    488  HW2 SOL   152      12.981   8.410   2.100  1.00  0.00           H
ATOM    489  OW  SOL   153      17.591  17.471  11.541  1.00  0.00           O
ATOM    490  HW1 SOL   153      18.201  17.771  10.811  1.00  0.00           H
ATOM    491  HW2 SOL   153      17.211  16.581  11.321  1.00  0.00           H
ATOM    492  OW  SOL   154      12.521  17.311  11.281  1.00  0.00           O
ATOM    493  HW1 SOL   154      13.361  17.361  10.741  1.00  0.00           H
ATOM    494  HW2 SOL   154      12.291  16.351  11.461  1.00  0.00           H
ATOM    495  OW  SOL   155       0.830  12.581  10.221  1.00  0.00           O
ATOM    496  HW1 SOL   155       0.780  12.571  11.221  1.00  0.00           H
ATOM    497  HW2 SOL   155       0.000  12.171   9.841  1.00  0.00           H
ATOM    498  OW  SOL   156       6.880  16.621  17.161  1.00  0.00           O
ATOM    499  HW1 SOL   156       6.320  17.431  17.251  1.00  0.00           H
ATOM    500  HW2 SOL   156       7.400  16.661  16.301  1.00  0.00           H
ATOM    501  OW  SOL   157       9.030   0.860   1.330  1.00  0.00           O
ATOM    502  HW1 SOL   157       9.540   0.870   0.470  1.00  0.00           H
ATOM    503  HW2 SOL   157       9.590   0.440   2.040  1.00  0.00           H
ATOM    504  OW  SOL   158      17.261   1.350   5.230  1.00  0.00           O
ATOM    505  HW1 SOL   158      17.991   1.180   4.560  1.00  0.00           H
ATOM    506  HW2 SOL   158      16.951   0.480   5.610  1.00  0.00           H
ATOM    507  OW  SOL   159      13.881  15.731   4.770  1.00  0.00           O
ATOM    508  HW1 SOL   159      14.551  15.851   4.030  1.00  0.00           H
ATOM    509  HW2 SOL   159      13.481  16.621   5.000  1.00  0.00           H
ATOM    510  OW  SOL   160       1.300  17.941  18.511  1.00  0.00           O
ATOM    511  HW1 SOL   160       0.890  17.201  19.041  1.00  0.00           H
ATOM    512  HW2 SOL   160       1.940  18.451  19.091  1.00  0.00           H
ATOM    513  OW  SOL   161      12.801   9.270   6.720  1.00  0.00           O
ATOM    514  HW1 SOL   161      13.401   8.460   6.740  1.00  0.00           H
ATOM    515  HW2 SOL   161      13.201   9.960   6.120  1.00  0.00           H
ATOM    516  OW  SOL   162       8.300  12.731  14.221  1.00  0.00           O
ATOM    517  HW1 SOL   162       8.250  13.061  15.171  1.00  0.00           H
ATOM    518  HW2 SOL   162       7.440  12.921  13.761  1.00  0.00           H
ATOM    519  OW  SOL   163       6.720  16.161   1.540  1.00  0.00           O
ATOM    520  HW1 SOL   163       6.810  16.261   0.550  1.00  0.00           H
ATOM    521  HW2 SOL   163       6.320  15.271   1.750  1.00  0.00           H
ATOM    522  OW  SOL   164      16.501  17.201  13.941  1.00  0.00           O
ATOM    523  HW1 SOL   164      17.031  17.301  13.101  1.00  0.00           H
ATOM    524  HW2 SOL   164      16.231  18.101  14.281  1.00  0.00           H
ATOM    525  OW  SOL   165      18.411   1.750   9.631  1.00  0.00           O
ATOM    526  HW1 SOL   165      18.801   0.900   9.271  1.00  0.00           H
ATOM    527  HW2 SOL   165      17.431   1.770   9.441  1.00  0.00           H
ATOM    528  OW  SOL   166       2.630   3.260   7.200  1.00  0.00           O
ATOM    529  HW1 SOL   166       1.840   3.770   6.860  1.00  0.00           H
ATOM    530  HW2 SOL   166       2.540   3.110   8.180  1.00  0.00           H
ATOM    531  OW  SOL   167      11.941  16.121   0.310  1.00  0.00           O
ATOM    532  HW1 SOL   167      12.001  15.191   0.680  1.00  0.00           H
ATOM    533  HW2 SOL   167      11.351  16.121  -0.490  1.00  0.00           H
ATOM    534  OW  SOL   168       8.220  10.021  13.721  1.00  0.00           O
ATOM    535  HW1 SOL   168       8.620  10.011  12.801  1.00  0.00           H
ATOM    536  HW2 SOL   168       8.320  10.941  14.121  1.00  0.00           H
ATOM    537  OW  SOL   169       9.160   9.100   2.910  1.00  0.00           O
ATOM    538  HW1 SOL   169       9.790   9.480   2.230  1.00  0.00           H
ATOM    539  HW2 SOL   169       9.560   8.270   3.300  1.00  0.00           H
ATOM    540  OW  SOL   170      15.041  16.071   0.440  1.00  0.00           O
ATOM    541  HW1 SOL   170      14.121  16.441   0.510  1.00  0.00           H
ATOM    542  HW2 SOL   170      15.421  16.271  -0.460  1.00  0.00           H
ATOM    543  OW  SOL   171       3.720  12.881  14.901  1.00  0.00           O
ATOM    544  HW1 SOL   171       3.590  13.811  14.561  1.00  0.00           H
ATOM    545  HW2 SOL   171       2.880  12.361  14.771  1.00  0.00           H
ATOM    546  OW  SOL   172      16.141  12.921  12.891  1.00  0.00           O
ATOM    547  HW1 SOL   172      16.741  12.951  13.691  1.00  0.00           H
ATOM    548  HW2 SOL   172      15.391  13.561  13.021  1.00  0.00           H
ATOM    549  OW  SOL   173      10.391  10.981   6.960  1.00  0.00           O
ATOM    550  HW1 SOL   173       9.691  10.511   7.500  1.00  0.00           H
ATOM    551  HW2 SOL   173      10.981  10.301   6.530  1.00  0.00           H
ATOM    552  OW  SOL   174      10.141   2.360   9.711  1.00  0.00           O
ATOM    553  HW1 SOL   174      10.061   2.000   8.781  1.00  0.00           H
ATOM    554  HW2 SOL   174      10.121   1.600  10.361  1.00  0.00           H
ATOM    555  OW  SOL   175       5.900  14.871   4.910  1.00  0.00           O
ATOM    556  HW1 SOL   175       6.320  14.291   4.210  1.00  0.00           H
ATOM    557  HW2 SOL   175       5.460  15.661   4.470  1.00  0.00           H
ATOM    558  OW  SOL   176      17.091   3.850  13.811  1.00  0.00           O
ATOM    559  HW1 SOL   176      17.821   4.540  13.851  1.00  0.00           H
ATOM    560  HW2 SOL   176      17.371   3.100  13.221  1.00  0.00           H
ATOM    561  OW  SOL   177       2.550  13.481   2.900  1.00  0.00           O
ATOM    562  HW1 SOL   177       1.590  13.491   2.630  1.00  0.00           H
ATOM    563  HW2 SOL   177       2.670  14.011   3.740  1.00  0.00           H
ATOM    564  OW  SOL   178       1.050  10.131  17.261  1.00  0.00           O
ATOM    565  HW1 SOL   178       0.280   9.801  17.801  1.00  0.00           H
ATOM    566  HW2 SOL   178       1.900   9.831  17.681  1.00  0.00           H
ATOM    567  OW  SOL   179       6.720   2.030  14.891  1.00  0.00           O
ATOM    568  HW1 SOL   179       7.620   1.870  14.491  1.00  0.00           H
ATOM    569  HW2 SOL   179       6.800   2.080  15.881  1.00  0.00           H
ATOM    570  OW  SOL   180       0.750   3.450   0.330  1.00  0.00           O
ATOM    571  HW1 SOL   180      -0.170   3.170   0.040  1.00  0.00           H
ATOM    572  HW2 SOL   180       1.060   4.220  -0.230  1.00  0.00           H
ATOM    573  OW  SOL   181      14.401   8.560  13.981  1.00  0.00           O
ATOM    574  HW1 SOL   181      13.831   9.080  13.351  1.00  0.00           H
ATOM    575  HW2 SOL   181      15.361   8.680  13.741  1.00  0.00           H
ATOM    576  OW  SOL   182       0.720   1.660   3.180  1.00  0.00           O
ATOM    577  HW1 SOL   182       0.550   2.490   2.640  1.00  0.00           H
ATOM    578  HW2 SOL   182       1.620   1.290   2.960  1.00  0.00           H
ATOM    579  OW  SOL   183      11.831  13.351   1.190  1.00  0.00           O
ATOM    580  HW1 SOL   183      10.841  13.241   1.210  1.00  0.00           H
ATOM    581  HW2 SOL   183      12.171  13.501   2.120  1.00  0.00           H
ATOM    582  OW  SOL   184       6.130   8.420  14.311  1.00  0.00           O
ATOM    583  HW1 SOL   184       6.690   9.230  14.141  1.00  0.00           H
ATOM    584  HW2 SOL   184       6.720   7.620  14.341  1.00  0.00           H
ATOM    585  OW  SOL   185      14.931  17.671   9.591  1.00  0.00           O
ATOM    586  HW1 SOL   185      15.261  18.311   8.901  1.00  0.00           H
ATOM    587  HW2 SOL   185      15.591  17.611  10.341  1.00  0.00           H
ATOM    588  OW  SOL   186       7.160   5.650  17.081  1.00  0.00           O
ATOM    589  HW1 SOL   186       7.350   6.300  17.821  1.00  0.00           H
ATOM    590  HW2 SOL   186       7.760   4.850  17.171  1.00  0.00           H
ATOM    591  OW  SOL   187      14.501  12.201  16.331  1.00  0.00           O
ATOM    592  HW1 SOL   187      14.411  12.101  17.321  1.00  0.00           H
ATOM    593  HW2 SOL   187      15.461  12.131  16.071  1.00  0.00           H
ATOM    594  OW  SOL   188       3.900  17.411  15.601  1.00  0.00           O
ATOM    595  HW1 SOL   188       2.990  17.821  15.581  1.00  0.00           H
ATOM    596  HW2 SOL   188       3.830  16.471  15.921  1.00  0.00           H
ATOM    597  OW  SOL   189      16.741   8.830  12.541  1.00  0.00           O
ATOM    598  HW1 SOL   189      16.471   7.940  12.171  1.00  0.00           H
ATOM    599  HW2 SOL   189      16.751   9.510  11.811  1.00  0.00           H
ATOM    600  OW  SOL   190      12.251   3.250   4.490  1.00  0.00           O
ATOM    601  HW1 SOL   190      12.901   2.510   4.380  1.00  0.00           H
ATOM    602  HW2 SOL   190      12.451   3.750   5.330  1.00  0.00           H
ATOM    603  OW  SOL   191       5.940   7.450   6.520  1.00  0.00           O
ATOM    604  HW1 SOL   191       6.440   8.300   6.330  1.00  0.00           H
ATOM    605  HW2 SOL   191       5.060   7.470   6.040  1.00  0.00           H
ATOM    606  OW  SOL   192      17.771   3.420  16.421  1.00  0.00           O
ATOM    607  HW1 SOL   192      17.601   3.730  15.481  1.00  0.00           H
ATOM    608  HW2 SOL   192      16.931   3.050  16.801  1.00  0.00           H
ATOM    609  OW  SOL   193      17.301   9.341  15.171  1.00  0.00           O
ATOM    610  HW1 SOL   193      17.681  10.251  15.321  1.00  0.00           H
ATOM    611  HW2 SOL   193      17.221   9.171  14.181  1.00  0.00           H
ATOM    612  OW  SOL   194       8.590  13.741   0.160  1.00  0.00           O
ATOM    613  HW1 SOL   194       8.130  13.891   1.040  1.00  0.00           H
ATOM    614  HW2 SOL   194       9.030  14.591  -0.140  1.00  0.00           H
ATOM    615  OW  SOL   195       6.610  17.901   9.531  1.00  0.00           O
ATOM    616  HW1 SOL   195       6.150  18.781   9.401  1.00  0.00           H
ATOM    617  HW2 SOL   195       7.600  18.021   9.461  1.00  0.00           H
ATOM    618  OW  SOL   196      14.081  18.511  17.201  1.00  0.00           O
ATOM    619  HW1 SOL   196      13.121  18.401  16.931  1.00  0.00           H
ATOM    620  HW2 SOL   196      14.641  17.841  16.721  1.00  0.00           H
ATOM    621  OW  SOL   197       8.590   9.561   8.610  1.00  0.00           O
ATOM    622  HW1 SOL   197       9.130   8.871   9.090  1.00  0.00           H
ATOM    623  HW2 SOL   197       8.270  10.251   9.270  1.00  0.00           H
ATOM    624  OW  SOL   198      10.831   9.841   0.870  1.00  0.00           O
ATOM    625  HW1 SOL   198      10.601  10.371   0.050  1.00  0.00           H
ATOM    626  HW2 SOL   198      11.641   9.281   0.680  1.00  0.00           H
ATOM    627  OW  SOL   199      18.611  15.691   8.510  1.00  0.00           O
ATOM    628  HW1 SOL   199      17.901  15.571   7.810  1.00  0.00           H
ATOM    629  HW2 SOL   199      18.621  14.901   9.110  1.00  0.00           H
ATOM    630  OW  SOL   200       2.210  13.141  18.441  1.00  0.00           O
ATOM    631  HW1 SOL   200       1.560  12.411  18.231  1.00  0.00           H
ATOM    632  HW2 SOL   200       2.250  13.281  19.421  1.00  0.00           H
ATOM    633  OW  SOL   201       0.790  12.401   6.530  1.00  0.00           O
ATOM    634  HW1 SOL   201       0.780  11.931   7.410  1.00  0.00           H
ATOM    635  HW2 SOL   201       1.610  12.121   6.020  1.00  0.00           H
ATOM    636  OW  SOL   202       6.720  13.911  16.241  1.00  0.00           O
ATOM    637  HW1 SOL   202       5.940  13.411  16.621  1.00  0.00           H
ATOM    638  HW2 SOL   202       6.690  14.861  16.551  1.00  0.00           H
ATOM    639  OW  SOL   203      18.241   1.920  12.271  1.00  0.00           O
ATOM    640  HW1 SOL   203      18.201   1.020  12.711  1.00  0.00           H
ATOM    641  HW2 SOL   203      18.271   1.810  11.281  1.00  0.00           H
ATOM    642  OW  SOL   204       4.280   4.240   5.200  1.00  0.00           O
ATOM    643  HW1 SOL   204       4.580   3.520   4.580  1.00  0.00           H
ATOM    644  HW2 SOL   204       3.890   3.840   6.030  1.00  0.00           H
ATOM    645  OW  SOL   205      17.051  14.871  11.041  1.00  0.00           O
ATOM    646  HW1 SOL   205      16.121  14.621  10.771  1.00  0.00           H
ATOM    647  HW2 SOL   205      17.311  14.371  11.861  1.00  0.00           H
ATOM    648  OW  SOL   206       3.170   5.470  12.801  1.00  0.00           O
ATOM    649  HW1 SOL   206       3.550   4.880  13.521  1.00  0.00           H
ATOM    650  HW2 SOL   206       3.570   5.210  11.921  1.00  0.00           H
ATOM    651  OW  SOL   207       8.120  15.861   6.870  1.00  0.00           O
ATOM    652  HW1 SOL   207       8.440  15.961   5.930  1.00  0.00           H
ATOM    653  HW2 SOL   207       7.330  15.241   6.890  1.00  0.00           H
ATOM    654  OW  SOL   208      14.241   2.140  11.121  1.00  0.00           O
ATOM    655  HW1 SOL   208      14.761   1.490  11.671  1.00  0.00           H
ATOM    656  HW2 SOL   208      13.751   2.770  11.731  1.00  0.00           H
ATOM    657  OW  SOL   209      10.011   0.340  11.541  1.00  0.00           O
ATOM    658  HW1 SOL   209       9.381  -0.380  11.231  1.00  0.00           H
ATOM    659  HW2 SOL   209      10.941  -0.020  11.541  1.00  0.00           H
ATOM    660  OW  SOL   210       7.700  13.301   3.010  1.00  0.00           O
ATOM    661  HW1 SOL   210       7.240  12.431   3.180  1.00  0.00           H
ATOM    662  HW2 SOL   210       8.610  13.271   3.420  1.00  0.00           H
ATOM    663  OW  SOL   211       6.180  15.671  12.841  1.00  0.00           O
ATOM    664  HW1 SOL   211       6.130  16.491  13.411  1.00  0.00           H
ATOM    665  HW2 SOL   211       7.070  15.641  12.391  1.00  0.00           H
ATOM    666  OW  SOL   212      13.521   0.520   1.680  1.00  0.00           O
ATOM    667  HW1 SOL   212      13.871   0.110   0.840  1.00  0.00           H
ATOM    668  HW2 SOL   212      12.621   0.140   1.880  1.00  0.00           H
ATOM    669  OW  SOL   213      13.001   4.530   6.910  1.00  0.00           O
ATOM    670  HW1 SOL   213      12.411   5.330   6.950  1.00  0.00           H
ATOM    671  HW2 SOL   213      13.151   4.180   7.840  1.00  0.00           H
ATOM    672  OW  SOL   214      15.931   2.210   8.820  1.00  0.00           O
ATOM    673  HW1 SOL   214      15.091   2.200   9.360  1.00  0.00           H
ATOM    674  HW2 SOL   214      15.951   3.040   8.260  1.00  0.00           H
ATOM    675  OW  SOL   215       0.390  10.771   3.000  1.00  0.00           O
ATOM    676  HW1 SOL   215       1.380  10.661   2.910  1.00  0.00           H
ATOM    677  HW2 SOL   215      -0.010   9.911   3.320  1.00  0.00           H
ATOM    678  OW  SOL   216       8.750  16.461   3.370  1.00  0.00           O
ATOM    679  HW1 SOL   216       7.980  16.111   2.830  1.00  0.00           H
ATOM    680  HW2 SOL   216       8.430  17.171   3.990  1.00  0.00           H
ATOM    681  OW  SOL   217       2.300   6.280  19.751  1.00  0.00           O
ATOM    682  HW1 SOL   217       1.370   6.260  20.121  1.00  0.00           H
ATOM    683  HW2 SOL   217       2.310   5.890  18.831  1.00  0.00           H
ATOM    684  OW  SOL   218       2.250   2.750  28.581  1.00  0.00           O
ATOM    685  HW1 SOL   218       2.600   2.580  29.501  1.00  0.00           H
ATOM    686  HW2 SOL   218       1.370   2.300  28.461  1.00  0.00           H
ATOM    687  OW  SOL   219       0.190   3.680  25.091  1.00  0.00           O
ATOM    688  HW1 SOL   219      -0.630   4.110  25.481  1.00  0.00           H
ATOM    689  HW2 SOL   219      -0.090   2.950  24.461  1.00  0.00           H
ATOM    690  OW  SOL   220       5.690  12.751  30.271  1.00  0.00           O
ATOM    691  HW1 SOL   220       4.760  12.681  29.901  1.00  0.00           H
ATOM    692  HW2 SOL   220       5.800  13.641  30.711  1.00  0.00           H
ATOM    693  OW  SOL   221      15.551  15.111  25.651  1.00  0.00           O
ATOM    694  HW1 SOL   221      14.981  14.951  26.461  1.00  0.00           H
ATOM    695  HW2 SOL   221      14.961  15.211  24.851  1.00  0.00           H
ATOM    696  OW  SOL   222      17.431   6.180  27.181  1.00  0.00           O
ATOM    697  HW1 SOL   222      17.761   7.120  27.181  1.00  0.00           H
ATOM    698  HW2 SOL   222      17.941   5.640  27.841  1.00  0.00           H
ATOM    699  OW  SOL   223      11.351   7.030  25.791  1.00  0.00           O
ATOM    700  HW1 SOL   223      11.921   7.810  25.541  1.00  0.00           H
ATOM    701  HW2 SOL   223      10.751   7.290  26.551  1.00  0.00           H
ATOM    702  OW  SOL   224      17.551   6.070  20.931  1.00  0.00           O
ATOM    703  HW1 SOL   224      17.431   5.940  19.941  1.00  0.00           H
ATOM    704  HW2 SOL   224      17.251   5.260  21.421  1.00  0.00           H
ATOM    705  OW  SOL   225       7.680  11.441  28.851  1.00  0.00           O
ATOM    706  HW1 SOL   225       6.900  11.611  29.451  1.00  0.00           H
ATOM    707  HW2 SOL   225       8.020  12.311  28.491  1.00  0.00           H
ATOM    708  OW  SOL   226       6.850  10.121  25.271  1.00  0.00           O
ATOM    709  HW1 SOL   226       7.540   9.961  25.971  1.00  0.00           H
ATOM    710  HW2 SOL   226       6.120  10.691  25.651  1.00  0.00           H
ATOM    711  OW  SOL   227       3.350  14.351  29.231  1.00  0.00           O
ATOM    712  HW1 SOL   227       2.570  14.041  28.701  1.00  0.00           H
ATOM    713  HW2 SOL   227       3.930  14.931  28.661  1.00  0.00           H
ATOM    714  OW  SOL   228      14.601  15.051  32.011  1.00  0.00           O
ATOM    715  HW1 SOL   228      14.841  15.991  32.271  1.00  0.00           H
ATOM    716  HW2 SOL   228      14.441  14.511  32.831  1.00  0.00           H
ATOM    717  OW  SOL   229      16.031   4.470  25.991  1.00  0.00           O
ATOM    718  HW1 SOL   229      15.291   4.930  25.491  1.00  0.00           H
ATOM    719  HW2 SOL   229      16.541   5.150  26.521  1.00  0.00           H
ATOM    720  OW  SOL   230       2.300  14.341  24.001  1.00  0.00           O
ATOM    721  HW1 SOL   230       2.040  15.301  24.001  1.00  0.00           H
ATOM    722  HW2 SOL   230       1.590  13.801  24.451  1.00  0.00           H
ATOM    723  OW  SOL   231       2.400  10.911  27.481  1.00  0.00           O
ATOM    724  HW1 SOL   231       2.540  10.071  28.001  1.00  0.00           H
ATOM    725  HW2 SOL   231       1.850  11.551  28.031  1.00  0.00           H
ATOM    726  OW  SOL   232       6.200  17.861  33.011  1.00  0.00           O
ATOM    727  HW1 SOL   232       5.280  17.691  33.361  1.00  0.00           H
ATOM    728  HW2 SOL   232       6.480  18.781  33.271  1.00  0.00           H
ATOM    729  OW  SOL   233       6.060   9.641  19.851  1.00  0.00           O
ATOM    730  HW1 SOL   233       6.130  10.481  19.311  1.00  0.00           H
ATOM    731  HW2 SOL   233       6.520   9.771  20.731  1.00  0.00           H
ATOM    732  OW  SOL   234      15.941   1.140  33.421  1.00  0.00           O
ATOM    733  HW1 SOL   234      15.761   1.810  32.701  1.00  0.00           H
ATOM    734  HW2 SOL   234      15.911   1.600  34.311  1.00  0.00           H
ATOM    735  OW  SOL   235       1.220   6.430  24.251  1.00  0.00           O
ATOM    736  HW1 SOL   235       0.770   5.550  24.421  1.00  0.00           H
ATOM    737  HW2 SOL   235       1.210   6.970  25.091  1.00  0.00           H
ATOM    738  OW  SOL   236      18.421  17.671  22.211  1.00  0.00           O
ATOM    739  HW1 SOL   236      18.961  17.381  23.011  1.00  0.00           H
ATOM    740  HW2 SOL   236      18.721  18.571  21.921  1.00  0.00           H
ATOM    741  OW  SOL   237       0.270  15.961  19.791  1.00  0.00           O
ATOM    742  HW1 SOL   237       0.080  15.001  20.001  1.00  0.00           H
ATOM    743  HW2 SOL   237      -0.060  16.541  20.541  1.00  0.00           H
ATOM    744  OW  SOL   238      16.891   9.220  24.741  1.00  0.00           O
ATOM    745  HW1 SOL   238      17.841   8.930  24.821  1.00  0.00           H
ATOM    746  HW2 SOL   238      16.811   9.870  23.991  1.00  0.00           H
ATOM    747  OW  SOL   239      16.411  11.081  22.941  1.00  0.00           O
ATOM    748  HW1 SOL   239      17.271  11.101  22.421  1.00  0.00           H
ATOM    749  HW2 SOL   239      16.551  11.551  23.821  1.00  0.00           H
ATOM    750  OW  SOL   240       6.130  13.651  25.881  1.00  0.00           O
ATOM    751  HW1 SOL   240       5.640  12.781  25.971  1.00  0.00           H
ATOM    752  HW2 SOL   240       5.900  14.081  25.011  1.00  0.00           H
ATOM    753  OW  SOL   241      12.931  12.281  32.851  1.00  0.00           O
ATOM    754  HW1 SOL   241      13.301  11.551  32.271  1.00  0.00           H
ATOM    755  HW2 SOL   241      13.451  12.331  33.701  1.00  0.00           H
ATOM    756  OW  SOL   242       8.090   0.040  23.641  1.00  0.00           O
ATOM    757  HW1 SOL   242       8.490   0.950  23.551  1.00  0.00           H
ATOM    758  HW2 SOL   242       7.090   0.120  23.701  1.00  0.00           H
ATOM    759  OW  SOL   243       1.970   9.761  31.261  1.00  0.00           O
ATOM    760  HW1 SOL   243       2.860   9.311  31.121  1.00  0.00           H
ATOM    761  HW2 SOL   243       1.240   9.111  31.071  1.00  0.00           H
ATOM    762  OW  SOL   244      15.251   9.991  20.521  1.00  0.00           O
ATOM    763  HW1 SOL   244      14.621   9.231  20.651  1.00  0.00           H
ATOM    764  HW2 SOL   244      15.731  10.171  21.381  1.00  0.00           H
ATOM    765  OW  SOL   245      14.661  14.171  28.151  1.00  0.00           O
ATOM    766  HW1 SOL   245      14.071  14.231  28.951  1.00  0.00           H
ATOM    767  HW2 SOL   245      14.511  13.291  27.691  1.00  0.00           H
ATOM    768  OW  SOL   246      16.671  17.141  24.341  1.00  0.00           O
ATOM    769  HW1 SOL   246      16.261  16.911  23.461  1.00  0.00           H
ATOM    770  HW2 SOL   246      16.491  16.401  24.991  1.00  0.00           H
ATOM    771  OW  SOL   247       5.980   7.290  21.321  1.00  0.00           O
ATOM    772  HW1 SOL   247       6.220   7.980  20.641  1.00  0.00           H
ATOM    773  HW2 SOL   247       5.200   7.620  21.861  1.00  0.00           H
ATOM    774  OW  SOL   248      12.811   3.450  28.061  1.00  0.00           O
ATOM    775  HW1 SOL   248      11.951   2.950  27.931  1.00  0.00           H
ATOM    776  HW2 SOL   248      13.431   2.910  28.621  1.00  0.00           H
ATOM    777  OW  SOL   249      15.761  16.621  21.691  1.00  0.00           O
ATOM    778  HW1 SOL   249      16.651  17.081  21.721  1.00  0.00           H
ATOM    779  HW2 SOL   249      15.551  16.381  20.741  1.00  0.00           H
ATOM    780  OW  SOL   250       8.070   6.050  33.271  1.00  0.00           O
ATOM    781  HW1 SOL   250       7.600   6.020  34.161  1.00  0.00           H
ATOM    782  HW2 SOL   250       7.560   5.500  32.611  1.00  0.00           H
ATOM    783  OW  SOL   251       9.911   4.100  31.041  1.00  0.00           O
ATOM    784  HW1 SOL   251       9.141   4.440  31.581  1.00  0.00           H
ATOM    785  HW2 SOL   251       9.571   3.590  30.251  1.00  0.00           H
ATOM    786  OW  SOL   252      10.411   7.010  22.911  1.00  0.00           O
ATOM    787  HW1 SOL   252      10.671   6.970  23.871  1.00  0.00           H
ATOM    788  HW2 SOL   252       9.561   6.500  22.771  1.00  0.00           H
ATOM    789  OW  SOL   253       0.760   8.110  26.511  1.00  0.00           O
ATOM    790  HW1 SOL   253       1.750   7.990  26.601  1.00  0.00           H
ATOM    791  HW2 SOL   253       0.520   9.060  26.721  1.00  0.00           H
ATOM    792  OW  SOL   254       8.650   3.480  20.571  1.00  0.00           O
ATOM    793  HW1 SOL   254       9.240   4.110  20.081  1.00  0.00           H
ATOM    794  HW2 SOL   254       8.840   2.540  20.281  1.00  0.00           H
ATOM    795  OW  SOL   255      13.621  11.441  24.071  1.00  0.00           O
ATOM    796  HW1 SOL   255      14.451  11.151  23.591  1.00  0.00           H
ATOM    797  HW2 SOL   255      13.131  12.111  23.511  1.00  0.00           H
ATOM    798  OW  SOL   256       5.500   1.960  27.471  1.00  0.00           O
ATOM    799  HW1 SOL   256       5.450   1.910  28.471  1.00  0.00           H
ATOM    800  HW2 SOL   256       5.520   2.920  27.181  1.00  0.00           H
ATOM    801  OW  SOL   257      10.081  14.561  23.391  1.00  0.00           O
ATOM    802  HW1 SOL   257       9.621  15.281  22.871  1.00  0.00           H
ATOM    803  HW2 SOL   257      10.041  14.761  24.371  1.00  0.00           H
ATOM    804  OW  SOL   258       3.510  18.011  27.151  1.00  0.00           O
ATOM    805  HW1 SOL   258       4.010  17.151  27.211  1.00  0.00           H
ATOM    806  HW2 SOL   258       4.160  18.781  27.121  1.00  0.00           H
ATOM    807  OW  SOL   259      17.951  10.661  27.351  1.00  0.00           O
ATOM    808  HW1 SOL   259      17.331  10.511  26.591  1.00  0.00           H
ATOM    809  HW2 SOL   259      17.431  10.771  28.201  1.00  0.00           H
ATOM    810  OW  SOL   260      12.271  15.501  33.681  1.00  0.00           O
ATOM    811  HW1 SOL   260      12.331  14.731  34.321  1.00  0.00           H
ATOM    812  HW2 SOL   260      11.751  15.241  32.881  1.00  0.00           H
ATOM    813  OW  SOL   261       3.210   9.431  21.041  1.00  0.00           O
ATOM    814  HW1 SOL   261       4.030   9.821  20.621  1.00  0.00           H
ATOM    815  HW2 SOL   261       2.940   8.611  20.551  1.00  0.00           H
ATOM    816  OW  SOL   262      14.581   7.350  25.901  1.00  0.00           O
ATOM    817  HW1 SOL   262      14.531   6.700  26.651  1.00  0.00           H
ATOM    818  HW2 SOL   262      15.381   7.940  26.031  1.00  0.00           H
ATOM    819  OW  SOL   263      11.111  17.761  20.991  1.00  0.00           O
ATOM    820  HW1 SOL   263      10.511  17.141  21.491  1.00  0.00           H
ATOM    821  HW2 SOL   263      11.421  17.321  20.141  1.00  0.00           H
ATOM    822  OW  SOL   264       2.020   2.850  33.601  1.00  0.00           O
ATOM    823  HW1 SOL   264       1.220   3.450  33.471  1.00  0.00           H
ATOM    824  HW2 SOL   264       1.920   2.360  34.461  1.00  0.00           H
ATOM    825  OW  SOL   265      16.321  13.771  19.431  1.00  0.00           O
ATOM    826  HW1 SOL   265      16.001  14.711  19.331  1.00  0.00           H
ATOM    827  HW2 SOL   265      15.561  13.141  19.311  1.00  0.00           H
ATOM    828  OW  SOL   266       4.640  17.431  21.851  1.00  0.00           O
ATOM    829  HW1 SOL   266       4.970  17.821  22.711  1.00  0.00           H
ATOM    830  HW2 SOL   266       5.400  17.361  21.201  1.00  0.00           H
ATOM    831  OW  SOL   267      14.001   1.070  22.881  1.00  0.00           O
ATOM    832  HW1 SOL   267      13.761   0.700  21.981  1.00  0.00           H
ATOM    833  HW2 SOL   267      14.991   1.230  22.921  1.00  0.00           H
ATOM    834  OW  SOL   268       2.490  17.851  31.031  1.00  0.00           O
ATOM    835  HW1 SOL   268       3.060  17.201  31.531  1.00  0.00           H
ATOM    836  HW2 SOL   268       2.330  17.521  30.101  1.00  0.00           H
ATOM    837  OW  SOL   269       9.401  16.981  27.661  1.00  0.00           O
ATOM    838  HW1 SOL   269      10.201  16.411  27.871  1.00  0.00           H
ATOM    839  HW2 SOL   269       8.911  16.581  26.891  1.00  0.00           H
ATOM    840  OW  SOL   270       3.820   7.000  23.421  1.00  0.00           O
ATOM    841  HW1 SOL   270       4.270   6.100  23.391  1.00  0.00           H
ATOM    842  HW2 SOL   270       2.880   6.890  23.751  1.00  0.00           H
ATOM    843  OW  SOL   271       6.140   1.220  19.791  1.00  0.00           O
ATOM    844  HW1 SOL   271       7.120   1.000  19.861  1.00  0.00           H
ATOM    845  HW2 SOL   271       5.830   1.050  18.861  1.00  0.00           H
ATOM    846  OW  SOL   272       8.880  15.141  30.571  1.00  0.00           O
ATOM    847  HW1 SOL   272       8.650  14.891  29.631  1.00  0.00           H
ATOM    848  HW2 SOL   272       9.490  14.451  30.961  1.00  0.00           H
ATOM    849  OW  SOL   273      13.511   5.900  32.951  1.00  0.00           O
ATOM    850  HW1 SOL   273      13.791   5.470  33.801  1.00  0.00           H
ATOM    851  HW2 SOL   273      13.761   6.860  32.961  1.00  0.00           H
ATOM    852  OW  SOL   274       8.030  14.021  27.861  1.00  0.00           O
ATOM    853  HW1 SOL   274       8.930  14.161  27.441  1.00  0.00           H
ATOM    854  HW2 SOL   274       7.320  14.041  27.151  1.00  0.00           H
ATOM    855  OW  SOL   275       9.220   5.030  27.611  1.00  0.00           O
ATOM    856  HW1 SOL   275       8.970   4.940  26.651  1.00  0.00           H
ATOM    857  HW2 SOL   275       9.700   4.210  27.921  1.00  0.00           H
ATOM    858  OW  SOL   276       5.390   0.640  23.741  1.00  0.00           O
ATOM    859  HW1 SOL   276       4.580   0.650  24.321  1.00  0.00           H
ATOM    860  HW2 SOL   276       5.420   1.470  23.191  1.00  0.00           H
ATOM    861  OW  SOL   277      14.341  11.881  19.031  1.00  0.00           O
ATOM    862  HW1 SOL   277      14.661  11.121  19.601  1.00  0.00           H
ATOM    863  HW2 SOL   277      13.421  12.151  19.331  1.00  0.00           H
ATOM    864  OW  SOL   278       2.970   0.350  20.331  1.00  0.00           O
ATOM    865  HW1 SOL   278       3.460   1.190  20.121  1.00  0.00           H
ATOM    866  HW2 SOL   278       3.590  -0.300  20.781  1.00  0.00           H
ATOM    867  OW  SOL   279       9.351   2.360  23.421  1.00  0.00           O
ATOM    868  HW1 SOL   279       8.871   2.770  22.641  1.00  0.00           H
ATOM    869  HW2 SOL   279      10.341   2.340  23.231  1.00  0.00           H
ATOM    870  OW  SOL   280      10.761   6.830  33.261  1.00  0.00           O
ATOM    871  HW1 SOL   280       9.961   6.220  33.291  1.00  0.00           H
ATOM    872  HW2 SOL   280      11.571   6.300  33.021  1.00  0.00           H
ATOM    873  OW  SOL   281      12.271  15.701  26.551  1.00  0.00           O
ATOM    874  HW1 SOL   281      12.481  16.441  25.901  1.00  0.00           H
ATOM    875  HW2 SOL   281      12.951  15.701  27.281  1.00  0.00           H
ATOM    876  OW  SOL   282       4.590  11.521  26.031  1.00  0.00           O
ATOM    877  HW1 SOL   282       3.880  11.251  26.681  1.00  0.00           H
ATOM    878  HW2 SOL   282       4.330  11.241  25.101  1.00  0.00           H
ATOM    879  OW  SOL   283      12.711  17.971  24.531  1.00  0.00           O
ATOM    880  HW1 SOL   283      13.151  18.611  23.891  1.00  0.00           H
ATOM    881  HW2 SOL   283      12.211  18.491  25.231  1.00  0.00           H
ATOM    882  OW  SOL   284      10.321   5.490  18.781  1.00  0.00           O
ATOM    883  HW1 SOL   284       9.911   6.310  18.391  1.00  0.00           H
ATOM    884  HW2 SOL   284      10.961   5.750  19.511  1.00  0.00           H
ATOM    885  OW  SOL   285       0.780   5.560  32.481  1.00  0.00           O
ATOM    886  HW1 SOL   285       1.700   5.550  32.071  1.00  0.00           H
ATOM    887  HW2 SOL   285       0.720   6.300  33.151  1.00  0.00           H
ATOM    888  OW  SOL   286       5.610   2.220  30.091  1.00  0.00           O
ATOM    889  HW1 SOL   286       5.990   1.380  30.461  1.00  0.00           H
ATOM    890  HW2 SOL   286       4.730   2.410  30.531  1.00  0.00           H
ATOM    891  OW  SOL   287       8.660   4.540  25.041  1.00  0.00           O
ATOM    892  HW1 SOL   287       8.340   5.260  24.421  1.00  0.00           H
ATOM    893  HW2 SOL   287       8.900   3.730  24.511  1.00  0.00           H
ATOM    894  OW  SOL   288      10.171   0.390  26.151  1.00  0.00           O
ATOM    895  HW1 SOL   288       9.451   0.440  25.461  1.00  0.00           H
ATOM    896  HW2 SOL   288       9.931  -0.300  26.841  1.00  0.00           H
ATOM    897  OW  SOL   289      14.291  11.731  27.291  1.00  0.00           O
ATOM    898  HW1 SOL   289      13.741  10.891  27.221  1.00  0.00           H
ATOM    899  HW2 SOL   289      14.551  12.021  26.371  1.00  0.00           H
ATOM    900  OW  SOL   290      14.661   5.900  28.541  1.00  0.00           O
ATOM    901  HW1 SOL   290      14.361   4.950  28.611  1.00  0.00           H
ATOM    902  HW2 SOL   290      15.391   6.060  29.201  1.00  0.00           H
ATOM    903  OW  SOL   291      18.571   8.330  22.391  1.00  0.00           O
ATOM    904  HW1 SOL   291      18.991   7.690  23.031  1.00  0.00           H
ATOM    905  HW2 SOL   291      18.191   7.820  21.611  1.00  0.00           H
ATOM    906  OW  SOL   292       4.880  13.851  20.361  1.00  0.00           O
ATOM    907  HW1 SOL   292       4.010  13.701  20.831  1.00  0.00           H
ATOM    908  HW2 SOL   292       4.710  14.111  19.411  1.00  0.00           H
ATOM    909  OW  SOL   293      16.641  12.801  25.191  1.00  0.00           O
ATOM    910  HW1 SOL   293      17.631  12.881  25.331  1.00  0.00           H
ATOM    911  HW2 SOL   293      16.191  13.641  25.501  1.00  0.00           H
ATOM    912  OW  SOL   294      13.901   5.750  19.401  1.00  0.00           O
ATOM    913  HW1 SOL   294      13.361   5.540  20.211  1.00  0.00           H
ATOM    914  HW2 SOL   294      14.811   5.340  19.491  1.00  0.00           H
ATOM    915  OW  SOL   295       5.270   2.560  21.901  1.00  0.00           O
ATOM    916  HW1 SOL   295       5.540   1.970  21.151  1.00  0.00           H
ATOM    917  HW2 SOL   295       5.270   3.510  21.591  1.00  0.00           H
ATOM    918  OW  SOL   296      10.641  13.471  32.021  1.00  0.00           O
ATOM    919  HW1 SOL   296       9.841  13.241  32.571  1.00  0.00           H
ATOM    920  HW2 SOL   296      11.471  13.211  32.511  1.00  0.00           H
ATOM    921  OW  SOL   297      11.111  11.951  29.621  1.00  0.00           O
ATOM    922  HW1 SOL   297      10.711  12.391  30.431  1.00  0.00           H
ATOM    923  HW2 SOL   297      10.701  12.321  28.791  1.00  0.00           H
ATOM    924  OW  SOL   298      16.381  10.991  29.411  1.00  0.00           O
ATOM    925  HW1 SOL   298      16.431  11.801  30.001  1.00  0.00           H
ATOM    926  HW2 SOL   298      15.521  11.011  28.901  1.00  0.00           H
ATOM    927  OW  SOL   299       9.150   0.890  32.641  1.00  0.00           O
ATOM    928  HW1 SOL   299       9.400   0.690  31.691  1.00  0.00           H
ATOM    929  HW2 SOL   299       9.870   1.450  33.061  1.00  0.00           H
ATOM    930  OW  SOL   300       7.050  10.501  22.301  1.00  0.00           O
ATOM    931  HW1 SOL   300       6.910  10.571  23.291  1.00  0.00           H
ATOM    932  HW2 SOL   300       7.890   9.991  22.121  1.00  0.00           H
ATOM    933  OW  SOL   301       4.100   8.130  31.131  1.00  0.00           O
ATOM    934  HW1 SOL   301       4.960   8.250  31.631  1.00  0.00           H
ATOM    935  HW2 SOL   301       3.680   7.260  31.401  1.00  0.00           H
ATOM    936  OW  SOL   302      12.741   3.860  31.241  1.00  0.00           O
ATOM    937  HW1 SOL   302      12.951   4.600  31.881  1.00  0.00           H
ATOM    938  HW2 SOL   302      11.851   4.030  30.811  1.00  0.00           H
ATOM    939  OW  SOL   303       0.640  15.641  31.931  1.00  0.00           O
ATOM    940  HW1 SOL   303       0.180  16.461  31.591  1.00  0.00           H
ATOM    941  HW2 SOL   303       1.620  15.831  32.021  1.00  0.00           H
ATOM    942  OW  SOL   304       3.670  11.001  23.631  1.00  0.00           O
ATOM    943  HW1 SOL   304       3.600  11.831  23.071  1.00  0.00           H
ATOM    944  HW2 SOL   304       3.710  10.201  23.031  1.00  0.00           H
ATOM    945  OW  SOL   305       5.660   5.370  27.271  1.00  0.00           O
ATOM    946  HW1 SOL   305       5.780   6.030  26.531  1.00  0.00           H
ATOM    947  HW2 SOL   305       6.120   5.710  28.101  1.00  0.00           H
ATOM    948  OW  SOL   306      12.521  13.481  22.501  1.00  0.00           O
ATOM    949  HW1 SOL   306      13.021  14.251  22.901  1.00  0.00           H
ATOM    950  HW2 SOL   306      11.571  13.501  22.821  1.00  0.00           H
ATOM    951  OW  SOL   307      12.721  14.451  30.041  1.00  0.00           O
ATOM    952  HW1 SOL   307      13.191  14.581  30.911  1.00  0.00           H
ATOM    953  HW2 SOL   307      12.061  13.711  30.131  1.00  0.00           H
ATOM    954  OW  SOL   308      15.821   6.390  23.341  1.00  0.00           O
ATOM    955  HW1 SOL   308      15.511   7.000  24.071  1.00  0.00           H
ATOM    956  HW2 SOL   308      16.321   6.910  22.651  1.00  0.00           H
ATOM    957  OW  SOL   309       3.540  15.101  31.911  1.00  0.00           O
ATOM    958  HW1 SOL   309       3.330  14.661  31.041  1.00  0.00           H
ATOM    959  HW2 SOL   309       4.510  15.361  31.941  1.00  0.00           H
ATOM    960  OW  SOL   310       5.730   8.700  28.911  1.00  0.00           O
ATOM    961  HW1 SOL   310       6.170   9.590  28.821  1.00  0.00           H
ATOM    962  HW2 SOL   310       5.100   8.700  29.681  1.00  0.00           H
ATOM    963  OW  SOL   311      13.601   8.620  29.071  1.00  0.00           O
ATOM    964  HW1 SOL   311      12.851   8.620  28.411  1.00  0.00           H
ATOM    965  HW2 SOL   311      13.971   7.700  29.161  1.00  0.00           H
ATOM    966  OW  SOL   312      12.091   5.250  21.371  1.00  0.00           O
ATOM    967  HW1 SOL   312      12.221   4.410  21.911  1.00  0.00           H
ATOM    968  HW2 SOL   312      11.801   5.990  21.971  1.00  0.00           H
ATOM    969  OW  SOL   313       3.070   2.130  30.931  1.00  0.00           O
ATOM    970  HW1 SOL   313       2.840   2.500  31.831  1.00  0.00           H
ATOM    971  HW2 SOL   313       2.770   1.180  30.871  1.00  0.00           H
ATOM    972  OW  SOL   314       0.370  13.101  31.441  1.00  0.00           O
ATOM    973  HW1 SOL   314       0.900  12.611  32.121  1.00  0.00           H
ATOM    974  HW2 SOL   314       0.590  14.081  31.491  1.00  0.00           H
ATOM    975  OW  SOL   315       7.320   6.340  29.261  1.00  0.00           O
ATOM    976  HW1 SOL   315       7.910   6.080  28.501  1.00  0.00           H
ATOM    977  HW2 SOL   315       7.040   7.300  29.151  1.00  0.00           H
ATOM    978  OW  SOL   316       3.070   0.630  24.801  1.00  0.00           O
ATOM    979  HW1 SOL   316       2.960   1.570  25.131  1.00  0.00           H
ATOM    980  HW2 SOL   316       3.020   0.000  25.571  1.00  0.00           H
ATOM    981  OW  SOL   317      16.221   3.670  22.361  1.00  0.00           O
ATOM    982  HW1 SOL   317      16.241   2.910  23.001  1.00  0.00           H
ATOM    983  HW2 SOL   317      15.741   4.440  22.761  1.00  0.00           H
ATOM    984  OW  SOL   318      10.231   7.660  28.281  1.00  0.00           O
ATOM    985  HW1 SOL   318      10.381   7.870  29.241  1.00  0.00           H
ATOM    986  HW2 SOL   318       9.931   6.710  28.191  1.00  0.00           H
ATOM    987  OW  SOL   319      15.401   2.740  19.871  1.00  0.00           O
ATOM    988  HW1 SOL   319      14.791   1.990  20.101  1.00  0.00           H
ATOM    989  HW2 SOL   319      15.621   3.260  20.701  1.00  0.00           H
ATOM    990  OW  SOL   320      13.031   8.380  19.041  1.00  0.00           O
ATOM    991  HW1 SOL   320      13.371   7.450  19.191  1.00  0.00           H
ATOM    992  HW2 SOL   320      13.211   8.650  18.091  1.00  0.00           H
ATOM    993  OW  SOL   321      10.681  13.331  27.111  1.00  0.00           O
ATOM    994  HW1 SOL   321      10.751  12.491  26.561  1.00  0.00           H
ATOM    995  HW2 SOL   321      11.301  14.021  26.751  1.00  0.00           H
ATOM    996  OW  SOL   322       3.190   8.100  28.111  1.00  0.00           O
ATOM    997  HW1 SOL   322       4.120   8.460  28.161  1.00  0.00           H
ATOM    998  HW2 SOL   322       3.130   7.250  28.631  1.00  0.00           H
ATOM    999  OW  SOL   323       3.390   5.090  28.681  1.00  0.00           O
ATOM   1000  HW1 SOL   323       2.870   4.260  28.511  1.00  0.00           H
ATOM   1001  HW2 SOL   323       4.160   5.140  28.041  1.00  0.00           H
ATOM   1002  OW  SOL   324      11.601   2.070  33.391  1.00  0.00           O
ATOM   1003  HW1 SOL   324      11.601   2.710  34.161  1.00  0.00           H
ATOM   1004  HW2 SOL   324      11.881   2.550  32.561  1.00  0.00           H
ATOM   1005  OW  SOL   325       0.080  13.261  20.621  1.00  0.00           O
ATOM   1006  HW1 SOL   325      -0.850  13.471  20.311  1.00  0.00           H
ATOM   1007  HW2 SOL   325       0.180  12.271  20.751  1.00  0.00           H
ATOM   1008  OW  SOL   326       0.880  18.011  27.891  1.00  0.00           O
ATOM   1009  HW1 SOL   326       0.460  17.151  27.621  1.00  0.00           H
ATOM   1010  HW2 SOL   326       1.820  18.041  27.551  1.00  0.00           H
ATOM   1011  OW  SOL   327       5.040  15.681  27.721  1.00  0.00           O
ATOM   1012  HW1 SOL   327       5.700  16.421  27.811  1.00  0.00           H
ATOM   1013  HW2 SOL   327       5.480  14.891  27.301  1.00  0.00           H
ATOM   1014  OW  SOL   328      10.021   7.960  31.001  1.00  0.00           O
ATOM   1015  HW1 SOL   328      10.431   7.640  31.861  1.00  0.00           H
ATOM   1016  HW2 SOL   328       9.061   7.690  30.971  1.00  0.00           H
ATOM   1017  OW  SOL   329       0.400   5.440  29.761  1.00  0.00           O
ATOM   1018  HW1 SOL   329       1.250   5.110  29.351  1.00  0.00           H
ATOM   1019  HW2 SOL   329       0.530   5.590  30.741  1.00  0.00           H
ATOM   1020  OW  SOL   330       8.150   5.720  21.871  1.00  0.00           O
ATOM   1021  HW1 SOL   330       8.220   4.830  21.411  1.00  0.00           H
ATOM   1022  HW2 SOL   330       7.210   6.060  21.791  1.00  0.00           H
ATOM   1023  OW  SOL   331      16.571   6.040  30.681  1.00  0.00           O
ATOM   1024  HW1 SOL   331      16.191   5.350  31.301  1.00  0.00           H
ATOM   1025  HW2 SOL   331      17.391   5.680  30.241  1.00  0.00           H
ATOM   1026  OW  SOL   332       6.710   4.640  31.311  1.00  0.00           O
ATOM   1027  HW1 SOL   332       6.370   3.750  31.011  1.00  0.00           H
ATOM   1028  HW2 SOL   332       6.970   5.180  30.511  1.00  0.00           H
ATOM   1029  OW  SOL   333       9.300  16.781  33.271  1.00  0.00           O
ATOM   1030  HW1 SOL   333       9.060  16.601  32.321  1.00  0.00           H
ATOM   1031  HW2 SOL   333       9.600  17.721  33.371  1.00  0.00           H
ATOM   1032  OW  SOL   334       4.730   5.000  20.531  1.00  0.00           O
ATOM   1033  HW1 SOL   334       5.340   5.800  20.571  1.00  0.00           H
ATOM   1034  HW2 SOL   334       3.780   5.310  20.601  1.00  0.00           H
ATOM   1035  OW  SOL   335       1.590  11.371  33.281  1.00  0.00           O
ATOM   1036  HW1 SOL   335       1.810  10.761  34.041  1.00  0.00           H
ATOM   1037  HW2 SOL   335       1.690  10.881  32.421  1.00  0.00           H
ATOM   1038  OW  SOL   336      13.471  10.591  30.961  1.00  0.00           O
ATOM   1039  HW1 SOL   336      13.711   9.961  30.221  1.00  0.00           H
ATOM   1040  HW2 SOL   336      12.571  10.991  30.781  1.00  0.00           H
ATOM   1041  OW  SOL   337      13.021   8.550  21.711  1.00  0.00           O
ATOM   1042  HW1 SOL   337      12.161   8.240  22.131  1.00  0.00           H
ATOM   1043  HW2 SOL   337      12.981   8.410  20.721  1.00  0.00           H
ATOM   1044  OW  SOL   338      17.591  17.471  30.161  1.00  0.00           O
ATOM   1045  HW1 SOL   338      18.201  17.771  29.431  1.00  0.00           H
ATOM   1046  HW2 SOL   338      17.211  16.581  29.941  1.00  0.00           H
ATOM   1047  OW  SOL   339      12.521  17.311  29.901  1.00  0.00           O
ATOM   1048  HW1 SOL   339      13.361  17.361  29.361  1.00  0.00           H
ATOM   1049  HW2 SOL   339      12.291  16.351  30.081  1.00  0.00           H
ATOM   1050  OW  SOL   340       0.830  12.581  28.841  1.00  0.00           O
ATOM   1051  HW1 SOL   340       0.780  12.571  29.841  1.00  0.00           H
ATOM   1052  HW2 SOL   340       0.000  12.171  28.461  1.00  0.00           H
ATOM   1053  OW  SOL   341       9.030   0.860  19.951  1.00  0.00           O
ATOM   1054  HW1 SOL   341       9.540   0.870  19.091  1.00  0.00           H
ATOM   1055  HW2 SOL   341       9.590   0.440  20.661  1.00  0.00           H
ATOM   1056  OW  SOL   342      17.261   1.350  23.851  1.00  0.00           O
ATOM   1057  HW1 SOL   342      17.991   1.180  23.181  1.00  0.00           H
ATOM   1058  HW2 SOL   342      16.951   0.480  24.231  1.00  0.00           H
ATOM   1059  OW  SOL   343      13.881  15.731  23.391  1.00  0.00           O
ATOM   1060  HW1 SOL   343      14.551  15.851  22.651  1.00  0.00           H
ATOM   1061  HW2 SOL   343      13.481  16.621  23.621  1.00  0.00           H
ATOM   1062  OW  SOL   344      12.801   9.270  25.341  1.00  0.00           O
ATOM   1063  HW1 SOL   344      13.401   8.460  25.361  1.00  0.00           H
ATOM   1064  HW2 SOL   344      13.201   9.960  24.741  1.00  0.00           H
ATOM   1065  OW  SOL   345       8.300  12.731  32.841  1.00  0.00           O
ATOM   1066  HW1 SOL   345       8.250  13.061  33.791  1.00  0.00           H
ATOM   1067  HW2 SOL   345       7.440  12.921  32.381  1.00  0.00           H
ATOM   1068  OW  SOL   346       6.720  16.161  20.161  1.00  0.00           O
ATOM   1069  HW1 SOL   346       6.810  16.261  19.171  1.00  0.00           H
ATOM   1070  HW2 SOL   346       6.320  15.271  20.371  1.00  0.00           H
ATOM   1071  OW  SOL   347      16.501  17.201  32.561  1.00  0.00           O
ATOM   1072  HW1 SOL   347      17.031  17.301  31.721  1.00  0.00           H
ATOM   1073  HW2 SOL   347      16.231  18.101  32.901  1.00  0.00           H
ATOM   1074  OW  SOL   348      18.411   1.750  28.251  1.00  0.00           O
ATOM   1075  HW1 SOL   348      18.801   0.900  27.891  1.00  0.00           H
ATOM   1076  HW2 SOL   348      17.431   1.770  28.061  1.00  0.00           H
ATOM   1077  OW  SOL   349       2.630   3.260  25.821  1.00  0.00           O
ATOM   1078  HW1 SOL   349       1.840   3.770  25.481  1.00  0.00           H
ATOM   1079  HW2 SOL   349       2.540   3.110  26.801  1.00  0.00           H
ATOM   1080  OW  SOL   350      11.941  16.121  18.931  1.00  0.00           O
ATOM   1081  HW1 SOL   350      12.001  15.191  19.301  1.00  0.00           H
ATOM   1082  HW2 SOL   350      11.351  16.121  18.131  1.00  0.00           H
ATOM   1083  OW  SOL   351       8.220  10.021  32.341  1.00  0.00           O
ATOM   1084  HW1 SOL   351       8.620  10.011  31.421  1.00  0.00           H
ATOM   1085  HW2 SOL   351       8.320  10.941  32.741  1.00  0.00           H
ATOM   1086  OW  SOL   352       9.160   9.100  21.531  1.00  0.00           O
ATOM   1087  HW1 SOL   352       9.790   9.480  20.851  1.00  0.00           H
ATOM   1088  HW2 SOL   352       9.560   8.270  21.921  1.00  0.00           H
ATOM   1089  OW  SOL   353      15.041  16.071  19.061  1.00  0.00           O
ATOM   1090  HW1 SOL   353      14.121  16.441  19.131  1.00  0.00           H
ATOM   1091  HW2 SOL   353      15.421  16.271  18.161  1.00  0.00           H
ATOM   1092  OW  SOL   354       3.720  12.881  33.521  1.00  0.00           O
ATOM   1093  HW1 SOL   354       3.590  13.811  33.181  1.00  0.00           H
ATOM   1094  HW2 SOL   354       2.880  12.361  33.391  1.00  0.00           H
ATOM   1095  OW  SOL   355      16.141  12.921  31.511  1.00  0.00           O
ATOM   1096  HW1 SOL   355      16.741  12.951  32.311  1.00  0.00           H
ATOM   1097  HW2 SOL   355      15.391  13.561  31.641  1.00  0.00           H
ATOM   1098  OW  SOL   356      10.391  10.981  25.581  1.00  0.00           O
ATOM   1099  HW1 SOL   356       9.691  10.511  26.121  1.00  0.00           H
ATOM   1100  HW2 SOL   356      10.981  10.301  25.151  1.00  0.00           H
ATOM   1101  OW  SOL   357      10.141   2.360  28.331  1.00  0.00           O
ATOM   1102  HW1 SOL   357      10.061   2.000  27.401  1.00  0.00           H
ATOM   1103  HW2 SOL   357      10.121   1.600  28.981  1.00  0.00           H
ATOM   1104  OW  SOL   358       5.900  14.871  23.531  1.00  0.00           O
ATOM   1105  HW1 SOL   358       6.320  14.291  22.831  1.00  0.00           H
ATOM   1106  HW2 SOL   358       5.460  15.661  23.091  1.00  0.00           H
ATOM   1107  OW  SOL   359      17.091   3.850  32.431  1.00  0.00           O
ATOM   1108  HW1 SOL   359      17.821   4.540  32.471  1.00  0.00           H
ATOM   1109  HW2 SOL   359      17.371   3.100  31.841  1.00  0.00           H
ATOM   1110  OW  SOL   360       2.550  13.481  21.521  1.00  0.00           O
ATOM   1111  HW1 SOL   360       1.590  13.491  21.251  1.00  0.00           H
ATOM   1112  HW2 SOL   360       2.670  14.011  22.361  1.00  0.00           H
ATOM   1113  OW  SOL   361       6.720   2.030  33.511  1.00  0.00           O
ATOM   1114  HW1 SOL   361       7.620   1.870  33.111  1.00  0.00           H
ATOM   1115  HW2 SOL   361       6.800   2.080  34.501  1.00  0.00           H
ATOM   1116  OW  SOL   362       0.750   3.450  18.951  1.00  0.00           O
ATOM   1117  HW1 SOL   362      -0.170   3.170  18.661  1.00  0.00           H
ATOM   1118  HW2 SOL   362       1.060   4.220  18.391  1.00  0.00           H
ATOM   1119  OW  SOL   363      14.401   8.560  32.601  1.00  0.00           O
ATOM   1120  HW1 SOL   363      13.831   9.080  31.971  1.00  0.00           H
ATOM   1121  HW2 SOL   363      15.361   8.680  32.361  1.00  0.00           H
ATOM   1122  OW  SOL   364       0.720   1.660  21.801  1.00  0.00           O
ATOM   1123  HW1 SOL   364       0.550   2.490  21.261  1.00  0.00           H
ATOM   1124  HW2 SOL   364       1.620   1.290  21.581  1.00  0.00           H
ATOM   1125  OW  SOL   365      11.831  13.351  19.811  1.00  0.00           O
ATOM   1126  HW1 SOL   365      10.841  13.241  19.831  1.00  0.00           H
ATOM   1127  HW2 SOL   365      12.171  13.501  20.741  1.00  0.00           H
ATOM   1128  OW  SOL   366       6.130   8.420  32.931  1.00  0.00           O
ATOM   1129  HW1 SOL   366       6.690   9.230  32.761  1.00  0.00           H
ATOM   1130  HW2 SOL   366       6.720   7.620  32.961  1.00  0.00           H
ATOM   1131  OW  SOL   367      14.931  17.671  28.211  1.00  0.00           O
ATOM   1132  HW1 SOL   367      15.261  18.311  27.521  1.00  0.00           H
ATOM   1133  HW2 SOL   367      15.591  17.611  28.961  1.00  0.00           H
ATOM   1134  OW  SOL   368      16.741   8.830  31.161  1.00  0.00           O
ATOM   1135  HW1 SOL   368      16.471   7.940  30.791  1.00  0.00           H
ATOM   1136  HW2 SOL   368      16.751   9.510  30.431  1.00  0.00           H
ATOM   1137  OW  SOL   369      12.251   3.250  23.111  1.00  0.00           O
ATOM   1138  HW1 SOL   369      12.901   2.510  23.001  1.00  0.00           H
ATOM   1139  HW2 SOL   369      12.451   3.750  23.951  1.00  0.00           H
ATOM   1140  OW  SOL   370       5.940   7.450  25.141  1.00  0.00           O
ATOM   1141  HW1 SOL   370       6.440   8.300  24.951  1.00  0.00           H
ATOM   1142  HW2 SOL   370       5.060   7.470  24.661  1.00  0.00           H
ATOM   1143  OW  SOL   371      17.301   9.341  33.791  1.00  0.00           O
ATOM   1144  HW1 SOL   371      17.681  10.251  33.941  1.00  0.00           H
ATOM   1145  HW2 SOL   371      17.221   9.171  32.801  1.00  0.00           H
ATOM   1146  OW  SOL   372       8.590  13.741  18.781  1.00  0.00           O
ATOM   1147  HW1 SOL   372       8.130  13.891  19.661  1.00  0.00           H
ATOM   1148  HW2 SOL   372       9.030  14.591  18.481  1.00  0.00           H
ATOM   1149  OW  SOL   373       6.610  17.901  28.151  1.00  0.00           O
ATOM   1150  HW1 SOL   373       6.150  18.781  28.021  1.00  0.00           H
ATOM   1151  HW2 SOL   373       7.600  18.021  28.081  1.00  0.00           H
ATOM   1152  OW  SOL   374       8.590   9.561  27.231  1.00  0.00           O
ATOM   1153  HW1 SOL   374       9.130   8.871  27.711  1.00  0.00           H
ATOM   1154  HW2 SOL   374       8.270  10.251  27.891  1.00  0.00           H
ATOM   1155  OW  SOL   375      10.831   9.841  19.491  1.00  0.00           O
ATOM   1156  HW1 SOL   375      10.601  10.371  18.671  1.00  0.00           H
ATOM   1157  HW2 SOL   375      11.641   9.281  19.301  1.00  0.00           H
ATOM   1158  OW  SOL   376      18.611  15.691  27.131  1.00  0.00           O
ATOM   1159  HW1 SOL   376      17.901  15.571  26.431  1.00  0.00           H
ATOM   1160  HW2 SOL   376      18.621  14.901  27.731  1.00  0.00           H
ATOM   1161  OW  SOL   377       0.790  12.401  25.151  1.00  0.00           O
ATOM   1162  HW1 SOL   377       0.780  11.931  26.031  1.00  0.00           H
ATOM   1163  HW2 SOL   377       1.610  12.121  24.641  1.00  0.00           H
ATOM   1164  OW  SOL   378      18.241   1.920  30.891  1.00  0.00           O
ATOM   1165  HW1 SOL   378      18.201   1.020  31.331  1.00  0.00           H
ATOM   1166  HW2 SOL   378      18.271   1.810  29.901  1.00  0.00           H
ATOM   1167  OW  SOL   379       4.280   4.240  23.821  1.00  0.00           O
ATOM   1168  HW1 SOL   379       4.580   3.520  23.201  1.00  0.00           H
ATOM   1169  HW2 SOL   379       3.890   3.840  24.651  1.00  0.00           H
ATOM   1170  OW  SOL   380      17.051  14.871  29.661  1.00  0.00           O
ATOM   1171  HW1 SOL   380      16.121  14.621  29.391  1.00  0.00           H
ATOM   1172  HW2 SOL   380      17.311  14.371  30.481  1.00  0.00           H
ATOM   1173  OW  SOL   381       3.170   5.470  31.421  1.00  0.00           O
ATOM   1174  HW1 SOL   381       3.550   4.880  32.141  1.00  0.00           H
ATOM   1175  HW2 SOL   381       3.570   5.210  30.541  1.00  0.00           H
ATOM   1176  OW  SOL   382       8.120  15.861  25.491  1.00  0.00           O
ATOM   1177  HW1 SOL   382       8.440  15.961  24.551  1.00  0.00           H
ATOM   1178  HW2 SOL   382       7.330  15.241  25.511  1.00  0.00           H
ATOM   1179  OW  SOL   383      14.241   2.140  29.741  1.00  0.00           O
ATOM   1180  HW1 SOL   383      14.761   1.490  30.291  1.00  0.00           H
ATOM   1181  HW2 SOL   383      13.751   2.770  30.351  1.00  0.00           H
ATOM   1182  OW  SOL   384      10.011   0.340  30.161  1.00  0.00           O
ATOM   1183  HW1 SOL   384       9.381  -0.380  29.851  1.00  0.00           H
ATOM   1184  HW2 SOL   384      10.941  -0.020  30.161  1.00  0.00           H
ATOM   1185  OW  SOL   385       7.700  13.301  21.631  1.00  0.00           O
ATOM   1186  HW1 SOL   385       7.240  12.431  21.801  1.00  0.00           H
ATOM   1187  HW2 SOL   385       8.610  13.271  22.041  1.00  0.00           H
ATOM   1188  OW  SOL   386       6.180  15.671  31.461  1.00  0.00           O
ATOM   1189  HW1 SOL   386       6.130  16.491  32.031  1.00  0.00           H
ATOM   1190  HW2 SOL   386       7.070  15.641  31.011  1.00  0.00           H
ATOM   1191  OW  SOL   387      13.521   0.520  20.301  1.00  0.00           O
ATOM   1192  HW1 SOL   387      13.871   0.110  19.461  1.00  0.00           H
ATOM   1193  HW2 SOL   387      12.621   0.140  20.501  1.00  0.00           H
ATOM   1194  OW  SOL   388      13.001   4.530  25.531  1.00  0.00           O
ATOM   1195  HW1 SOL   388      12.411   5.330  25.571  1.00  0.00           H
ATOM   1196  HW2 SOL   388      13.151   4.180  26.461  1.00  0.00           H
ATOM   1197  OW  SOL   389      15.931   2.210  27.441  1.00  0.00           O
ATOM   1198  HW1 SOL   389      15.091   2.200  27.981  1.00  0.00           H
ATOM   1199  HW2 SOL   389      15.951   3.040  26.881  1.00  0.00           H
ATOM   1200  OW  SOL   390       0.390  10.771  21.621  1.00  0.00           O
ATOM   1201  HW1 SOL   390       1.380  10.661  21.531  1.00  0.00           H
ATOM   1202  HW2 SOL   390      -0.010   9.911  21.941  1.00  0.00           H
ATOM   1203  OW  SOL   391       8.750  16.461  21.991  1.00  0.00           O
ATOM   1204  HW1 SOL   391       7.980  16.111  21.451  1.00  0.00           H
ATOM   1205  HW2 SOL   391       8.430  17.171  22.611  1.00  0.00           H
ATOM   1206  OW  SOL   392       2.300  24.901   1.130  1.00  0.00           O
ATOM   1207  HW1 SOL   392       1.370  24.881   1.500  1.00  0.00           H
ATOM   1208  HW2 SOL   392       2.310  24.511   0.210  1.00  0.00           H
ATOM   1209  OW  SOL   393       2.250  21.371   9.961  1.00  0.00           O
ATOM   1210  HW1 SOL   393       2.600  21.201  10.881  1.00  0.00           H
ATOM   1211  HW2 SOL   393       1.370  20.921   9.841  1.00  0.00           H
ATOM   1212  OW  SOL   394       0.190  22.301   6.470  1.00  0.00           O
ATOM   1213  HW1 SOL   394      -0.630  22.731   6.860  1.00  0.00           H
ATOM   1214  HW2 SOL   394      -0.090  21.571   5.840  1.00  0.00           H
ATOM   1215  OW  SOL   395       5.690  31.371  11.651  1.00  0.00           O
ATOM   1216  HW1 SOL   395       4.760  31.301  11.281  1.00  0.00           H
ATOM   1217  HW2 SOL   395       5.800  32.261  12.091  1.00  0.00           H
ATOM   1218  OW  SOL   396      15.551  33.731   7.030  1.00  0.00           O
ATOM   1219  HW1 SOL   396      14.981  33.571   7.840  1.00  0.00           H
ATOM   1220  HW2 SOL   396      14.961  33.831   6.230  1.00  0.00           H
ATOM   1221  OW  SOL   397      17.431  24.801   8.560  1.00  0.00           O
ATOM   1222  HW1 SOL   397      17.761  25.741   8.560  1.00  0.00           H
ATOM   1223  HW2 SOL   397      17.941  24.261   9.220  1.00  0.00           H
ATOM   1224  OW  SOL   398      11.351  25.651   7.170  1.00  0.00           O
ATOM   1225  HW1 SOL   398      11.921  26.431   6.920  1.00  0.00           H
ATOM   1226  HW2 SOL   398      10.751  25.911   7.930  1.00  0.00           H
ATOM   1227  OW  SOL   399      17.551  24.691   2.310  1.00  0.00           O
ATOM   1228  HW1 SOL   399      17.431  24.561   1.320  1.00  0.00           H
ATOM   1229  HW2 SOL   399      17.251  23.881   2.800  1.00  0.00           H
ATOM   1230  OW  SOL   400       7.680  30.061  10.231  1.00  0.00           O
ATOM   1231  HW1 SOL   400       6.900  30.231  10.831  1.00  0.00           H
ATOM   1232  HW2 SOL   400       8.020  30.931   9.871  1.00  0.00           H
ATOM   1233  OW  SOL   401       8.500  26.601  18.231  1.00  0.00           O
ATOM   1234  HW1 SOL   401       8.460  27.361  18.881  1.00  0.00           H
ATOM   1235  HW2 SOL   401       8.720  26.961  17.321  1.00  0.00           H
ATOM   1236  OW  SOL   402       6.850  28.741   6.650  1.00  0.00           O
ATOM   1237  HW1 SOL   402       7.540  28.581   7.350  1.00  0.00           H
ATOM   1238  HW2 SOL   402       6.120  29.311   7.030  1.00  0.00           H
ATOM   1239  OW  SOL   403       6.860  30.231  18.031  1.00  0.00           O
ATOM   1240  HW1 SOL   403       7.460  31.021  18.171  1.00  0.00           H
ATOM   1241  HW2 SOL   403       6.000  30.541  17.621  1.00  0.00           H
ATOM   1242  OW  SOL   404       3.350  32.971  10.611  1.00  0.00           O
ATOM   1243  HW1 SOL   404       2.570  32.661  10.081  1.00  0.00           H
ATOM   1244  HW2 SOL   404       3.930  33.551  10.041  1.00  0.00           H
ATOM   1245  OW  SOL   405      14.601  33.671  13.391  1.00  0.00           O
ATOM   1246  HW1 SOL   405      14.841  34.611  13.651  1.00  0.00           H
ATOM   1247  HW2 SOL   405      14.441  33.131  14.211  1.00  0.00           H
ATOM   1248  OW  SOL   406       4.380  22.541  14.991  1.00  0.00           O
ATOM   1249  HW1 SOL   406       5.200  21.981  15.081  1.00  0.00           H
ATOM   1250  HW2 SOL   406       3.570  21.961  15.031  1.00  0.00           H
ATOM   1251  OW  SOL   407      16.031  23.091   7.370  1.00  0.00           O
ATOM   1252  HW1 SOL   407      15.291  23.551   6.870  1.00  0.00           H
ATOM   1253  HW2 SOL   407      16.541  23.771   7.900  1.00  0.00           H
ATOM   1254  OW  SOL   408       2.310  35.751   4.830  1.00  0.00           O
ATOM   1255  HW1 SOL   408       2.650  36.521   5.370  1.00  0.00           H
ATOM   1256  HW2 SOL   408       2.750  35.751   3.930  1.00  0.00           H
ATOM   1257  OW  SOL   409      11.271  32.031  16.901  1.00  0.00           O
ATOM   1258  HW1 SOL   409      11.741  32.031  17.781  1.00  0.00           H
ATOM   1259  HW2 SOL   409      10.791  31.161  16.791  1.00  0.00           H
ATOM   1260  OW  SOL   410       2.300  32.961   5.380  1.00  0.00           O
ATOM   1261  HW1 SOL   410       2.040  33.921   5.380  1.00  0.00           H
ATOM   1262  HW2 SOL   410       1.590  32.421   5.830  1.00  0.00           H
ATOM   1263  OW  SOL   411       2.400  29.531   8.860  1.00  0.00           O
ATOM   1264  HW1 SOL   411       2.540  28.691   9.380  1.00  0.00           H
ATOM   1265  HW2 SOL   411       1.850  30.171   9.410  1.00  0.00           H
ATOM   1266  OW  SOL   412       6.200  36.481  14.391  1.00  0.00           O
ATOM   1267  HW1 SOL   412       5.280  36.311  14.741  1.00  0.00           H
ATOM   1268  HW2 SOL   412       6.480  37.401  14.651  1.00  0.00           H
ATOM   1269  OW  SOL   413       6.060  28.261   1.230  1.00  0.00           O
ATOM   1270  HW1 SOL   413       6.130  29.101   0.690  1.00  0.00           H
ATOM   1271  HW2 SOL   413       6.520  28.391   2.110  1.00  0.00           H
ATOM   1272  OW  SOL   414      15.941  19.761  14.801  1.00  0.00           O
ATOM   1273  HW1 SOL   414      15.761  20.431  14.081  1.00  0.00           H
ATOM   1274  HW2 SOL   414      15.911  20.221  15.691  1.00  0.00           H
ATOM   1275  OW  SOL   415       1.220  25.051   5.630  1.00  0.00           O
ATOM   1276  HW1 SOL   415       0.770  24.171   5.800  1.00  0.00           H
ATOM   1277  HW2 SOL   415       1.210  25.591   6.470  1.00  0.00           H
ATOM   1278  OW  SOL   416      18.421  36.291   3.590  1.00  0.00           O
ATOM   1279  HW1 SOL   416      18.961  36.001   4.390  1.00  0.00           H
ATOM   1280  HW2 SOL   416      18.721  37.191   3.300  1.00  0.00           H
ATOM   1281  OW  SOL   417       0.270  34.581   1.170  1.00  0.00           O
ATOM   1282  HW1 SOL   417       0.080  33.621   1.380  1.00  0.00           H
ATOM   1283  HW2 SOL   417      -0.060  35.161   1.920  1.00  0.00           H
ATOM   1284  OW  SOL   418      16.891  27.841   6.120  1.00  0.00           O
ATOM   1285  HW1 SOL   418      17.841  27.551   6.200  1.00  0.00           H
ATOM   1286  HW2 SOL   418      16.811  28.491   5.370  1.00  0.00           H
ATOM   1287  OW  SOL   419      16.411  29.701   4.320  1.00  0.00           O
ATOM   1288  HW1 SOL   419      17.271  29.721   3.800  1.00  0.00           H
ATOM   1289  HW2 SOL   419      16.551  30.171   5.200  1.00  0.00           H
ATOM   1290  OW  SOL   420       1.130  25.991  15.971  1.00  0.00           O
ATOM   1291  HW1 SOL   420       2.010  25.861  16.421  1.00  0.00           H
ATOM   1292  HW2 SOL   420       1.000  26.961  15.751  1.00  0.00           H
ATOM   1293  OW  SOL   421       6.130  32.271   7.260  1.00  0.00           O
ATOM   1294  HW1 SOL   421       5.640  31.401   7.350  1.00  0.00           H
ATOM   1295  HW2 SOL   421       5.900  32.701   6.390  1.00  0.00           H
ATOM   1296  OW  SOL   422      12.931  30.901  14.231  1.00  0.00           O
ATOM   1297  HW1 SOL   422      13.301  30.171  13.651  1.00  0.00           H
ATOM   1298  HW2 SOL   422      13.451  30.951  15.081  1.00  0.00           H
ATOM   1299  OW  SOL   423       8.090  18.661   5.020  1.00  0.00           O
ATOM   1300  HW1 SOL   423       8.490  19.571   4.930  1.00  0.00           H
ATOM   1301  HW2 SOL   423       7.090  18.741   5.080  1.00  0.00           H
ATOM   1302  OW  SOL   424       1.970  28.381  12.641  1.00  0.00           O
ATOM   1303  HW1 SOL   424       2.860  27.931  12.501  1.00  0.00           H
ATOM   1304  HW2 SOL   424       1.240  27.731  12.451  1.00  0.00           H
ATOM   1305  OW  SOL   425      15.251  28.611   1.900  1.00  0.00           O
ATOM   1306  HW1 SOL   425      14.621  27.851   2.030  1.00  0.00           H
ATOM   1307  HW2 SOL   425      15.731  28.791   2.760  1.00  0.00           H
ATOM   1308  OW  SOL   426      11.871  36.541  16.161  1.00  0.00           O
ATOM   1309  HW1 SOL   426      12.111  37.141  15.401  1.00  0.00           H
ATOM   1310  HW2 SOL   426      11.941  35.591  15.861  1.00  0.00           H
ATOM   1311  OW  SOL   427       3.170  21.131  18.011  1.00  0.00           O
ATOM   1312  HW1 SOL   427       3.880  21.841  18.071  1.00  0.00           H
ATOM   1313  HW2 SOL   427       2.290  21.521  18.291  1.00  0.00           H
ATOM   1314  OW  SOL   428      14.661  32.791   9.531  1.00  0.00           O
ATOM   1315  HW1 SOL   428      14.071  32.851  10.331  1.00  0.00           H
ATOM   1316  HW2 SOL   428      14.511  31.911   9.071  1.00  0.00           H
ATOM   1317  OW  SOL   429      16.671  35.761   5.720  1.00  0.00           O
ATOM   1318  HW1 SOL   429      16.261  35.531   4.840  1.00  0.00           H
ATOM   1319  HW2 SOL   429      16.491  35.021   6.370  1.00  0.00           H
ATOM   1320  OW  SOL   430       5.980  25.911   2.700  1.00  0.00           O
ATOM   1321  HW1 SOL   430       6.220  26.601   2.020  1.00  0.00           H
ATOM   1322  HW2 SOL   430       5.200  26.241   3.240  1.00  0.00           H
ATOM   1323  OW  SOL   431      12.811  22.071   9.441  1.00  0.00           O
ATOM   1324  HW1 SOL   431      11.951  21.571   9.311  1.00  0.00           H
ATOM   1325  HW2 SOL   431      13.431  21.531  10.001  1.00  0.00           H
ATOM   1326  OW  SOL   432      15.761  35.241   3.070  1.00  0.00           O
ATOM   1327  HW1 SOL   432      16.651  35.701   3.100  1.00  0.00           H
ATOM   1328  HW2 SOL   432      15.551  35.001   2.120  1.00  0.00           H
ATOM   1329  OW  SOL   433       8.070  24.671  14.651  1.00  0.00           O
ATOM   1330  HW1 SOL   433       7.600  24.641  15.541  1.00  0.00           H
ATOM   1331  HW2 SOL   433       7.560  24.121  13.991  1.00  0.00           H
ATOM   1332  OW  SOL   434      13.941  23.311  16.741  1.00  0.00           O
ATOM   1333  HW1 SOL   434      13.741  23.741  17.621  1.00  0.00           H
ATOM   1334  HW2 SOL   434      14.721  22.691  16.831  1.00  0.00           H
ATOM   1335  OW  SOL   435       9.731  27.521  15.721  1.00  0.00           O
ATOM   1336  HW1 SOL   435      10.191  26.681  15.431  1.00  0.00           H
ATOM   1337  HW2 SOL   435       9.171  27.861  14.971  1.00  0.00           H
ATOM   1338  OW  SOL   436       9.911  22.721  12.421  1.00  0.00           O
ATOM   1339  HW1 SOL   436       9.141  23.061  12.961  1.00  0.00           H
ATOM   1340  HW2 SOL   436       9.571  22.211  11.631  1.00  0.00           H
ATOM   1341  OW  SOL   437      10.411  25.631   4.290  1.00  0.00           O
ATOM   1342  HW1 SOL   437      10.671  25.591   5.250  1.00  0.00           H
ATOM   1343  HW2 SOL   437       9.561  25.121   4.150  1.00  0.00           H
ATOM   1344  OW  SOL   438       0.760  26.731   7.890  1.00  0.00           O
ATOM   1345  HW1 SOL   438       1.750  26.611   7.980  1.00  0.00           H
ATOM   1346  HW2 SOL   438       0.520  27.681   8.100  1.00  0.00           H
ATOM   1347  OW  SOL   439       1.300  36.831  15.711  1.00  0.00           O
ATOM   1348  HW1 SOL   439       1.200  36.681  16.701  1.00  0.00           H
ATOM   1349  HW2 SOL   439       0.440  37.191  15.351  1.00  0.00           H
ATOM   1350  OW  SOL   440       8.650  22.101   1.950  1.00  0.00           O
ATOM   1351  HW1 SOL   440       9.240  22.731   1.460  1.00  0.00           H
ATOM   1352  HW2 SOL   440       8.840  21.161   1.660  1.00  0.00           H
ATOM   1353  OW  SOL   441      17.191  24.471  18.311  1.00  0.00           O
ATOM   1354  HW1 SOL   441      16.931  25.361  17.951  1.00  0.00           H
ATOM   1355  HW2 SOL   441      17.171  23.791  17.581  1.00  0.00           H
ATOM   1356  OW  SOL   442      13.621  30.061   5.450  1.00  0.00           O
ATOM   1357  HW1 SOL   442      14.451  29.771   4.970  1.00  0.00           H
ATOM   1358  HW2 SOL   442      13.131  30.731   4.890  1.00  0.00           H
ATOM   1359  OW  SOL   443       5.500  20.581   8.850  1.00  0.00           O
ATOM   1360  HW1 SOL   443       5.450  20.531   9.850  1.00  0.00           H
ATOM   1361  HW2 SOL   443       5.520  21.541   8.560  1.00  0.00           H
ATOM   1362  OW  SOL   444      10.081  33.181   4.770  1.00  0.00           O
ATOM   1363  HW1 SOL   444       9.621  33.901   4.250  1.00  0.00           H
ATOM   1364  HW2 SOL   444      10.041  33.381   5.750  1.00  0.00           H
ATOM   1365  OW  SOL   445       3.510  36.631   8.530  1.00  0.00           O
ATOM   1366  HW1 SOL   445       4.010  35.771   8.590  1.00  0.00           H
ATOM   1367  HW2 SOL   445       4.160  37.401   8.500  1.00  0.00           H
ATOM   1368  OW  SOL   446      17.951  29.281   8.730  1.00  0.00           O
ATOM   1369  HW1 SOL   446      17.331  29.131   7.970  1.00  0.00           H
ATOM   1370  HW2 SOL   446      17.431  29.391   9.580  1.00  0.00           H
ATOM   1371  OW  SOL   447      12.271  34.121  15.061  1.00  0.00           O
ATOM   1372  HW1 SOL   447      12.331  33.351  15.701  1.00  0.00           H
ATOM   1373  HW2 SOL   447      11.751  33.861  14.261  1.00  0.00           H
ATOM   1374  OW  SOL   448       3.210  28.051   2.420  1.00  0.00           O
ATOM   1375  HW1 SOL   448       4.030  28.441   2.000  1.00  0.00           H
ATOM   1376  HW2 SOL   448       2.940  27.231   1.930  1.00  0.00           H
ATOM   1377  OW  SOL   449      14.581  25.971   7.280  1.00  0.00           O
ATOM   1378  HW1 SOL   449      14.531  25.321   8.030  1.00  0.00           H
ATOM   1379  HW2 SOL   449      15.381  26.561   7.410  1.00  0.00           H
ATOM   1380  OW  SOL   450       4.610  31.281  17.271  1.00  0.00           O
ATOM   1381  HW1 SOL   450       4.110  31.291  16.411  1.00  0.00           H
ATOM   1382  HW2 SOL   450       3.980  31.101  18.031  1.00  0.00           H
ATOM   1383  OW  SOL   451      11.111  36.381   2.370  1.00  0.00           O
ATOM   1384  HW1 SOL   451      10.511  35.761   2.870  1.00  0.00           H
ATOM   1385  HW2 SOL   451      11.421  35.941   1.520  1.00  0.00           H
ATOM   1386  OW  SOL   452       2.020  21.471  14.981  1.00  0.00           O
ATOM   1387  HW1 SOL   452       1.220  22.071  14.851  1.00  0.00           H
ATOM   1388  HW2 SOL   452       1.920  20.981  15.841  1.00  0.00           H
ATOM   1389  OW  SOL   453      16.321  32.391   0.810  1.00  0.00           O
ATOM   1390  HW1 SOL   453      16.001  33.331   0.710  1.00  0.00           H
ATOM   1391  HW2 SOL   453      15.561  31.761   0.690  1.00  0.00           H
ATOM   1392  OW  SOL   454       4.640  36.051   3.230  1.00  0.00           O
ATOM   1393  HW1 SOL   454       4.970  36.441   4.090  1.00  0.00           H
ATOM   1394  HW2 SOL   454       5.400  35.981   2.580  1.00  0.00           H
ATOM   1395  OW  SOL   455      14.001  19.691   4.260  1.00  0.00           O
ATOM   1396  HW1 SOL   455      13.761  19.321   3.360  1.00  0.00           H
ATOM   1397  HW2 SOL   455      14.991  19.851   4.300  1.00  0.00           H
ATOM   1398  OW  SOL   456       2.490  36.471  12.411  1.00  0.00           O
ATOM   1399  HW1 SOL   456       3.060  35.821  12.911  1.00  0.00           H
ATOM   1400  HW2 SOL   456       2.330  36.141  11.481  1.00  0.00           H
ATOM   1401  OW  SOL   457       9.401  35.601   9.040  1.00  0.00           O
ATOM   1402  HW1 SOL   457      10.201  35.031   9.250  1.00  0.00           H
ATOM   1403  HW2 SOL   457       8.911  35.201   8.270  1.00  0.00           H
ATOM   1404  OW  SOL   458       3.820  25.621   4.800  1.00  0.00           O
ATOM   1405  HW1 SOL   458       4.270  24.721   4.770  1.00  0.00           H
ATOM   1406  HW2 SOL   458       2.880  25.511   5.130  1.00  0.00           H
ATOM   1407  OW  SOL   459      15.471  20.841  17.291  1.00  0.00           O
ATOM   1408  HW1 SOL   459      15.421  21.211  18.211  1.00  0.00           H
ATOM   1409  HW2 SOL   459      14.751  20.151  17.171  1.00  0.00           H
ATOM   1410  OW  SOL   460       6.140  19.841   1.170  1.00  0.00           O
ATOM   1411  HW1 SOL   460       7.120  19.621   1.240  1.00  0.00           H
ATOM   1412  HW2 SOL   460       5.830  19.671   0.240  1.00  0.00           H
ATOM   1413  OW  SOL   461       7.810  21.261  17.491  1.00  0.00           O
ATOM   1414  HW1 SOL   461       8.480  20.651  17.921  1.00  0.00           H
ATOM   1415  HW2 SOL   461       7.080  21.451  18.141  1.00  0.00           H
ATOM   1416  OW  SOL   462       8.880  33.761  11.951  1.00  0.00           O
ATOM   1417  HW1 SOL   462       8.650  33.511  11.011  1.00  0.00           H
ATOM   1418  HW2 SOL   462       9.490  33.071  12.341  1.00  0.00           H
ATOM   1419  OW  SOL   463      13.511  24.521  14.331  1.00  0.00           O
ATOM   1420  HW1 SOL   463      13.791  24.091  15.181  1.00  0.00           H
ATOM   1421  HW2 SOL   463      13.761  25.481  14.341  1.00  0.00           H
ATOM   1422  OW  SOL   464       8.030  32.641   9.240  1.00  0.00           O
ATOM   1423  HW1 SOL   464       8.930  32.781   8.820  1.00  0.00           H
ATOM   1424  HW2 SOL   464       7.320  32.661   8.530  1.00  0.00           H
ATOM   1425  OW  SOL   465       9.220  23.651   8.990  1.00  0.00           O
ATOM   1426  HW1 SOL   465       8.970  23.561   8.030  1.00  0.00           H
ATOM   1427  HW2 SOL   465       9.700  22.831   9.300  1.00  0.00           H
ATOM   1428  OW  SOL   466       5.390  19.261   5.120  1.00  0.00           O
ATOM   1429  HW1 SOL   466       4.580  19.271   5.700  1.00  0.00           H
ATOM   1430  HW2 SOL   466       5.420  20.091   4.570  1.00  0.00           H
ATOM   1431  OW  SOL   467      14.341  30.501   0.410  1.00  0.00           O
ATOM   1432  HW1 SOL   467      14.661  29.741   0.980  1.00  0.00           H
ATOM   1433  HW2 SOL   467      13.421  30.771   0.710  1.00  0.00           H
ATOM   1434  OW  SOL   468       2.970  18.971   1.710  1.00  0.00           O
ATOM   1435  HW1 SOL   468       3.460  19.811   1.500  1.00  0.00           H
ATOM   1436  HW2 SOL   468       3.590  18.321   2.160  1.00  0.00           H
ATOM   1437  OW  SOL   469       9.351  20.981   4.800  1.00  0.00           O
ATOM   1438  HW1 SOL   469       8.871  21.391   4.020  1.00  0.00           H
ATOM   1439  HW2 SOL   469      10.341  20.961   4.610  1.00  0.00           H
ATOM   1440  OW  SOL   470      10.761  25.451  14.641  1.00  0.00           O
ATOM   1441  HW1 SOL   470       9.961  24.841  14.671  1.00  0.00           H
ATOM   1442  HW2 SOL   470      11.571  24.921  14.401  1.00  0.00           H
ATOM   1443  OW  SOL   471      12.271  34.321   7.930  1.00  0.00           O
ATOM   1444  HW1 SOL   471      12.481  35.061   7.280  1.00  0.00           H
ATOM   1445  HW2 SOL   471      12.951  34.321   8.660  1.00  0.00           H
ATOM   1446  OW  SOL   472       4.590  30.141   7.410  1.00  0.00           O
ATOM   1447  HW1 SOL   472       3.880  29.871   8.060  1.00  0.00           H
ATOM   1448  HW2 SOL   472       4.330  29.861   6.480  1.00  0.00           H
ATOM   1449  OW  SOL   473      12.711  36.591   5.910  1.00  0.00           O
ATOM   1450  HW1 SOL   473      13.151  37.231   5.270  1.00  0.00           H
ATOM   1451  HW2 SOL   473      12.211  37.111   6.610  1.00  0.00           H
ATOM   1452  OW  SOL   474      10.321  24.111   0.160  1.00  0.00           O
ATOM   1453  HW1 SOL   474       9.911  24.931  -0.230  1.00  0.00           H
ATOM   1454  HW2 SOL   474      10.961  24.371   0.890  1.00  0.00           H
ATOM   1455  OW  SOL   475       0.780  24.181  13.861  1.00  0.00           O
ATOM   1456  HW1 SOL   475       1.700  24.171  13.451  1.00  0.00           H
ATOM   1457  HW2 SOL   475       0.720  24.921  14.531  1.00  0.00           H
ATOM   1458  OW  SOL   476       5.610  20.841  11.471  1.00  0.00           O
ATOM   1459  HW1 SOL   476       5.990  20.001  11.841  1.00  0.00           H
ATOM   1460  HW2 SOL   476       4.730  21.031  11.911  1.00  0.00           H
ATOM   1461  OW  SOL   477       8.660  23.161   6.420  1.00  0.00           O
ATOM   1462  HW1 SOL   477       8.340  23.881   5.800  1.00  0.00           H
ATOM   1463  HW2 SOL   477       8.900  22.351   5.890  1.00  0.00           H
ATOM   1464  OW  SOL   478      10.171  19.011   7.530  1.00  0.00           O
ATOM   1465  HW1 SOL   478       9.451  19.061   6.840  1.00  0.00           H
ATOM   1466  HW2 SOL   478       9.931  18.321   8.220  1.00  0.00           H
ATOM   1467  OW  SOL   479      14.291  30.351   8.670  1.00  0.00           O
ATOM   1468  HW1 SOL   479      13.741  29.511   8.600  1.00  0.00           H
ATOM   1469  HW2 SOL   479      14.551  30.641   7.750  1.00  0.00           H
ATOM   1470  OW  SOL   480      14.661  24.521   9.921  1.00  0.00           O
ATOM   1471  HW1 SOL   480      14.361  23.571   9.991  1.00  0.00           H
ATOM   1472  HW2 SOL   480      15.391  24.681  10.581  1.00  0.00           H
ATOM   1473  OW  SOL   481      18.571  26.951   3.770  1.00  0.00           O
ATOM   1474  HW1 SOL   481      18.991  26.311   4.410  1.00  0.00           H
ATOM   1475  HW2 SOL   481      18.191  26.441   2.990  1.00  0.00           H
ATOM   1476  OW  SOL   482       4.880  32.471   1.740  1.00  0.00           O
ATOM   1477  HW1 SOL   482       4.010  32.321   2.210  1.00  0.00           H
ATOM   1478  HW2 SOL   482       4.710  32.731   0.790  1.00  0.00           H
ATOM   1479  OW  SOL   483      16.641  31.421   6.570  1.00  0.00           O
ATOM   1480  HW1 SOL   483      17.631  31.501   6.710  1.00  0.00           H
ATOM   1481  HW2 SOL   483      16.191  32.261   6.880  1.00  0.00           H
ATOM   1482  OW  SOL   484      13.901  24.371   0.780  1.00  0.00           O
ATOM   1483  HW1 SOL   484      13.361  24.161   1.590  1.00  0.00           H
ATOM   1484  HW2 SOL   484      14.811  23.961   0.870  1.00  0.00           H
ATOM   1485  OW  SOL   485       5.270  21.181   3.280  1.00  0.00           O
ATOM   1486  HW1 SOL   485       5.540  20.591   2.530  1.00  0.00           H
ATOM   1487  HW2 SOL   485       5.270  22.131   2.970  1.00  0.00           H
ATOM   1488  OW  SOL   486      17.541  30.851  15.881  1.00  0.00           O
ATOM   1489  HW1 SOL   486      18.451  30.461  15.751  1.00  0.00           H
ATOM   1490  HW2 SOL   486      17.621  31.811  16.121  1.00  0.00           H
ATOM   1491  OW  SOL   487      10.641  32.091  13.401  1.00  0.00           O
ATOM   1492  HW1 SOL   487       9.841  31.861  13.951  1.00  0.00           H
ATOM   1493  HW2 SOL   487      11.471  31.831  13.891  1.00  0.00           H
ATOM   1494  OW  SOL   488      15.921  34.911  16.251  1.00  0.00           O
ATOM   1495  HW1 SOL   488      16.191  35.251  15.351  1.00  0.00           H
ATOM   1496  HW2 SOL   488      16.711  34.531  16.711  1.00  0.00           H
ATOM   1497  OW  SOL   489      11.111  30.571  11.001  1.00  0.00           O
ATOM   1498  HW1 SOL   489      10.711  31.011  11.811  1.00  0.00           H
ATOM   1499  HW2 SOL   489      10.701  30.941  10.171  1.00  0.00           H
ATOM   1500  OW  SOL   490      16.381  29.611  10.791  1.00  0.00           O
ATOM   1501  HW1 SOL   490      16.431  30.421  11.381  1.00  0.00           H
ATOM   1502  HW2 SOL   490      15.521  29.631  10.281  1.00  0.00           H
ATOM   1503  OW  SOL   491       9.150  19.511  14.021  1.00  0.00           O
ATOM   1504  HW1 SOL   491       9.400  19.311  13.071  1.00  0.00           H
ATOM   1505  HW2 SOL   491       9.870  20.071  14.441  1.00  0.00           H
ATOM   1506  OW  SOL   492       9.801  29.781  17.191  1.00  0.00           O
ATOM   1507  HW1 SOL   492       8.811  29.841  17.291  1.00  0.00           H
ATOM   1508  HW2 SOL   492      10.031  28.981  16.631  1.00  0.00           H
ATOM   1509  OW  SOL   493       7.050  29.121   3.680  1.00  0.00           O
ATOM   1510  HW1 SOL   493       6.910  29.191   4.670  1.00  0.00           H
ATOM   1511  HW2 SOL   493       7.890  28.611   3.500  1.00  0.00           H
ATOM   1512  OW  SOL   494       4.100  26.751  12.511  1.00  0.00           O
ATOM   1513  HW1 SOL   494       4.960  26.871  13.011  1.00  0.00           H
ATOM   1514  HW2 SOL   494       3.680  25.881  12.781  1.00  0.00           H
ATOM   1515  OW  SOL   495      12.741  22.481  12.621  1.00  0.00           O
ATOM   1516  HW1 SOL   495      12.951  23.221  13.261  1.00  0.00           H
ATOM   1517  HW2 SOL   495      11.851  22.651  12.191  1.00  0.00           H
ATOM   1518  OW  SOL   496       0.640  34.261  13.311  1.00  0.00           O
ATOM   1519  HW1 SOL   496       0.180  35.081  12.971  1.00  0.00           H
ATOM   1520  HW2 SOL   496       1.620  34.451  13.401  1.00  0.00           H
ATOM   1521  OW  SOL   497       3.670  29.621   5.010  1.00  0.00           O
ATOM   1522  HW1 SOL   497       3.600  30.451   4.450  1.00  0.00           H
ATOM   1523  HW2 SOL   497       3.710  28.821   4.410  1.00  0.00           H
ATOM   1524  OW  SOL   498       5.660  23.991   8.650  1.00  0.00           O
ATOM   1525  HW1 SOL   498       5.780  24.651   7.910  1.00  0.00           H
ATOM   1526  HW2 SOL   498       6.120  24.331   9.480  1.00  0.00           H
ATOM   1527  OW  SOL   499      12.521  32.101   3.880  1.00  0.00           O
ATOM   1528  HW1 SOL   499      13.021  32.871   4.280  1.00  0.00           H
ATOM   1529  HW2 SOL   499      11.571  32.121   4.200  1.00  0.00           H
ATOM   1530  OW  SOL   500      12.721  33.071  11.421  1.00  0.00           O
ATOM   1531  HW1 SOL   500      13.191  33.201  12.291  1.00  0.00           H
ATOM   1532  HW2 SOL   500      12.061  32.331  11.511  1.00  0.00           H
ATOM   1533  OW  SOL   501      15.821  25.011   4.720  1.00  0.00           O
ATOM   1534  HW1 SOL   501      15.511  25.621   5.450  1.00  0.00           H
ATOM   1535  HW2 SOL   501      16.321  25.531   4.030  1.00  0.00           H
ATOM   1536  OW  SOL   502       3.540  33.721  13.291  1.00  0.00           O
ATOM   1537  HW1 SOL   502       3.330  33.281  12.421  1.00  0.00           H
ATOM   1538  HW2 SOL   502       4.510  33.981  13.321  1.00  0.00           H
ATOM   1539  OW  SOL   503       4.020  26.131  15.981  1.00  0.00           O
ATOM   1540  HW1 SOL   503       4.700  26.681  15.511  1.00  0.00           H
ATOM   1541  HW2 SOL   503       4.420  25.251  16.251  1.00  0.00           H
ATOM   1542  OW  SOL   504      15.871  26.411  16.701  1.00  0.00           O
ATOM   1543  HW1 SOL   504      14.951  26.791  16.651  1.00  0.00           H
ATOM   1544  HW2 SOL   504      16.471  26.881  16.051  1.00  0.00           H
ATOM   1545  OW  SOL   505      10.131  19.671  17.701  1.00  0.00           O
ATOM   1546  HW1 SOL   505      10.191  20.521  17.181  1.00  0.00           H
ATOM   1547  HW2 SOL   505      10.451  18.911  17.131  1.00  0.00           H
ATOM   1548  OW  SOL   506       5.040  19.121  17.401  1.00  0.00           O
ATOM   1549  HW1 SOL   506       4.620  18.551  16.701  1.00  0.00           H
ATOM   1550  HW2 SOL   506       4.380  19.811  17.721  1.00  0.00           H
ATOM   1551  OW  SOL   507       5.730  27.321  10.291  1.00  0.00           O
ATOM   1552  HW1 SOL   507       6.170  28.211  10.201  1.00  0.00           H
ATOM   1553  HW2 SOL   507       5.100  27.321  11.061  1.00  0.00           H
ATOM   1554  OW  SOL   508      13.601  27.241  10.451  1.00  0.00           O
ATOM   1555  HW1 SOL   508      12.851  27.241   9.791  1.00  0.00           H
ATOM   1556  HW2 SOL   508      13.971  26.321  10.541  1.00  0.00           H
ATOM   1557  OW  SOL   509      12.091  23.871   2.750  1.00  0.00           O
ATOM   1558  HW1 SOL   509      12.221  23.031   3.290  1.00  0.00           H
ATOM   1559  HW2 SOL   509      11.801  24.611   3.350  1.00  0.00           H
ATOM   1560  OW  SOL   510       3.070  20.751  12.311  1.00  0.00           O
ATOM   1561  HW1 SOL   510       2.840  21.121  13.211  1.00  0.00           H
ATOM   1562  HW2 SOL   510       2.770  19.801  12.251  1.00  0.00           H
ATOM   1563  OW  SOL   511       0.370  31.721  12.821  1.00  0.00           O
ATOM   1564  HW1 SOL   511       0.900  31.231  13.501  1.00  0.00           H
ATOM   1565  HW2 SOL   511       0.590  32.701  12.871  1.00  0.00           H
ATOM   1566  OW  SOL   512       7.320  24.961  10.641  1.00  0.00           O
ATOM   1567  HW1 SOL   512       7.910  24.701   9.881  1.00  0.00           H
ATOM   1568  HW2 SOL   512       7.040  25.921  10.531  1.00  0.00           H
ATOM   1569  OW  SOL   513      17.281  27.971  18.541  1.00  0.00           O
ATOM   1570  HW1 SOL   513      16.821  27.901  17.651  1.00  0.00           H
ATOM   1571  HW2 SOL   513      16.661  28.411  19.201  1.00  0.00           H
ATOM   1572  OW  SOL   514       3.070  19.251   6.180  1.00  0.00           O
ATOM   1573  HW1 SOL   514       2.960  20.191   6.510  1.00  0.00           H
ATOM   1574  HW2 SOL   514       3.020  18.621   6.950  1.00  0.00           H
ATOM   1575  OW  SOL   515      16.221  22.291   3.740  1.00  0.00           O
ATOM   1576  HW1 SOL   515      16.241  21.531   4.380  1.00  0.00           H
ATOM   1577  HW2 SOL   515      15.741  23.061   4.140  1.00  0.00           H
ATOM   1578  OW  SOL   516      10.231  26.281   9.661  1.00  0.00           O
ATOM   1579  HW1 SOL   516      10.381  26.491  10.621  1.00  0.00           H
ATOM   1580  HW2 SOL   516       9.931  25.331   9.571  1.00  0.00           H
ATOM   1581  OW  SOL   517       9.801  34.351  17.001  1.00  0.00           O
ATOM   1582  HW1 SOL   517       9.601  34.791  16.121  1.00  0.00           H
ATOM   1583  HW2 SOL   517      10.191  33.441  16.841  1.00  0.00           H
ATOM   1584  OW  SOL   518      18.591  33.801  16.051  1.00  0.00           O
ATOM   1585  HW1 SOL   518      18.731  34.071  15.101  1.00  0.00           H
ATOM   1586  HW2 SOL   518      19.421  34.021  16.581  1.00  0.00           H
ATOM   1587  OW  SOL   519       3.500  27.601  18.041  1.00  0.00           O
ATOM   1588  HW1 SOL   519       4.260  28.041  18.521  1.00  0.00           H
ATOM   1589  HW2 SOL   519       3.850  27.131  17.221  1.00  0.00           H
ATOM   1590  OW  SOL   520      15.401  21.361   1.250  1.00  0.00           O
ATOM   1591  HW1 SOL   520      14.791  20.611   1.480  1.00  0.00           H
ATOM   1592  HW2 SOL   520      15.621  21.881   2.080  1.00  0.00           H
ATOM   1593  OW  SOL   521      13.031  27.001   0.420  1.00  0.00           O
ATOM   1594  HW1 SOL   521      13.371  26.071   0.570  1.00  0.00           H
ATOM   1595  HW2 SOL   521      13.211  27.271  -0.530  1.00  0.00           H
ATOM   1596  OW  SOL   522      10.681  31.951   8.490  1.00  0.00           O
ATOM   1597  HW1 SOL   522      10.751  31.111   7.940  1.00  0.00           H
ATOM   1598  HW2 SOL   522      11.301  32.641   8.130  1.00  0.00           H
ATOM   1599  OW  SOL   523       3.190  26.721   9.491  1.00  0.00           O
ATOM   1600  HW1 SOL   523       4.120  27.081   9.541  1.00  0.00           H
ATOM   1601  HW2 SOL   523       3.130  25.871  10.011  1.00  0.00           H
ATOM   1602  OW  SOL   524       3.390  23.711  10.061  1.00  0.00           O
ATOM   1603  HW1 SOL   524       2.870  22.881   9.891  1.00  0.00           H
ATOM   1604  HW2 SOL   524       4.160  23.761   9.421  1.00  0.00           H
ATOM   1605  OW  SOL   525       5.110  22.771  18.081  1.00  0.00           O
ATOM   1606  HW1 SOL   525       4.930  23.221  18.961  1.00  0.00           H
ATOM   1607  HW2 SOL   525       5.530  23.421  17.451  1.00  0.00           H
ATOM   1608  OW  SOL   526      11.381  22.421  16.781  1.00  0.00           O
ATOM   1609  HW1 SOL   526      10.931  23.051  17.421  1.00  0.00           H
ATOM   1610  HW2 SOL   526      12.311  22.731  16.611  1.00  0.00           H
ATOM   1611  OW  SOL   527      11.601  20.691  14.771  1.00  0.00           O
ATOM   1612  HW1 SOL   527      11.601  21.331  15.541  1.00  0.00           H
ATOM   1613  HW2 SOL   527      11.881  21.171  13.941  1.00  0.00           H
ATOM   1614  OW  SOL   528       0.080  31.881   2.000  1.00  0.00           O
ATOM   1615  HW1 SOL   528      -0.850  32.091   1.690  1.00  0.00           H
ATOM   1616  HW2 SOL   528       0.180  30.891   2.130  1.00  0.00           H
ATOM   1617  OW  SOL   529       0.880  36.631   9.270  1.00  0.00           O
ATOM   1618  HW1 SOL   529       0.460  35.771   9.000  1.00  0.00           H
ATOM   1619  HW2 SOL   529       1.820  36.661   8.930  1.00  0.00           H
ATOM   1620  OW  SOL   530       5.040  34.301   9.100  1.00  0.00           O
ATOM   1621  HW1 SOL   530       5.700  35.041   9.190  1.00  0.00           H
ATOM   1622  HW2 SOL   530       5.480  33.511   8.680  1.00  0.00           H
ATOM   1623  OW  SOL   531      10.021  26.581  12.381  1.00  0.00           O
ATOM   1624  HW1 SOL   531      10.431  26.261  13.241  1.00  0.00           H
ATOM   1625  HW2 SOL   531       9.061  26.311  12.351  1.00  0.00           H
ATOM   1626  OW  SOL   532       0.400  24.061  11.141  1.00  0.00           O
ATOM   1627  HW1 SOL   532       1.250  23.731  10.731  1.00  0.00           H
ATOM   1628  HW2 SOL   532       0.530  24.211  12.121  1.00  0.00           H
ATOM   1629  OW  SOL   533       1.890  23.821  17.221  1.00  0.00           O
ATOM   1630  HW1 SOL   533       2.480  23.421  16.521  1.00  0.00           H
ATOM   1631  HW2 SOL   533       1.310  24.531  16.811  1.00  0.00           H
ATOM   1632  OW  SOL   534      13.691  28.121  16.601  1.00  0.00           O
ATOM   1633  HW1 SOL   534      14.081  29.011  16.801  1.00  0.00           H
ATOM   1634  HW2 SOL   534      13.791  27.921  15.631  1.00  0.00           H
ATOM   1635  OW  SOL   535       8.150  24.341   3.250  1.00  0.00           O
ATOM   1636  HW1 SOL   535       8.220  23.451   2.790  1.00  0.00           H
ATOM   1637  HW2 SOL   535       7.210  24.681   3.170  1.00  0.00           H
ATOM   1638  OW  SOL   536      16.571  24.661  12.061  1.00  0.00           O
ATOM   1639  HW1 SOL   536      16.191  23.971  12.681  1.00  0.00           H
ATOM   1640  HW2 SOL   536      17.391  24.301  11.621  1.00  0.00           H
ATOM   1641  OW  SOL   537       2.520  34.261  17.441  1.00  0.00           O
ATOM   1642  HW1 SOL   537       2.220  34.831  18.201  1.00  0.00           H
ATOM   1643  HW2 SOL   537       2.450  33.291  17.701  1.00  0.00           H
ATOM   1644  OW  SOL   538       6.710  23.261  12.691  1.00  0.00           O
ATOM   1645  HW1 SOL   538       6.370  22.371  12.391  1.00  0.00           H
ATOM   1646  HW2 SOL   538       6.970  23.801  11.891  1.00  0.00           H
ATOM   1647  OW  SOL   539       9.300  35.401  14.651  1.00  0.00           O
ATOM   1648  HW1 SOL   539       9.060  35.221  13.701  1.00  0.00           H
ATOM   1649  HW2 SOL   539       9.600  36.341  14.751  1.00  0.00           H
ATOM   1650  OW  SOL   540       4.730  23.621   1.910  1.00  0.00           O
ATOM   1651  HW1 SOL   540       5.340  24.421   1.950  1.00  0.00           H
ATOM   1652  HW2 SOL   540       3.780  23.931   1.980  1.00  0.00           H
ATOM   1653  OW  SOL   541       1.590  29.991  14.661  1.00  0.00           O
ATOM   1654  HW1 SOL   541       1.810  29.381  15.421  1.00  0.00           H
ATOM   1655  HW2 SOL   541       1.690  29.501  13.801  1.00  0.00           H
ATOM   1656  OW  SOL   542      13.471  29.211  12.341  1.00  0.00           O
ATOM   1657  HW1 SOL   542      13.711  28.581  11.601  1.00  0.00           H
ATOM   1658  HW2 SOL   542      12.571  29.611  12.161  1.00  0.00           H
ATOM   1659  OW  SOL   543      13.021  27.171   3.090  1.00  0.00           O
ATOM   1660  HW1 SOL   543      12.161  26.861   3.510  1.00  0.00           H
ATOM   1661  HW2 SOL   543      12.981  27.031   2.100  1.00  0.00           H
ATOM   1662  OW  SOL   544      17.591  36.091  11.541  1.00  0.00           O
ATOM   1663  HW1 SOL   544      18.201  36.391  10.811  1.00  0.00           H
ATOM   1664  HW2 SOL   544      17.211  35.201  11.321  1.00  0.00           H
ATOM   1665  OW  SOL   545      12.521  35.931  11.281  1.00  0.00           O
ATOM   1666  HW1 SOL   545      13.361  35.981  10.741  1.00  0.00           H
ATOM   1667  HW2 SOL   545      12.291  34.971  11.461  1.00  0.00           H
ATOM   1668  OW  SOL   546       0.830  31.201  10.221  1.00  0.00           O
ATOM   1669  HW1 SOL   546       0.780  31.191  11.221  1.00  0.00           H
ATOM   1670  HW2 SOL   546       0.000  30.791   9.841  1.00  0.00           H
ATOM   1671  OW  SOL   547       6.880  35.241  17.161  1.00  0.00           O
ATOM   1672  HW1 SOL   547       6.320  36.051  17.251  1.00  0.00           H
ATOM   1673  HW2 SOL   547       7.400  35.281  16.301  1.00  0.00           H
ATOM   1674  OW  SOL   548       9.030  19.481   1.330  1.00  0.00           O
ATOM   1675  HW1 SOL   548       9.540  19.491   0.470  1.00  0.00           H
ATOM   1676  HW2 SOL   548       9.590  19.061   2.040  1.00  0.00           H
ATOM   1677  OW  SOL   549      17.261  19.971   5.230  1.00  0.00           O
ATOM   1678  HW1 SOL   549      17.991  19.801   4.560  1.00  0.00           H
ATOM   1679  HW2 SOL   549      16.951  19.101   5.610  1.00  0.00           H
ATOM   1680  OW  SOL   550      13.881  34.351   4.770  1.00  0.00           O
ATOM   1681  HW1 SOL   550      14.551  34.471   4.030  1.00  0.00           H
ATOM   1682  HW2 SOL   550      13.481  35.241   5.000  1.00  0.00           H
ATOM   1683  OW  SOL   551       1.300  36.561  18.511  1.00  0.00           O
ATOM   1684  HW1 SOL   551       0.890  35.821  19.041  1.00  0.00           H
ATOM   1685  HW2 SOL   551       1.940  37.071  19.091  1.00  0.00           H
ATOM   1686  OW  SOL   552      12.801  27.891   6.720  1.00  0.00           O
ATOM   1687  HW1 SOL   552      13.401  27.081   6.740  1.00  0.00           H
ATOM   1688  HW2 SOL   552      13.201  28.581   6.120  1.00  0.00           H
ATOM   1689  OW  SOL   553       8.300  31.351  14.221  1.00  0.00           O
ATOM   1690  HW1 SOL   553       8.250  31.681  15.171  1.00  0.00           H
ATOM   1691  HW2 SOL   553       7.440  31.541  13.761  1.00  0.00           H
ATOM   1692  OW  SOL   554       6.720  34.781   1.540  1.00  0.00           O
ATOM   1693  HW1 SOL   554       6.810  34.881   0.550  1.00  0.00           H
ATOM   1694  HW2 SOL   554       6.320  33.891   1.750  1.00  0.00           H
ATOM   1695  OW  SOL   555      16.501  35.821  13.941  1.00  0.00           O
ATOM   1696  HW1 SOL   555      17.031  35.921  13.101  1.00  0.00           H
ATOM   1697  HW2 SOL   555      16.231  36.721  14.281  1.00  0.00           H
ATOM   1698  OW  SOL   556      18.411  20.371   9.631  1.00  0.00           O
ATOM   1699  HW1 SOL   556      18.801  19.521   9.271  1.00  0.00           H
ATOM   1700  HW2 SOL   556      17.431  20.391   9.441  1.00  0.00           H
ATOM   1701  OW  SOL   557       2.630  21.881   7.200  1.00  0.00           O
ATOM   1702  HW1 SOL   557       1.840  22.391   6.860  1.00  0.00           H
ATOM   1703  HW2 SOL   557       2.540  21.731   8.180  1.00  0.00           H
ATOM   1704  OW  SOL   558      11.941  34.741   0.310  1.00  0.00           O
ATOM   1705  HW1 SOL   558      12.001  33.811   0.680  1.00  0.00           H
ATOM   1706  HW2 SOL   558      11.351  34.741  -0.490  1.00  0.00           H
ATOM   1707  OW  SOL   559       8.220  28.641  13.721  1.00  0.00           O
ATOM   1708  HW1 SOL   559       8.620  28.631  12.801  1.00  0.00           H
ATOM   1709  HW2 SOL   559       8.320  29.561  14.121  1.00  0.00           H
ATOM   1710  OW  SOL   560       9.160  27.721   2.910  1.00  0.00           O
ATOM   1711  HW1 SOL   560       9.790  28.101   2.230  1.00  0.00           H
ATOM   1712  HW2 SOL   560       9.560  26.891   3.300  1.00  0.00           H
ATOM   1713  OW  SOL   561      15.041  34.691   0.440  1.00  0.00           O
ATOM   1714  HW1 SOL   561      14.121  35.061   0.510  1.00  0.00           H
ATOM   1715  HW2 SOL   561      15.421  34.891  -0.460  1.00  0.00           H
ATOM   1716  OW  SOL   562       3.720  31.501  14.901  1.00  0.00           O
ATOM   1717  HW1 SOL   562       3.590  32.431  14.561  1.00  0.00           H
ATOM   1718  HW2 SOL   562       2.880  30.981  14.771  1.00  0.00           H
ATOM   1719  OW  SOL   563      16.141  31.541  12.891  1.00  0.00           O
ATOM   1720  HW1 SOL   563      16.741  31.571  13.691  1.00  0.00           H
ATOM   1721  HW2 SOL   563      15.391  32.181  13.021  1.00  0.00           H
ATOM   1722  OW  SOL   564      10.391  29.601   6.960  1.00  0.00           O
ATOM   1723  HW1 SOL   564       9.691  29.131   7.500  1.00  0.00           H
ATOM   1724  HW2 SOL   564      10.981  28.921   6.530  1.00  0.00           H
ATOM   1725  OW  SOL   565      10.141  20.981   9.711  1.00  0.00           O
ATOM   1726  HW1 SOL   565      10.061  20.621   8.781  1.00  0.00           H
ATOM   1727  HW2 SOL   565      10.121  20.221  10.361  1.00  0.00           H
ATOM   1728  OW  SOL   566       5.900  33.491   4.910  1.00  0.00           O
ATOM   1729  HW1 SOL   566       6.320  32.911   4.210  1.00  0.00           H
ATOM   1730  HW2 SOL   566       5.460  34.281   4.470  1.00  0.00           H
ATOM   1731  OW  SOL   567      17.091  22.471  13.811  1.00  0.00           O
ATOM   1732  HW1 SOL   567      17.821  23.161  13.851  1.00  0.00           H
ATOM   1733  HW2 SOL   567      17.371  21.721  13.221  1.00  0.00           H
ATOM   1734  OW  SOL   568       2.550  32.101   2.900  1.00  0.00           O
ATOM   1735  HW1 SOL   568       1.590  32.111   2.630  1.00  0.00           H
ATOM   1736  HW2 SOL   568       2.670  32.631   3.740  1.00  0.00           H
ATOM   1737  OW  SOL   569       1.050  28.751  17.261  1.00  0.00           O
ATOM   1738  HW1 SOL   569       0.280  28.421  17.801  1.00  0.00           H
ATOM   1739  HW2 SOL   569       1.900  28.451  17.681  1.00  0.00           H
ATOM   1740  OW  SOL   570       6.720  20.651  14.891  1.00  0.00           O
ATOM   1741  HW1 SOL   570       7.620  20.491  14.491  1.00  0.00           H
ATOM   1742  HW2 SOL   570       6.800  20.701  15.881  1.00  0.00           H
ATOM   1743  OW  SOL   571       0.750  22.071   0.330  1.00  0.00           O
ATOM   1744  HW1 SOL   571      -0.170  21.791   0.040  1.00  0.00           H
ATOM   1745  HW2 SOL   571       1.060  22.841  -0.230  1.00  0.00           H
ATOM   1746  OW  SOL   572      14.401  27.181  13.981  1.00  0.00           O
ATOM   1747  HW1 SOL   572      13.831  27.701  13.351  1.00  0.00           H
ATOM   1748  HW2 SOL   572      15.361  27.301  13.741  1.00  0.00           H
ATOM   1749  OW  SOL   573       0.720  20.281   3.180  1.00  0.00           O
ATOM   1750  HW1 SOL   573       0.550  21.111   2.640  1.00  0.00           H
ATOM   1751  HW2 SOL   573       1.620  19.911   2.960  1.00  0.00           H
ATOM   1752  OW  SOL   574      11.831  31.971   1.190  1.00  0.00           O
ATOM   1753  HW1 SOL   574      10.841  31.861   1.210  1.00  0.00           H
ATOM   1754  HW2 SOL   574      12.171  32.121   2.120  1.00  0.00           H
ATOM   1755  OW  SOL   575       6.130  27.041  14.311  1.00  0.00           O
ATOM   1756  HW1 SOL   575       6.690  27.851  14.141  1.00  0.00           H
ATOM   1757  HW2 SOL   575       6.720  26.241  14.341  1.00  0.00           H
ATOM   1758  OW  SOL   576      14.931  36.291   9.591  1.00  0.00           O
ATOM   1759  HW1 SOL   576      15.261  36.931   8.901  1.00  0.00           H
ATOM   1760  HW2 SOL   576      15.591  36.231  10.341  1.00  0.00           H
ATOM   1761  OW  SOL   577       7.160  24.271  17.081  1.00  0.00           O
ATOM   1762  HW1 SOL   577       7.350  24.921  17.821  1.00  0.00           H
ATOM   1763  HW2 SOL   577       7.760  23.471  17.171  1.00  0.00           H
ATOM   1764  OW  SOL   578      14.501  30.821  16.331  1.00  0.00           O
ATOM   1765  HW1 SOL   578      14.411  30.721  17.321  1.00  0.00           H
ATOM   1766  HW2 SOL   578      15.461  30.751  16.071  1.00  0.00           H
ATOM   1767  OW  SOL   579       3.900  36.031  15.601  1.00  0.00           O
ATOM   1768  HW1 SOL   579       2.990  36.441  15.581  1.00  0.00           H
ATOM   1769  HW2 SOL   579       3.830  35.091  15.921  1.00  0.00           H
ATOM   1770  OW  SOL   580      16.741  27.451  12.541  1.00  0.00           O
ATOM   1771  HW1 SOL   580      16.471  26.561  12.171  1.00  0.00           H
ATOM   1772  HW2 SOL   580      16.751  28.131  11.811  1.00  0.00           H
ATOM   1773  OW  SOL   581      12.251  21.871   4.490  1.00  0.00           O
ATOM   1774  HW1 SOL   581      12.901  21.131   4.380  1.00  0.00           H
ATOM   1775  HW2 SOL   581      12.451  22.371   5.330  1.00  0.00           H
ATOM   1776  OW  SOL   582       5.940  26.071   6.520  1.00  0.00           O
ATOM   1777  HW1 SOL   582       6.440  26.921   6.330  1.00  0.00           H
ATOM   1778  HW2 SOL   582       5.060  26.091   6.040  1.00  0.00           H
ATOM   1779  OW  SOL   583      17.771  22.041  16.421  1.00  0.00           O
ATOM   1780  HW1 SOL   583      17.601  22.351  15.481  1.00  0.00           H
ATOM   1781  HW2 SOL   583      16.931  21.671  16.801  1.00  0.00           H
ATOM   1782  OW  SOL   584      17.301  27.961  15.171  1.00  0.00           O
ATOM   1783  HW1 SOL   584      17.681  28.871  15.321  1.00  0.00           H
ATOM   1784  HW2 SOL   584      17.221  27.791  14.181  1.00  0.00           H
ATOM   1785  OW  SOL   585       8.590  32.361   0.160  1.00  0.00           O
ATOM   1786  HW1 SOL   585       8.130  32.511   1.040  1.00  0.00           H
ATOM   1787  HW2 SOL   585       9.030  33.211  -0.140  1.00  0.00           H
ATOM   1788  OW  SOL   586       6.610  36.521   9.531  1.00  0.00           O
ATOM   1789  HW1 SOL   586       6.150  37.401   9.401  1.00  0.00           H
ATOM   1790  HW2 SOL   586       7.600  36.641   9.461  1.00  0.00           H
ATOM   1791  OW  SOL   587      14.081  37.131  17.201  1.00  0.00           O
ATOM   1792  HW1 SOL   587      13.121  37.021  16.931  1.00  0.00           H
ATOM   1793  HW2 SOL   587      14.641  36.461  16.721  1.00  0.00           H
ATOM   1794  OW  SOL   588       8.590  28.181   8.610  1.00  0.00           O
ATOM   1795  HW1 SOL   588       9.130  27.491   9.090  1.00  0.00           H
ATOM   1796  HW2 SOL   588       8.270  28.871   9.270  1.00  0.00           H
ATOM   1797  OW  SOL   589      10.831  28.461   0.870  1.00  0.00           O
ATOM   1798  HW1 SOL   589      10.601  28.991   0.050  1.00  0.00           H
ATOM   1799  HW2 SOL   589      11.641  27.901   0.680  1.00  0.00           H
ATOM   1800  OW  SOL   590      18.611  34.311   8.510  1.00  0.00           O
ATOM   1801  HW1 SOL   590      17.901  34.191   7.810  1.00  0.00           H
ATOM   1802  HW2 SOL   590      18.621  33.521   9.110  1.00  0.00           H
ATOM   1803  OW  SOL   591       2.210  31.761  18.441  1.00  0.00           O
ATOM   1804  HW1 SOL   591       1.560  31.031  18.231  1.00  0.00           H
ATOM   1805  HW2 SOL   591       2.250  31.901  19.421  1.00  0.00           H
ATOM   1806  OW  SOL   592       0.790  31.021   6.530  1.00  0.00           O
ATOM   1807  HW1 SOL   592       0.780  30.551   7.410  1.00  0.00           H
ATOM   1808  HW2 SOL   592       1.610  30.741   6.020  1.00  0.00           H
ATOM   1809  OW  SOL   593       6.720  32.531  16.241  1.00  0.00           O
ATOM   1810  HW1 SOL   593       5.940  32.031  16.621  1.00  0.00           H
ATOM   1811  HW2 SOL   593       6.690  33.481  16.551  1.00  0.00           H
ATOM   1812  OW  SOL   594      18.241  20.541  12.271  1.00  0.00           O
ATOM   1813  HW1 SOL   594      18.201  19.641  12.711  1.00  0.00           H
ATOM   1814  HW2 SOL   594      18.271  20.431  11.281  1.00  0.00           H
ATOM   1815  OW  SOL   595       4.280  22.861   5.200  1.00  0.00           O
ATOM   1816  HW1 SOL   595       4.580  22.141   4.580  1.00  0.00           H
ATOM   1817  HW2 SOL   595       3.890  22.461   6.030  1.00  0.00           H
ATOM   1818  OW  SOL   596      17.051  33.491  11.041  1.00  0.00           O
ATOM   1819  HW1 SOL   596      16.121  33.241  10.771  1.00  0.00           H
ATOM   1820  HW2 SOL   596      17.311  32.991  11.861  1.00  0.00           H
ATOM   1821  OW  SOL   597       3.170  24.091  12.801  1.00  0.00           O
ATOM   1822  HW1 SOL   597       3.550  23.501  13.521  1.00  0.00           H
ATOM   1823  HW2 SOL   597       3.570  23.831  11.921  1.00  0.00           H
ATOM   1824  OW  SOL   598       8.120  34.481   6.870  1.00  0.00           O
ATOM   1825  HW1 SOL   598       8.440  34.581   5.930  1.00  0.00           H
ATOM   1826  HW2 SOL   598       7.330  33.861   6.890  1.00  0.00           H
ATOM   1827  OW  SOL   599      14.241  20.761  11.121  1.00  0.00           O
ATOM   1828  HW1 SOL   599      14.761  20.111  11.671  1.00  0.00           H
ATOM   1829  HW2 SOL   599      13.751  21.391  11.731  1.00  0.00           H
ATOM   1830  OW  SOL   600      10.011  18.961  11.541  1.00  0.00           O
ATOM   1831  HW1 SOL   600       9.381  18.241  11.231  1.00  0.00           H
ATOM   1832  HW2 SOL   600      10.941  18.601  11.541  1.00  0.00           H
ATOM   1833  OW  SOL   601       7.700  31.921   3.010  1.00  0.00           O
ATOM   1834  HW1 SOL   601       7.240  31.051   3.180  1.00  0.00           H
ATOM   1835  HW2 SOL   601       8.610  31.891   3.420  1.00  0.00           H
ATOM   1836  OW  SOL   602       6.180  34.291  12.841  1.00  0.00           O
ATOM   1837  HW1 SOL   602       6.130  35.111  13.411  1.00  0.00           H
ATOM   1838  HW2 SOL   602       7.070  34.261  12.391  1.00  0.00           H
ATOM   1839  OW  SOL   603      13.521  19.141   1.680  1.00  0.00           O
ATOM   1840  HW1 SOL   603      13.871  18.731   0.840  1.00  0.00           H
ATOM   1841  HW2 SOL   603      12.621  18.761   1.880  1.00  0.00           H
ATOM   1842  OW  SOL   604      13.001  23.151   6.910  1.00  0.00           O
ATOM   1843  HW1 SOL   604      12.411  23.951   6.950  1.00  0.00           H
ATOM   1844  HW2 SOL   604      13.151  22.801   7.840  1.00  0.00           H
ATOM   1845  OW  SOL   605      15.931  20.831   8.820  1.00  0.00           O
ATOM   1846  HW1 SOL   605      15.091  20.821   9.360  1.00  0.00           H
ATOM   1847  HW2 SOL   605      15.951  21.661   8.260  1.00  0.00           H
ATOM   1848  OW  SOL   606       0.390  29.391   3.000  1.00  0.00           O
ATOM   1849  HW1 SOL   606       1.380  29.281   2.910  1.00  0.00           H
ATOM   1850  HW2 SOL   606      -0.010  28.531   3.320  1.00  0.00           H
ATOM   1851  OW  SOL   607       8.750  35.081   3.370  1.00  0.00           O
ATOM   1852  HW1 SOL   607       7.980  34.731   2.830  1.00  0.00           H
ATOM   1853  HW2 SOL   607       8.430  35.791   3.990  1.00  0.00           H
ATOM   1854  OW  SOL   608       2.300  24.901  19.751  1.00  0.00           O
ATOM   1855  HW1 SOL   608       1.370  24.881  20.121  1.00  0.00           H
ATOM   1856  HW2 SOL   608       2.310  24.511  18.831  1.00  0.00           H
ATOM   1857  OW  SOL   609       2.250  21.371  28.581  1.00  0.00           O
ATOM   1858  HW1 SOL   609       2.600  21.201  29.501  1.00  0.00           H
ATOM   1859  HW2 SOL   609       1.370  20.921  28.461  1.00  0.00           H
ATOM   1860  OW  SOL   610       0.190  22.301  25.091  1.00  0.00           O
ATOM   1861  HW1 SOL   610      -0.630  22.731  25.481  1.00  0.00           H
ATOM   1862  HW2 SOL   610      -0.090  21.571  24.461  1.00  0.00           H
ATOM   1863  OW  SOL   611       5.690  31.371  30.271  1.00  0.00           O
ATOM   1864  HW1 SOL   611       4.760  31.301  29.901  1.00  0.00           H
ATOM   1865  HW2 SOL   611       5.800  32.261  30.711  1.00  0.00           H
ATOM   1866  OW  SOL   612      15.551  33.731  25.651  1.00  0.00           O
ATOM   1867  HW1 SOL   612      14.981  33.571  26.461  1.00  0.00           H
ATOM   1868  HW2 SOL   612      14.961  33.831  24.851  1.00  0.00           H
ATOM   1869  OW  SOL   613      17.431  24.801  27.181  1.00  0.00           O
ATOM   1870  HW1 SOL   613      17.761  25.741  27.181  1.00  0.00           H
ATOM   1871  HW2 SOL   613      17.941  24.261  27.841  1.00  0.00           H
ATOM   1872  OW  SOL   614      11.351  25.651  25.791  1.00  0.00           O
ATOM   1873  HW1 SOL   614      11.921  26.431  25.541  1.00  0.00           H
ATOM   1874  HW2 SOL   614      10.751  25.911  26.551  1.00  0.00           H
ATOM   1875  OW  SOL   615      17.551  24.691  20.931  1.00  0.00           O
ATOM   1876  HW1 SOL   615      17.431  24.561  19.941  1.00  0.00           H
ATOM   1877  HW2 SOL   615      17.251  23.881  21.421  1.00  0.00           H
ATOM   1878  OW  SOL   616       7.680  30.061  28.851  1.00  0.00           O
ATOM   1879  HW1 SOL   616       6.900  30.231  29.451  1.00  0.00           H
ATOM   1880  HW2 SOL   616       8.020  30.931  28.491  1.00  0.00           H
ATOM   1881  OW  SOL   617       6.850  28.741  25.271  1.00  0.00           O
ATOM   1882  HW1 SOL   617       7.540  28.581  25.971  1.00  0.00           H
ATOM   1883  HW2 SOL   617       6.120  29.311  25.651  1.00  0.00           H
ATOM   1884  OW  SOL   618       3.350  32.971  29.231  1.00  0.00           O
ATOM   1885  HW1 SOL   618       2.570  32.661  28.701  1.00  0.00           H
ATOM   1886  HW2 SOL   618       3.930  33.551  28.661  1.00  0.00           H
ATOM   1887  OW  SOL   619      14.601  33.671  32.011  1.00  0.00           O
ATOM   1888  HW1 SOL   619      14.841  34.611  32.271  1.00  0.00           H
ATOM   1889  HW2 SOL   619      14.441  33.131  32.831  1.00  0.00           H
ATOM   1890  OW  SOL   620      16.031  23.091  25.991  1.00  0.00           O
ATOM   1891  HW1 SOL   620      15.291  23.551  25.491  1.00  0.00           H
ATOM   1892  HW2 SOL   620      16.541  23.771  26.521  1.00  0.00           H
ATOM   1893  OW  SOL   621       2.310  35.751  23.451  1.00  0.00           O
ATOM   1894  HW1 SOL   621       2.650  36.521  23.991  1.00  0.00           H
ATOM   1895  HW2 SOL   621       2.750  35.751  22.551  1.00  0.00           H
ATOM   1896  OW  SOL   622       2.300  32.961  24.001  1.00  0.00           O
ATOM   1897  HW1 SOL   622       2.040  33.921  24.001  1.00  0.00           H
ATOM   1898  HW2 SOL   622       1.590  32.421  24.451  1.00  0.00           H
ATOM   1899  OW  SOL   623       2.400  29.531  27.481  1.00  0.00           O
ATOM   1900  HW1 SOL   623       2.540  28.691  28.001  1.00  0.00           H
ATOM   1901  HW2 SOL   623       1.850  30.171  28.031  1.00  0.00           H
ATOM   1902  OW  SOL   624       6.200  36.481  33.011  1.00  0.00           O
ATOM   1903  HW1 SOL   624       5.280  36.311  33.361  1.00  0.00           H
ATOM   1904  HW2 SOL   624       6.480  37.401  33.271  1.00  0.00           H
ATOM   1905  OW  SOL   625       6.060  28.261  19.851  1.00  0.00           O
ATOM   1906  HW1 SOL   625       6.130  29.101  19.311  1.00  0.00           H
ATOM   1907  HW2 SOL   625       6.520  28.391  20.731  1.00  0.00           H
ATOM   1908  OW  SOL   626      15.941  19.761  33.421  1.00  0.00           O
ATOM   1909  HW1 SOL   626      15.761  20.431  32.701  1.00  0.00           H
ATOM   1910  HW2 SOL   626      15.911  20.221  34.311  1.00  0.00           H
ATOM   1911  OW  SOL   627       1.220  25.051  24.251  1.00  0.00           O
ATOM   1912  HW1 SOL   627       0.770  24.171  24.421  1.00  0.00           H
ATOM   1913  HW2 SOL   627       1.210  25.591  25.091  1.00  0.00           H
ATOM   1914  OW  SOL   628      18.421  36.291  22.211  1.00  0.00           O
ATOM   1915  HW1 SOL   628      18.961  36.001  23.011  1.00  0.00           H
ATOM   1916  HW2 SOL   628      18.721  37.191  21.921  1.00  0.00           H
ATOM   1917  OW  SOL   629       0.270  34.581  19.791  1.00  0.00           O
ATOM   1918  HW1 SOL   629       0.080  33.621  20.001  1.00  0.00           H
ATOM   1919  HW2 SOL   629      -0.060  35.161  20.541  1.00  0.00           H
ATOM   1920  OW  SOL   630      16.891  27.841  24.741  1.00  0.00           O
ATOM   1921  HW1 SOL   630      17.841  27.551  24.821  1.00  0.00           H
ATOM   1922  HW2 SOL   630      16.811  28.491  23.991  1.00  0.00           H
ATOM   1923  OW  SOL   631      16.411  29.701  22.941  1.00  0.00           O
ATOM   1924  HW1 SOL   631      17.271  29.721  22.421  1.00  0.00           H
ATOM   1925  HW2 SOL   631      16.551  30.171  23.821  1.00  0.00           H
ATOM   1926  OW  SOL   632       6.130  32.271  25.881  1.00  0.00           O
ATOM   1927  HW1 SOL   632       5.640  31.401  25.971  1.00  0.00           H
ATOM   1928  HW2 SOL   632       5.900  32.701  25.011  1.00  0.00           H
ATOM   1929  OW  SOL   633      12.931  30.901  32.851  1.00  0.00           O
ATOM   1930  HW1 SOL   633      13.301  30.171  32.271  1.00  0.00           H
ATOM   1931  HW2 SOL   633      13.451  30.951  33.701  1.00  0.00           H
ATOM   1932  OW  SOL   634       8.090  18.661  23.641  1.00  0.00           O
ATOM   1933  HW1 SOL   634       8.490  19.571  23.551  1.00  0.00           H
ATOM   1934  HW2 SOL   634       7.090  18.741  23.701  1.00  0.00           H
ATOM   1935  OW  SOL   635       1.970  28.381  31.261  1.00  0.00           O
ATOM   1936  HW1 SOL   635       2.860  27.931  31.121  1.00  0.00           H
ATOM   1937  HW2 SOL   635       1.240  27.731  31.071  1.00  0.00           H
ATOM   1938  OW  SOL   636      15.251  28.611  20.521  1.00  0.00           O
ATOM   1939  HW1 SOL   636      14.621  27.851  20.651  1.00  0.00           H
ATOM   1940  HW2 SOL   636      15.731  28.791  21.381  1.00  0.00           H
ATOM   1941  OW  SOL   637      14.661  32.791  28.151  1.00  0.00           O
ATOM   1942  HW1 SOL   637      14.071  32.851  28.951  1.00  0.00           H
ATOM   1943  HW2 SOL   637      14.511  31.911  27.691  1.00  0.00           H
ATOM   1944  OW  SOL   638      16.671  35.761  24.341  1.00  0.00           O
ATOM   1945  HW1 SOL   638      16.261  35.531  23.461  1.00  0.00           H
ATOM   1946  HW2 SOL   638      16.491  35.021  24.991  1.00  0.00           H
ATOM   1947  OW  SOL   639       5.980  25.911  21.321  1.00  0.00           O
ATOM   1948  HW1 SOL   639       6.220  26.601  20.641  1.00  0.00           H
ATOM   1949  HW2 SOL   639       5.200  26.241  21.861  1.00  0.00           H
ATOM   1950  OW  SOL   640      12.811  22.071  28.061  1.00  0.00           O
ATOM   1951  HW1 SOL   640      11.951  21.571  27.931  1.00  0.00           H
ATOM   1952  HW2 SOL   640      13.431  21.531  28.621  1.00  0.00           H
ATOM   1953  OW  SOL   641      15.761  35.241  21.691  1.00  0.00           O
ATOM   1954  HW1 SOL   641      16.651  35.701  21.721  1.00  0.00           H
ATOM   1955  HW2 SOL   641      15.551  35.001  20.741  1.00  0.00           H
ATOM   1956  OW  SOL   642       8.070  24.671  33.271  1.00  0.00           O
ATOM   1957  HW1 SOL   642       7.600  24.641  34.161  1.00  0.00           H
ATOM   1958  HW2 SOL   642       7.560  24.121  32.611  1.00  0.00           H
ATOM   1959  OW  SOL   643      10.411  25.631  22.911  1.00  0.00           O
ATOM   1960  HW1 SOL   643      10.671  25.591  23.871  1.00  0.00           H
ATOM   1961  HW2 SOL   643       9.561  25.121  22.771  1.00  0.00           H
ATOM   1962  OW  SOL   644       0.760  26.731  26.511  1.00  0.00           O
ATOM   1963  HW1 SOL   644       1.750  26.611  26.601  1.00  0.00           H
ATOM   1964  HW2 SOL   644       0.520  27.681  26.721  1.00  0.00           H
ATOM   1965  OW  SOL   645       8.650  22.101  20.571  1.00  0.00           O
ATOM   1966  HW1 SOL   645       9.240  22.731  20.081  1.00  0.00           H
ATOM   1967  HW2 SOL   645       8.840  21.161  20.281  1.00  0.00           H
ATOM   1968  OW  SOL   646      13.621  30.061  24.071  1.00  0.00           O
ATOM   1969  HW1 SOL   646      14.451  29.771  23.591  1.00  0.00           H
ATOM   1970  HW2 SOL   646      13.131  30.731  23.511  1.00  0.00           H
ATOM   1971  OW  SOL   647       5.500  20.581  27.471  1.00  0.00           O
ATOM   1972  HW1 SOL   647       5.450  20.531  28.471  1.00  0.00           H
ATOM   1973  HW2 SOL   647       5.520  21.541  27.181  1.00  0.00           H
ATOM   1974  OW  SOL   648      10.081  33.181  23.391  1.00  0.00           O
ATOM   1975  HW1 SOL   648       9.621  33.901  22.871  1.00  0.00           H
ATOM   1976  HW2 SOL   648      10.041  33.381  24.371  1.00  0.00           H
ATOM   1977  OW  SOL   649       3.510  36.631  27.151  1.00  0.00           O
ATOM   1978  HW1 SOL   649       4.010  35.771  27.211  1.00  0.00           H
ATOM   1979  HW2 SOL   649       4.160  37.401  27.121  1.00  0.00           H
ATOM   1980  OW  SOL   650      17.951  29.281  27.351  1.00  0.00           O
ATOM   1981  HW1 SOL   650      17.331  29.131  26.591  1.00  0.00           H
ATOM   1982  HW2 SOL   650      17.431  29.391  28.201  1.00  0.00           H
ATOM   1983  OW  SOL   651      12.271  34.121  33.681  1.00  0.00           O
ATOM   1984  HW1 SOL   651      12.331  33.351  34.321  1.00  0.00           H
ATOM   1985  HW2 SOL   651      11.751  33.861  32.881  1.00  0.00           H
ATOM   1986  OW  SOL   652       3.210  28.051  21.041  1.00  0.00           O
ATOM   1987  HW1 SOL   652       4.030  28.441  20.621  1.00  0.00           H
ATOM   1988  HW2 SOL   652       2.940  27.231  20.551  1.00  0.00           H
ATOM   1989  OW  SOL   653      14.581  25.971  25.901  1.00  0.00           O
ATOM   1990  HW1 SOL   653      14.531  25.321  26.651  1.00  0.00           H
ATOM   1991  HW2 SOL   653      15.381  26.561  26.031  1.00  0.00           H
ATOM   1992  OW  SOL   654      11.111  36.381  20.991  1.00  0.00           O
ATOM   1993  HW1 SOL   654      10.511  35.761  21.491  1.00  0.00           H
ATOM   1994  HW2 SOL   654      11.421  35.941  20.141  1.00  0.00           H
ATOM   1995  OW  SOL   655       2.020  21.471  33.601  1.00  0.00           O
ATOM   1996  HW1 SOL   655       1.220  22.071  33.471  1.00  0.00           H
ATOM   1997  HW2 SOL   655       1.920  20.981  34.461  1.00  0.00           H
ATOM   1998  OW  SOL   656      16.321  32.391  19.431  1.00  0.00           O
ATOM   1999  HW1 SOL   656      16.001  33.331  19.331  1.00  0.00           H
ATOM   2000  HW2 SOL   656      15.561  31.761  19.311  1.00  0.00           H
ATOM   2001  OW  SOL   657       4.640  36.051  21.851  1.00  0.00           O
ATOM   2002  HW1 SOL   657       4.970  36.441  22.711  1.00  0.00           H
ATOM   2003  HW2 SOL   657       5.400  35.981  21.201  1.00  0.00           H
ATOM   2004  OW  SOL   658      14.001  19.691  22.881  1.00  0.00           O
ATOM   2005  HW1 SOL   658      13.761  19.321  21.981  1.00  0.00           H
ATOM   2006  HW2 SOL   658      14.991  19.851  22.921  1.00  0.00           H
ATOM   2007  OW  SOL   659       2.490  36.471  31.031  1.00  0.00           O
ATOM   2008  HW1 SOL   659       3.060  35.821  31.531  1.00  0.00           H
ATOM   2009  HW2 SOL   659       2.330  36.141  30.101  1.00  0.00           H
ATOM   2010  OW  SOL   660       9.401  35.601  27.661  1.00  0.00           O
ATOM   2011  HW1 SOL   660      10.201  35.031  27.871  1.00  0.00           H
ATOM   2012  HW2 SOL   660       8.911  35.201  26.891  1.00  0.00           H
ATOM   2013  OW  SOL   661       3.820  25.621  23.421  1.00  0.00           O
ATOM   2014  HW1 SOL   661       4.270  24.721  23.391  1.00  0.00           H
ATOM   2015  HW2 SOL   661       2.880  25.511  23.751  1.00  0.00           H
ATOM   2016  OW  SOL   662       6.140  19.841  19.791  1.00  0.00           O
ATOM   2017  HW1 SOL   662       7.120  19.621  19.861  1.00  0.00           H
ATOM   2018  HW2 SOL   662       5.830  19.671  18.861  1.00  0.00           H
ATOM   2019  OW  SOL   663       8.880  33.761  30.571  1.00  0.00           O
ATOM   2020  HW1 SOL   663       8.650  33.511  29.631  1.00  0.00           H
ATOM   2021  HW2 SOL   663       9.490  33.071  30.961  1.00  0.00           H
ATOM   2022  OW  SOL   664      13.511  24.521  32.951  1.00  0.00           O
ATOM   2023  HW1 SOL   664      13.791  24.091  33.801  1.00  0.00           H
ATOM   2024  HW2 SOL   664      13.761  25.481  32.961  1.00  0.00           H
ATOM   2025  OW  SOL   665       8.030  32.641  27.861  1.00  0.00           O
ATOM   2026  HW1 SOL   665       8.930  32.781  27.441  1.00  0.00           H
ATOM   2027  HW2 SOL   665       7.320  32.661  27.151  1.00  0.00           H
ATOM   2028  OW  SOL   666       9.220  23.651  27.611  1.00  0.00           O
ATOM   2029  HW1 SOL   666       8.970  23.561  26.651  1.00  0.00           H
ATOM   2030  HW2 SOL   666       9.700  22.831  27.921  1.00  0.00           H
ATOM   2031  OW  SOL   667       5.390  19.261  23.741  1.00  0.00           O
ATOM   2032  HW1 SOL   667       4.580  19.271  24.321  1.00  0.00           H
ATOM   2033  HW2 SOL   667       5.420  20.091  23.191  1.00  0.00           H
ATOM   2034  OW  SOL   668      14.341  30.501  19.031  1.00  0.00           O
ATOM   2035  HW1 SOL   668      14.661  29.741  19.601  1.00  0.00           H
ATOM   2036  HW2 SOL   668      13.421  30.771  19.331  1.00  0.00           H
ATOM   2037  OW  SOL   669       2.970  18.971  20.331  1.00  0.00           O
ATOM   2038  HW1 SOL   669       3.460  19.811  20.121  1.00  0.00           H
ATOM   2039  HW2 SOL   669       3.590  18.321  20.781  1.00  0.00           H
ATOM   2040  OW  SOL   670       9.351  20.981  23.421  1.00  0.00           O
ATOM   2041  HW1 SOL   670       8.871  21.391  22.641  1.00  0.00           H
ATOM   2042  HW2 SOL   670      10.341  20.961  23.231  1.00  0.00           H
ATOM   2043  OW  SOL   671      10.761  25.451  33.261  1.00  0.00           O
ATOM   2044  HW1 SOL   671       9.961  24.841  33.291  1.00  0.00           H
ATOM   2045  HW2 SOL   671      11.571  24.921  33.021  1.00  0.00           H
ATOM   2046  OW  SOL   672      12.271  34.321  26.551  1.00  0.00           O
ATOM   2047  HW1 SOL   672      12.481  35.061  25.901  1.00  0.00           H
ATOM   2048  HW2 SOL   672      12.951  34.321  27.281  1.00  0.00           H
ATOM   2049  OW  SOL   673      12.711  36.591  24.531  1.00  0.00           O
ATOM   2050  HW1 SOL   673      13.151  37.231  23.891  1.00  0.00           H
ATOM   2051  HW2 SOL   673      12.211  37.111  25.231  1.00  0.00           H
ATOM   2052  OW  SOL   674      10.321  24.111  18.781  1.00  0.00           O
ATOM   2053  HW1 SOL   674       9.911  24.931  18.391  1.00  0.00           H
ATOM   2054  HW2 SOL   674      10.961  24.371  19.511  1.00  0.00           H
ATOM   2055  OW  SOL   675       0.780  24.181  32.481  1.00  0.00           O
ATOM   2056  HW1 SOL   675       1.700  24.171  32.071  1.00  0.00           H
ATOM   2057  HW2 SOL   675       0.720  24.921  33.151  1.00  0.00           H
ATOM   2058  OW  SOL   676       5.610  20.841  30.091  1.00  0.00           O
ATOM   2059  HW1 SOL   676       5.990  20.001  30.461  1.00  0.00           H
ATOM   2060  HW2 SOL   676       4.730  21.031  30.531  1.00  0.00           H
ATOM   2061  OW  SOL   677       8.660  23.161  25.041  1.00  0.00           O
ATOM   2062  HW1 SOL   677       8.340  23.881  24.421  1.00  0.00           H
ATOM   2063  HW2 SOL   677       8.900  22.351  24.511  1.00  0.00           H
ATOM   2064  OW  SOL   678      10.171  19.011  26.151  1.00  0.00           O
ATOM   2065  HW1 SOL   678       9.451  19.061  25.461  1.00  0.00           H
ATOM   2066  HW2 SOL   678       9.931  18.321  26.841  1.00  0.00           H
ATOM   2067  OW  SOL   679      14.291  30.351  27.291  1.00  0.00           O
ATOM   2068  HW1 SOL   679      13.741  29.511  27.221  1.00  0.00           H
ATOM   2069  HW2 SOL   679      14.551  30.641  26.371  1.00  0.00           H
ATOM   2070  OW  SOL   680      14.661  24.521  28.541  1.00  0.00           O
ATOM   2071  HW1 SOL   680      14.361  23.571  28.611  1.00  0.00           H
ATOM   2072  HW2 SOL   680      15.391  24.681  29.201  1.00  0.00           H
ATOM   2073  OW  SOL   681      18.571  26.951  22.391  1.00  0.00           O
ATOM   2074  HW1 SOL   681      18.991  26.311  23.031  1.00  0.00           H
ATOM   2075  HW2 SOL   681      18.191  26.441  21.611  1.00  0.00           H
ATOM   2076  OW  SOL   682       4.880  32.471  20.361  1.00  0.00           O
ATOM   2077  HW1 SOL   682       4.010  32.321  20.831  1.00  0.00           H
ATOM   2078  HW2 SOL   682       4.710  32.731  19.411  1.00  0.00           H
ATOM   2079  OW  SOL   683      16.641  31.421  25.191  1.00  0.00           O
ATOM   2080  HW1 SOL   683      17.631  31.501  25.331  1.00  0.00           H
ATOM   2081  HW2 SOL   683      16.191  32.261  25.501  1.00  0.00           H
ATOM   2082  OW  SOL   684      13.901  24.371  19.401  1.00  0.00           O
ATOM   2083  HW1 SOL   684      13.361  24.161  20.211  1.00  0.00           H
ATOM   2084  HW2 SOL   684      14.811  23.961  19.491  1.00  0.00           H
ATOM   2085  OW  SOL   685       5.270  21.181  21.901  1.00  0.00           O
ATOM   2086  HW1 SOL   685       5.540  20.591  21.151  1.00  0.00           H
ATOM   2087  HW2 SOL   685       5.270  22.131  21.591  1.00  0.00           H
ATOM   2088  OW  SOL   686      10.641  32.091  32.021  1.00  0.00           O
ATOM   2089  HW1 SOL   686       9.841  31.861  32.571  1.00  0.00           H
ATOM   2090  HW2 SOL   686      11.471  31.831  32.511  1.00  0.00           H
ATOM   2091  OW  SOL   687      11.111  30.571  29.621  1.00  0.00           O
ATOM   2092  HW1 SOL   687      10.711  31.011  30.431  1.00  0.00           H
ATOM   2093  HW2 SOL   687      10.701  30.941  28.791  1.00  0.00           H
ATOM   2094  OW  SOL   688      16.381  29.611  29.411  1.00  0.00           O
ATOM   2095  HW1 SOL   688      16.431  30.421  30.001  1.00  0.00           H
ATOM   2096  HW2 SOL   688      15.521  29.631  28.901  1.00  0.00           H
ATOM   2097  OW  SOL   689       9.150  19.511  32.641  1.00  0.00           O
ATOM   2098  HW1 SOL   689       9.400  19.311  31.691  1.00  0.00           H
ATOM   2099  HW2 SOL   689       9.870  20.071  33.061  1.00  0.00           H
ATOM   2100  OW  SOL   690       7.050  29.121  22.301  1.00  0.00           O
ATOM   2101  HW1 SOL   690       6.910  29.191  23.291  1.00  0.00           H
ATOM   2102  HW2 SOL   690       7.890  28.611  22.121  1.00  0.00           H
ATOM   2103  OW  SOL   691       4.100  26.751  31.131  1.00  0.00           O
ATOM   2104  HW1 SOL   691       4.960  26.871  31.631  1.00  0.00           H
ATOM   2105  HW2 SOL   691       3.680  25.881  31.401  1.00  0.00           H
ATOM   2106  OW  SOL   692      12.741  22.481  31.241  1.00  0.00           O
ATOM   2107  HW1 SOL   692      12.951  23.221  31.881  1.00  0.00           H
ATOM   2108  HW2 SOL   692      11.851  22.651  30.811  1.00  0.00           H
ATOM   2109  OW  SOL   693       0.640  34.261  31.931  1.00  0.00           O
ATOM   2110  HW1 SOL   693       0.180  35.081  31.591  1.00  0.00           H
ATOM   2111  HW2 SOL   693       1.620  34.451  32.021  1.00  0.00           H
ATOM   2112  OW  SOL   694       3.670  29.621  23.631  1.00  0.00           O
ATOM   2113  HW1 SOL   694       3.600  30.451  23.071  1.00  0.00           H
ATOM   2114  HW2 SOL   694       3.710  28.821  23.031  1.00  0.00           H
ATOM   2115  OW  SOL   695       5.660  23.991  27.271  1.00  0.00           O
ATOM   2116  HW1 SOL   695       5.780  24.651  26.531  1.00  0.00           H
ATOM   2117  HW2 SOL   695       6.120  24.331  28.101  1.00  0.00           H
ATOM   2118  OW  SOL   696      12.521  32.101  22.501  1.00  0.00           O
ATOM   2119  HW1 SOL   696      13.021  32.871  22.901  1.00  0.00           H
ATOM   2120  HW2 SOL   696      11.571  32.121  22.821  1.00  0.00           H
ATOM   2121  OW  SOL   697      12.721  33.071  30.041  1.00  0.00           O
ATOM   2122  HW1 SOL   697      13.191  33.201  30.911  1.00  0.00           H
ATOM   2123  HW2 SOL   697      12.061  32.331  30.131  1.00  0.00           H
ATOM   2124  OW  SOL   698      15.821  25.011  23.341  1.00  0.00           O
ATOM   2125  HW1 SOL   698      15.511  25.621  24.071  1.00  0.00           H
ATOM   2126  HW2 SOL   698      16.321  25.531  22.651  1.00  0.00           H
ATOM   2127  OW  SOL   699       3.540  33.721  31.911  1.00  0.00           O
ATOM   2128  HW1 SOL   699       3.330  33.281  31.041  1.00  0.00           H
ATOM   2129  HW2 SOL   699       4.510  33.981  31.941  1.00  0.00           H
ATOM   2130  OW  SOL   700       5.730  27.321  28.911  1.00  0.00           O
ATOM   2131  HW1 SOL   700       6.170  28.211  28.821  1.00  0.00           H
ATOM   2132  HW2 SOL   700       5.100  27.321  29.681  1.00  0.00           H
ATOM   2133  OW  SOL   701      13.601  27.241  29.071  1.00  0.00           O
ATOM   2134  HW1 SOL   701      12.851  27.241  28.411  1.00  0.00           H
ATOM   2135  HW2 SOL   701      13.971  26.321  29.161  1.00  0.00           H
ATOM   2136  OW  SOL   702      12.091  23.871  21.371  1.00  0.00           O
ATOM   2137  HW1 SOL   702      12.221  23.031  21.911  1.00  0.00           H
ATOM   2138  HW2 SOL   702      11.801  24.611  21.971  1.00  0.00           H
ATOM   2139  OW  SOL   703       3.070  20.751  30.931  1.00  0.00           O
ATOM   2140  HW1 SOL   703       2.840  21.121  31.831  1.00  0.00           H
ATOM   2141  HW2 SOL   703       2.770  19.801  30.871  1.00  0.00           H
ATOM   2142  OW  SOL   704       0.370  31.721  31.441  1.00  0.00           O
ATOM   2143  HW1 SOL   704       0.900  31.231  32.121  1.00  0.00           H
ATOM   2144  HW2 SOL   704       0.590  32.701  31.491  1.00  0.00           H
ATOM   2145  OW  SOL   705       7.320  24.961  29.261  1.00  0.00           O
ATOM   2146  HW1 SOL   705       7.910  24.701  28.501  1.00  0.00           H
ATOM   2147  HW2 SOL   705       7.040  25.921  29.151  1.00  0.00           H
ATOM   2148  OW  SOL   706       3.070  19.251  24.801  1.00  0.00           O
ATOM   2149  HW1 SOL   706       2.960  20.191  25.131  1.00  0.00           H
ATOM   2150  HW2 SOL   706       3.020  18.621  25.571  1.00  0.00           H
ATOM   2151  OW  SOL   707      16.221  22.291  22.361  1.00  0.00           O
ATOM   2152  HW1 SOL   707      16.241  21.531  23.001  1.00  0.00           H
ATOM   2153  HW2 SOL   707      15.741  23.061  22.761  1.00  0.00           H
ATOM   2154  OW  SOL   708      10.231  26.281  28.281  1.00  0.00           O
ATOM   2155  HW1 SOL   708      10.381  26.491  29.241  1.00  0.00           H
ATOM   2156  HW2 SOL   708       9.931  25.331  28.191  1.00  0.00           H
ATOM   2157  OW  SOL   709      15.401  21.361  19.871  1.00  0.00           O
ATOM   2158  HW1 SOL   709      14.791  20.611  20.101  1.00  0.00           H
ATOM   2159  HW2 SOL   709      15.621  21.881  20.701  1.00  0.00           H
ATOM   2160  OW  SOL   710      13.031  27.001  19.041  1.00  0.00           O
ATOM   2161  HW1 SOL   710      13.371  26.071  19.191  1.00  0.00           H
ATOM   2162  HW2 SOL   710      13.211  27.271  18.091  1.00  0.00           H
ATOM   2163  OW  SOL   711      10.681  31.951  27.111  1.00  0.00           O
ATOM   2164  HW1 SOL   711      10.751  31.111  26.561  1.00  0.00           H
ATOM   2165  HW2 SOL   711      11.301  32.641  26.751  1.00  0.00           H
ATOM   2166  OW  SOL   712       3.190  26.721  28.111  1.00  0.00           O
ATOM   2167  HW1 SOL   712       4.120  27.081  28.161  1.00  0.00           H
ATOM   2168  HW2 SOL   712       3.130  25.871  28.631  1.00  0.00           H
ATOM   2169  OW  SOL   713       3.390  23.711  28.681  1.00  0.00           O
ATOM   2170  HW1 SOL   713       2.870  22.881  28.511  1.00  0.00           H
ATOM   2171  HW2 SOL   713       4.160  23.761  28.041  1.00  0.00           H
ATOM   2172  OW  SOL   714      11.601  20.691  33.391  1.00  0.00           O
ATOM   2173  HW1 SOL   714      11.601  21.331  34.161  1.00  0.00           H
ATOM   2174  HW2 SOL   714      11.881  21.171  32.561  1.00  0.00           H
ATOM   2175  OW  SOL   715       0.080  31.881  20.621  1.00  0.00           O
ATOM   2176  HW1 SOL   715      -0.850  32.091  20.311  1.00  0.00           H
ATOM   2177  HW2 SOL   715       0.180  30.891  20.751  1.00  0.00           H
ATOM   2178  OW  SOL   716       0.880  36.631  27.891  1.00  0.00           O
ATOM   2179  HW1 SOL   716       0.460  35.771  27.621  1.00  0.00           H
ATOM   2180  HW2 SOL   716       1.820  36.661  27.551  1.00  0.00           H
ATOM   2181  OW  SOL   717       5.040  34.301  27.721  1.00  0.00           O
ATOM   2182  HW1 SOL   717       5.700  35.041  27.811  1.00  0.00           H
ATOM   2183  HW2 SOL   717       5.480  33.511  27.301  1.00  0.00           H
ATOM   2184  OW  SOL   718      10.021  26.581  31.001  1.00  0.00           O
ATOM   2185  HW1 SOL   718      10.431  26.261  31.861  1.00  0.00           H
ATOM   2186  HW2 SOL   718       9.061  26.311  30.971  1.00  0.00           H
ATOM   2187  OW  SOL   719       0.400  24.061  29.761  1.00  0.00           O
ATOM   2188  HW1 SOL   719       1.250  23.731  29.351  1.00  0.00           H
ATOM   2189  HW2 SOL   719       0.530  24.211  30.741  1.00  0.00           H
ATOM   2190  OW  SOL   720       8.150  24.341  21.871  1.00  0.00           O
ATOM   2191  HW1 SOL   720       8.220  23.451  21.411  1.00  0.00           H
ATOM   2192  HW2 SOL   720       7.210  24.681  21.791  1.00  0.00           H
ATOM   2193  OW  SOL   721      16.571  24.661  30.681  1.00  0.00           O
ATOM   2194  HW1 SOL   721      16.191  23.971  31.301  1.00  0.00           H
ATOM   2195  HW2 SOL   721      17.391  24.301  30.241  1.00  0.00           H
ATOM   2196  OW  SOL   722       6.710  23.261  31.311  1.00  0.00           O
ATOM   2197  HW1 SOL   722       6.370  22.371  31.011  1.00  0.00           H
ATOM   2198  HW2 SOL   722       6.970  23.801  30.511  1.00  0.00           H
ATOM   2199  OW  SOL   723       9.300  35.401  33.271  1.00  0.00           O
ATOM   2200  HW1 SOL   723       9.060  35.221  32.321  1.00  0.00           H
ATOM   2201  HW2 SOL   723       9.600  36.341  33.371  1.00  0.00           H
ATOM   2202  OW  SOL   724       4.730  23.621  20.531  1.00  0.00           O
ATOM   2203  HW1 SOL   724       5.340  24.421  20.571  1.00  0.00           H
ATOM   2204  HW2 SOL   724       3.780  23.931  20.601  1.00  0.00           H
ATOM   2205  OW  SOL   725       1.590  29.991  33.281  1.00  0.00           O
ATOM   2206  HW1 SOL   725       1.810  29.381  34.041  1.00  0.00           H
ATOM   2207  HW2 SOL   725       1.690  29.501  32.421  1.00  0.00           H
ATOM   2208  OW  SOL   726      13.471  29.211  30.961  1.00  0.00           O
ATOM   2209  HW1 SOL   726      13.711  28.581  30.221  1.00  0.00           H
ATOM   2210  HW2 SOL   726      12.571  29.611  30.781  1.00  0.00           H
ATOM   2211  OW  SOL   727      13.021  27.171  21.711  1.00  0.00           O
ATOM   2212  HW1 SOL   727      12.161  26.861  22.131  1.00  0.00           H
ATOM   2213  HW2 SOL   727      12.981  27.031  20.721  1.00  0.00           H
ATOM   2214  OW  SOL   728      17.591  36.091  30.161  1.00  0.00           O
ATOM   2215  HW1 SOL   728      18.201  36.391  29.431  1.00  0.00           H
ATOM   2216  HW2 SOL   728      17.211  35.201  29.941  1.00  0.00           H
ATOM   2217  OW  SOL   729      12.521  35.931  29.901  1.00  0.00           O
ATOM   2218  HW1 SOL   729      13.361  35.981  29.361  1.00  0.00           H
ATOM   2219  HW2 SOL   729      12.291  34.971  30.081  1.00  0.00           H
ATOM   2220  OW  SOL   730       0.830  31.201  28.841  1.00  0.00           O
ATOM   2221  HW1 SOL   730       0.780  31.191  29.841  1.00  0.00           H
ATOM   2222  HW2 SOL   730       0.000  30.791  28.461  1.00  0.00           H
ATOM   2223  OW  SOL   731       9.030  19.481  19.951  1.00  0.00           O
ATOM   2224  HW1 SOL   731       9.540  19.491  19.091  1.00  0.00           H
ATOM   2225  HW2 SOL   731       9.590  19.061  20.661  1.00  0.00           H
ATOM   2226  OW  SOL   732      17.261  19.971  23.851  1.00  0.00           O
ATOM   2227  HW1 SOL   732      17.991  19.801  23.181  1.00  0.00           H
ATOM   2228  HW2 SOL   732      16.951  19.101  24.231  1.00  0.00           H
ATOM   2229  OW  SOL   733      13.881  34.351  23.391  1.00  0.00           O
ATOM   2230  HW1 SOL   733      14.551  34.471  22.651  1.00  0.00           H
ATOM   2231  HW2 SOL   733      13.481  35.241  23.621  1.00  0.00           H
ATOM   2232  OW  SOL   734      12.801  27.891  25.341  1.00  0.00           O
ATOM   2233  HW1 SOL   734      13.401  27.081  25.361  1.00  0.00           H
ATOM   2234  HW2 SOL   734      13.201  28.581  24.741  1.00  0.00           H
ATOM   2235  OW  SOL   735       8.300  31.351  32.841  1.00  0.00           O
ATOM   2236  HW1 SOL   735       8.250  31.681  33.791  1.00  0.00           H
ATOM   2237  HW2 SOL   735       7.440  31.541  32.381  1.00  0.00           H
ATOM   2238  OW  SOL   736       6.720  34.781  20.161  1.00  0.00           O
ATOM   2239  HW1 SOL   736       6.810  34.881  19.171  1.00  0.00           H
ATOM   2240  HW2 SOL   736       6.320  33.891  20.371  1.00  0.00           H
ATOM   2241  OW  SOL   737      16.501  35.821  32.561  1.00  0.00           O
ATOM   2242  HW1 SOL   737      17.031  35.921  31.721  1.00  0.00           H
ATOM   2243  HW2 SOL   737      16.231  36.721  32.901  1.00  0.00           H
ATOM   2244  OW  SOL   738      18.411  20.371  28.251  1.00  0.00           O
ATOM   2245  HW1 SOL   738      18.801  19.521  27.891  1.00  0.00           H
ATOM   2246  HW2 SOL   738      17.431  20.391  28.061  1.00  0.00           H
ATOM   2247  OW  SOL   739       2.630  21.881  25.821  1.00  0.00           O
ATOM   2248  HW1 SOL   739       1.840  22.391  25.481  1.00  0.00           H
ATOM   2249  HW2 SOL   739       2.540  21.731  26.801  1.00  0.00           H
ATOM   2250  OW  SOL   740      11.941  34.741  18.931  1.00  0.00           O
ATOM   2251  HW1 SOL   740      12.001  33.811  19.301  1.00  0.00           H
ATOM   2252  HW2 SOL   740      11.351  34.741  18.131  1.00  0.00           H
ATOM   2253  OW  SOL   741       8.220  28.641  32.341  1.00  0.00           O
ATOM   2254  HW1 SOL   741       8.620  28.631  31.421  1.00  0.00           H
ATOM   2255  HW2 SOL   741       8.320  29.561  32.741  1.00  0.00           H
ATOM   2256  OW  SOL   742       9.160  27.721  21.531  1.00  0.00           O
ATOM   2257  HW1 SOL   742       9.790  28.101  20.851  1.00  0.00           H
ATOM   2258  HW2 SOL   742       9.560  26.891  21.921  1.00  0.00           H
ATOM   2259  OW  SOL   743      15.041  34.691  19.061  1.00  0.00           O
ATOM   2260  HW1 SOL   743      14.121  35.061  19.131  1.00  0.00           H
ATOM   2261  HW2 SOL   743      15.421  34.891  18.161  1.00  0.00           H
ATOM   2262  OW  SOL   744       3.720  31.501  33.521  1.00  0.00           O
ATOM   2263  HW1 SOL   744       3.590  32.431  33.181  1.00  0.00           H
ATOM   2264  HW2 SOL   744       2.880  30.981  33.391  1.00  0.00           H
ATOM   2265  OW  SOL   745      16.141  31.541  31.511  1.00  0.00           O
ATOM   2266  HW1 SOL   745      16.741  31.571  32.311  1.00  0.00           H
ATOM   2267  HW2 SOL   745      15.391  32.181  31.641  1.00  0.00           H
ATOM   2268  OW  SOL   746      10.391  29.601  25.581  1.00  0.00           O
ATOM   2269  HW1 SOL   746       9.691  29.131  26.121  1.00  0.00           H
ATOM   2270  HW2 SOL   746      10.981  28.921  25.151  1.00  0.00           H
ATOM   2271  OW  SOL   747      10.141  20.981  28.331  1.00  0.00           O
ATOM   2272  HW1 SOL   747      10.061  20.621  27.401  1.00  0.00           H
ATOM   2273  HW2 SOL   747      10.121  20.221  28.981  1.00  0.00           H
ATOM   2274  OW  SOL   748       5.900  33.491  23.531  1.00  0.00           O
ATOM   2275  HW1 SOL   748       6.320  32.911  22.831  1.00  0.00           H
ATOM   2276  HW2 SOL   748       5.460  34.281  23.091  1.00  0.00           H
ATOM   2277  OW  SOL   749      17.091  22.471  32.431  1.00  0.00           O
ATOM   2278  HW1 SOL   749      17.821  23.161  32.471  1.00  0.00           H
ATOM   2279  HW2 SOL   749      17.371  21.721  31.841  1.00  0.00           H
ATOM   2280  OW  SOL   750       2.550  32.101  21.521  1.00  0.00           O
ATOM   2281  HW1 SOL   750       1.590  32.111  21.251  1.00  0.00           H
ATOM   2282  HW2 SOL   750       2.670  32.631  22.361  1.00  0.00           H
ATOM   2283  OW  SOL   751       6.720  20.651  33.511  1.00  0.00           O
ATOM   2284  HW1 SOL   751       7.620  20.491  33.111  1.00  0.00           H
ATOM   2285  HW2 SOL   751       6.800  20.701  34.501  1.00  0.00           H
ATOM   2286  OW  SOL   752       0.750  22.071  18.951  1.00  0.00           O
ATOM   2287  HW1 SOL   752      -0.170  21.791  18.661  1.00  0.00           H
ATOM   2288  HW2 SOL   752       1.060  22.841  18.391  1.00  0.00           H
ATOM   2289  OW  SOL   753      14.401  27.181  32.601  1.00  0.00           O
ATOM   2290  HW1 SOL   753      13.831  27.701  31.971  1.00  0.00           H
ATOM   2291  HW2 SOL   753      15.361  27.301  32.361  1.00  0.00           H
ATOM   2292  OW  SOL   754       0.720  20.281  21.801  1.00  0.00           O
ATOM   2293  HW1 SOL   754       0.550  21.111  21.261  1.00  0.00           H
ATOM   2294  HW2 SOL   754       1.620  19.911  21.581  1.00  0.00           H
ATOM   2295  OW  SOL   755      11.831  31.971  19.811  1.00  0.00           O
ATOM   2296  HW1 SOL   755      10.841  31.861  19.831  1.00  0.00           H
ATOM   2297  HW2 SOL   755      12.171  32.121  20.741  1.00  0.00           H
ATOM   2298  OW  SOL   756       6.130  27.041  32.931  1.00  0.00           O
ATOM   2299  HW1 SOL   756       6.690  27.851  32.761  1.00  0.00           H
ATOM   2300  HW2 SOL   756       6.720  26.241  32.961  1.00  0.00           H
ATOM   2301  OW  SOL   757      14.931  36.291  28.211  1.00  0.00           O
ATOM   2302  HW1 SOL   757      15.261  36.931  27.521  1.00  0.00           H
ATOM   2303  HW2 SOL   757      15.591  36.231  28.961  1.00  0.00           H
ATOM   2304  OW  SOL   758      16.741  27.451  31.161  1.00  0.00           O
ATOM   2305  HW1 SOL   758      16.471  26.561  30.791  1.00  0.00           H
ATOM   2306  HW2 SOL   758      16.751  28.131  30.431  1.00  0.00           H
ATOM   2307  OW  SOL   759      12.251  21.871  23.111  1.00  0.00           O
ATOM   2308  HW1 SOL   759      12.901  21.131  23.001  1.00  0.00           H
ATOM   2309  HW2 SOL   759      12.451  22.371  23.951  1.00  0.00           H
ATOM   2310  OW  SOL   760       5.940  26.071  25.141  1.00  0.00           O
ATOM   2311  HW1 SOL   760       6.440  26.921  24.951  1.00  0.00           H
ATOM   2312  HW2 SOL   760       5.060  26.091  24.661  1.00  0.00           H
ATOM   2313  OW  SOL   761      17.301  27.961  33.791  1.00  0.00           O
ATOM   2314  HW1 SOL   761      17.681  28.871  33.941  1.00  0.00           H
ATOM   2315  HW2 SOL   761      17.221  27.791  32.801  1.00  0.00           H
ATOM   2316  OW  SOL   762       8.590  32.361  18.781  1.00  0.00           O
ATOM   2317  HW1 SOL   762       8.130  32.511  19.661  1.00  0.00           H
ATOM   2318  HW2 SOL   762       9.030  33.211  18.481  1.00  0.00           H
ATOM   2319  OW  SOL   763       6.610  36.521  28.151  1.00  0.00           O
ATOM   2320  HW1 SOL   763       6.150  37.401  28.021  1.00  0.00           H
ATOM   2321  HW2 SOL   763       7.600  36.641  28.081  1.00  0.00           H
ATOM   2322  OW  SOL   764       8.590  28.181  27.231  1.00  0.00           O
ATOM   2323  HW1 SOL   764       9.130  27.491  27.711  1.00  0.00           H
ATOM   2324  HW2 SOL   764       8.270  28.871  27.891  1.00  0.00           H
ATOM   2325  OW  SOL   765      10.831  28.461  19.491  1.00  0.00           O
ATOM   2326  HW1 SOL   765      10.601  28.991  18.671  1.00  0.00           H
ATOM   2327  HW2 SOL   765      11.641  27.901  19.301  1.00  0.00           H
ATOM   2328  OW  SOL   766      18.611  34.311  27.131  1.00  0.00           O
ATOM   2329  HW1 SOL   766      17.901  34.191  26.431  1.00  0.00           H
ATOM   2330  HW2 SOL   766      18.621  33.521  27.731  1.00  0.00           H
ATOM   2331  OW  SOL   767       0.790  31.021  25.151  1.00  0.00           O
ATOM   2332  HW1 SOL   767       0.780  30.551  26.031  1.00  0.00           H
ATOM   2333  HW2 SOL   767       1.610  30.741  24.641  1.00  0.00           H
ATOM   2334  OW  SOL   768      18.241  20.541  30.891  1.00  0.00           O
ATOM   2335  HW1 SOL   768      18.201  19.641  31.331  1.00  0.00           H
ATOM   2336  HW2 SOL   768      18.271  20.431  29.901  1.00  0.00           H
ATOM   2337  OW  SOL   769       4.280  22.861  23.821  1.00  0.00           O
ATOM   2338  HW1 SOL   769       4.580  22.141  23.201  1.00  0.00           H
ATOM   2339  HW2 SOL   769       3.890  22.461  24.651  1.00  0.00           H
ATOM   2340  OW  SOL   770      17.051  33.491  29.661  1.00  0.00           O
ATOM   2341  HW1 SOL   770      16.121  33.241  29.391  1.00  0.00           H
ATOM   2342  HW2 SOL   770      17.311  32.991  30.481  1.00  0.00           H
ATOM   2343  OW  SOL   771       3.170  24.091  31.421  1.00  0.00           O
ATOM   2344  HW1 SOL   771       3.550  23.501  32.141  1.00  0.00           H
ATOM   2345  HW2 SOL   771       3.570  23.831  30.541  1.00  0.00           H
ATOM   2346  OW  SOL   772       8.120  34.481  25.491  1.00  0.00           O
ATOM   2347  HW1 SOL   772       8.440  34.581  24.551  1.00  0.00           H
ATOM   2348  HW2 SOL   772       7.330  33.861  25.511  1.00  0.00           H
ATOM   2349  OW  SOL   773      14.241  20.761  29.741  1.00  0.00           O
ATOM   2350  HW1 SOL   773      14.761  20.111  30.291  1.00  0.00           H
ATOM   2351  HW2 SOL   773      13.751  21.391  30.351  1.00  0.00           H
ATOM   2352  OW  SOL   774      10.011  18.961  30.161  1.00  0.00           O
ATOM   2353  HW1 SOL   774       9.381  18.241  29.851  1.00  0.00           H
ATOM   2354  HW2 SOL   774      10.941  18.601  30.161  1.00  0.00           H
ATOM   2355  OW  SOL   775       7.700  31.921  21.631  1.00  0.00           O
ATOM   2356  HW1 SOL   775       7.240  31.051  21.801  1.00  0.00           H
ATOM   2357  HW2 SOL   775       8.610  31.891  22.041  1.00  0.00           H
ATOM   2358  OW  SOL   776       6.180  34.291  31.461  1.00  0.00           O
ATOM   2359  HW1 SOL   776       6.130  35.111  32.031  1.00  0.00           H
ATOM   2360  HW2 SOL   776       7.070  34.261  31.011  1.00  0.00           H
ATOM   2361  OW  SOL   777      13.521  19.141  20.301  1.00  0.00           O
ATOM   2362  HW1 SOL   777      13.871  18.731  19.461  1.00  0.00           H
ATOM   2363  HW2 SOL   777      12.621  18.761  20.501  1.00  0.00           H
ATOM   2364  OW  SOL   778      15.931  20.831  27.441  1.00  0.00           O
ATOM   2365  HW1 SOL   778      15.091  20.821  27.981  1.00  0.00           H
ATOM   2366  HW2 SOL   778      15.951  21.661  26.881  1.00  0.00           H
ATOM   2367  OW  SOL   779       0.390  29.391  21.621  1.00  0.00           O
ATOM   2368  HW1 SOL   779       1.380  29.281  21.531  1.00  0.00           H
ATOM   2369  HW2 SOL   779      -0.010  28.531  21.941  1.00  0.00           H
ATOM   2370  OW  SOL   780       8.750  35.081  21.991  1.00  0.00           O
ATOM   2371  HW1 SOL   780       7.980  34.731  21.451  1.00  0.00           H
ATOM   2372  HW2 SOL   780       8.430  35.791  22.611  1.00  0.00           H
ATOM   2373  OW  SOL   781       2.250  39.991   9.961  1.00  0.00           O
ATOM   2374  HW1 SOL   781       2.600  39.821  10.881  1.00  0.00           H
ATOM   2375  HW2 SOL   781       1.370  39.541   9.841  1.00  0.00           H
ATOM   2376  OW  SOL   782       0.190  40.921   6.470  1.00  0.00           O
ATOM   2377  HW1 SOL   782      -0.630  41.351   6.860  1.00  0.00           H
ATOM   2378  HW2 SOL   782      -0.090  40.191   5.840  1.00  0.00           H
ATOM   2379  OW  SOL   783      17.551  43.311   2.310  1.00  0.00           O
ATOM   2380  HW1 SOL   783      17.431  43.181   1.320  1.00  0.00           H
ATOM   2381  HW2 SOL   783      17.251  42.501   2.800  1.00  0.00           H
ATOM   2382  OW  SOL   784       4.380  41.161  14.991  1.00  0.00           O
ATOM   2383  HW1 SOL   784       5.200  40.601  15.081  1.00  0.00           H
ATOM   2384  HW2 SOL   784       3.570  40.581  15.031  1.00  0.00           H
ATOM   2385  OW  SOL   785      16.031  41.711   7.370  1.00  0.00           O
ATOM   2386  HW1 SOL   785      15.291  42.171   6.870  1.00  0.00           H
ATOM   2387  HW2 SOL   785      16.541  42.391   7.900  1.00  0.00           H
ATOM   2388  OW  SOL   786      15.941  38.381  14.801  1.00  0.00           O
ATOM   2389  HW1 SOL   786      15.761  39.051  14.081  1.00  0.00           H
ATOM   2390  HW2 SOL   786      15.911  38.841  15.691  1.00  0.00           H
ATOM   2391  OW  SOL   787       8.090  37.281   5.020  1.00  0.00           O
ATOM   2392  HW1 SOL   787       8.490  38.191   4.930  1.00  0.00           H
ATOM   2393  HW2 SOL   787       7.090  37.361   5.080  1.00  0.00           H
ATOM   2394  OW  SOL   788       3.170  39.751  18.011  1.00  0.00           O
ATOM   2395  HW1 SOL   788       3.880  40.461  18.071  1.00  0.00           H
ATOM   2396  HW2 SOL   788       2.290  40.141  18.291  1.00  0.00           H
ATOM   2397  OW  SOL   789      12.811  40.691   9.441  1.00  0.00           O
ATOM   2398  HW1 SOL   789      11.951  40.191   9.311  1.00  0.00           H
ATOM   2399  HW2 SOL   789      13.431  40.151  10.001  1.00  0.00           H
ATOM   2400  OW  SOL   790      13.941  41.931  16.741  1.00  0.00           O
ATOM   2401  HW1 SOL   790      13.741  42.361  17.621  1.00  0.00           H
ATOM   2402  HW2 SOL   790      14.721  41.311  16.831  1.00  0.00           H
ATOM   2403  OW  SOL   791       8.650  40.721   1.950  1.00  0.00           O
ATOM   2404  HW1 SOL   791       9.240  41.351   1.460  1.00  0.00           H
ATOM   2405  HW2 SOL   791       8.840  39.781   1.660  1.00  0.00           H
ATOM   2406  OW  SOL   792      17.191  43.091  18.311  1.00  0.00           O
ATOM   2407  HW1 SOL   792      16.931  43.981  17.951  1.00  0.00           H
ATOM   2408  HW2 SOL   792      17.171  42.411  17.581  1.00  0.00           H
ATOM   2409  OW  SOL   793       5.500  39.201   8.850  1.00  0.00           O
ATOM   2410  HW1 SOL   793       5.450  39.151   9.850  1.00  0.00           H
ATOM   2411  HW2 SOL   793       5.520  40.161   8.560  1.00  0.00           H
ATOM   2412  OW  SOL   794      14.581  44.591   7.280  1.00  0.00           O
ATOM   2413  HW1 SOL   794      14.531  43.941   8.030  1.00  0.00           H
ATOM   2414  HW2 SOL   794      15.381  45.181   7.410  1.00  0.00           H
ATOM   2415  OW  SOL   795       2.020  40.091  14.981  1.00  0.00           O
ATOM   2416  HW1 SOL   795       1.220  40.691  14.851  1.00  0.00           H
ATOM   2417  HW2 SOL   795       1.920  39.601  15.841  1.00  0.00           H
ATOM   2418  OW  SOL   796      14.001  38.311   4.260  1.00  0.00           O
ATOM   2419  HW1 SOL   796      13.761  37.941   3.360  1.00  0.00           H
ATOM   2420  HW2 SOL   796      14.991  38.471   4.300  1.00  0.00           H
ATOM   2421  OW  SOL   797      15.471  39.461  17.291  1.00  0.00           O
ATOM   2422  HW1 SOL   797      15.421  39.831  18.211  1.00  0.00           H
ATOM   2423  HW2 SOL   797      14.751  38.771  17.171  1.00  0.00           H
ATOM   2424  OW  SOL   798       6.140  38.461   1.170  1.00  0.00           O
ATOM   2425  HW1 SOL   798       7.120  38.241   1.240  1.00  0.00           H
ATOM   2426  HW2 SOL   798       5.830  38.291   0.240  1.00  0.00           H
ATOM   2427  OW  SOL   799       7.810  39.881  17.491  1.00  0.00           O
ATOM   2428  HW1 SOL   799       8.480  39.271  17.921  1.00  0.00           H
ATOM   2429  HW2 SOL   799       7.080  40.071  18.141  1.00  0.00           H
ATOM   2430  OW  SOL   800      13.511  43.141  14.331  1.00  0.00           O
ATOM   2431  HW1 SOL   800      13.791  42.711  15.181  1.00  0.00           H
ATOM   2432  HW2 SOL   800      13.761  44.101  14.341  1.00  0.00           H
ATOM   2433  OW  SOL   801       5.390  37.881   5.120  1.00  0.00           O
ATOM   2434  HW1 SOL   801       4.580  37.891   5.700  1.00  0.00           H
ATOM   2435  HW2 SOL   801       5.420  38.711   4.570  1.00  0.00           H
ATOM   2436  OW  SOL   802       2.970  37.591   1.710  1.00  0.00           O
ATOM   2437  HW1 SOL   802       3.460  38.431   1.500  1.00  0.00           H
ATOM   2438  HW2 SOL   802       3.590  36.941   2.160  1.00  0.00           H
ATOM   2439  OW  SOL   803       9.351  39.601   4.800  1.00  0.00           O
ATOM   2440  HW1 SOL   803       8.871  40.011   4.020  1.00  0.00           H
ATOM   2441  HW2 SOL   803      10.341  39.581   4.610  1.00  0.00           H
ATOM   2442  OW  SOL   804       0.780  42.801  13.861  1.00  0.00           O
ATOM   2443  HW1 SOL   804       1.700  42.791  13.451  1.00  0.00           H
ATOM   2444  HW2 SOL   804       0.720  43.541  14.531  1.00  0.00           H
ATOM   2445  OW  SOL   805       5.610  39.461  11.471  1.00  0.00           O
ATOM   2446  HW1 SOL   805       5.990  38.621  11.841  1.00  0.00           H
ATOM   2447  HW2 SOL   805       4.730  39.651  11.911  1.00  0.00           H
ATOM   2448  OW  SOL   806      10.171  37.631   7.530  1.00  0.00           O
ATOM   2449  HW1 SOL   806       9.451  37.681   6.840  1.00  0.00           H
ATOM   2450  HW2 SOL   806       9.931  36.941   8.220  1.00  0.00           H
ATOM   2451  OW  SOL   807      14.661  43.141   9.921  1.00  0.00           O
ATOM   2452  HW1 SOL   807      14.361  42.191   9.991  1.00  0.00           H
ATOM   2453  HW2 SOL   807      15.391  43.301  10.581  1.00  0.00           H
ATOM   2454  OW  SOL   808       5.270  39.801   3.280  1.00  0.00           O
ATOM   2455  HW1 SOL   808       5.540  39.211   2.530  1.00  0.00           H
ATOM   2456  HW2 SOL   808       5.270  40.751   2.970  1.00  0.00           H
ATOM   2457  OW  SOL   809       9.150  38.131  14.021  1.00  0.00           O
ATOM   2458  HW1 SOL   809       9.400  37.931  13.071  1.00  0.00           H
ATOM   2459  HW2 SOL   809       9.870  38.691  14.441  1.00  0.00           H
ATOM   2460  OW  SOL   810      12.741  41.101  12.621  1.00  0.00           O
ATOM   2461  HW1 SOL   810      12.951  41.841  13.261  1.00  0.00           H
ATOM   2462  HW2 SOL   810      11.851  41.271  12.191  1.00  0.00           H
ATOM   2463  OW  SOL   811       5.660  42.611   8.650  1.00  0.00           O
ATOM   2464  HW1 SOL   811       5.780  43.271   7.910  1.00  0.00           H
ATOM   2465  HW2 SOL   811       6.120  42.951   9.480  1.00  0.00           H
ATOM   2466  OW  SOL   812      10.131  38.291  17.701  1.00  0.00           O
ATOM   2467  HW1 SOL   812      10.191  39.141  17.181  1.00  0.00           H
ATOM   2468  HW2 SOL   812      10.451  37.531  17.131  1.00  0.00           H
ATOM   2469  OW  SOL   813       5.040  37.741  17.401  1.00  0.00           O
ATOM   2470  HW1 SOL   813       4.620  37.171  16.701  1.00  0.00           H
ATOM   2471  HW2 SOL   813       4.380  38.431  17.721  1.00  0.00           H
ATOM   2472  OW  SOL   814       3.070  39.371  12.311  1.00  0.00           O
ATOM   2473  HW1 SOL   814       2.840  39.741  13.211  1.00  0.00           H
ATOM   2474  HW2 SOL   814       2.770  38.421  12.251  1.00  0.00           H
ATOM   2475  OW  SOL   815       7.320  43.581  10.641  1.00  0.00           O
ATOM   2476  HW1 SOL   815       7.910  43.321   9.881  1.00  0.00           H
ATOM   2477  HW2 SOL   815       7.040  44.541  10.531  1.00  0.00           H
ATOM   2478  OW  SOL   816       3.070  37.871   6.180  1.00  0.00           O
ATOM   2479  HW1 SOL   816       2.960  38.811   6.510  1.00  0.00           H
ATOM   2480  HW2 SOL   816       3.020  37.241   6.950  1.00  0.00           H
ATOM   2481  OW  SOL   817      16.221  40.911   3.740  1.00  0.00           O
ATOM   2482  HW1 SOL   817      16.241  40.151   4.380  1.00  0.00           H
ATOM   2483  HW2 SOL   817      15.741  41.681   4.140  1.00  0.00           H
ATOM   2484  OW  SOL   818      15.401  39.981   1.250  1.00  0.00           O
ATOM   2485  HW1 SOL   818      14.791  39.231   1.480  1.00  0.00           H
ATOM   2486  HW2 SOL   818      15.621  40.501   2.080  1.00  0.00           H
ATOM   2487  OW  SOL   819      13.031  45.621   0.420  1.00  0.00           O
ATOM   2488  HW1 SOL   819      13.371  44.691   0.570  1.00  0.00           H
ATOM   2489  HW2 SOL   819      13.211  45.891  -0.530  1.00  0.00           H
ATOM   2490  OW  SOL   820       3.390  42.331  10.061  1.00  0.00           O
ATOM   2491  HW1 SOL   820       2.870  41.501   9.891  1.00  0.00           H
ATOM   2492  HW2 SOL   820       4.160  42.381   9.421  1.00  0.00           H
ATOM   2493  OW  SOL   821       5.110  41.391  18.081  1.00  0.00           O
ATOM   2494  HW1 SOL   821       4.930  41.841  18.961  1.00  0.00           H
ATOM   2495  HW2 SOL   821       5.530  42.041  17.451  1.00  0.00           H
ATOM   2496  OW  SOL   822      11.381  41.041  16.781  1.00  0.00           O
ATOM   2497  HW1 SOL   822      10.931  41.671  17.421  1.00  0.00           H
ATOM   2498  HW2 SOL   822      12.311  41.351  16.611  1.00  0.00           H
ATOM   2499  OW  SOL   823      11.601  39.311  14.771  1.00  0.00           O
ATOM   2500  HW1 SOL   823      11.601  39.951  15.541  1.00  0.00           H
ATOM   2501  HW2 SOL   823      11.881  39.791  13.941  1.00  0.00           H
ATOM   2502  OW  SOL   824       0.400  42.681  11.141  1.00  0.00           O
ATOM   2503  HW1 SOL   824       1.250  42.351  10.731  1.00  0.00           H
ATOM   2504  HW2 SOL   824       0.530  42.831  12.121  1.00  0.00           H
ATOM   2505  OW  SOL   825       1.890  42.441  17.221  1.00  0.00           O
ATOM   2506  HW1 SOL   825       2.480  42.041  16.521  1.00  0.00           H
ATOM   2507  HW2 SOL   825       1.310  43.151  16.811  1.00  0.00           H
ATOM   2508  OW  SOL   826      16.571  43.281  12.061  1.00  0.00           O
ATOM   2509  HW1 SOL   826      16.191  42.591  12.681  1.00  0.00           H
ATOM   2510  HW2 SOL   826      17.391  42.921  11.621  1.00  0.00           H
ATOM   2511  OW  SOL   827       6.710  41.881  12.691  1.00  0.00           O
ATOM   2512  HW1 SOL   827       6.370  40.991  12.391  1.00  0.00           H
ATOM   2513  HW2 SOL   827       6.970  42.421  11.891  1.00  0.00           H
ATOM   2514  OW  SOL   828       9.030  38.101   1.330  1.00  0.00           O
ATOM   2515  HW1 SOL   828       9.540  38.111   0.470  1.00  0.00           H
ATOM   2516  HW2 SOL   828       9.590  37.681   2.040  1.00  0.00           H
ATOM   2517  OW  SOL   829      17.261  38.591   5.230  1.00  0.00           O
ATOM   2518  HW1 SOL   829      17.991  38.421   4.560  1.00  0.00           H
ATOM   2519  HW2 SOL   829      16.951  37.721   5.610  1.00  0.00           H
ATOM   2520  OW  SOL   830      18.411  38.991   9.631  1.00  0.00           O
ATOM   2521  HW1 SOL   830      18.801  38.141   9.271  1.00  0.00           H
ATOM   2522  HW2 SOL   830      17.431  39.011   9.441  1.00  0.00           H
ATOM   2523  OW  SOL   831       2.630  40.501   7.200  1.00  0.00           O
ATOM   2524  HW1 SOL   831       1.840  41.011   6.860  1.00  0.00           H
ATOM   2525  HW2 SOL   831       2.540  40.351   8.180  1.00  0.00           H
ATOM   2526  OW  SOL   832      10.141  39.601   9.711  1.00  0.00           O
ATOM   2527  HW1 SOL   832      10.061  39.241   8.781  1.00  0.00           H
ATOM   2528  HW2 SOL   832      10.121  38.841  10.361  1.00  0.00           H
ATOM   2529  OW  SOL   833      17.091  41.091  13.811  1.00  0.00           O
ATOM   2530  HW1 SOL   833      17.821  41.781  13.851  1.00  0.00           H
ATOM   2531  HW2 SOL   833      17.371  40.341  13.221  1.00  0.00           H
ATOM   2532  OW  SOL   834       6.720  39.271  14.891  1.00  0.00           O
ATOM   2533  HW1 SOL   834       7.620  39.111  14.491  1.00  0.00           H
ATOM   2534  HW2 SOL   834       6.800  39.321  15.881  1.00  0.00           H
ATOM   2535  OW  SOL   835       0.750  40.691   0.330  1.00  0.00           O
ATOM   2536  HW1 SOL   835      -0.170  40.411   0.040  1.00  0.00           H
ATOM   2537  HW2 SOL   835       1.060  41.461  -0.230  1.00  0.00           H
ATOM   2538  OW  SOL   836       0.720  38.901   3.180  1.00  0.00           O
ATOM   2539  HW1 SOL   836       0.550  39.731   2.640  1.00  0.00           H
ATOM   2540  HW2 SOL   836       1.620  38.531   2.960  1.00  0.00           H
ATOM   2541  OW  SOL   837       7.160  42.891  17.081  1.00  0.00           O
ATOM   2542  HW1 SOL   837       7.350  43.541  17.821  1.00  0.00           H
ATOM   2543  HW2 SOL   837       7.760  42.091  17.171  1.00  0.00           H
ATOM   2544  OW  SOL   838      12.251  40.491   4.490  1.00  0.00           O
ATOM   2545  HW1 SOL   838      12.901  39.751   4.380  1.00  0.00           H
ATOM   2546  HW2 SOL   838      12.451  40.991   5.330  1.00  0.00           H
ATOM   2547  OW  SOL   839      18.241  39.161  12.271  1.00  0.00           O
ATOM   2548  HW1 SOL   839      18.201  38.261  12.711  1.00  0.00           H
ATOM   2549  HW2 SOL   839      18.271  39.051  11.281  1.00  0.00           H
ATOM   2550  OW  SOL   840       4.280  41.481   5.200  1.00  0.00           O
ATOM   2551  HW1 SOL   840       4.580  40.761   4.580  1.00  0.00           H
ATOM   2552  HW2 SOL   840       3.890  41.081   6.030  1.00  0.00           H
ATOM   2553  OW  SOL   841       3.170  42.711  12.801  1.00  0.00           O
ATOM   2554  HW1 SOL   841       3.550  42.121  13.521  1.00  0.00           H
ATOM   2555  HW2 SOL   841       3.570  42.451  11.921  1.00  0.00           H
ATOM   2556  OW  SOL   842      14.241  39.381  11.121  1.00  0.00           O
ATOM   2557  HW1 SOL   842      14.761  38.731  11.671  1.00  0.00           H
ATOM   2558  HW2 SOL   842      13.751  40.011  11.731  1.00  0.00           H
ATOM   2559  OW  SOL   843      10.011  37.581  11.541  1.00  0.00           O
ATOM   2560  HW1 SOL   843       9.381  36.861  11.231  1.00  0.00           H
ATOM   2561  HW2 SOL   843      10.941  37.221  11.541  1.00  0.00           H
ATOM   2562  OW  SOL   844      13.521  37.761   1.680  1.00  0.00           O
ATOM   2563  HW1 SOL   844      13.871  37.351   0.840  1.00  0.00           H
ATOM   2564  HW2 SOL   844      12.621  37.381   1.880  1.00  0.00           H
ATOM   2565  OW  SOL   845      13.001  41.771   6.910  1.00  0.00           O
ATOM   2566  HW1 SOL   845      12.411  42.571   6.950  1.00  0.00           H
ATOM   2567  HW2 SOL   845      13.151  41.421   7.840  1.00  0.00           H
ATOM   2568  OW  SOL   846      15.931  39.451   8.820  1.00  0.00           O
ATOM   2569  HW1 SOL   846      15.091  39.441   9.360  1.00  0.00           H
ATOM   2570  HW2 SOL   846      15.951  40.281   8.260  1.00  0.00           H
ATOM   2571  OW  SOL   847       2.250  39.991  28.581  1.00  0.00           O
ATOM   2572  HW1 SOL   847       2.600  39.821  29.501  1.00  0.00           H
ATOM   2573  HW2 SOL   847       1.370  39.541  28.461  1.00  0.00           H
ATOM   2574  OW  SOL   848       0.190  40.921  25.091  1.00  0.00           O
ATOM   2575  HW1 SOL   848      -0.630  41.351  25.481  1.00  0.00           H
ATOM   2576  HW2 SOL   848      -0.090  40.191  24.461  1.00  0.00           H
ATOM   2577  OW  SOL   849      17.551  43.311  20.931  1.00  0.00           O
ATOM   2578  HW1 SOL   849      17.431  43.181  19.941  1.00  0.00           H
ATOM   2579  HW2 SOL   849      17.251  42.501  21.421  1.00  0.00           H
ATOM   2580  OW  SOL   850      16.031  41.711  25.991  1.00  0.00           O
ATOM   2581  HW1 SOL   850      15.291  42.171  25.491  1.00  0.00           H
ATOM   2582  HW2 SOL   850      16.541  42.391  26.521  1.00  0.00           H
ATOM   2583  OW  SOL   851      15.941  38.381  33.421  1.00  0.00           O
ATOM   2584  HW1 SOL   851      15.761  39.051  32.701  1.00  0.00           H
ATOM   2585  HW2 SOL   851      15.911  38.841  34.311  1.00  0.00           H
ATOM   2586  OW  SOL   852       8.090  37.281  23.641  1.00  0.00           O
ATOM   2587  HW1 SOL   852       8.490  38.191  23.551  1.00  0.00           H
ATOM   2588  HW2 SOL   852       7.090  37.361  23.701  1.00  0.00           H
ATOM   2589  OW  SOL   853      12.811  40.691  28.061  1.00  0.00           O
ATOM   2590  HW1 SOL   853      11.951  40.191  27.931  1.00  0.00           H
ATOM   2591  HW2 SOL   853      13.431  40.151  28.621  1.00  0.00           H
ATOM   2592  OW  SOL   854       9.911  41.341  31.041  1.00  0.00           O
ATOM   2593  HW1 SOL   854       9.141  41.681  31.581  1.00  0.00           H
ATOM   2594  HW2 SOL   854       9.571  40.831  30.251  1.00  0.00           H
ATOM   2595  OW  SOL   855       8.650  40.721  20.571  1.00  0.00           O
ATOM   2596  HW1 SOL   855       9.240  41.351  20.081  1.00  0.00           H
ATOM   2597  HW2 SOL   855       8.840  39.781  20.281  1.00  0.00           H
ATOM   2598  OW  SOL   856       5.500  39.201  27.471  1.00  0.00           O
ATOM   2599  HW1 SOL   856       5.450  39.151  28.471  1.00  0.00           H
ATOM   2600  HW2 SOL   856       5.520  40.161  27.181  1.00  0.00           H
ATOM   2601  OW  SOL   857      14.581  44.591  25.901  1.00  0.00           O
ATOM   2602  HW1 SOL   857      14.531  43.941  26.651  1.00  0.00           H
ATOM   2603  HW2 SOL   857      15.381  45.181  26.031  1.00  0.00           H
ATOM   2604  OW  SOL   858       2.020  40.091  33.601  1.00  0.00           O
ATOM   2605  HW1 SOL   858       1.220  40.691  33.471  1.00  0.00           H
ATOM   2606  HW2 SOL   858       1.920  39.601  34.461  1.00  0.00           H
ATOM   2607  OW  SOL   859      14.001  38.311  22.881  1.00  0.00           O
ATOM   2608  HW1 SOL   859      13.761  37.941  21.981  1.00  0.00           H
ATOM   2609  HW2 SOL   859      14.991  38.471  22.921  1.00  0.00           H
ATOM   2610  OW  SOL   860       6.140  38.461  19.791  1.00  0.00           O
ATOM   2611  HW1 SOL   860       7.120  38.241  19.861  1.00  0.00           H
ATOM   2612  HW2 SOL   860       5.830  38.291  18.861  1.00  0.00           H
ATOM   2613  OW  SOL   861      13.511  43.141  32.951  1.00  0.00           O
ATOM   2614  HW1 SOL   861      13.791  42.711  33.801  1.00  0.00           H
ATOM   2615  HW2 SOL   861      13.761  44.101  32.961  1.00  0.00           H
ATOM   2616  OW  SOL   862       5.390  37.881  23.741  1.00  0.00           O
ATOM   2617  HW1 SOL   862       4.580  37.891  24.321  1.00  0.00           H
ATOM   2618  HW2 SOL   862       5.420  38.711  23.191  1.00  0.00           H
ATOM   2619  OW  SOL   863       2.970  37.591  20.331  1.00  0.00           O
ATOM   2620  HW1 SOL   863       3.460  38.431  20.121  1.00  0.00           H
ATOM   2621  HW2 SOL   863       3.590  36.941  20.781  1.00  0.00           H
ATOM   2622  OW  SOL   864       9.351  39.601  23.421  1.00  0.00           O
ATOM   2623  HW1 SOL   864       8.871  40.011  22.641  1.00  0.00           H
ATOM   2624  HW2 SOL   864      10.341  39.581  23.231  1.00  0.00           H
ATOM   2625  OW  SOL   865       0.780  42.801  32.481  1.00  0.00           O
ATOM   2626  HW1 SOL   865       1.700  42.791  32.071  1.00  0.00           H
ATOM   2627  HW2 SOL   865       0.720  43.541  33.151  1.00  0.00           H
ATOM   2628  OW  SOL   866       5.610  39.461  30.091  1.00  0.00           O
ATOM   2629  HW1 SOL   866       5.990  38.621  30.461  1.00  0.00           H
ATOM   2630  HW2 SOL   866       4.730  39.651  30.531  1.00  0.00           H
ATOM   2631  OW  SOL   867      10.171  37.631  26.151  1.00  0.00           O
ATOM   2632  HW1 SOL   867       9.451  37.681  25.461  1.00  0.00           H
ATOM   2633  HW2 SOL   867       9.931  36.941  26.841  1.00  0.00           H
ATOM   2634  OW  SOL   868      14.661  43.141  28.541  1.00  0.00           O
ATOM   2635  HW1 SOL   868      14.361  42.191  28.611  1.00  0.00           H
ATOM   2636  HW2 SOL   868      15.391  43.301  29.201  1.00  0.00           H
ATOM   2637  OW  SOL   869       5.270  39.801  21.901  1.00  0.00           O
ATOM   2638  HW1 SOL   869       5.540  39.211  21.151  1.00  0.00           H
ATOM   2639  HW2 SOL   869       5.270  40.751  21.591  1.00  0.00           H
ATOM   2640  OW  SOL   870       9.150  38.131  32.641  1.00  0.00           O
ATOM   2641  HW1 SOL   870       9.400  37.931  31.691  1.00  0.00           H
ATOM   2642  HW2 SOL   870       9.870  38.691  33.061  1.00  0.00           H
ATOM   2643  OW  SOL   871      12.741  41.101  31.241  1.00  0.00           O
ATOM   2644  HW1 SOL   871      12.951  41.841  31.881  1.00  0.00           H
ATOM   2645  HW2 SOL   871      11.851  41.271  30.811  1.00  0.00           H
ATOM   2646  OW  SOL   872       3.070  39.371  30.931  1.00  0.00           O
ATOM   2647  HW1 SOL   872       2.840  39.741  31.831  1.00  0.00           H
ATOM   2648  HW2 SOL   872       2.770  38.421  30.871  1.00  0.00           H
ATOM   2649  OW  SOL   873       7.320  43.581  29.261  1.00  0.00           O
ATOM   2650  HW1 SOL   873       7.910  43.321  28.501  1.00  0.00           H
ATOM   2651  HW2 SOL   873       7.040  44.541  29.151  1.00  0.00           H
ATOM   2652  OW  SOL   874       3.070  37.871  24.801  1.00  0.00           O
ATOM   2653  HW1 SOL   874       2.960  38.811  25.131  1.00  0.00           H
ATOM   2654  HW2 SOL   874       3.020  37.241  25.571  1.00  0.00           H
ATOM   2655  OW  SOL   875      16.221  40.911  22.361  1.00  0.00           O
ATOM   2656  HW1 SOL   875      16.241  40.151  23.001  1.00  0.00           H
ATOM   2657  HW2 SOL   875      15.741  41.681  22.761  1.00  0.00           H
ATOM   2658  OW  SOL   876      15.401  39.981  19.871  1.00  0.00           O
ATOM   2659  HW1 SOL   876      14.791  39.231  20.101  1.00  0.00           H
ATOM   2660  HW2 SOL   876      15.621  40.501  20.701  1.00  0.00           H
ATOM   2661  OW  SOL   877      13.031  45.621  19.041  1.00  0.00           O
ATOM   2662  HW1 SOL   877      13.371  44.691  19.191  1.00  0.00           H
ATOM   2663  HW2 SOL   877      13.211  45.891  18.091  1.00  0.00           H
ATOM   2664  OW  SOL   878       3.390  42.331  28.681  1.00  0.00           O
ATOM   2665  HW1 SOL   878       2.870  41.501  28.511  1.00  0.00           H
ATOM   2666  HW2 SOL   878       4.160  42.381  28.041  1.00  0.00           H
ATOM   2667  OW  SOL   879      11.601  39.311  33.391  1.00  0.00           O
ATOM   2668  HW1 SOL   879      11.601  39.951  34.161  1.00  0.00           H
ATOM   2669  HW2 SOL   879      11.881  39.791  32.561  1.00  0.00           H
ATOM   2670  OW  SOL   880       0.400  42.681  29.761  1.00  0.00           O
ATOM   2671  HW1 SOL   880       1.250  42.351  29.351  1.00  0.00           H
ATOM   2672  HW2 SOL   880       0.530  42.831  30.741  1.00  0.00           H
ATOM   2673  OW  SOL   881      16.571  43.281  30.681  1.00  0.00           O
ATOM   2674  HW1 SOL   881      16.191  42.591  31.301  1.00  0.00           H
ATOM   2675  HW2 SOL   881      17.391  42.921  30.241  1.00  0.00           H
ATOM   2676  OW  SOL   882       6.710  41.881  31.311  1.00  0.00           O
ATOM   2677  HW1 SOL   882       6.370  40.991  31.011  1.00  0.00           H
ATOM   2678  HW2 SOL   882       6.970  42.421  30.511  1.00  0.00           H
ATOM   2679  OW  SOL   883       9.030  38.101  19.951  1.00  0.00           O
ATOM   2680  HW1 SOL   883       9.540  38.111  19.091  1.00  0.00           H
ATOM   2681  HW2 SOL   883       9.590  37.681  20.661  1.00  0.00           H
ATOM   2682  OW  SOL   884      17.261  38.591  23.851  1.00  0.00           O
ATOM   2683  HW1 SOL   884      17.991  38.421  23.181  1.00  0.00           H
ATOM   2684  HW2 SOL   884      16.951  37.721  24.231  1.00  0.00           H
ATOM   2685  OW  SOL   885      18.411  38.991  28.251  1.00  0.00           O
ATOM   2686  HW1 SOL   885      18.801  38.141  27.891  1.00  0.00           H
ATOM   2687  HW2 SOL   885      17.431  39.011  28.061  1.00  0.00           H
ATOM   2688  OW  SOL   886       2.630  40.501  25.821  1.00  0.00           O
ATOM   2689  HW1 SOL   886       1.840  41.011  25.481  1.00  0.00           H
ATOM   2690  HW2 SOL   886       2.540  40.351  26.801  1.00  0.00           H
ATOM   2691  OW  SOL   887      10.141  39.601  28.331  1.00  0.00           O
ATOM   2692  HW1 SOL   887      10.061  39.241  27.401  1.00  0.00           H
ATOM   2693  HW2 SOL   887      10.121  38.841  28.981  1.00  0.00           H
ATOM   2694  OW  SOL   888      17.091  41.091  32.431  1.00  0.00           O
ATOM   2695  HW1 SOL   888      17.821  41.781  32.471  1.00  0.00           H
ATOM   2696  HW2 SOL   888      17.371  40.341  31.841  1.00  0.00           H
ATOM   2697  OW  SOL   889       6.720  39.271  33.511  1.00  0.00           O
ATOM   2698  HW1 SOL   889       7.620  39.111  33.111  1.00  0.00           H
ATOM   2699  HW2 SOL   889       6.800  39.321  34.501  1.00  0.00           H
ATOM   2700  OW  SOL   890       0.750  40.691  18.951  1.00  0.00           O
ATOM   2701  HW1 SOL   890      -0.170  40.411  18.661  1.00  0.00           H
ATOM   2702  HW2 SOL   890       1.060  41.461  18.391  1.00  0.00           H
ATOM   2703  OW  SOL   891       0.720  38.901  21.801  1.00  0.00           O
ATOM   2704  HW1 SOL   891       0.550  39.731  21.261  1.00  0.00           H
ATOM   2705  HW2 SOL   891       1.620  38.531  21.581  1.00  0.00           H
ATOM   2706  OW  SOL   892      12.251  40.491  23.111  1.00  0.00           O
ATOM   2707  HW1 SOL   892      12.901  39.751  23.001  1.00  0.00           H
ATOM   2708  HW2 SOL   892      12.451  40.991  23.951  1.00  0.00           H
ATOM   2709  OW  SOL   893      18.241  39.161  30.891  1.00  0.00           O
ATOM   2710  HW1 SOL   893      18.201  38.261  31.331  1.00  0.00           H
ATOM   2711  HW2 SOL   893      18.271  39.051  29.901  1.00  0.00           H
ATOM   2712  OW  SOL   894       4.280  41.481  23.821  1.00  0.00           O
ATOM   2713  HW1 SOL   894       4.580  40.761  23.201  1.00  0.00           H
ATOM   2714  HW2 SOL   894       3.890  41.081  24.651  1.00  0.00           H
ATOM   2715  OW  SOL   895       3.170  42.711  31.421  1.00  0.00           O
ATOM   2716  HW1 SOL   895       3.550  42.121  32.141  1.00  0.00           H
ATOM   2717  HW2 SOL   895       3.570  42.451  30.541  1.00  0.00           H
ATOM   2718  OW  SOL   896      14.241  39.381  29.741  1.00  0.00           O
ATOM   2719  HW1 SOL   896      14.761  38.731  30.291  1.00  0.00           H
ATOM   2720  HW2 SOL   896      13.751  40.011  30.351  1.00  0.00           H
ATOM   2721  OW  SOL   897      10.011  37.581  30.161  1.00  0.00           O
ATOM   2722  HW1 SOL   897       9.381  36.861  29.851  1.00  0.00           H
ATOM   2723  HW2 SOL   897      10.941  37.221  30.161  1.00  0.00           H
ATOM   2724  OW  SOL   898      13.521  37.761  20.301  1.00  0.00           O
ATOM   2725  HW1 SOL   898      13.871  37.351  19.461  1.00  0.00           H
ATOM   2726  HW2 SOL   898      12.621  37.381  20.501  1.00  0.00           H
ATOM   2727  OW  SOL   899      13.001  41.771  25.531  1.00  0.00           O
ATOM   2728  HW1 SOL   899      12.411  42.571  25.571  1.00  0.00           H
ATOM   2729  HW2 SOL   899      13.151  41.421  26.461  1.00  0.00           H
ATOM   2730  OW  SOL   900      15.931  39.451  27.441  1.00  0.00           O
ATOM   2731  HW1 SOL   900      15.091  39.441  27.981  1.00  0.00           H
ATOM   2732  HW2 SOL   900      15.951  40.281  26.881  1.00  0.00           H
ATOM   2733  OW  SOL   901      20.921   6.280   1.130  1.00  0.00           O
ATOM   2734  HW1 SOL   901      19.991   6.260   1.500  1.00  0.00           H
ATOM   2735  HW2 SOL   901      20.931   5.890   0.210  1.00  0.00           H
ATOM   2736  OW  SOL   902      20.871   2.750   9.961  1.00  0.00           O
ATOM   2737  HW1 SOL   902      21.221   2.580  10.881  1.00  0.00           H
ATOM   2738  HW2 SOL   902      19.991   2.300   9.841  1.00  0.00           H
ATOM   2739  OW  SOL   903      18.811   3.680   6.470  1.00  0.00           O
ATOM   2740  HW1 SOL   903      17.991   4.110   6.860  1.00  0.00           H
ATOM   2741  HW2 SOL   903      18.531   2.950   5.840  1.00  0.00           H
ATOM   2742  OW  SOL   904      24.311  12.751  11.651  1.00  0.00           O
ATOM   2743  HW1 SOL   904      23.381  12.681  11.281  1.00  0.00           H
ATOM   2744  HW2 SOL   904      24.421  13.641  12.091  1.00  0.00           H
ATOM   2745  OW  SOL   905      34.171  15.111   7.030  1.00  0.00           O
ATOM   2746  HW1 SOL   905      33.601  14.951   7.840  1.00  0.00           H
ATOM   2747  HW2 SOL   905      33.581  15.211   6.230  1.00  0.00           H
ATOM   2748  OW  SOL   906      36.051   6.180   8.560  1.00  0.00           O
ATOM   2749  HW1 SOL   906      36.381   7.120   8.560  1.00  0.00           H
ATOM   2750  HW2 SOL   906      36.561   5.640   9.220  1.00  0.00           H
ATOM   2751  OW  SOL   907      29.971   7.030   7.170  1.00  0.00           O
ATOM   2752  HW1 SOL   907      30.541   7.810   6.920  1.00  0.00           H
ATOM   2753  HW2 SOL   907      29.371   7.290   7.930  1.00  0.00           H
ATOM   2754  OW  SOL   908      26.301  11.441  10.231  1.00  0.00           O
ATOM   2755  HW1 SOL   908      25.521  11.611  10.831  1.00  0.00           H
ATOM   2756  HW2 SOL   908      26.641  12.311   9.871  1.00  0.00           H
ATOM   2757  OW  SOL   909      27.121   7.980  18.231  1.00  0.00           O
ATOM   2758  HW1 SOL   909      27.081   8.740  18.881  1.00  0.00           H
ATOM   2759  HW2 SOL   909      27.341   8.340  17.321  1.00  0.00           H
ATOM   2760  OW  SOL   910      25.471  10.121   6.650  1.00  0.00           O
ATOM   2761  HW1 SOL   910      26.161   9.961   7.350  1.00  0.00           H
ATOM   2762  HW2 SOL   910      24.741  10.691   7.030  1.00  0.00           H
ATOM   2763  OW  SOL   911      25.481  11.611  18.031  1.00  0.00           O
ATOM   2764  HW1 SOL   911      26.081  12.401  18.171  1.00  0.00           H
ATOM   2765  HW2 SOL   911      24.621  11.921  17.621  1.00  0.00           H
ATOM   2766  OW  SOL   912      21.971  14.351  10.611  1.00  0.00           O
ATOM   2767  HW1 SOL   912      21.191  14.041  10.081  1.00  0.00           H
ATOM   2768  HW2 SOL   912      22.551  14.931  10.041  1.00  0.00           H
ATOM   2769  OW  SOL   913      33.221  15.051  13.391  1.00  0.00           O
ATOM   2770  HW1 SOL   913      33.461  15.991  13.651  1.00  0.00           H
ATOM   2771  HW2 SOL   913      33.061  14.511  14.211  1.00  0.00           H
ATOM   2772  OW  SOL   914      23.001   3.920  14.991  1.00  0.00           O
ATOM   2773  HW1 SOL   914      23.821   3.360  15.081  1.00  0.00           H
ATOM   2774  HW2 SOL   914      22.191   3.340  15.031  1.00  0.00           H
ATOM   2775  OW  SOL   915      34.651   4.470   7.370  1.00  0.00           O
ATOM   2776  HW1 SOL   915      33.911   4.930   6.870  1.00  0.00           H
ATOM   2777  HW2 SOL   915      35.161   5.150   7.900  1.00  0.00           H
ATOM   2778  OW  SOL   916      20.931  17.131   4.830  1.00  0.00           O
ATOM   2779  HW1 SOL   916      21.271  17.901   5.370  1.00  0.00           H
ATOM   2780  HW2 SOL   916      21.371  17.131   3.930  1.00  0.00           H
ATOM   2781  OW  SOL   917      29.891  13.411  16.901  1.00  0.00           O
ATOM   2782  HW1 SOL   917      30.361  13.411  17.781  1.00  0.00           H
ATOM   2783  HW2 SOL   917      29.411  12.541  16.791  1.00  0.00           H
ATOM   2784  OW  SOL   918      20.921  14.341   5.380  1.00  0.00           O
ATOM   2785  HW1 SOL   918      20.661  15.301   5.380  1.00  0.00           H
ATOM   2786  HW2 SOL   918      20.211  13.801   5.830  1.00  0.00           H
ATOM   2787  OW  SOL   919      21.021  10.911   8.860  1.00  0.00           O
ATOM   2788  HW1 SOL   919      21.161  10.071   9.380  1.00  0.00           H
ATOM   2789  HW2 SOL   919      20.471  11.551   9.410  1.00  0.00           H
ATOM   2790  OW  SOL   920      24.821  17.861  14.391  1.00  0.00           O
ATOM   2791  HW1 SOL   920      23.901  17.691  14.741  1.00  0.00           H
ATOM   2792  HW2 SOL   920      25.101  18.781  14.651  1.00  0.00           H
ATOM   2793  OW  SOL   921      34.561   1.140  14.801  1.00  0.00           O
ATOM   2794  HW1 SOL   921      34.381   1.810  14.081  1.00  0.00           H
ATOM   2795  HW2 SOL   921      34.531   1.600  15.691  1.00  0.00           H
ATOM   2796  OW  SOL   922      19.841   6.430   5.630  1.00  0.00           O
ATOM   2797  HW1 SOL   922      19.391   5.550   5.800  1.00  0.00           H
ATOM   2798  HW2 SOL   922      19.831   6.970   6.470  1.00  0.00           H
ATOM   2799  OW  SOL   923      18.891  15.961   1.170  1.00  0.00           O
ATOM   2800  HW1 SOL   923      18.701  15.001   1.380  1.00  0.00           H
ATOM   2801  HW2 SOL   923      18.561  16.541   1.920  1.00  0.00           H
ATOM   2802  OW  SOL   924      35.511   9.220   6.120  1.00  0.00           O
ATOM   2803  HW1 SOL   924      36.461   8.930   6.200  1.00  0.00           H
ATOM   2804  HW2 SOL   924      35.431   9.870   5.370  1.00  0.00           H
ATOM   2805  OW  SOL   925      35.031  11.081   4.320  1.00  0.00           O
ATOM   2806  HW1 SOL   925      35.891  11.101   3.800  1.00  0.00           H
ATOM   2807  HW2 SOL   925      35.171  11.551   5.200  1.00  0.00           H
ATOM   2808  OW  SOL   926      19.751   7.370  15.971  1.00  0.00           O
ATOM   2809  HW1 SOL   926      20.631   7.240  16.421  1.00  0.00           H
ATOM   2810  HW2 SOL   926      19.621   8.340  15.751  1.00  0.00           H
ATOM   2811  OW  SOL   927      24.751  13.651   7.260  1.00  0.00           O
ATOM   2812  HW1 SOL   927      24.261  12.781   7.350  1.00  0.00           H
ATOM   2813  HW2 SOL   927      24.521  14.081   6.390  1.00  0.00           H
ATOM   2814  OW  SOL   928      31.551  12.281  14.231  1.00  0.00           O
ATOM   2815  HW1 SOL   928      31.921  11.551  13.651  1.00  0.00           H
ATOM   2816  HW2 SOL   928      32.071  12.331  15.081  1.00  0.00           H
ATOM   2817  OW  SOL   929      26.711   0.040   5.020  1.00  0.00           O
ATOM   2818  HW1 SOL   929      27.111   0.950   4.930  1.00  0.00           H
ATOM   2819  HW2 SOL   929      25.711   0.120   5.080  1.00  0.00           H
ATOM   2820  OW  SOL   930      20.591   9.761  12.641  1.00  0.00           O
ATOM   2821  HW1 SOL   930      21.481   9.311  12.501  1.00  0.00           H
ATOM   2822  HW2 SOL   930      19.861   9.111  12.451  1.00  0.00           H
ATOM   2823  OW  SOL   931      30.491  17.921  16.161  1.00  0.00           O
ATOM   2824  HW1 SOL   931      30.731  18.521  15.401  1.00  0.00           H
ATOM   2825  HW2 SOL   931      30.561  16.971  15.861  1.00  0.00           H
ATOM   2826  OW  SOL   932      21.791   2.510  18.011  1.00  0.00           O
ATOM   2827  HW1 SOL   932      22.501   3.220  18.071  1.00  0.00           H
ATOM   2828  HW2 SOL   932      20.911   2.900  18.291  1.00  0.00           H
ATOM   2829  OW  SOL   933      33.281  14.171   9.531  1.00  0.00           O
ATOM   2830  HW1 SOL   933      32.691  14.231  10.331  1.00  0.00           H
ATOM   2831  HW2 SOL   933      33.131  13.291   9.071  1.00  0.00           H
ATOM   2832  OW  SOL   934      35.291  17.141   5.720  1.00  0.00           O
ATOM   2833  HW1 SOL   934      34.881  16.911   4.840  1.00  0.00           H
ATOM   2834  HW2 SOL   934      35.111  16.401   6.370  1.00  0.00           H
ATOM   2835  OW  SOL   935      31.431   3.450   9.441  1.00  0.00           O
ATOM   2836  HW1 SOL   935      30.571   2.950   9.311  1.00  0.00           H
ATOM   2837  HW2 SOL   935      32.051   2.910  10.001  1.00  0.00           H
ATOM   2838  OW  SOL   936      26.691   6.050  14.651  1.00  0.00           O
ATOM   2839  HW1 SOL   936      26.221   6.020  15.541  1.00  0.00           H
ATOM   2840  HW2 SOL   936      26.181   5.500  13.991  1.00  0.00           H
ATOM   2841  OW  SOL   937      32.561   4.690  16.741  1.00  0.00           O
ATOM   2842  HW1 SOL   937      32.361   5.120  17.621  1.00  0.00           H
ATOM   2843  HW2 SOL   937      33.341   4.070  16.831  1.00  0.00           H
ATOM   2844  OW  SOL   938      28.351   8.900  15.721  1.00  0.00           O
ATOM   2845  HW1 SOL   938      28.811   8.060  15.431  1.00  0.00           H
ATOM   2846  HW2 SOL   938      27.791   9.240  14.971  1.00  0.00           H
ATOM   2847  OW  SOL   939      28.531   4.100  12.421  1.00  0.00           O
ATOM   2848  HW1 SOL   939      27.761   4.440  12.961  1.00  0.00           H
ATOM   2849  HW2 SOL   939      28.191   3.590  11.631  1.00  0.00           H
ATOM   2850  OW  SOL   940      29.031   7.010   4.290  1.00  0.00           O
ATOM   2851  HW1 SOL   940      29.291   6.970   5.250  1.00  0.00           H
ATOM   2852  HW2 SOL   940      28.181   6.500   4.150  1.00  0.00           H
ATOM   2853  OW  SOL   941      19.381   8.110   7.890  1.00  0.00           O
ATOM   2854  HW1 SOL   941      20.371   7.990   7.980  1.00  0.00           H
ATOM   2855  HW2 SOL   941      19.141   9.060   8.100  1.00  0.00           H
ATOM   2856  OW  SOL   942      19.921  18.211  15.711  1.00  0.00           O
ATOM   2857  HW1 SOL   942      19.821  18.061  16.701  1.00  0.00           H
ATOM   2858  HW2 SOL   942      19.061  18.571  15.351  1.00  0.00           H
ATOM   2859  OW  SOL   943      35.811   5.850  18.311  1.00  0.00           O
ATOM   2860  HW1 SOL   943      35.551   6.740  17.951  1.00  0.00           H
ATOM   2861  HW2 SOL   943      35.791   5.170  17.581  1.00  0.00           H
ATOM   2862  OW  SOL   944      32.241  11.441   5.450  1.00  0.00           O
ATOM   2863  HW1 SOL   944      33.071  11.151   4.970  1.00  0.00           H
ATOM   2864  HW2 SOL   944      31.751  12.111   4.890  1.00  0.00           H
ATOM   2865  OW  SOL   945      24.121   1.960   8.850  1.00  0.00           O
ATOM   2866  HW1 SOL   945      24.071   1.910   9.850  1.00  0.00           H
ATOM   2867  HW2 SOL   945      24.141   2.920   8.560  1.00  0.00           H
ATOM   2868  OW  SOL   946      28.701  14.561   4.770  1.00  0.00           O
ATOM   2869  HW1 SOL   946      28.241  15.281   4.250  1.00  0.00           H
ATOM   2870  HW2 SOL   946      28.661  14.761   5.750  1.00  0.00           H
ATOM   2871  OW  SOL   947      22.131  18.011   8.530  1.00  0.00           O
ATOM   2872  HW1 SOL   947      22.631  17.151   8.590  1.00  0.00           H
ATOM   2873  HW2 SOL   947      22.781  18.781   8.500  1.00  0.00           H
ATOM   2874  OW  SOL   948      36.571  10.661   8.730  1.00  0.00           O
ATOM   2875  HW1 SOL   948      35.951  10.511   7.970  1.00  0.00           H
ATOM   2876  HW2 SOL   948      36.051  10.771   9.580  1.00  0.00           H
ATOM   2877  OW  SOL   949      30.891  15.501  15.061  1.00  0.00           O
ATOM   2878  HW1 SOL   949      30.951  14.731  15.701  1.00  0.00           H
ATOM   2879  HW2 SOL   949      30.371  15.241  14.261  1.00  0.00           H
ATOM   2880  OW  SOL   950      33.201   7.350   7.280  1.00  0.00           O
ATOM   2881  HW1 SOL   950      33.151   6.700   8.030  1.00  0.00           H
ATOM   2882  HW2 SOL   950      34.001   7.940   7.410  1.00  0.00           H
ATOM   2883  OW  SOL   951      23.231  12.661  17.271  1.00  0.00           O
ATOM   2884  HW1 SOL   951      22.731  12.671  16.411  1.00  0.00           H
ATOM   2885  HW2 SOL   951      22.601  12.481  18.031  1.00  0.00           H
ATOM   2886  OW  SOL   952      20.641   2.850  14.981  1.00  0.00           O
ATOM   2887  HW1 SOL   952      19.841   3.450  14.851  1.00  0.00           H
ATOM   2888  HW2 SOL   952      20.541   2.360  15.841  1.00  0.00           H
ATOM   2889  OW  SOL   953      21.111  17.851  12.411  1.00  0.00           O
ATOM   2890  HW1 SOL   953      21.681  17.201  12.911  1.00  0.00           H
ATOM   2891  HW2 SOL   953      20.951  17.521  11.481  1.00  0.00           H
ATOM   2892  OW  SOL   954      28.021  16.981   9.040  1.00  0.00           O
ATOM   2893  HW1 SOL   954      28.821  16.411   9.250  1.00  0.00           H
ATOM   2894  HW2 SOL   954      27.531  16.581   8.270  1.00  0.00           H
ATOM   2895  OW  SOL   955      22.441   7.000   4.800  1.00  0.00           O
ATOM   2896  HW1 SOL   955      22.891   6.100   4.770  1.00  0.00           H
ATOM   2897  HW2 SOL   955      21.501   6.890   5.130  1.00  0.00           H
ATOM   2898  OW  SOL   956      34.091   2.220  17.291  1.00  0.00           O
ATOM   2899  HW1 SOL   956      34.041   2.590  18.211  1.00  0.00           H
ATOM   2900  HW2 SOL   956      33.371   1.530  17.171  1.00  0.00           H
ATOM   2901  OW  SOL   957      26.431   2.640  17.491  1.00  0.00           O
ATOM   2902  HW1 SOL   957      27.101   2.030  17.921  1.00  0.00           H
ATOM   2903  HW2 SOL   957      25.701   2.830  18.141  1.00  0.00           H
ATOM   2904  OW  SOL   958      27.501  15.141  11.951  1.00  0.00           O
ATOM   2905  HW1 SOL   958      27.271  14.891  11.011  1.00  0.00           H
ATOM   2906  HW2 SOL   958      28.111  14.451  12.341  1.00  0.00           H
ATOM   2907  OW  SOL   959      32.131   5.900  14.331  1.00  0.00           O
ATOM   2908  HW1 SOL   959      32.411   5.470  15.181  1.00  0.00           H
ATOM   2909  HW2 SOL   959      32.381   6.860  14.341  1.00  0.00           H
ATOM   2910  OW  SOL   960      26.651  14.021   9.240  1.00  0.00           O
ATOM   2911  HW1 SOL   960      27.551  14.161   8.820  1.00  0.00           H
ATOM   2912  HW2 SOL   960      25.941  14.041   8.530  1.00  0.00           H
ATOM   2913  OW  SOL   961      27.841   5.030   8.990  1.00  0.00           O
ATOM   2914  HW1 SOL   961      27.591   4.940   8.030  1.00  0.00           H
ATOM   2915  HW2 SOL   961      28.321   4.210   9.300  1.00  0.00           H
ATOM   2916  OW  SOL   962      21.591   0.350   1.710  1.00  0.00           O
ATOM   2917  HW1 SOL   962      22.081   1.190   1.500  1.00  0.00           H
ATOM   2918  HW2 SOL   962      22.211  -0.300   2.160  1.00  0.00           H
ATOM   2919  OW  SOL   963      27.971   2.360   4.800  1.00  0.00           O
ATOM   2920  HW1 SOL   963      27.491   2.770   4.020  1.00  0.00           H
ATOM   2921  HW2 SOL   963      28.961   2.340   4.610  1.00  0.00           H
ATOM   2922  OW  SOL   964      29.381   6.830  14.641  1.00  0.00           O
ATOM   2923  HW1 SOL   964      28.581   6.220  14.671  1.00  0.00           H
ATOM   2924  HW2 SOL   964      30.191   6.300  14.401  1.00  0.00           H
ATOM   2925  OW  SOL   965      30.891  15.701   7.930  1.00  0.00           O
ATOM   2926  HW1 SOL   965      31.101  16.441   7.280  1.00  0.00           H
ATOM   2927  HW2 SOL   965      31.571  15.701   8.660  1.00  0.00           H
ATOM   2928  OW  SOL   966      23.211  11.521   7.410  1.00  0.00           O
ATOM   2929  HW1 SOL   966      22.501  11.251   8.060  1.00  0.00           H
ATOM   2930  HW2 SOL   966      22.951  11.241   6.480  1.00  0.00           H
ATOM   2931  OW  SOL   967      31.331  17.971   5.910  1.00  0.00           O
ATOM   2932  HW1 SOL   967      31.771  18.611   5.270  1.00  0.00           H
ATOM   2933  HW2 SOL   967      30.831  18.491   6.610  1.00  0.00           H
ATOM   2934  OW  SOL   968      28.941   5.490   0.160  1.00  0.00           O
ATOM   2935  HW1 SOL   968      28.531   6.310  -0.230  1.00  0.00           H
ATOM   2936  HW2 SOL   968      29.581   5.750   0.890  1.00  0.00           H
ATOM   2937  OW  SOL   969      19.401   5.560  13.861  1.00  0.00           O
ATOM   2938  HW1 SOL   969      20.321   5.550  13.451  1.00  0.00           H
ATOM   2939  HW2 SOL   969      19.341   6.300  14.531  1.00  0.00           H
ATOM   2940  OW  SOL   970      24.231   2.220  11.471  1.00  0.00           O
ATOM   2941  HW1 SOL   970      24.611   1.380  11.841  1.00  0.00           H
ATOM   2942  HW2 SOL   970      23.351   2.410  11.911  1.00  0.00           H
ATOM   2943  OW  SOL   971      27.281   4.540   6.420  1.00  0.00           O
ATOM   2944  HW1 SOL   971      26.961   5.260   5.800  1.00  0.00           H
ATOM   2945  HW2 SOL   971      27.521   3.730   5.890  1.00  0.00           H
ATOM   2946  OW  SOL   972      28.791   0.390   7.530  1.00  0.00           O
ATOM   2947  HW1 SOL   972      28.071   0.440   6.840  1.00  0.00           H
ATOM   2948  HW2 SOL   972      28.551  -0.300   8.220  1.00  0.00           H
ATOM   2949  OW  SOL   973      32.911  11.731   8.670  1.00  0.00           O
ATOM   2950  HW1 SOL   973      32.361  10.891   8.600  1.00  0.00           H
ATOM   2951  HW2 SOL   973      33.171  12.021   7.750  1.00  0.00           H
ATOM   2952  OW  SOL   974      33.281   5.900   9.921  1.00  0.00           O
ATOM   2953  HW1 SOL   974      32.981   4.950   9.991  1.00  0.00           H
ATOM   2954  HW2 SOL   974      34.011   6.060  10.581  1.00  0.00           H
ATOM   2955  OW  SOL   975      37.191   8.330   3.770  1.00  0.00           O
ATOM   2956  HW1 SOL   975      37.611   7.690   4.410  1.00  0.00           H
ATOM   2957  HW2 SOL   975      36.811   7.820   2.990  1.00  0.00           H
ATOM   2958  OW  SOL   976      35.261  12.801   6.570  1.00  0.00           O
ATOM   2959  HW1 SOL   976      36.251  12.881   6.710  1.00  0.00           H
ATOM   2960  HW2 SOL   976      34.811  13.641   6.880  1.00  0.00           H
ATOM   2961  OW  SOL   977      36.161  12.231  15.881  1.00  0.00           O
ATOM   2962  HW1 SOL   977      37.071  11.841  15.751  1.00  0.00           H
ATOM   2963  HW2 SOL   977      36.241  13.191  16.121  1.00  0.00           H
ATOM   2964  OW  SOL   978      29.261  13.471  13.401  1.00  0.00           O
ATOM   2965  HW1 SOL   978      28.461  13.241  13.951  1.00  0.00           H
ATOM   2966  HW2 SOL   978      30.091  13.211  13.891  1.00  0.00           H
ATOM   2967  OW  SOL   979      34.541  16.291  16.251  1.00  0.00           O
ATOM   2968  HW1 SOL   979      34.811  16.631  15.351  1.00  0.00           H
ATOM   2969  HW2 SOL   979      35.331  15.911  16.711  1.00  0.00           H
ATOM   2970  OW  SOL   980      29.731  11.951  11.001  1.00  0.00           O
ATOM   2971  HW1 SOL   980      29.331  12.391  11.811  1.00  0.00           H
ATOM   2972  HW2 SOL   980      29.321  12.321  10.171  1.00  0.00           H
ATOM   2973  OW  SOL   981      35.001  10.991  10.791  1.00  0.00           O
ATOM   2974  HW1 SOL   981      35.051  11.801  11.381  1.00  0.00           H
ATOM   2975  HW2 SOL   981      34.141  11.011  10.281  1.00  0.00           H
ATOM   2976  OW  SOL   982      27.771   0.890  14.021  1.00  0.00           O
ATOM   2977  HW1 SOL   982      28.021   0.690  13.071  1.00  0.00           H
ATOM   2978  HW2 SOL   982      28.491   1.450  14.441  1.00  0.00           H
ATOM   2979  OW  SOL   983      28.421  11.161  17.191  1.00  0.00           O
ATOM   2980  HW1 SOL   983      27.431  11.221  17.291  1.00  0.00           H
ATOM   2981  HW2 SOL   983      28.651  10.361  16.631  1.00  0.00           H
ATOM   2982  OW  SOL   984      22.721   8.130  12.511  1.00  0.00           O
ATOM   2983  HW1 SOL   984      23.581   8.250  13.011  1.00  0.00           H
ATOM   2984  HW2 SOL   984      22.301   7.260  12.781  1.00  0.00           H
ATOM   2985  OW  SOL   985      31.361   3.860  12.621  1.00  0.00           O
ATOM   2986  HW1 SOL   985      31.571   4.600  13.261  1.00  0.00           H
ATOM   2987  HW2 SOL   985      30.471   4.030  12.191  1.00  0.00           H
ATOM   2988  OW  SOL   986      19.261  15.641  13.311  1.00  0.00           O
ATOM   2989  HW1 SOL   986      18.801  16.461  12.971  1.00  0.00           H
ATOM   2990  HW2 SOL   986      20.241  15.831  13.401  1.00  0.00           H
ATOM   2991  OW  SOL   987      22.291  11.001   5.010  1.00  0.00           O
ATOM   2992  HW1 SOL   987      22.221  11.831   4.450  1.00  0.00           H
ATOM   2993  HW2 SOL   987      22.331  10.201   4.410  1.00  0.00           H
ATOM   2994  OW  SOL   988      24.281   5.370   8.650  1.00  0.00           O
ATOM   2995  HW1 SOL   988      24.401   6.030   7.910  1.00  0.00           H
ATOM   2996  HW2 SOL   988      24.741   5.710   9.480  1.00  0.00           H
ATOM   2997  OW  SOL   989      31.341  14.451  11.421  1.00  0.00           O
ATOM   2998  HW1 SOL   989      31.811  14.581  12.291  1.00  0.00           H
ATOM   2999  HW2 SOL   989      30.681  13.711  11.511  1.00  0.00           H
ATOM   3000  OW  SOL   990      34.441   6.390   4.720  1.00  0.00           O
ATOM   3001  HW1 SOL   990      34.131   7.000   5.450  1.00  0.00           H
ATOM   3002  HW2 SOL   990      34.941   6.910   4.030  1.00  0.00           H
ATOM   3003  OW  SOL   991      22.161  15.101  13.291  1.00  0.00           O
ATOM   3004  HW1 SOL   991      21.951  14.661  12.421  1.00  0.00           H
ATOM   3005  HW2 SOL   991      23.131  15.361  13.321  1.00  0.00           H
ATOM   3006  OW  SOL   992      22.641   7.510  15.981  1.00  0.00           O
ATOM   3007  HW1 SOL   992      23.321   8.060  15.511  1.00  0.00           H
ATOM   3008  HW2 SOL   992      23.041   6.630  16.251  1.00  0.00           H
ATOM   3009  OW  SOL   993      34.491   7.790  16.701  1.00  0.00           O
ATOM   3010  HW1 SOL   993      33.571   8.170  16.651  1.00  0.00           H
ATOM   3011  HW2 SOL   993      35.091   8.260  16.051  1.00  0.00           H
ATOM   3012  OW  SOL   994      28.751   1.050  17.701  1.00  0.00           O
ATOM   3013  HW1 SOL   994      28.811   1.900  17.181  1.00  0.00           H
ATOM   3014  HW2 SOL   994      29.071   0.290  17.131  1.00  0.00           H
ATOM   3015  OW  SOL   995      23.661   0.500  17.401  1.00  0.00           O
ATOM   3016  HW1 SOL   995      23.241  -0.070  16.701  1.00  0.00           H
ATOM   3017  HW2 SOL   995      23.001   1.190  17.721  1.00  0.00           H
ATOM   3018  OW  SOL   996      24.351   8.700  10.291  1.00  0.00           O
ATOM   3019  HW1 SOL   996      24.791   9.590  10.201  1.00  0.00           H
ATOM   3020  HW2 SOL   996      23.721   8.700  11.061  1.00  0.00           H
ATOM   3021  OW  SOL   997      32.221   8.620  10.451  1.00  0.00           O
ATOM   3022  HW1 SOL   997      31.471   8.620   9.791  1.00  0.00           H
ATOM   3023  HW2 SOL   997      32.591   7.700  10.541  1.00  0.00           H
ATOM   3024  OW  SOL   998      21.691   2.130  12.311  1.00  0.00           O
ATOM   3025  HW1 SOL   998      21.461   2.500  13.211  1.00  0.00           H
ATOM   3026  HW2 SOL   998      21.391   1.180  12.251  1.00  0.00           H
ATOM   3027  OW  SOL   999      18.991  13.101  12.821  1.00  0.00           O
ATOM   3028  HW1 SOL   999      19.521  12.611  13.501  1.00  0.00           H
ATOM   3029  HW2 SOL   999      19.211  14.081  12.871  1.00  0.00           H
ATOM   3030  OW  SOL  1000      25.941   6.340  10.641  1.00  0.00           O
ATOM   3031  HW1 SOL  1000      26.531   6.080   9.881  1.00  0.00           H
ATOM   3032  HW2 SOL  1000      25.661   7.300  10.531  1.00  0.00           H
ATOM   3033  OW  SOL  1001      35.901   9.351  18.541  1.00  0.00           O
ATOM   3034  HW1 SOL  1001      35.441   9.281  17.651  1.00  0.00           H
ATOM   3035  HW2 SOL  1001      35.281   9.791  19.201  1.00  0.00           H
ATOM   3036  OW  SOL  1002      21.691   0.630   6.180  1.00  0.00           O
ATOM   3037  HW1 SOL  1002      21.581   1.570   6.510  1.00  0.00           H
ATOM   3038  HW2 SOL  1002      21.641   0.000   6.950  1.00  0.00           H
ATOM   3039  OW  SOL  1003      28.851   7.660   9.661  1.00  0.00           O
ATOM   3040  HW1 SOL  1003      29.001   7.870  10.621  1.00  0.00           H
ATOM   3041  HW2 SOL  1003      28.551   6.710   9.571  1.00  0.00           H
ATOM   3042  OW  SOL  1004      28.421  15.731  17.001  1.00  0.00           O
ATOM   3043  HW1 SOL  1004      28.221  16.171  16.121  1.00  0.00           H
ATOM   3044  HW2 SOL  1004      28.811  14.821  16.841  1.00  0.00           H
ATOM   3045  OW  SOL  1005      37.211  15.181  16.051  1.00  0.00           O
ATOM   3046  HW1 SOL  1005      37.351  15.451  15.101  1.00  0.00           H
ATOM   3047  HW2 SOL  1005      38.041  15.401  16.581  1.00  0.00           H
ATOM   3048  OW  SOL  1006      22.121   8.980  18.041  1.00  0.00           O
ATOM   3049  HW1 SOL  1006      22.881   9.420  18.521  1.00  0.00           H
ATOM   3050  HW2 SOL  1006      22.471   8.510  17.221  1.00  0.00           H
ATOM   3051  OW  SOL  1007      29.301  13.331   8.490  1.00  0.00           O
ATOM   3052  HW1 SOL  1007      29.371  12.491   7.940  1.00  0.00           H
ATOM   3053  HW2 SOL  1007      29.921  14.021   8.130  1.00  0.00           H
ATOM   3054  OW  SOL  1008      21.811   8.100   9.491  1.00  0.00           O
ATOM   3055  HW1 SOL  1008      22.741   8.460   9.541  1.00  0.00           H
ATOM   3056  HW2 SOL  1008      21.751   7.250  10.011  1.00  0.00           H
ATOM   3057  OW  SOL  1009      22.011   5.090  10.061  1.00  0.00           O
ATOM   3058  HW1 SOL  1009      21.491   4.260   9.891  1.00  0.00           H
ATOM   3059  HW2 SOL  1009      22.781   5.140   9.421  1.00  0.00           H
ATOM   3060  OW  SOL  1010      23.731   4.150  18.081  1.00  0.00           O
ATOM   3061  HW1 SOL  1010      23.551   4.600  18.961  1.00  0.00           H
ATOM   3062  HW2 SOL  1010      24.151   4.800  17.451  1.00  0.00           H
ATOM   3063  OW  SOL  1011      30.001   3.800  16.781  1.00  0.00           O
ATOM   3064  HW1 SOL  1011      29.551   4.430  17.421  1.00  0.00           H
ATOM   3065  HW2 SOL  1011      30.931   4.110  16.611  1.00  0.00           H
ATOM   3066  OW  SOL  1012      30.221   2.070  14.771  1.00  0.00           O
ATOM   3067  HW1 SOL  1012      30.221   2.710  15.541  1.00  0.00           H
ATOM   3068  HW2 SOL  1012      30.501   2.550  13.941  1.00  0.00           H
ATOM   3069  OW  SOL  1013      18.701  13.261   2.000  1.00  0.00           O
ATOM   3070  HW1 SOL  1013      17.771  13.471   1.690  1.00  0.00           H
ATOM   3071  HW2 SOL  1013      18.801  12.271   2.130  1.00  0.00           H
ATOM   3072  OW  SOL  1014      19.501  18.011   9.270  1.00  0.00           O
ATOM   3073  HW1 SOL  1014      19.081  17.151   9.000  1.00  0.00           H
ATOM   3074  HW2 SOL  1014      20.441  18.041   8.930  1.00  0.00           H
ATOM   3075  OW  SOL  1015      23.661  15.681   9.100  1.00  0.00           O
ATOM   3076  HW1 SOL  1015      24.321  16.421   9.190  1.00  0.00           H
ATOM   3077  HW2 SOL  1015      24.101  14.891   8.680  1.00  0.00           H
ATOM   3078  OW  SOL  1016      28.641   7.960  12.381  1.00  0.00           O
ATOM   3079  HW1 SOL  1016      29.051   7.640  13.241  1.00  0.00           H
ATOM   3080  HW2 SOL  1016      27.681   7.690  12.351  1.00  0.00           H
ATOM   3081  OW  SOL  1017      19.021   5.440  11.141  1.00  0.00           O
ATOM   3082  HW1 SOL  1017      19.871   5.110  10.731  1.00  0.00           H
ATOM   3083  HW2 SOL  1017      19.151   5.590  12.121  1.00  0.00           H
ATOM   3084  OW  SOL  1018      20.511   5.200  17.221  1.00  0.00           O
ATOM   3085  HW1 SOL  1018      21.101   4.800  16.521  1.00  0.00           H
ATOM   3086  HW2 SOL  1018      19.931   5.910  16.811  1.00  0.00           H
ATOM   3087  OW  SOL  1019      32.311   9.501  16.601  1.00  0.00           O
ATOM   3088  HW1 SOL  1019      32.701  10.391  16.801  1.00  0.00           H
ATOM   3089  HW2 SOL  1019      32.411   9.301  15.631  1.00  0.00           H
ATOM   3090  OW  SOL  1020      35.191   6.040  12.061  1.00  0.00           O
ATOM   3091  HW1 SOL  1020      34.811   5.350  12.681  1.00  0.00           H
ATOM   3092  HW2 SOL  1020      36.011   5.680  11.621  1.00  0.00           H
ATOM   3093  OW  SOL  1021      21.141  15.641  17.441  1.00  0.00           O
ATOM   3094  HW1 SOL  1021      20.841  16.211  18.201  1.00  0.00           H
ATOM   3095  HW2 SOL  1021      21.071  14.671  17.701  1.00  0.00           H
ATOM   3096  OW  SOL  1022      25.331   4.640  12.691  1.00  0.00           O
ATOM   3097  HW1 SOL  1022      24.991   3.750  12.391  1.00  0.00           H
ATOM   3098  HW2 SOL  1022      25.591   5.180  11.891  1.00  0.00           H
ATOM   3099  OW  SOL  1023      27.921  16.781  14.651  1.00  0.00           O
ATOM   3100  HW1 SOL  1023      27.681  16.601  13.701  1.00  0.00           H
ATOM   3101  HW2 SOL  1023      28.221  17.721  14.751  1.00  0.00           H
ATOM   3102  OW  SOL  1024      23.351   5.000   1.910  1.00  0.00           O
ATOM   3103  HW1 SOL  1024      23.961   5.800   1.950  1.00  0.00           H
ATOM   3104  HW2 SOL  1024      22.401   5.310   1.980  1.00  0.00           H
ATOM   3105  OW  SOL  1025      20.211  11.371  14.661  1.00  0.00           O
ATOM   3106  HW1 SOL  1025      20.431  10.761  15.421  1.00  0.00           H
ATOM   3107  HW2 SOL  1025      20.311  10.881  13.801  1.00  0.00           H
ATOM   3108  OW  SOL  1026      32.091  10.591  12.341  1.00  0.00           O
ATOM   3109  HW1 SOL  1026      32.331   9.961  11.601  1.00  0.00           H
ATOM   3110  HW2 SOL  1026      31.191  10.991  12.161  1.00  0.00           H
ATOM   3111  OW  SOL  1027      31.641   8.550   3.090  1.00  0.00           O
ATOM   3112  HW1 SOL  1027      30.781   8.240   3.510  1.00  0.00           H
ATOM   3113  HW2 SOL  1027      31.601   8.410   2.100  1.00  0.00           H
ATOM   3114  OW  SOL  1028      36.211  17.471  11.541  1.00  0.00           O
ATOM   3115  HW1 SOL  1028      36.821  17.771  10.811  1.00  0.00           H
ATOM   3116  HW2 SOL  1028      35.831  16.581  11.321  1.00  0.00           H
ATOM   3117  OW  SOL  1029      31.141  17.311  11.281  1.00  0.00           O
ATOM   3118  HW1 SOL  1029      31.981  17.361  10.741  1.00  0.00           H
ATOM   3119  HW2 SOL  1029      30.911  16.351  11.461  1.00  0.00           H
ATOM   3120  OW  SOL  1030      19.451  12.581  10.221  1.00  0.00           O
ATOM   3121  HW1 SOL  1030      19.401  12.571  11.221  1.00  0.00           H
ATOM   3122  HW2 SOL  1030      18.621  12.171   9.841  1.00  0.00           H
ATOM   3123  OW  SOL  1031      25.501  16.621  17.161  1.00  0.00           O
ATOM   3124  HW1 SOL  1031      24.941  17.431  17.251  1.00  0.00           H
ATOM   3125  HW2 SOL  1031      26.021  16.661  16.301  1.00  0.00           H
ATOM   3126  OW  SOL  1032      35.881   1.350   5.230  1.00  0.00           O
ATOM   3127  HW1 SOL  1032      36.611   1.180   4.560  1.00  0.00           H
ATOM   3128  HW2 SOL  1032      35.571   0.480   5.610  1.00  0.00           H
ATOM   3129  OW  SOL  1033      32.501  15.731   4.770  1.00  0.00           O
ATOM   3130  HW1 SOL  1033      33.171  15.851   4.030  1.00  0.00           H
ATOM   3131  HW2 SOL  1033      32.101  16.621   5.000  1.00  0.00           H
ATOM   3132  OW  SOL  1034      19.921  17.941  18.511  1.00  0.00           O
ATOM   3133  HW1 SOL  1034      19.511  17.201  19.041  1.00  0.00           H
ATOM   3134  HW2 SOL  1034      20.561  18.451  19.091  1.00  0.00           H
ATOM   3135  OW  SOL  1035      31.421   9.270   6.720  1.00  0.00           O
ATOM   3136  HW1 SOL  1035      32.021   8.460   6.740  1.00  0.00           H
ATOM   3137  HW2 SOL  1035      31.821   9.960   6.120  1.00  0.00           H
ATOM   3138  OW  SOL  1036      26.921  12.731  14.221  1.00  0.00           O
ATOM   3139  HW1 SOL  1036      26.871  13.061  15.171  1.00  0.00           H
ATOM   3140  HW2 SOL  1036      26.061  12.921  13.761  1.00  0.00           H
ATOM   3141  OW  SOL  1037      35.121  17.201  13.941  1.00  0.00           O
ATOM   3142  HW1 SOL  1037      35.651  17.301  13.101  1.00  0.00           H
ATOM   3143  HW2 SOL  1037      34.851  18.101  14.281  1.00  0.00           H
ATOM   3144  OW  SOL  1038      37.031   1.750   9.631  1.00  0.00           O
ATOM   3145  HW1 SOL  1038      37.421   0.900   9.271  1.00  0.00           H
ATOM   3146  HW2 SOL  1038      36.051   1.770   9.441  1.00  0.00           H
ATOM   3147  OW  SOL  1039      21.251   3.260   7.200  1.00  0.00           O
ATOM   3148  HW1 SOL  1039      20.461   3.770   6.860  1.00  0.00           H
ATOM   3149  HW2 SOL  1039      21.161   3.110   8.180  1.00  0.00           H
ATOM   3150  OW  SOL  1040      26.841  10.021  13.721  1.00  0.00           O
ATOM   3151  HW1 SOL  1040      27.241  10.011  12.801  1.00  0.00           H
ATOM   3152  HW2 SOL  1040      26.941  10.941  14.121  1.00  0.00           H
ATOM   3153  OW  SOL  1041      22.341  12.881  14.901  1.00  0.00           O
ATOM   3154  HW1 SOL  1041      22.211  13.811  14.561  1.00  0.00           H
ATOM   3155  HW2 SOL  1041      21.501  12.361  14.771  1.00  0.00           H
ATOM   3156  OW  SOL  1042      34.761  12.921  12.891  1.00  0.00           O
ATOM   3157  HW1 SOL  1042      35.361  12.951  13.691  1.00  0.00           H
ATOM   3158  HW2 SOL  1042      34.011  13.561  13.021  1.00  0.00           H
ATOM   3159  OW  SOL  1043      29.011  10.981   6.960  1.00  0.00           O
ATOM   3160  HW1 SOL  1043      28.311  10.511   7.500  1.00  0.00           H
ATOM   3161  HW2 SOL  1043      29.601  10.301   6.530  1.00  0.00           H
ATOM   3162  OW  SOL  1044      28.761   2.360   9.711  1.00  0.00           O
ATOM   3163  HW1 SOL  1044      28.681   2.000   8.781  1.00  0.00           H
ATOM   3164  HW2 SOL  1044      28.741   1.600  10.361  1.00  0.00           H
ATOM   3165  OW  SOL  1045      24.521  14.871   4.910  1.00  0.00           O
ATOM   3166  HW1 SOL  1045      24.941  14.291   4.210  1.00  0.00           H
ATOM   3167  HW2 SOL  1045      24.081  15.661   4.470  1.00  0.00           H
ATOM   3168  OW  SOL  1046      35.711   3.850  13.811  1.00  0.00           O
ATOM   3169  HW1 SOL  1046      36.441   4.540  13.851  1.00  0.00           H
ATOM   3170  HW2 SOL  1046      35.991   3.100  13.221  1.00  0.00           H
ATOM   3171  OW  SOL  1047      19.671  10.131  17.261  1.00  0.00           O
ATOM   3172  HW1 SOL  1047      18.901   9.801  17.801  1.00  0.00           H
ATOM   3173  HW2 SOL  1047      20.521   9.831  17.681  1.00  0.00           H
ATOM   3174  OW  SOL  1048      25.341   2.030  14.891  1.00  0.00           O
ATOM   3175  HW1 SOL  1048      26.241   1.870  14.491  1.00  0.00           H
ATOM   3176  HW2 SOL  1048      25.421   2.080  15.881  1.00  0.00           H
ATOM   3177  OW  SOL  1049      19.371   3.450   0.330  1.00  0.00           O
ATOM   3178  HW1 SOL  1049      18.451   3.170   0.040  1.00  0.00           H
ATOM   3179  HW2 SOL  1049      19.681   4.220  -0.230  1.00  0.00           H
ATOM   3180  OW  SOL  1050      33.021   8.560  13.981  1.00  0.00           O
ATOM   3181  HW1 SOL  1050      32.451   9.080  13.351  1.00  0.00           H
ATOM   3182  HW2 SOL  1050      33.981   8.680  13.741  1.00  0.00           H
ATOM   3183  OW  SOL  1051      19.341   1.660   3.180  1.00  0.00           O
ATOM   3184  HW1 SOL  1051      19.171   2.490   2.640  1.00  0.00           H
ATOM   3185  HW2 SOL  1051      20.241   1.290   2.960  1.00  0.00           H
ATOM   3186  OW  SOL  1052      24.751   8.420  14.311  1.00  0.00           O
ATOM   3187  HW1 SOL  1052      25.311   9.230  14.141  1.00  0.00           H
ATOM   3188  HW2 SOL  1052      25.341   7.620  14.341  1.00  0.00           H
ATOM   3189  OW  SOL  1053      33.551  17.671   9.591  1.00  0.00           O
ATOM   3190  HW1 SOL  1053      33.881  18.311   8.901  1.00  0.00           H
ATOM   3191  HW2 SOL  1053      34.211  17.611  10.341  1.00  0.00           H
ATOM   3192  OW  SOL  1054      25.781   5.650  17.081  1.00  0.00           O
ATOM   3193  HW1 SOL  1054      25.971   6.300  17.821  1.00  0.00           H
ATOM   3194  HW2 SOL  1054      26.381   4.850  17.171  1.00  0.00           H
ATOM   3195  OW  SOL  1055      33.121  12.201  16.331  1.00  0.00           O
ATOM   3196  HW1 SOL  1055      33.031  12.101  17.321  1.00  0.00           H
ATOM   3197  HW2 SOL  1055      34.081  12.131  16.071  1.00  0.00           H
ATOM   3198  OW  SOL  1056      22.521  17.411  15.601  1.00  0.00           O
ATOM   3199  HW1 SOL  1056      21.611  17.821  15.581  1.00  0.00           H
ATOM   3200  HW2 SOL  1056      22.451  16.471  15.921  1.00  0.00           H
ATOM   3201  OW  SOL  1057      35.361   8.830  12.541  1.00  0.00           O
ATOM   3202  HW1 SOL  1057      35.091   7.940  12.171  1.00  0.00           H
ATOM   3203  HW2 SOL  1057      35.371   9.510  11.811  1.00  0.00           H
ATOM   3204  OW  SOL  1058      24.561   7.450   6.520  1.00  0.00           O
ATOM   3205  HW1 SOL  1058      25.061   8.300   6.330  1.00  0.00           H
ATOM   3206  HW2 SOL  1058      23.681   7.470   6.040  1.00  0.00           H
ATOM   3207  OW  SOL  1059      36.391   3.420  16.421  1.00  0.00           O
ATOM   3208  HW1 SOL  1059      36.221   3.730  15.481  1.00  0.00           H
ATOM   3209  HW2 SOL  1059      35.551   3.050  16.801  1.00  0.00           H
ATOM   3210  OW  SOL  1060      35.921   9.341  15.171  1.00  0.00           O
ATOM   3211  HW1 SOL  1060      36.301  10.251  15.321  1.00  0.00           H
ATOM   3212  HW2 SOL  1060      35.841   9.171  14.181  1.00  0.00           H
ATOM   3213  OW  SOL  1061      25.231  17.901   9.531  1.00  0.00           O
ATOM   3214  HW1 SOL  1061      24.771  18.781   9.401  1.00  0.00           H
ATOM   3215  HW2 SOL  1061      26.221  18.021   9.461  1.00  0.00           H
ATOM   3216  OW  SOL  1062      32.701  18.511  17.201  1.00  0.00           O
ATOM   3217  HW1 SOL  1062      31.741  18.401  16.931  1.00  0.00           H
ATOM   3218  HW2 SOL  1062      33.261  17.841  16.721  1.00  0.00           H
ATOM   3219  OW  SOL  1063      27.211   9.561   8.610  1.00  0.00           O
ATOM   3220  HW1 SOL  1063      27.751   8.871   9.090  1.00  0.00           H
ATOM   3221  HW2 SOL  1063      26.891  10.251   9.270  1.00  0.00           H
ATOM   3222  OW  SOL  1064      37.231  15.691   8.510  1.00  0.00           O
ATOM   3223  HW1 SOL  1064      36.521  15.571   7.810  1.00  0.00           H
ATOM   3224  HW2 SOL  1064      37.241  14.901   9.110  1.00  0.00           H
ATOM   3225  OW  SOL  1065      20.831  13.141  18.441  1.00  0.00           O
ATOM   3226  HW1 SOL  1065      20.181  12.411  18.231  1.00  0.00           H
ATOM   3227  HW2 SOL  1065      20.871  13.281  19.421  1.00  0.00           H
ATOM   3228  OW  SOL  1066      19.411  12.401   6.530  1.00  0.00           O
ATOM   3229  HW1 SOL  1066      19.401  11.931   7.410  1.00  0.00           H
ATOM   3230  HW2 SOL  1066      20.231  12.121   6.020  1.00  0.00           H
ATOM   3231  OW  SOL  1067      25.341  13.911  16.241  1.00  0.00           O
ATOM   3232  HW1 SOL  1067      24.561  13.411  16.621  1.00  0.00           H
ATOM   3233  HW2 SOL  1067      25.311  14.861  16.551  1.00  0.00           H
ATOM   3234  OW  SOL  1068      36.861   1.920  12.271  1.00  0.00           O
ATOM   3235  HW1 SOL  1068      36.821   1.020  12.711  1.00  0.00           H
ATOM   3236  HW2 SOL  1068      36.891   1.810  11.281  1.00  0.00           H
ATOM   3237  OW  SOL  1069      22.901   4.240   5.200  1.00  0.00           O
ATOM   3238  HW1 SOL  1069      23.201   3.520   4.580  1.00  0.00           H
ATOM   3239  HW2 SOL  1069      22.511   3.840   6.030  1.00  0.00           H
ATOM   3240  OW  SOL  1070      35.671  14.871  11.041  1.00  0.00           O
ATOM   3241  HW1 SOL  1070      34.741  14.621  10.771  1.00  0.00           H
ATOM   3242  HW2 SOL  1070      35.931  14.371  11.861  1.00  0.00           H
ATOM   3243  OW  SOL  1071      21.791   5.470  12.801  1.00  0.00           O
ATOM   3244  HW1 SOL  1071      22.171   4.880  13.521  1.00  0.00           H
ATOM   3245  HW2 SOL  1071      22.191   5.210  11.921  1.00  0.00           H
ATOM   3246  OW  SOL  1072      26.741  15.861   6.870  1.00  0.00           O
ATOM   3247  HW1 SOL  1072      27.061  15.961   5.930  1.00  0.00           H
ATOM   3248  HW2 SOL  1072      25.951  15.241   6.890  1.00  0.00           H
ATOM   3249  OW  SOL  1073      32.861   2.140  11.121  1.00  0.00           O
ATOM   3250  HW1 SOL  1073      33.381   1.490  11.671  1.00  0.00           H
ATOM   3251  HW2 SOL  1073      32.371   2.770  11.731  1.00  0.00           H
ATOM   3252  OW  SOL  1074      28.631   0.340  11.541  1.00  0.00           O
ATOM   3253  HW1 SOL  1074      28.001  -0.380  11.231  1.00  0.00           H
ATOM   3254  HW2 SOL  1074      29.561  -0.020  11.541  1.00  0.00           H
ATOM   3255  OW  SOL  1075      26.321  13.301   3.010  1.00  0.00           O
ATOM   3256  HW1 SOL  1075      25.861  12.431   3.180  1.00  0.00           H
ATOM   3257  HW2 SOL  1075      27.231  13.271   3.420  1.00  0.00           H
ATOM   3258  OW  SOL  1076      24.801  15.671  12.841  1.00  0.00           O
ATOM   3259  HW1 SOL  1076      24.751  16.491  13.411  1.00  0.00           H
ATOM   3260  HW2 SOL  1076      25.691  15.641  12.391  1.00  0.00           H
ATOM   3261  OW  SOL  1077      31.621   4.530   6.910  1.00  0.00           O
ATOM   3262  HW1 SOL  1077      31.031   5.330   6.950  1.00  0.00           H
ATOM   3263  HW2 SOL  1077      31.771   4.180   7.840  1.00  0.00           H
ATOM   3264  OW  SOL  1078      34.551   2.210   8.820  1.00  0.00           O
ATOM   3265  HW1 SOL  1078      33.711   2.200   9.360  1.00  0.00           H
ATOM   3266  HW2 SOL  1078      34.571   3.040   8.260  1.00  0.00           H
ATOM   3267  OW  SOL  1079      19.011  10.771   3.000  1.00  0.00           O
ATOM   3268  HW1 SOL  1079      20.001  10.661   2.910  1.00  0.00           H
ATOM   3269  HW2 SOL  1079      18.611   9.911   3.320  1.00  0.00           H
ATOM   3270  OW  SOL  1080      20.921   6.280  19.751  1.00  0.00           O
ATOM   3271  HW1 SOL  1080      19.991   6.260  20.121  1.00  0.00           H
ATOM   3272  HW2 SOL  1080      20.931   5.890  18.831  1.00  0.00           H
ATOM   3273  OW  SOL  1081      20.871   2.750  28.581  1.00  0.00           O
ATOM   3274  HW1 SOL  1081      21.221   2.580  29.501  1.00  0.00           H
ATOM   3275  HW2 SOL  1081      19.991   2.300  28.461  1.00  0.00           H
ATOM   3276  OW  SOL  1082      18.811   3.680  25.091  1.00  0.00           O
ATOM   3277  HW1 SOL  1082      17.991   4.110  25.481  1.00  0.00           H
ATOM   3278  HW2 SOL  1082      18.531   2.950  24.461  1.00  0.00           H
ATOM   3279  OW  SOL  1083      24.311  12.751  30.271  1.00  0.00           O
ATOM   3280  HW1 SOL  1083      23.381  12.681  29.901  1.00  0.00           H
ATOM   3281  HW2 SOL  1083      24.421  13.641  30.711  1.00  0.00           H
ATOM   3282  OW  SOL  1084      34.171  15.111  25.651  1.00  0.00           O
ATOM   3283  HW1 SOL  1084      33.601  14.951  26.461  1.00  0.00           H
ATOM   3284  HW2 SOL  1084      33.581  15.211  24.851  1.00  0.00           H
ATOM   3285  OW  SOL  1085      36.051   6.180  27.181  1.00  0.00           O
ATOM   3286  HW1 SOL  1085      36.381   7.120  27.181  1.00  0.00           H
ATOM   3287  HW2 SOL  1085      36.561   5.640  27.841  1.00  0.00           H
ATOM   3288  OW  SOL  1086      29.971   7.030  25.791  1.00  0.00           O
ATOM   3289  HW1 SOL  1086      30.541   7.810  25.541  1.00  0.00           H
ATOM   3290  HW2 SOL  1086      29.371   7.290  26.551  1.00  0.00           H
ATOM   3291  OW  SOL  1087      36.171   6.070  20.931  1.00  0.00           O
ATOM   3292  HW1 SOL  1087      36.051   5.940  19.941  1.00  0.00           H
ATOM   3293  HW2 SOL  1087      35.871   5.260  21.421  1.00  0.00           H
ATOM   3294  OW  SOL  1088      26.301  11.441  28.851  1.00  0.00           O
ATOM   3295  HW1 SOL  1088      25.521  11.611  29.451  1.00  0.00           H
ATOM   3296  HW2 SOL  1088      26.641  12.311  28.491  1.00  0.00           H
ATOM   3297  OW  SOL  1089      25.471  10.121  25.271  1.00  0.00           O
ATOM   3298  HW1 SOL  1089      26.161   9.961  25.971  1.00  0.00           H
ATOM   3299  HW2 SOL  1089      24.741  10.691  25.651  1.00  0.00           H
ATOM   3300  OW  SOL  1090      21.971  14.351  29.231  1.00  0.00           O
ATOM   3301  HW1 SOL  1090      21.191  14.041  28.701  1.00  0.00           H
ATOM   3302  HW2 SOL  1090      22.551  14.931  28.661  1.00  0.00           H
ATOM   3303  OW  SOL  1091      34.651   4.470  25.991  1.00  0.00           O
ATOM   3304  HW1 SOL  1091      33.911   4.930  25.491  1.00  0.00           H
ATOM   3305  HW2 SOL  1091      35.161   5.150  26.521  1.00  0.00           H
ATOM   3306  OW  SOL  1092      20.931  17.131  23.451  1.00  0.00           O
ATOM   3307  HW1 SOL  1092      21.271  17.901  23.991  1.00  0.00           H
ATOM   3308  HW2 SOL  1092      21.371  17.131  22.551  1.00  0.00           H
ATOM   3309  OW  SOL  1093      20.921  14.341  24.001  1.00  0.00           O
ATOM   3310  HW1 SOL  1093      20.661  15.301  24.001  1.00  0.00           H
ATOM   3311  HW2 SOL  1093      20.211  13.801  24.451  1.00  0.00           H
ATOM   3312  OW  SOL  1094      21.021  10.911  27.481  1.00  0.00           O
ATOM   3313  HW1 SOL  1094      21.161  10.071  28.001  1.00  0.00           H
ATOM   3314  HW2 SOL  1094      20.471  11.551  28.031  1.00  0.00           H
ATOM   3315  OW  SOL  1095      24.681   9.641  19.851  1.00  0.00           O
ATOM   3316  HW1 SOL  1095      24.751  10.481  19.311  1.00  0.00           H
ATOM   3317  HW2 SOL  1095      25.141   9.771  20.731  1.00  0.00           H
ATOM   3318  OW  SOL  1096      19.841   6.430  24.251  1.00  0.00           O
ATOM   3319  HW1 SOL  1096      19.391   5.550  24.421  1.00  0.00           H
ATOM   3320  HW2 SOL  1096      19.831   6.970  25.091  1.00  0.00           H
ATOM   3321  OW  SOL  1097      37.041  17.671  22.211  1.00  0.00           O
ATOM   3322  HW1 SOL  1097      37.581  17.381  23.011  1.00  0.00           H
ATOM   3323  HW2 SOL  1097      37.341  18.571  21.921  1.00  0.00           H
ATOM   3324  OW  SOL  1098      18.891  15.961  19.791  1.00  0.00           O
ATOM   3325  HW1 SOL  1098      18.701  15.001  20.001  1.00  0.00           H
ATOM   3326  HW2 SOL  1098      18.561  16.541  20.541  1.00  0.00           H
ATOM   3327  OW  SOL  1099      35.511   9.220  24.741  1.00  0.00           O
ATOM   3328  HW1 SOL  1099      36.461   8.930  24.821  1.00  0.00           H
ATOM   3329  HW2 SOL  1099      35.431   9.870  23.991  1.00  0.00           H
ATOM   3330  OW  SOL  1100      35.031  11.081  22.941  1.00  0.00           O
ATOM   3331  HW1 SOL  1100      35.891  11.101  22.421  1.00  0.00           H
ATOM   3332  HW2 SOL  1100      35.171  11.551  23.821  1.00  0.00           H
ATOM   3333  OW  SOL  1101      24.751  13.651  25.881  1.00  0.00           O
ATOM   3334  HW1 SOL  1101      24.261  12.781  25.971  1.00  0.00           H
ATOM   3335  HW2 SOL  1101      24.521  14.081  25.011  1.00  0.00           H
ATOM   3336  OW  SOL  1102      26.711   0.040  23.641  1.00  0.00           O
ATOM   3337  HW1 SOL  1102      27.111   0.950  23.551  1.00  0.00           H
ATOM   3338  HW2 SOL  1102      25.711   0.120  23.701  1.00  0.00           H
ATOM   3339  OW  SOL  1103      33.871   9.991  20.521  1.00  0.00           O
ATOM   3340  HW1 SOL  1103      33.241   9.231  20.651  1.00  0.00           H
ATOM   3341  HW2 SOL  1103      34.351  10.171  21.381  1.00  0.00           H
ATOM   3342  OW  SOL  1104      33.281  14.171  28.151  1.00  0.00           O
ATOM   3343  HW1 SOL  1104      32.691  14.231  28.951  1.00  0.00           H
ATOM   3344  HW2 SOL  1104      33.131  13.291  27.691  1.00  0.00           H
ATOM   3345  OW  SOL  1105      35.291  17.141  24.341  1.00  0.00           O
ATOM   3346  HW1 SOL  1105      34.881  16.911  23.461  1.00  0.00           H
ATOM   3347  HW2 SOL  1105      35.111  16.401  24.991  1.00  0.00           H
ATOM   3348  OW  SOL  1106      24.601   7.290  21.321  1.00  0.00           O
ATOM   3349  HW1 SOL  1106      24.841   7.980  20.641  1.00  0.00           H
ATOM   3350  HW2 SOL  1106      23.821   7.620  21.861  1.00  0.00           H
ATOM   3351  OW  SOL  1107      31.431   3.450  28.061  1.00  0.00           O
ATOM   3352  HW1 SOL  1107      30.571   2.950  27.931  1.00  0.00           H
ATOM   3353  HW2 SOL  1107      32.051   2.910  28.621  1.00  0.00           H
ATOM   3354  OW  SOL  1108      34.381  16.621  21.691  1.00  0.00           O
ATOM   3355  HW1 SOL  1108      35.271  17.081  21.721  1.00  0.00           H
ATOM   3356  HW2 SOL  1108      34.171  16.381  20.741  1.00  0.00           H
ATOM   3357  OW  SOL  1109      28.531   4.100  31.041  1.00  0.00           O
ATOM   3358  HW1 SOL  1109      27.761   4.440  31.581  1.00  0.00           H
ATOM   3359  HW2 SOL  1109      28.191   3.590  30.251  1.00  0.00           H
ATOM   3360  OW  SOL  1110      29.031   7.010  22.911  1.00  0.00           O
ATOM   3361  HW1 SOL  1110      29.291   6.970  23.871  1.00  0.00           H
ATOM   3362  HW2 SOL  1110      28.181   6.500  22.771  1.00  0.00           H
ATOM   3363  OW  SOL  1111      19.381   8.110  26.511  1.00  0.00           O
ATOM   3364  HW1 SOL  1111      20.371   7.990  26.601  1.00  0.00           H
ATOM   3365  HW2 SOL  1111      19.141   9.060  26.721  1.00  0.00           H
ATOM   3366  OW  SOL  1112      27.271   3.480  20.571  1.00  0.00           O
ATOM   3367  HW1 SOL  1112      27.861   4.110  20.081  1.00  0.00           H
ATOM   3368  HW2 SOL  1112      27.461   2.540  20.281  1.00  0.00           H
ATOM   3369  OW  SOL  1113      32.241  11.441  24.071  1.00  0.00           O
ATOM   3370  HW1 SOL  1113      33.071  11.151  23.591  1.00  0.00           H
ATOM   3371  HW2 SOL  1113      31.751  12.111  23.511  1.00  0.00           H
ATOM   3372  OW  SOL  1114      24.121   1.960  27.471  1.00  0.00           O
ATOM   3373  HW1 SOL  1114      24.071   1.910  28.471  1.00  0.00           H
ATOM   3374  HW2 SOL  1114      24.141   2.920  27.181  1.00  0.00           H
ATOM   3375  OW  SOL  1115      28.701  14.561  23.391  1.00  0.00           O
ATOM   3376  HW1 SOL  1115      28.241  15.281  22.871  1.00  0.00           H
ATOM   3377  HW2 SOL  1115      28.661  14.761  24.371  1.00  0.00           H
ATOM   3378  OW  SOL  1116      22.131  18.011  27.151  1.00  0.00           O
ATOM   3379  HW1 SOL  1116      22.631  17.151  27.211  1.00  0.00           H
ATOM   3380  HW2 SOL  1116      22.781  18.781  27.121  1.00  0.00           H
ATOM   3381  OW  SOL  1117      36.571  10.661  27.351  1.00  0.00           O
ATOM   3382  HW1 SOL  1117      35.951  10.511  26.591  1.00  0.00           H
ATOM   3383  HW2 SOL  1117      36.051  10.771  28.201  1.00  0.00           H
ATOM   3384  OW  SOL  1118      21.831   9.431  21.041  1.00  0.00           O
ATOM   3385  HW1 SOL  1118      22.651   9.821  20.621  1.00  0.00           H
ATOM   3386  HW2 SOL  1118      21.561   8.611  20.551  1.00  0.00           H
ATOM   3387  OW  SOL  1119      33.201   7.350  25.901  1.00  0.00           O
ATOM   3388  HW1 SOL  1119      33.151   6.700  26.651  1.00  0.00           H
ATOM   3389  HW2 SOL  1119      34.001   7.940  26.031  1.00  0.00           H
ATOM   3390  OW  SOL  1120      29.731  17.761  20.991  1.00  0.00           O
ATOM   3391  HW1 SOL  1120      29.131  17.141  21.491  1.00  0.00           H
ATOM   3392  HW2 SOL  1120      30.041  17.321  20.141  1.00  0.00           H
ATOM   3393  OW  SOL  1121      20.641   2.850  33.601  1.00  0.00           O
ATOM   3394  HW1 SOL  1121      19.841   3.450  33.471  1.00  0.00           H
ATOM   3395  HW2 SOL  1121      20.541   2.360  34.461  1.00  0.00           H
ATOM   3396  OW  SOL  1122      34.941  13.771  19.431  1.00  0.00           O
ATOM   3397  HW1 SOL  1122      34.621  14.711  19.331  1.00  0.00           H
ATOM   3398  HW2 SOL  1122      34.181  13.141  19.311  1.00  0.00           H
ATOM   3399  OW  SOL  1123      23.261  17.431  21.851  1.00  0.00           O
ATOM   3400  HW1 SOL  1123      23.591  17.821  22.711  1.00  0.00           H
ATOM   3401  HW2 SOL  1123      24.021  17.361  21.201  1.00  0.00           H
ATOM   3402  OW  SOL  1124      32.621   1.070  22.881  1.00  0.00           O
ATOM   3403  HW1 SOL  1124      32.381   0.700  21.981  1.00  0.00           H
ATOM   3404  HW2 SOL  1124      33.611   1.230  22.921  1.00  0.00           H
ATOM   3405  OW  SOL  1125      28.021  16.981  27.661  1.00  0.00           O
ATOM   3406  HW1 SOL  1125      28.821  16.411  27.871  1.00  0.00           H
ATOM   3407  HW2 SOL  1125      27.531  16.581  26.891  1.00  0.00           H
ATOM   3408  OW  SOL  1126      22.441   7.000  23.421  1.00  0.00           O
ATOM   3409  HW1 SOL  1126      22.891   6.100  23.391  1.00  0.00           H
ATOM   3410  HW2 SOL  1126      21.501   6.890  23.751  1.00  0.00           H
ATOM   3411  OW  SOL  1127      24.761   1.220  19.791  1.00  0.00           O
ATOM   3412  HW1 SOL  1127      25.741   1.000  19.861  1.00  0.00           H
ATOM   3413  HW2 SOL  1127      24.451   1.050  18.861  1.00  0.00           H
ATOM   3414  OW  SOL  1128      26.651  14.021  27.861  1.00  0.00           O
ATOM   3415  HW1 SOL  1128      27.551  14.161  27.441  1.00  0.00           H
ATOM   3416  HW2 SOL  1128      25.941  14.041  27.151  1.00  0.00           H
ATOM   3417  OW  SOL  1129      27.841   5.030  27.611  1.00  0.00           O
ATOM   3418  HW1 SOL  1129      27.591   4.940  26.651  1.00  0.00           H
ATOM   3419  HW2 SOL  1129      28.321   4.210  27.921  1.00  0.00           H
ATOM   3420  OW  SOL  1130      24.011   0.640  23.741  1.00  0.00           O
ATOM   3421  HW1 SOL  1130      23.201   0.650  24.321  1.00  0.00           H
ATOM   3422  HW2 SOL  1130      24.041   1.470  23.191  1.00  0.00           H
ATOM   3423  OW  SOL  1131      32.961  11.881  19.031  1.00  0.00           O
ATOM   3424  HW1 SOL  1131      33.281  11.121  19.601  1.00  0.00           H
ATOM   3425  HW2 SOL  1131      32.041  12.151  19.331  1.00  0.00           H
ATOM   3426  OW  SOL  1132      21.591   0.350  20.331  1.00  0.00           O
ATOM   3427  HW1 SOL  1132      22.081   1.190  20.121  1.00  0.00           H
ATOM   3428  HW2 SOL  1132      22.211  -0.300  20.781  1.00  0.00           H
ATOM   3429  OW  SOL  1133      27.971   2.360  23.421  1.00  0.00           O
ATOM   3430  HW1 SOL  1133      27.491   2.770  22.641  1.00  0.00           H
ATOM   3431  HW2 SOL  1133      28.961   2.340  23.231  1.00  0.00           H
ATOM   3432  OW  SOL  1134      30.891  15.701  26.551  1.00  0.00           O
ATOM   3433  HW1 SOL  1134      31.101  16.441  25.901  1.00  0.00           H
ATOM   3434  HW2 SOL  1134      31.571  15.701  27.281  1.00  0.00           H
ATOM   3435  OW  SOL  1135      23.211  11.521  26.031  1.00  0.00           O
ATOM   3436  HW1 SOL  1135      22.501  11.251  26.681  1.00  0.00           H
ATOM   3437  HW2 SOL  1135      22.951  11.241  25.101  1.00  0.00           H
ATOM   3438  OW  SOL  1136      31.331  17.971  24.531  1.00  0.00           O
ATOM   3439  HW1 SOL  1136      31.771  18.611  23.891  1.00  0.00           H
ATOM   3440  HW2 SOL  1136      30.831  18.491  25.231  1.00  0.00           H
ATOM   3441  OW  SOL  1137      28.941   5.490  18.781  1.00  0.00           O
ATOM   3442  HW1 SOL  1137      28.531   6.310  18.391  1.00  0.00           H
ATOM   3443  HW2 SOL  1137      29.581   5.750  19.511  1.00  0.00           H
ATOM   3444  OW  SOL  1138      19.401   5.560  32.481  1.00  0.00           O
ATOM   3445  HW1 SOL  1138      20.321   5.550  32.071  1.00  0.00           H
ATOM   3446  HW2 SOL  1138      19.341   6.300  33.151  1.00  0.00           H
ATOM   3447  OW  SOL  1139      27.281   4.540  25.041  1.00  0.00           O
ATOM   3448  HW1 SOL  1139      26.961   5.260  24.421  1.00  0.00           H
ATOM   3449  HW2 SOL  1139      27.521   3.730  24.511  1.00  0.00           H
ATOM   3450  OW  SOL  1140      28.791   0.390  26.151  1.00  0.00           O
ATOM   3451  HW1 SOL  1140      28.071   0.440  25.461  1.00  0.00           H
ATOM   3452  HW2 SOL  1140      28.551  -0.300  26.841  1.00  0.00           H
ATOM   3453  OW  SOL  1141      32.911  11.731  27.291  1.00  0.00           O
ATOM   3454  HW1 SOL  1141      32.361  10.891  27.221  1.00  0.00           H
ATOM   3455  HW2 SOL  1141      33.171  12.021  26.371  1.00  0.00           H
ATOM   3456  OW  SOL  1142      33.281   5.900  28.541  1.00  0.00           O
ATOM   3457  HW1 SOL  1142      32.981   4.950  28.611  1.00  0.00           H
ATOM   3458  HW2 SOL  1142      34.011   6.060  29.201  1.00  0.00           H
ATOM   3459  OW  SOL  1143      37.191   8.330  22.391  1.00  0.00           O
ATOM   3460  HW1 SOL  1143      37.611   7.690  23.031  1.00  0.00           H
ATOM   3461  HW2 SOL  1143      36.811   7.820  21.611  1.00  0.00           H
ATOM   3462  OW  SOL  1144      23.501  13.851  20.361  1.00  0.00           O
ATOM   3463  HW1 SOL  1144      22.631  13.701  20.831  1.00  0.00           H
ATOM   3464  HW2 SOL  1144      23.331  14.111  19.411  1.00  0.00           H
ATOM   3465  OW  SOL  1145      35.261  12.801  25.191  1.00  0.00           O
ATOM   3466  HW1 SOL  1145      36.251  12.881  25.331  1.00  0.00           H
ATOM   3467  HW2 SOL  1145      34.811  13.641  25.501  1.00  0.00           H
ATOM   3468  OW  SOL  1146      32.521   5.750  19.401  1.00  0.00           O
ATOM   3469  HW1 SOL  1146      31.981   5.540  20.211  1.00  0.00           H
ATOM   3470  HW2 SOL  1146      33.431   5.340  19.491  1.00  0.00           H
ATOM   3471  OW  SOL  1147      23.891   2.560  21.901  1.00  0.00           O
ATOM   3472  HW1 SOL  1147      24.161   1.970  21.151  1.00  0.00           H
ATOM   3473  HW2 SOL  1147      23.891   3.510  21.591  1.00  0.00           H
ATOM   3474  OW  SOL  1148      35.001  10.991  29.411  1.00  0.00           O
ATOM   3475  HW1 SOL  1148      35.051  11.801  30.001  1.00  0.00           H
ATOM   3476  HW2 SOL  1148      34.141  11.011  28.901  1.00  0.00           H
ATOM   3477  OW  SOL  1149      25.671  10.501  22.301  1.00  0.00           O
ATOM   3478  HW1 SOL  1149      25.531  10.571  23.291  1.00  0.00           H
ATOM   3479  HW2 SOL  1149      26.511   9.991  22.121  1.00  0.00           H
ATOM   3480  OW  SOL  1150      22.721   8.130  31.131  1.00  0.00           O
ATOM   3481  HW1 SOL  1150      23.581   8.250  31.631  1.00  0.00           H
ATOM   3482  HW2 SOL  1150      22.301   7.260  31.401  1.00  0.00           H
ATOM   3483  OW  SOL  1151      19.261  15.641  31.931  1.00  0.00           O
ATOM   3484  HW1 SOL  1151      18.801  16.461  31.591  1.00  0.00           H
ATOM   3485  HW2 SOL  1151      20.241  15.831  32.021  1.00  0.00           H
ATOM   3486  OW  SOL  1152      22.291  11.001  23.631  1.00  0.00           O
ATOM   3487  HW1 SOL  1152      22.221  11.831  23.071  1.00  0.00           H
ATOM   3488  HW2 SOL  1152      22.331  10.201  23.031  1.00  0.00           H
ATOM   3489  OW  SOL  1153      24.281   5.370  27.271  1.00  0.00           O
ATOM   3490  HW1 SOL  1153      24.401   6.030  26.531  1.00  0.00           H
ATOM   3491  HW2 SOL  1153      24.741   5.710  28.101  1.00  0.00           H
ATOM   3492  OW  SOL  1154      31.141  13.481  22.501  1.00  0.00           O
ATOM   3493  HW1 SOL  1154      31.641  14.251  22.901  1.00  0.00           H
ATOM   3494  HW2 SOL  1154      30.191  13.501  22.821  1.00  0.00           H
ATOM   3495  OW  SOL  1155      31.341  14.451  30.041  1.00  0.00           O
ATOM   3496  HW1 SOL  1155      31.811  14.581  30.911  1.00  0.00           H
ATOM   3497  HW2 SOL  1155      30.681  13.711  30.131  1.00  0.00           H
ATOM   3498  OW  SOL  1156      34.441   6.390  23.341  1.00  0.00           O
ATOM   3499  HW1 SOL  1156      34.131   7.000  24.071  1.00  0.00           H
ATOM   3500  HW2 SOL  1156      34.941   6.910  22.651  1.00  0.00           H
ATOM   3501  OW  SOL  1157      24.351   8.700  28.911  1.00  0.00           O
ATOM   3502  HW1 SOL  1157      24.791   9.590  28.821  1.00  0.00           H
ATOM   3503  HW2 SOL  1157      23.721   8.700  29.681  1.00  0.00           H
ATOM   3504  OW  SOL  1158      32.221   8.620  29.071  1.00  0.00           O
ATOM   3505  HW1 SOL  1158      31.471   8.620  28.411  1.00  0.00           H
ATOM   3506  HW2 SOL  1158      32.591   7.700  29.161  1.00  0.00           H
ATOM   3507  OW  SOL  1159      30.711   5.250  21.371  1.00  0.00           O
ATOM   3508  HW1 SOL  1159      30.841   4.410  21.911  1.00  0.00           H
ATOM   3509  HW2 SOL  1159      30.421   5.990  21.971  1.00  0.00           H
ATOM   3510  OW  SOL  1160      18.991  13.101  31.441  1.00  0.00           O
ATOM   3511  HW1 SOL  1160      19.521  12.611  32.121  1.00  0.00           H
ATOM   3512  HW2 SOL  1160      19.211  14.081  31.491  1.00  0.00           H
ATOM   3513  OW  SOL  1161      25.941   6.340  29.261  1.00  0.00           O
ATOM   3514  HW1 SOL  1161      26.531   6.080  28.501  1.00  0.00           H
ATOM   3515  HW2 SOL  1161      25.661   7.300  29.151  1.00  0.00           H
ATOM   3516  OW  SOL  1162      21.691   0.630  24.801  1.00  0.00           O
ATOM   3517  HW1 SOL  1162      21.581   1.570  25.131  1.00  0.00           H
ATOM   3518  HW2 SOL  1162      21.641   0.000  25.571  1.00  0.00           H
ATOM   3519  OW  SOL  1163      34.841   3.670  22.361  1.00  0.00           O
ATOM   3520  HW1 SOL  1163      34.861   2.910  23.001  1.00  0.00           H
ATOM   3521  HW2 SOL  1163      34.361   4.440  22.761  1.00  0.00           H
ATOM   3522  OW  SOL  1164      28.851   7.660  28.281  1.00  0.00           O
ATOM   3523  HW1 SOL  1164      29.001   7.870  29.241  1.00  0.00           H
ATOM   3524  HW2 SOL  1164      28.551   6.710  28.191  1.00  0.00           H
ATOM   3525  OW  SOL  1165      34.021   2.740  19.871  1.00  0.00           O
ATOM   3526  HW1 SOL  1165      33.411   1.990  20.101  1.00  0.00           H
ATOM   3527  HW2 SOL  1165      34.241   3.260  20.701  1.00  0.00           H
ATOM   3528  OW  SOL  1166      31.651   8.380  19.041  1.00  0.00           O
ATOM   3529  HW1 SOL  1166      31.991   7.450  19.191  1.00  0.00           H
ATOM   3530  HW2 SOL  1166      31.831   8.650  18.091  1.00  0.00           H
ATOM   3531  OW  SOL  1167      29.301  13.331  27.111  1.00  0.00           O
ATOM   3532  HW1 SOL  1167      29.371  12.491  26.561  1.00  0.00           H
ATOM   3533  HW2 SOL  1167      29.921  14.021  26.751  1.00  0.00           H
ATOM   3534  OW  SOL  1168      21.811   8.100  28.111  1.00  0.00           O
ATOM   3535  HW1 SOL  1168      22.741   8.460  28.161  1.00  0.00           H
ATOM   3536  HW2 SOL  1168      21.751   7.250  28.631  1.00  0.00           H
ATOM   3537  OW  SOL  1169      22.011   5.090  28.681  1.00  0.00           O
ATOM   3538  HW1 SOL  1169      21.491   4.260  28.511  1.00  0.00           H
ATOM   3539  HW2 SOL  1169      22.781   5.140  28.041  1.00  0.00           H
ATOM   3540  OW  SOL  1170      18.701  13.261  20.621  1.00  0.00           O
ATOM   3541  HW1 SOL  1170      17.771  13.471  20.311  1.00  0.00           H
ATOM   3542  HW2 SOL  1170      18.801  12.271  20.751  1.00  0.00           H
ATOM   3543  OW  SOL  1171      19.501  18.011  27.891  1.00  0.00           O
ATOM   3544  HW1 SOL  1171      19.081  17.151  27.621  1.00  0.00           H
ATOM   3545  HW2 SOL  1171      20.441  18.041  27.551  1.00  0.00           H
ATOM   3546  OW  SOL  1172      23.661  15.681  27.721  1.00  0.00           O
ATOM   3547  HW1 SOL  1172      24.321  16.421  27.811  1.00  0.00           H
ATOM   3548  HW2 SOL  1172      24.101  14.891  27.301  1.00  0.00           H
ATOM   3549  OW  SOL  1173      19.021   5.440  29.761  1.00  0.00           O
ATOM   3550  HW1 SOL  1173      19.871   5.110  29.351  1.00  0.00           H
ATOM   3551  HW2 SOL  1173      19.151   5.590  30.741  1.00  0.00           H
ATOM   3552  OW  SOL  1174      26.771   5.720  21.871  1.00  0.00           O
ATOM   3553  HW1 SOL  1174      26.841   4.830  21.411  1.00  0.00           H
ATOM   3554  HW2 SOL  1174      25.831   6.060  21.791  1.00  0.00           H
ATOM   3555  OW  SOL  1175      23.351   5.000  20.531  1.00  0.00           O
ATOM   3556  HW1 SOL  1175      23.961   5.800  20.571  1.00  0.00           H
ATOM   3557  HW2 SOL  1175      22.401   5.310  20.601  1.00  0.00           H
ATOM   3558  OW  SOL  1176      31.641   8.550  21.711  1.00  0.00           O
ATOM   3559  HW1 SOL  1176      30.781   8.240  22.131  1.00  0.00           H
ATOM   3560  HW2 SOL  1176      31.601   8.410  20.721  1.00  0.00           H
ATOM   3561  OW  SOL  1177      19.451  12.581  28.841  1.00  0.00           O
ATOM   3562  HW1 SOL  1177      19.401  12.571  29.841  1.00  0.00           H
ATOM   3563  HW2 SOL  1177      18.621  12.171  28.461  1.00  0.00           H
ATOM   3564  OW  SOL  1178      27.651   0.860  19.951  1.00  0.00           O
ATOM   3565  HW1 SOL  1178      28.161   0.870  19.091  1.00  0.00           H
ATOM   3566  HW2 SOL  1178      28.211   0.440  20.661  1.00  0.00           H
ATOM   3567  OW  SOL  1179      35.881   1.350  23.851  1.00  0.00           O
ATOM   3568  HW1 SOL  1179      36.611   1.180  23.181  1.00  0.00           H
ATOM   3569  HW2 SOL  1179      35.571   0.480  24.231  1.00  0.00           H
ATOM   3570  OW  SOL  1180      32.501  15.731  23.391  1.00  0.00           O
ATOM   3571  HW1 SOL  1180      33.171  15.851  22.651  1.00  0.00           H
ATOM   3572  HW2 SOL  1180      32.101  16.621  23.621  1.00  0.00           H
ATOM   3573  OW  SOL  1181      31.421   9.270  25.341  1.00  0.00           O
ATOM   3574  HW1 SOL  1181      32.021   8.460  25.361  1.00  0.00           H
ATOM   3575  HW2 SOL  1181      31.821   9.960  24.741  1.00  0.00           H
ATOM   3576  OW  SOL  1182      25.341  16.161  20.161  1.00  0.00           O
ATOM   3577  HW1 SOL  1182      25.431  16.261  19.171  1.00  0.00           H
ATOM   3578  HW2 SOL  1182      24.941  15.271  20.371  1.00  0.00           H
ATOM   3579  OW  SOL  1183      37.031   1.750  28.251  1.00  0.00           O
ATOM   3580  HW1 SOL  1183      37.421   0.900  27.891  1.00  0.00           H
ATOM   3581  HW2 SOL  1183      36.051   1.770  28.061  1.00  0.00           H
ATOM   3582  OW  SOL  1184      21.251   3.260  25.821  1.00  0.00           O
ATOM   3583  HW1 SOL  1184      20.461   3.770  25.481  1.00  0.00           H
ATOM   3584  HW2 SOL  1184      21.161   3.110  26.801  1.00  0.00           H
ATOM   3585  OW  SOL  1185      30.561  16.121  18.931  1.00  0.00           O
ATOM   3586  HW1 SOL  1185      30.621  15.191  19.301  1.00  0.00           H
ATOM   3587  HW2 SOL  1185      29.971  16.121  18.131  1.00  0.00           H
ATOM   3588  OW  SOL  1186      27.781   9.100  21.531  1.00  0.00           O
ATOM   3589  HW1 SOL  1186      28.411   9.480  20.851  1.00  0.00           H
ATOM   3590  HW2 SOL  1186      28.181   8.270  21.921  1.00  0.00           H
ATOM   3591  OW  SOL  1187      33.661  16.071  19.061  1.00  0.00           O
ATOM   3592  HW1 SOL  1187      32.741  16.441  19.131  1.00  0.00           H
ATOM   3593  HW2 SOL  1187      34.041  16.271  18.161  1.00  0.00           H
ATOM   3594  OW  SOL  1188      29.011  10.981  25.581  1.00  0.00           O
ATOM   3595  HW1 SOL  1188      28.311  10.511  26.121  1.00  0.00           H
ATOM   3596  HW2 SOL  1188      29.601  10.301  25.151  1.00  0.00           H
ATOM   3597  OW  SOL  1189      28.761   2.360  28.331  1.00  0.00           O
ATOM   3598  HW1 SOL  1189      28.681   2.000  27.401  1.00  0.00           H
ATOM   3599  HW2 SOL  1189      28.741   1.600  28.981  1.00  0.00           H
ATOM   3600  OW  SOL  1190      24.521  14.871  23.531  1.00  0.00           O
ATOM   3601  HW1 SOL  1190      24.941  14.291  22.831  1.00  0.00           H
ATOM   3602  HW2 SOL  1190      24.081  15.661  23.091  1.00  0.00           H
ATOM   3603  OW  SOL  1191      21.171  13.481  21.521  1.00  0.00           O
ATOM   3604  HW1 SOL  1191      20.211  13.491  21.251  1.00  0.00           H
ATOM   3605  HW2 SOL  1191      21.291  14.011  22.361  1.00  0.00           H
ATOM   3606  OW  SOL  1192      19.371   3.450  18.951  1.00  0.00           O
ATOM   3607  HW1 SOL  1192      18.451   3.170  18.661  1.00  0.00           H
ATOM   3608  HW2 SOL  1192      19.681   4.220  18.391  1.00  0.00           H
ATOM   3609  OW  SOL  1193      33.021   8.560  32.601  1.00  0.00           O
ATOM   3610  HW1 SOL  1193      32.451   9.080  31.971  1.00  0.00           H
ATOM   3611  HW2 SOL  1193      33.981   8.680  32.361  1.00  0.00           H
ATOM   3612  OW  SOL  1194      19.341   1.660  21.801  1.00  0.00           O
ATOM   3613  HW1 SOL  1194      19.171   2.490  21.261  1.00  0.00           H
ATOM   3614  HW2 SOL  1194      20.241   1.290  21.581  1.00  0.00           H
ATOM   3615  OW  SOL  1195      30.451  13.351  19.811  1.00  0.00           O
ATOM   3616  HW1 SOL  1195      29.461  13.241  19.831  1.00  0.00           H
ATOM   3617  HW2 SOL  1195      30.791  13.501  20.741  1.00  0.00           H
ATOM   3618  OW  SOL  1196      33.551  17.671  28.211  1.00  0.00           O
ATOM   3619  HW1 SOL  1196      33.881  18.311  27.521  1.00  0.00           H
ATOM   3620  HW2 SOL  1196      34.211  17.611  28.961  1.00  0.00           H
ATOM   3621  OW  SOL  1197      30.871   3.250  23.111  1.00  0.00           O
ATOM   3622  HW1 SOL  1197      31.521   2.510  23.001  1.00  0.00           H
ATOM   3623  HW2 SOL  1197      31.071   3.750  23.951  1.00  0.00           H
ATOM   3624  OW  SOL  1198      24.561   7.450  25.141  1.00  0.00           O
ATOM   3625  HW1 SOL  1198      25.061   8.300  24.951  1.00  0.00           H
ATOM   3626  HW2 SOL  1198      23.681   7.470  24.661  1.00  0.00           H
ATOM   3627  OW  SOL  1199      35.921   9.341  33.791  1.00  0.00           O
ATOM   3628  HW1 SOL  1199      36.301  10.251  33.941  1.00  0.00           H
ATOM   3629  HW2 SOL  1199      35.841   9.171  32.801  1.00  0.00           H
ATOM   3630  OW  SOL  1200      27.211  13.741  18.781  1.00  0.00           O
ATOM   3631  HW1 SOL  1200      26.751  13.891  19.661  1.00  0.00           H
ATOM   3632  HW2 SOL  1200      27.651  14.591  18.481  1.00  0.00           H
ATOM   3633  OW  SOL  1201      25.231  17.901  28.151  1.00  0.00           O
ATOM   3634  HW1 SOL  1201      24.771  18.781  28.021  1.00  0.00           H
ATOM   3635  HW2 SOL  1201      26.221  18.021  28.081  1.00  0.00           H
ATOM   3636  OW  SOL  1202      27.211   9.561  27.231  1.00  0.00           O
ATOM   3637  HW1 SOL  1202      27.751   8.871  27.711  1.00  0.00           H
ATOM   3638  HW2 SOL  1202      26.891  10.251  27.891  1.00  0.00           H
ATOM   3639  OW  SOL  1203      29.451   9.841  19.491  1.00  0.00           O
ATOM   3640  HW1 SOL  1203      29.221  10.371  18.671  1.00  0.00           H
ATOM   3641  HW2 SOL  1203      30.261   9.281  19.301  1.00  0.00           H
ATOM   3642  OW  SOL  1204      37.231  15.691  27.131  1.00  0.00           O
ATOM   3643  HW1 SOL  1204      36.521  15.571  26.431  1.00  0.00           H
ATOM   3644  HW2 SOL  1204      37.241  14.901  27.731  1.00  0.00           H
ATOM   3645  OW  SOL  1205      19.411  12.401  25.151  1.00  0.00           O
ATOM   3646  HW1 SOL  1205      19.401  11.931  26.031  1.00  0.00           H
ATOM   3647  HW2 SOL  1205      20.231  12.121  24.641  1.00  0.00           H
ATOM   3648  OW  SOL  1206      22.901   4.240  23.821  1.00  0.00           O
ATOM   3649  HW1 SOL  1206      23.201   3.520  23.201  1.00  0.00           H
ATOM   3650  HW2 SOL  1206      22.511   3.840  24.651  1.00  0.00           H
ATOM   3651  OW  SOL  1207      21.791   5.470  31.421  1.00  0.00           O
ATOM   3652  HW1 SOL  1207      22.171   4.880  32.141  1.00  0.00           H
ATOM   3653  HW2 SOL  1207      22.191   5.210  30.541  1.00  0.00           H
ATOM   3654  OW  SOL  1208      26.741  15.861  25.491  1.00  0.00           O
ATOM   3655  HW1 SOL  1208      27.061  15.961  24.551  1.00  0.00           H
ATOM   3656  HW2 SOL  1208      25.951  15.241  25.511  1.00  0.00           H
ATOM   3657  OW  SOL  1209      28.631   0.340  30.161  1.00  0.00           O
ATOM   3658  HW1 SOL  1209      28.001  -0.380  29.851  1.00  0.00           H
ATOM   3659  HW2 SOL  1209      29.561  -0.020  30.161  1.00  0.00           H
ATOM   3660  OW  SOL  1210      26.321  13.301  21.631  1.00  0.00           O
ATOM   3661  HW1 SOL  1210      25.861  12.431  21.801  1.00  0.00           H
ATOM   3662  HW2 SOL  1210      27.231  13.271  22.041  1.00  0.00           H
ATOM   3663  OW  SOL  1211      32.141   0.520  20.301  1.00  0.00           O
ATOM   3664  HW1 SOL  1211      32.491   0.110  19.461  1.00  0.00           H
ATOM   3665  HW2 SOL  1211      31.241   0.140  20.501  1.00  0.00           H
ATOM   3666  OW  SOL  1212      31.621   4.530  25.531  1.00  0.00           O
ATOM   3667  HW1 SOL  1212      31.031   5.330  25.571  1.00  0.00           H
ATOM   3668  HW2 SOL  1212      31.771   4.180  26.461  1.00  0.00           H
ATOM   3669  OW  SOL  1213      34.551   2.210  27.441  1.00  0.00           O
ATOM   3670  HW1 SOL  1213      33.711   2.200  27.981  1.00  0.00           H
ATOM   3671  HW2 SOL  1213      34.571   3.040  26.881  1.00  0.00           H
ATOM   3672  OW  SOL  1214      19.011  10.771  21.621  1.00  0.00           O
ATOM   3673  HW1 SOL  1214      20.001  10.661  21.531  1.00  0.00           H
ATOM   3674  HW2 SOL  1214      18.611   9.911  21.941  1.00  0.00           H
ATOM   3675  OW  SOL  1215      27.371  16.461  21.991  1.00  0.00           O
ATOM   3676  HW1 SOL  1215      26.601  16.111  21.451  1.00  0.00           H
ATOM   3677  HW2 SOL  1215      27.051  17.171  22.611  1.00  0.00           H
ATOM   3678  OW  SOL  1216      20.921  24.901   1.130  1.00  0.00           O
ATOM   3679  HW1 SOL  1216      19.991  24.881   1.500  1.00  0.00           H
ATOM   3680  HW2 SOL  1216      20.931  24.511   0.210  1.00  0.00           H
ATOM   3681  OW  SOL  1217      20.871  21.371   9.961  1.00  0.00           O
ATOM   3682  HW1 SOL  1217      21.221  21.201  10.881  1.00  0.00           H
ATOM   3683  HW2 SOL  1217      19.991  20.921   9.841  1.00  0.00           H
ATOM   3684  OW  SOL  1218      18.811  22.301   6.470  1.00  0.00           O
ATOM   3685  HW1 SOL  1218      17.991  22.731   6.860  1.00  0.00           H
ATOM   3686  HW2 SOL  1218      18.531  21.571   5.840  1.00  0.00           H
ATOM   3687  OW  SOL  1219      24.311  31.371  11.651  1.00  0.00           O
ATOM   3688  HW1 SOL  1219      23.381  31.301  11.281  1.00  0.00           H
ATOM   3689  HW2 SOL  1219      24.421  32.261  12.091  1.00  0.00           H
ATOM   3690  OW  SOL  1220      34.171  33.731   7.030  1.00  0.00           O
ATOM   3691  HW1 SOL  1220      33.601  33.571   7.840  1.00  0.00           H
ATOM   3692  HW2 SOL  1220      33.581  33.831   6.230  1.00  0.00           H
ATOM   3693  OW  SOL  1221      36.051  24.801   8.560  1.00  0.00           O
ATOM   3694  HW1 SOL  1221      36.381  25.741   8.560  1.00  0.00           H
ATOM   3695  HW2 SOL  1221      36.561  24.261   9.220  1.00  0.00           H
ATOM   3696  OW  SOL  1222      29.971  25.651   7.170  1.00  0.00           O
ATOM   3697  HW1 SOL  1222      30.541  26.431   6.920  1.00  0.00           H
ATOM   3698  HW2 SOL  1222      29.371  25.911   7.930  1.00  0.00           H
ATOM   3699  OW  SOL  1223      36.171  24.691   2.310  1.00  0.00           O
ATOM   3700  HW1 SOL  1223      36.051  24.561   1.320  1.00  0.00           H
ATOM   3701  HW2 SOL  1223      35.871  23.881   2.800  1.00  0.00           H
ATOM   3702  OW  SOL  1224      26.301  30.061  10.231  1.00  0.00           O
ATOM   3703  HW1 SOL  1224      25.521  30.231  10.831  1.00  0.00           H
ATOM   3704  HW2 SOL  1224      26.641  30.931   9.871  1.00  0.00           H
ATOM   3705  OW  SOL  1225      27.121  26.601  18.231  1.00  0.00           O
ATOM   3706  HW1 SOL  1225      27.081  27.361  18.881  1.00  0.00           H
ATOM   3707  HW2 SOL  1225      27.341  26.961  17.321  1.00  0.00           H
ATOM   3708  OW  SOL  1226      25.471  28.741   6.650  1.00  0.00           O
ATOM   3709  HW1 SOL  1226      26.161  28.581   7.350  1.00  0.00           H
ATOM   3710  HW2 SOL  1226      24.741  29.311   7.030  1.00  0.00           H
ATOM   3711  OW  SOL  1227      25.481  30.231  18.031  1.00  0.00           O
ATOM   3712  HW1 SOL  1227      26.081  31.021  18.171  1.00  0.00           H
ATOM   3713  HW2 SOL  1227      24.621  30.541  17.621  1.00  0.00           H
ATOM   3714  OW  SOL  1228      21.971  32.971  10.611  1.00  0.00           O
ATOM   3715  HW1 SOL  1228      21.191  32.661  10.081  1.00  0.00           H
ATOM   3716  HW2 SOL  1228      22.551  33.551  10.041  1.00  0.00           H
ATOM   3717  OW  SOL  1229      23.001  22.541  14.991  1.00  0.00           O
ATOM   3718  HW1 SOL  1229      23.821  21.981  15.081  1.00  0.00           H
ATOM   3719  HW2 SOL  1229      22.191  21.961  15.031  1.00  0.00           H
ATOM   3720  OW  SOL  1230      34.651  23.091   7.370  1.00  0.00           O
ATOM   3721  HW1 SOL  1230      33.911  23.551   6.870  1.00  0.00           H
ATOM   3722  HW2 SOL  1230      35.161  23.771   7.900  1.00  0.00           H
ATOM   3723  OW  SOL  1231      20.931  35.751   4.830  1.00  0.00           O
ATOM   3724  HW1 SOL  1231      21.271  36.521   5.370  1.00  0.00           H
ATOM   3725  HW2 SOL  1231      21.371  35.751   3.930  1.00  0.00           H
ATOM   3726  OW  SOL  1232      29.891  32.031  16.901  1.00  0.00           O
ATOM   3727  HW1 SOL  1232      30.361  32.031  17.781  1.00  0.00           H
ATOM   3728  HW2 SOL  1232      29.411  31.161  16.791  1.00  0.00           H
ATOM   3729  OW  SOL  1233      20.921  32.961   5.380  1.00  0.00           O
ATOM   3730  HW1 SOL  1233      20.661  33.921   5.380  1.00  0.00           H
ATOM   3731  HW2 SOL  1233      20.211  32.421   5.830  1.00  0.00           H
ATOM   3732  OW  SOL  1234      21.021  29.531   8.860  1.00  0.00           O
ATOM   3733  HW1 SOL  1234      21.161  28.691   9.380  1.00  0.00           H
ATOM   3734  HW2 SOL  1234      20.471  30.171   9.410  1.00  0.00           H
ATOM   3735  OW  SOL  1235      24.821  36.481  14.391  1.00  0.00           O
ATOM   3736  HW1 SOL  1235      23.901  36.311  14.741  1.00  0.00           H
ATOM   3737  HW2 SOL  1235      25.101  37.401  14.651  1.00  0.00           H
ATOM   3738  OW  SOL  1236      34.561  19.761  14.801  1.00  0.00           O
ATOM   3739  HW1 SOL  1236      34.381  20.431  14.081  1.00  0.00           H
ATOM   3740  HW2 SOL  1236      34.531  20.221  15.691  1.00  0.00           H
ATOM   3741  OW  SOL  1237      19.841  25.051   5.630  1.00  0.00           O
ATOM   3742  HW1 SOL  1237      19.391  24.171   5.800  1.00  0.00           H
ATOM   3743  HW2 SOL  1237      19.831  25.591   6.470  1.00  0.00           H
ATOM   3744  OW  SOL  1238      37.041  36.291   3.590  1.00  0.00           O
ATOM   3745  HW1 SOL  1238      37.581  36.001   4.390  1.00  0.00           H
ATOM   3746  HW2 SOL  1238      37.341  37.191   3.300  1.00  0.00           H
ATOM   3747  OW  SOL  1239      18.891  34.581   1.170  1.00  0.00           O
ATOM   3748  HW1 SOL  1239      18.701  33.621   1.380  1.00  0.00           H
ATOM   3749  HW2 SOL  1239      18.561  35.161   1.920  1.00  0.00           H
ATOM   3750  OW  SOL  1240      35.511  27.841   6.120  1.00  0.00           O
ATOM   3751  HW1 SOL  1240      36.461  27.551   6.200  1.00  0.00           H
ATOM   3752  HW2 SOL  1240      35.431  28.491   5.370  1.00  0.00           H
ATOM   3753  OW  SOL  1241      35.031  29.701   4.320  1.00  0.00           O
ATOM   3754  HW1 SOL  1241      35.891  29.721   3.800  1.00  0.00           H
ATOM   3755  HW2 SOL  1241      35.171  30.171   5.200  1.00  0.00           H
ATOM   3756  OW  SOL  1242      19.751  25.991  15.971  1.00  0.00           O
ATOM   3757  HW1 SOL  1242      20.631  25.861  16.421  1.00  0.00           H
ATOM   3758  HW2 SOL  1242      19.621  26.961  15.751  1.00  0.00           H
ATOM   3759  OW  SOL  1243      24.751  32.271   7.260  1.00  0.00           O
ATOM   3760  HW1 SOL  1243      24.261  31.401   7.350  1.00  0.00           H
ATOM   3761  HW2 SOL  1243      24.521  32.701   6.390  1.00  0.00           H
ATOM   3762  OW  SOL  1244      26.711  18.661   5.020  1.00  0.00           O
ATOM   3763  HW1 SOL  1244      27.111  19.571   4.930  1.00  0.00           H
ATOM   3764  HW2 SOL  1244      25.711  18.741   5.080  1.00  0.00           H
ATOM   3765  OW  SOL  1245      20.591  28.381  12.641  1.00  0.00           O
ATOM   3766  HW1 SOL  1245      21.481  27.931  12.501  1.00  0.00           H
ATOM   3767  HW2 SOL  1245      19.861  27.731  12.451  1.00  0.00           H
ATOM   3768  OW  SOL  1246      21.791  21.131  18.011  1.00  0.00           O
ATOM   3769  HW1 SOL  1246      22.501  21.841  18.071  1.00  0.00           H
ATOM   3770  HW2 SOL  1246      20.911  21.521  18.291  1.00  0.00           H
ATOM   3771  OW  SOL  1247      33.281  32.791   9.531  1.00  0.00           O
ATOM   3772  HW1 SOL  1247      32.691  32.851  10.331  1.00  0.00           H
ATOM   3773  HW2 SOL  1247      33.131  31.911   9.071  1.00  0.00           H
ATOM   3774  OW  SOL  1248      35.291  35.761   5.720  1.00  0.00           O
ATOM   3775  HW1 SOL  1248      34.881  35.531   4.840  1.00  0.00           H
ATOM   3776  HW2 SOL  1248      35.111  35.021   6.370  1.00  0.00           H
ATOM   3777  OW  SOL  1249      31.431  22.071   9.441  1.00  0.00           O
ATOM   3778  HW1 SOL  1249      30.571  21.571   9.311  1.00  0.00           H
ATOM   3779  HW2 SOL  1249      32.051  21.531  10.001  1.00  0.00           H
ATOM   3780  OW  SOL  1250      26.691  24.671  14.651  1.00  0.00           O
ATOM   3781  HW1 SOL  1250      26.221  24.641  15.541  1.00  0.00           H
ATOM   3782  HW2 SOL  1250      26.181  24.121  13.991  1.00  0.00           H
ATOM   3783  OW  SOL  1251      32.561  23.311  16.741  1.00  0.00           O
ATOM   3784  HW1 SOL  1251      32.361  23.741  17.621  1.00  0.00           H
ATOM   3785  HW2 SOL  1251      33.341  22.691  16.831  1.00  0.00           H
ATOM   3786  OW  SOL  1252      28.351  27.521  15.721  1.00  0.00           O
ATOM   3787  HW1 SOL  1252      28.811  26.681  15.431  1.00  0.00           H
ATOM   3788  HW2 SOL  1252      27.791  27.861  14.971  1.00  0.00           H
ATOM   3789  OW  SOL  1253      28.531  22.721  12.421  1.00  0.00           O
ATOM   3790  HW1 SOL  1253      27.761  23.061  12.961  1.00  0.00           H
ATOM   3791  HW2 SOL  1253      28.191  22.211  11.631  1.00  0.00           H
ATOM   3792  OW  SOL  1254      29.031  25.631   4.290  1.00  0.00           O
ATOM   3793  HW1 SOL  1254      29.291  25.591   5.250  1.00  0.00           H
ATOM   3794  HW2 SOL  1254      28.181  25.121   4.150  1.00  0.00           H
ATOM   3795  OW  SOL  1255      19.381  26.731   7.890  1.00  0.00           O
ATOM   3796  HW1 SOL  1255      20.371  26.611   7.980  1.00  0.00           H
ATOM   3797  HW2 SOL  1255      19.141  27.681   8.100  1.00  0.00           H
ATOM   3798  OW  SOL  1256      19.921  36.831  15.711  1.00  0.00           O
ATOM   3799  HW1 SOL  1256      19.821  36.681  16.701  1.00  0.00           H
ATOM   3800  HW2 SOL  1256      19.061  37.191  15.351  1.00  0.00           H
ATOM   3801  OW  SOL  1257      35.811  24.471  18.311  1.00  0.00           O
ATOM   3802  HW1 SOL  1257      35.551  25.361  17.951  1.00  0.00           H
ATOM   3803  HW2 SOL  1257      35.791  23.791  17.581  1.00  0.00           H
ATOM   3804  OW  SOL  1258      32.241  30.061   5.450  1.00  0.00           O
ATOM   3805  HW1 SOL  1258      33.071  29.771   4.970  1.00  0.00           H
ATOM   3806  HW2 SOL  1258      31.751  30.731   4.890  1.00  0.00           H
ATOM   3807  OW  SOL  1259      24.121  20.581   8.850  1.00  0.00           O
ATOM   3808  HW1 SOL  1259      24.071  20.531   9.850  1.00  0.00           H
ATOM   3809  HW2 SOL  1259      24.141  21.541   8.560  1.00  0.00           H
ATOM   3810  OW  SOL  1260      28.701  33.181   4.770  1.00  0.00           O
ATOM   3811  HW1 SOL  1260      28.241  33.901   4.250  1.00  0.00           H
ATOM   3812  HW2 SOL  1260      28.661  33.381   5.750  1.00  0.00           H
ATOM   3813  OW  SOL  1261      22.131  36.631   8.530  1.00  0.00           O
ATOM   3814  HW1 SOL  1261      22.631  35.771   8.590  1.00  0.00           H
ATOM   3815  HW2 SOL  1261      22.781  37.401   8.500  1.00  0.00           H
ATOM   3816  OW  SOL  1262      36.571  29.281   8.730  1.00  0.00           O
ATOM   3817  HW1 SOL  1262      35.951  29.131   7.970  1.00  0.00           H
ATOM   3818  HW2 SOL  1262      36.051  29.391   9.580  1.00  0.00           H
ATOM   3819  OW  SOL  1263      33.201  25.971   7.280  1.00  0.00           O
ATOM   3820  HW1 SOL  1263      33.151  25.321   8.030  1.00  0.00           H
ATOM   3821  HW2 SOL  1263      34.001  26.561   7.410  1.00  0.00           H
ATOM   3822  OW  SOL  1264      23.231  31.281  17.271  1.00  0.00           O
ATOM   3823  HW1 SOL  1264      22.731  31.291  16.411  1.00  0.00           H
ATOM   3824  HW2 SOL  1264      22.601  31.101  18.031  1.00  0.00           H
ATOM   3825  OW  SOL  1265      29.731  36.381   2.370  1.00  0.00           O
ATOM   3826  HW1 SOL  1265      29.131  35.761   2.870  1.00  0.00           H
ATOM   3827  HW2 SOL  1265      30.041  35.941   1.520  1.00  0.00           H
ATOM   3828  OW  SOL  1266      20.641  21.471  14.981  1.00  0.00           O
ATOM   3829  HW1 SOL  1266      19.841  22.071  14.851  1.00  0.00           H
ATOM   3830  HW2 SOL  1266      20.541  20.981  15.841  1.00  0.00           H
ATOM   3831  OW  SOL  1267      23.261  36.051   3.230  1.00  0.00           O
ATOM   3832  HW1 SOL  1267      23.591  36.441   4.090  1.00  0.00           H
ATOM   3833  HW2 SOL  1267      24.021  35.981   2.580  1.00  0.00           H
ATOM   3834  OW  SOL  1268      21.111  36.471  12.411  1.00  0.00           O
ATOM   3835  HW1 SOL  1268      21.681  35.821  12.911  1.00  0.00           H
ATOM   3836  HW2 SOL  1268      20.951  36.141  11.481  1.00  0.00           H
ATOM   3837  OW  SOL  1269      28.021  35.601   9.040  1.00  0.00           O
ATOM   3838  HW1 SOL  1269      28.821  35.031   9.250  1.00  0.00           H
ATOM   3839  HW2 SOL  1269      27.531  35.201   8.270  1.00  0.00           H
ATOM   3840  OW  SOL  1270      22.441  25.621   4.800  1.00  0.00           O
ATOM   3841  HW1 SOL  1270      22.891  24.721   4.770  1.00  0.00           H
ATOM   3842  HW2 SOL  1270      21.501  25.511   5.130  1.00  0.00           H
ATOM   3843  OW  SOL  1271      34.091  20.841  17.291  1.00  0.00           O
ATOM   3844  HW1 SOL  1271      34.041  21.211  18.211  1.00  0.00           H
ATOM   3845  HW2 SOL  1271      33.371  20.151  17.171  1.00  0.00           H
ATOM   3846  OW  SOL  1272      26.431  21.261  17.491  1.00  0.00           O
ATOM   3847  HW1 SOL  1272      27.101  20.651  17.921  1.00  0.00           H
ATOM   3848  HW2 SOL  1272      25.701  21.451  18.141  1.00  0.00           H
ATOM   3849  OW  SOL  1273      27.501  33.761  11.951  1.00  0.00           O
ATOM   3850  HW1 SOL  1273      27.271  33.511  11.011  1.00  0.00           H
ATOM   3851  HW2 SOL  1273      28.111  33.071  12.341  1.00  0.00           H
ATOM   3852  OW  SOL  1274      32.131  24.521  14.331  1.00  0.00           O
ATOM   3853  HW1 SOL  1274      32.411  24.091  15.181  1.00  0.00           H
ATOM   3854  HW2 SOL  1274      32.381  25.481  14.341  1.00  0.00           H
ATOM   3855  OW  SOL  1275      26.651  32.641   9.240  1.00  0.00           O
ATOM   3856  HW1 SOL  1275      27.551  32.781   8.820  1.00  0.00           H
ATOM   3857  HW2 SOL  1275      25.941  32.661   8.530  1.00  0.00           H
ATOM   3858  OW  SOL  1276      27.841  23.651   8.990  1.00  0.00           O
ATOM   3859  HW1 SOL  1276      27.591  23.561   8.030  1.00  0.00           H
ATOM   3860  HW2 SOL  1276      28.321  22.831   9.300  1.00  0.00           H
ATOM   3861  OW  SOL  1277      21.591  18.971   1.710  1.00  0.00           O
ATOM   3862  HW1 SOL  1277      22.081  19.811   1.500  1.00  0.00           H
ATOM   3863  HW2 SOL  1277      22.211  18.321   2.160  1.00  0.00           H
ATOM   3864  OW  SOL  1278      27.971  20.981   4.800  1.00  0.00           O
ATOM   3865  HW1 SOL  1278      27.491  21.391   4.020  1.00  0.00           H
ATOM   3866  HW2 SOL  1278      28.961  20.961   4.610  1.00  0.00           H
ATOM   3867  OW  SOL  1279      29.381  25.451  14.641  1.00  0.00           O
ATOM   3868  HW1 SOL  1279      28.581  24.841  14.671  1.00  0.00           H
ATOM   3869  HW2 SOL  1279      30.191  24.921  14.401  1.00  0.00           H
ATOM   3870  OW  SOL  1280      30.891  34.321   7.930  1.00  0.00           O
ATOM   3871  HW1 SOL  1280      31.101  35.061   7.280  1.00  0.00           H
ATOM   3872  HW2 SOL  1280      31.571  34.321   8.660  1.00  0.00           H
ATOM   3873  OW  SOL  1281      23.211  30.141   7.410  1.00  0.00           O
ATOM   3874  HW1 SOL  1281      22.501  29.871   8.060  1.00  0.00           H
ATOM   3875  HW2 SOL  1281      22.951  29.861   6.480  1.00  0.00           H
ATOM   3876  OW  SOL  1282      31.331  36.591   5.910  1.00  0.00           O
ATOM   3877  HW1 SOL  1282      31.771  37.231   5.270  1.00  0.00           H
ATOM   3878  HW2 SOL  1282      30.831  37.111   6.610  1.00  0.00           H
ATOM   3879  OW  SOL  1283      19.401  24.181  13.861  1.00  0.00           O
ATOM   3880  HW1 SOL  1283      20.321  24.171  13.451  1.00  0.00           H
ATOM   3881  HW2 SOL  1283      19.341  24.921  14.531  1.00  0.00           H
ATOM   3882  OW  SOL  1284      24.231  20.841  11.471  1.00  0.00           O
ATOM   3883  HW1 SOL  1284      24.611  20.001  11.841  1.00  0.00           H
ATOM   3884  HW2 SOL  1284      23.351  21.031  11.911  1.00  0.00           H
ATOM   3885  OW  SOL  1285      27.281  23.161   6.420  1.00  0.00           O
ATOM   3886  HW1 SOL  1285      26.961  23.881   5.800  1.00  0.00           H
ATOM   3887  HW2 SOL  1285      27.521  22.351   5.890  1.00  0.00           H
ATOM   3888  OW  SOL  1286      28.791  19.011   7.530  1.00  0.00           O
ATOM   3889  HW1 SOL  1286      28.071  19.061   6.840  1.00  0.00           H
ATOM   3890  HW2 SOL  1286      28.551  18.321   8.220  1.00  0.00           H
ATOM   3891  OW  SOL  1287      32.911  30.351   8.670  1.00  0.00           O
ATOM   3892  HW1 SOL  1287      32.361  29.511   8.600  1.00  0.00           H
ATOM   3893  HW2 SOL  1287      33.171  30.641   7.750  1.00  0.00           H
ATOM   3894  OW  SOL  1288      33.281  24.521   9.921  1.00  0.00           O
ATOM   3895  HW1 SOL  1288      32.981  23.571   9.991  1.00  0.00           H
ATOM   3896  HW2 SOL  1288      34.011  24.681  10.581  1.00  0.00           H
ATOM   3897  OW  SOL  1289      37.191  26.951   3.770  1.00  0.00           O
ATOM   3898  HW1 SOL  1289      37.611  26.311   4.410  1.00  0.00           H
ATOM   3899  HW2 SOL  1289      36.811  26.441   2.990  1.00  0.00           H
ATOM   3900  OW  SOL  1290      35.261  31.421   6.570  1.00  0.00           O
ATOM   3901  HW1 SOL  1290      36.251  31.501   6.710  1.00  0.00           H
ATOM   3902  HW2 SOL  1290      34.811  32.261   6.880  1.00  0.00           H
ATOM   3903  OW  SOL  1291      34.541  34.911  16.251  1.00  0.00           O
ATOM   3904  HW1 SOL  1291      34.811  35.251  15.351  1.00  0.00           H
ATOM   3905  HW2 SOL  1291      35.331  34.531  16.711  1.00  0.00           H
ATOM   3906  OW  SOL  1292      35.001  29.611  10.791  1.00  0.00           O
ATOM   3907  HW1 SOL  1292      35.051  30.421  11.381  1.00  0.00           H
ATOM   3908  HW2 SOL  1292      34.141  29.631  10.281  1.00  0.00           H
ATOM   3909  OW  SOL  1293      27.771  19.511  14.021  1.00  0.00           O
ATOM   3910  HW1 SOL  1293      28.021  19.311  13.071  1.00  0.00           H
ATOM   3911  HW2 SOL  1293      28.491  20.071  14.441  1.00  0.00           H
ATOM   3912  OW  SOL  1294      28.421  29.781  17.191  1.00  0.00           O
ATOM   3913  HW1 SOL  1294      27.431  29.841  17.291  1.00  0.00           H
ATOM   3914  HW2 SOL  1294      28.651  28.981  16.631  1.00  0.00           H
ATOM   3915  OW  SOL  1295      25.671  29.121   3.680  1.00  0.00           O
ATOM   3916  HW1 SOL  1295      25.531  29.191   4.670  1.00  0.00           H
ATOM   3917  HW2 SOL  1295      26.511  28.611   3.500  1.00  0.00           H
ATOM   3918  OW  SOL  1296      22.721  26.751  12.511  1.00  0.00           O
ATOM   3919  HW1 SOL  1296      23.581  26.871  13.011  1.00  0.00           H
ATOM   3920  HW2 SOL  1296      22.301  25.881  12.781  1.00  0.00           H
ATOM   3921  OW  SOL  1297      31.361  22.481  12.621  1.00  0.00           O
ATOM   3922  HW1 SOL  1297      31.571  23.221  13.261  1.00  0.00           H
ATOM   3923  HW2 SOL  1297      30.471  22.651  12.191  1.00  0.00           H
ATOM   3924  OW  SOL  1298      19.261  34.261  13.311  1.00  0.00           O
ATOM   3925  HW1 SOL  1298      18.801  35.081  12.971  1.00  0.00           H
ATOM   3926  HW2 SOL  1298      20.241  34.451  13.401  1.00  0.00           H
ATOM   3927  OW  SOL  1299      22.291  29.621   5.010  1.00  0.00           O
ATOM   3928  HW1 SOL  1299      22.221  30.451   4.450  1.00  0.00           H
ATOM   3929  HW2 SOL  1299      22.331  28.821   4.410  1.00  0.00           H
ATOM   3930  OW  SOL  1300      24.281  23.991   8.650  1.00  0.00           O
ATOM   3931  HW1 SOL  1300      24.401  24.651   7.910  1.00  0.00           H
ATOM   3932  HW2 SOL  1300      24.741  24.331   9.480  1.00  0.00           H
ATOM   3933  OW  SOL  1301      31.141  32.101   3.880  1.00  0.00           O
ATOM   3934  HW1 SOL  1301      31.641  32.871   4.280  1.00  0.00           H
ATOM   3935  HW2 SOL  1301      30.191  32.121   4.200  1.00  0.00           H
ATOM   3936  OW  SOL  1302      34.441  25.011   4.720  1.00  0.00           O
ATOM   3937  HW1 SOL  1302      34.131  25.621   5.450  1.00  0.00           H
ATOM   3938  HW2 SOL  1302      34.941  25.531   4.030  1.00  0.00           H
ATOM   3939  OW  SOL  1303      22.161  33.721  13.291  1.00  0.00           O
ATOM   3940  HW1 SOL  1303      21.951  33.281  12.421  1.00  0.00           H
ATOM   3941  HW2 SOL  1303      23.131  33.981  13.321  1.00  0.00           H
ATOM   3942  OW  SOL  1304      22.641  26.131  15.981  1.00  0.00           O
ATOM   3943  HW1 SOL  1304      23.321  26.681  15.511  1.00  0.00           H
ATOM   3944  HW2 SOL  1304      23.041  25.251  16.251  1.00  0.00           H
ATOM   3945  OW  SOL  1305      28.751  19.671  17.701  1.00  0.00           O
ATOM   3946  HW1 SOL  1305      28.811  20.521  17.181  1.00  0.00           H
ATOM   3947  HW2 SOL  1305      29.071  18.911  17.131  1.00  0.00           H
ATOM   3948  OW  SOL  1306      23.661  19.121  17.401  1.00  0.00           O
ATOM   3949  HW1 SOL  1306      23.241  18.551  16.701  1.00  0.00           H
ATOM   3950  HW2 SOL  1306      23.001  19.811  17.721  1.00  0.00           H
ATOM   3951  OW  SOL  1307      24.351  27.321  10.291  1.00  0.00           O
ATOM   3952  HW1 SOL  1307      24.791  28.211  10.201  1.00  0.00           H
ATOM   3953  HW2 SOL  1307      23.721  27.321  11.061  1.00  0.00           H
ATOM   3954  OW  SOL  1308      32.221  27.241  10.451  1.00  0.00           O
ATOM   3955  HW1 SOL  1308      31.471  27.241   9.791  1.00  0.00           H
ATOM   3956  HW2 SOL  1308      32.591  26.321  10.541  1.00  0.00           H
ATOM   3957  OW  SOL  1309      18.991  31.721  12.821  1.00  0.00           O
ATOM   3958  HW1 SOL  1309      19.521  31.231  13.501  1.00  0.00           H
ATOM   3959  HW2 SOL  1309      19.211  32.701  12.871  1.00  0.00           H
ATOM   3960  OW  SOL  1310      25.941  24.961  10.641  1.00  0.00           O
ATOM   3961  HW1 SOL  1310      26.531  24.701   9.881  1.00  0.00           H
ATOM   3962  HW2 SOL  1310      25.661  25.921  10.531  1.00  0.00           H
ATOM   3963  OW  SOL  1311      21.691  19.251   6.180  1.00  0.00           O
ATOM   3964  HW1 SOL  1311      21.581  20.191   6.510  1.00  0.00           H
ATOM   3965  HW2 SOL  1311      21.641  18.621   6.950  1.00  0.00           H
ATOM   3966  OW  SOL  1312      28.851  26.281   9.661  1.00  0.00           O
ATOM   3967  HW1 SOL  1312      29.001  26.491  10.621  1.00  0.00           H
ATOM   3968  HW2 SOL  1312      28.551  25.331   9.571  1.00  0.00           H
ATOM   3969  OW  SOL  1313      28.421  34.351  17.001  1.00  0.00           O
ATOM   3970  HW1 SOL  1313      28.221  34.791  16.121  1.00  0.00           H
ATOM   3971  HW2 SOL  1313      28.811  33.441  16.841  1.00  0.00           H
ATOM   3972  OW  SOL  1314      37.211  33.801  16.051  1.00  0.00           O
ATOM   3973  HW1 SOL  1314      37.351  34.071  15.101  1.00  0.00           H
ATOM   3974  HW2 SOL  1314      38.041  34.021  16.581  1.00  0.00           H
ATOM   3975  OW  SOL  1315      22.121  27.601  18.041  1.00  0.00           O
ATOM   3976  HW1 SOL  1315      22.881  28.041  18.521  1.00  0.00           H
ATOM   3977  HW2 SOL  1315      22.471  27.131  17.221  1.00  0.00           H
ATOM   3978  OW  SOL  1316      29.301  31.951   8.490  1.00  0.00           O
ATOM   3979  HW1 SOL  1316      29.371  31.111   7.940  1.00  0.00           H
ATOM   3980  HW2 SOL  1316      29.921  32.641   8.130  1.00  0.00           H
ATOM   3981  OW  SOL  1317      21.811  26.721   9.491  1.00  0.00           O
ATOM   3982  HW1 SOL  1317      22.741  27.081   9.541  1.00  0.00           H
ATOM   3983  HW2 SOL  1317      21.751  25.871  10.011  1.00  0.00           H
ATOM   3984  OW  SOL  1318      22.011  23.711  10.061  1.00  0.00           O
ATOM   3985  HW1 SOL  1318      21.491  22.881   9.891  1.00  0.00           H
ATOM   3986  HW2 SOL  1318      22.781  23.761   9.421  1.00  0.00           H
ATOM   3987  OW  SOL  1319      23.731  22.771  18.081  1.00  0.00           O
ATOM   3988  HW1 SOL  1319      23.551  23.221  18.961  1.00  0.00           H
ATOM   3989  HW2 SOL  1319      24.151  23.421  17.451  1.00  0.00           H
ATOM   3990  OW  SOL  1320      30.001  22.421  16.781  1.00  0.00           O
ATOM   3991  HW1 SOL  1320      29.551  23.051  17.421  1.00  0.00           H
ATOM   3992  HW2 SOL  1320      30.931  22.731  16.611  1.00  0.00           H
ATOM   3993  OW  SOL  1321      30.221  20.691  14.771  1.00  0.00           O
ATOM   3994  HW1 SOL  1321      30.221  21.331  15.541  1.00  0.00           H
ATOM   3995  HW2 SOL  1321      30.501  21.171  13.941  1.00  0.00           H
ATOM   3996  OW  SOL  1322      18.701  31.881   2.000  1.00  0.00           O
ATOM   3997  HW1 SOL  1322      17.771  32.091   1.690  1.00  0.00           H
ATOM   3998  HW2 SOL  1322      18.801  30.891   2.130  1.00  0.00           H
ATOM   3999  OW  SOL  1323      19.501  36.631   9.270  1.00  0.00           O
ATOM   4000  HW1 SOL  1323      19.081  35.771   9.000  1.00  0.00           H
ATOM   4001  HW2 SOL  1323      20.441  36.661   8.930  1.00  0.00           H
ATOM   4002  OW  SOL  1324      23.661  34.301   9.100  1.00  0.00           O
ATOM   4003  HW1 SOL  1324      24.321  35.041   9.190  1.00  0.00           H
ATOM   4004  HW2 SOL  1324      24.101  33.511   8.680  1.00  0.00           H
ATOM   4005  OW  SOL  1325      28.641  26.581  12.381  1.00  0.00           O
ATOM   4006  HW1 SOL  1325      29.051  26.261  13.241  1.00  0.00           H
ATOM   4007  HW2 SOL  1325      27.681  26.311  12.351  1.00  0.00           H
ATOM   4008  OW  SOL  1326      19.021  24.061  11.141  1.00  0.00           O
ATOM   4009  HW1 SOL  1326      19.871  23.731  10.731  1.00  0.00           H
ATOM   4010  HW2 SOL  1326      19.151  24.211  12.121  1.00  0.00           H
ATOM   4011  OW  SOL  1327      20.511  23.821  17.221  1.00  0.00           O
ATOM   4012  HW1 SOL  1327      21.101  23.421  16.521  1.00  0.00           H
ATOM   4013  HW2 SOL  1327      19.931  24.531  16.811  1.00  0.00           H
ATOM   4014  OW  SOL  1328      35.191  24.661  12.061  1.00  0.00           O
ATOM   4015  HW1 SOL  1328      34.811  23.971  12.681  1.00  0.00           H
ATOM   4016  HW2 SOL  1328      36.011  24.301  11.621  1.00  0.00           H
ATOM   4017  OW  SOL  1329      21.141  34.261  17.441  1.00  0.00           O
ATOM   4018  HW1 SOL  1329      20.841  34.831  18.201  1.00  0.00           H
ATOM   4019  HW2 SOL  1329      21.071  33.291  17.701  1.00  0.00           H
ATOM   4020  OW  SOL  1330      25.331  23.261  12.691  1.00  0.00           O
ATOM   4021  HW1 SOL  1330      24.991  22.371  12.391  1.00  0.00           H
ATOM   4022  HW2 SOL  1330      25.591  23.801  11.891  1.00  0.00           H
ATOM   4023  OW  SOL  1331      27.921  35.401  14.651  1.00  0.00           O
ATOM   4024  HW1 SOL  1331      27.681  35.221  13.701  1.00  0.00           H
ATOM   4025  HW2 SOL  1331      28.221  36.341  14.751  1.00  0.00           H
ATOM   4026  OW  SOL  1332      20.211  29.991  14.661  1.00  0.00           O
ATOM   4027  HW1 SOL  1332      20.431  29.381  15.421  1.00  0.00           H
ATOM   4028  HW2 SOL  1332      20.311  29.501  13.801  1.00  0.00           H
ATOM   4029  OW  SOL  1333      36.211  36.091  11.541  1.00  0.00           O
ATOM   4030  HW1 SOL  1333      36.821  36.391  10.811  1.00  0.00           H
ATOM   4031  HW2 SOL  1333      35.831  35.201  11.321  1.00  0.00           H
ATOM   4032  OW  SOL  1334      31.141  35.931  11.281  1.00  0.00           O
ATOM   4033  HW1 SOL  1334      31.981  35.981  10.741  1.00  0.00           H
ATOM   4034  HW2 SOL  1334      30.911  34.971  11.461  1.00  0.00           H
ATOM   4035  OW  SOL  1335      19.451  31.201  10.221  1.00  0.00           O
ATOM   4036  HW1 SOL  1335      19.401  31.191  11.221  1.00  0.00           H
ATOM   4037  HW2 SOL  1335      18.621  30.791   9.841  1.00  0.00           H
ATOM   4038  OW  SOL  1336      25.501  35.241  17.161  1.00  0.00           O
ATOM   4039  HW1 SOL  1336      24.941  36.051  17.251  1.00  0.00           H
ATOM   4040  HW2 SOL  1336      26.021  35.281  16.301  1.00  0.00           H
ATOM   4041  OW  SOL  1337      35.881  19.971   5.230  1.00  0.00           O
ATOM   4042  HW1 SOL  1337      36.611  19.801   4.560  1.00  0.00           H
ATOM   4043  HW2 SOL  1337      35.571  19.101   5.610  1.00  0.00           H
ATOM   4044  OW  SOL  1338      32.501  34.351   4.770  1.00  0.00           O
ATOM   4045  HW1 SOL  1338      33.171  34.471   4.030  1.00  0.00           H
ATOM   4046  HW2 SOL  1338      32.101  35.241   5.000  1.00  0.00           H
ATOM   4047  OW  SOL  1339      19.921  36.561  18.511  1.00  0.00           O
ATOM   4048  HW1 SOL  1339      19.511  35.821  19.041  1.00  0.00           H
ATOM   4049  HW2 SOL  1339      20.561  37.071  19.091  1.00  0.00           H
ATOM   4050  OW  SOL  1340      31.421  27.891   6.720  1.00  0.00           O
ATOM   4051  HW1 SOL  1340      32.021  27.081   6.740  1.00  0.00           H
ATOM   4052  HW2 SOL  1340      31.821  28.581   6.120  1.00  0.00           H
ATOM   4053  OW  SOL  1341      26.921  31.351  14.221  1.00  0.00           O
ATOM   4054  HW1 SOL  1341      26.871  31.681  15.171  1.00  0.00           H
ATOM   4055  HW2 SOL  1341      26.061  31.541  13.761  1.00  0.00           H
ATOM   4056  OW  SOL  1342      35.121  35.821  13.941  1.00  0.00           O
ATOM   4057  HW1 SOL  1342      35.651  35.921  13.101  1.00  0.00           H
ATOM   4058  HW2 SOL  1342      34.851  36.721  14.281  1.00  0.00           H
ATOM   4059  OW  SOL  1343      37.031  20.371   9.631  1.00  0.00           O
ATOM   4060  HW1 SOL  1343      37.421  19.521   9.271  1.00  0.00           H
ATOM   4061  HW2 SOL  1343      36.051  20.391   9.441  1.00  0.00           H
ATOM   4062  OW  SOL  1344      21.251  21.881   7.200  1.00  0.00           O
ATOM   4063  HW1 SOL  1344      20.461  22.391   6.860  1.00  0.00           H
ATOM   4064  HW2 SOL  1344      21.161  21.731   8.180  1.00  0.00           H
ATOM   4065  OW  SOL  1345      26.841  28.641  13.721  1.00  0.00           O
ATOM   4066  HW1 SOL  1345      27.241  28.631  12.801  1.00  0.00           H
ATOM   4067  HW2 SOL  1345      26.941  29.561  14.121  1.00  0.00           H
ATOM   4068  OW  SOL  1346      22.341  31.501  14.901  1.00  0.00           O
ATOM   4069  HW1 SOL  1346      22.211  32.431  14.561  1.00  0.00           H
ATOM   4070  HW2 SOL  1346      21.501  30.981  14.771  1.00  0.00           H
ATOM   4071  OW  SOL  1347      34.761  31.541  12.891  1.00  0.00           O
ATOM   4072  HW1 SOL  1347      35.361  31.571  13.691  1.00  0.00           H
ATOM   4073  HW2 SOL  1347      34.011  32.181  13.021  1.00  0.00           H
ATOM   4074  OW  SOL  1348      29.011  29.601   6.960  1.00  0.00           O
ATOM   4075  HW1 SOL  1348      28.311  29.131   7.500  1.00  0.00           H
ATOM   4076  HW2 SOL  1348      29.601  28.921   6.530  1.00  0.00           H
ATOM   4077  OW  SOL  1349      28.761  20.981   9.711  1.00  0.00           O
ATOM   4078  HW1 SOL  1349      28.681  20.621   8.781  1.00  0.00           H
ATOM   4079  HW2 SOL  1349      28.741  20.221  10.361  1.00  0.00           H
ATOM   4080  OW  SOL  1350      35.711  22.471  13.811  1.00  0.00           O
ATOM   4081  HW1 SOL  1350      36.441  23.161  13.851  1.00  0.00           H
ATOM   4082  HW2 SOL  1350      35.991  21.721  13.221  1.00  0.00           H
ATOM   4083  OW  SOL  1351      19.671  28.751  17.261  1.00  0.00           O
ATOM   4084  HW1 SOL  1351      18.901  28.421  17.801  1.00  0.00           H
ATOM   4085  HW2 SOL  1351      20.521  28.451  17.681  1.00  0.00           H
ATOM   4086  OW  SOL  1352      25.341  20.651  14.891  1.00  0.00           O
ATOM   4087  HW1 SOL  1352      26.241  20.491  14.491  1.00  0.00           H
ATOM   4088  HW2 SOL  1352      25.421  20.701  15.881  1.00  0.00           H
ATOM   4089  OW  SOL  1353      19.371  22.071   0.330  1.00  0.00           O
ATOM   4090  HW1 SOL  1353      18.451  21.791   0.040  1.00  0.00           H
ATOM   4091  HW2 SOL  1353      19.681  22.841  -0.230  1.00  0.00           H
ATOM   4092  OW  SOL  1354      19.341  20.281   3.180  1.00  0.00           O
ATOM   4093  HW1 SOL  1354      19.171  21.111   2.640  1.00  0.00           H
ATOM   4094  HW2 SOL  1354      20.241  19.911   2.960  1.00  0.00           H
ATOM   4095  OW  SOL  1355      24.751  27.041  14.311  1.00  0.00           O
ATOM   4096  HW1 SOL  1355      25.311  27.851  14.141  1.00  0.00           H
ATOM   4097  HW2 SOL  1355      25.341  26.241  14.341  1.00  0.00           H
ATOM   4098  OW  SOL  1356      33.551  36.291   9.591  1.00  0.00           O
ATOM   4099  HW1 SOL  1356      33.881  36.931   8.901  1.00  0.00           H
ATOM   4100  HW2 SOL  1356      34.211  36.231  10.341  1.00  0.00           H
ATOM   4101  OW  SOL  1357      25.781  24.271  17.081  1.00  0.00           O
ATOM   4102  HW1 SOL  1357      25.971  24.921  17.821  1.00  0.00           H
ATOM   4103  HW2 SOL  1357      26.381  23.471  17.171  1.00  0.00           H
ATOM   4104  OW  SOL  1358      22.521  36.031  15.601  1.00  0.00           O
ATOM   4105  HW1 SOL  1358      21.611  36.441  15.581  1.00  0.00           H
ATOM   4106  HW2 SOL  1358      22.451  35.091  15.921  1.00  0.00           H
ATOM   4107  OW  SOL  1359      35.361  27.451  12.541  1.00  0.00           O
ATOM   4108  HW1 SOL  1359      35.091  26.561  12.171  1.00  0.00           H
ATOM   4109  HW2 SOL  1359      35.371  28.131  11.811  1.00  0.00           H
ATOM   4110  OW  SOL  1360      30.871  21.871   4.490  1.00  0.00           O
ATOM   4111  HW1 SOL  1360      31.521  21.131   4.380  1.00  0.00           H
ATOM   4112  HW2 SOL  1360      31.071  22.371   5.330  1.00  0.00           H
ATOM   4113  OW  SOL  1361      24.561  26.071   6.520  1.00  0.00           O
ATOM   4114  HW1 SOL  1361      25.061  26.921   6.330  1.00  0.00           H
ATOM   4115  HW2 SOL  1361      23.681  26.091   6.040  1.00  0.00           H
ATOM   4116  OW  SOL  1362      36.391  22.041  16.421  1.00  0.00           O
ATOM   4117  HW1 SOL  1362      36.221  22.351  15.481  1.00  0.00           H
ATOM   4118  HW2 SOL  1362      35.551  21.671  16.801  1.00  0.00           H
ATOM   4119  OW  SOL  1363      25.231  36.521   9.531  1.00  0.00           O
ATOM   4120  HW1 SOL  1363      24.771  37.401   9.401  1.00  0.00           H
ATOM   4121  HW2 SOL  1363      26.221  36.641   9.461  1.00  0.00           H
ATOM   4122  OW  SOL  1364      32.701  37.131  17.201  1.00  0.00           O
ATOM   4123  HW1 SOL  1364      31.741  37.021  16.931  1.00  0.00           H
ATOM   4124  HW2 SOL  1364      33.261  36.461  16.721  1.00  0.00           H
ATOM   4125  OW  SOL  1365      27.211  28.181   8.610  1.00  0.00           O
ATOM   4126  HW1 SOL  1365      27.751  27.491   9.090  1.00  0.00           H
ATOM   4127  HW2 SOL  1365      26.891  28.871   9.270  1.00  0.00           H
ATOM   4128  OW  SOL  1366      37.231  34.311   8.510  1.00  0.00           O
ATOM   4129  HW1 SOL  1366      36.521  34.191   7.810  1.00  0.00           H
ATOM   4130  HW2 SOL  1366      37.241  33.521   9.110  1.00  0.00           H
ATOM   4131  OW  SOL  1367      20.831  31.761  18.441  1.00  0.00           O
ATOM   4132  HW1 SOL  1367      20.181  31.031  18.231  1.00  0.00           H
ATOM   4133  HW2 SOL  1367      20.871  31.901  19.421  1.00  0.00           H
ATOM   4134  OW  SOL  1368      19.411  31.021   6.530  1.00  0.00           O
ATOM   4135  HW1 SOL  1368      19.401  30.551   7.410  1.00  0.00           H
ATOM   4136  HW2 SOL  1368      20.231  30.741   6.020  1.00  0.00           H
ATOM   4137  OW  SOL  1369      25.341  32.531  16.241  1.00  0.00           O
ATOM   4138  HW1 SOL  1369      24.561  32.031  16.621  1.00  0.00           H
ATOM   4139  HW2 SOL  1369      25.311  33.481  16.551  1.00  0.00           H
ATOM   4140  OW  SOL  1370      36.861  20.541  12.271  1.00  0.00           O
ATOM   4141  HW1 SOL  1370      36.821  19.641  12.711  1.00  0.00           H
ATOM   4142  HW2 SOL  1370      36.891  20.431  11.281  1.00  0.00           H
ATOM   4143  OW  SOL  1371      22.901  22.861   5.200  1.00  0.00           O
ATOM   4144  HW1 SOL  1371      23.201  22.141   4.580  1.00  0.00           H
ATOM   4145  HW2 SOL  1371      22.511  22.461   6.030  1.00  0.00           H
ATOM   4146  OW  SOL  1372      35.671  33.491  11.041  1.00  0.00           O
ATOM   4147  HW1 SOL  1372      34.741  33.241  10.771  1.00  0.00           H
ATOM   4148  HW2 SOL  1372      35.931  32.991  11.861  1.00  0.00           H
ATOM   4149  OW  SOL  1373      21.791  24.091  12.801  1.00  0.00           O
ATOM   4150  HW1 SOL  1373      22.171  23.501  13.521  1.00  0.00           H
ATOM   4151  HW2 SOL  1373      22.191  23.831  11.921  1.00  0.00           H
ATOM   4152  OW  SOL  1374      26.741  34.481   6.870  1.00  0.00           O
ATOM   4153  HW1 SOL  1374      27.061  34.581   5.930  1.00  0.00           H
ATOM   4154  HW2 SOL  1374      25.951  33.861   6.890  1.00  0.00           H
ATOM   4155  OW  SOL  1375      32.861  20.761  11.121  1.00  0.00           O
ATOM   4156  HW1 SOL  1375      33.381  20.111  11.671  1.00  0.00           H
ATOM   4157  HW2 SOL  1375      32.371  21.391  11.731  1.00  0.00           H
ATOM   4158  OW  SOL  1376      28.631  18.961  11.541  1.00  0.00           O
ATOM   4159  HW1 SOL  1376      28.001  18.241  11.231  1.00  0.00           H
ATOM   4160  HW2 SOL  1376      29.561  18.601  11.541  1.00  0.00           H
ATOM   4161  OW  SOL  1377      26.321  31.921   3.010  1.00  0.00           O
ATOM   4162  HW1 SOL  1377      25.861  31.051   3.180  1.00  0.00           H
ATOM   4163  HW2 SOL  1377      27.231  31.891   3.420  1.00  0.00           H
ATOM   4164  OW  SOL  1378      24.801  34.291  12.841  1.00  0.00           O
ATOM   4165  HW1 SOL  1378      24.751  35.111  13.411  1.00  0.00           H
ATOM   4166  HW2 SOL  1378      25.691  34.261  12.391  1.00  0.00           H
ATOM   4167  OW  SOL  1379      31.621  23.151   6.910  1.00  0.00           O
ATOM   4168  HW1 SOL  1379      31.031  23.951   6.950  1.00  0.00           H
ATOM   4169  HW2 SOL  1379      31.771  22.801   7.840  1.00  0.00           H
ATOM   4170  OW  SOL  1380      34.551  20.831   8.820  1.00  0.00           O
ATOM   4171  HW1 SOL  1380      33.711  20.821   9.360  1.00  0.00           H
ATOM   4172  HW2 SOL  1380      34.571  21.661   8.260  1.00  0.00           H
ATOM   4173  OW  SOL  1381      19.011  29.391   3.000  1.00  0.00           O
ATOM   4174  HW1 SOL  1381      20.001  29.281   2.910  1.00  0.00           H
ATOM   4175  HW2 SOL  1381      18.611  28.531   3.320  1.00  0.00           H
ATOM   4176  OW  SOL  1382      27.371  35.081   3.370  1.00  0.00           O
ATOM   4177  HW1 SOL  1382      26.601  34.731   2.830  1.00  0.00           H
ATOM   4178  HW2 SOL  1382      27.051  35.791   3.990  1.00  0.00           H
ATOM   4179  OW  SOL  1383      20.921  24.901  19.751  1.00  0.00           O
ATOM   4180  HW1 SOL  1383      19.991  24.881  20.121  1.00  0.00           H
ATOM   4181  HW2 SOL  1383      20.931  24.511  18.831  1.00  0.00           H
ATOM   4182  OW  SOL  1384      20.871  21.371  28.581  1.00  0.00           O
ATOM   4183  HW1 SOL  1384      21.221  21.201  29.501  1.00  0.00           H
ATOM   4184  HW2 SOL  1384      19.991  20.921  28.461  1.00  0.00           H
ATOM   4185  OW  SOL  1385      18.811  22.301  25.091  1.00  0.00           O
ATOM   4186  HW1 SOL  1385      17.991  22.731  25.481  1.00  0.00           H
ATOM   4187  HW2 SOL  1385      18.531  21.571  24.461  1.00  0.00           H
ATOM   4188  OW  SOL  1386      24.311  31.371  30.271  1.00  0.00           O
ATOM   4189  HW1 SOL  1386      23.381  31.301  29.901  1.00  0.00           H
ATOM   4190  HW2 SOL  1386      24.421  32.261  30.711  1.00  0.00           H
ATOM   4191  OW  SOL  1387      34.171  33.731  25.651  1.00  0.00           O
ATOM   4192  HW1 SOL  1387      33.601  33.571  26.461  1.00  0.00           H
ATOM   4193  HW2 SOL  1387      33.581  33.831  24.851  1.00  0.00           H
ATOM   4194  OW  SOL  1388      36.051  24.801  27.181  1.00  0.00           O
ATOM   4195  HW1 SOL  1388      36.381  25.741  27.181  1.00  0.00           H
ATOM   4196  HW2 SOL  1388      36.561  24.261  27.841  1.00  0.00           H
ATOM   4197  OW  SOL  1389      29.971  25.651  25.791  1.00  0.00           O
ATOM   4198  HW1 SOL  1389      30.541  26.431  25.541  1.00  0.00           H
ATOM   4199  HW2 SOL  1389      29.371  25.911  26.551  1.00  0.00           H
ATOM   4200  OW  SOL  1390      36.171  24.691  20.931  1.00  0.00           O
ATOM   4201  HW1 SOL  1390      36.051  24.561  19.941  1.00  0.00           H
ATOM   4202  HW2 SOL  1390      35.871  23.881  21.421  1.00  0.00           H
ATOM   4203  OW  SOL  1391      26.301  30.061  28.851  1.00  0.00           O
ATOM   4204  HW1 SOL  1391      25.521  30.231  29.451  1.00  0.00           H
ATOM   4205  HW2 SOL  1391      26.641  30.931  28.491  1.00  0.00           H
ATOM   4206  OW  SOL  1392      25.471  28.741  25.271  1.00  0.00           O
ATOM   4207  HW1 SOL  1392      26.161  28.581  25.971  1.00  0.00           H
ATOM   4208  HW2 SOL  1392      24.741  29.311  25.651  1.00  0.00           H
ATOM   4209  OW  SOL  1393      21.971  32.971  29.231  1.00  0.00           O
ATOM   4210  HW1 SOL  1393      21.191  32.661  28.701  1.00  0.00           H
ATOM   4211  HW2 SOL  1393      22.551  33.551  28.661  1.00  0.00           H
ATOM   4212  OW  SOL  1394      34.651  23.091  25.991  1.00  0.00           O
ATOM   4213  HW1 SOL  1394      33.911  23.551  25.491  1.00  0.00           H
ATOM   4214  HW2 SOL  1394      35.161  23.771  26.521  1.00  0.00           H
ATOM   4215  OW  SOL  1395      20.931  35.751  23.451  1.00  0.00           O
ATOM   4216  HW1 SOL  1395      21.271  36.521  23.991  1.00  0.00           H
ATOM   4217  HW2 SOL  1395      21.371  35.751  22.551  1.00  0.00           H
ATOM   4218  OW  SOL  1396      20.921  32.961  24.001  1.00  0.00           O
ATOM   4219  HW1 SOL  1396      20.661  33.921  24.001  1.00  0.00           H
ATOM   4220  HW2 SOL  1396      20.211  32.421  24.451  1.00  0.00           H
ATOM   4221  OW  SOL  1397      21.021  29.531  27.481  1.00  0.00           O
ATOM   4222  HW1 SOL  1397      21.161  28.691  28.001  1.00  0.00           H
ATOM   4223  HW2 SOL  1397      20.471  30.171  28.031  1.00  0.00           H
ATOM   4224  OW  SOL  1398      24.681  28.261  19.851  1.00  0.00           O
ATOM   4225  HW1 SOL  1398      24.751  29.101  19.311  1.00  0.00           H
ATOM   4226  HW2 SOL  1398      25.141  28.391  20.731  1.00  0.00           H
ATOM   4227  OW  SOL  1399      19.841  25.051  24.251  1.00  0.00           O
ATOM   4228  HW1 SOL  1399      19.391  24.171  24.421  1.00  0.00           H
ATOM   4229  HW2 SOL  1399      19.831  25.591  25.091  1.00  0.00           H
ATOM   4230  OW  SOL  1400      37.041  36.291  22.211  1.00  0.00           O
ATOM   4231  HW1 SOL  1400      37.581  36.001  23.011  1.00  0.00           H
ATOM   4232  HW2 SOL  1400      37.341  37.191  21.921  1.00  0.00           H
ATOM   4233  OW  SOL  1401      18.891  34.581  19.791  1.00  0.00           O
ATOM   4234  HW1 SOL  1401      18.701  33.621  20.001  1.00  0.00           H
ATOM   4235  HW2 SOL  1401      18.561  35.161  20.541  1.00  0.00           H
ATOM   4236  OW  SOL  1402      35.511  27.841  24.741  1.00  0.00           O
ATOM   4237  HW1 SOL  1402      36.461  27.551  24.821  1.00  0.00           H
ATOM   4238  HW2 SOL  1402      35.431  28.491  23.991  1.00  0.00           H
ATOM   4239  OW  SOL  1403      35.031  29.701  22.941  1.00  0.00           O
ATOM   4240  HW1 SOL  1403      35.891  29.721  22.421  1.00  0.00           H
ATOM   4241  HW2 SOL  1403      35.171  30.171  23.821  1.00  0.00           H
ATOM   4242  OW  SOL  1404      24.751  32.271  25.881  1.00  0.00           O
ATOM   4243  HW1 SOL  1404      24.261  31.401  25.971  1.00  0.00           H
ATOM   4244  HW2 SOL  1404      24.521  32.701  25.011  1.00  0.00           H
ATOM   4245  OW  SOL  1405      26.711  18.661  23.641  1.00  0.00           O
ATOM   4246  HW1 SOL  1405      27.111  19.571  23.551  1.00  0.00           H
ATOM   4247  HW2 SOL  1405      25.711  18.741  23.701  1.00  0.00           H
ATOM   4248  OW  SOL  1406      20.591  28.381  31.261  1.00  0.00           O
ATOM   4249  HW1 SOL  1406      21.481  27.931  31.121  1.00  0.00           H
ATOM   4250  HW2 SOL  1406      19.861  27.731  31.071  1.00  0.00           H
ATOM   4251  OW  SOL  1407      33.281  32.791  28.151  1.00  0.00           O
ATOM   4252  HW1 SOL  1407      32.691  32.851  28.951  1.00  0.00           H
ATOM   4253  HW2 SOL  1407      33.131  31.911  27.691  1.00  0.00           H
ATOM   4254  OW  SOL  1408      35.291  35.761  24.341  1.00  0.00           O
ATOM   4255  HW1 SOL  1408      34.881  35.531  23.461  1.00  0.00           H
ATOM   4256  HW2 SOL  1408      35.111  35.021  24.991  1.00  0.00           H
ATOM   4257  OW  SOL  1409      24.601  25.911  21.321  1.00  0.00           O
ATOM   4258  HW1 SOL  1409      24.841  26.601  20.641  1.00  0.00           H
ATOM   4259  HW2 SOL  1409      23.821  26.241  21.861  1.00  0.00           H
ATOM   4260  OW  SOL  1410      31.431  22.071  28.061  1.00  0.00           O
ATOM   4261  HW1 SOL  1410      30.571  21.571  27.931  1.00  0.00           H
ATOM   4262  HW2 SOL  1410      32.051  21.531  28.621  1.00  0.00           H
ATOM   4263  OW  SOL  1411      34.381  35.241  21.691  1.00  0.00           O
ATOM   4264  HW1 SOL  1411      35.271  35.701  21.721  1.00  0.00           H
ATOM   4265  HW2 SOL  1411      34.171  35.001  20.741  1.00  0.00           H
ATOM   4266  OW  SOL  1412      29.031  25.631  22.911  1.00  0.00           O
ATOM   4267  HW1 SOL  1412      29.291  25.591  23.871  1.00  0.00           H
ATOM   4268  HW2 SOL  1412      28.181  25.121  22.771  1.00  0.00           H
ATOM   4269  OW  SOL  1413      19.381  26.731  26.511  1.00  0.00           O
ATOM   4270  HW1 SOL  1413      20.371  26.611  26.601  1.00  0.00           H
ATOM   4271  HW2 SOL  1413      19.141  27.681  26.721  1.00  0.00           H
ATOM   4272  OW  SOL  1414      27.271  22.101  20.571  1.00  0.00           O
ATOM   4273  HW1 SOL  1414      27.861  22.731  20.081  1.00  0.00           H
ATOM   4274  HW2 SOL  1414      27.461  21.161  20.281  1.00  0.00           H
ATOM   4275  OW  SOL  1415      32.241  30.061  24.071  1.00  0.00           O
ATOM   4276  HW1 SOL  1415      33.071  29.771  23.591  1.00  0.00           H
ATOM   4277  HW2 SOL  1415      31.751  30.731  23.511  1.00  0.00           H
ATOM   4278  OW  SOL  1416      24.121  20.581  27.471  1.00  0.00           O
ATOM   4279  HW1 SOL  1416      24.071  20.531  28.471  1.00  0.00           H
ATOM   4280  HW2 SOL  1416      24.141  21.541  27.181  1.00  0.00           H
ATOM   4281  OW  SOL  1417      28.701  33.181  23.391  1.00  0.00           O
ATOM   4282  HW1 SOL  1417      28.241  33.901  22.871  1.00  0.00           H
ATOM   4283  HW2 SOL  1417      28.661  33.381  24.371  1.00  0.00           H
ATOM   4284  OW  SOL  1418      22.131  36.631  27.151  1.00  0.00           O
ATOM   4285  HW1 SOL  1418      22.631  35.771  27.211  1.00  0.00           H
ATOM   4286  HW2 SOL  1418      22.781  37.401  27.121  1.00  0.00           H
ATOM   4287  OW  SOL  1419      36.571  29.281  27.351  1.00  0.00           O
ATOM   4288  HW1 SOL  1419      35.951  29.131  26.591  1.00  0.00           H
ATOM   4289  HW2 SOL  1419      36.051  29.391  28.201  1.00  0.00           H
ATOM   4290  OW  SOL  1420      21.831  28.051  21.041  1.00  0.00           O
ATOM   4291  HW1 SOL  1420      22.651  28.441  20.621  1.00  0.00           H
ATOM   4292  HW2 SOL  1420      21.561  27.231  20.551  1.00  0.00           H
ATOM   4293  OW  SOL  1421      33.201  25.971  25.901  1.00  0.00           O
ATOM   4294  HW1 SOL  1421      33.151  25.321  26.651  1.00  0.00           H
ATOM   4295  HW2 SOL  1421      34.001  26.561  26.031  1.00  0.00           H
ATOM   4296  OW  SOL  1422      29.731  36.381  20.991  1.00  0.00           O
ATOM   4297  HW1 SOL  1422      29.131  35.761  21.491  1.00  0.00           H
ATOM   4298  HW2 SOL  1422      30.041  35.941  20.141  1.00  0.00           H
ATOM   4299  OW  SOL  1423      20.641  21.471  33.601  1.00  0.00           O
ATOM   4300  HW1 SOL  1423      19.841  22.071  33.471  1.00  0.00           H
ATOM   4301  HW2 SOL  1423      20.541  20.981  34.461  1.00  0.00           H
ATOM   4302  OW  SOL  1424      34.941  32.391  19.431  1.00  0.00           O
ATOM   4303  HW1 SOL  1424      34.621  33.331  19.331  1.00  0.00           H
ATOM   4304  HW2 SOL  1424      34.181  31.761  19.311  1.00  0.00           H
ATOM   4305  OW  SOL  1425      23.261  36.051  21.851  1.00  0.00           O
ATOM   4306  HW1 SOL  1425      23.591  36.441  22.711  1.00  0.00           H
ATOM   4307  HW2 SOL  1425      24.021  35.981  21.201  1.00  0.00           H
ATOM   4308  OW  SOL  1426      32.621  19.691  22.881  1.00  0.00           O
ATOM   4309  HW1 SOL  1426      32.381  19.321  21.981  1.00  0.00           H
ATOM   4310  HW2 SOL  1426      33.611  19.851  22.921  1.00  0.00           H
ATOM   4311  OW  SOL  1427      28.021  35.601  27.661  1.00  0.00           O
ATOM   4312  HW1 SOL  1427      28.821  35.031  27.871  1.00  0.00           H
ATOM   4313  HW2 SOL  1427      27.531  35.201  26.891  1.00  0.00           H
ATOM   4314  OW  SOL  1428      22.441  25.621  23.421  1.00  0.00           O
ATOM   4315  HW1 SOL  1428      22.891  24.721  23.391  1.00  0.00           H
ATOM   4316  HW2 SOL  1428      21.501  25.511  23.751  1.00  0.00           H
ATOM   4317  OW  SOL  1429      24.761  19.841  19.791  1.00  0.00           O
ATOM   4318  HW1 SOL  1429      25.741  19.621  19.861  1.00  0.00           H
ATOM   4319  HW2 SOL  1429      24.451  19.671  18.861  1.00  0.00           H
ATOM   4320  OW  SOL  1430      27.501  33.761  30.571  1.00  0.00           O
ATOM   4321  HW1 SOL  1430      27.271  33.511  29.631  1.00  0.00           H
ATOM   4322  HW2 SOL  1430      28.111  33.071  30.961  1.00  0.00           H
ATOM   4323  OW  SOL  1431      32.131  24.521  32.951  1.00  0.00           O
ATOM   4324  HW1 SOL  1431      32.411  24.091  33.801  1.00  0.00           H
ATOM   4325  HW2 SOL  1431      32.381  25.481  32.961  1.00  0.00           H
ATOM   4326  OW  SOL  1432      26.651  32.641  27.861  1.00  0.00           O
ATOM   4327  HW1 SOL  1432      27.551  32.781  27.441  1.00  0.00           H
ATOM   4328  HW2 SOL  1432      25.941  32.661  27.151  1.00  0.00           H
ATOM   4329  OW  SOL  1433      27.841  23.651  27.611  1.00  0.00           O
ATOM   4330  HW1 SOL  1433      27.591  23.561  26.651  1.00  0.00           H
ATOM   4331  HW2 SOL  1433      28.321  22.831  27.921  1.00  0.00           H
ATOM   4332  OW  SOL  1434      24.011  19.261  23.741  1.00  0.00           O
ATOM   4333  HW1 SOL  1434      23.201  19.271  24.321  1.00  0.00           H
ATOM   4334  HW2 SOL  1434      24.041  20.091  23.191  1.00  0.00           H
ATOM   4335  OW  SOL  1435      32.961  30.501  19.031  1.00  0.00           O
ATOM   4336  HW1 SOL  1435      33.281  29.741  19.601  1.00  0.00           H
ATOM   4337  HW2 SOL  1435      32.041  30.771  19.331  1.00  0.00           H
ATOM   4338  OW  SOL  1436      21.591  18.971  20.331  1.00  0.00           O
ATOM   4339  HW1 SOL  1436      22.081  19.811  20.121  1.00  0.00           H
ATOM   4340  HW2 SOL  1436      22.211  18.321  20.781  1.00  0.00           H
ATOM   4341  OW  SOL  1437      27.971  20.981  23.421  1.00  0.00           O
ATOM   4342  HW1 SOL  1437      27.491  21.391  22.641  1.00  0.00           H
ATOM   4343  HW2 SOL  1437      28.961  20.961  23.231  1.00  0.00           H
ATOM   4344  OW  SOL  1438      30.891  34.321  26.551  1.00  0.00           O
ATOM   4345  HW1 SOL  1438      31.101  35.061  25.901  1.00  0.00           H
ATOM   4346  HW2 SOL  1438      31.571  34.321  27.281  1.00  0.00           H
ATOM   4347  OW  SOL  1439      23.211  30.141  26.031  1.00  0.00           O
ATOM   4348  HW1 SOL  1439      22.501  29.871  26.681  1.00  0.00           H
ATOM   4349  HW2 SOL  1439      22.951  29.861  25.101  1.00  0.00           H
ATOM   4350  OW  SOL  1440      31.331  36.591  24.531  1.00  0.00           O
ATOM   4351  HW1 SOL  1440      31.771  37.231  23.891  1.00  0.00           H
ATOM   4352  HW2 SOL  1440      30.831  37.111  25.231  1.00  0.00           H
ATOM   4353  OW  SOL  1441      28.941  24.111  18.781  1.00  0.00           O
ATOM   4354  HW1 SOL  1441      28.531  24.931  18.391  1.00  0.00           H
ATOM   4355  HW2 SOL  1441      29.581  24.371  19.511  1.00  0.00           H
ATOM   4356  OW  SOL  1442      19.401  24.181  32.481  1.00  0.00           O
ATOM   4357  HW1 SOL  1442      20.321  24.171  32.071  1.00  0.00           H
ATOM   4358  HW2 SOL  1442      19.341  24.921  33.151  1.00  0.00           H
ATOM   4359  OW  SOL  1443      24.231  20.841  30.091  1.00  0.00           O
ATOM   4360  HW1 SOL  1443      24.611  20.001  30.461  1.00  0.00           H
ATOM   4361  HW2 SOL  1443      23.351  21.031  30.531  1.00  0.00           H
ATOM   4362  OW  SOL  1444      27.281  23.161  25.041  1.00  0.00           O
ATOM   4363  HW1 SOL  1444      26.961  23.881  24.421  1.00  0.00           H
ATOM   4364  HW2 SOL  1444      27.521  22.351  24.511  1.00  0.00           H
ATOM   4365  OW  SOL  1445      28.791  19.011  26.151  1.00  0.00           O
ATOM   4366  HW1 SOL  1445      28.071  19.061  25.461  1.00  0.00           H
ATOM   4367  HW2 SOL  1445      28.551  18.321  26.841  1.00  0.00           H
ATOM   4368  OW  SOL  1446      32.911  30.351  27.291  1.00  0.00           O
ATOM   4369  HW1 SOL  1446      32.361  29.511  27.221  1.00  0.00           H
ATOM   4370  HW2 SOL  1446      33.171  30.641  26.371  1.00  0.00           H
ATOM   4371  OW  SOL  1447      33.281  24.521  28.541  1.00  0.00           O
ATOM   4372  HW1 SOL  1447      32.981  23.571  28.611  1.00  0.00           H
ATOM   4373  HW2 SOL  1447      34.011  24.681  29.201  1.00  0.00           H
ATOM   4374  OW  SOL  1448      37.191  26.951  22.391  1.00  0.00           O
ATOM   4375  HW1 SOL  1448      37.611  26.311  23.031  1.00  0.00           H
ATOM   4376  HW2 SOL  1448      36.811  26.441  21.611  1.00  0.00           H
ATOM   4377  OW  SOL  1449      23.501  32.471  20.361  1.00  0.00           O
ATOM   4378  HW1 SOL  1449      22.631  32.321  20.831  1.00  0.00           H
ATOM   4379  HW2 SOL  1449      23.331  32.731  19.411  1.00  0.00           H
ATOM   4380  OW  SOL  1450      35.261  31.421  25.191  1.00  0.00           O
ATOM   4381  HW1 SOL  1450      36.251  31.501  25.331  1.00  0.00           H
ATOM   4382  HW2 SOL  1450      34.811  32.261  25.501  1.00  0.00           H
ATOM   4383  OW  SOL  1451      32.521  24.371  19.401  1.00  0.00           O
ATOM   4384  HW1 SOL  1451      31.981  24.161  20.211  1.00  0.00           H
ATOM   4385  HW2 SOL  1451      33.431  23.961  19.491  1.00  0.00           H
ATOM   4386  OW  SOL  1452      23.891  21.181  21.901  1.00  0.00           O
ATOM   4387  HW1 SOL  1452      24.161  20.591  21.151  1.00  0.00           H
ATOM   4388  HW2 SOL  1452      23.891  22.131  21.591  1.00  0.00           H
ATOM   4389  OW  SOL  1453      29.731  30.571  29.621  1.00  0.00           O
ATOM   4390  HW1 SOL  1453      29.331  31.011  30.431  1.00  0.00           H
ATOM   4391  HW2 SOL  1453      29.321  30.941  28.791  1.00  0.00           H
ATOM   4392  OW  SOL  1454      25.671  29.121  22.301  1.00  0.00           O
ATOM   4393  HW1 SOL  1454      25.531  29.191  23.291  1.00  0.00           H
ATOM   4394  HW2 SOL  1454      26.511  28.611  22.121  1.00  0.00           H
ATOM   4395  OW  SOL  1455      22.291  29.621  23.631  1.00  0.00           O
ATOM   4396  HW1 SOL  1455      22.221  30.451  23.071  1.00  0.00           H
ATOM   4397  HW2 SOL  1455      22.331  28.821  23.031  1.00  0.00           H
ATOM   4398  OW  SOL  1456      24.281  23.991  27.271  1.00  0.00           O
ATOM   4399  HW1 SOL  1456      24.401  24.651  26.531  1.00  0.00           H
ATOM   4400  HW2 SOL  1456      24.741  24.331  28.101  1.00  0.00           H
ATOM   4401  OW  SOL  1457      31.141  32.101  22.501  1.00  0.00           O
ATOM   4402  HW1 SOL  1457      31.641  32.871  22.901  1.00  0.00           H
ATOM   4403  HW2 SOL  1457      30.191  32.121  22.821  1.00  0.00           H
ATOM   4404  OW  SOL  1458      31.341  33.071  30.041  1.00  0.00           O
ATOM   4405  HW1 SOL  1458      31.811  33.201  30.911  1.00  0.00           H
ATOM   4406  HW2 SOL  1458      30.681  32.331  30.131  1.00  0.00           H
ATOM   4407  OW  SOL  1459      34.441  25.011  23.341  1.00  0.00           O
ATOM   4408  HW1 SOL  1459      34.131  25.621  24.071  1.00  0.00           H
ATOM   4409  HW2 SOL  1459      34.941  25.531  22.651  1.00  0.00           H
ATOM   4410  OW  SOL  1460      24.351  27.321  28.911  1.00  0.00           O
ATOM   4411  HW1 SOL  1460      24.791  28.211  28.821  1.00  0.00           H
ATOM   4412  HW2 SOL  1460      23.721  27.321  29.681  1.00  0.00           H
ATOM   4413  OW  SOL  1461      30.711  23.871  21.371  1.00  0.00           O
ATOM   4414  HW1 SOL  1461      30.841  23.031  21.911  1.00  0.00           H
ATOM   4415  HW2 SOL  1461      30.421  24.611  21.971  1.00  0.00           H
ATOM   4416  OW  SOL  1462      18.991  31.721  31.441  1.00  0.00           O
ATOM   4417  HW1 SOL  1462      19.521  31.231  32.121  1.00  0.00           H
ATOM   4418  HW2 SOL  1462      19.211  32.701  31.491  1.00  0.00           H
ATOM   4419  OW  SOL  1463      25.941  24.961  29.261  1.00  0.00           O
ATOM   4420  HW1 SOL  1463      26.531  24.701  28.501  1.00  0.00           H
ATOM   4421  HW2 SOL  1463      25.661  25.921  29.151  1.00  0.00           H
ATOM   4422  OW  SOL  1464      21.691  19.251  24.801  1.00  0.00           O
ATOM   4423  HW1 SOL  1464      21.581  20.191  25.131  1.00  0.00           H
ATOM   4424  HW2 SOL  1464      21.641  18.621  25.571  1.00  0.00           H
ATOM   4425  OW  SOL  1465      34.841  22.291  22.361  1.00  0.00           O
ATOM   4426  HW1 SOL  1465      34.861  21.531  23.001  1.00  0.00           H
ATOM   4427  HW2 SOL  1465      34.361  23.061  22.761  1.00  0.00           H
ATOM   4428  OW  SOL  1466      28.851  26.281  28.281  1.00  0.00           O
ATOM   4429  HW1 SOL  1466      29.001  26.491  29.241  1.00  0.00           H
ATOM   4430  HW2 SOL  1466      28.551  25.331  28.191  1.00  0.00           H
ATOM   4431  OW  SOL  1467      34.021  21.361  19.871  1.00  0.00           O
ATOM   4432  HW1 SOL  1467      33.411  20.611  20.101  1.00  0.00           H
ATOM   4433  HW2 SOL  1467      34.241  21.881  20.701  1.00  0.00           H
ATOM   4434  OW  SOL  1468      29.301  31.951  27.111  1.00  0.00           O
ATOM   4435  HW1 SOL  1468      29.371  31.111  26.561  1.00  0.00           H
ATOM   4436  HW2 SOL  1468      29.921  32.641  26.751  1.00  0.00           H
ATOM   4437  OW  SOL  1469      21.811  26.721  28.111  1.00  0.00           O
ATOM   4438  HW1 SOL  1469      22.741  27.081  28.161  1.00  0.00           H
ATOM   4439  HW2 SOL  1469      21.751  25.871  28.631  1.00  0.00           H
ATOM   4440  OW  SOL  1470      22.011  23.711  28.681  1.00  0.00           O
ATOM   4441  HW1 SOL  1470      21.491  22.881  28.511  1.00  0.00           H
ATOM   4442  HW2 SOL  1470      22.781  23.761  28.041  1.00  0.00           H
ATOM   4443  OW  SOL  1471      18.701  31.881  20.621  1.00  0.00           O
ATOM   4444  HW1 SOL  1471      17.771  32.091  20.311  1.00  0.00           H
ATOM   4445  HW2 SOL  1471      18.801  30.891  20.751  1.00  0.00           H
ATOM   4446  OW  SOL  1472      19.501  36.631  27.891  1.00  0.00           O
ATOM   4447  HW1 SOL  1472      19.081  35.771  27.621  1.00  0.00           H
ATOM   4448  HW2 SOL  1472      20.441  36.661  27.551  1.00  0.00           H
ATOM   4449  OW  SOL  1473      23.661  34.301  27.721  1.00  0.00           O
ATOM   4450  HW1 SOL  1473      24.321  35.041  27.811  1.00  0.00           H
ATOM   4451  HW2 SOL  1473      24.101  33.511  27.301  1.00  0.00           H
ATOM   4452  OW  SOL  1474      28.641  26.581  31.001  1.00  0.00           O
ATOM   4453  HW1 SOL  1474      29.051  26.261  31.861  1.00  0.00           H
ATOM   4454  HW2 SOL  1474      27.681  26.311  30.971  1.00  0.00           H
ATOM   4455  OW  SOL  1475      19.021  24.061  29.761  1.00  0.00           O
ATOM   4456  HW1 SOL  1475      19.871  23.731  29.351  1.00  0.00           H
ATOM   4457  HW2 SOL  1475      19.151  24.211  30.741  1.00  0.00           H
ATOM   4458  OW  SOL  1476      26.771  24.341  21.871  1.00  0.00           O
ATOM   4459  HW1 SOL  1476      26.841  23.451  21.411  1.00  0.00           H
ATOM   4460  HW2 SOL  1476      25.831  24.681  21.791  1.00  0.00           H
ATOM   4461  OW  SOL  1477      23.351  23.621  20.531  1.00  0.00           O
ATOM   4462  HW1 SOL  1477      23.961  24.421  20.571  1.00  0.00           H
ATOM   4463  HW2 SOL  1477      22.401  23.931  20.601  1.00  0.00           H
ATOM   4464  OW  SOL  1478      20.211  29.991  33.281  1.00  0.00           O
ATOM   4465  HW1 SOL  1478      20.431  29.381  34.041  1.00  0.00           H
ATOM   4466  HW2 SOL  1478      20.311  29.501  32.421  1.00  0.00           H
ATOM   4467  OW  SOL  1479      32.091  29.211  30.961  1.00  0.00           O
ATOM   4468  HW1 SOL  1479      32.331  28.581  30.221  1.00  0.00           H
ATOM   4469  HW2 SOL  1479      31.191  29.611  30.781  1.00  0.00           H
ATOM   4470  OW  SOL  1480      31.641  27.171  21.711  1.00  0.00           O
ATOM   4471  HW1 SOL  1480      30.781  26.861  22.131  1.00  0.00           H
ATOM   4472  HW2 SOL  1480      31.601  27.031  20.721  1.00  0.00           H
ATOM   4473  OW  SOL  1481      19.451  31.201  28.841  1.00  0.00           O
ATOM   4474  HW1 SOL  1481      19.401  31.191  29.841  1.00  0.00           H
ATOM   4475  HW2 SOL  1481      18.621  30.791  28.461  1.00  0.00           H
ATOM   4476  OW  SOL  1482      27.651  19.481  19.951  1.00  0.00           O
ATOM   4477  HW1 SOL  1482      28.161  19.491  19.091  1.00  0.00           H
ATOM   4478  HW2 SOL  1482      28.211  19.061  20.661  1.00  0.00           H
ATOM   4479  OW  SOL  1483      35.881  19.971  23.851  1.00  0.00           O
ATOM   4480  HW1 SOL  1483      36.611  19.801  23.181  1.00  0.00           H
ATOM   4481  HW2 SOL  1483      35.571  19.101  24.231  1.00  0.00           H
ATOM   4482  OW  SOL  1484      32.501  34.351  23.391  1.00  0.00           O
ATOM   4483  HW1 SOL  1484      33.171  34.471  22.651  1.00  0.00           H
ATOM   4484  HW2 SOL  1484      32.101  35.241  23.621  1.00  0.00           H
ATOM   4485  OW  SOL  1485      31.421  27.891  25.341  1.00  0.00           O
ATOM   4486  HW1 SOL  1485      32.021  27.081  25.361  1.00  0.00           H
ATOM   4487  HW2 SOL  1485      31.821  28.581  24.741  1.00  0.00           H
ATOM   4488  OW  SOL  1486      25.341  34.781  20.161  1.00  0.00           O
ATOM   4489  HW1 SOL  1486      25.431  34.881  19.171  1.00  0.00           H
ATOM   4490  HW2 SOL  1486      24.941  33.891  20.371  1.00  0.00           H
ATOM   4491  OW  SOL  1487      35.121  35.821  32.561  1.00  0.00           O
ATOM   4492  HW1 SOL  1487      35.651  35.921  31.721  1.00  0.00           H
ATOM   4493  HW2 SOL  1487      34.851  36.721  32.901  1.00  0.00           H
ATOM   4494  OW  SOL  1488      37.031  20.371  28.251  1.00  0.00           O
ATOM   4495  HW1 SOL  1488      37.421  19.521  27.891  1.00  0.00           H
ATOM   4496  HW2 SOL  1488      36.051  20.391  28.061  1.00  0.00           H
ATOM   4497  OW  SOL  1489      21.251  21.881  25.821  1.00  0.00           O
ATOM   4498  HW1 SOL  1489      20.461  22.391  25.481  1.00  0.00           H
ATOM   4499  HW2 SOL  1489      21.161  21.731  26.801  1.00  0.00           H
ATOM   4500  OW  SOL  1490      30.561  34.741  18.931  1.00  0.00           O
ATOM   4501  HW1 SOL  1490      30.621  33.811  19.301  1.00  0.00           H
ATOM   4502  HW2 SOL  1490      29.971  34.741  18.131  1.00  0.00           H
ATOM   4503  OW  SOL  1491      27.781  27.721  21.531  1.00  0.00           O
ATOM   4504  HW1 SOL  1491      28.411  28.101  20.851  1.00  0.00           H
ATOM   4505  HW2 SOL  1491      28.181  26.891  21.921  1.00  0.00           H
ATOM   4506  OW  SOL  1492      33.661  34.691  19.061  1.00  0.00           O
ATOM   4507  HW1 SOL  1492      32.741  35.061  19.131  1.00  0.00           H
ATOM   4508  HW2 SOL  1492      34.041  34.891  18.161  1.00  0.00           H
ATOM   4509  OW  SOL  1493      29.011  29.601  25.581  1.00  0.00           O
ATOM   4510  HW1 SOL  1493      28.311  29.131  26.121  1.00  0.00           H
ATOM   4511  HW2 SOL  1493      29.601  28.921  25.151  1.00  0.00           H
ATOM   4512  OW  SOL  1494      28.761  20.981  28.331  1.00  0.00           O
ATOM   4513  HW1 SOL  1494      28.681  20.621  27.401  1.00  0.00           H
ATOM   4514  HW2 SOL  1494      28.741  20.221  28.981  1.00  0.00           H
ATOM   4515  OW  SOL  1495      24.521  33.491  23.531  1.00  0.00           O
ATOM   4516  HW1 SOL  1495      24.941  32.911  22.831  1.00  0.00           H
ATOM   4517  HW2 SOL  1495      24.081  34.281  23.091  1.00  0.00           H
ATOM   4518  OW  SOL  1496      21.171  32.101  21.521  1.00  0.00           O
ATOM   4519  HW1 SOL  1496      20.211  32.111  21.251  1.00  0.00           H
ATOM   4520  HW2 SOL  1496      21.291  32.631  22.361  1.00  0.00           H
ATOM   4521  OW  SOL  1497      19.371  22.071  18.951  1.00  0.00           O
ATOM   4522  HW1 SOL  1497      18.451  21.791  18.661  1.00  0.00           H
ATOM   4523  HW2 SOL  1497      19.681  22.841  18.391  1.00  0.00           H
ATOM   4524  OW  SOL  1498      19.341  20.281  21.801  1.00  0.00           O
ATOM   4525  HW1 SOL  1498      19.171  21.111  21.261  1.00  0.00           H
ATOM   4526  HW2 SOL  1498      20.241  19.911  21.581  1.00  0.00           H
ATOM   4527  OW  SOL  1499      30.451  31.971  19.811  1.00  0.00           O
ATOM   4528  HW1 SOL  1499      29.461  31.861  19.831  1.00  0.00           H
ATOM   4529  HW2 SOL  1499      30.791  32.121  20.741  1.00  0.00           H
ATOM   4530  OW  SOL  1500      33.551  36.291  28.211  1.00  0.00           O
ATOM   4531  HW1 SOL  1500      33.881  36.931  27.521  1.00  0.00           H
ATOM   4532  HW2 SOL  1500      34.211  36.231  28.961  1.00  0.00           H
ATOM   4533  OW  SOL  1501      30.871  21.871  23.111  1.00  0.00           O
ATOM   4534  HW1 SOL  1501      31.521  21.131  23.001  1.00  0.00           H
ATOM   4535  HW2 SOL  1501      31.071  22.371  23.951  1.00  0.00           H
ATOM   4536  OW  SOL  1502      24.561  26.071  25.141  1.00  0.00           O
ATOM   4537  HW1 SOL  1502      25.061  26.921  24.951  1.00  0.00           H
ATOM   4538  HW2 SOL  1502      23.681  26.091  24.661  1.00  0.00           H
ATOM   4539  OW  SOL  1503      27.211  32.361  18.781  1.00  0.00           O
ATOM   4540  HW1 SOL  1503      26.751  32.511  19.661  1.00  0.00           H
ATOM   4541  HW2 SOL  1503      27.651  33.211  18.481  1.00  0.00           H
ATOM   4542  OW  SOL  1504      25.231  36.521  28.151  1.00  0.00           O
ATOM   4543  HW1 SOL  1504      24.771  37.401  28.021  1.00  0.00           H
ATOM   4544  HW2 SOL  1504      26.221  36.641  28.081  1.00  0.00           H
ATOM   4545  OW  SOL  1505      27.211  28.181  27.231  1.00  0.00           O
ATOM   4546  HW1 SOL  1505      27.751  27.491  27.711  1.00  0.00           H
ATOM   4547  HW2 SOL  1505      26.891  28.871  27.891  1.00  0.00           H
ATOM   4548  OW  SOL  1506      29.451  28.461  19.491  1.00  0.00           O
ATOM   4549  HW1 SOL  1506      29.221  28.991  18.671  1.00  0.00           H
ATOM   4550  HW2 SOL  1506      30.261  27.901  19.301  1.00  0.00           H
ATOM   4551  OW  SOL  1507      37.231  34.311  27.131  1.00  0.00           O
ATOM   4552  HW1 SOL  1507      36.521  34.191  26.431  1.00  0.00           H
ATOM   4553  HW2 SOL  1507      37.241  33.521  27.731  1.00  0.00           H
ATOM   4554  OW  SOL  1508      19.411  31.021  25.151  1.00  0.00           O
ATOM   4555  HW1 SOL  1508      19.401  30.551  26.031  1.00  0.00           H
ATOM   4556  HW2 SOL  1508      20.231  30.741  24.641  1.00  0.00           H
ATOM   4557  OW  SOL  1509      22.901  22.861  23.821  1.00  0.00           O
ATOM   4558  HW1 SOL  1509      23.201  22.141  23.201  1.00  0.00           H
ATOM   4559  HW2 SOL  1509      22.511  22.461  24.651  1.00  0.00           H
ATOM   4560  OW  SOL  1510      26.741  34.481  25.491  1.00  0.00           O
ATOM   4561  HW1 SOL  1510      27.061  34.581  24.551  1.00  0.00           H
ATOM   4562  HW2 SOL  1510      25.951  33.861  25.511  1.00  0.00           H
ATOM   4563  OW  SOL  1511      32.861  20.761  29.741  1.00  0.00           O
ATOM   4564  HW1 SOL  1511      33.381  20.111  30.291  1.00  0.00           H
ATOM   4565  HW2 SOL  1511      32.371  21.391  30.351  1.00  0.00           H
ATOM   4566  OW  SOL  1512      28.631  18.961  30.161  1.00  0.00           O
ATOM   4567  HW1 SOL  1512      28.001  18.241  29.851  1.00  0.00           H
ATOM   4568  HW2 SOL  1512      29.561  18.601  30.161  1.00  0.00           H
ATOM   4569  OW  SOL  1513      26.321  31.921  21.631  1.00  0.00           O
ATOM   4570  HW1 SOL  1513      25.861  31.051  21.801  1.00  0.00           H
ATOM   4571  HW2 SOL  1513      27.231  31.891  22.041  1.00  0.00           H
ATOM   4572  OW  SOL  1514      32.141  19.141  20.301  1.00  0.00           O
ATOM   4573  HW1 SOL  1514      32.491  18.731  19.461  1.00  0.00           H
ATOM   4574  HW2 SOL  1514      31.241  18.761  20.501  1.00  0.00           H
ATOM   4575  OW  SOL  1515      31.621  23.151  25.531  1.00  0.00           O
ATOM   4576  HW1 SOL  1515      31.031  23.951  25.571  1.00  0.00           H
ATOM   4577  HW2 SOL  1515      31.771  22.801  26.461  1.00  0.00           H
ATOM   4578  OW  SOL  1516      34.551  20.831  27.441  1.00  0.00           O
ATOM   4579  HW1 SOL  1516      33.711  20.821  27.981  1.00  0.00           H
ATOM   4580  HW2 SOL  1516      34.571  21.661  26.881  1.00  0.00           H
ATOM   4581  OW  SOL  1517      19.011  29.391  21.621  1.00  0.00           O
ATOM   4582  HW1 SOL  1517      20.001  29.281  21.531  1.00  0.00           H
ATOM   4583  HW2 SOL  1517      18.611  28.531  21.941  1.00  0.00           H
ATOM   4584  OW  SOL  1518      27.371  35.081  21.991  1.00  0.00           O
ATOM   4585  HW1 SOL  1518      26.601  34.731  21.451  1.00  0.00           H
ATOM   4586  HW2 SOL  1518      27.051  35.791  22.611  1.00  0.00           H
ATOM   4587  OW  SOL  1519      20.871  39.991   9.961  1.00  0.00           O
ATOM   4588  HW1 SOL  1519      21.221  39.821  10.881  1.00  0.00           H
ATOM   4589  HW2 SOL  1519      19.991  39.541   9.841  1.00  0.00           H
ATOM   4590  OW  SOL  1520      18.811  40.921   6.470  1.00  0.00           O
ATOM   4591  HW1 SOL  1520      17.991  41.351   6.860  1.00  0.00           H
ATOM   4592  HW2 SOL  1520      18.531  40.191   5.840  1.00  0.00           H
ATOM   4593  OW  SOL  1521      36.171  43.311   2.310  1.00  0.00           O
ATOM   4594  HW1 SOL  1521      36.051  43.181   1.320  1.00  0.00           H
ATOM   4595  HW2 SOL  1521      35.871  42.501   2.800  1.00  0.00           H
ATOM   4596  OW  SOL  1522      23.001  41.161  14.991  1.00  0.00           O
ATOM   4597  HW1 SOL  1522      23.821  40.601  15.081  1.00  0.00           H
ATOM   4598  HW2 SOL  1522      22.191  40.581  15.031  1.00  0.00           H
ATOM   4599  OW  SOL  1523      34.651  41.711   7.370  1.00  0.00           O
ATOM   4600  HW1 SOL  1523      33.911  42.171   6.870  1.00  0.00           H
ATOM   4601  HW2 SOL  1523      35.161  42.391   7.900  1.00  0.00           H
ATOM   4602  OW  SOL  1524      34.561  38.381  14.801  1.00  0.00           O
ATOM   4603  HW1 SOL  1524      34.381  39.051  14.081  1.00  0.00           H
ATOM   4604  HW2 SOL  1524      34.531  38.841  15.691  1.00  0.00           H
ATOM   4605  OW  SOL  1525      26.711  37.281   5.020  1.00  0.00           O
ATOM   4606  HW1 SOL  1525      27.111  38.191   4.930  1.00  0.00           H
ATOM   4607  HW2 SOL  1525      25.711  37.361   5.080  1.00  0.00           H
ATOM   4608  OW  SOL  1526      21.791  39.751  18.011  1.00  0.00           O
ATOM   4609  HW1 SOL  1526      22.501  40.461  18.071  1.00  0.00           H
ATOM   4610  HW2 SOL  1526      20.911  40.141  18.291  1.00  0.00           H
ATOM   4611  OW  SOL  1527      31.431  40.691   9.441  1.00  0.00           O
ATOM   4612  HW1 SOL  1527      30.571  40.191   9.311  1.00  0.00           H
ATOM   4613  HW2 SOL  1527      32.051  40.151  10.001  1.00  0.00           H
ATOM   4614  OW  SOL  1528      32.561  41.931  16.741  1.00  0.00           O
ATOM   4615  HW1 SOL  1528      32.361  42.361  17.621  1.00  0.00           H
ATOM   4616  HW2 SOL  1528      33.341  41.311  16.831  1.00  0.00           H
ATOM   4617  OW  SOL  1529      28.531  41.341  12.421  1.00  0.00           O
ATOM   4618  HW1 SOL  1529      27.761  41.681  12.961  1.00  0.00           H
ATOM   4619  HW2 SOL  1529      28.191  40.831  11.631  1.00  0.00           H
ATOM   4620  OW  SOL  1530      35.811  43.091  18.311  1.00  0.00           O
ATOM   4621  HW1 SOL  1530      35.551  43.981  17.951  1.00  0.00           H
ATOM   4622  HW2 SOL  1530      35.791  42.411  17.581  1.00  0.00           H
ATOM   4623  OW  SOL  1531      24.121  39.201   8.850  1.00  0.00           O
ATOM   4624  HW1 SOL  1531      24.071  39.151   9.850  1.00  0.00           H
ATOM   4625  HW2 SOL  1531      24.141  40.161   8.560  1.00  0.00           H
ATOM   4626  OW  SOL  1532      33.201  44.591   7.280  1.00  0.00           O
ATOM   4627  HW1 SOL  1532      33.151  43.941   8.030  1.00  0.00           H
ATOM   4628  HW2 SOL  1532      34.001  45.181   7.410  1.00  0.00           H
ATOM   4629  OW  SOL  1533      20.641  40.091  14.981  1.00  0.00           O
ATOM   4630  HW1 SOL  1533      19.841  40.691  14.851  1.00  0.00           H
ATOM   4631  HW2 SOL  1533      20.541  39.601  15.841  1.00  0.00           H
ATOM   4632  OW  SOL  1534      34.091  39.461  17.291  1.00  0.00           O
ATOM   4633  HW1 SOL  1534      34.041  39.831  18.211  1.00  0.00           H
ATOM   4634  HW2 SOL  1534      33.371  38.771  17.171  1.00  0.00           H
ATOM   4635  OW  SOL  1535      26.431  39.881  17.491  1.00  0.00           O
ATOM   4636  HW1 SOL  1535      27.101  39.271  17.921  1.00  0.00           H
ATOM   4637  HW2 SOL  1535      25.701  40.071  18.141  1.00  0.00           H
ATOM   4638  OW  SOL  1536      32.131  43.141  14.331  1.00  0.00           O
ATOM   4639  HW1 SOL  1536      32.411  42.711  15.181  1.00  0.00           H
ATOM   4640  HW2 SOL  1536      32.381  44.101  14.341  1.00  0.00           H
ATOM   4641  OW  SOL  1537      24.011  37.881   5.120  1.00  0.00           O
ATOM   4642  HW1 SOL  1537      23.201  37.891   5.700  1.00  0.00           H
ATOM   4643  HW2 SOL  1537      24.041  38.711   4.570  1.00  0.00           H
ATOM   4644  OW  SOL  1538      27.971  39.601   4.800  1.00  0.00           O
ATOM   4645  HW1 SOL  1538      27.491  40.011   4.020  1.00  0.00           H
ATOM   4646  HW2 SOL  1538      28.961  39.581   4.610  1.00  0.00           H
ATOM   4647  OW  SOL  1539      19.401  42.801  13.861  1.00  0.00           O
ATOM   4648  HW1 SOL  1539      20.321  42.791  13.451  1.00  0.00           H
ATOM   4649  HW2 SOL  1539      19.341  43.541  14.531  1.00  0.00           H
ATOM   4650  OW  SOL  1540      24.231  39.461  11.471  1.00  0.00           O
ATOM   4651  HW1 SOL  1540      24.611  38.621  11.841  1.00  0.00           H
ATOM   4652  HW2 SOL  1540      23.351  39.651  11.911  1.00  0.00           H
ATOM   4653  OW  SOL  1541      28.791  37.631   7.530  1.00  0.00           O
ATOM   4654  HW1 SOL  1541      28.071  37.681   6.840  1.00  0.00           H
ATOM   4655  HW2 SOL  1541      28.551  36.941   8.220  1.00  0.00           H
ATOM   4656  OW  SOL  1542      33.281  43.141   9.921  1.00  0.00           O
ATOM   4657  HW1 SOL  1542      32.981  42.191   9.991  1.00  0.00           H
ATOM   4658  HW2 SOL  1542      34.011  43.301  10.581  1.00  0.00           H
ATOM   4659  OW  SOL  1543      37.191  45.571   3.770  1.00  0.00           O
ATOM   4660  HW1 SOL  1543      37.611  44.931   4.410  1.00  0.00           H
ATOM   4661  HW2 SOL  1543      36.811  45.061   2.990  1.00  0.00           H
ATOM   4662  OW  SOL  1544      23.891  39.801   3.280  1.00  0.00           O
ATOM   4663  HW1 SOL  1544      24.161  39.211   2.530  1.00  0.00           H
ATOM   4664  HW2 SOL  1544      23.891  40.751   2.970  1.00  0.00           H
ATOM   4665  OW  SOL  1545      27.771  38.131  14.021  1.00  0.00           O
ATOM   4666  HW1 SOL  1545      28.021  37.931  13.071  1.00  0.00           H
ATOM   4667  HW2 SOL  1545      28.491  38.691  14.441  1.00  0.00           H
ATOM   4668  OW  SOL  1546      31.361  41.101  12.621  1.00  0.00           O
ATOM   4669  HW1 SOL  1546      31.571  41.841  13.261  1.00  0.00           H
ATOM   4670  HW2 SOL  1546      30.471  41.271  12.191  1.00  0.00           H
ATOM   4671  OW  SOL  1547      24.281  42.611   8.650  1.00  0.00           O
ATOM   4672  HW1 SOL  1547      24.401  43.271   7.910  1.00  0.00           H
ATOM   4673  HW2 SOL  1547      24.741  42.951   9.480  1.00  0.00           H
ATOM   4674  OW  SOL  1548      28.751  38.291  17.701  1.00  0.00           O
ATOM   4675  HW1 SOL  1548      28.811  39.141  17.181  1.00  0.00           H
ATOM   4676  HW2 SOL  1548      29.071  37.531  17.131  1.00  0.00           H
ATOM   4677  OW  SOL  1549      23.661  37.741  17.401  1.00  0.00           O
ATOM   4678  HW1 SOL  1549      23.241  37.171  16.701  1.00  0.00           H
ATOM   4679  HW2 SOL  1549      23.001  38.431  17.721  1.00  0.00           H
ATOM   4680  OW  SOL  1550      21.691  39.371  12.311  1.00  0.00           O
ATOM   4681  HW1 SOL  1550      21.461  39.741  13.211  1.00  0.00           H
ATOM   4682  HW2 SOL  1550      21.391  38.421  12.251  1.00  0.00           H
ATOM   4683  OW  SOL  1551      25.941  43.581  10.641  1.00  0.00           O
ATOM   4684  HW1 SOL  1551      26.531  43.321   9.881  1.00  0.00           H
ATOM   4685  HW2 SOL  1551      25.661  44.541  10.531  1.00  0.00           H
ATOM   4686  OW  SOL  1552      21.691  37.871   6.180  1.00  0.00           O
ATOM   4687  HW1 SOL  1552      21.581  38.811   6.510  1.00  0.00           H
ATOM   4688  HW2 SOL  1552      21.641  37.241   6.950  1.00  0.00           H
ATOM   4689  OW  SOL  1553      34.841  40.911   3.740  1.00  0.00           O
ATOM   4690  HW1 SOL  1553      34.861  40.151   4.380  1.00  0.00           H
ATOM   4691  HW2 SOL  1553      34.361  41.681   4.140  1.00  0.00           H
ATOM   4692  OW  SOL  1554      22.011  42.331  10.061  1.00  0.00           O
ATOM   4693  HW1 SOL  1554      21.491  41.501   9.891  1.00  0.00           H
ATOM   4694  HW2 SOL  1554      22.781  42.381   9.421  1.00  0.00           H
ATOM   4695  OW  SOL  1555      23.731  41.391  18.081  1.00  0.00           O
ATOM   4696  HW1 SOL  1555      23.551  41.841  18.961  1.00  0.00           H
ATOM   4697  HW2 SOL  1555      24.151  42.041  17.451  1.00  0.00           H
ATOM   4698  OW  SOL  1556      30.001  41.041  16.781  1.00  0.00           O
ATOM   4699  HW1 SOL  1556      29.551  41.671  17.421  1.00  0.00           H
ATOM   4700  HW2 SOL  1556      30.931  41.351  16.611  1.00  0.00           H
ATOM   4701  OW  SOL  1557      19.021  42.681  11.141  1.00  0.00           O
ATOM   4702  HW1 SOL  1557      19.871  42.351  10.731  1.00  0.00           H
ATOM   4703  HW2 SOL  1557      19.151  42.831  12.121  1.00  0.00           H
ATOM   4704  OW  SOL  1558      20.511  42.441  17.221  1.00  0.00           O
ATOM   4705  HW1 SOL  1558      21.101  42.041  16.521  1.00  0.00           H
ATOM   4706  HW2 SOL  1558      19.931  43.151  16.811  1.00  0.00           H
ATOM   4707  OW  SOL  1559      35.191  43.281  12.061  1.00  0.00           O
ATOM   4708  HW1 SOL  1559      34.811  42.591  12.681  1.00  0.00           H
ATOM   4709  HW2 SOL  1559      36.011  42.921  11.621  1.00  0.00           H
ATOM   4710  OW  SOL  1560      25.331  41.881  12.691  1.00  0.00           O
ATOM   4711  HW1 SOL  1560      24.991  40.991  12.391  1.00  0.00           H
ATOM   4712  HW2 SOL  1560      25.591  42.421  11.891  1.00  0.00           H
ATOM   4713  OW  SOL  1561      35.881  38.591   5.230  1.00  0.00           O
ATOM   4714  HW1 SOL  1561      36.611  38.421   4.560  1.00  0.00           H
ATOM   4715  HW2 SOL  1561      35.571  37.721   5.610  1.00  0.00           H
ATOM   4716  OW  SOL  1562      37.031  38.991   9.631  1.00  0.00           O
ATOM   4717  HW1 SOL  1562      37.421  38.141   9.271  1.00  0.00           H
ATOM   4718  HW2 SOL  1562      36.051  39.011   9.441  1.00  0.00           H
ATOM   4719  OW  SOL  1563      21.251  40.501   7.200  1.00  0.00           O
ATOM   4720  HW1 SOL  1563      20.461  41.011   6.860  1.00  0.00           H
ATOM   4721  HW2 SOL  1563      21.161  40.351   8.180  1.00  0.00           H
ATOM   4722  OW  SOL  1564      28.761  39.601   9.711  1.00  0.00           O
ATOM   4723  HW1 SOL  1564      28.681  39.241   8.781  1.00  0.00           H
ATOM   4724  HW2 SOL  1564      28.741  38.841  10.361  1.00  0.00           H
ATOM   4725  OW  SOL  1565      35.711  41.091  13.811  1.00  0.00           O
ATOM   4726  HW1 SOL  1565      36.441  41.781  13.851  1.00  0.00           H
ATOM   4727  HW2 SOL  1565      35.991  40.341  13.221  1.00  0.00           H
ATOM   4728  OW  SOL  1566      25.341  39.271  14.891  1.00  0.00           O
ATOM   4729  HW1 SOL  1566      26.241  39.111  14.491  1.00  0.00           H
ATOM   4730  HW2 SOL  1566      25.421  39.321  15.881  1.00  0.00           H
ATOM   4731  OW  SOL  1567      19.371  40.691   0.330  1.00  0.00           O
ATOM   4732  HW1 SOL  1567      18.451  40.411   0.040  1.00  0.00           H
ATOM   4733  HW2 SOL  1567      19.681  41.461  -0.230  1.00  0.00           H
ATOM   4734  OW  SOL  1568      19.341  38.901   3.180  1.00  0.00           O
ATOM   4735  HW1 SOL  1568      19.171  39.731   2.640  1.00  0.00           H
ATOM   4736  HW2 SOL  1568      20.241  38.531   2.960  1.00  0.00           H
ATOM   4737  OW  SOL  1569      25.781  42.891  17.081  1.00  0.00           O
ATOM   4738  HW1 SOL  1569      25.971  43.541  17.821  1.00  0.00           H
ATOM   4739  HW2 SOL  1569      26.381  42.091  17.171  1.00  0.00           H
ATOM   4740  OW  SOL  1570      30.871  40.491   4.490  1.00  0.00           O
ATOM   4741  HW1 SOL  1570      31.521  39.751   4.380  1.00  0.00           H
ATOM   4742  HW2 SOL  1570      31.071  40.991   5.330  1.00  0.00           H
ATOM   4743  OW  SOL  1571      24.561  44.691   6.520  1.00  0.00           O
ATOM   4744  HW1 SOL  1571      25.061  45.541   6.330  1.00  0.00           H
ATOM   4745  HW2 SOL  1571      23.681  44.711   6.040  1.00  0.00           H
ATOM   4746  OW  SOL  1572      36.391  40.661  16.421  1.00  0.00           O
ATOM   4747  HW1 SOL  1572      36.221  40.971  15.481  1.00  0.00           H
ATOM   4748  HW2 SOL  1572      35.551  40.291  16.801  1.00  0.00           H
ATOM   4749  OW  SOL  1573      36.861  39.161  12.271  1.00  0.00           O
ATOM   4750  HW1 SOL  1573      36.821  38.261  12.711  1.00  0.00           H
ATOM   4751  HW2 SOL  1573      36.891  39.051  11.281  1.00  0.00           H
ATOM   4752  OW  SOL  1574      22.901  41.481   5.200  1.00  0.00           O
ATOM   4753  HW1 SOL  1574      23.201  40.761   4.580  1.00  0.00           H
ATOM   4754  HW2 SOL  1574      22.511  41.081   6.030  1.00  0.00           H
ATOM   4755  OW  SOL  1575      21.791  42.711  12.801  1.00  0.00           O
ATOM   4756  HW1 SOL  1575      22.171  42.121  13.521  1.00  0.00           H
ATOM   4757  HW2 SOL  1575      22.191  42.451  11.921  1.00  0.00           H
ATOM   4758  OW  SOL  1576      32.861  39.381  11.121  1.00  0.00           O
ATOM   4759  HW1 SOL  1576      33.381  38.731  11.671  1.00  0.00           H
ATOM   4760  HW2 SOL  1576      32.371  40.011  11.731  1.00  0.00           H
ATOM   4761  OW  SOL  1577      28.631  37.581  11.541  1.00  0.00           O
ATOM   4762  HW1 SOL  1577      28.001  36.861  11.231  1.00  0.00           H
ATOM   4763  HW2 SOL  1577      29.561  37.221  11.541  1.00  0.00           H
ATOM   4764  OW  SOL  1578      31.621  41.771   6.910  1.00  0.00           O
ATOM   4765  HW1 SOL  1578      31.031  42.571   6.950  1.00  0.00           H
ATOM   4766  HW2 SOL  1578      31.771  41.421   7.840  1.00  0.00           H
ATOM   4767  OW  SOL  1579      34.551  39.451   8.820  1.00  0.00           O
ATOM   4768  HW1 SOL  1579      33.711  39.441   9.360  1.00  0.00           H
ATOM   4769  HW2 SOL  1579      34.571  40.281   8.260  1.00  0.00           H
ATOM   4770  OW  SOL  1580      20.871  39.991  28.581  1.00  0.00           O
ATOM   4771  HW1 SOL  1580      21.221  39.821  29.501  1.00  0.00           H
ATOM   4772  HW2 SOL  1580      19.991  39.541  28.461  1.00  0.00           H
ATOM   4773  OW  SOL  1581      18.811  40.921  25.091  1.00  0.00           O
ATOM   4774  HW1 SOL  1581      17.991  41.351  25.481  1.00  0.00           H
ATOM   4775  HW2 SOL  1581      18.531  40.191  24.461  1.00  0.00           H
ATOM   4776  OW  SOL  1582      36.171  43.311  20.931  1.00  0.00           O
ATOM   4777  HW1 SOL  1582      36.051  43.181  19.941  1.00  0.00           H
ATOM   4778  HW2 SOL  1582      35.871  42.501  21.421  1.00  0.00           H
ATOM   4779  OW  SOL  1583      34.651  41.711  25.991  1.00  0.00           O
ATOM   4780  HW1 SOL  1583      33.911  42.171  25.491  1.00  0.00           H
ATOM   4781  HW2 SOL  1583      35.161  42.391  26.521  1.00  0.00           H
ATOM   4782  OW  SOL  1584      34.561  38.381  33.421  1.00  0.00           O
ATOM   4783  HW1 SOL  1584      34.381  39.051  32.701  1.00  0.00           H
ATOM   4784  HW2 SOL  1584      34.531  38.841  34.311  1.00  0.00           H
ATOM   4785  OW  SOL  1585      26.711  37.281  23.641  1.00  0.00           O
ATOM   4786  HW1 SOL  1585      27.111  38.191  23.551  1.00  0.00           H
ATOM   4787  HW2 SOL  1585      25.711  37.361  23.701  1.00  0.00           H
ATOM   4788  OW  SOL  1586      31.431  40.691  28.061  1.00  0.00           O
ATOM   4789  HW1 SOL  1586      30.571  40.191  27.931  1.00  0.00           H
ATOM   4790  HW2 SOL  1586      32.051  40.151  28.621  1.00  0.00           H
ATOM   4791  OW  SOL  1587      27.271  40.721  20.571  1.00  0.00           O
ATOM   4792  HW1 SOL  1587      27.861  41.351  20.081  1.00  0.00           H
ATOM   4793  HW2 SOL  1587      27.461  39.781  20.281  1.00  0.00           H
ATOM   4794  OW  SOL  1588      24.121  39.201  27.471  1.00  0.00           O
ATOM   4795  HW1 SOL  1588      24.071  39.151  28.471  1.00  0.00           H
ATOM   4796  HW2 SOL  1588      24.141  40.161  27.181  1.00  0.00           H
ATOM   4797  OW  SOL  1589      33.201  44.591  25.901  1.00  0.00           O
ATOM   4798  HW1 SOL  1589      33.151  43.941  26.651  1.00  0.00           H
ATOM   4799  HW2 SOL  1589      34.001  45.181  26.031  1.00  0.00           H
ATOM   4800  OW  SOL  1590      20.641  40.091  33.601  1.00  0.00           O
ATOM   4801  HW1 SOL  1590      19.841  40.691  33.471  1.00  0.00           H
ATOM   4802  HW2 SOL  1590      20.541  39.601  34.461  1.00  0.00           H
ATOM   4803  OW  SOL  1591      32.621  38.311  22.881  1.00  0.00           O
ATOM   4804  HW1 SOL  1591      32.381  37.941  21.981  1.00  0.00           H
ATOM   4805  HW2 SOL  1591      33.611  38.471  22.921  1.00  0.00           H
ATOM   4806  OW  SOL  1592      24.761  38.461  19.791  1.00  0.00           O
ATOM   4807  HW1 SOL  1592      25.741  38.241  19.861  1.00  0.00           H
ATOM   4808  HW2 SOL  1592      24.451  38.291  18.861  1.00  0.00           H
ATOM   4809  OW  SOL  1593      32.131  43.141  32.951  1.00  0.00           O
ATOM   4810  HW1 SOL  1593      32.411  42.711  33.801  1.00  0.00           H
ATOM   4811  HW2 SOL  1593      32.381  44.101  32.961  1.00  0.00           H
ATOM   4812  OW  SOL  1594      24.011  37.881  23.741  1.00  0.00           O
ATOM   4813  HW1 SOL  1594      23.201  37.891  24.321  1.00  0.00           H
ATOM   4814  HW2 SOL  1594      24.041  38.711  23.191  1.00  0.00           H
ATOM   4815  OW  SOL  1595      21.591  37.591  20.331  1.00  0.00           O
ATOM   4816  HW1 SOL  1595      22.081  38.431  20.121  1.00  0.00           H
ATOM   4817  HW2 SOL  1595      22.211  36.941  20.781  1.00  0.00           H
ATOM   4818  OW  SOL  1596      27.971  39.601  23.421  1.00  0.00           O
ATOM   4819  HW1 SOL  1596      27.491  40.011  22.641  1.00  0.00           H
ATOM   4820  HW2 SOL  1596      28.961  39.581  23.231  1.00  0.00           H
ATOM   4821  OW  SOL  1597      19.401  42.801  32.481  1.00  0.00           O
ATOM   4822  HW1 SOL  1597      20.321  42.791  32.071  1.00  0.00           H
ATOM   4823  HW2 SOL  1597      19.341  43.541  33.151  1.00  0.00           H
ATOM   4824  OW  SOL  1598      24.231  39.461  30.091  1.00  0.00           O
ATOM   4825  HW1 SOL  1598      24.611  38.621  30.461  1.00  0.00           H
ATOM   4826  HW2 SOL  1598      23.351  39.651  30.531  1.00  0.00           H
ATOM   4827  OW  SOL  1599      28.791  37.631  26.151  1.00  0.00           O
ATOM   4828  HW1 SOL  1599      28.071  37.681  25.461  1.00  0.00           H
ATOM   4829  HW2 SOL  1599      28.551  36.941  26.841  1.00  0.00           H
ATOM   4830  OW  SOL  1600      33.281  43.141  28.541  1.00  0.00           O
ATOM   4831  HW1 SOL  1600      32.981  42.191  28.611  1.00  0.00           H
ATOM   4832  HW2 SOL  1600      34.011  43.301  29.201  1.00  0.00           H
ATOM   4833  OW  SOL  1601      23.891  39.801  21.901  1.00  0.00           O
ATOM   4834  HW1 SOL  1601      24.161  39.211  21.151  1.00  0.00           H
ATOM   4835  HW2 SOL  1601      23.891  40.751  21.591  1.00  0.00           H
ATOM   4836  OW  SOL  1602      24.281  42.611  27.271  1.00  0.00           O
ATOM   4837  HW1 SOL  1602      24.401  43.271  26.531  1.00  0.00           H
ATOM   4838  HW2 SOL  1602      24.741  42.951  28.101  1.00  0.00           H
ATOM   4839  OW  SOL  1603      25.941  43.581  29.261  1.00  0.00           O
ATOM   4840  HW1 SOL  1603      26.531  43.321  28.501  1.00  0.00           H
ATOM   4841  HW2 SOL  1603      25.661  44.541  29.151  1.00  0.00           H
ATOM   4842  OW  SOL  1604      21.691  37.871  24.801  1.00  0.00           O
ATOM   4843  HW1 SOL  1604      21.581  38.811  25.131  1.00  0.00           H
ATOM   4844  HW2 SOL  1604      21.641  37.241  25.571  1.00  0.00           H
ATOM   4845  OW  SOL  1605      34.841  40.911  22.361  1.00  0.00           O
ATOM   4846  HW1 SOL  1605      34.861  40.151  23.001  1.00  0.00           H
ATOM   4847  HW2 SOL  1605      34.361  41.681  22.761  1.00  0.00           H
ATOM   4848  OW  SOL  1606      34.021  39.981  19.871  1.00  0.00           O
ATOM   4849  HW1 SOL  1606      33.411  39.231  20.101  1.00  0.00           H
ATOM   4850  HW2 SOL  1606      34.241  40.501  20.701  1.00  0.00           H
ATOM   4851  OW  SOL  1607      31.651  45.621  19.041  1.00  0.00           O
ATOM   4852  HW1 SOL  1607      31.991  44.691  19.191  1.00  0.00           H
ATOM   4853  HW2 SOL  1607      31.831  45.891  18.091  1.00  0.00           H
ATOM   4854  OW  SOL  1608      22.011  42.331  28.681  1.00  0.00           O
ATOM   4855  HW1 SOL  1608      21.491  41.501  28.511  1.00  0.00           H
ATOM   4856  HW2 SOL  1608      22.781  42.381  28.041  1.00  0.00           H
ATOM   4857  OW  SOL  1609      19.021  42.681  29.761  1.00  0.00           O
ATOM   4858  HW1 SOL  1609      19.871  42.351  29.351  1.00  0.00           H
ATOM   4859  HW2 SOL  1609      19.151  42.831  30.741  1.00  0.00           H
ATOM   4860  OW  SOL  1610      27.651  38.101  19.951  1.00  0.00           O
ATOM   4861  HW1 SOL  1610      28.161  38.111  19.091  1.00  0.00           H
ATOM   4862  HW2 SOL  1610      28.211  37.681  20.661  1.00  0.00           H
ATOM   4863  OW  SOL  1611      35.881  38.591  23.851  1.00  0.00           O
ATOM   4864  HW1 SOL  1611      36.611  38.421  23.181  1.00  0.00           H
ATOM   4865  HW2 SOL  1611      35.571  37.721  24.231  1.00  0.00           H
ATOM   4866  OW  SOL  1612      37.031  38.991  28.251  1.00  0.00           O
ATOM   4867  HW1 SOL  1612      37.421  38.141  27.891  1.00  0.00           H
ATOM   4868  HW2 SOL  1612      36.051  39.011  28.061  1.00  0.00           H
ATOM   4869  OW  SOL  1613      21.251  40.501  25.821  1.00  0.00           O
ATOM   4870  HW1 SOL  1613      20.461  41.011  25.481  1.00  0.00           H
ATOM   4871  HW2 SOL  1613      21.161  40.351  26.801  1.00  0.00           H
ATOM   4872  OW  SOL  1614      28.761  39.601  28.331  1.00  0.00           O
ATOM   4873  HW1 SOL  1614      28.681  39.241  27.401  1.00  0.00           H
ATOM   4874  HW2 SOL  1614      28.741  38.841  28.981  1.00  0.00           H
ATOM   4875  OW  SOL  1615      19.371  40.691  18.951  1.00  0.00           O
ATOM   4876  HW1 SOL  1615      18.451  40.411  18.661  1.00  0.00           H
ATOM   4877  HW2 SOL  1615      19.681  41.461  18.391  1.00  0.00           H
ATOM   4878  OW  SOL  1616      19.341  38.901  21.801  1.00  0.00           O
ATOM   4879  HW1 SOL  1616      19.171  39.731  21.261  1.00  0.00           H
ATOM   4880  HW2 SOL  1616      20.241  38.531  21.581  1.00  0.00           H
ATOM   4881  OW  SOL  1617      30.871  40.491  23.111  1.00  0.00           O
ATOM   4882  HW1 SOL  1617      31.521  39.751  23.001  1.00  0.00           H
ATOM   4883  HW2 SOL  1617      31.071  40.991  23.951  1.00  0.00           H
ATOM   4884  OW  SOL  1618      22.901  41.481  23.821  1.00  0.00           O
ATOM   4885  HW1 SOL  1618      23.201  40.761  23.201  1.00  0.00           H
ATOM   4886  HW2 SOL  1618      22.511  41.081  24.651  1.00  0.00           H
ATOM   4887  OW  SOL  1619      32.141  37.761  20.301  1.00  0.00           O
ATOM   4888  HW1 SOL  1619      32.491  37.351  19.461  1.00  0.00           H
ATOM   4889  HW2 SOL  1619      31.241  37.381  20.501  1.00  0.00           H
ATOM   4890  OW  SOL  1620      31.621  41.771  25.531  1.00  0.00           O
ATOM   4891  HW1 SOL  1620      31.031  42.571  25.571  1.00  0.00           H
ATOM   4892  HW2 SOL  1620      31.771  41.421  26.461  1.00  0.00           H
ATOM   4893  OW  SOL  1621      34.551  39.451  27.441  1.00  0.00           O
ATOM   4894  HW1 SOL  1621      33.711  39.441  27.981  1.00  0.00           H
ATOM   4895  HW2 SOL  1621      34.571  40.281  26.881  1.00  0.00           H
ATOM   4896  OW  SOL  1622      39.491   2.750   9.961  1.00  0.00           O
ATOM   4897  HW1 SOL  1622      39.841   2.580  10.881  1.00  0.00           H
ATOM   4898  HW2 SOL  1622      38.611   2.300   9.841  1.00  0.00           H
ATOM   4899  OW  SOL  1623      37.431   3.680   6.470  1.00  0.00           O
ATOM   4900  HW1 SOL  1623      36.611   4.110   6.860  1.00  0.00           H
ATOM   4901  HW2 SOL  1623      37.151   2.950   5.840  1.00  0.00           H
ATOM   4902  OW  SOL  1624      44.091  10.121   6.650  1.00  0.00           O
ATOM   4903  HW1 SOL  1624      44.781   9.961   7.350  1.00  0.00           H
ATOM   4904  HW2 SOL  1624      43.361  10.691   7.030  1.00  0.00           H
ATOM   4905  OW  SOL  1625      40.591  14.351  10.611  1.00  0.00           O
ATOM   4906  HW1 SOL  1625      39.811  14.041  10.081  1.00  0.00           H
ATOM   4907  HW2 SOL  1625      41.171  14.931  10.041  1.00  0.00           H
ATOM   4908  OW  SOL  1626      41.621   3.920  14.991  1.00  0.00           O
ATOM   4909  HW1 SOL  1626      42.441   3.360  15.081  1.00  0.00           H
ATOM   4910  HW2 SOL  1626      40.811   3.340  15.031  1.00  0.00           H
ATOM   4911  OW  SOL  1627      39.551  17.131   4.830  1.00  0.00           O
ATOM   4912  HW1 SOL  1627      39.891  17.901   5.370  1.00  0.00           H
ATOM   4913  HW2 SOL  1627      39.991  17.131   3.930  1.00  0.00           H
ATOM   4914  OW  SOL  1628      39.541  14.341   5.380  1.00  0.00           O
ATOM   4915  HW1 SOL  1628      39.281  15.301   5.380  1.00  0.00           H
ATOM   4916  HW2 SOL  1628      38.831  13.801   5.830  1.00  0.00           H
ATOM   4917  OW  SOL  1629      39.641  10.911   8.860  1.00  0.00           O
ATOM   4918  HW1 SOL  1629      39.781  10.071   9.380  1.00  0.00           H
ATOM   4919  HW2 SOL  1629      39.091  11.551   9.410  1.00  0.00           H
ATOM   4920  OW  SOL  1630      38.461   6.430   5.630  1.00  0.00           O
ATOM   4921  HW1 SOL  1630      38.011   5.550   5.800  1.00  0.00           H
ATOM   4922  HW2 SOL  1630      38.451   6.970   6.470  1.00  0.00           H
ATOM   4923  OW  SOL  1631      38.371   7.370  15.971  1.00  0.00           O
ATOM   4924  HW1 SOL  1631      39.251   7.240  16.421  1.00  0.00           H
ATOM   4925  HW2 SOL  1631      38.241   8.340  15.751  1.00  0.00           H
ATOM   4926  OW  SOL  1632      39.211   9.761  12.641  1.00  0.00           O
ATOM   4927  HW1 SOL  1632      40.101   9.311  12.501  1.00  0.00           H
ATOM   4928  HW2 SOL  1632      38.481   9.111  12.451  1.00  0.00           H
ATOM   4929  OW  SOL  1633      38.001   8.110   7.890  1.00  0.00           O
ATOM   4930  HW1 SOL  1633      38.991   7.990   7.980  1.00  0.00           H
ATOM   4931  HW2 SOL  1633      37.761   9.060   8.100  1.00  0.00           H
ATOM   4932  OW  SOL  1634      38.541  18.211  15.711  1.00  0.00           O
ATOM   4933  HW1 SOL  1634      38.441  18.061  16.701  1.00  0.00           H
ATOM   4934  HW2 SOL  1634      37.681  18.571  15.351  1.00  0.00           H
ATOM   4935  OW  SOL  1635      45.891   3.480   1.950  1.00  0.00           O
ATOM   4936  HW1 SOL  1635      46.481   4.110   1.460  1.00  0.00           H
ATOM   4937  HW2 SOL  1635      46.081   2.540   1.660  1.00  0.00           H
ATOM   4938  OW  SOL  1636      42.741   1.960   8.850  1.00  0.00           O
ATOM   4939  HW1 SOL  1636      42.691   1.910   9.850  1.00  0.00           H
ATOM   4940  HW2 SOL  1636      42.761   2.920   8.560  1.00  0.00           H
ATOM   4941  OW  SOL  1637      40.751  18.011   8.530  1.00  0.00           O
ATOM   4942  HW1 SOL  1637      41.251  17.151   8.590  1.00  0.00           H
ATOM   4943  HW2 SOL  1637      41.401  18.781   8.500  1.00  0.00           H
ATOM   4944  OW  SOL  1638      41.851  12.661  17.271  1.00  0.00           O
ATOM   4945  HW1 SOL  1638      41.351  12.671  16.411  1.00  0.00           H
ATOM   4946  HW2 SOL  1638      41.221  12.481  18.031  1.00  0.00           H
ATOM   4947  OW  SOL  1639      39.261   2.850  14.981  1.00  0.00           O
ATOM   4948  HW1 SOL  1639      38.461   3.450  14.851  1.00  0.00           H
ATOM   4949  HW2 SOL  1639      39.161   2.360  15.841  1.00  0.00           H
ATOM   4950  OW  SOL  1640      39.731  17.851  12.411  1.00  0.00           O
ATOM   4951  HW1 SOL  1640      40.301  17.201  12.911  1.00  0.00           H
ATOM   4952  HW2 SOL  1640      39.571  17.521  11.481  1.00  0.00           H
ATOM   4953  OW  SOL  1641      41.061   7.000   4.800  1.00  0.00           O
ATOM   4954  HW1 SOL  1641      41.511   6.100   4.770  1.00  0.00           H
ATOM   4955  HW2 SOL  1641      40.121   6.890   5.130  1.00  0.00           H
ATOM   4956  OW  SOL  1642      41.831  11.521   7.410  1.00  0.00           O
ATOM   4957  HW1 SOL  1642      41.121  11.251   8.060  1.00  0.00           H
ATOM   4958  HW2 SOL  1642      41.571  11.241   6.480  1.00  0.00           H
ATOM   4959  OW  SOL  1643      38.021   5.560  13.861  1.00  0.00           O
ATOM   4960  HW1 SOL  1643      38.941   5.550  13.451  1.00  0.00           H
ATOM   4961  HW2 SOL  1643      37.961   6.300  14.531  1.00  0.00           H
ATOM   4962  OW  SOL  1644      42.851   2.220  11.471  1.00  0.00           O
ATOM   4963  HW1 SOL  1644      43.231   1.380  11.841  1.00  0.00           H
ATOM   4964  HW2 SOL  1644      41.971   2.410  11.911  1.00  0.00           H
ATOM   4965  OW  SOL  1645      41.341   8.130  12.511  1.00  0.00           O
ATOM   4966  HW1 SOL  1645      42.201   8.250  13.011  1.00  0.00           H
ATOM   4967  HW2 SOL  1645      40.921   7.260  12.781  1.00  0.00           H
ATOM   4968  OW  SOL  1646      37.881  15.641  13.311  1.00  0.00           O
ATOM   4969  HW1 SOL  1646      37.421  16.461  12.971  1.00  0.00           H
ATOM   4970  HW2 SOL  1646      38.861  15.831  13.401  1.00  0.00           H
ATOM   4971  OW  SOL  1647      40.911  11.001   5.010  1.00  0.00           O
ATOM   4972  HW1 SOL  1647      40.841  11.831   4.450  1.00  0.00           H
ATOM   4973  HW2 SOL  1647      40.951  10.201   4.410  1.00  0.00           H
ATOM   4974  OW  SOL  1648      42.901   5.370   8.650  1.00  0.00           O
ATOM   4975  HW1 SOL  1648      43.021   6.030   7.910  1.00  0.00           H
ATOM   4976  HW2 SOL  1648      43.361   5.710   9.480  1.00  0.00           H
ATOM   4977  OW  SOL  1649      40.781  15.101  13.291  1.00  0.00           O
ATOM   4978  HW1 SOL  1649      40.571  14.661  12.421  1.00  0.00           H
ATOM   4979  HW2 SOL  1649      41.751  15.361  13.321  1.00  0.00           H
ATOM   4980  OW  SOL  1650      41.261   7.510  15.981  1.00  0.00           O
ATOM   4981  HW1 SOL  1650      41.941   8.060  15.511  1.00  0.00           H
ATOM   4982  HW2 SOL  1650      41.661   6.630  16.251  1.00  0.00           H
ATOM   4983  OW  SOL  1651      42.281   0.500  17.401  1.00  0.00           O
ATOM   4984  HW1 SOL  1651      41.861  -0.070  16.701  1.00  0.00           H
ATOM   4985  HW2 SOL  1651      41.621   1.190  17.721  1.00  0.00           H
ATOM   4986  OW  SOL  1652      42.971   8.700  10.291  1.00  0.00           O
ATOM   4987  HW1 SOL  1652      43.411   9.590  10.201  1.00  0.00           H
ATOM   4988  HW2 SOL  1652      42.341   8.700  11.061  1.00  0.00           H
ATOM   4989  OW  SOL  1653      40.311   2.130  12.311  1.00  0.00           O
ATOM   4990  HW1 SOL  1653      40.081   2.500  13.211  1.00  0.00           H
ATOM   4991  HW2 SOL  1653      40.011   1.180  12.251  1.00  0.00           H
ATOM   4992  OW  SOL  1654      37.611  13.101  12.821  1.00  0.00           O
ATOM   4993  HW1 SOL  1654      38.141  12.611  13.501  1.00  0.00           H
ATOM   4994  HW2 SOL  1654      37.831  14.081  12.871  1.00  0.00           H
ATOM   4995  OW  SOL  1655      40.311   0.630   6.180  1.00  0.00           O
ATOM   4996  HW1 SOL  1655      40.201   1.570   6.510  1.00  0.00           H
ATOM   4997  HW2 SOL  1655      40.261   0.000   6.950  1.00  0.00           H
ATOM   4998  OW  SOL  1656      40.741   8.980  18.041  1.00  0.00           O
ATOM   4999  HW1 SOL  1656      41.501   9.420  18.521  1.00  0.00           H
ATOM   5000  HW2 SOL  1656      41.091   8.510  17.221  1.00  0.00           H
ATOM   5001  OW  SOL  1657      40.431   8.100   9.491  1.00  0.00           O
ATOM   5002  HW1 SOL  1657      41.361   8.460   9.541  1.00  0.00           H
ATOM   5003  HW2 SOL  1657      40.371   7.250  10.011  1.00  0.00           H
ATOM   5004  OW  SOL  1658      40.631   5.090  10.061  1.00  0.00           O
ATOM   5005  HW1 SOL  1658      40.111   4.260   9.891  1.00  0.00           H
ATOM   5006  HW2 SOL  1658      41.401   5.140   9.421  1.00  0.00           H
ATOM   5007  OW  SOL  1659      38.121  18.011   9.270  1.00  0.00           O
ATOM   5008  HW1 SOL  1659      37.701  17.151   9.000  1.00  0.00           H
ATOM   5009  HW2 SOL  1659      39.061  18.041   8.930  1.00  0.00           H
ATOM   5010  OW  SOL  1660      42.281  15.681   9.100  1.00  0.00           O
ATOM   5011  HW1 SOL  1660      42.941  16.421   9.190  1.00  0.00           H
ATOM   5012  HW2 SOL  1660      42.721  14.891   8.680  1.00  0.00           H
ATOM   5013  OW  SOL  1661      37.641   5.440  11.141  1.00  0.00           O
ATOM   5014  HW1 SOL  1661      38.491   5.110  10.731  1.00  0.00           H
ATOM   5015  HW2 SOL  1661      37.771   5.590  12.121  1.00  0.00           H
ATOM   5016  OW  SOL  1662      39.131   5.200  17.221  1.00  0.00           O
ATOM   5017  HW1 SOL  1662      39.721   4.800  16.521  1.00  0.00           H
ATOM   5018  HW2 SOL  1662      38.551   5.910  16.811  1.00  0.00           H
ATOM   5019  OW  SOL  1663      45.391   5.720   3.250  1.00  0.00           O
ATOM   5020  HW1 SOL  1663      45.461   4.830   2.790  1.00  0.00           H
ATOM   5021  HW2 SOL  1663      44.451   6.060   3.170  1.00  0.00           H
ATOM   5022  OW  SOL  1664      39.761  15.641  17.441  1.00  0.00           O
ATOM   5023  HW1 SOL  1664      39.461  16.211  18.201  1.00  0.00           H
ATOM   5024  HW2 SOL  1664      39.691  14.671  17.701  1.00  0.00           H
ATOM   5025  OW  SOL  1665      41.971   5.000   1.910  1.00  0.00           O
ATOM   5026  HW1 SOL  1665      42.581   5.800   1.950  1.00  0.00           H
ATOM   5027  HW2 SOL  1665      41.021   5.310   1.980  1.00  0.00           H
ATOM   5028  OW  SOL  1666      38.831  11.371  14.661  1.00  0.00           O
ATOM   5029  HW1 SOL  1666      39.051  10.761  15.421  1.00  0.00           H
ATOM   5030  HW2 SOL  1666      38.931  10.881  13.801  1.00  0.00           H
ATOM   5031  OW  SOL  1667      38.071  12.581  10.221  1.00  0.00           O
ATOM   5032  HW1 SOL  1667      38.021  12.571  11.221  1.00  0.00           H
ATOM   5033  HW2 SOL  1667      37.241  12.171   9.841  1.00  0.00           H
ATOM   5034  OW  SOL  1668      38.541  17.941  18.511  1.00  0.00           O
ATOM   5035  HW1 SOL  1668      38.131  17.201  19.041  1.00  0.00           H
ATOM   5036  HW2 SOL  1668      39.181  18.451  19.091  1.00  0.00           H
ATOM   5037  OW  SOL  1669      39.871   3.260   7.200  1.00  0.00           O
ATOM   5038  HW1 SOL  1669      39.081   3.770   6.860  1.00  0.00           H
ATOM   5039  HW2 SOL  1669      39.781   3.110   8.180  1.00  0.00           H
ATOM   5040  OW  SOL  1670      40.961  12.881  14.901  1.00  0.00           O
ATOM   5041  HW1 SOL  1670      40.831  13.811  14.561  1.00  0.00           H
ATOM   5042  HW2 SOL  1670      40.121  12.361  14.771  1.00  0.00           H
ATOM   5043  OW  SOL  1671      43.141  14.871   4.910  1.00  0.00           O
ATOM   5044  HW1 SOL  1671      43.561  14.291   4.210  1.00  0.00           H
ATOM   5045  HW2 SOL  1671      42.701  15.661   4.470  1.00  0.00           H
ATOM   5046  OW  SOL  1672      38.291  10.131  17.261  1.00  0.00           O
ATOM   5047  HW1 SOL  1672      37.521   9.801  17.801  1.00  0.00           H
ATOM   5048  HW2 SOL  1672      39.141   9.831  17.681  1.00  0.00           H
ATOM   5049  OW  SOL  1673      41.141  17.411  15.601  1.00  0.00           O
ATOM   5050  HW1 SOL  1673      40.231  17.821  15.581  1.00  0.00           H
ATOM   5051  HW2 SOL  1673      41.071  16.471  15.921  1.00  0.00           H
ATOM   5052  OW  SOL  1674      45.831  13.741   0.160  1.00  0.00           O
ATOM   5053  HW1 SOL  1674      45.371  13.891   1.040  1.00  0.00           H
ATOM   5054  HW2 SOL  1674      46.271  14.591  -0.140  1.00  0.00           H
ATOM   5055  OW  SOL  1675      39.451  13.141  18.441  1.00  0.00           O
ATOM   5056  HW1 SOL  1675      38.801  12.411  18.231  1.00  0.00           H
ATOM   5057  HW2 SOL  1675      39.491  13.281  19.421  1.00  0.00           H
ATOM   5058  OW  SOL  1676      38.031  12.401   6.530  1.00  0.00           O
ATOM   5059  HW1 SOL  1676      38.021  11.931   7.410  1.00  0.00           H
ATOM   5060  HW2 SOL  1676      38.851  12.121   6.020  1.00  0.00           H
ATOM   5061  OW  SOL  1677      43.961  13.911  16.241  1.00  0.00           O
[truncated: 45,753 more chars]
