# Supplementary material for: Broadening the Scope of Binding Free Energy Calculations Using a Separated Topologies Approach
Source: J Chem Theory Comput. 2023 Jul 24;19(15):5058–76. doi: 10.1021/acs.jctc.3c00282 (PMC10413862; doi:10.1021/acs.jctc.3c00282)
Supplement: Supplementary file 2 — ct3c00282_si_002.zip [file ct3c00282_si_002.zip › SI_paper/MALT1/input/1832577-09-9/complex.pdb]

CRYST1   91.362   91.362   91.362  90.00  90.00  90.00 P 1            
HETATM    1  C   ACE 1   1      68.554  61.099  65.462  0.00  0.00           C  
HETATM    2  O   ACE 1   1      68.189  62.067  64.798  0.00  0.00           O  
HETATM    3  CH3 ACE 1   1      68.293  61.170  67.041  0.00  0.00           C  
HETATM    4 HH31 ACE 1   1      67.959  62.183  67.264  0.00  0.00           H  
HETATM    5 HH32 ACE 1   1      67.541  60.402  67.220  0.00  0.00           H  
HETATM    6 HH33 ACE 1   1      69.279  61.106  67.501  0.00  0.00           H  
ATOM      7  N   PRO 1   2      69.099  60.045  64.847  0.00  0.00           N  
ATOM      8  CA  PRO 1   2      69.496  60.056  63.427  0.00  0.00           C  
ATOM      9  C   PRO 1   2      68.422  60.392  62.428  0.00  0.00           C  
ATOM     10  O   PRO 1   2      67.236  60.133  62.750  0.00  0.00           O  
ATOM     11  CB  PRO 1   2      70.134  58.696  63.097  0.00  0.00           C  
ATOM     12  CG  PRO 1   2      70.566  58.209  64.468  0.00  0.00           C  
ATOM     13  CD  PRO 1   2      69.682  58.885  65.479  0.00  0.00           C  
ATOM     14  HA  PRO 1   2      70.329  60.747  63.304  0.00  0.00           H  
ATOM     15  HB2 PRO 1   2      69.390  57.980  62.748  0.00  0.00           H  
ATOM     16  HB3 PRO 1   2      70.940  58.750  62.365  0.00  0.00           H  
ATOM     17  HG2 PRO 1   2      70.452  57.128  64.552  0.00  0.00           H  
ATOM     18  HG3 PRO 1   2      71.609  58.435  64.693  0.00  0.00           H  
ATOM     19  HD2 PRO 1   2      70.360  59.125  66.298  0.00  0.00           H  
ATOM     20  HD3 PRO 1   2      68.883  58.225  65.818  0.00  0.00           H  
ATOM     21  N   LEU 1   3      68.724  60.887  61.282  0.00  0.00           N  
ATOM     22  CA  LEU 1   3      67.890  61.030  60.093  0.00  0.00           C  
ATOM     23  C   LEU 1   3      67.613  59.647  59.535  0.00  0.00           C  
ATOM     24  O   LEU 1   3      68.076  58.595  59.934  0.00  0.00           O  
ATOM     25  CB  LEU 1   3      68.715  61.846  59.065  0.00  0.00           C  
ATOM     26  CG  LEU 1   3      68.711  63.366  59.162  0.00  0.00           C  
ATOM     27  CD1 LEU 1   3      69.441  63.831  60.393  0.00  0.00           C  
ATOM     28  CD2 LEU 1   3      69.330  63.990  57.892  0.00  0.00           C  
ATOM     29  H   LEU 1   3      69.654  61.262  61.166  0.00  0.00           H  
ATOM     30  HA  LEU 1   3      66.954  61.546  60.307  0.00  0.00           H  
ATOM     31  HB2 LEU 1   3      69.721  61.436  58.986  0.00  0.00           H  
ATOM     32  HB3 LEU 1   3      68.283  61.727  58.071  0.00  0.00           H  
ATOM     33  HG  LEU 1   3      67.680  63.712  59.233  0.00  0.00           H  
ATOM     34 HD11 LEU 1   3      68.806  63.784  61.278  0.00  0.00           H  
ATOM     35 HD12 LEU 1   3      70.416  63.346  60.437  0.00  0.00           H  
ATOM     36 HD13 LEU 1   3      69.699  64.880  60.245  0.00  0.00           H  
ATOM     37 HD21 LEU 1   3      68.898  63.605  56.969  0.00  0.00           H  
ATOM     38 HD22 LEU 1   3      69.281  65.074  57.791  0.00  0.00           H  
ATOM     39 HD23 LEU 1   3      70.405  63.822  57.837  0.00  0.00           H  
ATOM     40  N   ALA 1   4      66.811  59.630  58.402  0.00  0.00           N  
ATOM     41  CA  ALA 1   4      66.608  58.402  57.586  0.00  0.00           C  
ATOM     42  C   ALA 1   4      67.584  58.184  56.468  0.00  0.00           C  
ATOM     43  O   ALA 1   4      67.730  59.047  55.612  0.00  0.00           O  
ATOM     44  CB  ALA 1   4      65.139  58.475  57.046  0.00  0.00           C  
ATOM     45  H   ALA 1   4      66.431  60.472  57.994  0.00  0.00           H  
ATOM     46  HA  ALA 1   4      66.682  57.530  58.235  0.00  0.00           H  
ATOM     47  HB1 ALA 1   4      65.104  59.468  56.598  0.00  0.00           H  
ATOM     48  HB2 ALA 1   4      64.836  57.764  56.277  0.00  0.00           H  
ATOM     49  HB3 ALA 1   4      64.430  58.435  57.873  0.00  0.00           H  
ATOM     50  N   LYS 1   5      68.032  56.919  56.204  0.00  0.00           N  
ATOM     51  CA  LYS 1   5      68.376  56.419  54.874  0.00  0.00           C  
ATOM     52  C   LYS 1   5      67.304  56.500  53.857  0.00  0.00           C  
ATOM     53  O   LYS 1   5      67.525  57.077  52.759  0.00  0.00           O  
ATOM     54  CB  LYS 1   5      68.747  54.962  55.130  0.00  0.00           C  
ATOM     55  CG  LYS 1   5      69.151  54.035  53.891  0.00  0.00           C  
ATOM     56  CD  LYS 1   5      70.379  54.695  53.159  0.00  0.00           C  
ATOM     57  CE  LYS 1   5      70.915  53.682  52.069  0.00  0.00           C  
ATOM     58  NZ  LYS 1   5      72.113  54.152  51.320  0.00  0.00           N  
ATOM     59  H   LYS 1   5      67.738  56.181  56.828  0.00  0.00           H  
ATOM     60  HA  LYS 1   5      69.207  56.964  54.426  0.00  0.00           H  
ATOM     61  HB2 LYS 1   5      69.598  54.974  55.811  0.00  0.00           H  
ATOM     62  HB3 LYS 1   5      67.895  54.420  55.541  0.00  0.00           H  
ATOM     63  HG2 LYS 1   5      69.468  53.067  54.279  0.00  0.00           H  
ATOM     64  HG3 LYS 1   5      68.294  53.999  53.218  0.00  0.00           H  
ATOM     65  HD2 LYS 1   5      70.098  55.683  52.795  0.00  0.00           H  
ATOM     66  HD3 LYS 1   5      71.112  54.959  53.922  0.00  0.00           H  
ATOM     67  HE2 LYS 1   5      71.132  52.758  52.604  0.00  0.00           H  
ATOM     68  HE3 LYS 1   5      70.070  53.474  51.412  0.00  0.00           H  
ATOM     69  HZ1 LYS 1   5      72.233  55.123  51.571  0.00  0.00           H  
ATOM     70  HZ2 LYS 1   5      72.950  53.721  51.685  0.00  0.00           H  
ATOM     71  HZ3 LYS 1   5      71.997  53.947  50.338  0.00  0.00           H  
ATOM     72  N   ASP 1   6      66.142  55.929  54.051  0.00  0.00           N  
ATOM     73  CA  ASP 1   6      64.863  56.306  53.300  0.00  0.00           C  
ATOM     74  C   ASP 1   6      63.610  55.889  54.040  0.00  0.00           C  
ATOM     75  O   ASP 1   6      63.708  55.089  55.016  0.00  0.00           O  
ATOM     76  CB  ASP 1   6      64.869  55.517  51.930  0.00  0.00           C  
ATOM     77  CG  ASP 1   6      63.775  55.833  50.930  0.00  0.00           C  
ATOM     78  OD1 ASP 1   6      63.370  57.023  50.909  0.00  0.00           O  
ATOM     79  OD2 ASP 1   6      63.489  54.956  50.159  0.00  0.00           O  
ATOM     80  H   ASP 1   6      66.014  55.518  54.965  0.00  0.00           H  
ATOM     81  HA  ASP 1   6      64.779  57.390  53.216  0.00  0.00           H  
ATOM     82  HB2 ASP 1   6      65.856  55.597  51.476  0.00  0.00           H  
ATOM     83  HB3 ASP 1   6      64.785  54.458  52.174  0.00  0.00           H  
ATOM     84  N   LYS 1   7      62.480  56.338  53.598  0.00  0.00           N  
ATOM     85  CA  LYS 1   7      61.222  56.194  54.296  0.00  0.00           C  
ATOM     86  C   LYS 1   7      60.011  55.634  53.535  0.00  0.00           C  
ATOM     87  O   LYS 1   7      59.683  56.150  52.493  0.00  0.00           O  
ATOM     88  CB  LYS 1   7      60.670  57.612  54.790  0.00  0.00           C  
ATOM     89  CG  LYS 1   7      61.654  58.426  55.465  0.00  0.00           C  
ATOM     90  CD  LYS 1   7      61.174  59.483  56.560  0.00  0.00           C  
ATOM     91  CE  LYS 1   7      60.157  60.439  55.936  0.00  0.00           C  
ATOM     92  NZ  LYS 1   7      59.720  61.480  56.920  0.00  0.00           N  
ATOM     93  H   LYS 1   7      62.541  57.052  52.887  0.00  0.00           H  
ATOM     94  HA  LYS 1   7      61.394  55.598  55.193  0.00  0.00           H  
ATOM     95  HB2 LYS 1   7      60.354  58.208  53.933  0.00  0.00           H  
ATOM     96  HB3 LYS 1   7      59.864  57.389  55.488  0.00  0.00           H  
ATOM     97  HG2 LYS 1   7      62.416  57.814  55.949  0.00  0.00           H  
ATOM     98  HG3 LYS 1   7      62.138  58.912  54.618  0.00  0.00           H  
ATOM     99  HD2 LYS 1   7      60.763  59.031  57.463  0.00  0.00           H  
ATOM    100  HD3 LYS 1   7      62.046  60.025  56.926  0.00  0.00           H  
ATOM    101  HE2 LYS 1   7      60.480  60.842  54.976  0.00  0.00           H  
ATOM    102  HE3 LYS 1   7      59.298  59.848  55.620  0.00  0.00           H  
ATOM    103  HZ1 LYS 1   7      60.496  62.069  57.185  0.00  0.00           H  
ATOM    104  HZ2 LYS 1   7      59.115  62.122  56.428  0.00  0.00           H  
ATOM    105  HZ3 LYS 1   7      59.176  61.118  57.689  0.00  0.00           H  
ATOM    106  N   VAL 1   8      59.418  54.572  54.123  0.00  0.00           N  
ATOM    107  CA  VAL 1   8      58.548  53.719  53.402  0.00  0.00           C  
ATOM    108  C   VAL 1   8      57.329  53.164  54.217  0.00  0.00           C  
ATOM    109  O   VAL 1   8      57.552  52.871  55.422  0.00  0.00           O  
ATOM    110  CB  VAL 1   8      59.333  52.516  52.777  0.00  0.00           C  
ATOM    111  CG1 VAL 1   8      60.358  52.915  51.673  0.00  0.00           C  
ATOM    112  CG2 VAL 1   8      60.079  51.601  53.805  0.00  0.00           C  
ATOM    113  H   VAL 1   8      59.794  54.218  54.991  0.00  0.00           H  
ATOM    114  HA  VAL 1   8      58.066  54.336  52.643  0.00  0.00           H  
ATOM    115  HB  VAL 1   8      58.623  51.912  52.211  0.00  0.00           H  
ATOM    116 HG11 VAL 1   8      61.074  52.102  51.550  0.00  0.00           H  
ATOM    117 HG12 VAL 1   8      59.812  53.041  50.738  0.00  0.00           H  
ATOM    118 HG13 VAL 1   8      60.875  53.797  52.051  0.00  0.00           H  
ATOM    119 HG21 VAL 1   8      59.455  51.501  54.693  0.00  0.00           H  
ATOM    120 HG22 VAL 1   8      60.248  50.657  53.288  0.00  0.00           H  
ATOM    121 HG23 VAL 1   8      61.073  51.993  54.021  0.00  0.00           H  
ATOM    122  N   ALA 1   9      56.118  52.963  53.596  0.00  0.00           N  
ATOM    123  CA  ALA 1   9      54.932  52.639  54.398  0.00  0.00           C  
ATOM    124  C   ALA 1   9      53.992  51.766  53.652  0.00  0.00           C  
ATOM    125  O   ALA 1   9      53.711  52.001  52.436  0.00  0.00           O  
ATOM    126  CB  ALA 1   9      54.295  53.964  54.899  0.00  0.00           C  
ATOM    127  H   ALA 1   9      56.022  53.217  52.624  0.00  0.00           H  
ATOM    128  HA  ALA 1   9      55.257  51.932  55.161  0.00  0.00           H  
ATOM    129  HB1 ALA 1   9      55.135  54.452  55.394  0.00  0.00           H  
ATOM    130  HB2 ALA 1   9      53.993  54.534  54.021  0.00  0.00           H  
ATOM    131  HB3 ALA 1   9      53.481  53.806  55.606  0.00  0.00           H  
ATOM    132  N   LEU 1  10      53.282  50.806  54.289  0.00  0.00           N  
ATOM    133  CA  LEU 1  10      52.267  49.902  53.788  0.00  0.00           C  
ATOM    134  C   LEU 1  10      50.900  50.045  54.567  0.00  0.00           C  
ATOM    135  O   LEU 1  10      50.884  50.187  55.750  0.00  0.00           O  
ATOM    136  CB  LEU 1  10      52.903  48.479  53.562  0.00  0.00           C  
ATOM    137  CG  LEU 1  10      51.757  47.446  53.408  0.00  0.00           C  
ATOM    138  CD1 LEU 1  10      51.165  47.550  52.003  0.00  0.00           C  
ATOM    139  CD2 LEU 1  10      52.213  45.868  53.468  0.00  0.00           C  
ATOM    140  H   LEU 1  10      53.436  50.864  55.285  0.00  0.00           H  
ATOM    141  HA  LEU 1  10      52.038  50.258  52.783  0.00  0.00           H  
ATOM    142  HB2 LEU 1  10      53.580  48.554  52.712  0.00  0.00           H  
ATOM    143  HB3 LEU 1  10      53.559  48.250  54.402  0.00  0.00           H  
ATOM    144  HG  LEU 1  10      50.971  47.571  54.153  0.00  0.00           H  
ATOM    145 HD11 LEU 1  10      50.217  47.029  51.867  0.00  0.00           H  
ATOM    146 HD12 LEU 1  10      50.912  48.589  51.791  0.00  0.00           H  
ATOM    147 HD13 LEU 1  10      51.851  47.252  51.210  0.00  0.00           H  
ATOM    148 HD21 LEU 1  10      51.293  45.290  53.556  0.00  0.00           H  
ATOM    149 HD22 LEU 1  10      52.792  45.682  52.563  0.00  0.00           H  
ATOM    150 HD23 LEU 1  10      52.922  45.729  54.284  0.00  0.00           H  
ATOM    151  N   LEU 1  11      49.787  50.102  53.831  0.00  0.00           N  
ATOM    152  CA  LEU 1  11      48.492  50.302  54.356  0.00  0.00           C  
ATOM    153  C   LEU 1  11      47.495  49.315  53.734  0.00  0.00           C  
ATOM    154  O   LEU 1  11      47.491  49.187  52.488  0.00  0.00           O  
ATOM    155  CB  LEU 1  11      47.970  51.748  54.066  0.00  0.00           C  
ATOM    156  CG  LEU 1  11      48.935  52.904  54.588  0.00  0.00           C  
ATOM    157  CD1 LEU 1  11      49.808  53.310  53.437  0.00  0.00           C  
ATOM    158  CD2 LEU 1  11      48.059  54.129  54.952  0.00  0.00           C  
ATOM    159  H   LEU 1  11      49.980  50.266  52.853  0.00  0.00           H  
ATOM    160  HA  LEU 1  11      48.493  50.165  55.437  0.00  0.00           H  
ATOM    161  HB2 LEU 1  11      47.797  51.883  52.999  0.00  0.00           H  
ATOM    162  HB3 LEU 1  11      47.028  51.751  54.616  0.00  0.00           H  
ATOM    163  HG  LEU 1  11      49.616  52.622  55.391  0.00  0.00           H  
ATOM    164 HD11 LEU 1  11      50.363  52.439  53.089  0.00  0.00           H  
ATOM    165 HD12 LEU 1  11      49.186  53.636  52.603  0.00  0.00           H  
ATOM    166 HD13 LEU 1  11      50.511  54.119  53.632  0.00  0.00           H  
ATOM    167 HD21 LEU 1  11      48.786  54.883  55.252  0.00  0.00           H  
ATOM    168 HD22 LEU 1  11      47.426  54.429  54.117  0.00  0.00           H  
ATOM    169 HD23 LEU 1  11      47.428  53.858  55.798  0.00  0.00           H  
ATOM    170  N   ILE 1  12      46.622  48.775  54.577  0.00  0.00           N  
ATOM    171  CA  ILE 1  12      45.518  47.832  54.198  0.00  0.00           C  
ATOM    172  C   ILE 1  12      44.130  48.284  54.784  0.00  0.00           C  
ATOM    173  O   ILE 1  12      44.046  48.596  55.990  0.00  0.00           O  
ATOM    174  CB  ILE 1  12      45.916  46.349  54.565  0.00  0.00           C  
ATOM    175  CG1 ILE 1  12      47.167  45.957  53.849  0.00  0.00           C  
ATOM    176  CG2 ILE 1  12      44.708  45.491  54.283  0.00  0.00           C  
ATOM    177  CD1 ILE 1  12      48.335  45.810  54.818  0.00  0.00           C  
ATOM    178  H   ILE 1  12      46.746  48.940  55.566  0.00  0.00           H  
ATOM    179  HA  ILE 1  12      45.448  47.781  53.111  0.00  0.00           H  
ATOM    180  HB  ILE 1  12      46.116  46.323  55.636  0.00  0.00           H  
ATOM    181 HG12 ILE 1  12      47.034  44.963  53.421  0.00  0.00           H  
ATOM    182 HG13 ILE 1  12      47.417  46.681  53.073  0.00  0.00           H  
ATOM    183 HG21 ILE 1  12      44.495  45.648  53.226  0.00  0.00           H  
ATOM    184 HG22 ILE 1  12      44.975  44.439  54.387  0.00  0.00           H  
ATOM    185 HG23 ILE 1  12      43.865  45.719  54.937  0.00  0.00           H  
ATOM    186 HD11 ILE 1  12      48.517  46.642  55.498  0.00  0.00           H  
ATOM    187 HD12 ILE 1  12      48.117  44.908  55.389  0.00  0.00           H  
ATOM    188 HD13 ILE 1  12      49.236  45.500  54.288  0.00  0.00           H  
ATOM    189  N   GLY 1  13      43.083  48.229  53.994  0.00  0.00           N  
ATOM    190  CA  GLY 1  13      41.639  48.492  54.317  0.00  0.00           C  
ATOM    191  C   GLY 1  13      40.759  47.321  53.812  0.00  0.00           C  
ATOM    192  O   GLY 1  13      40.240  47.393  52.677  0.00  0.00           O  
ATOM    193  H   GLY 1  13      43.300  48.122  53.014  0.00  0.00           H  
ATOM    194  HA2 GLY 1  13      41.526  48.513  55.401  0.00  0.00           H  
ATOM    195  HA3 GLY 1  13      41.383  49.474  53.919  0.00  0.00           H  
ATOM    196  N   ASN 1  14      40.650  46.267  54.573  0.00  0.00           N  
ATOM    197  CA  ASN 1  14      39.692  45.137  54.316  0.00  0.00           C  
ATOM    198  C   ASN 1  14      38.259  45.447  54.708  0.00  0.00           C  
ATOM    199  O   ASN 1  14      38.050  45.962  55.753  0.00  0.00           O  
ATOM    200  CB  ASN 1  14      40.357  43.803  55.003  0.00  0.00           C  
ATOM    201  CG  ASN 1  14      41.565  43.238  54.306  0.00  0.00           C  
ATOM    202  OD1 ASN 1  14      42.105  43.760  53.325  0.00  0.00           O  
ATOM    203  ND2 ASN 1  14      42.139  42.187  54.716  0.00  0.00           N  
ATOM    204  H   ASN 1  14      41.041  46.299  55.503  0.00  0.00           H  
ATOM    205  HA  ASN 1  14      39.658  44.908  53.251  0.00  0.00           H  
ATOM    206  HB2 ASN 1  14      40.764  44.098  55.970  0.00  0.00           H  
ATOM    207  HB3 ASN 1  14      39.604  43.018  55.083  0.00  0.00           H  
ATOM    208 HD21 ASN 1  14      43.005  41.933  54.263  0.00  0.00           H  
ATOM    209 HD22 ASN 1  14      41.912  41.784  55.614  0.00  0.00           H  
ATOM    210  N   MET 1  15      37.312  45.187  53.762  0.00  0.00           N  
ATOM    211  CA  MET 1  15      35.867  45.469  54.111  0.00  0.00           C  
ATOM    212  C   MET 1  15      34.879  44.431  53.506  0.00  0.00           C  
ATOM    213  O   MET 1  15      33.850  44.089  54.117  0.00  0.00           O  
ATOM    214  CB  MET 1  15      35.594  46.888  53.527  0.00  0.00           C  
ATOM    215  CG  MET 1  15      36.349  48.021  54.231  0.00  0.00           C  
ATOM    216  SD  MET 1  15      35.503  49.623  54.209  0.00  0.00           S  
ATOM    217  CE  MET 1  15      34.583  49.661  52.631  0.00  0.00           C  
ATOM    218  H   MET 1  15      37.601  44.972  52.818  0.00  0.00           H  
ATOM    219  HA  MET 1  15      35.693  45.433  55.187  0.00  0.00           H  
ATOM    220  HB2 MET 1  15      35.792  46.930  52.456  0.00  0.00           H  
ATOM    221  HB3 MET 1  15      34.561  47.085  53.813  0.00  0.00           H  
ATOM    222  HG2 MET 1  15      36.288  47.704  55.273  0.00  0.00           H  
ATOM    223  HG3 MET 1  15      37.419  48.086  54.033  0.00  0.00           H  
ATOM    224  HE1 MET 1  15      34.102  48.692  52.501  0.00  0.00           H  
ATOM    225  HE2 MET 1  15      33.839  50.458  52.619  0.00  0.00           H  
ATOM    226  HE3 MET 1  15      35.395  49.871  51.936  0.00  0.00           H  
ATOM    227  N   ASN 1  16      35.151  43.882  52.354  0.00  0.00           N  
ATOM    228  CA  ASN 1  16      34.364  42.906  51.645  0.00  0.00           C  
ATOM    229  C   ASN 1  16      34.608  41.494  52.155  0.00  0.00           C  
ATOM    230  O   ASN 1  16      34.867  40.570  51.375  0.00  0.00           O  
ATOM    231  CB  ASN 1  16      34.578  42.996  50.093  0.00  0.00           C  
ATOM    232  CG  ASN 1  16      33.942  44.179  49.454  0.00  0.00           C  
ATOM    233  OD1 ASN 1  16      32.711  44.255  49.244  0.00  0.00           O  
ATOM    234  ND2 ASN 1  16      34.631  45.218  49.193  0.00  0.00           N  
ATOM    235  H   ASN 1  16      35.927  44.162  51.772  0.00  0.00           H  
ATOM    236  HA  ASN 1  16      33.349  43.250  51.844  0.00  0.00           H  
ATOM    237  HB2 ASN 1  16      35.582  42.948  49.673  0.00  0.00           H  
ATOM    238  HB3 ASN 1  16      33.966  42.145  49.792  0.00  0.00           H  
ATOM    239 HD21 ASN 1  16      34.194  45.897  48.587  0.00  0.00           H  
ATOM    240 HD22 ASN 1  16      35.638  45.149  49.228  0.00  0.00           H  
ATOM    241  N   TYR 1  17      34.428  41.283  53.441  0.00  0.00           N  
ATOM    242  CA  TYR 1  17      34.354  39.927  54.027  0.00  0.00           C  
ATOM    243  C   TYR 1  17      33.312  38.970  53.447  0.00  0.00           C  
ATOM    244  O   TYR 1  17      32.187  39.389  53.248  0.00  0.00           O  
ATOM    245  CB  TYR 1  17      34.288  40.041  55.530  0.00  0.00           C  
ATOM    246  CG  TYR 1  17      35.505  40.671  56.279  0.00  0.00           C  
ATOM    247  CD1 TYR 1  17      35.588  42.022  56.600  0.00  0.00           C  
ATOM    248  CD2 TYR 1  17      36.665  39.831  56.326  0.00  0.00           C  
ATOM    249  CE1 TYR 1  17      36.796  42.525  57.154  0.00  0.00           C  
ATOM    250  CE2 TYR 1  17      37.880  40.229  56.917  0.00  0.00           C  
ATOM    251  CZ  TYR 1  17      37.931  41.623  57.254  0.00  0.00           C  
ATOM    252  OH  TYR 1  17      39.107  42.048  57.861  0.00  0.00           O  
ATOM    253  H   TYR 1  17      34.118  42.008  54.073  0.00  0.00           H  
ATOM    254  HA  TYR 1  17      35.299  39.532  53.656  0.00  0.00           H  
ATOM    255  HB2 TYR 1  17      33.457  40.664  55.860  0.00  0.00           H  
ATOM    256  HB3 TYR 1  17      34.142  39.048  55.954  0.00  0.00           H  
ATOM    257  HD1 TYR 1  17      34.698  42.633  56.563  0.00  0.00           H  
ATOM    258  HD2 TYR 1  17      36.552  38.790  56.060  0.00  0.00           H  
ATOM    259  HE1 TYR 1  17      36.847  43.543  57.510  0.00  0.00           H  
ATOM    260  HE2 TYR 1  17      38.716  39.614  57.216  0.00  0.00           H  
ATOM    261  HH  TYR 1  17      39.813  41.400  57.804  0.00  0.00           H  
ATOM    262  N   ARG 1  18      33.723  37.749  53.133  0.00  0.00           N  
ATOM    263  CA  ARG 1  18      32.997  36.608  52.617  0.00  0.00           C  
ATOM    264  C   ARG 1  18      32.273  35.710  53.601  0.00  0.00           C  
ATOM    265  O   ARG 1  18      31.246  35.129  53.240  0.00  0.00           O  
ATOM    266  CB  ARG 1  18      34.045  35.732  51.830  0.00  0.00           C  
ATOM    267  CG  ARG 1  18      33.326  34.650  51.047  0.00  0.00           C  
ATOM    268  CD  ARG 1  18      34.366  33.733  50.333  0.00  0.00           C  
ATOM    269  NE  ARG 1  18      35.071  32.940  51.369  0.00  0.00           N  
ATOM    270  CZ  ARG 1  18      36.051  32.024  51.210  0.00  0.00           C  
ATOM    271  NH1 ARG 1  18      36.611  31.914  50.084  0.00  0.00           N  
ATOM    272  NH2 ARG 1  18      36.379  31.248  52.104  0.00  0.00           N  
ATOM    273  H   ARG 1  18      34.697  37.573  53.334  0.00  0.00           H  
ATOM    274  HA  ARG 1  18      32.199  36.914  51.940  0.00  0.00           H  
ATOM    275  HB2 ARG 1  18      34.626  36.418  51.214  0.00  0.00           H  
ATOM    276  HB3 ARG 1  18      34.736  35.281  52.542  0.00  0.00           H  
ATOM    277  HG2 ARG 1  18      32.756  34.034  51.742  0.00  0.00           H  
ATOM    278  HG3 ARG 1  18      32.777  35.118  50.230  0.00  0.00           H  
ATOM    279  HD2 ARG 1  18      33.803  33.167  49.591  0.00  0.00           H  
ATOM    280  HD3 ARG 1  18      35.022  34.400  49.774  0.00  0.00           H  
ATOM    281  HE  ARG 1  18      34.567  32.974  52.244  0.00  0.00           H  
ATOM    282 HH11 ARG 1  18      37.494  31.425  50.070  0.00  0.00           H  
ATOM    283 HH12 ARG 1  18      36.413  32.562  49.335  0.00  0.00           H  
ATOM    284 HH21 ARG 1  18      37.031  30.517  51.859  0.00  0.00           H  
ATOM    285 HH22 ARG 1  18      36.159  31.335  53.086  0.00  0.00           H  
ATOM    286  N   GLU 1  19      32.653  35.710  54.932  0.00  0.00           N  
ATOM    287  CA  GLU 1  19      32.094  34.702  55.827  0.00  0.00           C  
ATOM    288  C   GLU 1  19      31.523  35.442  57.017  0.00  0.00           C  
ATOM    289  O   GLU 1  19      30.942  34.856  57.937  0.00  0.00           O  
ATOM    290  CB  GLU 1  19      33.173  33.667  56.282  0.00  0.00           C  
ATOM    291  CG  GLU 1  19      34.007  32.879  55.169  0.00  0.00           C  
ATOM    292  CD  GLU 1  19      33.040  32.095  54.265  0.00  0.00           C  
ATOM    293  OE1 GLU 1  19      33.543  31.597  53.237  0.00  0.00           O  
ATOM    294  OE2 GLU 1  19      31.836  31.878  54.590  0.00  0.00           O  
ATOM    295  H   GLU 1  19      33.533  36.181  55.088  0.00  0.00           H  
ATOM    296  HA  GLU 1  19      31.299  34.147  55.327  0.00  0.00           H  
ATOM    297  HB2 GLU 1  19      33.970  34.195  56.806  0.00  0.00           H  
ATOM    298  HB3 GLU 1  19      32.801  32.892  56.953  0.00  0.00           H  
ATOM    299  HG2 GLU 1  19      34.531  33.541  54.479  0.00  0.00           H  
ATOM    300  HG3 GLU 1  19      34.621  32.103  55.626  0.00  0.00           H  
ATOM    301  N   HIS 1  20      31.718  36.771  57.147  0.00  0.00           N  
ATOM    302  CA  HIS 1  20      31.572  37.663  58.302  0.00  0.00           C  
ATOM    303  C   HIS 1  20      31.041  39.099  57.973  0.00  0.00           C  
ATOM    304  O   HIS 1  20      30.778  39.288  56.800  0.00  0.00           O  
ATOM    305  CB  HIS 1  20      32.918  37.823  58.960  0.00  0.00           C  
ATOM    306  CG  HIS 1  20      33.341  36.573  59.766  0.00  0.00           C  
ATOM    307  ND1 HIS 1  20      32.985  36.137  61.035  0.00  0.00           N  
ATOM    308  CD2 HIS 1  20      34.313  35.633  59.337  0.00  0.00           C  
ATOM    309  CE1 HIS 1  20      33.736  35.058  61.367  0.00  0.00           C  
ATOM    310  NE2 HIS 1  20      34.462  34.684  60.291  0.00  0.00           N  
ATOM    311  H   HIS 1  20      32.077  37.158  56.286  0.00  0.00           H  
ATOM    312  HA  HIS 1  20      30.871  37.156  58.964  0.00  0.00           H  
ATOM    313  HB2 HIS 1  20      33.723  38.090  58.276  0.00  0.00           H  
ATOM    314  HB3 HIS 1  20      32.934  38.607  59.717  0.00  0.00           H  
ATOM    315  HD1 HIS 1  20      32.462  36.754  61.639  0.00  0.00           H  
ATOM    316  HD2 HIS 1  20      34.843  35.637  58.395  0.00  0.00           H  
ATOM    317  HE1 HIS 1  20      33.931  34.688  62.363  0.00  0.00           H  
ATOM    318  HE2 HIS 1  20      35.130  33.929  60.223  0.00  0.00           H  
ATOM    319  N   PRO 1  21      30.738  39.984  58.905  0.00  0.00           N  
ATOM    320  CA  PRO 1  21      30.183  41.338  58.635  0.00  0.00           C  
ATOM    321  C   PRO 1  21      31.110  42.063  57.586  0.00  0.00           C  
ATOM    322  O   PRO 1  21      32.365  41.985  57.630  0.00  0.00           O  
ATOM    323  CB  PRO 1  21      29.975  42.068  59.908  0.00  0.00           C  
ATOM    324  CG  PRO 1  21      29.858  40.902  60.868  0.00  0.00           C  
ATOM    325  CD  PRO 1  21      30.761  39.841  60.356  0.00  0.00           C  
ATOM    326  HA  PRO 1  21      29.236  41.127  58.137  0.00  0.00           H  
ATOM    327  HB2 PRO 1  21      30.871  42.683  59.994  0.00  0.00           H  
ATOM    328  HB3 PRO 1  21      29.066  42.668  59.867  0.00  0.00           H  
ATOM    329  HG2 PRO 1  21      29.949  41.202  61.912  0.00  0.00           H  
ATOM    330  HG3 PRO 1  21      28.813  40.592  60.882  0.00  0.00           H  
ATOM    331  HD2 PRO 1  21      30.433  38.828  60.589  0.00  0.00           H  
ATOM    332  HD3 PRO 1  21      31.747  40.075  60.758  0.00  0.00           H  
ATOM    333  N   LYS 1  22      30.398  42.943  56.848  0.00  0.00           N  
ATOM    334  CA  LYS 1  22      30.996  43.867  55.899  0.00  0.00           C  
ATOM    335  C   LYS 1  22      31.086  45.268  56.579  0.00  0.00           C  
ATOM    336  O   LYS 1  22      30.293  45.700  57.408  0.00  0.00           O  
ATOM    337  CB  LYS 1  22      29.975  43.870  54.673  0.00  0.00           C  
ATOM    338  CG  LYS 1  22      29.926  42.643  53.845  0.00  0.00           C  
ATOM    339  CD  LYS 1  22      29.241  43.025  52.563  0.00  0.00           C  
ATOM    340  CE  LYS 1  22      29.351  41.835  51.545  0.00  0.00           C  
ATOM    341  NZ  LYS 1  22      28.493  41.959  50.310  0.00  0.00           N  
ATOM    342  H   LYS 1  22      29.390  42.902  56.806  0.00  0.00           H  
ATOM    343  HA  LYS 1  22      31.967  43.515  55.551  0.00  0.00           H  
ATOM    344  HB2 LYS 1  22      28.957  43.987  55.044  0.00  0.00           H  
ATOM    345  HB3 LYS 1  22      30.309  44.739  54.106  0.00  0.00           H  
ATOM    346  HG2 LYS 1  22      30.879  42.216  53.532  0.00  0.00           H  
ATOM    347  HG3 LYS 1  22      29.267  41.905  54.301  0.00  0.00           H  
ATOM    348  HD2 LYS 1  22      28.219  43.374  52.716  0.00  0.00           H  
ATOM    349  HD3 LYS 1  22      29.808  43.819  52.078  0.00  0.00           H  
ATOM    350  HE2 LYS 1  22      30.393  41.705  51.255  0.00  0.00           H  
ATOM    351  HE3 LYS 1  22      29.130  40.966  52.166  0.00  0.00           H  
ATOM    352  HZ1 LYS 1  22      27.572  42.281  50.571  0.00  0.00           H  
ATOM    353  HZ2 LYS 1  22      28.932  42.578  49.643  0.00  0.00           H  
ATOM    354  HZ3 LYS 1  22      28.398  41.058  49.864  0.00  0.00           H  
ATOM    355  N   LEU 1  23      32.026  46.119  56.117  0.00  0.00           N  
ATOM    356  CA  LEU 1  23      32.497  47.384  56.729  0.00  0.00           C  
ATOM    357  C   LEU 1  23      32.376  48.468  55.731  0.00  0.00           C  
ATOM    358  O   LEU 1  23      32.141  48.224  54.514  0.00  0.00           O  
ATOM    359  CB  LEU 1  23      34.008  47.139  57.163  0.00  0.00           C  
ATOM    360  CG  LEU 1  23      34.194  46.010  58.149  0.00  0.00           C  
ATOM    361  CD1 LEU 1  23      35.725  45.959  58.457  0.00  0.00           C  
ATOM    362  CD2 LEU 1  23      33.380  46.169  59.454  0.00  0.00           C  
ATOM    363  H   LEU 1  23      32.515  45.876  55.267  0.00  0.00           H  
ATOM    364  HA  LEU 1  23      31.871  47.634  57.586  0.00  0.00           H  
ATOM    365  HB2 LEU 1  23      34.567  46.984  56.240  0.00  0.00           H  
ATOM    366  HB3 LEU 1  23      34.379  48.059  57.614  0.00  0.00           H  
ATOM    367  HG  LEU 1  23      33.870  45.075  57.691  0.00  0.00           H  
ATOM    368 HD11 LEU 1  23      35.940  45.141  59.145  0.00  0.00           H  
ATOM    369 HD12 LEU 1  23      36.211  45.867  57.486  0.00  0.00           H  
ATOM    370 HD13 LEU 1  23      35.916  46.928  58.918  0.00  0.00           H  
ATOM    371 HD21 LEU 1  23      32.336  46.357  59.205  0.00  0.00           H  
ATOM    372 HD22 LEU 1  23      33.467  45.323  60.136  0.00  0.00           H  
ATOM    373 HD23 LEU 1  23      33.795  47.015  60.002  0.00  0.00           H  
ATOM    374  N   LYS 1  24      32.561  49.733  56.123  0.00  0.00           N  
ATOM    375  CA  LYS 1  24      32.440  50.920  55.269  0.00  0.00           C  
ATOM    376  C   LYS 1  24      33.411  52.110  55.544  0.00  0.00           C  
ATOM    377  O   LYS 1  24      33.751  52.853  54.625  0.00  0.00           O  
ATOM    378  CB  LYS 1  24      31.006  51.487  55.237  0.00  0.00           C  
ATOM    379  CG  LYS 1  24      30.035  50.448  54.889  0.00  0.00           C  
ATOM    380  CD  LYS 1  24      28.638  51.100  54.938  0.00  0.00           C  
ATOM    381  CE  LYS 1  24      27.440  50.302  54.567  0.00  0.00           C  
ATOM    382  NZ  LYS 1  24      26.732  49.673  55.772  0.00  0.00           N  
ATOM    383  H   LYS 1  24      32.840  49.873  57.083  0.00  0.00           H  
ATOM    384  HA  LYS 1  24      32.690  50.610  54.254  0.00  0.00           H  
ATOM    385  HB2 LYS 1  24      30.815  51.840  56.250  0.00  0.00           H  
ATOM    386  HB3 LYS 1  24      31.034  52.345  54.565  0.00  0.00           H  
ATOM    387  HG2 LYS 1  24      30.178  49.885  53.966  0.00  0.00           H  
ATOM    388  HG3 LYS 1  24      29.908  49.640  55.609  0.00  0.00           H  
ATOM    389  HD2 LYS 1  24      28.597  51.440  55.973  0.00  0.00           H  
ATOM    390  HD3 LYS 1  24      28.699  51.939  54.244  0.00  0.00           H  
ATOM    391  HE2 LYS 1  24      26.692  50.901  54.047  0.00  0.00           H  
ATOM    392  HE3 LYS 1  24      27.758  49.511  53.888  0.00  0.00           H  
ATOM    393  HZ1 LYS 1  24      27.375  49.103  56.303  0.00  0.00           H  
ATOM    394  HZ2 LYS 1  24      26.340  50.270  56.486  0.00  0.00           H  
ATOM    395  HZ3 LYS 1  24      26.020  49.068  55.389  0.00  0.00           H  
ATOM    396  N   ALA 1  25      33.925  52.290  56.767  0.00  0.00           N  
ATOM    397  CA  ALA 1  25      34.980  53.271  57.132  0.00  0.00           C  
ATOM    398  C   ALA 1  25      36.500  53.001  56.869  0.00  0.00           C  
ATOM    399  O   ALA 1  25      37.199  53.951  56.616  0.00  0.00           O  
ATOM    400  CB  ALA 1  25      34.834  53.820  58.559  0.00  0.00           C  
ATOM    401  H   ALA 1  25      33.533  51.775  57.543  0.00  0.00           H  
ATOM    402  HA  ALA 1  25      34.810  54.141  56.497  0.00  0.00           H  
ATOM    403  HB1 ALA 1  25      33.858  54.302  58.602  0.00  0.00           H  
ATOM    404  HB2 ALA 1  25      34.945  53.075  59.347  0.00  0.00           H  
ATOM    405  HB3 ALA 1  25      35.509  54.659  58.730  0.00  0.00           H  
ATOM    406  N   PRO 1  26      37.007  51.757  56.904  0.00  0.00           N  
ATOM    407  CA  PRO 1  26      38.417  51.432  56.569  0.00  0.00           C  
ATOM    408  C   PRO 1  26      38.958  51.992  55.325  0.00  0.00           C  
ATOM    409  O   PRO 1  26      39.958  52.643  55.364  0.00  0.00           O  
ATOM    410  CB  PRO 1  26      38.476  49.898  56.549  0.00  0.00           C  
ATOM    411  CG  PRO 1  26      37.562  49.604  57.700  0.00  0.00           C  
ATOM    412  CD  PRO 1  26      36.433  50.609  57.589  0.00  0.00           C  
ATOM    413  HA  PRO 1  26      38.906  51.766  57.484  0.00  0.00           H  
ATOM    414  HB2 PRO 1  26      38.051  49.418  55.668  0.00  0.00           H  
ATOM    415  HB3 PRO 1  26      39.483  49.523  56.734  0.00  0.00           H  
ATOM    416  HG2 PRO 1  26      37.114  48.611  57.677  0.00  0.00           H  
ATOM    417  HG3 PRO 1  26      38.038  49.839  58.652  0.00  0.00           H  
ATOM    418  HD2 PRO 1  26      35.638  50.173  56.983  0.00  0.00           H  
ATOM    419  HD3 PRO 1  26      36.025  50.858  58.568  0.00  0.00           H  
ATOM    420  N   LEU 1  27      38.201  51.782  54.208  0.00  0.00           N  
ATOM    421  CA  LEU 1  27      38.757  52.418  52.990  0.00  0.00           C  
ATOM    422  C   LEU 1  27      39.023  53.914  53.002  0.00  0.00           C  
ATOM    423  O   LEU 1  27      40.093  54.360  52.627  0.00  0.00           O  
ATOM    424  CB  LEU 1  27      37.651  52.037  51.885  0.00  0.00           C  
ATOM    425  CG  LEU 1  27      37.756  52.762  50.569  0.00  0.00           C  
ATOM    426  CD1 LEU 1  27      37.001  51.947  49.502  0.00  0.00           C  
ATOM    427  CD2 LEU 1  27      37.097  54.157  50.492  0.00  0.00           C  
ATOM    428  H   LEU 1  27      37.356  51.231  54.154  0.00  0.00           H  
ATOM    429  HA  LEU 1  27      39.708  51.981  52.685  0.00  0.00           H  
ATOM    430  HB2 LEU 1  27      37.803  50.963  51.782  0.00  0.00           H  
ATOM    431  HB3 LEU 1  27      36.708  52.251  52.389  0.00  0.00           H  
ATOM    432  HG  LEU 1  27      38.827  52.723  50.371  0.00  0.00           H  
ATOM    433 HD11 LEU 1  27      37.153  52.316  48.488  0.00  0.00           H  
ATOM    434 HD12 LEU 1  27      37.386  50.927  49.486  0.00  0.00           H  
ATOM    435 HD13 LEU 1  27      35.949  51.936  49.788  0.00  0.00           H  
ATOM    436 HD21 LEU 1  27      37.625  54.954  51.015  0.00  0.00           H  
ATOM    437 HD22 LEU 1  27      37.160  54.513  49.464  0.00  0.00           H  
ATOM    438 HD23 LEU 1  27      36.064  54.086  50.833  0.00  0.00           H  
ATOM    439  N   VAL 1  28      38.032  54.789  53.452  0.00  0.00           N  
ATOM    440  CA  VAL 1  28      38.296  56.190  53.621  0.00  0.00           C  
ATOM    441  C   VAL 1  28      39.250  56.535  54.685  0.00  0.00           C  
ATOM    442  O   VAL 1  28      39.958  57.544  54.584  0.00  0.00           O  
ATOM    443  CB  VAL 1  28      36.871  56.967  53.764  0.00  0.00           C  
ATOM    444  CG1 VAL 1  28      36.086  56.704  55.018  0.00  0.00           C  
ATOM    445  CG2 VAL 1  28      37.031  58.487  53.484  0.00  0.00           C  
ATOM    446  H   VAL 1  28      37.132  54.383  53.663  0.00  0.00           H  
ATOM    447  HA  VAL 1  28      38.821  56.568  52.743  0.00  0.00           H  
ATOM    448  HB  VAL 1  28      36.233  56.521  53.002  0.00  0.00           H  
ATOM    449 HG11 VAL 1  28      36.638  56.939  55.928  0.00  0.00           H  
ATOM    450 HG12 VAL 1  28      35.220  57.361  54.940  0.00  0.00           H  
ATOM    451 HG13 VAL 1  28      35.734  55.680  54.895  0.00  0.00           H  
ATOM    452 HG21 VAL 1  28      37.479  58.887  54.393  0.00  0.00           H  
ATOM    453 HG22 VAL 1  28      37.734  58.677  52.672  0.00  0.00           H  
ATOM    454 HG23 VAL 1  28      36.186  59.046  53.082  0.00  0.00           H  
ATOM    455  N   ASP 1  29      39.377  55.774  55.798  0.00  0.00           N  
ATOM    456  CA  ASP 1  29      40.525  55.913  56.769  0.00  0.00           C  
ATOM    457  C   ASP 1  29      41.864  55.699  56.166  0.00  0.00           C  
ATOM    458  O   ASP 1  29      42.827  56.474  56.332  0.00  0.00           O  
ATOM    459  CB  ASP 1  29      40.189  55.015  57.939  0.00  0.00           C  
ATOM    460  CG  ASP 1  29      38.894  55.431  58.630  0.00  0.00           C  
ATOM    461  OD1 ASP 1  29      38.289  56.508  58.387  0.00  0.00           O  
ATOM    462  OD2 ASP 1  29      38.435  54.684  59.623  0.00  0.00           O  
ATOM    463  H   ASP 1  29      38.754  54.979  55.845  0.00  0.00           H  
ATOM    464  HA  ASP 1  29      40.502  56.940  57.132  0.00  0.00           H  
ATOM    465  HB2 ASP 1  29      40.139  54.005  57.532  0.00  0.00           H  
ATOM    466  HB3 ASP 1  29      40.990  55.084  58.675  0.00  0.00           H  
ATOM    467  HD2 ASP 1  29      38.986  53.898  59.612  0.00  0.00           H  
ATOM    468  N   VAL 1  30      42.057  54.612  55.416  0.00  0.00           N  
ATOM    469  CA  VAL 1  30      43.304  54.304  54.616  0.00  0.00           C  
ATOM    470  C   VAL 1  30      43.582  55.576  53.756  0.00  0.00           C  
ATOM    471  O   VAL 1  30      44.707  55.971  53.739  0.00  0.00           O  
ATOM    472  CB  VAL 1  30      43.002  52.984  53.892  0.00  0.00           C  
ATOM    473  CG1 VAL 1  30      44.074  52.822  52.810  0.00  0.00           C  
ATOM    474  CG2 VAL 1  30      43.182  51.770  54.732  0.00  0.00           C  
ATOM    475  H   VAL 1  30      41.278  53.970  55.391  0.00  0.00           H  
ATOM    476  HA  VAL 1  30      44.042  54.258  55.417  0.00  0.00           H  
ATOM    477  HB  VAL 1  30      42.028  53.048  53.406  0.00  0.00           H  
ATOM    478 HG11 VAL 1  30      43.996  51.872  52.281  0.00  0.00           H  
ATOM    479 HG12 VAL 1  30      43.980  53.602  52.055  0.00  0.00           H  
ATOM    480 HG13 VAL 1  30      45.097  52.976  53.153  0.00  0.00           H  
ATOM    481 HG21 VAL 1  30      43.011  50.849  54.175  0.00  0.00           H  
ATOM    482 HG22 VAL 1  30      44.199  51.648  55.107  0.00  0.00           H  
ATOM    483 HG23 VAL 1  30      42.550  51.802  55.619  0.00  0.00           H  
ATOM    484  N   TYR 1  31      42.624  56.183  53.020  0.00  0.00           N  
ATOM    485  CA  TYR 1  31      42.924  57.285  52.108  0.00  0.00           C  
ATOM    486  C   TYR 1  31      43.528  58.462  52.869  0.00  0.00           C  
ATOM    487  O   TYR 1  31      44.501  59.050  52.468  0.00  0.00           O  
ATOM    488  CB  TYR 1  31      41.618  57.709  51.404  0.00  0.00           C  
ATOM    489  CG  TYR 1  31      41.813  58.543  50.172  0.00  0.00           C  
ATOM    490  CD1 TYR 1  31      41.822  57.962  48.916  0.00  0.00           C  
ATOM    491  CD2 TYR 1  31      42.016  59.890  50.328  0.00  0.00           C  
ATOM    492  CE1 TYR 1  31      41.924  58.657  47.784  0.00  0.00           C  
ATOM    493  CE2 TYR 1  31      42.056  60.691  49.151  0.00  0.00           C  
ATOM    494  CZ  TYR 1  31      41.980  60.066  47.856  0.00  0.00           C  
ATOM    495  OH  TYR 1  31      42.076  60.879  46.784  0.00  0.00           O  
ATOM    496  H   TYR 1  31      41.707  55.760  53.019  0.00  0.00           H  
ATOM    497  HA  TYR 1  31      43.637  56.930  51.364  0.00  0.00           H  
ATOM    498  HB2 TYR 1  31      41.070  56.833  51.058  0.00  0.00           H  
ATOM    499  HB3 TYR 1  31      40.975  58.213  52.125  0.00  0.00           H  
ATOM    500  HD1 TYR 1  31      41.730  56.887  48.869  0.00  0.00           H  
ATOM    501  HD2 TYR 1  31      42.131  60.324  51.311  0.00  0.00           H  
ATOM    502  HE1 TYR 1  31      42.061  58.065  46.890  0.00  0.00           H  
ATOM    503  HE2 TYR 1  31      42.031  61.768  49.215  0.00  0.00           H  
ATOM    504  HH  TYR 1  31      42.440  61.713  47.092  0.00  0.00           H  
ATOM    505  N   GLU 1  32      42.851  58.912  53.901  0.00  0.00           N  
ATOM    506  CA  GLU 1  32      43.401  59.907  54.842  0.00  0.00           C  
ATOM    507  C   GLU 1  32      44.841  59.515  55.300  0.00  0.00           C  
ATOM    508  O   GLU 1  32      45.750  60.328  55.015  0.00  0.00           O  
ATOM    509  CB  GLU 1  32      42.453  60.052  56.107  0.00  0.00           C  
ATOM    510  CG  GLU 1  32      41.059  60.542  56.000  0.00  0.00           C  
ATOM    511  CD  GLU 1  32      41.053  62.033  55.725  0.00  0.00           C  
ATOM    512  OE1 GLU 1  32      41.961  62.613  55.132  0.00  0.00           O  
ATOM    513  OE2 GLU 1  32      40.000  62.671  56.051  0.00  0.00           O  
ATOM    514  H   GLU 1  32      42.221  58.249  54.329  0.00  0.00           H  
ATOM    515  HA  GLU 1  32      43.385  60.885  54.359  0.00  0.00           H  
ATOM    516  HB2 GLU 1  32      42.439  59.128  56.684  0.00  0.00           H  
ATOM    517  HB3 GLU 1  32      42.934  60.742  56.800  0.00  0.00           H  
ATOM    518  HG2 GLU 1  32      40.446  60.056  55.240  0.00  0.00           H  
ATOM    519  HG3 GLU 1  32      40.556  60.452  56.962  0.00  0.00           H  
ATOM    520  N   LEU 1  33      45.171  58.339  55.826  0.00  0.00           N  
ATOM    521  CA  LEU 1  33      46.532  58.028  56.159  0.00  0.00           C  
ATOM    522  C   LEU 1  33      47.444  57.916  54.988  0.00  0.00           C  
ATOM    523  O   LEU 1  33      48.581  58.250  55.171  0.00  0.00           O  
ATOM    524  CB  LEU 1  33      46.476  56.740  56.962  0.00  0.00           C  
ATOM    525  CG  LEU 1  33      47.717  56.777  57.926  0.00  0.00           C  
ATOM    526  CD1 LEU 1  33      47.809  57.784  58.980  0.00  0.00           C  
ATOM    527  CD2 LEU 1  33      47.675  55.508  58.620  0.00  0.00           C  
ATOM    528  H   LEU 1  33      44.383  57.873  56.253  0.00  0.00           H  
ATOM    529  HA  LEU 1  33      46.821  58.903  56.741  0.00  0.00           H  
ATOM    530  HB2 LEU 1  33      45.539  56.691  57.517  0.00  0.00           H  
ATOM    531  HB3 LEU 1  33      46.453  55.823  56.374  0.00  0.00           H  
ATOM    532  HG  LEU 1  33      48.619  56.782  57.314  0.00  0.00           H  
ATOM    533 HD11 LEU 1  33      47.772  58.833  58.685  0.00  0.00           H  
ATOM    534 HD12 LEU 1  33      46.926  57.810  59.617  0.00  0.00           H  
ATOM    535 HD13 LEU 1  33      48.734  57.643  59.539  0.00  0.00           H  
ATOM    536 HD21 LEU 1  33      48.522  55.363  59.290  0.00  0.00           H  
ATOM    537 HD22 LEU 1  33      46.729  55.317  59.126  0.00  0.00           H  
ATOM    538 HD23 LEU 1  33      47.711  54.654  57.944  0.00  0.00           H  
ATOM    539  N   THR 1  34      46.970  57.554  53.819  0.00  0.00           N  
ATOM    540  CA  THR 1  34      47.761  57.478  52.604  0.00  0.00           C  
ATOM    541  C   THR 1  34      48.218  58.901  52.108  0.00  0.00           C  
ATOM    542  O   THR 1  34      49.420  59.086  51.920  0.00  0.00           O  
ATOM    543  CB  THR 1  34      47.030  56.832  51.403  0.00  0.00           C  
ATOM    544  OG1 THR 1  34      46.622  55.527  51.851  0.00  0.00           O  
ATOM    545  CG2 THR 1  34      47.877  56.673  50.139  0.00  0.00           C  
ATOM    546  H   THR 1  34      45.993  57.299  53.794  0.00  0.00           H  
ATOM    547  HA  THR 1  34      48.654  56.866  52.729  0.00  0.00           H  
ATOM    548  HB  THR 1  34      46.206  57.528  51.246  0.00  0.00           H  
ATOM    549  HG1 THR 1  34      45.997  55.548  52.580  0.00  0.00           H  
ATOM    550 HG21 THR 1  34      47.211  56.072  49.520  0.00  0.00           H  
ATOM    551 HG22 THR 1  34      47.992  57.625  49.620  0.00  0.00           H  
ATOM    552 HG23 THR 1  34      48.821  56.199  50.406  0.00  0.00           H  
ATOM    553  N   ASN 1  35      47.339  59.950  52.135  0.00  0.00           N  
ATOM    554  CA  ASN 1  35      47.645  61.393  51.947  0.00  0.00           C  
ATOM    555  C   ASN 1  35      48.643  61.932  52.974  0.00  0.00           C  
ATOM    556  O   ASN 1  35      49.618  62.683  52.767  0.00  0.00           O  
ATOM    557  CB  ASN 1  35      46.317  62.212  51.978  0.00  0.00           C  
ATOM    558  CG  ASN 1  35      46.546  63.732  51.990  0.00  0.00           C  
ATOM    559  OD1 ASN 1  35      47.297  64.360  51.286  0.00  0.00           O  
ATOM    560  ND2 ASN 1  35      45.782  64.428  52.750  0.00  0.00           N  
ATOM    561  H   ASN 1  35      46.369  59.757  52.338  0.00  0.00           H  
ATOM    562  HA  ASN 1  35      48.228  61.488  51.031  0.00  0.00           H  
ATOM    563  HB2 ASN 1  35      45.723  61.935  51.107  0.00  0.00           H  
ATOM    564  HB3 ASN 1  35      45.675  61.888  52.797  0.00  0.00           H  
ATOM    565 HD21 ASN 1  35      45.905  65.427  52.670  0.00  0.00           H  
ATOM    566 HD22 ASN 1  35      45.179  63.940  53.396  0.00  0.00           H  
ATOM    567  N   LEU 1  36      48.426  61.617  54.249  0.00  0.00           N  
ATOM    568  CA  LEU 1  36      49.142  62.208  55.420  0.00  0.00           C  
ATOM    569  C   LEU 1  36      50.631  61.703  55.217  0.00  0.00           C  
ATOM    570  O   LEU 1  36      51.563  62.482  55.050  0.00  0.00           O  
ATOM    571  CB  LEU 1  36      48.639  61.745  56.786  0.00  0.00           C  
ATOM    572  CG  LEU 1  36      47.354  62.423  57.174  0.00  0.00           C  
ATOM    573  CD1 LEU 1  36      46.807  62.009  58.504  0.00  0.00           C  
ATOM    574  CD2 LEU 1  36      47.609  63.960  57.395  0.00  0.00           C  
ATOM    575  H   LEU 1  36      47.663  60.996  54.474  0.00  0.00           H  
ATOM    576  HA  LEU 1  36      49.167  63.290  55.291  0.00  0.00           H  
ATOM    577  HB2 LEU 1  36      48.553  60.660  56.848  0.00  0.00           H  
ATOM    578  HB3 LEU 1  36      49.360  62.034  57.551  0.00  0.00           H  
ATOM    579  HG  LEU 1  36      46.566  62.250  56.440  0.00  0.00           H  
ATOM    580 HD11 LEU 1  36      46.557  60.955  58.387  0.00  0.00           H  
ATOM    581 HD12 LEU 1  36      47.670  61.997  59.170  0.00  0.00           H  
ATOM    582 HD13 LEU 1  36      45.971  62.555  58.940  0.00  0.00           H  
ATOM    583 HD21 LEU 1  36      48.503  64.093  58.004  0.00  0.00           H  
ATOM    584 HD22 LEU 1  36      47.618  64.341  56.374  0.00  0.00           H  
ATOM    585 HD23 LEU 1  36      46.812  64.522  57.882  0.00  0.00           H  
ATOM    586  N   LEU 1  37      50.825  60.410  54.898  0.00  0.00           N  
ATOM    587  CA  LEU 1  37      52.177  59.880  54.629  0.00  0.00           C  
ATOM    588  C   LEU 1  37      52.895  60.414  53.369  0.00  0.00           C  
ATOM    589  O   LEU 1  37      54.097  60.644  53.426  0.00  0.00           O  
ATOM    590  CB  LEU 1  37      52.022  58.344  54.562  0.00  0.00           C  
ATOM    591  CG  LEU 1  37      51.751  57.766  55.995  0.00  0.00           C  
ATOM    592  CD1 LEU 1  37      51.437  56.283  55.670  0.00  0.00           C  
ATOM    593  CD2 LEU 1  37      52.987  57.779  56.923  0.00  0.00           C  
ATOM    594  H   LEU 1  37      50.077  59.730  54.910  0.00  0.00           H  
ATOM    595  HA  LEU 1  37      52.727  60.153  55.529  0.00  0.00           H  
ATOM    596  HB2 LEU 1  37      51.234  58.130  53.841  0.00  0.00           H  
ATOM    597  HB3 LEU 1  37      52.940  57.851  54.243  0.00  0.00           H  
ATOM    598  HG  LEU 1  37      50.833  58.221  56.368  0.00  0.00           H  
ATOM    599 HD11 LEU 1  37      50.545  56.308  55.044  0.00  0.00           H  
ATOM    600 HD12 LEU 1  37      52.207  55.839  55.040  0.00  0.00           H  
ATOM    601 HD13 LEU 1  37      51.251  55.648  56.536  0.00  0.00           H  
ATOM    602 HD21 LEU 1  37      53.905  57.383  56.487  0.00  0.00           H  
ATOM    603 HD22 LEU 1  37      53.050  58.800  57.300  0.00  0.00           H  
ATOM    604 HD23 LEU 1  37      52.765  57.268  57.860  0.00  0.00           H  
ATOM    605  N   ARG 1  38      52.142  60.811  52.244  0.00  0.00           N  
ATOM    606  CA  ARG 1  38      52.738  61.540  51.188  0.00  0.00           C  
ATOM    607  C   ARG 1  38      53.149  62.966  51.585  0.00  0.00           C  
ATOM    608  O   ARG 1  38      54.159  63.439  51.183  0.00  0.00           O  
ATOM    609  CB  ARG 1  38      51.714  61.683  49.995  0.00  0.00           C  
ATOM    610  CG  ARG 1  38      51.683  60.385  49.078  0.00  0.00           C  
ATOM    611  CD  ARG 1  38      50.398  60.346  48.336  0.00  0.00           C  
ATOM    612  NE  ARG 1  38      50.158  59.222  47.546  0.00  0.00           N  
ATOM    613  CZ  ARG 1  38      49.001  58.678  47.169  0.00  0.00           C  
ATOM    614  NH1 ARG 1  38      47.778  59.067  47.486  0.00  0.00           N  
ATOM    615  NH2 ARG 1  38      49.078  57.683  46.320  0.00  0.00           N  
ATOM    616  H   ARG 1  38      51.150  60.617  52.260  0.00  0.00           H  
ATOM    617  HA  ARG 1  38      53.687  61.075  50.922  0.00  0.00           H  
ATOM    618  HB2 ARG 1  38      50.710  61.769  50.410  0.00  0.00           H  
ATOM    619  HB3 ARG 1  38      52.020  62.501  49.342  0.00  0.00           H  
ATOM    620  HG2 ARG 1  38      52.511  60.454  48.372  0.00  0.00           H  
ATOM    621  HG3 ARG 1  38      51.681  59.507  49.724  0.00  0.00           H  
ATOM    622  HD2 ARG 1  38      49.591  60.577  49.032  0.00  0.00           H  
ATOM    623  HD3 ARG 1  38      50.391  61.241  47.714  0.00  0.00           H  
ATOM    624  HE  ARG 1  38      50.980  58.771  47.171  0.00  0.00           H  
ATOM    625 HH11 ARG 1  38      46.938  58.627  47.138  0.00  0.00           H  
ATOM    626 HH12 ARG 1  38      47.813  59.664  48.300  0.00  0.00           H  
ATOM    627 HH21 ARG 1  38      48.259  57.139  46.089  0.00  0.00           H  
ATOM    628 HH22 ARG 1  38      49.976  57.426  45.935  0.00  0.00           H  
ATOM    629  N   GLN 1  39      52.424  63.633  52.511  0.00  0.00           N  
ATOM    630  CA  GLN 1  39      52.892  64.843  53.272  0.00  0.00           C  
ATOM    631  C   GLN 1  39      54.101  64.562  54.132  0.00  0.00           C  
ATOM    632  O   GLN 1  39      54.871  65.518  54.398  0.00  0.00           O  
ATOM    633  CB  GLN 1  39      51.706  65.446  54.042  0.00  0.00           C  
ATOM    634  CG  GLN 1  39      50.562  65.952  53.188  0.00  0.00           C  
ATOM    635  CD  GLN 1  39      49.524  66.772  53.961  0.00  0.00           C  
ATOM    636  OE1 GLN 1  39      49.773  67.729  54.707  0.00  0.00           O  
ATOM    637  NE2 GLN 1  39      48.273  66.501  53.803  0.00  0.00           N  
ATOM    638  H   GLN 1  39      51.736  63.023  52.929  0.00  0.00           H  
ATOM    639  HA  GLN 1  39      53.249  65.628  52.604  0.00  0.00           H  
ATOM    640  HB2 GLN 1  39      51.315  64.723  54.757  0.00  0.00           H  
ATOM    641  HB3 GLN 1  39      52.143  66.181  54.718  0.00  0.00           H  
ATOM    642  HG2 GLN 1  39      50.946  66.633  52.429  0.00  0.00           H  
ATOM    643  HG3 GLN 1  39      50.006  65.080  52.844  0.00  0.00           H  
ATOM    644 HE21 GLN 1  39      47.639  67.215  54.133  0.00  0.00           H  
ATOM    645 HE22 GLN 1  39      48.089  65.729  53.179  0.00  0.00           H  
ATOM    646  N   LEU 1  40      54.322  63.359  54.678  0.00  0.00           N  
ATOM    647  CA  LEU 1  40      55.368  62.905  55.534  0.00  0.00           C  
ATOM    648  C   LEU 1  40      56.568  62.376  54.729  0.00  0.00           C  
ATOM    649  O   LEU 1  40      57.371  61.618  55.233  0.00  0.00           O  
ATOM    650  CB  LEU 1  40      54.913  61.980  56.631  0.00  0.00           C  
ATOM    651  CG  LEU 1  40      53.922  62.533  57.646  0.00  0.00           C  
ATOM    652  CD1 LEU 1  40      53.025  61.525  58.289  0.00  0.00           C  
ATOM    653  CD2 LEU 1  40      54.672  63.286  58.748  0.00  0.00           C  
ATOM    654  H   LEU 1  40      53.541  62.723  54.599  0.00  0.00           H  
ATOM    655  HA  LEU 1  40      55.828  63.774  56.005  0.00  0.00           H  
ATOM    656  HB2 LEU 1  40      54.477  61.122  56.120  0.00  0.00           H  
ATOM    657  HB3 LEU 1  40      55.770  61.619  57.200  0.00  0.00           H  
ATOM    658  HG  LEU 1  40      53.157  63.186  57.226  0.00  0.00           H  
ATOM    659 HD11 LEU 1  40      52.395  61.954  59.069  0.00  0.00           H  
ATOM    660 HD12 LEU 1  40      52.434  61.113  57.471  0.00  0.00           H  
ATOM    661 HD13 LEU 1  40      53.672  60.762  58.721  0.00  0.00           H  
ATOM    662 HD21 LEU 1  40      54.010  63.392  59.607  0.00  0.00           H  
ATOM    663 HD22 LEU 1  40      55.639  62.851  59.001  0.00  0.00           H  
ATOM    664 HD23 LEU 1  40      54.886  64.281  58.360  0.00  0.00           H  
ATOM    665  N   ASP 1  41      56.653  62.665  53.425  0.00  0.00           N  
ATOM    666  CA  ASP 1  41      57.629  62.255  52.373  0.00  0.00           C  
ATOM    667  C   ASP 1  41      58.006  60.688  52.391  0.00  0.00           C  
ATOM    668  O   ASP 1  41      58.975  60.278  51.771  0.00  0.00           O  
ATOM    669  CB  ASP 1  41      58.925  63.030  52.417  0.00  0.00           C  
ATOM    670  CG  ASP 1  41      58.724  64.559  52.559  0.00  0.00           C  
ATOM    671  OD1 ASP 1  41      58.261  65.226  51.642  0.00  0.00           O  
ATOM    672  OD2 ASP 1  41      58.997  65.097  53.588  0.00  0.00           O  
ATOM    673  H   ASP 1  41      55.808  63.168  53.193  0.00  0.00           H  
ATOM    674  HA  ASP 1  41      57.169  62.454  51.405  0.00  0.00           H  
ATOM    675  HB2 ASP 1  41      59.267  62.658  53.383  0.00  0.00           H  
ATOM    676  HB3 ASP 1  41      59.578  62.755  51.589  0.00  0.00           H  
ATOM    677  N   PHE 1  42      57.132  59.855  52.989  0.00  0.00           N  
ATOM    678  CA  PHE 1  42      57.022  58.438  52.772  0.00  0.00           C  
ATOM    679  C   PHE 1  42      56.684  58.102  51.369  0.00  0.00           C  
ATOM    680  O   PHE 1  42      55.807  58.600  50.756  0.00  0.00           O  
ATOM    681  CB  PHE 1  42      56.130  57.849  53.821  0.00  0.00           C  
ATOM    682  CG  PHE 1  42      56.620  57.661  55.182  0.00  0.00           C  
ATOM    683  CD1 PHE 1  42      56.671  58.724  56.126  0.00  0.00           C  
ATOM    684  CD2 PHE 1  42      57.043  56.372  55.610  0.00  0.00           C  
ATOM    685  CE1 PHE 1  42      57.254  58.531  57.411  0.00  0.00           C  
ATOM    686  CE2 PHE 1  42      57.632  56.220  56.828  0.00  0.00           C  
ATOM    687  CZ  PHE 1  42      57.725  57.267  57.763  0.00  0.00           C  
ATOM    688  H   PHE 1  42      56.420  60.316  53.538  0.00  0.00           H  
ATOM    689  HA  PHE 1  42      57.982  57.957  52.960  0.00  0.00           H  
ATOM    690  HB2 PHE 1  42      55.140  58.305  53.849  0.00  0.00           H  
ATOM    691  HB3 PHE 1  42      55.896  56.849  53.454  0.00  0.00           H  
ATOM    692  HD1 PHE 1  42      56.427  59.750  55.893  0.00  0.00           H  
ATOM    693  HD2 PHE 1  42      56.808  55.543  54.959  0.00  0.00           H  
ATOM    694  HE1 PHE 1  42      57.326  59.368  58.090  0.00  0.00           H  
ATOM    695  HE2 PHE 1  42      57.933  55.224  57.118  0.00  0.00           H  
ATOM    696  HZ  PHE 1  42      58.147  57.150  58.750  0.00  0.00           H  
ATOM    697  N   LYS 1  43      57.479  57.159  50.826  0.00  0.00           N  
ATOM    698  CA  LYS 1  43      57.067  56.291  49.693  0.00  0.00           C  
ATOM    699  C   LYS 1  43      55.890  55.444  50.266  0.00  0.00           C  
ATOM    700  O   LYS 1  43      56.006  54.769  51.336  0.00  0.00           O  
ATOM    701  CB  LYS 1  43      58.271  55.395  49.251  0.00  0.00           C  
ATOM    702  CG  LYS 1  43      59.194  56.107  48.239  0.00  0.00           C  
ATOM    703  CD  LYS 1  43      60.588  55.405  48.158  0.00  0.00           C  
ATOM    704  CE  LYS 1  43      61.525  56.241  47.313  0.00  0.00           C  
ATOM    705  NZ  LYS 1  43      62.896  55.746  47.604  0.00  0.00           N  
ATOM    706  H   LYS 1  43      58.194  56.734  51.399  0.00  0.00           H  
ATOM    707  HA  LYS 1  43      56.746  56.937  48.875  0.00  0.00           H  
ATOM    708  HB2 LYS 1  43      58.793  55.094  50.160  0.00  0.00           H  
ATOM    709  HB3 LYS 1  43      57.816  54.500  48.828  0.00  0.00           H  
ATOM    710  HG2 LYS 1  43      58.711  56.082  47.262  0.00  0.00           H  
ATOM    711  HG3 LYS 1  43      59.189  57.149  48.560  0.00  0.00           H  
ATOM    712  HD2 LYS 1  43      60.995  55.396  49.169  0.00  0.00           H  
ATOM    713  HD3 LYS 1  43      60.493  54.359  47.867  0.00  0.00           H  
ATOM    714  HE2 LYS 1  43      61.139  56.203  46.294  0.00  0.00           H  
ATOM    715  HE3 LYS 1  43      61.497  57.286  47.623  0.00  0.00           H  
ATOM    716  HZ1 LYS 1  43      62.990  55.445  48.564  0.00  0.00           H  
ATOM    717  HZ2 LYS 1  43      63.088  54.907  47.075  0.00  0.00           H  
ATOM    718  HZ3 LYS 1  43      63.546  56.487  47.387  0.00  0.00           H  
ATOM    719  N   VAL 1  44      54.788  55.278  49.532  0.00  0.00           N  
ATOM    720  CA  VAL 1  44      53.607  54.498  50.109  0.00  0.00           C  
ATOM    721  C   VAL 1  44      53.063  53.388  49.116  0.00  0.00           C  
ATOM    722  O   VAL 1  44      53.014  53.614  47.940  0.00  0.00           O  
ATOM    723  CB  VAL 1  44      52.549  55.506  50.568  0.00  0.00           C  
ATOM    724  CG1 VAL 1  44      52.983  56.521  51.674  0.00  0.00           C  
ATOM    725  CG2 VAL 1  44      51.915  56.324  49.413  0.00  0.00           C  
ATOM    726  H   VAL 1  44      54.798  55.886  48.726  0.00  0.00           H  
ATOM    727  HA  VAL 1  44      53.971  53.964  50.987  0.00  0.00           H  
ATOM    728  HB  VAL 1  44      51.819  54.803  50.969  0.00  0.00           H  
ATOM    729 HG11 VAL 1  44      53.401  55.868  52.440  0.00  0.00           H  
ATOM    730 HG12 VAL 1  44      53.629  57.302  51.271  0.00  0.00           H  
ATOM    731 HG13 VAL 1  44      52.057  56.937  52.070  0.00  0.00           H  
ATOM    732 HG21 VAL 1  44      51.784  55.735  48.505  0.00  0.00           H  
ATOM    733 HG22 VAL 1  44      51.103  56.944  49.794  0.00  0.00           H  
ATOM    734 HG23 VAL 1  44      52.637  57.114  49.207  0.00  0.00           H  
ATOM    735  N   VAL 1  45      52.538  52.250  49.600  0.00  0.00           N  
ATOM    736  CA  VAL 1  45      51.539  51.355  48.905  0.00  0.00           C  
ATOM    737  C   VAL 1  45      50.306  51.224  49.801  0.00  0.00           C  
ATOM    738  O   VAL 1  45      50.332  50.956  51.031  0.00  0.00           O  
ATOM    739  CB  VAL 1  45      52.198  49.955  48.628  0.00  0.00           C  
ATOM    740  CG1 VAL 1  45      51.318  48.748  48.414  0.00  0.00           C  
ATOM    741  CG2 VAL 1  45      53.043  50.144  47.343  0.00  0.00           C  
ATOM    742  H   VAL 1  45      52.663  52.163  50.598  0.00  0.00           H  
ATOM    743  HA  VAL 1  45      51.230  51.772  47.947  0.00  0.00           H  
ATOM    744  HB  VAL 1  45      52.815  49.749  49.503  0.00  0.00           H  
ATOM    745 HG11 VAL 1  45      50.741  48.890  47.500  0.00  0.00           H  
ATOM    746 HG12 VAL 1  45      51.802  47.800  48.181  0.00  0.00           H  
ATOM    747 HG13 VAL 1  45      50.687  48.571  49.285  0.00  0.00           H  
ATOM    748 HG21 VAL 1  45      52.370  50.188  46.486  0.00  0.00           H  
ATOM    749 HG22 VAL 1  45      53.768  50.945  47.485  0.00  0.00           H  
ATOM    750 HG23 VAL 1  45      53.608  49.248  47.084  0.00  0.00           H  
ATOM    751  N   SER 1  46      49.147  51.395  49.230  0.00  0.00           N  
ATOM    752  CA  SER 1  46      47.865  51.388  49.962  0.00  0.00           C  
ATOM    753  C   SER 1  46      46.881  50.526  49.188  0.00  0.00           C  
ATOM    754  O   SER 1  46      46.628  50.799  48.008  0.00  0.00           O  
ATOM    755  CB  SER 1  46      47.370  52.817  50.155  0.00  0.00           C  
ATOM    756  OG  SER 1  46      47.131  53.438  48.891  0.00  0.00           O  
ATOM    757  H   SER 1  46      49.029  51.650  48.260  0.00  0.00           H  
ATOM    758  HA  SER 1  46      47.871  50.924  50.948  0.00  0.00           H  
ATOM    759  HB2 SER 1  46      46.437  52.709  50.708  0.00  0.00           H  
ATOM    760  HB3 SER 1  46      48.092  53.381  50.745  0.00  0.00           H  
ATOM    761  HG  SER 1  46      47.926  53.923  48.656  0.00  0.00           H  
ATOM    762  N   LEU 1  47      46.323  49.526  49.754  0.00  0.00           N  
ATOM    763  CA  LEU 1  47      45.571  48.462  49.003  0.00  0.00           C  
ATOM    764  C   LEU 1  47      44.357  48.015  49.771  0.00  0.00           C  
ATOM    765  O   LEU 1  47      44.368  48.203  51.028  0.00  0.00           O  
ATOM    766  CB  LEU 1  47      46.537  47.211  48.917  0.00  0.00           C  
ATOM    767  CG  LEU 1  47      47.817  47.338  48.036  0.00  0.00           C  
ATOM    768  CD1 LEU 1  47      48.802  46.217  48.299  0.00  0.00           C  
ATOM    769  CD2 LEU 1  47      47.485  47.184  46.517  0.00  0.00           C  
ATOM    770  H   LEU 1  47      46.607  49.393  50.714  0.00  0.00           H  
ATOM    771  HA  LEU 1  47      45.266  48.758  47.998  0.00  0.00           H  
ATOM    772  HB2 LEU 1  47      46.981  47.053  49.900  0.00  0.00           H  
ATOM    773  HB3 LEU 1  47      45.877  46.375  48.687  0.00  0.00           H  
ATOM    774  HG  LEU 1  47      48.267  48.276  48.362  0.00  0.00           H  
ATOM    775 HD11 LEU 1  47      48.794  46.030  49.372  0.00  0.00           H  
ATOM    776 HD12 LEU 1  47      48.467  45.259  47.902  0.00  0.00           H  
ATOM    777 HD13 LEU 1  47      49.810  46.460  47.964  0.00  0.00           H  
ATOM    778 HD21 LEU 1  47      47.368  46.129  46.270  0.00  0.00           H  
ATOM    779 HD22 LEU 1  47      46.650  47.862  46.341  0.00  0.00           H  
ATOM    780 HD23 LEU 1  47      48.245  47.598  45.855  0.00  0.00           H  
ATOM    781  N   LEU 1  48      43.290  47.450  49.125  0.00  0.00           N  
ATOM    782  CA  LEU 1  48      41.949  47.085  49.669  0.00  0.00           C  
ATOM    783  C   LEU 1  48      41.578  45.632  49.429  0.00  0.00           C  
ATOM    784  O   LEU 1  48      41.922  45.093  48.415  0.00  0.00           O  
ATOM    785  CB  LEU 1  48      40.880  47.815  48.914  0.00  0.00           C  
ATOM    786  CG  LEU 1  48      40.984  49.427  48.921  0.00  0.00           C  
ATOM    787  CD1 LEU 1  48      39.799  49.919  48.165  0.00  0.00           C  
ATOM    788  CD2 LEU 1  48      40.872  50.098  50.274  0.00  0.00           C  
ATOM    789  H   LEU 1  48      43.365  47.364  48.121  0.00  0.00           H  
ATOM    790  HA  LEU 1  48      41.914  47.215  50.751  0.00  0.00           H  
ATOM    791  HB2 LEU 1  48      40.827  47.561  47.855  0.00  0.00           H  
ATOM    792  HB3 LEU 1  48      39.942  47.532  49.392  0.00  0.00           H  
ATOM    793  HG  LEU 1  48      41.890  49.713  48.387  0.00  0.00           H  
ATOM    794 HD11 LEU 1  48      39.750  51.006  48.108  0.00  0.00           H  
ATOM    795 HD12 LEU 1  48      39.848  49.496  47.162  0.00  0.00           H  
ATOM    796 HD13 LEU 1  48      38.867  49.484  48.526  0.00  0.00           H  
ATOM    797 HD21 LEU 1  48      41.666  49.726  50.922  0.00  0.00           H  
ATOM    798 HD22 LEU 1  48      40.928  51.185  50.315  0.00  0.00           H  
ATOM    799 HD23 LEU 1  48      39.909  49.868  50.730  0.00  0.00           H  
ATOM    800  N   ASP 1  49      40.748  45.029  50.332  0.00  0.00           N  
ATOM    801  CA  ASP 1  49      40.072  43.736  50.154  0.00  0.00           C  
ATOM    802  C   ASP 1  49      40.987  42.572  49.788  0.00  0.00           C  
ATOM    803  O   ASP 1  49      40.678  41.641  49.001  0.00  0.00           O  
ATOM    804  CB  ASP 1  49      38.922  43.949  49.249  0.00  0.00           C  
ATOM    805  CG  ASP 1  49      38.023  45.006  49.833  0.00  0.00           C  
ATOM    806  OD1 ASP 1  49      37.672  44.990  51.042  0.00  0.00           O  
ATOM    807  OD2 ASP 1  49      37.515  45.840  49.092  0.00  0.00           O  
ATOM    808  H   ASP 1  49      40.479  45.532  51.166  0.00  0.00           H  
ATOM    809  HA  ASP 1  49      39.669  43.588  51.156  0.00  0.00           H  
ATOM    810  HB2 ASP 1  49      39.259  44.311  48.278  0.00  0.00           H  
ATOM    811  HB3 ASP 1  49      38.271  43.082  49.142  0.00  0.00           H  
ATOM    812  N   LEU 1  50      42.224  42.628  50.443  0.00  0.00           N  
ATOM    813  CA  LEU 1  50      43.138  41.557  50.135  0.00  0.00           C  
ATOM    814  C   LEU 1  50      42.800  40.231  50.784  0.00  0.00           C  
ATOM    815  O   LEU 1  50      42.550  40.149  51.996  0.00  0.00           O  
ATOM    816  CB  LEU 1  50      44.578  41.970  50.485  0.00  0.00           C  
ATOM    817  CG  LEU 1  50      45.118  43.328  49.921  0.00  0.00           C  
ATOM    818  CD1 LEU 1  50      46.573  43.506  50.417  0.00  0.00           C  
ATOM    819  CD2 LEU 1  50      45.095  43.388  48.312  0.00  0.00           C  
ATOM    820  H   LEU 1  50      42.435  43.299  51.168  0.00  0.00           H  
ATOM    821  HA  LEU 1  50      43.141  41.357  49.063  0.00  0.00           H  
ATOM    822  HB2 LEU 1  50      44.627  42.221  51.545  0.00  0.00           H  
ATOM    823  HB3 LEU 1  50      45.231  41.131  50.244  0.00  0.00           H  
ATOM    824  HG  LEU 1  50      44.463  44.143  50.229  0.00  0.00           H  
ATOM    825 HD11 LEU 1  50      47.243  42.686  50.162  0.00  0.00           H  
ATOM    826 HD12 LEU 1  50      46.970  44.446  50.033  0.00  0.00           H  
ATOM    827 HD13 LEU 1  50      46.560  43.622  51.501  0.00  0.00           H  
ATOM    828 HD21 LEU 1  50      45.413  44.381  47.995  0.00  0.00           H  
ATOM    829 HD22 LEU 1  50      45.732  42.605  47.900  0.00  0.00           H  
ATOM    830 HD23 LEU 1  50      44.141  43.105  47.868  0.00  0.00           H  
ATOM    831  N   THR 1  51      42.800  39.109  50.020  0.00  0.00           N  
ATOM    832  CA  THR 1  51      42.793  37.749  50.460  0.00  0.00           C  
ATOM    833  C   THR 1  51      44.134  37.264  51.023  0.00  0.00           C  
ATOM    834  O   THR 1  51      45.142  37.961  50.867  0.00  0.00           O  
ATOM    835  CB  THR 1  51      42.431  36.774  49.256  0.00  0.00           C  
ATOM    836  OG1 THR 1  51      43.423  36.822  48.263  0.00  0.00           O  
ATOM    837  CG2 THR 1  51      41.006  37.092  48.640  0.00  0.00           C  
ATOM    838  H   THR 1  51      43.144  39.298  49.089  0.00  0.00           H  
ATOM    839  HA  THR 1  51      42.045  37.590  51.236  0.00  0.00           H  
ATOM    840  HB  THR 1  51      42.290  35.813  49.749  0.00  0.00           H  
ATOM    841  HG1 THR 1  51      43.454  37.734  47.966  0.00  0.00           H  
ATOM    842 HG21 THR 1  51      40.764  36.288  47.944  0.00  0.00           H  
ATOM    843 HG22 THR 1  51      40.353  37.028  49.511  0.00  0.00           H  
ATOM    844 HG23 THR 1  51      40.895  38.086  48.207  0.00  0.00           H  
ATOM    845  N   GLU 1  52      44.205  36.040  51.622  0.00  0.00           N  
ATOM    846  CA  GLU 1  52      45.331  35.641  52.379  0.00  0.00           C  
ATOM    847  C   GLU 1  52      46.550  35.420  51.545  0.00  0.00           C  
ATOM    848  O   GLU 1  52      47.586  35.840  52.008  0.00  0.00           O  
ATOM    849  CB  GLU 1  52      44.933  34.398  53.203  0.00  0.00           C  
ATOM    850  CG  GLU 1  52      46.140  33.572  53.738  0.00  0.00           C  
ATOM    851  CD  GLU 1  52      45.792  32.417  54.607  0.00  0.00           C  
ATOM    852  OE1 GLU 1  52      44.760  31.730  54.350  0.00  0.00           O  
ATOM    853  OE2 GLU 1  52      46.582  32.102  55.539  0.00  0.00           O  
ATOM    854  H   GLU 1  52      43.348  35.522  51.756  0.00  0.00           H  
ATOM    855  HA  GLU 1  52      45.640  36.425  53.071  0.00  0.00           H  
ATOM    856  HB2 GLU 1  52      44.195  34.665  53.960  0.00  0.00           H  
ATOM    857  HB3 GLU 1  52      44.283  33.860  52.512  0.00  0.00           H  
ATOM    858  HG2 GLU 1  52      46.736  33.123  52.944  0.00  0.00           H  
ATOM    859  HG3 GLU 1  52      46.777  34.273  54.278  0.00  0.00           H  
ATOM    860  N   TYR 1  53      46.450  34.924  50.266  0.00  0.00           N  
ATOM    861  CA  TYR 1  53      47.444  34.987  49.177  0.00  0.00           C  
ATOM    862  C   TYR 1  53      48.041  36.383  48.903  0.00  0.00           C  
ATOM    863  O   TYR 1  53      49.270  36.503  48.639  0.00  0.00           O  
ATOM    864  CB  TYR 1  53      46.891  34.295  47.940  0.00  0.00           C  
ATOM    865  CG  TYR 1  53      47.879  34.430  46.726  0.00  0.00           C  
ATOM    866  CD1 TYR 1  53      47.568  35.188  45.562  0.00  0.00           C  
ATOM    867  CD2 TYR 1  53      49.044  33.667  46.719  0.00  0.00           C  
ATOM    868  CE1 TYR 1  53      48.537  35.456  44.567  0.00  0.00           C  
ATOM    869  CE2 TYR 1  53      49.971  33.785  45.704  0.00  0.00           C  
ATOM    870  CZ  TYR 1  53      49.770  34.780  44.651  0.00  0.00           C  
ATOM    871  OH  TYR 1  53      50.656  34.886  43.706  0.00  0.00           O  
ATOM    872  H   TYR 1  53      45.514  34.697  49.963  0.00  0.00           H  
ATOM    873  HA  TYR 1  53      48.357  34.472  49.477  0.00  0.00           H  
ATOM    874  HB2 TYR 1  53      46.584  33.257  48.067  0.00  0.00           H  
ATOM    875  HB3 TYR 1  53      45.994  34.807  47.591  0.00  0.00           H  
ATOM    876  HD1 TYR 1  53      46.606  35.675  45.621  0.00  0.00           H  
ATOM    877  HD2 TYR 1  53      49.219  33.046  47.584  0.00  0.00           H  
ATOM    878  HE1 TYR 1  53      48.480  36.173  43.761  0.00  0.00           H  
ATOM    879  HE2 TYR 1  53      50.901  33.239  45.660  0.00  0.00           H  
ATOM    880  HH  TYR 1  53      51.244  34.131  43.632  0.00  0.00           H  
ATOM    881  N   GLU 1  54      47.214  37.343  48.751  0.00  0.00           N  
ATOM    882  CA  GLU 1  54      47.603  38.705  48.439  0.00  0.00           C  
ATOM    883  C   GLU 1  54      48.239  39.431  49.627  0.00  0.00           C  
ATOM    884  O   GLU 1  54      49.219  40.157  49.491  0.00  0.00           O  
ATOM    885  CB  GLU 1  54      46.367  39.504  47.845  0.00  0.00           C  
ATOM    886  CG  GLU 1  54      45.841  38.962  46.512  0.00  0.00           C  
ATOM    887  CD  GLU 1  54      44.385  39.150  46.279  0.00  0.00           C  
ATOM    888  OE1 GLU 1  54      43.557  39.201  47.224  0.00  0.00           O  
ATOM    889  OE2 GLU 1  54      43.982  39.320  45.105  0.00  0.00           O  
ATOM    890  H   GLU 1  54      46.252  37.143  48.984  0.00  0.00           H  
ATOM    891  HA  GLU 1  54      48.334  38.796  47.635  0.00  0.00           H  
ATOM    892  HB2 GLU 1  54      45.550  39.458  48.566  0.00  0.00           H  
ATOM    893  HB3 GLU 1  54      46.690  40.537  47.717  0.00  0.00           H  
ATOM    894  HG2 GLU 1  54      46.388  39.435  45.695  0.00  0.00           H  
ATOM    895  HG3 GLU 1  54      46.170  37.936  46.352  0.00  0.00           H  
ATOM    896  N   MET 1  55      47.664  39.241  50.813  0.00  0.00           N  
ATOM    897  CA  MET 1  55      48.018  39.874  52.106  0.00  0.00           C  
ATOM    898  C   MET 1  55      49.410  39.371  52.527  0.00  0.00           C  
ATOM    899  O   MET 1  55      50.256  40.196  52.934  0.00  0.00           O  
ATOM    900  CB  MET 1  55      47.032  39.545  53.236  0.00  0.00           C  
ATOM    901  CG  MET 1  55      46.067  40.656  53.417  0.00  0.00           C  
ATOM    902  SD  MET 1  55      45.460  41.110  55.105  0.00  0.00           S  
ATOM    903  CE  MET 1  55      46.904  41.725  55.988  0.00  0.00           C  
ATOM    904  H   MET 1  55      46.946  38.533  50.870  0.00  0.00           H  
ATOM    905  HA  MET 1  55      48.100  40.935  51.870  0.00  0.00           H  
ATOM    906  HB2 MET 1  55      46.569  38.587  53.003  0.00  0.00           H  
ATOM    907  HB3 MET 1  55      47.630  39.398  54.136  0.00  0.00           H  
ATOM    908  HG2 MET 1  55      46.554  41.597  53.161  0.00  0.00           H  
ATOM    909  HG3 MET 1  55      45.200  40.409  52.804  0.00  0.00           H  
ATOM    910  HE1 MET 1  55      47.632  40.923  56.105  0.00  0.00           H  
ATOM    911  HE2 MET 1  55      47.282  42.546  55.379  0.00  0.00           H  
ATOM    912  HE3 MET 1  55      46.453  42.111  56.902  0.00  0.00           H  
ATOM    913  N   ARG 1  56      49.689  38.101  52.513  0.00  0.00           N  
ATOM    914  CA  ARG 1  56      50.990  37.525  52.790  0.00  0.00           C  
ATOM    915  C   ARG 1  56      52.043  37.984  51.810  0.00  0.00           C  
ATOM    916  O   ARG 1  56      53.135  38.306  52.284  0.00  0.00           O  
ATOM    917  CB  ARG 1  56      50.751  36.020  52.870  0.00  0.00           C  
ATOM    918  CG  ARG 1  56      50.024  35.686  54.157  0.00  0.00           C  
ATOM    919  CD  ARG 1  56      49.911  34.088  54.121  0.00  0.00           C  
ATOM    920  NE  ARG 1  56      49.174  33.524  55.272  0.00  0.00           N  
ATOM    921  CZ  ARG 1  56      49.503  33.251  56.516  0.00  0.00           C  
ATOM    922  NH1 ARG 1  56      48.675  32.692  57.294  0.00  0.00           N  
ATOM    923  NH2 ARG 1  56      50.720  33.522  56.913  0.00  0.00           N  
ATOM    924  H   ARG 1  56      48.948  37.444  52.314  0.00  0.00           H  
ATOM    925  HA  ARG 1  56      51.408  37.845  53.745  0.00  0.00           H  
ATOM    926  HB2 ARG 1  56      50.132  35.625  52.065  0.00  0.00           H  
ATOM    927  HB3 ARG 1  56      51.715  35.518  52.945  0.00  0.00           H  
ATOM    928  HG2 ARG 1  56      50.571  36.075  55.016  0.00  0.00           H  
ATOM    929  HG3 ARG 1  56      49.125  36.297  54.237  0.00  0.00           H  
ATOM    930  HD2 ARG 1  56      49.320  33.783  53.257  0.00  0.00           H  
ATOM    931  HD3 ARG 1  56      50.897  33.634  54.018  0.00  0.00           H  
ATOM    932  HE  ARG 1  56      48.201  33.294  55.127  0.00  0.00           H  
ATOM    933 HH11 ARG 1  56      48.734  32.601  58.298  0.00  0.00           H  
ATOM    934 HH12 ARG 1  56      47.875  32.388  56.759  0.00  0.00           H  
ATOM    935 HH21 ARG 1  56      50.886  33.164  57.843  0.00  0.00           H  
ATOM    936 HH22 ARG 1  56      51.349  34.086  56.360  0.00  0.00           H  
ATOM    937  N   ASN 1  57      51.704  38.226  50.513  0.00  0.00           N  
ATOM    938  CA  ASN 1  57      52.667  38.707  49.526  0.00  0.00           C  
ATOM    939  C   ASN 1  57      52.938  40.215  49.781  0.00  0.00           C  
ATOM    940  O   ASN 1  57      54.090  40.558  49.759  0.00  0.00           O  
ATOM    941  CB  ASN 1  57      52.089  38.605  48.066  0.00  0.00           C  
ATOM    942  CG  ASN 1  57      52.451  37.302  47.330  0.00  0.00           C  
ATOM    943  OD1 ASN 1  57      53.355  36.614  47.709  0.00  0.00           O  
ATOM    944  ND2 ASN 1  57      51.980  37.239  46.081  0.00  0.00           N  
ATOM    945  H   ASN 1  57      50.735  38.038  50.299  0.00  0.00           H  
ATOM    946  HA  ASN 1  57      53.642  38.261  49.722  0.00  0.00           H  
ATOM    947  HB2 ASN 1  57      51.005  38.706  48.004  0.00  0.00           H  
ATOM    948  HB3 ASN 1  57      52.542  39.470  47.581  0.00  0.00           H  
ATOM    949 HD21 ASN 1  57      52.152  36.402  45.543  0.00  0.00           H  
ATOM    950 HD22 ASN 1  57      51.188  37.822  45.850  0.00  0.00           H  
ATOM    951  N   ALA 1  58      51.950  41.027  50.044  0.00  0.00           N  
ATOM    952  CA  ALA 1  58      52.153  42.507  50.153  0.00  0.00           C  
ATOM    953  C   ALA 1  58      53.075  42.778  51.345  0.00  0.00           C  
ATOM    954  O   ALA 1  58      53.951  43.649  51.200  0.00  0.00           O  
ATOM    955  CB  ALA 1  58      50.854  43.348  50.263  0.00  0.00           C  
ATOM    956  H   ALA 1  58      51.010  40.658  50.065  0.00  0.00           H  
ATOM    957  HA  ALA 1  58      52.682  42.888  49.279  0.00  0.00           H  
ATOM    958  HB1 ALA 1  58      50.262  42.979  51.100  0.00  0.00           H  
ATOM    959  HB2 ALA 1  58      51.003  44.423  50.369  0.00  0.00           H  
ATOM    960  HB3 ALA 1  58      50.210  43.238  49.391  0.00  0.00           H  
ATOM    961  N   VAL 1  59      52.875  42.133  52.482  0.00  0.00           N  
ATOM    962  CA  VAL 1  59      53.706  42.351  53.614  0.00  0.00           C  
ATOM    963  C   VAL 1  59      55.083  41.744  53.513  0.00  0.00           C  
ATOM    964  O   VAL 1  59      55.923  42.531  54.026  0.00  0.00           O  
ATOM    965  CB  VAL 1  59      52.972  42.009  54.974  0.00  0.00           C  
ATOM    966  CG1 VAL 1  59      53.793  42.486  56.237  0.00  0.00           C  
ATOM    967  CG2 VAL 1  59      51.526  42.635  55.071  0.00  0.00           C  
ATOM    968  H   VAL 1  59      52.163  41.422  52.560  0.00  0.00           H  
ATOM    969  HA  VAL 1  59      54.032  43.382  53.755  0.00  0.00           H  
ATOM    970  HB  VAL 1  59      52.734  40.952  55.088  0.00  0.00           H  
ATOM    971 HG11 VAL 1  59      53.047  42.494  57.031  0.00  0.00           H  
ATOM    972 HG12 VAL 1  59      54.554  41.771  56.549  0.00  0.00           H  
ATOM    973 HG13 VAL 1  59      54.333  43.425  56.117  0.00  0.00           H  
ATOM    974 HG21 VAL 1  59      50.981  42.289  54.193  0.00  0.00           H  
ATOM    975 HG22 VAL 1  59      51.011  42.207  55.931  0.00  0.00           H  
ATOM    976 HG23 VAL 1  59      51.550  43.718  55.194  0.00  0.00           H  
ATOM    977  N   ASP 1  60      55.286  40.583  52.957  0.00  0.00           N  
ATOM    978  CA  ASP 1  60      56.662  39.991  52.828  0.00  0.00           C  
ATOM    979  C   ASP 1  60      57.579  40.846  51.940  0.00  0.00           C  
ATOM    980  O   ASP 1  60      58.741  41.021  52.310  0.00  0.00           O  
ATOM    981  CB  ASP 1  60      56.525  38.620  52.110  0.00  0.00           C  
ATOM    982  CG  ASP 1  60      57.776  37.810  52.297  0.00  0.00           C  
ATOM    983  OD1 ASP 1  60      58.526  38.054  53.239  0.00  0.00           O  
ATOM    984  OD2 ASP 1  60      58.081  37.075  51.322  0.00  0.00           O  
ATOM    985  H   ASP 1  60      54.532  39.995  52.630  0.00  0.00           H  
ATOM    986  HA  ASP 1  60      57.097  39.822  53.813  0.00  0.00           H  
ATOM    987  HB2 ASP 1  60      55.711  38.141  52.653  0.00  0.00           H  
ATOM    988  HB3 ASP 1  60      56.157  38.816  51.102  0.00  0.00           H  
ATOM    989  N   GLU 1  61      57.043  41.519  50.884  0.00  0.00           N  
ATOM    990  CA  GLU 1  61      57.727  42.550  50.023  0.00  0.00           C  
ATOM    991  C   GLU 1  61      57.991  43.869  50.734  0.00  0.00           C  
ATOM    992  O   GLU 1  61      59.005  44.539  50.515  0.00  0.00           O  
ATOM    993  CB  GLU 1  61      56.931  42.705  48.812  0.00  0.00           C  
ATOM    994  CG  GLU 1  61      56.619  41.370  48.130  0.00  0.00           C  
ATOM    995  CD  GLU 1  61      57.879  40.746  47.641  0.00  0.00           C  
ATOM    996  OE1 GLU 1  61      58.932  41.340  47.308  0.00  0.00           O  
ATOM    997  OE2 GLU 1  61      57.878  39.496  47.497  0.00  0.00           O  
ATOM    998  H   GLU 1  61      56.090  41.281  50.649  0.00  0.00           H  
ATOM    999  HA  GLU 1  61      58.700  42.105  49.816  0.00  0.00           H  
ATOM   1000  HB2 GLU 1  61      55.972  43.155  49.069  0.00  0.00           H  
ATOM   1001  HB3 GLU 1  61      57.388  43.258  47.991  0.00  0.00           H  
ATOM   1002  HG2 GLU 1  61      56.214  40.637  48.828  0.00  0.00           H  
ATOM   1003  HG3 GLU 1  61      55.889  41.599  47.354  0.00  0.00           H  
ATOM   1004  N   PHE 1  62      57.174  44.336  51.755  0.00  0.00           N  
ATOM   1005  CA  PHE 1  62      57.501  45.490  52.560  0.00  0.00           C  
ATOM   1006  C   PHE 1  62      58.731  45.373  53.474  0.00  0.00           C  
ATOM   1007  O   PHE 1  62      59.567  46.308  53.468  0.00  0.00           O  
ATOM   1008  CB  PHE 1  62      56.189  45.866  53.375  0.00  0.00           C  
ATOM   1009  CG  PHE 1  62      56.564  46.873  54.440  0.00  0.00           C  
ATOM   1010  CD1 PHE 1  62      56.730  48.206  54.101  0.00  0.00           C  
ATOM   1011  CD2 PHE 1  62      56.734  46.498  55.844  0.00  0.00           C  
ATOM   1012  CE1 PHE 1  62      56.929  49.230  55.104  0.00  0.00           C  
ATOM   1013  CE2 PHE 1  62      56.944  47.425  56.818  0.00  0.00           C  
ATOM   1014  CZ  PHE 1  62      56.965  48.775  56.390  0.00  0.00           C  
ATOM   1015  H   PHE 1  62      56.338  43.810  51.966  0.00  0.00           H  
ATOM   1016  HA  PHE 1  62      57.687  46.321  51.880  0.00  0.00           H  
ATOM   1017  HB2 PHE 1  62      55.493  46.330  52.677  0.00  0.00           H  
ATOM   1018  HB3 PHE 1  62      55.863  44.959  53.884  0.00  0.00           H  
ATOM   1019  HD1 PHE 1  62      56.443  48.542  53.115  0.00  0.00           H  
ATOM   1020  HD2 PHE 1  62      56.624  45.459  56.119  0.00  0.00           H  
ATOM   1021  HE1 PHE 1  62      57.232  50.242  54.878  0.00  0.00           H  
ATOM   1022  HE2 PHE 1  62      57.090  47.097  57.837  0.00  0.00           H  
ATOM   1023  HZ  PHE 1  62      57.250  49.522  57.115  0.00  0.00           H  
ATOM   1024  N   LEU 1  63      58.873  44.205  54.138  0.00  0.00           N  
ATOM   1025  CA  LEU 1  63      59.992  43.991  55.031  0.00  0.00           C  
ATOM   1026  C   LEU 1  63      61.292  43.970  54.314  0.00  0.00           C  
ATOM   1027  O   LEU 1  63      62.337  44.214  54.945  0.00  0.00           O  
ATOM   1028  CB  LEU 1  63      59.730  42.652  55.814  0.00  0.00           C  
ATOM   1029  CG  LEU 1  63      58.522  42.699  56.816  0.00  0.00           C  
ATOM   1030  CD1 LEU 1  63      57.892  41.296  57.081  0.00  0.00           C  
ATOM   1031  CD2 LEU 1  63      59.079  43.153  58.130  0.00  0.00           C  
ATOM   1032  H   LEU 1  63      58.139  43.511  54.120  0.00  0.00           H  
ATOM   1033  HA  LEU 1  63      59.964  44.791  55.771  0.00  0.00           H  
ATOM   1034  HB2 LEU 1  63      59.515  41.931  55.025  0.00  0.00           H  
ATOM   1035  HB3 LEU 1  63      60.693  42.408  56.263  0.00  0.00           H  
ATOM   1036  HG  LEU 1  63      57.872  43.477  56.416  0.00  0.00           H  
ATOM   1037 HD11 LEU 1  63      58.694  40.682  57.491  0.00  0.00           H  
ATOM   1038 HD12 LEU 1  63      57.033  41.255  57.751  0.00  0.00           H  
ATOM   1039 HD13 LEU 1  63      57.509  40.796  56.191  0.00  0.00           H  
ATOM   1040 HD21 LEU 1  63      58.367  42.996  58.940  0.00  0.00           H  
ATOM   1041 HD22 LEU 1  63      59.955  42.589  58.450  0.00  0.00           H  
ATOM   1042 HD23 LEU 1  63      59.311  44.206  57.973  0.00  0.00           H  
ATOM   1043  N   LEU 1  64      61.245  43.630  52.984  0.00  0.00           N  
ATOM   1044  CA  LEU 1  64      62.357  43.678  52.074  0.00  0.00           C  
ATOM   1045  C   LEU 1  64      62.920  45.091  51.780  0.00  0.00           C  
ATOM   1046  O   LEU 1  64      64.075  45.152  51.561  0.00  0.00           O  
ATOM   1047  CB  LEU 1  64      62.005  42.783  50.785  0.00  0.00           C  
ATOM   1048  CG  LEU 1  64      63.230  42.416  49.892  0.00  0.00           C  
ATOM   1049  CD1 LEU 1  64      64.218  41.509  50.640  0.00  0.00           C  
ATOM   1050  CD2 LEU 1  64      62.866  41.684  48.584  0.00  0.00           C  
ATOM   1051  H   LEU 1  64      60.324  43.410  52.632  0.00  0.00           H  
ATOM   1052  HA  LEU 1  64      63.129  43.124  52.608  0.00  0.00           H  
ATOM   1053  HB2 LEU 1  64      61.520  41.853  51.080  0.00  0.00           H  
ATOM   1054  HB3 LEU 1  64      61.295  43.272  50.117  0.00  0.00           H  
ATOM   1055  HG  LEU 1  64      63.762  43.329  49.623  0.00  0.00           H  
ATOM   1056 HD11 LEU 1  64      63.721  40.588  50.946  0.00  0.00           H  
ATOM   1057 HD12 LEU 1  64      65.010  41.246  49.939  0.00  0.00           H  
ATOM   1058 HD13 LEU 1  64      64.669  42.100  51.437  0.00  0.00           H  
ATOM   1059 HD21 LEU 1  64      63.653  41.545  47.843  0.00  0.00           H  
ATOM   1060 HD22 LEU 1  64      62.338  40.746  48.756  0.00  0.00           H  
ATOM   1061 HD23 LEU 1  64      62.098  42.225  48.032  0.00  0.00           H  
ATOM   1062  N   LEU 1  65      62.151  46.207  51.986  0.00  0.00           N  
ATOM   1063  CA  LEU 1  65      62.771  47.591  51.874  0.00  0.00           C  
ATOM   1064  C   LEU 1  65      63.768  47.977  52.990  0.00  0.00           C  
ATOM   1065  O   LEU 1  65      64.547  48.988  52.881  0.00  0.00           O  
ATOM   1066  CB  LEU 1  65      61.638  48.580  51.873  0.00  0.00           C  
ATOM   1067  CG  LEU 1  65      60.598  48.424  50.745  0.00  0.00           C  
ATOM   1068  CD1 LEU 1  65      59.339  49.173  51.066  0.00  0.00           C  
ATOM   1069  CD2 LEU 1  65      61.248  48.871  49.467  0.00  0.00           C  
ATOM   1070  H   LEU 1  65      61.202  46.092  52.314  0.00  0.00           H  
ATOM   1071  HA  LEU 1  65      63.225  47.781  50.901  0.00  0.00           H  
ATOM   1072  HB2 LEU 1  65      61.029  48.359  52.750  0.00  0.00           H  
ATOM   1073  HB3 LEU 1  65      62.034  49.584  52.028  0.00  0.00           H  
ATOM   1074  HG  LEU 1  65      60.269  47.394  50.609  0.00  0.00           H  
ATOM   1075 HD11 LEU 1  65      59.321  50.220  50.764  0.00  0.00           H  
ATOM   1076 HD12 LEU 1  65      58.533  48.770  50.453  0.00  0.00           H  
ATOM   1077 HD13 LEU 1  65      59.046  49.020  52.105  0.00  0.00           H  
ATOM   1078 HD21 LEU 1  65      61.718  49.844  49.606  0.00  0.00           H  
ATOM   1079 HD22 LEU 1  65      62.004  48.247  48.989  0.00  0.00           H  
ATOM   1080 HD23 LEU 1  65      60.526  48.946  48.655  0.00  0.00           H  
ATOM   1081  N   LEU 1  66      63.671  47.359  54.156  0.00  0.00           N  
ATOM   1082  CA  LEU 1  66      64.219  47.794  55.410  0.00  0.00           C  
ATOM   1083  C   LEU 1  66      65.751  47.683  55.637  0.00  0.00           C  
ATOM   1084  O   LEU 1  66      66.295  46.749  56.262  0.00  0.00           O  
ATOM   1085  CB  LEU 1  66      63.399  47.044  56.512  0.00  0.00           C  
ATOM   1086  CG  LEU 1  66      61.850  47.240  56.318  0.00  0.00           C  
ATOM   1087  CD1 LEU 1  66      61.062  46.527  57.452  0.00  0.00           C  
ATOM   1088  CD2 LEU 1  66      61.440  48.719  56.198  0.00  0.00           C  
ATOM   1089  H   LEU 1  66      63.110  46.520  54.180  0.00  0.00           H  
ATOM   1090  HA  LEU 1  66      63.884  48.830  55.467  0.00  0.00           H  
ATOM   1091  HB2 LEU 1  66      63.580  45.970  56.483  0.00  0.00           H  
ATOM   1092  HB3 LEU 1  66      63.665  47.567  57.430  0.00  0.00           H  
ATOM   1093  HG  LEU 1  66      61.561  46.714  55.408  0.00  0.00           H  
ATOM   1094 HD11 LEU 1  66      61.236  45.452  57.406  0.00  0.00           H  
ATOM   1095 HD12 LEU 1  66      61.340  46.902  58.438  0.00  0.00           H  
ATOM   1096 HD13 LEU 1  66      60.003  46.766  57.351  0.00  0.00           H  
ATOM   1097 HD21 LEU 1  66      61.770  49.277  55.322  0.00  0.00           H  
ATOM   1098 HD22 LEU 1  66      60.357  48.796  56.288  0.00  0.00           H  
ATOM   1099 HD23 LEU 1  66      61.853  49.133  57.119  0.00  0.00           H  
ATOM   1100  N   ASP 1  67      66.527  48.472  54.873  0.00  0.00           N  
ATOM   1101  CA  ASP 1  67      67.930  48.804  54.974  0.00  0.00           C  
ATOM   1102  C   ASP 1  67      68.304  49.513  56.311  0.00  0.00           C  
ATOM   1103  O   ASP 1  67      67.555  49.916  57.163  0.00  0.00           O  
ATOM   1104  CB  ASP 1  67      68.507  49.517  53.785  0.00  0.00           C  
ATOM   1105  CG  ASP 1  67      68.319  48.803  52.412  0.00  0.00           C  
ATOM   1106  OD1 ASP 1  67      68.133  47.565  52.247  0.00  0.00           O  
ATOM   1107  OD2 ASP 1  67      68.444  49.496  51.387  0.00  0.00           O  
ATOM   1108  H   ASP 1  67      66.001  48.926  54.140  0.00  0.00           H  
ATOM   1109  HA  ASP 1  67      68.570  47.923  55.010  0.00  0.00           H  
ATOM   1110  HB2 ASP 1  67      68.092  50.521  53.697  0.00  0.00           H  
ATOM   1111  HB3 ASP 1  67      69.569  49.700  53.953  0.00  0.00           H  
ATOM   1112  N   LYS 1  68      69.624  49.494  56.579  0.00  0.00           N  
ATOM   1113  CA  LYS 1  68      70.178  50.159  57.751  0.00  0.00           C  
ATOM   1114  C   LYS 1  68      69.813  51.728  57.769  0.00  0.00           C  
ATOM   1115  O   LYS 1  68      70.321  52.447  56.953  0.00  0.00           O  
ATOM   1116  CB  LYS 1  68      71.641  49.804  57.843  0.00  0.00           C  
ATOM   1117  CG  LYS 1  68      72.270  50.545  59.023  0.00  0.00           C  
ATOM   1118  CD  LYS 1  68      73.698  50.064  59.319  0.00  0.00           C  
ATOM   1119  CE  LYS 1  68      74.616  50.681  58.232  0.00  0.00           C  
ATOM   1120  NZ  LYS 1  68      75.970  50.352  58.527  0.00  0.00           N  
ATOM   1121  H   LYS 1  68      70.242  49.148  55.858  0.00  0.00           H  
ATOM   1122  HA  LYS 1  68      69.757  49.712  58.652  0.00  0.00           H  
ATOM   1123  HB2 LYS 1  68      71.660  48.721  57.972  0.00  0.00           H  
ATOM   1124  HB3 LYS 1  68      72.085  50.028  56.873  0.00  0.00           H  
ATOM   1125  HG2 LYS 1  68      72.323  51.602  58.763  0.00  0.00           H  
ATOM   1126  HG3 LYS 1  68      71.659  50.352  59.905  0.00  0.00           H  
ATOM   1127  HD2 LYS 1  68      73.973  50.384  60.324  0.00  0.00           H  
ATOM   1128  HD3 LYS 1  68      73.667  48.975  59.298  0.00  0.00           H  
ATOM   1129  HE2 LYS 1  68      74.477  50.305  57.218  0.00  0.00           H  
ATOM   1130  HE3 LYS 1  68      74.517  51.767  58.247  0.00  0.00           H  
ATOM   1131  HZ1 LYS 1  68      76.626  50.977  58.080  0.00  0.00           H  
ATOM   1132  HZ2 LYS 1  68      76.148  50.414  59.519  0.00  0.00           H  
ATOM   1133  HZ3 LYS 1  68      76.214  49.398  58.300  0.00  0.00           H  
ATOM   1134  N   GLY 1  69      69.118  52.182  58.780  0.00  0.00           N  
ATOM   1135  CA  GLY 1  69      68.504  53.469  58.998  0.00  0.00           C  
ATOM   1136  C   GLY 1  69      67.183  53.843  58.196  0.00  0.00           C  
ATOM   1137  O   GLY 1  69      66.905  54.985  58.090  0.00  0.00           O  
ATOM   1138  H   GLY 1  69      68.914  51.480  59.477  0.00  0.00           H  
ATOM   1139  HA2 GLY 1  69      68.281  53.670  60.046  0.00  0.00           H  
ATOM   1140  HA3 GLY 1  69      69.303  54.119  58.643  0.00  0.00           H  
ATOM   1141  N   VAL 1  70      66.533  52.810  57.645  0.00  0.00           N  
ATOM   1142  CA  VAL 1  70      65.313  52.854  56.855  0.00  0.00           C  
ATOM   1143  C   VAL 1  70      64.139  53.020  57.823  0.00  0.00           C  
ATOM   1144  O   VAL 1  70      64.135  52.384  58.901  0.00  0.00           O  
ATOM   1145  CB  VAL 1  70      65.031  51.754  55.879  0.00  0.00           C  
ATOM   1146  CG1 VAL 1  70      63.627  51.728  55.319  0.00  0.00           C  
ATOM   1147  CG2 VAL 1  70      65.996  52.022  54.704  0.00  0.00           C  
ATOM   1148  H   VAL 1  70      66.977  51.904  57.694  0.00  0.00           H  
ATOM   1149  HA  VAL 1  70      65.246  53.715  56.191  0.00  0.00           H  
ATOM   1150  HB  VAL 1  70      65.270  50.764  56.270  0.00  0.00           H  
ATOM   1151 HG11 VAL 1  70      62.892  51.249  55.965  0.00  0.00           H  
ATOM   1152 HG12 VAL 1  70      63.242  52.665  54.916  0.00  0.00           H  
ATOM   1153 HG13 VAL 1  70      63.739  51.152  54.400  0.00  0.00           H  
ATOM   1154 HG21 VAL 1  70      67.035  51.925  55.017  0.00  0.00           H  
ATOM   1155 HG22 VAL 1  70      65.901  51.355  53.847  0.00  0.00           H  
ATOM   1156 HG23 VAL 1  70      65.846  53.014  54.278  0.00  0.00           H  
ATOM   1157  N   TYR 1  71      63.191  53.905  57.425  0.00  0.00           N  
ATOM   1158  CA  TYR 1  71      61.971  54.081  58.251  0.00  0.00           C  
ATOM   1159  C   TYR 1  71      60.940  53.213  57.594  0.00  0.00           C  
ATOM   1160  O   TYR 1  71      60.547  53.503  56.445  0.00  0.00           O  
ATOM   1161  CB  TYR 1  71      61.550  55.585  58.336  0.00  0.00           C  
ATOM   1162  CG  TYR 1  71      62.268  56.500  59.247  0.00  0.00           C  
ATOM   1163  CD1 TYR 1  71      63.662  56.351  59.502  0.00  0.00           C  
ATOM   1164  CD2 TYR 1  71      61.498  57.558  59.855  0.00  0.00           C  
ATOM   1165  CE1 TYR 1  71      64.289  57.139  60.412  0.00  0.00           C  
ATOM   1166  CE2 TYR 1  71      62.150  58.420  60.731  0.00  0.00           C  
ATOM   1167  CZ  TYR 1  71      63.592  58.229  61.019  0.00  0.00           C  
ATOM   1168  OH  TYR 1  71      64.284  59.116  61.758  0.00  0.00           O  
ATOM   1169  H   TYR 1  71      63.278  54.473  56.594  0.00  0.00           H  
ATOM   1170  HA  TYR 1  71      62.137  53.783  59.287  0.00  0.00           H  
ATOM   1171  HB2 TYR 1  71      61.563  56.018  57.336  0.00  0.00           H  
ATOM   1172  HB3 TYR 1  71      60.511  55.582  58.666  0.00  0.00           H  
ATOM   1173  HD1 TYR 1  71      64.322  55.684  58.967  0.00  0.00           H  
ATOM   1174  HD2 TYR 1  71      60.512  57.815  59.498  0.00  0.00           H  
ATOM   1175  HE1 TYR 1  71      65.336  56.937  60.589  0.00  0.00           H  
ATOM   1176  HE2 TYR 1  71      61.685  59.290  61.170  0.00  0.00           H  
ATOM   1177  HH  TYR 1  71      63.818  59.815  62.222  0.00  0.00           H  
ATOM   1178  N   GLY 1  72      60.393  52.238  58.344  0.00  0.00           N  
ATOM   1179  CA  GLY 1  72      59.228  51.417  58.055  0.00  0.00           C  
ATOM   1180  C   GLY 1  72      57.935  51.815  58.827  0.00  0.00           C  
ATOM   1181  O   GLY 1  72      58.073  52.016  60.010  0.00  0.00           O  
ATOM   1182  H   GLY 1  72      60.765  52.196  59.282  0.00  0.00           H  
ATOM   1183  HA2 GLY 1  72      59.077  51.526  56.981  0.00  0.00           H  
ATOM   1184  HA3 GLY 1  72      59.427  50.351  58.165  0.00  0.00           H  
ATOM   1185  N   LEU 1  73      56.767  51.694  58.182  0.00  0.00           N  
ATOM   1186  CA  LEU 1  73      55.440  51.896  58.734  0.00  0.00           C  
ATOM   1187  C   LEU 1  73      54.348  50.982  58.110  0.00  0.00           C  
ATOM   1188  O   LEU 1  73      54.232  50.873  56.869  0.00  0.00           O  
ATOM   1189  CB  LEU 1  73      55.165  53.384  58.644  0.00  0.00           C  
ATOM   1190  CG  LEU 1  73      53.853  53.654  59.542  0.00  0.00           C  
ATOM   1191  CD1 LEU 1  73      54.072  55.022  60.247  0.00  0.00           C  
ATOM   1192  CD2 LEU 1  73      52.713  53.940  58.571  0.00  0.00           C  
ATOM   1193  H   LEU 1  73      56.852  51.731  57.176  0.00  0.00           H  
ATOM   1194  HA  LEU 1  73      55.602  51.585  59.766  0.00  0.00           H  
ATOM   1195  HB2 LEU 1  73      56.116  53.871  58.859  0.00  0.00           H  
ATOM   1196  HB3 LEU 1  73      55.046  53.727  57.616  0.00  0.00           H  
ATOM   1197  HG  LEU 1  73      53.582  52.865  60.242  0.00  0.00           H  
ATOM   1198 HD11 LEU 1  73      53.314  55.090  61.028  0.00  0.00           H  
ATOM   1199 HD12 LEU 1  73      55.073  55.062  60.678  0.00  0.00           H  
ATOM   1200 HD13 LEU 1  73      53.859  55.898  59.635  0.00  0.00           H  
ATOM   1201 HD21 LEU 1  73      53.019  54.645  57.797  0.00  0.00           H  
ATOM   1202 HD22 LEU 1  73      52.321  53.041  58.096  0.00  0.00           H  
ATOM   1203 HD23 LEU 1  73      51.825  54.396  59.010  0.00  0.00           H  
ATOM   1204  N   LEU 1  74      53.463  50.487  58.920  0.00  0.00           N  
ATOM   1205  CA  LEU 1  74      52.456  49.514  58.565  0.00  0.00           C  
ATOM   1206  C   LEU 1  74      51.117  49.913  59.191  0.00  0.00           C  
ATOM   1207  O   LEU 1  74      51.086  50.062  60.415  0.00  0.00           O  
ATOM   1208  CB  LEU 1  74      52.993  48.122  58.939  0.00  0.00           C  
ATOM   1209  CG  LEU 1  74      52.045  47.007  58.554  0.00  0.00           C  
ATOM   1210  CD1 LEU 1  74      51.648  47.022  57.161  0.00  0.00           C  
ATOM   1211  CD2 LEU 1  74      52.694  45.565  58.702  0.00  0.00           C  
ATOM   1212  H   LEU 1  74      53.446  50.861  59.858  0.00  0.00           H  
ATOM   1213  HA  LEU 1  74      52.360  49.364  57.490  0.00  0.00           H  
ATOM   1214  HB2 LEU 1  74      54.012  47.997  58.572  0.00  0.00           H  
ATOM   1215  HB3 LEU 1  74      53.033  48.157  60.027  0.00  0.00           H  
ATOM   1216  HG  LEU 1  74      51.169  47.130  59.190  0.00  0.00           H  
ATOM   1217 HD11 LEU 1  74      51.124  46.142  56.789  0.00  0.00           H  
ATOM   1218 HD12 LEU 1  74      50.908  47.763  56.860  0.00  0.00           H  
ATOM   1219 HD13 LEU 1  74      52.541  47.120  56.544  0.00  0.00           H  
ATOM   1220 HD21 LEU 1  74      51.974  44.751  58.620  0.00  0.00           H  
ATOM   1221 HD22 LEU 1  74      53.451  45.398  57.936  0.00  0.00           H  
ATOM   1222 HD23 LEU 1  74      53.174  45.498  59.678  0.00  0.00           H  
ATOM   1223  N   TYR 1  75      50.001  50.136  58.449  0.00  0.00           N  
ATOM   1224  CA  TYR 1  75      48.686  50.355  59.057  0.00  0.00           C  
ATOM   1225  C   TYR 1  75      47.704  49.278  58.543  0.00  0.00           C  
ATOM   1226  O   TYR 1  75      47.544  48.979  57.352  0.00  0.00           O  
ATOM   1227  CB  TYR 1  75      48.111  51.745  58.640  0.00  0.00           C  
ATOM   1228  CG  TYR 1  75      46.685  52.030  59.020  0.00  0.00           C  
ATOM   1229  CD1 TYR 1  75      45.663  51.901  58.030  0.00  0.00           C  
ATOM   1230  CD2 TYR 1  75      46.295  52.280  60.377  0.00  0.00           C  
ATOM   1231  CE1 TYR 1  75      44.338  52.285  58.359  0.00  0.00           C  
ATOM   1232  CE2 TYR 1  75      45.012  52.622  60.700  0.00  0.00           C  
ATOM   1233  CZ  TYR 1  75      44.051  52.730  59.681  0.00  0.00           C  
ATOM   1234  OH  TYR 1  75      42.835  53.153  60.016  0.00  0.00           O  
ATOM   1235  H   TYR 1  75      50.087  50.135  57.443  0.00  0.00           H  
ATOM   1236  HA  TYR 1  75      48.672  50.337  60.147  0.00  0.00           H  
ATOM   1237  HB2 TYR 1  75      48.731  52.532  59.070  0.00  0.00           H  
ATOM   1238  HB3 TYR 1  75      48.086  51.910  57.563  0.00  0.00           H  
ATOM   1239  HD1 TYR 1  75      45.901  51.609  57.018  0.00  0.00           H  
ATOM   1240  HD2 TYR 1  75      47.048  52.407  61.142  0.00  0.00           H  
ATOM   1241  HE1 TYR 1  75      43.551  52.130  57.636  0.00  0.00           H  
ATOM   1242  HE2 TYR 1  75      44.692  53.003  61.658  0.00  0.00           H  
ATOM   1243  HH  TYR 1  75      42.720  53.013  60.958  0.00  0.00           H  
ATOM   1244  N   TYR 1  76      46.932  48.686  59.448  0.00  0.00           N  
ATOM   1245  CA  TYR 1  76      45.851  47.655  59.154  0.00  0.00           C  
ATOM   1246  C   TYR 1  76      44.477  47.933  59.656  0.00  0.00           C  
ATOM   1247  O   TYR 1  76      44.251  47.829  60.901  0.00  0.00           O  
ATOM   1248  CB  TYR 1  76      46.220  46.266  59.684  0.00  0.00           C  
ATOM   1249  CG  TYR 1  76      45.083  45.258  59.555  0.00  0.00           C  
ATOM   1250  CD1 TYR 1  76      44.561  44.888  58.307  0.00  0.00           C  
ATOM   1251  CD2 TYR 1  76      44.486  44.768  60.722  0.00  0.00           C  
ATOM   1252  CE1 TYR 1  76      43.478  44.002  58.196  0.00  0.00           C  
ATOM   1253  CE2 TYR 1  76      43.384  43.822  60.661  0.00  0.00           C  
ATOM   1254  CZ  TYR 1  76      42.806  43.390  59.403  0.00  0.00           C  
ATOM   1255  OH  TYR 1  76      41.737  42.631  59.321  0.00  0.00           O  
ATOM   1256  H   TYR 1  76      47.141  48.772  60.433  0.00  0.00           H  
ATOM   1257  HA  TYR 1  76      45.876  47.562  58.068  0.00  0.00           H  
ATOM   1258  HB2 TYR 1  76      47.074  45.858  59.144  0.00  0.00           H  
ATOM   1259  HB3 TYR 1  76      46.548  46.376  60.717  0.00  0.00           H  
ATOM   1260  HD1 TYR 1  76      44.990  45.454  57.493  0.00  0.00           H  
ATOM   1261  HD2 TYR 1  76      44.823  45.112  61.688  0.00  0.00           H  
ATOM   1262  HE1 TYR 1  76      43.081  43.768  57.219  0.00  0.00           H  
ATOM   1263  HE2 TYR 1  76      43.004  43.451  61.601  0.00  0.00           H  
ATOM   1264  HH  TYR 1  76      41.357  42.400  60.172  0.00  0.00           H  
ATOM   1265  N   ALA 1  77      43.491  48.093  58.817  0.00  0.00           N  
ATOM   1266  CA  ALA 1  77      42.069  48.230  59.207  0.00  0.00           C  
ATOM   1267  C   ALA 1  77      41.224  47.128  58.566  0.00  0.00           C  
ATOM   1268  O   ALA 1  77      41.483  46.648  57.415  0.00  0.00           O  
ATOM   1269  CB  ALA 1  77      41.572  49.656  58.906  0.00  0.00           C  
ATOM   1270  H   ALA 1  77      43.664  48.148  57.823  0.00  0.00           H  
ATOM   1271  HA  ALA 1  77      42.049  48.106  60.290  0.00  0.00           H  
ATOM   1272  HB1 ALA 1  77      42.220  50.372  59.411  0.00  0.00           H  
ATOM   1273  HB2 ALA 1  77      41.744  49.725  57.832  0.00  0.00           H  
ATOM   1274  HB3 ALA 1  77      40.577  49.816  59.322  0.00  0.00           H  
ATOM   1275  N   GLY 1  78      40.202  46.774  59.279  0.00  0.00           N  
ATOM   1276  CA  GLY 1  78      39.397  45.524  59.063  0.00  0.00           C  
ATOM   1277  C   GLY 1  78      38.977  44.882  60.375  0.00  0.00           C  
ATOM   1278  O   GLY 1  78      39.058  45.537  61.429  0.00  0.00           O  
ATOM   1279  H   GLY 1  78      40.107  47.301  60.136  0.00  0.00           H  
ATOM   1280  HA2 GLY 1  78      38.464  45.769  58.556  0.00  0.00           H  
ATOM   1281  HA3 GLY 1  78      40.035  44.933  58.407  0.00  0.00           H  
ATOM   1282  N   HIS 1  79      38.606  43.604  60.315  0.00  0.00           N  
ATOM   1283  CA  HIS 1  79      38.329  42.850  61.533  0.00  0.00           C  
ATOM   1284  C   HIS 1  79      39.587  42.451  62.307  0.00  0.00           C  
ATOM   1285  O   HIS 1  79      40.579  42.088  61.618  0.00  0.00           O  
ATOM   1286  CB  HIS 1  79      37.342  41.657  61.362  0.00  0.00           C  
ATOM   1287  CG  HIS 1  79      35.992  41.947  60.816  0.00  0.00           C  
ATOM   1288  ND1 HIS 1  79      35.008  42.836  61.326  0.00  0.00           N  
ATOM   1289  CD2 HIS 1  79      35.449  41.229  59.771  0.00  0.00           C  
ATOM   1290  CE1 HIS 1  79      33.909  42.657  60.542  0.00  0.00           C  
ATOM   1291  NE2 HIS 1  79      34.174  41.711  59.602  0.00  0.00           N  
ATOM   1292  H   HIS 1  79      38.679  43.188  59.397  0.00  0.00           H  
ATOM   1293  HA  HIS 1  79      37.811  43.485  62.252  0.00  0.00           H  
ATOM   1294  HB2 HIS 1  79      37.793  40.928  60.689  0.00  0.00           H  
ATOM   1295  HB3 HIS 1  79      37.077  41.281  62.350  0.00  0.00           H  
ATOM   1296  HD2 HIS 1  79      36.013  40.549  59.150  0.00  0.00           H  
ATOM   1297  HE1 HIS 1  79      32.968  43.177  60.640  0.00  0.00           H  
ATOM   1298  HE2 HIS 1  79      33.572  41.492  58.821  0.00  0.00           H  
ATOM   1299  N   GLY 1  80      39.600  42.461  63.673  0.00  0.00           N  
ATOM   1300  CA  GLY 1  80      40.746  41.763  64.432  0.00  0.00           C  
ATOM   1301  C   GLY 1  80      40.390  40.340  64.959  0.00  0.00           C  
ATOM   1302  O   GLY 1  80      39.202  39.979  65.015  0.00  0.00           O  
ATOM   1303  H   GLY 1  80      38.789  42.738  64.207  0.00  0.00           H  
ATOM   1304  HA2 GLY 1  80      41.571  41.771  63.720  0.00  0.00           H  
ATOM   1305  HA3 GLY 1  80      40.983  42.402  65.283  0.00  0.00           H  
ATOM   1306  N   TYR 1  81      41.399  39.678  65.404  0.00  0.00           N  
ATOM   1307  CA  TYR 1  81      41.275  38.387  66.104  0.00  0.00           C  
ATOM   1308  C   TYR 1  81      42.353  38.189  67.193  0.00  0.00           C  
ATOM   1309  O   TYR 1  81      43.521  38.440  66.938  0.00  0.00           O  
ATOM   1310  CB  TYR 1  81      41.373  37.338  65.024  0.00  0.00           C  
ATOM   1311  CG  TYR 1  81      41.222  35.877  65.512  0.00  0.00           C  
ATOM   1312  CD1 TYR 1  81      42.301  34.961  65.421  0.00  0.00           C  
ATOM   1313  CD2 TYR 1  81      40.016  35.479  66.082  0.00  0.00           C  
ATOM   1314  CE1 TYR 1  81      42.077  33.650  65.786  0.00  0.00           C  
ATOM   1315  CE2 TYR 1  81      39.850  34.141  66.483  0.00  0.00           C  
ATOM   1316  CZ  TYR 1  81      40.899  33.192  66.395  0.00  0.00           C  
ATOM   1317  OH  TYR 1  81      40.850  31.954  66.895  0.00  0.00           O  
ATOM   1318  H   TYR 1  81      42.341  39.920  65.133  0.00  0.00           H  
ATOM   1319  HA  TYR 1  81      40.293  38.365  66.576  0.00  0.00           H  
ATOM   1320  HB2 TYR 1  81      40.545  37.510  64.336  0.00  0.00           H  
ATOM   1321  HB3 TYR 1  81      42.329  37.485  64.520  0.00  0.00           H  
ATOM   1322  HD1 TYR 1  81      43.283  35.284  65.110  0.00  0.00           H  
ATOM   1323  HD2 TYR 1  81      39.145  36.116  66.091  0.00  0.00           H  
ATOM   1324  HE1 TYR 1  81      42.864  32.913  65.734  0.00  0.00           H  
ATOM   1325  HE2 TYR 1  81      38.884  33.831  66.851  0.00  0.00           H  
ATOM   1326  HH  TYR 1  81      39.999  31.657  67.225  0.00  0.00           H  
ATOM   1327  N   GLU 1  82      42.002  37.515  68.277  0.00  0.00           N  
ATOM   1328  CA  GLU 1  82      42.898  37.046  69.291  0.00  0.00           C  
ATOM   1329  C   GLU 1  82      42.648  35.635  69.824  0.00  0.00           C  
ATOM   1330  O   GLU 1  82      41.516  35.165  69.809  0.00  0.00           O  
ATOM   1331  CB  GLU 1  82      42.847  37.988  70.511  0.00  0.00           C  
ATOM   1332  CG  GLU 1  82      43.248  39.402  70.209  0.00  0.00           C  
ATOM   1333  CD  GLU 1  82      43.158  40.480  71.280  0.00  0.00           C  
ATOM   1334  OE1 GLU 1  82      42.934  41.686  71.012  0.00  0.00           O  
ATOM   1335  OE2 GLU 1  82      43.337  40.163  72.478  0.00  0.00           O  
ATOM   1336  H   GLU 1  82      41.027  37.312  68.444  0.00  0.00           H  
ATOM   1337  HA  GLU 1  82      43.909  37.003  68.885  0.00  0.00           H  
ATOM   1338  HB2 GLU 1  82      41.855  37.947  70.960  0.00  0.00           H  
ATOM   1339  HB3 GLU 1  82      43.455  37.673  71.360  0.00  0.00           H  
ATOM   1340  HG2 GLU 1  82      44.250  39.345  69.784  0.00  0.00           H  
ATOM   1341  HG3 GLU 1  82      42.519  39.707  69.459  0.00  0.00           H  
ATOM   1342  N   ASN 1  83      43.691  34.903  70.091  0.00  0.00           N  
ATOM   1343  CA  ASN 1  83      43.627  33.422  70.355  0.00  0.00           C  
ATOM   1344  C   ASN 1  83      44.847  32.930  71.138  0.00  0.00           C  
ATOM   1345  O   ASN 1  83      46.006  33.066  70.643  0.00  0.00           O  
ATOM   1346  CB  ASN 1  83      43.655  32.662  68.989  0.00  0.00           C  
ATOM   1347  CG  ASN 1  83      43.694  31.133  69.156  0.00  0.00           C  
ATOM   1348  OD1 ASN 1  83      44.364  30.412  68.418  0.00  0.00           O  
ATOM   1349  ND2 ASN 1  83      42.877  30.670  70.011  0.00  0.00           N  
ATOM   1350  H   ASN 1  83      44.581  35.370  69.996  0.00  0.00           H  
ATOM   1351  HA  ASN 1  83      42.694  33.270  70.898  0.00  0.00           H  
ATOM   1352  HB2 ASN 1  83      42.795  32.874  68.354  0.00  0.00           H  
ATOM   1353  HB3 ASN 1  83      44.552  32.886  68.411  0.00  0.00           H  
ATOM   1354 HD21 ASN 1  83      42.846  29.666  70.114  0.00  0.00           H  
ATOM   1355 HD22 ASN 1  83      42.210  31.244  70.507  0.00  0.00           H  
ATOM   1356  N   PHE 1  84      44.707  32.513  72.426  0.00  0.00           N  
ATOM   1357  CA  PHE 1  84      45.868  31.927  73.135  0.00  0.00           C  
ATOM   1358  C   PHE 1  84      46.984  32.842  73.463  0.00  0.00           C  
ATOM   1359  O   PHE 1  84      48.185  32.568  73.462  0.00  0.00           O  
ATOM   1360  CB  PHE 1  84      46.249  30.445  72.557  0.00  0.00           C  
ATOM   1361  CG  PHE 1  84      45.162  29.493  72.186  0.00  0.00           C  
ATOM   1362  CD1 PHE 1  84      45.189  28.671  71.038  0.00  0.00           C  
ATOM   1363  CD2 PHE 1  84      44.005  29.404  73.035  0.00  0.00           C  
ATOM   1364  CE1 PHE 1  84      44.262  27.697  70.804  0.00  0.00           C  
ATOM   1365  CE2 PHE 1  84      43.053  28.394  72.825  0.00  0.00           C  
ATOM   1366  CZ  PHE 1  84      43.196  27.558  71.736  0.00  0.00           C  
ATOM   1367  H   PHE 1  84      43.760  32.357  72.741  0.00  0.00           H  
ATOM   1368  HA  PHE 1  84      45.545  31.699  74.151  0.00  0.00           H  
ATOM   1369  HB2 PHE 1  84      46.999  30.554  71.773  0.00  0.00           H  
ATOM   1370  HB3 PHE 1  84      46.856  29.998  73.345  0.00  0.00           H  
ATOM   1371  HD1 PHE 1  84      46.040  28.665  70.373  0.00  0.00           H  
ATOM   1372  HD2 PHE 1  84      43.816  29.985  73.926  0.00  0.00           H  
ATOM   1373  HE1 PHE 1  84      44.442  26.886  70.114  0.00  0.00           H  
ATOM   1374  HE2 PHE 1  84      42.217  28.304  73.502  0.00  0.00           H  
ATOM   1375  HZ  PHE 1  84      42.512  26.726  71.656  0.00  0.00           H  
ATOM   1376  N   GLY 1  85      46.646  34.129  73.531  0.00  0.00           N  
ATOM   1377  CA  GLY 1  85      47.402  35.333  73.919  0.00  0.00           C  
ATOM   1378  C   GLY 1  85      47.894  36.085  72.661  0.00  0.00           C  
ATOM   1379  O   GLY 1  85      48.080  37.341  72.810  0.00  0.00           O  
ATOM   1380  H   GLY 1  85      45.677  34.340  73.339  0.00  0.00           H  
ATOM   1381  HA2 GLY 1  85      46.695  36.033  74.366  0.00  0.00           H  
ATOM   1382  HA3 GLY 1  85      48.244  35.036  74.544  0.00  0.00           H  
ATOM   1383  N   ASN 1  86      48.085  35.432  71.475  0.00  0.00           N  
ATOM   1384  CA  ASN 1  86      48.496  36.064  70.249  0.00  0.00           C  
ATOM   1385  C   ASN 1  86      47.367  36.871  69.672  0.00  0.00           C  
ATOM   1386  O   ASN 1  86      46.176  36.685  69.950  0.00  0.00           O  
ATOM   1387  CB  ASN 1  86      48.959  35.014  69.225  0.00  0.00           C  
ATOM   1388  CG  ASN 1  86      50.345  34.453  69.478  0.00  0.00           C  
ATOM   1389  OD1 ASN 1  86      50.493  33.460  70.220  0.00  0.00           O  
ATOM   1390  ND2 ASN 1  86      51.403  35.224  69.261  0.00  0.00           N  
ATOM   1391  H   ASN 1  86      47.847  34.451  71.443  0.00  0.00           H  
ATOM   1392  HA  ASN 1  86      49.343  36.729  70.420  0.00  0.00           H  
ATOM   1393  HB2 ASN 1  86      48.263  34.175  69.187  0.00  0.00           H  
ATOM   1394  HB3 ASN 1  86      48.939  35.497  68.248  0.00  0.00           H  
ATOM   1395 HD21 ASN 1  86      52.339  35.008  69.573  0.00  0.00           H  
ATOM   1396 HD22 ASN 1  86      51.199  35.996  68.643  0.00  0.00           H  
ATOM   1397  N   SER 1  87      47.648  37.773  68.688  0.00  0.00           N  
ATOM   1398  CA  SER 1  87      46.707  38.500  67.823  0.00  0.00           C  
ATOM   1399  C   SER 1  87      47.088  38.467  66.298  0.00  0.00           C  
ATOM   1400  O   SER 1  87      48.204  38.055  65.928  0.00  0.00           O  
ATOM   1401  CB  SER 1  87      46.464  39.968  68.348  0.00  0.00           C  
ATOM   1402  OG  SER 1  87      47.538  40.728  68.051  0.00  0.00           O  
ATOM   1403  H   SER 1  87      48.649  37.850  68.570  0.00  0.00           H  
ATOM   1404  HA  SER 1  87      45.727  38.022  67.799  0.00  0.00           H  
ATOM   1405  HB2 SER 1  87      45.677  40.485  67.800  0.00  0.00           H  
ATOM   1406  HB3 SER 1  87      46.271  39.972  69.421  0.00  0.00           H  
ATOM   1407  HG  SER 1  87      47.568  41.370  68.764  0.00  0.00           H  
ATOM   1408  N   PHE 1  88      46.093  38.882  65.451  0.00  0.00           N  
ATOM   1409  CA  PHE 1  88      46.185  38.567  64.008  0.00  0.00           C  
ATOM   1410  C   PHE 1  88      45.322  39.498  63.198  0.00  0.00           C  
ATOM   1411  O   PHE 1  88      44.200  39.844  63.517  0.00  0.00           O  
ATOM   1412  CB  PHE 1  88      45.726  37.136  63.748  0.00  0.00           C  
ATOM   1413  CG  PHE 1  88      46.504  35.981  64.396  0.00  0.00           C  
ATOM   1414  CD1 PHE 1  88      46.219  35.532  65.742  0.00  0.00           C  
ATOM   1415  CD2 PHE 1  88      47.270  35.191  63.529  0.00  0.00           C  
ATOM   1416  CE1 PHE 1  88      46.917  34.442  66.251  0.00  0.00           C  
ATOM   1417  CE2 PHE 1  88      47.919  34.053  64.102  0.00  0.00           C  
ATOM   1418  CZ  PHE 1  88      47.825  33.678  65.450  0.00  0.00           C  
ATOM   1419  H   PHE 1  88      45.186  38.945  65.891  0.00  0.00           H  
ATOM   1420  HA  PHE 1  88      47.217  38.737  63.700  0.00  0.00           H  
ATOM   1421  HB2 PHE 1  88      44.710  36.898  64.063  0.00  0.00           H  
ATOM   1422  HB3 PHE 1  88      45.679  36.985  62.669  0.00  0.00           H  
ATOM   1423  HD1 PHE 1  88      45.591  36.172  66.343  0.00  0.00           H  
ATOM   1424  HD2 PHE 1  88      47.449  35.458  62.498  0.00  0.00           H  
ATOM   1425  HE1 PHE 1  88      46.804  34.250  67.308  0.00  0.00           H  
ATOM   1426  HE2 PHE 1  88      48.566  33.493  63.442  0.00  0.00           H  
ATOM   1427  HZ  PHE 1  88      48.246  32.754  65.818  0.00  0.00           H  
ATOM   1428  N   MET 1  89      45.903  39.930  62.056  0.00  0.00           N  
ATOM   1429  CA  MET 1  89      45.245  40.726  60.946  0.00  0.00           C  
ATOM   1430  C   MET 1  89      44.441  39.795  60.001  0.00  0.00           C  
ATOM   1431  O   MET 1  89      45.071  38.807  59.630  0.00  0.00           O  
ATOM   1432  CB  MET 1  89      46.257  41.397  60.123  0.00  0.00           C  
ATOM   1433  CG  MET 1  89      47.329  42.369  60.700  0.00  0.00           C  
ATOM   1434  SD  MET 1  89      48.419  43.151  59.464  0.00  0.00           S  
ATOM   1435  CE  MET 1  89      49.689  41.849  59.264  0.00  0.00           C  
ATOM   1436  H   MET 1  89      46.779  39.528  61.756  0.00  0.00           H  
ATOM   1437  HA  MET 1  89      44.635  41.471  61.457  0.00  0.00           H  
ATOM   1438  HB2 MET 1  89      46.887  40.575  59.783  0.00  0.00           H  
ATOM   1439  HB3 MET 1  89      45.688  41.867  59.321  0.00  0.00           H  
ATOM   1440  HG2 MET 1  89      46.822  43.242  61.111  0.00  0.00           H  
ATOM   1441  HG3 MET 1  89      48.034  41.932  61.406  0.00  0.00           H  
ATOM   1442  HE1 MET 1  89      49.180  40.937  58.952  0.00  0.00           H  
ATOM   1443  HE2 MET 1  89      50.325  42.028  58.397  0.00  0.00           H  
ATOM   1444  HE3 MET 1  89      50.240  41.848  60.204  0.00  0.00           H  
ATOM   1445  N   VAL 1  90      43.163  40.125  59.671  0.00  0.00           N  
ATOM   1446  CA  VAL 1  90      42.120  39.211  59.144  0.00  0.00           C  
ATOM   1447  C   VAL 1  90      41.834  39.450  57.651  0.00  0.00           C  
ATOM   1448  O   VAL 1  90      41.264  40.461  57.353  0.00  0.00           O  
ATOM   1449  CB  VAL 1  90      40.866  39.179  59.996  0.00  0.00           C  
ATOM   1450  CG1 VAL 1  90      39.809  38.041  59.477  0.00  0.00           C  
ATOM   1451  CG2 VAL 1  90      41.115  38.813  61.435  0.00  0.00           C  
ATOM   1452  H   VAL 1  90      42.876  41.050  59.956  0.00  0.00           H  
ATOM   1453  HA  VAL 1  90      42.438  38.177  59.280  0.00  0.00           H  
ATOM   1454  HB  VAL 1  90      40.377  40.141  59.847  0.00  0.00           H  
ATOM   1455 HG11 VAL 1  90      40.153  37.039  59.735  0.00  0.00           H  
ATOM   1456 HG12 VAL 1  90      38.846  38.227  59.952  0.00  0.00           H  
ATOM   1457 HG13 VAL 1  90      39.844  38.035  58.388  0.00  0.00           H  
ATOM   1458 HG21 VAL 1  90      40.164  39.034  61.921  0.00  0.00           H  
ATOM   1459 HG22 VAL 1  90      41.416  37.786  61.642  0.00  0.00           H  
ATOM   1460 HG23 VAL 1  90      41.928  39.496  61.681  0.00  0.00           H  
ATOM   1461  N   PRO 1  91      42.383  38.652  56.726  0.00  0.00           N  
ATOM   1462  CA  PRO 1  91      42.034  38.873  55.333  0.00  0.00           C  
ATOM   1463  C   PRO 1  91      40.581  38.538  54.950  0.00  0.00           C  
ATOM   1464  O   PRO 1  91      39.885  37.845  55.681  0.00  0.00           O  
ATOM   1465  CB  PRO 1  91      43.029  37.978  54.580  0.00  0.00           C  
ATOM   1466  CG  PRO 1  91      43.424  36.840  55.534  0.00  0.00           C  
ATOM   1467  CD  PRO 1  91      43.292  37.472  56.933  0.00  0.00           C  
ATOM   1468  HA  PRO 1  91      42.211  39.844  54.870  0.00  0.00           H  
ATOM   1469  HB2 PRO 1  91      42.493  37.521  53.748  0.00  0.00           H  
ATOM   1470  HB3 PRO 1  91      43.938  38.561  54.430  0.00  0.00           H  
ATOM   1471  HG2 PRO 1  91      42.776  35.963  55.522  0.00  0.00           H  
ATOM   1472  HG3 PRO 1  91      44.436  36.437  55.508  0.00  0.00           H  
ATOM   1473  HD2 PRO 1  91      44.251  37.775  57.353  0.00  0.00           H  
ATOM   1474  HD3 PRO 1  91      42.873  36.699  57.576  0.00  0.00           H  
ATOM   1475  N   VAL 1  92      40.088  38.958  53.748  0.00  0.00           N  
ATOM   1476  CA  VAL 1  92      38.667  38.891  53.318  0.00  0.00           C  
ATOM   1477  C   VAL 1  92      38.056  37.508  53.212  0.00  0.00           C  
ATOM   1478  O   VAL 1  92      36.880  37.323  53.194  0.00  0.00           O  
ATOM   1479  CB  VAL 1  92      38.341  39.835  52.231  0.00  0.00           C  
ATOM   1480  CG1 VAL 1  92      38.702  41.312  52.608  0.00  0.00           C  
ATOM   1481  CG2 VAL 1  92      39.110  39.412  50.904  0.00  0.00           C  
ATOM   1482  H   VAL 1  92      40.695  39.507  53.156  0.00  0.00           H  
ATOM   1483  HA  VAL 1  92      38.190  39.450  54.123  0.00  0.00           H  
ATOM   1484  HB  VAL 1  92      37.261  39.763  52.105  0.00  0.00           H  
ATOM   1485 HG11 VAL 1  92      38.101  42.007  52.022  0.00  0.00           H  
ATOM   1486 HG12 VAL 1  92      38.241  41.445  53.587  0.00  0.00           H  
ATOM   1487 HG13 VAL 1  92      39.768  41.541  52.594  0.00  0.00           H  
ATOM   1488 HG21 VAL 1  92      38.652  38.477  50.583  0.00  0.00           H  
ATOM   1489 HG22 VAL 1  92      39.013  40.236  50.197  0.00  0.00           H  
ATOM   1490 HG23 VAL 1  92      40.152  39.144  51.077  0.00  0.00           H  
ATOM   1491  N   ASP 1  93      38.982  36.516  53.233  0.00  0.00           N  
ATOM   1492  CA  ASP 1  93      38.639  35.069  53.092  0.00  0.00           C  
ATOM   1493  C   ASP 1  93      39.080  34.152  54.290  0.00  0.00           C  
ATOM   1494  O   ASP 1  93      39.194  32.945  54.127  0.00  0.00           O  
ATOM   1495  CB  ASP 1  93      39.193  34.643  51.650  0.00  0.00           C  
ATOM   1496  CG  ASP 1  93      40.701  34.624  51.630  0.00  0.00           C  
ATOM   1497  OD1 ASP 1  93      41.298  35.451  52.344  0.00  0.00           O  
ATOM   1498  OD2 ASP 1  93      41.291  33.828  50.883  0.00  0.00           O  
ATOM   1499  H   ASP 1  93      39.963  36.749  53.168  0.00  0.00           H  
ATOM   1500  HA  ASP 1  93      37.555  35.065  53.212  0.00  0.00           H  
ATOM   1501  HB2 ASP 1  93      38.883  33.630  51.391  0.00  0.00           H  
ATOM   1502  HB3 ASP 1  93      38.714  35.269  50.897  0.00  0.00           H  
ATOM   1503  N   ALA 1  94      39.228  34.777  55.475  0.00  0.00           N  
ATOM   1504  CA  ALA 1  94      39.234  34.119  56.777  0.00  0.00           C  
ATOM   1505  C   ALA 1  94      37.979  33.303  56.926  0.00  0.00           C  
ATOM   1506  O   ALA 1  94      36.871  33.818  56.579  0.00  0.00           O  
ATOM   1507  CB  ALA 1  94      39.562  35.017  57.911  0.00  0.00           C  
ATOM   1508  H   ALA 1  94      39.160  35.784  55.445  0.00  0.00           H  
ATOM   1509  HA  ALA 1  94      40.082  33.435  56.745  0.00  0.00           H  
ATOM   1510  HB1 ALA 1  94      39.570  34.329  58.757  0.00  0.00           H  
ATOM   1511  HB2 ALA 1  94      40.380  35.718  57.746  0.00  0.00           H  
ATOM   1512  HB3 ALA 1  94      38.710  35.686  58.027  0.00  0.00           H  
ATOM   1513  N   PRO 1  95      37.951  32.149  57.643  0.00  0.00           N  
ATOM   1514  CA  PRO 1  95      36.729  31.331  57.798  0.00  0.00           C  
ATOM   1515  C   PRO 1  95      35.824  31.791  58.994  0.00  0.00           C  
ATOM   1516  O   PRO 1  95      36.205  32.578  59.836  0.00  0.00           O  
ATOM   1517  CB  PRO 1  95      37.272  29.868  58.167  0.00  0.00           C  
ATOM   1518  CG  PRO 1  95      38.555  30.240  58.945  0.00  0.00           C  
ATOM   1519  CD  PRO 1  95      39.076  31.452  58.142  0.00  0.00           C  
ATOM   1520  HA  PRO 1  95      36.152  31.309  56.873  0.00  0.00           H  
ATOM   1521  HB2 PRO 1  95      36.524  29.317  58.738  0.00  0.00           H  
ATOM   1522  HB3 PRO 1  95      37.560  29.356  57.249  0.00  0.00           H  
ATOM   1523  HG2 PRO 1  95      38.338  30.529  59.974  0.00  0.00           H  
ATOM   1524  HG3 PRO 1  95      39.330  29.479  59.026  0.00  0.00           H  
ATOM   1525  HD2 PRO 1  95      39.749  31.145  57.341  0.00  0.00           H  
ATOM   1526  HD3 PRO 1  95      39.586  32.142  58.815  0.00  0.00           H  
ATOM   1527  N   ASN 1  96      34.691  31.184  59.239  0.00  0.00           N  
ATOM   1528  CA  ASN 1  96      33.721  31.390  60.332  0.00  0.00           C  
ATOM   1529  C   ASN 1  96      33.493  30.073  61.036  0.00  0.00           C  
ATOM   1530  O   ASN 1  96      33.013  29.173  60.307  0.00  0.00           O  
ATOM   1531  CB  ASN 1  96      32.434  31.993  59.774  0.00  0.00           C  
ATOM   1532  CG  ASN 1  96      31.589  32.539  60.779  0.00  0.00           C  
ATOM   1533  OD1 ASN 1  96      31.694  32.150  61.925  0.00  0.00           O  
ATOM   1534  ND2 ASN 1  96      30.678  33.419  60.515  0.00  0.00           N  
ATOM   1535  H   ASN 1  96      34.352  30.461  58.621  0.00  0.00           H  
ATOM   1536  HA  ASN 1  96      34.157  32.061  61.072  0.00  0.00           H  
ATOM   1537  HB2 ASN 1  96      32.695  32.779  59.066  0.00  0.00           H  
ATOM   1538  HB3 ASN 1  96      31.941  31.225  59.178  0.00  0.00           H  
ATOM   1539 HD21 ASN 1  96      30.096  33.902  61.184  0.00  0.00           H  
ATOM   1540 HD22 ASN 1  96      30.541  33.620  59.535  0.00  0.00           H  
ATOM   1541  N   PRO 1  97      33.898  29.844  62.347  0.00  0.00           N  
ATOM   1542  CA  PRO 1  97      34.623  30.788  63.201  0.00  0.00           C  
ATOM   1543  C   PRO 1  97      36.103  30.978  62.794  0.00  0.00           C  
ATOM   1544  O   PRO 1  97      36.813  30.064  62.343  0.00  0.00           O  
ATOM   1545  CB  PRO 1  97      34.679  30.114  64.555  0.00  0.00           C  
ATOM   1546  CG  PRO 1  97      34.672  28.596  64.172  0.00  0.00           C  
ATOM   1547  CD  PRO 1  97      33.852  28.512  62.845  0.00  0.00           C  
ATOM   1548  HA  PRO 1  97      34.087  31.732  63.291  0.00  0.00           H  
ATOM   1549  HB2 PRO 1  97      35.537  30.509  65.099  0.00  0.00           H  
ATOM   1550  HB3 PRO 1  97      33.789  30.436  65.096  0.00  0.00           H  
ATOM   1551  HG2 PRO 1  97      35.701  28.283  63.996  0.00  0.00           H  
ATOM   1552  HG3 PRO 1  97      34.270  28.072  65.039  0.00  0.00           H  
ATOM   1553  HD2 PRO 1  97      34.132  27.738  62.131  0.00  0.00           H  
ATOM   1554  HD3 PRO 1  97      32.840  28.281  63.178  0.00  0.00           H  
ATOM   1555  N   TYR 1  98      36.658  32.160  63.175  0.00  0.00           N  
ATOM   1556  CA  TYR 1  98      38.137  32.482  62.742  0.00  0.00           C  
ATOM   1557  C   TYR 1  98      39.149  31.487  63.247  0.00  0.00           C  
ATOM   1558  O   TYR 1  98      38.930  30.729  64.252  0.00  0.00           O  
ATOM   1559  CB  TYR 1  98      38.540  33.871  63.152  0.00  0.00           C  
ATOM   1560  CG  TYR 1  98      37.642  35.064  62.666  0.00  0.00           C  
ATOM   1561  CD1 TYR 1  98      37.650  35.361  61.327  0.00  0.00           C  
ATOM   1562  CD2 TYR 1  98      36.839  35.802  63.475  0.00  0.00           C  
ATOM   1563  CE1 TYR 1  98      37.052  36.481  60.845  0.00  0.00           C  
ATOM   1564  CE2 TYR 1  98      36.065  36.852  63.048  0.00  0.00           C  
ATOM   1565  CZ  TYR 1  98      36.256  37.315  61.687  0.00  0.00           C  
ATOM   1566  OH  TYR 1  98      35.490  38.290  61.181  0.00  0.00           O  
ATOM   1567  H   TYR 1  98      36.122  32.949  63.508  0.00  0.00           H  
ATOM   1568  HA  TYR 1  98      38.083  32.447  61.654  0.00  0.00           H  
ATOM   1569  HB2 TYR 1  98      38.488  33.925  64.240  0.00  0.00           H  
ATOM   1570  HB3 TYR 1  98      39.598  34.097  63.018  0.00  0.00           H  
ATOM   1571  HD1 TYR 1  98      38.323  34.840  60.662  0.00  0.00           H  
ATOM   1572  HD2 TYR 1  98      36.887  35.601  64.535  0.00  0.00           H  
ATOM   1573  HE1 TYR 1  98      37.200  36.705  59.799  0.00  0.00           H  
ATOM   1574  HE2 TYR 1  98      35.512  37.378  63.812  0.00  0.00           H  
ATOM   1575  HH  TYR 1  98      35.172  38.974  61.775  0.00  0.00           H  
ATOM   1576  N   ARG 1  99      40.307  31.466  62.607  0.00  0.00           N  
ATOM   1577  CA  ARG 1  99      41.450  30.595  62.951  0.00  0.00           C  
ATOM   1578  C   ARG 1  99      42.870  31.259  62.658  0.00  0.00           C  
ATOM   1579  O   ARG 1  99      42.973  32.068  61.703  0.00  0.00           O  
ATOM   1580  CB  ARG 1  99      41.179  29.222  62.308  0.00  0.00           C  
ATOM   1581  CG  ARG 1  99      42.203  28.164  62.563  0.00  0.00           C  
ATOM   1582  CD  ARG 1  99      41.640  26.919  61.714  0.00  0.00           C  
ATOM   1583  NE  ARG 1  99      42.591  25.841  61.665  0.00  0.00           N  
ATOM   1584  CZ  ARG 1  99      43.230  25.447  60.510  0.00  0.00           C  
ATOM   1585  NH1 ARG 1  99      43.168  26.175  59.389  0.00  0.00           N  
ATOM   1586  NH2 ARG 1  99      44.017  24.298  60.576  0.00  0.00           N  
ATOM   1587  H   ARG 1  99      40.522  32.039  61.803  0.00  0.00           H  
ATOM   1588  HA  ARG 1  99      41.423  30.351  64.013  0.00  0.00           H  
ATOM   1589  HB2 ARG 1  99      40.220  28.865  62.681  0.00  0.00           H  
ATOM   1590  HB3 ARG 1  99      40.915  29.469  61.280  0.00  0.00           H  
ATOM   1591  HG2 ARG 1  99      43.142  28.525  62.143  0.00  0.00           H  
ATOM   1592  HG3 ARG 1  99      42.286  27.919  63.621  0.00  0.00           H  
ATOM   1593  HD2 ARG 1  99      40.743  26.615  62.255  0.00  0.00           H  
ATOM   1594  HD3 ARG 1  99      41.323  27.274  60.734  0.00  0.00           H  
ATOM   1595  HE  ARG 1  99      42.808  25.411  62.552  0.00  0.00           H  
ATOM   1596 HH11 ARG 1  99      43.346  25.708  58.511  0.00  0.00           H  
ATOM   1597 HH12 ARG 1  99      42.694  27.065  59.456  0.00  0.00           H  
ATOM   1598 HH21 ARG 1  99      44.293  24.023  59.645  0.00  0.00           H  
ATOM   1599 HH22 ARG 1  99      43.756  23.611  61.270  0.00  0.00           H  
ATOM   1600  N   SER 1 100      43.731  31.109  63.617  0.00  0.00           N  
ATOM   1601  CA  SER 1 100      45.097  31.590  63.519  0.00  0.00           C  
ATOM   1602  C   SER 1 100      45.745  31.094  62.219  0.00  0.00           C  
ATOM   1603  O   SER 1 100      46.481  31.843  61.674  0.00  0.00           O  
ATOM   1604  CB  SER 1 100      45.939  31.271  64.704  0.00  0.00           C  
ATOM   1605  OG  SER 1 100      45.334  31.716  65.883  0.00  0.00           O  
ATOM   1606  H   SER 1 100      43.423  30.645  64.460  0.00  0.00           H  
ATOM   1607  HA  SER 1 100      45.070  32.679  63.509  0.00  0.00           H  
ATOM   1608  HB2 SER 1 100      46.000  30.184  64.760  0.00  0.00           H  
ATOM   1609  HB3 SER 1 100      46.956  31.654  64.621  0.00  0.00           H  
ATOM   1610  HG  SER 1 100      45.920  31.802  66.639  0.00  0.00           H  
ATOM   1611  N   GLU 1 101      45.552  29.838  61.711  0.00  0.00           N  
ATOM   1612  CA  GLU 1 101      46.165  29.339  60.463  0.00  0.00           C  
ATOM   1613  C   GLU 1 101      45.667  29.939  59.103  0.00  0.00           C  
ATOM   1614  O   GLU 1 101      46.232  29.652  58.030  0.00  0.00           O  
ATOM   1615  CB  GLU 1 101      46.001  27.819  60.382  0.00  0.00           C  
ATOM   1616  CG  GLU 1 101      46.812  27.141  61.582  0.00  0.00           C  
ATOM   1617  CD  GLU 1 101      48.305  27.199  61.344  0.00  0.00           C  
ATOM   1618  OE1 GLU 1 101      48.961  27.885  62.145  0.00  0.00           O  
ATOM   1619  OE2 GLU 1 101      48.834  26.667  60.367  0.00  0.00           O  
ATOM   1620  H   GLU 1 101      45.090  29.117  62.247  0.00  0.00           H  
ATOM   1621  HA  GLU 1 101      47.207  29.645  60.370  0.00  0.00           H  
ATOM   1622  HB2 GLU 1 101      44.950  27.581  60.545  0.00  0.00           H  
ATOM   1623  HB3 GLU 1 101      46.391  27.483  59.421  0.00  0.00           H  
ATOM   1624  HG2 GLU 1 101      46.469  27.465  62.564  0.00  0.00           H  
ATOM   1625  HG3 GLU 1 101      46.420  26.124  61.585  0.00  0.00           H  
ATOM   1626  N   ASN 1 102      44.731  30.864  59.260  0.00  0.00           N  
ATOM   1627  CA  ASN 1 102      43.968  31.551  58.240  0.00  0.00           C  
ATOM   1628  C   ASN 1 102      44.081  33.130  58.175  0.00  0.00           C  
ATOM   1629  O   ASN 1 102      43.510  33.822  57.333  0.00  0.00           O  
ATOM   1630  CB  ASN 1 102      42.519  31.129  58.399  0.00  0.00           C  
ATOM   1631  CG  ASN 1 102      42.252  29.616  58.315  0.00  0.00           C  
ATOM   1632  OD1 ASN 1 102      42.421  28.830  59.214  0.00  0.00           O  
ATOM   1633  ND2 ASN 1 102      41.671  29.123  57.233  0.00  0.00           N  
ATOM   1634  H   ASN 1 102      44.360  31.008  60.188  0.00  0.00           H  
ATOM   1635  HA  ASN 1 102      44.164  31.182  57.233  0.00  0.00           H  
ATOM   1636  HB2 ASN 1 102      42.153  31.402  59.389  0.00  0.00           H  
ATOM   1637  HB3 ASN 1 102      41.996  31.662  57.605  0.00  0.00           H  
ATOM   1638 HD21 ASN 1 102      41.448  28.140  57.168  0.00  0.00           H  
ATOM   1639 HD22 ASN 1 102      41.410  29.790  56.520  0.00  0.00           H  
ATOM   1640  N   CYS 1 103      44.871  33.673  59.062  0.00  0.00           N  
ATOM   1641  CA  CYS 1 103      45.067  35.055  59.395  0.00  0.00           C  
ATOM   1642  C   CYS 1 103      46.585  35.379  59.698  0.00  0.00           C  
ATOM   1643  O   CYS 1 103      47.434  34.456  59.960  0.00  0.00           O  
ATOM   1644  CB  CYS 1 103      44.250  35.480  60.631  0.00  0.00           C  
ATOM   1645  SG  CYS 1 103      42.478  35.042  60.511  0.00  0.00           S  
ATOM   1646  H   CYS 1 103      45.133  33.063  59.823  0.00  0.00           H  
ATOM   1647  HA  CYS 1 103      44.759  35.688  58.563  0.00  0.00           H  
ATOM   1648  HB2 CYS 1 103      44.637  34.868  61.446  0.00  0.00           H  
ATOM   1649  HB3 CYS 1 103      44.433  36.539  60.811  0.00  0.00           H  
ATOM   1650  HG  CYS 1 103      42.648  33.751  60.813  0.00  0.00           H  
ATOM   1651  N   LEU 1 104      46.980  36.602  59.595  0.00  0.00           N  
ATOM   1652  CA  LEU 1 104      48.446  37.014  59.554  0.00  0.00           C  
ATOM   1653  C   LEU 1 104      48.849  37.399  61.024  0.00  0.00           C  
ATOM   1654  O   LEU 1 104      48.283  38.321  61.526  0.00  0.00           O  
ATOM   1655  CB  LEU 1 104      48.640  38.108  58.631  0.00  0.00           C  
ATOM   1656  CG  LEU 1 104      48.684  37.768  57.106  0.00  0.00           C  
ATOM   1657  CD1 LEU 1 104      47.314  37.747  56.475  0.00  0.00           C  
ATOM   1658  CD2 LEU 1 104      49.678  38.606  56.357  0.00  0.00           C  
ATOM   1659  H   LEU 1 104      46.295  37.330  59.450  0.00  0.00           H  
ATOM   1660  HA  LEU 1 104      49.221  36.277  59.341  0.00  0.00           H  
ATOM   1661  HB2 LEU 1 104      47.859  38.860  58.748  0.00  0.00           H  
ATOM   1662  HB3 LEU 1 104      49.616  38.549  58.836  0.00  0.00           H  
ATOM   1663  HG  LEU 1 104      49.061  36.746  57.072  0.00  0.00           H  
ATOM   1664 HD11 LEU 1 104      47.312  37.316  55.474  0.00  0.00           H  
ATOM   1665 HD12 LEU 1 104      46.634  36.996  56.875  0.00  0.00           H  
ATOM   1666 HD13 LEU 1 104      46.907  38.750  56.343  0.00  0.00           H  
ATOM   1667 HD21 LEU 1 104      49.583  38.467  55.280  0.00  0.00           H  
ATOM   1668 HD22 LEU 1 104      49.458  39.661  56.519  0.00  0.00           H  
ATOM   1669 HD23 LEU 1 104      50.681  38.298  56.655  0.00  0.00           H  
ATOM   1670  N   CYS 1 105      49.805  36.803  61.735  0.00  0.00           N  
ATOM   1671  CA  CYS 1 105      50.172  37.059  63.116  0.00  0.00           C  
ATOM   1672  C   CYS 1 105      50.751  38.415  63.231  0.00  0.00           C  
ATOM   1673  O   CYS 1 105      51.805  38.677  62.579  0.00  0.00           O  
ATOM   1674  CB  CYS 1 105      51.125  35.900  63.535  0.00  0.00           C  
ATOM   1675  SG  CYS 1 105      51.722  36.300  65.251  0.00  0.00           S  
ATOM   1676  H   CYS 1 105      50.442  36.262  61.167  0.00  0.00           H  
ATOM   1677  HA  CYS 1 105      49.340  36.958  63.814  0.00  0.00           H  
ATOM   1678  HB2 CYS 1 105      50.616  34.946  63.401  0.00  0.00           H  
ATOM   1679  HB3 CYS 1 105      51.993  35.891  62.876  0.00  0.00           H  
ATOM   1680  HG  CYS 1 105      50.617  35.822  65.831  0.00  0.00           H  
ATOM   1681  N   VAL 1 106      50.199  39.315  64.079  0.00  0.00           N  
ATOM   1682  CA  VAL 1 106      50.845  40.568  64.512  0.00  0.00           C  
ATOM   1683  C   VAL 1 106      52.277  40.341  65.140  0.00  0.00           C  
ATOM   1684  O   VAL 1 106      53.212  41.059  64.816  0.00  0.00           O  
ATOM   1685  CB  VAL 1 106      49.895  41.249  65.452  0.00  0.00           C  
ATOM   1686  CG1 VAL 1 106      50.494  42.535  66.155  0.00  0.00           C  
ATOM   1687  CG2 VAL 1 106      48.591  41.672  64.741  0.00  0.00           C  
ATOM   1688  H   VAL 1 106      49.273  39.069  64.397  0.00  0.00           H  
ATOM   1689  HA  VAL 1 106      50.937  41.195  63.625  0.00  0.00           H  
ATOM   1690  HB  VAL 1 106      49.575  40.541  66.217  0.00  0.00           H  
ATOM   1691 HG11 VAL 1 106      50.814  43.270  65.416  0.00  0.00           H  
ATOM   1692 HG12 VAL 1 106      49.765  43.028  66.798  0.00  0.00           H  
ATOM   1693 HG13 VAL 1 106      51.359  42.270  66.763  0.00  0.00           H  
ATOM   1694 HG21 VAL 1 106      48.272  40.958  63.981  0.00  0.00           H  
ATOM   1695 HG22 VAL 1 106      47.934  42.109  65.492  0.00  0.00           H  
ATOM   1696 HG23 VAL 1 106      48.880  42.553  64.169  0.00  0.00           H  
ATOM   1697  N   GLN 1 107      52.369  39.278  65.959  0.00  0.00           N  
ATOM   1698  CA  GLN 1 107      53.649  39.016  66.612  0.00  0.00           C  
ATOM   1699  C   GLN 1 107      54.789  38.582  65.727  0.00  0.00           C  
ATOM   1700  O   GLN 1 107      55.968  38.647  66.054  0.00  0.00           O  
ATOM   1701  CB  GLN 1 107      53.523  38.063  67.830  0.00  0.00           C  
ATOM   1702  CG  GLN 1 107      52.586  38.489  68.962  0.00  0.00           C  
ATOM   1703  CD  GLN 1 107      51.133  38.489  68.566  0.00  0.00           C  
ATOM   1704  OE1 GLN 1 107      50.606  37.596  67.925  0.00  0.00           O  
ATOM   1705  NE2 GLN 1 107      50.391  39.476  68.966  0.00  0.00           N  
ATOM   1706  H   GLN 1 107      51.493  38.801  66.115  0.00  0.00           H  
ATOM   1707  HA  GLN 1 107      53.884  39.946  67.131  0.00  0.00           H  
ATOM   1708  HB2 GLN 1 107      53.368  37.062  67.428  0.00  0.00           H  
ATOM   1709  HB3 GLN 1 107      54.503  38.051  68.308  0.00  0.00           H  
ATOM   1710  HG2 GLN 1 107      52.774  37.883  69.849  0.00  0.00           H  
ATOM   1711  HG3 GLN 1 107      52.855  39.506  69.248  0.00  0.00           H  
ATOM   1712 HE21 GLN 1 107      49.406  39.560  68.757  0.00  0.00           H  
ATOM   1713 HE22 GLN 1 107      50.818  40.241  69.468  0.00  0.00           H  
ATOM   1714  N   ASN 1 108      54.458  37.872  64.612  0.00  0.00           N  
ATOM   1715  CA  ASN 1 108      55.433  37.472  63.537  0.00  0.00           C  
ATOM   1716  C   ASN 1 108      55.945  38.724  62.849  0.00  0.00           C  
ATOM   1717  O   ASN 1 108      57.177  38.709  62.554  0.00  0.00           O  
ATOM   1718  CB  ASN 1 108      54.549  36.557  62.529  0.00  0.00           C  
ATOM   1719  CG  ASN 1 108      55.469  36.234  61.336  0.00  0.00           C  
ATOM   1720  OD1 ASN 1 108      55.187  36.787  60.274  0.00  0.00           O  
ATOM   1721  ND2 ASN 1 108      56.554  35.442  61.475  0.00  0.00           N  
ATOM   1722  H   ASN 1 108      53.470  37.669  64.546  0.00  0.00           H  
ATOM   1723  HA  ASN 1 108      56.254  36.881  63.943  0.00  0.00           H  
ATOM   1724  HB2 ASN 1 108      54.356  35.588  62.990  0.00  0.00           H  
ATOM   1725  HB3 ASN 1 108      53.593  36.957  62.192  0.00  0.00           H  
ATOM   1726 HD21 ASN 1 108      57.166  35.346  60.678  0.00  0.00           H  
ATOM   1727 HD22 ASN 1 108      56.610  34.908  62.331  0.00  0.00           H  
ATOM   1728  N   ILE 1 109      55.172  39.769  62.515  0.00  0.00           N  
ATOM   1729  CA  ILE 1 109      55.673  40.895  61.778  0.00  0.00           C  
ATOM   1730  C   ILE 1 109      56.509  41.827  62.788  0.00  0.00           C  
ATOM   1731  O   ILE 1 109      57.576  42.256  62.482  0.00  0.00           O  
ATOM   1732  CB  ILE 1 109      54.651  41.596  60.882  0.00  0.00           C  
ATOM   1733  CG1 ILE 1 109      54.356  40.741  59.640  0.00  0.00           C  
ATOM   1734  CG2 ILE 1 109      55.086  42.953  60.296  0.00  0.00           C  
ATOM   1735  CD1 ILE 1 109      53.167  39.681  59.772  0.00  0.00           C  
ATOM   1736  H   ILE 1 109      54.202  39.779  62.798  0.00  0.00           H  
ATOM   1737  HA  ILE 1 109      56.566  40.671  61.195  0.00  0.00           H  
ATOM   1738  HB  ILE 1 109      53.689  41.649  61.391  0.00  0.00           H  
ATOM   1739 HG12 ILE 1 109      53.917  41.386  58.878  0.00  0.00           H  
ATOM   1740 HG13 ILE 1 109      55.236  40.273  59.199  0.00  0.00           H  
ATOM   1741 HG21 ILE 1 109      54.481  43.362  59.487  0.00  0.00           H  
ATOM   1742 HG22 ILE 1 109      54.988  43.733  61.051  0.00  0.00           H  
ATOM   1743 HG23 ILE 1 109      56.164  42.916  60.143  0.00  0.00           H  
ATOM   1744 HD11 ILE 1 109      53.295  38.907  60.528  0.00  0.00           H  
ATOM   1745 HD12 ILE 1 109      52.387  40.405  60.007  0.00  0.00           H  
ATOM   1746 HD13 ILE 1 109      52.895  39.228  58.818  0.00  0.00           H  
ATOM   1747  N   LEU 1 110      55.992  42.033  63.997  0.00  0.00           N  
ATOM   1748  CA  LEU 1 110      56.804  42.694  65.070  0.00  0.00           C  
ATOM   1749  C   LEU 1 110      58.195  41.939  65.217  0.00  0.00           C  
ATOM   1750  O   LEU 1 110      59.293  42.537  65.252  0.00  0.00           O  
ATOM   1751  CB  LEU 1 110      56.052  42.604  66.409  0.00  0.00           C  
ATOM   1752  CG  LEU 1 110      54.826  43.474  66.550  0.00  0.00           C  
ATOM   1753  CD1 LEU 1 110      54.333  43.354  68.048  0.00  0.00           C  
ATOM   1754  CD2 LEU 1 110      55.178  44.891  66.260  0.00  0.00           C  
ATOM   1755  H   LEU 1 110      55.032  41.744  64.118  0.00  0.00           H  
ATOM   1756  HA  LEU 1 110      57.045  43.753  64.984  0.00  0.00           H  
ATOM   1757  HB2 LEU 1 110      55.810  41.569  66.650  0.00  0.00           H  
ATOM   1758  HB3 LEU 1 110      56.786  42.844  67.179  0.00  0.00           H  
ATOM   1759  HG  LEU 1 110      54.056  43.077  65.889  0.00  0.00           H  
ATOM   1760 HD11 LEU 1 110      54.961  43.918  68.737  0.00  0.00           H  
ATOM   1761 HD12 LEU 1 110      53.419  43.946  68.010  0.00  0.00           H  
ATOM   1762 HD13 LEU 1 110      54.131  42.326  68.350  0.00  0.00           H  
ATOM   1763 HD21 LEU 1 110      55.364  45.002  65.192  0.00  0.00           H  
ATOM   1764 HD22 LEU 1 110      54.309  45.528  66.419  0.00  0.00           H  
ATOM   1765 HD23 LEU 1 110      56.025  45.149  66.896  0.00  0.00           H  
ATOM   1766  N   LYS 1 111      58.229  40.554  65.267  0.00  0.00           N  
ATOM   1767  CA  LYS 1 111      59.472  39.711  65.264  0.00  0.00           C  
ATOM   1768  C   LYS 1 111      60.283  39.985  64.055  0.00  0.00           C  
ATOM   1769  O   LYS 1 111      61.495  40.040  64.265  0.00  0.00           O  
ATOM   1770  CB  LYS 1 111      59.150  38.198  65.280  0.00  0.00           C  
ATOM   1771  CG  LYS 1 111      60.398  37.287  65.562  0.00  0.00           C  
ATOM   1772  CD  LYS 1 111      60.955  37.654  66.932  0.00  0.00           C  
ATOM   1773  CE  LYS 1 111      61.887  36.449  67.403  0.00  0.00           C  
ATOM   1774  NZ  LYS 1 111      63.161  36.278  66.758  0.00  0.00           N  
ATOM   1775  H   LYS 1 111      57.369  40.030  65.351  0.00  0.00           H  
ATOM   1776  HA  LYS 1 111      60.058  40.052  66.118  0.00  0.00           H  
ATOM   1777  HB2 LYS 1 111      58.436  38.019  66.085  0.00  0.00           H  
ATOM   1778  HB3 LYS 1 111      58.581  37.903  64.398  0.00  0.00           H  
ATOM   1779  HG2 LYS 1 111      60.179  36.222  65.492  0.00  0.00           H  
ATOM   1780  HG3 LYS 1 111      61.132  37.359  64.760  0.00  0.00           H  
ATOM   1781  HD2 LYS 1 111      61.647  38.492  66.845  0.00  0.00           H  
ATOM   1782  HD3 LYS 1 111      60.064  37.711  67.557  0.00  0.00           H  
ATOM   1783  HE2 LYS 1 111      61.968  36.743  68.450  0.00  0.00           H  
ATOM   1784  HE3 LYS 1 111      61.276  35.553  67.505  0.00  0.00           H  
ATOM   1785  HZ1 LYS 1 111      63.159  35.584  66.024  0.00  0.00           H  
ATOM   1786  HZ2 LYS 1 111      63.540  37.135  66.381  0.00  0.00           H  
ATOM   1787  HZ3 LYS 1 111      63.773  35.761  67.373  0.00  0.00           H  
ATOM   1788  N   LEU 1 112      59.701  40.241  62.880  0.00  0.00           N  
ATOM   1789  CA  LEU 1 112      60.459  40.426  61.652  0.00  0.00           C  
ATOM   1790  C   LEU 1 112      61.069  41.792  61.609  0.00  0.00           C  
ATOM   1791  O   LEU 1 112      62.215  41.888  61.101  0.00  0.00           O  
ATOM   1792  CB  LEU 1 112      59.726  39.985  60.353  0.00  0.00           C  
ATOM   1793  CG  LEU 1 112      59.698  38.459  60.210  0.00  0.00           C  
ATOM   1794  CD1 LEU 1 112      58.784  38.236  59.046  0.00  0.00           C  
ATOM   1795  CD2 LEU 1 112      61.020  37.785  59.921  0.00  0.00           C  
ATOM   1796  H   LEU 1 112      58.695  40.200  62.810  0.00  0.00           H  
ATOM   1797  HA  LEU 1 112      61.310  39.777  61.859  0.00  0.00           H  
ATOM   1798  HB2 LEU 1 112      58.672  40.245  60.448  0.00  0.00           H  
ATOM   1799  HB3 LEU 1 112      60.237  40.430  59.499  0.00  0.00           H  
ATOM   1800  HG  LEU 1 112      59.160  38.003  61.041  0.00  0.00           H  
ATOM   1801 HD11 LEU 1 112      59.056  38.674  58.085  0.00  0.00           H  
ATOM   1802 HD12 LEU 1 112      58.480  37.192  58.970  0.00  0.00           H  
ATOM   1803 HD13 LEU 1 112      57.759  38.591  59.150  0.00  0.00           H  
ATOM   1804 HD21 LEU 1 112      60.941  36.738  59.627  0.00  0.00           H  
ATOM   1805 HD22 LEU 1 112      61.566  38.335  59.154  0.00  0.00           H  
ATOM   1806 HD23 LEU 1 112      61.614  37.833  60.833  0.00  0.00           H  
ATOM   1807  N   MET 1 113      60.393  42.810  62.089  0.00  0.00           N  
ATOM   1808  CA  MET 1 113      60.960  44.111  62.395  0.00  0.00           C  
ATOM   1809  C   MET 1 113      62.294  44.104  63.221  0.00  0.00           C  
ATOM   1810  O   MET 1 113      63.269  44.763  62.872  0.00  0.00           O  
ATOM   1811  CB  MET 1 113      59.822  45.012  62.977  0.00  0.00           C  
ATOM   1812  CG  MET 1 113      58.773  45.415  61.858  0.00  0.00           C  
ATOM   1813  SD  MET 1 113      57.537  46.521  62.575  0.00  0.00           S  
ATOM   1814  CE  MET 1 113      56.690  46.818  61.033  0.00  0.00           C  
ATOM   1815  H   MET 1 113      59.468  42.695  62.480  0.00  0.00           H  
ATOM   1816  HA  MET 1 113      61.311  44.507  61.442  0.00  0.00           H  
ATOM   1817  HB2 MET 1 113      59.248  44.610  63.812  0.00  0.00           H  
ATOM   1818  HB3 MET 1 113      60.373  45.861  63.382  0.00  0.00           H  
ATOM   1819  HG2 MET 1 113      59.365  45.909  61.088  0.00  0.00           H  
ATOM   1820  HG3 MET 1 113      58.329  44.550  61.364  0.00  0.00           H  
ATOM   1821  HE1 MET 1 113      56.219  45.914  60.646  0.00  0.00           H  
ATOM   1822  HE2 MET 1 113      55.985  47.603  61.310  0.00  0.00           H  
ATOM   1823  HE3 MET 1 113      57.344  47.102  60.209  0.00  0.00           H  
ATOM   1824  N   GLN 1 114      62.431  43.219  64.185  0.00  0.00           N  
ATOM   1825  CA  GLN 1 114      63.696  43.080  65.008  0.00  0.00           C  
ATOM   1826  C   GLN 1 114      64.918  42.521  64.277  0.00  0.00           C  
ATOM   1827  O   GLN 1 114      65.956  42.463  64.854  0.00  0.00           O  
ATOM   1828  CB  GLN 1 114      63.330  42.271  66.298  0.00  0.00           C  
ATOM   1829  CG  GLN 1 114      61.977  42.647  67.072  0.00  0.00           C  
ATOM   1830  CD  GLN 1 114      61.974  42.302  68.594  0.00  0.00           C  
ATOM   1831  OE1 GLN 1 114      61.229  43.002  69.339  0.00  0.00           O  
ATOM   1832  NE2 GLN 1 114      62.596  41.262  69.097  0.00  0.00           N  
ATOM   1833  H   GLN 1 114      61.623  42.871  64.682  0.00  0.00           H  
ATOM   1834  HA  GLN 1 114      64.009  44.069  65.344  0.00  0.00           H  
ATOM   1835  HB2 GLN 1 114      63.160  41.235  66.006  0.00  0.00           H  
ATOM   1836  HB3 GLN 1 114      64.136  42.129  67.018  0.00  0.00           H  
ATOM   1837  HG2 GLN 1 114      61.647  43.676  66.928  0.00  0.00           H  
ATOM   1838  HG3 GLN 1 114      61.184  42.040  66.636  0.00  0.00           H  
ATOM   1839 HE21 GLN 1 114      62.736  41.141  70.090  0.00  0.00           H  
ATOM   1840 HE22 GLN 1 114      63.278  40.775  68.533  0.00  0.00           H  
ATOM   1841  N   GLU 1 115      64.711  42.059  63.026  0.00  0.00           N  
ATOM   1842  CA  GLU 1 115      65.849  41.653  62.133  0.00  0.00           C  
ATOM   1843  C   GLU 1 115      66.720  42.857  61.722  0.00  0.00           C  
ATOM   1844  O   GLU 1 115      67.847  42.714  61.328  0.00  0.00           O  
ATOM   1845  CB  GLU 1 115      65.425  40.894  60.883  0.00  0.00           C  
ATOM   1846  CG  GLU 1 115      64.835  39.512  61.284  0.00  0.00           C  
ATOM   1847  CD  GLU 1 115      65.739  38.640  62.162  0.00  0.00           C  
ATOM   1848  OE1 GLU 1 115      66.949  38.588  61.984  0.00  0.00           O  
ATOM   1849  OE2 GLU 1 115      65.159  38.002  63.093  0.00  0.00           O  
ATOM   1850  H   GLU 1 115      63.774  41.879  62.693  0.00  0.00           H  
ATOM   1851  HA  GLU 1 115      66.477  40.981  62.717  0.00  0.00           H  
ATOM   1852  HB2 GLU 1 115      64.676  41.478  60.347  0.00  0.00           H  
ATOM   1853  HB3 GLU 1 115      66.358  40.692  60.359  0.00  0.00           H  
ATOM   1854  HG2 GLU 1 115      63.781  39.634  61.532  0.00  0.00           H  
ATOM   1855  HG3 GLU 1 115      64.748  38.966  60.346  0.00  0.00           H  
ATOM   1856  N   LYS 1 116      66.099  44.096  61.643  0.00  0.00           N  
ATOM   1857  CA  LYS 1 116      66.580  45.259  60.821  0.00  0.00           C  
ATOM   1858  C   LYS 1 116      67.424  46.158  61.782  0.00  0.00           C  
ATOM   1859  O   LYS 1 116      67.067  46.354  62.907  0.00  0.00           O  
ATOM   1860  CB  LYS 1 116      65.317  45.801  60.113  0.00  0.00           C  
ATOM   1861  CG  LYS 1 116      64.213  44.908  59.646  0.00  0.00           C  
ATOM   1862  CD  LYS 1 116      64.725  43.826  58.665  0.00  0.00           C  
ATOM   1863  CE  LYS 1 116      63.582  43.061  58.147  0.00  0.00           C  
ATOM   1864  NZ  LYS 1 116      63.960  42.004  57.193  0.00  0.00           N  
ATOM   1865  H   LYS 1 116      65.203  44.104  62.108  0.00  0.00           H  
ATOM   1866  HA  LYS 1 116      67.132  44.875  59.964  0.00  0.00           H  
ATOM   1867  HB2 LYS 1 116      64.853  46.428  60.873  0.00  0.00           H  
ATOM   1868  HB3 LYS 1 116      65.817  46.346  59.312  0.00  0.00           H  
ATOM   1869  HG2 LYS 1 116      63.701  44.353  60.432  0.00  0.00           H  
ATOM   1870  HG3 LYS 1 116      63.408  45.462  59.164  0.00  0.00           H  
ATOM   1871  HD2 LYS 1 116      65.246  44.363  57.873  0.00  0.00           H  
ATOM   1872  HD3 LYS 1 116      65.432  43.163  59.162  0.00  0.00           H  
ATOM   1873  HE2 LYS 1 116      63.049  42.641  58.999  0.00  0.00           H  
ATOM   1874  HE3 LYS 1 116      62.886  43.766  57.692  0.00  0.00           H  
ATOM   1875  HZ1 LYS 1 116      64.348  42.288  56.305  0.00  0.00           H  
ATOM   1876  HZ2 LYS 1 116      64.719  41.409  57.495  0.00  0.00           H  
ATOM   1877  HZ3 LYS 1 116      63.176  41.392  57.020  0.00  0.00           H  
ATOM   1878  N   GLU 1 117      68.437  46.778  61.285  0.00  0.00           N  
ATOM   1879  CA  GLU 1 117      69.033  47.971  61.848  0.00  0.00           C  
ATOM   1880  C   GLU 1 117      68.465  49.361  61.393  0.00  0.00           C  
ATOM   1881  O   GLU 1 117      69.144  50.352  61.053  0.00  0.00           O  
ATOM   1882  CB  GLU 1 117      70.544  47.913  61.719  0.00  0.00           C  
ATOM   1883  CG  GLU 1 117      71.232  46.824  62.547  0.00  0.00           C  
ATOM   1884  CD  GLU 1 117      71.042  45.370  62.080  0.00  0.00           C  
ATOM   1885  OE1 GLU 1 117      71.279  45.124  60.899  0.00  0.00           O  
ATOM   1886  OE2 GLU 1 117      70.575  44.508  62.881  0.00  0.00           O  
ATOM   1887  H   GLU 1 117      68.650  46.643  60.307  0.00  0.00           H  
ATOM   1888  HA  GLU 1 117      68.787  48.029  62.908  0.00  0.00           H  
ATOM   1889  HB2 GLU 1 117      70.747  47.602  60.695  0.00  0.00           H  
ATOM   1890  HB3 GLU 1 117      71.086  48.835  61.927  0.00  0.00           H  
ATOM   1891  HG2 GLU 1 117      72.306  47.014  62.526  0.00  0.00           H  
ATOM   1892  HG3 GLU 1 117      70.929  46.906  63.590  0.00  0.00           H  
ATOM   1893  N   THR 1 118      67.132  49.378  61.332  0.00  0.00           N  
ATOM   1894  CA  THR 1 118      66.286  50.450  60.896  0.00  0.00           C  
ATOM   1895  C   THR 1 118      66.301  51.673  61.777  0.00  0.00           C  
ATOM   1896  O   THR 1 118      66.328  51.457  62.980  0.00  0.00           O  
ATOM   1897  CB  THR 1 118      64.796  49.932  60.882  0.00  0.00           C  
ATOM   1898  OG1 THR 1 118      64.614  48.950  61.897  0.00  0.00           O  
ATOM   1899  CG2 THR 1 118      64.349  49.246  59.639  0.00  0.00           C  
ATOM   1900  H   THR 1 118      66.672  48.605  61.791  0.00  0.00           H  
ATOM   1901  HA  THR 1 118      66.571  50.734  59.883  0.00  0.00           H  
ATOM   1902  HB  THR 1 118      64.135  50.776  61.076  0.00  0.00           H  
ATOM   1903  HG1 THR 1 118      64.571  49.435  62.724  0.00  0.00           H  
ATOM   1904 HG21 THR 1 118      63.318  48.907  59.742  0.00  0.00           H  
ATOM   1905 HG22 THR 1 118      64.350  49.896  58.764  0.00  0.00           H  
ATOM   1906 HG23 THR 1 118      64.966  48.388  59.371  0.00  0.00           H  
ATOM   1907  N   GLY 1 119      66.071  52.879  61.225  0.00  0.00           N  
ATOM   1908  CA  GLY 1 119      66.059  54.074  61.940  0.00  0.00           C  
ATOM   1909  C   GLY 1 119      64.756  54.068  62.797  0.00  0.00           C  
ATOM   1910  O   GLY 1 119      64.762  54.440  63.921  0.00  0.00           O  
ATOM   1911  H   GLY 1 119      65.896  52.821  60.232  0.00  0.00           H  
ATOM   1912  HA2 GLY 1 119      66.890  54.073  62.645  0.00  0.00           H  
ATOM   1913  HA3 GLY 1 119      66.176  54.857  61.191  0.00  0.00           H  
ATOM   1914  N   LEU 1 120      63.574  53.687  62.205  0.00  0.00           N  
ATOM   1915  CA  LEU 1 120      62.284  53.526  63.025  0.00  0.00           C  
ATOM   1916  C   LEU 1 120      61.439  52.392  62.413  0.00  0.00           C  
ATOM   1917  O   LEU 1 120      61.525  52.187  61.216  0.00  0.00           O  
ATOM   1918  CB  LEU 1 120      61.568  54.914  62.957  0.00  0.00           C  
ATOM   1919  CG  LEU 1 120      60.129  54.866  63.653  0.00  0.00           C  
ATOM   1920  CD1 LEU 1 120      59.987  54.533  65.182  0.00  0.00           C  
ATOM   1921  CD2 LEU 1 120      59.345  56.168  63.545  0.00  0.00           C  
ATOM   1922  H   LEU 1 120      63.533  53.623  61.198  0.00  0.00           H  
ATOM   1923  HA  LEU 1 120      62.446  53.317  64.083  0.00  0.00           H  
ATOM   1924  HB2 LEU 1 120      62.210  55.656  63.431  0.00  0.00           H  
ATOM   1925  HB3 LEU 1 120      61.506  55.130  61.891  0.00  0.00           H  
ATOM   1926  HG  LEU 1 120      59.424  54.169  63.201  0.00  0.00           H  
ATOM   1927 HD11 LEU 1 120      60.530  55.319  65.707  0.00  0.00           H  
ATOM   1928 HD12 LEU 1 120      58.928  54.513  65.440  0.00  0.00           H  
ATOM   1929 HD13 LEU 1 120      60.458  53.606  65.509  0.00  0.00           H  
ATOM   1930 HD21 LEU 1 120      59.016  56.321  62.517  0.00  0.00           H  
ATOM   1931 HD22 LEU 1 120      58.497  56.255  64.225  0.00  0.00           H  
ATOM   1932 HD23 LEU 1 120      59.975  57.016  63.813  0.00  0.00           H  
ATOM   1933  N   ASN 1 121      60.678  51.695  63.228  0.00  0.00           N  
ATOM   1934  CA  ASN 1 121      59.590  50.701  62.868  0.00  0.00           C  
ATOM   1935  C   ASN 1 121      58.283  51.224  63.560  0.00  0.00           C  
ATOM   1936  O   ASN 1 121      58.354  51.343  64.769  0.00  0.00           O  
ATOM   1937  CB  ASN 1 121      59.989  49.330  63.321  0.00  0.00           C  
ATOM   1938  CG  ASN 1 121      60.900  48.621  62.321  0.00  0.00           C  
ATOM   1939  OD1 ASN 1 121      60.589  48.351  61.156  0.00  0.00           O  
ATOM   1940  ND2 ASN 1 121      61.909  47.927  62.802  0.00  0.00           N  
ATOM   1941  H   ASN 1 121      60.753  51.736  64.235  0.00  0.00           H  
ATOM   1942  HA  ASN 1 121      59.395  50.740  61.796  0.00  0.00           H  
ATOM   1943  HB2 ASN 1 121      60.549  49.455  64.248  0.00  0.00           H  
ATOM   1944  HB3 ASN 1 121      59.134  48.689  63.536  0.00  0.00           H  
ATOM   1945 HD21 ASN 1 121      62.641  47.557  62.212  0.00  0.00           H  
ATOM   1946 HD22 ASN 1 121      62.259  48.388  63.630  0.00  0.00           H  
ATOM   1947  N   VAL 1 122      57.165  51.341  62.849  0.00  0.00           N  
ATOM   1948  CA  VAL 1 122      55.807  51.759  63.401  0.00  0.00           C  
ATOM   1949  C   VAL 1 122      54.762  50.835  62.866  0.00  0.00           C  
ATOM   1950  O   VAL 1 122      54.659  50.595  61.657  0.00  0.00           O  
ATOM   1951  CB  VAL 1 122      55.374  53.175  63.124  0.00  0.00           C  
ATOM   1952  CG1 VAL 1 122      54.139  53.636  63.879  0.00  0.00           C  
ATOM   1953  CG2 VAL 1 122      56.499  54.194  63.422  0.00  0.00           C  
ATOM   1954  H   VAL 1 122      57.214  51.148  61.859  0.00  0.00           H  
ATOM   1955  HA  VAL 1 122      55.828  51.685  64.489  0.00  0.00           H  
ATOM   1956  HB  VAL 1 122      55.089  53.273  62.076  0.00  0.00           H  
ATOM   1957 HG11 VAL 1 122      54.289  53.905  64.924  0.00  0.00           H  
ATOM   1958 HG12 VAL 1 122      53.675  54.460  63.338  0.00  0.00           H  
ATOM   1959 HG13 VAL 1 122      53.394  52.841  63.854  0.00  0.00           H  
ATOM   1960 HG21 VAL 1 122      57.346  53.874  62.815  0.00  0.00           H  
ATOM   1961 HG22 VAL 1 122      56.160  55.185  63.119  0.00  0.00           H  
ATOM   1962 HG23 VAL 1 122      56.818  54.124  64.462  0.00  0.00           H  
ATOM   1963  N   PHE 1 123      54.003  50.181  63.778  0.00  0.00           N  
ATOM   1964  CA  PHE 1 123      52.925  49.180  63.422  0.00  0.00           C  
ATOM   1965  C   PHE 1 123      51.650  49.596  64.099  0.00  0.00           C  
ATOM   1966  O   PHE 1 123      51.577  49.494  65.314  0.00  0.00           O  
ATOM   1967  CB  PHE 1 123      53.440  47.748  63.854  0.00  0.00           C  
ATOM   1968  CG  PHE 1 123      52.710  46.539  63.192  0.00  0.00           C  
ATOM   1969  CD1 PHE 1 123      51.369  46.556  62.735  0.00  0.00           C  
ATOM   1970  CD2 PHE 1 123      53.378  45.282  63.242  0.00  0.00           C  
ATOM   1971  CE1 PHE 1 123      50.776  45.364  62.241  0.00  0.00           C  
ATOM   1972  CE2 PHE 1 123      52.794  44.114  62.861  0.00  0.00           C  
ATOM   1973  CZ  PHE 1 123      51.473  44.154  62.432  0.00  0.00           C  
ATOM   1974  H   PHE 1 123      54.225  50.179  64.763  0.00  0.00           H  
ATOM   1975  HA  PHE 1 123      52.699  49.191  62.356  0.00  0.00           H  
ATOM   1976  HB2 PHE 1 123      54.468  47.656  63.504  0.00  0.00           H  
ATOM   1977  HB3 PHE 1 123      53.453  47.510  64.918  0.00  0.00           H  
ATOM   1978  HD1 PHE 1 123      50.814  47.462  62.542  0.00  0.00           H  
ATOM   1979  HD2 PHE 1 123      54.436  45.379  63.436  0.00  0.00           H  
ATOM   1980  HE1 PHE 1 123      49.924  45.393  61.578  0.00  0.00           H  
ATOM   1981  HE2 PHE 1 123      53.307  43.206  63.139  0.00  0.00           H  
ATOM   1982  HZ  PHE 1 123      51.064  43.222  62.070  0.00  0.00           H  
ATOM   1983  N   LEU 1 124      50.624  49.946  63.331  0.00  0.00           N  
ATOM   1984  CA  LEU 1 124      49.358  50.358  63.849  0.00  0.00           C  
ATOM   1985  C   LEU 1 124      48.213  49.398  63.461  0.00  0.00           C  
ATOM   1986  O   LEU 1 124      48.121  49.046  62.346  0.00  0.00           O  
ATOM   1987  CB  LEU 1 124      49.042  51.762  63.149  0.00  0.00           C  
ATOM   1988  CG  LEU 1 124      50.190  52.817  63.241  0.00  0.00           C  
ATOM   1989  CD1 LEU 1 124      49.791  54.131  62.525  0.00  0.00           C  
ATOM   1990  CD2 LEU 1 124      50.429  53.141  64.759  0.00  0.00           C  
ATOM   1991  H   LEU 1 124      50.723  50.041  62.331  0.00  0.00           H  
ATOM   1992  HA  LEU 1 124      49.435  50.514  64.925  0.00  0.00           H  
ATOM   1993  HB2 LEU 1 124      48.872  51.502  62.104  0.00  0.00           H  
ATOM   1994  HB3 LEU 1 124      48.116  52.232  63.481  0.00  0.00           H  
ATOM   1995  HG  LEU 1 124      51.075  52.372  62.786  0.00  0.00           H  
ATOM   1996 HD11 LEU 1 124      50.618  54.810  62.732  0.00  0.00           H  
ATOM   1997 HD12 LEU 1 124      49.781  53.962  61.448  0.00  0.00           H  
ATOM   1998 HD13 LEU 1 124      48.774  54.505  62.652  0.00  0.00           H  
ATOM   1999 HD21 LEU 1 124      50.497  54.226  64.846  0.00  0.00           H  
ATOM   2000 HD22 LEU 1 124      49.575  52.738  65.303  0.00  0.00           H  
ATOM   2001 HD23 LEU 1 124      51.336  52.750  65.220  0.00  0.00           H  
ATOM   2002  N   LEU 1 125      47.480  48.847  64.446  0.00  0.00           N  
ATOM   2003  CA  LEU 1 125      46.233  48.122  64.199  0.00  0.00           C  
ATOM   2004  C   LEU 1 125      45.028  49.026  64.538  0.00  0.00           C  
ATOM   2005  O   LEU 1 125      44.957  49.565  65.618  0.00  0.00           O  
ATOM   2006  CB  LEU 1 125      46.216  46.870  65.103  0.00  0.00           C  
ATOM   2007  CG  LEU 1 125      47.429  46.028  65.171  0.00  0.00           C  
ATOM   2008  CD1 LEU 1 125      47.104  44.774  65.991  0.00  0.00           C  
ATOM   2009  CD2 LEU 1 125      47.884  45.533  63.799  0.00  0.00           C  
ATOM   2010  H   LEU 1 125      47.684  49.160  65.384  0.00  0.00           H  
ATOM   2011  HA  LEU 1 125      46.242  47.800  63.158  0.00  0.00           H  
ATOM   2012  HB2 LEU 1 125      46.058  47.160  66.142  0.00  0.00           H  
ATOM   2013  HB3 LEU 1 125      45.414  46.194  64.805  0.00  0.00           H  
ATOM   2014  HG  LEU 1 125      48.226  46.635  65.601  0.00  0.00           H  
ATOM   2015 HD11 LEU 1 125      46.374  44.112  65.525  0.00  0.00           H  
ATOM   2016 HD12 LEU 1 125      48.004  44.186  66.168  0.00  0.00           H  
ATOM   2017 HD13 LEU 1 125      46.889  45.095  67.011  0.00  0.00           H  
ATOM   2018 HD21 LEU 1 125      47.044  45.050  63.301  0.00  0.00           H  
ATOM   2019 HD22 LEU 1 125      48.239  46.430  63.291  0.00  0.00           H  
ATOM   2020 HD23 LEU 1 125      48.758  44.892  63.915  0.00  0.00           H  
ATOM   2021  N   ASP 1 126      44.024  49.069  63.629  0.00  0.00           N  
ATOM   2022  CA  ASP 1 126      42.843  49.858  63.881  0.00  0.00           C  
ATOM   2023  C   ASP 1 126      41.726  48.968  63.419  0.00  0.00           C  
ATOM   2024  O   ASP 1 126      41.124  49.091  62.325  0.00  0.00           O  
ATOM   2025  CB  ASP 1 126      42.916  51.241  63.193  0.00  0.00           C  
ATOM   2026  CG  ASP 1 126      41.602  52.017  63.153  0.00  0.00           C  
ATOM   2027  OD1 ASP 1 126      40.605  51.637  63.762  0.00  0.00           O  
ATOM   2028  OD2 ASP 1 126      41.539  52.990  62.399  0.00  0.00           O  
ATOM   2029  H   ASP 1 126      44.113  48.683  62.700  0.00  0.00           H  
ATOM   2030  HA  ASP 1 126      42.689  49.984  64.953  0.00  0.00           H  
ATOM   2031  HB2 ASP 1 126      43.586  51.939  63.694  0.00  0.00           H  
ATOM   2032  HB3 ASP 1 126      43.162  51.069  62.145  0.00  0.00           H  
ATOM   2033  N   MET 1 127      41.359  48.003  64.325  0.00  0.00           N  
ATOM   2034  CA  MET 1 127      40.563  46.860  63.783  0.00  0.00           C  
ATOM   2035  C   MET 1 127      39.342  46.550  64.709  0.00  0.00           C  
ATOM   2036  O   MET 1 127      39.372  46.747  65.962  0.00  0.00           O  
ATOM   2037  CB  MET 1 127      41.462  45.684  63.650  0.00  0.00           C  
ATOM   2038  CG  MET 1 127      42.150  45.153  64.989  0.00  0.00           C  
ATOM   2039  SD  MET 1 127      43.390  43.968  64.428  0.00  0.00           S  
ATOM   2040  CE  MET 1 127      43.904  43.092  65.881  0.00  0.00           C  
ATOM   2041  H   MET 1 127      41.648  48.130  65.285  0.00  0.00           H  
ATOM   2042  HA  MET 1 127      40.092  47.074  62.823  0.00  0.00           H  
ATOM   2043  HB2 MET 1 127      40.894  44.839  63.260  0.00  0.00           H  
ATOM   2044  HB3 MET 1 127      42.265  45.962  62.967  0.00  0.00           H  
ATOM   2045  HG2 MET 1 127      42.630  45.957  65.547  0.00  0.00           H  
ATOM   2046  HG3 MET 1 127      41.408  44.619  65.582  0.00  0.00           H  
ATOM   2047  HE1 MET 1 127      43.105  42.573  66.410  0.00  0.00           H  
ATOM   2048  HE2 MET 1 127      44.701  42.396  65.620  0.00  0.00           H  
ATOM   2049  HE3 MET 1 127      44.356  43.916  66.434  0.00  0.00           H  
ATOM   2050  N   CYS 1 128      38.232  46.205  64.073  0.00  0.00           N  
ATOM   2051  CA  CYS 1 128      36.992  45.841  64.724  0.00  0.00           C  
ATOM   2052  C   CYS 1 128      37.056  44.523  65.563  0.00  0.00           C  
ATOM   2053  O   CYS 1 128      37.193  43.420  64.995  0.00  0.00           O  
ATOM   2054  CB  CYS 1 128      35.880  45.712  63.557  0.00  0.00           C  
ATOM   2055  SG  CYS 1 128      35.902  46.979  62.292  0.00  0.00           S  
ATOM   2056  H   CYS 1 128      38.311  46.062  63.077  0.00  0.00           H  
ATOM   2057  HA  CYS 1 128      36.544  46.609  65.355  0.00  0.00           H  
ATOM   2058  HB2 CYS 1 128      36.093  44.768  63.057  0.00  0.00           H  
ATOM   2059  HB3 CYS 1 128      34.845  45.535  63.852  0.00  0.00           H  
ATOM   2060  HG  CYS 1 128      36.838  46.337  61.586  0.00  0.00           H  
ATOM   2061  N   ARG 1 129      36.882  44.594  66.831  0.00  0.00           N  
ATOM   2062  CA  ARG 1 129      36.995  43.479  67.814  0.00  0.00           C  
ATOM   2063  C   ARG 1 129      36.203  43.602  69.144  0.00  0.00           C  
ATOM   2064  O   ARG 1 129      36.194  42.520  69.799  0.00  0.00           O  
ATOM   2065  CB  ARG 1 129      38.490  42.968  68.158  0.00  0.00           C  
ATOM   2066  CG  ARG 1 129      39.400  43.919  68.910  0.00  0.00           C  
ATOM   2067  CD  ARG 1 129      40.089  43.272  70.178  0.00  0.00           C  
ATOM   2068  NE  ARG 1 129      39.109  43.019  71.258  0.00  0.00           N  
ATOM   2069  CZ  ARG 1 129      39.294  42.058  72.147  0.00  0.00           C  
ATOM   2070  NH1 ARG 1 129      40.364  41.359  72.164  0.00  0.00           N  
ATOM   2071  NH2 ARG 1 129      38.380  41.859  73.041  0.00  0.00           N  
ATOM   2072  H   ARG 1 129      36.367  45.422  67.093  0.00  0.00           H  
ATOM   2073  HA  ARG 1 129      36.559  42.645  67.263  0.00  0.00           H  
ATOM   2074  HB2 ARG 1 129      38.376  42.053  68.739  0.00  0.00           H  
ATOM   2075  HB3 ARG 1 129      38.995  42.749  67.217  0.00  0.00           H  
ATOM   2076  HG2 ARG 1 129      40.175  44.221  68.206  0.00  0.00           H  
ATOM   2077  HG3 ARG 1 129      38.820  44.731  69.349  0.00  0.00           H  
ATOM   2078  HD2 ARG 1 129      40.499  42.317  69.850  0.00  0.00           H  
ATOM   2079  HD3 ARG 1 129      40.947  43.790  70.606  0.00  0.00           H  
ATOM   2080  HE  ARG 1 129      38.152  43.340  71.234  0.00  0.00           H  
ATOM   2081 HH11 ARG 1 129      40.438  40.572  72.792  0.00  0.00           H  
ATOM   2082 HH12 ARG 1 129      41.195  41.720  71.716  0.00  0.00           H  
ATOM   2083 HH21 ARG 1 129      38.579  41.270  73.837  0.00  0.00           H  
ATOM   2084 HH22 ARG 1 129      37.502  42.356  73.024  0.00  0.00           H  
ATOM   2085  N   LYS 1 130      35.692  44.755  69.493  0.00  0.00           N  
ATOM   2086  CA  LYS 1 130      35.157  45.113  70.805  0.00  0.00           C  
ATOM   2087  C   LYS 1 130      36.073  44.869  72.047  0.00  0.00           C  
ATOM   2088  O   LYS 1 130      36.475  43.723  72.196  0.00  0.00           O  
ATOM   2089  CB  LYS 1 130      33.770  44.390  70.927  0.00  0.00           C  
ATOM   2090  CG  LYS 1 130      33.277  44.478  72.368  0.00  0.00           C  
ATOM   2091  CD  LYS 1 130      31.724  44.268  72.410  0.00  0.00           C  
ATOM   2092  CE  LYS 1 130      31.162  44.394  73.772  0.00  0.00           C  
ATOM   2093  NZ  LYS 1 130      29.723  43.904  73.834  0.00  0.00           N  
ATOM   2094  H   LYS 1 130      35.618  45.406  68.723  0.00  0.00           H  
ATOM   2095  HA  LYS 1 130      35.031  46.191  70.905  0.00  0.00           H  
ATOM   2096  HB2 LYS 1 130      33.043  44.891  70.288  0.00  0.00           H  
ATOM   2097  HB3 LYS 1 130      33.895  43.342  70.655  0.00  0.00           H  
ATOM   2098  HG2 LYS 1 130      33.840  43.691  72.868  0.00  0.00           H  
ATOM   2099  HG3 LYS 1 130      33.387  45.430  72.887  0.00  0.00           H  
ATOM   2100  HD2 LYS 1 130      31.319  44.952  71.663  0.00  0.00           H  
ATOM   2101  HD3 LYS 1 130      31.492  43.269  72.043  0.00  0.00           H  
ATOM   2102  HE2 LYS 1 130      31.798  43.864  74.481  0.00  0.00           H  
ATOM   2103  HE3 LYS 1 130      31.213  45.463  73.980  0.00  0.00           H  
ATOM   2104  HZ1 LYS 1 130      29.558  43.028  73.360  0.00  0.00           H  
ATOM   2105  HZ2 LYS 1 130      29.256  43.820  74.726  0.00  0.00           H  
ATOM   2106  HZ3 LYS 1 130      29.211  44.596  73.305  0.00  0.00           H  
ATOM   2107  N   ARG 1 131      36.375  45.908  72.802  0.00  0.00           N  
ATOM   2108  CA  ARG 1 131      37.268  45.890  73.950  0.00  0.00           C  
ATOM   2109  C   ARG 1 131      36.689  45.032  75.066  0.00  0.00           C  
ATOM   2110  O   ARG 1 131      35.554  45.285  75.523  0.00  0.00           O  
ATOM   2111  CB  ARG 1 131      37.689  47.368  74.332  0.00  0.00           C  
ATOM   2112  CG  ARG 1 131      38.978  47.467  75.094  0.00  0.00           C  
ATOM   2113  CD  ARG 1 131      39.286  48.920  75.504  0.00  0.00           C  
ATOM   2114  NE  ARG 1 131      40.480  48.974  76.258  0.00  0.00           N  
ATOM   2115  CZ  ARG 1 131      40.795  48.362  77.427  0.00  0.00           C  
ATOM   2116  NH1 ARG 1 131      39.904  47.812  78.173  0.00  0.00           N  
ATOM   2117  NH2 ARG 1 131      42.036  48.255  77.865  0.00  0.00           N  
ATOM   2118  H   ARG 1 131      36.077  46.819  72.484  0.00  0.00           H  
ATOM   2119  HA  ARG 1 131      38.137  45.384  73.529  0.00  0.00           H  
ATOM   2120  HB2 ARG 1 131      37.776  48.002  73.450  0.00  0.00           H  
ATOM   2121  HB3 ARG 1 131      36.903  47.775  74.968  0.00  0.00           H  
ATOM   2122  HG2 ARG 1 131      38.924  46.785  75.942  0.00  0.00           H  
ATOM   2123  HG3 ARG 1 131      39.797  47.159  74.443  0.00  0.00           H  
ATOM   2124  HD2 ARG 1 131      39.468  49.613  74.682  0.00  0.00           H  
ATOM   2125  HD3 ARG 1 131      38.538  49.154  76.262  0.00  0.00           H  
ATOM   2126  HE  ARG 1 131      41.227  49.426  75.751  0.00  0.00           H  
ATOM   2127 HH11 ARG 1 131      40.166  47.362  79.038  0.00  0.00           H  
ATOM   2128 HH12 ARG 1 131      38.912  47.892  77.996  0.00  0.00           H  
ATOM   2129 HH21 ARG 1 131      42.256  47.600  78.602  0.00  0.00           H  
ATOM   2130 HH22 ARG 1 131      42.824  48.491  77.280  0.00  0.00           H  
ATOM   2131  N   ASN 1 132      37.396  43.967  75.444  0.00  0.00           N  
ATOM   2132  CA  ASN 1 132      37.192  43.177  76.625  0.00  0.00           C  
ATOM   2133  C   ASN 1 132      37.619  43.862  77.930  0.00  0.00           C  
ATOM   2134  O   ASN 1 132      38.496  43.405  78.608  0.00  0.00           O  
ATOM   2135  CB  ASN 1 132      35.744  42.628  76.668  0.00  0.00           C  
ATOM   2136  CG  ASN 1 132      35.291  41.981  75.375  0.00  0.00           C  
ATOM   2137  OD1 ASN 1 132      35.989  41.667  74.450  0.00  0.00           O  
ATOM   2138  ND2 ASN 1 132      33.971  41.827  75.240  0.00  0.00           N  
ATOM   2139  H   ASN 1 132      38.285  43.834  74.983  0.00  0.00           H  
ATOM   2140  HA  ASN 1 132      37.899  42.347  76.587  0.00  0.00           H  
ATOM   2141  HB2 ASN 1 132      35.769  41.742  77.303  0.00  0.00           H  
ATOM   2142  HB3 ASN 1 132      34.916  43.273  76.962  0.00  0.00           H  
ATOM   2143 HD21 ASN 1 132      33.584  41.401  74.411  0.00  0.00           H  
ATOM   2144 HD22 ASN 1 132      33.372  42.300  75.901  0.00  0.00           H  
ATOM   2145  N   ASP 1 133      36.867  44.925  78.269  0.00  0.00           N  
ATOM   2146  CA  ASP 1 133      36.998  45.741  79.447  0.00  0.00           C  
ATOM   2147  C   ASP 1 133      37.027  45.024  80.797  0.00  0.00           C  
ATOM   2148  O   ASP 1 133      37.492  45.648  81.779  0.00  0.00           O  
ATOM   2149  CB  ASP 1 133      35.861  46.814  79.388  0.00  0.00           C  
ATOM   2150  CG  ASP 1 133      36.036  48.040  78.333  0.00  0.00           C  
ATOM   2151  OD1 ASP 1 133      35.084  48.564  77.917  0.00  0.00           O  
ATOM   2152  OD2 ASP 1 133      37.205  48.316  77.934  0.00  0.00           O  
ATOM   2153  H   ASP 1 133      36.071  45.131  77.683  0.00  0.00           H  
ATOM   2154  HA  ASP 1 133      37.940  46.289  79.420  0.00  0.00           H  
ATOM   2155  HB2 ASP 1 133      34.925  46.337  79.097  0.00  0.00           H  
ATOM   2156  HB3 ASP 1 133      35.726  47.234  80.385  0.00  0.00           H  
ATOM   2157  N   TYR 1 134      36.427  43.801  80.921  0.00  0.00           N  
ATOM   2158  CA  TYR 1 134      36.439  42.962  82.078  0.00  0.00           C  
ATOM   2159  C   TYR 1 134      37.819  42.355  82.451  0.00  0.00           C  
ATOM   2160  O   TYR 1 134      37.997  41.854  83.526  0.00  0.00           O  
ATOM   2161  CB  TYR 1 134      35.602  43.562  83.269  0.00  0.00           C  
ATOM   2162  CG  TYR 1 134      34.286  44.320  82.858  0.00  0.00           C  
ATOM   2163  CD1 TYR 1 134      34.339  45.738  82.720  0.00  0.00           C  
ATOM   2164  CD2 TYR 1 134      33.085  43.604  82.534  0.00  0.00           C  
ATOM   2165  CE1 TYR 1 134      33.195  46.346  82.107  0.00  0.00           C  
ATOM   2166  CE2 TYR 1 134      32.007  44.215  81.939  0.00  0.00           C  
ATOM   2167  CZ  TYR 1 134      32.061  45.603  81.732  0.00  0.00           C  
ATOM   2168  OH  TYR 1 134      30.908  46.170  81.244  0.00  0.00           O  
ATOM   2169  H   TYR 1 134      35.964  43.442  80.098  0.00  0.00           H  
ATOM   2170  HA  TYR 1 134      35.913  42.118  81.630  0.00  0.00           H  
ATOM   2171  HB2 TYR 1 134      35.259  42.837  84.006  0.00  0.00           H  
ATOM   2172  HB3 TYR 1 134      36.245  44.276  83.785  0.00  0.00           H  
ATOM   2173  HD1 TYR 1 134      35.156  46.341  83.086  0.00  0.00           H  
ATOM   2174  HD2 TYR 1 134      33.112  42.528  82.615  0.00  0.00           H  
ATOM   2175  HE1 TYR 1 134      33.188  47.407  81.903  0.00  0.00           H  
ATOM   2176  HE2 TYR 1 134      31.074  43.714  81.728  0.00  0.00           H  
ATOM   2177  HH  TYR 1 134      30.930  47.127  81.308  0.00  0.00           H  
ATOM   2178  N   ASP 1 135      38.853  42.419  81.621  0.00  0.00           N  
ATOM   2179  CA  ASP 1 135      40.242  41.880  81.940  0.00  0.00           C  
ATOM   2180  C   ASP 1 135      41.371  42.898  81.875  0.00  0.00           C  
ATOM   2181  O   ASP 1 135      41.765  43.257  80.794  0.00  0.00           O  
ATOM   2182  CB  ASP 1 135      40.397  40.610  81.020  0.00  0.00           C  
ATOM   2183  CG  ASP 1 135      41.833  39.987  81.182  0.00  0.00           C  
ATOM   2184  OD1 ASP 1 135      42.188  39.158  80.345  0.00  0.00           O  
ATOM   2185  OD2 ASP 1 135      42.583  40.305  82.141  0.00  0.00           O  
ATOM   2186  H   ASP 1 135      38.750  42.902  80.740  0.00  0.00           H  
ATOM   2187  HA  ASP 1 135      40.276  41.457  82.944  0.00  0.00           H  
ATOM   2188  HB2 ASP 1 135      39.608  39.899  81.263  0.00  0.00           H  
ATOM   2189  HB3 ASP 1 135      40.420  40.905  79.970  0.00  0.00           H  
ATOM   2190  N   ASP 1 136      41.793  43.423  82.983  0.00  0.00           N  
ATOM   2191  CA  ASP 1 136      42.872  44.398  83.117  0.00  0.00           C  
ATOM   2192  C   ASP 1 136      44.264  43.824  82.951  0.00  0.00           C  
ATOM   2193  O   ASP 1 136      45.235  44.566  82.827  0.00  0.00           O  
ATOM   2194  CB  ASP 1 136      42.825  45.015  84.477  0.00  0.00           C  
ATOM   2195  CG  ASP 1 136      41.716  46.107  84.599  0.00  0.00           C  
ATOM   2196  OD1 ASP 1 136      40.917  46.498  83.651  0.00  0.00           O  
ATOM   2197  OD2 ASP 1 136      41.737  46.702  85.678  0.00  0.00           O  
ATOM   2198  H   ASP 1 136      41.364  43.069  83.826  0.00  0.00           H  
ATOM   2199  HA  ASP 1 136      42.774  45.114  82.300  0.00  0.00           H  
ATOM   2200  HB2 ASP 1 136      42.547  44.254  85.207  0.00  0.00           H  
ATOM   2201  HB3 ASP 1 136      43.731  45.524  84.809  0.00  0.00           H  
ATOM   2202  N   THR 1 137      44.376  42.536  82.866  0.00  0.00           N  
ATOM   2203  CA  THR 1 137      45.733  41.881  82.704  0.00  0.00           C  
ATOM   2204  C   THR 1 137      46.218  42.088  81.253  0.00  0.00           C  
ATOM   2205  O   THR 1 137      45.451  41.928  80.283  0.00  0.00           O  
ATOM   2206  CB  THR 1 137      45.802  40.353  83.155  0.00  0.00           C  
ATOM   2207  OG1 THR 1 137      45.007  39.554  82.300  0.00  0.00           O  
ATOM   2208  CG2 THR 1 137      45.382  39.984  84.486  0.00  0.00           C  
ATOM   2209  H   THR 1 137      43.539  41.971  82.899  0.00  0.00           H  
ATOM   2210  HA  THR 1 137      46.478  42.268  83.399  0.00  0.00           H  
ATOM   2211  HB  THR 1 137      46.830  40.011  83.035  0.00  0.00           H  
ATOM   2212  HG1 THR 1 137      44.091  39.841  82.276  0.00  0.00           H  
ATOM   2213 HG21 THR 1 137      44.314  40.137  84.644  0.00  0.00           H  
ATOM   2214 HG22 THR 1 137      45.596  38.920  84.589  0.00  0.00           H  
ATOM   2215 HG23 THR 1 137      45.747  40.674  85.246  0.00  0.00           H  
ATOM   2216  N   ILE 1 138      47.527  42.238  81.031  0.00  0.00           N  
ATOM   2217  CA  ILE 1 138      48.212  42.240  79.662  0.00  0.00           C  
ATOM   2218  C   ILE 1 138      48.789  40.905  79.319  0.00  0.00           C  
ATOM   2219  O   ILE 1 138      49.449  40.331  80.156  0.00  0.00           O  
ATOM   2220  CB  ILE 1 138      49.106  43.409  79.446  0.00  0.00           C  
ATOM   2221  CG1 ILE 1 138      48.324  44.743  79.531  0.00  0.00           C  
ATOM   2222  CG2 ILE 1 138      50.291  43.396  80.404  0.00  0.00           C  
ATOM   2223  CD1 ILE 1 138      49.242  45.931  79.434  0.00  0.00           C  
ATOM   2224  H   ILE 1 138      48.221  42.248  81.764  0.00  0.00           H  
ATOM   2225  HA  ILE 1 138      47.398  42.500  78.986  0.00  0.00           H  
ATOM   2226  HB  ILE 1 138      49.578  43.380  78.463  0.00  0.00           H  
ATOM   2227 HG12 ILE 1 138      47.678  44.696  78.655  0.00  0.00           H  
ATOM   2228 HG13 ILE 1 138      47.799  44.943  80.465  0.00  0.00           H  
ATOM   2229 HG21 ILE 1 138      50.680  42.386  80.536  0.00  0.00           H  
ATOM   2230 HG22 ILE 1 138      51.166  43.918  80.018  0.00  0.00           H  
ATOM   2231 HG23 ILE 1 138      50.008  43.871  81.343  0.00  0.00           H  
ATOM   2232 HD11 ILE 1 138      50.028  45.909  78.679  0.00  0.00           H  
ATOM   2233 HD12 ILE 1 138      48.599  46.793  79.258  0.00  0.00           H  
ATOM   2234 HD13 ILE 1 138      49.746  46.194  80.363  0.00  0.00           H  
ATOM   2235  N   PRO 1 139      48.712  40.353  78.085  0.00  0.00           N  
ATOM   2236  CA  PRO 1 139      49.138  38.969  77.723  0.00  0.00           C  
ATOM   2237  C   PRO 1 139      50.670  38.771  77.831  0.00  0.00           C  
ATOM   2238  O   PRO 1 139      51.404  39.750  77.651  0.00  0.00           O  
ATOM   2239  CB  PRO 1 139      48.684  38.703  76.326  0.00  0.00           C  
ATOM   2240  CG  PRO 1 139      48.020  39.952  75.747  0.00  0.00           C  
ATOM   2241  CD  PRO 1 139      47.835  40.918  76.979  0.00  0.00           C  
ATOM   2242  HA  PRO 1 139      48.726  38.146  78.307  0.00  0.00           H  
ATOM   2243  HB2 PRO 1 139      49.494  38.368  75.678  0.00  0.00           H  
ATOM   2244  HB3 PRO 1 139      47.861  37.989  76.359  0.00  0.00           H  
ATOM   2245  HG2 PRO 1 139      48.756  40.440  75.107  0.00  0.00           H  
ATOM   2246  HG3 PRO 1 139      47.041  39.805  75.291  0.00  0.00           H  
ATOM   2247  HD2 PRO 1 139      48.154  41.934  76.748  0.00  0.00           H  
ATOM   2248  HD3 PRO 1 139      46.784  40.896  77.268  0.00  0.00           H  
ATOM   2249  N   ILE 1 140      51.118  37.582  78.145  0.00  0.00           N  
ATOM   2250  CA  ILE 1 140      52.591  37.183  78.155  0.00  0.00           C  
ATOM   2251  C   ILE 1 140      53.398  37.515  76.897  0.00  0.00           C  
ATOM   2252  O   ILE 1 140      53.077  36.882  75.898  0.00  0.00           O  
ATOM   2253  CB  ILE 1 140      52.661  35.629  78.489  0.00  0.00           C  
ATOM   2254  CG1 ILE 1 140      54.182  35.314  78.596  0.00  0.00           C  
ATOM   2255  CG2 ILE 1 140      51.972  35.195  79.831  0.00  0.00           C  
ATOM   2256  CD1 ILE 1 140      54.371  33.874  78.963  0.00  0.00           C  
ATOM   2257  H   ILE 1 140      50.447  36.925  78.518  0.00  0.00           H  
ATOM   2258  HA  ILE 1 140      53.085  37.762  78.935  0.00  0.00           H  
ATOM   2259  HB  ILE 1 140      52.239  35.042  77.673  0.00  0.00           H  
ATOM   2260 HG12 ILE 1 140      54.459  35.322  77.542  0.00  0.00           H  
ATOM   2261 HG13 ILE 1 140      54.714  35.992  79.263  0.00  0.00           H  
ATOM   2262 HG21 ILE 1 140      52.639  35.499  80.639  0.00  0.00           H  
ATOM   2263 HG22 ILE 1 140      51.007  35.676  79.986  0.00  0.00           H  
ATOM   2264 HG23 ILE 1 140      51.855  34.112  79.806  0.00  0.00           H  
ATOM   2265 HD11 ILE 1 140      54.078  33.718  80.001  0.00  0.00           H  
ATOM   2266 HD12 ILE 1 140      53.739  33.228  78.352  0.00  0.00           H  
ATOM   2267 HD13 ILE 1 140      55.399  33.536  78.835  0.00  0.00           H  
ATOM   2268  N   LEU 1 141      54.463  38.369  77.033  0.00  0.00           N  
ATOM   2269  CA  LEU 1 141      55.319  38.761  75.846  0.00  0.00           C  
ATOM   2270  C   LEU 1 141      56.733  39.052  76.359  0.00  0.00           C  
ATOM   2271  O   LEU 1 141      56.951  39.283  77.538  0.00  0.00           O  
ATOM   2272  CB  LEU 1 141      54.835  40.046  75.168  0.00  0.00           C  
ATOM   2273  CG  LEU 1 141      53.362  39.800  74.638  0.00  0.00           C  
ATOM   2274  CD1 LEU 1 141      52.810  41.170  74.129  0.00  0.00           C  
ATOM   2275  CD2 LEU 1 141      53.202  38.877  73.394  0.00  0.00           C  
ATOM   2276  H   LEU 1 141      54.448  38.908  77.886  0.00  0.00           H  
ATOM   2277  HA  LEU 1 141      55.349  37.912  75.163  0.00  0.00           H  
ATOM   2278  HB2 LEU 1 141      54.783  40.857  75.895  0.00  0.00           H  
ATOM   2279  HB3 LEU 1 141      55.464  40.323  74.323  0.00  0.00           H  
ATOM   2280  HG  LEU 1 141      52.807  39.422  75.496  0.00  0.00           H  
ATOM   2281 HD11 LEU 1 141      51.777  41.051  73.802  0.00  0.00           H  
ATOM   2282 HD12 LEU 1 141      52.675  41.820  74.993  0.00  0.00           H  
ATOM   2283 HD13 LEU 1 141      53.499  41.639  73.426  0.00  0.00           H  
ATOM   2284 HD21 LEU 1 141      52.132  38.811  73.198  0.00  0.00           H  
ATOM   2285 HD22 LEU 1 141      53.623  39.171  72.433  0.00  0.00           H  
ATOM   2286 HD23 LEU 1 141      53.659  37.899  73.551  0.00  0.00           H  
ATOM   2287  N   ASP 1 142      57.690  39.162  75.400  0.00  0.00           N  
ATOM   2288  CA  ASP 1 142      59.015  39.736  75.677  0.00  0.00           C  
ATOM   2289  C   ASP 1 142      59.173  41.188  75.226  0.00  0.00           C  
ATOM   2290  O   ASP 1 142      58.434  41.713  74.373  0.00  0.00           O  
ATOM   2291  CB  ASP 1 142      60.119  38.877  75.005  0.00  0.00           C  
ATOM   2292  CG  ASP 1 142      61.548  39.060  75.377  0.00  0.00           C  
ATOM   2293  OD1 ASP 1 142      62.369  38.224  74.875  0.00  0.00           O  
ATOM   2294  OD2 ASP 1 142      61.897  39.841  76.322  0.00  0.00           O  
ATOM   2295  H   ASP 1 142      57.433  38.814  74.487  0.00  0.00           H  
ATOM   2296  HA  ASP 1 142      59.242  39.724  76.743  0.00  0.00           H  
ATOM   2297  HB2 ASP 1 142      59.862  37.840  75.223  0.00  0.00           H  
ATOM   2298  HB3 ASP 1 142      59.884  38.994  73.947  0.00  0.00           H  
ATOM   2299  N   ALA 1 143      60.158  41.973  75.819  0.00  0.00           N  
ATOM   2300  CA  ALA 1 143      60.464  43.327  75.534  0.00  0.00           C  
ATOM   2301  C   ALA 1 143      60.848  43.516  74.045  0.00  0.00           C  
ATOM   2302  O   ALA 1 143      61.618  42.780  73.546  0.00  0.00           O  
ATOM   2303  CB  ALA 1 143      59.403  44.208  76.072  0.00  0.00           C  
ATOM   2304  H   ALA 1 143      60.733  41.465  76.476  0.00  0.00           H  
ATOM   2305  HA  ALA 1 143      61.363  43.549  76.109  0.00  0.00           H  
ATOM   2306  HB1 ALA 1 143      59.124  43.833  77.056  0.00  0.00           H  
ATOM   2307  HB2 ALA 1 143      59.768  45.235  76.042  0.00  0.00           H  
ATOM   2308  HB3 ALA 1 143      58.497  44.196  75.466  0.00  0.00           H  
ATOM   2309  N   LEU 1 144      60.317  44.569  73.368  0.00  0.00           N  
ATOM   2310  CA  LEU 1 144      60.787  44.900  72.013  0.00  0.00           C  
ATOM   2311  C   LEU 1 144      62.307  45.112  72.015  0.00  0.00           C  
ATOM   2312  O   LEU 1 144      62.906  45.547  72.945  0.00  0.00           O  
ATOM   2313  CB  LEU 1 144      59.901  46.045  71.469  0.00  0.00           C  
ATOM   2314  CG  LEU 1 144      58.402  45.633  71.283  0.00  0.00           C  
ATOM   2315  CD1 LEU 1 144      57.603  46.857  70.801  0.00  0.00           C  
ATOM   2316  CD2 LEU 1 144      58.177  44.466  70.282  0.00  0.00           C  
ATOM   2317  H   LEU 1 144      59.532  45.107  73.706  0.00  0.00           H  
ATOM   2318  HA  LEU 1 144      60.535  44.024  71.416  0.00  0.00           H  
ATOM   2319  HB2 LEU 1 144      59.960  47.018  71.957  0.00  0.00           H  
ATOM   2320  HB3 LEU 1 144      60.220  46.276  70.453  0.00  0.00           H  
ATOM   2321  HG  LEU 1 144      58.011  45.365  72.265  0.00  0.00           H  
ATOM   2322 HD11 LEU 1 144      57.975  47.228  69.847  0.00  0.00           H  
ATOM   2323 HD12 LEU 1 144      56.570  46.523  70.713  0.00  0.00           H  
ATOM   2324 HD13 LEU 1 144      57.588  47.724  71.462  0.00  0.00           H  
ATOM   2325 HD21 LEU 1 144      57.181  44.298  69.873  0.00  0.00           H  
ATOM   2326 HD22 LEU 1 144      58.808  44.563  69.398  0.00  0.00           H  
ATOM   2327 HD23 LEU 1 144      58.464  43.547  70.793  0.00  0.00           H  
ATOM   2328  N   LYS 1 145      62.988  44.853  70.877  0.00  0.00           N  
ATOM   2329  CA  LYS 1 145      64.462  44.961  70.767  0.00  0.00           C  
ATOM   2330  C   LYS 1 145      64.998  46.358  70.469  0.00  0.00           C  
ATOM   2331  O   LYS 1 145      64.419  47.036  69.628  0.00  0.00           O  
ATOM   2332  CB  LYS 1 145      64.895  44.000  69.594  0.00  0.00           C  
ATOM   2333  CG  LYS 1 145      66.421  43.907  69.232  0.00  0.00           C  
ATOM   2334  CD  LYS 1 145      66.713  43.239  67.972  0.00  0.00           C  
ATOM   2335  CE  LYS 1 145      68.178  42.977  67.911  0.00  0.00           C  
ATOM   2336  NZ  LYS 1 145      68.642  42.584  66.565  0.00  0.00           N  
ATOM   2337  H   LYS 1 145      62.473  44.480  70.092  0.00  0.00           H  
ATOM   2338  HA  LYS 1 145      64.851  44.708  71.754  0.00  0.00           H  
ATOM   2339  HB2 LYS 1 145      64.620  42.994  69.912  0.00  0.00           H  
ATOM   2340  HB3 LYS 1 145      64.329  44.246  68.696  0.00  0.00           H  
ATOM   2341  HG2 LYS 1 145      66.873  44.899  69.233  0.00  0.00           H  
ATOM   2342  HG3 LYS 1 145      66.784  43.303  70.063  0.00  0.00           H  
ATOM   2343  HD2 LYS 1 145      66.188  42.291  68.097  0.00  0.00           H  
ATOM   2344  HD3 LYS 1 145      66.287  43.733  67.099  0.00  0.00           H  
ATOM   2345  HE2 LYS 1 145      68.692  43.926  68.062  0.00  0.00           H  
ATOM   2346  HE3 LYS 1 145      68.594  42.310  68.666  0.00  0.00           H  
ATOM   2347  HZ1 LYS 1 145      68.469  43.260  65.835  0.00  0.00           H  
ATOM   2348  HZ2 LYS 1 145      69.649  42.536  66.632  0.00  0.00           H  
ATOM   2349  HZ3 LYS 1 145      68.375  41.704  66.149  0.00  0.00           H  
ATOM   2350  N   VAL 1 146      66.136  46.676  71.066  0.00  0.00           N  
ATOM   2351  CA  VAL 1 146      66.937  47.953  70.985  0.00  0.00           C  
ATOM   2352  C   VAL 1 146      66.960  48.655  69.606  0.00  0.00           C  
ATOM   2353  O   VAL 1 146      65.976  49.277  69.192  0.00  0.00           O  
ATOM   2354  CB  VAL 1 146      66.370  48.915  72.122  0.00  0.00           C  
ATOM   2355  CG1 VAL 1 146      66.068  48.235  73.486  0.00  0.00           C  
ATOM   2356  CG2 VAL 1 146      67.473  49.931  72.359  0.00  0.00           C  
ATOM   2357  H   VAL 1 146      66.512  45.939  71.646  0.00  0.00           H  
ATOM   2358  HA  VAL 1 146      67.979  47.667  71.131  0.00  0.00           H  
ATOM   2359  HB  VAL 1 146      65.524  49.403  71.640  0.00  0.00           H  
ATOM   2360 HG11 VAL 1 146      67.029  47.859  73.837  0.00  0.00           H  
ATOM   2361 HG12 VAL 1 146      65.691  49.011  74.152  0.00  0.00           H  
ATOM   2362 HG13 VAL 1 146      65.345  47.420  73.468  0.00  0.00           H  
ATOM   2363 HG21 VAL 1 146      67.750  50.424  71.427  0.00  0.00           H  
ATOM   2364 HG22 VAL 1 146      67.100  50.689  73.048  0.00  0.00           H  
ATOM   2365 HG23 VAL 1 146      68.349  49.504  72.848  0.00  0.00           H  
ATOM   2366  N   THR 1 147      68.086  48.501  68.910  0.00  0.00           N  
ATOM   2367  CA  THR 1 147      68.359  49.246  67.679  0.00  0.00           C  
ATOM   2368  C   THR 1 147      67.549  48.829  66.459  0.00  0.00           C  
ATOM   2369  O   THR 1 147      67.881  49.317  65.396  0.00  0.00           O  
ATOM   2370  CB  THR 1 147      69.898  49.361  67.329  0.00  0.00           C  
ATOM   2371  OG1 THR 1 147      70.404  48.209  66.775  0.00  0.00           O  
ATOM   2372  CG2 THR 1 147      70.861  49.575  68.523  0.00  0.00           C  
ATOM   2373  H   THR 1 147      68.774  47.875  69.303  0.00  0.00           H  
ATOM   2374  HA  THR 1 147      67.959  50.231  67.916  0.00  0.00           H  
ATOM   2375  HB  THR 1 147      69.966  50.217  66.658  0.00  0.00           H  
ATOM   2376  HG1 THR 1 147      70.755  48.580  65.963  0.00  0.00           H  
ATOM   2377 HG21 THR 1 147      70.532  50.497  69.001  0.00  0.00           H  
ATOM   2378 HG22 THR 1 147      70.743  48.730  69.202  0.00  0.00           H  
ATOM   2379 HG23 THR 1 147      71.894  49.739  68.215  0.00  0.00           H  
ATOM   2380  N   ALA 1 148      66.523  47.993  66.495  0.00  0.00           N  
ATOM   2381  CA  ALA 1 148      65.439  47.917  65.497  0.00  0.00           C  
ATOM   2382  C   ALA 1 148      64.307  48.956  65.649  0.00  0.00           C  
ATOM   2383  O   ALA 1 148      63.563  49.294  64.666  0.00  0.00           O  
ATOM   2384  CB  ALA 1 148      64.922  46.525  65.378  0.00  0.00           C  
ATOM   2385  H   ALA 1 148      66.374  47.681  67.444  0.00  0.00           H  
ATOM   2386  HA  ALA 1 148      65.828  48.029  64.485  0.00  0.00           H  
ATOM   2387  HB1 ALA 1 148      64.559  46.076  66.303  0.00  0.00           H  
ATOM   2388  HB2 ALA 1 148      64.031  46.508  64.750  0.00  0.00           H  
ATOM   2389  HB3 ALA 1 148      65.760  45.884  65.104  0.00  0.00           H  
ATOM   2390  N   ASN 1 149      64.161  49.555  66.916  0.00  0.00           N  
ATOM   2391  CA  ASN 1 149      63.384  50.763  67.123  0.00  0.00           C  
ATOM   2392  C   ASN 1 149      61.788  50.601  66.883  0.00  0.00           C  
ATOM   2393  O   ASN 1 149      61.217  51.352  66.165  0.00  0.00           O  
ATOM   2394  CB  ASN 1 149      64.043  51.977  66.318  0.00  0.00           C  
ATOM   2395  CG  ASN 1 149      65.381  52.527  66.865  0.00  0.00           C  
ATOM   2396  OD1 ASN 1 149      66.128  51.970  67.618  0.00  0.00           O  
ATOM   2397  ND2 ASN 1 149      65.698  53.710  66.429  0.00  0.00           N  
ATOM   2398  H   ASN 1 149      64.736  49.268  67.696  0.00  0.00           H  
ATOM   2399  HA  ASN 1 149      63.543  51.013  68.172  0.00  0.00           H  
ATOM   2400  HB2 ASN 1 149      64.204  51.620  65.301  0.00  0.00           H  
ATOM   2401  HB3 ASN 1 149      63.347  52.790  66.111  0.00  0.00           H  
ATOM   2402 HD21 ASN 1 149      66.502  54.155  66.847  0.00  0.00           H  
ATOM   2403 HD22 ASN 1 149      65.189  54.170  65.688  0.00  0.00           H  
ATOM   2404  N   ILE 1 150      61.281  49.545  67.376  0.00  0.00           N  
ATOM   2405  CA  ILE 1 150      59.890  49.289  67.175  0.00  0.00           C  
ATOM   2406  C   ILE 1 150      58.978  50.124  68.106  0.00  0.00           C  
ATOM   2407  O   ILE 1 150      59.264  50.385  69.265  0.00  0.00           O  
ATOM   2408  CB  ILE 1 150      59.681  47.709  67.248  0.00  0.00           C  
ATOM   2409  CG1 ILE 1 150      60.642  46.906  66.310  0.00  0.00           C  
ATOM   2410  CG2 ILE 1 150      58.226  47.521  66.760  0.00  0.00           C  
ATOM   2411  CD1 ILE 1 150      61.806  46.279  66.990  0.00  0.00           C  
ATOM   2412  H   ILE 1 150      61.751  48.972  68.061  0.00  0.00           H  
ATOM   2413  HA  ILE 1 150      59.663  49.514  66.133  0.00  0.00           H  
ATOM   2414  HB  ILE 1 150      59.696  47.404  68.295  0.00  0.00           H  
ATOM   2415 HG12 ILE 1 150      59.992  46.157  65.860  0.00  0.00           H  
ATOM   2416 HG13 ILE 1 150      60.925  47.599  65.517  0.00  0.00           H  
ATOM   2417 HG21 ILE 1 150      57.481  47.947  67.431  0.00  0.00           H  
ATOM   2418 HG22 ILE 1 150      58.058  48.055  65.825  0.00  0.00           H  
ATOM   2419 HG23 ILE 1 150      58.007  46.456  66.680  0.00  0.00           H  
ATOM   2420 HD11 ILE 1 150      62.548  47.000  67.333  0.00  0.00           H  
ATOM   2421 HD12 ILE 1 150      61.486  45.713  67.864  0.00  0.00           H  
ATOM   2422 HD13 ILE 1 150      62.325  45.602  66.311  0.00  0.00           H  
ATOM   2423  N   VAL 1 151      57.844  50.594  67.447  0.00  0.00           N  
ATOM   2424  CA  VAL 1 151      56.627  51.023  68.060  0.00  0.00           C  
ATOM   2425  C   VAL 1 151      55.515  50.078  67.552  0.00  0.00           C  
ATOM   2426  O   VAL 1 151      55.298  50.001  66.366  0.00  0.00           O  
ATOM   2427  CB  VAL 1 151      56.400  52.537  67.864  0.00  0.00           C  
ATOM   2428  CG1 VAL 1 151      55.200  53.090  68.646  0.00  0.00           C  
ATOM   2429  CG2 VAL 1 151      57.619  53.387  68.168  0.00  0.00           C  
ATOM   2430  H   VAL 1 151      57.927  50.528  66.442  0.00  0.00           H  
ATOM   2431  HA  VAL 1 151      56.771  50.879  69.130  0.00  0.00           H  
ATOM   2432  HB  VAL 1 151      56.100  52.636  66.821  0.00  0.00           H  
ATOM   2433 HG11 VAL 1 151      54.981  54.095  68.283  0.00  0.00           H  
ATOM   2434 HG12 VAL 1 151      54.330  52.476  68.411  0.00  0.00           H  
ATOM   2435 HG13 VAL 1 151      55.410  52.990  69.710  0.00  0.00           H  
ATOM   2436 HG21 VAL 1 151      58.203  53.154  69.058  0.00  0.00           H  
ATOM   2437 HG22 VAL 1 151      58.324  53.140  67.374  0.00  0.00           H  
ATOM   2438 HG23 VAL 1 151      57.415  54.439  67.969  0.00  0.00           H  
ATOM   2439  N   PHE 1 152      54.636  49.656  68.479  0.00  0.00           N  
ATOM   2440  CA  PHE 1 152      53.340  48.943  68.261  0.00  0.00           C  
ATOM   2441  C   PHE 1 152      52.207  49.785  68.842  0.00  0.00           C  
ATOM   2442  O   PHE 1 152      52.343  50.096  70.026  0.00  0.00           O  
ATOM   2443  CB  PHE 1 152      53.390  47.680  69.104  0.00  0.00           C  
ATOM   2444  CG  PHE 1 152      52.068  46.909  69.161  0.00  0.00           C  
ATOM   2445  CD1 PHE 1 152      51.405  46.756  70.363  0.00  0.00           C  
ATOM   2446  CD2 PHE 1 152      51.561  46.355  67.940  0.00  0.00           C  
ATOM   2447  CE1 PHE 1 152      50.199  46.047  70.411  0.00  0.00           C  
ATOM   2448  CE2 PHE 1 152      50.323  45.627  67.976  0.00  0.00           C  
ATOM   2449  CZ  PHE 1 152      49.688  45.456  69.261  0.00  0.00           C  
ATOM   2450  H   PHE 1 152      54.877  49.895  69.431  0.00  0.00           H  
ATOM   2451  HA  PHE 1 152      53.172  48.676  67.217  0.00  0.00           H  
ATOM   2452  HB2 PHE 1 152      54.133  47.077  68.582  0.00  0.00           H  
ATOM   2453  HB3 PHE 1 152      53.710  47.831  70.135  0.00  0.00           H  
ATOM   2454  HD1 PHE 1 152      51.765  47.234  71.262  0.00  0.00           H  
ATOM   2455  HD2 PHE 1 152      52.152  46.516  67.051  0.00  0.00           H  
ATOM   2456  HE1 PHE 1 152      49.701  45.759  71.326  0.00  0.00           H  
ATOM   2457  HE2 PHE 1 152      49.950  45.090  67.116  0.00  0.00           H  
ATOM   2458  HZ  PHE 1 152      48.810  44.829  69.286  0.00  0.00           H  
ATOM   2459  N   GLY 1 153      51.196  50.098  68.028  0.00  0.00           N  
ATOM   2460  CA  GLY 1 153      49.959  50.702  68.517  0.00  0.00           C  
ATOM   2461  C   GLY 1 153      48.697  49.926  68.142  0.00  0.00           C  
ATOM   2462  O   GLY 1 153      48.571  49.530  66.971  0.00  0.00           O  
ATOM   2463  H   GLY 1 153      51.229  49.860  67.047  0.00  0.00           H  
ATOM   2464  HA2 GLY 1 153      50.051  50.909  69.584  0.00  0.00           H  
ATOM   2465  HA3 GLY 1 153      49.877  51.632  67.955  0.00  0.00           H  
ATOM   2466  N   TYR 1 154      47.781  49.677  69.008  0.00  0.00           N  
ATOM   2467  CA  TYR 1 154      46.575  48.883  68.788  0.00  0.00           C  
ATOM   2468  C   TYR 1 154      45.241  49.483  69.421  0.00  0.00           C  
ATOM   2469  O   TYR 1 154      44.871  49.443  70.573  0.00  0.00           O  
ATOM   2470  CB  TYR 1 154      46.812  47.454  69.272  0.00  0.00           C  
ATOM   2471  CG  TYR 1 154      45.747  46.347  69.047  0.00  0.00           C  
ATOM   2472  CD1 TYR 1 154      44.560  46.588  68.348  0.00  0.00           C  
ATOM   2473  CD2 TYR 1 154      45.956  45.097  69.740  0.00  0.00           C  
ATOM   2474  CE1 TYR 1 154      43.603  45.603  68.258  0.00  0.00           C  
ATOM   2475  CE2 TYR 1 154      44.852  44.145  69.763  0.00  0.00           C  
ATOM   2476  CZ  TYR 1 154      43.750  44.381  68.971  0.00  0.00           C  
ATOM   2477  OH  TYR 1 154      42.845  43.431  69.037  0.00  0.00           O  
ATOM   2478  H   TYR 1 154      47.997  49.851  69.979  0.00  0.00           H  
ATOM   2479  HA  TYR 1 154      46.424  49.066  67.724  0.00  0.00           H  
ATOM   2480  HB2 TYR 1 154      47.750  47.149  68.809  0.00  0.00           H  
ATOM   2481  HB3 TYR 1 154      46.942  47.522  70.352  0.00  0.00           H  
ATOM   2482  HD1 TYR 1 154      44.429  47.532  67.839  0.00  0.00           H  
ATOM   2483  HD2 TYR 1 154      46.852  44.882  70.303  0.00  0.00           H  
ATOM   2484  HE1 TYR 1 154      42.650  45.869  67.824  0.00  0.00           H  
ATOM   2485  HE2 TYR 1 154      44.905  43.157  70.195  0.00  0.00           H  
ATOM   2486  HH  TYR 1 154      43.016  42.797  69.737  0.00  0.00           H  
ATOM   2487  N   ALA 1 155      44.487  50.109  68.452  0.00  0.00           N  
ATOM   2488  CA  ALA 1 155      43.107  50.689  68.599  0.00  0.00           C  
ATOM   2489  C   ALA 1 155      41.924  49.730  68.512  0.00  0.00           C  
ATOM   2490  O   ALA 1 155      41.615  49.126  67.487  0.00  0.00           O  
ATOM   2491  CB  ALA 1 155      42.962  51.826  67.508  0.00  0.00           C  
ATOM   2492  H   ALA 1 155      44.760  49.940  67.494  0.00  0.00           H  
ATOM   2493  HA  ALA 1 155      43.013  51.154  69.581  0.00  0.00           H  
ATOM   2494  HB1 ALA 1 155      42.293  52.604  67.874  0.00  0.00           H  
ATOM   2495  HB2 ALA 1 155      43.885  52.337  67.236  0.00  0.00           H  
ATOM   2496  HB3 ALA 1 155      42.702  51.463  66.513  0.00  0.00           H  
ATOM   2497  N   THR 1 156      41.209  49.654  69.668  0.00  0.00           N  
ATOM   2498  CA  THR 1 156      40.081  48.781  69.867  0.00  0.00           C  
ATOM   2499  C   THR 1 156      38.747  49.505  69.938  0.00  0.00           C  
ATOM   2500  O   THR 1 156      37.975  49.449  68.940  0.00  0.00           O  
ATOM   2501  CB  THR 1 156      40.285  47.791  71.042  0.00  0.00           C  
ATOM   2502  OG1 THR 1 156      40.495  48.513  72.328  0.00  0.00           O  
ATOM   2503  CG2 THR 1 156      41.414  46.840  70.758  0.00  0.00           C  
ATOM   2504  H   THR 1 156      41.457  50.288  70.415  0.00  0.00           H  
ATOM   2505  HA  THR 1 156      39.921  48.179  68.973  0.00  0.00           H  
ATOM   2506  HB  THR 1 156      39.375  47.194  71.103  0.00  0.00           H  
ATOM   2507  HG1 THR 1 156      41.362  48.899  72.183  0.00  0.00           H  
ATOM   2508 HG21 THR 1 156      41.208  45.820  71.082  0.00  0.00           H  
ATOM   2509 HG22 THR 1 156      41.534  46.812  69.675  0.00  0.00           H  
ATOM   2510 HG23 THR 1 156      42.367  47.186  71.159  0.00  0.00           H  
ATOM   2511  N   CYS 1 157      38.541  50.099  71.092  0.00  0.00           N  
ATOM   2512  CA  CYS 1 157      37.215  50.667  71.532  0.00  0.00           C  
ATOM   2513  C   CYS 1 157      36.064  49.756  71.178  0.00  0.00           C  
ATOM   2514  O   CYS 1 157      36.146  48.566  71.277  0.00  0.00           O  
ATOM   2515  CB  CYS 1 157      37.081  52.100  71.070  0.00  0.00           C  
ATOM   2516  SG  CYS 1 157      35.722  53.167  71.750  0.00  0.00           S  
ATOM   2517  H   CYS 1 157      39.220  49.893  71.811  0.00  0.00           H  
ATOM   2518  HA  CYS 1 157      37.203  50.763  72.618  0.00  0.00           H  
ATOM   2519  HB2 CYS 1 157      37.993  52.608  71.384  0.00  0.00           H  
ATOM   2520  HB3 CYS 1 157      36.883  52.107  69.998  0.00  0.00           H  
ATOM   2521  N   GLN 1 158      34.902  50.255  70.861  0.00  0.00           N  
ATOM   2522  CA  GLN 1 158      33.774  49.364  70.309  0.00  0.00           C  
ATOM   2523  C   GLN 1 158      33.049  48.466  71.325  0.00  0.00           C  
ATOM   2524  O   GLN 1 158      32.349  47.546  70.871  0.00  0.00           O  
ATOM   2525  CB  GLN 1 158      32.821  50.283  69.517  0.00  0.00           C  
ATOM   2526  CG  GLN 1 158      31.780  49.720  68.590  0.00  0.00           C  
ATOM   2527  CD  GLN 1 158      32.222  49.200  67.206  0.00  0.00           C  
ATOM   2528  OE1 GLN 1 158      33.417  49.187  66.860  0.00  0.00           O  
ATOM   2529  NE2 GLN 1 158      31.358  48.739  66.413  0.00  0.00           N  
ATOM   2530  H   GLN 1 158      34.773  51.247  70.722  0.00  0.00           H  
ATOM   2531  HA  GLN 1 158      34.088  48.636  69.561  0.00  0.00           H  
ATOM   2532  HB2 GLN 1 158      33.442  50.857  68.829  0.00  0.00           H  
ATOM   2533  HB3 GLN 1 158      32.381  51.012  70.197  0.00  0.00           H  
ATOM   2534  HG2 GLN 1 158      30.987  50.454  68.447  0.00  0.00           H  
ATOM   2535  HG3 GLN 1 158      31.294  48.877  69.080  0.00  0.00           H  
ATOM   2536 HE21 GLN 1 158      31.735  48.165  65.672  0.00  0.00           H  
ATOM   2537 HE22 GLN 1 158      30.372  48.841  66.606  0.00  0.00           H  
ATOM   2538  N   GLY 1 159      32.978  48.811  72.623  0.00  0.00           N  
ATOM   2539  CA  GLY 1 159      32.206  48.281  73.673  0.00  0.00           C  
ATOM   2540  C   GLY 1 159      30.639  48.291  73.555  0.00  0.00           C  
ATOM   2541  O   GLY 1 159      30.099  47.544  72.752  0.00  0.00           O  
ATOM   2542  H   GLY 1 159      33.624  49.575  72.762  0.00  0.00           H  
ATOM   2543  HA2 GLY 1 159      32.677  47.316  73.866  0.00  0.00           H  
ATOM   2544  HA3 GLY 1 159      32.349  48.851  74.591  0.00  0.00           H  
ATOM   2545  N   ALA 1 160      29.977  48.963  74.472  0.00  0.00           N  
ATOM   2546  CA  ALA 1 160      28.565  49.035  74.464  0.00  0.00           C  
ATOM   2547  C   ALA 1 160      28.007  47.860  75.247  0.00  0.00           C  
ATOM   2548  O   ALA 1 160      26.840  47.435  74.891  0.00  0.00           O  
ATOM   2549  CB  ALA 1 160      28.165  50.419  74.925  0.00  0.00           C  
ATOM   2550  H   ALA 1 160      30.509  49.591  75.057  0.00  0.00           H  
ATOM   2551  HA  ALA 1 160      28.152  49.003  73.455  0.00  0.00           H  
ATOM   2552  HB1 ALA 1 160      27.079  50.433  75.018  0.00  0.00           H  
ATOM   2553  HB2 ALA 1 160      28.657  50.772  75.832  0.00  0.00           H  
ATOM   2554  HB3 ALA 1 160      28.571  51.143  74.218  0.00  0.00           H  
ATOM   2555  N   GLU 1 161      28.727  47.303  76.168  0.00  0.00           N  
ATOM   2556  CA  GLU 1 161      28.402  46.214  77.122  0.00  0.00           C  
ATOM   2557  C   GLU 1 161      27.403  46.753  78.095  0.00  0.00           C  
ATOM   2558  O   GLU 1 161      27.716  47.726  78.863  0.00  0.00           O  
ATOM   2559  CB  GLU 1 161      29.545  45.574  77.785  0.00  0.00           C  
ATOM   2560  CG  GLU 1 161      29.194  44.210  78.511  0.00  0.00           C  
ATOM   2561  CD  GLU 1 161      28.883  42.990  77.707  0.00  0.00           C  
ATOM   2562  OE1 GLU 1 161      28.244  42.039  78.149  0.00  0.00           O  
ATOM   2563  OE2 GLU 1 161      29.149  43.032  76.483  0.00  0.00           O  
ATOM   2564  H   GLU 1 161      29.534  47.824  76.482  0.00  0.00           H  
ATOM   2565  HA  GLU 1 161      27.954  45.363  76.610  0.00  0.00           H  
ATOM   2566  HB2 GLU 1 161      29.990  46.206  78.554  0.00  0.00           H  
ATOM   2567  HB3 GLU 1 161      30.269  45.337  77.005  0.00  0.00           H  
ATOM   2568  HG2 GLU 1 161      28.378  44.496  79.173  0.00  0.00           H  
ATOM   2569  HG3 GLU 1 161      29.986  43.886  79.186  0.00  0.00           H  
ATOM   2570  N   ALA 1 162      26.210  46.134  78.164  0.00  0.00           N  
ATOM   2571  CA  ALA 1 162      25.250  46.406  79.210  0.00  0.00           C  
ATOM   2572  C   ALA 1 162      24.683  47.865  79.232  0.00  0.00           C  
ATOM   2573  O   ALA 1 162      24.165  48.346  80.282  0.00  0.00           O  
ATOM   2574  CB  ALA 1 162      24.075  45.451  78.942  0.00  0.00           C  
ATOM   2575  H   ALA 1 162      25.864  45.559  77.410  0.00  0.00           H  
ATOM   2576  HA  ALA 1 162      25.706  46.303  80.194  0.00  0.00           H  
ATOM   2577  HB1 ALA 1 162      23.446  45.729  78.096  0.00  0.00           H  
ATOM   2578  HB2 ALA 1 162      24.435  44.427  78.838  0.00  0.00           H  
ATOM   2579  HB3 ALA 1 162      23.547  45.532  79.892  0.00  0.00           H  
ATOM   2580  N   PHE 1 163      24.910  48.481  78.098  0.00  0.00           N  
ATOM   2581  CA  PHE 1 163      24.410  49.829  77.839  0.00  0.00           C  
ATOM   2582  C   PHE 1 163      24.231  50.161  76.352  0.00  0.00           C  
ATOM   2583  O   PHE 1 163      24.497  49.417  75.496  0.00  0.00           O  
ATOM   2584  CB  PHE 1 163      25.395  50.859  78.620  0.00  0.00           C  
ATOM   2585  CG  PHE 1 163      25.044  52.349  78.402  0.00  0.00           C  
ATOM   2586  CD1 PHE 1 163      23.775  52.689  78.921  0.00  0.00           C  
ATOM   2587  CD2 PHE 1 163      25.849  53.227  77.747  0.00  0.00           C  
ATOM   2588  CE1 PHE 1 163      23.286  54.016  78.664  0.00  0.00           C  
ATOM   2589  CE2 PHE 1 163      25.407  54.570  77.526  0.00  0.00           C  
ATOM   2590  CZ  PHE 1 163      24.116  54.915  77.951  0.00  0.00           C  
ATOM   2591  H   PHE 1 163      25.347  48.056  77.292  0.00  0.00           H  
ATOM   2592  HA  PHE 1 163      23.402  49.846  78.253  0.00  0.00           H  
ATOM   2593  HB2 PHE 1 163      26.445  50.651  78.416  0.00  0.00           H  
ATOM   2594  HB3 PHE 1 163      25.230  50.671  79.681  0.00  0.00           H  
ATOM   2595  HD1 PHE 1 163      23.044  52.102  79.456  0.00  0.00           H  
ATOM   2596  HD2 PHE 1 163      26.838  52.884  77.479  0.00  0.00           H  
ATOM   2597  HE1 PHE 1 163      22.339  54.401  79.011  0.00  0.00           H  
ATOM   2598  HE2 PHE 1 163      25.996  55.366  77.096  0.00  0.00           H  
ATOM   2599  HZ  PHE 1 163      23.745  55.929  77.912  0.00  0.00           H  
ATOM   2600  N   GLU 1 164      23.528  51.293  75.982  0.00  0.00           N  
ATOM   2601  CA  GLU 1 164      23.073  51.590  74.638  0.00  0.00           C  
ATOM   2602  C   GLU 1 164      24.169  52.046  73.695  0.00  0.00           C  
ATOM   2603  O   GLU 1 164      25.158  52.722  74.058  0.00  0.00           O  
ATOM   2604  CB  GLU 1 164      21.970  52.707  74.799  0.00  0.00           C  
ATOM   2605  CG  GLU 1 164      21.247  53.077  73.466  0.00  0.00           C  
ATOM   2606  CD  GLU 1 164      20.526  51.884  72.931  0.00  0.00           C  
ATOM   2607  OE1 GLU 1 164      21.233  51.040  72.304  0.00  0.00           O  
ATOM   2608  OE2 GLU 1 164      19.321  51.748  73.251  0.00  0.00           O  
ATOM   2609  H   GLU 1 164      23.506  52.039  76.662  0.00  0.00           H  
ATOM   2610  HA  GLU 1 164      22.729  50.618  74.285  0.00  0.00           H  
ATOM   2611  HB2 GLU 1 164      22.360  53.645  75.194  0.00  0.00           H  
ATOM   2612  HB3 GLU 1 164      21.252  52.350  75.538  0.00  0.00           H  
ATOM   2613  HG2 GLU 1 164      21.994  53.377  72.732  0.00  0.00           H  
ATOM   2614  HG3 GLU 1 164      20.536  53.879  73.665  0.00  0.00           H  
ATOM   2615  N   ILE 1 165      24.037  51.562  72.444  0.00  0.00           N  
ATOM   2616  CA  ILE 1 165      24.933  51.586  71.339  0.00  0.00           C  
ATOM   2617  C   ILE 1 165      25.377  53.064  71.127  0.00  0.00           C  
ATOM   2618  O   ILE 1 165      26.373  53.604  71.583  0.00  0.00           O  
ATOM   2619  CB  ILE 1 165      26.083  50.557  71.526  0.00  0.00           C  
ATOM   2620  CG1 ILE 1 165      26.986  50.482  70.275  0.00  0.00           C  
ATOM   2621  CG2 ILE 1 165      25.617  49.110  71.853  0.00  0.00           C  
ATOM   2622  CD1 ILE 1 165      28.415  50.112  70.537  0.00  0.00           C  
ATOM   2623  H   ILE 1 165      23.167  51.064  72.326  0.00  0.00           H  
ATOM   2624  HA  ILE 1 165      24.472  51.191  70.434  0.00  0.00           H  
ATOM   2625  HB  ILE 1 165      26.623  50.865  72.422  0.00  0.00           H  
ATOM   2626 HG12 ILE 1 165      26.887  51.379  69.663  0.00  0.00           H  
ATOM   2627 HG13 ILE 1 165      26.570  49.683  69.662  0.00  0.00           H  
ATOM   2628 HG21 ILE 1 165      26.460  48.426  71.951  0.00  0.00           H  
ATOM   2629 HG22 ILE 1 165      25.227  49.096  72.870  0.00  0.00           H  
ATOM   2630 HG23 ILE 1 165      24.909  48.834  71.071  0.00  0.00           H  
ATOM   2631 HD11 ILE 1 165      28.490  49.051  70.775  0.00  0.00           H  
ATOM   2632 HD12 ILE 1 165      29.088  50.259  69.692  0.00  0.00           H  
ATOM   2633 HD13 ILE 1 165      28.838  50.599  71.415  0.00  0.00           H  
ATOM   2634  N   GLN 1 166      24.605  53.716  70.253  0.00  0.00           N  
ATOM   2635  CA  GLN 1 166      24.756  55.059  69.698  0.00  0.00           C  
ATOM   2636  C   GLN 1 166      25.648  55.038  68.458  0.00  0.00           C  
ATOM   2637  O   GLN 1 166      25.329  55.735  67.494  0.00  0.00           O  
ATOM   2638  CB  GLN 1 166      23.354  55.750  69.511  0.00  0.00           C  
ATOM   2639  CG  GLN 1 166      22.630  55.964  70.864  0.00  0.00           C  
ATOM   2640  CD  GLN 1 166      21.161  56.317  70.740  0.00  0.00           C  
ATOM   2641  OE1 GLN 1 166      20.469  56.176  69.738  0.00  0.00           O  
ATOM   2642  NE2 GLN 1 166      20.491  56.575  71.828  0.00  0.00           N  
ATOM   2643  H   GLN 1 166      23.730  53.252  70.052  0.00  0.00           H  
ATOM   2644  HA  GLN 1 166      25.365  55.642  70.389  0.00  0.00           H  
ATOM   2645  HB2 GLN 1 166      22.784  55.139  68.811  0.00  0.00           H  
ATOM   2646  HB3 GLN 1 166      23.430  56.768  69.132  0.00  0.00           H  
ATOM   2647  HG2 GLN 1 166      23.177  56.790  71.319  0.00  0.00           H  
ATOM   2648  HG3 GLN 1 166      22.857  55.185  71.592  0.00  0.00           H  
ATOM   2649 HE21 GLN 1 166      19.482  56.624  71.802  0.00  0.00           H  
ATOM   2650 HE22 GLN 1 166      20.893  56.590  72.754  0.00  0.00           H  
ATOM   2651  N   HIS 1 167      26.587  54.107  68.457  0.00  0.00           N  
ATOM   2652  CA  HIS 1 167      27.343  53.731  67.310  0.00  0.00           C  
ATOM   2653  C   HIS 1 167      28.286  54.763  66.636  0.00  0.00           C  
ATOM   2654  O   HIS 1 167      28.125  55.972  66.742  0.00  0.00           O  
ATOM   2655  CB  HIS 1 167      26.563  52.900  66.227  0.00  0.00           C  
ATOM   2656  CG  HIS 1 167      25.474  51.927  66.831  0.00  0.00           C  
ATOM   2657  ND1 HIS 1 167      25.717  50.595  67.175  0.00  0.00           N  
ATOM   2658  CD2 HIS 1 167      24.207  52.305  67.158  0.00  0.00           C  
ATOM   2659  CE1 HIS 1 167      24.542  50.195  67.641  0.00  0.00           C  
ATOM   2660  NE2 HIS 1 167      23.607  51.189  67.663  0.00  0.00           N  
ATOM   2661  H   HIS 1 167      26.846  53.755  69.367  0.00  0.00           H  
ATOM   2662  HA  HIS 1 167      27.996  52.968  67.733  0.00  0.00           H  
ATOM   2663  HB2 HIS 1 167      27.311  52.346  65.660  0.00  0.00           H  
ATOM   2664  HB3 HIS 1 167      26.102  53.568  65.500  0.00  0.00           H  
ATOM   2665  HD2 HIS 1 167      23.753  53.271  66.993  0.00  0.00           H  
ATOM   2666  HE1 HIS 1 167      24.378  49.206  68.043  0.00  0.00           H  
ATOM   2667  HE2 HIS 1 167      22.749  51.068  68.182  0.00  0.00           H  
ATOM   2668  N   SER 1 168      29.434  54.352  65.979  0.00  0.00           N  
ATOM   2669  CA  SER 1 168      30.433  55.217  65.448  0.00  0.00           C  
ATOM   2670  C   SER 1 168      30.040  55.692  64.026  0.00  0.00           C  
ATOM   2671  O   SER 1 168      29.545  54.879  63.209  0.00  0.00           O  
ATOM   2672  CB  SER 1 168      31.758  54.441  65.376  0.00  0.00           C  
ATOM   2673  OG  SER 1 168      32.848  55.178  64.886  0.00  0.00           O  
ATOM   2674  H   SER 1 168      29.717  53.388  66.081  0.00  0.00           H  
ATOM   2675  HA  SER 1 168      30.600  56.047  66.134  0.00  0.00           H  
ATOM   2676  HB2 SER 1 168      31.578  53.548  64.778  0.00  0.00           H  
ATOM   2677  HB3 SER 1 168      31.983  54.232  66.421  0.00  0.00           H  
ATOM   2678  HG  SER 1 168      33.720  54.801  65.026  0.00  0.00           H  
ATOM   2679  N   GLY 1 169      30.317  56.968  63.674  0.00  0.00           N  
ATOM   2680  CA  GLY 1 169      30.023  57.595  62.312  0.00  0.00           C  
ATOM   2681  C   GLY 1 169      30.724  56.929  61.053  0.00  0.00           C  
ATOM   2682  O   GLY 1 169      31.753  56.231  61.088  0.00  0.00           O  
ATOM   2683  H   GLY 1 169      30.858  57.519  64.324  0.00  0.00           H  
ATOM   2684  HA2 GLY 1 169      28.942  57.461  62.264  0.00  0.00           H  
ATOM   2685  HA3 GLY 1 169      30.260  58.657  62.251  0.00  0.00           H  
ATOM   2686  N   LEU 1 170      30.228  57.333  59.924  0.00  0.00           N  
ATOM   2687  CA  LEU 1 170      30.695  56.959  58.587  0.00  0.00           C  
ATOM   2688  C   LEU 1 170      31.664  57.998  57.954  0.00  0.00           C  
ATOM   2689  O   LEU 1 170      32.505  57.604  57.189  0.00  0.00           O  
ATOM   2690  CB  LEU 1 170      29.400  56.584  57.792  0.00  0.00           C  
ATOM   2691  CG  LEU 1 170      28.720  55.212  58.217  0.00  0.00           C  
ATOM   2692  CD1 LEU 1 170      27.318  55.061  57.587  0.00  0.00           C  
ATOM   2693  CD2 LEU 1 170      29.590  54.024  57.755  0.00  0.00           C  
ATOM   2694  H   LEU 1 170      29.349  57.821  60.025  0.00  0.00           H  
ATOM   2695  HA  LEU 1 170      31.254  56.026  58.657  0.00  0.00           H  
ATOM   2696  HB2 LEU 1 170      28.697  57.416  57.774  0.00  0.00           H  
ATOM   2697  HB3 LEU 1 170      29.843  56.376  56.818  0.00  0.00           H  
ATOM   2698  HG  LEU 1 170      28.525  55.189  59.289  0.00  0.00           H  
ATOM   2699 HD11 LEU 1 170      27.371  54.656  56.576  0.00  0.00           H  
ATOM   2700 HD12 LEU 1 170      26.766  54.387  58.241  0.00  0.00           H  
ATOM   2701 HD13 LEU 1 170      26.700  55.958  57.554  0.00  0.00           H  
ATOM   2702 HD21 LEU 1 170      30.415  53.868  58.451  0.00  0.00           H  
ATOM   2703 HD22 LEU 1 170      29.050  53.078  57.798  0.00  0.00           H  
ATOM   2704 HD23 LEU 1 170      29.788  54.118  56.688  0.00  0.00           H  
ATOM   2705  N   ALA 1 171      31.556  59.261  58.285  0.00  0.00           N  
ATOM   2706  CA  ALA 1 171      32.528  60.365  58.147  0.00  0.00           C  
ATOM   2707  C   ALA 1 171      33.929  60.141  58.751  0.00  0.00           C  
ATOM   2708  O   ALA 1 171      34.239  60.997  59.642  0.00  0.00           O  
ATOM   2709  CB  ALA 1 171      32.576  61.094  56.769  0.00  0.00           C  
ATOM   2710  H   ALA 1 171      30.715  59.414  58.822  0.00  0.00           H  
ATOM   2711  HA  ALA 1 171      32.111  61.173  58.748  0.00  0.00           H  
ATOM   2712  HB1 ALA 1 171      33.172  61.992  56.930  0.00  0.00           H  
ATOM   2713  HB2 ALA 1 171      33.127  60.461  56.073  0.00  0.00           H  
ATOM   2714  HB3 ALA 1 171      31.575  61.303  56.393  0.00  0.00           H  
ATOM   2715  N   ASN 1 172      34.679  59.106  58.398  0.00  0.00           N  
ATOM   2716  CA  ASN 1 172      35.921  58.616  58.956  0.00  0.00           C  
ATOM   2717  C   ASN 1 172      35.759  57.987  60.412  0.00  0.00           C  
ATOM   2718  O   ASN 1 172      34.899  58.428  61.129  0.00  0.00           O  
ATOM   2719  CB  ASN 1 172      37.118  59.529  58.848  0.00  0.00           C  
ATOM   2720  CG  ASN 1 172      37.437  59.818  57.390  0.00  0.00           C  
ATOM   2721  OD1 ASN 1 172      36.985  60.790  56.775  0.00  0.00           O  
ATOM   2722  ND2 ASN 1 172      38.293  59.021  56.820  0.00  0.00           N  
ATOM   2723  H   ASN 1 172      34.193  58.491  57.761  0.00  0.00           H  
ATOM   2724  HA  ASN 1 172      36.194  57.734  58.376  0.00  0.00           H  
ATOM   2725  HB2 ASN 1 172      36.868  60.440  59.392  0.00  0.00           H  
ATOM   2726  HB3 ASN 1 172      37.840  58.938  59.411  0.00  0.00           H  
ATOM   2727 HD21 ASN 1 172      38.692  59.156  55.902  0.00  0.00           H  
ATOM   2728 HD22 ASN 1 172      38.664  58.253  57.361  0.00  0.00           H  
ATOM   2729  N   GLY 1 173      36.607  57.026  60.818  0.00  0.00           N  
ATOM   2730  CA  GLY 1 173      36.465  56.540  62.173  0.00  0.00           C  
ATOM   2731  C   GLY 1 173      37.447  57.192  63.204  0.00  0.00           C  
ATOM   2732  O   GLY 1 173      38.249  58.088  62.967  0.00  0.00           O  
ATOM   2733  H   GLY 1 173      37.246  56.632  60.142  0.00  0.00           H  
ATOM   2734  HA2 GLY 1 173      35.453  56.510  62.576  0.00  0.00           H  
ATOM   2735  HA3 GLY 1 173      36.801  55.505  62.107  0.00  0.00           H  
ATOM   2736  N   ILE 1 174      37.297  56.898  64.497  0.00  0.00           N  
ATOM   2737  CA  ILE 1 174      37.686  57.632  65.711  0.00  0.00           C  
ATOM   2738  C   ILE 1 174      39.235  57.791  65.795  0.00  0.00           C  
ATOM   2739  O   ILE 1 174      39.748  58.851  66.078  0.00  0.00           O  
ATOM   2740  CB  ILE 1 174      36.927  56.969  66.899  0.00  0.00           C  
ATOM   2741  CG1 ILE 1 174      35.366  57.050  66.819  0.00  0.00           C  
ATOM   2742  CG2 ILE 1 174      37.382  57.675  68.176  0.00  0.00           C  
ATOM   2743  CD1 ILE 1 174      34.578  56.217  67.778  0.00  0.00           C  
ATOM   2744  H   ILE 1 174      36.821  56.027  64.684  0.00  0.00           H  
ATOM   2745  HA  ILE 1 174      37.351  58.669  65.697  0.00  0.00           H  
ATOM   2746  HB  ILE 1 174      37.130  55.899  66.938  0.00  0.00           H  
ATOM   2747 HG12 ILE 1 174      35.074  58.098  66.892  0.00  0.00           H  
ATOM   2748 HG13 ILE 1 174      35.013  56.810  65.816  0.00  0.00           H  
ATOM   2749 HG21 ILE 1 174      37.216  58.748  68.085  0.00  0.00           H  
ATOM   2750 HG22 ILE 1 174      36.748  57.239  68.949  0.00  0.00           H  
ATOM   2751 HG23 ILE 1 174      38.426  57.483  68.426  0.00  0.00           H  
ATOM   2752 HD11 ILE 1 174      34.501  56.714  68.745  0.00  0.00           H  
ATOM   2753 HD12 ILE 1 174      35.113  55.268  67.798  0.00  0.00           H  
ATOM   2754 HD13 ILE 1 174      33.613  55.890  67.393  0.00  0.00           H  
ATOM   2755  N   PHE 1 175      40.009  56.663  65.627  0.00  0.00           N  
ATOM   2756  CA  PHE 1 175      41.470  56.665  65.672  0.00  0.00           C  
ATOM   2757  C   PHE 1 175      41.998  57.686  64.670  0.00  0.00           C  
ATOM   2758  O   PHE 1 175      42.820  58.519  64.968  0.00  0.00           O  
ATOM   2759  CB  PHE 1 175      42.052  55.246  65.473  0.00  0.00           C  
ATOM   2760  CG  PHE 1 175      43.543  55.179  65.327  0.00  0.00           C  
ATOM   2761  CD1 PHE 1 175      44.431  55.497  66.419  0.00  0.00           C  
ATOM   2762  CD2 PHE 1 175      44.124  54.770  64.095  0.00  0.00           C  
ATOM   2763  CE1 PHE 1 175      45.824  55.197  66.295  0.00  0.00           C  
ATOM   2764  CE2 PHE 1 175      45.486  54.525  63.973  0.00  0.00           C  
ATOM   2765  CZ  PHE 1 175      46.366  54.739  65.107  0.00  0.00           C  
ATOM   2766  H   PHE 1 175      39.458  55.842  65.421  0.00  0.00           H  
ATOM   2767  HA  PHE 1 175      41.857  56.922  66.658  0.00  0.00           H  
ATOM   2768  HB2 PHE 1 175      41.757  54.508  66.219  0.00  0.00           H  
ATOM   2769  HB3 PHE 1 175      41.653  54.876  64.528  0.00  0.00           H  
ATOM   2770  HD1 PHE 1 175      44.020  56.004  67.279  0.00  0.00           H  
ATOM   2771  HD2 PHE 1 175      43.488  54.717  63.224  0.00  0.00           H  
ATOM   2772  HE1 PHE 1 175      46.473  55.467  67.115  0.00  0.00           H  
ATOM   2773  HE2 PHE 1 175      45.893  54.444  62.976  0.00  0.00           H  
ATOM   2774  HZ  PHE 1 175      47.436  54.633  65.010  0.00  0.00           H  
ATOM   2775  N   MET 1 176      41.450  57.596  63.407  0.00  0.00           N  
ATOM   2776  CA  MET 1 176      41.792  58.501  62.302  0.00  0.00           C  
ATOM   2777  C   MET 1 176      41.438  59.968  62.604  0.00  0.00           C  
ATOM   2778  O   MET 1 176      42.287  60.764  62.288  0.00  0.00           O  
ATOM   2779  CB  MET 1 176      41.184  57.997  60.959  0.00  0.00           C  
ATOM   2780  CG  MET 1 176      42.065  58.446  59.722  0.00  0.00           C  
ATOM   2781  SD  MET 1 176      43.848  58.035  59.799  0.00  0.00           S  
ATOM   2782  CE  MET 1 176      43.708  56.132  59.762  0.00  0.00           C  
ATOM   2783  H   MET 1 176      40.712  56.913  63.313  0.00  0.00           H  
ATOM   2784  HA  MET 1 176      42.879  58.565  62.348  0.00  0.00           H  
ATOM   2785  HB2 MET 1 176      40.936  56.939  60.874  0.00  0.00           H  
ATOM   2786  HB3 MET 1 176      40.225  58.480  60.768  0.00  0.00           H  
ATOM   2787  HG2 MET 1 176      41.562  58.137  58.806  0.00  0.00           H  
ATOM   2788  HG3 MET 1 176      41.862  59.514  59.795  0.00  0.00           H  
ATOM   2789  HE1 MET 1 176      44.655  55.608  59.633  0.00  0.00           H  
ATOM   2790  HE2 MET 1 176      43.199  55.849  60.684  0.00  0.00           H  
ATOM   2791  HE3 MET 1 176      43.152  55.874  58.861  0.00  0.00           H  
ATOM   2792  N   LYS 1 177      40.291  60.181  63.254  0.00  0.00           N  
ATOM   2793  CA  LYS 1 177      39.903  61.527  63.624  0.00  0.00           C  
ATOM   2794  C   LYS 1 177      40.862  62.191  64.606  0.00  0.00           C  
ATOM   2795  O   LYS 1 177      41.156  63.382  64.419  0.00  0.00           O  
ATOM   2796  CB  LYS 1 177      38.476  61.519  64.176  0.00  0.00           C  
ATOM   2797  CG  LYS 1 177      37.416  61.381  63.092  0.00  0.00           C  
ATOM   2798  CD  LYS 1 177      36.036  61.710  63.689  0.00  0.00           C  
ATOM   2799  CE  LYS 1 177      35.180  61.503  62.460  0.00  0.00           C  
ATOM   2800  NZ  LYS 1 177      33.753  61.561  62.663  0.00  0.00           N  
ATOM   2801  H   LYS 1 177      39.558  59.487  63.264  0.00  0.00           H  
ATOM   2802  HA  LYS 1 177      39.843  62.178  62.752  0.00  0.00           H  
ATOM   2803  HB2 LYS 1 177      38.393  60.741  64.935  0.00  0.00           H  
ATOM   2804  HB3 LYS 1 177      38.323  62.474  64.679  0.00  0.00           H  
ATOM   2805  HG2 LYS 1 177      37.636  61.998  62.221  0.00  0.00           H  
ATOM   2806  HG3 LYS 1 177      37.471  60.350  62.742  0.00  0.00           H  
ATOM   2807  HD2 LYS 1 177      35.809  60.956  64.442  0.00  0.00           H  
ATOM   2808  HD3 LYS 1 177      36.036  62.759  63.987  0.00  0.00           H  
ATOM   2809  HE2 LYS 1 177      35.516  62.275  61.767  0.00  0.00           H  
ATOM   2810  HE3 LYS 1 177      35.400  60.542  61.996  0.00  0.00           H  
ATOM   2811  HZ1 LYS 1 177      33.511  62.541  62.622  0.00  0.00           H  
ATOM   2812  HZ2 LYS 1 177      33.308  61.182  61.839  0.00  0.00           H  
ATOM   2813  HZ3 LYS 1 177      33.449  60.988  63.436  0.00  0.00           H  
ATOM   2814  N   PHE 1 178      41.279  61.534  65.646  0.00  0.00           N  
ATOM   2815  CA  PHE 1 178      42.263  62.102  66.613  0.00  0.00           C  
ATOM   2816  C   PHE 1 178      43.702  62.101  65.987  0.00  0.00           C  
ATOM   2817  O   PHE 1 178      44.433  63.081  66.149  0.00  0.00           O  
ATOM   2818  CB  PHE 1 178      42.220  61.376  68.014  0.00  0.00           C  
ATOM   2819  CG  PHE 1 178      40.759  61.330  68.542  0.00  0.00           C  
ATOM   2820  CD1 PHE 1 178      39.929  62.483  68.638  0.00  0.00           C  
ATOM   2821  CD2 PHE 1 178      40.345  60.144  69.188  0.00  0.00           C  
ATOM   2822  CE1 PHE 1 178      38.595  62.342  69.082  0.00  0.00           C  
ATOM   2823  CE2 PHE 1 178      38.992  60.058  69.636  0.00  0.00           C  
ATOM   2824  CZ  PHE 1 178      38.132  61.118  69.585  0.00  0.00           C  
ATOM   2825  H   PHE 1 178      40.992  60.582  65.826  0.00  0.00           H  
ATOM   2826  HA  PHE 1 178      42.048  63.127  66.913  0.00  0.00           H  
ATOM   2827  HB2 PHE 1 178      42.710  60.404  67.954  0.00  0.00           H  
ATOM   2828  HB3 PHE 1 178      42.727  62.004  68.746  0.00  0.00           H  
ATOM   2829  HD1 PHE 1 178      40.308  63.354  68.125  0.00  0.00           H  
ATOM   2830  HD2 PHE 1 178      40.907  59.239  69.011  0.00  0.00           H  
ATOM   2831  HE1 PHE 1 178      37.924  63.184  68.989  0.00  0.00           H  
ATOM   2832  HE2 PHE 1 178      38.685  59.107  70.045  0.00  0.00           H  
ATOM   2833  HZ  PHE 1 178      37.196  61.076  70.122  0.00  0.00           H  
ATOM   2834  N   LEU 1 179      44.067  60.985  65.274  0.00  0.00           N  
ATOM   2835  CA  LEU 1 179      45.349  60.918  64.572  0.00  0.00           C  
ATOM   2836  C   LEU 1 179      45.536  62.114  63.573  0.00  0.00           C  
ATOM   2837  O   LEU 1 179      46.569  62.814  63.608  0.00  0.00           O  
ATOM   2838  CB  LEU 1 179      45.526  59.527  64.007  0.00  0.00           C  
ATOM   2839  CG  LEU 1 179      46.873  59.117  63.292  0.00  0.00           C  
ATOM   2840  CD1 LEU 1 179      47.957  59.074  64.360  0.00  0.00           C  
ATOM   2841  CD2 LEU 1 179      46.753  57.773  62.650  0.00  0.00           C  
ATOM   2842  H   LEU 1 179      43.451  60.190  65.373  0.00  0.00           H  
ATOM   2843  HA  LEU 1 179      46.185  61.028  65.262  0.00  0.00           H  
ATOM   2844  HB2 LEU 1 179      45.319  58.835  64.823  0.00  0.00           H  
ATOM   2845  HB3 LEU 1 179      44.827  59.464  63.173  0.00  0.00           H  
ATOM   2846  HG  LEU 1 179      47.070  59.839  62.500  0.00  0.00           H  
ATOM   2847 HD11 LEU 1 179      47.798  58.181  64.964  0.00  0.00           H  
ATOM   2848 HD12 LEU 1 179      48.924  58.916  63.881  0.00  0.00           H  
ATOM   2849 HD13 LEU 1 179      47.983  59.999  64.935  0.00  0.00           H  
ATOM   2850 HD21 LEU 1 179      45.870  57.844  62.015  0.00  0.00           H  
ATOM   2851 HD22 LEU 1 179      47.666  57.383  62.200  0.00  0.00           H  
ATOM   2852 HD23 LEU 1 179      46.434  56.995  63.343  0.00  0.00           H  
ATOM   2853  N   LYS 1 180      44.615  62.262  62.579  0.00  0.00           N  
ATOM   2854  CA  LYS 1 180      44.760  63.230  61.471  0.00  0.00           C  
ATOM   2855  C   LYS 1 180      44.980  64.783  61.850  0.00  0.00           C  
ATOM   2856  O   LYS 1 180      45.686  65.483  61.097  0.00  0.00           O  
ATOM   2857  CB  LYS 1 180      43.359  63.181  60.694  0.00  0.00           C  
ATOM   2858  CG  LYS 1 180      43.403  64.114  59.434  0.00  0.00           C  
ATOM   2859  CD  LYS 1 180      42.098  64.171  58.545  0.00  0.00           C  
ATOM   2860  CE  LYS 1 180      42.346  65.120  57.423  0.00  0.00           C  
ATOM   2861  NZ  LYS 1 180      41.184  65.120  56.489  0.00  0.00           N  
ATOM   2862  H   LYS 1 180      43.817  61.643  62.579  0.00  0.00           H  
ATOM   2863  HA  LYS 1 180      45.549  62.789  60.861  0.00  0.00           H  
ATOM   2864  HB2 LYS 1 180      43.147  62.205  60.258  0.00  0.00           H  
ATOM   2865  HB3 LYS 1 180      42.575  63.583  61.335  0.00  0.00           H  
ATOM   2866  HG2 LYS 1 180      43.615  65.137  59.744  0.00  0.00           H  
ATOM   2867  HG3 LYS 1 180      44.232  63.730  58.839  0.00  0.00           H  
ATOM   2868  HD2 LYS 1 180      42.023  63.177  58.104  0.00  0.00           H  
ATOM   2869  HD3 LYS 1 180      41.318  64.536  59.212  0.00  0.00           H  
ATOM   2870  HE2 LYS 1 180      42.626  66.121  57.752  0.00  0.00           H  
ATOM   2871  HE3 LYS 1 180      43.248  64.795  56.905  0.00  0.00           H  
ATOM   2872  HZ1 LYS 1 180      40.767  64.201  56.450  0.00  0.00           H  
ATOM   2873  HZ2 LYS 1 180      40.492  65.784  56.805  0.00  0.00           H  
ATOM   2874  HZ3 LYS 1 180      41.400  65.405  55.544  0.00  0.00           H  
ATOM   2875  N   ASP 1 181      44.476  65.121  63.034  0.00  0.00           N  
ATOM   2876  CA  ASP 1 181      44.767  66.423  63.590  0.00  0.00           C  
ATOM   2877  C   ASP 1 181      46.194  66.608  64.322  0.00  0.00           C  
ATOM   2878  O   ASP 1 181      46.681  67.698  64.610  0.00  0.00           O  
ATOM   2879  CB  ASP 1 181      43.683  66.796  64.575  0.00  0.00           C  
ATOM   2880  CG  ASP 1 181      43.711  68.209  65.022  0.00  0.00           C  
ATOM   2881  OD1 ASP 1 181      42.865  68.390  65.980  0.00  0.00           O  
ATOM   2882  OD2 ASP 1 181      44.369  69.101  64.499  0.00  0.00           O  
ATOM   2883  H   ASP 1 181      43.891  64.502  63.576  0.00  0.00           H  
ATOM   2884  HA  ASP 1 181      44.728  67.198  62.824  0.00  0.00           H  
ATOM   2885  HB2 ASP 1 181      42.725  66.653  64.075  0.00  0.00           H  
ATOM   2886  HB3 ASP 1 181      43.535  66.108  65.407  0.00  0.00           H  
ATOM   2887  N   ARG 1 182      46.762  65.499  64.614  0.00  0.00           N  
ATOM   2888  CA  ARG 1 182      47.924  65.428  65.548  0.00  0.00           C  
ATOM   2889  C   ARG 1 182      49.213  64.951  64.876  0.00  0.00           C  
ATOM   2890  O   ARG 1 182      50.292  65.222  65.343  0.00  0.00           O  
ATOM   2891  CB  ARG 1 182      47.626  64.363  66.622  0.00  0.00           C  
ATOM   2892  CG  ARG 1 182      46.612  64.827  67.695  0.00  0.00           C  
ATOM   2893  CD  ARG 1 182      46.361  63.652  68.740  0.00  0.00           C  
ATOM   2894  NE  ARG 1 182      45.782  64.245  69.949  0.00  0.00           N  
ATOM   2895  CZ  ARG 1 182      46.451  65.000  70.796  0.00  0.00           C  
ATOM   2896  NH1 ARG 1 182      47.719  65.270  70.617  0.00  0.00           N  
ATOM   2897  NH2 ARG 1 182      45.872  65.504  71.780  0.00  0.00           N  
ATOM   2898  H   ARG 1 182      46.399  64.682  64.143  0.00  0.00           H  
ATOM   2899  HA  ARG 1 182      48.075  66.422  65.968  0.00  0.00           H  
ATOM   2900  HB2 ARG 1 182      47.158  63.489  66.169  0.00  0.00           H  
ATOM   2901  HB3 ARG 1 182      48.560  63.991  67.044  0.00  0.00           H  
ATOM   2902  HG2 ARG 1 182      47.213  65.579  68.206  0.00  0.00           H  
ATOM   2903  HG3 ARG 1 182      45.650  65.209  67.356  0.00  0.00           H  
ATOM   2904  HD2 ARG 1 182      45.694  62.987  68.192  0.00  0.00           H  
ATOM   2905  HD3 ARG 1 182      47.315  63.138  68.853  0.00  0.00           H  
ATOM   2906  HE  ARG 1 182      44.786  64.156  70.089  0.00  0.00           H  
ATOM   2907 HH11 ARG 1 182      48.124  66.009  71.173  0.00  0.00           H  
ATOM   2908 HH12 ARG 1 182      48.329  64.730  70.021  0.00  0.00           H  
ATOM   2909 HH21 ARG 1 182      46.404  66.038  72.451  0.00  0.00           H  
ATOM   2910 HH22 ARG 1 182      44.906  65.232  71.897  0.00  0.00           H  
ATOM   2911  N   LEU 1 183      49.097  64.233  63.733  0.00  0.00           N  
ATOM   2912  CA  LEU 1 183      50.211  63.491  63.203  0.00  0.00           C  
ATOM   2913  C   LEU 1 183      51.454  64.290  62.705  0.00  0.00           C  
ATOM   2914  O   LEU 1 183      52.593  63.846  62.763  0.00  0.00           O  
ATOM   2915  CB  LEU 1 183      49.689  62.491  62.128  0.00  0.00           C  
ATOM   2916  CG  LEU 1 183      50.575  61.337  61.679  0.00  0.00           C  
ATOM   2917  CD1 LEU 1 183      51.200  60.529  62.925  0.00  0.00           C  
ATOM   2918  CD2 LEU 1 183      49.864  60.467  60.652  0.00  0.00           C  
ATOM   2919  H   LEU 1 183      48.203  63.945  63.364  0.00  0.00           H  
ATOM   2920  HA  LEU 1 183      50.553  62.836  64.004  0.00  0.00           H  
ATOM   2921  HB2 LEU 1 183      48.714  62.163  62.489  0.00  0.00           H  
ATOM   2922  HB3 LEU 1 183      49.333  63.066  61.273  0.00  0.00           H  
ATOM   2923  HG  LEU 1 183      51.464  61.807  61.258  0.00  0.00           H  
ATOM   2924 HD11 LEU 1 183      51.350  59.495  62.614  0.00  0.00           H  
ATOM   2925 HD12 LEU 1 183      52.115  61.053  63.199  0.00  0.00           H  
ATOM   2926 HD13 LEU 1 183      50.589  60.548  63.827  0.00  0.00           H  
ATOM   2927 HD21 LEU 1 183      50.364  59.500  60.602  0.00  0.00           H  
ATOM   2928 HD22 LEU 1 183      48.911  60.129  61.059  0.00  0.00           H  
ATOM   2929 HD23 LEU 1 183      49.778  60.931  59.670  0.00  0.00           H  
ATOM   2930  N   LEU 1 184      51.188  65.369  62.007  0.00  0.00           N  
ATOM   2931  CA  LEU 1 184      52.188  66.245  61.269  0.00  0.00           C  
ATOM   2932  C   LEU 1 184      52.918  67.169  62.235  0.00  0.00           C  
ATOM   2933  O   LEU 1 184      53.132  68.355  61.865  0.00  0.00           O  
ATOM   2934  CB  LEU 1 184      51.415  66.945  60.058  0.00  0.00           C  
ATOM   2935  CG  LEU 1 184      50.869  66.174  58.851  0.00  0.00           C  
ATOM   2936  CD1 LEU 1 184      50.592  67.070  57.735  0.00  0.00           C  
ATOM   2937  CD2 LEU 1 184      51.734  64.999  58.447  0.00  0.00           C  
ATOM   2938  H   LEU 1 184      50.187  65.464  61.910  0.00  0.00           H  
ATOM   2939  HA  LEU 1 184      52.950  65.622  60.801  0.00  0.00           H  
ATOM   2940  HB2 LEU 1 184      50.711  67.574  60.603  0.00  0.00           H  
ATOM   2941  HB3 LEU 1 184      52.127  67.672  59.668  0.00  0.00           H  
ATOM   2942  HG  LEU 1 184      49.873  65.806  59.098  0.00  0.00           H  
ATOM   2943 HD11 LEU 1 184      49.858  67.820  58.030  0.00  0.00           H  
ATOM   2944 HD12 LEU 1 184      51.472  67.580  57.342  0.00  0.00           H  
ATOM   2945 HD13 LEU 1 184      50.100  66.566  56.903  0.00  0.00           H  
ATOM   2946 HD21 LEU 1 184      51.784  64.344  59.317  0.00  0.00           H  
ATOM   2947 HD22 LEU 1 184      51.325  64.442  57.604  0.00  0.00           H  
ATOM   2948 HD23 LEU 1 184      52.747  65.324  58.208  0.00  0.00           H  
ATOM   2949  N   GLU 1 185      53.200  66.671  63.438  0.00  0.00           N  
ATOM   2950  CA  GLU 1 185      53.946  67.327  64.474  0.00  0.00           C  
ATOM   2951  C   GLU 1 185      55.317  66.643  64.762  0.00  0.00           C  
ATOM   2952  O   GLU 1 185      55.406  65.487  64.679  0.00  0.00           O  
ATOM   2953  CB  GLU 1 185      53.170  67.460  65.773  0.00  0.00           C  
ATOM   2954  CG  GLU 1 185      52.042  68.517  65.625  0.00  0.00           C  
ATOM   2955  CD  GLU 1 185      52.400  69.899  65.291  0.00  0.00           C  
ATOM   2956  OE1 GLU 1 185      51.636  70.637  64.685  0.00  0.00           O  
ATOM   2957  OE2 GLU 1 185      53.535  70.213  65.591  0.00  0.00           O  
ATOM   2958  H   GLU 1 185      53.027  65.680  63.534  0.00  0.00           H  
ATOM   2959  HA  GLU 1 185      54.271  68.312  64.139  0.00  0.00           H  
ATOM   2960  HB2 GLU 1 185      52.735  66.508  66.078  0.00  0.00           H  
ATOM   2961  HB3 GLU 1 185      53.755  67.722  66.655  0.00  0.00           H  
ATOM   2962  HG2 GLU 1 185      51.323  68.084  64.930  0.00  0.00           H  
ATOM   2963  HG3 GLU 1 185      51.340  68.580  66.456  0.00  0.00           H  
ATOM   2964  N   ASP 1 186      56.317  67.448  65.065  0.00  0.00           N  
ATOM   2965  CA  ASP 1 186      57.760  67.014  65.164  0.00  0.00           C  
ATOM   2966  C   ASP 1 186      57.989  66.352  66.566  0.00  0.00           C  
ATOM   2967  O   ASP 1 186      59.022  66.595  67.168  0.00  0.00           O  
ATOM   2968  CB  ASP 1 186      58.609  68.261  65.007  0.00  0.00           C  
ATOM   2969  CG  ASP 1 186      58.392  68.968  63.672  0.00  0.00           C  
ATOM   2970  OD1 ASP 1 186      58.546  70.196  63.485  0.00  0.00           O  
ATOM   2971  OD2 ASP 1 186      58.197  68.266  62.636  0.00  0.00           O  
ATOM   2972  H   ASP 1 186      56.008  68.363  65.361  0.00  0.00           H  
ATOM   2973  HA  ASP 1 186      57.946  66.330  64.336  0.00  0.00           H  
ATOM   2974  HB2 ASP 1 186      58.500  69.010  65.791  0.00  0.00           H  
ATOM   2975  HB3 ASP 1 186      59.657  67.971  64.936  0.00  0.00           H  
ATOM   2976  N   LYS 1 187      57.005  65.641  67.083  0.00  0.00           N  
ATOM   2977  CA  LYS 1 187      57.158  65.074  68.399  0.00  0.00           C  
ATOM   2978  C   LYS 1 187      57.817  63.643  68.262  0.00  0.00           C  
ATOM   2979  O   LYS 1 187      57.615  62.994  67.188  0.00  0.00           O  
ATOM   2980  CB  LYS 1 187      55.814  64.939  69.146  0.00  0.00           C  
ATOM   2981  CG  LYS 1 187      55.070  66.245  69.624  0.00  0.00           C  
ATOM   2982  CD  LYS 1 187      53.712  66.124  70.283  0.00  0.00           C  
ATOM   2983  CE  LYS 1 187      52.964  67.421  70.485  0.00  0.00           C  
ATOM   2984  NZ  LYS 1 187      51.780  67.240  71.274  0.00  0.00           N  
ATOM   2985  H   LYS 1 187      56.329  65.302  66.414  0.00  0.00           H  
ATOM   2986  HA  LYS 1 187      57.726  65.727  69.061  0.00  0.00           H  
ATOM   2987  HB2 LYS 1 187      55.190  64.287  68.534  0.00  0.00           H  
ATOM   2988  HB3 LYS 1 187      55.956  64.329  70.038  0.00  0.00           H  
ATOM   2989  HG2 LYS 1 187      55.669  66.767  70.371  0.00  0.00           H  
ATOM   2990  HG3 LYS 1 187      54.833  66.771  68.699  0.00  0.00           H  
ATOM   2991  HD2 LYS 1 187      53.054  65.437  69.750  0.00  0.00           H  
ATOM   2992  HD3 LYS 1 187      53.840  65.661  71.261  0.00  0.00           H  
ATOM   2993  HE2 LYS 1 187      53.651  68.164  70.890  0.00  0.00           H  
ATOM   2994  HE3 LYS 1 187      52.614  67.891  69.565  0.00  0.00           H  
ATOM   2995  HZ1 LYS 1 187      50.928  67.544  70.824  0.00  0.00           H  
ATOM   2996  HZ2 LYS 1 187      51.654  66.286  71.582  0.00  0.00           H  
ATOM   2997  HZ3 LYS 1 187      51.891  67.769  72.127  0.00  0.00           H  
ATOM   2998  N   LYS 1 188      58.550  63.137  69.263  0.00  0.00           N  
ATOM   2999  CA  LYS 1 188      58.691  61.627  69.365  0.00  0.00           C  
ATOM   3000  C   LYS 1 188      57.416  60.904  69.236  0.00  0.00           C  
ATOM   3001  O   LYS 1 188      56.424  61.082  69.904  0.00  0.00           O  
ATOM   3002  CB  LYS 1 188      59.464  61.284  70.658  0.00  0.00           C  
ATOM   3003  CG  LYS 1 188      59.948  59.784  70.637  0.00  0.00           C  
ATOM   3004  CD  LYS 1 188      61.001  59.494  71.747  0.00  0.00           C  
ATOM   3005  CE  LYS 1 188      61.415  58.004  71.700  0.00  0.00           C  
ATOM   3006  NZ  LYS 1 188      62.310  57.810  72.836  0.00  0.00           N  
ATOM   3007  H   LYS 1 188      58.571  63.656  70.129  0.00  0.00           H  
ATOM   3008  HA  LYS 1 188      59.297  61.326  68.510  0.00  0.00           H  
ATOM   3009  HB2 LYS 1 188      60.291  61.993  70.674  0.00  0.00           H  
ATOM   3010  HB3 LYS 1 188      58.823  61.443  71.525  0.00  0.00           H  
ATOM   3011  HG2 LYS 1 188      59.077  59.164  70.849  0.00  0.00           H  
ATOM   3012  HG3 LYS 1 188      60.406  59.526  69.682  0.00  0.00           H  
ATOM   3013  HD2 LYS 1 188      61.823  60.203  71.654  0.00  0.00           H  
ATOM   3014  HD3 LYS 1 188      60.559  59.636  72.733  0.00  0.00           H  
ATOM   3015  HE2 LYS 1 188      60.488  57.446  71.830  0.00  0.00           H  
ATOM   3016  HE3 LYS 1 188      61.966  57.777  70.787  0.00  0.00           H  
ATOM   3017  HZ1 LYS 1 188      61.958  58.066  73.747  0.00  0.00           H  
ATOM   3018  HZ2 LYS 1 188      62.697  56.879  72.905  0.00  0.00           H  
ATOM   3019  HZ3 LYS 1 188      63.008  58.532  72.731  0.00  0.00           H  
ATOM   3020  N   ILE 1 189      57.507  59.880  68.328  0.00  0.00           N  
ATOM   3021  CA  ILE 1 189      56.504  59.013  67.866  0.00  0.00           C  
ATOM   3022  C   ILE 1 189      55.802  58.276  69.093  0.00  0.00           C  
ATOM   3023  O   ILE 1 189      54.608  57.955  68.977  0.00  0.00           O  
ATOM   3024  CB  ILE 1 189      57.140  58.018  66.878  0.00  0.00           C  
ATOM   3025  CG1 ILE 1 189      56.095  57.033  66.303  0.00  0.00           C  
ATOM   3026  CG2 ILE 1 189      58.384  57.187  67.624  0.00  0.00           C  
ATOM   3027  CD1 ILE 1 189      54.862  57.593  65.473  0.00  0.00           C  
ATOM   3028  H   ILE 1 189      58.431  59.866  67.920  0.00  0.00           H  
ATOM   3029  HA  ILE 1 189      55.785  59.600  67.294  0.00  0.00           H  
ATOM   3030  HB  ILE 1 189      57.594  58.558  66.048  0.00  0.00           H  
ATOM   3031 HG12 ILE 1 189      56.620  56.370  65.616  0.00  0.00           H  
ATOM   3032 HG13 ILE 1 189      55.625  56.428  67.079  0.00  0.00           H  
ATOM   3033 HG21 ILE 1 189      59.203  57.851  67.902  0.00  0.00           H  
ATOM   3034 HG22 ILE 1 189      57.913  56.652  68.449  0.00  0.00           H  
ATOM   3035 HG23 ILE 1 189      58.795  56.478  66.905  0.00  0.00           H  
ATOM   3036 HD11 ILE 1 189      54.204  58.100  66.178  0.00  0.00           H  
ATOM   3037 HD12 ILE 1 189      55.267  58.306  64.754  0.00  0.00           H  
ATOM   3038 HD13 ILE 1 189      54.300  56.836  64.927  0.00  0.00           H  
ATOM   3039  N   THR 1 190      56.534  58.044  70.162  0.00  0.00           N  
ATOM   3040  CA  THR 1 190      55.954  57.430  71.376  0.00  0.00           C  
ATOM   3041  C   THR 1 190      55.225  58.516  72.298  0.00  0.00           C  
ATOM   3042  O   THR 1 190      54.063  58.217  72.746  0.00  0.00           O  
ATOM   3043  CB  THR 1 190      57.044  56.760  72.214  0.00  0.00           C  
ATOM   3044  OG1 THR 1 190      58.178  57.520  72.475  0.00  0.00           O  
ATOM   3045  CG2 THR 1 190      57.457  55.376  71.595  0.00  0.00           C  
ATOM   3046  H   THR 1 190      57.410  58.535  70.271  0.00  0.00           H  
ATOM   3047  HA  THR 1 190      55.220  56.656  71.154  0.00  0.00           H  
ATOM   3048  HB  THR 1 190      56.696  56.483  73.208  0.00  0.00           H  
ATOM   3049  HG1 THR 1 190      58.542  57.260  73.325  0.00  0.00           H  
ATOM   3050 HG21 THR 1 190      56.572  54.742  71.549  0.00  0.00           H  
ATOM   3051 HG22 THR 1 190      58.004  55.460  70.656  0.00  0.00           H  
ATOM   3052 HG23 THR 1 190      58.157  54.898  72.280  0.00  0.00           H  
ATOM   3053  N   VAL 1 191      55.726  59.733  72.450  0.00  0.00           N  
ATOM   3054  CA  VAL 1 191      55.021  60.937  72.958  0.00  0.00           C  
ATOM   3055  C   VAL 1 191      53.703  61.190  72.116  0.00  0.00           C  
ATOM   3056  O   VAL 1 191      52.720  61.433  72.752  0.00  0.00           O  
ATOM   3057  CB  VAL 1 191      56.064  62.068  73.179  0.00  0.00           C  
ATOM   3058  CG1 VAL 1 191      55.312  63.492  73.269  0.00  0.00           C  
ATOM   3059  CG2 VAL 1 191      56.927  61.996  74.387  0.00  0.00           C  
ATOM   3060  H   VAL 1 191      56.684  59.901  72.180  0.00  0.00           H  
ATOM   3061  HA  VAL 1 191      54.584  60.727  73.934  0.00  0.00           H  
ATOM   3062  HB  VAL 1 191      56.665  61.985  72.273  0.00  0.00           H  
ATOM   3063 HG11 VAL 1 191      54.747  63.483  74.201  0.00  0.00           H  
ATOM   3064 HG12 VAL 1 191      56.143  64.197  73.268  0.00  0.00           H  
ATOM   3065 HG13 VAL 1 191      54.763  63.658  72.342  0.00  0.00           H  
ATOM   3066 HG21 VAL 1 191      57.788  62.662  74.333  0.00  0.00           H  
ATOM   3067 HG22 VAL 1 191      56.314  62.289  75.239  0.00  0.00           H  
ATOM   3068 HG23 VAL 1 191      57.256  60.958  74.446  0.00  0.00           H  
ATOM   3069  N   LEU 1 192      53.775  61.160  70.831  0.00  0.00           N  
ATOM   3070  CA  LEU 1 192      52.708  61.516  69.929  0.00  0.00           C  
ATOM   3071  C   LEU 1 192      51.577  60.435  69.918  0.00  0.00           C  
ATOM   3072  O   LEU 1 192      50.433  60.780  70.215  0.00  0.00           O  
ATOM   3073  CB  LEU 1 192      53.320  61.460  68.516  0.00  0.00           C  
ATOM   3074  CG  LEU 1 192      52.627  62.310  67.451  0.00  0.00           C  
ATOM   3075  CD1 LEU 1 192      53.432  62.574  66.177  0.00  0.00           C  
ATOM   3076  CD2 LEU 1 192      51.305  61.757  66.997  0.00  0.00           C  
ATOM   3077  H   LEU 1 192      54.646  60.813  70.456  0.00  0.00           H  
ATOM   3078  HA  LEU 1 192      52.317  62.531  70.000  0.00  0.00           H  
ATOM   3079  HB2 LEU 1 192      54.272  61.985  68.590  0.00  0.00           H  
ATOM   3080  HB3 LEU 1 192      53.428  60.426  68.187  0.00  0.00           H  
ATOM   3081  HG  LEU 1 192      52.480  63.248  67.987  0.00  0.00           H  
ATOM   3082 HD11 LEU 1 192      53.687  61.620  65.716  0.00  0.00           H  
ATOM   3083 HD12 LEU 1 192      52.752  63.224  65.626  0.00  0.00           H  
ATOM   3084 HD13 LEU 1 192      54.253  63.187  66.549  0.00  0.00           H  
ATOM   3085 HD21 LEU 1 192      50.515  61.812  67.745  0.00  0.00           H  
ATOM   3086 HD22 LEU 1 192      50.879  62.262  66.130  0.00  0.00           H  
ATOM   3087 HD23 LEU 1 192      51.384  60.723  66.659  0.00  0.00           H  
ATOM   3088  N   LEU 1 193      51.930  59.144  69.929  0.00  0.00           N  
ATOM   3089  CA  LEU 1 193      50.961  58.027  70.008  0.00  0.00           C  
ATOM   3090  C   LEU 1 193      50.386  57.892  71.410  0.00  0.00           C  
ATOM   3091  O   LEU 1 193      49.229  57.520  71.448  0.00  0.00           O  
ATOM   3092  CB  LEU 1 193      51.692  56.741  69.634  0.00  0.00           C  
ATOM   3093  CG  LEU 1 193      50.854  55.533  69.361  0.00  0.00           C  
ATOM   3094  CD1 LEU 1 193      49.928  55.782  68.193  0.00  0.00           C  
ATOM   3095  CD2 LEU 1 193      51.861  54.412  68.887  0.00  0.00           C  
ATOM   3096  H   LEU 1 193      52.893  58.922  69.723  0.00  0.00           H  
ATOM   3097  HA  LEU 1 193      50.112  58.206  69.349  0.00  0.00           H  
ATOM   3098  HB2 LEU 1 193      52.304  56.957  68.758  0.00  0.00           H  
ATOM   3099  HB3 LEU 1 193      52.382  56.544  70.455  0.00  0.00           H  
ATOM   3100  HG  LEU 1 193      50.363  55.246  70.291  0.00  0.00           H  
ATOM   3101 HD11 LEU 1 193      50.479  56.149  67.327  0.00  0.00           H  
ATOM   3102 HD12 LEU 1 193      49.430  54.873  67.857  0.00  0.00           H  
ATOM   3103 HD13 LEU 1 193      49.045  56.353  68.480  0.00  0.00           H  
ATOM   3104 HD21 LEU 1 193      51.277  53.494  68.951  0.00  0.00           H  
ATOM   3105 HD22 LEU 1 193      52.292  54.590  67.902  0.00  0.00           H  
ATOM   3106 HD23 LEU 1 193      52.653  54.202  69.605  0.00  0.00           H  
ATOM   3107  N   ASP 1 194      51.059  58.185  72.505  0.00  0.00           N  
ATOM   3108  CA  ASP 1 194      50.508  58.205  73.859  0.00  0.00           C  
ATOM   3109  C   ASP 1 194      49.440  59.256  73.933  0.00  0.00           C  
ATOM   3110  O   ASP 1 194      48.355  58.966  74.553  0.00  0.00           O  
ATOM   3111  CB  ASP 1 194      51.662  58.510  74.818  0.00  0.00           C  
ATOM   3112  CG  ASP 1 194      51.181  58.829  76.240  0.00  0.00           C  
ATOM   3113  OD1 ASP 1 194      50.891  57.892  76.985  0.00  0.00           O  
ATOM   3114  OD2 ASP 1 194      51.393  59.994  76.734  0.00  0.00           O  
ATOM   3115  H   ASP 1 194      52.051  58.332  72.387  0.00  0.00           H  
ATOM   3116  HA  ASP 1 194      50.092  57.240  74.152  0.00  0.00           H  
ATOM   3117  HB2 ASP 1 194      52.385  57.696  74.752  0.00  0.00           H  
ATOM   3118  HB3 ASP 1 194      52.190  59.389  74.447  0.00  0.00           H  
ATOM   3119  N   GLU 1 195      49.607  60.511  73.379  0.00  0.00           N  
ATOM   3120  CA  GLU 1 195      48.586  61.518  73.420  0.00  0.00           C  
ATOM   3121  C   GLU 1 195      47.326  61.148  72.498  0.00  0.00           C  
ATOM   3122  O   GLU 1 195      46.175  61.428  72.786  0.00  0.00           O  
ATOM   3123  CB  GLU 1 195      49.096  62.779  72.707  0.00  0.00           C  
ATOM   3124  CG  GLU 1 195      50.196  63.364  73.581  0.00  0.00           C  
ATOM   3125  CD  GLU 1 195      50.974  64.508  72.911  0.00  0.00           C  
ATOM   3126  OE1 GLU 1 195      50.998  64.627  71.650  0.00  0.00           O  
ATOM   3127  OE2 GLU 1 195      51.552  65.343  73.634  0.00  0.00           O  
ATOM   3128  H   GLU 1 195      50.459  60.725  72.879  0.00  0.00           H  
ATOM   3129  HA  GLU 1 195      48.243  61.604  74.451  0.00  0.00           H  
ATOM   3130  HB2 GLU 1 195      49.506  62.595  71.714  0.00  0.00           H  
ATOM   3131  HB3 GLU 1 195      48.251  63.465  72.648  0.00  0.00           H  
ATOM   3132  HG2 GLU 1 195      49.771  63.702  74.525  0.00  0.00           H  
ATOM   3133  HG3 GLU 1 195      50.984  62.647  73.811  0.00  0.00           H  
ATOM   3134  N   VAL 1 196      47.559  60.433  71.394  0.00  0.00           N  
ATOM   3135  CA  VAL 1 196      46.508  59.820  70.611  0.00  0.00           C  
ATOM   3136  C   VAL 1 196      45.696  58.907  71.498  0.00  0.00           C  
ATOM   3137  O   VAL 1 196      44.512  58.962  71.409  0.00  0.00           O  
ATOM   3138  CB  VAL 1 196      46.899  59.152  69.356  0.00  0.00           C  
ATOM   3139  CG1 VAL 1 196      45.712  58.339  68.796  0.00  0.00           C  
ATOM   3140  CG2 VAL 1 196      47.420  60.088  68.332  0.00  0.00           C  
ATOM   3141  H   VAL 1 196      48.516  60.167  71.210  0.00  0.00           H  
ATOM   3142  HA  VAL 1 196      45.868  60.644  70.295  0.00  0.00           H  
ATOM   3143  HB  VAL 1 196      47.646  58.379  69.539  0.00  0.00           H  
ATOM   3144 HG11 VAL 1 196      44.712  58.747  68.942  0.00  0.00           H  
ATOM   3145 HG12 VAL 1 196      45.933  58.145  67.747  0.00  0.00           H  
ATOM   3146 HG13 VAL 1 196      45.718  57.369  69.294  0.00  0.00           H  
ATOM   3147 HG21 VAL 1 196      47.928  60.977  68.705  0.00  0.00           H  
ATOM   3148 HG22 VAL 1 196      48.020  59.566  67.586  0.00  0.00           H  
ATOM   3149 HG23 VAL 1 196      46.570  60.586  67.865  0.00  0.00           H  
ATOM   3150  N   ALA 1 197      46.325  58.093  72.345  0.00  0.00           N  
ATOM   3151  CA  ALA 1 197      45.627  57.172  73.202  0.00  0.00           C  
ATOM   3152  C   ALA 1 197      44.792  57.810  74.311  0.00  0.00           C  
ATOM   3153  O   ALA 1 197      43.824  57.247  74.819  0.00  0.00           O  
ATOM   3154  CB  ALA 1 197      46.614  56.141  73.895  0.00  0.00           C  
ATOM   3155  H   ALA 1 197      47.334  58.109  72.363  0.00  0.00           H  
ATOM   3156  HA  ALA 1 197      44.925  56.602  72.593  0.00  0.00           H  
ATOM   3157  HB1 ALA 1 197      47.210  56.593  74.688  0.00  0.00           H  
ATOM   3158  HB2 ALA 1 197      46.132  55.313  74.415  0.00  0.00           H  
ATOM   3159  HB3 ALA 1 197      47.308  55.775  73.138  0.00  0.00           H  
ATOM   3160  N   GLU 1 198      45.088  59.118  74.680  0.00  0.00           N  
ATOM   3161  CA  GLU 1 198      44.310  59.792  75.706  0.00  0.00           C  
ATOM   3162  C   GLU 1 198      43.128  60.532  75.003  0.00  0.00           C  
ATOM   3163  O   GLU 1 198      42.082  60.659  75.576  0.00  0.00           O  
ATOM   3164  CB  GLU 1 198      45.182  60.690  76.562  0.00  0.00           C  
ATOM   3165  CG  GLU 1 198      44.498  61.528  77.661  0.00  0.00           C  
ATOM   3166  CD  GLU 1 198      43.614  60.759  78.626  0.00  0.00           C  
ATOM   3167  OE1 GLU 1 198      42.665  61.340  79.290  0.00  0.00           O  
ATOM   3168  OE2 GLU 1 198      43.613  59.562  78.660  0.00  0.00           O  
ATOM   3169  H   GLU 1 198      45.832  59.655  74.257  0.00  0.00           H  
ATOM   3170  HA  GLU 1 198      43.921  59.008  76.357  0.00  0.00           H  
ATOM   3171  HB2 GLU 1 198      45.909  60.064  77.080  0.00  0.00           H  
ATOM   3172  HB3 GLU 1 198      45.772  61.402  75.985  0.00  0.00           H  
ATOM   3173  HG2 GLU 1 198      45.233  62.198  78.106  0.00  0.00           H  
ATOM   3174  HG3 GLU 1 198      43.825  62.196  77.123  0.00  0.00           H  
ATOM   3175  N   ASP 1 199      43.275  61.008  73.789  0.00  0.00           N  
ATOM   3176  CA  ASP 1 199      42.133  61.285  72.841  0.00  0.00           C  
ATOM   3177  C   ASP 1 199      41.305  60.017  72.587  0.00  0.00           C  
ATOM   3178  O   ASP 1 199      40.112  60.130  72.415  0.00  0.00           O  
ATOM   3179  CB  ASP 1 199      42.534  62.042  71.540  0.00  0.00           C  
ATOM   3180  CG  ASP 1 199      43.095  63.388  71.613  0.00  0.00           C  
ATOM   3181  OD1 ASP 1 199      43.759  63.839  72.617  0.00  0.00           O  
ATOM   3182  OD2 ASP 1 199      43.020  64.128  70.627  0.00  0.00           O  
ATOM   3183  H   ASP 1 199      44.188  60.863  73.380  0.00  0.00           H  
ATOM   3184  HA  ASP 1 199      41.567  62.043  73.381  0.00  0.00           H  
ATOM   3185  HB2 ASP 1 199      43.220  61.361  71.037  0.00  0.00           H  
ATOM   3186  HB3 ASP 1 199      41.611  62.225  70.991  0.00  0.00           H  
ATOM   3187  N   MET 1 200      41.803  58.795  72.469  0.00  0.00           N  
ATOM   3188  CA  MET 1 200      41.061  57.533  72.388  0.00  0.00           C  
ATOM   3189  C   MET 1 200      40.355  57.216  73.718  0.00  0.00           C  
ATOM   3190  O   MET 1 200      39.466  56.394  73.700  0.00  0.00           O  
ATOM   3191  CB  MET 1 200      41.901  56.400  71.762  0.00  0.00           C  
ATOM   3192  CG  MET 1 200      41.923  56.527  70.231  0.00  0.00           C  
ATOM   3193  SD  MET 1 200      42.241  54.991  69.435  0.00  0.00           S  
ATOM   3194  CE  MET 1 200      40.575  54.142  69.507  0.00  0.00           C  
ATOM   3195  H   MET 1 200      42.813  58.783  72.475  0.00  0.00           H  
ATOM   3196  HA  MET 1 200      40.237  57.670  71.687  0.00  0.00           H  
ATOM   3197  HB2 MET 1 200      42.889  56.569  72.192  0.00  0.00           H  
ATOM   3198  HB3 MET 1 200      41.481  55.437  72.052  0.00  0.00           H  
ATOM   3199  HG2 MET 1 200      40.962  56.903  69.880  0.00  0.00           H  
ATOM   3200  HG3 MET 1 200      42.600  57.349  69.995  0.00  0.00           H  
ATOM   3201  HE1 MET 1 200      39.922  54.710  68.843  0.00  0.00           H  
ATOM   3202  HE2 MET 1 200      40.584  53.116  69.139  0.00  0.00           H  
ATOM   3203  HE3 MET 1 200      40.237  54.203  70.541  0.00  0.00           H  
ATOM   3204  N   GLY 1 201      40.785  57.813  74.800  0.00  0.00           N  
ATOM   3205  CA  GLY 1 201      40.043  57.826  75.997  0.00  0.00           C  
ATOM   3206  C   GLY 1 201      38.682  58.553  75.863  0.00  0.00           C  
ATOM   3207  O   GLY 1 201      37.787  58.298  76.675  0.00  0.00           O  
ATOM   3208  H   GLY 1 201      41.580  58.429  74.713  0.00  0.00           H  
ATOM   3209  HA2 GLY 1 201      39.837  56.839  76.411  0.00  0.00           H  
ATOM   3210  HA3 GLY 1 201      40.572  58.383  76.770  0.00  0.00           H  
ATOM   3211  N   LYS 1 202      38.547  59.416  74.881  0.00  0.00           N  
ATOM   3212  CA  LYS 1 202      37.249  60.062  74.546  0.00  0.00           C  
ATOM   3213  C   LYS 1 202      36.439  59.126  73.641  0.00  0.00           C  
ATOM   3214  O   LYS 1 202      35.324  59.509  73.235  0.00  0.00           O  
ATOM   3215  CB  LYS 1 202      37.452  61.369  73.740  0.00  0.00           C  
ATOM   3216  CG  LYS 1 202      38.537  62.301  74.390  0.00  0.00           C  
ATOM   3217  CD  LYS 1 202      38.505  63.739  73.732  0.00  0.00           C  
ATOM   3218  CE  LYS 1 202      39.173  63.633  72.373  0.00  0.00           C  
ATOM   3219  NZ  LYS 1 202      38.614  64.684  71.491  0.00  0.00           N  
ATOM   3220  H   LYS 1 202      39.324  59.605  74.263  0.00  0.00           H  
ATOM   3221  HA  LYS 1 202      36.739  60.189  75.501  0.00  0.00           H  
ATOM   3222  HB2 LYS 1 202      37.785  61.263  72.708  0.00  0.00           H  
ATOM   3223  HB3 LYS 1 202      36.563  61.991  73.643  0.00  0.00           H  
ATOM   3224  HG2 LYS 1 202      38.284  62.207  75.447  0.00  0.00           H  
ATOM   3225  HG3 LYS 1 202      39.533  61.877  74.270  0.00  0.00           H  
ATOM   3226  HD2 LYS 1 202      37.472  64.073  73.635  0.00  0.00           H  
ATOM   3227  HD3 LYS 1 202      39.079  64.423  74.359  0.00  0.00           H  
ATOM   3228  HE2 LYS 1 202      40.206  63.914  72.578  0.00  0.00           H  
ATOM   3229  HE3 LYS 1 202      39.014  62.684  71.861  0.00  0.00           H  
ATOM   3230  HZ1 LYS 1 202      39.230  64.920  70.726  0.00  0.00           H  
ATOM   3231  HZ2 LYS 1 202      37.736  64.319  71.149  0.00  0.00           H  
ATOM   3232  HZ3 LYS 1 202      38.456  65.574  71.941  0.00  0.00           H  
ATOM   3233  N   CYS 1 203      36.754  57.869  73.358  0.00  0.00           N  
ATOM   3234  CA  CYS 1 203      35.854  56.904  72.637  0.00  0.00           C  
ATOM   3235  C   CYS 1 203      34.791  56.333  73.541  0.00  0.00           C  
ATOM   3236  O   CYS 1 203      34.891  55.228  74.134  0.00  0.00           O  
ATOM   3237  CB  CYS 1 203      36.832  56.050  71.871  0.00  0.00           C  
ATOM   3238  SG  CYS 1 203      36.050  54.848  70.639  0.00  0.00           S  
ATOM   3239  H   CYS 1 203      37.598  57.517  73.787  0.00  0.00           H  
ATOM   3240  HA  CYS 1 203      35.320  57.458  71.865  0.00  0.00           H  
ATOM   3241  HB2 CYS 1 203      37.586  56.527  71.245  0.00  0.00           H  
ATOM   3242  HB3 CYS 1 203      37.329  55.457  72.640  0.00  0.00           H  
ATOM   3243  N   HIS 1 204      33.780  57.146  73.911  0.00  0.00           N  
ATOM   3244  CA  HIS 1 204      32.797  56.857  75.000  0.00  0.00           C  
ATOM   3245  C   HIS 1 204      31.976  55.619  74.928  0.00  0.00           C  
ATOM   3246  O   HIS 1 204      31.136  55.410  75.858  0.00  0.00           O  
ATOM   3247  CB  HIS 1 204      31.846  58.068  75.118  0.00  0.00           C  
ATOM   3248  CG  HIS 1 204      31.004  58.409  73.940  0.00  0.00           C  
ATOM   3249  ND1 HIS 1 204      31.422  58.821  72.681  0.00  0.00           N  
ATOM   3250  CD2 HIS 1 204      29.633  58.094  73.807  0.00  0.00           C  
ATOM   3251  CE1 HIS 1 204      30.379  58.880  71.880  0.00  0.00           C  
ATOM   3252  NE2 HIS 1 204      29.260  58.395  72.505  0.00  0.00           N  
ATOM   3253  H   HIS 1 204      33.707  58.021  73.412  0.00  0.00           H  
ATOM   3254  HA  HIS 1 204      33.314  56.839  75.959  0.00  0.00           H  
ATOM   3255  HB2 HIS 1 204      31.372  57.997  76.097  0.00  0.00           H  
ATOM   3256  HB3 HIS 1 204      32.479  58.954  75.065  0.00  0.00           H  
ATOM   3257  HD2 HIS 1 204      29.038  57.535  74.514  0.00  0.00           H  
ATOM   3258  HE1 HIS 1 204      30.361  59.160  70.837  0.00  0.00           H  
ATOM   3259  HE2 HIS 1 204      28.400  58.269  71.990  0.00  0.00           H  
ATOM   3260  N   LEU 1 205      32.226  54.711  74.003  0.00  0.00           N  
ATOM   3261  CA  LEU 1 205      31.611  53.347  73.916  0.00  0.00           C  
ATOM   3262  C   LEU 1 205      32.297  52.296  74.755  0.00  0.00           C  
ATOM   3263  O   LEU 1 205      31.815  51.160  74.905  0.00  0.00           O  
ATOM   3264  CB  LEU 1 205      31.526  52.907  72.533  0.00  0.00           C  
ATOM   3265  CG  LEU 1 205      30.846  53.891  71.600  0.00  0.00           C  
ATOM   3266  CD1 LEU 1 205      31.748  54.382  70.442  0.00  0.00           C  
ATOM   3267  CD2 LEU 1 205      29.762  53.230  70.825  0.00  0.00           C  
ATOM   3268  H   LEU 1 205      33.101  54.848  73.519  0.00  0.00           H  
ATOM   3269  HA  LEU 1 205      30.569  53.422  74.229  0.00  0.00           H  
ATOM   3270  HB2 LEU 1 205      32.514  52.679  72.134  0.00  0.00           H  
ATOM   3271  HB3 LEU 1 205      30.919  52.003  72.577  0.00  0.00           H  
ATOM   3272  HG  LEU 1 205      30.339  54.739  72.060  0.00  0.00           H  
ATOM   3273 HD11 LEU 1 205      31.145  55.011  69.787  0.00  0.00           H  
ATOM   3274 HD12 LEU 1 205      32.492  55.039  70.891  0.00  0.00           H  
ATOM   3275 HD13 LEU 1 205      32.322  53.547  70.041  0.00  0.00           H  
ATOM   3276 HD21 LEU 1 205      30.091  52.392  70.210  0.00  0.00           H  
ATOM   3277 HD22 LEU 1 205      28.937  52.923  71.469  0.00  0.00           H  
ATOM   3278 HD23 LEU 1 205      29.332  54.006  70.193  0.00  0.00           H  
ATOM   3279  N   THR 1 206      33.414  52.712  75.391  0.00  0.00           N  
ATOM   3280  CA  THR 1 206      34.273  51.978  76.318  0.00  0.00           C  
ATOM   3281  C   THR 1 206      34.817  52.992  77.289  0.00  0.00           C  
ATOM   3282  O   THR 1 206      35.138  54.112  76.845  0.00  0.00           O  
ATOM   3283  CB  THR 1 206      35.486  51.193  75.786  0.00  0.00           C  
ATOM   3284  OG1 THR 1 206      36.511  51.937  75.168  0.00  0.00           O  
ATOM   3285  CG2 THR 1 206      35.091  50.189  74.604  0.00  0.00           C  
ATOM   3286  H   THR 1 206      33.703  53.672  75.262  0.00  0.00           H  
ATOM   3287  HA  THR 1 206      33.725  51.256  76.923  0.00  0.00           H  
ATOM   3288  HB  THR 1 206      35.873  50.538  76.567  0.00  0.00           H  
ATOM   3289  HG1 THR 1 206      37.145  51.986  75.887  0.00  0.00           H  
ATOM   3290 HG21 THR 1 206      34.704  50.774  73.769  0.00  0.00           H  
ATOM   3291 HG22 THR 1 206      34.342  49.511  75.011  0.00  0.00           H  
ATOM   3292 HG23 THR 1 206      35.988  49.720  74.200  0.00  0.00           H  
ATOM   3293  N   LYS 1 207      35.202  52.421  78.510  0.00  0.00           N  
ATOM   3294  CA  LYS 1 207      35.810  53.112  79.574  0.00  0.00           C  
ATOM   3295  C   LYS 1 207      36.469  52.191  80.616  0.00  0.00           C  
ATOM   3296  O   LYS 1 207      36.108  51.037  80.724  0.00  0.00           O  
ATOM   3297  CB  LYS 1 207      34.678  53.974  80.227  0.00  0.00           C  
ATOM   3298  CG  LYS 1 207      33.410  53.178  80.775  0.00  0.00           C  
ATOM   3299  CD  LYS 1 207      32.131  53.867  80.645  0.00  0.00           C  
ATOM   3300  CE  LYS 1 207      30.949  52.992  81.118  0.00  0.00           C  
ATOM   3301  NZ  LYS 1 207      29.846  53.866  81.497  0.00  0.00           N  
ATOM   3302  H   LYS 1 207      35.023  51.428  78.541  0.00  0.00           H  
ATOM   3303  HA  LYS 1 207      36.504  53.819  79.121  0.00  0.00           H  
ATOM   3304  HB2 LYS 1 207      35.052  54.627  81.015  0.00  0.00           H  
ATOM   3305  HB3 LYS 1 207      34.408  54.644  79.411  0.00  0.00           H  
ATOM   3306  HG2 LYS 1 207      33.328  52.247  80.215  0.00  0.00           H  
ATOM   3307  HG3 LYS 1 207      33.581  53.018  81.840  0.00  0.00           H  
ATOM   3308  HD2 LYS 1 207      32.053  54.740  81.293  0.00  0.00           H  
ATOM   3309  HD3 LYS 1 207      32.057  54.373  79.683  0.00  0.00           H  
ATOM   3310  HE2 LYS 1 207      30.660  52.267  80.356  0.00  0.00           H  
ATOM   3311  HE3 LYS 1 207      31.257  52.382  81.967  0.00  0.00           H  
ATOM   3312  HZ1 LYS 1 207      29.031  53.270  81.527  0.00  0.00           H  
ATOM   3313  HZ2 LYS 1 207      30.048  54.270  82.401  0.00  0.00           H  
ATOM   3314  HZ3 LYS 1 207      29.669  54.605  80.832  0.00  0.00           H  
ATOM   3315  N   GLY 1 208      37.412  52.734  81.342  0.00  0.00           N  
ATOM   3316  CA  GLY 1 208      38.222  52.133  82.380  0.00  0.00           C  
ATOM   3317  C   GLY 1 208      39.701  52.196  82.057  0.00  0.00           C  
ATOM   3318  O   GLY 1 208      40.555  52.317  82.932  0.00  0.00           O  
ATOM   3319  H   GLY 1 208      37.732  53.662  81.105  0.00  0.00           H  
ATOM   3320  HA2 GLY 1 208      38.099  52.548  83.381  0.00  0.00           H  
ATOM   3321  HA3 GLY 1 208      38.076  51.055  82.309  0.00  0.00           H  
ATOM   3322  N   LYS 1 209      40.025  52.075  80.775  0.00  0.00           N  
ATOM   3323  CA  LYS 1 209      41.351  52.139  80.243  0.00  0.00           C  
ATOM   3324  C   LYS 1 209      41.384  52.700  78.834  0.00  0.00           C  
ATOM   3325  O   LYS 1 209      40.376  52.572  78.071  0.00  0.00           O  
ATOM   3326  CB  LYS 1 209      42.059  50.781  80.287  0.00  0.00           C  
ATOM   3327  CG  LYS 1 209      42.301  50.252  81.698  0.00  0.00           C  
ATOM   3328  CD  LYS 1 209      43.357  49.145  81.799  0.00  0.00           C  
ATOM   3329  CE  LYS 1 209      44.757  49.666  81.455  0.00  0.00           C  
ATOM   3330  NZ  LYS 1 209      45.176  50.823  82.188  0.00  0.00           N  
ATOM   3331  H   LYS 1 209      39.304  51.945  80.080  0.00  0.00           H  
ATOM   3332  HA  LYS 1 209      42.048  52.748  80.818  0.00  0.00           H  
ATOM   3333  HB2 LYS 1 209      41.527  50.042  79.688  0.00  0.00           H  
ATOM   3334  HB3 LYS 1 209      43.066  50.985  79.924  0.00  0.00           H  
ATOM   3335  HG2 LYS 1 209      42.527  51.037  82.420  0.00  0.00           H  
ATOM   3336  HG3 LYS 1 209      41.321  49.838  81.938  0.00  0.00           H  
ATOM   3337  HD2 LYS 1 209      43.329  48.756  82.817  0.00  0.00           H  
ATOM   3338  HD3 LYS 1 209      43.094  48.290  81.178  0.00  0.00           H  
ATOM   3339  HE2 LYS 1 209      45.456  48.836  81.554  0.00  0.00           H  
ATOM   3340  HE3 LYS 1 209      44.740  49.997  80.416  0.00  0.00           H  
ATOM   3341  HZ1 LYS 1 209      45.061  50.632  83.173  0.00  0.00           H  
ATOM   3342  HZ2 LYS 1 209      46.155  50.902  81.953  0.00  0.00           H  
ATOM   3343  HZ3 LYS 1 209      44.567  51.608  82.006  0.00  0.00           H  
ATOM   3344  N   GLN 1 210      42.433  53.408  78.474  0.00  0.00           N  
ATOM   3345  CA  GLN 1 210      42.574  54.021  77.107  0.00  0.00           C  
ATOM   3346  C   GLN 1 210      42.375  52.896  76.064  0.00  0.00           C  
ATOM   3347  O   GLN 1 210      43.075  51.897  76.059  0.00  0.00           O  
ATOM   3348  CB  GLN 1 210      43.921  54.768  76.967  0.00  0.00           C  
ATOM   3349  CG  GLN 1 210      44.089  56.005  77.800  0.00  0.00           C  
ATOM   3350  CD  GLN 1 210      45.490  56.485  77.781  0.00  0.00           C  
ATOM   3351  OE1 GLN 1 210      46.506  55.828  77.356  0.00  0.00           O  
ATOM   3352  NE2 GLN 1 210      45.697  57.708  78.210  0.00  0.00           N  
ATOM   3353  H   GLN 1 210      43.151  53.675  79.133  0.00  0.00           H  
ATOM   3354  HA  GLN 1 210      41.702  54.637  76.890  0.00  0.00           H  
ATOM   3355  HB2 GLN 1 210      44.620  53.996  77.288  0.00  0.00           H  
ATOM   3356  HB3 GLN 1 210      44.054  55.025  75.917  0.00  0.00           H  
ATOM   3357  HG2 GLN 1 210      43.429  56.822  77.511  0.00  0.00           H  
ATOM   3358  HG3 GLN 1 210      43.791  55.785  78.826  0.00  0.00           H  
ATOM   3359 HE21 GLN 1 210      46.676  57.926  78.092  0.00  0.00           H  
ATOM   3360 HE22 GLN 1 210      44.928  58.291  78.509  0.00  0.00           H  
ATOM   3361  N   ALA 1 211      41.550  53.184  75.137  0.00  0.00           N  
ATOM   3362  CA  ALA 1 211      41.229  52.249  74.040  0.00  0.00           C  
ATOM   3363  C   ALA 1 211      42.265  52.251  72.912  0.00  0.00           C  
ATOM   3364  O   ALA 1 211      41.875  51.941  71.782  0.00  0.00           O  
ATOM   3365  CB  ALA 1 211      39.841  52.699  73.548  0.00  0.00           C  
ATOM   3366  H   ALA 1 211      41.055  54.060  75.230  0.00  0.00           H  
ATOM   3367  HA  ALA 1 211      41.111  51.224  74.393  0.00  0.00           H  
ATOM   3368  HB1 ALA 1 211      39.485  52.112  72.701  0.00  0.00           H  
ATOM   3369  HB2 ALA 1 211      39.208  52.567  74.426  0.00  0.00           H  
ATOM   3370  HB3 ALA 1 211      39.769  53.768  73.350  0.00  0.00           H  
ATOM   3371  N   LEU 1 212      43.552  52.530  73.169  0.00  0.00           N  
ATOM   3372  CA  LEU 1 212      44.698  52.159  72.330  0.00  0.00           C  
ATOM   3373  C   LEU 1 212      45.929  51.727  73.207  0.00  0.00           C  
ATOM   3374  O   LEU 1 212      46.413  52.539  73.984  0.00  0.00           O  
ATOM   3375  CB  LEU 1 212      45.013  53.517  71.505  0.00  0.00           C  
ATOM   3376  CG  LEU 1 212      46.380  53.705  70.889  0.00  0.00           C  
ATOM   3377  CD1 LEU 1 212      46.934  52.559  69.949  0.00  0.00           C  
ATOM   3378  CD2 LEU 1 212      46.322  55.067  70.316  0.00  0.00           C  
ATOM   3379  H   LEU 1 212      43.796  52.602  74.147  0.00  0.00           H  
ATOM   3380  HA  LEU 1 212      44.459  51.382  71.604  0.00  0.00           H  
ATOM   3381  HB2 LEU 1 212      44.267  53.462  70.712  0.00  0.00           H  
ATOM   3382  HB3 LEU 1 212      44.828  54.380  72.144  0.00  0.00           H  
ATOM   3383  HG  LEU 1 212      47.085  53.867  71.704  0.00  0.00           H  
ATOM   3384 HD11 LEU 1 212      46.949  51.611  70.488  0.00  0.00           H  
ATOM   3385 HD12 LEU 1 212      46.344  52.593  69.033  0.00  0.00           H  
ATOM   3386 HD13 LEU 1 212      47.994  52.733  69.769  0.00  0.00           H  
ATOM   3387 HD21 LEU 1 212      47.343  55.180  69.949  0.00  0.00           H  
ATOM   3388 HD22 LEU 1 212      45.662  55.164  69.454  0.00  0.00           H  
ATOM   3389 HD23 LEU 1 212      46.135  55.846  71.055  0.00  0.00           H  
ATOM   3390  N   GLU 1 213      46.192  50.404  73.082  0.00  0.00           N  
ATOM   3391  CA  GLU 1 213      47.311  49.661  73.671  0.00  0.00           C  
ATOM   3392  C   GLU 1 213      48.603  49.939  72.884  0.00  0.00           C  
ATOM   3393  O   GLU 1 213      48.636  50.074  71.667  0.00  0.00           O  
ATOM   3394  CB  GLU 1 213      46.899  48.188  73.723  0.00  0.00           C  
ATOM   3395  CG  GLU 1 213      48.050  47.233  74.183  0.00  0.00           C  
ATOM   3396  CD  GLU 1 213      48.602  47.510  75.629  0.00  0.00           C  
ATOM   3397  OE1 GLU 1 213      48.915  48.653  76.037  0.00  0.00           O  
ATOM   3398  OE2 GLU 1 213      48.803  46.506  76.391  0.00  0.00           O  
ATOM   3399  H   GLU 1 213      45.906  49.835  72.298  0.00  0.00           H  
ATOM   3400  HA  GLU 1 213      47.496  49.998  74.691  0.00  0.00           H  
ATOM   3401  HB2 GLU 1 213      45.994  47.937  74.276  0.00  0.00           H  
ATOM   3402  HB3 GLU 1 213      46.627  47.874  72.715  0.00  0.00           H  
ATOM   3403  HG2 GLU 1 213      47.635  46.225  74.176  0.00  0.00           H  
ATOM   3404  HG3 GLU 1 213      48.842  47.241  73.435  0.00  0.00           H  
ATOM   3405  N   ILE 1 214      49.747  50.017  73.568  0.00  0.00           N  
ATOM   3406  CA  ILE 1 214      51.065  50.450  73.046  0.00  0.00           C  
ATOM   3407  C   ILE 1 214      52.140  49.588  73.624  0.00  0.00           C  
ATOM   3408  O   ILE 1 214      52.178  49.395  74.834  0.00  0.00           O  
ATOM   3409  CB  ILE 1 214      51.311  51.996  73.170  0.00  0.00           C  
ATOM   3410  CG1 ILE 1 214      50.139  52.853  72.564  0.00  0.00           C  
ATOM   3411  CG2 ILE 1 214      52.609  52.233  72.336  0.00  0.00           C  
ATOM   3412  CD1 ILE 1 214      50.352  54.305  72.909  0.00  0.00           C  
ATOM   3413  H   ILE 1 214      49.591  49.800  74.542  0.00  0.00           H  
ATOM   3414  HA  ILE 1 214      50.991  50.166  71.997  0.00  0.00           H  
ATOM   3415  HB  ILE 1 214      51.438  52.335  74.198  0.00  0.00           H  
ATOM   3416 HG12 ILE 1 214      50.092  52.719  71.484  0.00  0.00           H  
ATOM   3417 HG13 ILE 1 214      49.256  52.493  73.093  0.00  0.00           H  
ATOM   3418 HG21 ILE 1 214      53.487  51.649  72.610  0.00  0.00           H  
ATOM   3419 HG22 ILE 1 214      52.490  52.288  71.254  0.00  0.00           H  
ATOM   3420 HG23 ILE 1 214      52.967  53.238  72.561  0.00  0.00           H  
ATOM   3421 HD11 ILE 1 214      51.240  54.729  72.440  0.00  0.00           H  
ATOM   3422 HD12 ILE 1 214      49.510  54.914  72.578  0.00  0.00           H  
ATOM   3423 HD13 ILE 1 214      50.506  54.399  73.984  0.00  0.00           H  
ATOM   3424  N   ARG 1 215      53.154  49.169  72.813  0.00  0.00           N  
ATOM   3425  CA  ARG 1 215      54.510  48.838  73.335  0.00  0.00           C  
ATOM   3426  C   ARG 1 215      55.579  49.492  72.417  0.00  0.00           C  
ATOM   3427  O   ARG 1 215      55.268  49.828  71.290  0.00  0.00           O  
ATOM   3428  CB  ARG 1 215      54.646  47.298  73.373  0.00  0.00           C  
ATOM   3429  CG  ARG 1 215      53.668  46.659  74.422  0.00  0.00           C  
ATOM   3430  CD  ARG 1 215      53.963  45.114  74.660  0.00  0.00           C  
ATOM   3431  NE  ARG 1 215      54.349  44.430  73.458  0.00  0.00           N  
ATOM   3432  CZ  ARG 1 215      55.294  43.560  73.317  0.00  0.00           C  
ATOM   3433  NH1 ARG 1 215      55.465  42.995  72.195  0.00  0.00           N  
ATOM   3434  NH2 ARG 1 215      56.132  43.340  74.237  0.00  0.00           N  
ATOM   3435  H   ARG 1 215      53.172  49.660  71.931  0.00  0.00           H  
ATOM   3436  HA  ARG 1 215      54.590  49.300  74.319  0.00  0.00           H  
ATOM   3437  HB2 ARG 1 215      54.491  46.885  72.376  0.00  0.00           H  
ATOM   3438  HB3 ARG 1 215      55.644  46.960  73.651  0.00  0.00           H  
ATOM   3439  HG2 ARG 1 215      53.739  47.184  75.374  0.00  0.00           H  
ATOM   3440  HG3 ARG 1 215      52.672  46.707  73.981  0.00  0.00           H  
ATOM   3441  HD2 ARG 1 215      54.660  45.095  75.497  0.00  0.00           H  
ATOM   3442  HD3 ARG 1 215      53.058  44.606  74.993  0.00  0.00           H  
ATOM   3443  HE  ARG 1 215      53.660  44.258  72.740  0.00  0.00           H  
ATOM   3444 HH11 ARG 1 215      56.288  42.425  72.064  0.00  0.00           H  
ATOM   3445 HH12 ARG 1 215      54.963  43.173  71.337  0.00  0.00           H  
ATOM   3446 HH21 ARG 1 215      56.897  42.686  74.146  0.00  0.00           H  
ATOM   3447 HH22 ARG 1 215      55.770  43.592  75.146  0.00  0.00           H  
ATOM   3448  N   SER 1 216      56.754  49.693  72.973  0.00  0.00           N  
ATOM   3449  CA  SER 1 216      57.966  50.231  72.398  0.00  0.00           C  
ATOM   3450  C   SER 1 216      59.204  49.942  73.261  0.00  0.00           C  
ATOM   3451  O   SER 1 216      59.102  49.757  74.450  0.00  0.00           O  
ATOM   3452  CB  SER 1 216      57.842  51.719  72.032  0.00  0.00           C  
ATOM   3453  OG  SER 1 216      58.924  52.045  71.192  0.00  0.00           O  
ATOM   3454  H   SER 1 216      56.826  49.415  73.942  0.00  0.00           H  
ATOM   3455  HA  SER 1 216      58.079  49.802  71.403  0.00  0.00           H  
ATOM   3456  HB2 SER 1 216      56.866  51.842  71.563  0.00  0.00           H  
ATOM   3457  HB3 SER 1 216      57.884  52.391  72.890  0.00  0.00           H  
ATOM   3458  HG  SER 1 216      58.892  51.590  70.347  0.00  0.00           H  
ATOM   3459  N   SER 1 217      60.350  49.867  72.634  0.00  0.00           N  
ATOM   3460  CA  SER 1 217      61.623  50.022  73.315  0.00  0.00           C  
ATOM   3461  C   SER 1 217      62.532  51.163  72.707  0.00  0.00           C  
ATOM   3462  O   SER 1 217      63.770  51.241  72.965  0.00  0.00           O  
ATOM   3463  CB  SER 1 217      62.379  48.709  73.514  0.00  0.00           C  
ATOM   3464  OG  SER 1 217      62.748  48.156  72.296  0.00  0.00           O  
ATOM   3465  H   SER 1 217      60.314  50.246  71.698  0.00  0.00           H  
ATOM   3466  HA  SER 1 217      61.425  50.397  74.319  0.00  0.00           H  
ATOM   3467  HB2 SER 1 217      63.245  48.843  74.162  0.00  0.00           H  
ATOM   3468  HB3 SER 1 217      61.689  48.007  73.982  0.00  0.00           H  
ATOM   3469  HG  SER 1 217      63.125  47.297  72.499  0.00  0.00           H  
ATOM   3470  N   LEU 1 218      61.902  52.081  71.870  0.00  0.00           N  
ATOM   3471  CA  LEU 1 218      62.563  53.240  71.264  0.00  0.00           C  
ATOM   3472  C   LEU 1 218      63.466  54.119  72.232  0.00  0.00           C  
ATOM   3473  O   LEU 1 218      63.029  54.933  73.048  0.00  0.00           O  
ATOM   3474  CB  LEU 1 218      61.483  54.021  70.478  0.00  0.00           C  
ATOM   3475  CG  LEU 1 218      62.158  55.144  69.595  0.00  0.00           C  
ATOM   3476  CD1 LEU 1 218      63.089  54.500  68.523  0.00  0.00           C  
ATOM   3477  CD2 LEU 1 218      61.055  55.795  68.850  0.00  0.00           C  
ATOM   3478  H   LEU 1 218      60.957  51.832  71.612  0.00  0.00           H  
ATOM   3479  HA  LEU 1 218      63.226  52.771  70.537  0.00  0.00           H  
ATOM   3480  HB2 LEU 1 218      60.924  53.356  69.820  0.00  0.00           H  
ATOM   3481  HB3 LEU 1 218      60.780  54.492  71.165  0.00  0.00           H  
ATOM   3482  HG  LEU 1 218      62.606  55.844  70.301  0.00  0.00           H  
ATOM   3483 HD11 LEU 1 218      63.517  55.182  67.789  0.00  0.00           H  
ATOM   3484 HD12 LEU 1 218      63.991  54.077  68.966  0.00  0.00           H  
ATOM   3485 HD13 LEU 1 218      62.614  53.762  67.876  0.00  0.00           H  
ATOM   3486 HD21 LEU 1 218      60.488  55.071  68.265  0.00  0.00           H  
ATOM   3487 HD22 LEU 1 218      60.312  56.304  69.465  0.00  0.00           H  
ATOM   3488 HD23 LEU 1 218      61.394  56.562  68.154  0.00  0.00           H  
ATOM   3489  N   SER 1 219      64.764  53.999  72.134  0.00  0.00           N  
ATOM   3490  CA  SER 1 219      65.621  54.879  72.925  0.00  0.00           C  
ATOM   3491  C   SER 1 219      65.710  56.338  72.331  0.00  0.00           C  
ATOM   3492  O   SER 1 219      65.883  57.320  72.928  0.00  0.00           O  
ATOM   3493  CB  SER 1 219      67.073  54.306  73.046  0.00  0.00           C  
ATOM   3494  OG  SER 1 219      67.609  54.036  71.715  0.00  0.00           O  
ATOM   3495  H   SER 1 219      65.147  53.393  71.422  0.00  0.00           H  
ATOM   3496  HA  SER 1 219      65.254  55.017  73.943  0.00  0.00           H  
ATOM   3497  HB2 SER 1 219      67.782  54.998  73.502  0.00  0.00           H  
ATOM   3498  HB3 SER 1 219      66.968  53.401  73.644  0.00  0.00           H  
ATOM   3499  HG  SER 1 219      67.258  53.267  71.260  0.00  0.00           H  
ATOM   3500  N   GLU 1 220      65.637  56.424  70.955  0.00  0.00           N  
ATOM   3501  CA  GLU 1 220      65.908  57.651  70.245  0.00  0.00           C  
ATOM   3502  C   GLU 1 220      64.766  58.554  69.973  0.00  0.00           C  
ATOM   3503  O   GLU 1 220      63.709  58.020  69.624  0.00  0.00           O  
ATOM   3504  CB  GLU 1 220      66.491  57.255  68.890  0.00  0.00           C  
ATOM   3505  CG  GLU 1 220      68.025  56.902  68.995  0.00  0.00           C  
ATOM   3506  CD  GLU 1 220      68.454  55.908  67.939  0.00  0.00           C  
ATOM   3507  OE1 GLU 1 220      67.693  55.722  66.960  0.00  0.00           O  
ATOM   3508  OE2 GLU 1 220      69.454  55.199  68.148  0.00  0.00           O  
ATOM   3509  H   GLU 1 220      65.279  55.655  70.406  0.00  0.00           H  
ATOM   3510  HA  GLU 1 220      66.665  58.219  70.786  0.00  0.00           H  
ATOM   3511  HB2 GLU 1 220      65.912  56.454  68.430  0.00  0.00           H  
ATOM   3512  HB3 GLU 1 220      66.348  58.104  68.222  0.00  0.00           H  
ATOM   3513  HG2 GLU 1 220      68.554  57.847  69.111  0.00  0.00           H  
ATOM   3514  HG3 GLU 1 220      68.067  56.280  69.890  0.00  0.00           H  
ATOM   3515  N   LYS 1 221      64.915  59.848  69.978  0.00  0.00           N  
ATOM   3516  CA  LYS 1 221      63.880  60.885  69.500  0.00  0.00           C  
ATOM   3517  C   LYS 1 221      63.765  60.713  67.984  0.00  0.00           C  
ATOM   3518  O   LYS 1 221      64.741  60.943  67.239  0.00  0.00           O  
ATOM   3519  CB  LYS 1 221      64.443  62.297  69.914  0.00  0.00           C  
ATOM   3520  CG  LYS 1 221      63.444  63.403  69.562  0.00  0.00           C  
ATOM   3521  CD  LYS 1 221      63.609  64.753  70.180  0.00  0.00           C  
ATOM   3522  CE  LYS 1 221      64.857  65.454  69.512  0.00  0.00           C  
ATOM   3523  NZ  LYS 1 221      64.981  66.807  70.091  0.00  0.00           N  
ATOM   3524  H   LYS 1 221      65.738  60.232  70.418  0.00  0.00           H  
ATOM   3525  HA  LYS 1 221      62.883  60.823  69.935  0.00  0.00           H  
ATOM   3526  HB2 LYS 1 221      64.467  62.321  71.004  0.00  0.00           H  
ATOM   3527  HB3 LYS 1 221      65.415  62.491  69.460  0.00  0.00           H  
ATOM   3528  HG2 LYS 1 221      63.418  63.488  68.475  0.00  0.00           H  
ATOM   3529  HG3 LYS 1 221      62.499  62.993  69.920  0.00  0.00           H  
ATOM   3530  HD2 LYS 1 221      62.704  65.340  70.023  0.00  0.00           H  
ATOM   3531  HD3 LYS 1 221      63.811  64.569  71.235  0.00  0.00           H  
ATOM   3532  HE2 LYS 1 221      65.716  64.858  69.820  0.00  0.00           H  
ATOM   3533  HE3 LYS 1 221      64.803  65.359  68.428  0.00  0.00           H  
ATOM   3534  HZ1 LYS 1 221      64.987  66.842  71.100  0.00  0.00           H  
ATOM   3535  HZ2 LYS 1 221      65.910  67.098  69.820  0.00  0.00           H  
ATOM   3536  HZ3 LYS 1 221      64.217  67.439  69.898  0.00  0.00           H  
ATOM   3537  N   ARG 1 222      62.648  60.047  67.613  0.00  0.00           N  
ATOM   3538  CA  ARG 1 222      62.280  59.954  66.145  0.00  0.00           C  
ATOM   3539  C   ARG 1 222      60.890  60.346  65.895  0.00  0.00           C  
ATOM   3540  O   ARG 1 222      60.045  60.034  66.655  0.00  0.00           O  
ATOM   3541  CB  ARG 1 222      62.454  58.410  65.783  0.00  0.00           C  
ATOM   3542  CG  ARG 1 222      63.805  57.656  65.984  0.00  0.00           C  
ATOM   3543  CD  ARG 1 222      65.029  58.232  65.234  0.00  0.00           C  
ATOM   3544  NE  ARG 1 222      66.129  57.211  65.159  0.00  0.00           N  
ATOM   3545  CZ  ARG 1 222      66.831  56.920  64.062  0.00  0.00           C  
ATOM   3546  NH1 ARG 1 222      66.569  57.350  62.866  0.00  0.00           N  
ATOM   3547  NH2 ARG 1 222      67.859  56.210  64.324  0.00  0.00           N  
ATOM   3548  H   ARG 1 222      62.000  59.740  68.324  0.00  0.00           H  
ATOM   3549  HA  ARG 1 222      63.054  60.426  65.540  0.00  0.00           H  
ATOM   3550  HB2 ARG 1 222      61.704  57.842  66.335  0.00  0.00           H  
ATOM   3551  HB3 ARG 1 222      62.150  58.338  64.739  0.00  0.00           H  
ATOM   3552  HG2 ARG 1 222      63.972  57.717  67.060  0.00  0.00           H  
ATOM   3553  HG3 ARG 1 222      63.589  56.621  65.720  0.00  0.00           H  
ATOM   3554  HD2 ARG 1 222      64.709  58.484  64.223  0.00  0.00           H  
ATOM   3555  HD3 ARG 1 222      65.450  59.074  65.784  0.00  0.00           H  
ATOM   3556  HE  ARG 1 222      66.474  56.714  65.967  0.00  0.00           H  
ATOM   3557 HH11 ARG 1 222      67.355  57.161  62.261  0.00  0.00           H  
ATOM   3558 HH12 ARG 1 222      65.727  57.883  62.701  0.00  0.00           H  
ATOM   3559 HH21 ARG 1 222      68.448  55.854  63.585  0.00  0.00           H  
ATOM   3560 HH22 ARG 1 222      68.136  55.910  65.248  0.00  0.00           H  
ATOM   3561  N   ALA 1 223      60.649  60.971  64.755  0.00  0.00           N  
ATOM   3562  CA  ALA 1 223      59.343  61.517  64.373  0.00  0.00           C  
ATOM   3563  C   ALA 1 223      59.019  61.023  62.906  0.00  0.00           C  
ATOM   3564  O   ALA 1 223      59.935  60.774  62.077  0.00  0.00           O  
ATOM   3565  CB  ALA 1 223      59.189  63.112  64.510  0.00  0.00           C  
ATOM   3566  H   ALA 1 223      61.439  61.152  64.153  0.00  0.00           H  
ATOM   3567  HA  ALA 1 223      58.550  61.081  64.980  0.00  0.00           H  
ATOM   3568  HB1 ALA 1 223      59.886  63.718  63.932  0.00  0.00           H  
ATOM   3569  HB2 ALA 1 223      58.189  63.384  64.172  0.00  0.00           H  
ATOM   3570  HB3 ALA 1 223      59.249  63.470  65.538  0.00  0.00           H  
ATOM   3571  N   LEU 1 224      57.791  60.870  62.544  0.00  0.00           N  
ATOM   3572  CA  LEU 1 224      57.539  60.593  61.101  0.00  0.00           C  
ATOM   3573  C   LEU 1 224      57.879  61.813  60.183  0.00  0.00           C  
ATOM   3574  O   LEU 1 224      58.090  61.518  59.021  0.00  0.00           O  
ATOM   3575  CB  LEU 1 224      56.096  60.165  60.839  0.00  0.00           C  
ATOM   3576  CG  LEU 1 224      55.341  59.225  61.719  0.00  0.00           C  
ATOM   3577  CD1 LEU 1 224      53.921  58.810  61.111  0.00  0.00           C  
ATOM   3578  CD2 LEU 1 224      56.173  57.960  62.039  0.00  0.00           C  
ATOM   3579  H   LEU 1 224      56.973  61.091  63.095  0.00  0.00           H  
ATOM   3580  HA  LEU 1 224      58.215  59.784  60.826  0.00  0.00           H  
ATOM   3581  HB2 LEU 1 224      55.514  61.085  60.787  0.00  0.00           H  
ATOM   3582  HB3 LEU 1 224      56.108  59.715  59.847  0.00  0.00           H  
ATOM   3583  HG  LEU 1 224      55.098  59.629  62.702  0.00  0.00           H  
ATOM   3584 HD11 LEU 1 224      53.936  58.375  60.112  0.00  0.00           H  
ATOM   3585 HD12 LEU 1 224      53.401  58.002  61.626  0.00  0.00           H  
ATOM   3586 HD13 LEU 1 224      53.171  59.599  61.059  0.00  0.00           H  
ATOM   3587 HD21 LEU 1 224      55.445  57.208  62.345  0.00  0.00           H  
ATOM   3588 HD22 LEU 1 224      56.679  57.446  61.222  0.00  0.00           H  
ATOM   3589 HD23 LEU 1 224      56.923  58.257  62.772  0.00  0.00           H  
ATOM   3590  N   THR 1 225      57.951  63.076  60.765  0.00  0.00           N  
ATOM   3591  CA  THR 1 225      58.370  64.224  59.986  0.00  0.00           C  
ATOM   3592  C   THR 1 225      59.864  64.197  59.667  0.00  0.00           C  
ATOM   3593  O   THR 1 225      60.325  65.159  59.024  0.00  0.00           O  
ATOM   3594  CB  THR 1 225      58.030  65.593  60.660  0.00  0.00           C  
ATOM   3595  OG1 THR 1 225      58.640  65.826  61.893  0.00  0.00           O  
ATOM   3596  CG2 THR 1 225      56.599  65.838  61.080  0.00  0.00           C  
ATOM   3597  H   THR 1 225      57.770  63.346  61.721  0.00  0.00           H  
ATOM   3598  HA  THR 1 225      57.718  64.117  59.119  0.00  0.00           H  
ATOM   3599  HB  THR 1 225      58.382  66.396  60.012  0.00  0.00           H  
ATOM   3600  HG1 THR 1 225      58.469  66.711  62.224  0.00  0.00           H  
ATOM   3601 HG21 THR 1 225      55.927  65.550  60.272  0.00  0.00           H  
ATOM   3602 HG22 THR 1 225      56.450  65.182  61.938  0.00  0.00           H  
ATOM   3603 HG23 THR 1 225      56.259  66.861  61.239  0.00  0.00           H  
ATOM   3604  N   ASP 1 226      60.646  63.202  60.210  0.00  0.00           N  
ATOM   3605  CA  ASP 1 226      62.111  63.309  60.142  0.00  0.00           C  
ATOM   3606  C   ASP 1 226      62.708  63.250  58.721  0.00  0.00           C  
ATOM   3607  O   ASP 1 226      62.100  62.492  57.910  0.00  0.00           O  
ATOM   3608  CB  ASP 1 226      62.745  62.237  60.981  0.00  0.00           C  
ATOM   3609  CG  ASP 1 226      62.818  62.374  62.471  0.00  0.00           C  
ATOM   3610  OD1 ASP 1 226      62.477  63.453  63.069  0.00  0.00           O  
ATOM   3611  OD2 ASP 1 226      63.082  61.447  63.244  0.00  0.00           O  
ATOM   3612  H   ASP 1 226      60.226  62.477  60.774  0.00  0.00           H  
ATOM   3613  HA  ASP 1 226      62.335  64.329  60.454  0.00  0.00           H  
ATOM   3614  HB2 ASP 1 226      62.333  61.261  60.725  0.00  0.00           H  
ATOM   3615  HB3 ASP 1 226      63.789  62.221  60.668  0.00  0.00           H  
ATOM   3616  N   PRO 1 227      63.737  63.986  58.315  0.00  0.00           N  
ATOM   3617  CA  PRO 1 227      64.203  64.096  56.964  0.00  0.00           C  
ATOM   3618  C   PRO 1 227      65.173  62.954  56.586  0.00  0.00           C  
ATOM   3619  O   PRO 1 227      65.648  62.154  57.413  0.00  0.00           O  
ATOM   3620  CB  PRO 1 227      64.826  65.499  56.776  0.00  0.00           C  
ATOM   3621  CG  PRO 1 227      65.312  65.797  58.229  0.00  0.00           C  
ATOM   3622  CD  PRO 1 227      64.414  64.946  59.148  0.00  0.00           C  
ATOM   3623  HA  PRO 1 227      63.402  64.078  56.225  0.00  0.00           H  
ATOM   3624  HB2 PRO 1 227      65.646  65.465  56.059  0.00  0.00           H  
ATOM   3625  HB3 PRO 1 227      64.014  66.211  56.627  0.00  0.00           H  
ATOM   3626  HG2 PRO 1 227      66.326  65.433  58.393  0.00  0.00           H  
ATOM   3627  HG3 PRO 1 227      65.221  66.851  58.491  0.00  0.00           H  
ATOM   3628  HD2 PRO 1 227      65.087  64.431  59.834  0.00  0.00           H  
ATOM   3629  HD3 PRO 1 227      63.757  65.565  59.758  0.00  0.00           H  
ATOM   3630  N   ILE 1 228      65.319  62.779  55.267  0.00  0.00           N  
ATOM   3631  CA  ILE 1 228      66.223  61.824  54.648  0.00  0.00           C  
ATOM   3632  C   ILE 1 228      67.666  62.336  54.463  0.00  0.00           C  
ATOM   3633  O   ILE 1 228      67.816  63.508  54.323  0.00  0.00           O  
ATOM   3634  CB  ILE 1 228      65.612  61.433  53.260  0.00  0.00           C  
ATOM   3635  CG1 ILE 1 228      64.282  60.752  53.608  0.00  0.00           C  
ATOM   3636  CG2 ILE 1 228      66.454  60.396  52.478  0.00  0.00           C  
ATOM   3637  CD1 ILE 1 228      63.008  61.638  53.358  0.00  0.00           C  
ATOM   3638  H   ILE 1 228      64.946  63.522  54.694  0.00  0.00           H  
ATOM   3639  HA  ILE 1 228      66.331  60.845  55.114  0.00  0.00           H  
ATOM   3640  HB  ILE 1 228      65.436  62.234  52.542  0.00  0.00           H  
ATOM   3641 HG12 ILE 1 228      64.221  59.826  53.036  0.00  0.00           H  
ATOM   3642 HG13 ILE 1 228      64.274  60.241  54.571  0.00  0.00           H  
ATOM   3643 HG21 ILE 1 228      65.869  60.023  51.637  0.00  0.00           H  
ATOM   3644 HG22 ILE 1 228      67.274  60.978  52.057  0.00  0.00           H  
ATOM   3645 HG23 ILE 1 228      66.861  59.575  53.067  0.00  0.00           H  
ATOM   3646 HD11 ILE 1 228      62.946  62.307  52.500  0.00  0.00           H  
ATOM   3647 HD12 ILE 1 228      62.349  60.804  53.116  0.00  0.00           H  
ATOM   3648 HD13 ILE 1 228      62.682  62.189  54.240  0.00  0.00           H  
ATOM   3649  N   GLN 1 229      68.673  61.482  54.688  0.00  0.00           N  
ATOM   3650  CA  GLN 1 229      70.032  61.953  54.735  0.00  0.00           C  
ATOM   3651  C   GLN 1 229      70.727  62.095  53.340  0.00  0.00           C  
ATOM   3652  O   GLN 1 229      70.390  61.398  52.325  0.00  0.00           O  
ATOM   3653  CB  GLN 1 229      70.815  60.993  55.684  0.00  0.00           C  
ATOM   3654  CG  GLN 1 229      71.021  59.561  55.137  0.00  0.00           C  
ATOM   3655  CD  GLN 1 229      71.458  58.571  56.182  0.00  0.00           C  
ATOM   3656  OE1 GLN 1 229      71.273  58.744  57.389  0.00  0.00           O  
ATOM   3657  NE2 GLN 1 229      72.162  57.563  55.714  0.00  0.00           N  
ATOM   3658  H   GLN 1 229      68.502  60.512  54.913  0.00  0.00           H  
ATOM   3659  HA  GLN 1 229      70.042  62.931  55.215  0.00  0.00           H  
ATOM   3660  HB2 GLN 1 229      71.810  61.378  55.903  0.00  0.00           H  
ATOM   3661  HB3 GLN 1 229      70.195  60.800  56.559  0.00  0.00           H  
ATOM   3662  HG2 GLN 1 229      70.132  59.154  54.656  0.00  0.00           H  
ATOM   3663  HG3 GLN 1 229      71.830  59.635  54.411  0.00  0.00           H  
ATOM   3664 HE21 GLN 1 229      72.320  56.830  56.391  0.00  0.00           H  
ATOM   3665 HE22 GLN 1 229      72.461  57.576  54.750  0.00  0.00           H  
ATOM   3666  N   GLY 1 230      71.838  62.880  53.223  0.00  0.00           N  
ATOM   3667  CA  GLY 1 230      72.830  62.660  52.086  0.00  0.00           C  
ATOM   3668  C   GLY 1 230      73.252  61.202  52.063  0.00  0.00           C  
ATOM   3669  O   GLY 1 230      73.668  60.675  53.021  0.00  0.00           O  
ATOM   3670  H   GLY 1 230      72.064  63.538  53.955  0.00  0.00           H  
ATOM   3671  HA2 GLY 1 230      72.574  62.961  51.070  0.00  0.00           H  
ATOM   3672  HA3 GLY 1 230      73.685  63.268  52.384  0.00  0.00           H  
ATOM   3673  N   THR 1 231      73.061  60.576  50.870  0.00  0.00           N  
ATOM   3674  CA  THR 1 231      73.178  59.125  50.822  0.00  0.00           C  
ATOM   3675  C   THR 1 231      73.565  58.551  49.503  0.00  0.00           C  
ATOM   3676  O   THR 1 231      73.348  59.022  48.387  0.00  0.00           O  
ATOM   3677  CB  THR 1 231      72.012  58.386  51.637  0.00  0.00           C  
ATOM   3678  OG1 THR 1 231      72.379  57.108  52.051  0.00  0.00           O  
ATOM   3679  CG2 THR 1 231      70.687  58.272  50.923  0.00  0.00           C  
ATOM   3680  H   THR 1 231      72.858  61.053  50.003  0.00  0.00           H  
ATOM   3681  HA  THR 1 231      74.096  58.936  51.378  0.00  0.00           H  
ATOM   3682  HB  THR 1 231      71.837  58.877  52.594  0.00  0.00           H  
ATOM   3683  HG1 THR 1 231      73.088  57.291  52.672  0.00  0.00           H  
ATOM   3684 HG21 THR 1 231      70.233  59.234  50.685  0.00  0.00           H  
ATOM   3685 HG22 THR 1 231      70.888  57.968  49.896  0.00  0.00           H  
ATOM   3686 HG23 THR 1 231      69.977  57.634  51.450  0.00  0.00           H  
ATOM   3687  N   GLU 1 232      74.114  57.364  49.594  0.00  0.00           N  
ATOM   3688  CA  GLU 1 232      74.785  56.714  48.532  0.00  0.00           C  
ATOM   3689  C   GLU 1 232      73.734  55.860  47.748  0.00  0.00           C  
ATOM   3690  O   GLU 1 232      72.871  55.281  48.498  0.00  0.00           O  
ATOM   3691  CB  GLU 1 232      76.007  55.850  48.963  0.00  0.00           C  
ATOM   3692  CG  GLU 1 232      77.139  56.607  49.656  0.00  0.00           C  
ATOM   3693  CD  GLU 1 232      76.922  56.904  51.187  0.00  0.00           C  
ATOM   3694  OE1 GLU 1 232      77.521  57.849  51.721  0.00  0.00           O  
ATOM   3695  OE2 GLU 1 232      76.261  56.056  51.807  0.00  0.00           O  
ATOM   3696  H   GLU 1 232      74.211  56.877  50.474  0.00  0.00           H  
ATOM   3697  HA  GLU 1 232      75.051  57.454  47.777  0.00  0.00           H  
ATOM   3698  HB2 GLU 1 232      75.656  54.989  49.531  0.00  0.00           H  
ATOM   3699  HB3 GLU 1 232      76.346  55.420  48.021  0.00  0.00           H  
ATOM   3700  HG2 GLU 1 232      78.002  55.941  49.650  0.00  0.00           H  
ATOM   3701  HG3 GLU 1 232      77.370  57.555  49.171  0.00  0.00           H  
ATOM   3702  N   TYR 1 233      73.775  55.684  46.451  0.00  0.00           N  
ATOM   3703  CA  TYR 1 233      72.977  54.561  45.814  0.00  0.00           C  
ATOM   3704  C   TYR 1 233      73.514  53.217  46.278  0.00  0.00           C  
ATOM   3705  O   TYR 1 233      74.759  53.095  46.455  0.00  0.00           O  
ATOM   3706  CB  TYR 1 233      73.062  54.784  44.255  0.00  0.00           C  
ATOM   3707  CG  TYR 1 233      72.941  53.518  43.432  0.00  0.00           C  
ATOM   3708  CD1 TYR 1 233      74.070  52.819  43.111  0.00  0.00           C  
ATOM   3709  CD2 TYR 1 233      71.718  53.168  42.897  0.00  0.00           C  
ATOM   3710  CE1 TYR 1 233      74.035  51.666  42.342  0.00  0.00           C  
ATOM   3711  CE2 TYR 1 233      71.733  52.080  41.980  0.00  0.00           C  
ATOM   3712  CZ  TYR 1 233      72.827  51.264  41.750  0.00  0.00           C  
ATOM   3713  OH  TYR 1 233      72.748  50.189  40.917  0.00  0.00           O  
ATOM   3714  H   TYR 1 233      74.466  56.194  45.920  0.00  0.00           H  
ATOM   3715  HA  TYR 1 233      71.956  54.566  46.196  0.00  0.00           H  
ATOM   3716  HB2 TYR 1 233      72.249  55.483  44.061  0.00  0.00           H  
ATOM   3717  HB3 TYR 1 233      73.947  55.361  43.988  0.00  0.00           H  
ATOM   3718  HD1 TYR 1 233      75.019  52.968  43.603  0.00  0.00           H  
ATOM   3719  HD2 TYR 1 233      70.845  53.780  43.066  0.00  0.00           H  
ATOM   3720  HE1 TYR 1 233      74.874  51.021  42.125  0.00  0.00           H  
ATOM   3721  HE2 TYR 1 233      70.817  51.789  41.489  0.00  0.00           H  
ATOM   3722  HH  TYR 1 233      73.567  49.798  40.603  0.00  0.00           H  
ATOM   3723  N   SER 1 234      72.648  52.226  46.376  0.00  0.00           N  
ATOM   3724  CA  SER 1 234      73.111  50.817  46.310  0.00  0.00           C  
ATOM   3725  C   SER 1 234      72.354  49.977  45.365  0.00  0.00           C  
ATOM   3726  O   SER 1 234      71.078  50.113  45.277  0.00  0.00           O  
ATOM   3727  CB  SER 1 234      72.913  50.174  47.675  0.00  0.00           C  
ATOM   3728  OG  SER 1 234      73.346  48.823  47.714  0.00  0.00           O  
ATOM   3729  H   SER 1 234      71.651  52.366  46.285  0.00  0.00           H  
ATOM   3730  HA  SER 1 234      74.122  50.848  45.905  0.00  0.00           H  
ATOM   3731  HB2 SER 1 234      73.459  50.780  48.399  0.00  0.00           H  
ATOM   3732  HB3 SER 1 234      71.834  50.210  47.820  0.00  0.00           H  
ATOM   3733  HG  SER 1 234      73.265  48.563  48.635  0.00  0.00           H  
ATOM   3734  N   ALA 1 235      72.964  48.950  44.766  0.00  0.00           N  
ATOM   3735  CA  ALA 1 235      72.304  48.234  43.744  0.00  0.00           C  
ATOM   3736  C   ALA 1 235      71.160  47.179  44.306  0.00  0.00           C  
ATOM   3737  O   ALA 1 235      70.306  46.782  43.587  0.00  0.00           O  
ATOM   3738  CB  ALA 1 235      73.334  47.423  42.897  0.00  0.00           C  
ATOM   3739  H   ALA 1 235      73.927  48.803  45.033  0.00  0.00           H  
ATOM   3740  HA  ALA 1 235      71.719  48.900  43.110  0.00  0.00           H  
ATOM   3741  HB1 ALA 1 235      73.001  47.045  41.930  0.00  0.00           H  
ATOM   3742  HB2 ALA 1 235      74.194  48.087  42.804  0.00  0.00           H  
ATOM   3743  HB3 ALA 1 235      73.503  46.583  43.570  0.00  0.00           H  
ATOM   3744  N   GLU 1 236      71.227  46.900  45.602  0.00  0.00           N  
ATOM   3745  CA  GLU 1 236      70.148  46.241  46.283  0.00  0.00           C  
ATOM   3746  C   GLU 1 236      68.846  47.061  46.222  0.00  0.00           C  
ATOM   3747  O   GLU 1 236      67.823  46.364  46.324  0.00  0.00           O  
ATOM   3748  CB  GLU 1 236      70.387  46.001  47.765  0.00  0.00           C  
ATOM   3749  CG  GLU 1 236      71.660  45.299  48.097  0.00  0.00           C  
ATOM   3750  CD  GLU 1 236      71.832  43.906  47.466  0.00  0.00           C  
ATOM   3751  OE1 GLU 1 236      70.854  43.295  47.008  0.00  0.00           O  
ATOM   3752  OE2 GLU 1 236      72.950  43.461  47.252  0.00  0.00           O  
ATOM   3753  H   GLU 1 236      72.001  47.284  46.125  0.00  0.00           H  
ATOM   3754  HA  GLU 1 236      69.930  45.340  45.709  0.00  0.00           H  
ATOM   3755  HB2 GLU 1 236      70.261  46.948  48.289  0.00  0.00           H  
ATOM   3756  HB3 GLU 1 236      69.623  45.351  48.191  0.00  0.00           H  
ATOM   3757  HG2 GLU 1 236      72.492  45.981  47.919  0.00  0.00           H  
ATOM   3758  HG3 GLU 1 236      71.747  45.134  49.171  0.00  0.00           H  
ATOM   3759  N   SER 1 237      68.844  48.361  46.067  0.00  0.00           N  
ATOM   3760  CA  SER 1 237      67.604  49.094  46.042  0.00  0.00           C  
ATOM   3761  C   SER 1 237      66.729  48.966  44.832  0.00  0.00           C  
ATOM   3762  O   SER 1 237      65.637  49.467  44.761  0.00  0.00           O  
ATOM   3763  CB  SER 1 237      67.949  50.586  46.186  0.00  0.00           C  
ATOM   3764  OG  SER 1 237      68.687  51.053  45.087  0.00  0.00           O  
ATOM   3765  H   SER 1 237      69.728  48.830  45.937  0.00  0.00           H  
ATOM   3766  HA  SER 1 237      67.094  48.918  46.989  0.00  0.00           H  
ATOM   3767  HB2 SER 1 237      66.990  51.070  46.371  0.00  0.00           H  
ATOM   3768  HB3 SER 1 237      68.520  50.627  47.113  0.00  0.00           H  
ATOM   3769  HG  SER 1 237      69.552  50.641  45.030  0.00  0.00           H  
ATOM   3770  N   LEU 1 238      67.376  48.592  43.746  0.00  0.00           N  
ATOM   3771  CA  LEU 1 238      67.012  49.207  42.432  0.00  0.00           C  
ATOM   3772  C   LEU 1 238      65.631  48.626  41.936  0.00  0.00           C  
ATOM   3773  O   LEU 1 238      64.765  49.294  41.457  0.00  0.00           O  
ATOM   3774  CB  LEU 1 238      68.071  48.971  41.472  0.00  0.00           C  
ATOM   3775  CG  LEU 1 238      68.062  49.590  40.012  0.00  0.00           C  
ATOM   3776  CD1 LEU 1 238      67.934  51.132  40.100  0.00  0.00           C  
ATOM   3777  CD2 LEU 1 238      69.161  49.146  39.182  0.00  0.00           C  
ATOM   3778  H   LEU 1 238      68.281  48.146  43.777  0.00  0.00           H  
ATOM   3779  HA  LEU 1 238      66.818  50.263  42.619  0.00  0.00           H  
ATOM   3780  HB2 LEU 1 238      69.032  49.258  41.899  0.00  0.00           H  
ATOM   3781  HB3 LEU 1 238      68.225  47.900  41.342  0.00  0.00           H  
ATOM   3782  HG  LEU 1 238      67.133  49.207  39.590  0.00  0.00           H  
ATOM   3783 HD11 LEU 1 238      68.451  51.690  39.319  0.00  0.00           H  
ATOM   3784 HD12 LEU 1 238      66.883  51.347  39.910  0.00  0.00           H  
ATOM   3785 HD13 LEU 1 238      68.304  51.593  41.017  0.00  0.00           H  
ATOM   3786 HD21 LEU 1 238      69.169  49.621  38.202  0.00  0.00           H  
ATOM   3787 HD22 LEU 1 238      70.154  49.437  39.523  0.00  0.00           H  
ATOM   3788 HD23 LEU 1 238      69.192  48.060  39.090  0.00  0.00           H  
ATOM   3789  N   VAL 1 239      65.461  47.315  42.005  0.00  0.00           N  
ATOM   3790  CA  VAL 1 239      64.227  46.568  41.593  0.00  0.00           C  
ATOM   3791  C   VAL 1 239      63.168  46.881  42.623  0.00  0.00           C  
ATOM   3792  O   VAL 1 239      62.030  47.150  42.143  0.00  0.00           O  
ATOM   3793  CB  VAL 1 239      64.518  45.053  41.507  0.00  0.00           C  
ATOM   3794  CG1 VAL 1 239      63.263  44.320  40.850  0.00  0.00           C  
ATOM   3795  CG2 VAL 1 239      65.775  44.674  40.600  0.00  0.00           C  
ATOM   3796  H   VAL 1 239      66.261  46.743  42.235  0.00  0.00           H  
ATOM   3797  HA  VAL 1 239      63.886  46.937  40.626  0.00  0.00           H  
ATOM   3798  HB  VAL 1 239      64.593  44.609  42.499  0.00  0.00           H  
ATOM   3799 HG11 VAL 1 239      63.618  43.303  40.684  0.00  0.00           H  
ATOM   3800 HG12 VAL 1 239      62.458  44.435  41.577  0.00  0.00           H  
ATOM   3801 HG13 VAL 1 239      63.004  44.631  39.838  0.00  0.00           H  
ATOM   3802 HG21 VAL 1 239      65.788  43.594  40.455  0.00  0.00           H  
ATOM   3803 HG22 VAL 1 239      65.757  45.242  39.670  0.00  0.00           H  
ATOM   3804 HG23 VAL 1 239      66.613  44.837  41.277  0.00  0.00           H  
ATOM   3805  N   ARG 1 240      63.454  47.016  43.899  0.00  0.00           N  
ATOM   3806  CA  ARG 1 240      62.523  47.485  44.914  0.00  0.00           C  
ATOM   3807  C   ARG 1 240      61.946  48.894  44.535  0.00  0.00           C  
ATOM   3808  O   ARG 1 240      60.790  49.102  44.501  0.00  0.00           O  
ATOM   3809  CB  ARG 1 240      63.152  47.507  46.334  0.00  0.00           C  
ATOM   3810  CG  ARG 1 240      63.599  46.166  46.879  0.00  0.00           C  
ATOM   3811  CD  ARG 1 240      64.228  46.236  48.329  0.00  0.00           C  
ATOM   3812  NE  ARG 1 240      65.138  47.326  48.466  0.00  0.00           N  
ATOM   3813  CZ  ARG 1 240      65.880  47.531  49.516  0.00  0.00           C  
ATOM   3814  NH1 ARG 1 240      66.429  48.717  49.589  0.00  0.00           N  
ATOM   3815  NH2 ARG 1 240      66.312  46.703  50.370  0.00  0.00           N  
ATOM   3816  H   ARG 1 240      64.367  46.660  44.146  0.00  0.00           H  
ATOM   3817  HA  ARG 1 240      61.618  46.883  44.998  0.00  0.00           H  
ATOM   3818  HB2 ARG 1 240      63.951  48.247  46.362  0.00  0.00           H  
ATOM   3819  HB3 ARG 1 240      62.373  47.851  47.015  0.00  0.00           H  
ATOM   3820  HG2 ARG 1 240      62.683  45.583  46.978  0.00  0.00           H  
ATOM   3821  HG3 ARG 1 240      64.345  45.689  46.244  0.00  0.00           H  
ATOM   3822  HD2 ARG 1 240      63.368  46.352  48.990  0.00  0.00           H  
ATOM   3823  HD3 ARG 1 240      64.776  45.305  48.471  0.00  0.00           H  
ATOM   3824  HE  ARG 1 240      65.032  48.071  47.791  0.00  0.00           H  
ATOM   3825 HH11 ARG 1 240      67.066  48.895  50.351  0.00  0.00           H  
ATOM   3826 HH12 ARG 1 240      66.293  49.492  48.955  0.00  0.00           H  
ATOM   3827 HH21 ARG 1 240      67.056  46.808  51.046  0.00  0.00           H  
ATOM   3828 HH22 ARG 1 240      66.089  45.736  50.184  0.00  0.00           H  
ATOM   3829  N   ASN 1 241      62.755  49.887  44.099  0.00  0.00           N  
ATOM   3830  CA  ASN 1 241      62.191  51.162  43.635  0.00  0.00           C  
ATOM   3831  C   ASN 1 241      61.458  51.054  42.221  0.00  0.00           C  
ATOM   3832  O   ASN 1 241      60.497  51.738  41.986  0.00  0.00           O  
ATOM   3833  CB  ASN 1 241      63.379  52.229  43.532  0.00  0.00           C  
ATOM   3834  CG  ASN 1 241      63.687  52.712  44.902  0.00  0.00           C  
ATOM   3835  OD1 ASN 1 241      62.870  53.288  45.691  0.00  0.00           O  
ATOM   3836  ND2 ASN 1 241      64.914  52.474  45.371  0.00  0.00           N  
ATOM   3837  H   ASN 1 241      63.729  49.666  44.245  0.00  0.00           H  
ATOM   3838  HA  ASN 1 241      61.387  51.536  44.269  0.00  0.00           H  
ATOM   3839  HB2 ASN 1 241      64.232  51.758  43.044  0.00  0.00           H  
ATOM   3840  HB3 ASN 1 241      63.085  53.143  43.016  0.00  0.00           H  
ATOM   3841 HD21 ASN 1 241      64.968  52.562  46.376  0.00  0.00           H  
ATOM   3842 HD22 ASN 1 241      65.567  51.905  44.851  0.00  0.00           H  
ATOM   3843  N   LEU 1 242      61.921  50.206  41.266  0.00  0.00           N  
ATOM   3844  CA  LEU 1 242      61.155  49.902  39.966  0.00  0.00           C  
ATOM   3845  C   LEU 1 242      59.819  49.203  40.255  0.00  0.00           C  
ATOM   3846  O   LEU 1 242      58.861  49.484  39.634  0.00  0.00           O  
ATOM   3847  CB  LEU 1 242      62.049  48.967  39.132  0.00  0.00           C  
ATOM   3848  CG  LEU 1 242      61.599  48.487  37.727  0.00  0.00           C  
ATOM   3849  CD1 LEU 1 242      61.168  49.547  36.802  0.00  0.00           C  
ATOM   3850  CD2 LEU 1 242      62.599  47.592  37.121  0.00  0.00           C  
ATOM   3851  H   LEU 1 242      62.760  49.694  41.499  0.00  0.00           H  
ATOM   3852  HA  LEU 1 242      60.901  50.786  39.381  0.00  0.00           H  
ATOM   3853  HB2 LEU 1 242      63.028  49.442  39.070  0.00  0.00           H  
ATOM   3854  HB3 LEU 1 242      62.143  48.013  39.652  0.00  0.00           H  
ATOM   3855  HG  LEU 1 242      60.735  47.844  37.893  0.00  0.00           H  
ATOM   3856 HD11 LEU 1 242      62.029  50.140  36.495  0.00  0.00           H  
ATOM   3857 HD12 LEU 1 242      60.713  49.135  35.901  0.00  0.00           H  
ATOM   3858 HD13 LEU 1 242      60.411  50.210  37.222  0.00  0.00           H  
ATOM   3859 HD21 LEU 1 242      63.642  47.899  37.189  0.00  0.00           H  
ATOM   3860 HD22 LEU 1 242      62.555  46.604  37.581  0.00  0.00           H  
ATOM   3861 HD23 LEU 1 242      62.349  47.440  36.071  0.00  0.00           H  
ATOM   3862  N   GLN 1 243      59.686  48.251  41.180  0.00  0.00           N  
ATOM   3863  CA  GLN 1 243      58.404  47.669  41.578  0.00  0.00           C  
ATOM   3864  C   GLN 1 243      57.456  48.719  42.159  0.00  0.00           C  
ATOM   3865  O   GLN 1 243      56.338  48.809  41.750  0.00  0.00           O  
ATOM   3866  CB  GLN 1 243      58.689  46.496  42.608  0.00  0.00           C  
ATOM   3867  CG  GLN 1 243      59.210  45.240  42.012  0.00  0.00           C  
ATOM   3868  CD  GLN 1 243      59.523  44.137  43.056  0.00  0.00           C  
ATOM   3869  OE1 GLN 1 243      58.989  44.170  44.152  0.00  0.00           O  
ATOM   3870  NE2 GLN 1 243      60.369  43.192  42.836  0.00  0.00           N  
ATOM   3871  H   GLN 1 243      60.436  48.065  41.830  0.00  0.00           H  
ATOM   3872  HA  GLN 1 243      57.911  47.279  40.687  0.00  0.00           H  
ATOM   3873  HB2 GLN 1 243      59.386  46.841  43.372  0.00  0.00           H  
ATOM   3874  HB3 GLN 1 243      57.778  46.280  43.167  0.00  0.00           H  
ATOM   3875  HG2 GLN 1 243      58.468  44.891  41.294  0.00  0.00           H  
ATOM   3876  HG3 GLN 1 243      60.154  45.425  41.498  0.00  0.00           H  
ATOM   3877 HE21 GLN 1 243      60.450  42.490  43.558  0.00  0.00           H  
ATOM   3878 HE22 GLN 1 243      60.576  42.916  41.887  0.00  0.00           H  
ATOM   3879  N   TRP 1 244      57.900  49.552  43.073  0.00  0.00           N  
ATOM   3880  CA  TRP 1 244      57.196  50.704  43.575  0.00  0.00           C  
ATOM   3881  C   TRP 1 244      56.710  51.691  42.470  0.00  0.00           C  
ATOM   3882  O   TRP 1 244      55.597  52.150  42.524  0.00  0.00           O  
ATOM   3883  CB  TRP 1 244      57.887  51.281  44.835  0.00  0.00           C  
ATOM   3884  CG  TRP 1 244      57.090  52.458  45.476  0.00  0.00           C  
ATOM   3885  CD1 TRP 1 244      56.202  52.276  46.426  0.00  0.00           C  
ATOM   3886  CD2 TRP 1 244      57.004  53.933  45.185  0.00  0.00           C  
ATOM   3887  NE1 TRP 1 244      55.441  53.456  46.601  0.00  0.00           N  
ATOM   3888  CE2 TRP 1 244      55.945  54.501  45.905  0.00  0.00           C  
ATOM   3889  CE3 TRP 1 244      57.689  54.776  44.305  0.00  0.00           C  
ATOM   3890  CZ2 TRP 1 244      55.526  55.824  45.859  0.00  0.00           C  
ATOM   3891  CZ3 TRP 1 244      57.416  56.146  44.313  0.00  0.00           C  
ATOM   3892  CH2 TRP 1 244      56.336  56.663  45.064  0.00  0.00           C  
ATOM   3893  H   TRP 1 244      58.845  49.314  43.337  0.00  0.00           H  
ATOM   3894  HA  TRP 1 244      56.223  50.432  43.984  0.00  0.00           H  
ATOM   3895  HB2 TRP 1 244      57.892  50.481  45.575  0.00  0.00           H  
ATOM   3896  HB3 TRP 1 244      58.843  51.668  44.481  0.00  0.00           H  
ATOM   3897  HD1 TRP 1 244      56.009  51.324  46.898  0.00  0.00           H  
ATOM   3898  HE1 TRP 1 244      54.536  53.423  47.049  0.00  0.00           H  
ATOM   3899  HE3 TRP 1 244      58.473  54.375  43.680  0.00  0.00           H  
ATOM   3900  HZ2 TRP 1 244      54.635  56.164  46.365  0.00  0.00           H  
ATOM   3901  HZ3 TRP 1 244      58.110  56.774  43.774  0.00  0.00           H  
ATOM   3902  HH2 TRP 1 244      56.051  57.700  44.956  0.00  0.00           H  
ATOM   3903  N   ALA 1 245      57.518  51.797  41.411  0.00  0.00           N  
ATOM   3904  CA  ALA 1 245      57.148  52.712  40.318  0.00  0.00           C  
ATOM   3905  C   ALA 1 245      56.067  52.173  39.360  0.00  0.00           C  
ATOM   3906  O   ALA 1 245      55.140  52.919  38.997  0.00  0.00           O  
ATOM   3907  CB  ALA 1 245      58.380  53.202  39.667  0.00  0.00           C  
ATOM   3908  H   ALA 1 245      58.494  51.536  41.418  0.00  0.00           H  
ATOM   3909  HA  ALA 1 245      56.672  53.608  40.716  0.00  0.00           H  
ATOM   3910  HB1 ALA 1 245      58.738  52.371  39.060  0.00  0.00           H  
ATOM   3911  HB2 ALA 1 245      58.134  54.065  39.049  0.00  0.00           H  
ATOM   3912  HB3 ALA 1 245      59.184  53.449  40.360  0.00  0.00           H  
ATOM   3913  N   LYS 1 246      56.351  50.897  38.814  0.00  0.00           N  
ATOM   3914  CA  LYS 1 246      55.432  50.078  38.040  0.00  0.00           C  
ATOM   3915  C   LYS 1 246      54.059  50.015  38.665  0.00  0.00           C  
ATOM   3916  O   LYS 1 246      53.046  50.117  37.951  0.00  0.00           O  
ATOM   3917  CB  LYS 1 246      56.034  48.657  37.870  0.00  0.00           C  
ATOM   3918  CG  LYS 1 246      57.171  48.593  36.840  0.00  0.00           C  
ATOM   3919  CD  LYS 1 246      57.582  47.071  36.648  0.00  0.00           C  
ATOM   3920  CE  LYS 1 246      58.609  46.756  35.664  0.00  0.00           C  
ATOM   3921  NZ  LYS 1 246      58.928  45.344  35.617  0.00  0.00           N  
ATOM   3922  H   LYS 1 246      57.097  50.346  39.214  0.00  0.00           H  
ATOM   3923  HA  LYS 1 246      55.296  50.578  37.081  0.00  0.00           H  
ATOM   3924  HB2 LYS 1 246      56.562  48.398  38.787  0.00  0.00           H  
ATOM   3925  HB3 LYS 1 246      55.295  47.900  37.605  0.00  0.00           H  
ATOM   3926  HG2 LYS 1 246      56.728  48.987  35.926  0.00  0.00           H  
ATOM   3927  HG3 LYS 1 246      58.043  49.171  37.145  0.00  0.00           H  
ATOM   3928  HD2 LYS 1 246      57.894  46.737  37.638  0.00  0.00           H  
ATOM   3929  HD3 LYS 1 246      56.666  46.550  36.370  0.00  0.00           H  
ATOM   3930  HE2 LYS 1 246      58.354  47.057  34.648  0.00  0.00           H  
ATOM   3931  HE3 LYS 1 246      59.517  47.329  35.856  0.00  0.00           H  
ATOM   3932  HZ1 LYS 1 246      59.368  45.066  36.483  0.00  0.00           H  
ATOM   3933  HZ2 LYS 1 246      58.072  44.886  35.339  0.00  0.00           H  
ATOM   3934  HZ3 LYS 1 246      59.557  45.123  34.859  0.00  0.00           H  
ATOM   3935  N   ALA 1 247      54.003  49.915  40.012  0.00  0.00           N  
ATOM   3936  CA  ALA 1 247      52.777  49.847  40.754  0.00  0.00           C  
ATOM   3937  C   ALA 1 247      51.905  51.133  40.544  0.00  0.00           C  
ATOM   3938  O   ALA 1 247      50.701  51.006  40.708  0.00  0.00           O  
ATOM   3939  CB  ALA 1 247      53.020  49.569  42.295  0.00  0.00           C  
ATOM   3940  H   ALA 1 247      54.879  49.816  40.505  0.00  0.00           H  
ATOM   3941  HA  ALA 1 247      52.267  48.971  40.354  0.00  0.00           H  
ATOM   3942  HB1 ALA 1 247      53.371  48.537  42.293  0.00  0.00           H  
ATOM   3943  HB2 ALA 1 247      53.682  50.272  42.800  0.00  0.00           H  
ATOM   3944  HB3 ALA 1 247      52.056  49.722  42.778  0.00  0.00           H  
ATOM   3945  N   HIS 1 248      52.396  52.230  40.190  0.00  0.00           N  
ATOM   3946  CA  HIS 1 248      51.688  53.523  40.064  0.00  0.00           C  
ATOM   3947  C   HIS 1 248      51.669  54.189  38.680  0.00  0.00           C  
ATOM   3948  O   HIS 1 248      51.284  55.317  38.514  0.00  0.00           O  
ATOM   3949  CB  HIS 1 248      52.205  54.433  41.086  0.00  0.00           C  
ATOM   3950  CG  HIS 1 248      51.989  53.906  42.585  0.00  0.00           C  
ATOM   3951  ND1 HIS 1 248      53.000  53.488  43.379  0.00  0.00           N  
ATOM   3952  CD2 HIS 1 248      50.811  53.669  43.242  0.00  0.00           C  
ATOM   3953  CE1 HIS 1 248      52.499  53.076  44.546  0.00  0.00           C  
ATOM   3954  NE2 HIS 1 248      51.160  53.048  44.421  0.00  0.00           N  
ATOM   3955  H   HIS 1 248      53.400  52.296  40.095  0.00  0.00           H  
ATOM   3956  HA  HIS 1 248      50.671  53.208  40.297  0.00  0.00           H  
ATOM   3957  HB2 HIS 1 248      53.254  54.662  40.901  0.00  0.00           H  
ATOM   3958  HB3 HIS 1 248      51.503  55.254  40.939  0.00  0.00           H  
ATOM   3959  HD1 HIS 1 248      53.984  53.554  43.160  0.00  0.00           H  
ATOM   3960  HD2 HIS 1 248      49.824  53.901  42.871  0.00  0.00           H  
ATOM   3961  HE1 HIS 1 248      53.063  52.607  45.339  0.00  0.00           H  
ATOM   3962  N   GLU 1 249      52.059  53.489  37.604  0.00  0.00           N  
ATOM   3963  CA  GLU 1 249      51.760  53.931  36.271  0.00  0.00           C  
ATOM   3964  C   GLU 1 249      50.344  53.548  35.851  0.00  0.00           C  
ATOM   3965  O   GLU 1 249      49.891  52.419  36.075  0.00  0.00           O  
ATOM   3966  CB  GLU 1 249      52.819  53.199  35.344  0.00  0.00           C  
ATOM   3967  CG  GLU 1 249      52.362  53.089  33.904  0.00  0.00           C  
ATOM   3968  CD  GLU 1 249      53.452  52.307  33.120  0.00  0.00           C  
ATOM   3969  OE1 GLU 1 249      53.161  51.245  32.645  0.00  0.00           O  
ATOM   3970  OE2 GLU 1 249      54.644  52.799  33.136  0.00  0.00           O  
ATOM   3971  H   GLU 1 249      52.396  52.555  37.791  0.00  0.00           H  
ATOM   3972  HA  GLU 1 249      51.845  55.012  36.160  0.00  0.00           H  
ATOM   3973  HB2 GLU 1 249      53.659  53.891  35.399  0.00  0.00           H  
ATOM   3974  HB3 GLU 1 249      53.085  52.214  35.728  0.00  0.00           H  
ATOM   3975  HG2 GLU 1 249      51.444  52.506  33.832  0.00  0.00           H  
ATOM   3976  HG3 GLU 1 249      52.303  54.072  33.437  0.00  0.00           H  
ATOM   3977  N   LEU 1 250      49.741  54.459  34.996  0.00  0.00           N  
ATOM   3978  CA  LEU 1 250      48.484  54.260  34.271  0.00  0.00           C  
ATOM   3979  C   LEU 1 250      48.692  54.392  32.734  0.00  0.00           C  
ATOM   3980  O   LEU 1 250      49.771  54.832  32.267  0.00  0.00           O  
ATOM   3981  CB  LEU 1 250      47.488  55.317  34.856  0.00  0.00           C  
ATOM   3982  CG  LEU 1 250      46.918  54.943  36.289  0.00  0.00           C  
ATOM   3983  CD1 LEU 1 250      45.895  55.939  36.672  0.00  0.00           C  
ATOM   3984  CD2 LEU 1 250      46.241  53.564  36.296  0.00  0.00           C  
ATOM   3985  H   LEU 1 250      50.272  55.295  34.799  0.00  0.00           H  
ATOM   3986  HA  LEU 1 250      48.061  53.259  34.360  0.00  0.00           H  
ATOM   3987  HB2 LEU 1 250      47.905  56.313  35.004  0.00  0.00           H  
ATOM   3988  HB3 LEU 1 250      46.647  55.429  34.172  0.00  0.00           H  
ATOM   3989  HG  LEU 1 250      47.724  55.009  37.020  0.00  0.00           H  
ATOM   3990 HD11 LEU 1 250      46.125  56.978  36.435  0.00  0.00           H  
ATOM   3991 HD12 LEU 1 250      44.917  55.801  36.212  0.00  0.00           H  
ATOM   3992 HD13 LEU 1 250      45.833  55.971  37.760  0.00  0.00           H  
ATOM   3993 HD21 LEU 1 250      45.712  53.377  37.231  0.00  0.00           H  
ATOM   3994 HD22 LEU 1 250      45.581  53.561  35.428  0.00  0.00           H  
ATOM   3995 HD23 LEU 1 250      47.024  52.814  36.185  0.00  0.00           H  
ATOM   3996  N   PRO 1 251      47.689  54.054  31.897  0.00  0.00           N  
ATOM   3997  CA  PRO 1 251      47.864  54.130  30.443  0.00  0.00           C  
ATOM   3998  C   PRO 1 251      47.832  55.591  30.010  0.00  0.00           C  
ATOM   3999  O   PRO 1 251      47.406  56.528  30.720  0.00  0.00           O  
ATOM   4000  CB  PRO 1 251      46.807  53.354  29.847  0.00  0.00           C  
ATOM   4001  CG  PRO 1 251      46.077  52.547  30.960  0.00  0.00           C  
ATOM   4002  CD  PRO 1 251      46.505  53.263  32.256  0.00  0.00           C  
ATOM   4003  HA  PRO 1 251      48.846  53.721  30.204  0.00  0.00           H  
ATOM   4004  HB2 PRO 1 251      46.046  53.997  29.403  0.00  0.00           H  
ATOM   4005  HB3 PRO 1 251      47.124  52.745  29.001  0.00  0.00           H  
ATOM   4006  HG2 PRO 1 251      45.009  52.733  30.851  0.00  0.00           H  
ATOM   4007  HG3 PRO 1 251      46.249  51.473  30.890  0.00  0.00           H  
ATOM   4008  HD2 PRO 1 251      45.740  53.935  32.646  0.00  0.00           H  
ATOM   4009  HD3 PRO 1 251      46.719  52.506  33.011  0.00  0.00           H  
ATOM   4010  N   GLU 1 252      48.324  55.763  28.844  0.00  0.00           N  
ATOM   4011  CA  GLU 1 252      47.944  57.003  28.097  0.00  0.00           C  
ATOM   4012  C   GLU 1 252      46.569  56.998  27.520  0.00  0.00           C  
ATOM   4013  O   GLU 1 252      46.169  56.099  26.807  0.00  0.00           O  
ATOM   4014  CB  GLU 1 252      49.073  57.151  27.060  0.00  0.00           C  
ATOM   4015  CG  GLU 1 252      50.417  57.459  27.670  0.00  0.00           C  
ATOM   4016  CD  GLU 1 252      51.323  56.282  27.819  0.00  0.00           C  
ATOM   4017  OE1 GLU 1 252      52.080  56.157  28.853  0.00  0.00           O  
ATOM   4018  OE2 GLU 1 252      51.358  55.401  26.928  0.00  0.00           O  
ATOM   4019  H   GLU 1 252      48.616  54.945  28.328  0.00  0.00           H  
ATOM   4020  HA  GLU 1 252      48.029  57.847  28.781  0.00  0.00           H  
ATOM   4021  HB2 GLU 1 252      49.049  56.390  26.279  0.00  0.00           H  
ATOM   4022  HB3 GLU 1 252      48.877  58.048  26.471  0.00  0.00           H  
ATOM   4023  HG2 GLU 1 252      50.965  58.253  27.162  0.00  0.00           H  
ATOM   4024  HG3 GLU 1 252      50.262  57.753  28.709  0.00  0.00           H  
ATOM   4025  N   SER 1 253      45.700  58.030  27.860  0.00  0.00           N  
ATOM   4026  CA  SER 1 253      44.365  58.234  27.302  0.00  0.00           C  
ATOM   4027  C   SER 1 253      44.404  58.222  25.727  0.00  0.00           C  
ATOM   4028  O   SER 1 253      45.408  58.479  25.061  0.00  0.00           O  
ATOM   4029  CB  SER 1 253      43.812  59.635  27.765  0.00  0.00           C  
ATOM   4030  OG  SER 1 253      43.926  59.680  29.201  0.00  0.00           O  
ATOM   4031  H   SER 1 253      46.132  58.804  28.345  0.00  0.00           H  
ATOM   4032  HA  SER 1 253      43.700  57.426  27.603  0.00  0.00           H  
ATOM   4033  HB2 SER 1 253      44.385  60.478  27.379  0.00  0.00           H  
ATOM   4034  HB3 SER 1 253      42.778  59.718  27.432  0.00  0.00           H  
ATOM   4035  HG  SER 1 253      44.662  59.166  29.543  0.00  0.00           H  
ATOM   4036  N   MET 1 254      43.340  57.814  25.067  0.00  0.00           N  
ATOM   4037  CA  MET 1 254      43.268  57.389  23.691  0.00  0.00           C  
ATOM   4038  C   MET 1 254      41.900  57.767  23.087  0.00  0.00           C  
ATOM   4039  O   MET 1 254      40.900  57.677  23.826  0.00  0.00           O  
ATOM   4040  CB  MET 1 254      43.558  55.907  23.498  0.00  0.00           C  
ATOM   4041  CG  MET 1 254      42.502  55.024  24.302  0.00  0.00           C  
ATOM   4042  SD  MET 1 254      42.731  53.174  24.248  0.00  0.00           S  
ATOM   4043  CE  MET 1 254      42.203  52.637  22.579  0.00  0.00           C  
ATOM   4044  H   MET 1 254      42.495  57.691  25.606  0.00  0.00           H  
ATOM   4045  HA  MET 1 254      43.994  58.023  23.180  0.00  0.00           H  
ATOM   4046  HB2 MET 1 254      43.523  55.628  22.445  0.00  0.00           H  
ATOM   4047  HB3 MET 1 254      44.568  55.673  23.834  0.00  0.00           H  
ATOM   4048  HG2 MET 1 254      42.509  55.239  25.371  0.00  0.00           H  
ATOM   4049  HG3 MET 1 254      41.481  55.276  24.015  0.00  0.00           H  
ATOM   4050  HE1 MET 1 254      42.574  53.179  21.710  0.00  0.00           H  
ATOM   4051  HE2 MET 1 254      42.342  51.566  22.432  0.00  0.00           H  
ATOM   4052  HE3 MET 1 254      41.127  52.810  22.565  0.00  0.00           H  
ATOM   4053  N   CYS 1 255      41.871  58.208  21.825  0.00  0.00           N  
ATOM   4054  CA  CYS 1 255      40.663  58.723  21.173  0.00  0.00           C  
ATOM   4055  C   CYS 1 255      40.227  57.725  20.091  0.00  0.00           C  
ATOM   4056  O   CYS 1 255      40.911  57.570  19.013  0.00  0.00           O  
ATOM   4057  CB  CYS 1 255      40.699  60.201  20.783  0.00  0.00           C  
ATOM   4058  SG  CYS 1 255      39.060  60.652  20.030  0.00  0.00           S  
ATOM   4059  H   CYS 1 255      42.751  58.105  21.340  0.00  0.00           H  
ATOM   4060  HA  CYS 1 255      39.801  58.574  21.823  0.00  0.00           H  
ATOM   4061  HB2 CYS 1 255      40.790  60.899  21.615  0.00  0.00           H  
ATOM   4062  HB3 CYS 1 255      41.503  60.433  20.084  0.00  0.00           H  
ATOM   4063  HG  CYS 1 255      38.353  61.247  20.995  0.00  0.00           H  
ATOM   4064  N   LEU 1 256      39.101  57.030  20.268  0.00  0.00           N  
ATOM   4065  CA  LEU 1 256      38.773  55.857  19.484  0.00  0.00           C  
ATOM   4066  C   LEU 1 256      37.682  56.146  18.358  0.00  0.00           C  
ATOM   4067  O   LEU 1 256      36.485  56.264  18.565  0.00  0.00           O  
ATOM   4068  CB  LEU 1 256      38.391  54.766  20.533  0.00  0.00           C  
ATOM   4069  CG  LEU 1 256      37.954  53.377  20.021  0.00  0.00           C  
ATOM   4070  CD1 LEU 1 256      39.128  52.660  19.424  0.00  0.00           C  
ATOM   4071  CD2 LEU 1 256      37.421  52.672  21.251  0.00  0.00           C  
ATOM   4072  H   LEU 1 256      38.589  57.339  21.082  0.00  0.00           H  
ATOM   4073  HA  LEU 1 256      39.608  55.411  18.943  0.00  0.00           H  
ATOM   4074  HB2 LEU 1 256      39.184  54.586  21.258  0.00  0.00           H  
ATOM   4075  HB3 LEU 1 256      37.506  55.260  20.935  0.00  0.00           H  
ATOM   4076  HG  LEU 1 256      37.278  53.426  19.167  0.00  0.00           H  
ATOM   4077 HD11 LEU 1 256      39.869  52.519  20.212  0.00  0.00           H  
ATOM   4078 HD12 LEU 1 256      38.778  51.670  19.131  0.00  0.00           H  
ATOM   4079 HD13 LEU 1 256      39.497  53.150  18.524  0.00  0.00           H  
ATOM   4080 HD21 LEU 1 256      38.148  52.466  22.038  0.00  0.00           H  
ATOM   4081 HD22 LEU 1 256      36.693  53.350  21.698  0.00  0.00           H  
ATOM   4082 HD23 LEU 1 256      36.983  51.695  21.051  0.00  0.00           H  
ATOM   4083  N   LYS 1 257      38.291  56.286  17.162  0.00  0.00           N  
ATOM   4084  CA  LYS 1 257      37.457  56.694  16.038  0.00  0.00           C  
ATOM   4085  C   LYS 1 257      36.778  55.467  15.369  0.00  0.00           C  
ATOM   4086  O   LYS 1 257      37.385  54.473  15.041  0.00  0.00           O  
ATOM   4087  CB  LYS 1 257      38.201  57.473  14.945  0.00  0.00           C  
ATOM   4088  CG  LYS 1 257      37.334  58.175  13.881  0.00  0.00           C  
ATOM   4089  CD  LYS 1 257      37.362  57.438  12.549  0.00  0.00           C  
ATOM   4090  CE  LYS 1 257      38.619  57.656  11.721  0.00  0.00           C  
ATOM   4091  NZ  LYS 1 257      38.456  56.954  10.382  0.00  0.00           N  
ATOM   4092  H   LYS 1 257      39.299  56.315  17.098  0.00  0.00           H  
ATOM   4093  HA  LYS 1 257      36.789  57.513  16.304  0.00  0.00           H  
ATOM   4094  HB2 LYS 1 257      38.769  58.268  15.428  0.00  0.00           H  
ATOM   4095  HB3 LYS 1 257      38.912  56.850  14.402  0.00  0.00           H  
ATOM   4096  HG2 LYS 1 257      36.275  58.118  14.129  0.00  0.00           H  
ATOM   4097  HG3 LYS 1 257      37.617  59.224  13.787  0.00  0.00           H  
ATOM   4098  HD2 LYS 1 257      37.346  56.354  12.658  0.00  0.00           H  
ATOM   4099  HD3 LYS 1 257      36.465  57.648  11.966  0.00  0.00           H  
ATOM   4100  HE2 LYS 1 257      38.818  58.726  11.661  0.00  0.00           H  
ATOM   4101  HE3 LYS 1 257      39.430  57.253  12.328  0.00  0.00           H  
ATOM   4102  HZ1 LYS 1 257      38.234  56.002  10.635  0.00  0.00           H  
ATOM   4103  HZ2 LYS 1 257      37.664  57.380   9.921  0.00  0.00           H  
ATOM   4104  HZ3 LYS 1 257      39.337  56.932   9.889  0.00  0.00           H  
ATOM   4105  N   PHE 1 258      35.503  55.628  15.157  0.00  0.00           N  
ATOM   4106  CA  PHE 1 258      34.571  54.691  14.455  0.00  0.00           C  
ATOM   4107  C   PHE 1 258      34.426  55.119  12.992  0.00  0.00           C  
ATOM   4108  O   PHE 1 258      34.392  56.320  12.679  0.00  0.00           O  
ATOM   4109  CB  PHE 1 258      33.297  54.530  15.271  0.00  0.00           C  
ATOM   4110  CG  PHE 1 258      33.454  53.774  16.600  0.00  0.00           C  
ATOM   4111  CD1 PHE 1 258      34.062  54.370  17.721  0.00  0.00           C  
ATOM   4112  CD2 PHE 1 258      32.946  52.497  16.769  0.00  0.00           C  
ATOM   4113  CE1 PHE 1 258      34.221  53.633  18.975  0.00  0.00           C  
ATOM   4114  CE2 PHE 1 258      32.987  51.854  18.002  0.00  0.00           C  
ATOM   4115  CZ  PHE 1 258      33.647  52.374  19.104  0.00  0.00           C  
ATOM   4116  H   PHE 1 258      35.056  56.532  15.214  0.00  0.00           H  
ATOM   4117  HA  PHE 1 258      35.020  53.698  14.427  0.00  0.00           H  
ATOM   4118  HB2 PHE 1 258      32.734  55.449  15.432  0.00  0.00           H  
ATOM   4119  HB3 PHE 1 258      32.668  53.860  14.684  0.00  0.00           H  
ATOM   4120  HD1 PHE 1 258      34.401  55.395  17.671  0.00  0.00           H  
ATOM   4121  HD2 PHE 1 258      32.496  52.043  15.898  0.00  0.00           H  
ATOM   4122  HE1 PHE 1 258      34.813  54.078  19.761  0.00  0.00           H  
ATOM   4123  HE2 PHE 1 258      32.497  50.913  18.203  0.00  0.00           H  
ATOM   4124  HZ  PHE 1 258      33.634  51.806  20.023  0.00  0.00           H  
ATOM   4125  N   ASP 1 259      34.182  54.181  12.086  0.00  0.00           N  
ATOM   4126  CA  ASP 1 259      34.114  54.453  10.606  0.00  0.00           C  
ATOM   4127  C   ASP 1 259      32.860  55.311  10.155  0.00  0.00           C  
ATOM   4128  O   ASP 1 259      32.817  55.836   9.071  0.00  0.00           O  
ATOM   4129  CB  ASP 1 259      34.196  53.122   9.926  0.00  0.00           C  
ATOM   4130  CG  ASP 1 259      34.949  53.133   8.559  0.00  0.00           C  
ATOM   4131  OD1 ASP 1 259      35.329  54.229   8.158  0.00  0.00           O  
ATOM   4132  OD2 ASP 1 259      34.984  51.965   7.891  0.00  0.00           O  
ATOM   4133  H   ASP 1 259      33.860  53.316  12.497  0.00  0.00           H  
ATOM   4134  HA  ASP 1 259      34.905  55.161  10.355  0.00  0.00           H  
ATOM   4135  HB2 ASP 1 259      34.716  52.368  10.518  0.00  0.00           H  
ATOM   4136  HB3 ASP 1 259      33.216  52.686   9.730  0.00  0.00           H  
ATOM   4137  HD2 ASP 1 259      35.520  51.989   7.095  0.00  0.00           H  
ATOM   4138  N   CYS 1 260      31.953  55.553  11.084  0.00  0.00           N  
ATOM   4139  CA  CYS 1 260      30.824  56.391  10.939  0.00  0.00           C  
ATOM   4140  C   CYS 1 260      31.161  57.914  11.129  0.00  0.00           C  
ATOM   4141  O   CYS 1 260      30.340  58.786  11.044  0.00  0.00           O  
ATOM   4142  CB  CYS 1 260      29.837  56.004  11.979  0.00  0.00           C  
ATOM   4143  SG  CYS 1 260      30.430  56.053  13.651  0.00  0.00           S  
ATOM   4144  H   CYS 1 260      31.975  54.929  11.878  0.00  0.00           H  
ATOM   4145  HA  CYS 1 260      30.253  56.261  10.019  0.00  0.00           H  
ATOM   4146  HB2 CYS 1 260      29.155  56.848  11.878  0.00  0.00           H  
ATOM   4147  HB3 CYS 1 260      29.431  55.051  11.638  0.00  0.00           H  
ATOM   4148  HG  CYS 1 260      30.721  54.751  13.722  0.00  0.00           H  
ATOM   4149  N   GLY 1 261      32.419  58.248  11.473  0.00  0.00           N  
ATOM   4150  CA  GLY 1 261      32.912  59.559  11.714  0.00  0.00           C  
ATOM   4151  C   GLY 1 261      33.026  59.977  13.141  0.00  0.00           C  
ATOM   4152  O   GLY 1 261      33.702  60.895  13.547  0.00  0.00           O  
ATOM   4153  H   GLY 1 261      33.157  57.564  11.382  0.00  0.00           H  
ATOM   4154  HA2 GLY 1 261      33.875  59.715  11.226  0.00  0.00           H  
ATOM   4155  HA3 GLY 1 261      32.191  60.202  11.209  0.00  0.00           H  
ATOM   4156  N   VAL 1 262      32.380  59.230  14.107  0.00  0.00           N  
ATOM   4157  CA  VAL 1 262      32.322  59.530  15.569  0.00  0.00           C  
ATOM   4158  C   VAL 1 262      33.575  59.127  16.373  0.00  0.00           C  
ATOM   4159  O   VAL 1 262      33.981  57.974  16.144  0.00  0.00           O  
ATOM   4160  CB  VAL 1 262      31.095  58.828  16.253  0.00  0.00           C  
ATOM   4161  CG1 VAL 1 262      31.044  59.031  17.724  0.00  0.00           C  
ATOM   4162  CG2 VAL 1 262      29.738  59.278  15.678  0.00  0.00           C  
ATOM   4163  H   VAL 1 262      31.900  58.375  13.864  0.00  0.00           H  
ATOM   4164  HA  VAL 1 262      32.206  60.613  15.604  0.00  0.00           H  
ATOM   4165  HB  VAL 1 262      31.174  57.759  16.057  0.00  0.00           H  
ATOM   4166 HG11 VAL 1 262      30.120  58.588  18.096  0.00  0.00           H  
ATOM   4167 HG12 VAL 1 262      31.816  58.541  18.318  0.00  0.00           H  
ATOM   4168 HG13 VAL 1 262      30.872  60.061  18.034  0.00  0.00           H  
ATOM   4169 HG21 VAL 1 262      29.862  59.170  14.601  0.00  0.00           H  
ATOM   4170 HG22 VAL 1 262      28.869  58.755  16.077  0.00  0.00           H  
ATOM   4171 HG23 VAL 1 262      29.642  60.353  15.834  0.00  0.00           H  
ATOM   4172  N   GLN 1 263      34.109  60.024  17.237  0.00  0.00           N  
ATOM   4173  CA  GLN 1 263      35.290  59.690  18.066  0.00  0.00           C  
ATOM   4174  C   GLN 1 263      35.006  59.583  19.619  0.00  0.00           C  
ATOM   4175  O   GLN 1 263      34.489  60.574  20.134  0.00  0.00           O  
ATOM   4176  CB  GLN 1 263      36.476  60.624  17.697  0.00  0.00           C  
ATOM   4177  CG  GLN 1 263      36.875  60.518  16.165  0.00  0.00           C  
ATOM   4178  CD  GLN 1 263      37.047  61.779  15.381  0.00  0.00           C  
ATOM   4179  OE1 GLN 1 263      38.155  62.359  15.375  0.00  0.00           O  
ATOM   4180  NE2 GLN 1 263      36.003  62.204  14.710  0.00  0.00           N  
ATOM   4181  H   GLN 1 263      33.726  60.927  17.478  0.00  0.00           H  
ATOM   4182  HA  GLN 1 263      35.618  58.677  17.835  0.00  0.00           H  
ATOM   4183  HB2 GLN 1 263      36.063  61.629  17.782  0.00  0.00           H  
ATOM   4184  HB3 GLN 1 263      37.340  60.440  18.336  0.00  0.00           H  
ATOM   4185  HG2 GLN 1 263      37.833  60.020  16.016  0.00  0.00           H  
ATOM   4186  HG3 GLN 1 263      36.271  59.804  15.606  0.00  0.00           H  
ATOM   4187 HE21 GLN 1 263      36.163  63.041  14.169  0.00  0.00           H  
ATOM   4188 HE22 GLN 1 263      35.140  61.689  14.810  0.00  0.00           H  
ATOM   4189  N   ILE 1 264      35.425  58.514  20.330  0.00  0.00           N  
ATOM   4190  CA  ILE 1 264      35.216  58.429  21.805  0.00  0.00           C  
ATOM   4191  C   ILE 1 264      36.600  58.513  22.635  0.00  0.00           C  
ATOM   4192  O   ILE 1 264      37.571  57.750  22.404  0.00  0.00           O  
ATOM   4193  CB  ILE 1 264      34.551  57.124  22.171  0.00  0.00           C  
ATOM   4194  CG1 ILE 1 264      33.353  56.600  21.262  0.00  0.00           C  
ATOM   4195  CG2 ILE 1 264      34.107  57.201  23.637  0.00  0.00           C  
ATOM   4196  CD1 ILE 1 264      32.161  57.539  21.123  0.00  0.00           C  
ATOM   4197  H   ILE 1 264      35.929  57.728  19.944  0.00  0.00           H  
ATOM   4198  HA  ILE 1 264      34.647  59.258  22.224  0.00  0.00           H  
ATOM   4199  HB  ILE 1 264      35.298  56.345  22.321  0.00  0.00           H  
ATOM   4200 HG12 ILE 1 264      33.793  56.389  20.288  0.00  0.00           H  
ATOM   4201 HG13 ILE 1 264      33.017  55.667  21.715  0.00  0.00           H  
ATOM   4202 HG21 ILE 1 264      33.289  57.911  23.758  0.00  0.00           H  
ATOM   4203 HG22 ILE 1 264      33.833  56.219  24.023  0.00  0.00           H  
ATOM   4204 HG23 ILE 1 264      34.863  57.649  24.282  0.00  0.00           H  
ATOM   4205 HD11 ILE 1 264      31.387  57.165  20.453  0.00  0.00           H  
ATOM   4206 HD12 ILE 1 264      31.731  57.632  22.120  0.00  0.00           H  
ATOM   4207 HD13 ILE 1 264      32.485  58.556  20.903  0.00  0.00           H  
ATOM   4208  N   GLN 1 265      36.555  59.465  23.554  0.00  0.00           N  
ATOM   4209  CA  GLN 1 265      37.639  59.617  24.503  0.00  0.00           C  
ATOM   4210  C   GLN 1 265      37.474  58.568  25.536  0.00  0.00           C  
ATOM   4211  O   GLN 1 265      36.496  58.545  26.351  0.00  0.00           O  
ATOM   4212  CB  GLN 1 265      37.658  61.052  25.070  0.00  0.00           C  
ATOM   4213  CG  GLN 1 265      38.954  61.308  25.863  0.00  0.00           C  
ATOM   4214  CD  GLN 1 265      40.204  61.349  24.976  0.00  0.00           C  
ATOM   4215  OE1 GLN 1 265      40.324  62.171  24.079  0.00  0.00           O  
ATOM   4216  NE2 GLN 1 265      41.124  60.445  24.995  0.00  0.00           N  
ATOM   4217  H   GLN 1 265      35.720  59.977  23.799  0.00  0.00           H  
ATOM   4218  HA  GLN 1 265      38.591  59.480  23.991  0.00  0.00           H  
ATOM   4219  HB2 GLN 1 265      37.674  61.848  24.325  0.00  0.00           H  
ATOM   4220  HB3 GLN 1 265      36.799  61.151  25.734  0.00  0.00           H  
ATOM   4221  HG2 GLN 1 265      38.940  62.296  26.326  0.00  0.00           H  
ATOM   4222  HG3 GLN 1 265      38.982  60.494  26.588  0.00  0.00           H  
ATOM   4223 HE21 GLN 1 265      41.857  60.449  24.300  0.00  0.00           H  
ATOM   4224 HE22 GLN 1 265      40.994  59.678  25.638  0.00  0.00           H  
ATOM   4225  N   LEU 1 266      38.562  57.750  25.627  0.00  0.00           N  
ATOM   4226  CA  LEU 1 266      38.835  56.877  26.730  0.00  0.00           C  
ATOM   4227  C   LEU 1 266      39.868  57.681  27.639  0.00  0.00           C  
ATOM   4228  O   LEU 1 266      40.766  58.331  27.041  0.00  0.00           O  
ATOM   4229  CB  LEU 1 266      39.342  55.585  26.255  0.00  0.00           C  
ATOM   4230  CG  LEU 1 266      38.334  54.429  25.798  0.00  0.00           C  
ATOM   4231  CD1 LEU 1 266      37.406  54.951  24.728  0.00  0.00           C  
ATOM   4232  CD2 LEU 1 266      39.090  53.116  25.316  0.00  0.00           C  
ATOM   4233  H   LEU 1 266      39.275  57.882  24.923  0.00  0.00           H  
ATOM   4234  HA  LEU 1 266      37.872  56.749  27.225  0.00  0.00           H  
ATOM   4235  HB2 LEU 1 266      39.885  55.806  25.336  0.00  0.00           H  
ATOM   4236  HB3 LEU 1 266      40.145  55.233  26.903  0.00  0.00           H  
ATOM   4237  HG  LEU 1 266      37.764  54.075  26.657  0.00  0.00           H  
ATOM   4238 HD11 LEU 1 266      37.879  55.435  23.873  0.00  0.00           H  
ATOM   4239 HD12 LEU 1 266      36.836  54.084  24.394  0.00  0.00           H  
ATOM   4240 HD13 LEU 1 266      36.775  55.736  25.145  0.00  0.00           H  
ATOM   4241 HD21 LEU 1 266      39.564  52.663  26.187  0.00  0.00           H  
ATOM   4242 HD22 LEU 1 266      38.453  52.391  24.809  0.00  0.00           H  
ATOM   4243 HD23 LEU 1 266      39.865  53.481  24.643  0.00  0.00           H  
ATOM   4244  N   GLY 1 267      39.868  57.437  28.937  0.00  0.00           N  
ATOM   4245  CA  GLY 1 267      40.710  58.041  29.958  0.00  0.00           C  
ATOM   4246  C   GLY 1 267      40.666  57.287  31.244  0.00  0.00           C  
ATOM   4247  O   GLY 1 267      39.825  56.415  31.527  0.00  0.00           O  
ATOM   4248  H   GLY 1 267      39.198  56.829  29.385  0.00  0.00           H  
ATOM   4249  HA2 GLY 1 267      41.723  58.151  29.570  0.00  0.00           H  
ATOM   4250  HA3 GLY 1 267      40.270  59.031  30.083  0.00  0.00           H  
ATOM   4251  N   PHE 1 268      41.703  57.530  32.011  0.00  0.00           N  
ATOM   4252  CA  PHE 1 268      42.185  56.547  33.046  0.00  0.00           C  
ATOM   4253  C   PHE 1 268      42.757  57.301  34.290  0.00  0.00           C  
ATOM   4254  O   PHE 1 268      43.734  58.064  34.246  0.00  0.00           O  
ATOM   4255  CB  PHE 1 268      43.242  55.605  32.505  0.00  0.00           C  
ATOM   4256  CG  PHE 1 268      43.037  55.144  31.112  0.00  0.00           C  
ATOM   4257  CD1 PHE 1 268      42.063  54.093  30.827  0.00  0.00           C  
ATOM   4258  CD2 PHE 1 268      43.863  55.590  30.067  0.00  0.00           C  
ATOM   4259  CE1 PHE 1 268      41.917  53.623  29.496  0.00  0.00           C  
ATOM   4260  CE2 PHE 1 268      43.729  54.997  28.758  0.00  0.00           C  
ATOM   4261  CZ  PHE 1 268      42.694  54.036  28.475  0.00  0.00           C  
ATOM   4262  H   PHE 1 268      42.326  58.287  31.768  0.00  0.00           H  
ATOM   4263  HA  PHE 1 268      41.318  55.984  33.390  0.00  0.00           H  
ATOM   4264  HB2 PHE 1 268      44.227  56.064  32.585  0.00  0.00           H  
ATOM   4265  HB3 PHE 1 268      43.272  54.723  33.146  0.00  0.00           H  
ATOM   4266  HD1 PHE 1 268      41.376  53.733  31.580  0.00  0.00           H  
ATOM   4267  HD2 PHE 1 268      44.679  56.265  30.280  0.00  0.00           H  
ATOM   4268  HE1 PHE 1 268      41.178  52.850  29.338  0.00  0.00           H  
ATOM   4269  HE2 PHE 1 268      44.355  55.380  27.966  0.00  0.00           H  
ATOM   4270  HZ  PHE 1 268      42.637  53.679  27.458  0.00  0.00           H  
ATOM   4271  N   ALA 1 269      42.270  56.908  35.463  0.00  0.00           N  
ATOM   4272  CA  ALA 1 269      42.602  57.530  36.787  0.00  0.00           C  
ATOM   4273  C   ALA 1 269      42.637  56.506  37.905  0.00  0.00           C  
ATOM   4274  O   ALA 1 269      42.149  55.415  37.719  0.00  0.00           O  
ATOM   4275  CB  ALA 1 269      41.627  58.717  37.067  0.00  0.00           C  
ATOM   4276  H   ALA 1 269      41.658  56.105  35.495  0.00  0.00           H  
ATOM   4277  HA  ALA 1 269      43.601  57.966  36.782  0.00  0.00           H  
ATOM   4278  HB1 ALA 1 269      40.573  58.446  37.003  0.00  0.00           H  
ATOM   4279  HB2 ALA 1 269      41.982  59.113  38.019  0.00  0.00           H  
ATOM   4280  HB3 ALA 1 269      41.804  59.434  36.266  0.00  0.00           H  
ATOM   4281  N   ALA 1 270      43.105  56.803  39.139  0.00  0.00           N  
ATOM   4282  CA  ALA 1 270      43.035  55.917  40.186  0.00  0.00           C  
ATOM   4283  C   ALA 1 270      43.023  56.509  41.537  0.00  0.00           C  
ATOM   4284  O   ALA 1 270      43.472  57.612  41.763  0.00  0.00           O  
ATOM   4285  CB  ALA 1 270      44.271  55.057  39.932  0.00  0.00           C  
ATOM   4286  H   ALA 1 270      43.559  57.677  39.363  0.00  0.00           H  
ATOM   4287  HA  ALA 1 270      42.142  55.292  40.174  0.00  0.00           H  
ATOM   4288  HB1 ALA 1 270      44.283  54.414  39.051  0.00  0.00           H  
ATOM   4289  HB2 ALA 1 270      45.168  55.672  39.858  0.00  0.00           H  
ATOM   4290  HB3 ALA 1 270      44.299  54.318  40.733  0.00  0.00           H  
ATOM   4291  N   GLU 1 271      42.593  55.630  42.535  0.00  0.00           N  
ATOM   4292  CA  GLU 1 271      42.312  55.992  43.941  0.00  0.00           C  
ATOM   4293  C   GLU 1 271      43.201  55.267  44.976  0.00  0.00           C  
ATOM   4294  O   GLU 1 271      43.620  55.856  45.933  0.00  0.00           O  
ATOM   4295  CB  GLU 1 271      40.850  55.592  44.234  0.00  0.00           C  
ATOM   4296  CG  GLU 1 271      40.244  56.139  45.463  0.00  0.00           C  
ATOM   4297  CD  GLU 1 271      38.744  55.804  45.449  0.00  0.00           C  
ATOM   4298  OE1 GLU 1 271      38.520  54.701  45.858  0.00  0.00           O  
ATOM   4299  OE2 GLU 1 271      37.839  56.554  45.105  0.00  0.00           O  
ATOM   4300  H   GLU 1 271      42.284  54.704  42.276  0.00  0.00           H  
ATOM   4301  HA  GLU 1 271      42.522  57.058  44.025  0.00  0.00           H  
ATOM   4302  HB2 GLU 1 271      40.216  55.864  43.389  0.00  0.00           H  
ATOM   4303  HB3 GLU 1 271      40.929  54.510  44.345  0.00  0.00           H  
ATOM   4304  HG2 GLU 1 271      40.647  55.697  46.373  0.00  0.00           H  
ATOM   4305  HG3 GLU 1 271      40.463  57.204  45.545  0.00  0.00           H  
ATOM   4306  N   PHE 1 272      43.547  54.004  44.777  0.00  0.00           N  
ATOM   4307  CA  PHE 1 272      44.513  53.177  45.660  0.00  0.00           C  
ATOM   4308  C   PHE 1 272      45.456  52.437  44.774  0.00  0.00           C  
ATOM   4309  O   PHE 1 272      45.285  52.440  43.586  0.00  0.00           O  
ATOM   4310  CB  PHE 1 272      43.797  52.350  46.650  0.00  0.00           C  
ATOM   4311  CG  PHE 1 272      42.857  53.182  47.537  0.00  0.00           C  
ATOM   4312  CD1 PHE 1 272      43.354  53.875  48.615  0.00  0.00           C  
ATOM   4313  CD2 PHE 1 272      41.457  53.070  47.361  0.00  0.00           C  
ATOM   4314  CE1 PHE 1 272      42.425  54.424  49.559  0.00  0.00           C  
ATOM   4315  CE2 PHE 1 272      40.560  53.602  48.330  0.00  0.00           C  
ATOM   4316  CZ  PHE 1 272      41.086  54.315  49.387  0.00  0.00           C  
ATOM   4317  H   PHE 1 272      43.354  53.656  43.849  0.00  0.00           H  
ATOM   4318  HA  PHE 1 272      45.132  53.924  46.158  0.00  0.00           H  
ATOM   4319  HB2 PHE 1 272      43.271  51.625  46.027  0.00  0.00           H  
ATOM   4320  HB3 PHE 1 272      44.520  51.872  47.310  0.00  0.00           H  
ATOM   4321  HD1 PHE 1 272      44.387  53.819  48.927  0.00  0.00           H  
ATOM   4322  HD2 PHE 1 272      41.035  52.459  46.577  0.00  0.00           H  
ATOM   4323  HE1 PHE 1 272      42.751  54.819  50.509  0.00  0.00           H  
ATOM   4324  HE2 PHE 1 272      39.492  53.518  48.188  0.00  0.00           H  
ATOM   4325  HZ  PHE 1 272      40.462  54.845  50.091  0.00  0.00           H  
ATOM   4326  N   SER 1 273      46.475  51.749  45.264  0.00  0.00           N  
ATOM   4327  CA  SER 1 273      47.433  50.846  44.533  0.00  0.00           C  
ATOM   4328  C   SER 1 273      46.720  49.628  43.902  0.00  0.00           C  
ATOM   4329  O   SER 1 273      47.343  48.855  43.193  0.00  0.00           O  
ATOM   4330  CB  SER 1 273      48.590  50.427  45.492  0.00  0.00           C  
ATOM   4331  OG  SER 1 273      49.257  51.594  46.079  0.00  0.00           O  
ATOM   4332  H   SER 1 273      46.773  51.852  46.224  0.00  0.00           H  
ATOM   4333  HA  SER 1 273      47.892  51.371  43.696  0.00  0.00           H  
ATOM   4334  HB2 SER 1 273      48.107  49.902  46.316  0.00  0.00           H  
ATOM   4335  HB3 SER 1 273      49.268  49.734  44.992  0.00  0.00           H  
ATOM   4336  HG  SER 1 273      49.890  51.979  45.468  0.00  0.00           H  
ATOM   4337  N   ASN 1 274      45.411  49.512  44.083  0.00  0.00           N  
ATOM   4338  CA  ASN 1 274      44.588  48.498  43.353  0.00  0.00           C  
ATOM   4339  C   ASN 1 274      43.139  48.997  42.969  0.00  0.00           C  
ATOM   4340  O   ASN 1 274      42.235  48.114  42.885  0.00  0.00           O  
ATOM   4341  CB  ASN 1 274      44.575  47.201  44.101  0.00  0.00           C  
ATOM   4342  CG  ASN 1 274      43.873  47.180  45.458  0.00  0.00           C  
ATOM   4343  OD1 ASN 1 274      43.703  48.245  46.108  0.00  0.00           O  
ATOM   4344  ND2 ASN 1 274      43.482  46.034  45.881  0.00  0.00           N  
ATOM   4345  H   ASN 1 274      44.827  50.218  44.509  0.00  0.00           H  
ATOM   4346  HA  ASN 1 274      44.963  48.262  42.358  0.00  0.00           H  
ATOM   4347  HB2 ASN 1 274      44.261  46.356  43.488  0.00  0.00           H  
ATOM   4348  HB3 ASN 1 274      45.602  46.937  44.357  0.00  0.00           H  
ATOM   4349 HD21 ASN 1 274      42.908  46.005  46.712  0.00  0.00           H  
ATOM   4350 HD22 ASN 1 274      43.738  45.264  45.281  0.00  0.00           H  
ATOM   4351  N   VAL 1 275      42.957  50.318  42.854  0.00  0.00           N  
ATOM   4352  CA  VAL 1 275      41.642  50.840  42.381  0.00  0.00           C  
ATOM   4353  C   VAL 1 275      41.808  51.897  41.238  0.00  0.00           C  
ATOM   4354  O   VAL 1 275      42.694  52.721  41.328  0.00  0.00           O  
ATOM   4355  CB  VAL 1 275      40.885  51.462  43.580  0.00  0.00           C  
ATOM   4356  CG1 VAL 1 275      39.576  52.192  43.337  0.00  0.00           C  
ATOM   4357  CG2 VAL 1 275      40.597  50.357  44.608  0.00  0.00           C  
ATOM   4358  H   VAL 1 275      43.731  50.939  43.045  0.00  0.00           H  
ATOM   4359  HA  VAL 1 275      41.103  50.003  41.938  0.00  0.00           H  
ATOM   4360  HB  VAL 1 275      41.559  52.147  44.094  0.00  0.00           H  
ATOM   4361 HG11 VAL 1 275      39.134  52.648  44.224  0.00  0.00           H  
ATOM   4362 HG12 VAL 1 275      39.739  53.032  42.662  0.00  0.00           H  
ATOM   4363 HG13 VAL 1 275      38.889  51.503  42.846  0.00  0.00           H  
ATOM   4364 HG21 VAL 1 275      39.940  49.607  44.170  0.00  0.00           H  
ATOM   4365 HG22 VAL 1 275      41.503  49.935  45.042  0.00  0.00           H  
ATOM   4366 HG23 VAL 1 275      40.102  50.868  45.434  0.00  0.00           H  
ATOM   4367  N   MET 1 276      40.987  51.852  40.196  0.00  0.00           N  
ATOM   4368  CA  MET 1 276      41.098  52.649  38.949  0.00  0.00           C  
ATOM   4369  C   MET 1 276      39.657  53.118  38.504  0.00  0.00           C  
ATOM   4370  O   MET 1 276      38.664  52.461  38.823  0.00  0.00           O  
ATOM   4371  CB  MET 1 276      41.776  51.757  37.902  0.00  0.00           C  
ATOM   4372  CG  MET 1 276      41.765  52.306  36.479  0.00  0.00           C  
ATOM   4373  SD  MET 1 276      42.481  51.020  35.434  0.00  0.00           S  
ATOM   4374  CE  MET 1 276      42.871  51.993  33.942  0.00  0.00           C  
ATOM   4375  H   MET 1 276      40.183  51.245  40.271  0.00  0.00           H  
ATOM   4376  HA  MET 1 276      41.686  53.561  39.055  0.00  0.00           H  
ATOM   4377  HB2 MET 1 276      42.816  51.499  38.105  0.00  0.00           H  
ATOM   4378  HB3 MET 1 276      41.227  50.816  37.873  0.00  0.00           H  
ATOM   4379  HG2 MET 1 276      40.737  52.594  36.256  0.00  0.00           H  
ATOM   4380  HG3 MET 1 276      42.416  53.135  36.204  0.00  0.00           H  
ATOM   4381  HE1 MET 1 276      43.795  52.540  34.135  0.00  0.00           H  
ATOM   4382  HE2 MET 1 276      43.102  51.302  33.132  0.00  0.00           H  
ATOM   4383  HE3 MET 1 276      42.118  52.729  33.659  0.00  0.00           H  
ATOM   4384  N   ILE 1 277      39.611  54.288  37.891  0.00  0.00           N  
ATOM   4385  CA  ILE 1 277      38.481  54.752  36.953  0.00  0.00           C  
ATOM   4386  C   ILE 1 277      38.872  54.583  35.426  0.00  0.00           C  
ATOM   4387  O   ILE 1 277      40.064  54.611  35.057  0.00  0.00           O  
ATOM   4388  CB  ILE 1 277      38.203  56.244  37.362  0.00  0.00           C  
ATOM   4389  CG1 ILE 1 277      38.061  56.507  38.862  0.00  0.00           C  
ATOM   4390  CG2 ILE 1 277      37.019  56.746  36.585  0.00  0.00           C  
ATOM   4391  CD1 ILE 1 277      37.082  55.561  39.528  0.00  0.00           C  
ATOM   4392  H   ILE 1 277      40.537  54.688  37.840  0.00  0.00           H  
ATOM   4393  HA  ILE 1 277      37.692  54.045  37.209  0.00  0.00           H  
ATOM   4394  HB  ILE 1 277      39.127  56.793  37.182  0.00  0.00           H  
ATOM   4395 HG12 ILE 1 277      39.100  56.464  39.189  0.00  0.00           H  
ATOM   4396 HG13 ILE 1 277      37.758  57.548  38.971  0.00  0.00           H  
ATOM   4397 HG21 ILE 1 277      36.147  56.125  36.788  0.00  0.00           H  
ATOM   4398 HG22 ILE 1 277      36.756  57.692  37.058  0.00  0.00           H  
ATOM   4399 HG23 ILE 1 277      37.263  56.801  35.524  0.00  0.00           H  
ATOM   4400 HD11 ILE 1 277      36.074  55.959  39.412  0.00  0.00           H  
ATOM   4401 HD12 ILE 1 277      37.101  54.526  39.184  0.00  0.00           H  
ATOM   4402 HD13 ILE 1 277      37.371  55.476  40.575  0.00  0.00           H  
ATOM   4403  N   ILE 1 278      37.865  54.173  34.639  0.00  0.00           N  
ATOM   4404  CA  ILE 1 278      37.848  54.466  33.152  0.00  0.00           C  
ATOM   4405  C   ILE 1 278      36.681  55.451  32.818  0.00  0.00           C  
ATOM   4406  O   ILE 1 278      35.488  55.101  33.037  0.00  0.00           O  
ATOM   4407  CB  ILE 1 278      37.669  53.090  32.427  0.00  0.00           C  
ATOM   4408  CG1 ILE 1 278      38.965  52.212  32.602  0.00  0.00           C  
ATOM   4409  CG2 ILE 1 278      37.420  53.250  30.902  0.00  0.00           C  
ATOM   4410  CD1 ILE 1 278      38.694  50.788  32.056  0.00  0.00           C  
ATOM   4411  H   ILE 1 278      37.121  53.750  35.176  0.00  0.00           H  
ATOM   4412  HA  ILE 1 278      38.821  54.901  32.922  0.00  0.00           H  
ATOM   4413  HB  ILE 1 278      36.761  52.582  32.750  0.00  0.00           H  
ATOM   4414 HG12 ILE 1 278      39.725  52.775  32.060  0.00  0.00           H  
ATOM   4415 HG13 ILE 1 278      39.281  52.187  33.645  0.00  0.00           H  
ATOM   4416 HG21 ILE 1 278      36.703  54.038  30.675  0.00  0.00           H  
ATOM   4417 HG22 ILE 1 278      38.312  53.667  30.435  0.00  0.00           H  
ATOM   4418 HG23 ILE 1 278      36.992  52.427  30.329  0.00  0.00           H  
ATOM   4419 HD11 ILE 1 278      37.793  50.275  32.393  0.00  0.00           H  
ATOM   4420 HD12 ILE 1 278      38.547  50.936  30.986  0.00  0.00           H  
ATOM   4421 HD13 ILE 1 278      39.541  50.128  32.241  0.00  0.00           H  
ATOM   4422  N   TYR 1 279      37.101  56.671  32.455  0.00  0.00           N  
ATOM   4423  CA  TYR 1 279      36.148  57.716  32.024  0.00  0.00           C  
ATOM   4424  C   TYR 1 279      36.009  57.800  30.551  0.00  0.00           C  
ATOM   4425  O   TYR 1 279      36.952  57.632  29.788  0.00  0.00           O  
ATOM   4426  CB  TYR 1 279      36.479  59.098  32.578  0.00  0.00           C  
ATOM   4427  CG  TYR 1 279      37.889  59.657  32.513  0.00  0.00           C  
ATOM   4428  CD1 TYR 1 279      38.336  60.560  31.496  0.00  0.00           C  
ATOM   4429  CD2 TYR 1 279      38.805  59.243  33.455  0.00  0.00           C  
ATOM   4430  CE1 TYR 1 279      39.606  61.007  31.429  0.00  0.00           C  
ATOM   4431  CE2 TYR 1 279      40.100  59.697  33.485  0.00  0.00           C  
ATOM   4432  CZ  TYR 1 279      40.536  60.489  32.404  0.00  0.00           C  
ATOM   4433  OH  TYR 1 279      41.859  60.724  32.326  0.00  0.00           O  
ATOM   4434  H   TYR 1 279      38.105  56.775  32.423  0.00  0.00           H  
ATOM   4435  HA  TYR 1 279      35.167  57.376  32.354  0.00  0.00           H  
ATOM   4436  HB2 TYR 1 279      35.769  59.809  32.154  0.00  0.00           H  
ATOM   4437  HB3 TYR 1 279      36.120  59.149  33.606  0.00  0.00           H  
ATOM   4438  HD1 TYR 1 279      37.650  60.822  30.703  0.00  0.00           H  
ATOM   4439  HD2 TYR 1 279      38.471  58.533  34.197  0.00  0.00           H  
ATOM   4440  HE1 TYR 1 279      39.947  61.749  30.723  0.00  0.00           H  
ATOM   4441  HE2 TYR 1 279      40.798  59.298  34.206  0.00  0.00           H  
ATOM   4442  HH  TYR 1 279      41.990  61.164  31.483  0.00  0.00           H  
ATOM   4443  N   THR 1 280      34.803  58.064  30.106  0.00  0.00           N  
ATOM   4444  CA  THR 1 280      34.385  57.889  28.704  0.00  0.00           C  
ATOM   4445  C   THR 1 280      33.318  58.957  28.261  0.00  0.00           C  
ATOM   4446  O   THR 1 280      32.366  59.263  28.980  0.00  0.00           O  
ATOM   4447  CB  THR 1 280      33.889  56.467  28.286  0.00  0.00           C  
ATOM   4448  OG1 THR 1 280      32.779  56.090  29.049  0.00  0.00           O  
ATOM   4449  CG2 THR 1 280      34.914  55.395  28.552  0.00  0.00           C  
ATOM   4450  H   THR 1 280      34.009  57.908  30.711  0.00  0.00           H  
ATOM   4451  HA  THR 1 280      35.251  58.119  28.084  0.00  0.00           H  
ATOM   4452  HB  THR 1 280      33.583  56.505  27.241  0.00  0.00           H  
ATOM   4453  HG1 THR 1 280      32.017  56.362  28.532  0.00  0.00           H  
ATOM   4454 HG21 THR 1 280      35.868  55.729  28.143  0.00  0.00           H  
ATOM   4455 HG22 THR 1 280      35.143  55.126  29.583  0.00  0.00           H  
ATOM   4456 HG23 THR 1 280      34.591  54.465  28.083  0.00  0.00           H  
ATOM   4457  N   SER 1 281      33.644  59.575  27.158  0.00  0.00           N  
ATOM   4458  CA  SER 1 281      32.688  60.601  26.560  0.00  0.00           C  
ATOM   4459  C   SER 1 281      32.924  60.553  25.081  0.00  0.00           C  
ATOM   4460  O   SER 1 281      34.077  60.424  24.658  0.00  0.00           O  
ATOM   4461  CB  SER 1 281      32.827  61.976  27.161  0.00  0.00           C  
ATOM   4462  OG  SER 1 281      34.064  62.593  27.176  0.00  0.00           O  
ATOM   4463  H   SER 1 281      34.357  59.303  26.497  0.00  0.00           H  
ATOM   4464  HA  SER 1 281      31.669  60.275  26.769  0.00  0.00           H  
ATOM   4465  HB2 SER 1 281      32.177  62.592  26.539  0.00  0.00           H  
ATOM   4466  HB3 SER 1 281      32.428  61.899  28.173  0.00  0.00           H  
ATOM   4467  HG  SER 1 281      34.491  62.309  27.988  0.00  0.00           H  
ATOM   4468  N   ILE 1 282      31.849  60.843  24.303  0.00  0.00           N  
ATOM   4469  CA  ILE 1 282      31.866  61.143  22.916  0.00  0.00           C  
ATOM   4470  C   ILE 1 282      32.434  62.541  22.769  0.00  0.00           C  
ATOM   4471  O   ILE 1 282      32.160  63.515  23.512  0.00  0.00           O  
ATOM   4472  CB  ILE 1 282      30.423  60.990  22.316  0.00  0.00           C  
ATOM   4473  CG1 ILE 1 282      29.769  59.650  22.468  0.00  0.00           C  
ATOM   4474  CG2 ILE 1 282      30.389  61.332  20.885  0.00  0.00           C  
ATOM   4475  CD1 ILE 1 282      28.210  59.563  22.471  0.00  0.00           C  
ATOM   4476  H   ILE 1 282      30.942  60.941  24.737  0.00  0.00           H  
ATOM   4477  HA  ILE 1 282      32.513  60.474  22.347  0.00  0.00           H  
ATOM   4478  HB  ILE 1 282      29.818  61.726  22.845  0.00  0.00           H  
ATOM   4479 HG12 ILE 1 282      30.173  59.035  21.664  0.00  0.00           H  
ATOM   4480 HG13 ILE 1 282      30.084  59.193  23.406  0.00  0.00           H  
ATOM   4481 HG21 ILE 1 282      30.592  62.387  20.698  0.00  0.00           H  
ATOM   4482 HG22 ILE 1 282      31.143  60.726  20.383  0.00  0.00           H  
ATOM   4483 HG23 ILE 1 282      29.429  61.173  20.393  0.00  0.00           H  
ATOM   4484 HD11 ILE 1 282      27.866  60.242  21.690  0.00  0.00           H  
ATOM   4485 HD12 ILE 1 282      27.912  58.592  22.076  0.00  0.00           H  
ATOM   4486 HD13 ILE 1 282      27.674  59.863  23.371  0.00  0.00           H  
ATOM   4487  N   VAL 1 283      33.452  62.744  21.884  0.00  0.00           N  
ATOM   4488  CA  VAL 1 283      34.293  63.971  21.748  0.00  0.00           C  
ATOM   4489  C   VAL 1 283      34.236  64.612  20.259  0.00  0.00           C  
ATOM   4490  O   VAL 1 283      34.519  65.824  20.191  0.00  0.00           O  
ATOM   4491  CB  VAL 1 283      35.703  63.789  22.334  0.00  0.00           C  
ATOM   4492  CG1 VAL 1 283      35.658  63.667  23.833  0.00  0.00           C  
ATOM   4493  CG2 VAL 1 283      36.486  62.752  21.684  0.00  0.00           C  
ATOM   4494  H   VAL 1 283      33.776  61.899  21.436  0.00  0.00           H  
ATOM   4495  HA  VAL 1 283      33.799  64.738  22.344  0.00  0.00           H  
ATOM   4496  HB  VAL 1 283      36.260  64.702  22.121  0.00  0.00           H  
ATOM   4497 HG11 VAL 1 283      35.005  64.362  24.360  0.00  0.00           H  
ATOM   4498 HG12 VAL 1 283      35.278  62.670  24.057  0.00  0.00           H  
ATOM   4499 HG13 VAL 1 283      36.706  63.785  24.108  0.00  0.00           H  
ATOM   4500 HG21 VAL 1 283      36.445  62.794  20.596  0.00  0.00           H  
ATOM   4501 HG22 VAL 1 283      37.496  62.744  22.096  0.00  0.00           H  
ATOM   4502 HG23 VAL 1 283      36.049  61.789  21.947  0.00  0.00           H  
ATOM   4503  N   TYR 1 284      33.970  63.864  19.252  0.00  0.00           N  
ATOM   4504  CA  TYR 1 284      33.370  64.452  18.023  0.00  0.00           C  
ATOM   4505  C   TYR 1 284      32.244  63.584  17.473  0.00  0.00           C  
ATOM   4506  O   TYR 1 284      32.481  62.334  17.487  0.00  0.00           O  
ATOM   4507  CB  TYR 1 284      34.326  64.815  16.932  0.00  0.00           C  
ATOM   4508  CG  TYR 1 284      33.578  65.416  15.742  0.00  0.00           C  
ATOM   4509  CD1 TYR 1 284      33.051  66.745  15.830  0.00  0.00           C  
ATOM   4510  CD2 TYR 1 284      33.321  64.689  14.580  0.00  0.00           C  
ATOM   4511  CE1 TYR 1 284      32.169  67.244  14.917  0.00  0.00           C  
ATOM   4512  CE2 TYR 1 284      32.443  65.205  13.573  0.00  0.00           C  
ATOM   4513  CZ  TYR 1 284      31.892  66.507  13.737  0.00  0.00           C  
ATOM   4514  OH  TYR 1 284      31.027  66.922  12.742  0.00  0.00           O  
ATOM   4515  H   TYR 1 284      33.722  62.908  19.464  0.00  0.00           H  
ATOM   4516  HA  TYR 1 284      32.849  65.341  18.377  0.00  0.00           H  
ATOM   4517  HB2 TYR 1 284      35.026  65.585  17.253  0.00  0.00           H  
ATOM   4518  HB3 TYR 1 284      34.837  63.956  16.496  0.00  0.00           H  
ATOM   4519  HD1 TYR 1 284      33.183  67.393  16.684  0.00  0.00           H  
ATOM   4520  HD2 TYR 1 284      33.842  63.766  14.374  0.00  0.00           H  
ATOM   4521  HE1 TYR 1 284      31.783  68.252  14.932  0.00  0.00           H  
ATOM   4522  HE2 TYR 1 284      32.264  64.619  12.684  0.00  0.00           H  
ATOM   4523  HH  TYR 1 284      30.587  67.752  12.936  0.00  0.00           H  
ATOM   4524  N   LYS 1 285      31.136  64.158  16.995  0.00  0.00           N  
ATOM   4525  CA  LYS 1 285      29.971  63.468  16.364  0.00  0.00           C  
ATOM   4526  C   LYS 1 285      29.520  64.273  15.109  0.00  0.00           C  
ATOM   4527  O   LYS 1 285      29.268  65.427  15.323  0.00  0.00           O  
ATOM   4528  CB  LYS 1 285      28.853  63.302  17.287  0.00  0.00           C  
ATOM   4529  CG  LYS 1 285      27.585  62.472  16.810  0.00  0.00           C  
ATOM   4530  CD  LYS 1 285      26.460  62.735  17.765  0.00  0.00           C  
ATOM   4531  CE  LYS 1 285      25.888  64.157  17.619  0.00  0.00           C  
ATOM   4532  NZ  LYS 1 285      25.394  64.435  16.330  0.00  0.00           N  
ATOM   4533  H   LYS 1 285      31.054  65.163  17.049  0.00  0.00           H  
ATOM   4534  HA  LYS 1 285      30.434  62.501  16.166  0.00  0.00           H  
ATOM   4535  HB2 LYS 1 285      29.222  62.870  18.218  0.00  0.00           H  
ATOM   4536  HB3 LYS 1 285      28.444  64.294  17.479  0.00  0.00           H  
ATOM   4537  HG2 LYS 1 285      27.407  62.629  15.746  0.00  0.00           H  
ATOM   4538  HG3 LYS 1 285      27.776  61.399  16.813  0.00  0.00           H  
ATOM   4539  HD2 LYS 1 285      25.658  62.114  17.365  0.00  0.00           H  
ATOM   4540  HD3 LYS 1 285      26.717  62.409  18.773  0.00  0.00           H  
ATOM   4541  HE2 LYS 1 285      25.089  64.276  18.351  0.00  0.00           H  
ATOM   4542  HE3 LYS 1 285      26.656  64.831  18.000  0.00  0.00           H  
ATOM   4543  HZ1 LYS 1 285      24.880  65.297  16.218  0.00  0.00           H  
ATOM   4544  HZ2 LYS 1 285      26.123  64.490  15.632  0.00  0.00           H  
ATOM   4545  HZ3 LYS 1 285      24.673  63.795  16.030  0.00  0.00           H  
ATOM   4546  N   PRO 1 286      29.362  63.746  13.934  0.00  0.00           N  
ATOM   4547  CA  PRO 1 286      28.792  64.384  12.769  0.00  0.00           C  
ATOM   4548  C   PRO 1 286      27.311  64.779  12.934  0.00  0.00           C  
ATOM   4549  O   PRO 1 286      26.548  64.109  13.606  0.00  0.00           O  
ATOM   4550  CB  PRO 1 286      28.997  63.427  11.575  0.00  0.00           C  
ATOM   4551  CG  PRO 1 286      30.126  62.482  12.054  0.00  0.00           C  
ATOM   4552  CD  PRO 1 286      29.909  62.406  13.514  0.00  0.00           C  
ATOM   4553  HA  PRO 1 286      29.346  65.313  12.640  0.00  0.00           H  
ATOM   4554  HB2 PRO 1 286      28.106  62.810  11.462  0.00  0.00           H  
ATOM   4555  HB3 PRO 1 286      29.319  64.057  10.745  0.00  0.00           H  
ATOM   4556  HG2 PRO 1 286      29.992  61.486  11.632  0.00  0.00           H  
ATOM   4557  HG3 PRO 1 286      31.082  62.955  11.830  0.00  0.00           H  
ATOM   4558  HD2 PRO 1 286      29.252  61.558  13.705  0.00  0.00           H  
ATOM   4559  HD3 PRO 1 286      30.872  62.292  14.012  0.00  0.00           H  
ATOM   4560  N   PRO 1 287      26.811  65.753  12.283  0.00  0.00           N  
ATOM   4561  CA  PRO 1 287      25.398  66.266  12.423  0.00  0.00           C  
ATOM   4562  C   PRO 1 287      24.358  65.318  11.859  0.00  0.00           C  
ATOM   4563  O   PRO 1 287      23.196  65.393  12.318  0.00  0.00           O  
ATOM   4564  CB  PRO 1 287      25.391  67.552  11.651  0.00  0.00           C  
ATOM   4565  CG  PRO 1 287      26.509  67.425  10.618  0.00  0.00           C  
ATOM   4566  CD  PRO 1 287      27.544  66.680  11.390  0.00  0.00           C  
ATOM   4567  HA  PRO 1 287      25.039  66.446  13.436  0.00  0.00           H  
ATOM   4568  HB2 PRO 1 287      24.438  67.713  11.147  0.00  0.00           H  
ATOM   4569  HB3 PRO 1 287      25.583  68.393  12.317  0.00  0.00           H  
ATOM   4570  HG2 PRO 1 287      26.225  66.811   9.764  0.00  0.00           H  
ATOM   4571  HG3 PRO 1 287      27.021  68.338  10.315  0.00  0.00           H  
ATOM   4572  HD2 PRO 1 287      28.213  67.333  11.950  0.00  0.00           H  
ATOM   4573  HD3 PRO 1 287      28.166  66.014  10.793  0.00  0.00           H  
ATOM   4574  N   GLU 1 288      24.717  64.601  10.766  0.00  0.00           N  
ATOM   4575  CA  GLU 1 288      24.005  63.530  10.089  0.00  0.00           C  
ATOM   4576  C   GLU 1 288      23.662  62.372  11.092  0.00  0.00           C  
ATOM   4577  O   GLU 1 288      22.738  61.599  10.893  0.00  0.00           O  
ATOM   4578  CB  GLU 1 288      24.666  62.911   8.898  0.00  0.00           C  
ATOM   4579  CG  GLU 1 288      26.170  62.456   8.987  0.00  0.00           C  
ATOM   4580  CD  GLU 1 288      27.135  63.521   8.480  0.00  0.00           C  
ATOM   4581  OE1 GLU 1 288      28.103  63.074   7.737  0.00  0.00           O  
ATOM   4582  OE2 GLU 1 288      27.046  64.647   8.856  0.00  0.00           O  
ATOM   4583  H   GLU 1 288      25.622  64.747  10.341  0.00  0.00           H  
ATOM   4584  HA  GLU 1 288      23.036  63.875   9.728  0.00  0.00           H  
ATOM   4585  HB2 GLU 1 288      23.966  62.244   8.395  0.00  0.00           H  
ATOM   4586  HB3 GLU 1 288      24.667  63.714   8.162  0.00  0.00           H  
ATOM   4587  HG2 GLU 1 288      26.384  62.205  10.026  0.00  0.00           H  
ATOM   4588  HG3 GLU 1 288      26.296  61.550   8.395  0.00  0.00           H  
ATOM   4589  N   ILE 1 289      24.445  62.281  12.149  0.00  0.00           N  
ATOM   4590  CA  ILE 1 289      24.138  61.392  13.276  0.00  0.00           C  
ATOM   4591  C   ILE 1 289      23.238  62.039  14.217  0.00  0.00           C  
ATOM   4592  O   ILE 1 289      23.599  62.872  15.023  0.00  0.00           O  
ATOM   4593  CB  ILE 1 289      25.411  60.807  13.981  0.00  0.00           C  
ATOM   4594  CG1 ILE 1 289      26.450  60.133  13.135  0.00  0.00           C  
ATOM   4595  CG2 ILE 1 289      25.087  59.895  15.221  0.00  0.00           C  
ATOM   4596  CD1 ILE 1 289      25.847  58.818  12.406  0.00  0.00           C  
ATOM   4597  H   ILE 1 289      25.064  63.048  12.369  0.00  0.00           H  
ATOM   4598  HA  ILE 1 289      23.603  60.531  12.875  0.00  0.00           H  
ATOM   4599  HB  ILE 1 289      25.978  61.650  14.377  0.00  0.00           H  
ATOM   4600 HG12 ILE 1 289      26.784  60.842  12.377  0.00  0.00           H  
ATOM   4601 HG13 ILE 1 289      27.304  59.815  13.732  0.00  0.00           H  
ATOM   4602 HG21 ILE 1 289      25.958  59.414  15.666  0.00  0.00           H  
ATOM   4603 HG22 ILE 1 289      24.616  60.616  15.889  0.00  0.00           H  
ATOM   4604 HG23 ILE 1 289      24.387  59.142  14.858  0.00  0.00           H  
ATOM   4605 HD11 ILE 1 289      25.706  58.022  13.137  0.00  0.00           H  
ATOM   4606 HD12 ILE 1 289      24.980  59.012  11.775  0.00  0.00           H  
ATOM   4607 HD13 ILE 1 289      26.731  58.512  11.846  0.00  0.00           H  
ATOM   4608  N   ILE 1 290      21.887  61.845  14.086  0.00  0.00           N  
ATOM   4609  CA  ILE 1 290      20.903  62.531  14.992  0.00  0.00           C  
ATOM   4610  C   ILE 1 290      20.875  61.944  16.448  0.00  0.00           C  
ATOM   4611  O   ILE 1 290      20.501  62.670  17.390  0.00  0.00           O  
ATOM   4612  CB  ILE 1 290      19.451  62.580  14.374  0.00  0.00           C  
ATOM   4613  CG1 ILE 1 290      18.408  63.337  15.183  0.00  0.00           C  
ATOM   4614  CG2 ILE 1 290      18.925  61.160  13.974  0.00  0.00           C  
ATOM   4615  CD1 ILE 1 290      17.103  63.797  14.412  0.00  0.00           C  
ATOM   4616  H   ILE 1 290      21.635  61.123  13.426  0.00  0.00           H  
ATOM   4617  HA  ILE 1 290      21.242  63.544  15.213  0.00  0.00           H  
ATOM   4618  HB  ILE 1 290      19.575  63.028  13.388  0.00  0.00           H  
ATOM   4619 HG12 ILE 1 290      18.136  62.765  16.070  0.00  0.00           H  
ATOM   4620 HG13 ILE 1 290      18.840  64.270  15.545  0.00  0.00           H  
ATOM   4621 HG21 ILE 1 290      18.770  60.564  14.873  0.00  0.00           H  
ATOM   4622 HG22 ILE 1 290      17.977  61.259  13.445  0.00  0.00           H  
ATOM   4623 HG23 ILE 1 290      19.566  60.578  13.311  0.00  0.00           H  
ATOM   4624 HD11 ILE 1 290      16.569  62.886  14.140  0.00  0.00           H  
ATOM   4625 HD12 ILE 1 290      16.419  64.387  15.022  0.00  0.00           H  
ATOM   4626 HD13 ILE 1 290      17.353  64.406  13.543  0.00  0.00           H  
ATOM   4627  N   MET 1 291      21.261  60.718  16.671  0.00  0.00           N  
ATOM   4628  CA  MET 1 291      21.387  60.070  18.012  0.00  0.00           C  
ATOM   4629  C   MET 1 291      22.762  59.353  18.131  0.00  0.00           C  
ATOM   4630  O   MET 1 291      23.147  58.652  17.204  0.00  0.00           O  
ATOM   4631  CB  MET 1 291      20.233  59.115  18.123  0.00  0.00           C  
ATOM   4632  CG  MET 1 291      18.854  59.788  18.001  0.00  0.00           C  
ATOM   4633  SD  MET 1 291      17.478  58.796  18.636  0.00  0.00           S  
ATOM   4634  CE  MET 1 291      17.766  57.013  17.964  0.00  0.00           C  
ATOM   4635  H   MET 1 291      21.716  60.227  15.915  0.00  0.00           H  
ATOM   4636  HA  MET 1 291      21.311  60.785  18.832  0.00  0.00           H  
ATOM   4637  HB2 MET 1 291      20.370  58.308  17.404  0.00  0.00           H  
ATOM   4638  HB3 MET 1 291      20.325  58.605  19.082  0.00  0.00           H  
ATOM   4639  HG2 MET 1 291      18.778  60.784  18.437  0.00  0.00           H  
ATOM   4640  HG3 MET 1 291      18.637  60.042  16.963  0.00  0.00           H  
ATOM   4641  HE1 MET 1 291      16.893  56.447  18.288  0.00  0.00           H  
ATOM   4642  HE2 MET 1 291      17.952  56.989  16.890  0.00  0.00           H  
ATOM   4643  HE3 MET 1 291      18.619  56.581  18.486  0.00  0.00           H  
ATOM   4644  N   CYS 1 292      23.477  59.403  19.287  0.00  0.00           N  
ATOM   4645  CA  CYS 1 292      24.726  58.805  19.533  0.00  0.00           C  
ATOM   4646  C   CYS 1 292      24.983  58.471  21.013  0.00  0.00           C  
ATOM   4647  O   CYS 1 292      24.754  59.334  21.872  0.00  0.00           O  
ATOM   4648  CB  CYS 1 292      25.912  59.693  19.117  0.00  0.00           C  
ATOM   4649  SG  CYS 1 292      27.458  58.768  18.618  0.00  0.00           S  
ATOM   4650  H   CYS 1 292      23.009  59.780  20.099  0.00  0.00           H  
ATOM   4651  HA  CYS 1 292      24.669  57.879  18.962  0.00  0.00           H  
ATOM   4652  HB2 CYS 1 292      25.660  60.306  18.252  0.00  0.00           H  
ATOM   4653  HB3 CYS 1 292      26.222  60.311  19.960  0.00  0.00           H  
ATOM   4654  HG  CYS 1 292      26.924  58.114  17.581  0.00  0.00           H  
ATOM   4655  N   ASP 1 293      25.381  57.204  21.297  0.00  0.00           N  
ATOM   4656  CA  ASP 1 293      25.516  56.770  22.679  0.00  0.00           C  
ATOM   4657  C   ASP 1 293      26.527  55.667  22.813  0.00  0.00           C  
ATOM   4658  O   ASP 1 293      26.371  54.658  22.154  0.00  0.00           O  
ATOM   4659  CB  ASP 1 293      24.089  56.366  23.148  0.00  0.00           C  
ATOM   4660  CG  ASP 1 293      23.931  56.055  24.628  0.00  0.00           C  
ATOM   4661  OD1 ASP 1 293      22.907  55.462  25.111  0.00  0.00           O  
ATOM   4662  OD2 ASP 1 293      24.854  56.484  25.356  0.00  0.00           O  
ATOM   4663  H   ASP 1 293      25.340  56.451  20.625  0.00  0.00           H  
ATOM   4664  HA  ASP 1 293      25.891  57.578  23.307  0.00  0.00           H  
ATOM   4665  HB2 ASP 1 293      23.446  57.189  22.836  0.00  0.00           H  
ATOM   4666  HB3 ASP 1 293      23.919  55.503  22.504  0.00  0.00           H  
ATOM   4667  N   ALA 1 294      27.580  55.783  23.671  0.00  0.00           N  
ATOM   4668  CA  ALA 1 294      28.678  54.775  23.870  0.00  0.00           C  
ATOM   4669  C   ALA 1 294      28.757  54.348  25.362  0.00  0.00           C  
ATOM   4670  O   ALA 1 294      28.397  55.084  26.304  0.00  0.00           O  
ATOM   4671  CB  ALA 1 294      30.007  55.511  23.470  0.00  0.00           C  
ATOM   4672  H   ALA 1 294      27.684  56.662  24.157  0.00  0.00           H  
ATOM   4673  HA  ALA 1 294      28.638  53.831  23.327  0.00  0.00           H  
ATOM   4674  HB1 ALA 1 294      30.038  56.382  24.125  0.00  0.00           H  
ATOM   4675  HB2 ALA 1 294      30.815  54.807  23.667  0.00  0.00           H  
ATOM   4676  HB3 ALA 1 294      29.986  55.815  22.423  0.00  0.00           H  
ATOM   4677  N   TYR 1 295      29.253  53.112  25.569  0.00  0.00           N  
ATOM   4678  CA  TYR 1 295      29.452  52.381  26.848  0.00  0.00           C  
ATOM   4679  C   TYR 1 295      30.549  51.377  26.780  0.00  0.00           C  
ATOM   4680  O   TYR 1 295      31.237  51.256  25.744  0.00  0.00           O  
ATOM   4681  CB  TYR 1 295      28.045  51.724  27.246  0.00  0.00           C  
ATOM   4682  CG  TYR 1 295      27.442  50.615  26.397  0.00  0.00           C  
ATOM   4683  CD1 TYR 1 295      26.610  50.931  25.283  0.00  0.00           C  
ATOM   4684  CD2 TYR 1 295      27.809  49.321  26.667  0.00  0.00           C  
ATOM   4685  CE1 TYR 1 295      26.057  49.890  24.526  0.00  0.00           C  
ATOM   4686  CE2 TYR 1 295      27.365  48.276  25.848  0.00  0.00           C  
ATOM   4687  CZ  TYR 1 295      26.437  48.563  24.783  0.00  0.00           C  
ATOM   4688  OH  TYR 1 295      26.042  47.526  23.998  0.00  0.00           O  
ATOM   4689  H   TYR 1 295      29.714  52.613  24.821  0.00  0.00           H  
ATOM   4690  HA  TYR 1 295      29.729  53.121  27.600  0.00  0.00           H  
ATOM   4691  HB2 TYR 1 295      28.254  51.341  28.245  0.00  0.00           H  
ATOM   4692  HB3 TYR 1 295      27.308  52.511  27.403  0.00  0.00           H  
ATOM   4693  HD1 TYR 1 295      26.342  51.939  24.999  0.00  0.00           H  
ATOM   4694  HD2 TYR 1 295      28.539  49.095  27.430  0.00  0.00           H  
ATOM   4695  HE1 TYR 1 295      25.507  50.093  23.619  0.00  0.00           H  
ATOM   4696  HE2 TYR 1 295      27.638  47.250  26.046  0.00  0.00           H  
ATOM   4697  HH  TYR 1 295      25.755  47.820  23.130  0.00  0.00           H  
ATOM   4698  N   VAL 1 296      30.915  50.847  27.927  0.00  0.00           N  
ATOM   4699  CA  VAL 1 296      32.023  49.904  28.073  0.00  0.00           C  
ATOM   4700  C   VAL 1 296      31.521  48.511  28.618  0.00  0.00           C  
ATOM   4701  O   VAL 1 296      30.695  48.492  29.571  0.00  0.00           O  
ATOM   4702  CB  VAL 1 296      33.293  50.477  28.771  0.00  0.00           C  
ATOM   4703  CG1 VAL 1 296      33.891  51.581  27.933  0.00  0.00           C  
ATOM   4704  CG2 VAL 1 296      33.210  51.002  30.208  0.00  0.00           C  
ATOM   4705  H   VAL 1 296      30.399  51.059  28.769  0.00  0.00           H  
ATOM   4706  HA  VAL 1 296      32.239  49.650  27.035  0.00  0.00           H  
ATOM   4707  HB  VAL 1 296      33.997  49.653  28.887  0.00  0.00           H  
ATOM   4708 HG11 VAL 1 296      33.259  52.468  27.900  0.00  0.00           H  
ATOM   4709 HG12 VAL 1 296      34.883  51.802  28.325  0.00  0.00           H  
ATOM   4710 HG13 VAL 1 296      33.945  51.364  26.866  0.00  0.00           H  
ATOM   4711 HG21 VAL 1 296      32.583  51.891  30.151  0.00  0.00           H  
ATOM   4712 HG22 VAL 1 296      32.650  50.383  30.910  0.00  0.00           H  
ATOM   4713 HG23 VAL 1 296      34.220  51.267  30.520  0.00  0.00           H  
ATOM   4714  N   THR 1 297      32.091  47.423  28.154  0.00  0.00           N  
ATOM   4715  CA  THR 1 297      31.788  46.064  28.546  0.00  0.00           C  
ATOM   4716  C   THR 1 297      33.052  45.155  28.378  0.00  0.00           C  
ATOM   4717  O   THR 1 297      34.123  45.661  27.893  0.00  0.00           O  
ATOM   4718  CB  THR 1 297      30.558  45.519  27.844  0.00  0.00           C  
ATOM   4719  OG1 THR 1 297      30.142  44.296  28.443  0.00  0.00           O  
ATOM   4720  CG2 THR 1 297      30.822  45.193  26.390  0.00  0.00           C  
ATOM   4721  H   THR 1 297      32.900  47.540  27.560  0.00  0.00           H  
ATOM   4722  HA  THR 1 297      31.554  45.989  29.608  0.00  0.00           H  
ATOM   4723  HB  THR 1 297      29.743  46.243  27.833  0.00  0.00           H  
ATOM   4724  HG1 THR 1 297      29.251  44.172  28.110  0.00  0.00           H  
ATOM   4725 HG21 THR 1 297      31.290  44.209  26.365  0.00  0.00           H  
ATOM   4726 HG22 THR 1 297      29.861  45.229  25.877  0.00  0.00           H  
ATOM   4727 HG23 THR 1 297      31.397  45.984  25.909  0.00  0.00           H  
ATOM   4728  N   ASP 1 298      32.879  43.874  28.695  0.00  0.00           N  
ATOM   4729  CA  ASP 1 298      33.778  42.666  28.497  0.00  0.00           C  
ATOM   4730  C   ASP 1 298      35.076  42.567  29.288  0.00  0.00           C  
ATOM   4731  O   ASP 1 298      36.130  42.170  28.844  0.00  0.00           O  
ATOM   4732  CB  ASP 1 298      34.035  42.500  26.947  0.00  0.00           C  
ATOM   4733  CG  ASP 1 298      32.993  41.986  26.114  0.00  0.00           C  
ATOM   4734  OD1 ASP 1 298      32.778  42.447  24.966  0.00  0.00           O  
ATOM   4735  OD2 ASP 1 298      32.468  40.826  26.440  0.00  0.00           O  
ATOM   4736  H   ASP 1 298      31.977  43.711  29.118  0.00  0.00           H  
ATOM   4737  HA  ASP 1 298      33.292  41.740  28.805  0.00  0.00           H  
ATOM   4738  HB2 ASP 1 298      34.629  43.297  26.500  0.00  0.00           H  
ATOM   4739  HB3 ASP 1 298      34.813  41.755  26.786  0.00  0.00           H  
ATOM   4740  N   PHE 1 299      34.989  43.186  30.508  0.00  0.00           N  
ATOM   4741  CA  PHE 1 299      36.109  43.115  31.444  0.00  0.00           C  
ATOM   4742  C   PHE 1 299      36.324  41.700  32.056  0.00  0.00           C  
ATOM   4743  O   PHE 1 299      35.393  40.898  32.144  0.00  0.00           O  
ATOM   4744  CB  PHE 1 299      35.920  44.142  32.495  0.00  0.00           C  
ATOM   4745  CG  PHE 1 299      35.902  45.527  32.006  0.00  0.00           C  
ATOM   4746  CD1 PHE 1 299      37.131  46.239  31.955  0.00  0.00           C  
ATOM   4747  CD2 PHE 1 299      34.637  46.138  31.748  0.00  0.00           C  
ATOM   4748  CE1 PHE 1 299      37.110  47.575  31.449  0.00  0.00           C  
ATOM   4749  CE2 PHE 1 299      34.667  47.570  31.454  0.00  0.00           C  
ATOM   4750  CZ  PHE 1 299      35.829  48.224  31.228  0.00  0.00           C  
ATOM   4751  H   PHE 1 299      34.102  43.567  30.805  0.00  0.00           H  
ATOM   4752  HA  PHE 1 299      36.960  43.401  30.825  0.00  0.00           H  
ATOM   4753  HB2 PHE 1 299      35.014  43.922  33.061  0.00  0.00           H  
ATOM   4754  HB3 PHE 1 299      36.703  44.043  33.247  0.00  0.00           H  
ATOM   4755  HD1 PHE 1 299      38.078  45.742  32.103  0.00  0.00           H  
ATOM   4756  HD2 PHE 1 299      33.668  45.673  31.863  0.00  0.00           H  
ATOM   4757  HE1 PHE 1 299      38.017  48.087  31.165  0.00  0.00           H  
ATOM   4758  HE2 PHE 1 299      33.773  48.159  31.312  0.00  0.00           H  
ATOM   4759  HZ  PHE 1 299      35.914  49.281  31.021  0.00  0.00           H  
ATOM   4760  N   PRO 1 300      37.596  41.424  32.500  0.00  0.00           N  
ATOM   4761  CA  PRO 1 300      38.048  40.076  32.912  0.00  0.00           C  
ATOM   4762  C   PRO 1 300      37.271  39.365  33.943  0.00  0.00           C  
ATOM   4763  O   PRO 1 300      36.846  40.048  34.918  0.00  0.00           O  
ATOM   4764  CB  PRO 1 300      39.496  40.154  33.323  0.00  0.00           C  
ATOM   4765  CG  PRO 1 300      39.959  41.150  32.324  0.00  0.00           C  
ATOM   4766  CD  PRO 1 300      38.790  42.209  32.334  0.00  0.00           C  
ATOM   4767  HA  PRO 1 300      38.064  39.420  32.041  0.00  0.00           H  
ATOM   4768  HB2 PRO 1 300      39.686  40.587  34.305  0.00  0.00           H  
ATOM   4769  HB3 PRO 1 300      39.919  39.150  33.281  0.00  0.00           H  
ATOM   4770  HG2 PRO 1 300      40.937  41.566  32.567  0.00  0.00           H  
ATOM   4771  HG3 PRO 1 300      40.077  40.686  31.345  0.00  0.00           H  
ATOM   4772  HD2 PRO 1 300      38.960  42.817  33.222  0.00  0.00           H  
ATOM   4773  HD3 PRO 1 300      38.812  42.634  31.330  0.00  0.00           H  
ATOM   4774  N   LEU 1 301      37.150  38.043  33.878  0.00  0.00           N  
ATOM   4775  CA  LEU 1 301      36.229  37.165  34.762  0.00  0.00           C  
ATOM   4776  C   LEU 1 301      36.486  37.378  36.237  0.00  0.00           C  
ATOM   4777  O   LEU 1 301      35.607  37.635  37.051  0.00  0.00           O  
ATOM   4778  CB  LEU 1 301      36.328  35.709  34.192  0.00  0.00           C  
ATOM   4779  CG  LEU 1 301      35.291  34.764  34.675  0.00  0.00           C  
ATOM   4780  CD1 LEU 1 301      35.084  33.499  33.851  0.00  0.00           C  
ATOM   4781  CD2 LEU 1 301      35.643  34.255  36.078  0.00  0.00           C  
ATOM   4782  H   LEU 1 301      37.563  37.483  33.146  0.00  0.00           H  
ATOM   4783  HA  LEU 1 301      35.225  37.502  34.507  0.00  0.00           H  
ATOM   4784  HB2 LEU 1 301      36.255  35.699  33.105  0.00  0.00           H  
ATOM   4785  HB3 LEU 1 301      37.262  35.256  34.523  0.00  0.00           H  
ATOM   4786  HG  LEU 1 301      34.364  35.303  34.869  0.00  0.00           H  
ATOM   4787 HD11 LEU 1 301      34.414  32.715  34.203  0.00  0.00           H  
ATOM   4788 HD12 LEU 1 301      34.803  33.637  32.807  0.00  0.00           H  
ATOM   4789 HD13 LEU 1 301      36.076  33.053  33.772  0.00  0.00           H  
ATOM   4790 HD21 LEU 1 301      35.537  35.034  36.833  0.00  0.00           H  
ATOM   4791 HD22 LEU 1 301      34.981  33.412  36.276  0.00  0.00           H  
ATOM   4792 HD23 LEU 1 301      36.653  33.876  36.230  0.00  0.00           H  
ATOM   4793  N   ASP 1 302      37.757  37.401  36.598  0.00  0.00           N  
ATOM   4794  CA  ASP 1 302      38.369  37.763  37.904  0.00  0.00           C  
ATOM   4795  C   ASP 1 302      37.780  39.018  38.543  0.00  0.00           C  
ATOM   4796  O   ASP 1 302      37.520  39.004  39.760  0.00  0.00           O  
ATOM   4797  CB  ASP 1 302      39.877  37.801  37.736  0.00  0.00           C  
ATOM   4798  CG  ASP 1 302      40.480  36.591  36.992  0.00  0.00           C  
ATOM   4799  OD1 ASP 1 302      40.770  35.484  37.533  0.00  0.00           O  
ATOM   4800  OD2 ASP 1 302      40.529  36.728  35.742  0.00  0.00           O  
ATOM   4801  H   ASP 1 302      38.452  37.177  35.901  0.00  0.00           H  
ATOM   4802  HA  ASP 1 302      38.032  36.997  38.603  0.00  0.00           H  
ATOM   4803  HB2 ASP 1 302      40.170  38.676  37.155  0.00  0.00           H  
ATOM   4804  HB3 ASP 1 302      40.255  37.896  38.754  0.00  0.00           H  
ATOM   4805  N   LEU 1 303      37.812  40.124  37.853  0.00  0.00           N  
ATOM   4806  CA  LEU 1 303      37.440  41.486  38.395  0.00  0.00           C  
ATOM   4807  C   LEU 1 303      35.986  41.667  38.709  0.00  0.00           C  
ATOM   4808  O   LEU 1 303      35.731  42.377  39.617  0.00  0.00           O  
ATOM   4809  CB  LEU 1 303      38.053  42.568  37.459  0.00  0.00           C  
ATOM   4810  CG  LEU 1 303      39.634  42.626  37.296  0.00  0.00           C  
ATOM   4811  CD1 LEU 1 303      40.003  43.709  36.369  0.00  0.00           C  
ATOM   4812  CD2 LEU 1 303      40.287  42.984  38.688  0.00  0.00           C  
ATOM   4813  H   LEU 1 303      37.947  40.144  36.853  0.00  0.00           H  
ATOM   4814  HA  LEU 1 303      38.010  41.590  39.318  0.00  0.00           H  
ATOM   4815  HB2 LEU 1 303      37.675  42.312  36.469  0.00  0.00           H  
ATOM   4816  HB3 LEU 1 303      37.702  43.543  37.796  0.00  0.00           H  
ATOM   4817  HG  LEU 1 303      40.053  41.675  36.965  0.00  0.00           H  
ATOM   4818 HD11 LEU 1 303      39.344  43.708  35.500  0.00  0.00           H  
ATOM   4819 HD12 LEU 1 303      39.956  44.723  36.766  0.00  0.00           H  
ATOM   4820 HD13 LEU 1 303      41.025  43.564  36.021  0.00  0.00           H  
ATOM   4821 HD21 LEU 1 303      39.915  42.217  39.368  0.00  0.00           H  
ATOM   4822 HD22 LEU 1 303      41.373  42.894  38.669  0.00  0.00           H  
ATOM   4823 HD23 LEU 1 303      39.926  43.986  38.916  0.00  0.00           H  
ATOM   4824  N   ASP 1 304      35.092  40.874  38.066  0.00  0.00           N  
ATOM   4825  CA  ASP 1 304      33.647  40.956  38.210  0.00  0.00           C  
ATOM   4826  C   ASP 1 304      33.079  42.374  38.024  0.00  0.00           C  
ATOM   4827  O   ASP 1 304      32.355  42.872  38.924  0.00  0.00           O  
ATOM   4828  CB  ASP 1 304      33.210  40.186  39.502  0.00  0.00           C  
ATOM   4829  CG  ASP 1 304      31.658  40.004  39.490  0.00  0.00           C  
ATOM   4830  OD1 ASP 1 304      31.016  39.691  38.403  0.00  0.00           O  
ATOM   4831  OD2 ASP 1 304      31.020  40.197  40.590  0.00  0.00           O  
ATOM   4832  H   ASP 1 304      35.467  40.023  37.671  0.00  0.00           H  
ATOM   4833  HA  ASP 1 304      33.331  40.384  37.338  0.00  0.00           H  
ATOM   4834  HB2 ASP 1 304      33.577  39.160  39.507  0.00  0.00           H  
ATOM   4835  HB3 ASP 1 304      33.561  40.729  40.380  0.00  0.00           H  
ATOM   4836  N   ILE 1 305      33.302  43.027  36.932  0.00  0.00           N  
ATOM   4837  CA  ILE 1 305      32.629  44.329  36.544  0.00  0.00           C  
ATOM   4838  C   ILE 1 305      31.290  44.017  35.750  0.00  0.00           C  
ATOM   4839  O   ILE 1 305      31.229  43.451  34.665  0.00  0.00           O  
ATOM   4840  CB  ILE 1 305      33.557  45.130  35.520  0.00  0.00           C  
ATOM   4841  CG1 ILE 1 305      34.885  45.384  36.357  0.00  0.00           C  
ATOM   4842  CG2 ILE 1 305      32.979  46.512  35.121  0.00  0.00           C  
ATOM   4843  CD1 ILE 1 305      34.947  46.462  37.388  0.00  0.00           C  
ATOM   4844  H   ILE 1 305      33.856  42.571  36.222  0.00  0.00           H  
ATOM   4845  HA  ILE 1 305      32.465  44.904  37.455  0.00  0.00           H  
ATOM   4846  HB  ILE 1 305      33.719  44.604  34.579  0.00  0.00           H  
ATOM   4847 HG12 ILE 1 305      35.383  44.475  36.695  0.00  0.00           H  
ATOM   4848 HG13 ILE 1 305      35.601  45.589  35.561  0.00  0.00           H  
ATOM   4849 HG21 ILE 1 305      32.375  46.943  35.919  0.00  0.00           H  
ATOM   4850 HG22 ILE 1 305      33.723  47.176  34.681  0.00  0.00           H  
ATOM   4851 HG23 ILE 1 305      32.309  46.281  34.293  0.00  0.00           H  
ATOM   4852 HD11 ILE 1 305      34.698  46.109  38.388  0.00  0.00           H  
ATOM   4853 HD12 ILE 1 305      35.984  46.790  37.458  0.00  0.00           H  
ATOM   4854 HD13 ILE 1 305      34.323  47.323  37.147  0.00  0.00           H  
ATOM   4855  N   ASP 1 306      30.157  44.546  36.260  0.00  0.00           N  
ATOM   4856  CA  ASP 1 306      28.880  44.543  35.580  0.00  0.00           C  
ATOM   4857  C   ASP 1 306      28.721  45.822  34.775  0.00  0.00           C  
ATOM   4858  O   ASP 1 306      28.757  46.869  35.349  0.00  0.00           O  
ATOM   4859  CB  ASP 1 306      27.891  44.470  36.728  0.00  0.00           C  
ATOM   4860  CG  ASP 1 306      26.404  44.682  36.385  0.00  0.00           C  
ATOM   4861  OD1 ASP 1 306      25.714  44.611  37.373  0.00  0.00           O  
ATOM   4862  OD2 ASP 1 306      25.976  44.732  35.236  0.00  0.00           O  
ATOM   4863  H   ASP 1 306      30.246  45.063  37.123  0.00  0.00           H  
ATOM   4864  HA  ASP 1 306      28.699  43.601  35.064  0.00  0.00           H  
ATOM   4865  HB2 ASP 1 306      27.880  43.540  37.295  0.00  0.00           H  
ATOM   4866  HB3 ASP 1 306      28.130  45.236  37.466  0.00  0.00           H  
ATOM   4867  N   PRO 1 307      28.435  45.791  33.500  0.00  0.00           N  
ATOM   4868  CA  PRO 1 307      28.123  46.953  32.611  0.00  0.00           C  
ATOM   4869  C   PRO 1 307      27.032  47.910  33.060  0.00  0.00           C  
ATOM   4870  O   PRO 1 307      26.987  49.069  32.722  0.00  0.00           O  
ATOM   4871  CB  PRO 1 307      27.802  46.312  31.297  0.00  0.00           C  
ATOM   4872  CG  PRO 1 307      28.705  45.098  31.311  0.00  0.00           C  
ATOM   4873  CD  PRO 1 307      28.536  44.543  32.757  0.00  0.00           C  
ATOM   4874  HA  PRO 1 307      29.070  47.482  32.497  0.00  0.00           H  
ATOM   4875  HB2 PRO 1 307      26.744  46.051  31.277  0.00  0.00           H  
ATOM   4876  HB3 PRO 1 307      28.092  46.958  30.468  0.00  0.00           H  
ATOM   4877  HG2 PRO 1 307      28.354  44.327  30.624  0.00  0.00           H  
ATOM   4878  HG3 PRO 1 307      29.772  45.289  31.191  0.00  0.00           H  
ATOM   4879  HD2 PRO 1 307      27.557  44.079  32.881  0.00  0.00           H  
ATOM   4880  HD3 PRO 1 307      29.395  43.962  33.091  0.00  0.00           H  
ATOM   4881  N   LYS 1 308      26.072  47.357  33.808  0.00  0.00           N  
ATOM   4882  CA  LYS 1 308      24.845  48.030  34.252  0.00  0.00           C  
ATOM   4883  C   LYS 1 308      24.926  48.409  35.715  0.00  0.00           C  
ATOM   4884  O   LYS 1 308      24.148  49.293  36.176  0.00  0.00           O  
ATOM   4885  CB  LYS 1 308      23.703  47.027  34.010  0.00  0.00           C  
ATOM   4886  CG  LYS 1 308      23.575  46.713  32.506  0.00  0.00           C  
ATOM   4887  CD  LYS 1 308      22.263  45.813  32.235  0.00  0.00           C  
ATOM   4888  CE  LYS 1 308      22.020  45.823  30.762  0.00  0.00           C  
ATOM   4889  NZ  LYS 1 308      20.983  44.860  30.388  0.00  0.00           N  
ATOM   4890  H   LYS 1 308      26.160  46.368  33.993  0.00  0.00           H  
ATOM   4891  HA  LYS 1 308      24.722  48.970  33.714  0.00  0.00           H  
ATOM   4892  HB2 LYS 1 308      23.935  46.148  34.612  0.00  0.00           H  
ATOM   4893  HB3 LYS 1 308      22.776  47.493  34.343  0.00  0.00           H  
ATOM   4894  HG2 LYS 1 308      23.547  47.530  31.785  0.00  0.00           H  
ATOM   4895  HG3 LYS 1 308      24.454  46.130  32.232  0.00  0.00           H  
ATOM   4896  HD2 LYS 1 308      22.484  44.856  32.708  0.00  0.00           H  
ATOM   4897  HD3 LYS 1 308      21.362  46.157  32.742  0.00  0.00           H  
ATOM   4898  HE2 LYS 1 308      21.689  46.821  30.475  0.00  0.00           H  
ATOM   4899  HE3 LYS 1 308      22.946  45.651  30.212  0.00  0.00           H  
ATOM   4900  HZ1 LYS 1 308      21.307  43.904  30.344  0.00  0.00           H  
ATOM   4901  HZ2 LYS 1 308      20.186  44.819  31.006  0.00  0.00           H  
ATOM   4902  HZ3 LYS 1 308      20.567  44.967  29.474  0.00  0.00           H  
ATOM   4903  N   ASP 1 309      25.916  47.957  36.480  0.00  0.00           N  
ATOM   4904  CA  ASP 1 309      26.556  48.678  37.538  0.00  0.00           C  
ATOM   4905  C   ASP 1 309      27.487  49.857  37.093  0.00  0.00           C  
ATOM   4906  O   ASP 1 309      27.564  50.966  37.661  0.00  0.00           O  
ATOM   4907  CB  ASP 1 309      27.412  47.730  38.492  0.00  0.00           C  
ATOM   4908  CG  ASP 1 309      27.757  48.338  39.895  0.00  0.00           C  
ATOM   4909  OD1 ASP 1 309      28.806  48.182  40.538  0.00  0.00           O  
ATOM   4910  OD2 ASP 1 309      26.823  49.104  40.514  0.00  0.00           O  
ATOM   4911  H   ASP 1 309      26.416  47.149  36.135  0.00  0.00           H  
ATOM   4912  HA  ASP 1 309      25.774  49.152  38.131  0.00  0.00           H  
ATOM   4913  HB2 ASP 1 309      26.622  47.047  38.806  0.00  0.00           H  
ATOM   4914  HB3 ASP 1 309      28.277  47.275  38.010  0.00  0.00           H  
ATOM   4915  HD2 ASP 1 309      27.132  49.551  41.306  0.00  0.00           H  
ATOM   4916  N   ALA 1 310      28.319  49.595  36.056  0.00  0.00           N  
ATOM   4917  CA  ALA 1 310      29.129  50.552  35.343  0.00  0.00           C  
ATOM   4918  C   ALA 1 310      28.386  51.518  34.428  0.00  0.00           C  
ATOM   4919  O   ALA 1 310      27.210  51.475  34.145  0.00  0.00           O  
ATOM   4920  CB  ALA 1 310      30.117  49.655  34.587  0.00  0.00           C  
ATOM   4921  H   ALA 1 310      28.480  48.628  35.814  0.00  0.00           H  
ATOM   4922  HA  ALA 1 310      29.664  51.126  36.099  0.00  0.00           H  
ATOM   4923  HB1 ALA 1 310      31.032  50.199  34.353  0.00  0.00           H  
ATOM   4924  HB2 ALA 1 310      30.345  48.759  35.164  0.00  0.00           H  
ATOM   4925  HB3 ALA 1 310      29.706  49.138  33.720  0.00  0.00           H  
ATOM   4926  N   ASN 1 311      29.193  52.358  33.761  0.00  0.00           N  
ATOM   4927  CA  ASN 1 311      28.741  53.409  32.870  0.00  0.00           C  
ATOM   4928  C   ASN 1 311      27.809  54.498  33.449  0.00  0.00           C  
ATOM   4929  O   ASN 1 311      26.711  54.767  32.984  0.00  0.00           O  
ATOM   4930  CB  ASN 1 311      28.333  52.866  31.539  0.00  0.00           C  
ATOM   4931  CG  ASN 1 311      29.302  51.930  30.813  0.00  0.00           C  
ATOM   4932  OD1 ASN 1 311      30.038  52.355  30.004  0.00  0.00           O  
ATOM   4933  ND2 ASN 1 311      29.354  50.616  31.188  0.00  0.00           N  
ATOM   4934  H   ASN 1 311      30.197  52.328  33.872  0.00  0.00           H  
ATOM   4935  HA  ASN 1 311      29.666  53.973  32.752  0.00  0.00           H  
ATOM   4936  HB2 ASN 1 311      27.353  52.394  31.600  0.00  0.00           H  
ATOM   4937  HB3 ASN 1 311      28.156  53.663  30.817  0.00  0.00           H
[truncated: 5,774,167 more chars]
