# Supplementary material for: Broadening the Scope of Binding Free Energy Calculations Using a Separated Topologies Approach
Source: J Chem Theory Comput. 2023 Jul 24;19(15):5058–76. doi: 10.1021/acs.jctc.3c00282 (PMC10413862; doi:10.1021/acs.jctc.3c00282)
Supplement: Supplementary file 2 — ct3c00282_si_002.zip [file ct3c00282_si_002.zip › SI_paper/MALT1/input/1832577-09-9/solvent.top]

;
;   File 1832577-09-9/solvent.top  was generated
;   By user: hannahbaumann (501)
;   On host: dhcp-204187.bio.uci.edu
;   At date: Wed. March  3 11:26:18 2023
;
;   This is a standalone topology file
;
;   Created by:
;   ParmEd:       gen_pairs.py, VERSION 3.4.3
;   Executable:   gen_pairs.py
;   Library dir:  /usr/local/gromacs/share/gromacs/top
;   Command line:
;     gen_pairs.py
;

[ defaults ]
; nbfunc        comb-rule       gen-pairs       fudgeLJ fudgeQQ
1               2               yes             0.5          0.8333      

[ atomtypes ]
; name    at.num    mass    charge ptype  sigma      epsilon
Na1           11  22.989769  0.00000000  A     0.24392807     0.36584603
Cl1           17  35.453200  0.00000000  A      0.4477657     0.14891274
C1             6  12.010780  0.00000000  A     0.33996695       0.359824
C2             6  12.010780  0.00000000  A     0.33996695      0.4577296
N1             7  14.006720  0.00000000  A     0.32499985        0.71128
O1             8  15.999430  0.00000000  A     0.29599219        0.87864
O2             8  15.999430  0.00000000  A     0.30000123        0.71128
F1             9  18.998403  0.00000000  A     0.31181455       0.255224
Cl2           17  35.453200  0.00000000  A     0.34709414        1.10876
H1             1   1.007947  0.00000000  A     0.25996425        0.06276
H2             1   1.007947  0.00000000  A     0.25105526        0.06276
H3             1   1.007947  0.00000000  A     0.26495328      0.0656888
H4             1   1.007947  0.00000000  A      0.2471353      0.0656888
H5             1   1.007947  0.00000000  A     0.10690785      0.0656888
OW             8  15.999430  0.00000000  A     0.31507524       0.635968
HW             1   1.007947  0.00000000  A              1              0


[ moleculetype ]
; Name            nrexcl
Na+          3

[ atoms ]
;   nr       type  resnr residue  atom   cgnr    charge       mass  typeB    chargeB      massB
; residue    1 Na+ rtp Na+ q 1.0
    1        Na1      1    Na+     NA      1 1.00000000  22.989769   ; qtot 1.000000


[ moleculetype ]
; Name            nrexcl
Cl-          3

[ atoms ]
;   nr       type  resnr residue  atom   cgnr    charge       mass  typeB    chargeB      massB
; residue    1 Cl- rtp Cl- q -1.0
    1        Cl1      1    Cl-     CL      1 -1.00000000  35.453200   ; qtot -1.000000


[ moleculetype ]
; Name            nrexcl
UNL          3

[ atoms ]
;   nr       type  resnr residue  atom   cgnr    charge       mass  typeB    chargeB      massB
; residue    1 UNL rtp UNL q 0.0
    1         C1      1    UNL     C1      1 -0.23133001  12.010780   ; qtot -0.231330
    2         C1      1    UNL     C2      2 -0.25523999  12.010780   ; qtot -0.486570
    3         C1      1    UNL     C3      3 -0.25663999  12.010780   ; qtot -0.743210
    4         C1      1    UNL     C4      4 0.41824001  12.010780   ; qtot -0.324970
    5         C1      1    UNL     C5      5 0.11119000  12.010780   ; qtot -0.213780
    6         C1      1    UNL     C6      6 0.35003000  12.010780   ; qtot 0.136250
    7         C1      1    UNL     C7      7 0.40066001  12.010780   ; qtot 0.536910
    8         C1      1    UNL     C8      8 0.09982000  12.010780   ; qtot 0.636730
    9         C1      1    UNL     C9      9 0.46906000  12.010780   ; qtot 1.105790
   10         C1      1    UNL    C10     10 -0.10244000  12.010780   ; qtot 1.003350
   11         C1      1    UNL    C11     11 0.00339000  12.010780   ; qtot 1.006740
   12         C1      1    UNL    C12     12 0.79584002  12.010780   ; qtot 1.802580
   13         C2      1    UNL    C13     13 -0.12759000  12.010780   ; qtot 1.674990
   14         C2      1    UNL    C14     14 0.11450000  12.010780   ; qtot 1.789490
   15         C2      1    UNL    C15     15 0.19482000  12.010780   ; qtot 1.984310
   16         C2      1    UNL    C16     16 0.59842998  12.010780   ; qtot 2.582740
   17         N1      1    UNL     N1     17 -0.63457000  14.006720   ; qtot 1.948170
   18         N1      1    UNL     N2     18 -0.47970000  14.006720   ; qtot 1.468470
   19         N1      1    UNL     N3     19 -0.50647998  14.006720   ; qtot 0.961990
   20         N1      1    UNL     N4     20 0.18042000  14.006720   ; qtot 1.142410
   21         N1      1    UNL     N5     21 -0.48440000  14.006720   ; qtot 0.658010
   22         N1      1    UNL     N6     22 -0.48835999  14.006720   ; qtot 0.169650
   23         O1      1    UNL     O1     23 -0.59854001  15.999430   ; qtot -0.428890
   24         O2      1    UNL     O2     24 -0.38938999  15.999430   ; qtot -0.818280
   25         F1      1    UNL     F1     25 -0.22795001  18.998403   ; qtot -1.046230
   26         F1      1    UNL     F2     26 -0.22795001  18.998403   ; qtot -1.274180
   27         F1      1    UNL     F3     27 -0.22795001  18.998403   ; qtot -1.502130
   28        Cl2      1    UNL    Cl1     28 -0.10184000  35.453200   ; qtot -1.603970
   29         H1      1    UNL     H1     29 0.18345000   1.007947   ; qtot -1.420520
   30         H1      1    UNL     H2     30 0.16082001   1.007947   ; qtot -1.259700
   31         H1      1    UNL     H3     31 0.19110000   1.007947   ; qtot -1.068600
   32         H2      1    UNL     H4     32 0.04066000   1.007947   ; qtot -1.027940
   33         H2      1    UNL     H5     33 0.07396000   1.007947   ; qtot -0.953980
   34         H3      1    UNL     H6     34 0.05647000   1.007947   ; qtot -0.897510
   35         H3      1    UNL     H7     35 0.05647000   1.007947   ; qtot -0.841040
   36         H3      1    UNL     H8     36 0.05647000   1.007947   ; qtot -0.784570
   37         H4      1    UNL     H9     37 0.03865000   1.007947   ; qtot -0.745920
   38         H4      1    UNL    H10     38 0.03865000   1.007947   ; qtot -0.707270
   39         H4      1    UNL    H11     39 0.03865000   1.007947   ; qtot -0.668620
   40         H4      1    UNL    H12     40 0.02828000   1.007947   ; qtot -0.640340
   41         H5      1    UNL    H13     41 0.32075000   1.007947   ; qtot -0.319590
   42         H5      1    UNL    H14     42 0.31959000   1.007947   ; qtot 0.000000

[ bonds ]
;    ai     aj funct         c0         c1         c2         c3
      1      4     1   0.13905 288391.937460
      1      5     1   0.13905 288391.937460
      1     29     1   0.10856 338272.480284
      2      5     1   0.13905 288391.937460
      2      6     1   0.13905 288391.937460
      2     30     1   0.10856 338272.480284
      3      7     1   0.14526 226667.732927
      3      8     1   0.13760 328642.036988
      3     31     1   0.10856 338272.480284
      4     17     1   0.13322 348057.039144
      4     32     1   0.10856 338272.480284
      5     21     1   0.13902 321605.476415
      6     16     1   0.15010 251553.967119
      6     17     1   0.13322 348057.039144
      7     18     1   0.13002 413069.590955
      7     28     1   0.17419 173580.222676
      8     19     1   0.13811 296394.131137
      8     20     1   0.13902 321605.476415
      9     10     1   0.14526 226667.732927
      9     19     1   0.13002 413069.590955
      9     33     1   0.10856 338272.480284
     10     11     1   0.13760 328642.036988
     10     22     1   0.13902 321605.476415
     11     15     1   0.15010 251553.967119
     11     20     1   0.13902 321605.476415
     12     21     1   0.13756 401122.099493
     12     22     1   0.13756 401122.099493
     12     23     1   0.12288 492351.740441
     13     15     1   0.15210 216404.312761
     13     34     1   0.10939 315503.505216
     13     35     1   0.10939 315503.505216
     13     36     1   0.10939 315503.505216
     14     24     1   0.14289 308141.359986
     14     37     1   0.10939 315503.505216
     14     38     1   0.10939 315503.505216
     14     39     1   0.10939 315503.505216
     15     24     1   0.14289 308141.359986
     15     40     1   0.10939 315503.505216
     16     25     1   0.13617 282211.114490
     16     26     1   0.13617 282211.114490
     16     27     1   0.13617 282211.114490
     18     20     1   0.13480 329681.945301
     21     41     1   0.10192 423936.863643
     22     42     1   0.10192 423936.863643

[ pairs ]
;    ai     aj funct         c0         c1         c2         c3
      2      4     1
      1      6     1
      3      9     1
      8     10     1
      3     11     1
      7     11     1
      1     12     1
      2     12     1
      9     12     1
     11     12     1
     10     13     1
     11     14     1
     13     14     1
      8     15     1
      9     15     1
      4     16     1
      5     16     1
      5     17     1
     10     18     1
     15     18     1
      7     19     1
     11     19     1
     18     19     1
      9     20     1
     13     20     1
      4     21     1
      6     21     1
     10     21     1
      5     22     1
     15     22     1
     19     22     1
     20     22     1
      5     23     1
     10     23     1
     10     24     1
     20     24     1
      2     25     1
     17     25     1
      2     26     1
     17     26     1
      2     27     1
     17     27     1
      8     28     1
     20     28     1
      2     29     1
     17     29     1
     21     29     1
      1     30     1
     16     30     1
     17     30     1
     21     30     1
     18     31     1
     19     31     1
     20     31     1
     28     31     1
      5     32     1
      6     32     1
     29     32     1
      8     33     1
     11     33     1
     22     33     1
     11     34     1
     24     34     1
     11     35     1
     24     35     1
     11     36     1
     24     36     1
     15     37     1
     15     38     1
     15     39     1
     10     40     1
     14     40     1
     20     40     1
     34     40     1
     35     40     1
     36     40     1
      1     41     1
      2     41     1
     22     41     1
     23     41     1
      9     42     1
     11     42     1
     21     42     1
     23     42     1

[ angles ]
;    ai     aj     ak funct         c0         c1         c2         c3
      1      4     17     1   126.9451846 583.761810
      1      4     32     1   131.2812074 276.505179
      1      5      2     1   126.9451846 583.761810
      1      5     21     1   126.9451846 583.761810
      2      5     21     1   126.9451846 583.761810
      2      6     16     1   126.9451846 583.761810
      2      6     17     1   126.9451846 583.761810
      3      7     18     1   126.9451846 583.761810
      3      7     28     1   131.6606428 376.643899
      3      8     19     1   139.8741836 73.692153
      3      8     20     1   126.9451846 583.761810
      4      1      5     1   126.9451846 583.761810
      4      1     29     1   131.2812074 276.505179
      4     17      6     1   112.2892376 678.808976
      5      1     29     1   131.2812074 276.505179
      5      2      6     1   126.9451846 583.761810
      5      2     30     1   131.2812074 276.505179
      5     21     12     1   118.2043928 574.972218
      5     21     41     1   115.6677095 408.497037
      6      2     30     1   131.2812074 276.505179
      6     16     25     1   113.6569396 415.195031
      6     16     26     1   113.6569396 415.195031
      6     16     27     1   113.6569396 415.195031
      7      3      8     1   126.9451846 583.761810
      7      3     31     1   131.6606428 376.643899
      7     18     20     1   112.2892376 678.808976
      8      3     31     1   131.6606428 376.643899
      8     19      9     1   112.2892376 678.808976
      8     20     11     1   118.2043928 574.972218
      8     20     18     1   118.2043928 574.972218
      9     10     11     1   126.9451846 583.761810
      9     10     22     1   126.9451846 583.761810
     10      9     19     1   126.9451846 583.761810
     10      9     33     1   131.2812074 276.505179
     10     11     15     1   126.9451846 583.761810
     10     11     20     1   126.9451846 583.761810
     10     22     12     1   118.2043928 574.972218
     10     22     42     1   115.6677095 408.497037
     11     10     22     1   126.9451846 583.761810
     11     15     13     1   113.6569396 415.195031
     11     15     24     1   113.6569396 415.195031
     11     15     40     1   113.6569396 415.195031
     11     20     18     1   118.2043928 574.972218
     12     21     41     1   115.6677095 408.497037
     12     22     42     1   115.6677095 408.497037
     13     15     24     1   113.6569396 415.195031
     13     15     40     1   113.6569396 415.195031
     14     24     15     1   110.2898389 562.756275
     15     11     20     1   126.9451846 583.761810
     15     13     34     1   113.6569396 415.195031
     15     13     35     1   113.6569396 415.195031
     15     13     36     1   113.6569396 415.195031
     16      6     17     1   126.9451846 583.761810
     17      4     32     1   131.2812074 276.505179
     18      7     28     1   131.6606428 376.643899
     19      8     20     1   126.9451846 583.761810
     19      9     33     1   131.2812074 276.505179
     21     12     22     1   126.9451846 583.761810
     21     12     23     1   126.9451846 583.761810
     22     12     23     1   126.9451846 583.761810
     24     14     37     1   113.6569396 415.195031
     24     14     38     1   113.6569396 415.195031
     24     14     39     1   113.6569396 415.195031
     24     15     40     1   113.6569396 415.195031
     25     16     26     1   113.6569396 415.195031
     25     16     27     1   113.6569396 415.195031
     26     16     27     1   113.6569396 415.195031
     34     13     35     1   114.2940847 278.454799
     34     13     36     1   114.2940847 278.454799
     35     13     36     1   114.2940847 278.454799
     37     14     38     1   114.2940847 278.454799
     37     14     39     1   114.2940847 278.454799
     38     14     39     1   114.2940847 278.454799

[ dihedrals ]
;    ai     aj     ak     al funct         c0         c1         c2         c3         c4         c5
      4      1     17     32     1  180.0000000  1.5341333  2
      4     17     32      1     1  180.0000000  1.5341333  2
      4     32      1     17     1  180.0000000  1.5341333  2
      5      1      2     21     1  180.0000000  1.5341333  2
      5      2     21      1     1  180.0000000  1.5341333  2
      5     21      1      2     1  180.0000000  1.5341333  2
      6      2     16     17     1  180.0000000  1.5341333  2
      6     16     17      2     1  180.0000000  1.5341333  2
      6     17      2     16     1  180.0000000  1.5341333  2
      7      3     18     28     1  180.0000000  1.5341333  2
      7     18     28      3     1  180.0000000  1.5341333  2
      7     28      3     18     1  180.0000000  1.5341333  2
      8      3     19     20     1  180.0000000  1.5341333  2
      8     19     20      3     1  180.0000000  1.5341333  2
      8     20      3     19     1  180.0000000  1.5341333  2
      1      4      5     29     1  180.0000000  1.5341333  2
      1      5     29      4     1  180.0000000  1.5341333  2
      1     29      4      5     1  180.0000000  1.5341333  2
      2      5      6     30     1  180.0000000  1.5341333  2
      2      6     30      5     1  180.0000000  1.5341333  2
      2     30      5      6     1  180.0000000  1.5341333  2
     21      5     12     41     1  180.0000000  1.3946667  2
     21     12     41      5     1  180.0000000  1.3946667  2
     21     41      5     12     1  180.0000000  1.3946667  2
      3      7      8     31     1  180.0000000  1.5341333  2
      3      8     31      7     1  180.0000000  1.5341333  2
      3     31      7      8     1  180.0000000  1.5341333  2
     20      8     11     18     1  180.0000000  14.6440000  2
     20     11     18      8     1  180.0000000  14.6440000  2
     20     18      8     11     1  180.0000000  14.6440000  2
     10      9     11     22     1  180.0000000  1.5341333  2
     10     11     22      9     1  180.0000000  1.5341333  2
     10     22      9     11     1  180.0000000  1.5341333  2
      9     10     19     33     1  180.0000000  1.5341333  2
      9     19     33     10     1  180.0000000  1.5341333  2
      9     33     10     19     1  180.0000000  1.5341333  2
     11     10     15     20     1  180.0000000  1.5341333  2
     11     15     20     10     1  180.0000000  1.5341333  2
     11     20     10     15     1  180.0000000  1.5341333  2
     22     10     12     42     1  180.0000000  1.3946667  2
     22     12     42     10     1  180.0000000  1.3946667  2
     22     42     10     12     1  180.0000000  1.3946667  2
     12     21     22     23     1  180.0000000  1.5341333  2
     12     22     23     21     1  180.0000000  1.5341333  2
     12     23     21     22     1  180.0000000  1.5341333  2
      1      4     17      6     1  180.0000000  23.5500830  2
      1      5      2      6     1  180.0000000  15.6448125  2
      1      5      2     30     1  180.0000000  15.6448125  2
      1      5     21     12     1  180.0000000  6.7962581  2
      1      5     21     41     1  180.0000000  6.7962581  2
      2      5      1      4     1  180.0000000  15.6448125  2
      2      5      1     29     1  180.0000000  15.6448125  2
      2      5     21     12     1  180.0000000  6.7962581  2
      2      5     21     41     1  180.0000000  6.7962581  2
      2      6     16     25     1  0.0000000  -0.9391229  3
      2      6     16     26     1  0.0000000  -0.9391229  3
      2      6     16     27     1  0.0000000  -0.9391229  3
      2      6     17      4     1  180.0000000  23.5500830  2
      3      7     18     20     1  180.0000000  28.4890611  2
      3      8     19      9     1  180.0000000  6.6077872  2
      3      8     20     11     1  180.0000000  4.2103112  2
      3      8     20     18     1  180.0000000  4.2103112  2
      4      1      5     21     1  180.0000000  15.6448125  2
      4     17      6     16     1  180.0000000  16.8160888  2
      5      1      4     17     1  180.0000000  15.6448125  2
      5      1      4     32     1  180.0000000  15.6448125  2
      5      2      6     16     1  180.0000000  15.6448125  2
      5      2      6     17     1  180.0000000  15.6448125  2
      5     21     12     22     1  180.0000000  7.5400006  2
      5     21     12     22     1  0.0000000  0.0000000  1
      5     21     12     23     1  180.0000000  4.5111316  2
      5     21     12     23     1  0.0000000  0.0000000  1
      6      2      5     21     1  180.0000000  15.6448125  2
      6     17      4     32     1  180.0000000  16.8160888  2
      7      3      8     19     1  180.0000000  21.7677506  2
      7      3      8     20     1  180.0000000  21.7677506  2
      7     18     20      8     1  0.0000000  -0.3979340  3
      7     18     20      8     1  180.0000000  6.5037584  2
      7     18     20     11     1  0.0000000  -0.3979340  3
      7     18     20     11     1  180.0000000  6.5037584  2
      8      3      7     18     1  180.0000000  4.5638573  2
      8      3      7     28     1  180.0000000  4.5638573  2
      8     19      9     10     1  180.0000000  28.4890611  2
      8     19      9     33     1  180.0000000  28.4890611  2
      8     20     11     10     1  180.0000000  3.9634818  2
      8     20     11     15     1  180.0000000  3.9634818  2
      9     10     11     15     1  180.0000000  21.7677506  2
      9     10     11     20     1  180.0000000  21.7677506  2
      9     10     22     12     1  180.0000000  6.7962581  2
      9     10     22     42     1  180.0000000  6.7962581  2
      9     19      8     20     1  180.0000000  6.3044821  2
     10     11     15     13     1  0.0000000  -1.8209040  2
     10     11     15     24     1  0.0000000  -1.8209040  2
     10     11     15     40     1  180.0000000  0.8017965  3
     10     11     15     40     1  0.0000000  0.0761089  1
     10     11     20     18     1  180.0000000  3.9634818  2
     10     22     12     21     1  180.0000000  7.5400006  2
     10     22     12     21     1  0.0000000  0.0000000  1
     10     22     12     23     1  180.0000000  4.5111316  2
     10     22     12     23     1  0.0000000  0.0000000  1
     11     10      9     19     1  180.0000000  4.5638573  2
     11     10      9     33     1  180.0000000  4.5638573  2
     11     10     22     12     1  180.0000000  6.7962581  2
     11     10     22     42     1  180.0000000  6.7962581  2
     11     15     13     34     1  0.0000000  1.5537669  3
     11     15     13     35     1  0.0000000  1.5537669  3
     11     15     13     36     1  0.0000000  1.5537669  3
     11     15     24     14     1  0.0000000  -0.2174768  3
     11     20      8     19     1  180.0000000  4.2103112  2
     13     15     11     20     1  0.0000000  0.5270538  4
     13     15     11     20     1  0.0000000  2.3552086  2
     13     15     24     14     1  0.0000000  0.9166810  3
     13     15     24     14     1  180.0000000  0.0703519  2
     14     24     15     40     1  0.0000000  -0.2174768  3
     15     11     10     22     1  180.0000000  21.7677506  2
     15     11     20     18     1  180.0000000  3.9634818  2
     15     24     14     37     1  0.0000000  -0.2174768  3
     15     24     14     38     1  0.0000000  -0.2174768  3
     15     24     14     39     1  0.0000000  -0.2174768  3
     16      6      2     30     1  180.0000000  15.6448125  2
     17      4      1     29     1  180.0000000  15.6448125  2
     17      6      2     30     1  180.0000000  15.6448125  2
     17      6     16     25     1  0.0000000  -0.9391229  3
     17      6     16     26     1  0.0000000  -0.9391229  3
     17      6     16     27     1  0.0000000  -0.9391229  3
     18      7      3     31     1  180.0000000  4.5638573  2
     18     20      8     19     1  180.0000000  4.2103112  2
     19      8      3     31     1  180.0000000  21.7677506  2
     19      9     10     22     1  180.0000000  4.5638573  2
     20      8      3     31     1  180.0000000  21.7677506  2
     20     11     10     22     1  180.0000000  21.7677506  2
     20     11     15     24     1  0.0000000  -0.9391229  3
     20     11     15     40     1  0.0000000  -0.9391229  3
     20     18      7     28     1  180.0000000  28.4890611  2
     21      5      1     29     1  180.0000000  15.6448125  2
     21      5      2     30     1  180.0000000  15.6448125  2
     21     12     22     42     1  180.0000000  7.5400006  2
     21     12     22     42     1  0.0000000  0.0000000  1
     22     10      9     33     1  180.0000000  4.5638573  2
     22     12     21     41     1  180.0000000  7.5400006  2
     22     12     21     41     1  0.0000000  0.0000000  1
     23     12     21     41     1  180.0000000  4.5111316  2
     23     12     21     41     1  0.0000000  0.0000000  1
     23     12     22     42     1  180.0000000  4.5111316  2
     23     12     22     42     1  0.0000000  0.0000000  1
     24     15     13     34     1  0.0000000  0.3696623  3
     24     15     13     34     1  0.0000000  1.3463719  1
     24     15     13     35     1  0.0000000  0.3696623  3
     24     15     13     35     1  0.0000000  1.3463719  1
     24     15     13     36     1  0.0000000  0.3696623  3
     24     15     13     36     1  0.0000000  1.3463719  1
     28      7      3     31     1  180.0000000  4.5638573  2
     29      1      4     32     1  180.0000000  15.6448125  2
     34     13     15     40     1  0.0000000  0.8390570  3
     35     13     15     40     1  0.0000000  0.8390570  3
     36     13     15     40     1  0.0000000  0.8390570  3


[ moleculetype ]
; Name            nrexcl
HOH          3

[ atoms ]
;   nr       type  resnr residue  atom   cgnr    charge       mass  typeB    chargeB      massB
; residue    1 HOH rtp HOH q 0.0
    1         OW      1    HOH      O      1 -0.83400000  15.999430   ; qtot -0.834000
    2         HW      1    HOH     H1      2 0.41700000   1.007947   ; qtot -0.417000
    3         HW      1    HOH     H2      3 0.41700000   1.007947   ; qtot 0.000000

#ifdef FLEXIBLE

[ bonds ]
;    ai     aj funct         c0         c1         c2         c3
      2      1     1   0.09572 462750.400000
      3      1     1   0.09572 462750.400000

[ angles ]
;    ai     aj     ak funct         c0         c1         c2         c3
      2      1      3     1   104.5200000 836.800000


#else

[ settles ]
; i     funct   doh     dhh
1     1   0.09572000   0.15139007

#endif

[ exclusions ]
1  2  3
2  1  3
3  1  2

[ system ]
; Name
Generic title

[ molecules ]
; Compound       #mols
Na+                  1
Cl-                  1
UNL                  1
HOH                830
