# Supplementary material for: Broadening the Scope of Binding Free Energy Calculations Using a Separated Topologies Approach
Source: J Chem Theory Comput. 2023 Jul 24;19(15):5058–76. doi: 10.1021/acs.jctc.3c00282 (PMC10413862; doi:10.1021/acs.jctc.3c00282)
Supplement: Supplementary file 2 — ct3c00282_si_002.zip [file ct3c00282_si_002.zip › SI_paper/MALT1/input/1832577-09-9/solvent.gro]

GROningen MAchine for Chemical Simulation
 2534
    1Na+     NA    1   0.041   2.536   1.974 -0.0463  0.1462 -0.4675
    2Cl-     CL    2   1.747   0.874   2.959  0.0273 -0.0844 -0.1603
    3UNL     C1    3   2.006   2.622   0.399  0.6617  0.6419  0.1344
    3UNL     C2    4   1.894   2.710   0.211 -0.2823 -0.5632 -0.4107
    3UNL     C3    5   1.303   2.098  -0.020 -0.2214 -0.0343  0.0274
    3UNL     C4    6   2.052   2.750   0.423  0.4207 -0.1238 -0.0116
    3UNL     C5    7   1.920   2.607   0.296 -0.9612  0.3302 -0.1079
    3UNL     C6    8   1.930   2.841   0.250  0.2577  0.2985  0.6477
    3UNL     C7    9   1.309   1.975   0.062  0.2753 -0.5525 -0.7176
    3UNL     C8   10   1.428   2.153  -0.018  0.3531 -0.7996  0.2117
    3UNL     C9   11   1.592   2.310  -0.009  0.2685  0.2060  0.4939
    3UNL    C10   12   1.659   2.246   0.102 -0.0385  0.7105 -0.1127
    3UNL    C11   13   1.617   2.121   0.140  0.4379 -0.2101  0.3597
    3UNL    C12   14   1.772   2.444   0.194  0.3525 -0.3599 -0.4509
    3UNL    C13   15   1.821   1.996   0.194 -0.5384  0.1299  0.3533
    3UNL    C14   16   1.589   2.117   0.453  0.1029 -0.1045  0.4884
    3UNL    C15   17   1.684   2.042   0.250 -0.4776  0.2048  0.1442
    3UNL    C16   18   1.912   2.961   0.154  0.1280 -0.2113 -0.5093
    3UNL     N1   19   2.008   2.862   0.361 -0.0922  0.6264 -0.2435
    3UNL     N2   20   1.425   1.954   0.108 -0.4890  0.4757 -0.1866
    3UNL     N3   21   1.478   2.274  -0.069 -0.4666  0.3038 -0.3504
    3UNL     N4   22   1.500   2.067   0.066 -0.0790  0.3637 -0.0143
    3UNL     N5   23   1.875   2.476   0.275 -0.0084 -0.0738 -0.5731
    3UNL     N6   24   1.765   2.311   0.172  0.7811 -0.3253  0.6053
    3UNL     O1   25   1.674   2.523   0.169  0.2443 -0.0636  0.6314
    3UNL     O2   26   1.708   2.120   0.370  0.7157  0.4212 -0.8066
    3UNL     F1   27   1.971   2.947   0.034  0.0253 -0.5602 -0.3088
    3UNL     F2   28   1.774   2.970   0.139  0.5363 -0.2535 -0.0187
    3UNL     F3   29   1.948   3.083   0.206  0.0420 -0.1173 -0.4611
    3UNL    Cl1   30   1.171   1.876   0.092  0.4978  0.3552  0.1915
    3UNL     H1   31   2.043   2.545   0.466 -0.0495  0.5863  0.4864
    3UNL     H2   32   1.832   2.691   0.124 -0.1727 -1.0841 -0.3835
    3UNL     H3   33   1.221   2.130  -0.084  0.0265  0.5107 -0.0293
    3UNL     H4   34   2.124   2.757   0.504  0.8074 -0.7240 -0.2854
    3UNL     H5   35   1.640   2.393  -0.059 -1.0805  0.8637  0.2039
    3UNL     H6   36   1.812   1.945   0.098  0.6206 -0.2208  0.4015
    3UNL     H7   37   1.869   1.930   0.267 -0.9126  0.0808  0.5587
    3UNL     H8   38   1.886   2.082   0.173  0.3906 -0.3547  1.0699
    3UNL     H9   39   1.501   2.119   0.389 -0.0541  0.4713  0.7116
    3UNL    H10   40   1.592   2.203   0.520  0.9980  0.4340 -0.2066
    3UNL    H11   41   1.596   2.022   0.508  0.2211 -0.3958 -0.0130
    3UNL    H12   42   1.635   1.946   0.268  2.0310 -1.2185  0.2955
    3UNL    H13   43   1.917   2.399   0.329 -0.3647 -0.6005 -1.0278
    3UNL    H14   44   1.816   2.257   0.241  1.3594  0.8214  1.1387
    4HOH      O   45   0.057   2.128   2.308  0.3864  0.1545  0.2063
    4HOH     H1   46   0.019   2.064   2.248  0.6865  0.3691 -0.2272
    4HOH     H2   47   0.094   2.077   2.379  0.2007 -0.1209  0.1063
    5HOH      O   48   0.513   0.225   0.212  0.1402 -0.6956  0.3151
    5HOH     H1   49   0.574   0.152   0.207  0.5996 -0.3329  0.5533
    5HOH     H2   50   0.481   0.235   0.122  0.2892 -1.0040  0.2243
    6HOH      O   51   0.603   1.068   2.264  0.3430 -0.5231 -0.1983
    6HOH     H1   52   0.534   1.004   2.248  0.6702 -0.7832 -0.6107
    6HOH     H2   53   0.684   1.019   2.251  0.6282 -0.3531  0.7699
    7HOH      O   54   2.726   1.075   1.543  0.4064 -0.3238  0.1504
    7HOH     H1   55   2.639   1.115   1.539  0.0847 -0.9953  0.1576
    7HOH     H2   56   2.721   1.013   1.616  0.9466 -0.2523  0.2566
    8HOH      O   57   0.332   2.392   2.885 -0.0114 -0.0488  0.2331
    8HOH     H1   58   0.357   2.404   2.976 -0.2609  0.3386  0.2568
    8HOH     H2   59   0.407   2.426   2.835  0.0788 -0.1578  0.2936
    9HOH      O   60   0.214   2.122   1.845  0.3105  0.8321  0.0056
    9HOH     H1   61   0.270   2.095   1.918 -0.4227 -0.3989  0.1715
    9HOH     H2   62   0.263   2.098   1.767  0.4827  0.7667  0.1318
   10HOH      O   63   0.117   0.341   2.327 -0.9058 -0.0336  0.1636
   10HOH     H1   64   0.062   0.411   2.362 -0.2816  0.0669  1.0379
   10HOH     H2   65   0.142   0.290   2.405  0.1166 -0.1428 -0.2051
   11HOH      O   66   2.157   0.486   0.925  0.2269  1.1310  0.1599
   11HOH     H1   67   2.209   0.456   0.851  0.0581  0.6501  0.2276
   11HOH     H2   68   2.095   0.549   0.888 -0.6900  0.0034 -0.3619
   12HOH      O   69   2.169   1.986   1.250 -0.3111 -0.0615  0.3729
   12HOH     H1   70   2.227   2.049   1.293 -0.2860 -0.1168  0.4196
   12HOH     H2   71   2.224   1.910   1.233 -0.1981  0.1261 -0.1649
   13HOH      O   72   2.671   2.240   0.738 -0.0575 -0.0336 -0.0210
   13HOH     H1   73   2.633   2.188   0.810  0.9768 -0.1262  0.4966
   13HOH     H2   74   2.657   2.331   0.766  0.2602 -0.0680  0.2631
   14HOH      O   75   0.133   0.082   0.882 -0.6096  0.5778  0.4200
   14HOH     H1   76   0.117   0.048   0.970 -0.8370 -0.2252  0.0875
   14HOH     H2   77   0.046   0.086   0.842 -0.4884  0.7845  0.1711
   15HOH      O   78   1.572   2.809   1.425 -0.0589 -0.0721  0.4442
   15HOH     H1   79   1.556   2.844   1.513  0.1874  0.3857  0.3096
   15HOH     H2   80   1.491   2.762   1.404 -0.6139  0.8214  0.4417
   16HOH      O   81   0.064   1.016   0.370  0.1610 -0.1341 -0.2719
   16HOH     H1   82   0.092   0.947   0.431  1.0274  1.1650  0.9455
   16HOH     H2   83   0.094   0.986   0.284  0.2768 -1.3588  0.1621
   17HOH      O   84   0.133   0.922   2.567 -0.2896 -0.0066 -0.7590
   17HOH     H1   85   0.217   0.928   2.522 -0.2690 -0.9566 -0.8740
   17HOH     H2   86   0.127   0.831   2.596 -0.4933  0.4390  0.8103
   18HOH      O   87   0.285   0.600   2.126  0.1278 -0.6618 -0.1281
   18HOH     H1   88   0.312   0.687   2.156  1.1428 -0.8432 -0.4346
   18HOH     H2   89   0.297   0.543   2.202 -0.7622 -0.5155  0.1431
   19HOH      O   90   2.279   0.562   1.172 -0.3326 -0.2985  0.0570
   19HOH     H1   91   2.227   0.545   1.094  0.3979 -0.0918 -0.5055
   19HOH     H2   92   2.221   0.611   1.230 -0.6301  0.3501 -0.7448
   20HOH      O   93   0.311   2.425   0.202  0.3754 -0.4292 -0.5059
   20HOH     H1   94   0.281   2.334   0.200 -0.0924 -0.3005  0.0999
   20HOH     H2   95   0.278   2.459   0.285 -0.4242  0.6226 -1.2039
   21HOH      O   96   0.739   2.358   1.245  0.2380 -0.2420 -0.6502
   21HOH     H1   97   0.757   2.270   1.211 -0.7569 -0.1909 -1.3890
   21HOH     H2   98   0.805   2.414   1.204  0.6358 -0.5726 -0.4745
   22HOH      O   99   2.387   2.312   0.241  0.6311 -0.4743 -0.1719
   22HOH     H1  100   2.353   2.253   0.175  0.5684 -0.1560 -0.4300
   22HOH     H2  101   2.482   2.309   0.231  0.6124 -0.2344 -0.4530
   23HOH      O  102   0.212   1.555   0.770  0.4127  0.0311  0.2982
   23HOH     H1  103   0.291   1.596   0.734  0.0943  0.8109  0.4457
   23HOH     H2  104   0.154   1.543   0.695  0.3598  0.2009  0.3120
   24HOH      O  105   2.256   2.473   1.908 -0.0987 -0.1720 -0.3745
   24HOH     H1  106   2.318   2.545   1.905 -1.1699  0.9158  0.9598
   24HOH     H2  107   2.308   2.398   1.938  0.6159  0.6585  0.6039
   25HOH      O  108   0.578   2.851   0.351 -0.9774  0.2207 -0.1530
   25HOH     H1  109   0.611   2.884   0.434 -0.0044 -0.2740 -0.3177
   25HOH     H2  110   0.615   2.909   0.285  0.1370 -0.6800 -0.3843
   26HOH      O  111   0.204   1.419   1.812 -0.3276  0.6873 -0.7427
   26HOH     H1  112   0.178   1.335   1.850  0.1154  1.1648  0.7585
   26HOH     H2  113   0.264   1.396   1.741 -0.3669 -0.2756 -0.4879
   27HOH      O  114   2.589   1.648   2.607  0.4814 -0.3674 -0.2598
   27HOH     H1  115   2.579   1.583   2.676 -0.1687  0.0392  0.0553
   27HOH     H2  116   2.588   1.598   2.526  0.5410 -0.7937 -0.0022
   28HOH      O  117   2.939   0.647   0.968  0.1574 -0.0418  0.0220
   28HOH     H1  118   2.923   0.674   0.877  1.6570  0.2885 -0.1935
   28HOH     H2  119   3.016   0.697   0.995 -0.2741 -0.0914  1.5148
   29HOH      O  120   2.247   1.590   2.392 -0.5362  0.1699  0.0509
   29HOH     H1  121   2.309   1.620   2.325 -1.3341  0.2124 -0.7016
   29HOH     H2  122   2.268   1.643   2.469  0.6070 -0.0906 -0.0444
   30HOH      O  123   2.691   0.326   0.935  0.2034 -0.2841 -0.4130
   30HOH     H1  124   2.684   0.394   1.002 -0.7602  0.1633 -0.9368
   30HOH     H2  125   2.645   0.251   0.971 -1.0224  0.2109 -0.8358
   31HOH      O  126   1.914   2.040   1.088 -0.2189 -0.4002 -0.2281
   31HOH     H1  127   1.902   2.132   1.108 -0.8080 -0.6952  0.9436
   31HOH     H2  128   2.006   2.022   1.109 -0.0360 -0.0433 -0.6973
   32HOH      O  129   2.318   1.750   2.599 -0.3371 -0.5428  0.0534
   32HOH     H1  130   2.300   1.841   2.621 -0.6620 -0.7039  0.5051
   32HOH     H2  131   2.413   1.745   2.590 -0.1921 -0.3880  1.1793
   33HOH      O  132   0.105   0.978   0.082  0.1554 -0.0610  0.2369
   33HOH     H1  133   0.105   1.072   0.064 -1.5067 -0.0736 -0.1963
   33HOH     H2  134   0.180   0.944   0.034  0.6721  1.0123  0.2399
   34HOH      O  135   2.420   2.831   0.313  0.5076  0.1121  0.4882
   34HOH     H1  136   2.408   2.741   0.284  0.3941 -0.1010  1.1548
   34HOH     H2  137   2.331   2.865   0.323  0.5049  0.8997 -1.4127
   35HOH      O  138   2.204   2.719   1.345  0.1970  0.0985 -0.1963
   35HOH     H1  139   2.167   2.732   1.258 -0.3816  0.5836  0.1048
   35HOH     H2  140   2.132   2.681   1.396  0.3104  0.4622  0.2439
   36HOH      O  141   0.015   2.642   1.772 -0.0736  0.1466 -0.2093
   36HOH     H1  142   0.015   2.720   1.717  1.0007 -0.1361 -0.6804
   36HOH     H2  143  -0.029   2.576   1.719 -1.1292  0.4445  0.2558
   37HOH      O  144   1.406   1.799   0.868 -0.5614  0.0340 -0.1090
   37HOH     H1  145   1.463   1.873   0.847 -0.0383 -0.4827 -0.5854
   37HOH     H2  146   1.368   1.774   0.783  0.5229 -1.2424 -0.2732
   38HOH      O  147   1.248   1.997   1.035  0.0625 -0.3317  0.6924
   38HOH     H1  148   1.298   1.925   0.997  0.2101  0.0510  0.1321
   38HOH     H2  149   1.176   2.012   0.972  0.4442  0.4686  0.4156
   39HOH      O  150   1.806   2.381   2.065  0.5833  0.5228  0.1212
   39HOH     H1  151   1.737   2.319   2.088  0.5491  0.8848  1.1323
   39HOH     H2  152   1.783   2.412   1.978  0.9274 -1.2731 -0.6954
   40HOH      O  153   0.941   2.346   1.073 -0.2361 -0.1350 -0.3069
   40HOH     H1  154   1.030   2.365   1.045 -0.3989 -0.3268 -0.9956
   40HOH     H2  155   0.903   2.295   1.001 -1.1471  0.5983 -0.3879
   41HOH      O  156   0.472   2.359   1.203  0.4074 -0.3955  0.2063
   41HOH     H1  157   0.567   2.362   1.212  0.3742 -0.3506  0.5427
   41HOH     H2  158   0.448   2.270   1.230  0.4707 -0.8421 -1.0666
   42HOH      O  159   1.052   1.012   0.286  0.0048  0.0229  0.1576
   42HOH     H1  160   0.964   0.977   0.300 -0.1887  0.6232  0.5373
   42HOH     H2  161   1.098   0.995   0.368  0.2425 -0.2701 -0.0332
   43HOH      O  162   1.140   1.711   2.665 -0.5426 -0.3607 -0.1372
   43HOH     H1  163   1.135   1.782   2.729  0.9455  0.0748 -0.4245
   43HOH     H2  164   1.158   1.632   2.717  0.3499 -0.0617  0.0487
   44HOH      O  165   2.136   2.248   0.334 -0.1244 -0.1767 -0.1389
   44HOH     H1  166   2.138   2.154   0.313  0.0905 -0.1654 -0.1656
   44HOH     H2  167   2.225   2.278   0.320 -0.1905  0.0315 -0.1192
   45HOH      O  168  -0.032   0.645   1.303 -0.6573  0.6856  0.0934
   45HOH     H1  169   0.025   0.720   1.321  0.2008 -0.0068  0.4474
   45HOH     H2  170   0.015   0.594   1.237 -1.3193  0.5438 -0.2898
   46HOH      O  171   0.111   2.534   2.487  0.0892 -0.6290  0.3051
   46HOH     H1  172   0.037   2.560   2.542  0.1133 -0.7583  0.3976
   46HOH     H2  173   0.163   2.475   2.541  1.1768  0.7230  0.8746
   47HOH      O  174   2.802   1.083   2.528  0.1594 -0.4510 -0.0398
   47HOH     H1  175   2.770   1.116   2.443  0.4957 -0.3902 -0.1438
   47HOH     H2  176   2.879   1.136   2.547 -0.2065 -0.1013  0.5630
   48HOH      O  177   1.601   1.075   0.447  0.0683  0.0548 -0.1474
   48HOH     H1  178   1.607   0.991   0.492 -0.3187  0.0965 -0.0055
   48HOH     H2  179   1.571   1.053   0.359  0.4835  0.0037 -0.2818
   49HOH      O  180   2.416   2.662   2.749  0.6514  0.1964 -0.1076
   49HOH     H1  181   2.365   2.686   2.827  1.0623  0.0572  0.2115
   49HOH     H2  182   2.474   2.736   2.733  0.9775 -0.0139  0.0745
   50HOH      O  183   0.128   0.403   0.491  0.3490 -0.2148  0.4145
   50HOH     H1  184   0.106   0.313   0.466 -0.2373  0.0787 -0.1919
   50HOH     H2  185   0.223   0.402   0.503  0.2999 -1.0066  0.8507
   51HOH      O  186   2.826   0.656   2.237 -0.3326  0.2408 -0.6692
   51HOH     H1  187   2.745   0.608   2.253 -0.0801  0.0098 -0.0070
   51HOH     H2  188   2.885   0.627   2.307 -0.0459  1.2240 -0.4719
   52HOH      O  189   1.545   0.493   2.667 -0.2003  0.4783  0.4589
   52HOH     H1  190   1.457   0.475   2.633 -0.2418  0.1169  0.7385
   52HOH     H2  191   1.530   0.521   2.757  0.0174 -0.6428  0.8765
   53HOH      O  192   2.296   1.368   1.719  0.3020 -0.0737  0.6292
   53HOH     H1  193   2.290   1.316   1.800 -0.3566 -1.2109 -0.0947
   53HOH     H2  194   2.216   1.419   1.717  0.0933 -0.3968  0.4926
   54HOH      O  195   1.960   2.686   1.963  0.1467 -0.2091 -0.6299
   54HOH     H1  196   1.984   2.610   2.017 -0.2052 -0.5472 -0.9428
   54HOH     H2  197   1.866   2.695   1.975  0.2168  0.3127 -0.4316
   55HOH      O  198   0.053   0.744   1.927  0.4012 -0.5808 -0.2964
   55HOH     H1  199   0.092   0.810   1.984  0.2601 -0.9750  0.2773
   55HOH     H2  200  -0.005   0.694   1.985  0.8406 -1.4937 -0.6086
   56HOH      O  201   1.662   0.346   2.432 -0.6312 -1.0078  0.5560
   56HOH     H1  202   1.594   0.387   2.378 -0.2246 -0.4131  0.4738
   56HOH     H2  203   1.665   0.400   2.511  0.6067 -0.2039  0.0279
   57HOH      O  204   1.076   1.457   1.489  0.7409 -0.2894  0.5775
   57HOH     H1  205   1.001   1.515   1.495  0.4953 -0.4198 -0.6230
   57HOH     H2  206   1.041   1.370   1.509  0.4987 -0.3816 -0.1878
   58HOH      O  207   1.387   1.440   0.147 -0.3827  0.6326  0.6399
   58HOH     H1  208   1.387   1.411   0.239 -0.9117  1.1493  0.8168
   58HOH     H2  209   1.306   1.490   0.138  0.0280  1.2234  0.0886
   59HOH      O  210   2.337   2.201   2.041  0.1946  0.4651  0.1048
   59HOH     H1  211   2.286   2.141   1.986 -0.6981  0.8301  0.5048
   59HOH     H2  212   2.367   2.147   2.114  0.6241  0.1875 -0.2661
   60HOH      O  213   0.744   0.180   2.286 -0.8097  0.0706  0.5480
   60HOH     H1  214   0.696   0.212   2.362 -0.9683  0.9741  0.1082
   60HOH     H2  215   0.685   0.197   2.212 -0.3747 -0.1013  0.1474
   61HOH      O  216   2.879   0.444   0.628  0.1573 -0.3661 -0.0452
   61HOH     H1  217   2.959   0.434   0.577  0.2901  0.2156  0.0459
   61HOH     H2  218   2.902   0.501   0.701 -0.4557  0.2396 -0.3007
   62HOH      O  219   0.994   1.256   2.675 -0.2617 -0.1382  0.6480
   62HOH     H1  220   0.903   1.283   2.666 -0.1546  0.2159  0.5542
   62HOH     H2  221   1.033   1.323   2.732 -0.2036 -0.6398  1.2200
   63HOH      O  222   1.102   2.307   2.536  0.7853  0.0466 -0.0970
   63HOH     H1  223   1.052   2.303   2.617  0.3697  0.2539 -0.3374
   63HOH     H2  224   1.083   2.394   2.501  0.6348 -0.1929 -0.6219
   64HOH      O  225   1.722   1.243   0.642 -0.8001 -0.1066 -0.1593
   64HOH     H1  226   1.813   1.214   0.639 -0.7388 -0.0411  0.6509
   64HOH     H2  227   1.680   1.195   0.570 -0.3981 -1.1119  0.2317
   65HOH      O  228   0.671   2.049   0.765 -0.2565 -0.1285  0.1211
   65HOH     H1  229   0.578   2.073   0.771 -0.2440 -0.2012  0.7064
   65HOH     H2  230   0.701   2.044   0.856  0.3545  0.0013 -0.0633
   66HOH      O  231   1.271   2.687   2.842 -0.3354 -0.2160  0.1490
   66HOH     H1  232   1.367   2.679   2.849 -0.3042 -0.2368 -0.2607
   66HOH     H2  233   1.239   2.663   2.929  0.0468  0.0728  0.3762
   67HOH      O  234   0.447   2.666   0.089 -0.1523  0.5627  0.4934
   67HOH     H1  235   0.406   2.580   0.103  0.1275  0.2407 -0.5241
   67HOH     H2  236   0.490   2.685   0.172 -0.2329 -0.2804  0.7485
   68HOH      O  237   0.845   0.499   0.434  0.6362  0.2527  0.2755
   68HOH     H1  238   0.771   0.439   0.435  0.3022  0.6411 -0.1112
   68HOH     H2  239   0.831   0.555   0.511  0.2123  0.6781 -0.0965
   69HOH      O  240   0.186   2.706   2.070 -0.0380  0.1736  0.2143
   69HOH     H1  241   0.217   2.777   2.014  0.0289  0.0910  0.1453
   69HOH     H2  242   0.172   2.747   2.155  0.4602  0.1779  0.3031
   70HOH      O  243   0.846   0.935   2.210  0.5256 -0.5540 -0.1413
   70HOH     H1  244   0.872   0.893   2.291  0.0293  0.5361  0.6384
   70HOH     H2  245   0.928   0.966   2.171  0.6845  0.2664  0.7703
   71HOH      O  246   2.126   0.464   2.751  0.2787 -0.1677  0.3312
   71HOH     H1  247   2.180   0.542   2.761 -0.1908  0.2106  0.0004
   71HOH     H2  248   2.039   0.497   2.731  0.0021 -0.7739  0.4780
   72HOH      O  249   1.341   1.019   1.119 -0.6752 -0.0710 -0.5361
   72HOH     H1  250   1.362   1.070   1.040  0.3668  0.4883  0.0577
   72HOH     H2  251   1.379   0.933   1.103  0.5816  0.3855 -0.2215
   73HOH      O  252   1.507   2.031   0.770  0.8537 -0.2175  0.0982
   73HOH     H1  253   1.503   2.126   0.757  0.7362 -0.2173  0.1333
   73HOH     H2  254   1.593   2.016   0.810  0.5668 -0.0352  0.8132
   74HOH      O  255   2.529   1.717   0.534 -0.0853  0.2661  0.1228
   74HOH     H1  256   2.446   1.714   0.485 -0.0052  0.4989 -0.0298
   74HOH     H2  257   2.569   1.800   0.509  0.3206  0.0373 -0.0080
   75HOH      O  258   2.183   2.630   1.645 -0.1400 -0.0686 -0.0836
   75HOH     H1  259   2.201   2.567   1.715 -0.6465  0.4559  0.5501
   75HOH     H2  260   2.242   2.703   1.663  0.3711 -0.2992 -0.7536
   76HOH      O  261   2.711   0.704   1.985  0.9249  0.0862  0.2520
   76HOH     H1  262   2.756   0.707   2.069  0.1742 -0.5704  0.7046
   76HOH     H2  263   2.646   0.774   1.990  0.5333 -0.2814  0.4435
   77HOH      O  264   2.622   1.434   0.877 -0.4391 -0.6896  0.3999
   77HOH     H1  265   2.709   1.395   0.865 -0.4724 -0.4754 -0.7271
   77HOH     H2  266   2.561   1.366   0.846 -0.4662  0.4167 -2.6129
   78HOH      O  267   1.210   1.434   2.198  0.6580 -0.2669 -0.6789
   78HOH     H1  268   1.163   1.516   2.181  1.2586 -0.0241 -1.2442
   78HOH     H2  269   1.244   1.443   2.287 -0.6580 -0.6156 -0.0859
   79HOH      O  270   0.552   2.710   0.636  0.2784  0.3382  0.0388
   79HOH     H1  271   0.530   2.620   0.659  1.0351 -0.2676 -1.3610
   79HOH     H2  272   0.488   2.734   0.569 -0.0589  0.9476  0.5594
   80HOH      O  273   2.740   0.046   1.216 -0.2102 -0.9182 -0.2447
   80HOH     H1  274   2.711   0.080   1.131  0.3514  0.9430  0.2113
   80HOH     H2  275   2.714   0.113   1.279  0.3783 -1.6993  0.9104
   81HOH      O  276   2.922   2.079   1.718 -0.3228 -0.0722 -0.4344
   81HOH     H1  277   2.914   2.157   1.663  0.5791 -0.5082 -1.2254
   81HOH     H2  278   3.008   2.087   1.759 -0.6725 -0.1341  0.3556
   82HOH      O  279   2.320   0.536   2.444 -0.0263 -0.1495  0.1406
   82HOH     H1  280   2.225   0.543   2.437  0.0020 -0.1509 -0.3255
   82HOH     H2  281   2.338   0.442   2.434 -0.0364 -0.2902  1.2101
   83HOH      O  282   1.524   2.719   0.577 -0.1401  0.6669 -0.1189
   83HOH     H1  283   1.552   2.658   0.509 -0.9080 -0.7210  0.7128
   83HOH     H2  284   1.564   2.686   0.657 -1.2464  0.7164  0.5024
   84HOH      O  285   0.936   1.074   2.873  0.2956 -0.0804 -0.2894
   84HOH     H1  286   0.912   1.126   2.797  0.2248  0.6200  0.1972
   84HOH     H2  287   0.858   1.022   2.892 -0.1084  0.6101  0.0023
   85HOH      O  288   2.721   2.238   1.529 -0.1244  0.2128  0.2336
   85HOH     H1  289   2.733   2.153   1.487  0.0608  0.0275  0.6552
   85HOH     H2  290   2.626   2.249   1.534 -0.2553 -0.8834  1.9270
   86HOH      O  291   2.047   1.048   0.850  0.6607  0.2038  0.4575
   86HOH     H1  292   1.991   1.126   0.844  0.4607  0.0318 -0.0764
   86HOH     H2  293   2.111   1.069   0.917  0.2112  0.5772  0.7802
   87HOH      O  294   1.821   0.245   2.062  0.4969  0.2826  0.5332
   87HOH     H1  295   1.832   0.294   1.980 -1.0216  0.4767  0.3895
   87HOH     H2  296   1.829   0.153   2.036 -0.3379  0.3242  0.0665
   88HOH      O  297   1.706   0.255   0.619 -0.4009  0.5132 -0.5744
   88HOH     H1  298   1.742   0.326   0.566  0.2080  0.2638 -0.5096
   88HOH     H2  299   1.754   0.178   0.591  0.3590  0.4640  0.7237
   89HOH      O  300   0.288   2.589   1.193  0.2306 -0.2392  0.1918
   89HOH     H1  301   0.318   2.504   1.162  0.4776 -0.0724 -0.0455
   89HOH     H2  302   0.223   2.570   1.260 -0.0303 -0.6128 -0.1633
   90HOH      O  303   1.362   1.831   1.801  0.6659 -0.6168 -0.0048
   90HOH     H1  304   1.344   1.921   1.775  0.3777 -0.5463  0.4175
   90HOH     H2  305   1.454   1.831   1.827  0.1945  0.1191  2.0999
   91HOH      O  306   0.686   0.109   1.793  0.3778 -0.4979  0.4882
   91HOH     H1  307   0.702   0.021   1.760  0.0418 -0.2931 -0.2697
   91HOH     H2  308   0.618   0.144   1.735  0.3992  0.2047  0.8665
   92HOH      O  309   0.054   0.437   1.104 -0.1316 -0.1641  0.4542
   92HOH     H1  310   0.024   0.493   1.033 -0.9683 -0.0891  0.8524
   92HOH     H2  311   0.145   0.416   1.081 -0.1515  0.4585 -0.2507
   93HOH      O  312   1.282   2.959   1.443  0.8456 -0.2029 -0.2075
   93HOH     H1  313   1.199   2.942   1.400  0.9825 -0.3340 -0.4199
   93HOH     H2  314   1.296   2.883   1.500  0.2574  0.3412  0.7274
   94HOH      O  315   1.748   1.164   0.067  0.2442 -0.0924 -0.1639
   94HOH     H1  316   1.791   1.157   0.152  0.7201  0.8324 -0.3038
   94HOH     H2  317   1.747   1.075   0.033  1.3880 -0.2725  0.1824
   95HOH      O  318   2.184   0.738   2.813 -0.6587  0.0560 -0.4237
   95HOH     H1  319   2.127   0.812   2.793 -1.0344 -0.3199 -0.7677
   95HOH     H2  320   2.255   0.745   2.749 -0.4809  0.3345 -0.2047
   96HOH      O  321   1.399   1.817   0.403 -0.1537  0.3100  0.2996
   96HOH     H1  322   1.480   1.783   0.441  0.0288  1.1029  0.6466
   96HOH     H2  323   1.420   1.830   0.310 -0.2098 -0.4287  0.1692
   97HOH      O  324   0.454   1.882   1.005  0.2189  0.4690 -0.7170
   97HOH     H1  325   0.498   1.966   0.994 -1.0730  1.2702 -0.2500
   97HOH     H2  326   0.427   1.880   1.096 -0.3806 -0.1333 -0.8892
   98HOH      O  327   1.950   1.781   1.743  0.2781 -0.1084 -0.1319
   98HOH     H1  328   1.912   1.726   1.675  0.0156  0.5021 -0.4871
   98HOH     H2  329   1.928   1.737   1.825 -1.1367  0.1666 -0.3236
   99HOH      O  330   1.517   2.507   1.914 -0.6365  0.3751 -0.0967
   99HOH     H1  331   1.435   2.470   1.948 -0.6055  0.0055 -0.4104
   99HOH     H2  332   1.509   2.499   1.819 -0.3404  0.5753 -0.1408
  100HOH      O  333   0.177   2.873   0.676 -0.3454  0.0728  0.4477
  100HOH     H1  334   0.084   2.894   0.666 -0.3446  0.1598  0.6239
  100HOH     H2  335   0.203   2.918   0.756 -0.0597  0.3661  0.1989
  101HOH      O  336   2.599   1.339   1.341 -0.3319 -0.2503 -0.1111
  101HOH     H1  337   2.694   1.333   1.346 -0.3541 -0.4180  0.1594
  101HOH     H2  338   2.569   1.315   1.429 -0.5823  0.6054  0.0548
  102HOH      O  339   2.873   2.895   0.627  0.3587 -0.0063  0.6805
  102HOH     H1  340   2.860   2.984   0.660 -0.0646 -0.0903  0.7620
  102HOH     H2  341   2.824   2.894   0.545  0.2512 -0.1997  0.7460
  103HOH      O  342   1.247   2.497   2.270 -0.6572 -0.2714 -0.0674
  103HOH     H1  343   1.292   2.500   2.354  0.2013 -0.8756 -0.4665
  103HOH     H2  344   1.161   2.535   2.286 -0.1622  0.5482  0.8451
  104HOH      O  345   2.275   0.239   0.289 -0.7824 -0.1844  0.5492
  104HOH     H1  346   2.269   0.173   0.221  0.7792  1.0471 -0.9860
  104HOH     H2  347   2.205   0.301   0.270  0.0670  0.5341 -0.5399
  105HOH      O  348   1.451   1.346   0.384 -0.2377  0.1743  0.1046
  105HOH     H1  349   1.477   1.257   0.406 -0.6818  0.1013  0.3611
  105HOH     H2  350   1.397   1.375   0.457 -0.3143  0.5584 -0.0954
  106HOH      O  351   0.731   1.399   0.343  0.8037  0.3950 -0.0334
  106HOH     H1  352   0.685   1.348   0.411  1.2990 -0.9888 -0.6662
  106HOH     H2  353   0.662   1.451   0.302  0.1309 -0.2138  0.2665
  107HOH      O  354   2.852   0.449   1.863 -0.0637  0.0183 -0.1269
  107HOH     H1  355   2.798   0.514   1.907 -0.7022 -0.9202  0.5534
  107HOH     H2  356   2.921   0.428   1.926 -0.1081 -0.2614 -0.1689
  108HOH      O  357   1.005   0.421   0.232 -0.4161 -0.1193 -0.3229
  108HOH     H1  358   0.998   0.465   0.148 -0.0608  0.4491 -0.0678
  108HOH     H2  359   0.944   0.468   0.289  0.4676  0.5483  0.1396
  109HOH      O  360   1.740   0.423   0.849  0.0100  0.3355 -0.7100
  109HOH     H1  361   1.671   0.395   0.910 -0.7806  1.3636 -1.0706
  109HOH     H2  362   1.732   0.363   0.775  0.1208 -0.1119 -0.3732
  110HOH      O  363   0.923   1.779   2.882 -0.0317  0.5929 -0.6516
  110HOH     H1  364   0.971   1.739   2.955  0.8884 -0.0191 -1.5477
  110HOH     H2  365   0.840   1.807   2.921  0.4187  0.2926  0.6237
  111HOH      O  366   0.263   1.921   0.592 -0.2528  0.3572  0.9495
  111HOH     H1  367   0.195   1.912   0.525 -0.2346  0.1121  0.9639
  111HOH     H2  368   0.304   2.005   0.573  0.6027 -0.2727 -0.1370
  112HOH      O  369   0.030   2.443   2.197 -0.2592  0.2210  0.3658
  112HOH     H1  370  -0.032   2.399   2.255 -0.1511 -0.3813  0.0428
  112HOH     H2  371   0.102   2.470   2.254 -0.7535  0.8320  0.7253
  113HOH      O  372   1.937   2.433   2.869  0.1909  0.2794 -0.3669
  113HOH     H1  373   1.905   2.475   2.789  0.2015 -0.3822 -0.7341
  113HOH     H2  374   1.947   2.341   2.845  1.0546  0.2197  0.1335
  114HOH      O  375   2.608   2.357   1.283 -0.3121 -0.4375 -0.8706
  114HOH     H1  376   2.604   2.435   1.339 -1.0628 -0.7770 -0.4211
  114HOH     H2  377   2.675   2.378   1.218  0.8062 -0.1377  0.2991
  115HOH      O  378   2.076   1.343   0.874  0.9756  0.3537  0.3908
  115HOH     H1  379   2.097   1.378   0.788  1.1976  0.7328  0.5940
  115HOH     H2  380   1.980   1.340   0.877  0.9087 -1.4746 -0.5809
  116HOH      O  381   1.041   0.058   2.516  0.1039 -0.4883  0.0790
  116HOH     H1  382   1.106   0.006   2.564  0.2428 -0.0499  0.3842
  116HOH     H2  383   0.996   0.109   2.583  0.0351 -0.1490 -0.2146
  117HOH      O  384   1.588   1.663   2.382  1.0846 -0.5157 -0.2190
  117HOH     H1  385   1.555   1.630   2.466 -1.5241 -0.1750 -0.9625
  117HOH     H2  386   1.560   1.754   2.380  1.5015 -0.3919 -1.2891
  118HOH      O  387   0.375   2.480   0.483 -1.2855  0.2294  0.3878
  118HOH     H1  388   0.425   2.465   0.563 -0.8220  0.9379  0.2479
  118HOH     H2  389   0.366   2.575   0.478  0.1956  0.3889 -1.2461
  119HOH      O  390   2.747   1.593   0.461  0.0245  0.1090  0.0362
  119HOH     H1  391   2.736   1.508   0.418 -0.9321  0.0754  0.2900
  119HOH     H2  392   2.660   1.614   0.494  0.4241  0.7945  0.7244
  120HOH      O  393   2.224   0.661   0.702 -0.1447 -0.1846 -0.1559
  120HOH     H1  394   2.312   0.640   0.670  0.0473  0.0865  0.1751
  120HOH     H2  395   2.169   0.591   0.668  0.4135 -1.0854  0.6692
  121HOH      O  396   1.695   0.241   2.904  0.4810  0.0857 -0.2937
  121HOH     H1  397   1.608   0.206   2.924 -0.2428  1.8191 -0.1273
  121HOH     H2  398   1.730   0.269   2.988  1.2944 -0.6574 -0.3457
  122HOH      O  399   1.763   2.975   1.922  0.1872 -0.0388  0.3235
  122HOH     H1  400   1.744   2.895   1.972 -0.7901  0.1273  0.2591
  122HOH     H2  401   1.824   2.947   1.854  0.9953 -0.4128  1.1690
  123HOH      O  402   0.409   2.156   0.502  0.4347 -0.1581  0.2826
  123HOH     H1  403   0.404   2.211   0.580 -0.0071  1.4428 -0.7902
  123HOH     H2  404   0.503   2.143   0.489  0.5445  0.1826  0.6689
  124HOH      O  405   2.605   0.904   1.330 -0.3942  0.3013  1.0068
  124HOH     H1  406   2.529   0.963   1.330  0.1063  0.9666  0.9496
  124HOH     H2  407   2.615   0.879   1.239 -0.6188  0.1071  1.0333
  125HOH      O  408   0.151   0.990   2.068 -0.1017  0.2848 -0.1737
  125HOH     H1  409   0.126   1.040   2.145 -0.4521 -0.3893  0.1685
  125HOH     H2  410   0.095   1.023   1.998 -1.0479 -0.2971  0.2813
  126HOH      O  411   1.895   0.825   0.969  0.0752 -0.1044 -0.3195
  126HOH     H1  412   1.932   0.895   0.915 -1.5414  0.6693 -0.5306
  126HOH     H2  413   1.903   0.747   0.915 -0.0434  0.3473 -1.0236
  127HOH      O  414   1.228   0.298   1.091 -0.0454 -0.0961 -0.3669
  127HOH     H1  415   1.276   0.252   1.160  0.2811  0.0976 -0.4608
  127HOH     H2  416   1.163   0.234   1.061  0.3857 -0.4948 -0.4837
  128HOH      O  417   0.760   2.684   0.234 -0.0382 -1.2410  0.5448
  128HOH     H1  418   0.706   2.745   0.284 -0.1225 -1.3623  0.6021
  128HOH     H2  419   0.845   2.684   0.279  0.6484  0.3393 -0.5702
  129HOH      O  420   1.332   2.366   2.047  0.5288  0.1105 -0.0174
  129HOH     H1  421   1.305   2.274   2.048 -0.0595  0.2533 -0.7841
  129HOH     H2  422   1.287   2.404   2.123  0.0732 -0.0599 -0.1938
  130HOH      O  423   0.929   2.895   1.509  0.1068 -0.5282  0.1627
  130HOH     H1  424   0.994   2.866   1.445 -0.4397  0.5458 -0.9775
  130HOH     H2  425   0.849   2.907   1.457 -0.2060  1.0300  0.8963
  131HOH      O  426   2.675   1.444   2.373  0.3111  0.1079 -0.6547
  131HOH     H1  427   2.588   1.413   2.398  0.0930  0.6894 -0.6508
  131HOH     H2  428   2.710   1.375   2.317  0.2206 -0.5618  0.0652
  132HOH      O  429   2.520   1.342   1.995 -0.1957  0.0692 -0.5952
  132HOH     H1  430   2.451   1.276   2.008  0.1398 -0.4173 -1.1869
  132HOH     H2  431   2.473   1.425   1.995 -0.7125 -0.2130 -0.4497
  133HOH      O  432   1.009   1.492   2.854  1.1509 -0.0236 -1.2243
  133HOH     H1  433   1.064   1.495   2.932  0.2803  0.7241 -0.5963
  133HOH     H2  434   0.983   1.583   2.839 -1.6774 -0.4368 -0.1074
  134HOH      O  435   0.119   0.580   0.256  0.3091 -0.2996 -0.3168
  134HOH     H1  436   0.097   0.656   0.310  0.9695  0.0754 -0.5609
  134HOH     H2  437   0.110   0.506   0.316 -0.4041 -0.0441 -0.0942
  135HOH      O  438   0.473   0.995   0.189  0.5073 -0.0791  0.5566
  135HOH     H1  439   0.495   0.906   0.215 -0.4287 -0.6097 -0.3022
  135HOH     H2  440   0.381   0.990   0.163  0.6589  0.9403 -0.3293
  136HOH      O  441   2.059   2.484   2.116  0.3434  0.2645  0.4390
  136HOH     H1  442   2.117   2.447   2.049  0.5294  0.5280  0.4473
  136HOH     H2  443   1.983   2.427   2.117  0.1680  0.4671 -0.2625
  137HOH      O  444   1.633   0.467   1.422  0.1977  0.5710  0.8138
  137HOH     H1  445   1.638   0.384   1.468  0.3605  0.9651  1.5437
  137HOH     H2  446   1.542   0.495   1.434 -0.1782 -0.0074 -0.3999
  138HOH      O  447   1.571   2.731   0.040 -0.4058 -0.4506  0.0905
  138HOH     H1  448   1.609   2.662   0.095 -0.1755 -0.5041 -0.1333
  138HOH     H2  449   1.631   2.739  -0.034 -0.3549  0.0859  0.1800
  139HOH      O  450   1.958   1.285   1.742  0.6207 -0.0656 -0.0346
  139HOH     H1  451   1.973   1.194   1.768  0.6173 -0.0951 -0.1373
  139HOH     H2  452   1.908   1.279   1.661  0.1360  0.0282  0.2464
  140HOH      O  453   2.703   2.066   0.484 -0.3441  0.2398  0.0598
  140HOH     H1  454   2.684   2.098   0.572  0.1676 -0.4511  0.4429
  140HOH     H2  455   2.798   2.079   0.474 -0.4226  0.4591 -0.4611
  141HOH      O  456   2.345   1.002   1.279  0.7373 -0.0248 -0.3041
  141HOH     H1  457   2.297   1.040   1.352  0.0703  0.6525 -1.0530
  141HOH     H2  458   2.292   0.926   1.252  0.9650 -0.2550 -0.1114
  142HOH      O  459   0.489   1.633   1.231 -0.6337 -0.4160  0.2343
  142HOH     H1  460   0.516   1.573   1.162  0.1773 -0.0197  0.1912
  142HOH     H2  461   0.407   1.671   1.199  0.6921  1.3329 -1.5665
  143HOH      O  462   2.392   2.928   1.313 -0.4680 -0.1011  0.0653
  143HOH     H1  463   2.326   2.870   1.352 -0.6122  0.9166  1.5434
  143HOH     H2  464   2.349   3.014   1.310  0.7499  0.6308  1.2048
  144HOH      O  465   0.989   1.701   1.823  0.1641 -0.0940 -0.0621
  144HOH     H1  466   1.079   1.722   1.849  0.5869 -0.7616 -0.9117
  144HOH     H2  467   0.986   1.605   1.825 -0.8197 -0.0785  0.8282
  145HOH      O  468   1.706   2.394   1.544  0.2484 -0.3744 -0.4977
  145HOH     H1  469   1.801   2.405   1.553  0.1918 -0.4427  0.3088
  145HOH     H2  470   1.685   2.442   1.464  1.0004 -0.6154 -0.8638
  146HOH      O  471   0.482   2.532   0.976  0.3976  0.0814 -0.3137
  146HOH     H1  472   0.518   2.588   1.045 -0.7397  0.3850  0.0840
  146HOH     H2  473   0.456   2.452   1.021 -0.3398  0.2755 -0.3584
  147HOH      O  474   0.285   2.250   2.250 -0.0959 -0.1334 -0.2179
  147HOH     H1  475   0.194   2.224   2.265 -0.1405  0.0776 -0.1088
  147HOH     H2  476   0.288   2.275   2.157 -0.0535 -0.5108 -0.3221
  148HOH      O  477   2.408   1.366   2.420  0.2786 -0.8043  0.0723
  148HOH     H1  478   2.385   1.324   2.337  0.3955 -0.0918 -0.3454
  148HOH     H2  479   2.338   1.429   2.435  0.8322 -0.1227 -0.0968
  149HOH      O  480   2.198   0.175   2.770 -0.1103 -0.2964  0.2837
  149HOH     H1  481   2.170   0.266   2.763 -0.4132 -0.3088  1.0768
  149HOH     H2  482   2.121   0.124   2.745 -0.5202 -0.3224  1.4614
  150HOH      O  483   1.229   2.341   1.588  0.1200 -0.6499  0.4783
  150HOH     H1  484   1.271   2.256   1.597  0.4199 -0.5065  0.4483
  150HOH     H2  485   1.156   2.326   1.528  0.4710 -0.7827  0.0745
  151HOH      O  486   1.797   1.417   2.275 -0.0385  0.4142 -0.7150
  151HOH     H1  487   1.805   1.425   2.370  0.3000 -0.3730 -0.6618
  151HOH     H2  488   1.704   1.431   2.257 -0.2195 -0.0586 -0.1884
  152HOH      O  489   0.569   1.354   2.240 -0.2656  0.1744  0.0083
  152HOH     H1  490   0.611   1.271   2.219 -0.0009  0.1389  0.6292
  152HOH     H2  491   0.576   1.405   2.159  0.5761  0.0002 -0.0516
  153HOH      O  492   1.983   2.182   1.532 -0.1798 -0.0283 -0.8194
  153HOH     H1  493   1.948   2.123   1.465 -0.1829 -0.4372 -0.4650
  153HOH     H2  494   1.949   2.147   1.614  0.5190 -0.0371 -0.5280
  154HOH      O  495   1.451   2.478   1.655 -0.3029 -0.7804  0.4234
  154HOH     H1  496   1.386   2.429   1.605  0.1739 -0.5722 -0.4511
  154HOH     H2  497   1.535   2.448   1.620  0.0230  0.1891  0.3092
  155HOH      O  498   0.098   0.155   0.393 -0.1037 -0.6202 -0.2392
  155HOH     H1  499   0.113   0.161   0.299  0.2270 -0.1287 -0.1603
  155HOH     H2  500   0.003   0.144   0.401 -0.1759 -0.2913 -0.6142
  156HOH      O  501   2.191   2.882   0.799  0.0090  1.0447  0.4557
  156HOH     H1  502   2.277   2.884   0.758 -0.5045 -0.2251 -0.8483
  156HOH     H2  503   2.204   2.836   0.882  0.5240  0.4325  0.0487
  157HOH      O  504   2.163   1.718   0.840 -0.4558  1.3793 -1.0750
  157HOH     H1  505   2.077   1.690   0.873  0.5958 -0.2747  0.6706
  157HOH     H2  506   2.186   1.653   0.774  0.3060  0.4202  0.0677
  158HOH      O  507   1.463   0.052  -0.013 -0.2638  0.3153 -0.1068
  158HOH     H1  508   1.410   0.074   0.063 -0.6990  0.6046 -0.4802
  158HOH     H2  509   1.496  -0.036   0.005 -1.3552 -0.1270 -0.1107
  159HOH      O  510   1.099   1.899   1.487 -0.0071 -0.6352  0.0524
  159HOH     H1  511   1.173   1.936   1.438 -0.5716  0.5803  0.0438
  159HOH     H2  512   1.055   1.842   1.425  0.2916 -0.4990 -0.2912
  160HOH      O  513   1.089   1.467   0.754 -0.6367  0.0323 -0.0251
  160HOH     H1  514   1.003   1.455   0.713 -0.8308  0.5688  0.2075
  160HOH     H2  515   1.078   1.541   0.813  0.0792  0.3418 -0.2526
  161HOH      O  516   1.463   1.764   2.695 -0.1111 -0.8645  0.4260
  161HOH     H1  517   1.453   1.670   2.680  0.3190 -0.7973 -0.4197
  161HOH     H2  518   1.441   1.804   2.611  1.4731 -0.3554  0.1886
  162HOH      O  519   2.570   1.100   0.871  0.9988  0.3757  0.0607
  162HOH     H1  520   2.538   1.109   0.961  0.8014 -0.0880  0.0434
  162HOH     H2  521   2.665   1.100   0.880  0.9963 -0.8657  0.4228
  163HOH      O  522   1.892   1.146   0.286  0.0753 -0.4548  0.4562
  163HOH     H1  523   1.979   1.108   0.292  0.4690  0.4575  0.8779
  163HOH     H2  524   1.847   1.114   0.364  0.3952 -0.1018  0.7959
  164HOH      O  525   2.433   0.234   2.678 -0.0627  0.1127 -0.8953
  164HOH     H1  526   2.480   0.258   2.758  0.2198 -0.2285 -0.9555
  164HOH     H2  527   2.343   0.221   2.707 -0.2016  1.0633 -0.8280
  165HOH      O  528   1.112   0.539   0.777 -0.0476 -0.5047  0.2069
  165HOH     H1  529   1.100   0.505   0.865  0.0794  0.8567  0.7950
  165HOH     H2  530   1.206   0.560   0.772 -0.2974  0.7611  0.2996
  166HOH      O  531   2.768   1.278   2.033  0.6832 -0.1852  0.4540
  166HOH     H1  532   2.827   1.354   2.032  0.9644 -0.4029  0.0788
  166HOH     H2  533   2.682   1.314   2.014  0.8416  0.0250  0.1114
  167HOH      O  534   0.423   2.438   1.731 -0.4284 -0.0149 -0.2410
  167HOH     H1  535   0.446   2.348   1.707 -0.6140 -0.0026 -0.4742
  167HOH     H2  536   0.484   2.493   1.682 -0.2223 -0.0176  0.0112
  168HOH      O  537   1.978   2.455   1.589 -0.1239  0.4033  0.5387
  168HOH     H1  538   1.986   2.360   1.599 -0.3110  0.3995  0.6548
  168HOH     H2  539   2.067   2.488   1.600  0.0745  0.1753 -0.2354
  169HOH      O  540   0.378   1.852   2.340 -0.2123 -1.0880  0.5754
  169HOH     H1  541   0.467   1.885   2.347 -0.5948  0.1509  0.0912
  169HOH     H2  542   0.362   1.847   2.245 -0.9873 -0.2409  0.6343
  170HOH      O  543   2.425   1.999   0.279 -0.4511  0.2009 -0.1901
  170HOH     H1  544   2.438   2.053   0.201 -0.1620 -0.6756 -0.7758
  170HOH     H2  545   2.341   1.956   0.265 -0.0846 -0.4883 -0.3671
  171HOH      O  546   0.206   0.690   1.698  0.8327 -0.5702 -0.1258
  171HOH     H1  547   0.165   0.730   1.775  1.2565  0.1001 -0.2389
  171HOH     H2  548   0.136   0.636   1.660  0.2991 -0.0945  0.1436
  172HOH      O  549   0.340   2.751   0.478  0.0437  0.1145  0.1073
  172HOH     H1  550   0.286   2.807   0.533  0.7660  0.5734  0.3763
  172HOH     H2  551   0.319   2.778   0.388 -1.4438 -0.9162  0.0659
  173HOH      O  552   1.409   2.155   1.781 -0.2611 -0.7070  0.4507
  173HOH     H1  553   1.314   2.149   1.775 -0.2612 -0.2789 -0.0203
  173HOH     H2  554   1.425   2.221   1.848 -0.2949 -0.7287  0.4801
  174HOH      O  555   2.899   2.316   1.931 -0.0692 -0.2313  0.4995
  174HOH     H1  556   2.936   2.234   1.896 -0.4765 -0.5559  0.8047
  174HOH     H2  557   2.804   2.301   1.930 -0.1420  0.2132  0.6254
  175HOH      O  558   2.316   2.910   2.334  0.9860  0.3041 -0.5912
  175HOH     H1  559   2.264   2.867   2.266  0.6064 -0.1337 -0.0491
  175HOH     H2  560   2.271   2.993   2.349 -0.5370 -0.6406  0.8732
  176HOH      O  561   1.232   1.244   1.965  0.7664  0.3443 -0.7397
  176HOH     H1  562   1.185   1.167   1.996  0.7546  0.4797 -0.4150
  176HOH     H2  563   1.203   1.315   2.022  0.5025  0.6683 -1.2615
  177HOH      O  564   0.007   2.419   0.893  0.8759  0.9423 -0.7073
  177HOH     H1  565   0.007   2.445   0.801  0.3245 -0.0625 -1.0194
  177HOH     H2  566   0.056   2.337   0.895  0.0138  0.3990 -0.3135
  178HOH      O  567   2.230   2.309   1.484 -0.3402  0.4753 -0.1011
  178HOH     H1  568   2.281   2.252   1.427 -0.4264  0.1484  0.1426
  178HOH     H2  569   2.148   2.262   1.497 -0.1411  0.3211  0.6739
  179HOH      O  570   0.172   1.830   0.890 -0.2693  0.2404  0.6714
  179HOH     H1  571   0.155   1.864   0.802 -0.7400 -0.6134  0.4093
  179HOH     H2  572   0.251   1.876   0.919  1.1255 -0.8400 -1.0070
  180HOH      O  573   2.667   2.875   0.393 -0.1268 -0.5850  0.3118
  180HOH     H1  574   2.677   2.970   0.397  0.2220 -0.5903 -0.1882
  180HOH     H2  575   2.575   2.861   0.368  0.0533 -0.3359 -0.5765
  181HOH      O  576   2.181   0.172   1.940 -0.1393  0.2037  0.5462
  181HOH     H1  577   2.188   0.094   1.885  0.5845  0.3359  0.4338
  181HOH     H2  578   2.242   0.157   2.012  0.0189  0.6678  0.5182
  182HOH      O  579   0.492   0.551   2.711  0.0616  0.5262  0.1413
  182HOH     H1  580   0.578   0.525   2.679  0.1490 -0.1631  0.8575
  182HOH     H2  581   0.501   0.643   2.736  0.6131  0.4444  0.2620
  183HOH      O  582   1.471   1.475   1.013  0.2423 -0.2293 -0.1041
  183HOH     H1  583   1.498   1.482   0.921  0.8129  0.0044  0.0679
  183HOH     H2  584   1.545   1.431   1.055  0.5774  0.8450  0.4794
  184HOH      O  585   0.258   2.883   0.229 -0.2028  0.1968  0.6997
  184HOH     H1  586   0.344   2.863   0.193 -0.2328  0.0219  0.7225
  184HOH     H2  587   0.255   2.979   0.234  0.0765  0.1967  0.9131
  185HOH      O  588   1.831   1.537   0.661  0.1533  1.1515 -0.4643
  185HOH     H1  589   1.822   1.543   0.566  0.3034  0.3231 -0.5455
  185HOH     H2  590   1.750   1.495   0.691  0.7967 -0.1893 -0.4487
  186HOH      O  591   1.598   1.743   2.947  0.1218 -0.4509 -0.0092
  186HOH     H1  592   1.558   1.830   2.949 -0.9009 -0.8811 -0.3959
  186HOH     H2  593   1.608   1.723   2.854  0.8034 -0.5664  0.0766
  187HOH      O  594   2.723   1.801   1.051  0.0031  0.4666  0.0139
  187HOH     H1  595   2.736   1.721   1.102  0.1817  0.8728  0.6264
  187HOH     H2  596   2.683   1.771   0.969 -0.1723 -0.2190  0.3365
  188HOH      O  597   1.899   0.410   2.264  0.3650 -0.2031 -0.1486
  188HOH     H1  598   1.881   0.346   2.195 -0.5277 -0.1185 -0.0237
  188HOH     H2  599   1.842   0.384   2.336  1.1919 -0.2166  0.5300
  189HOH      O  600   2.922   0.514   2.474  0.3698 -0.4718  0.3240
  189HOH     H1  601   2.856   0.452   2.506  0.6227 -0.7430  0.3267
  189HOH     H2  602   2.955   0.556   2.554 -0.5447  0.4443  0.2530
  190HOH      O  603  -0.008   1.754   2.862  0.0343  0.4181  0.2523
  190HOH     H1  604  -0.004   1.838   2.818 -0.2732  0.1728 -0.2584
  190HOH     H2  605   0.081   1.719   2.855  0.0120  0.4238 -0.0992
  191HOH      O  606   0.994   1.764   1.230 -0.7941 -0.2275  0.0270
  191HOH     H1  607   0.928   1.696   1.246 -0.5113 -0.4541  0.2394
  191HOH     H2  608   1.056   1.724   1.170 -0.2343 -0.4232  0.7036
  192HOH      O  609   0.359   0.267   2.920  0.5353 -0.3108 -0.3518
  192HOH     H1  610   0.316   0.281   2.836 -0.2182 -1.4481 -0.2114
  192HOH     H2  611   0.433   0.210   2.899  0.2962 -0.6659 -0.2499
  193HOH      O  612   2.735   0.440   1.407 -0.0889  0.3603 -0.5114
  193HOH     H1  613   2.647   0.477   1.418 -0.1036  0.1980 -0.0610
  193HOH     H2  614   2.784   0.508   1.361 -0.4414  0.4636 -0.7452
  194HOH      O  615   0.719   1.810   1.809 -0.8662  0.1535  0.5994
  194HOH     H1  616   0.805   1.803   1.850 -0.4332 -0.0112 -0.2799
  194HOH     H2  617   0.705   1.905   1.801 -0.2007  0.2030 -0.3110
  195HOH      O  618   0.196   1.566   1.478  0.0146  0.3559 -0.4321
  195HOH     H1  619   0.105   1.549   1.500 -0.0928  0.0568 -1.0705
  195HOH     H2  620   0.201   1.661   1.469 -0.3123  0.3491 -0.7157
  196HOH      O  621   0.956   1.221   1.698  0.2047  0.9559 -0.6286
  196HOH     H1  622   0.932   1.135   1.663  0.7572  0.2898  0.4797
  196HOH     H2  623   0.880   1.248   1.748  0.9919 -0.4713  1.6727
  197HOH      O  624   0.346   1.292   0.773 -0.4058  0.0978 -0.3639
  197HOH     H1  625   0.320   1.383   0.758  0.9238  0.4781 -0.6569
  197HOH     H2  626   0.292   1.241   0.713 -1.7324  0.5605  0.3420
  198HOH      O  627   2.159   2.336   1.134  1.0385 -0.3753  0.4521
  198HOH     H1  628   2.166   2.286   1.052  0.3782 -0.4308  0.4156
  198HOH     H2  629   2.067   2.325   1.160  1.0730  0.1995  0.8413
  199HOH      O  630   2.928   1.753   0.709 -0.1512  0.3993  0.6752
  199HOH     H1  631   2.986   1.725   0.780  0.3172 -0.6285 -0.0711
  199HOH     H2  632   2.840   1.729   0.739  0.1462 -1.1861  0.4486
  200HOH      O  633   2.006   2.030   1.797  0.2095 -0.1896  0.4234
  200HOH     H1  634   1.934   2.052   1.856  0.3906 -0.2963  0.6905
  200HOH     H2  635   1.989   1.939   1.772 -0.2726  0.0803 -0.2913
  201HOH      O  636   1.815   2.521   2.328 -1.0538  0.0154 -0.2746
  201HOH     H1  637   1.858   2.457   2.385 -0.8586  1.1050  0.9086
  201HOH     H2  638   1.804   2.476   2.245  1.1166 -0.8346 -0.2427
  202HOH      O  639   0.220   1.723   1.216 -0.5317  0.6628 -0.0600
  202HOH     H1  640   0.156   1.737   1.286 -1.3132  0.7438 -0.7707
  202HOH     H2  641   0.179   1.660   1.157  0.5739 -0.2750  0.0971
  203HOH      O  642   0.688   0.487   2.210 -0.1079 -0.2129  0.3686
  203HOH     H1  643   0.663   0.398   2.186  0.4210 -0.3601  0.3543
  203HOH     H2  644   0.723   0.526   2.130 -0.1506 -0.0586  0.4235
  204HOH      O  645   1.426   1.243   2.572  0.9000 -0.1466 -0.1800
  204HOH     H1  646   1.365   1.216   2.503  1.4567  0.6023 -1.0174
  204HOH     H2  647   1.385   1.214   2.653  0.1405 -0.9445 -0.8075
  205HOH      O  648   1.109   2.339   0.074 -0.5262  0.5694 -0.2169
  205HOH     H1  649   1.109   2.339  -0.021  0.2450 -0.2302 -0.2467
  205HOH     H2  650   1.020   2.316   0.099 -0.5348 -0.0325 -0.7717
  206HOH      O  651   2.123   1.748   2.109 -0.3772 -0.4864  0.0188
  206HOH     H1  652   2.206   1.766   2.152 -0.0897 -0.0890 -0.6650
  206HOH     H2  653   2.130   1.657   2.080 -0.2811 -0.5312  0.1823
  207HOH      O  654   0.099   0.411   2.039 -0.2034  0.5200  0.6334
  207HOH     H1  655   0.112   0.341   2.103  1.7513 -0.2312 -0.4167
  207HOH     H2  656   0.160   0.480   2.066  1.2859 -0.1447 -0.7211
  208HOH      O  657   0.694   0.741   2.072  0.0453 -0.3985 -1.0662
  208HOH     H1  658   0.751   0.801   2.120 -0.1767 -0.5304 -0.6297
  208HOH     H2  659   0.754   0.675   2.036  0.1759 -0.5531 -0.5846
  209HOH      O  660   2.281   0.194   0.559  0.6943 -0.9506  0.1647
  209HOH     H1  661   2.194   0.155   0.557  0.3431 -0.1830  0.0614
  209HOH     H2  662   2.298   0.220   0.469  0.4568  0.0961  0.3957
  210HOH      O  663   2.980   1.464   0.593  0.4752 -0.3998  0.3842
  210HOH     H1  664   2.975   1.393   0.530 -0.5793 -0.5477  0.5953
  210HOH     H2  665   2.917   1.529   0.561  1.1139  0.2683  0.4191
  211HOH      O  666   2.134   1.250   2.302  0.3266 -0.9745 -1.2160
  211HOH     H1  667   2.048   1.210   2.292  0.0276 -0.6101 -0.3073
  211HOH     H2  668   2.169   1.211   2.382  0.0021  0.5491 -0.2585
  212HOH      O  669   2.388   2.380   2.829  0.7453  0.6108  0.0216
  212HOH     H1  670   2.425   2.327   2.758  0.5597 -0.2661  0.5594
  212HOH     H2  671   2.420   2.468   2.811  1.7142  0.1892 -0.4715
  213HOH      O  672   1.351   2.888   2.136 -0.4339 -0.0138 -0.2419
  213HOH     H1  673   1.319   2.841   2.059  0.0453  0.0984 -0.5195
  213HOH     H2  674   1.272   2.916   2.182 -0.7255 -0.3256 -0.5420
  214HOH      O  675   2.889   1.952   2.159  0.4273 -0.6183  0.3550
  214HOH     H1  676   2.795   1.972   2.152  0.2125 -1.4982  0.4498
  214HOH     H2  677   2.906   1.896   2.083  0.9095 -0.3786  0.2822
  215HOH      O  678   1.315   0.500   1.457 -0.4863  0.4615  0.1406
  215HOH     H1  679   1.253   0.525   1.389  0.4371  1.0893 -0.5136
  215HOH     H2  680   1.354   0.418   1.426  0.0067  0.7997 -0.1540
  216HOH      O  681   0.313   1.387   2.845  0.1247 -0.7141  0.5234
  216HOH     H1  682   0.350   1.307   2.807  0.4204 -0.3828  0.0867
  216HOH     H2  683   0.245   1.414   2.783 -0.8777 -1.3052  1.3117
  217HOH      O  684   0.925   1.876   0.341  0.3987  0.2600  0.1941
  217HOH     H1  685   1.014   1.856   0.372  0.2523  0.4428  0.7516
  217HOH     H2  686   0.925   1.971   0.329  0.5061  0.1727 -0.5614
  218HOH      O  687   0.525  -0.010   2.190 -0.7656  0.2797  0.4124
  218HOH     H1  688   0.538   0.077   2.154 -0.3924 -0.0846 -0.3799
  218HOH     H2  689   0.462  -0.052   2.132 -0.3128 -0.2458  0.2759
  219HOH      O  690   2.096   0.024   1.468 -0.1732 -0.1950  0.6268
  219HOH     H1  691   2.085   0.111   1.430 -0.3146 -0.2170  0.6163
  219HOH     H2  692   2.036  -0.032   1.418 -0.3468 -0.2273  0.8683
  220HOH      O  693   0.183   0.827   0.507 -0.7142 -0.7241 -0.1247
  220HOH     H1  694   0.173   0.816   0.602  1.0133 -1.1544  0.0632
  220HOH     H2  695   0.270   0.793   0.487 -0.6686  0.1372 -1.7499
  221HOH      O  696   2.361   1.262   0.109  0.3275  0.0470  0.0158
  221HOH     H1  697   2.284   1.267   0.052 -0.3166  0.8916  0.9020
  221HOH     H2  698   2.350   1.180   0.157 -0.7689  0.7406  1.0662
  222HOH      O  699   2.353   2.924   1.051  1.2088  0.4898 -0.1702
  222HOH     H1  700   2.303   3.004   1.035 -0.1055 -0.1648  0.4092
  222HOH     H2  701   2.379   2.931   1.143  0.0252 -0.2489  0.2612
  223HOH      O  702   2.859   0.288   0.065  0.7688 -0.6347  0.0271
  223HOH     H1  703   2.804   0.344   0.120  1.0637 -0.1643 -0.1431
  223HOH     H2  704   2.840   0.199   0.095 -0.3489 -0.5233 -0.2666
  224HOH      O  705   2.442  -0.009   1.968 -0.2438 -0.5072  0.1072
  224HOH     H1  706   2.477   0.055   2.030 -0.4143 -0.7712  0.4805
  224HOH     H2  707   2.485   0.013   1.885  0.6355 -0.6746  0.4935
  225HOH      O  708   2.171   2.033   0.677  0.4669 -0.3541  0.7022
  225HOH     H1  709   2.144   1.948   0.641  0.3229  0.0185 -0.1088
  225HOH     H2  710   2.249   2.056   0.627 -0.1018  0.4757  0.1426
  226HOH      O  711   0.909   0.253   2.855  0.3239  0.0474 -0.0117
  226HOH     H1  712   0.850   0.220   2.787 -0.3602  0.7765  0.1937
  226HOH     H2  713   0.991   0.271   2.809  0.7178 -1.7782 -0.1481
  227HOH      O  714   2.936   2.678   1.121 -0.2456  1.1434  0.1313
  227HOH     H1  715   2.989   2.599   1.126 -0.6949  0.8704  0.7905
  227HOH     H2  716   2.953   2.713   1.034  0.0697  0.4010 -0.1154
  228HOH      O  717   1.255   2.116   2.356 -0.2091  0.1517  0.0111
  228HOH     H1  718   1.194   2.148   2.422 -0.6893  0.4258 -0.5551
  228HOH     H2  719   1.311   2.191   2.337 -0.1969  0.1298 -0.0394
  229HOH      O  720   1.571   1.161   2.343 -0.0673 -0.1228  0.3598
  229HOH     H1  721   1.595   1.240   2.296  0.1428 -0.1376  0.4373
  229HOH     H2  722   1.479   1.146   2.322  0.0286 -0.1410 -0.0583
  230HOH      O  723   1.804   2.423   1.012 -0.3968 -0.2112 -0.2090
  230HOH     H1  724   1.869   2.480   1.053 -0.2303 -0.3224 -0.3139
  230HOH     H2  725   1.848   2.388   0.935 -0.8587  0.3473 -0.7431
  231HOH      O  726   0.164   2.003   1.129  0.0486 -0.0436  0.1773
  231HOH     H1  727   0.167   1.909   1.143 -0.0217 -0.0095  0.4391
  231HOH     H2  728   0.224   2.040   1.194 -0.8433  0.1694  0.9335
  232HOH      O  729   0.781   0.727   0.105  0.2585  0.7502 -0.0798
  232HOH     H1  730   0.765   0.807   0.055  0.7585  0.6665 -0.3854
  232HOH     H2  731   0.827   0.669   0.044 -0.4344  0.0709  0.0005
  233HOH      O  732   1.911   1.216   2.775  0.9144  0.5684 -0.4373
  233HOH     H1  733   1.998   1.198   2.811  0.8801 -0.4361 -0.7675
  233HOH     H2  734   1.850   1.173   2.835  0.7921 -0.2316 -1.0869
  234HOH      O  735   1.962   1.145   0.588  0.1223  0.0875 -0.5338
  234HOH     H1  736   1.981   1.089   0.664 -0.4559  0.8108  0.1815
  234HOH     H2  737   2.035   1.130   0.528  0.3271 -0.9124 -0.0797
  235HOH      O  738   2.913   1.018   1.340 -0.6618  0.5062  0.5372
  235HOH     H1  739   2.957   0.954   1.396 -0.2670  0.6408  0.3841
  235HOH     H2  740   2.841   1.050   1.394 -0.0397  0.9485  1.1498
  236HOH      O  741   1.684   0.400   1.159  0.1383  0.3483 -0.5183
  236HOH     H1  742   1.687   0.308   1.184  0.2097  0.4158 -0.2792
  236HOH     H2  743   1.654   0.446   1.238  1.7345  0.7405 -0.0595
  237HOH      O  744   0.862   1.307   1.995 -0.1116  0.2201 -0.1841
  237HOH     H1  745   0.936   1.334   1.941  0.6767 -0.7561  0.3502
  237HOH     H2  746   0.899   1.297   2.083 -0.9844  0.1406  0.1897
  238HOH      O  747   2.872   0.181   0.773  0.0603  0.1542 -0.3342
  238HOH     H1  748   2.893   0.269   0.740 -0.6657  0.4573 -0.0429
  238HOH     H2  749   2.791   0.193   0.822  0.2019 -0.5993  0.1178
  239HOH      O  750   1.100   2.446   0.708  0.2314 -0.6043  0.0653
  239HOH     H1  751   1.081   2.534   0.741  1.6509 -0.4963  0.7512
  239HOH     H2  752   1.047   2.438   0.629 -0.4658  0.5852  0.3555
  240HOH      O  753   0.331   1.239   2.095 -0.0279  0.0178 -0.2078
  240HOH     H1  754   0.267   1.203   2.155 -0.1844  0.2451 -0.2369
  240HOH     H2  755   0.393   1.286   2.151 -0.1022  0.1211 -0.2106
  241HOH      O  756   2.305   0.061   0.070 -0.0148  1.0807 -0.0587
  241HOH     H1  757   2.291  -0.033   0.058 -0.3676  1.0069  0.8129
  241HOH     H2  758   2.266   0.101  -0.008 -0.8466  0.5710  0.0688
  242HOH      O  759   1.267   0.784   0.933 -0.2284  0.5933  0.5565
  242HOH     H1  760   1.285   0.815   0.844 -1.0995  0.8454  0.4484
  242HOH     H2  761   1.317   0.703   0.941 -0.6944  0.1820 -0.4293
  243HOH      O  762   2.315   1.927   0.949  0.5768  0.1130  0.2075
  243HOH     H1  763   2.273   2.013   0.940  0.6407  0.1488  0.2527
  243HOH     H2  764   2.258   1.868   0.900  0.0829  0.0303  0.8640
  244HOH      O  765   0.087   1.599   1.007 -0.4949  0.3798 -0.1032
  244HOH     H1  766   0.120   1.687   0.987 -0.8637  0.5261 -0.0875
  244HOH     H2  767   0.141   1.541   0.955  0.2129  0.5533  0.4064
  245HOH      O  768   0.983   1.511   0.430 -0.2355  0.0373 -0.3743
  245HOH     H1  769   0.899   1.466   0.417 -0.3020 -0.0844  0.3582
  245HOH     H2  770   1.035   1.449   0.481 -0.1915  0.6178  0.3241
  246HOH      O  771   0.059   0.409   2.829 -0.3355 -0.3893  0.6070
  246HOH     H1  772  -0.014   0.377   2.883 -0.3789 -0.4249  0.5275
  246HOH     H2  773   0.070   0.500   2.856  0.0865 -0.5978  1.1610
  247HOH      O  774   1.214   0.025   0.728  0.0251 -0.3212  0.0867
  247HOH     H1  775   1.299   0.068   0.721  0.1221 -0.5438 -0.1854
  247HOH     H2  776   1.157   0.090   0.769  0.1336  0.1136 -0.4257
  248HOH      O  777   0.009   2.520   0.611  0.3575 -0.7486 -1.4941
  248HOH     H1  778   0.090   2.570   0.615 -0.6579  1.0920  1.1577
  248HOH     H2  779  -0.048   2.571   0.554 -0.0291  0.0981 -0.4050
  249HOH      O  780   2.151   1.992   0.269 -0.6556 -0.5420 -0.4506
  249HOH     H1  781   2.117   1.950   0.348 -0.3899 -0.9573 -0.5469
  249HOH     H2  782   2.161   1.920   0.206  0.5315 -0.4841 -0.3753
  250HOH      O  783   0.895   0.811   2.436 -0.6722 -0.1815  0.4282
  250HOH     H1  784   0.943   0.845   2.512 -1.0143 -0.9756  1.0266
  250HOH     H2  785   0.926   0.721   2.426 -0.2640  0.0504 -0.7151
  251HOH      O  786   2.819   2.073   0.155  0.1827  0.1465  0.0205
  251HOH     H1  787   2.760   2.002   0.182  0.0681  0.0206 -0.5191
  251HOH     H2  788   2.888   2.074   0.221 -0.1571 -0.0405  0.3887
  252HOH      O  789   2.934   2.702   2.658  0.8792 -0.2276  0.4482
  252HOH     H1  790   2.859   2.721   2.602  1.2248 -0.4430 -0.1014
  252HOH     H2  791   2.942   2.779   2.714  0.1359 -0.2814  0.6526
  253HOH      O  792  -0.010   2.482   2.831  0.3043 -0.6427 -0.6213
  253HOH     H1  793  -0.016   2.555   2.769  0.7741 -0.2580 -0.2304
  253HOH     H2  794   0.042   2.517   2.903 -0.2569 -1.0657  0.0107
  254HOH      O  795   1.725   1.503   2.751  0.3788 -0.6757  0.7727
  254HOH     H1  796   1.740   1.576   2.811 -0.5158 -0.3212  0.5926
  254HOH     H2  797   1.730   1.425   2.806  0.5938 -0.4297  1.1074
  255HOH      O  798   0.993   0.987   1.897 -0.8277 -0.6322 -0.4417
  255HOH     H1  799   1.023   1.060   1.843  0.4658 -1.5624 -1.0766
  255HOH     H2  800   0.898   0.987   1.885 -0.9987  1.3040  0.1223
  256HOH      O  801   1.345   0.384   2.963 -0.0425 -0.1512 -0.4889
  256HOH     H1  802   1.394   0.437   2.901 -0.8442  0.1193 -0.9183
  256HOH     H2  803   1.287   0.331   2.909 -0.3915 -0.2874  0.0031
  257HOH      O  804   1.852   1.602   0.377 -0.2345 -0.5257 -0.1392
  257HOH     H1  805   1.777   1.575   0.324  0.0059 -0.8819 -0.3067
  257HOH     H2  806   1.904   1.522   0.386  0.3783 -0.1696 -0.4525
  258HOH      O  807   2.339   1.380   2.712 -0.7643  0.7486 -0.0472
  258HOH     H1  808   2.427   1.409   2.734 -0.8472  0.6982  0.3626
  258HOH     H2  809   2.344   1.355   2.620 -0.4011  0.9319 -0.0778
  259HOH      O  810   0.895   0.601   2.693  0.1842 -0.6476  0.5601
  259HOH     H1  811   0.819   0.561   2.652 -0.1033  1.0272 -0.7726
  259HOH     H2  812   0.969   0.572   2.639 -0.0807  0.7801 -0.7261
  260HOH      O  813   0.798   1.125   0.859  0.9279 -0.1797  0.2149
  260HOH     H1  814   0.835   1.123   0.947  0.8157 -0.4864  0.2551
  260HOH     H2  815   0.823   1.041   0.820 -0.6796 -0.9199  0.6372
  261HOH      O  816   0.751   2.555   2.042  0.4094  0.0267 -0.0021
  261HOH     H1  817   0.772   2.643   2.012  0.8307 -0.0894 -0.0578
  261HOH     H2  818   0.671   2.566   2.094  0.5566  0.4681  0.1434
  262HOH      O  819   2.864   0.181   2.694 -0.1391  0.6459  0.3015
  262HOH     H1  820   2.947   0.228   2.694  0.4514 -0.3462  0.1798
  262HOH     H2  821   2.858   0.142   2.782 -0.7820  1.1891  0.5185
  263HOH      O  822   1.349   1.247   1.706  0.4049 -0.5001  0.1555
  263HOH     H1  823   1.286   1.251   1.779  0.6145 -0.0387  0.3183
  263HOH     H2  824   1.429   1.211   1.745  0.9384  0.9272  0.4908
  264HOH      O  825   2.746   0.729   1.480  0.4497 -0.4174  0.4301
  264HOH     H1  826   2.807   0.707   1.410  0.2586 -0.2372  0.2024
  264HOH     H2  827   2.685   0.791   1.440 -0.0279 -0.7807  0.5799
  265HOH      O  828   0.634   1.475   2.008  0.1353 -0.4760 -0.0981
  265HOH     H1  829   0.598   1.531   1.940 -0.8167 -0.8124  0.0939
  265HOH     H2  830   0.721   1.450   1.976  0.3444  0.6017 -0.4556
  266HOH      O  831   0.525   1.575   2.933  0.2247 -0.2235  0.0311
  266HOH     H1  832   0.470   1.525   2.873 -0.1121 -0.5873  0.6256
  266HOH     H2  833   0.615   1.557   2.904  0.0922 -0.8619 -0.0156
  267HOH      O  834   0.122   2.766   2.343  0.1393 -0.9031 -0.8104
  267HOH     H1  835   0.126   2.680   2.384  0.2955 -0.1370  0.9695
  267HOH     H2  836   0.029   2.790   2.346  0.2680 -0.4135  0.2078
  268HOH      O  837   0.714   0.976   0.001  0.7707 -0.3426 -0.4393
  268HOH     H1  838   0.713   1.067   0.032  1.8550 -0.2565 -0.5959
  268HOH     H2  839   0.622   0.949   0.004  0.5490  0.4181  0.5814
  269HOH      O  840   2.738   0.947   2.879  0.1628 -0.9790 -0.7768
  269HOH     H1  841   2.651   0.944   2.919  0.6755  0.6108  0.7165
  269HOH     H2  842   2.726   0.908   2.793 -2.1401 -0.4365 -0.8457
  270HOH      O  843   0.291   0.356   0.985 -0.1805 -0.1245 -0.0325
  270HOH     H1  844   0.257   0.266   0.992  1.1091 -0.6014  1.0366
  270HOH     H2  845   0.339   0.357   0.902 -0.9401 -0.1206 -0.4847
  271HOH      O  846   2.819   1.029   1.080 -0.1637 -0.4935  0.6453
  271HOH     H1  847   2.912   1.032   1.054 -0.3666  0.9911 -0.1660
  271HOH     H2  848   2.821   1.035   1.176  0.6080  0.3257  0.6127
  272HOH      O  849   2.822   2.335   1.132  0.7317 -0.5144  0.5923
  272HOH     H1  850   2.856   2.368   1.049 -0.1448  0.0578  0.4392
  272HOH     H2  851   2.832   2.240   1.126  0.9374 -0.4629 -0.0436
  273HOH      O  852   0.988   1.727   0.601 -0.5939 -0.0075 -0.0771
  273HOH     H1  853   0.908   1.780   0.597 -0.4253  0.2279 -0.3058
  273HOH     H2  854   0.971   1.655   0.540 -0.7902 -0.1779  0.1736
  274HOH      O  855   0.701   2.341   2.463  0.3499  0.2499 -0.0089
  274HOH     H1  856   0.627   2.377   2.414  0.2051  0.1256  0.1163
  274HOH     H2  857   0.724   2.410   2.525  0.5859  0.4394 -0.3043
  275HOH      O  858   1.607   2.445   0.598 -0.3711 -0.2040  0.3999
  275HOH     H1  859   1.537   2.413   0.654  0.0825 -0.7794  0.6586
  275HOH     H2  860   1.687   2.435   0.650  0.2371 -1.8160 -0.6704
  276HOH      O  861   1.952   0.067   0.825 -0.2924 -0.2329  0.5468
  276HOH     H1  862   1.981   0.141   0.878  0.6213  0.4352 -0.7775
  276HOH     H2  863   2.032   0.017   0.806 -0.7985 -1.2431  0.8836
  277HOH      O  864   2.669   1.873   0.277 -0.3472 -1.0478  0.2548
  277HOH     H1  865   2.597   1.926   0.311 -0.1553 -0.0365 -0.8312
  277HOH     H2  866   2.730   1.867   0.351  0.0281  1.0116  0.2249
  278HOH      O  867   2.437   0.428   0.148 -0.4971  0.1963  0.1102
  278HOH     H1  868   2.370   0.388   0.203 -0.9007 -0.2792 -0.6896
  278HOH     H2  869   2.398   0.509   0.117 -0.9509 -0.3494 -0.8041
  279HOH      O  870   1.564   0.606   2.903  0.2979  0.2944 -1.0154
  279HOH     H1  871   1.602   0.530   2.946 -0.5421 -0.0202 -0.7909
  279HOH     H2  872   1.622   0.678   2.927 -0.2387  0.2105  0.9393
  280HOH      O  873   2.896   1.094   0.600  0.1399 -0.0983 -0.1234
  280HOH     H1  874   2.966   1.129   0.545 -1.4765  1.0537 -1.7272
  280HOH     H2  875   2.858   1.172   0.642 -0.6793 -0.5418 -0.0061
  281HOH      O  876   2.482   1.032   0.264 -0.0837  0.5960  0.2205
  281HOH     H1  877   2.449   0.998   0.348  0.2710 -0.1804  0.0583
  281HOH     H2  878   2.568   1.068   0.285  0.5945 -0.7895 -0.0176
  282HOH      O  879   2.386   2.077   0.534  0.2057  0.0194  0.2958
  282HOH     H1  880   2.407   2.053   0.444  0.2202 -0.4439  0.4176
  282HOH     H2  881   2.470   2.071   0.580  0.2826  0.6698  0.2617
  283HOH      O  882   0.619   2.841   0.902 -0.3802 -0.4943  0.2434
  283HOH     H1  883   0.564   2.914   0.929 -0.6003 -0.4824 -0.2181
  283HOH     H2  884   0.583   2.814   0.818  0.6911 -0.0780 -0.3944
  284HOH      O  885   2.743   1.100   0.340  0.1443  0.4216 -0.2790
  284HOH     H1  886   2.747   1.016   0.293 -0.0952  0.1960  0.0973
  284HOH     H2  887   2.786   1.082   0.424 -0.8294  0.3759  0.2383
  285HOH      O  888   2.939   1.104   1.866  0.3769 -0.4048  0.0216
  285HOH     H1  889   2.877   1.036   1.839  0.6758 -0.8212  0.3481
  285HOH     H2  890   2.884   1.171   1.907  0.1272 -0.7375  0.2442
  286HOH      O  891   1.823   1.277   1.482  0.6163  0.2185  0.1764
  286HOH     H1  892   1.828   1.354   1.425  0.6963  0.0193 -0.0914
  286HOH     H2  893   1.744   1.231   1.453  0.6144  0.1574  0.2789
  287HOH      O  894   2.047   0.386   0.251 -0.1511  0.0687 -0.4321
  287HOH     H1  895   1.968   0.333   0.237  0.3500 -0.7413 -0.3469
  287HOH     H2  896   2.023   0.474   0.223 -0.9842 -0.2295 -0.7053
  288HOH      O  897   2.732   0.846   2.621  0.8903 -0.4016 -0.2698
  288HOH     H1  898   2.743   0.938   2.597 -0.1275 -0.4817 -1.1752
  288HOH     H2  899   2.753   0.798   2.541 -0.4934 -0.8159 -0.4313
  289HOH      O  900   2.447   1.036   2.417  0.5322  0.5299  0.6753
  289HOH     H1  901   2.488   1.095   2.480 -0.6249  1.1796  0.8613
  289HOH     H2  902   2.353   1.047   2.430  0.2606 -0.1836 -0.3793
  290HOH      O  903   2.701   2.389   2.912 -0.6503  0.1547 -0.2477
  290HOH     H1  904   2.665   2.313   2.866 -0.8085 -0.4231  0.7618
  290HOH     H2  905   2.776   2.416   2.860 -0.4812 -0.8204 -0.5481
  291HOH      O  906   0.153   1.844   1.454  0.0913  0.1880 -0.7677
  291HOH     H1  907   0.161   1.847   1.550 -1.0508  0.0409 -0.6449
  291HOH     H2  908   0.103   1.922   1.432 -0.0505 -0.0188 -1.1950
  292HOH      O  909   1.491   0.772   1.144  0.0990  0.0222 -0.3949
  292HOH     H1  910   1.450   0.768   1.231  0.4367  0.2498 -0.2193
  292HOH     H2  911   1.486   0.683   1.111 -0.4276  0.0187 -0.3287
  293HOH      O  912   0.750   1.053   1.889  0.2030  1.3266  0.1916
  293HOH     H1  913   0.765   1.138   1.931 -0.0055  1.5960 -0.2698
  293HOH     H2  914   0.656   1.038   1.898  0.2893  0.9626  0.5932
  294HOH      O  915   0.671   0.915   1.529  0.1323  0.1469  0.0117
  294HOH     H1  916   0.767   0.922   1.530  0.2282 -0.8901  0.2677
  294HOH     H2  917   0.647   0.941   1.440  0.6357  0.5335 -0.0213
  295HOH      O  918   2.634   0.431   2.288  0.2556 -0.1760  0.3210
  295HOH     H1  919   2.541   0.441   2.309  0.0405  0.5981 -0.7896
  295HOH     H2  920   2.668   0.372   2.355 -0.6995  0.6536  1.6173
  296HOH      O  921   0.610   2.311   1.962 -0.2020  0.2473  0.7132
  296HOH     H1  922   0.668   2.387   1.963  0.4643 -0.2409  0.9969
  296HOH     H2  923   0.534   2.339   2.012 -0.5349  1.1234 -0.2156
  297HOH      O  924   2.001   0.921   2.772  0.3710 -0.2147 -0.4174
  297HOH     H1  925   1.911   0.901   2.796  0.0786  0.7983 -0.6085
  297HOH     H2  926   2.003   1.016   2.761  1.6808 -0.0817  0.5098
  298HOH      O  927   1.901   2.274   1.226  0.4399  0.0133  0.0728
  298HOH     H1  928   1.913   2.308   1.314  0.9129 -0.4520  0.1977
  298HOH     H2  929   1.830   2.326   1.189  0.3494  0.3207  0.6686
  299HOH      O  930   2.121   0.593   1.448  0.2890 -0.2291  0.2531
  299HOH     H1  931   2.048   0.620   1.392  0.1428  0.2611  0.6547
  299HOH     H2  932   2.158   0.516   1.405 -0.6129 -0.6384  0.1591
  300HOH      O  933   2.486   1.775   0.087 -0.4107  0.7677  0.0918
  300HOH     H1  934   2.554   1.786   0.153  0.1484 -0.4974 -0.1954
  300HOH     H2  935   2.519   1.822   0.010 -0.1255  0.6527  0.1393
  301HOH      O  936   2.494   0.888   0.028 -0.5905  0.4869  0.6787
  301HOH     H1  937   2.473   0.797   0.047 -0.0430  0.1098 -0.3784
  301HOH     H2  938   2.469   0.935   0.108 -1.7956 -0.4317  0.9127
  302HOH      O  939   0.465   0.045   2.798 -0.3679 -0.3634  0.1015
  302HOH     H1  940   0.515  -0.037   2.795  0.0321 -0.1140 -0.1683
  302HOH     H2  941   0.376   0.019   2.775 -0.1495 -0.6590 -0.4381
  303HOH      O  942   1.049   1.940   2.238 -0.2464 -0.1039  0.6665
  303HOH     H1  943   0.995   2.013   2.209 -0.3446 -0.5842 -0.4658
  303HOH     H2  944   1.130   1.981   2.270 -0.1940  0.5043 -0.1769
  304HOH      O  945   0.560   0.758   1.713  0.1706 -0.1579 -0.5261
  304HOH     H1  946   0.599   0.815   1.647  0.8202 -0.2354 -0.2256
  304HOH     H2  947   0.526   0.818   1.779  0.8976 -0.1054 -0.1860
  305HOH      O  948   1.621   2.669   1.153  1.0659 -0.1973  0.2011
  305HOH     H1  949   1.579   2.731   1.093  1.0963 -0.2623  0.1145
  305HOH     H2  950   1.714   2.675   1.134  1.1095  0.0123  0.4546
  306HOH      O  951   0.136   2.708   0.024 -0.2471 -1.1809  0.4675
  306HOH     H1  952   0.155   2.768   0.096  0.1535  0.4285 -0.8646
  306HOH     H2  953   0.218   2.658   0.013  0.5949  0.2356 -0.2855
  307HOH      O  954   2.773   1.897   2.537  0.0730 -0.3998  0.0979
  307HOH     H1  955   2.709   1.827   2.549  1.0237 -1.3014  0.1746
  307HOH     H2  956   2.836   1.862   2.474  0.5401  0.4270  0.0744
  308HOH      O  957   1.011   2.406   2.099  0.2979  0.1386 -0.3269
  308HOH     H1  958   1.025   2.420   2.006  0.8400 -0.3840 -0.3372
  308HOH     H2  959   0.955   2.478   2.126  0.4174  0.4933 -0.9842
  309HOH      O  960   1.825   0.648   0.232 -0.4278  0.4873  0.4940
  309HOH     H1  961   1.781   0.577   0.187 -0.3360 -0.1631  1.3761
  309HOH     H2  962   1.810   0.725   0.177  0.9396 -0.4752 -1.4374
  310HOH      O  963   2.192   1.772   0.135  0.3093  0.2292 -0.2427
  310HOH     H1  964   2.148   1.701   0.088 -0.0939  0.2360  0.1014
  310HOH     H2  965   2.281   1.773   0.101  0.0586  0.1706 -0.9195
  311HOH      O  966   2.954   2.103   2.877 -0.7366 -0.6590 -0.4097
  311HOH     H1  967   2.951   2.198   2.868 -0.7849 -0.7433 -1.7139
  311HOH     H2  968   2.893   2.083   2.948 -0.4083  0.2950  0.1699
  312HOH      O  969   2.341   2.299   2.364 -0.3199  0.1870 -0.6429
  312HOH     H1  970   2.411   2.277   2.303  0.1617  0.2705 -0.1375
  312HOH     H2  971   2.277   2.229   2.354  0.2648 -0.3951 -0.4620
  313HOH      O  972   2.422   0.930   1.948  0.1743  0.2487 -0.4216
  313HOH     H1  973   2.377   0.846   1.956 -1.3040  1.0240  0.3887
  313HOH     H2  974   2.501   0.921   2.001 -0.2287 -0.4701  0.0845
  314HOH      O  975   1.177   2.043   0.729  0.1455 -0.1164  0.0294
  314HOH     H1  976   1.159   2.021   0.637 -0.7065 -1.5721  0.4873
  314HOH     H2  977   1.267   2.014   0.743  0.1181 -0.3300 -0.2249
  315HOH      O  978   0.636   1.048   0.403 -0.6774  0.3704 -0.0089
  315HOH     H1  979   0.580   1.049   0.325 -0.2599  0.5833 -0.3139
  315HOH     H2  980   0.711   0.994   0.377 -0.2861  0.8713  0.0625
  316HOH      O  981   1.768   0.771   1.716  0.0059 -0.2912  0.1157
  316HOH     H1  982   1.745   0.760   1.624 -0.4249  0.6932  0.0806
  316HOH     H2  983   1.859   0.742   1.722  0.2140  0.1327 -0.7400
  317HOH      O  984   0.756   1.883   1.485 -0.7937 -0.5751  0.0813
  317HOH     H1  985   0.775   1.802   1.436 -0.5672 -0.2666 -0.3523
  317HOH     H2  986   0.786   1.865   1.574  1.6377 -0.1337 -0.5216
  318HOH      O  987   0.442   0.752   0.438  0.1749  0.5842  0.5899
  318HOH     H1  988   0.473   0.730   0.350 -0.0758 -0.1420  0.6681
  318HOH     H2  989   0.481   0.684   0.494 -0.2908  0.5821  0.9200
  319HOH      O  990   2.686   2.730   2.518 -0.6332 -0.1844 -0.4418
  319HOH     H1  991   2.623   2.801   2.529 -0.3710  0.0792 -0.5834
  319HOH     H2  992   2.635   2.657   2.483 -0.8609  0.0183 -0.5368
  320HOH      O  993   2.410   2.139   2.975 -0.8810 -0.4103  0.0902
  320HOH     H1  994   2.317   2.143   2.950 -0.9874  1.3465  0.5387
  320HOH     H2  995   2.454   2.196   2.912 -0.2613 -0.4449  0.4828
  321HOH      O  996   2.367   1.595   1.041  1.1431 -0.6090 -0.1640
  321HOH     H1  997   2.381   1.517   0.987  0.6561 -0.5683 -0.3598
  321HOH     H2  998   2.309   1.650   0.989  0.6314 -0.5837  0.4129
  322HOH      O  999   0.879   1.631   1.541  0.6950 -0.7072  0.5206
  322HOH     H1 1000   0.815   1.560   1.541 -0.2985  0.1317  0.7063
  322HOH     H2 1001   0.884   1.660   1.632  0.6161 -0.1556  0.3580
  323HOH      O 1002   2.514   2.920   1.698 -0.0561 -0.7067  0.0038
  323HOH     H1 1003   2.534   2.894   1.608  1.3384 -0.1352  0.1006
  323HOH     H2 1004   2.589   2.890   1.749 -0.3678 -0.1849  0.8144
  324HOH      O 1005   1.387   0.250   1.349 -0.1729  0.3704 -0.6240
  324HOH     H1 1006   1.350   0.169   1.385  0.3493  0.2736 -0.2721
  324HOH     H2 1007   1.453   0.276   1.413  0.6680  0.2983 -1.4107
  325HOH      O 1008   1.490   1.520   2.607  0.4587  0.1745 -0.9138
  325HOH     H1 1009   1.573   1.514   2.655  0.3641  0.3127 -0.7323
  325HOH     H2 1010   1.458   1.430   2.603 -0.2926  0.3188  0.6305
  326HOH      O 1011   0.551   2.450   0.711  0.2094  0.5335 -0.2213
  326HOH     H1 1012   0.643   2.433   0.692  0.5459  0.1505  1.4127
  326HOH     H2 1013   0.552   2.492   0.797 -1.1361  0.7010 -0.2462
  327HOH      O 1014   0.144   2.159   0.812 -0.1469 -0.3931 -0.2275
  327HOH     H1 1015   0.134   2.073   0.852 -0.4954 -0.1530  0.2150
  327HOH     H2 1016   0.082   2.159   0.739 -1.1161 -0.0718  0.5512
  328HOH      O 1017   1.116   0.360   2.688  0.2347  0.0672  0.2597
  328HOH     H1 1018   1.168   0.405   2.621  0.0925 -0.7714 -0.4512
  328HOH     H2 1019   1.169   0.285   2.714 -0.2531 -0.3378  0.1316
  329HOH      O 1020   2.295   1.799   1.544  0.0180 -0.5760  0.1295
  329HOH     H1 1021   2.366   1.863   1.543 -0.4183 -0.0791  0.0334
  329HOH     H2 1022   2.325   1.729   1.487 -0.2190  0.3701 -1.2624
  330HOH      O 1023   1.854   1.433   0.066 -0.0072 -0.1712  0.1457
  330HOH     H1 1024   1.791   1.473   0.126 -0.5412  0.9335 -1.0541
  330HOH     H2 1025   1.824   1.342   0.059 -0.1549 -0.2315  1.2209
  331HOH      O 1026   0.760   1.240   0.136 -0.8946  0.1812 -0.0284
  331HOH     H1 1027   0.852   1.221   0.116 -1.2203 -1.5197 -0.2259
  331HOH     H2 1028   0.764   1.301   0.209  0.3802  0.5703 -0.3690
  332HOH      O 1029   0.998   2.223   2.797 -0.1485  0.3938  0.1479
  332HOH     H1 1030   1.031   2.137   2.772 -0.0616  0.6961 -0.8622
  332HOH     H2 1031   0.904   2.218   2.785 -0.2752  0.1514  1.0775
  333HOH      O 1032   1.912   0.468   2.966  0.3987 -0.4921 -0.3259
  333HOH     H1 1033   1.979   0.431   2.908  0.7135 -0.5666  0.0820
  333HOH     H2 1034   1.929   0.562   2.964 -0.5750 -0.2845 -1.5844
  334HOH      O 1035   0.039   2.128   0.365  0.0085 -0.3559  0.5017
  334HOH     H1 1036   0.122   2.174   0.357  0.1938 -0.8166 -0.5135
  334HOH     H2 1037   0.001   2.161   0.446  1.0445  0.0730  0.8416
  335HOH      O 1038   2.023   1.437   2.134 -0.2802  0.3135  0.2648
  335HOH     H1 1039   1.936   1.432   2.174 -0.3165  0.1115  0.1671
  335HOH     H2 1040   2.083   1.405   2.201 -0.3111  0.2134  0.2448
  336HOH      O 1041   0.883   0.300   1.294 -0.5156  0.4590 -0.1319
  336HOH     H1 1042   0.859   0.223   1.242  0.0294 -0.2280  0.5850
  336HOH     H2 1043   0.913   0.264   1.378  0.6712  1.3739 -0.1032
  337HOH      O 1044   1.661   0.832   2.687  0.0260  0.0237 -0.1311
  337HOH     H1 1045   1.693   0.911   2.643  0.6309 -0.3496 -0.3837
  337HOH     H2 1046   1.696   0.838   2.776  0.8809 -0.4129 -0.4239
  338HOH      O 1047   2.251   1.257   2.014 -0.1251 -0.3482  0.0404
  338HOH     H1 1048   2.223   1.184   1.959  0.2142  0.0501 -0.6854
  338HOH     H2 1049   2.185   1.262   2.083 -1.3095 -0.0560 -1.0477
  339HOH      O 1050   1.332   2.721   1.588 -0.0389 -0.4430 -0.5802
  339HOH     H1 1051   1.413   2.670   1.597  0.3599  0.1521 -0.7300
  339HOH     H2 1052   1.300   2.729   1.678 -0.1837 -1.0721 -0.5683
  340HOH      O 1053   1.453   1.658   1.381 -0.3487  0.1792  0.1242
  340HOH     H1 1054   1.506   1.730   1.415 -0.2129  0.2161 -0.1667
  340HOH     H2 1055   1.447   1.597   1.454 -0.8306  0.6775  0.5290
  341HOH      O 1056   0.224   1.460   0.234 -0.5000 -0.1027  0.4182
  341HOH     H1 1057   0.194   1.369   0.233  0.0309 -0.2975 -0.7979
  341HOH     H2 1058   0.151   1.510   0.198 -0.2642 -0.2591 -0.3002
  342HOH      O 1059   2.618   0.923   2.144 -0.0353 -0.2637  0.2044
  342HOH     H1 1060   2.569   0.873   2.210 -0.2167 -0.1798  0.1357
  342HOH     H2 1061   2.638   1.006   2.187  0.2277 -0.3783  0.3034
  343HOH      O 1062   2.569   2.603   0.112  0.1566  0.1935 -0.2225
  343HOH     H1 1063   2.606   2.586   0.199 -0.5491 -0.5601 -0.0364
  343HOH     H2 1064   2.591   2.525   0.061  0.0121  0.3431 -0.5197
  344HOH      O 1065   1.920   2.904   1.696 -0.2373 -0.0064 -0.5211
  344HOH     H1 1066   1.921   2.923   1.602 -0.1726  0.8164 -0.3706
  344HOH     H2 1067   2.012   2.895   1.720 -0.1914  0.7225 -0.3781
  345HOH      O 1068   2.655   1.495   1.762 -0.1158  0.2521 -0.3775
  345HOH     H1 1069   2.593   1.433   1.800 -0.0735  0.3067 -0.2163
  345HOH     H2 1070   2.628   1.580   1.797  0.3233  0.2241  0.0674
  346HOH      O 1071   0.356   0.535   0.071 -0.3044  0.4149  0.4250
  346HOH     H1 1072   0.290   0.533   0.140 -0.9060  1.0413 -0.1082
  346HOH     H2 1073   0.369   0.443   0.048 -1.2605  0.2809  0.3160
  347HOH      O 1074   1.888   0.140   2.719  0.6083 -0.1633 -0.1777
  347HOH     H1 1075   1.824   0.139   2.791  0.9168  0.1734  0.1094
  347HOH     H2 1076   1.894   0.232   2.694  0.3481 -0.3046 -0.7867
  348HOH      O 1077   2.072   0.878   0.644  0.1761 -0.0584  0.2486
  348HOH     H1 1078   2.081   0.930   0.724  0.4920  0.2842 -0.0047
  348HOH     H2 1079   2.124   0.799   0.660 -0.1601 -0.2280  0.5628
  349HOH      O 1080   2.549   1.978   0.758 -0.1882 -0.6570 -0.0444
  349HOH     H1 1081   2.486   1.978   0.830 -0.6141 -1.6552 -0.3780
  349HOH     H2 1082   2.598   1.896   0.768  0.7914 -0.1102 -0.0447
  350HOH      O 1083   0.291   0.363   2.669 -0.2710  0.5302 -0.0062
  350HOH     H1 1084   0.209   0.385   2.713 -0.0966  1.0111  0.0868
  350HOH     H2 1085   0.354   0.428   2.700  0.4436 -0.4535  0.7699
  351HOH      O 1086   0.686   1.468   2.476 -0.4183  0.3557 -0.3922
  351HOH     H1 1087   0.755   1.533   2.490 -0.0763 -0.0227 -0.2783
  351HOH     H2 1088   0.685   1.454   2.381  0.3692 -0.3755 -0.3111
  352HOH      O 1089   1.160   0.933   2.105  0.3384 -0.3493  0.2012
  352HOH     H1 1090   1.088   0.946   2.043 -0.1567 -0.3862  0.7590
  352HOH     H2 1091   1.222   0.876   2.058 -0.3178 -0.8889 -0.0390
  353HOH      O 1092   0.087   1.490   2.246 -0.0330  0.0520  0.8110
  353HOH     H1 1093   0.170   1.529   2.275 -0.2696  0.9706  0.3280
  353HOH     H2 1094   0.090   1.496   2.150 -0.2829 -0.7492  0.7335
  354HOH      O 1095   1.974   2.629   1.138  0.5786  0.6808  0.7060
  354HOH     H1 1096   2.050   2.572   1.124  0.0891  0.1880 -0.1644
  354HOH     H2 1097   2.003   2.715   1.109  0.6353  0.3638 -0.2633
  355HOH      O 1098   2.846   1.366   2.743 -0.5497  0.4527 -0.0281
  355HOH     H1 1099   2.880   1.307   2.810 -0.4421  1.0228  0.4382
  355HOH     H2 1100   2.910   1.362   2.672  0.1925  1.0229  0.5704
  356HOH      O 1101   2.330   1.544   2.007 -0.6641  0.0111  0.5369
  356HOH     H1 1102   2.250   1.495   2.024 -0.3304 -0.3489  1.0995
  356HOH     H2 1103   2.310   1.596   1.929 -1.3403 -0.2998  0.4947
  357HOH      O 1104   1.478   2.390   0.342 -0.6323 -0.3762  0.0998
  357HOH     H1 1105   1.524   2.457   0.291  0.0402 -0.7321  0.2254
  357HOH     H2 1106   1.508   2.405   0.432 -0.4320 -0.8819  0.1187
  358HOH      O 1107   1.697   1.715   2.077  0.0743 -0.3771 -0.1075
  358HOH     H1 1108   1.777   1.748   2.118  0.3307 -0.6913 -0.3382
  358HOH     H2 1109   1.634   1.708   2.149 -0.2292  1.2326 -0.1439
  359HOH      O 1110   0.924   2.019   1.986 -0.2383  0.2259  0.0443
  359HOH     H1 1111   0.899   1.939   2.031  0.2376 -0.1014 -0.2542
  359HOH     H2 1112   0.842   2.054   1.952 -0.4629 -0.0907  0.2482
  360HOH      O 1113   0.603   2.614   1.624 -0.0153  0.9677  0.0656
  360HOH     H1 1114   0.699   2.610   1.629 -0.0210  0.1807 -0.0532
  360HOH     H2 1115   0.586   2.649   1.536  0.1905  0.1626 -0.3215
  361HOH      O 1116   1.624   0.461   0.203 -0.1753 -0.2938  0.5037
  361HOH     H1 1117   1.554   0.522   0.226 -0.5632 -0.6283  0.2147
  361HOH     H2 1118   1.584   0.375   0.208  0.0338 -0.4508 -0.3165
  362HOH      O 1119   0.919   0.574   2.058 -0.2097  0.6089 -0.1068
  362HOH     H1 1120   0.944   0.585   1.966  0.1409  1.1259  0.0413
  362HOH     H2 1121   1.000   0.547   2.101 -0.4168  0.1848  0.0245
  363HOH      O 1122   1.824   0.802   0.505  0.0631  0.5027 -0.0225
  363HOH     H1 1123   1.890   0.820   0.571  0.3515  1.6468 -0.5713
  363HOH     H2 1124   1.874   0.775   0.428 -0.2176 -0.0527 -0.0203
  364HOH      O 1125   1.809   1.255   0.904 -0.2893  0.5291  0.1411
  364HOH     H1 1126   1.761   1.264   0.987 -0.8436  0.7817 -0.1999
  364HOH     H2 1127   1.745   1.220   0.842 -0.0109  0.7848 -0.3027
  365HOH      O 1128   1.820   1.712   1.106 -0.2957 -0.2964 -0.5307
  365HOH     H1 1129   1.895   1.768   1.088 -0.2531 -0.4221 -0.7509
  365HOH     H2 1130   1.744   1.765   1.080 -0.2509 -0.3676 -0.8221
  366HOH      O 1131   0.151   1.723   1.719  0.4003  0.3884 -0.8271
  366HOH     H1 1132   0.145   1.628   1.712  0.0158  0.3062  0.2033
  366HOH     H2 1133   0.244   1.740   1.734  0.3296  0.0334  0.2055
  367HOH      O 1134   1.687   2.723   2.006 -0.1237 -0.3829  0.3319
  367HOH     H1 1135   1.607   2.673   1.990  0.2048 -0.9378  0.3964
  367HOH     H2 1136   1.685   2.742   2.099 -0.1446 -0.4505  0.3451
  368HOH      O 1137   1.569   1.073   1.553  0.2367 -0.0345 -0.3157
  368HOH     H1 1138   1.514   1.094   1.628  0.3493  0.1773 -0.2885
  368HOH     H2 1139   1.518   1.099   1.477  0.3768  0.3600 -0.2819
  369HOH      O 1140   0.051   1.229   1.653 -0.4346  0.3441  0.4398
  369HOH     H1 1141  -0.020   1.203   1.594  0.1512 -0.0328 -0.1231
  369HOH     H2 1142   0.037   1.176   1.732  0.2622 -1.1760 -0.3767
  370HOH      O 1143   2.339   0.156   1.600  0.4344  0.1653  0.7817
  370HOH     H1 1144   2.263   0.101   1.581  0.3538  0.4880  0.0960
  370HOH     H2 1145   2.400   0.097   1.645  0.5023 -0.6080 -0.2411
  371HOH      O 1146   2.563   1.644   1.520 -0.3378  0.0254  0.6014
  371HOH     H1 1147   2.582   1.586   1.594  0.5020 -0.1536  0.2635
  371HOH     H2 1148   2.534   1.726   1.560  0.0093 -0.1001  1.1283
  372HOH      O 1149   1.208   1.653   0.995 -0.4387 -0.4530 -0.4691
  372HOH     H1 1150   1.251   1.589   1.052 -0.8904 -0.0418  0.3805
  372HOH     H2 1151   1.276   1.679   0.933  0.3096 -0.4415  0.3067
  373HOH      O 1152   0.543   0.209   2.453 -0.3778 -0.1114 -0.3029
  373HOH     H1 1153   0.493   0.286   2.480  0.1114  0.1811 -0.1913
  373HOH     H2 1154   0.482   0.136   2.459 -0.6966  0.1840  0.1420
  374HOH      O 1155   2.169   2.112   2.851 -0.2100  0.5426 -0.4823
  374HOH     H1 1156   2.084   2.152   2.873 -0.2044  0.5492 -0.4727
  374HOH     H2 1157   2.152   2.018   2.850 -0.1823  0.5354 -0.3302
  375HOH      O 1158   0.593   2.766   2.817 -0.2428 -0.6459 -0.2887
  375HOH     H1 1159   0.534   2.718   2.875  0.1892 -0.6971  0.1209
  375HOH     H2 1160   0.659   2.703   2.792  0.5618 -0.2022  0.5790
  376HOH      O 1161   2.070   0.469   0.609 -0.2536 -0.2682 -0.2458
  376HOH     H1 1162   1.988   0.453   0.561 -0.4174 -0.2518  0.0268
  376HOH     H2 1163   2.135   0.419   0.560 -0.4947 -0.5848 -0.2506
  377HOH      O 1164   0.034   0.710   2.682  0.7947  0.0932  0.5518
  377HOH     H1 1165   0.059   0.693   2.773  0.9290  0.4653  0.5899
  377HOH     H2 1166  -0.046   0.763   2.689  0.5327 -0.2788  0.4422
  378HOH      O 1167   1.261   1.085   2.324 -0.8631  0.7185 -0.3149
  378HOH     H1 1168   1.177   1.097   2.366 -0.7837 -0.2319  0.1782
  378HOH     H2 1169   1.240   1.068   2.232 -1.3268 -0.6103 -0.0020
  379HOH      O 1170   1.660   1.867   1.799  0.1463  0.0230 -0.3743
  379HOH     H1 1171   1.671   1.814   1.877  0.4136  0.2671 -0.2423
  379HOH     H2 1172   1.723   1.832   1.736 -0.0082 -0.1182 -0.4503
  380HOH      O 1173   1.958   0.439   1.244 -0.3733  0.6305 -0.2893
  380HOH     H1 1174   1.916   0.403   1.166  0.9869 -0.0433 -0.7731
  380HOH     H2 1175   1.953   0.534   1.232 -1.2193  0.5675 -0.5882
  381HOH      O 1176   2.634   0.242   2.071  0.5855 -0.0743 -0.5505
  381HOH     H1 1177   2.637   0.325   2.118  0.0689  0.3569 -1.2446
  381HOH     H2 1178   2.644   0.176   2.140  0.7530  0.5473  0.0458
  382HOH      O 1179   1.791   0.549   2.030 -0.1147 -0.0922 -0.2552
  382HOH     H1 1180   1.827   0.510   1.950  0.0687 -0.0049 -0.2164
  382HOH     H2 1181   1.808   0.484   2.098 -1.1084 -0.5919 -0.4453
  383HOH      O 1182   0.226  -0.013   1.948 -0.3193 -0.0428  0.2338
  383HOH     H1 1183   0.141   0.006   1.987 -1.0752 -0.3188 -1.1681
  383HOH     H2 1184   0.237   0.053   1.879  1.0707  0.5742  0.9623
  384HOH      O 1185   1.305   1.926   1.302 -0.3148  0.1259 -0.4561
  384HOH     H1 1186   1.250   1.946   1.227  0.0467  1.8894 -0.3266
  384HOH     H2 1187   1.316   1.831   1.299 -1.3855 -0.0121 -1.8447
  385HOH      O 1188   1.062   0.870   2.634  0.1097  0.3250  0.4915
  385HOH     H1 1189   1.053   0.801   2.700  0.2900  0.1033  0.2883
  385HOH     H2 1190   1.154   0.895   2.638  0.5240 -0.7868 -0.7362
  386HOH      O 1191   0.426   2.070   2.029 -0.5535 -0.5199  0.5361
  386HOH     H1 1192   0.432   2.066   2.125 -1.0344  1.0682  0.7059
  386HOH     H2 1193   0.516   2.059   1.999 -0.2557 -0.2250  1.2558
  387HOH      O 1194   2.528   2.219   2.661  0.4952 -0.1820 -0.4465
  387HOH     H1 1195   2.575   2.233   2.579  0.4709 -0.1347 -0.4529
  387HOH     H2 1196   2.594   2.190   2.723  0.9207  1.6199  0.0563
  388HOH      O 1197   2.940   1.792   0.435 -0.0992  0.6160  0.4976
  388HOH     H1 1198   2.945   1.787   0.530  0.1987 -0.8195  0.4500
  388HOH     H2 1199   2.886   1.717   0.409  0.3653  0.5809 -0.4860
  389HOH      O 1200   0.794   0.416   0.819 -0.4733  0.3203  0.3458
  389HOH     H1 1201   0.880   0.455   0.828 -0.5700  0.5358  0.3582
  389HOH     H2 1202   0.734   0.480   0.859 -0.5592 -0.1925  1.0711
  390HOH      O 1203   0.582   2.374   0.262  0.0459 -0.5393 -0.1085
  390HOH     H1 1204   0.496   2.331   0.268  0.4542 -1.3316  0.3848
  390HOH     H2 1205   0.571   2.456   0.309 -0.7364 -0.0836 -1.0070
  391HOH      O 1206   2.349   0.230   0.952  0.5628  0.5844 -0.0494
  391HOH     H1 1207   2.387   0.314   0.976 -0.0410  0.9432 -0.2923
  391HOH     H2 1208   2.341   0.233   0.857  1.0819  0.0035 -0.1214
  392HOH      O 1209   2.005   0.156   0.534  0.0354 -0.6587 -0.6230
  392HOH     H1 1210   1.979   0.140   0.625  1.0856 -0.8899 -0.3357
  392HOH     H2 1211   1.966   0.084   0.485 -0.8741 -0.3187 -0.4462
  393HOH      O 1212   1.380   0.802   1.980  0.6307 -0.4910  0.0411
  393HOH     H1 1213   1.427   0.773   1.901  0.2852  0.6067 -0.5978
  393HOH     H2 1214   1.437   0.775   2.052  1.3442 -0.8213 -0.6150
  394HOH      O 1215   1.264   1.583   1.875  0.2465  0.1919  0.1570
  394HOH     H1 1216   1.339   1.536   1.910  0.0406  0.7679  1.4812
  394HOH     H2 1217   1.297   1.670   1.856  0.0880  0.2127 -0.0317
  395HOH      O 1218   2.905   1.509   1.592  0.2304 -0.2605  0.4326
  395HOH     H1 1219   2.880   1.418   1.573  0.2544 -0.1469 -0.1885
  395HOH     H2 1220   2.848   1.535   1.664 -0.3586 -0.5025  0.0618
  396HOH      O 1221   1.511   1.134   1.898  0.0043  0.0139 -0.0358
  396HOH     H1 1222   1.478   1.054   1.939  0.0924  0.1851  0.3857
  396HOH     H2 1223   1.574   1.169   1.962 -0.7001  0.8929  0.2166
  397HOH      O 1224   0.889   0.197   0.634 -0.0989  0.0681 -0.2682
  397HOH     H1 1225   0.879   0.278   0.684 -0.0553  0.0859 -0.2878
  397HOH     H2 1226   0.937   0.224   0.555 -0.4379  0.1001 -0.4678
  398HOH      O 1227   2.038   1.509   1.872  1.4644 -0.4569  0.8707
  398HOH     H1 1228   2.022   1.439   1.809  0.4556  0.7760 -0.3760
  398HOH     H2 1229   2.018   1.470   1.957 -0.2467 -1.3996  0.1398
  399HOH      O 1230   0.204   0.722   1.123 -0.2622 -0.5002  0.2323
  399HOH     H1 1231   0.256   0.765   1.191  0.7208 -0.3019 -0.5903
  399HOH     H2 1232   0.252   0.641   1.104  0.3036  0.0851 -1.1389
  400HOH      O 1233   1.284   1.459   1.294  1.0402 -0.3182 -0.2622
  400HOH     H1 1234   1.216   1.462   1.361  0.4418 -0.6462 -0.8201
  400HOH     H2 1235   1.341   1.533   1.313  0.3340  0.1680  0.0418
  401HOH      O 1236   0.381   0.905   2.428 -0.1405  0.1562  0.2007
  401HOH     H1 1237   0.445   0.842   2.461 -0.5266 -0.0180  0.6400
  401HOH     H2 1238   0.388   0.900   2.333  0.1640 -0.2035  0.2397
  402HOH      O 1239   0.812   0.062   1.195 -0.4478 -0.6023  0.4129
  402HOH     H1 1240   0.739   0.053   1.256 -1.0365  0.8602  0.0179
  402HOH     H2 1241   0.771   0.065   1.109  0.0051  0.5121  0.1962
  403HOH      O 1242   2.619   2.866   1.467  0.2635 -0.4386 -0.0002
  403HOH     H1 1243   2.679   2.940   1.463  0.3339 -0.5195 -0.6448
  403HOH     H2 1244   2.569   2.870   1.386 -0.6656 -0.3380  0.5447
  404HOH      O 1245   0.982   0.207   2.156  0.9223  0.4835  0.1355
  404HOH     H1 1246   0.913   0.177   2.215  0.6950  0.0851 -0.3166
  404HOH     H2 1247   0.936   0.250   2.084  1.0936 -0.2334 -0.4298
  405HOH      O 1248   0.996   0.217   1.527  0.4657  0.0549  0.5752
  405HOH     H1 1249   0.949   0.136   1.548  0.3893 -0.2374 -0.5564
  405HOH     H2 1250   1.040   0.242   1.608 -0.7618 -0.2584  1.3878
  406HOH      O 1251   1.966   0.062   2.479  0.3356 -0.2493  0.2216
  406HOH     H1 1252   2.000  -0.027   2.479  0.8142 -0.0697  0.2794
  406HOH     H2 1253   1.929   0.074   2.566 -0.4942 -0.6651 -0.0460
  407HOH      O 1254   1.150   2.609   1.379  0.7689 -0.3057  0.5441
  407HOH     H1 1255   1.184   2.629   1.466  0.9392  1.1489  0.1983
  407HOH     H2 1256   1.226   2.577   1.330  0.8459 -0.3804  0.7096
  408HOH      O 1257   2.892   1.470   1.170 -0.5638  0.2402  0.4223
  408HOH     H1 1258   2.804   1.506   1.160 -0.7929 -0.3089  0.4088
  408HOH     H2 1259   2.939   1.501   1.093 -1.2347 -0.8115 -0.4820
  409HOH      O 1260   1.028   1.975   2.721  0.7074 -0.2299 -0.4284
  409HOH     H1 1261   0.984   1.918   2.784 -0.0578  1.5092  0.7646
  409HOH     H2 1262   0.976   1.968   2.641  0.3370 -0.7908 -0.1489
  410HOH      O 1263   1.121   0.210   0.475 -0.1981 -0.3944 -0.7505
  410HOH     H1 1264   1.102   0.138   0.536 -1.2180  0.3298 -0.1556
  410HOH     H2 1265   1.174   0.169   0.407 -0.3284 -1.6016 -0.1930
  411HOH      O 1266   2.346   1.638   1.330 -0.4792  0.2794  0.1211
  411HOH     H1 1267   2.431   1.621   1.370  0.0132  0.7863 -0.6564
  411HOH     H2 1268   2.363   1.635   1.236 -1.2464  0.7534 -0.0461
  412HOH      O 1269   2.291   0.821   1.504 -0.1907  0.0551 -0.3476
  412HOH     H1 1270   2.383   0.811   1.530 -0.0005  0.0270 -0.9998
  412HOH     H2 1271   2.257   0.732   1.500 -0.2604  0.0674 -0.0746
  413HOH      O 1272   0.891   0.652   0.646  0.3132 -0.0984  0.1470
  413HOH     H1 1273   0.969   0.615   0.688  0.4444  0.4115  0.3742
  413HOH     H2 1274   0.857   0.714   0.710  0.1059  0.1761 -0.2212
  414HOH      O 1275   0.959   1.683   0.908 -0.1878 -0.1649  0.3673
  414HOH     H1 1276   1.037   1.682   0.963 -0.0808 -0.6233  0.2204
  414HOH     H2 1277   0.957   1.770   0.869  0.0103 -0.0045  0.7091
  415HOH      O 1278   0.523   0.833   2.713  0.5486  0.1852  0.9775
  415HOH     H1 1279   0.588   0.901   2.696 -0.1520  0.6315 -0.1733
  415HOH     H2 1280   0.524   0.778   2.635 -0.6047  0.3599  0.7919
  416HOH      O 1281   2.164   1.190   1.409 -0.1009  0.2042 -0.2007
  416HOH     H1 1282   2.164   1.267   1.465  1.2248  0.6033 -0.6907
  416HOH     H2 1283   2.115   1.124   1.460 -0.2904  1.0041  0.7209
  417HOH      O 1284   0.180   1.284   0.998  0.6741 -0.1085 -0.6147
  417HOH     H1 1285   0.159   1.194   1.022 -0.4486  0.5173  1.0703
  417HOH     H2 1286   0.263   1.276   0.950  0.4941 -2.0332 -0.7876
  418HOH      O 1287   0.768   0.086   2.646  0.4797 -0.0413 -0.5247
  418HOH     H1 1288   0.779  -0.006   2.624 -0.2439 -0.5082  0.8061
  418HOH     H2 1289   0.676   0.094   2.669  0.8777  0.5109  1.2297
  419HOH      O 1290   1.240   1.307   1.060  0.4647 -0.2908 -0.0788
  419HOH     H1 1291   1.222   1.343   1.147  0.7739  0.6438 -0.3803
  419HOH     H2 1292   1.310   1.362   1.025  0.4642 -0.7573 -0.8516
  420HOH      O 1293   0.844   0.836   0.341 -0.6965  0.0995  0.4984
  420HOH     H1 1294   0.854   0.760   0.398 -0.5497 -0.3465 -0.0948
  420HOH     H2 1295   0.812   0.800   0.258 -0.1594  0.6130  0.0461
  421HOH      O 1296   1.210   2.265   0.939 -0.5783 -0.3637  0.0267
  421HOH     H1 1297   1.248   2.187   0.897  0.3558 -0.3003  0.6815
  421HOH     H2 1298   1.183   2.320   0.866  0.0274 -0.7107 -0.4850
  422HOH      O 1299   2.720   0.181   1.508 -0.4690 -0.2387  0.1687
  422HOH     H1 1300   2.718   0.178   1.603 -1.1067 -0.8324  0.1581
  422HOH     H2 1301   2.721   0.274   1.486  0.2404 -0.0994  0.7475
  423HOH      O 1302   0.529   1.132   0.896 -0.0548  0.0411  0.4512
  423HOH     H1 1303   0.481   1.188   0.836  0.1039 -0.3010 -0.0037
  423HOH     H2 1304   0.621   1.156   0.884  0.0695 -0.6538 -0.1289
  424HOH      O 1305   2.127   2.504   2.388  0.2049  0.9026 -0.0329
  424HOH     H1 1306   2.200   2.443   2.374  0.0726  0.4760  0.9305
  424HOH     H2 1307   2.078   2.502   2.306 -0.0653 -0.6953  0.0970
  425HOH      O 1308   0.567   2.768   2.406 -0.0123  0.4466  0.4000
  425HOH     H1 1309   0.659   2.773   2.381  0.4123  0.0530  1.7339
  425HOH     H2 1310   0.525   2.838   2.355  0.7622 -0.1255 -1.1484
  426HOH      O 1311   1.889   1.892   2.175  0.5722  0.3586  0.1920
  426HOH     H1 1312   1.961   1.842   2.135  0.9623  0.6797  0.4753
  426HOH     H2 1313   1.869   1.960   2.111 -0.0850 -0.2480 -0.2780
  427HOH      O 1314   2.579   0.064   2.312 -0.1139  0.0591  0.0878
  427HOH     H1 1315   2.505   0.003   2.309 -0.9116  0.9580 -1.5339
  427HOH     H2 1316   2.553   0.129   2.377  0.1129 -0.5621  0.8260
  428HOH      O 1317   2.844   2.863   2.334  0.2077 -0.5526  0.4312
  428HOH     H1 1318   2.804   2.935   2.382 -0.2626 -0.2657 -0.3519
  428HOH     H2 1319   2.790   2.787   2.354  0.2617 -0.5274  0.6757
  429HOH      O 1320   2.019   2.251   0.585 -0.3101  0.4771  0.7976
  429HOH     H1 1321   2.054   2.172   0.625 -0.7163 -0.4402 -0.5313
  429HOH     H2 1322   2.073   2.265   0.507 -1.5506  0.2219 -0.1643
  430HOH      O 1323   2.575   0.852   0.782  0.9807  0.2766 -0.4407
  430HOH     H1 1324   2.544   0.799   0.856  0.7854 -0.0353 -0.7379
  430HOH     H2 1325   2.570   0.942   0.813 -0.2437  0.2483 -0.4644
  431HOH      O 1326   2.164   0.169   2.336 -0.9109 -0.7482  0.3193
  431HOH     H1 1327   2.135   0.248   2.290  0.1276  0.3395  1.3985
  431HOH     H2 1328   2.088   0.141   2.387 -1.1743 -0.2005  0.2415
  432HOH      O 1329   1.238   1.584   2.425  0.3846  0.5702  0.5110
  432HOH     H1 1330   1.170   1.620   2.369  0.0101 -0.2679  0.3869
  432HOH     H2 1331   1.252   1.650   2.492 -0.3285  0.8992  0.3536
  433HOH      O 1332   2.673   2.748   0.994 -0.3266  0.5006  0.4912
  433HOH     H1 1333   2.692   2.727   1.085  0.1524 -1.8407 -0.0278
  433HOH     H2 1334   2.755   2.729   0.948 -1.0574 -0.1315 -0.6217
  434HOH      O 1335   1.202   0.526   0.521 -0.3232  1.1560  0.4667
  434HOH     H1 1336   1.158   0.459   0.468  0.2980 -0.5101  1.8942
  434HOH     H2 1337   1.144   0.539   0.596  0.1446  1.2970  0.8139
  435HOH      O 1338   2.707   1.999   1.379 -0.9008 -0.0934 -0.6355
  435HOH     H1 1339   2.736   2.033   1.295  0.6521  0.5514  0.0748
  435HOH     H2 1340   2.749   1.913   1.386 -1.0805 -0.1743 -0.5491
  436HOH      O 1341   1.472   2.158   1.322 -0.0821 -0.1027 -0.3069
  436HOH     H1 1342   1.513   2.161   1.409  0.4943  0.1579 -0.5803
  436HOH     H2 1343   1.410   2.085   1.328  0.5805 -0.6562  0.0566
  437HOH      O 1344   0.947   1.266   1.069 -0.7787 -0.1903  0.3602
  437HOH     H1 1345   0.999   1.223   1.138 -0.6124 -0.1569  0.2565
  437HOH     H2 1346   1.013   1.307   1.013 -0.9390  0.3594  0.5634
  438HOH      O 1347   1.015   2.062   1.199 -0.4281 -0.6353 -0.5070
  438HOH     H1 1348   1.001   1.973   1.231  0.4546 -0.4638  0.4678
  438HOH     H2 1349   1.081   2.052   1.130 -0.1401 -0.7253 -0.2259
  439HOH      O 1350   2.735   0.173   0.459 -0.1035 -0.2186  0.5372
  439HOH     H1 1351   2.711   0.227   0.534  1.1621  0.6677  0.3783
  439HOH     H2 1352   2.729   0.232   0.384  0.2807 -0.5938  0.1969
  440HOH      O 1353   1.258   1.743   0.653 -0.7989 -0.8004 -0.1258
  440HOH     H1 1354   1.165   1.722   0.640 -0.7661 -0.5076 -0.9446
  440HOH     H2 1355   1.286   1.777   0.568 -0.4612  1.0987  0.6671
  441HOH      O 1356   0.413   2.626   2.558  0.4128 -0.2490 -0.9455
  441HOH     H1 1357   0.361   2.587   2.487  0.4430  1.0094 -1.7205
  441HOH     H2 1358   0.476   2.682   2.513  0.2643  0.8149  0.0874
  442HOH      O 1359   2.400   2.466   1.140 -0.0302  0.6619  0.8514
  442HOH     H1 1360   2.312   2.435   1.162 -0.5194  1.9729  0.8990
  442HOH     H2 1361   2.456   2.432   1.210 -0.4287 -0.3464  0.7240
  443HOH      O 1362   2.393   2.129   1.337 -0.3932 -0.1239  0.2114
  443HOH     H1 1363   2.433   2.044   1.316 -0.5703 -0.1979  0.1758
  443HOH     H2 1364   2.460   2.193   1.311 -0.3005 -0.2471  0.1414
  444HOH      O 1365   2.670   1.785   2.280  0.5571 -0.4299 -1.1489
  444HOH     H1 1366   2.722   1.836   2.219  0.7037 -0.6657 -1.2266
  444HOH     H2 1367   2.734   1.727   2.323  0.5968  0.2621 -0.1966
  445HOH      O 1368   2.947   2.896   2.869 -0.2905 -0.1469  0.4674
  445HOH     H1 1369   2.999   2.837   2.923 -0.4881 -0.6112  0.1582
  445HOH     H2 1370   2.857   2.886   2.901 -0.2650  0.3351  0.7166
  446HOH      O 1371   2.179   1.036   2.505 -0.8163  0.5995 -0.8096
  446HOH     H1 1372   2.093   1.036   2.463 -1.3370  0.6616  0.2032
  446HOH     H2 1373   2.179   0.958   2.561  0.3482 -0.2013 -1.8101
  447HOH      O 1374   2.512   0.583   1.450  0.6919  0.5063  0.3231
  447HOH     H1 1375   2.522   0.576   1.545  0.1625  0.6038  0.3939
  447HOH     H2 1376   2.512   0.677   1.433  0.5829  0.4938  0.2529
  448HOH      O 1377   1.097   1.113   1.243  0.1082  1.5746  0.1051
  448HOH     H1 1378   1.183   1.090   1.206  0.0602  0.1681  0.7509
  448HOH     H2 1379   1.106   1.097   1.337 -1.0717  0.5212  0.0929
  449HOH      O 1380   0.911   2.257   0.816 -0.0753  0.1193 -0.0557
  449HOH     H1 1381   0.876   2.193   0.754  1.0124 -1.3430  0.7089
  449HOH     H2 1382   0.999   2.276   0.784 -0.2950  1.1157 -0.1378
  450HOH      O 1383   1.089   0.173   1.840 -0.4048  0.5867  0.0672
  450HOH     H1 1384   1.000   0.197   1.863 -0.6244 -0.4811  0.4395
  450HOH     H2 1385   1.139   0.187   1.920 -0.6240 -0.5311  0.4298
  451HOH      O 1386   1.845   0.391   1.822  0.8269 -0.6292 -0.2706
  451HOH     H1 1387   1.757   0.359   1.800  0.1401  0.7336  0.2237
  451HOH     H2 1388   1.904   0.344   1.764 -0.1890 -1.8364 -0.3939
  452HOH      O 1389   1.599   2.219   2.115  0.4942 -0.1304  0.4071
  452HOH     H1 1390   1.545   2.290   2.080  1.2351  0.5025  0.4967
  452HOH     H2 1391   1.559   2.198   2.199 -0.3740 -0.5918 -0.0911
  453HOH      O 1392   1.519   2.899   1.015 -0.8992  0.1306  0.3403
  453HOH     H1 1393   1.538   2.827   0.956  0.8640 -0.0402  1.0168
  453HOH     H2 1394   1.535   2.978   0.964 -1.3312  0.0344  0.0463
  454HOH      O 1395   0.315   0.941   2.886 -0.5334  0.1750  0.1645
  454HOH     H1 1396   0.330   1.027   2.846 -0.0673  0.4232  0.8278
  454HOH     H2 1397   0.381   0.884   2.846  0.1997  0.5176  0.8257
  455HOH      O 1398   2.498   0.472   1.697 -0.4406 -0.4195 -0.1865
  455HOH     H1 1399   2.564   0.407   1.722  0.1412  0.2930  0.2119
  455HOH     H2 1400   2.428   0.462   1.761 -0.4830 -0.8376 -0.2972
  456HOH      O 1401   1.624   2.134   2.377 -0.2590  1.0491 -0.0343
  456HOH     H1 1402   1.634   2.168   2.466  0.5383  0.3528  0.1647
  456HOH     H2 1403   1.709   2.149   2.336 -0.1839  0.1660 -0.2334
  457HOH      O 1404   1.783   2.070   1.943  0.2234 -0.1479 -0.0404
  457HOH     H1 1405   1.716   2.032   1.886  0.6974 -0.6540 -0.2726
  457HOH     H2 1406   1.734   2.127   2.003 -0.3778 -0.2827 -0.3892
  458HOH      O 1407   0.400   0.327   1.439 -0.4669 -0.8654  0.7334
  458HOH     H1 1408   0.433   0.410   1.473  0.1566 -0.9532  0.3622
  458HOH     H2 1409   0.306   0.330   1.456 -0.3627 -0.3459  1.2694
  459HOH      O 1410   0.311   1.300   1.580  0.0434 -0.8841 -0.3902
  459HOH     H1 1411   0.297   1.354   1.502  0.4757  1.0455  0.7362
  459HOH     H2 1412   0.224   1.269   1.604 -0.4387  0.3136 -0.4689
  460HOH      O 1413   2.624   0.332   0.644  0.0523  0.0098 -0.0048
  460HOH     H1 1414   2.639   0.317   0.738 -0.0712  0.0134  0.0155
  460HOH     H2 1415   2.704   0.376   0.614 -0.2723  0.8315  0.2839
  461HOH      O 1416   0.492   1.209   1.188  0.2907 -0.6605 -0.2021
  461HOH     H1 1417   0.425   1.240   1.250 -0.3935 -1.1003 -0.6860
  461HOH     H2 1418   0.496   1.276   1.120  1.2063 -0.0658  0.3979
  462HOH      O 1419   2.862   2.454   1.613 -0.1090 -0.2981 -0.2026
  462HOH     H1 1420   2.815   2.372   1.622 -1.6679  0.6239  1.3088
  462HOH     H2 1421   2.800   2.513   1.569  0.1200  0.5918  0.5914
  463HOH      O 1422   0.717   2.094   1.844  0.2293  0.0205  0.1327
  463HOH     H1 1423   0.777   2.118   1.773 -0.4516  0.8115 -0.2159
  463HOH     H2 1424   0.691   2.177   1.882 -0.8848 -0.2594  0.0534
  464HOH      O 1425   0.472   0.437   1.892  0.1346 -1.0718  0.2298
  464HOH     H1 1426   0.419   0.383   1.833  0.0493 -0.2296 -0.5016
  464HOH     H2 1427   0.413   0.508   1.918  0.4927 -0.8702  0.5070
  465HOH      O 1428   0.829   1.958   2.520 -0.3850  0.2656  0.5933
  465HOH     H1 1429   0.736   1.981   2.518 -0.5021 -0.0758  1.3740
  465HOH     H2 1430   0.871   2.025   2.466 -1.0888  0.3575  0.1198
  466HOH      O 1431   2.526   2.557   1.778 -1.3067  0.2779  0.3043
  466HOH     H1 1432   2.480   2.474   1.765 -1.2959  0.3096  0.0536
  466HOH     H2 1433   2.545   2.588   1.689  0.1979 -0.2917  0.3663
  467HOH      O 1434   2.696   0.362   2.559  0.0897 -0.2347 -0.2186
  467HOH     H1 1435   2.608   0.338   2.588 -0.1122  0.1368 -0.5090
  467HOH     H2 1436   2.753   0.298   2.601 -0.2285  0.0327  0.6511
  468HOH      O 1437   0.335   2.003   1.610  0.5208  0.3874 -0.5539
  468HOH     H1 1438   0.369   1.926   1.656 -0.6560  0.6073  0.8244
  468HOH     H2 1439   0.413   2.055   1.591  1.2345 -0.5777 -0.4389
  469HOH      O 1440   1.395   0.750   1.413  0.7906  0.0374  0.3098
  469HOH     H1 1441   1.348   0.812   1.469  0.1423 -0.0886 -0.0692
  469HOH     H2 1442   1.388   0.667   1.460 -0.1019 -0.1544 -0.1116
  470HOH      O 1443   0.924   0.172   0.169 -0.5426  0.4637 -0.1880
  470HOH     H1 1444   0.923   0.179   0.073  0.8004 -0.5536 -0.3546
  470HOH     H2 1445   0.965   0.254   0.198 -0.4232  0.5398 -0.5481
  471HOH      O 1446   1.395   2.347   1.144 -0.3342  0.8065  1.3482
  471HOH     H1 1447   1.314   2.319   1.101 -0.1694  1.3726  0.6159
  471HOH     H2 1448   1.437   2.266   1.172  0.1048  0.2400 -0.6298
  472HOH      O 1449   1.704   2.636   2.769 -0.3493  0.1876 -0.6267
  472HOH     H1 1450   1.666   2.640   2.682 -0.6469 -0.1597 -0.5190
  472HOH     H2 1451   1.791   2.598   2.756 -0.5122 -0.1538 -0.7396
  473HOH      O 1452   1.365   0.845   2.577  0.3581 -0.3125 -0.6299
  473HOH     H1 1453   1.383   0.938   2.565  0.3585 -0.3427 -0.8860
  473HOH     H2 1454   1.440   0.812   2.627  0.1425 -0.0913 -0.1505
  474HOH      O 1455   2.380   2.525   1.432 -0.6441 -0.3080  0.4926
  474HOH     H1 1456   2.322   2.449   1.439 -0.7555 -0.1470  1.5475
  474HOH     H2 1457   2.320   2.600   1.427 -0.5629 -0.2753 -1.3124
  475HOH      O 1458   1.326   1.479   0.617  0.2786 -0.4705  0.2100
  475HOH     H1 1459   1.320   1.575   0.620 -0.1586 -0.4989  1.0353
  475HOH     H2 1460   1.242   1.449   0.651  0.1164 -1.1732 -0.7441
  476HOH      O 1461   2.431   0.006   0.659  0.4134 -0.2488 -0.8833
  476HOH     H1 1462   2.380   0.081   0.627 -0.7568 -0.2126  0.7880
  476HOH     H2 1463   2.504   0.046   0.707 -0.5587 -0.0609  0.5520
  477HOH      O 1464   2.512   0.788   2.362 -0.2288  0.4734 -0.0548
  477HOH     H1 1465   2.441   0.726   2.374 -0.4012  0.8672  1.4098
  477HOH     H2 1466   2.476   0.872   2.392  0.5786  0.8655 -0.1257
  478HOH      O 1467   0.380   1.221   2.449  0.0158 -0.7026  0.1788
  478HOH     H1 1468   0.398   1.128   2.458  0.9260 -0.5435  0.2638
  478HOH     H2 1469   0.452   1.254   2.394 -0.4589 -0.1037 -0.1166
  479HOH      O 1470   1.732   0.709   1.458 -0.3552  0.2580  0.7459
  479HOH     H1 1471   1.719   0.764   1.380 -0.0846  0.0925  0.5786
  479HOH     H2 1472   1.690   0.626   1.435 -1.2019  0.5381  1.1884
  480HOH      O 1473   1.167   1.977   0.446  0.2075 -0.0486  0.7386
  480HOH     H1 1474   1.177   2.064   0.407  0.1699 -0.3097  0.1217
  480HOH     H2 1475   1.235   1.924   0.406 -0.5037 -0.5990  0.1928
  481HOH      O 1476   0.582   1.194   1.616  0.1696 -0.0290 -0.5438
  481HOH     H1 1477   0.574   1.103   1.646  0.0638  0.0496 -0.3267
  481HOH     H2 1478   0.493   1.222   1.599  0.1928  0.0655 -0.5116
  482HOH      O 1479   2.527   1.719   1.820  1.0695  0.3224 -0.1488
  482HOH     H1 1480   2.526   1.805   1.863  0.0272  0.4359 -0.3524
  482HOH     H2 1481   2.436   1.704   1.794  1.0708 -1.1714  0.5091
  483HOH      O 1482   2.916   2.223   0.615  0.5702  0.2764  0.6559
  483HOH     H1 1483   2.953   2.311   0.611 -0.9392  0.9313 -0.5494
  483HOH     H2 1484   2.827   2.236   0.647  0.1898 -0.7591  0.0982
  484HOH      O 1485   0.458   1.990   0.259 -0.1232  0.0499 -0.2501
  484HOH     H1 1486   0.513   1.997   0.337  0.1690 -0.0828 -0.4419
  484HOH     H2 1487   0.391   1.926   0.282 -0.5843  0.6821  0.2081
  485HOH      O 1488   0.244   1.370   1.292  0.6920  0.2448  0.0599
  485HOH     H1 1489   0.238   1.463   1.316  1.0507  0.4909 -0.7554
  485HOH     H2 1490   0.175   1.357   1.227  0.4016 -0.1612  0.4368
  486HOH      O 1491   2.112   0.755   0.252 -0.4546  0.1828  0.2976
  486HOH     H1 1492   2.027   0.721   0.223 -0.1716 -0.0139 -0.3455
  486HOH     H2 1493   2.117   0.842   0.212  0.0521 -0.1936 -0.5336
  487HOH      O 1494   2.062   0.251   1.047  0.1370  0.1925 -0.4110
  487HOH     H1 1495   2.074   0.314   0.976  0.8584  0.2573 -0.2386
  487HOH     H2 1496   2.044   0.305   1.124 -0.1298  0.1407 -0.4328
  488HOH      O 1497   2.652   2.609   1.517  0.0443 -0.4336  0.1327
  488HOH     H1 1498   2.569   2.579   1.480 -0.2490  0.0745  0.3598
  488HOH     H2 1499   2.654   2.703   1.498  0.3412 -0.3486  0.5577
  489HOH      O 1500   2.049   0.591   2.417  0.6269 -0.1933 -0.0591
  489HOH     H1 1501   1.974   0.645   2.438  0.8807 -0.0826  0.5909
  489HOH     H2 1502   2.018   0.532   2.348  0.1654  0.3395 -0.3214
  490HOH      O 1503   1.033   1.658   2.223  0.4570  0.0069  0.1934
  490HOH     H1 1504   0.978   1.665   2.301  0.5029  0.1914  0.2111
  490HOH     H2 1505   1.062   1.748   2.207 -0.5279  0.2034 -0.7404
  491HOH      O 1506   2.140   2.793   2.549 -0.8132  0.4050  0.1784
  491HOH     H1 1507   2.094   2.764   2.470 -1.1314  2.1121 -0.3494
  491HOH     H2 1508   2.232   2.797   2.524 -0.7372 -0.2534  0.3189
  492HOH      O 1509   2.079   2.590   0.736  0.0514 -1.1307 -0.7325
  492HOH     H1 1510   2.151   2.576   0.675  0.5541 -0.5094 -0.3129
  492HOH     H2 1511   2.122   2.609   0.820 -0.5653 -0.1298 -0.6028
  493HOH      O 1512   0.511   2.713   1.378 -0.2276  0.6195 -0.9363
  493HOH     H1 1513   0.544   2.693   1.291  0.1982 -0.1610 -0.6093
  493HOH     H2 1514   0.452   2.640   1.399  0.4100  0.2964 -0.1991
  494HOH      O 1515   1.685   1.312   1.140 -0.0318 -0.7100 -0.0130
  494HOH     H1 1516   1.633   1.260   1.201 -0.5295  0.7232  0.8888
  494HOH     H2 1517   1.741   1.366   1.197  0.7670 -0.5574 -0.8951
  495HOH      O 1518   0.521   1.969  -0.023  0.1515 -0.0385 -0.1513
  495HOH     H1 1519   0.593   1.915   0.008 -0.2965 -0.7301 -0.2499
  495HOH     H2 1520   0.470   1.990   0.055 -0.0475 -0.3495 -0.1925
  496HOH      O 1521   0.702   0.437   1.163  0.3338 -0.0848  0.1482
  496HOH     H1 1522   0.760   0.400   1.230  0.4261 -0.3223 -0.0615
  496HOH     H2 1523   0.621   0.386   1.170  0.0863  0.3476  0.5453
  497HOH      O 1524   2.796   1.727   1.384  0.1648 -0.2805  0.3690
  497HOH     H1 1525   2.713   1.681   1.372 -0.4394  0.4973  1.2938
  497HOH     H2 1526   2.848   1.668   1.438 -0.1101 -0.4264  0.4799
  498HOH      O 1527   2.303   1.736   0.404  0.7056  0.7902 -0.6859
  498HOH     H1 1528   2.290   1.735   0.309 -0.4361 -0.8122 -0.5748
  498HOH     H2 1529   2.217   1.753   0.441  0.5862 -0.9131  0.0271
  499HOH      O 1530   0.465   0.126   1.603 -0.4329 -0.2404  0.4217
  499HOH     H1 1531   0.378   0.087   1.593 -0.3906 -0.1146 -0.6869
  499HOH     H2 1532   0.459   0.210   1.557  0.1621 -0.0492  0.6767
  500HOH      O 1533   2.291   0.398   1.461  0.8827 -0.2568 -0.4141
  500HOH     H1 1534   2.370   0.452   1.466  0.5547  0.1990  0.2391
  500HOH     H2 1535   2.303   0.332   1.530  0.3098  0.3879  0.3359
  501HOH      O 1536   0.110   0.390   1.417 -0.5012  0.3704  1.2981
  501HOH     H1 1537   0.052   0.452   1.460 -1.1212 -0.1149  1.1851
  501HOH     H2 1538   0.085   0.392   1.325 -0.7552 -0.2682  1.3413
  502HOH      O 1539   0.912   2.946   0.431 -0.2570 -0.0821 -0.3751
  502HOH     H1 1540   0.955   2.987   0.355  0.1978 -0.0581 -0.1132
  502HOH     H2 1541   0.955   2.861   0.439  0.0512  0.1190  0.1562
  503HOH      O 1542   1.516   0.181   2.049 -0.3486 -0.0038 -0.0163
  503HOH     H1 1543   1.470   0.098   2.060 -0.0380 -0.0768  0.9340
  503HOH     H2 1544   1.594   0.173   2.104  0.4661  0.3711 -1.0609
  504HOH      O 1545   2.422   1.715   2.213  0.1092 -0.9822 -0.3632
  504HOH     H1 1546   2.511   1.736   2.241 -0.1355  0.5780 -0.5695
  504HOH     H2 1547   2.434   1.658   2.137  0.9371 -0.8129 -0.3807
  505HOH      O 1548   0.660   0.010   0.114 -0.2179 -0.3168  0.8582
  505HOH     H1 1549   0.743   0.041   0.078  0.4029 -2.3158  0.3307
  505HOH     H2 1550   0.605  -0.005   0.036 -1.0977  0.8589  1.1912
  506HOH      O 1551   1.680   0.914   2.240  0.8247  0.8198  0.0886
  506HOH     H1 1552   1.623   0.983   2.273  0.0074  0.6480 -0.8688
  506HOH     H2 1553   1.727   0.954   2.167  0.3761  0.4023 -0.4468
  507HOH      O 1554   0.856   2.192   2.291  0.6587 -0.2170  0.7313
  507HOH     H1 1555   0.917   2.256   2.255  0.4892 -0.2864  0.3122
  507HOH     H2 1556   0.804   2.241   2.355 -0.8552  0.6419 -0.9739
  508HOH      O 1557   1.983   1.858   2.416 -0.9083 -0.1535 -0.2196
  508HOH     H1 1558   2.008   1.766   2.402 -1.6678 -0.3145 -0.6408
  508HOH     H2 1559   1.932   1.881   2.338  0.3938  1.0737 -0.8020
  509HOH      O 1560   2.857   2.060   1.141  0.0932 -0.2646 -0.0440
  509HOH     H1 1561   2.948   2.036   1.122 -0.0047 -0.6213 -0.0813
  509HOH     H2 1562   2.805   1.992   1.099 -0.2241  0.2974 -0.5931
  510HOH      O 1563   2.156   2.882   1.851  0.3359  0.3095  0.4234
  510HOH     H1 1564   2.083   2.822   1.865 -0.0741  0.4814 -0.7312
  510HOH     H2 1565   2.221   2.857   1.916 -0.1676 -0.8136  0.5397
  511HOH      O 1566   2.768   1.872   1.676 -0.0240  0.2939 -0.0390
  511HOH     H1 1567   2.820   1.952   1.685  1.0986 -0.3309 -0.5695
  511HOH     H2 1568   2.813   1.821   1.609 -0.7563 -0.7562  0.2151
  512HOH      O 1569   0.527   2.417   2.715 -0.3437  0.1326 -0.0240
  512HOH     H1 1570   0.615   2.453   2.700 -0.0294 -0.6743 -0.2131
  512HOH     H2 1571   0.474   2.457   2.646 -0.0630  0.3983 -0.0956
  513HOH      O 1572   0.525   0.235   1.184  0.4240 -0.4471  0.2451
  513HOH     H1 1573   0.480   0.227   1.269 -0.8721 -1.8338 -0.4595
  513HOH     H2 1574   0.474   0.179   1.126  1.8615 -0.3557 -1.2275
  514HOH      O 1575   0.689   0.180   0.928  0.3628 -0.1297  0.0983
  514HOH     H1 1576   0.720   0.248   0.868 -0.0859 -1.0201 -1.2245
  514HOH     H2 1577   0.609   0.217   0.965  0.5872  0.4028  0.0796
  515HOH      O 1578   2.746   2.866   1.825  0.5395  0.1585 -0.3045
  515HOH     H1 1579   2.785   2.811   1.893  0.0454  0.6947  0.4484
  515HOH     H2 1580   2.808   2.862   1.752  0.3620 -1.6860 -0.4693
  516HOH      O 1581   2.601   2.530   0.373 -0.9128 -0.4068  0.1522
  516HOH     H1 1582   2.549   2.513   0.452  0.2436 -0.6037  0.9311
  516HOH     H2 1583   2.631   2.444   0.345  0.0010 -0.2117  0.4798
  517HOH      O 1584   0.761   2.531   2.635  0.7114 -0.4768 -0.7346
  517HOH     H1 1585   0.804   2.611   2.606 -0.5644  0.4888 -0.1673
  517HOH     H2 1586   0.773   2.529   2.730 -1.7765  0.8484 -0.2099
  518HOH      O 1587   1.568   0.680   2.160 -0.2115 -0.1820 -0.5033
  518HOH     H1 1588   1.632   0.635   2.105  0.0703 -0.1346 -0.2156
  518HOH     H2 1589   1.610   0.762   2.184 -0.5111 -0.0015 -0.5815
  519HOH      O 1590   2.504   0.404   1.198  0.5541 -0.1686  0.3523
  519HOH     H1 1591   2.526   0.399   1.291 -0.2529 -0.1986  0.5554
  519HOH     H2 1592   2.441   0.476   1.192  0.3733 -0.3557 -0.1203
  520HOH      O 1593   1.026   1.084   2.461  0.0211  0.6960 -0.0094
  520HOH     H1 1594   1.036   1.133   2.543  0.1077  0.5557  0.0640
  520HOH     H2 1595   1.030   0.992   2.487  0.1223  0.6509 -0.1806
  521HOH      O 1596   2.133   1.561   2.892 -0.2630  0.7454 -0.1545
  521HOH     H1 1597   2.195   1.545   2.822  0.4833 -0.0266  0.6388
  521HOH     H2 1598   2.078   1.483   2.894 -0.9889  1.2186 -0.5388
  522HOH      O 1599   1.566   2.393   0.915  0.4382  0.6105  0.4520
  522HOH     H1 1600   1.513   2.381   0.994  0.1388  0.5457  0.2466
  522HOH     H2 1601   1.656   2.403   0.947  0.2849  0.8747  0.8173
  523HOH      O 1602   1.252   2.813   0.503  0.0228 -1.0311 -0.4637
  523HOH     H1 1603   1.338   2.777   0.524  0.2852 -0.4009 -0.4134
  523HOH     H2 1604   1.220   2.847   0.586  0.5002  0.2998 -0.7733
  524HOH      O 1605   1.853   1.596   1.551 -0.0001  0.1960 -0.4596
  524HOH     H1 1606   1.930   1.558   1.507 -0.0586  1.2355 -1.5801
  524HOH     H2 1607   1.788   1.604   1.482 -0.7195  0.3910  0.2169
  525HOH      O 1608   0.466   1.057   1.914 -0.2063 -0.1828  0.1727
  525HOH     H1 1609   0.456   1.148   1.940  0.8321  0.4394 -1.3284
  525HOH     H2 1610   0.380   1.033   1.878 -0.4169  0.3003  0.3385
  526HOH      O 1611   1.647   0.119   1.187  0.0521 -0.6776 -0.7658
  526HOH     H1 1612   1.585   0.050   1.214 -0.4158 -0.5837 -1.5381
  526HOH     H2 1613   1.676   0.092   1.100 -0.0788  0.0588 -1.0498
  527HOH      O 1614   2.318   0.688   1.948 -0.0368  0.6795  0.0447
  527HOH     H1 1615   2.265   0.671   1.870 -0.1582  0.2598  0.2141
  527HOH     H2 1616   2.298   0.615   2.007  1.0907  0.2427 -0.0702
  528HOH      O 1617   2.407   1.950   1.915 -0.5937 -0.6276  0.3202
  528HOH     H1 1618   2.375   2.014   1.851  0.3517 -0.7154 -0.2793
  528HOH     H2 1619   2.328   1.903   1.944 -1.1854  0.1604  0.0726
  529HOH      O 1620   2.314   0.663   0.070  0.1692 -0.0279  0.4325
  529HOH     H1 1621   2.281   0.687  -0.016  0.0671 -0.6981  0.2731
  529HOH     H2 1622   2.247   0.694   0.131 -0.0093 -0.0070  0.2268
  530HOH      O 1623   2.036   1.886   2.886  0.8497  0.2787 -0.6393
  530HOH     H1 1624   1.973   1.831   2.839 -0.0377  0.9601 -0.3086
  530HOH     H2 1625   2.093   1.823   2.931  0.2544 -0.3777 -0.7581
  531HOH      O 1626   0.271   2.882   1.534  0.6491 -1.0468  0.3358
  531HOH     H1 1627   0.192   2.847   1.575 -0.3286 -0.8342 -1.1961
  531HOH     H2 1628   0.307   2.808   1.484  0.0955 -0.6169 -0.7640
  532HOH      O 1629   1.731   2.679   1.726 -0.0941 -0.8863 -0.2098
  532HOH     H1 1630   1.703   2.690   1.817 -0.2902 -0.2502 -0.3348
  532HOH     H2 1631   1.813   2.729   1.720  0.2497 -1.4434 -0.2334
  533HOH      O 1632   0.660   1.987   0.446 -0.7180  0.2064  0.5380
  533HOH     H1 1633   0.752   2.014   0.440 -0.5154 -0.4508  0.4908
  533HOH     H2 1634   0.662   1.907   0.499 -1.1489 -0.3027 -0.1837
  534HOH      O 1635   2.467   1.188   1.561 -0.5489  0.8527 -0.3758
  534HOH     H1 1636   2.424   1.258   1.609 -0.0057  0.7850  0.2413
  534HOH     H2 1637   2.412   1.111   1.577 -0.0774  0.6917  0.6751
  535HOH      O 1638   1.269   2.870   1.106 -0.4376 -0.2055  0.3116
  535HOH     H1 1639   1.362   2.890   1.094 -0.1737 -0.4848  1.5561
  535HOH     H2 1640   1.265   2.774   1.107 -0.5791 -0.2077  1.1045
  536HOH      O 1641   2.133   2.090   2.420  0.7414  0.0931  0.3121
  536HOH     H1 1642   2.189   2.079   2.497  0.0939  0.1125  0.7988
  536HOH     H2 1643   2.076   2.014   2.420  1.1744 -0.2563 -0.5489
  537HOH      O 1644   1.820   0.955   2.016 -0.5562  0.0345 -0.4191
  537HOH     H1 1645   1.911   0.928   2.008 -0.8343 -1.0947 -0.1599
  537HOH     H2 1646   1.794   0.981   1.928  0.1944  1.1094 -0.3655
  538HOH      O 1647   1.812   2.395   1.802 -0.0274 -0.0634 -0.2109
  538HOH     H1 1648   1.748   2.376   1.733  0.1152 -0.1400 -0.3242
  538HOH     H2 1649   1.864   2.467   1.767  0.5959 -0.6535 -0.5575
  539HOH      O 1650   1.237   2.217   0.325  0.3143  0.2409  0.0588
  539HOH     H1 1651   1.182   2.245   0.253  0.9014 -0.0439 -0.5230
  539HOH     H2 1652   1.315   2.274   0.319  0.6262 -0.1719  0.0982
  540HOH      O 1653   0.222   2.562   1.490  0.3304  0.3779 -0.0193
  540HOH     H1 1654   0.212   2.546   1.584 -0.1860  0.8777  0.0260
  540HOH     H2 1655   0.148   2.518   1.450  0.4410  0.3314 -0.1743
  541HOH      O 1656   0.792   2.821   1.990  0.0362 -0.6729 -0.0199
  541HOH     H1 1657   0.842   2.826   1.908 -0.7494 -0.6132 -0.5207
  541HOH     H2 1658   0.711   2.867   1.971 -0.3154 -0.9744  0.6890
  542HOH      O 1659   1.961   0.971   1.306  0.0923 -0.0691  0.2266
  542HOH     H1 1660   1.871   0.940   1.296  0.1808 -0.4357  0.5301
  542HOH     H2 1661   1.967   0.999   1.397  0.2257  0.1678  0.1481
  543HOH      O 1662   2.582   2.290   2.215 -0.3994 -0.0069  0.0951
  543HOH     H1 1663   2.617   2.348   2.147 -0.2517 -1.0134 -0.7332
  543HOH     H2 1664   2.657   2.274   2.273 -0.5890  1.0530  0.6723
  544HOH      O 1665   2.709   1.346   0.245 -0.3687 -0.0198  0.3504
  544HOH     H1 1666   2.697   1.256   0.274  0.1886 -0.0154  0.6332
  544HOH     H2 1667   2.645   1.358   0.175 -0.0566 -0.8199 -0.1005
  545HOH      O 1668   1.255   0.859   1.735 -0.0040 -0.5783 -0.9308
  545HOH     H1 1669   1.253   0.856   1.830  1.2209  0.4348 -0.8111
  545HOH     H2 1670   1.223   0.774   1.707 -0.6115 -0.8193  0.3689
  546HOH      O 1671   1.641   2.654   2.483 -0.1960 -0.2612  0.3552
  546HOH     H1 1672   1.612   2.711   2.412  0.7164 -0.0639  0.1229
  546HOH     H2 1673   1.703   2.594   2.442  1.2064  0.5629  1.1593
  547HOH      O 1674   2.668   2.104   2.866  0.5914 -0.1127 -0.1184
  547HOH     H1 1675   2.673   2.012   2.837 -0.4593 -0.1354 -0.3394
  547HOH     H2 1676   2.672   2.099   2.961 -0.1522 -0.4826 -0.0875
  548HOH      O 1677   1.542   0.925   0.215  0.2858  0.3204 -0.2081
  548HOH     H1 1678   1.475   0.867   0.178  0.3765  0.3503 -0.4236
  548HOH     H2 1679   1.609   0.931   0.146  0.2066  0.7981 -0.2446
  549HOH      O 1680   1.578   2.680   0.884 -0.3077  0.2019 -0.5799
  549HOH     H1 1681   1.551   2.589   0.899  0.1975  0.1032 -0.2288
  549HOH     H2 1682   1.673   2.676   0.875 -0.1684  0.8065  0.3761
  550HOH      O 1683   0.667   2.188   2.864 -0.5479  0.0151  0.6090
  550HOH     H1 1684   0.630   2.229   2.786 -0.3276  1.0445  1.0073
  550HOH     H2 1685   0.611   2.112   2.880 -0.3602 -0.4771 -0.7608
  551HOH      O 1686   2.953   2.426   1.360 -0.5670  0.0415 -0.0585
  551HOH     H1 1687   2.905   2.415   1.442 -0.9361 -0.6025 -0.3485
  551HOH     H2 1688   2.898   2.384   1.294  0.3988 -0.7365 -0.4044
  552HOH      O 1689   1.858   2.425   0.720  0.4307 -0.8882 -0.1698
  552HOH     H1 1690   1.886   2.353   0.664  1.0437  0.0172 -1.1030
  552HOH     H2 1691   1.936   2.480   0.729 -0.3758  0.4682 -0.8272
  553HOH      O 1692   0.251   2.163   0.204 -0.8889 -0.0267 -0.3289
  553HOH     H1 1693   0.183   2.095   0.202 -0.9746  0.0074  0.5258
  553HOH     H2 1694   0.334   2.115   0.203 -0.9465 -0.2150  0.9313
  554HOH      O 1695   1.807   0.437   2.684 -0.4415  0.3167 -0.1508
  554HOH     H1 1696   1.740   0.427   2.752 -0.7471 -0.8425 -0.5763
  554HOH     H2 1697   1.769   0.497   2.621 -0.5207  0.7065  0.2600
  555HOH      O 1698   2.163   2.183   0.912 -0.0907  0.3855 -0.7658
  555HOH     H1 1699   2.233   2.221   0.859  0.8863 -0.0346  0.1460
  555HOH     H2 1700   2.129   2.111   0.858  0.6430  0.1770 -0.9707
  556HOH      O 1701   2.633   1.543   1.167 -0.4023  0.4153  0.1395
  556HOH     H1 1702   2.621   1.475   1.234 -0.0359 -0.0731 -0.2760
  556HOH     H2 1703   2.556   1.533   1.110  0.2536 -0.5075 -0.6347
  557HOH      O 1704   1.302   0.226   1.663 -0.0212  0.1447 -0.0321
  557HOH     H1 1705   1.276   0.137   1.639 -0.6225  0.5792 -1.0878
  557HOH     H2 1706   1.231   0.257   1.720 -0.2371  0.2374 -0.3498
  558HOH      O 1707   2.302   2.574   0.290  0.4858  0.2408 -0.2781
  558HOH     H1 1708   2.260   2.599   0.208 -0.1454  0.2125  0.0270
  558HOH     H2 1709   2.341   2.488   0.272 -0.3482 -0.1512 -0.3349
  559HOH      O 1710   2.922   0.012   2.080 -0.8810 -0.5003 -0.9309
  559HOH     H1 1711   2.853   0.059   2.034 -0.4940  0.5634 -0.4958
  559HOH     H2 1712   2.883  -0.013   2.163 -0.5142  1.0515 -0.2133
  560HOH      O 1713   2.909   2.879   1.612 -0.2563  0.5886 -0.1827
  560HOH     H1 1714   2.947   2.966   1.622 -0.3739  0.6097  0.1042
  560HOH     H2 1715   2.921   2.858   1.520  1.3305  0.1895  0.0551
  561HOH      O 1716   0.752   2.045   1.044  0.4530  0.3521 -0.0513
  561HOH     H1 1717   0.743   1.949   1.046 -1.5651  0.4516  0.3717
  561HOH     H2 1718   0.827   2.063   1.101  0.4642 -0.9604  0.4228
  562HOH      O 1719   1.043   1.429   1.840  0.5253 -0.3051  0.1589
  562HOH     H1 1720   1.042   1.360   1.774 -0.2963  0.9185 -1.2240
  562HOH     H2 1721   1.135   1.454   1.847  0.6045 -0.2138 -0.8636
  563HOH      O 1722   2.197   2.728   2.144  0.1829 -0.5177  0.7937
  563HOH     H1 1723   2.282   2.724   2.101  0.2215 -0.2159  0.8365
  563HOH     H2 1724   2.169   2.637   2.151  0.4396 -0.6087  0.6556
  564HOH      O 1725   1.570   0.284   1.790 -0.0924 -1.0887 -0.2002
  564HOH     H1 1726   1.483   0.279   1.751 -0.5583  0.8317  0.3415
  564HOH     H2 1727   1.558   0.254   1.880 -0.2600 -0.6703 -0.0775
  565HOH      O 1728   2.735   0.563   2.886  0.4581 -0.5330  0.6041
  565HOH     H1 1729   2.790   0.635   2.918  0.6740 -0.2028 -0.4085
  565HOH     H2 1730   2.664   0.607   2.840  0.4726 -0.9615  0.1608
  566HOH      O 1731   1.665   1.115   2.590 -0.1534  0.0844  0.5284
  566HOH     H1 1732   1.593   1.162   2.632  0.2462  0.2167  1.0900
  566HOH     H2 1733   1.639   1.108   2.498 -0.3876  1.0823  0.4949
  567HOH      O 1734   2.890   1.347   0.835  0.2301  0.2196 -0.2919
  567HOH     H1 1735   2.921   1.385   0.752  0.4493 -0.2038 -0.4074
  567HOH     H2 1736   2.968   1.339   0.888  0.0525  0.7361  0.0691
  568HOH      O 1737   0.462   0.972   0.614  0.2914  0.2756  0.2374
  568HOH     H1 1738   0.463   0.898   0.553  0.5077  0.3707  0.1260
  568HOH     H2 1739   0.545   1.017   0.600  0.1676  0.5357  0.3113
  569HOH      O 1740   1.902   2.153   2.811  0.1520 -0.4525 -0.1541
  569HOH     H1 1741   1.897   2.063   2.844 -0.3165 -0.6323 -0.6896
  569HOH     H2 1742   1.842   2.155   2.736  0.0327  0.3506 -0.0548
  570HOH      O 1743   1.249   2.569   0.145 -0.4195 -0.1355 -0.1857
  570HOH     H1 1744   1.230   2.477   0.124 -0.3160 -0.2632  0.2674
  570HOH     H2 1745   1.330   2.566   0.196 -0.1968  0.2480 -0.5055
  571HOH      O 1746   1.572   2.848   2.261  0.1106 -0.1976 -0.7242
  571HOH     H1 1747   1.511   2.883   2.197 -0.8033 -0.2294  0.0743
  571HOH     H2 1748   1.624   2.924   2.289 -0.7160  0.2060 -0.2164
  572HOH      O 1749   0.106   1.109   2.324 -0.0061  0.1592 -0.1360
  572HOH     H1 1750   0.112   1.016   2.346  0.2152  0.0313 -0.7041
  572HOH     H2 1751   0.113   1.154   2.409  0.1371 -0.3293  0.1214
  573HOH      O 1752   2.207   1.046   1.821  0.3322  0.6033 -0.7163
  573HOH     H1 1753   2.150   0.969   1.830 -0.1469  1.0691  0.6519
  573HOH     H2 1754   2.292   1.017   1.853  0.0388  0.7370  0.2257
  574HOH      O 1755   0.397   2.014   1.306 -0.0238 -0.7497 -0.4049
  574HOH     H1 1756   0.461   2.037   1.373  0.8887 -0.2275 -1.3843
  574HOH     H2 1757   0.356   1.934   1.338 -0.7822  0.2796  1.4848
  575HOH      O 1758   1.916   1.766   2.673  0.0034 -0.3278  0.6937
  575HOH     H1 1759   1.950   1.805   2.592 -0.1729 -0.2208  0.6692
  575HOH     H2 1760   1.921   1.672   2.659 -1.2220 -0.3352  0.0327
  576HOH      O 1761   2.159   2.820   2.820  0.0308  0.1693  0.1890
  576HOH     H1 1762   2.073   2.813   2.861  0.6057  0.7766  1.6406
  576HOH     H2 1763   2.142   2.807   2.727 -1.4506 -0.9007  0.5250
  577HOH      O 1764   1.377   2.605   1.242  0.3769  0.5903 -0.0365
  577HOH     H1 1765   1.473   2.614   1.236  0.5374 -0.6793 -0.0285
  577HOH     H2 1766   1.361   2.513   1.222 -0.8074  0.6592  0.4455
  578HOH      O 1767   0.063   0.886   0.759  0.5271  0.2005  0.1156
  578HOH     H1 1768   0.030   0.960   0.708 -0.9528 -0.4712 -0.0078
  578HOH     H2 1769   0.086   0.924   0.843 -0.6247  0.7843  0.2151
  579HOH      O 1770   2.291   2.509   0.580  0.1015 -0.0582  0.1597
  579HOH     H1 1771   2.375   2.549   0.600  0.3370 -0.8469  0.8087
  579HOH     H2 1772   2.289   2.504   0.484  0.4986  0.5362  0.1064
  580HOH      O 1773   1.053   2.703   0.321 -0.2721  0.6077 -0.5295
  580HOH     H1 1774   1.114   2.671   0.255 -0.6554 -0.8360 -0.2565
  580HOH     H2 1775   1.108   2.719   0.398 -0.1987 -0.9027 -0.2112
  581HOH      O 1776   1.717   0.079   2.377 -0.4925  0.6784 -0.0295
  581HOH     H1 1777   1.693   0.167   2.404 -0.7578  0.6046 -0.0205
  581HOH     H2 1778   1.801   0.063   2.421 -0.4835  0.8939  0.0338
  582HOH      O 1779   2.488   1.917   1.155 -1.1022 -0.1782 -0.5845
  582HOH     H1 1780   2.562   1.892   1.101 -0.5070 -0.4493  0.3088
  582HOH     H2 1781   2.411   1.901   1.100 -0.5518 -0.8500 -1.1939
  583HOH      O 1782   0.982   2.848   1.770  0.8682 -0.1419 -0.2320
  583HOH     H1 1783   1.033   2.926   1.791 -0.3236  0.8168 -0.6664
  583HOH     H2 1784   0.956   2.861   1.679 -1.3865  0.2286  0.3535
  584HOH      O 1785   1.631   1.865   1.475 -0.0060  0.2659  0.3229
  584HOH     H1 1786   1.611   1.947   1.522  1.1195  0.1063  1.1659
  584HOH     H2 1787   1.721   1.877   1.444  0.5070 -0.9548  1.2189
  585HOH      O 1788   1.353   0.513   1.960 -0.1182  0.2514 -0.3194
  585HOH     H1 1789   1.286   0.473   1.905 -0.2135  0.4456 -0.3487
  585HOH     H2 1790   1.407   0.563   1.899  0.3326 -0.2712 -0.3577
  586HOH      O 1791   0.897   1.683   2.507 -0.0941  0.4382  0.1778
  586HOH     H1 1792   0.878   1.776   2.516  0.6849  0.6053  0.2793
  586HOH     H2 1793   0.984   1.673   2.546  0.3135 -0.1168 -0.8055
  587HOH      O 1794   1.658   1.572   0.194  0.1138  0.0414 -0.4338
  587HOH     H1 1795   1.631   1.636   0.128 -0.2011  0.5752  0.1889
  587HOH     H2 1796   1.578   1.523   0.213  0.0719  0.2314 -0.0945
  588HOH      O 1797   2.332   2.018   2.644 -0.1402 -0.0025  0.1616
  588HOH     H1 1798   2.417   2.063   2.639 -0.0885 -0.1469 -0.3325
  588HOH     H2 1799   2.284   2.066   2.711  0.0467  0.5703 -0.1008
  589HOH      O 1800   1.810   1.029   1.733 -0.2911  0.2360  0.1266
  589HOH     H1 1801   1.798   0.934   1.728  0.0129  0.2052 -0.1551
  589HOH     H2 1802   1.738   1.065   1.681 -0.1551  0.1354 -0.1370
  590HOH      O 1803   1.155   2.169   2.071  0.3699 -0.3688 -0.1512
  590HOH     H1 1804   1.087   2.230   2.099 -0.3421 -1.5348  0.8439
  590HOH     H2 1805   1.111   2.107   2.013  0.7209 -0.7859  0.0131
  591HOH      O 1806   0.647   1.793   0.665  0.2436 -0.2576  0.1565
  591HOH     H1 1807   0.653   1.867   0.725  0.0402  0.0722 -0.2241
  591HOH     H2 1808   0.685   1.720   0.714 -0.3422 -0.1089  0.8632
  592HOH      O 1809   0.690   2.361   1.513 -0.5388  1.1074 -0.0516
  592HOH     H1 1810   0.700   2.375   1.419  1.0621  0.0540 -0.1211
  592HOH     H2 1811   0.742   2.431   1.553  0.1932  0.6015 -0.0648
  593HOH      O 1812   0.709   0.509   1.779  0.0087  0.3143 -0.2390
  593HOH     H1 1813   0.630   0.492   1.830 -0.4039  0.0330 -0.9386
  593HOH     H2 1814   0.689   0.591   1.732  0.0027  0.0825 -0.6470
  594HOH      O 1815   1.826   2.898   1.334 -0.0170  0.1647  0.9044
  594HOH     H1 1816   1.795   2.988   1.325 -0.5741 -0.0958 -0.0778
  594HOH     H2 1817   1.746   2.846   1.342  0.1667 -0.3970 -0.3945
  595HOH      O 1818   0.606   0.576   0.878  0.2663 -0.4713 -0.1266
  595HOH     H1 1819   0.554   0.655   0.862  0.4195 -0.3109  0.1602
  595HOH     H2 1820   0.629   0.581   0.970  0.5360 -0.6982 -0.1806
  596HOH      O 1821   1.457   1.192   1.333  0.4373 -0.0732 -0.5404
  596HOH     H1 1822   1.450   1.287   1.320  0.9521 -0.1010 -1.0555
  596HOH     H2 1823   1.406   1.154   1.262 -0.6804 -0.1971  0.2695
  597HOH      O 1824   2.900   1.752   1.901  0.3276 -0.5425 -0.1834
  597HOH     H1 1825   2.827   1.799   1.861  0.7810  0.4668  0.0891
  597HOH     H2 1826   2.972   1.761   1.838  0.5916 -0.3360  0.1399
  598HOH      O 1827   0.960   2.432   0.460  0.1001 -0.0501 -0.2438
  598HOH     H1 1828   0.980   2.501   0.396 -0.1628 -0.0993 -0.3816
  598HOH     H2 1829   0.870   2.450   0.487  0.0586 -0.2911 -0.2186
  599HOH      O 1830   0.811   2.315   0.111  0.1842  0.3772  0.3881
  599HOH     H1 1831   0.782   2.273   0.030 -0.1825  1.1411  0.1067
  599HOH     H2 1832   0.730   2.339   0.156  0.3035 -1.4002  1.7922
  600HOH      O 1833   2.558   1.163   2.654 -0.3280  0.3427 -0.6966
  600HOH     H1 1834   2.651   1.155   2.635 -0.3976  0.4776 -1.1371
  600HOH     H2 1835   2.551   1.236   2.715 -0.0370 -0.4688  0.3561
  601HOH      O 1836   1.789   0.698   2.498  0.0026  0.0238  0.3051
  601HOH     H1 1837   1.730   0.709   2.423  0.7149 -0.6946 -0.4155
  601HOH     H2 1838   1.751   0.752   2.567 -0.8540  0.4873 -0.4773
  602HOH      O 1839   0.243   2.341   2.630  0.5626  0.3187 -0.5929
  602HOH     H1 1840   0.327   2.297   2.617  1.1241  0.9733  0.4934
  602HOH     H2 1841   0.228   2.336   2.724 -0.8849 -0.1770 -0.7915
  603HOH      O 1842   0.423   2.201   0.812  0.4628  0.5629 -0.2130
  603HOH     H1 1843   0.328   2.205   0.815  0.4557  0.2903  0.0385
  603HOH     H2 1844   0.451   2.292   0.806  0.2134  0.7436  0.8489
  604HOH      O 1845   0.918   0.477   2.367  0.1235 -0.0609  0.1296
  604HOH     H1 1846   0.862   0.493   2.291  0.1768  0.2669  0.1566
  604HOH     H2 1847   0.968   0.399   2.343  0.5759  0.3785 -0.4288
  605HOH      O 1848   2.616   0.061   0.953 -0.0346 -0.2614  0.0160
  605HOH     H1 1849   2.677  -0.013   0.960 -0.1784 -0.4371 -0.4725
  605HOH     H2 1850   2.530   0.024   0.973 -0.0739 -0.1674  0.0239
  606HOH      O 1851   0.773   0.849   0.836  0.0926  0.3429 -0.4680
  606HOH     H1 1852   0.776   0.764   0.882  0.7023  0.9283  0.6570
  606HOH     H2 1853   0.684   0.854   0.801 -0.6635  0.0802  1.2001
  607HOH      O 1854   2.054   0.838   1.882  0.1628 -0.2669 -0.1896
  607HOH     H1 1855   2.092   0.816   1.967  0.0665 -0.9733 -0.3106
  607HOH     H2 1856   2.087   0.769   1.824 -1.2451 -0.8956 -0.3128
  608HOH      O 1857   0.736   0.996   2.633  0.3883 -0.0173 -0.3236
  608HOH     H1 1858   0.785   0.994   2.550  0.4233  0.3168 -0.3130
  608HOH     H2 1859   0.699   1.084   2.637  0.5417  0.0318  0.1049
  609HOH      O 1860   2.195   1.193   2.837  0.6863  0.0673  0.0428
  609HOH     H1 1861   2.241   1.117   2.802  1.1990 -0.2387  1.2893
  609HOH     H2 1862   2.241   1.268   2.800  0.9132 -0.2278 -0.2867
  610HOH      O 1863   0.213   1.127   0.595 -1.1523 -0.5106  0.0846
  610HOH     H1 1864   0.181   1.117   0.505 -0.6966 -0.2820 -0.1116
  610HOH     H2 1865   0.282   1.061   0.603 -0.2228  0.3670 -0.2137
  611HOH      O 1866   1.771   2.946   0.581  0.4630 -0.0062  0.0650
  611HOH     H1 1867   1.683   2.911   0.594 -0.0236  0.9259 -0.4849
  611HOH     H2 1868   1.829   2.885   0.627 -0.3471 -1.2507 -0.4714
  612HOH      O 1869   2.074   2.882   1.153  0.8179  0.4681  0.5271
  612HOH     H1 1870   2.004   2.932   1.194  0.2439  0.4037 -0.3229
  612HOH     H2 1871   2.129   2.948   1.111 -0.2937  0.4419 -1.1429
  613HOH      O 1872   0.369   0.986   1.066  0.4843 -0.3366 -0.8945
  613HOH     H1 1873   0.427   1.034   1.008  0.4412  0.0570 -0.6165
  613HOH     H2 1874   0.401   1.004   1.154  0.0084 -0.1957 -0.7416
  614HOH      O 1875   2.587   2.602   2.192 -0.7753  0.5572 -0.4250
  614HOH     H1 1876   2.499   2.594   2.156 -1.1072 -0.5380  0.5092
  614HOH     H2 1877   2.574   2.609   2.286  0.1353  0.1384 -0.2427
  615HOH      O 1878   2.910   2.732   0.832  0.4042  0.2279 -0.3550
  615HOH     H1 1879   2.985   2.674   0.818  0.5392  0.2446  0.2382
  615HOH     H2 1880   2.886   2.761   0.745 -0.3610 -1.5564 -0.8306
  616HOH      O 1881   0.582   0.223   2.042  0.4609  0.1734  0.2939
  616HOH     H1 1882   0.538   0.303   2.015 -0.9719 -0.3802  0.8094
  616HOH     H2 1883   0.584   0.169   1.963 -0.1226  0.0695  0.3455
  617HOH      O 1884   1.427   1.884   2.420  0.1582 -0.0771  0.5316
  617HOH     H1 1885   1.469   1.968   2.405 -0.5541  0.3402  0.7881
  617HOH     H2 1886   1.334   1.901   2.408  0.0160 -0.8878  0.3499
  618HOH      O 1887   2.820   2.302   2.368 -0.2636  0.3365 -0.0474
  618HOH     H1 1888   2.885   2.241   2.333  0.1527  0.6197  0.2260
  618HOH     H2 1889   2.812   2.278   2.460  0.4216  1.1325  0.2370
  619HOH      O 1890   2.229   0.190   1.263 -0.3792 -0.0871  0.1257
  619HOH     H1 1891   2.233   0.278   1.300  0.8577  0.1208 -0.3937
  619HOH     H2 1892   2.226   0.203   1.169  0.0813 -0.5823  0.0283
  620HOH      O 1893   0.808   1.519   1.116  0.0605 -0.8090 -0.0683
  620HOH     H1 1894   0.857   1.437   1.107  0.0690 -0.8044 -0.0643
  620HOH     H2 1895   0.737   1.499   1.177 -0.5387 -1.0853 -0.8231
  621HOH      O 1896   1.115   0.862   0.060  0.5644  0.0169  0.0949
  621HOH     H1 1897   1.055   0.903  -0.003  1.1522 -0.0646 -0.5489
  621HOH     H2 1898   1.098   0.906   0.143 -0.1716  0.1957 -0.1410
  622HOH      O 1899   1.313   1.101   0.054  0.0848  0.3559 -0.9898
  622HOH     H1 1900   1.268   1.118   0.137  0.1469  0.5268 -0.9912
  622HOH     H2 1901   1.399   1.140   0.065  0.5092 -0.6170 -0.7082
  623HOH      O 1902   2.526   1.943   1.567 -0.3342 -0.3308 -0.1195
  623HOH     H1 1903   2.587   1.918   1.636  0.2811  0.2409 -0.4264
  623HOH     H2 1904   2.582   1.966   1.492 -0.9120  0.3237 -0.3751
  624HOH      O 1905   1.554   1.340  -0.026 -0.5766 -0.1631  0.1918
  624HOH     H1 1906   1.619   1.290   0.023  0.0502  0.0625 -0.3831
  624HOH     H2 1907   1.500   1.381   0.042 -0.5995 -0.9505  0.6721
  625HOH      O 1908   0.801   2.563   2.921 -0.6205  0.1091 -0.3317
  625HOH     H1 1909   0.850   2.503   2.976 -0.0312  0.0994 -0.8455
  625HOH     H2 1910   0.778   2.636   2.979  1.0839  0.7240 -0.3088
  626HOH      O 1911   2.633   1.820   2.817 -0.4430 -0.2817 -0.2610
  626HOH     H1 1912   2.586   1.798   2.737  0.4399  0.0563 -0.9062
  626HOH     H2 1913   2.710   1.762   2.817  0.4377  0.8080 -0.5412
  627HOH      O 1914   2.049   1.774   0.464 -0.4970  0.6154 -0.2478
  627HOH     H1 1915   1.992   1.802   0.535  0.3146 -0.0558  0.7151
  627HOH     H2 1916   1.990   1.726   0.405 -1.1481  1.0050  0.0553
  628HOH      O 1917   0.175   0.242   0.147 -0.2837 -0.5366  0.0876
  628HOH     H1 1918   0.093   0.252   0.097 -0.4389  0.0118  0.4371
  628HOH     H2 1919   0.244   0.252   0.081 -0.4861  0.2308 -0.0315
  629HOH      O 1920   2.423   2.309   1.691 -0.9123 -0.0125  0.6722
  629HOH     H1 1921   2.377   2.229   1.716 -0.2217 -0.4989  0.4605
  629HOH     H2 1922   2.369   2.347   1.622 -1.1791 -0.3756  0.6727
  630HOH      O 1923   0.156   1.511   2.637 -0.2240  0.2229  0.5178
  630HOH     H1 1924   0.176   1.542   2.549 -0.5994  0.5264  0.5328
  630HOH     H2 1925   0.177   1.584   2.695 -0.8875  0.3883  0.5763
  631HOH      O 1926   2.812   1.203   2.275  0.2303 -0.0204  0.2736
  631HOH     H1 1927   2.795   1.236   2.187 -0.4492  0.0295  0.4054
  631HOH     H2 1928   2.900   1.167   2.272  0.7354  1.1629 -0.0698
  632HOH      O 1929   0.556   0.563   0.594  0.0359  0.0636  0.1008
  632HOH     H1 1930   0.581   0.494   0.533 -0.6257 -0.0581 -0.0550
  632HOH     H2 1931   0.633   0.578   0.647  0.3274 -0.4905 -0.1522
  633HOH      O 1932   1.294   1.585   2.882  0.1229 -0.1081  0.8627
  633HOH     H1 1933   1.339   1.512   2.923  0.3865 -0.1373  0.5264
  633HOH     H2 1934   1.357   1.657   2.884  0.1306 -0.1026  0.5348
  634HOH      O 1935   1.734   0.818   1.193 -0.1022 -0.9620  0.4897
  634HOH     H1 1936   1.791   0.806   1.117 -0.0448 -0.2075  0.3949
  634HOH     H2 1937   1.647   0.794   1.162 -0.2742  0.3105 -0.1679
  635HOH      O 1938   2.668   1.704   0.797 -0.1014 -0.1121 -0.4051
  635HOH     H1 1939   2.609   1.708   0.722 -0.3635 -0.4854 -0.2264
  635HOH     H2 1940   2.657   1.615   0.831 -0.2459  0.1532  0.2765
  636HOH      O 1941   0.938   0.973   1.561  0.4421  0.5337  0.3741
  636HOH     H1 1942   1.025   0.980   1.520  0.1729  0.5109 -0.2278
  636HOH     H2 1943   0.943   0.893   1.613  0.7776  0.5209  0.3293
  637HOH      O 1944   2.924   2.838   1.339 -0.3190  0.3279  0.2358
  637HOH     H1 1945   2.851   2.884   1.298 -0.4455 -0.1890 -0.1415
  637HOH     H2 1946   2.944   2.767   1.278  0.9453  0.8516 -0.0077
  638HOH      O 1947   0.062   0.698   0.009 -0.3181 -0.1569 -0.6344
  638HOH     H1 1948   0.082   0.788   0.034  0.8092 -0.2775 -1.0008
  638HOH     H2 1949   0.061   0.650   0.092  0.0809  0.0236 -0.5200
  639HOH      O 1950   0.447   1.761   1.739 -0.6714  1.0993 -0.3148
  639HOH     H1 1951   0.469   1.703   1.666 -1.5179  0.4262 -0.0612
  639HOH     H2 1952   0.524   1.757   1.796 -1.4617 -1.6918  0.8764
  640HOH      O 1953   0.810   2.845   2.289 -1.0038  0.2181  0.1444
  640HOH     H1 1954   0.793   2.933   2.323  0.6059  0.9123 -0.6520
  640HOH     H2 1955   0.816   2.856   2.195  0.3191 -0.4748  0.0961
  641HOH      O 1956   0.419   2.540   2.102 -0.2733 -0.7471  1.5144
  641HOH     H1 1957   0.359   2.512   2.033  0.6711  0.2579  0.1856
  641HOH     H2 1958   0.388   2.628   2.126  0.3377 -0.4267  1.1757
  642HOH      O 1959   2.234   1.719   1.784 -0.4190 -0.0840 -0.1911
  642HOH     H1 1960   2.144   1.690   1.797 -0.1554 -0.6414  0.5560
  642HOH     H2 1961   2.233   1.765   1.700 -1.3107 -0.4155 -0.3821
  643HOH      O 1962   1.876   0.230   1.398 -0.1596  0.6115  0.8655
  643HOH     H1 1963   1.899   0.308   1.347 -0.1961  0.2152  0.2207
  643HOH     H2 1964   1.780   0.227   1.393 -0.1096 -0.2458 -0.3486
  644HOH      O 1965   1.169   0.543   2.187  0.5496  0.0651  0.8952
  644HOH     H1 1966   1.164   0.625   2.237  2.0146  0.3511  0.6705
  644HOH     H2 1967   1.258   0.542   2.152  0.0540 -0.8396 -0.5056
  645HOH      O 1968   2.949   1.296   0.358 -0.0717 -0.2988  0.3014
  645HOH     H1 1969   2.976   1.206   0.337  0.1192 -0.2395  0.2907
  645HOH     H2 1970   2.870   1.309   0.305 -0.1605 -0.4953  0.3818
  646HOH      O 1971   1.214   2.657   2.020  0.3650  0.1737 -0.1794
  646HOH     H1 1972   1.125   2.650   2.054  0.1860  1.0076 -0.4469
  646HOH     H2 1973   1.268   2.611   2.085 -0.1909  0.0935  0.2409
  647HOH      O 1974   1.630   2.214   2.645 -0.1840  0.1632 -0.0883
  647HOH     H1 1975   1.627   2.129   2.689 -0.6744 -0.0002 -0.4131
  647HOH     H2 1976   1.543   2.252   2.662  0.0566  0.6373  0.1195
  648HOH      O 1977   2.669   2.906   0.043 -0.0166 -0.3540  0.2627
  648HOH     H1 1978   2.616   2.829   0.063  1.2926 -1.0455  1.4164
  648HOH     H2 1979   2.634   2.975   0.100 -0.3336 -0.4922  0.2366
  649HOH      O 1980   2.162   2.562   0.038  0.1296 -0.0031  0.5446
  649HOH     H1 1981   2.083   2.517   0.069  0.3027 -0.4754  0.3193
  649HOH     H2 1982   2.145   2.579  -0.055  0.0174  0.5205  0.6525
  650HOH      O 1983   0.983   1.288   2.237  0.3539  1.4349  0.2981
  650HOH     H1 1984   0.973   1.261   2.328 -0.3511 -0.0130 -0.1515
  650HOH     H2 1985   1.072   1.322   2.232  1.0402 -0.0174  1.2127
  651HOH      O 1986   2.360   1.337   0.905  1.1131 -1.0257 -0.1434
  651HOH     H1 1987   2.393   1.273   0.969 -0.3023 -0.8980  0.7970
  651HOH     H2 1988   2.267   1.318   0.897  0.6222  0.8657  0.1554
  652HOH      O 1989   2.361   1.990   2.218  0.5284 -0.4902 -0.1333
  652HOH     H1 1990   2.380   1.900   2.192 -0.4716 -0.7306 -0.1068
  652HOH     H2 1991   2.343   1.985   2.312 -0.7348 -0.5082 -0.3413
  653HOH      O 1992   1.297   0.769   0.658 -0.2625 -0.5488 -0.4537
  653HOH     H1 1993   1.383   0.795   0.627  0.2205 -1.1609  0.3208
  653HOH     H2 1994   1.267   0.704   0.595  0.2405 -0.9886 -0.2521
  654HOH      O 1995   0.825   1.356   0.712 -0.2595  0.2384 -0.2554
  654HOH     H1 1996   0.775   1.348   0.631  0.4441 -0.1239 -0.6783
  654HOH     H2 1997   0.799   1.281   0.764 -1.1737  0.8005  0.1438
  655HOH      O 1998   2.490   0.641   0.617  0.0880 -0.7353 -0.9649
  655HOH     H1 1999   2.566   0.623   0.561  0.3959  0.1394 -0.8559
  655HOH     H2 2000   2.510   0.725   0.658 -0.0935 -1.3430  0.5012
  656HOH      O 2001   2.104   1.509   0.661 -0.8326  0.9122 -0.0684
  656HOH     H1 2002   2.009   1.513   0.659 -0.8860  0.0540 -0.9210
  656HOH     H2 2003   2.129   1.500   0.569 -0.0178 -0.1282  0.2145
  657HOH      O 2004   1.250   2.996   0.296 -0.3177 -0.2085  0.5481
  657HOH     H1 2005   1.256   2.929   0.364 -0.5776 -0.1185  0.6634
  657HOH     H2 2006   1.212   2.951   0.221  0.1292 -0.3507  0.3997
  658HOH      O 2007   2.513   0.807   1.670 -0.3548  0.3279 -0.3087
  658HOH     H1 2008   2.580   0.867   1.703 -0.7350  0.2336  0.6887
  658HOH     H2 2009   2.519   0.730   1.726 -1.1174  0.2010 -0.3763
  659HOH      O 2010   1.575   1.435   0.729 -0.1114  0.0108 -0.0661
  659HOH     H1 2011   1.626   1.360   0.698  0.2975 -0.0630  0.7373
  659HOH     H2 2012   1.488   1.422   0.689  0.0956 -0.6167 -0.3429
  660HOH      O 2013   1.359   2.523   2.509  0.0070  0.0975 -0.5107
  660HOH     H1 2014   1.295   2.548   2.575  0.0973 -0.5962 -0.1377
  660HOH     H2 2015   1.440   2.565   2.538  0.2904 -0.9845  0.4188
  661HOH      O 2016   0.677   1.272   2.648 -0.1146  0.2179  0.2602
  661HOH     H1 2017   0.647   1.342   2.589 -0.3999  0.5149  0.7413
  661HOH     H2 2018   0.687   1.316   2.733 -0.3671 -0.3391  0.5889
  662HOH      O 2019   0.099   1.260   0.024 -0.2895 -0.3498 -0.0545
  662HOH     H1 2020   0.043   1.334   0.047  0.1479 -0.4847  1.7383
  662HOH     H2 2021   0.185   1.298   0.008  0.0250 -0.4154  1.2207
  663HOH      O 2022   0.513   1.539   0.242 -0.0196 -0.3955  0.1267
  663HOH     H1 2023   0.523   1.568   0.152  0.2296 -0.6652  0.0629
  663HOH     H2 2024   0.431   1.490   0.243 -1.0047  1.1163  0.4599
  664HOH      O 2025   0.303   1.584   2.407  0.5434  0.5296  0.7805
  664HOH     H1 2026   0.325   1.676   2.394  0.1476  0.5318  0.0851
  664HOH     H2 2027   0.388   1.541   2.420  0.8237  0.8220 -0.0114
  665HOH      O 2028   1.192   0.564   1.684 -0.4627 -0.4922 -0.8892
  665HOH     H1 2029   1.102   0.549   1.657 -0.5961  0.1074 -0.8117
  665HOH     H2 2030   1.244   0.547   1.606 -0.6863 -0.4334 -1.0538
  666HOH      O 2031   1.829   1.497   1.258  0.3713 -0.5397 -0.7130
  666HOH     H1 2032   1.924   1.503   1.259  0.3425  1.2415  0.6797
  666HOH     H2 2033   1.801   1.565   1.198  0.0115  0.0229  0.0568
  667HOH      O 2034   0.044   1.296   2.527 -0.6954 -0.1506  1.0358
  667HOH     H1 2035   0.050   1.328   2.437  0.1381 -0.6617  0.8872
  667HOH     H2 2036   0.109   1.347   2.575  0.0109 -0.9440  0.9838
  668HOH      O 2037   1.112   0.454   1.268  0.1651 -0.6007 -0.5831
  668HOH     H1 2038   1.034   0.412   1.304  0.5821 -0.5966  0.3780
  668HOH     H2 2039   1.135   0.400   1.192 -0.9365 -0.4169 -1.0839
  669HOH      O 2040   2.693   2.306   0.214 -0.0811 -0.5272  0.2848
  669HOH     H1 2041   2.728   2.221   0.187 -0.4174 -0.5460 -0.1157
  669HOH     H2 2042   2.702   2.361   0.136 -0.1407 -0.2824  0.4481
  670HOH      O 2043   1.058   0.758   1.160  0.5712  0.2807  0.1838
  670HOH     H1 2044   1.100   0.697   1.220 -0.2287 -1.2042 -0.6554
  670HOH     H2 2045   1.112   0.757   1.081 -0.3944 -0.9004 -0.5405
  671HOH      O 2046   2.738   0.645   0.470 -0.0125  1.1341 -0.0622
  671HOH     H1 2047   2.787   0.620   0.548  0.9047  0.7394 -0.7264
  671HOH     H2 2048   2.750   0.740   0.464 -0.6286  1.2764  0.5939
  672HOH      O 2049   0.575   2.118   2.509  0.1228  0.3552 -0.4462
  672HOH     H1 2050   0.493   2.146   2.470  0.2953  1.3673 -0.1564
  672HOH     H2 2051   0.621   2.200   2.530  0.3562 -0.1202  1.1749
  673HOH      O 2052   1.574   1.855   1.071  0.1081 -0.5613  0.1321
  673HOH     H1 2053   1.519   1.797   1.019 -0.3569 -0.0949  0.0855
  673HOH     H2 2054   1.518   1.884   1.143  0.3733 -0.2801  0.2329
  674HOH      O 2055   0.266   1.952   2.823  0.4869 -0.6190  0.0160
  674HOH     H1 2056   0.352   1.973   2.860  0.9750  0.5175 -1.5578
  674HOH     H2 2057   0.218   2.034   2.828 -0.1320 -0.9654 -0.0874
  675HOH      O 2058   2.555   0.357   2.882 -0.2199 -0.3181 -0.0576
  675HOH     H1 2059   2.622   0.425   2.879 -0.0035 -0.4755  0.7312
  675HOH     H2 2060   2.493   0.386   2.949 -0.9203 -0.2100 -0.7228
  676HOH      O 2061   2.950   1.555   0.102 -0.2098 -0.1010 -0.0313
  676HOH     H1 2062   2.925   1.619   0.036 -0.4987 -0.2218 -0.0405
  676HOH     H2 2063   2.867   1.516   0.131  0.0019 -0.9434 -0.4970
  677HOH      O 2064   0.056   0.189   1.609 -0.1686  0.3380  0.7381
  677HOH     H1 2065  -0.030   0.229   1.627 -0.2588  0.7306 -0.4328
  677HOH     H2 2066   0.095   0.245   1.543  0.9401  0.0573  1.1219
  678HOH      O 2067   1.112   1.502   0.165 -0.4663  0.4964  0.3369
  678HOH     H1 2068   1.075   1.526   0.250 -0.5752 -0.6219  0.6271
  678HOH     H2 2069   1.081   1.413   0.149  0.5213  0.2386 -0.3241
  679HOH      O 2070   2.811   0.727   0.717  0.1465  0.8835 -0.5220
  679HOH     H1 2071   2.744   0.779   0.761  0.2805  0.6335 -0.0018
  679HOH     H2 2072   2.888   0.783   0.717  0.3589  0.6223  0.2510
  680HOH      O 2073   0.744   1.404   2.878 -0.0935 -0.0642  0.5058
  680HOH     H1 2074   0.745   1.353   2.960  0.0191 -0.0539  0.5113
  680HOH     H2 2075   0.831   1.443   2.874 -0.2081  0.1933  0.5405
  681HOH      O 2076   0.790   2.661   0.537 -0.3968 -0.9927 -0.0372
  681HOH     H1 2077   0.849   2.706   0.597 -0.4212 -0.1806 -0.5951
  681HOH     H2 2078   0.703   2.693   0.560 -0.3717 -0.4053 -0.7149
  682HOH      O 2079   2.705   0.419   0.256 -0.1117 -0.6854 -0.7321
  682HOH     H1 2080   2.615   0.416   0.223 -0.4969 -0.6257  0.2524
  682HOH     H2 2081   2.713   0.506   0.295  0.3822 -0.6931 -0.8028
  683HOH      O 2082   1.417   0.532   1.024 -0.4154  0.0505 -0.1785
  683HOH     H1 2083   1.502   0.498   0.998 -0.0191  0.2341  0.7741
  683HOH     H2 2084   1.376   0.459   1.072  0.2850  0.6894  1.5489
  684HOH      O 2085   2.437   0.723   2.657  0.0059  0.4955  0.0839
  684HOH     H1 2086   2.527   0.750   2.639 -0.2538  0.7597 -0.9648
  684HOH     H2 2087   2.421   0.652   2.595 -0.7664  1.0219 -0.3535
  685HOH      O 2088   1.173   1.203   0.802 -0.3624  0.4193 -0.0097
  685HOH     H1 2089   1.211   1.208   0.890 -0.1559  0.9398 -0.1231
  685HOH     H2 2090   1.151   1.294   0.780 -1.8075  0.1471  0.1060
  686HOH      O 2091   0.416   0.848   2.146  0.3421  0.2673  0.3104
  686HOH     H1 2092   0.506   0.823   2.123  0.1930  0.0191 -0.0335
  686HOH     H2 2093   0.389   0.906   2.075  0.1222  0.0797  0.2394
  687HOH      O 2094   0.288   2.810   2.710  0.1602 -0.1424  1.1138
  687HOH     H1 2095   0.336   2.746   2.657 -0.0284  1.6362 -1.6079
  687HOH     H2 2096   0.201   2.773   2.721 -0.2338 -0.1632 -1.1766
  688HOH      O 2097   0.868   0.498   2.958  0.1524  0.0595 -0.1331
  688HOH     H1 2098   0.897   0.527   2.872 -0.1337 -0.7461 -0.5251
  688HOH     H2 2099   0.860   0.403   2.950 -0.2735  0.0055  0.6638
  689HOH      O 2100   0.082   2.099   1.408  0.1101 -0.4006  0.6787
  689HOH     H1 2101   0.064   2.139   1.323 -0.8714  0.0676  1.0743
  689HOH     H2 2102   0.175   2.113   1.422  0.1661  0.0604 -0.0502
  690HOH      O 2103   2.417   0.276   2.424 -0.5115  0.3521  0.0682
  690HOH     H1 2104   2.333   0.236   2.403 -0.3577  0.1621 -0.1974
  690HOH     H2 2105   2.424   0.270   2.519 -0.7929  0.3600  0.0897
  691HOH      O 2106   2.691   0.255   1.778  0.1473  0.4748  0.1700
  691HOH     H1 2107   2.750   0.328   1.793  0.5354  0.2659 -0.2938
  691HOH     H2 2108   2.663   0.228   1.866  0.9897  0.3782  0.4285
  692HOH      O 2109   1.879   1.935   1.345 -0.3382 -0.4007  0.3052
  692HOH     H1 2110   1.875   1.942   1.249 -1.2354  0.0223  0.3505
  692HOH     H2 2111   1.971   1.947   1.366 -0.0554 -0.9400 -0.5309
  693HOH      O 2112   2.071   0.987   1.570  0.5730  0.5099  0.1249
  693HOH     H1 2113   2.136   0.924   1.601  0.8285  0.7293  0.0408
  693HOH     H2 2114   2.021   1.010   1.648  0.3523  0.0622  0.1221
  694HOH      O 2115   1.847   2.761   0.784  0.7062 -0.1077  0.0175
  694HOH     H1 2116   1.918   2.700   0.764  1.5402  0.7889  0.0993
  694HOH     H2 2117   1.891   2.842   0.810 -0.3049  0.8675 -1.0185
  695HOH      O 2118   2.481   2.562   2.445 -0.3081 -0.6808  0.5803
  695HOH     H1 2119   2.439   2.586   2.528 -0.4840 -1.2209  0.6557
  695HOH     H2 2120   2.435   2.483   2.417 -0.4703 -0.3331 -0.1992
  696HOH      O 2121   2.028   1.385   0.376  0.2022  0.1008 -0.0711
  696HOH     H1 2122   1.978   1.304   0.362 -0.0862  0.3169 -0.3190
  696HOH     H2 2123   2.120   1.358   0.371  0.1240 -0.0565 -1.1833
  697HOH      O 2124   1.056   1.262   0.517 -0.8343 -0.8780 -0.2105
  697HOH     H1 2125   1.000   1.257   0.594 -0.1730  0.8073  0.5003
  697HOH     H2 2126   1.121   1.193   0.530 -0.8956 -0.8022  0.6444
  698HOH      O 2127   1.529   1.410   2.192  0.1342  0.2097  0.3371
  698HOH     H1 2128   1.504   1.422   2.100  0.4390 -1.2323  0.0235
  698HOH     H2 2129   1.462   1.458   2.241 -0.3677  0.5371 -0.6194
  699HOH      O 2130   1.704   1.246   2.032 -0.9529  0.3063  0.4832
  699HOH     H1 2131   1.748   1.309   1.975  0.0204 -0.7497 -0.0406
  699HOH     H2 2132   1.741   1.262   2.119 -0.0657 -0.0381  0.1972
  700HOH      O 2133   2.926   0.550   1.613  0.1873 -0.4714 -0.4700
  700HOH     H1 2134   2.855   0.576   1.554  0.3671  0.6339 -0.2505
  700HOH     H2 2135   2.881   0.507   1.686 -0.3156  0.4688 -0.1896
  701HOH      O 2136   0.512   1.480   1.011  0.1956  0.1191 -0.4675
  701HOH     H1 2137   0.440   1.515   0.959  0.3870  0.2771 -0.6241
  701HOH     H2 2138   0.581   1.460   0.948  0.4391  0.3357 -0.2753
  702HOH      O 2139   2.854   1.629   2.437  0.5651  0.2363  0.8786
  702HOH     H1 2140   2.946   1.609   2.419  0.5362 -0.0091  0.9984
  702HOH     H2 2141   2.811   1.544   2.438  0.3562  0.3421  0.9359
  703HOH      O 2142   1.974   1.596   2.476 -0.1101  0.2247  0.0346
  703HOH     H1 2143   2.031   1.562   2.408 -0.3041  0.2321 -0.1327
  703HOH     H2 2144   1.933   1.518   2.515  0.8268  0.1211  0.8993
  704HOH      O 2145   2.569   0.161   0.191 -0.5512  0.3707 -0.0098
  704HOH     H1 2146   2.541   0.247   0.160 -0.1160  0.6884  0.4609
  704HOH     H2 2147   2.488   0.117   0.217 -0.7410  0.7884  0.1140
  705HOH      O 2148   0.924   0.608   1.578  0.0549 -0.2933 -0.6952
  705HOH     H1 2149   0.844   0.584   1.624  0.6661 -1.5680 -0.2126
  705HOH     H2 2150   0.906   0.586   1.487 -0.4469  0.3230 -0.7632
  706HOH      O 2151   0.393   0.792   1.339 -0.0018 -0.1032  0.1300
  706HOH     H1 2152   0.420   0.717   1.391 -0.0356  0.0706  0.3981
  706HOH     H2 2153   0.472   0.846   1.331 -0.4006  0.8075  1.5825
  707HOH      O 2154   0.658   2.942   1.416 -0.2691  0.2603  0.2821
  707HOH     H1 2155   0.621   3.005   1.478 -0.6081  1.6944 -1.2401
  707HOH     H2 2156   0.585   2.884   1.394 -0.0149 -0.6005  1.5254
  708HOH      O 2157   0.874   2.158   1.632 -0.0914  0.3198  0.3893
  708HOH     H1 2158   0.946   2.125   1.578 -0.1322 -0.7070  0.9069
  708HOH     H2 2159   0.861   2.248   1.603 -0.1136 -0.1615 -1.2925
  709HOH      O 2160   0.312   0.070   1.287  0.1141  0.3176  0.6167
  709HOH     H1 2161   0.313   0.052   1.381 -0.2206 -0.0215  0.5645
  709HOH     H2 2162   0.220   0.086   1.267  0.1271  0.0216  0.2874
  710HOH      O 2163   2.532   1.461   0.087  0.2692  0.2954 -0.2278
  710HOH     H1 2164   2.484   1.540   0.058  0.9269  0.7111 -0.2215
  710HOH     H2 2165   2.464   1.394   0.093 -0.1219  0.5102 -1.4977
  711HOH      O 2166   1.215   1.037   0.576 -0.2847 -0.8923 -0.8793
  711HOH     H1 2167   1.243   0.947   0.597  0.9030 -0.3398  0.1582
  711HOH     H2 2168   1.189   1.074   0.660 -0.5467 -0.1768 -1.2589
  712HOH      O 2169   2.991   0.174   1.244 -0.1743 -0.0467  0.7493
  712HOH     H1 2170   2.953   0.248   1.197  0.2310 -0.2896  0.0020
  712HOH     H2 2171   2.917   0.119   1.266 -0.3299 -0.2904 -0.2807
  713HOH      O 2172   1.246   1.066   2.738  0.2324  0.4022  0.6958
  713HOH     H1 2173   1.283   1.072   2.826 -0.3952  0.2405  0.9813
  713HOH     H2 2174   1.156   1.098   2.748  0.4046  1.2112 -0.0639
  714HOH      O 2175   0.862   0.940   1.187  0.7928 -0.3487 -0.0732
  714HOH     H1 2176   0.929   1.009   1.189  0.8089 -0.3559 -0.3192
  714HOH     H2 2177   0.912   0.859   1.175  0.6996 -0.2817 -1.0737
  715HOH      O 2178   0.639   2.705   1.152 -0.0001 -0.6590 -0.1865
  715HOH     H1 2179   0.726   2.681   1.186  0.5923  0.4012 -0.8220
  715HOH     H2 2180   0.658   2.766   1.081 -1.2991  0.0589  0.0235
  716HOH      O 2181   2.115   1.463   1.432  0.1304 -0.1655  0.7923
  716HOH     H1 2182   2.197   1.511   1.441 -0.2024  0.7550 -0.5122
  716HOH     H2 2183   2.109   1.443   1.338 -1.1765 -0.0962  0.8214
  717HOH      O 2184   2.811   0.896   0.185  0.2626 -1.3263 -0.0748
  717HOH     H1 2185   2.805   0.901   0.089  0.0153  0.5091 -0.0462
  717HOH     H2 2186   2.892   0.943   0.206 -0.4598 -0.2959  0.6200
  718HOH      O 2187   2.256   0.444   1.835  0.3526  0.1092 -0.4450
  718HOH     H1 2188   2.175   0.480   1.799  0.6209  0.6860 -0.5025
  718HOH     H2 2189   2.236   0.352   1.852 -0.4028  0.3012 -0.1877
  719HOH      O 2190   1.849   1.369   2.539  0.1958 -0.0489 -0.0054
  719HOH     H1 2191   1.886   1.300   2.594  0.2803 -0.3190 -0.3972
  719HOH     H2 2192   1.788   1.415   2.597  0.5563 -0.0905  0.4224
  720HOH      O 2193   1.600   2.132   1.561  0.6271 -0.1275 -0.1191
  720HOH     H1 2194   1.549   2.141   1.642 -0.0454  0.7078 -0.5958
  720HOH     H2 2195   1.650   2.214   1.555  0.3824 -0.0106 -0.7191
  721HOH      O 2196   2.306   1.426   0.482  0.5268 -0.2349 -0.3750
  721HOH     H1 2197   2.333   1.507   0.439 -0.0160 -0.3814 -1.0160
  721HOH     H2 2198   2.333   1.437   0.573 -0.7360  1.2578 -0.1017
  722HOH      O 2199   0.715   1.577   0.821 -0.7911  0.1571  0.3111
  722HOH     H1 2200   0.773   1.503   0.801  0.0581  0.8660 -0.0350
  722HOH     H2 2201   0.766   1.630   0.883 -1.0161  0.8622 -0.0884
  723HOH      O 2202   1.984   2.752   2.338 -0.3496  0.8712  0.5645
  723HOH     H1 2203   1.922   2.680   2.325 -0.4975  1.1161 -0.1929
  723HOH     H2 2204   2.026   2.763   2.253  0.1967  1.2117  0.8647
  724HOH      O 2205   1.358   2.247   0.663 -0.5036  0.5137  0.6214
  724HOH     H1 2206   1.335   2.330   0.704 -1.6096 -0.0305  1.2038
  724HOH     H2 2207   1.278   2.220   0.617  0.1108  0.1853 -0.3164
  725HOH      O 2208   1.556   0.802   0.526 -0.3139  0.2890  0.4782
  725HOH     H1 2209   1.511   0.749   0.459  0.2355  0.8405 -0.3684
  725HOH     H2 2210   1.647   0.804   0.497 -0.2214  1.2559  0.7711
  726HOH      O 2211   2.835   2.699   2.048 -0.2259  0.5463 -0.5545
  726HOH     H1 2212   2.755   2.662   2.086  0.5176 -0.5125  0.0873
  726HOH     H2 2213   2.881   2.738   2.122  0.3990  0.0643 -0.6715
  727HOH      O 2214   0.460   2.423   2.360 -0.0054  0.3724  0.3330
  727HOH     H1 2215   0.454   2.469   2.277  0.6387 -0.1587 -0.0257
  727HOH     H2 2216   0.405   2.346   2.349 -0.2592  0.5182  0.5587
  728HOH      O 2217   2.124   0.983   0.105  0.1105 -0.4068 -0.0445
  728HOH     H1 2218   2.183   1.028   0.045 -0.0901  0.9472  0.6903
  728HOH     H2 2219   2.042   0.973   0.056  0.4196 -0.7408 -0.4996
  729HOH      O 2220   1.002   2.388   1.815 -0.0572  0.2806  0.6707
  729HOH     H1 2221   0.965   2.300   1.823  0.1967  0.2279  1.5633
  729HOH     H2 2222   1.094   2.373   1.793 -0.4589  0.4107 -1.5638
  730HOH      O 2223   1.054   2.922   1.260  0.5376  0.1247 -0.2673
  730HOH     H1 2224   1.134   2.916   1.209  0.7642  0.6422  0.0135
  730HOH     H2 2225   0.996   2.977   1.208  0.1485 -0.6803 -0.7227
  731HOH      O 2226   1.450   1.506   1.593  0.0320 -0.3805 -0.3239
  731HOH     H1 2227   1.393   1.436   1.625 -0.2190  0.1870  0.5101
  731HOH     H2 2228   1.502   1.533   1.669 -0.3192  0.7540 -0.4436
  732HOH      O 2229   0.611   0.729   2.465 -0.0241  1.2396 -0.0307
  732HOH     H1 2230   0.698   0.747   2.429 -0.0027  1.2865  0.0448
  732HOH     H2 2231   0.576   0.660   2.409  0.5436  0.3457  0.6521
  733HOH      O 2232   0.449   0.809   0.817 -0.2369 -0.4359  0.0533
  733HOH     H1 2233   0.446   0.891   0.769 -1.0479 -0.7978 -0.5516
  733HOH     H2 2234   0.402   0.826   0.899 -0.9429 -0.4468 -0.3380
  734HOH      O 2235   0.827   0.295   1.929  0.4148  0.2637 -0.1868
  734HOH     H1 2236   0.792   0.374   1.887  0.0436 -0.2098 -0.8185
  734HOH     H2 2237   0.779   0.224   1.888  0.5695 -0.2852  0.5406
  735HOH      O 2238   0.531   0.716   0.203 -0.4157  0.3125  0.2016
  735HOH     H1 2239   0.480   0.648   0.159 -0.8738  0.6407  0.2078
  735HOH     H2 2240   0.620   0.704   0.172 -0.5621 -0.0469 -0.0911
  736HOH      O 2241   1.533   1.539   1.943  0.2310 -0.5532  0.8151
  736HOH     H1 2242   1.594   1.605   1.977 -0.1363 -0.1474  0.6968
  736HOH     H2 2243   1.588   1.479   1.893  0.4665  0.1483  0.1930
  737HOH      O 2244  -0.013   1.496   1.984 -0.4878 -0.0405  0.4904
  737HOH     H1 2245   0.069   1.494   1.936 -0.4582 -0.9811  0.5502
  737HOH     H2 2246  -0.039   1.588   1.983  1.1672  0.5293  1.5318
  738HOH      O 2247   1.295   0.517   2.526  0.3791  0.2336 -0.3386
  738HOH     H1 2248   1.341   0.493   2.445  0.8387  1.2296 -0.4065
  738HOH     H2 2249   1.274   0.609   2.515 -0.8681  0.0395  0.0883
  739HOH      O 2250   0.701   1.441   1.527 -0.1460 -0.3314 -0.2508
  739HOH     H1 2251   0.683   1.351   1.556 -0.4441 -0.0522  0.4696
  739HOH     H2 2252   0.615   1.483   1.523  0.0845  0.2775  0.6759
  740HOH      O 2253   0.669   0.056   0.546  0.4509 -0.2621 -0.1446
  740HOH     H1 2254   0.682   0.040   0.639 -0.0098 -0.4556 -0.1083
  740HOH     H2 2255   0.756   0.075   0.512  0.5644  0.2560  0.4101
  741HOH      O 2256   1.778   0.498   0.478 -0.9223 -0.3570 -0.4923
  741HOH     H1 2257   1.786   0.524   0.386 -0.6404 -0.3634 -0.4719
  741HOH     H2 2258   1.756   0.578   0.525  2.2044  0.5066 -0.0731
  742HOH      O 2259   1.905   0.621   0.807 -0.4406  0.3086  0.1663
  742HOH     H1 2260   1.953   0.589   0.731  0.9840 -1.1558  1.5251
  742HOH     H2 2261   1.828   0.564   0.814 -0.2493  0.0455  0.1469
  743HOH      O 2262   2.351   0.940   0.550  0.3775  0.0326 -0.4747
  743HOH     H1 2263   2.287   0.916   0.483  0.2019  0.4019 -0.4449
  743HOH     H2 2264   2.332   0.880   0.623  0.9665 -0.7776 -0.9639
  744HOH      O 2265   2.433   2.675   1.976  0.6840  0.2752  0.1099
  744HOH     H1 2266   2.487   2.636   1.908  0.8937  0.5829  0.0971
  744HOH     H2 2267   2.446   2.770   1.966 -0.2371  0.3863 -0.2189
  745HOH      O 2268   0.700   1.837   0.139 -0.0578  0.0027  0.1450
  745HOH     H1 2269   0.770   1.849   0.203  0.4813 -0.6118 -0.3075
  745HOH     H2 2270   0.619   1.853   0.189  0.2255 -1.8455  1.4288
  746HOH      O 2271   1.058   2.237   1.397  0.8975 -0.6127 -0.4512
  746HOH     H1 2272   1.041   2.160   1.342  0.8246 -0.2832 -0.9039
  746HOH     H2 2273   1.038   2.312   1.340  0.3486 -0.2594  0.1852
  747HOH      O 2274   0.387   0.319   0.721  0.3896  0.5372  0.0694
  747HOH     H1 2275   0.393   0.274   0.637  0.4292  0.6227  0.0258
  747HOH     H2 2276   0.411   0.410   0.701  0.1021  0.6269  0.1113
  748HOH      O 2277   0.240   1.821   0.323 -0.2954 -0.2056 -0.4537
  748HOH     H1 2278   0.147   1.838   0.341 -0.0116  0.5807  0.4868
  748HOH     H2 2279   0.256   1.734   0.359 -0.5349 -0.0643  0.0148
  749HOH      O 2280   0.415   0.597   1.560  0.3379  0.2526  0.2797
  749HOH     H1 2281   0.474   0.645   1.617 -0.0537  0.8581  0.2027
  749HOH     H2 2282   0.328   0.612   1.597  0.1551  0.0326 -0.0449
  750HOH      O 2283   0.933   2.701   2.550  0.3364  1.3923  0.2844
  750HOH     H1 2284   0.999   2.760   2.586  1.5688  0.3831 -0.1558
  750HOH     H2 2285   0.928   2.726   2.457  1.1466  0.6368  0.0062
  751HOH      O 2286   1.928   2.259   2.431 -0.2826 -0.1208 -0.1886
  751HOH     H1 2287   1.968   2.277   2.517 -0.4955 -0.5798  0.0145
  751HOH     H2 2288   1.996   2.212   2.383 -0.5164 -0.8095  0.1202
  752HOH      O 2289   1.467   0.240   0.202  0.4048 -0.3622  0.2121
  752HOH     H1 2290   1.405   0.228   0.274  0.6494  0.5149  0.5992
  752HOH     H2 2291   1.420   0.293   0.138  0.5522 -0.1915  0.2415
  753HOH      O 2292   0.253   2.392   1.934  0.3614  0.2455 -0.1749
  753HOH     H1 2293   0.237   2.299   1.920  1.3485  0.0036  0.1593
  753HOH     H2 2294   0.313   2.417   1.864 -0.3431  0.7935 -0.6122
  754HOH      O 2295   1.743   1.981   0.873  0.5903 -0.4033 -0.3437
  754HOH     H1 2296   1.813   2.024   0.922  0.3827  0.9144 -1.0911
  754HOH     H2 2297   1.686   1.944   0.940  0.6635  0.7636  0.4311
  755HOH      O 2298   0.356   2.983   2.471  0.4800 -0.2826  0.0731
  755HOH     H1 2299   0.343   2.948   2.559  0.5969  0.8429  0.5759
  755HOH     H2 2300   0.291   2.939   2.417 -0.5089 -0.0521  1.0166
  756HOH      O 2301   2.655   1.989   2.035  0.4547 -0.2527 -0.3623
  756HOH     H1 2302   2.565   1.979   2.004  0.4218  0.0399 -0.3592
  756HOH     H2 2303   2.676   2.081   2.021  0.4661 -0.1207  0.4069
  757HOH      O 2304   0.118   0.822   1.434  0.3540  0.8299 -0.0317
  757HOH     H1 2305   0.105   0.785   1.522  0.3502  0.4691 -0.1817
  757HOH     H2 2306   0.213   0.829   1.426  0.4334 -0.2948 -0.4545
  758HOH      O 2307   0.570   2.097   1.492 -0.3638 -0.5943  0.3083
  758HOH     H1 2308   0.601   2.187   1.480 -0.7531 -0.5589 -0.5748
  758HOH     H2 2309   0.649   2.048   1.515  0.0342 -0.1844 -0.1181
  759HOH      O 2310   0.886   2.685   1.246  0.9617  0.2612  0.1090
  759HOH     H1 2311   0.910   2.777   1.233  0.2731  0.7777  1.8773
  759HOH     H2 2312   0.942   2.656   1.319  0.3389 -0.3313  0.3762
  760HOH      O 2313   2.044   0.723   1.198 -0.3036  0.0174  0.4698
  760HOH     H1 2314   2.021   0.745   1.108 -0.0265 -0.2660  0.3256
  760HOH     H2 2315   2.016   0.799   1.250  0.1206  0.4579  0.0641
  761HOH      O 2316   1.416   0.613   0.357  0.2350 -0.5252 -0.1105
  761HOH     H1 2317   1.374   0.632   0.273 -0.1132  0.9983  0.3337
  761HOH     H2 2318   1.345   0.584   0.413  0.3928 -1.1362 -0.2184
  762HOH      O 2319   0.350   1.438   0.499  0.6703  0.3857  0.3497
  762HOH     H1 2320   0.320   1.460   0.411  1.5518  1.3079  0.2371
  762HOH     H2 2321   0.343   1.520   0.548 -1.0810 -0.3910  1.5907
  763HOH      O 2322   0.905   0.568   1.018 -0.1142 -0.1310  0.2007
  763HOH     H1 2323   0.941   0.639   1.071 -0.1338 -0.0016  0.0418
  763HOH     H2 2324   0.847   0.520   1.078 -0.6002  0.3703  0.1442
  764HOH      O 2325   1.239   0.258   2.071  0.0783 -0.4661  0.6368
  764HOH     H1 2326   1.302   0.329   2.063  0.2679 -0.5761  1.1009
  764HOH     H2 2327   1.171   0.293   2.129 -0.4094 -0.2743 -0.0157
  765HOH      O 2328   1.856   1.948   0.598  0.1997  0.0322  0.1629
  765HOH     H1 2329   1.813   1.993   0.525 -0.7285 -1.0063  0.0218
  765HOH     H2 2330   1.801   1.966   0.674 -0.2617 -0.9096  0.0792
  766HOH      O 2331   0.181   1.955   2.484 -0.2068 -0.2362  0.3051
  766HOH     H1 2332   0.214   1.983   2.570  0.1792 -0.8365  0.3707
  766HOH     H2 2333   0.255   1.909   2.444 -0.0912  0.7789 -0.7343
  767HOH      O 2334   1.644   2.421   1.288  0.3083 -0.8413 -0.7664
  767HOH     H1 2335   1.644   2.486   1.217 -1.0338  0.1751  0.0526
  767HOH     H2 2336   1.567   2.367   1.269 -0.8687  0.2467  0.4674
  768HOH      O 2337   2.233   2.641   1.037  0.0243  0.0459  0.0071
  768HOH     H1 2338   2.298   2.582   1.074 -1.2130 -0.7911  1.0593
  768HOH     H2 2339   2.257   2.727   1.070  0.5963 -0.2426  0.3668
  769HOH      O 2340   1.191   2.817   2.603  0.3282 -0.0497 -0.4774
  769HOH     H1 2341   1.276   2.860   2.594 -0.1487  1.3155  0.6909
  769HOH     H2 2342   1.192   2.782   2.692 -0.0111 -0.8727 -0.7777
  770HOH      O 2343   2.080   1.126   1.142  0.2052 -0.6853  0.0811
  770HOH     H1 2344   2.032   1.059   1.191  0.3869 -0.6466  0.3123
  770HOH     H2 2345   2.137   1.167   1.206 -0.4833  0.2492  0.1292
  771HOH      O 2346   0.635   0.340   0.455 -0.4016  0.0436  0.0457
  771HOH     H1 2347   0.584   0.314   0.379 -0.8648  0.3032  0.2635
  771HOH     H2 2348   0.662   0.257   0.495  0.2009 -0.0980 -0.6223
  772HOH      O 2349   0.597   0.965   1.280  0.2514 -0.5777 -0.3688
  772HOH     H1 2350   0.686   0.953   1.247  0.9944  1.2286  0.6770
  772HOH     H2 2351   0.575   1.056   1.257 -0.1681 -0.0458  1.6845
  773HOH      O 2352   2.772   0.890   1.729 -0.0622  0.5749  0.3881
  773HOH     H1 2353   2.768   0.830   1.654  1.1815  0.5718  0.2829
  773HOH     H2 2354   2.807   0.836   1.800  1.1225  1.1518  0.2790
  774HOH      O 2355   1.086   0.078   0.986  0.3557 -0.0938 -0.9950
  774HOH     H1 2356   1.019   0.017   0.954  0.1816 -0.0429 -0.7356
  774HOH     H2 2357   1.160   0.022   1.009  0.1695 -0.2164 -0.6891
  775HOH      O 2358   1.709   1.403   1.750 -0.1317  0.3649 -0.0842
  775HOH     H1 2359   1.794   1.444   1.733  0.5575 -0.5144  0.9360
  775HOH     H2 2360   1.709   1.325   1.694 -0.3325  0.4329 -0.1799
  776HOH      O 2361   2.887   1.291   1.378  0.5363  0.0674  0.1357
  776HOH     H1 2362   2.912   1.205   1.342 -0.2267 -0.1213  0.0274
  776HOH     H2 2363   2.896   1.351   1.304  0.9956  0.0775  0.1908
  777HOH      O 2364   1.526   0.636   1.790  0.2493  0.1148  0.5057
  777HOH     H1 2365   1.593   0.686   1.743  0.4899 -0.2501  0.4563
  777HOH     H2 2366   1.575   0.569   1.838 -0.1408 -0.8576 -0.3766
  778HOH      O 2367   1.295   0.151   2.739  0.2716  0.3606  0.0188
  778HOH     H1 2368   1.349   0.102   2.800  0.8215 -0.8833 -1.3265
  778HOH     H2 2369   1.337   0.137   2.654 -0.9160  1.2403 -0.7772
  779HOH      O 2370   1.167   2.030   1.723  0.0948 -0.0881  0.1151
  779HOH     H1 2371   1.094   2.022   1.784  0.0863  0.2909  0.1634
  779HOH     H2 2372   1.145   1.970   1.652 -0.2272 -0.0343  0.1633
  780HOH      O 2373   0.637   2.003   2.204 -0.2514  0.0655  0.6559
  780HOH     H1 2374   0.698   1.934   2.178 -0.7197 -0.4039  0.7586
  780HOH     H2 2375   0.685   2.054   2.269 -0.0598 -0.4793  0.9636
  781HOH      O 2376   2.256   2.116   1.740  0.0035  0.6309  0.3488
  781HOH     H1 2377   2.164   2.098   1.760  0.2577 -0.9875  0.3711
  781HOH     H2 2378   2.270   2.075   1.654  0.9205 -0.1011  0.8133
  782HOH      O 2379   1.191   1.075   1.516 -0.7430  0.3085  0.3972
  782HOH     H1 2380   1.207   1.022   1.594  1.4526  0.2535  0.0270
  782HOH     H2 2381   1.244   1.154   1.529 -1.1810  0.8014 -0.5877
  783HOH      O 2382   1.712   1.958   2.733 -0.4525  0.2474 -0.3864
  783HOH     H1 2383   1.643   1.892   2.722 -0.6148  0.3639 -0.0662
  783HOH     H2 2384   1.792   1.912   2.707 -0.5166 -0.1835  0.1507
  784HOH      O 2385   2.587   2.260   1.945  0.1740  0.0798  0.2619
  784HOH     H1 2386   2.517   2.242   2.007  0.5368  0.9385  0.9661
  784HOH     H2 2387   2.543   2.280   1.862 -0.3374 -0.6080  0.3562
  785HOH      O 2388   0.473   1.599   1.520 -0.1166 -0.4320  0.4984
  785HOH     H1 2389   0.380   1.578   1.524 -0.1881 -0.2361  0.0232
  785HOH     H2 2390   0.484   1.645   1.437  0.3893 -0.3695  0.5902
  786HOH      O 2391   1.019   1.957   0.904 -0.0480 -0.1591 -0.2178
  786HOH     H1 2392   1.075   1.975   0.829 -0.1454 -0.6508 -0.4174
  786HOH     H2 2393   0.961   2.033   0.910  0.5365  0.2936 -0.0931
  787HOH      O 2394   0.125   0.985   1.007  0.5305  0.5400  0.1690
  787HOH     H1 2395   0.124   0.919   1.076  0.2972  0.2765 -0.0752
  787HOH     H2 2396   0.218   1.004   0.993  0.6261 -0.0300 -0.0210
  788HOH      O 2397   0.921   2.179   0.372  0.4764  0.2282 -0.1624
  788HOH     H1 2398   0.891   2.230   0.297  1.0366  0.4295 -0.2561
  788HOH     H2 2399   0.986   2.234   0.415  0.8082 -0.2399 -0.0400
  789HOH      O 2400   2.468   1.195   1.110 -0.0952  0.7293 -1.2012
  789HOH     H1 2401   2.518   1.248   1.171  0.0267 -0.0881 -0.5613
  789HOH     H2 2402   2.405   1.147   1.164 -0.2957  0.3263 -1.7612
  790HOH      O 2403   2.360   2.286   0.773 -0.1764  0.2322  0.4481
  790HOH     H1 2404   2.421   2.354   0.801 -0.0635  0.1564  0.3874
  790HOH     H2 2405   2.330   2.315   0.686  0.3421 -0.0982  0.1465
  791HOH      O 2406   2.217   1.171   0.475  0.7320  0.2046  0.3308
  791HOH     H1 2407   2.287   1.107   0.488  0.7169  0.3486  1.2868
  791HOH     H2 2408   2.257   1.255   0.497  0.4707  0.3859  0.1240
  792HOH      O 2409   1.648   1.767   0.512  0.2702  0.0995  0.2783
  792HOH     H1 2410   1.698   1.779   0.592  1.2046  0.9852 -0.3875
  792HOH     H2 2411   1.704   1.712   0.457 -0.4940 -0.7608  0.3182
  793HOH      O 2412   2.849   2.669   0.428  0.2432 -0.4116 -0.2134
  793HOH     H1 2413   2.793   2.598   0.396 -0.1265  0.3722 -1.4146
  793HOH     H2 2414   2.793   2.746   0.425  0.9634  0.1350  0.0143
  794HOH      O 2415   1.364   0.711   0.103 -0.2936  0.0245 -0.3905
  794HOH     H1 2416   1.395   0.650   0.036 -0.1504 -0.6249  0.2356
  794HOH     H2 2417   1.293   0.760   0.060 -0.4797 -0.6558 -0.8962
  795HOH      O 2418   1.605   2.929   1.662 -0.2040  0.0898 -0.1247
  795HOH     H1 2419   1.597   2.952   1.755  1.0282 -0.2314  0.0961
  795HOH     H2 2420   1.675   2.864   1.660 -0.2879  0.0068 -1.2719
  796HOH      O 2421   1.452   0.466   2.259  0.2911 -0.1943  0.1349
  796HOH     H1 2422   1.483   0.545   2.214 -0.2135  0.0115  0.1350
  796HOH     H2 2423   1.454   0.398   2.192 -1.3517  0.3128 -0.5293
  797HOH      O 2424   2.109   1.455   1.124  0.1700 -0.2491 -0.0027
  797HOH     H1 2425   2.073   1.400   1.054  0.0143 -0.0617 -0.0699
  797HOH     H2 2426   2.203   1.454   1.109  0.1288 -0.1300 -0.2766
  798HOH      O 2427   2.603   2.496   0.805  0.4264 -0.0292  0.0371
  798HOH     H1 2428   2.614   2.548   0.884 -0.5208  0.3436 -0.0445
  798HOH     H2 2429   2.615   2.558   0.733  0.3919 -0.1644 -0.0872
  799HOH      O 2430   1.001   2.704   0.728  0.1312 -0.0799 -0.1006
  799HOH     H1 2431   0.949   2.774   0.768  0.0697  0.2481 -0.7294
  799HOH     H2 2432   1.089   2.741   0.721 -0.0308  0.1697 -0.9736
  800HOH      O 2433   0.741   1.776   1.064  0.2778  0.2094  0.0415
  800HOH     H1 2434   0.649   1.762   1.038  0.3709 -0.3089 -0.0436
  800HOH     H2 2435   0.772   1.688   1.087  0.4555  0.5186  1.0843
  801HOH      O 2436   2.006   0.298   1.612  0.3150 -0.3555 -0.3901
  801HOH     H1 2437   1.956   0.251   1.546 -0.0347 -0.1221 -0.2989
  801HOH     H2 2438   2.090   0.317   1.570 -0.1253  0.3459 -1.0097
  802HOH      O 2439   2.356   1.007   2.764 -0.2797  0.3196 -0.1662
  802HOH     H1 2440   2.435   1.035   2.716 -0.1425 -0.4808 -0.4377
  802HOH     H2 2441   2.389   0.955   2.837 -0.5461 -0.0466 -0.2983
  803HOH      O 2442   2.811   2.168   2.612  0.3104  0.4017 -0.3274
  803HOH     H1 2443   2.832   2.138   2.701  0.3173  0.6940 -0.2294
  803HOH     H2 2444   2.805   2.087   2.561 -0.9078  0.1308  0.1833
  804HOH      O 2445   0.479   2.790   1.843  0.0393 -0.4156  0.3872
  804HOH     H1 2446   0.486   2.726   1.773 -0.4658 -0.3338  0.2595
  804HOH     H2 2447   0.390   2.824   1.837  0.0917 -0.1707  0.8615
  805HOH      O 2448   0.443   1.692   2.099  0.3377 -0.2129  0.5508
  805HOH     H1 2449   0.417   1.717   2.010 -0.1567  0.1233  0.7793
  805HOH     H2 2450   0.478   1.604   2.090  1.3463  0.2224 -0.1507
  806HOH      O 2451   0.242   1.691   2.805  0.0659 -0.0168  0.3566
  806HOH     H1 2452   0.318   1.665   2.857 -0.1344 -0.0991  0.6109
  806HOH     H2 2453   0.239   1.786   2.812  0.8677  0.1172 -0.6680
  807HOH      O 2454   0.404   0.066   0.961  0.2200  0.3575 -0.3887
  807HOH     H1 2455   0.326   0.085   0.909  0.1205 -0.0264 -0.3856
  807HOH     H2 2456   0.374   0.003   1.027  0.5763  0.0650 -0.5049
  808HOH      O 2457   0.390   1.697   0.602 -0.3732  0.3265  0.3264
  808HOH     H1 2458   0.475   1.733   0.629 -0.0260 -0.6140  0.5849
  808HOH     H2 2459   0.329   1.770   0.610  0.3159  0.8921  0.6512
  809HOH      O 2460   0.578   1.278   0.566 -0.0779 -0.0352 -0.2931
  809HOH     H1 2461   0.501   1.334   0.556 -0.1837 -0.1497 -0.1458
  809HOH     H2 2462   0.559   1.201   0.512  0.4736  0.4679 -1.2487
  810HOH      O 2463   1.096   2.717   2.328  0.1358 -0.2181  0.3733
  810HOH     H1 2464   1.129   2.749   2.412 -0.2365  0.9108  0.1243
  810HOH     H2 2465   1.090   2.795   2.273 -0.1032 -0.8513 -0.5524
  811HOH      O 2466   2.547   2.912   2.714  0.5867 -0.0032 -0.0782
  811HOH     H1 2467   2.535   2.998   2.673 -1.7882 -0.1072  0.1560
  811HOH     H2 2468   2.578   2.932   2.802 -0.6559  0.7461  0.2394
  812HOH      O 2469   0.255   2.825   1.055 -0.6068 -0.0184 -0.5253
  812HOH     H1 2470   0.274   2.732   1.047 -0.7821 -0.0426 -0.6989
  812HOH     H2 2471   0.224   2.836   1.144  0.6358  0.1039 -0.0753
  813HOH      O 2472   1.221   0.786   2.330 -0.1421  0.6776 -0.2608
  813HOH     H1 2473   1.271   0.814   2.407 -1.8008  0.6003  0.9448
  813HOH     H2 2474   1.194   0.868   2.289 -0.5192  0.7784  0.1629
  814HOH      O 2475   0.329   1.161   2.700  0.2042  0.0463  0.0403
  814HOH     H1 2476   0.251   1.112   2.676  0.2393  0.6757 -1.5815
  814HOH     H2 2477   0.379   1.168   2.619  2.0417 -0.4238  1.0265
  815HOH      O 2478   0.219   2.638   0.780 -0.2685 -0.1762  0.1682
  815HOH     H1 2479   0.290   2.641   0.844 -0.5528 -0.7535  0.5366
  815HOH     H2 2480   0.217   2.725   0.740  1.5941 -0.5169 -0.9197
  816HOH      O 2481   2.056   0.600   1.705 -0.1194  0.5071 -0.3440
  816HOH     H1 2482   1.997   0.525   1.713  0.7230 -0.1436  0.0366
  816HOH     H2 2483   2.096   0.590   1.618  1.0459 -0.3299  0.2425
  817HOH      O 2484   1.040   1.233   0.104 -0.5758  0.4828  0.1220
  817HOH     H1 2485   1.056   1.154   0.156 -0.6872  0.4093  0.0468
  817HOH     H2 2486   1.038   1.201   0.013 -0.6287  0.5709  0.0920
  818HOH      O 2487   0.705   0.446   2.554 -0.2341 -0.5062 -0.0603
  818HOH     H1 2488   0.700   0.350   2.558  0.4111 -0.5460  0.0319
  818HOH     H2 2489   0.771   0.463   2.486  0.2424 -0.1544  0.4764
  819HOH      O 2490   1.624   0.217   1.529  0.2477  0.0080  0.4127
  819HOH     H1 2491   1.592   0.249   1.614 -1.0055  1.1212 -0.3912
  819HOH     H2 2492   1.635   0.122   1.542 -0.1412  0.0992  1.7427
  820HOH      O 2493   0.789   1.798   2.115 -0.2520  0.0521  0.6482
  820HOH     H1 2494   0.716   1.741   2.139 -0.4153  0.1442  0.3807
  820HOH     H2 2495   0.867   1.748   2.136 -0.3901 -0.3379  0.2632
  821HOH      O 2496   1.951   2.557   2.604 -0.5319 -0.0822 -0.3983
  821HOH     H1 2497   1.978   2.510   2.525  0.8939 -0.5050  0.2696
  821HOH     H2 2498   1.954   2.649   2.578  1.2553 -0.1118 -0.5679
  822HOH      O 2499   1.665   0.105   0.869 -0.2478  0.1252 -0.2450
  822HOH     H1 2500   1.675   0.144   0.783  0.4074 -1.2955 -0.8639
  822HOH     H2 2501   1.745   0.056   0.884 -0.0775  0.7654  1.4603
  823HOH      O 2502   2.599   1.427   2.780 -0.1650  0.0025  0.0304
  823HOH     H1 2503   2.691   1.406   2.761 -0.1384 -0.1478  0.3053
  823HOH     H2 2504   2.603   1.473   2.864 -0.2281  1.0464 -0.5041
  824HOH      O 2505   1.413   0.028   2.496  0.0687  0.6009  0.1420
  824HOH     H1 2506   1.507   0.031   2.479  0.2568 -0.5643  0.7433
  824HOH     H2 2507   1.373   0.038   2.410  0.7614  0.6123 -0.1934
  825HOH      O 2508   1.111   0.002   2.256 -0.1870 -0.0493 -0.8678
  825HOH     H1 2509   1.074   0.070   2.199  0.3740  0.4406 -0.6661
  825HOH     H2 2510   1.063   0.012   2.338  0.6049  0.8321 -0.4832
  826HOH      O 2511   0.344   0.240   0.468  0.2657 -0.8638 -0.0581
  826HOH     H1 2512   0.396   0.217   0.391 -0.0972 -0.1945 -0.5261
  826HOH     H2 2513   0.260   0.199   0.453 -0.3809  0.5920 -0.8911
  827HOH      O 2514   2.666   0.822   1.069  0.4094  0.3502 -0.0298
  827HOH     H1 2515   2.728   0.893   1.057  0.9846 -0.1575 -0.1766
  827HOH     H2 2516   2.720   0.743   1.070 -0.2827 -0.1590 -0.6982
  828HOH      O 2517   2.514   2.690   0.619  0.3063  0.5605 -0.5885
  828HOH     H1 2518   2.503   2.774   0.665  0.3542  0.2511  0.0155
  828HOH     H2 2519   2.532   2.714   0.528  0.1014  1.1985 -0.4706
  829HOH      O 2520   0.894   2.575   1.641  0.1555  0.4268 -0.7685
  829HOH     H1 2521   0.962   2.643   1.636  0.0849  0.5570 -0.1326
  829HOH     H2 2522   0.932   2.508   1.697 -0.2532  0.5228 -0.3652
  830HOH      O 2523   2.359   0.405   0.732 -0.3987  0.4816  0.4969
  830HOH     H1 2524   2.332   0.340   0.667 -0.5836  1.0311  0.0104
  830HOH     H2 2525   2.428   0.455   0.689 -0.2141  0.5753  0.8897
  831HOH      O 2526   1.929   1.097   2.391  0.0826 -0.1074 -0.3320
  831HOH     H1 2527   1.867   1.115   2.462  0.9913 -0.2597  0.5414
  831HOH     H2 2528   1.878   1.048   2.327 -0.5040 -1.0908  0.7938
  832HOH      O 2529   0.253   0.236   1.799 -0.8382 -0.5326 -0.4058
  832HOH     H1 2530   0.215   0.202   1.718 -0.5316 -0.4589 -0.5850
  832HOH     H2 2531   0.193   0.304   1.828 -1.3116 -1.0201 -0.1988
  833HOH      O 2532   0.872   2.928   0.840 -0.1150 -0.7023  0.5946
  833HOH     H1 2533   0.873   3.008   0.788 -0.1609 -1.1336 -0.0898
  833HOH     H2 2534   0.779   2.910   0.853 -0.1060 -0.6988  0.6632
   2.95972   2.95972   2.95972
