# Supplementary material for: Broadening the Scope of Binding Free Energy Calculations Using a Separated Topologies Approach
Source: J Chem Theory Comput. 2023 Jul 24;19(15):5058–76. doi: 10.1021/acs.jctc.3c00282 (PMC10413862; doi:10.1021/acs.jctc.3c00282)
Supplement: Supplementary file 2 — ct3c00282_si_002.zip [file ct3c00282_si_002.zip › SI_paper/MALT1/input/1832577-09-9/complex.gro]

GROningen MAchine for Chemical Simulation
76222
    1ACE      C    1   6.855   6.110   6.546  0.5386 -1.0280 -0.9694
    1ACE      O    2   6.819   6.207   6.480 -0.0644 -1.0646  0.5649
    1ACE    CH3    3   6.829   6.117   6.704 -0.3126 -0.2152  2.1745
    1ACE   HH31    4   6.796   6.218   6.726  0.1611  0.6517 -0.3842
    1ACE   HH32    5   6.754   6.040   6.722 -0.8048 -0.4952 -0.3514
    1ACE   HH33    6   6.928   6.111   6.750  0.7784  0.3589  0.1581
    2PRO      N    7   6.910   6.004   6.485 -0.6701  0.4059 -0.1733
    2PRO     CA    8   6.950   6.006   6.343  0.4770  0.4474 -0.9172
    2PRO      C    9   6.842   6.039   6.243  0.8376  0.4219 -0.5870
    2PRO      O   10   6.724   6.013   6.275 -0.6977 -0.0795 -0.0768
    2PRO     CB   11   7.013   5.870   6.310  0.2829 -0.5825  0.8785
    2PRO     CG   12   7.057   5.821   6.447 -0.2880  0.2856  0.8806
    2PRO     CD   13   6.968   5.888   6.548 -0.5060  0.9111  0.4008
    2PRO     HA   14   7.033   6.075   6.330  0.5764  0.6022  0.3587
    2PRO    HB2   15   6.939   5.798   6.275 -0.0851  0.1266  0.1413
    2PRO    HB3   16   7.094   5.875   6.236  0.6734 -0.7704  1.2844
    2PRO    HG2   17   7.045   5.713   6.455  0.0143  0.0803 -0.7058
    2PRO    HG3   18   7.161   5.843   6.469  0.0770  0.3391 -0.6457
    2PRO    HD2   19   7.036   5.912   6.630  0.6705  0.0496 -0.2578
    2PRO    HD3   20   6.888   5.823   6.582  0.0431 -0.2047 -0.3501
    3LEU      N   21   6.872   6.089   6.128 -0.2410  0.3382 -0.6069
    3LEU     CA   22   6.789   6.103   6.009  0.4026 -0.7496  0.6792
    3LEU      C   23   6.761   5.965   5.954  0.4159  0.4473  0.5699
    3LEU      O   24   6.808   5.860   5.993 -0.2049  0.2664  0.3102
    3LEU     CB   25   6.871   6.185   5.906  0.6010  0.4625  0.3916
    3LEU     CG   26   6.871   6.337   5.916  1.1712  0.6218 -0.1187
    3LEU    CD1   27   6.944   6.383   6.039 -0.4420 -0.5295 -1.0662
    3LEU    CD2   28   6.933   6.399   5.789 -0.3612 -0.1045  0.4167
    3LEU      H   29   6.965   6.126   6.117  0.1510 -0.3935 -0.0113
    3LEU     HA   30   6.695   6.155   6.031  0.1585 -0.6756 -0.4403
    3LEU    HB2   31   6.972   6.144   5.899  0.2193 -0.9230  1.7392
    3LEU    HB3   32   6.828   6.173   5.807 -0.5568  0.2876  0.8829
    3LEU     HG   33   6.768   6.371   5.923  0.4594 -1.2336 -0.2907
    3LEU   HD11   34   6.881   6.378   6.128 -0.0850  0.3108 -0.7435
    3LEU   HD12   35   7.042   6.335   6.044 -0.6943 -1.0045  0.3535
    3LEU   HD13   36   6.970   6.488   6.025 -1.0642 -0.0940  0.5153
    3LEU   HD21   37   6.890   6.360   5.697  1.2121 -0.4138 -0.2546
    3LEU   HD22   38   6.928   6.507   5.779  1.0143 -0.1020 -0.9617
    3LEU   HD23   39   7.041   6.382   5.784 -0.3750  0.0345 -0.9366
    4ALA      N   40   6.681   5.963   5.840  0.3424 -0.0889  0.2905
    4ALA     CA   41   6.661   5.840   5.759  0.6951 -0.0921 -0.4744
    4ALA      C   42   6.758   5.818   5.647 -0.1555  0.3207  0.1991
    4ALA      O   43   6.773   5.905   5.561  0.7405  0.0896 -0.0153
    4ALA     CB   44   6.514   5.848   5.705  0.1715 -0.2811  0.0473
    4ALA      H   45   6.643   6.047   5.799  0.5538 -0.0622  0.1460
    4ALA     HA   46   6.668   5.753   5.824  0.4732  0.1789 -0.0766
    4ALA    HB1   47   6.510   5.947   5.660 -0.8293  0.0951  0.8777
    4ALA    HB2   48   6.484   5.776   5.628 -0.9805  0.1259  0.0855
    4ALA    HB3   49   6.443   5.843   5.787  0.0837  1.1375  0.0904
    5LYS      N   50   6.803   5.692   5.620  0.7458  0.0805  0.2110
    5LYS     CA   51   6.838   5.642   5.487 -0.3070  0.0718  1.4663
    5LYS      C   52   6.730   5.650   5.386  0.1624 -0.4385  0.4197
    5LYS      O   53   6.752   5.708   5.276 -0.6502  0.4387  0.3079
    5LYS     CB   54   6.875   5.496   5.513 -0.2840  0.2042 -0.2998
    5LYS     CG   55   6.915   5.404   5.389 -0.5524 -2.0480 -0.1309
    5LYS     CD   56   7.038   5.470   5.316 -0.3998  1.2044  0.9169
    5LYS     CE   57   7.091   5.368   5.207 -0.2374 -0.9278 -0.5961
    5LYS     NZ   58   7.211   5.415   5.132  0.0567  0.8222 -0.2523
    5LYS      H   59   6.774   5.618   5.683 -0.4306  0.1065 -0.2611
    5LYS     HA   60   6.921   5.696   5.443 -1.2083  0.0121 -0.4856
    5LYS    HB2   61   6.960   5.497   5.581 -0.2021  0.3483 -0.4036
    5LYS    HB3   62   6.790   5.442   5.554  0.8560 -1.4655  0.0642
    5LYS    HG2   63   6.947   5.307   5.428  1.3041 -1.3961  0.1821
    5LYS    HG3   64   6.829   5.400   5.322  0.1472  0.8911 -1.5065
    5LYS    HD2   65   7.010   5.568   5.280 -0.3914  0.5809 -1.0039
    5LYS    HD3   66   7.111   5.496   5.392  0.9237  0.5810 -0.0589
    5LYS    HE2   67   7.113   5.276   5.260 -1.1837 -0.2039  1.2142
    5LYS    HE3   68   7.007   5.347   5.141  0.2903 -1.8754 -1.0152
    5LYS    HZ1   69   7.223   5.512   5.157  0.4919  0.5328  0.7637
    5LYS    HZ2   70   7.295   5.372   5.169 -0.3735  0.0959 -0.0827
    5LYS    HZ3   71   7.200   5.395   5.034 -0.9305 -0.1326  0.0240
    6ASP      N   72   6.614   5.593   5.405  0.4999  0.0764 -0.2800
    6ASP     CA   73   6.486   5.631   5.330  0.1811  0.0631  0.5600
    6ASP      C   74   6.361   5.589   5.404 -0.1247  0.1613 -0.2674
    6ASP      O   75   6.371   5.509   5.502  0.2778  0.1530  0.0017
    6ASP     CB   76   6.487   5.552   5.193 -0.8671  0.1412 -0.7352
    6ASP     CG   77   6.377   5.583   5.093 -0.0939 -0.1961 -0.2971
    6ASP    OD1   78   6.337   5.702   5.091  0.4423 -0.0121 -0.1000
    6ASP    OD2   79   6.349   5.496   5.016  0.3514  0.1584  0.9882
    6ASP      H   80   6.601   5.552   5.496  0.9831 -1.0489 -0.6810
    6ASP     HA   81   6.478   5.739   5.322 -1.1325  0.0316  1.0008
    6ASP    HB2   82   6.586   5.560   5.148 -0.9324  0.1658 -0.8743
    6ASP    HB3   83   6.479   5.446   5.217 -0.0599  0.3024  0.4036
    7LYS      N   84   6.248   5.634   5.360  0.6168  0.2276  0.1146
    7LYS     CA   85   6.122   5.619   5.430  0.7798 -0.1246 -0.9081
    7LYS      C   86   6.001   5.563   5.354 -0.0912  1.0900 -0.4537
    7LYS      O   87   5.968   5.615   5.249 -0.7726  0.0038 -0.0360
    7LYS     CB   88   6.067   5.761   5.479  0.9909  1.3802  0.9765
    7LYS     CG   89   6.165   5.843   5.547 -0.4499 -0.8489 -0.4202
    7LYS     CD   90   6.117   5.948   5.656  0.0843  0.9931 -0.0138
    7LYS     CE   91   6.016   6.044   5.594  0.2797 -1.1753  0.4733
    7LYS     NZ   92   5.972   6.148   5.692 -0.7768  0.3240  0.9490
    7LYS      H   93   6.254   5.705   5.289 -0.0728  0.6903  0.4967
    7LYS     HA   94   6.139   5.560   5.519 -0.2734  2.1669  1.0451
    7LYS    HB2   95   6.035   5.821   5.393  2.2042  0.3237 -0.3045
    7LYS    HB3   96   5.986   5.739   5.549  0.7781  0.8447  0.5735
    7LYS    HG2   97   6.242   5.781   5.595  0.6951  1.0795  0.4574
    7LYS    HG3   98   6.214   5.891   5.462  0.2040  0.6604  0.7244
    7LYS    HD2   99   6.076   5.903   5.746  0.9231 -0.4837 -0.3043
    7LYS    HD3  100   6.205   6.003   5.693  0.9732  0.0414 -0.6087
    7LYS    HE2  101   6.048   6.084   5.498 -0.3454  0.5436  0.9105
    7LYS    HE3  102   5.930   5.985   5.562 -0.7826 -0.0023  0.9926
    7LYS    HZ1  103   6.050   6.207   5.719 -0.6332  0.8295 -0.4290
    7LYS    HZ2  104   5.912   6.212   5.643 -0.5170  0.0618  0.2625
    7LYS    HZ3  105   5.918   6.112   5.769 -0.3519 -0.1306  1.0461
    8VAL      N  106   5.942   5.457   5.412  0.5066 -0.5907 -0.5819
    8VAL     CA  107   5.855   5.372   5.340  0.2652 -0.0211 -0.7625
    8VAL      C  108   5.733   5.316   5.422  0.0165 -1.3682 -0.8171
    8VAL      O  109   5.755   5.287   5.542 -0.0143  0.0230  0.3804
    8VAL     CB  110   5.933   5.252   5.278  0.9572  0.7243 -0.2869
    8VAL    CG1  111   6.036   5.291   5.167  0.8951  0.1727 -0.7021
    8VAL    CG2  112   6.008   5.160   5.381  0.5418 -0.3021  1.5164
    8VAL      H  113   5.979   5.422   5.499 -0.0022 -1.1707 -0.5844
    8VAL     HA  114   5.807   5.434   5.264  0.3348  0.4190 -0.4570
    8VAL     HB  115   5.862   5.191   5.221  0.3591  1.4600 -0.3523
    8VAL   HG11  116   6.107   5.210   5.155  1.9836  1.0141 -0.2650
    8VAL   HG12  117   5.981   5.304   5.074 -0.4426  0.0039  0.0063
    8VAL   HG13  118   6.088   5.380   5.205 -0.4541  0.8428 -0.2916
    8VAL   HG21  119   5.946   5.150   5.469 -1.0411  0.9684  0.6570
    8VAL   HG22  120   6.025   5.066   5.329 -0.0737  0.4057 -0.1136
    8VAL   HG23  121   6.107   5.199   5.402  0.4543 -0.1742  1.6923
    9ALA      N  122   5.612   5.296   5.360  0.0556 -0.1731 -0.3167
    9ALA     CA  123   5.493   5.264   5.440  0.6860  0.3757  0.1092
    9ALA      C  124   5.399   5.177   5.365  0.5728  0.9213  1.1704
    9ALA      O  125   5.371   5.200   5.244  0.5593  0.0784  0.4860
    9ALA     CB  126   5.430   5.396   5.490 -0.3082 -0.3591  0.9418
    9ALA      H  127   5.602   5.322   5.262 -0.2910  0.4141 -0.1392
    9ALA     HA  128   5.526   5.193   5.516 -0.2282 -0.7472 -0.4791
    9ALA    HB1  129   5.514   5.445   5.539  0.6369 -0.2916 -0.5977
    9ALA    HB2  130   5.399   5.453   5.402  1.3419  0.5455  0.8808
    9ALA    HB3  131   5.348   5.381   5.561  0.1189  0.5520  1.6815
   10LEU      N  132   5.328   5.081   5.429 -0.3173  0.4078  0.3805
   10LEU     CA  133   5.227   4.990   5.379  0.3852 -0.0716 -0.2480
   10LEU      C  134   5.090   5.004   5.457 -0.2071 -0.6784  0.3968
   10LEU      O  135   5.088   5.019   5.575  0.4124  0.6160 -0.1748
   10LEU     CB  136   5.290   4.848   5.356  0.1783 -0.2397 -0.0919
   10LEU     CG  137   5.176   4.745   5.341 -0.9221  0.9153 -0.3539
   10LEU    CD1  138   5.117   4.755   5.200  0.3857 -0.0044  0.0908
   10LEU    CD2  139   5.221   4.587   5.347  0.3220 -2.4285  0.2058
   10LEU      H  140   5.344   5.086   5.529 -0.4735  0.0669  0.4276
   10LEU     HA  141   5.204   5.026   5.278  0.2191 -0.3723 -0.3195
   10LEU    HB2  142   5.358   4.855   5.271 -0.6846  0.3734 -0.7613
   10LEU    HB3  143   5.356   4.825   5.440 -0.0582  0.9768  0.4673
   10LEU     HG  144   5.097   4.757   5.415  0.1958  0.6548  0.9512
   10LEU   HD11  145   5.022   4.703   5.187  0.1855  0.1183  0.9076
   10LEU   HD12  146   5.091   4.859   5.179  1.4043  0.3125  0.3152
   10LEU   HD13  147   5.185   4.725   5.121  0.7519  1.0566 -0.0234
   10LEU   HD21  148   5.129   4.529   5.356 -0.8031 -0.7288  0.5777
   10LEU   HD22  149   5.279   4.568   5.256  0.3863 -0.4571 -0.2490
   10LEU   HD23  150   5.292   4.573   5.428  1.2641  0.3381  0.0658
   11LEU      N  151   4.979   5.010   5.383 -1.0054 -0.3928  0.2834
   11LEU     CA  152   4.849   5.030   5.436  1.2288 -0.0280 -0.8039
   11LEU      C  153   4.750   4.931   5.373 -0.0741 -0.0481  0.0898
   11LEU      O  154   4.749   4.919   5.249  0.6901 -0.0811  0.0042
   11LEU     CB  155   4.797   5.175   5.407 -0.1558  0.3154  0.4144
   11LEU     CG  156   4.893   5.290   5.459  0.3518  0.2766  0.1597
   11LEU    CD1  157   4.981   5.331   5.344  0.3238  0.7559 -0.4308
   11LEU    CD2  158   4.806   5.413   5.495  0.2313  2.8549 -0.2355
   11LEU      H  159   4.998   5.027   5.285 -0.4607  0.9686  0.5731
   11LEU     HA  160   4.849   5.017   5.544  0.4967  0.5237 -0.7178
   11LEU    HB2  161   4.780   5.188   5.300  1.1465 -0.9121 -0.0152
   11LEU    HB3  162   4.703   5.175   5.462  0.1822 -0.8588  1.0695
   11LEU     HG  163   4.962   5.262   5.539  0.1356 -1.0441 -0.0737
   11LEU   HD11  164   5.036   5.244   5.309 -0.6641  0.1371 -0.5369
   11LEU   HD12  165   4.919   5.364   5.260 -1.2726  0.3999  0.5337
   11LEU   HD13  166   5.051   5.412   5.363  0.4098  0.7507 -0.7112
   11LEU   HD21  167   4.879   5.488   5.525  1.0768  1.4023  1.8426
   11LEU   HD22  168   4.743   5.443   5.412 -0.0219  0.0586 -1.2647
   11LEU   HD23  169   4.743   5.386   5.580  0.7761 -0.6500 -0.6505
   12ILE      N  170   4.662   4.878   5.458 -0.5602  0.5932 -0.2073
   12ILE     CA  171   4.552   4.783   5.420 -0.3092 -0.6419  0.0735
   12ILE      C  172   4.413   4.828   5.478 -0.6215  0.6210 -0.1154
   12ILE      O  173   4.405   4.860   5.599 -0.1286  0.0073  0.3581
   12ILE     CB  174   4.592   4.635   5.457  0.6335 -1.1389  0.4350
   12ILE    CG1  175   4.717   4.596   5.385  0.2599  0.6237  0.6412
   12ILE    CG2  176   4.471   4.549   5.428 -0.9296  0.2144  0.5560
   12ILE    CD1  177   4.834   4.581   5.482 -0.0850  1.0467 -0.3529
   12ILE      H  178   4.675   4.894   5.557 -0.6955  0.2110 -0.1232
   12ILE     HA  179   4.545   4.778   5.311  1.0057  0.0477 -0.0840
   12ILE     HB  180   4.612   4.632   5.564  0.6670 -0.5020  0.4518
   12ILE   HG12  181   4.703   4.496   5.342 -1.1894  0.3563  1.5737
   12ILE   HG13  182   4.742   4.668   5.307 -0.1368  0.4896  0.3826
   12ILE   HG21  183   4.449   4.565   5.323  0.3302  0.5829  0.3239
   12ILE   HG22  184   4.498   4.444   5.439  1.8944  0.6821 -0.2805
   12ILE   HG23  185   4.387   4.572   5.494 -1.4352 -0.3915  0.1401
   12ILE   HD11  186   4.852   4.664   5.550  0.1370  0.4224  0.3808
   12ILE   HD12  187   4.812   4.491   5.539  0.2436  0.3265 -1.3112
   12ILE   HD13  188   4.924   4.550   5.429 -0.0991 -0.5580  0.4406
   13GLY      N  189   4.308   4.823   5.399  0.5491 -1.0923 -0.0147
   13GLY     CA  190   4.164   4.849   5.432 -0.8738  1.7694  0.6215
   13GLY      C  191   4.076   4.732   5.381  0.8230 -0.2560 -0.6174
   13GLY      O  192   4.024   4.739   5.268  0.3784  0.7817  0.1881
   13GLY      H  193   4.330   4.812   5.301  0.0183 -0.5783 -0.2003
   13GLY    HA2  194   4.153   4.851   5.540  0.6810 -1.2663  1.0585
   13GLY    HA3  195   4.138   4.947   5.392  0.3373  1.9464  0.1952
   14ASN      N  196   4.065   4.627   5.457  0.1537  1.1432 -0.0538
   14ASN     CA  197   3.969   4.514   5.432 -1.2128  0.2265  0.2741
   14ASN      C  198   3.826   4.545   5.471  0.8097 -0.0634  0.5087
   14ASN      O  199   3.805   4.596   5.575 -0.8826  0.1508 -0.8860
   14ASN     CB  200   4.036   4.380   5.500  0.3737  0.7149  0.4020
   14ASN     CG  201   4.156   4.324   5.431 -0.1366  0.2404  0.2519
   14ASN    OD1  202   4.210   4.376   5.333  0.2547  0.3645  0.1584
   14ASN    ND2  203   4.214   4.219   5.472 -0.9786  0.6065  0.7482
   14ASN      H  204   4.104   4.630   5.550  0.6197 -0.6888 -0.1101
   14ASN     HA  205   3.966   4.491   5.325 -0.9604 -0.6737  0.4420
   14ASN    HB2  206   4.076   4.410   5.597  0.6300  0.4168  0.3882
   14ASN    HB3  207   3.960   4.302   5.508  0.6602  0.3317 -0.4276
   14ASN   HD21  208   4.300   4.193   5.426 -1.2971  1.6328 -0.5625
   14ASN   HD22  209   4.191   4.178   5.561  0.7963  0.2570  1.1152
   15MET      N  210   3.731   4.519   5.376 -0.6897  0.2985 -0.3714
   15MET     CA  211   3.587   4.547   5.411 -0.3448  0.7991 -0.2417
   15MET      C  212   3.488   4.443   5.351 -0.0112 -0.5480 -0.5598
   15MET      O  213   3.385   4.409   5.412  0.0495  0.0119  0.0346
   15MET     CB  214   3.559   4.689   5.353 -1.0249  1.4510  0.4480
   15MET     CG  215   3.635   4.802   5.423  0.0282  0.2341 -0.3908
   15MET     SD  216   3.550   4.962   5.421  0.1582  0.0164 -0.2049
   15MET     CE  217   3.458   4.966   5.263 -1.1751 -0.4496 -1.6907
   15MET      H  218   3.760   4.497   5.282 -0.0992 -0.5925 -0.0145
   15MET     HA  219   3.569   4.543   5.519  0.7858 -0.2896 -0.0481
   15MET    HB2  220   3.579   4.693   5.246  0.1624  1.3661  0.6365
   15MET    HB3  221   3.456   4.708   5.381 -0.9557  0.8985  1.1334
   15MET    HG2  222   3.629   4.770   5.527 -0.4913 -2.0007 -0.9923
   15MET    HG3  223   3.742   4.809   5.403  0.0950  0.8764  0.1101
   15MET    HE1  224   3.410   4.869   5.250 -0.8229 -1.0465  0.5805
   15MET    HE2  225   3.384   5.046   5.262 -0.3762  0.5524  0.9424
   15MET    HE3  226   3.540   4.987   5.194  0.1708 -1.1849 -0.4521
   16ASN      N  227   3.515   4.388   5.235 -0.9413 -0.0231  0.6874
   16ASN     CA  228   3.436   4.291   5.165 -0.3460 -1.1203 -0.0219
   16ASN      C  229   3.461   4.149   5.215  0.6168  0.0667  0.0559
   16ASN      O  230   3.487   4.057   5.138  0.8754  0.0090  0.2782
   16ASN     CB  231   3.458   4.300   5.009  0.0372  0.3920  0.2771
   16ASN     CG  232   3.394   4.418   4.945  0.3027 -0.1060 -0.0268
   16ASN    OD1  233   3.271   4.426   4.924 -0.9153  0.1448  0.3014
   16ASN    ND2  234   3.463   4.522   4.919  0.0779  0.5109  0.4927
   16ASN      H  235   3.593   4.416   5.177 -1.1698  0.3600  0.5594
   16ASN     HA  236   3.335   4.325   5.184 -0.0019  0.2313 -0.3996
   16ASN    HB2  237   3.558   4.295   4.967 -0.0958  0.0191 -0.0094
   16ASN    HB3  238   3.397   4.215   4.979  0.0612  0.2557  0.6054
   16ASN   HD21  239   3.419   4.590   4.859  1.0962 -0.3133 -1.3329
   16ASN   HD22  240   3.564   4.515   4.923  0.0477 -0.5097  0.0733
   17TYR      N  241   3.443   4.128   5.344  0.0949  1.1076 -0.2540
   17TYR     CA  242   3.435   3.993   5.403 -0.3481  0.4362  0.9633
   17TYR      C  243   3.331   3.897   5.345  0.2673 -0.7152 -0.1596
   17TYR      O  244   3.219   3.939   5.325 -0.1088 -0.1861 -0.2660
   17TYR     CB  245   3.429   4.004   5.553 -0.6855  0.1500 -0.8940
   17TYR     CG  246   3.550   4.067   5.628 -0.7040  0.7345  0.9675
   17TYR    CD1  247   3.559   4.202   5.660  0.6206  0.1149  0.1331
   17TYR    CD2  248   3.667   3.983   5.633  0.3170  0.2840 -0.5507
   17TYR    CE1  249   3.680   4.252   5.715  0.2645 -0.0417  0.3125
   17TYR    CE2  250   3.788   4.023   5.692 -0.0131 -0.7018  0.0290
   17TYR     CZ  251   3.793   4.162   5.725  0.1621  0.1395 -0.8710
   17TYR     OH  252   3.911   4.205   5.786  0.4532  0.6268  0.2927
   17TYR      H  253   3.412   4.201   5.407 -0.3234  0.2216  0.6106
   17TYR     HA  254   3.530   3.953   5.366 -1.1798 -0.5198 -0.3118
   17TYR    HB2  255   3.346   4.066   5.586 -0.1447  0.4434 -0.0141
   17TYR    HB3  256   3.414   3.905   5.595 -1.3685  0.2861 -0.7870
   17TYR    HD1  257   3.470   4.263   5.656  0.6738  0.1772 -0.1703
   17TYR    HD2  258   3.655   3.879   5.606  0.3800 -0.0775  0.7063
   17TYR    HE1  259   3.685   4.354   5.751 -1.5455 -0.1013  0.9527
   17TYR    HE2  260   3.872   3.961   5.722 -0.1584 -0.8732  0.0868
   17TYR     HH  261   3.981   4.140   5.780  0.1571  0.2240  0.9557
   18ARG      N  262   3.372   3.775   5.313 -0.4366 -0.0768 -0.6450
   18ARG     CA  263   3.300   3.661   5.262  0.0483  0.8665 -0.5022
   18ARG      C  264   3.227   3.571   5.360 -0.1768  0.6012 -0.8113
   18ARG      O  265   3.125   3.513   5.324 -0.0534  0.0005 -0.0566
   18ARG     CB  266   3.404   3.573   5.183  0.2423 -0.7931 -0.8589
   18ARG     CG  267   3.333   3.465   5.105 -0.1565 -0.2708 -0.0323
   18ARG     CD  268   3.437   3.373   5.033  0.0674  0.1873  0.0590
   18ARG     NE  269   3.507   3.294   5.137 -0.4300 -0.5923  0.5083
   18ARG     CZ  270   3.605   3.202   5.121  0.1163 -0.5252 -0.5899
   18ARG    NH1  271   3.661   3.191   5.008 -0.3811  0.5803  0.5028
   18ARG    NH2  272   3.638   3.125   5.210 -0.5345  0.1129 -0.8432
   18ARG      H  273   3.470   3.757   5.333 -0.5315 -0.1328 -0.2137
   18ARG     HA  274   3.220   3.691   5.194 -1.5358 -0.2347  0.7144
   18ARG    HB2  275   3.463   3.642   5.121  0.2882 -0.9970 -1.0454
   18ARG    HB3  276   3.474   3.528   5.254  0.5179  0.1090 -0.5280
   18ARG    HG2  277   3.276   3.403   5.174  0.3363 -0.3871  0.2793
   18ARG    HG3  278   3.278   3.512   5.023  0.1830  0.4359  0.1286
   18ARG    HD2  279   3.380   3.317   4.959  1.0498 -0.4494 -0.2408
   18ARG    HD3  280   3.502   3.440   4.977  0.9456 -1.2370 -0.7339
   18ARG     HE  281   3.457   3.297   5.224 -0.9093  1.6586  0.2672
   18ARG   HH11  282   3.749   3.143   5.007 -0.1754  0.9223 -0.6756
   18ARG   HH12  283   3.641   3.256   4.933 -0.5852  0.2482  0.2640
   18ARG   HH21  284   3.703   3.052   5.186  0.5103  0.5141  0.4938
   18ARG   HH22  285   3.616   3.134   5.309 -0.3944  0.8450 -0.8655
   19GLU      N  286   3.265   3.571   5.493 -0.0010  0.0117  1.3131
   19GLU     CA  287   3.209   3.470   5.583  0.0826  0.3667 -0.8183
   19GLU      C  288   3.152   3.544   5.702  0.1923  0.2377 -0.2396
   19GLU      O  289   3.094   3.486   5.794 -0.3097  0.0176 -0.2034
   19GLU     CB  290   3.317   3.367   5.628 -0.2093  0.0696  0.6652
   19GLU     CG  291   3.401   3.288   5.517  1.6983  0.3652  0.5800
   19GLU     CD  292   3.304   3.210   5.426 -0.4596  0.3960  0.1848
   19GLU    OE1  293   3.354   3.160   5.324 -0.1291  0.2637  0.3277
   19GLU    OE2  294   3.184   3.188   5.459  0.0358  0.3553 -0.1733
   19GLU      H  295   3.353   3.618   5.509  0.2262  0.2383 -0.3073
   19GLU     HA  296   3.130   3.415   5.533  0.1049  0.3521 -0.8377
   19GLU    HB2  297   3.397   3.419   5.681  0.5512 -0.0186 -0.3434
   19GLU    HB3  298   3.280   3.289   5.695  0.8799 -1.0239  0.0858
   19GLU    HG2  299   3.453   3.354   5.448  0.2951 -0.8099 -1.8834
   19GLU    HG3  300   3.462   3.210   5.563  0.3691 -0.8641  0.4208
   20HIS      N  301   3.172   3.677   5.715  0.0215 -0.0684  0.2830
   20HIS     CA  302   3.157   3.766   5.830  0.7843 -0.2494  0.2048
   20HIS      C  303   3.104   3.910   5.797  0.6489  0.7017  0.0770
   20HIS      O  304   3.078   3.929   5.680  0.5356  0.0728  0.2731
   20HIS     CB  305   3.292   3.782   5.896 -0.4561  0.3245 -0.5200
   20HIS     CG  306   3.334   3.657   5.977 -0.1691 -0.2229  0.0901
   20HIS    ND1  307   3.299   3.614   6.103 -0.5271  0.0177 -0.3301
   20HIS    CD2  308   3.431   3.563   5.934  0.5505 -0.3641  0.9278
   20HIS    CE1  309   3.374   3.506   6.137 -0.2522 -0.7748 -1.1380
   20HIS    NE2  310   3.446   3.468   6.029  0.2911 -0.6030 -0.6626
   20HIS      H  311   3.208   3.716   5.629 -0.2853 -1.7856 -0.7104
   20HIS     HA  312   3.087   3.716   5.896 -0.5589 -0.8436 -1.5183
   20HIS    HB2  313   3.372   3.809   5.828  0.8905  0.1459  0.8842
   20HIS    HB3  314   3.293   3.861   5.972  0.4808  0.8389 -1.0370
   20HIS    HD1  315   3.246   3.675   6.164  0.0035 -0.0729  0.2421
   20HIS    HD2  316   3.484   3.564   5.840 -0.7195  0.2981  0.1600
   20HIS    HE1  317   3.393   3.469   6.236  0.3139  0.4744 -0.7439
   20HIS    HE2  318   3.513   3.393   6.022  1.2752  0.1994 -0.4086
   21PRO      N  319   3.074   3.998   5.890 -0.6792  0.3151 -0.5721
   21PRO     CA  320   3.018   4.134   5.864 -0.9568  0.3471  0.3529
   21PRO      C  321   3.111   4.206   5.759  0.8356  0.6355  0.0991
   21PRO      O  322   3.237   4.199   5.763  0.2979  0.5239 -0.1201
   21PRO     CB  323   2.998   4.207   5.991 -0.2666 -0.4943 -0.3201
   21PRO     CG  324   2.986   4.090   6.087  0.9125 -0.2409  0.5066
   21PRO     CD  325   3.076   3.984   6.036 -0.4019 -0.1248 -0.5141
   21PRO     HA  326   2.924   4.113   5.814 -0.1562 -0.4321 -0.9564
   21PRO    HB2  327   3.087   4.268   5.999 -1.0288  0.6261  0.0646
   21PRO    HB3  328   2.907   4.267   5.987 -0.0986 -0.2532 -0.5936
   21PRO    HG2  329   2.995   4.120   6.191 -0.4428 -0.5966  0.7664
   21PRO    HG3  330   2.881   4.059   6.088  1.0646 -0.7812  0.3557
   21PRO    HD2  331   3.043   3.883   6.059 -0.5148  0.3101  1.6239
   21PRO    HD3  332   3.175   4.007   6.076 -1.1582  0.0951  1.4277
   22LYS      N  333   3.040   4.294   5.685 -0.6213 -0.8864 -0.0131
   22LYS     CA  334   3.100   4.387   5.590  0.7729  0.1079 -0.1123
   22LYS      C  335   3.109   4.527   5.658 -0.5418  0.5525 -0.0786
   22LYS      O  336   3.029   4.570   5.741 -0.5510  0.3297 -0.6556
   22LYS     CB  337   2.997   4.387   5.467 -0.7791 -0.5817 -0.9295
   22LYS     CG  338   2.993   4.264   5.385  0.7344  0.1064 -0.8402
   22LYS     CD  339   2.924   4.303   5.256 -1.0153 -0.5491  0.8748
   22LYS     CE  340   2.935   4.183   5.155  0.2942 -0.3866 -0.9785
   22LYS     NZ  341   2.849   4.196   5.031 -0.8569  0.1896 -1.1410
   22LYS      H  342   2.939   4.290   5.681 -0.7065  0.4022 -0.0228
   22LYS     HA  343   3.197   4.351   5.555  0.8694  0.6815 -0.4505
   22LYS    HB2  344   2.896   4.399   5.504  0.0441 -0.8336  1.8652
   22LYS    HB3  345   3.031   4.474   5.411  1.6902  0.1950  1.3071
   22LYS    HG2  346   3.088   4.222   5.353  0.8043  0.1310 -0.6635
   22LYS    HG3  347   2.927   4.190   5.430  0.7696  0.3022 -0.4647
   22LYS    HD2  348   2.822   4.337   5.272 -0.4605  1.4571  0.5773
   22LYS    HD3  349   2.981   4.382   5.208 -0.7450 -1.8466 -1.1774
   22LYS    HE2  350   3.039   4.171   5.125  0.6225 -1.2034  0.3835
   22LYS    HE3  351   2.913   4.097   5.217  0.6316  0.1646 -0.0450
   22LYS    HZ1  352   2.757   4.228   5.057 -0.3527  0.2014  0.9907
   22LYS    HZ2  353   2.893   4.258   4.964 -0.5473 -0.9214 -2.0318
   22LYS    HZ3  354   2.840   4.106   4.986  0.9707 -0.9862  0.5101
   23LEU      N  355   3.203   4.612   5.612 -0.3502  0.5442 -0.2209
   23LEU     CA  356   3.250   4.738   5.673  0.2329  0.8640  0.5032
   23LEU      C  357   3.238   4.847   5.573  0.0214 -0.4771  0.7482
   23LEU      O  358   3.214   4.822   5.451 -0.0703  0.2530 -0.3896
   23LEU     CB  359   3.401   4.714   5.716  1.7589 -0.6578  1.1407
   23LEU     CG  360   3.419   4.601   5.815 -0.8861 -1.4100  0.3581
   23LEU    CD1  361   3.572   4.596   5.846  1.0733  0.5208 -0.1580
   23LEU    CD2  362   3.338   4.617   5.945  0.5776 -0.4139 -0.0490
   23LEU      H  363   3.251   4.588   5.527 -0.1893 -0.1359  0.0526
   23LEU     HA  364   3.187   4.763   5.759 -1.4468  0.8898 -0.6357
   23LEU    HB2  365   3.457   4.698   5.624 -0.2411 -0.9438 -0.1460
   23LEU    HB3  366   3.438   4.806   5.761  1.1501 -0.2390  0.8159
   23LEU     HG  367   3.387   4.508   5.769 -0.6398 -1.0073 -0.6973
   23LEU   HD11  368   3.594   4.514   5.915  0.1530  0.5329  0.1716
   23LEU   HD12  369   3.621   4.587   5.749  0.0463 -1.2614 -0.5961
   23LEU   HD13  370   3.592   4.693   5.892 -0.3092  0.3910  0.8126
   23LEU   HD21  371   3.234   4.636   5.920  0.7166 -0.2550 -0.5353
   23LEU   HD22  372   3.347   4.532   6.014 -0.8372 -1.1142 -0.6532
   23LEU   HD23  373   3.379   4.702   6.000  0.2103  0.1671 -0.6377
   24LYS      N  374   3.256   4.973   5.612 -0.3921 -0.1100 -0.7526
   24LYS     CA  375   3.244   5.092   5.527 -0.1205 -0.5085  0.7429
   24LYS      C  376   3.341   5.211   5.554 -0.1062 -0.4376  0.1559
   24LYS      O  377   3.375   5.285   5.463 -0.0021 -0.2317  0.0115
   24LYS     CB  378   3.101   5.149   5.524 -1.6794 -0.5157  0.3690
   24LYS     CG  379   3.004   5.045   5.489  1.6472  0.9051  0.4303
   24LYS     CD  380   2.864   5.110   5.494 -0.5007  0.2150  0.1180
   24LYS     CE  381   2.744   5.030   5.457  1.7071  0.5346 -0.9009
   24LYS     NZ  382   2.673   4.967   5.577  0.4974  0.0925  0.5739
   24LYS      H  383   3.284   4.987   5.708 -0.3583  1.0222 -0.8994
   24LYS     HA  384   3.269   5.061   5.425  0.3200  1.2535  0.2422
   24LYS    HB2  385   3.081   5.184   5.625  1.1060  0.8268  0.6178
   24LYS    HB3  386   3.103   5.234   5.457  1.4368  0.3938  1.3175
   24LYS    HG2  387   3.018   4.988   5.397 -0.3359  0.4081  0.3357
   24LYS    HG3  388   2.991   4.964   5.561 -0.1563 -0.6477 -1.3817
   24LYS    HD2  389   2.860   5.144   5.597 -0.4903 -0.0204  0.1968
   24LYS    HD3  390   2.870   5.194   5.424  1.4302  0.2256  0.1936
   24LYS    HE2  391   2.669   5.090   5.405 -0.2743 -0.6551  0.3194
   24LYS    HE3  392   2.776   4.951   5.389 -0.3265 -0.5086 -0.7913
   24LYS    HZ1  393   2.738   4.910   5.630 -0.1969 -1.1816  0.1349
   24LYS    HZ2  394   2.634   5.027   5.649 -0.7307 -0.7021  0.6248
   24LYS    HZ3  395   2.602   4.907   5.539 -0.8074  1.0803  1.2744
   25ALA      N  396   3.392   5.229   5.677  0.7695 -0.0586 -0.2729
   25ALA     CA  397   3.498   5.327   5.713 -0.3746  0.3733  0.1799
   25ALA      C  398   3.650   5.300   5.687  0.7021 -0.0365  0.0367
   25ALA      O  399   3.720   5.395   5.662 -0.5679  0.1963  0.0567
   25ALA     CB  400   3.483   5.382   5.856  0.0840  0.6178 -0.2825
   25ALA      H  401   3.353   5.178   5.754 -0.9732  0.9039 -0.4104
   25ALA     HA  402   3.481   5.414   5.650 -0.5978  0.6716  0.6375
   25ALA    HB1  403   3.386   5.430   5.860  0.2360  0.8928  1.3102
   25ALA    HB2  404   3.494   5.308   5.935 -0.4335  0.3971 -0.4103
   25ALA    HB3  405   3.551   5.466   5.873  0.5061  0.9023 -2.6545
   26PRO      N  406   3.701   5.176   5.690  0.0130 -0.1571  1.0328
   26PRO     CA  407   3.842   5.143   5.657  0.8132  0.4492 -0.3365
   26PRO      C  408   3.896   5.199   5.532  0.2806  0.7097  0.1226
   26PRO      O  409   3.996   5.264   5.536 -0.0402 -0.0112  0.2178
   26PRO     CB  410   3.848   4.990   5.655  0.4619  0.5583  0.0324
   26PRO     CG  411   3.756   4.960   5.770  0.3314 -0.3790 -0.6860
   26PRO     CD  412   3.643   5.061   5.759  0.4028 -0.2025 -0.1960
   26PRO     HA  413   3.891   5.177   5.748 -0.9421 -0.8222  1.2178
   26PRO    HB2  414   3.805   4.942   5.567  0.0861  0.5382  0.2205
   26PRO    HB3  415   3.948   4.952   5.673  0.1355 -0.4870 -0.1743
   26PRO    HG2  416   3.711   4.861   5.768  0.5217 -0.5241  0.5358
   26PRO    HG3  417   3.804   4.984   5.865 -1.2639  0.1243  0.0564
   26PRO    HD2  418   3.564   5.017   5.698 -1.2243  1.0949  0.8281
   26PRO    HD3  419   3.602   5.086   5.857 -0.4576 -0.8070 -0.3776
   27LEU      N  420   3.820   5.178   5.421  0.1564 -0.4849 -0.4840
   27LEU     CA  421   3.876   5.242   5.299  0.6860  0.0677  0.6423
   27LEU      C  422   3.902   5.391   5.300 -0.0934 -0.1143  0.6920
   27LEU      O  423   4.009   5.436   5.263  0.1524 -0.0226  0.2810
   27LEU     CB  424   3.765   5.204   5.188 -0.5566  0.3505 -1.1035
   27LEU     CG  425   3.776   5.276   5.057 -1.3687  0.3063 -0.4800
   27LEU    CD1  426   3.700   5.195   4.950  0.3915 -0.2640  0.4023
   27LEU    CD2  427   3.710   5.416   5.049 -0.1209  0.6669 -0.7802
   27LEU      H  428   3.736   5.123   5.415  0.2015 -0.8394  1.2654
   27LEU     HA  429   3.971   5.198   5.268 -0.1534 -0.5338 -1.4732
   27LEU    HB2  430   3.780   5.096   5.178  0.1702  0.4526 -1.2011
   27LEU    HB3  431   3.671   5.225   5.239 -0.3820 -1.2323  0.0477
   27LEU     HG  432   3.883   5.272   5.037 -1.1893 -0.8508  0.4875
   27LEU   HD11  433   3.715   5.232   4.849  0.2039 -0.9790  0.1011
   27LEU   HD12  434   3.739   5.093   4.949  1.4769  0.1224 -0.1372
   27LEU   HD13  435   3.595   5.194   4.979  0.2815 -1.7345  0.0985
   27LEU   HD21  436   3.763   5.495   5.102 -0.5958  0.7850 -0.4673
   27LEU   HD22  437   3.716   5.451   4.946  1.0972  0.0533 -0.9550
   27LEU   HD23  438   3.606   5.409   5.083  0.3489 -0.0566  0.6566
   28VAL      N  439   3.803   5.479   5.345  0.1083  0.3901  0.1529
   28VAL     CA  440   3.830   5.619   5.362  0.1377 -0.4132  0.0403
   28VAL      C  441   3.925   5.653   5.469 -0.1340 -0.4027 -0.4663
   28VAL      O  442   3.996   5.754   5.458 -0.1813 -0.1998 -0.0883
   28VAL     CB  443   3.687   5.697   5.376 -0.1904 -0.3281  0.5287
   28VAL    CG1  444   3.609   5.670   5.502  0.2194  0.4204 -1.3938
   28VAL    CG2  445   3.703   5.849   5.348 -0.2480  0.7924  0.7265
   28VAL      H  446   3.713   5.438   5.366 -0.0903  0.6689 -0.1384
   28VAL     HA  447   3.882   5.657   5.274  0.7347  0.1494  0.6173
   28VAL     HB  448   3.623   5.652   5.300 -1.2958  0.0296  1.1979
   28VAL   HG11  449   3.664   5.694   5.593 -0.1915  0.0719 -1.0455
   28VAL   HG12  450   3.522   5.736   5.494  0.1190  0.4595 -0.2747
   28VAL   HG13  451   3.573   5.568   5.490 -0.8025  0.7088 -1.0704
   28VAL   HG21  452   3.748   5.889   5.439  0.7150  0.2474  0.5210
   28VAL   HG22  453   3.773   5.868   5.267 -0.5074  0.9422  0.5341
   28VAL   HG23  454   3.619   5.905   5.308  0.1967  0.9043 -0.0967
   29ASP      N  455   3.938   5.577   5.580 -0.9559 -0.3655  0.6279
   29ASP     CA  456   4.053   5.591   5.677  0.5557  0.2908 -0.0805
   29ASP      C  457   4.186   5.570   5.617 -0.9354  0.3798  0.0449
   29ASP      O  458   4.283   5.647   5.633  0.1632  0.6787  0.3626
   29ASP     CB  459   4.019   5.501   5.794  0.7504  0.0935 -0.3421
   29ASP     CG  460   3.889   5.543   5.863 -0.0771  0.1214 -0.4170
   29ASP    OD1  461   3.829   5.651   5.839  0.3479  0.3395 -0.3843
   29ASP    OD2  462   3.843   5.468   5.962  0.3489 -0.0440 -0.0189
   29ASP      H  463   3.875   5.498   5.584 -0.3537 -1.0657 -1.3016
   29ASP     HA  464   4.050   5.694   5.713 -0.0257  0.5082 -0.6908
   29ASP    HB2  465   4.014   5.400   5.753  1.3557 -0.4706  0.8759
   29ASP    HB3  466   4.099   5.508   5.868 -0.2181  0.4485  0.7386
   29ASP    HD2  467   3.899   5.390   5.961  2.0124  1.0225 -0.5056
   30VAL      N  468   4.206   5.461   5.542  0.0214 -0.7786  0.1518
   30VAL     CA  469   4.330   5.430   5.462 -0.1376 -0.3446  0.8400
   30VAL      C  470   4.358   5.558   5.376 -0.0636  0.8127 -0.2946
   30VAL      O  471   4.471   5.597   5.374 -0.0554  0.2640  0.0099
   30VAL     CB  472   4.300   5.298   5.389  0.6062  0.0875 -0.1335
   30VAL    CG1  473   4.407   5.282   5.281  0.0216  0.2044  0.4405
   30VAL    CG2  474   4.318   5.177   5.473 -0.2715 -0.2846 -0.3210
   30VAL      H  475   4.128   5.397   5.539 -0.2712 -0.4530  0.5944
   30VAL     HA  476   4.404   5.426   5.542 -0.1230 -0.0298  0.8470
   30VAL     HB  477   4.203   5.305   5.341  0.6783  0.2575 -0.2577
   30VAL   HG11  478   4.400   5.187   5.228 -1.2883  0.4008  0.2131
   30VAL   HG12  479   4.398   5.360   5.206 -0.1401  0.3368  0.5956
   30VAL   HG13  480   4.510   5.298   5.315  0.2685  0.3330 -0.3178
   30VAL   HG21  481   4.301   5.085   5.417  1.2630 -0.1299 -1.1587
   30VAL   HG22  482   4.420   5.165   5.511 -0.5764 -0.8743  0.3615
   30VAL   HG23  483   4.255   5.180   5.562  0.1694 -0.5659  0.0121
   31TYR      N  484   4.262   5.618   5.302 -0.1723  0.2551 -0.3999
   31TYR     CA  485   4.292   5.729   5.211  0.2089 -0.8344 -1.0901
   31TYR      C  486   4.353   5.846   5.287 -0.1926  0.2052 -0.5066
   31TYR      O  487   4.450   5.905   5.247 -0.2423  0.3043  0.7516
   31TYR     CB  488   4.162   5.771   5.140 -0.1221  0.0453 -0.4835
   31TYR     CG  489   4.181   5.854   5.017 -0.0926 -0.1898  0.3509
   31TYR    CD1  490   4.182   5.796   4.892 -0.1143  0.0682 -0.7478
   31TYR    CD2  491   4.202   5.989   5.033  0.5078 -0.6095  0.3921
   31TYR    CE1  492   4.192   5.866   4.778  0.1817 -0.4987 -0.0863
   31TYR    CE2  493   4.206   6.069   4.915  0.6735 -0.1121 -0.6294
   31TYR     CZ  494   4.198   6.007   4.786  0.1462 -0.2233  0.0020
   31TYR     OH  495   4.208   6.088   4.678  0.3283 -0.1027  0.4225
   31TYR      H  496   4.171   5.576   5.302 -0.5937  1.1083 -1.0398
   31TYR     HA  497   4.364   5.693   5.136 -0.1205 -0.3082 -1.6762
   31TYR    HB2  498   4.107   5.683   5.106 -1.1729  0.4093  0.1636
   31TYR    HB3  499   4.097   5.821   5.212  0.5616  0.4667 -0.1466
   31TYR    HD1  500   4.173   5.689   4.887 -0.9102  0.0877 -0.0878
   31TYR    HD2  501   4.213   6.032   5.131 -0.3141  1.2189 -0.2286
   31TYR    HE1  502   4.206   5.807   4.689  1.6235 -0.2396 -0.0844
   31TYR    HE2  503   4.203   6.177   4.922  1.0343 -0.0958 -0.7183
   31TYR     HH  504   4.244   6.171   4.709  0.2532 -0.4215  1.4521
   32GLU      N  505   4.285   5.891   5.390 -0.2372 -0.1702 -0.4034
   32GLU     CA  506   4.340   5.991   5.484 -0.1780  0.0480 -0.7264
   32GLU      C  507   4.484   5.952   5.530 -0.0020 -0.3051  0.4292
   32GLU      O  508   4.575   6.033   5.502  0.0991  0.1092 -0.3077
   32GLU     CB  509   4.245   6.005   5.611 -1.2286  0.0862  0.5884
   32GLU     CG  510   4.106   6.054   5.600 -0.5748  0.9468 -0.7764
   32GLU     CD  511   4.105   6.203   5.573  0.0220  0.3052 -0.0517
   32GLU    OE1  512   4.196   6.261   5.513  0.3931 -0.5735 -0.4122
   32GLU    OE2  513   4.000   6.267   5.605  0.3046 -0.4032  0.3501
   32GLU      H  514   4.222   5.825   5.433  0.4881 -0.8939 -0.4082
   32GLU     HA  515   4.338   6.088   5.436 -1.4901 -0.0778 -1.0121
   32GLU    HB2  516   4.244   5.913   5.668 -0.5194 -0.4719 -0.2357
   32GLU    HB3  517   4.293   6.074   5.680  0.0900  0.4501 -0.5929
   32GLU    HG2  518   4.045   6.006   5.524 -0.2033 -1.5389  0.3170
   32GLU    HG3  519   4.056   6.045   5.696 -0.1261  0.2836 -0.5891
   33LEU      N  520   4.517   5.834   5.583  0.7024 -0.3069 -0.2655
   33LEU     CA  521   4.653   5.803   5.616  0.0090  0.1448  0.8150
   33LEU      C  522   4.744   5.792   5.499 -0.7211  0.0665  1.3036
   33LEU      O  523   4.858   5.825   5.517 -0.4674 -0.0011  0.1478
   33LEU     CB  524   4.648   5.674   5.696 -0.3999 -0.1109  0.4914
   33LEU     CG  525   4.772   5.678   5.793 -0.2808 -0.3341  0.7816
   33LEU    CD1  526   4.781   5.778   5.898 -0.5218 -2.6257 -1.2554
   33LEU    CD2  527   4.768   5.551   5.862 -0.1138  0.7082 -0.9799
   33LEU      H  528   4.438   5.787   5.625 -0.2254  1.0487 -0.3728
   33LEU     HA  529   4.682   5.890   5.674 -0.8849  1.1551 -0.1658
   33LEU    HB2  530   4.554   5.669   5.752 -0.2347  0.5014  0.8442
   33LEU    HB3  531   4.645   5.582   5.637  1.2099 -0.3125  0.6531
   33LEU     HG  532   4.862   5.678   5.731 -1.0100 -0.6515 -0.3606
   33LEU   HD11  533   4.777   5.883   5.869 -0.2508 -1.7513  1.3185
   33LEU   HD12  534   4.693   5.781   5.962  0.6097  0.3350  0.6126
   33LEU   HD13  535   4.873   5.764   5.954 -0.8227 -0.6944 -0.0873
   33LEU   HD21  536   4.852   5.536   5.929 -1.7853 -0.0994  1.2036
   33LEU   HD22  537   4.673   5.532   5.913  0.6339 -0.7011  0.0279
   33LEU   HD23  538   4.771   5.465   5.794  1.1593  0.2074 -0.3461
   34THR      N  539   4.697   5.755   5.382  0.0508 -0.6520  0.4946
   34THR     CA  540   4.776   5.748   5.260 -0.7513 -1.1744  0.2062
   34THR      C  541   4.822   5.890   5.211  0.0560 -0.2333  0.6126
   34THR      O  542   4.942   5.909   5.192  0.0273 -0.0975  0.5729
   34THR     CB  543   4.703   5.683   5.140  0.7537  0.7472  0.6894
   34THR    OG1  544   4.662   5.553   5.185 -0.1243  0.5905 -0.2909
   34THR    CG2  545   4.788   5.667   5.014  0.0519  0.2970 -0.8268
   34THR      H  546   4.599   5.730   5.379 -0.1530  0.0883 -0.6826
   34THR     HA  547   4.865   5.687   5.273  0.1306 -0.0171 -0.0788
   34THR     HB  548   4.621   5.753   5.125  0.8544  0.9602  1.0784
   34THR    HG1  549   4.600   5.555   5.258  0.9938 -1.1427  0.8717
   34THR   HG21  550   4.721   5.607   4.952 -1.4773  0.1268  0.8201
   34THR   HG22  551   4.799   5.763   4.962  0.2258  0.4757 -0.4675
   34THR   HG23  552   4.882   5.620   5.041  0.3548  1.6406  0.8356
   35ASN      N  553   4.734   5.995   5.213  0.1072  0.3084 -0.1244
   35ASN     CA  554   4.764   6.139   5.195 -0.0728  0.3625 -0.1497
   35ASN      C  555   4.864   6.193   5.297 -1.0610 -0.0663 -1.4741
   35ASN      O  556   4.962   6.268   5.277 -0.2543  0.0913 -0.1060
   35ASN     CB  557   4.632   6.221   5.198  0.3534 -0.4141 -0.0778
   35ASN     CG  558   4.655   6.373   5.199  0.4424  0.2313  0.1456
   35ASN    OD1  559   4.730   6.436   5.129  0.1023 -0.4581  0.2734
   35ASN    ND2  560   4.578   6.443   5.275 -0.4769  0.4822 -1.2088
   35ASN      H  561   4.637   5.976   5.234  0.4058 -0.0847  1.0970
   35ASN     HA  562   4.823   6.149   5.103  1.4926 -1.2121  0.5650
   35ASN    HB2  563   4.572   6.193   5.111 -0.2915 -1.1134  0.5550
   35ASN    HB3  564   4.568   6.189   5.280 -0.3931 -0.1179 -0.5253
   35ASN   HD21  565   4.591   6.543   5.267  0.3845  0.5047 -0.0861
   35ASN   HD22  566   4.518   6.394   5.340 -0.3966  1.4832 -0.3230
   36LEU      N  567   4.843   6.162   5.425 -0.1340 -0.2654 -1.0350
   36LEU     CA  568   4.914   6.221   5.542 -0.5447  0.1712  0.0030
   36LEU      C  569   5.063   6.170   5.522 -0.4589 -0.1904  0.5515
   36LEU      O  570   5.156   6.248   5.505 -0.3742  0.1526  0.1405
   36LEU     CB  571   4.864   6.174   5.679 -0.3933  0.4392  0.0390
   36LEU     CG  572   4.735   6.242   5.717  0.4244 -0.2227 -0.2602
   36LEU    CD1  573   4.681   6.201   5.850 -0.1115 -0.2143 -0.5320
   36LEU    CD2  574   4.761   6.396   5.740  0.4078 -0.2862  0.1806
   36LEU      H  575   4.766   6.100   5.447 -0.2677  0.2526  0.0774
   36LEU     HA  576   4.917   6.329   5.529  1.0383  0.1925  0.1006
   36LEU    HB2  577   4.855   6.066   5.685 -0.2336  0.4212 -0.0408
   36LEU    HB3  578   4.936   6.203   5.755  0.2548 -0.1151 -0.3388
   36LEU     HG  579   4.657   6.225   5.644  0.1023  0.8079 -0.1906
   36LEU   HD11  580   4.656   6.095   5.839  0.2763 -0.2939 -0.6758
   36LEU   HD12  581   4.767   6.200   5.917 -0.8337 -1.2246  0.4596
   36LEU   HD13  582   4.597   6.256   5.894 -0.6568 -1.1408 -0.3630
   36LEU   HD21  583   4.850   6.409   5.800  0.0855  0.3164  0.5419
   36LEU   HD22  584   4.762   6.434   5.637 -0.1667  0.1147  0.3153
   36LEU   HD23  585   4.681   6.452   5.788  0.4651  0.0254 -0.0785
   37LEU      N  586   5.082   6.041   5.490 -1.1425  0.2745 -0.4661
   37LEU     CA  587   5.218   5.988   5.463 -0.5349  0.0356  1.2134
   37LEU      C  588   5.290   6.041   5.337  0.2577  0.6603  0.1113
   37LEU      O  589   5.410   6.064   5.343 -0.2322  0.2608  0.1011
   37LEU     CB  590   5.202   5.834   5.456 -0.9441 -0.7928  0.2555
   37LEU     CG  591   5.175   5.777   5.600 -1.0306 -0.2361  1.0818
   37LEU    CD1  592   5.144   5.628   5.567 -0.3939 -1.0289  0.6173
   37LEU    CD2  593   5.299   5.778   5.692  0.5776  0.1102 -1.0084
   37LEU      H  594   5.008   5.973   5.491  0.4701 -1.6887 -0.4790
   37LEU     HA  595   5.273   6.015   5.553  0.5650  0.9112  0.3362
   37LEU    HB2  596   5.123   5.813   5.384 -0.3282 -1.0627 -0.3608
   37LEU    HB3  597   5.294   5.785   5.424 -0.6432 -0.4150  0.5184
   37LEU     HG  598   5.083   5.822   5.637 -0.8688  0.4275  0.7032
   37LEU   HD11  599   5.054   5.631   5.504  0.4076  0.5783 -0.6138
   37LEU   HD12  600   5.221   5.584   5.504 -0.3195 -0.4600  0.2928
   37LEU   HD13  601   5.125   5.565   5.654 -1.1237 -0.0855  1.1934
   37LEU   HD21  602   5.390   5.738   5.649  0.5852 -0.9013 -0.1545
   37LEU   HD22  603   5.305   5.880   5.730  0.3555 -0.3966  0.5462
   37LEU   HD23  604   5.277   5.727   5.786  1.1892  0.5689 -0.5975
   38ARG      N  605   5.214   6.081   5.224 -0.3233  0.2185  0.3852
   38ARG     CA  606   5.274   6.154   5.119 -0.4026 -0.3701  0.1617
   38ARG      C  607   5.315   6.297   5.159  0.9882 -0.2045  0.2213
   38ARG      O  608   5.416   6.344   5.118 -0.2387  0.2304 -0.1832
   38ARG     CB  609   5.171   6.168   5.000  0.1777  0.2431 -0.7100
   38ARG     CG  610   5.168   6.038   4.908  0.4728 -0.8226 -0.9856
   38ARG     CD  611   5.040   6.035   4.834 -0.5886 -0.6460  0.3630
   38ARG     NE  612   5.016   5.922   4.755 -0.1331 -0.0443  0.4179
   38ARG     CZ  613   4.900   5.868   4.717 -0.0861  0.4339 -0.6776
   38ARG    NH1  614   4.778   5.907   4.749 -1.1232  0.1815 -0.3657
   38ARG    NH2  615   4.908   5.768   4.632  0.1457  0.9769 -0.3767
   38ARG      H  616   5.115   6.062   5.226 -0.5459  1.2374  0.2854
   38ARG     HA  617   5.369   6.107   5.092  0.2782  1.3739 -0.7862
   38ARG    HB2  618   5.071   6.177   5.041  0.6899 -0.1441  0.7312
   38ARG    HB3  619   5.202   6.250   4.934  0.5064  1.1612  0.5185
   38ARG    HG2  620   5.251   6.045   4.837 -0.0850  0.2546 -1.5855
   38ARG    HG3  621   5.168   5.951   4.972  0.0979  0.4641  0.9298
   38ARG    HD2  622   4.959   6.058   4.903 -0.6357 -0.7394  0.3396
   38ARG    HD3  623   5.039   6.124   4.771  0.5564 -1.2059 -0.5337
   38ARG     HE  624   5.098   5.877   4.717  0.8304  0.8064  1.3723
   38ARG   HH11  625   4.694   5.863   4.714 -1.1372  0.8129 -1.1943
   38ARG   HH12  626   4.781   5.966   4.830  0.6887 -0.9315  0.4995
   38ARG   HH21  627   4.826   5.714   4.609 -0.0333  0.6456  0.8916
   38ARG   HH22  628   4.998   5.743   4.593  0.3071  1.3694 -0.2719
   39GLN      N  629   5.242   6.363   5.251 -0.0320 -0.2342  0.5557
   39GLN     CA  630   5.289   6.484   5.327 -0.4359 -0.4857 -0.0825
   39GLN      C  631   5.410   6.456   5.413 -0.9066 -0.5256 -0.0015
   39GLN      O  632   5.487   6.552   5.440 -0.4356  0.3208 -0.2963
   39GLN     CB  633   5.171   6.545   5.404 -0.5869  0.0530 -0.8007
   39GLN     CG  634   5.056   6.595   5.319 -0.3904  0.9132 -0.1621
   39GLN     CD  635   4.952   6.677   5.396  0.5759  0.2471 -0.8010
   39GLN    OE1  636   4.977   6.773   5.471 -0.7410 -0.2125  0.5465
   39GLN    NE2  637   4.827   6.650   5.380 -0.0406 -0.5819 -0.4795
   39GLN      H  638   5.174   6.302   5.293  0.1874 -0.9076 -0.0271
   39GLN     HA  639   5.325   6.563   5.260  0.9399  0.3072  1.4394
   39GLN    HB2  640   5.131   6.472   5.476  0.6971 -0.1565 -0.2532
   39GLN    HB3  641   5.214   6.618   5.472  0.4855 -1.0554 -0.2080
   39GLN    HG2  642   5.095   6.663   5.243 -0.3378  1.0689  0.0030
   39GLN    HG3  643   5.001   6.508   5.284 -1.2755  0.9430  1.0608
   39GLN   HE21  644   4.764   6.721   5.413  1.5084  0.7928 -0.2113
   39GLN   HE22  645   4.809   6.573   5.318  0.3205 -0.1551 -1.1375
   40LEU      N  646   5.432   6.336   5.468  0.0201  0.1800  0.7510
   40LEU     CA  647   5.537   6.291   5.553 -1.2570  0.3173 -0.0912
   40LEU      C  648   5.657   6.238   5.473  0.3645 -0.1151  0.1215
   40LEU      O  649   5.737   6.162   5.523  0.1074  0.5107  0.5992
   40LEU     CB  650   5.491   6.198   5.663  0.0063  0.1607  0.2440
   40LEU     CG  651   5.392   6.253   5.765 -0.3448 -0.1855 -0.1859
   40LEU    CD1  652   5.303   6.153   5.829 -0.4210  0.1751  0.5011
   40LEU    CD2  653   5.467   6.329   5.875  1.6797 -0.6916  1.0339
   40LEU      H  654   5.354   6.272   5.460  0.2871 -0.1659  0.8475
   40LEU     HA  655   5.583   6.377   5.601  0.1384 -0.5114  0.1894
   40LEU    HB2  656   5.448   6.112   5.612 -0.8690  0.5145  0.3612
   40LEU    HB3  657   5.577   6.162   5.720 -0.2576 -0.2071  0.4166
   40LEU     HG  658   5.316   6.319   5.723 -0.0232  0.2097 -0.1698
   40LEU   HD11  659   5.240   6.195   5.907 -0.8399  0.0685  0.2282
   40LEU   HD12  660   5.243   6.111   5.747  0.3716  0.4057 -0.2167
   40LEU   HD13  661   5.367   6.076   5.872  0.8069  0.2657 -1.0050
   40LEU   HD21  662   5.401   6.339   5.961 -0.1909  0.8983 -0.4163
   40LEU   HD22  663   5.564   6.285   5.900  1.4299 -1.3220  0.9419
   40LEU   HD23  664   5.489   6.428   5.836  0.0572 -0.6717 -0.0019
   41ASP      N  665   5.665   6.267   5.342 -0.9471 -0.7830  0.2728
   41ASP     CA  666   5.763   6.226   5.237 -0.7802  0.3184 -0.0296
   41ASP      C  667   5.801   6.069   5.239  0.2818  0.1587  0.1900
   41ASP      O  668   5.898   6.028   5.177 -0.3485 -0.3615 -0.0044
   41ASP     CB  669   5.892   6.303   5.242  0.2004 -0.5869  0.4325
   41ASP     CG  670   5.872   6.456   5.256  0.0744  0.4994  0.9192
   41ASP    OD1  671   5.826   6.523   5.164  0.2873 -0.7125  0.1502
   41ASP    OD2  672   5.900   6.510   5.359 -0.1187  0.4213  0.3603
   41ASP      H  673   5.581   6.317   5.319 -0.5352  0.5558  1.3993
   41ASP     HA  674   5.717   6.245   5.141 -1.6041 -1.1924 -0.0094
   41ASP    HB2  675   5.927   6.266   5.338 -0.5173 -0.8177  0.6100
   41ASP    HB3  676   5.958   6.276   5.159  0.5704 -0.0927  0.5504
   42PHE      N  677   5.713   5.985   5.299 -0.0425 -0.8027 -0.4489
   42PHE     CA  678   5.702   5.844   5.277  0.2037 -0.0301 -0.5370
   42PHE      C  679   5.668   5.810   5.137 -0.1156 -0.3005  0.3657
   42PHE      O  680   5.581   5.860   5.076 -0.2075 -0.1952 -0.0692
   42PHE     CB  681   5.613   5.785   5.382  0.5997  0.3996  0.0346
   42PHE     CG  682   5.662   5.766   5.518 -0.6235  0.1424 -0.7378
   42PHE    CD1  683   5.667   5.872   5.613 -1.2906  0.6767  0.2482
   42PHE    CD2  684   5.704   5.637   5.561 -0.0744 -0.6281  0.4902
   42PHE    CE1  685   5.725   5.853   5.741  0.3372  0.9721  0.5369
   42PHE    CE2  686   5.763   5.622   5.683 -0.1352  0.0576 -0.0999
   42PHE     CZ  687   5.772   5.727   5.776 -0.3952 -0.1703 -0.2278
   42PHE      H  688   5.642   6.032   5.354  1.0586  0.8535 -0.2661
   42PHE     HA  689   5.798   5.796   5.296 -0.5824 -1.9880 -1.0282
   42PHE    HB2  690   5.514   5.831   5.385  0.7187  0.7852 -1.0699
   42PHE    HB3  691   5.590   5.685   5.345 -0.3165  0.6946 -0.2394
   42PHE    HD1  692   5.643   5.975   5.589 -1.2714  0.8466  0.9331
   42PHE    HD2  693   5.681   5.554   5.496 -0.8311  0.0838 -0.1901
   42PHE    HE1  694   5.733   5.937   5.809  0.1634  0.7551  0.8276
   42PHE    HE2  695   5.793   5.522   5.712 -2.1311 -1.1162 -1.5441
   42PHE     HZ  696   5.815   5.715   5.875 -0.2211 -0.0569 -0.2879
   43LYS      N  697   5.748   5.716   5.083 -0.3252 -0.4796  0.1525
   43LYS     CA  698   5.707   5.629   4.969 -0.0591 -0.5071 -0.3701
   43LYS      C  699   5.589   5.544   5.027 -0.1942  0.8459 -0.5212
   43LYS      O  700   5.601   5.477   5.134 -0.0491  0.3622  0.1694
   43LYS     CB  701   5.827   5.540   4.925  0.6910  0.4478 -0.3800
   43LYS     CG  702   5.919   5.611   4.824 -0.4675  0.9968 -0.1606
   43LYS     CD  703   6.059   5.541   4.816  1.0096 -0.1319 -0.0312
   43LYS     CE  704   6.152   5.624   4.731  0.8517  0.2628  0.0530
   43LYS     NZ  705   6.290   5.575   4.760 -1.1178  0.5824  0.9983
   43LYS      H  706   5.819   5.673   5.140  0.4311  0.8709  0.2967
   43LYS     HA  707   5.675   5.694   4.888  0.9540 -0.1366 -0.5039
   43LYS    HB2  708   5.879   5.509   5.016  0.4117 -0.2350 -0.4339
   43LYS    HB3  709   5.782   5.450   4.883 -0.0441  0.2101  0.8156
   43LYS    HG2  710   5.871   5.608   4.726  0.2161 -0.2975 -0.5113
   43LYS    HG3  711   5.919   5.715   4.856 -0.6898  0.7941  0.5286
   43LYS    HD2  712   6.099   5.540   4.917  0.7397  0.4392  0.0905
   43LYS    HD3  713   6.049   5.436   4.787  0.1543  0.1865 -1.0233
   43LYS    HE2  714   6.114   5.620   4.629  0.5748  0.8817  0.1254
   43LYS    HE3  715   6.150   5.729   4.762 -1.3629  0.2431  0.2401
   43LYS    HZ1  716   6.299   5.544   4.856 -1.2532  0.5622  1.0057
   43LYS    HZ2  717   6.309   5.491   4.707  1.0282  0.5057  1.7055
   43LYS    HZ3  718   6.355   5.649   4.739  0.4928 -1.2406 -1.5329
   44VAL      N  719   5.479   5.528   4.953  0.3715  0.5240  0.0556
   44VAL     CA  720   5.361   5.450   5.011 -0.2924 -0.3403 -0.1816
   44VAL      C  721   5.306   5.339   4.912  0.0504  0.9820 -1.2525
   44VAL      O  722   5.301   5.361   4.794 -0.2161  0.1068 -0.0727
   44VAL     CB  723   5.255   5.551   5.057  0.4787  0.0455  0.5512
   44VAL    CG1  724   5.298   5.652   5.167 -0.0503  0.2208  1.6202
   44VAL    CG2  725   5.191   5.632   4.941 -1.2173  0.9356 -1.5691
   44VAL      H  726   5.480   5.589   4.873 -0.4576 -0.4524 -0.7484
   44VAL     HA  727   5.397   5.396   5.099  0.8987  0.1220 -0.3564
   44VAL     HB  728   5.182   5.480   5.097 -0.0753  0.1743 -0.1869
   44VAL   HG11  729   5.340   5.587   5.244 -0.8547 -1.5355  0.6821
   44VAL   HG12  730   5.363   5.730   5.127  0.0838 -0.3382  0.6900
   44VAL   HG13  731   5.206   5.694   5.207 -1.0651 -0.9031  0.5973
   44VAL   HG21  732   5.178   5.574   4.851 -1.4343 -1.1699 -0.3051
   44VAL   HG22  733   5.110   5.694   4.979 -0.9425  1.0557 -1.1656
   44VAL   HG23  734   5.264   5.711   4.921  1.1576 -0.7417 -0.5822
   45VAL      N  735   5.254   5.225   4.960 -0.6407  0.0360  0.0424
   45VAL     CA  736   5.154   5.135   4.891  0.3355  0.9449  0.3679
   45VAL      C  737   5.031   5.122   4.980 -0.1026 -0.4953 -0.4929
   45VAL      O  738   5.033   5.096   5.103 -0.3197  0.7822 -0.2389
   45VAL     CB  739   5.220   4.995   4.863 -0.1879 -0.0287  1.0720
   45VAL    CG1  740   5.132   4.875   4.841  0.4672  0.3750  0.1789
   45VAL    CG2  741   5.304   5.014   4.734 -0.9696  0.0927 -0.2985
   45VAL      H  742   5.266   5.216   5.060 -0.0821  1.5890  0.1630
   45VAL     HA  743   5.123   5.177   4.795 -0.7728  0.0267  0.2819
   45VAL     HB  744   5.281   4.975   4.950  0.6485 -0.0296  0.5058
   45VAL   HG11  745   5.074   4.889   4.750 -0.2095 -0.3966  0.4618
   45VAL   HG12  746   5.180   4.780   4.818 -1.4995 -0.3586 -1.5583
   45VAL   HG13  747   5.069   4.857   4.928  1.2082  0.9178  0.8567
   45VAL   HG21  748   5.237   5.019   4.649 -1.5668 -0.2906  0.1344
   45VAL   HG22  749   5.377   5.094   4.748 -0.7079 -0.2794  0.6072
   45VAL   HG23  750   5.361   4.925   4.708 -1.0458  0.1826 -0.7958
   46SER      N  751   4.915   5.139   4.923  1.2085 -0.2850  0.8687
   46SER     CA  752   4.786   5.139   4.996  1.0031 -0.3867 -0.3523
   46SER      C  753   4.688   5.053   4.919 -0.2350 -0.4357  0.1470
   46SER      O  754   4.663   5.080   4.801  0.2164 -0.3602 -0.0551
   46SER     CB  755   4.737   5.282   5.015 -0.1177 -0.3669  0.5737
   46SER     OG  756   4.713   5.344   4.889 -0.1343 -0.3941 -0.1353
   46SER      H  757   4.903   5.165   4.826  1.0973 -0.9380  0.7008
   46SER     HA  758   4.787   5.092   5.095 -0.1837 -0.1171 -0.1875
   46SER    HB2  759   4.644   5.271   5.071 -0.1012 -1.5159  0.4268
   46SER    HB3  760   4.809   5.338   5.074 -0.0899  0.6836 -0.3963
   46SER     HG  761   4.793   5.392   4.866 -0.1229  0.1171  0.8512
   47LEU      N  762   4.632   4.953   4.975 -0.1228  0.7364  0.4416
   47LEU     CA  763   4.557   4.846   4.900 -0.0056  0.9142  0.6640
   47LEU      C  764   4.436   4.801   4.977  0.6637 -0.2609 -0.9933
   47LEU      O  765   4.437   4.820   5.103 -0.1785  0.3469  0.1338
   47LEU     CB  766   4.654   4.721   4.892  0.7368  0.3411 -1.3868
   47LEU     CG  767   4.782   4.734   4.804  0.0979  0.4487  0.6068
   47LEU    CD1  768   4.880   4.622   4.830 -1.0711  0.9474  0.0301
   47LEU    CD2  769   4.748   4.718   4.652 -0.7652 -0.8943 -0.5668
   47LEU      H  770   4.661   4.939   5.071  0.0976  1.8359  0.5545
   47LEU     HA  771   4.527   4.876   4.800 -0.8390  1.1140  0.9593
   47LEU    HB2  772   4.698   4.705   4.990 -1.0231  0.7649 -0.4402
   47LEU    HB3  773   4.588   4.638   4.869  0.3311  0.0825  0.4156
   47LEU     HG  774   4.827   4.828   4.836 -0.3525  0.8856  0.0165
   47LEU   HD11  775   4.879   4.603   4.937 -0.2567  1.2710  0.1065
   47LEU   HD12  776   4.847   4.526   4.790  0.6839 -0.5360  1.7215
   47LEU   HD13  777   4.981   4.646   4.796 -0.7412 -0.3970 -0.0670
   47LEU   HD21  778   4.737   4.613   4.627  0.1619 -1.2952  0.5303
   47LEU   HD22  779   4.665   4.786   4.634 -0.1603  0.1008  0.1785
   47LEU   HD23  780   4.824   4.760   4.585 -0.1404 -0.1248  0.5633
   48LEU      N  781   4.329   4.745   4.913 -0.5973  0.2012 -0.2531
   48LEU     CA  782   4.195   4.708   4.967  0.4884  0.1602 -0.9213
   48LEU      C  783   4.158   4.563   4.943  0.3667  0.1710  0.1289
   48LEU      O  784   4.192   4.509   4.841 -0.2198 -0.3217 -0.0437
   48LEU     CB  785   4.088   4.782   4.891  0.0084 -2.0407 -0.5259
   48LEU     CG  786   4.098   4.943   4.892 -0.7310  0.2180 -0.3444
   48LEU    CD1  787   3.980   4.992   4.817  0.8776 -0.5108  0.3998
   48LEU    CD2  788   4.087   5.010   5.027  0.7453  0.4315  0.4298
   48LEU      H  789   4.337   4.736   4.812  1.0767 -0.3204 -0.1441
   48LEU     HA  790   4.191   4.721   5.075  0.0513  0.0320 -0.9159
   48LEU    HB2  791   4.083   4.756   4.786  1.6809  0.7474 -1.4972
   48LEU    HB3  792   3.994   4.753   4.939 -0.2417  0.7011  1.0254
   48LEU     HG  793   4.189   4.971   4.839  0.1829 -1.1777  0.3376
   48LEU   HD11  794   3.975   5.101   4.811  0.3680 -0.4985  0.8960
   48LEU   HD12  795   3.985   4.950   4.716 -1.3031  0.5585 -0.2825
   48LEU   HD13  796   3.887   4.948   4.853  0.5688 -0.2742 -0.0906
   48LEU   HD21  797   4.167   4.973   5.092  0.0991 -0.5384  0.7088
   48LEU   HD22  798   4.093   5.119   5.032  0.7295  0.4647 -0.2182
   48LEU   HD23  799   3.991   4.987   5.073  0.0405 -0.0469 -1.1547
   49ASP      N  800   4.075   4.503   5.033 -0.7302 -0.7997  0.0982
   49ASP     CA  801   4.007   4.374   5.015  0.5111 -0.2290  0.8842
   49ASP      C  802   4.099   4.257   4.979  0.3433 -0.0748 -0.5315
   49ASP      O  803   4.068   4.164   4.900  0.1405  0.0577 -0.2584
   49ASP     CB  804   3.892   4.395   4.925  0.7976  0.0323 -0.2242
   49ASP     CG  805   3.802   4.501   4.983 -0.0526 -0.3495 -0.2671
   49ASP    OD1  806   3.767   4.499   5.104 -0.0583  0.2362  0.0977
   49ASP    OD2  807   3.752   4.584   4.909 -0.0081  0.2223 -0.7919
   49ASP      H  808   4.048   4.553   5.117 -0.0733 -0.4156  0.0926
   49ASP     HA  809   3.967   4.359   5.116 -1.2041  0.0507  0.3027
   49ASP    HB2  810   3.926   4.431   4.828  0.2483  1.4191  0.0539
   49ASP    HB3  811   3.827   4.308   4.914  0.0060  0.6331 -0.4706
   50LEU      N  812   4.222   4.263   5.044  0.4688 -0.4887  0.3345
   50LEU     CA  813   4.314   4.156   5.013 -0.7809  0.3083  0.4295
   50LEU      C  814   4.280   4.023   5.078  0.0443  0.2376  0.3060
   50LEU      O  815   4.255   4.015   5.200 -0.0735 -0.0193 -0.6957
   50LEU     CB  816   4.458   4.197   5.049 -0.8899 -0.4936  0.0077
   50LEU     CG  817   4.512   4.333   4.992 -0.3191 -0.2955 -0.0029
   50LEU    CD1  818   4.657   4.351   5.042  0.2905  0.3325  0.7250
   50LEU    CD2  819   4.510   4.339   4.831  0.4766  1.2085 -0.7985
   50LEU      H  820   4.243   4.330   5.117 -0.7675  0.8387 -0.4274
   50LEU     HA  821   4.314   4.136   4.906  0.8272 -0.5577  0.5344
   50LEU    HB2  822   4.463   4.222   5.154 -1.0065  0.9535 -0.2878
   50LEU    HB3  823   4.523   4.113   5.024  0.0173  0.1572  0.0960
   50LEU     HG  824   4.446   4.414   5.023 -0.4197  0.0387 -1.0257
   50LEU   HD11  825   4.724   4.269   5.016 -0.2460  0.1700 -0.2633
   50LEU   HD12  826   4.697   4.445   5.003  0.4540  0.2815  0.7677
   50LEU   HD13  827   4.656   4.362   5.150 -0.6965  0.3388  0.7308
   50LEU   HD21  828   4.541   4.438   4.800  1.5235  1.0603 -0.3001
   50LEU   HD22  829   4.573   4.260   4.790 -1.0761 -0.6702  0.0493
   50LEU   HD23  830   4.414   4.310   4.787  0.5504 -0.6553  0.0399
   51THR      N  831   4.280   3.911   5.002 -0.3457 -0.2916 -0.0650
   51THR     CA  832   4.279   3.775   5.046  0.2052  0.7713  1.0508
   51THR      C  833   4.413   3.726   5.102 -0.1636  0.5525  0.3886
   51THR      O  834   4.514   3.796   5.087  0.1230  0.2258 -0.0454
   51THR     CB  835   4.243   3.677   4.926  1.2994 -0.4620  0.0252
   51THR    OG1  836   4.342   3.682   4.826 -0.5400  0.0278  0.7166
   51THR    CG2  837   4.101   3.709   4.864 -0.8574  0.2028 -0.7520
   51THR      H  838   4.314   3.930   4.909  0.3469  1.2716  0.4396
   51THR     HA  839   4.204   3.759   5.124 -0.2723 -0.0086  0.4607
   51THR     HB  840   4.229   3.581   4.975 -0.2329 -0.4857 -0.3577
   51THR    HG1  841   4.345   3.773   4.797  0.1280 -0.4741 -1.0025
   51THR   HG21  842   4.076   3.629   4.794  0.4329 -0.8643 -0.0640
   51THR   HG22  843   4.035   3.703   4.951  1.5650 -0.2997  1.2612
   51THR   HG23  844   4.089   3.809   4.821 -0.7150  0.3117 -0.5421
   52GLU      N  845   4.420   3.604   5.162  0.7244 -0.2323  0.2208
   52GLU     CA  846   4.533   3.564   5.238 -0.5286 -0.0568  0.0511
   52GLU      C  847   4.655   3.542   5.154  0.1225 -0.0570  0.3255
   52GLU      O  848   4.759   3.584   5.201 -0.0755  0.7485  0.1417
   52GLU     CB  849   4.493   3.440   5.320 -0.6807  0.2360  0.3445
   52GLU     CG  850   4.614   3.357   5.374  0.3549 -0.4789  0.5023
   52GLU     CD  851   4.579   3.242   5.461  0.8286 -0.4669 -0.5986
   52GLU    OE1  852   4.476   3.173   5.435 -0.1698 -0.5363  0.9545
   52GLU    OE2  853   4.658   3.210   5.554  0.3806  0.7650 -0.7845
   52GLU      H  854   4.335   3.552   5.176 -0.1277  0.7943 -0.8345
   52GLU     HA  855   4.564   3.642   5.307  1.1798 -0.0854 -0.5822
   52GLU    HB2  856   4.420   3.467   5.396 -1.0884  0.2463 -0.0478
   52GLU    HB3  857   4.428   3.386   5.251 -1.1511 -0.1938  1.0940
   52GLU    HG2  858   4.674   3.312   5.294  1.4524  0.0178  1.0019
   52GLU    HG3  859   4.678   3.427   5.428 -0.4976  0.4412  0.3733
   53TYR      N  860   4.645   3.492   5.027  0.2272 -0.7228 -0.3535
   53TYR     CA  861   4.744   3.499   4.918  0.2189 -0.2850  0.1166
   53TYR      C  862   4.804   3.638   4.890 -0.5180  0.3577  0.5745
   53TYR      O  863   4.927   3.650   4.864  1.1534 -0.0221 -0.1907
   53TYR     CB  864   4.689   3.429   4.794  0.8562  0.7118 -0.5705
   53TYR     CG  865   4.788   3.443   4.673 -0.0201  0.6414  0.2472
   53TYR    CD1  866   4.757   3.519   4.556  0.7304  0.7194  0.5511
   53TYR    CD2  867   4.904   3.367   4.672 -0.5106  0.5378 -0.0162
   53TYR    CE1  868   4.854   3.546   4.457 -0.4236  0.3517  0.2585
   53TYR    CE2  869   4.997   3.379   4.570 -0.6258 -0.2029  0.1205
   53TYR     CZ  870   4.977   3.478   4.465  0.2111  0.3487 -0.4418
   53TYR     OH  871   5.066   3.489   4.371 -0.5963 -0.3926  0.2501
   53TYR      H  872   4.551   3.470   4.996  0.6687 -0.9424 -1.6875
   53TYR     HA  873   4.836   3.447   4.948  0.1876 -0.2486  0.2759
   53TYR    HB2  874   4.658   3.326   4.807  1.2396  0.5295 -1.0681
   53TYR    HB3  875   4.599   3.481   4.759 -0.0945  0.5198  1.3279
   53TYR    HD1  876   4.661   3.568   4.562 -0.1174 -0.8046  0.3724
   53TYR    HD2  877   4.922   3.305   4.758 -1.2877 -0.0098 -0.2299
   53TYR    HE1  878   4.848   3.617   4.376  0.1283  0.0031 -0.1048
   53TYR    HE2  879   5.090   3.324   4.566  0.1773  0.9386  1.3506
   53TYR     HH  880   5.124   3.413   4.363  0.4427  0.3973 -0.0356
   54GLU      N  881   4.721   3.734   4.875  0.9984 -0.1307  0.1285
   54GLU     CA  882   4.760   3.871   4.844 -0.0258 -0.6031  0.6145
   54GLU      C  883   4.824   3.943   4.963 -0.6058  0.0321 -0.4539
   54GLU      O  884   4.922   4.016   4.949  0.0571 -0.6764  0.2052
   54GLU     CB  885   4.637   3.950   4.785 -0.4175  0.1619 -0.2342
   54GLU     CG  886   4.584   3.896   4.651 -0.8963  0.2418  0.2089
   54GLU     CD  887   4.439   3.915   4.628 -0.0710  0.2113 -0.3306
   54GLU    OE1  888   4.356   3.920   4.722  0.3232  0.3319 -0.0908
   54GLU    OE2  889   4.398   3.932   4.510 -0.2527  0.1387  0.4165
   54GLU      H  890   4.625   3.714   4.898  0.9486 -1.1351 -0.7837
   54GLU     HA  891   4.833   3.880   4.764 -0.8155  0.5006 -0.0355
   54GLU    HB2  892   4.555   3.946   4.857 -0.6855 -0.2231 -0.5538
   54GLU    HB3  893   4.669   4.054   4.772  0.3993 -0.0061  0.3124
   54GLU    HG2  894   4.639   3.943   4.570  0.2501 -1.5518 -0.1758
   54GLU    HG3  895   4.617   3.794   4.635  0.2976  0.5788  0.3061
   55MET      N  896   4.766   3.924   5.081  0.2438  0.0746 -0.4630
   55MET     CA  897   4.802   3.987   5.211 -0.8661  0.0544  0.8246
   55MET      C  898   4.941   3.937   5.253  0.6116 -0.9673  0.1854
   55MET      O  899   5.026   4.020   5.293 -0.0898 -0.2418 -0.7033
   55MET     CB  900   4.703   3.955   5.324  0.0195  1.5221  0.3215
   55MET     CG  901   4.607   4.066   5.342  0.1660 -0.1980 -1.1575
   55MET     SD  902   4.546   4.111   5.510 -0.3172  0.0724  0.2864
   55MET     CE  903   4.690   4.173   5.599  1.2474  0.6406  0.2334
   55MET      H  904   4.695   3.853   5.087  0.1875  0.1450 -0.2845
   55MET     HA  905   4.810   4.094   5.187  0.2697 -0.0353  0.7052
   55MET    HB2  906   4.657   3.859   5.300  0.9558  0.9582  0.6667
   55MET    HB3  907   4.763   3.940   5.414  0.4079 -0.5014 -0.1686
   55MET    HG2  908   4.655   4.160   5.316  1.0638 -0.3526 -0.1592
   55MET    HG3  909   4.520   4.041   5.280 -0.7283 -1.0926  0.3435
   55MET    HE1  910   4.763   4.092   5.610 -0.0868 -0.6261  0.4434
   55MET    HE2  911   4.728   4.255   5.538 -0.1904  0.6396 -0.7607
   55MET    HE3  912   4.645   4.211   5.690 -0.1605  1.3771 -0.6979
   56ARG      N  913   4.969   3.810   5.251 -0.0055  0.4531  0.3476
   56ARG     CA  914   5.099   3.752   5.279 -0.2508  0.0861 -0.0133
   56ARG      C  915   5.204   3.798   5.181 -0.2254  0.0454  0.6448
   56ARG      O  916   5.313   3.831   5.228 -0.2025  0.6031  0.2738
   56ARG     CB  917   5.075   3.602   5.287 -0.0783 -0.0795  0.0823
   56ARG     CG  918   5.002   3.569   5.416 -0.7136 -1.5857  0.6669
   56ARG     CD  919   4.991   3.409   5.412  0.4356  0.6941  0.2734
   56ARG     NE  920   4.917   3.352   5.527  0.6617 -0.6875 -0.7599
   56ARG     CZ  921   4.950   3.325   5.652 -0.7602 -0.6520  0.6842
   56ARG    NH1  922   4.868   3.269   5.729  0.4459  0.2015  0.3850
   56ARG    NH2  923   5.072   3.352   5.691  0.6454 -0.5509 -0.2532
   56ARG      H  924   4.895   3.744   5.231  0.9450 -0.4925 -0.2971
   56ARG     HA  925   5.141   3.785   5.374  0.9180 -1.2638 -0.0054
   56ARG    HB2  926   5.013   3.562   5.206  0.4745 -0.1302 -0.3291
   56ARG    HB3  927   5.172   3.552   5.294  0.3663  0.8029  0.6241
   56ARG    HG2  928   5.057   3.607   5.502 -1.5248 -0.4279  0.7070
   56ARG    HG3  929   4.912   3.630   5.424 -0.1984 -0.6765 -0.0810
   56ARG    HD2  930   4.932   3.378   5.326  0.5400 -0.1161  0.4720
   56ARG    HD3  931   5.090   3.363   5.402 -0.0210 -0.4854  0.7517
   56ARG     HE  932   4.820   3.329   5.513 -0.0966  1.0953  0.7011
   56ARG   HH11  933   4.873   3.260   5.830 -1.5929 -0.8730  0.5117
   56ARG   HH12  934   4.787   3.239   5.676  1.2209 -0.6254 -0.3732
   56ARG   HH21  935   5.089   3.316   5.784  0.1836 -0.0669  0.0274
   56ARG   HH22  936   5.135   3.409   5.636 -0.2348  0.9611  0.1681
   57ASN      N  937   5.170   3.823   5.051 -0.0452  0.3848 -0.5045
   57ASN     CA  938   5.267   3.871   4.953  0.5924 -0.3979 -0.7061
   57ASN      C  939   5.294   4.021   4.978 -0.2217  0.5041 -0.3694
   57ASN      O  940   5.409   4.056   4.976 -0.0371 -0.2069 -0.2611
   57ASN     CB  941   5.209   3.860   4.807  0.3311  0.1233  0.8141
   57ASN     CG  942   5.245   3.730   4.733 -0.4084 -0.2083  0.1542
   57ASN    OD1  943   5.335   3.661   4.771  0.1502  0.1327 -0.2633
   57ASN    ND2  944   5.198   3.724   4.608 -0.2468  0.3409  0.6758
   57ASN      H  945   5.074   3.804   5.030 -0.3410 -0.9233  1.4608
   57ASN     HA  946   5.364   3.826   4.972  1.0653  0.7475 -0.2838
   57ASN    HB2  947   5.101   3.871   4.800  0.3859  0.4836  0.3158
   57ASN    HB3  948   5.254   3.947   4.758 -0.2211 -0.1568 -0.2664
   57ASN   HD21  949   5.215   3.640   4.554 -0.5475  1.4358 -1.3224
   57ASN   HD22  950   5.119   3.782   4.585 -0.1629 -0.1743 -1.2646
   58ALA      N  951   5.195   4.103   5.004  0.1694 -0.7638 -0.6882
   58ALA     CA  952   5.215   4.251   5.015  0.6932  1.0044  0.4602
   58ALA      C  953   5.307   4.278   5.135 -0.3734 -0.2710  0.3897
   58ALA      O  954   5.395   4.365   5.120  0.3134  0.0178  0.5746
   58ALA     CB  955   5.085   4.335   5.026  1.0662  0.9480  0.4251
   58ALA      H  956   5.101   4.066   5.006 -0.1009 -0.1644  1.0395
   58ALA     HA  957   5.268   4.289   4.928  0.8269 -0.4229 -0.1363
   58ALA    HB1  958   5.026   4.298   5.110 -1.5760 -0.2610 -1.6721
   58ALA    HB2  959   5.100   4.442   5.037 -0.5222  1.1873  0.7230
   58ALA    HB3  960   5.021   4.324   4.939  0.0534 -0.5537  1.2709
   59VAL      N  961   5.288   4.213   5.248  0.3058  0.9661  0.0043
   59VAL     CA  962   5.371   4.235   5.361  0.4666  0.2728 -0.5287
   59VAL      C  963   5.508   4.174   5.351  0.7822 -0.0064  0.2469
   59VAL      O  964   5.592   4.253   5.403 -0.0508 -0.1195 -0.2634
   59VAL     CB  965   5.297   4.201   5.497 -0.5481 -0.3129 -0.7916
   59VAL    CG1  966   5.379   4.249   5.624 -0.4933  0.4107 -0.7732
   59VAL    CG2  967   5.153   4.264   5.507  0.0811 -0.5967  0.1791
   59VAL      H  968   5.216   4.142   5.256  0.4900  0.6379 -1.0102
   59VAL     HA  969   5.403   4.338   5.375 -0.7614  0.5817  0.4092
   59VAL     HB  970   5.273   4.095   5.509 -0.4179 -0.2757 -0.0767
   59VAL   HG11  971   5.305   4.249   5.703 -0.6624  0.0273 -0.9227
   59VAL   HG12  972   5.455   4.177   5.655 -0.1865  0.9138 -0.3370
   59VAL   HG13  973   5.433   4.342   5.612 -0.7692  0.6856  0.0105
   59VAL   HG21  974   5.098   4.229   5.419  0.9286 -0.6002 -0.3687
   59VAL   HG22  975   5.101   4.221   5.593 -0.0198 -0.6000  0.1173
   59VAL   HG23  976   5.155   4.372   5.519  0.4070 -0.7381  1.8395
   60ASP      N  977   5.529   4.058   5.296 -0.6636  0.3618  0.0874
   60ASP     CA  978   5.666   3.999   5.283  0.0426 -0.1302  0.5762
   60ASP      C  979   5.758   4.085   5.194  0.6061  0.6084 -1.1937
   60ASP      O  980   5.874   4.102   5.231 -0.0500  0.3623 -0.0694
   60ASP     CB  981   5.653   3.862   5.211  1.3036 -0.3671 -0.7910
   60ASP     CG  982   5.778   3.781   5.230  0.3228 -0.3749  0.0161
   60ASP    OD1  983   5.853   3.805   5.324 -0.1483 -0.1673 -0.5293
   60ASP    OD2  984   5.808   3.707   5.132  0.5907 -0.0574 -0.4761
   60ASP      H  985   5.453   4.000   5.263 -0.3945  0.1540 -0.1699
   60ASP     HA  986   5.710   3.982   5.381  0.0234 -0.9320  0.4599
   60ASP    HB2  987   5.571   3.814   5.265  0.2701  1.1831 -0.8456
   60ASP    HB3  988   5.616   3.882   5.110 -1.1404  0.1028  0.0565
   61GLU      N  989   5.704   4.152   5.088  0.0442 -0.1893  0.2397
   61GLU     CA  990   5.773   4.255   5.002 -0.1285  0.0837 -0.6426
   61GLU      C  991   5.799   4.387   5.073  1.1068 -0.8387 -0.9359
   61GLU      O  992   5.901   4.454   5.051 -0.1608  0.2511  0.8179
   61GLU     CB  993   5.693   4.271   4.881  0.0228  0.2898  0.5762
   61GLU     CG  994   5.662   4.137   4.813  0.2091 -0.7612 -1.2709
   61GLU     CD  995   5.788   4.075   4.764  0.3649  0.2893  0.6310
   61GLU    OE1  996   5.893   4.134   4.731  0.2112 -0.1195  0.0741
   61GLU    OE2  997   5.788   3.950   4.750 -0.2664 -0.1654 -0.1613
   61GLU      H  998   5.609   4.128   5.065  0.2170 -1.6415  0.8022
   61GLU     HA  999   5.870   4.211   4.982 -0.3264 -0.4495 -0.4618
   61GLU    HB2 1000   5.597   4.316   4.907 -0.2519 -0.3034  0.6228
   61GLU    HB3 1001   5.739   4.326   4.799  0.2917 -0.0943  0.4614
   61GLU    HG2 1002   5.621   4.064   4.883  0.2026  0.4353  0.0767
   61GLU    HG3 1003   5.589   4.160   4.735 -0.1028  0.7292 -0.6102
   62PHE      N 1004   5.717   4.434   5.176 -1.1715  0.6261  0.4317
   62PHE     CA 1005   5.750   4.549   5.256  0.5996 -0.9627 -0.6107
   62PHE      C 1006   5.873   4.537   5.347 -0.5548  0.0697 -0.1564
   62PHE      O 1007   5.957   4.631   5.347  0.3668 -0.4891 -0.1721
   62PHE     CB 1008   5.619   4.587   5.338 -0.6072 -0.2130  0.4062
   62PHE     CG 1009   5.656   4.687   5.444  1.0998 -0.1917  0.5192
   62PHE    CD1 1010   5.673   4.821   5.410  0.9410 -0.5771  0.6551
   62PHE    CD2 1011   5.673   4.650   5.584 -0.2267  0.2801  0.4139
   62PHE    CE1 1012   5.693   4.923   5.510 -0.2164  0.9624  0.7435
   62PHE    CE2 1013   5.694   4.742   5.682  0.7322 -0.8351  0.0188
   62PHE     CZ 1014   5.696   4.877   5.639  1.0043 -0.4139 -0.8807
   62PHE      H 1015   5.634   4.381   5.197 -0.8118 -0.5723 -0.8295
   62PHE     HA 1016   5.769   4.632   5.188 -0.1652 -0.3224 -0.0762
   62PHE    HB2 1017   5.549   4.633   5.268  0.2483  0.1671 -0.2313
   62PHE    HB3 1018   5.586   4.496   5.388 -0.1374 -0.7045 -0.1382
   62PHE    HD1 1019   5.644   4.854   5.312 -1.3274 -0.0849  1.3642
   62PHE    HD2 1020   5.662   4.546   5.612 -0.7011  0.2047 -0.0306
   62PHE    HE1 1021   5.723   5.024   5.488  0.4298  0.3512 -1.7554
   62PHE    HE2 1022   5.709   4.710   5.784 -0.1512  0.8284  0.7622
   62PHE     HZ 1023   5.725   4.952   5.712 -1.5645 -0.3551  0.2892
   63LEU      N 1024   5.887   4.421   5.414  0.2151  0.3141  0.0099
   63LEU     CA 1025   5.999   4.399   5.503 -0.3592 -0.6002 -0.8453
   63LEU      C 1026   6.129   4.397   5.431  0.0405  1.1008 -0.3174
   63LEU      O 1027   6.234   4.421   5.495  0.3031 -0.0133  1.0090
   63LEU     CB 1028   5.973   4.265   5.581 -0.6083  0.4049  0.1653
   63LEU     CG 1029   5.852   4.270   5.682 -0.2556 -0.5810  0.5165
   63LEU    CD1 1030   5.789   4.130   5.708  0.4747 -0.7521  0.4499
   63LEU    CD2 1031   5.908   4.315   5.813 -0.3197 -0.6186 -0.4632
   63LEU      H 1032   5.814   4.351   5.412  0.7643 -0.3399  0.9800
   63LEU     HA 1033   5.996   4.479   5.577  0.4805 -0.6199 -0.7732
   63LEU    HB2 1034   5.951   4.193   5.503 -0.7398  0.1211  0.4560
   63LEU    HB3 1035   6.069   4.241   5.626 -0.0730  0.4504 -0.8932
   63LEU     HG 1036   5.787   4.348   5.642  0.5111 -0.4955 -0.6610
   63LEU   HD11 1037   5.869   4.068   5.749  0.7144 -0.2387  0.7707
   63LEU   HD12 1038   5.703   4.126   5.775  0.4412 -0.2727  0.4430
   63LEU   HD13 1039   5.751   4.080   5.619 -0.4468 -1.1443  1.0375
   63LEU   HD21 1040   5.837   4.300   5.894 -0.3032  0.5803 -0.1792
   63LEU   HD22 1041   5.995   4.259   5.845 -0.4284 -0.5222  0.0207
   63LEU   HD23 1042   5.931   4.421   5.797 -0.2156 -0.5834 -0.0914
   64LEU      N 1043   6.125   4.363   5.298 -0.0095 -0.2864  0.0313
   64LEU     CA 1044   6.236   4.368   5.207 -0.2481  0.2334  0.2802
   64LEU      C 1045   6.292   4.509   5.178  0.4634  1.1792 -0.5943
   64LEU      O 1046   6.408   4.515   5.156 -0.2033  0.2809 -0.5693
   64LEU     CB 1047   6.200   4.278   5.079  0.1843 -0.1336 -0.4712
   64LEU     CG 1048   6.323   4.242   4.989 -0.8421  0.5119  0.0595
   64LEU    CD1 1049   6.422   4.151   5.064 -0.9590  0.3851 -0.2116
   64LEU    CD2 1050   6.287   4.168   4.858 -0.8834 -0.7238  0.6048
   64LEU      H 1051   6.032   4.341   5.263  0.1294 -1.0502  0.1116
   64LEU     HA 1052   6.313   4.312   5.261 -0.1586 -0.2694 -0.3462
   64LEU    HB2 1053   6.152   4.185   5.108 -1.5406  0.5190 -0.9996
   64LEU    HB3 1054   6.130   4.327   5.012  0.2217 -1.9730 -2.0321
   64LEU     HG 1055   6.376   4.333   4.962  0.1733 -0.2004 -0.4848
   64LEU   HD11 1056   6.372   4.059   5.095 -0.5786  0.0294 -0.6332
   64LEU   HD12 1057   6.501   4.125   4.994 -0.1654  0.6889  0.5351
   64LEU   HD13 1058   6.467   4.210   5.144  0.4920  0.0337 -0.7110
   64LEU   HD21 1059   6.365   4.154   4.784 -1.3136  2.0551 -0.6279
   64LEU   HD22 1060   6.234   4.075   4.876  0.2313 -1.3209  0.9725
   64LEU   HD23 1061   6.210   4.222   4.803  0.5759 -0.1425 -1.0441
   65LEU      N 1062   6.215   4.621   5.199  0.5658  0.0300  0.0889
   65LEU     CA 1063   6.277   4.759   5.187 -0.2183 -0.2232  0.4839
   65LEU      C 1064   6.377   4.798   5.299  0.5327 -0.3205 -0.4359
   65LEU      O 1065   6.455   4.899   5.288  0.5034  0.0564  0.2584
   65LEU     CB 1066   6.164   4.858   5.187 -0.4500 -0.3346 -1.3183
   65LEU     CG 1067   6.060   4.842   5.075  0.2121  0.5694  0.1459
   65LEU    CD1 1068   5.934   4.917   5.107  1.4848 -1.3506 -0.4826
   65LEU    CD2 1069   6.125   4.887   4.947  0.7941 -1.3224 -0.7951
   65LEU      H 1070   6.120   4.609   5.231  0.3980  0.1255 -0.3487
   65LEU     HA 1071   6.322   4.778   5.090 -0.8699 -0.1677  0.1804
   65LEU    HB2 1072   6.103   4.836   5.275  1.7204 -0.5629  0.3013
   65LEU    HB3 1073   6.203   4.958   5.203 -0.3328 -0.5606  0.1249
   65LEU     HG 1074   6.027   4.739   5.061 -0.3968  0.7560  0.1443
   65LEU   HD11 1075   5.932   5.022   5.076  0.6568 -1.3802 -0.5824
   65LEU   HD12 1076   5.853   4.877   5.045  0.5922  0.2334 -0.4567
   65LEU   HD13 1077   5.905   4.902   5.210  0.1674 -0.1954 -0.6248
   65LEU   HD21 1078   6.172   4.984   4.961 -0.2620 -0.9628  0.8139
   65LEU   HD22 1079   6.200   4.825   4.899  1.2269 -0.5773 -1.1177
   65LEU   HD23 1080   6.053   4.895   4.865  0.1670 -1.5704 -0.2781
   66LEU      N 1081   6.367   4.736   5.416 -0.1057  0.9985  0.3435
   66LEU     CA 1082   6.422   4.779   5.541  0.0108  0.0382  0.7162
   66LEU      C 1083   6.575   4.768   5.564 -0.9408  0.3183  0.0916
   66LEU      O 1084   6.630   4.675   5.626  0.2467 -0.9741 -1.2440
   66LEU     CB 1085   6.340   4.704   5.651 -0.3910  0.4563 -0.1454
   66LEU     CG 1086   6.185   4.724   5.632  0.1876 -0.3621 -0.0439
   66LEU    CD1 1087   6.106   4.653   5.745 -0.1986  0.6036  0.2358
   66LEU    CD2 1088   6.144   4.872   5.620  0.2681 -0.6679 -0.6969
   66LEU      H 1089   6.311   4.652   5.418 -0.4154  1.2057  0.4762
   66LEU     HA 1090   6.388   4.883   5.547 -1.2324 -0.2893  0.0653
   66LEU    HB2 1091   6.358   4.597   5.648 -0.6681  0.4149 -1.2251
   66LEU    HB3 1092   6.367   4.757   5.743 -0.5700 -0.9788  0.7879
   66LEU     HG 1093   6.156   4.671   5.541 -0.8086 -0.1091  0.1022
   66LEU   HD11 1094   6.124   4.545   5.741  0.3962  0.7177 -0.8492
   66LEU   HD12 1095   6.134   4.690   5.844 -0.3382 -0.2244  0.6070
   66LEU   HD13 1096   6.000   4.677   5.735 -0.4537 -0.6745 -0.5787
   66LEU   HD21 1097   6.177   4.928   5.532 -0.5750  0.6432 -0.2388
   66LEU   HD22 1098   6.036   4.880   5.629  0.3951  0.1423  0.7805
   66LEU   HD23 1099   6.185   4.913   5.712  0.0660 -1.1821 -0.3664
   67ASP      N 1100   6.653   4.847   5.487 -0.5058 -0.4609  0.0674
   67ASP     CA 1101   6.793   4.880   5.497 -0.3287 -0.1964  0.4239
   67ASP      C 1102   6.830   4.951   5.631 -1.4157 -0.0020  0.0328
   67ASP      O 1103   6.756   4.992   5.716  0.8394 -0.4492  0.1438
   67ASP     CB 1104   6.851   4.952   5.378 -0.1698  0.2939  1.0091
   67ASP     CG 1105   6.832   4.880   5.241 -1.0000 -0.1361  0.0142
   67ASP    OD1 1106   6.813   4.757   5.225 -0.1706 -0.5273 -0.2005
   67ASP    OD2 1107   6.844   4.950   5.139 -0.4892  0.5327  0.0958
   67ASP      H 1108   6.600   4.893   5.414  0.8349 -0.9998 -1.3398
   67ASP     HA 1109   6.857   4.792   5.501  0.6617  0.5041  0.9197
   67ASP    HB2 1110   6.809   5.052   5.370  0.1110  0.3231 -0.6065
   67ASP    HB3 1111   6.957   4.970   5.395 -0.0686  0.3150  0.3952
   68LYS      N 1112   6.962   4.949   5.658 -0.1263 -0.6753  0.2141
   68LYS     CA 1113   7.018   5.016   5.775 -0.6109  0.1752  0.3222
   68LYS      C 1114   6.981   5.173   5.777 -0.5477 -0.0060  0.6331
   68LYS      O 1115   7.032   5.245   5.695 -0.5257 -0.4484 -0.2094
   68LYS     CB 1116   7.164   4.980   5.784  0.3772  0.5889 -0.3652
   68LYS     CG 1117   7.227   5.055   5.902  0.0990 -0.2498  0.8040
   68LYS     CD 1118   7.370   5.006   5.932  0.9143 -0.5960  0.7201
   68LYS     CE 1119   7.462   5.068   5.823 -0.2158  0.0131  0.0887
   68LYS     NZ 1120   7.597   5.035   5.853 -1.7261 -0.0473  0.2829
   68LYS      H 1121   7.024   4.915   5.586  0.1733 -0.7356  0.4953
   68LYS     HA 1122   6.976   4.971   5.865 -0.9878  0.1597  0.1422
   68LYS    HB2 1123   7.166   4.872   5.797  1.2080  0.7304  1.1745
   68LYS    HB3 1124   7.208   5.003   5.687  0.7218 -0.2807 -0.4273
   68LYS    HG2 1125   7.232   5.160   5.876  0.0575 -0.6204 -0.9666
   68LYS    HG3 1126   7.166   5.035   5.990 -0.4820 -0.3908  0.3823
   68LYS    HD2 1127   7.397   5.038   6.032  1.0409 -0.2105  0.5669
   68LYS    HD3 1128   7.367   4.897   5.930  0.1260 -0.5958 -0.7026
   68LYS    HE2 1129   7.448   5.030   5.722  0.7596 -0.5708  0.1465
   68LYS    HE3 1130   7.452   5.177   5.825 -0.6582 -0.0261  0.4085
   68LYS    HZ1 1131   7.663   5.098   5.808 -0.5186 -1.1583  0.3810
   68LYS    HZ2 1132   7.615   5.041   5.952  0.2203  1.0452 -0.0316
   68LYS    HZ3 1133   7.621   4.940   5.830  0.4426  0.4025  0.2914
   69GLY      N 1134   6.912   5.218   5.878 -0.6213  0.7302 -0.4643
   69GLY     CA 1135   6.850   5.347   5.900 -0.2354  0.0584  0.2931
   69GLY      C 1136   6.718   5.384   5.820 -0.0760 -0.2233  0.2133
   69GLY      O 1137   6.691   5.499   5.809  0.0190  0.2894  0.0691
   69GLY      H 1138   6.891   5.148   5.948  0.7548  0.8672  0.1413
   69GLY    HA2 1139   6.828   5.367   6.005 -0.2476  0.2819  0.2486
   69GLY    HA3 1140   6.930   5.412   5.864 -0.1395 -0.0156  0.3723
   70VAL      N 1141   6.653   5.281   5.764 -0.1352 -0.0641  0.2926
   70VAL     CA 1142   6.531   5.285   5.686  0.1785 -0.3130  0.1289
   70VAL      C 1143   6.414   5.302   5.782 -0.6318  0.0646  0.2228
   70VAL      O 1144   6.413   5.238   5.890 -0.6977  0.6882 -0.1384
   70VAL     CB 1145   6.503   5.175   5.588 -0.4150  0.8931  0.4286
   70VAL    CG1 1146   6.363   5.173   5.532 -0.1296  0.8497  0.1565
   70VAL    CG2 1147   6.600   5.202   5.470 -0.1306  0.2208  0.1766
   70VAL      H 1148   6.698   5.190   5.769 -0.0037 -0.0375 -0.2717
   70VAL     HA 1149   6.525   5.372   5.619 -0.2334 -0.8128 -0.5023
   70VAL     HB 1150   6.527   5.076   5.627 -0.5310  0.3398 -0.8058
   70VAL   HG11 1151   6.289   5.125   5.597  0.7760 -0.5079  0.2619
   70VAL   HG12 1152   6.324   5.267   5.492 -0.1188  0.3389 -1.1380
   70VAL   HG13 1153   6.374   5.115   5.440 -0.3178  1.4758 -0.2727
   70VAL   HG21 1154   6.704   5.192   5.502 -0.0905  0.0878  0.0048
   70VAL   HG22 1155   6.590   5.136   5.385  0.2694  0.4595 -0.0596
   70VAL   HG23 1156   6.585   5.301   5.428  0.6216  0.2828  0.0288
   71TYR      N 1157   6.319   5.391   5.742 -0.1280  0.1560 -0.8364
   71TYR     CA 1158   6.197   5.408   5.825 -0.7538  1.0426  0.6564
   71TYR      C 1159   6.094   5.321   5.759  0.0346  0.2633  0.5744
   71TYR      O 1160   6.055   5.350   5.645 -0.0328 -0.6991 -0.6922
   71TYR     CB 1161   6.155   5.558   5.834  1.0834  0.2687 -0.1532
   71TYR     CG 1162   6.227   5.650   5.925 -0.0018 -0.2483  0.0372
   71TYR    CD1 1163   6.366   5.635   5.950 -0.0228  0.0480  0.8579
   71TYR    CD2 1164   6.150   5.756   5.986 -0.6065  0.4965 -0.4144
   71TYR    CE1 1165   6.429   5.714   6.041  0.3316 -0.8684  0.1352
   71TYR    CE2 1166   6.215   5.842   6.073 -2.2093 -0.3365 -0.0980
   71TYR     CZ 1167   6.359   5.823   6.102  0.8219  0.0920  0.1518
   71TYR     OH 1168   6.428   5.912   6.176 -0.0320 -0.4197 -1.1907
   71TYR      H 1169   6.328   5.447   5.659 -0.3543  0.7884 -0.4426
   71TYR     HA 1170   6.214   5.378   5.929 -0.0218 -0.5285  0.1508
   71TYR    HB2 1171   6.156   5.602   5.734  0.3050  1.4083  0.2890
   71TYR    HB3 1172   6.051   5.558   5.867  1.2068 -0.5312  0.2792
   71TYR    HD1 1173   6.432   5.568   5.897 -0.3076  0.2423  0.2459
   71TYR    HD2 1174   6.051   5.781   5.950 -0.5372  1.6961  0.1591
   71TYR    HE1 1175   6.534   5.694   6.059  0.4915  0.1454  0.4793
   71TYR    HE2 1176   6.168   5.929   6.117 -0.7749 -0.3626  1.7206
   71TYR     HH 1177   6.382   5.982   6.222  0.2991 -0.7458 -0.3261
   72GLY      N 1178   6.039   5.224   5.834 -0.0405 -0.4444 -0.1169
   72GLY     CA 1179   5.923   5.142   5.806  1.1018  0.1849  0.5677
   72GLY      C 1180   5.794   5.181   5.883 -0.0249  0.3398  0.5814
   72GLY      O 1181   5.807   5.202   6.001  0.2735 -0.3333 -0.0836
   72GLY      H 1182   6.076   5.220   5.928  0.1425  0.5516 -0.1233
   72GLY    HA2 1183   5.908   5.153   5.698 -0.4776  0.3772  0.7628
   72GLY    HA3 1184   5.943   5.035   5.817 -0.3265 -0.2728 -0.6253
   73LEU      N 1185   5.677   5.169   5.818 -0.1971 -0.9136 -0.1773
   73LEU     CA 1186   5.544   5.190   5.873  0.1672  0.6625 -0.1884
   73LEU      C 1187   5.435   5.098   5.811 -0.3540  0.2294  0.6307
   73LEU      O 1188   5.423   5.087   5.687 -0.1855  0.5539 -1.0140
   73LEU     CB 1189   5.517   5.338   5.864  0.8251  0.0189  0.3383
   73LEU     CG 1190   5.385   5.365   5.954 -0.1598 -1.5141  0.0956
   73LEU    CD1 1191   5.407   5.502   6.025  0.5742  0.6468 -0.0003
   73LEU    CD2 1192   5.271   5.394   5.857  0.1091 -0.5941 -0.1711
   73LEU      H 1193   5.685   5.173   5.718  0.0521  0.9577 -0.1593
   73LEU     HA 1194   5.560   5.158   5.977 -0.2567  0.5625 -0.1480
   73LEU    HB2 1195   5.612   5.387   5.886  0.7940  0.5227 -0.5646
   73LEU    HB3 1196   5.505   5.373   5.762  0.1137  1.0588  0.7339
   73LEU     HG 1197   5.358   5.286   6.024 -0.7384 -1.0347  0.4316
   73LEU   HD11 1198   5.331   5.509   6.103  0.6090 -0.0865  0.1116
   73LEU   HD12 1199   5.507   5.506   6.068  0.7602 -1.4351 -0.0366
   73LEU   HD13 1200   5.386   5.590   5.964  0.0555  0.1553 -0.5505
   73LEU   HD21 1201   5.302   5.464   5.780 -1.1878 -0.7803 -0.9120
   73LEU   HD22 1202   5.232   5.304   5.810 -0.6559 -0.1951 -0.3272
   73LEU   HD23 1203   5.183   5.440   5.901 -0.0408 -0.1217 -0.9274
   74LEU      N 1204   5.346   5.049   5.892  0.0968  0.2775 -0.5448
   74LEU     CA 1205   5.246   4.951   5.857 -0.7025 -0.2876  0.1809
   74LEU      C 1206   5.112   4.991   5.919  0.4488  0.0389 -0.2933
   74LEU      O 1207   5.109   5.006   6.041  0.5337 -0.0744  0.3914
   74LEU     CB 1208   5.299   4.812   5.894  0.5880 -0.8235  0.0426
   74LEU     CG 1209   5.204   4.701   5.855  0.3894  1.1865  0.3324
   74LEU    CD1 1210   5.165   4.702   5.716  0.6227  0.0353  1.6996
   74LEU    CD2 1211   5.269   4.556   5.870  0.2225 -0.6879 -0.4344
   74LEU      H 1212   5.345   5.086   5.986 -0.6072 -0.3664 -0.2797
   74LEU     HA 1213   5.236   4.936   5.749 -0.7976 -0.1548  0.1702
   74LEU    HB2 1214   5.401   4.800   5.857  0.2075 -0.8541 -1.0829
   74LEU    HB3 1215   5.303   4.816   6.003 -0.9660  0.2543  0.1316
   74LEU     HG 1216   5.117   4.713   5.919  1.0872  0.2844  1.5551
   74LEU   HD11 1217   5.112   4.614   5.679  0.5041  0.6775  0.2043
   74LEU   HD12 1218   5.091   4.776   5.686  0.9811  0.0575  0.8123
   74LEU   HD13 1219   5.254   4.712   5.654  0.0627 -0.4799  0.7615
   74LEU   HD21 1220   5.197   4.475   5.862 -0.0843 -0.3774 -0.9276
   74LEU   HD22 1221   5.345   4.540   5.794  0.0223  0.4676 -0.9267
   74LEU   HD23 1222   5.317   4.550   5.968 -0.1366  1.5233 -0.0006
   75TYR      N 1223   5.000   5.014   5.845 -0.2825  0.4597  0.1977
   75TYR     CA 1224   4.869   5.035   5.906 -0.3110 -0.1927  1.0188
   75TYR      C 1225   4.770   4.928   5.854  0.2073 -0.2397 -0.1363
   75TYR      O 1226   4.754   4.898   5.735 -0.1158  0.2390  0.2805
   75TYR     CB 1227   4.811   5.174   5.864 -0.9539 -0.4693  0.1103
   75TYR     CG 1228   4.668   5.203   5.902 -0.1314  0.4821 -0.1900
   75TYR    CD1 1229   4.566   5.190   5.803  1.2420 -0.0836 -0.2711
   75TYR    CD2 1230   4.630   5.228   6.038 -0.6225 -0.9637 -0.2308
   75TYR    CE1 1231   4.434   5.229   5.836  0.6313 -0.2937 -0.1693
   75TYR    CE2 1232   4.501   5.262   6.070  0.0886 -0.9529  0.3388
   75TYR     CZ 1233   4.405   5.273   5.968  0.3059  0.1439  0.4328
   75TYR     OH 1234   4.284   5.315   6.002 -0.2051 -0.0631  0.0503
   75TYR      H 1235   5.009   5.014   5.744 -0.5265 -0.5727  0.1554
   75TYR     HA 1236   4.867   5.034   6.015 -0.9627  1.1145  1.0715
   75TYR    HB2 1237   4.873   5.253   5.907 -0.7839 -0.4897 -0.0946
   75TYR    HB3 1238   4.809   5.191   5.756  1.2880 -0.2154  0.0037
   75TYR    HD1 1239   4.590   5.161   5.702  0.8482 -1.0122 -0.1163
   75TYR    HD2 1240   4.705   5.241   6.114  0.5228  1.1263 -1.5138
   75TYR    HE1 1241   4.355   5.213   5.764 -0.6865  0.1569  1.0703
   75TYR    HE2 1242   4.469   5.300   6.166  1.4047 -0.3383  0.5798
   75TYR     HH 1243   4.272   5.301   6.096  0.2368  0.2958  0.1647
   76TYR      N 1244   4.693   4.869   5.945 -0.0023  0.9878 -0.5910
   76TYR     CA 1245   4.585   4.765   5.915 -0.2827  0.1833  0.8407
   76TYR      C 1246   4.448   4.793   5.966  0.3725 -0.7674 -0.7059
   76TYR      O 1247   4.425   4.783   6.090 -0.4784  0.0188  0.4483
   76TYR     CB 1248   4.622   4.627   5.968  0.0329 -0.8971  0.5176
   76TYR     CG 1249   4.508   4.526   5.956 -0.2822  0.1965 -0.3499
   76TYR    CD1 1250   4.456   4.489   5.831  0.8360  1.1151  0.2128
   76TYR    CD2 1251   4.449   4.477   6.072 -0.1926  0.4394  0.2144
   76TYR    CE1 1252   4.348   4.400   5.820  0.4654  1.8566  0.4440
   76TYR    CE2 1253   4.338   4.382   6.066 -0.4355 -0.5052 -0.0463
   76TYR     CZ 1254   4.281   4.339   5.940 -0.7401  0.2343 -0.8247
   76TYR     OH 1255   4.174   4.263   5.932  0.7234  0.1625  0.0891
   76TYR      H 1256   4.714   4.877   6.043 -0.2909  0.2210 -0.4489
   76TYR     HA 1257   4.588   4.756   5.807 -0.4475  0.7617  0.7806
   76TYR    HB2 1258   4.707   4.586   5.914 -0.4137 -0.9766 -0.1523
   76TYR    HB3 1259   4.655   4.638   6.072 -0.4744  0.0773  0.5986
   76TYR    HD1 1260   4.499   4.545   5.749  0.9557  0.8668  0.1009
   76TYR    HD2 1261   4.482   4.511   6.169  1.7454  0.5452 -0.4128
   76TYR    HE1 1262   4.308   4.377   5.722  1.2307 -0.7879  0.6099
   76TYR    HE2 1263   4.300   4.345   6.160 -0.2175  0.3914  0.4191
   76TYR     HH 1264   4.136   4.240   6.017  1.4271  0.8300  0.6127
   77ALA      N 1265   4.349   4.809   5.882 -0.3461 -0.5586 -0.2764
   77ALA     CA 1266   4.207   4.823   5.921 -0.5992 -0.0661 -0.6578
   77ALA      C 1267   4.122   4.713   5.857 -0.9855 -0.4727  0.7534
   77ALA      O 1268   4.148   4.665   5.741  0.0532 -0.1162  0.4082
   77ALA     CB 1269   4.157   4.966   5.891 -1.1693  0.7686 -0.7447
   77ALA      H 1270   4.366   4.815   5.782  0.3522  0.5440 -0.1285
   77ALA     HA 1271   4.205   4.811   6.029  1.2799  0.1884 -0.5285
   77ALA    HB1 1272   4.222   5.037   5.941 -0.2349 -0.3692 -0.2379
   77ALA    HB2 1273   4.174   4.973   5.783 -0.1333  0.1828 -0.6422
   77ALA    HB3 1274   4.058   4.982   5.932 -0.6401 -0.5819  1.3493
   78GLY      N 1275   4.020   4.677   5.928  0.8549  0.3543  0.0401
   78GLY     CA 1276   3.940   4.552   5.906  0.0716 -0.9976 -0.3220
   78GLY      C 1277   3.898   4.488   6.037 -0.0801  0.2195 -0.0259
   78GLY      O 1278   3.906   4.554   6.143 -0.0110  0.5495  0.0794
   78GLY      H 1279   4.011   4.730   6.014 -0.9288  0.3669 -0.0913
   78GLY    HA2 1280   3.846   4.577   5.856 -0.1499 -0.1857  0.4273
   78GLY    HA3 1281   4.004   4.493   5.841  0.8562 -0.6960  0.1407
   79HIS      N 1282   3.861   4.360   6.031  0.4507 -0.5207  0.6691
   79HIS     CA 1283   3.833   4.285   6.153  0.1169 -0.7175 -0.0332
   79HIS      C 1284   3.959   4.245   6.231 -0.2622  0.2214  0.4136
   79HIS      O 1285   4.058   4.209   6.162  0.7968  0.4923 -0.1957
   79HIS     CB 1286   3.734   4.166   6.136 -0.2809 -0.4169 -0.1230
   79HIS     CG 1287   3.599   4.195   6.082  0.0349  0.1787  0.7250
   79HIS    ND1 1288   3.501   4.284   6.133  0.4569  0.0890  0.0079
   79HIS    CD2 1289   3.545   4.123   5.977  0.1404 -0.5454  0.6179
   79HIS    CE1 1290   3.391   4.266   6.054 -1.3431 -0.6530 -0.4050
   79HIS    NE2 1291   3.417   4.171   5.960 -0.2718 -0.2310  0.4434
   79HIS      H 1292   3.868   4.319   5.940  0.8900  0.2760  0.3229
   79HIS     HA 1293   3.781   4.348   6.225  1.4013  0.3190  0.0544
   79HIS    HB2 1294   3.779   4.093   6.069 -0.5479 -0.3712 -0.3554
   79HIS    HB3 1295   3.708   4.128   6.235 -0.2982  0.1035  0.0767
   79HIS    HD2 1296   3.601   4.055   5.915  0.6252  0.9349 -0.6949
   79HIS    HE1 1297   3.297   4.318   6.064  0.0080  2.2275 -0.6482
   79HIS    HE2 1298   3.357   4.149   5.882  0.6816 -0.2301 -0.3298
   80GLY      N 1299   3.960   4.246   6.367  0.0293  0.4101 -0.3175
   80GLY     CA 1300   4.075   4.176   6.443  0.5844 -0.9217  0.0872
   80GLY      C 1301   4.039   4.034   6.496  1.0560 -0.3633  0.7363
   80GLY      O 1302   3.920   3.998   6.502 -1.0485 -0.4659  0.4508
   80GLY      H 1303   3.879   4.274   6.421 -0.4177  0.2308 -0.8831
   80GLY    HA2 1304   4.157   4.177   6.372  0.7759 -1.3887  0.2949
   80GLY    HA3 1305   4.098   4.240   6.528  0.8528  0.5422 -1.0083
   81TYR      N 1306   4.140   3.968   6.540 -0.5467  0.8589 -1.1470
   81TYR     CA 1307   4.127   3.839   6.610 -0.9275 -0.2543  0.4434
   81TYR      C 1308   4.235   3.819   6.719  0.1204  0.3534  0.0314
   81TYR      O 1309   4.352   3.844   6.694  0.7139 -0.7839  0.3359
   81TYR     CB 1310   4.137   3.734   6.502  0.0613 -0.5985  0.4269
   81TYR     CG 1311   4.122   3.588   6.551 -0.4882 -0.8951  0.9559
   81TYR    CD1 1312   4.230   3.496   6.542  0.1753 -0.1950  0.3789
   81TYR    CD2 1313   4.002   3.548   6.608 -0.0585 -0.6652 -0.2537
   81TYR    CE1 1314   4.208   3.365   6.579 -0.3599  0.6398 -0.6098
   81TYR    CE2 1315   3.985   3.414   6.648  0.1949  0.7202  0.4379
   81TYR     CZ 1316   4.090   3.319   6.640  0.2877  0.8276  1.1091
   81TYR     OH 1317   4.085   3.195   6.689 -0.4071  0.7374 -1.1826
   81TYR      H 1318   4.234   3.992   6.513  0.4528 -1.2384 -0.0363
   81TYR     HA 1319   4.029   3.836   6.658 -1.8263  1.2516 -1.1188
   81TYR    HB2 1320   4.055   3.751   6.434  1.5256  0.4909 -1.2395
   81TYR    HB3 1321   4.233   3.748   6.452 -0.9547  1.5071 -1.2092
   81TYR    HD1 1322   4.328   3.528   6.511 -0.6455  2.7302  0.2283
   81TYR    HD2 1323   3.914   3.612   6.609 -0.1216 -0.7374  0.6577
   81TYR    HE1 1324   4.286   3.291   6.573 -0.4755  0.4377  0.2212
   81TYR    HE2 1325   3.888   3.383   6.685 -0.1491 -0.1140 -1.0128
   81TYR     HH 1326   4.000   3.166   6.723  0.0214  1.1877  0.5253
   82GLU      N 1327   4.200   3.752   6.828  0.0053 -0.2496 -0.3610
   82GLU     CA 1328   4.290   3.705   6.929 -1.0399  0.0556  0.2041
   82GLU      C 1329   4.265   3.563   6.982  0.2289 -0.1512  0.2827
   82GLU      O 1330   4.152   3.516   6.981 -0.2054 -0.6469 -0.5063
   82GLU     CB 1331   4.285   3.799   7.051 -0.1879 -0.1544  0.3128
   82GLU     CG 1332   4.325   3.940   7.021 -0.5222 -0.4987 -0.4332
   82GLU     CD 1333   4.316   4.048   7.128 -0.1340 -0.6004  0.0900
   82GLU    OE1 1334   4.293   4.169   7.101 -0.1482  0.2942  0.3630
   82GLU    OE2 1335   4.334   4.016   7.248 -0.0347  0.1904  0.4351
   82GLU      H 1336   4.103   3.731   6.844  0.0396 -0.9096 -0.8786
   82GLU     HA 1337   4.391   3.700   6.889 -1.4106 -1.6104 -0.7291
   82GLU    HB2 1338   4.185   3.795   7.096 -0.1593  0.3573  0.4343
   82GLU    HB3 1339   4.345   3.767   7.136  0.2752  1.0253  0.4571
   82GLU    HG2 1340   4.425   3.935   6.978 -0.8805 -1.3822 -1.2310
   82GLU    HG3 1341   4.252   3.971   6.946 -0.0435 -1.0297 -1.1406
   83ASN      N 1342   4.369   3.490   7.009 -0.8054 -0.2147 -0.3430
   83ASN     CA 1343   4.363   3.342   7.036 -0.0611 -0.6677  0.2971
   83ASN      C 1344   4.485   3.293   7.114 -0.9001 -0.5759  0.0864
   83ASN      O 1345   4.601   3.307   7.064 -0.0607 -0.1685  0.1629
   83ASN     CB 1346   4.365   3.266   6.899  0.2639 -0.0660 -0.1123
   83ASN     CG 1347   4.369   3.113   6.916 -0.2143  0.4424  0.8313
   83ASN    OD1 1348   4.436   3.041   6.842  0.0121  0.6078  0.2818
   83ASN    ND2 1349   4.288   3.067   7.001  0.0790 -0.7304  0.5612
   83ASN      H 1350   4.458   3.537   7.000 -1.2230  0.6451 -0.2209
   83ASN     HA 1351   4.269   3.327   7.090 -0.5133  0.5512 -0.0698
   83ASN    HB2 1352   4.279   3.287   6.835  0.2913 -0.4128 -0.2699
   83ASN    HB3 1353   4.455   3.289   6.841  0.9051 -1.4857  0.2425
   83ASN   HD21 1354   4.285   2.967   7.011  0.1863 -0.6175  2.2607
   83ASN   HD22 1355   4.221   3.124   7.051  0.4998  0.4906 -0.1951
   84PHE      N 1356   4.471   3.251   7.243 -0.2856 -0.2493  0.4906
   84PHE     CA 1357   4.587   3.193   7.314 -0.5347  1.3885  1.3134
   84PHE      C 1358   4.698   3.284   7.346  0.1712 -0.1860 -0.5479
   84PHE      O 1359   4.818   3.257   7.346 -0.0820  0.1574 -0.6031
   84PHE     CB 1360   4.625   3.045   7.256 -0.5556 -0.0451 -0.4310
   84PHE     CG 1361   4.516   2.949   7.219  0.4292  0.3266 -0.3257
   84PHE    CD1 1362   4.519   2.867   7.104 -0.1772 -0.7180  0.2405
   84PHE    CD2 1363   4.401   2.940   7.304  0.6730  0.4483 -0.2399
   84PHE    CE1 1364   4.426   2.770   7.080  0.5317 -0.0051 -0.4510
   84PHE    CE2 1365   4.305   2.839   7.282 -0.8872 -0.0395 -0.9351
   84PHE     CZ 1366   4.320   2.756   7.174  0.0573  0.0118 -0.0494
   84PHE      H 1367   4.376   3.236   7.274 -0.7716  1.6828  0.2434
   84PHE     HA 1368   4.555   3.170   7.415  0.3735  0.6966  1.4724
   84PHE    HB2 1369   4.700   3.055   7.177  0.8843  0.9784  0.9603
   84PHE    HB3 1370   4.686   3.000   7.334 -1.3532  0.0009  0.2364
   84PHE    HD1 1371   4.604   2.867   7.037  0.7828  1.1331  1.2879
   84PHE    HD2 1372   4.382   2.998   7.393 -0.5251 -0.2042 -0.0260
   84PHE    HE1 1373   4.444   2.689   7.011 -0.7741 -0.2732 -0.5289
   84PHE    HE2 1374   4.222   2.830   7.350  0.4639 -0.9816  0.7740
   84PHE     HZ 1375   4.251   2.673   7.166  0.7908 -0.7740  1.1842
   85GLY      N 1376   4.665   3.413   7.353  0.5258  0.5627 -0.4299
   85GLY     CA 1377   4.740   3.533   7.392 -0.2582  0.5573  0.0438
   85GLY      C 1378   4.789   3.609   7.266 -0.9463 -0.4513  0.4772
   85GLY      O 1379   4.808   3.734   7.281  0.0326  0.5973  0.3265
   85GLY      H 1380   4.568   3.434   7.334  0.4284 -0.0332 -0.6362
   85GLY    HA2 1381   4.670   3.603   7.437  1.0502  1.6336  0.5696
   85GLY    HA3 1382   4.824   3.504   7.454 -0.1912 -0.1590 -0.3654
   86ASN      N 1383   4.809   3.543   7.148  1.6469 -0.3671  0.0308
   86ASN     CA 1384   4.850   3.606   7.025 -0.2992  1.0850 -0.1134
   86ASN      C 1385   4.737   3.687   6.967  0.3919 -0.5121  0.6571
   86ASN      O 1386   4.618   3.668   6.995  0.1717  0.3618  0.6499
   86ASN     CB 1387   4.896   3.501   6.922 -0.0891  0.1152  0.2347
   86ASN     CG 1388   5.034   3.445   6.948 -0.0571 -0.5073 -1.2769
   86ASN    OD1 1389   5.049   3.346   7.022  0.5332  0.3465  0.2392
   86ASN    ND2 1390   5.140   3.522   6.926  0.0195 -0.2625  0.4940
   86ASN      H 1391   4.785   3.445   7.144 -0.1483 -0.0067  0.2246
   86ASN     HA 1392   4.934   3.673   7.042  1.6704 -1.2965  0.5685
   86ASN    HB2 1393   4.826   3.418   6.919  0.1876 -0.0961 -0.6580
   86ASN    HB3 1394   4.894   3.550   6.825  0.3555  0.0395  0.1839
   86ASN   HD21 1395   5.234   3.501   6.957  0.2860 -0.0640 -0.1355
   86ASN   HD22 1396   5.120   3.600   6.864  0.4847 -1.1655 -0.8836
   87SER      N 1397   4.765   3.777   6.869 -0.1916  0.2847 -0.7005
   87SER     CA 1398   4.671   3.850   6.782 -0.5640 -0.0641 -0.0199
   87SER      C 1399   4.709   3.847   6.630 -0.0633  0.0491  0.5021
   87SER      O 1400   4.820   3.805   6.593 -0.3464  0.5993 -0.0783
   87SER     CB 1401   4.646   3.997   6.835  0.3798  0.0231  0.4478
   87SER     OG 1402   4.754   4.073   6.805 -1.4038 -0.6810 -0.0593
   87SER      H 1403   4.865   3.785   6.857  0.0674 -0.3363  0.6895
   87SER     HA 1404   4.573   3.802   6.780 -1.0500  0.8939 -0.2853
   87SER    HB2 1405   4.568   4.049   6.780  1.2859  0.3253 -0.6470
   87SER    HB3 1406   4.627   3.997   6.942  0.7915 -0.1756  0.5265
   87SER     HG 1407   4.757   4.137   6.876 -0.0341  0.4710 -1.0376
   88PHE      N 1408   4.609   3.888   6.545 -0.0641  0.2591 -0.8457
   88PHE     CA 1409   4.619   3.857   6.401  0.0402 -1.1450 -0.1904
   88PHE      C 1410   4.532   3.950   6.320 -0.0220 -0.1496  0.2925
   88PHE      O 1411   4.420   3.984   6.352 -0.0158  0.2210 -0.9601
   88PHE     CB 1412   4.573   3.714   6.375  0.1302  0.4330 -0.6350
   88PHE     CG 1413   4.650   3.598   6.440  0.8794 -0.5133  0.1921
   88PHE    CD1 1414   4.622   3.553   6.574  0.1469 -1.0725  0.6828
   88PHE    CD2 1415   4.727   3.519   6.353  0.0028  0.2933  0.0753
   88PHE    CE1 1416   4.692   3.444   6.625 -0.5983 -0.0084 -0.5007
   88PHE    CE2 1417   4.792   3.405   6.410 -0.6466 -0.7796 -0.1696
   88PHE     CZ 1418   4.783   3.368   6.545  0.4878 -0.3487  0.3664
   88PHE      H 1419   4.519   3.895   6.589  0.2695 -0.4371  0.0013
   88PHE     HA 1420   4.722   3.874   6.370  0.2836  1.1843  1.3918
   88PHE    HB2 1421   4.471   3.690   6.406  0.1536  0.1152 -0.7919
   88PHE    HB3 1422   4.568   3.699   6.267 -1.5338 -0.8612 -0.4641
   88PHE    HD1 1423   4.559   3.617   6.634  0.5363 -0.4355  0.4318
   88PHE    HD2 1424   4.745   3.546   6.250  0.0296 -0.7912 -0.2256
   88PHE    HE1 1425   4.680   3.425   6.731 -1.7549 -0.1074 -0.6162
   88PHE    HE2 1426   4.857   3.349   6.344 -0.0672  0.8410 -1.0908
   88PHE     HZ 1427   4.825   3.275   6.582 -0.7402 -0.5944  1.2846
   89MET      N 1428   4.590   3.993   6.206  0.4967 -0.8920  0.7576
   89MET     CA 1429   4.524   4.073   6.095  0.2180  0.1273 -0.9387
   89MET      C 1430   4.444   3.980   6.000 -0.0983 -0.8659  0.2732
   89MET      O 1431   4.507   3.881   5.963 -0.4599  0.1491  0.2499
   89MET     CB 1432   4.626   4.140   6.012 -0.0481  0.3067  0.9029
   89MET     CG 1433   4.733   4.237   6.070 -1.0219 -1.1753 -0.5676
   89MET     SD 1434   4.842   4.315   5.946  0.2641 -0.1019 -0.1514
   89MET     CE 1435   4.969   4.185   5.926 -0.2539  0.3328  0.7680
   89MET      H 1436   4.678   3.953   6.176  1.5886  1.4821  0.2925
   89MET     HA 1437   4.463   4.147   6.146  1.1653  0.6623 -0.5346
   89MET    HB2 1438   4.689   4.058   5.978  0.7909  0.7806  1.2517
   89MET    HB3 1439   4.569   4.187   5.932 -0.1641 -0.9308  0.2091
   89MET    HG2 1440   4.682   4.324   6.111  0.7543 -0.4809  0.3701
   89MET    HG3 1441   4.803   4.193   6.141 -1.0983  0.1668  0.4184
   89MET    HE1 1442   4.918   4.094   5.895  0.2589  0.1050  0.5741
   89MET    HE2 1443   5.032   4.203   5.840 -0.1720 -0.2828  0.6917
   89MET    HE3 1444   5.024   4.185   6.020 -0.2186 -0.0413  0.7498
   90VAL      N 1445   4.316   4.012   5.967 -0.6596 -0.4060  0.1769
   90VAL     CA 1446   4.212   3.921   5.914  0.3738  0.5294 -0.4911
   90VAL      C 1447   4.183   3.945   5.765 -0.5561 -0.2175 -0.0458
   90VAL      O 1448   4.126   4.046   5.735 -0.0291 -0.2468  0.0826
   90VAL     CB 1449   4.087   3.918   6.000  0.9238  0.0806  0.6574
   90VAL    CG1 1450   3.981   3.804   5.948 -1.9090 -1.2319 -0.2536
   90VAL    CG2 1451   4.111   3.881   6.144 -0.6284 -1.0982 -0.8618
   90VAL      H 1452   4.288   4.105   5.996 -0.0264 -0.1552  0.0351
   90VAL     HA 1453   4.244   3.818   5.928 -0.8334  0.2037  0.1334
   90VAL     HB 1454   4.038   4.014   5.985  1.1367 -0.0051 -0.9514
   90VAL   HG11 1455   4.015   3.704   5.974  0.3531 -0.6068 -0.4150
   90VAL   HG12 1456   3.885   3.823   5.995 -1.9986 -0.0686 -0.8200
   90VAL   HG13 1457   3.984   3.804   5.839  0.1459  0.0862 -0.3045
   90VAL   HG21 1458   4.016   3.903   6.192  0.3360 -0.8211  1.1003
   90VAL   HG22 1459   4.142   3.779   6.164  1.1790 -0.6138 -0.7526
   90VAL   HG23 1460   4.193   3.950   6.168 -1.5534  0.3189 -1.4766
   91PRO      N 1461   4.238   3.865   5.673 -0.2473 -0.2338  0.1540
   91PRO     CA 1462   4.203   3.887   5.533 -0.7608  0.7072  0.8157
   91PRO      C 1463   4.058   3.854   5.495  0.3156 -0.3016  0.4078
   91PRO      O 1464   3.989   3.785   5.568  0.1577 -0.2901  0.2025
   91PRO     CB 1465   4.303   3.798   5.458  0.8291  0.0571 -0.4286
   91PRO     CG 1466   4.342   3.684   5.553  0.3625 -1.6200 -0.5005
   91PRO     CD 1467   4.329   3.747   5.693 -0.1328  0.0124  0.7304
   91PRO     HA 1468   4.221   3.984   5.487  0.2965 -0.0010 -0.4010
   91PRO    HB2 1469   4.249   3.752   5.375  0.0334  0.2059 -0.0178
   91PRO    HB3 1470   4.394   3.856   5.443  1.0919  0.1665  1.2158
   91PRO    HG2 1471   4.278   3.596   5.552  0.3692 -1.6635  0.5241
   91PRO    HG3 1472   4.444   3.644   5.551  0.7262 -0.8104  0.1509
   91PRO    HD2 1473   4.425   3.777   5.735  1.1597 -0.4641 -1.5372
   91PRO    HD3 1474   4.287   3.670   5.758 -0.7742  0.3143  0.6905
   92VAL      N 1475   4.009   3.896   5.375 -0.1994 -0.5627  0.1462
   92VAL     CA 1476   3.867   3.889   5.332  0.0595 -0.2885  0.4856
   92VAL      C 1477   3.806   3.751   5.321 -0.5445  0.0558  0.4950
   92VAL      O 1478   3.688   3.732   5.319  0.5603 -0.1940 -0.1849
   92VAL     CB 1479   3.834   3.983   5.223 -0.6019 -0.4955  1.6278
   92VAL    CG1 1480   3.870   4.131   5.261 -0.6013  0.6457 -0.7865
   92VAL    CG2 1481   3.911   3.941   5.090  0.6411 -0.7374 -0.5356
   92VAL      H 1482   4.070   3.951   5.316  0.1913 -1.0975  0.0365
   92VAL     HA 1483   3.819   3.945   5.412  1.1460  1.3276  0.1050
   92VAL     HB 1484   3.726   3.976   5.211 -0.4580 -0.7927  0.2383
   92VAL   HG11 1485   3.810   4.201   5.202 -0.4114  1.6024  0.0950
   92VAL   HG12 1486   3.824   4.144   5.359  0.0529  0.0616 -0.3802
   92VAL   HG13 1487   3.977   4.154   5.259 -0.1837 -0.9953 -0.3021
   92VAL   HG21 1488   3.865   3.848   5.058 -0.9109 -0.2598  0.0976
   92VAL   HG22 1489   3.901   4.024   5.020 -0.9640 -0.0676  0.3589
   92VAL   HG23 1490   4.015   3.914   5.108  0.2788 -1.4784  0.7727
   93ASP      N 1491   3.898   3.652   5.323  0.1837  0.4267  0.4777
   93ASP     CA 1492   3.864   3.507   5.309  0.1849 -0.0788 -0.6049
   93ASP      C 1493   3.908   3.415   5.429 -0.4161 -0.0857  0.2563
   93ASP      O 1494   3.919   3.295   5.413  0.2257  0.0487  0.6123
   93ASP     CB 1495   3.919   3.464   5.165  0.2695  0.1110 -0.0567
   93ASP     CG 1496   4.070   3.462   5.163 -0.0876  1.1247 -0.1262
   93ASP    OD1 1497   4.130   3.545   5.234  0.1364 -0.3292  0.2122
   93ASP    OD2 1498   4.129   3.383   5.088  0.0253  0.5821  0.4445
   93ASP      H 1499   3.996   3.675   5.317  0.1279  0.7669  0.7867
   93ASP     HA 1500   3.756   3.507   5.321  0.1479 -1.0389 -0.8124
   93ASP    HB2 1501   3.888   3.363   5.139 -0.1763  0.2621 -0.1313
   93ASP    HB3 1502   3.871   3.527   5.090  0.9812 -0.1832 -0.7847
   94ALA      N 1503   3.923   3.478   5.547  0.6391 -0.1778 -0.0890
   94ALA     CA 1504   3.923   3.412   5.678  0.2067 -0.4379 -0.3847
   94ALA      C 1505   3.798   3.330   5.693  1.0047 -0.6213  0.0829
   94ALA      O 1506   3.687   3.382   5.658 -0.0963  0.1937 -0.1167
   94ALA     CB 1507   3.956   3.502   5.791 -0.2116 -0.7282 -1.5715
   94ALA      H 1508   3.916   3.578   5.544  0.2666 -0.1812  0.3972
   94ALA     HA 1509   4.008   3.344   5.675  0.8563  0.1246  1.6708
   94ALA    HB1 1510   3.957   3.433   5.876 -0.9738  0.9944 -0.0223
   94ALA    HB2 1511   4.038   3.572   5.775 -0.3061 -0.3430 -0.5489
   94ALA    HB3 1512   3.871   3.569   5.803  0.8494  0.4547  0.8266
   95PRO      N 1513   3.795   3.215   5.764  0.6679 -0.4072 -0.0909
   95PRO     CA 1514   3.673   3.133   5.780  0.4112  0.7131 -0.7022
   95PRO      C 1515   3.582   3.179   5.899  0.6143 -0.0123  1.0496
   95PRO      O 1516   3.620   3.258   5.984 -0.3897 -0.0783 -0.2297
   95PRO     CB 1517   3.727   2.987   5.817  1.1617  0.2477  1.4031
   95PRO     CG 1518   3.855   3.024   5.895 -0.0353 -0.2004  0.1977
   95PRO     CD 1519   3.908   3.145   5.814  0.7020  0.3220 -1.1228
   95PRO     HA 1520   3.615   3.131   5.687 -0.3040  0.3759 -0.2658
   95PRO    HB2 1521   3.652   2.932   5.874  0.3834  0.5528  0.7176
   95PRO    HB3 1522   3.756   2.936   5.725  0.1509  1.1775  0.5100
   95PRO    HG2 1523   3.834   3.053   5.997 -0.4479 -1.9268  0.6611
   95PRO    HG3 1524   3.933   2.948   5.903  0.7532  0.4694 -0.6264
   95PRO    HD2 1525   3.975   3.115   5.734  1.0662  0.7565 -0.9918
   95PRO    HD3 1526   3.959   3.214   5.881  1.4373 -0.8734 -0.3792
   96ASN      N 1527   3.469   3.118   5.924  0.7029 -0.0440 -0.2092
   96ASN     CA 1528   3.372   3.139   6.033 -0.8648 -0.4881 -0.3295
   96ASN      C 1529   3.349   3.007   6.104 -0.1060  0.6476 -0.4513
   96ASN      O 1530   3.301   2.917   6.031  0.2600 -0.2704  0.3055
   96ASN     CB 1531   3.243   3.199   5.977 -0.8740 -0.4731  1.1283
   96ASN     CG 1532   3.159   3.254   6.078  0.4797 -0.0502 -0.1228
   96ASN    OD1 1533   3.169   3.215   6.192 -0.4507 -0.5325  0.4395
   96ASN    ND2 1534   3.068   3.342   6.051 -0.6757  0.1070 -0.2063
   96ASN      H 1535   3.435   3.046   5.862 -1.0488  0.4937  0.0133
   96ASN     HA 1536   3.416   3.206   6.107 -0.4934 -0.4332 -0.5928
   96ASN    HB2 1537   3.270   3.278   5.907 -0.8257 -0.8796  0.6840
   96ASN    HB3 1538   3.194   3.122   5.918  1.5071 -0.3766 -1.3613
   96ASN   HD21 1539   3.010   3.390   6.118 -0.1198  1.1448 -0.4293
   96ASN   HD22 1540   3.054   3.362   5.953  0.1805  0.6866 -0.2287
   97PRO      N 1541   3.390   2.984   6.235 -0.2278 -0.5434  0.7907
   97PRO     CA 1542   3.462   3.079   6.320  0.5788 -0.3709 -0.0809
   97PRO      C 1543   3.610   3.098   6.279  0.1060 -0.5280 -0.4676
   97PRO      O 1544   3.681   3.006   6.234  0.7481 -0.1331  0.9972
   97PRO     CB 1545   3.468   3.011   6.456 -0.3754 -0.0144 -0.0952
   97PRO     CG 1546   3.467   2.860   6.417 -0.4465 -1.9368 -1.0431
   97PRO     CD 1547   3.385   2.851   6.284 -0.8263 -0.0129 -1.6098
   97PRO     HA 1548   3.409   3.173   6.329  0.2344 -0.5732  0.0268
   97PRO    HB2 1549   3.554   3.051   6.510 -1.3380  1.1802  0.6633
   97PRO    HB3 1550   3.379   3.044   6.510 -0.4811 -0.6665  0.1383
   97PRO    HG2 1551   3.570   2.828   6.400  0.5545  0.2824  0.0663
   97PRO    HG3 1552   3.427   2.807   6.504  0.3772 -0.1489  0.5661
   97PRO    HD2 1553   3.413   2.774   6.213  0.6344 -1.0273 -0.0880
   97PRO    HD3 1554   3.284   2.828   6.318 -0.5418 -0.4096 -0.9827
   98TYR      N 1555   3.666   3.216   6.318 -0.3641  0.2081 -0.0454
   98TYR     CA 1556   3.814   3.248   6.274  1.3328  0.2047  1.0591
   98TYR      C 1557   3.915   3.149   6.325  0.2928  0.5801 -0.0287
   98TYR      O 1558   3.893   3.073   6.425  0.0882  0.5558  0.1811
   98TYR     CB 1559   3.854   3.387   6.315 -0.6054  0.1263 -1.2025
   98TYR     CG 1560   3.764   3.506   6.267 -0.3310 -0.1750  0.5843
   98TYR    CD1 1561   3.765   3.536   6.133  0.0630  0.0634  0.0041
   98TYR    CD2 1562   3.684   3.580   6.348  0.4363  0.1570  0.1599
   98TYR    CE1 1563   3.705   3.648   6.085  0.2112  0.7036  0.1158
   98TYR    CE2 1564   3.607   3.685   6.305  0.0499  0.1504  0.2007
   98TYR     CZ 1565   3.626   3.731   6.169  0.1641  1.0439 -0.1432
   98TYR     OH 1566   3.549   3.829   6.118  0.4212  0.3240  0.6524
   98TYR      H 1567   3.612   3.295   6.351 -0.1836  0.6623 -0.7827
   98TYR     HA 1568   3.808   3.245   6.165  0.0862 -0.2063  1.1023
   98TYR    HB2 1569   3.849   3.392   6.424 -0.0967  0.9236 -1.2010
   98TYR    HB3 1570   3.960   3.410   6.302 -0.1397  0.4607  1.7148
   98TYR    HD1 1571   3.832   3.484   6.066  0.6661  0.0112  0.6335
   98TYR    HD2 1572   3.689   3.560   6.454  0.4601 -0.2324  0.0879
   98TYR    HE1 1573   3.720   3.670   5.980  0.5607  0.8427  0.1923
   98TYR    HE2 1574   3.551   3.738   6.381  0.9439  1.1130  0.2303
   98TYR     HH 1575   3.517   3.897   6.177 -0.8201  0.5162 -0.1598
   99ARG      N 1576   4.031   3.147   6.261 -0.1149  0.0051 -0.3404
   99ARG     CA 1577   4.145   3.059   6.295 -1.7382  0.5572  0.3641
   99ARG      C 1578   4.287   3.126   6.266  1.0097  0.7208  0.0847
   99ARG      O 1579   4.297   3.207   6.170  0.4475 -0.5157 -0.5285
   99ARG     CB 1580   4.118   2.922   6.231  0.9415 -0.8421 -0.2210
   99ARG     CG 1581   4.220   2.816   6.256 -0.2788  0.7393 -0.9952
   99ARG     CD 1582   4.164   2.692   6.171  0.3417 -1.2995 -1.0221
   99ARG     NE 1583   4.259   2.584   6.166 -0.0452  0.6502  0.5062
   99ARG     CZ 1584   4.323   2.545   6.051  0.1210  0.4081 -0.0735
   99ARG    NH1 1585   4.317   2.618   5.939  0.9932  0.5966 -0.6170
   99ARG    NH2 1586   4.402   2.430   6.058  0.3799 -0.8382 -0.0112
   99ARG      H 1587   4.052   3.204   6.180  0.8282 -0.1413 -0.2163
   99ARG     HA 1588   4.142   3.035   6.401  0.4969  0.5908  0.5229
   99ARG    HB2 1589   4.022   2.886   6.268  0.0393 -0.0989 -1.6455
   99ARG    HB3 1590   4.092   2.947   6.128 -0.3361  0.0164  0.2627
   99ARG    HG2 1591   4.314   2.853   6.214  0.3860  0.7676  0.4040
   99ARG    HG3 1592   4.229   2.792   6.362 -1.0947  0.2741 -1.0226
   99ARG    HD2 1593   4.074   2.662   6.225  0.4657 -0.7271 -0.4706
   99ARG    HD3 1594   4.132   2.727   6.073  0.2348  1.3238 -0.1923
   99ARG     HE 1595   4.281   2.541   6.255 -0.4243  0.9239  0.7372
   99ARG   HH11 1596   4.335   2.571   5.851 -0.2996 -1.3285  0.0142
   99ARG   HH12 1597   4.269   2.706   5.946  0.1258  0.1028  0.4096
   99ARG   HH21 1598   4.429   2.402   5.964 -0.0430 -0.4245 -0.2673
   99ARG   HH22 1599   4.376   2.361   6.127 -0.4842 -0.5229  0.0003
  100SER      N 1600   4.373   3.111   6.362 -0.3435 -0.2850 -0.1187
  100SER     CA 1601   4.510   3.159   6.352 -0.3507 -0.7527  0.4744
  100SER      C 1602   4.575   3.109   6.222  0.1891  0.5170 -0.2007
  100SER      O 1603   4.648   3.184   6.167 -0.5072  0.1271  0.1117
  100SER     CB 1604   4.594   3.127   6.470 -0.9756  0.7615  0.7081
  100SER     OG 1605   4.533   3.172   6.588 -0.0459  0.3552 -0.5367
  100SER      H 1606   4.342   3.065   6.446 -0.9306 -0.8738 -0.6351
  100SER     HA 1607   4.507   3.268   6.351  0.9586 -0.6881 -0.1247
  100SER    HB2 1608   4.600   3.018   6.476 -0.2587  0.7394 -0.0893
  100SER    HB3 1609   4.696   3.165   6.462 -0.5541 -0.3133  0.5894
  100SER     HG 1610   4.592   3.180   6.664  0.3163  0.9072 -0.8657
  101GLU      N 1611   4.555   2.984   6.171  0.6350 -0.1179 -0.3784
  101GLU     CA 1612   4.616   2.934   6.046 -0.2433 -0.5550  0.4901
  101GLU      C 1613   4.567   2.994   5.910 -0.3891 -0.9237  0.1707
  101GLU      O 1614   4.623   2.965   5.803 -0.1042 -0.6208  0.2039
  101GLU     CB 1615   4.600   2.782   6.038 -0.3750  0.3786 -0.8471
  101GLU     CG 1616   4.681   2.714   6.158  0.1374 -0.2196  0.4705
  101GLU     CD 1617   4.831   2.720   6.134 -0.6311  0.2305  0.9493
  101GLU    OE1 1618   4.896   2.789   6.215 -0.8931 -1.1196 -0.3999
  101GLU    OE2 1619   4.883   2.667   6.037 -0.5780 -0.3550 -0.0619
  101GLU      H 1620   4.509   2.912   6.225 -0.5474  1.4994  0.9973
  101GLU     HA 1621   4.721   2.964   6.037 -0.6820  0.7669 -0.9063
  101GLU    HB2 1622   4.495   2.758   6.054  0.0016 -0.3947  0.9444
  101GLU    HB3 1623   4.639   2.748   5.942  0.0821 -0.7963 -0.2912
  101GLU    HG2 1624   4.647   2.747   6.256 -0.5232 -0.8585  0.4676
  101GLU    HG3 1625   4.642   2.612   6.158 -0.8360  0.1242  1.2800
  102ASN      N 1626   4.473   3.086   5.926 -0.2979 -0.0285  0.8782
  102ASN     CA 1627   4.397   3.155   5.824  0.7772 -0.4632  0.6856
  102ASN      C 1628   4.408   3.313   5.818  0.0644  0.2428  0.1661
  102ASN      O 1629   4.351   3.382   5.733  0.6008  0.3311 -0.1729
  102ASN     CB 1630   4.252   3.113   5.840  0.9525  0.5229 -0.2603
  102ASN     CG 1631   4.225   2.962   5.831  0.3436  0.2606  0.2738
  102ASN    OD1 1632   4.242   2.883   5.921  0.6704  0.4290  0.0947
  102ASN    ND2 1633   4.167   2.912   5.723 -0.4433 -0.2131 -0.2042
  102ASN      H 1634   4.436   3.101   6.019 -0.0981  0.3976  0.8969
  102ASN     HA 1635   4.416   3.118   5.723  0.9511  0.5381  0.3283
  102ASN    HB2 1636   4.215   3.140   5.939 -0.5972 -0.9816 -0.3220
  102ASN    HB3 1637   4.200   3.166   5.760  0.7905 -0.0907 -0.5783
  102ASN   HD21 1638   4.145   2.814   5.717  0.2135 -0.4413  0.6345
  102ASN   HD22 1639   4.141   2.979   5.652  1.4556  0.0562 -0.7582
  103CYS      N 1640   4.487   3.367   5.906 -0.4808  0.2602  0.5160
  103CYS     CA 1641   4.507   3.506   5.940  1.4807 -1.3423 -0.9606
  103CYS      C 1642   4.658   3.538   5.970  0.1286  0.6907  0.7390
  103CYS      O 1643   4.743   3.446   5.996  0.1934 -0.5809 -0.0189
  103CYS     CB 1644   4.425   3.548   6.063  0.3622  0.4348 -0.2024
  103CYS     SG 1645   4.248   3.504   6.051  0.3795 -0.4224  0.0994
  103CYS      H 1646   4.513   3.306   5.982  0.0084  0.0857  0.2171
  103CYS     HA 1647   4.476   3.569   5.856 -0.4779  0.4558  0.8792
  103CYS    HB2 1648   4.464   3.487   6.145 -0.2040 -0.3697 -0.5115
  103CYS    HB3 1649   4.443   3.654   6.081 -0.2098  0.2847  1.7066
  103CYS     HG 1650   4.265   3.375   6.081 -0.3169 -0.6995 -0.6225
  104LEU      N 1651   4.698   3.660   5.959  0.5598 -0.1716  0.1552
  104LEU     CA 1652   4.845   3.701   5.955 -0.3473 -0.1786 -0.6238
  104LEU      C 1653   4.885   3.740   6.102 -0.4011 -0.6537 -0.7331
  104LEU      O 1654   4.828   3.832   6.153 -0.2169 -0.5641  0.0743
  104LEU     CB 1655   4.864   3.811   5.863  0.3735 -0.4814  0.3493
  104LEU     CG 1656   4.868   3.777   5.711  0.6962  0.6549 -0.8765
  104LEU    CD1 1657   4.731   3.775   5.648  1.4817 -0.9698  0.2880
  104LEU    CD2 1658   4.968   3.861   5.636  0.4649  0.3065 -0.5056
  104LEU      H 1659   4.629   3.733   5.945  0.6407 -0.2122 -0.4910
  104LEU     HA 1660   4.922   3.628   5.934  0.2645  0.4193 -0.5352
  104LEU    HB2 1661   4.786   3.886   5.875 -0.4859 -1.2235 -0.3200
  104LEU    HB3 1662   4.962   3.855   5.884  0.0494  0.1402  0.6108
  104LEU     HG 1663   4.906   3.675   5.707 -0.2663  0.2505 -0.2497
  104LEU   HD11 1664   4.731   3.732   5.547  0.6487  0.7598 -0.5435
  104LEU   HD12 1665   4.663   3.700   5.688 -0.0887 -0.2541 -0.8255
  104LEU   HD13 1666   4.691   3.875   5.634 -0.0075 -1.5543  0.0463
  104LEU   HD21 1667   4.958   3.847   5.528 -0.2932  0.0031 -0.4115
  104LEU   HD22 1668   4.946   3.966   5.652  0.0321  0.2968 -0.9783
  104LEU   HD23 1669   5.068   3.830   5.665 -0.1349 -0.8785  0.4688
  105CYS      N 1670   4.981   3.680   6.173 -0.5387 -0.1395 -0.0280
  105CYS     CA 1671   5.017   3.706   6.312  0.2242  0.7773  0.2430
  105CYS      C 1672   5.075   3.841   6.323 -0.2843 -0.5301  0.7634
  105CYS      O 1673   5.180   3.868   6.258 -0.4699 -0.1269 -0.5602
  105CYS     CB 1674   5.113   3.590   6.354 -0.3294 -0.3648  0.2335
  105CYS     SG 1675   5.172   3.630   6.525 -0.1063  0.1141  0.3741
  105CYS      H 1676   5.044   3.626   6.117  0.6147  0.6559  0.4309
  105CYS     HA 1677   4.934   3.696   6.381  0.1204  0.7601  0.1176
  105CYS    HB2 1678   5.062   3.495   6.340 -0.2326 -0.4752  0.6273
  105CYS    HB3 1679   5.199   3.589   6.288 -0.5705  0.2079 -0.1069
  105CYS     HG 1680   5.062   3.582   6.583 -0.4377  0.2158 -0.1583
  106VAL      N 1681   5.020   3.932   6.408 -0.3242 -0.1177 -0.5606
  106VAL     CA 1682   5.085   4.057   6.451 -0.8443  1.1899  0.6263
  106VAL      C 1683   5.228   4.034   6.514  0.8150  0.1549  0.0971
  106VAL      O 1684   5.321   4.106   6.482  0.3014  0.2028 -0.3487
  106VAL     CB 1685   4.989   4.125   6.545  0.4988 -0.2950  0.0099
  106VAL    CG1 1686   5.049   4.254   6.616  0.0443  0.4950 -0.1634
  106VAL    CG2 1687   4.859   4.167   6.474 -0.1585  0.1732 -0.2354
  106VAL      H 1688   4.927   3.907   6.440 -0.6162 -0.1813 -1.4107
  106VAL     HA 1689   5.094   4.119   6.362 -0.4231  0.5782  0.2211
  106VAL     HB 1690   4.957   4.054   6.622 -0.7847  0.1746 -0.0435
  106VAL   HG11 1691   5.081   4.327   6.542  1.0499 -0.9080 -1.2355
  106VAL   HG12 1692   4.977   4.303   6.680 -0.6253  0.2954 -0.7441
  106VAL   HG13 1693   5.136   4.227   6.676 -0.4827 -1.6503 -0.1894
  106VAL   HG21 1694   4.827   4.096   6.398 -0.9142  0.5808 -0.3206
  106VAL   HG22 1695   4.793   4.211   6.549  0.9361 -0.2262  1.0316
  106VAL   HG23 1696   4.888   4.255   6.417  0.5569 -0.3280 -0.6802
  107GLN      N 1697   5.237   3.928   6.596  0.1865 -0.2606  0.1617
  107GLN     CA 1698   5.365   3.902   6.661  0.2461 -0.2362  0.0145
  107GLN      C 1699   5.479   3.858   6.573  1.1681  1.0855  0.2753
  107GLN      O 1700   5.597   3.865   6.605  0.0712  0.0155  0.2099
  107GLN     CB 1701   5.352   3.806   6.783 -0.5985 -0.7838  1.3651
  107GLN     CG 1702   5.259   3.849   6.896 -0.7207 -1.2674 -0.4762
  107GLN     CD 1703   5.113   3.849   6.857  0.1930 -0.0888  0.3981
  107GLN    OE1 1704   5.061   3.760   6.793 -0.0896 -0.4019 -0.1355
  107GLN    NE2 1705   5.039   3.948   6.897 -0.3164  0.4173  0.0085
  107GLN      H 1706   5.149   3.880   6.611  0.2045 -0.3818 -0.0976
  107GLN     HA 1707   5.388   3.995   6.713 -0.2033 -0.7793  1.2719
  107GLN    HB2 1708   5.337   3.706   6.743  0.8906 -0.4043 -0.4325
  107GLN    HB3 1709   5.450   3.805   6.831  0.3531 -0.8282 -0.4152
  107GLN    HG2 1710   5.277   3.788   6.985 -0.4228  0.7308  0.9636
  107GLN    HG3 1711   5.286   3.951   6.925 -0.2594 -0.9601 -1.8506
  107GLN   HE21 1712   4.941   3.956   6.876 -0.1410  0.4408 -0.8891
  107GLN   HE22 1713   5.082   4.024   6.947  0.2631 -0.4752  0.9547
  108ASN      N 1714   5.446   3.787   6.461 -0.0670 -0.4648 -0.0145
  108ASN     CA 1715   5.543   3.747   6.354  0.5223  0.1061 -0.0088
  108ASN      C 1716   5.595   3.872   6.285 -1.0145  0.1798  0.3154
  108ASN      O 1717   5.718   3.871   6.255  1.0930  0.0511  0.0768
  108ASN     CB 1718   5.455   3.656   6.253 -0.4569 -0.1970 -0.6889
  108ASN     CG 1719   5.547   3.623   6.134  0.7447 -0.1547  0.3600
  108ASN    OD1 1720   5.519   3.679   6.027 -0.1890  0.2954  0.1241
  108ASN    ND2 1721   5.655   3.544   6.148  0.3361 -0.2139  0.1879
  108ASN      H 1722   5.347   3.767   6.455 -0.2251  0.2653 -0.0696
  108ASN     HA 1723   5.625   3.688   6.394 -0.5374 -1.3106  0.2276
  108ASN    HB2 1724   5.436   3.559   6.299  0.3011  0.0377  0.1818
  108ASN    HB3 1725   5.359   3.696   6.219 -1.3439 -0.6360  1.0689
  108ASN   HD21 1726   5.717   3.535   6.068  1.0782 -0.2174  0.7369
  108ASN   HD22 1727   5.661   3.491   6.233 -1.7906  0.6179  0.9816
  109ILE      N 1728   5.517   3.977   6.251  0.5656 -0.2132 -0.4757
  109ILE     CA 1729   5.567   4.090   6.178 -0.3384  0.1062 -0.2304
  109ILE      C 1730   5.651   4.183   6.279  1.1354  0.4839  0.1940
  109ILE      O 1731   5.758   4.226   6.248  0.5465  0.0257 -0.8604
  109ILE     CB 1732   5.465   4.160   6.088 -0.4343 -0.2166 -0.0234
  109ILE    CG1 1733   5.436   4.074   5.964  0.5425  0.4410  0.2221
  109ILE    CG2 1734   5.509   4.295   6.030 -0.2471 -0.2149  0.1732
  109ILE    CD1 1735   5.317   3.968   5.977 -0.1860 -1.5766 -0.1875
  109ILE      H 1736   5.420   3.978   6.280  1.0410  0.1700  1.4181
  109ILE     HA 1737   5.657   4.067   6.120 -0.3059  1.0207 -0.5659
  109ILE     HB 1738   5.369   4.165   6.139 -0.4592 -1.3265  0.0946
  109ILE   HG12 1739   5.392   4.139   5.888 -0.0344 -0.5636 -0.3394
  109ILE   HG13 1740   5.524   4.027   5.920  0.0059 -0.4510  0.0477
  109ILE   HG21 1741   5.448   4.336   5.949 -0.7632  0.5547  0.9137
  109ILE   HG22 1742   5.499   4.373   6.105 -0.2241  1.5696 -1.5096
  109ILE   HG23 1743   5.616   4.292   6.014 -0.1718  1.0310  0.2053
  109ILE   HD11 1744   5.329   3.891   6.053  0.3733 -0.0311  1.4406
  109ILE   HD12 1745   5.239   4.040   6.001  1.4945  1.0242 -1.6219
  109ILE   HD13 1746   5.290   3.923   5.882 -1.0858 -0.7657 -0.3475
  110LEU      N 1747   5.599   4.203   6.400  0.0390  0.3373  0.9386
  110LEU     CA 1748   5.680   4.269   6.507 -0.1370  0.4943 -0.4846
  110LEU      C 1749   5.819   4.194   6.522  0.7585 -0.1119  0.1073
  110LEU      O 1750   5.929   4.254   6.525  0.4451 -0.1159  0.2212
  110LEU     CB 1751   5.605   4.260   6.641  0.5039 -0.9783 -0.3450
  110LEU     CG 1752   5.483   4.347   6.655  0.5544  0.0477 -0.9746
  110LEU    CD1 1753   5.433   4.335   6.805 -0.8487 -1.1638  1.8768
  110LEU    CD2 1754   5.518   4.489   6.626 -0.0977  0.5221  0.0021
  110LEU      H 1755   5.503   4.174   6.412 -0.4422  0.7770 -1.0800
  110LEU     HA 1756   5.704   4.375   6.498  0.5352  0.4592  0.5922
  110LEU    HB2 1757   5.581   4.157   6.665 -1.7049 -0.5496 -0.3042
  110LEU    HB3 1758   5.679   4.284   6.718  0.1470 -1.6010  0.2105
  110LEU     HG 1759   5.406   4.308   6.589 -0.7443  0.0831  0.4061
  110LEU   HD11 1760   5.496   4.392   6.874 -1.2984 -0.0579  1.4272
  110LEU   HD12 1761   5.342   4.395   6.801 -0.6835 -0.8663 -0.5036
  110LEU   HD13 1762   5.413   4.233   6.835 -0.4478 -1.5973  0.7721
  110LEU   HD21 1763   5.536   4.500   6.519 -1.4742 -0.1061 -0.3474
  110LEU   HD22 1764   5.431   4.553   6.642  0.0434  0.8574 -0.5205
  110LEU   HD23 1765   5.603   4.515   6.690  0.9225 -1.6955 -0.2669
  111LYS      N 1766   5.823   4.055   6.527  0.8195  0.1839 -0.0440
  111LYS     CA 1767   5.947   3.971   6.526  0.5926 -0.6429  0.2785
  111LYS      C 1768   6.028   3.998   6.406  0.0120  0.2824 -0.0310
  111LYS      O 1769   6.150   4.004   6.427 -0.4168 -0.1753  0.2733
  111LYS     CB 1770   5.915   3.820   6.528  0.6209 -0.6351  0.2393
  111LYS     CG 1771   6.040   3.729   6.556 -0.1777 -0.2584  1.2773
  111LYS     CD 1772   6.095   3.765   6.693 -0.6983  0.6151  0.2301
  111LYS     CE 1773   6.189   3.645   6.740  1.0659 -2.0132 -0.2171
  111LYS     NZ 1774   6.316   3.628   6.676  0.3757  0.0389  0.1051
  111LYS      H 1775   5.737   4.003   6.535  0.9943 -0.1074 -0.0442
  111LYS     HA 1776   6.006   4.005   6.612  0.6798  0.7899 -0.2976
  111LYS    HB2 1777   5.844   3.802   6.608  0.2066  0.1139  0.0571
  111LYS    HB3 1778   5.858   3.790   6.440  0.9666 -0.9170  0.1057
  111LYS    HG2 1779   6.018   3.622   6.549  0.3976 -0.3414  0.4577
  111LYS    HG3 1780   6.113   3.736   6.476 -0.4035  2.1822  1.1385
  111LYS    HD2 1781   6.165   3.849   6.685 -0.1705  0.3667  1.5543
  111LYS    HD3 1782   6.006   3.771   6.756 -1.3744  0.8325 -0.7091
  111LYS    HE2 1783   6.197   3.674   6.845 -0.4414  0.1227 -0.5680
  111LYS    HE3 1784   6.128   3.555   6.750 -1.0191 -0.7113 -0.0812
  111LYS    HZ1 1785   6.316   3.558   6.602  0.5026  0.2510 -0.0983
  111LYS    HZ2 1786   6.354   3.713   6.638 -0.9212  0.4811 -0.3022
  111LYS    HZ3 1787   6.377   3.576   6.737  0.3837 -0.7114 -0.5031
  112LEU      N 1788   5.970   4.024   6.288  0.2867 -0.2174 -0.2064
  112LEU     CA 1789   6.046   4.043   6.165 -0.4258 -0.3140  0.3470
  112LEU      C 1790   6.107   4.179   6.161 -0.3952  0.1342  0.4080
  112LEU      O 1791   6.221   4.189   6.110 -0.3144  0.4559  0.1020
  112LEU     CB 1792   5.973   3.999   6.035  0.3092  0.9277 -0.0841
  112LEU     CG 1793   5.970   3.846   6.021  1.1118 -0.7140  0.2468
  112LEU    CD1 1794   5.878   3.824   5.905  0.4289  0.6378  0.2314
  112LEU    CD2 1795   6.102   3.778   5.992 -0.8217  0.6509  0.8131
  112LEU      H 1796   5.869   4.020   6.281  0.2971 -1.8287 -0.1524
  112LEU     HA 1797   6.131   3.978   6.186 -0.0598  0.2615  0.7050
  112LEU    HB2 1798   5.867   4.024   6.045  0.0020 -0.4373  0.8288
  112LEU    HB3 1799   6.024   4.043   5.950  0.2904  1.1815  0.0347
  112LEU     HG 1800   5.916   3.800   6.104  0.8507 -0.5320  0.1802
  112LEU   HD11 1801   5.906   3.867   5.809 -0.7661 -0.2820 -0.5874
  112LEU   HD12 1802   5.848   3.719   5.897 -0.9537  1.0206 -0.0664
  112LEU   HD13 1803   5.776   3.859   5.915 -0.2058 -1.1508  0.8384
  112LEU   HD21 1804   6.094   3.674   5.963 -1.1872  0.5198  1.3480
  112LEU   HD22 1805   6.157   3.833   5.915 -0.1234  0.0092  0.8261
  112LEU   HD23 1806   6.161   3.783   6.083 -0.2227 -0.3495  0.5074
  113MET      N 1807   6.039   4.281   6.209  0.3282 -0.9643 -0.1109
  113MET     CA 1808   6.096   4.411   6.240 -0.5572 -0.3320  0.3751
  113MET      C 1809   6.229   4.410   6.322  0.0465 -0.5101  0.8758
  113MET      O 1810   6.327   4.476   6.287 -0.1763 -0.0143 -0.2985
  113MET     CB 1811   5.982   4.501   6.298 -0.7253 -1.0430  0.2119
  113MET     CG 1812   5.877   4.541   6.186 -0.8137  0.4564  0.5548
  113MET     SD 1813   5.754   4.652   6.257 -0.0266 -0.1117  0.1540
  113MET     CE 1814   5.669   4.682   6.103 -0.3536  0.6014 -0.2719
  113MET      H 1815   5.947   4.269   6.248 -0.0057 -0.5296 -0.7374
  113MET     HA 1816   6.131   4.451   6.144  0.7828 -0.0975  0.9202
  113MET    HB2 1817   5.925   4.461   6.381 -0.3486 -0.5464  0.7252
  113MET    HB3 1818   6.037   4.586   6.338  0.1958 -1.9915  1.0711
  113MET    HG2 1819   5.937   4.591   6.109  0.6063  0.4229  1.5472
  113MET    HG3 1820   5.833   4.455   6.136  0.6162 -0.0291  0.0154
  113MET    HE1 1821   5.622   4.591   6.065 -1.0549  0.6484  0.4199
  113MET    HE2 1822   5.599   4.760   6.131 -0.2790  0.5465  0.0827
  113MET    HE3 1823   5.734   4.710   6.021 -1.3424  0.4716 -1.1439
  114GLN      N 1824   6.243   4.322   6.418 -0.2475  0.1675 -0.1709
  114GLN     CA 1825   6.370   4.308   6.501  0.5207  0.1527  0.5073
  114GLN      C 1826   6.492   4.252   6.428  0.0528  0.4310 -0.0575
  114GLN      O 1827   6.596   4.246   6.485 -0.3974  0.3330  0.5309
  114GLN     CB 1828   6.333   4.227   6.630  0.8811 -0.4069 -0.3197
  114GLN     CG 1829   6.198   4.265   6.707  0.1324 -0.0357 -1.2836
  114GLN     CD 1830   6.197   4.230   6.859  0.5190 -0.3340 -0.6483
  114GLN    OE1 1831   6.123   4.300   6.934 -0.3742 -0.4697  0.2538
  114GLN    NE2 1832   6.260   4.126   6.910 -0.6480  0.3776 -0.3977
  114GLN      H 1833   6.162   4.287   6.468  0.4127 -1.2194  0.0283
  114GLN     HA 1834   6.401   4.407   6.534 -0.3662  0.3369  0.8475
  114GLN    HB2 1835   6.316   4.123   6.601  0.3294 -0.0802 -1.2445
  114GLN    HB3 1836   6.414   4.213   6.702 -0.1780 -0.9809  0.8288
  114GLN    HG2 1837   6.165   4.368   6.693 -0.5237 -0.1211 -0.5300
  114GLN    HG3 1838   6.118   4.204   6.664 -1.3534  0.9033 -0.0929
  114GLN   HE21 1839   6.274   4.114   7.009 -0.4490 -0.3578 -0.5034
  114GLN   HE22 1840   6.328   4.077   6.853  0.0154  0.3093  0.4237
  115GLU      N 1841   6.471   4.206   6.303 -0.5038  1.0497  0.6888
  115GLU     CA 1842   6.585   4.165   6.213 -1.0547 -0.2432 -0.2892
  115GLU      C 1843   6.672   4.286   6.172  0.4679 -0.1624  0.1218
  115GLU      O 1844   6.785   4.271   6.133 -0.2646 -0.1789 -0.7388
  115GLU     CB 1845   6.542   4.089   6.088  0.9102  0.7247 -0.0348
  115GLU     CG 1846   6.484   3.951   6.128 -0.2708  1.0135  0.1015
  115GLU     CD 1847   6.574   3.864   6.216  0.3740  0.3179 -0.2901
  115GLU    OE1 1848   6.695   3.859   6.198 -0.3739 -0.2346 -0.0116
  115GLU    OE2 1849   6.516   3.800   6.309  0.3110 -0.1088 -0.4830
  115GLU      H 1850   6.377   4.188   6.269 -0.0496 -1.4501  0.3698
  115GLU     HA 1851   6.648   4.098   6.272  1.1373  0.6916 -1.3379
  115GLU    HB2 1852   6.468   4.148   6.035  0.6771  0.2131 -0.2810
  115GLU    HB3 1853   6.636   4.069   6.036  0.2630 -0.6845 -0.7548
  115GLU    HG2 1854   6.378   3.963   6.153 -0.7773  1.2842 -1.8536
  115GLU    HG3 1855   6.475   3.897   6.035  0.9690 -0.5131  0.7830
  116LYS      N 1856   6.610   4.410   6.164  0.7366 -0.2491 -0.5365
  116LYS     CA 1857   6.658   4.526   6.082 -0.7267  1.1548  0.0102
  116LYS      C 1858   6.742   4.616   6.178 -0.1465 -0.1858  1.1733
  116LYS      O 1859   6.707   4.635   6.291 -0.0332 -0.1997 -0.4912
  116LYS     CB 1860   6.532   4.580   6.011 -1.3238 -0.1494 -0.5607
  116LYS     CG 1861   6.421   4.491   5.965  0.8094  0.6091  0.3071
  116LYS     CD 1862   6.472   4.383   5.867 -0.7634 -0.0156  0.2544
  116LYS     CE 1863   6.358   4.306   5.815  1.0543  0.0869  0.5586
  116LYS     NZ 1864   6.396   4.200   5.719  0.1663 -0.5691  0.3047
  116LYS      H 1865   6.520   4.410   6.211  0.1073 -0.5114 -1.6690
  116LYS     HA 1866   6.713   4.488   5.996 -1.4627  0.5447 -0.2135
  116LYS    HB2 1867   6.485   4.643   6.087  0.1799  0.5542 -0.1463
  116LYS    HB3 1868   6.582   4.635   5.931 -0.3262 -1.7908 -1.1569
  116LYS    HG2 1869   6.370   4.435   6.043 -1.4350  0.0052 -1.3728
  116LYS    HG3 1870   6.341   4.546   5.916  0.3276 -0.5410 -0.2889
  116LYS    HD2 1871   6.525   4.436   5.787  0.4262 -0.4782  0.6770
  116LYS    HD3 1872   6.543   4.316   5.916 -1.6775 -0.8959  0.4460
  116LYS    HE2 1873   6.305   4.264   5.900  1.0301  0.1219  0.5606
  116LYS    HE3 1874   6.289   4.377   5.769  0.2594 -0.4255  0.9372
  116LYS    HZ1 1875   6.435   4.229   5.631  0.4611 -0.4306  0.4749
  116LYS    HZ2 1876   6.472   4.141   5.750  0.2347 -0.7821 -0.2620
  116LYS    HZ3 1877   6.318   4.139   5.702 -0.7945  0.8454 -0.8266
  117GLU      N 1878   6.844   4.678   6.128  0.2803 -0.5824  1.4243
  117GLU     CA 1879   6.903   4.797   6.185  0.2234 -1.1774  0.4854
  117GLU      C 1880   6.847   4.936   6.139  0.1736  0.7097  0.4207
  117GLU      O 1881   6.914   5.035   6.105  0.0500  0.1277  0.5209
  117GLU     CB 1882   7.054   4.791   6.172 -0.3004  0.2118 -0.1517
  117GLU     CG 1883   7.123   4.682   6.255 -0.0041  1.0543 -0.2784
  117GLU     CD 1884   7.104   4.537   6.208 -0.3309 -0.5068 -0.1176
  117GLU    OE1 1885   7.128   4.512   6.090  0.6684  0.2868  0.2560
  117GLU    OE2 1886   7.057   4.451   6.288  0.0500  0.1428 -0.1130
  117GLU      H 1887   6.865   4.664   6.031  0.1809 -0.4570  1.3847
  117GLU     HA 1888   6.879   4.803   6.291 -0.7005 -0.3336  0.2557
  117GLU    HB2 1889   7.075   4.760   6.069  0.2298  0.3806 -0.1037
  117GLU    HB3 1890   7.109   4.884   6.193 -0.0261  0.0447 -0.1166
  117GLU    HG2 1891   7.231   4.701   6.253 -0.0106  1.0677 -0.5887
  117GLU    HG3 1892   7.093   4.691   6.359 -0.9187 -1.1050 -0.2705
  118THR      N 1893   6.713   4.938   6.133  0.2896  0.1824 -0.6424
  118THR     CA 1894   6.629   5.045   6.090  0.0914  0.5403  0.0911
  118THR      C 1895   6.630   5.167   6.178 -0.2771  0.6803 -0.7067
  118THR      O 1896   6.633   5.146   6.298 -0.9104 -0.3580 -0.9088
  118THR     CB 1897   6.480   4.993   6.088 -0.2181  0.1355 -0.4119
  118THR    OG1 1898   6.461   4.895   6.190  0.9709  0.0979  0.0165
  118THR    CG2 1899   6.435   4.925   5.964 -0.3207  0.3477  0.7802
  118THR      H 1900   6.667   4.861   6.179 -0.3236  1.1110  0.4103
  118THR     HA 1901   6.657   5.073   5.988  1.0366  0.4110  0.3017
  118THR     HB 1902   6.413   5.078   6.108  0.0642  0.7049 -1.7107
  118THR    HG1 1903   6.457   4.944   6.272  0.5620  0.1574 -0.0357
  118THR   HG21 1904   6.332   4.891   5.974 -0.2166 -0.1664  0.2367
  118THR   HG22 1905   6.435   4.990   5.876  1.0621 -1.9346 -1.1600
  118THR   HG23 1906   6.497   4.839   5.937 -0.8975 -0.0680  0.7461
  119GLY      N 1907   6.607   5.288   6.123  0.0234  0.3353 -0.2477
  119GLY     CA 1908   6.606   5.407   6.194  1.2591 -1.1307 -0.6362
  119GLY      C 1909   6.476   5.407   6.280  0.9795 -0.2372 -0.0229
  119GLY      O 1910   6.476   5.444   6.392 -0.4474 -0.3696 -0.0537
  119GLY      H 1911   6.590   5.282   6.023 -0.2374  1.2645 -0.2749
  119GLY    HA2 1912   6.689   5.407   6.264  0.5910  0.3685  0.2515
  119GLY    HA3 1913   6.618   5.486   6.119 -0.5759 -0.4845 -0.3516
  120LEU      N 1914   6.357   5.369   6.221 -0.4402 -0.6196 -0.7157
  120LEU     CA 1915   6.228   5.353   6.303 -0.5591  0.2404 -0.1690
  120LEU      C 1916   6.144   5.239   6.241  0.8368 -0.3468 -1.1629
  120LEU      O 1917   6.152   5.219   6.122 -0.3835 -0.1752 -0.0060
  120LEU     CB 1918   6.157   5.491   6.296  1.2007  0.6452 -0.7446
  120LEU     CG 1919   6.013   5.487   6.365 -0.4192  1.4970 -0.8652
  120LEU    CD1 1920   5.999   5.453   6.518 -0.2733 -0.4059  0.9547
  120LEU    CD2 1921   5.934   5.617   6.355  0.2851 -1.1931 -0.1647
  120LEU      H 1922   6.353   5.362   6.120 -0.4238 -0.0651 -0.7576
  120LEU     HA 1923   6.245   5.332   6.408  0.0927  0.0672 -0.2942
  120LEU    HB2 1924   6.221   5.566   6.343  2.0771 -0.7049  0.3404
  120LEU    HB3 1925   6.151   5.513   6.189  0.6266 -0.7619 -1.0419
  120LEU     HG 1926   5.942   5.417   6.320 -0.7602  1.6701 -0.6092
  120LEU   HD11 1927   6.053   5.532   6.571  2.4324 -0.8078 -0.8354
  120LEU   HD12 1928   5.893   5.451   6.544 -0.7741  1.3570 -0.5336
  120LEU   HD13 1929   6.046   5.361   6.551  0.5704  0.2396  1.6673
  120LEU   HD21 1930   5.902   5.632   6.252  1.2740 -0.4238 -0.3977
  120LEU   HD22 1931   5.850   5.625   6.422  0.4623  0.0849 -0.0576
  120LEU   HD23 1932   5.998   5.702   6.381 -0.4018 -0.4880 -0.6877
  121ASN      N 1933   6.068   5.170   6.323 -0.0464  0.3660  0.7174
  121ASN     CA 1934   5.959   5.070   6.287 -0.2264 -0.9949  0.1243
  121ASN      C 1935   5.828   5.122   6.356  0.0504  1.6575  0.3832
  121ASN      O 1936   5.835   5.134   6.477  0.0719  0.3967  0.2361
  121ASN     CB 1937   5.999   4.933   6.332 -0.5499  0.5281 -0.6118
  121ASN     CG 1938   6.090   4.862   6.232 -0.3399  0.0942 -0.7728
  121ASN    OD1 1939   6.059   4.835   6.116  0.2665  0.2260 -0.2920
  121ASN    ND2 1940   6.191   4.793   6.280  0.2598 -1.0207 -0.1919
  121ASN      H 1941   6.075   5.174   6.423 -1.1795 -1.0053  0.9210
  121ASN     HA 1942   5.940   5.074   6.180 -0.2160  1.8525  0.0726
  121ASN    HB2 1943   6.055   4.945   6.425 -1.6819  0.5884  0.1022
  121ASN    HB3 1944   5.913   4.869   6.354 -0.0914  0.3089  0.7576
  121ASN   HD21 1945   6.264   4.756   6.221  0.7729  0.1428 -0.3397
  121ASN   HD22 1946   6.226   4.839   6.363  0.0929 -0.2929 -0.5104
  122VAL      N 1947   5.717   5.134   6.285  0.7100  0.3716 -0.5734
  122VAL     CA 1948   5.581   5.176   6.340 -1.1529  0.0798  0.0196
  122VAL      C 1949   5.476   5.084   6.287 -0.2677  0.6931 -0.6117
  122VAL      O 1950   5.466   5.059   6.166  0.3347  0.4577 -0.0863
  122VAL     CB 1951   5.537   5.317   6.312  0.5246 -0.0645 -0.6051
  122VAL    CG1 1952   5.414   5.364   6.388 -0.0894  0.6796  0.2558
  122VAL    CG2 1953   5.650   5.419   6.342 -0.8320  0.0205  0.4414
  122VAL      H 1954   5.721   5.115   6.186 -0.5537  1.2099 -0.8462
  122VAL     HA 1955   5.583   5.168   6.449 -0.3593  0.2878  0.0307
  122VAL     HB 1956   5.509   5.327   6.208  0.5084 -0.6259 -0.6592
  122VAL   HG11 1957   5.429   5.390   6.492 -0.4355 -0.1761  0.5434
  122VAL   HG12 1958   5.368   5.446   6.334 -1.0840  0.6554  1.0144
  122VAL   HG13 1959   5.339   5.284   6.385  0.8506 -0.2711  0.7966
  122VAL   HG21 1960   5.735   5.387   6.282 -0.6476 -0.2724  0.8443
  122VAL   HG22 1961   5.616   5.518   6.312  0.8128  0.6751  0.5320
  122VAL   HG23 1962   5.682   5.412   6.446 -1.7056  0.0225  0.7261
  123PHE      N 1963   5.400   5.018   6.378  0.5169 -0.3278 -0.5092
  123PHE     CA 1964   5.293   4.918   6.342  0.0987  0.5589  0.2997
  123PHE      C 1965   5.165   4.960   6.410 -0.4002  0.7595 -0.6287
  123PHE      O 1966   5.158   4.949   6.531  0.3326 -0.5245 -0.4884
  123PHE     CB 1967   5.344   4.775   6.385 -0.0201 -0.0612  0.1184
  123PHE     CG 1968   5.271   4.654   6.319 -0.3923 -0.5287 -0.6415
  123PHE    CD1 1969   5.137   4.656   6.273  1.0263 -0.2627  0.2132
  123PHE    CD2 1970   5.338   4.528   6.324 -0.0779 -0.1704  0.9962
  123PHE    CE1 1971   5.078   4.536   6.224 -0.2350  0.9257  0.5923
  123PHE    CE2 1972   5.279   4.411   6.286  0.3749 -0.3828 -1.0871
  123PHE     CZ 1973   5.147   4.415   6.243  0.4216 -0.2709  1.0290
  123PHE      H 1974   5.422   5.018   6.476 -0.5538  0.3510 -0.2325
  123PHE     HA 1975   5.270   4.919   6.236 -0.0729  0.9083  0.3369
  123PHE    HB2 1976   5.447   4.766   6.350 -0.1806 -0.2245 -0.3239
  123PHE    HB3 1977   5.345   4.751   6.492 -1.5725 -0.6312  0.0616
  123PHE    HD1 1978   5.081   4.746   6.254  1.3691 -0.0240  0.3301
  123PHE    HD2 1979   5.444   4.538   6.344 -0.0762  0.9344  0.5818
  123PHE    HE1 1980   4.992   4.539   6.158  0.8753  0.8884 -0.9442
  123PHE    HE2 1981   5.331   4.321   6.314  0.4625  0.2718  1.3491
  123PHE     HZ 1982   5.106   4.322   6.207  0.7110  0.2700 -0.9222
  124LEU      N 1983   5.062   4.995   6.333 -0.5484 -0.1978  0.6832
  124LEU     CA 1984   4.936   5.036   6.385  0.0236 -0.3416 -0.2569
  124LEU      C 1985   4.821   4.940   6.346 -1.3105  0.0940 -1.2047
  124LEU      O 1986   4.812   4.905   6.235  0.5654 -0.2252 -0.0711
  124LEU     CB 1987   4.904   5.176   6.315  0.2351 -0.1798  1.0209
  124LEU     CG 1988   5.019   5.282   6.324  1.1433  0.0580 -0.1237
  124LEU    CD1 1989   4.979   5.413   6.253  0.4197 -0.4268  0.4214
  124LEU    CD2 1990   5.043   5.314   6.476  2.0556  0.4715  0.3606
  124LEU      H 1991   5.072   5.004   6.233 -0.1961  2.0356  0.8269
  124LEU     HA 1992   4.943   5.051   6.492 -1.3799 -0.1986 -0.1399
  124LEU    HB2 1993   4.887   5.150   6.210 -0.4240  0.3213  0.9898
  124LEU    HB3 1994   4.812   5.223   6.348 -0.3022  0.4317 -1.0455
  124LEU     HG 1995   5.108   5.237   6.279  0.6924 -0.6730 -0.3199
  124LEU   HD11 1996   5.062   5.481   6.273  1.3086 -1.2722 -0.1790
  124LEU   HD12 1997   4.978   5.396   6.145  0.2921 -0.3751  0.4140
  124LEU   HD13 1998   4.877   5.450   6.265  0.3928 -0.5288  0.5092
  124LEU   HD21 1999   5.050   5.423   6.485  1.6065  0.5087  0.2928
  124LEU   HD22 2000   4.958   5.274   6.530  0.9246  0.6848 -1.1273
  124LEU   HD23 2001   5.134   5.275   6.522  2.7357  1.5572  0.0214
  125LEU      N 2002   4.748   4.885   6.445 -0.6072  0.6584  0.2238
  125LEU     CA 2003   4.623   4.812   6.420 -0.5244  0.4771 -0.2898
  125LEU      C 2004   4.503   4.903   6.454 -0.0059  0.6079  0.5688
  125LEU      O 2005   4.496   4.956   6.562  0.1457  0.0380 -0.0705
  125LEU     CB 2006   4.622   4.687   6.510  0.3648  0.7425 -0.6622
  125LEU     CG 2007   4.743   4.603   6.517 -1.0449 -0.0756 -0.1782
  125LEU    CD1 2008   4.710   4.477   6.599  0.4388  0.6236 -0.2083
  125LEU    CD2 2009   4.788   4.553   6.380 -0.3032 -0.6698 -0.1245
  125LEU      H 2010   4.768   4.916   6.538 -0.4396 -0.2274  0.5022
  125LEU     HA 2011   4.624   4.780   6.316 -1.1638 -1.0208  0.1133
  125LEU    HB2 2012   4.606   4.716   6.614 -0.2140  0.0199 -0.5317
  125LEU    HB3 2013   4.541   4.619   6.480  0.3745  0.1972  0.4445
  125LEU     HG 2014   4.823   4.664   6.560 -1.4690  0.8349 -0.6228
  125LEU   HD11 2015   4.637   4.411   6.553  0.5993 -0.2850  0.7551
  125LEU   HD12 2016   4.800   4.419   6.617  1.0518  1.7393  0.6474
  125LEU   HD13 2017   4.689   4.509   6.701  1.8639 -0.8751  0.6621
  125LEU   HD21 2018   4.704   4.505   6.330 -0.6981 -0.0609 -0.0706
  125LEU   HD22 2019   4.824   4.643   6.329 -0.3068 -0.3171  0.4756
  125LEU   HD23 2020   4.876   4.489   6.392  0.2350  0.2169  1.2275
  126ASP      N 2021   4.402   4.907   6.363 -0.1904  0.5054  0.0996
  126ASP     CA 2022   4.284   4.986   6.388 -0.1590 -0.2979  0.1334
  126ASP      C 2023   4.173   4.897   6.342  1.0171  1.0411 -0.8327
  126ASP      O 2024   4.112   4.909   6.232 -0.0988 -0.2605 -0.0858
  126ASP     CB 2025   4.292   5.124   6.319 -0.6368 -0.0616 -1.2371
  126ASP     CG 2026   4.160   5.202   6.315 -0.4115  0.9674 -0.0984
  126ASP    OD1 2027   4.061   5.164   6.376 -0.2449  0.1947  0.7519
  126ASP    OD2 2028   4.154   5.299   6.240  0.4152  0.1802 -0.2267
  126ASP      H 2029   4.411   4.868   6.270  0.1585 -0.1549  0.3930
  126ASP     HA 2030   4.269   4.998   6.495  0.4654 -0.1140  0.2092
  126ASP    HB2 2031   4.359   5.194   6.369 -0.3000 -0.0694 -1.6656
  126ASP    HB3 2032   4.316   5.107   6.215  0.0956 -0.2189 -1.0506
  127MET      N 2033   4.136   4.800   6.433 -0.5495 -0.4263  0.9308
  127MET     CA 2034   4.056   4.686   6.378  1.0534  0.2721 -1.0976
  127MET      C 2035   3.934   4.655   6.471  0.5485 -0.9711 -0.3126
  127MET      O 2036   3.937   4.675   6.596 -0.6725 -0.4966 -0.0878
  127MET     CB 2037   4.146   4.568   6.365 -0.4072  1.1444 -0.3816
  127MET     CG 2038   4.215   4.515   6.499  0.3529  0.1589  0.7658
  127MET     SD 2039   4.339   4.397   6.443  0.0697  0.4433 -0.2430
  127MET     CE 2040   4.390   4.309   6.588 -0.5754  1.2838  0.2987
  127MET      H 2041   4.165   4.813   6.528 -0.2491  0.9793  0.6975
  127MET     HA 2042   4.009   4.707   6.282  0.1003 -0.5590 -0.8499
  127MET    HB2 2043   4.089   4.484   6.326 -0.5545  0.3221  1.4150
  127MET    HB3 2044   4.226   4.596   6.297  0.7001 -1.1346 -0.1981
  127MET    HG2 2045   4.263   4.596   6.555  0.5402  0.4636  0.1823
  127MET    HG3 2046   4.141   4.462   6.558  0.5489 -0.6160  0.3418
  127MET    HE1 2047   4.310   4.257   6.641 -0.1961  0.5651  0.1916
  127MET    HE2 2048   4.470   4.240   6.562 -0.8490  1.1922 -0.3277
  127MET    HE3 2049   4.436   4.392   6.643 -0.2944  0.6419  1.0635
  128CYS      N 2050   3.823   4.620   6.407 -0.2261 -0.1256  0.0600
  128CYS     CA 2051   3.699   4.584   6.472  0.8741  0.3724  0.7173
  128CYS      C 2052   3.706   4.452   6.556  0.3698  0.5523  0.3938
  128CYS      O 2053   3.719   4.342   6.500 -0.3382 -0.4992  0.2268
  128CYS     CB 2054   3.588   4.571   6.356 -0.1791 -0.1744 -0.5504
  128CYS     SG 2055   3.590   4.698   6.229  0.3986  0.0370  0.1860
  128CYS      H 2056   3.831   4.606   6.308 -0.0490  0.1403  0.0340
  128CYS     HA 2057   3.654   4.661   6.536 -1.2435  0.0617 -0.2320
  128CYS    HB2 2058   3.609   4.477   6.306  0.4395 -0.3042 -0.0672
  128CYS    HB3 2059   3.485   4.553   6.385 -0.2164 -0.5935 -0.9124
  128CYS     HG 2060   3.684   4.634   6.159  0.0434 -0.2946  0.0091
  129ARG      N 2061   3.688   4.459   6.683  0.0740 -0.1764 -0.1360
  129ARG     CA 2062   3.699   4.348   6.781  0.2500  0.5800  0.3291
  129ARG      C 2063   3.620   4.360   6.914 -0.0243 -0.2929 -0.1978
  129ARG      O 2064   3.619   4.252   6.980 -0.2246 -0.0984 -0.3044
  129ARG     CB 2065   3.849   4.297   6.816  0.4110  0.0639 -0.1147
  129ARG     CG 2066   3.940   4.392   6.891 -0.6159 -0.4628 -0.8676
  129ARG     CD 2067   4.009   4.327   7.018 -0.0376 -0.2156 -0.3622
  129ARG     NE 2068   3.911   4.302   7.126  0.1123 -0.1766  0.4999
  129ARG     CZ 2069   3.929   4.206   7.215  0.0826 -0.4065 -0.4749
  129ARG    NH1 2070   4.036   4.136   7.216 -0.1842 -0.8830  0.3784
  129ARG    NH2 2071   3.838   4.186   7.304  0.3650  0.1894 -0.3836
  129ARG      H 2072   3.637   4.542   6.709 -0.4619 -0.3367 -0.6406
  129ARG     HA 2073   3.656   4.265   6.726  0.2543  0.9661 -0.2773
  129ARG    HB2 2074   3.838   4.205   6.874 -0.6919 -0.4724 -1.0913
  129ARG    HB3 2075   3.899   4.275   6.722  0.7710  0.5880 -0.0525
  129ARG    HG2 2076   4.018   4.422   6.821  0.0030 -0.9537 -0.4199
  129ARG    HG3 2077   3.882   4.473   6.935  1.1441 -0.0320  0.9639
  129ARG    HD2 2078   4.050   4.232   6.985  0.3980 -0.6294  1.2140
  129ARG    HD3 2079   4.095   4.379   7.061  0.2672 -0.3196 -0.8319
  129ARG     HE 2080   3.815   4.334   7.123 -0.0520 -0.5985  1.0231
  129ARG   HH11 2081   4.044   4.057   7.279  0.5999 -0.4391  0.8767
  129ARG   HH12 2082   4.119   4.172   7.172 -0.4571 -0.6770  0.0272
  129ARG   HH21 2083   3.858   4.127   7.384  0.2157  0.8548  0.1649
  129ARG   HH22 2084   3.750   4.236   7.302 -0.6040 -1.3889 -1.0709
  130LYS      N 2085   3.569   4.476   6.949  0.4578 -0.1315  0.0388
  130LYS     CA 2086   3.516   4.511   7.081  0.0909  0.5933  0.2912
  130LYS      C 2087   3.607   4.487   7.205  0.5084  0.2397  0.1126
  130LYS      O 2088   3.648   4.372   7.220 -0.2240  0.0491 -0.3058
  130LYS     CB 2089   3.377   4.439   7.093 -0.1225  0.1852 -0.7261
  130LYS     CG 2090   3.328   4.448   7.237 -0.7358  0.0999 -0.8853
  130LYS     CD 2091   3.172   4.427   7.241 -1.6306  0.4217  1.1124
  130LYS     CE 2092   3.116   4.439   7.377 -0.0208  0.8672  0.0424
  130LYS     NZ 2093   2.972   4.390   7.383  0.0319  0.4643 -0.5295
  130LYS      H 2094   3.562   4.541   6.872 -0.3182  0.9367  0.9496
  130LYS     HA 2095   3.503   4.619   7.091  0.8471  0.5910  1.8990
  130LYS    HB2 2096   3.304   4.489   7.029 -0.1668  0.6470 -0.3255
  130LYS    HB3 2097   3.390   4.334   7.065  1.5404  0.1127  0.0649
  130LYS    HG2 2098   3.384   4.369   7.287  0.4831  0.9555 -0.8224
  130LYS    HG3 2099   3.339   4.543   7.289 -0.6402 -1.0623  1.4939
  130LYS    HD2 2100   3.132   4.495   7.166  0.6141 -1.2628 -2.1369
  130LYS    HD3 2101   3.149   4.327   7.204 -0.2569  0.6303 -0.5867
  130LYS    HE2 2102   3.180   4.386   7.448 -0.9675 -0.2907  0.0882
  130LYS    HE3 2103   3.121   4.546   7.398  0.4240  1.0109 -0.7263
  130LYS    HZ1 2104   2.956   4.303   7.336  0.4274  0.0891  0.0016
  130LYS    HZ2 2105   2.926   4.382   7.473 -0.0665 -0.6452 -0.6570
  130LYS    HZ3 2106   2.921   4.460   7.331  0.0272  0.7548 -0.1532
  131ARG      N 2107   3.638   4.591   7.280  0.9922 -0.4116 -0.6584
  131ARG     CA 2108   3.727   4.589   7.395 -0.3870  0.3679  0.3087
  131ARG      C 2109   3.669   4.503   7.507  0.4751 -0.0772 -0.9188
  131ARG      O 2110   3.555   4.529   7.552 -0.2331 -0.3537 -0.0249
  131ARG     CB 2111   3.769   4.737   7.433  0.4150  0.9382  0.5421
  131ARG     CG 2112   3.898   4.747   7.509 -0.6034  0.2450 -0.2690
  131ARG     CD 2113   3.929   4.892   7.550  1.1219  0.2906 -0.2099
  131ARG     NE 2114   4.048   4.897   7.626 -0.6437  0.5300  0.8233
  131ARG     CZ 2115   4.079   4.836   7.743 -0.3621 -0.4044 -0.1186
  131ARG    NH1 2116   3.990   4.781   7.817 -0.1030  0.3676  0.4578
  131ARG    NH2 2117   4.204   4.826   7.787  0.4650  0.3783  0.5556
  131ARG      H 2118   3.608   4.682   7.248 -0.4718 -0.6089 -0.0150
  131ARG     HA 2119   3.814   4.538   7.353 -0.8171 -0.5675  0.4923
  131ARG    HB2 2120   3.778   4.800   7.345  0.7720  0.6253  0.3464
  131ARG    HB3 2121   3.690   4.777   7.497 -0.7976  1.1417 -0.9663
  131ARG    HG2 2122   3.892   4.678   7.594  0.6352  0.7072  0.2289
  131ARG    HG3 2123   3.980   4.716   7.444 -0.1367 -0.1185  0.4627
  131ARG    HD2 2124   3.947   4.961   7.468 -0.2322  0.6243 -0.2769
  131ARG    HD3 2125   3.854   4.915   7.626  1.1096  0.0380 -0.1425
  131ARG     HE 2126   4.123   4.943   7.575 -1.1097  1.0402  0.5703
  131ARG   HH11 2127   4.017   4.736   7.904 -0.0519 -0.6108 -0.0383
  131ARG   HH12 2128   3.891   4.789   7.800 -0.3213 -1.1299  0.7330
  131ARG   HH21 2129   4.226   4.760   7.860  0.2275 -0.8933 -0.4324
  131ARG   HH22 2130   4.282   4.849   7.728  1.5047 -1.6216  0.9723
  132ASN      N 2131   3.740   4.397   7.544  0.0704 -0.2837  0.3101
  132ASN     CA 2132   3.719   4.318   7.662  0.5379  0.1164  0.5111
  132ASN      C 2133   3.762   4.386   7.793  0.1450 -0.3781 -0.4257
  132ASN      O 2134   3.850   4.340   7.861 -0.1288 -0.1993 -0.1452
  132ASN     CB 2135   3.574   4.263   7.667  0.7906  1.4680  0.6612
  132ASN     CG 2136   3.529   4.198   7.538 -0.0091 -0.0775  0.0145
  132ASN    OD1 2137   3.599   4.167   7.445  0.8812 -1.3178  0.1019
  132ASN    ND2 2138   3.397   4.183   7.524 -0.0835 -0.5812  0.3865
  132ASN      H 2139   3.828   4.383   7.498  0.1232 -0.0037  0.3277
  132ASN     HA 2140   3.790   4.235   7.659  0.3708 -0.0058 -0.4521
  132ASN    HB2 2141   3.577   4.174   7.730  0.7374  0.9347 -0.0555
  132ASN    HB3 2142   3.492   4.327   7.696 -0.6965  0.0362 -0.0555
  132ASN   HD21 2143   3.358   4.140   7.441  0.2644  0.7057 -0.4987
  132ASN   HD22 2144   3.337   4.230   7.590  0.2936  0.1833  0.2045
  133ASP      N 2145   3.687   4.493   7.827  0.8870 -0.0330 -0.1721
  133ASP     CA 2146   3.700   4.574   7.945 -0.7830  0.5163 -0.6358
  133ASP      C 2147   3.703   4.502   8.080 -0.1557 -0.4262 -0.4747
  133ASP      O 2148   3.749   4.565   8.178  0.0800  0.2835  0.0097
  133ASP     CB 2149   3.586   4.681   7.939  0.2242 -1.0730 -0.0048
  133ASP     CG 2150   3.604   4.804   7.833 -1.1697  0.9364 -0.8903
  133ASP    OD1 2151   3.508   4.856   7.792  0.2748 -0.4628  0.0187
  133ASP    OD2 2152   3.721   4.832   7.793  0.3963  0.1108  0.1067
  133ASP      H 2153   3.607   4.513   7.768  0.0855  0.9766  1.1531
  133ASP     HA 2154   3.794   4.629   7.942 -0.9944  0.8788 -0.8045
  133ASP    HB2 2155   3.493   4.634   7.910 -0.3237  0.5312 -1.1602
  133ASP    HB3 2156   3.573   4.723   8.038  0.4262  0.5826 -0.6112
  134TYR      N 2157   3.643   4.380   8.092 -0.1886  0.1589 -0.2331
  134TYR     CA 2158   3.644   4.296   8.208  0.1036  0.3541 -0.3124
  134TYR      C 2159   3.782   4.236   8.245 -0.0229  0.6563  0.0262
  134TYR      O 2160   3.800   4.185   8.353  0.2446 -0.2989 -0.1236
  134TYR     CB 2161   3.560   4.356   8.327  0.1604  0.2863  0.2696
  134TYR     CG 2162   3.429   4.432   8.286  0.5684 -0.0829 -1.0267
  134TYR    CD1 2163   3.434   4.574   8.272  0.6945  0.3128 -0.0921
  134TYR    CD2 2164   3.308   4.360   8.253 -0.0102  0.4146  0.0380
  134TYR    CE1 2165   3.319   4.635   8.211 -0.5188  0.2452  0.6604
  134TYR    CE2 2166   3.201   4.421   8.194 -0.2123 -0.3139 -0.1319
  134TYR     CZ 2167   3.206   4.560   8.173  0.9591  0.0534 -0.0742
  134TYR     OH 2168   3.091   4.617   8.124  0.2067  0.5234  0.5048
  134TYR      H 2169   3.596   4.344   8.010 -0.9468  0.7897 -0.1058
  134TYR     HA 2170   3.591   4.212   8.163  0.5063 -0.1296  0.1005
  134TYR    HB2 2171   3.526   4.284   8.401  1.1456 -1.6962 -1.0431
  134TYR    HB3 2172   3.624   4.428   8.379  0.7372  0.6912 -0.9323
  134TYR    HD1 2173   3.516   4.634   8.309  0.8819 -0.6551  1.2326
  134TYR    HD2 2174   3.311   4.253   8.262 -0.4930  0.4383  0.6807
  134TYR    HE1 2175   3.319   4.741   8.190 -0.6263  0.3098  0.9877
  134TYR    HE2 2176   3.107   4.371   8.173  0.0816 -0.3132 -1.6645
  134TYR     HH 2177   3.093   4.713   8.131  1.1496  0.5454  0.1698
  135ASP      N 2178   3.885   4.242   8.162 -0.8317 -0.4155  0.6107
  135ASP     CA 2179   4.024   4.188   8.194 -0.1375 -0.6243  0.5843
  135ASP      C 2180   4.137   4.290   8.187 -0.3542  0.1864  0.4653
  135ASP      O 2181   4.176   4.326   8.079  0.2481 -1.1416 -0.3424
  135ASP     CB 2182   4.040   4.061   8.102 -0.6809 -0.4074  0.3838
  135ASP     CG 2183   4.183   3.999   8.118 -0.0955 -0.2514 -0.1868
  135ASP    OD1 2184   4.219   3.916   8.035  0.3177 -0.1568  0.3599
  135ASP    OD2 2185   4.258   4.030   8.214  0.1470 -0.3925  0.3610
  135ASP      H 2186   3.875   4.290   8.074  0.8726  0.3412  0.7464
  135ASP     HA 2187   4.028   4.146   8.294  0.0516 -0.8989  0.4647
  135ASP    HB2 2188   3.961   3.990   8.126 -0.7675 -0.4287  0.0505
  135ASP    HB3 2189   4.042   4.091   7.997  0.4419 -1.2160  0.1443
  136ASP      N 2190   4.179   4.342   8.298 -0.5676 -0.4826 -0.4313
  136ASP     CA 2191   4.287   4.440   8.312  0.2111  0.2841  1.0710
  136ASP      C 2192   4.426   4.382   8.295  0.1392  0.1357  0.2902
  136ASP      O 2193   4.523   4.457   8.283 -0.7375  0.0587 -0.2191
  136ASP     CB 2194   4.283   4.502   8.448  0.8594 -1.0495 -0.8968
  136ASP     CG 2195   4.172   4.611   8.460  0.3347 -0.4715  0.3351
  136ASP    OD1 2196   4.092   4.650   8.365  0.0081  0.7293 -0.7107
  136ASP    OD2 2197   4.174   4.670   8.568  0.4114  0.0709  0.1632
  136ASP      H 2198   4.136   4.307   8.383 -0.0437 -0.4635 -0.1486
  136ASP     HA 2199   4.277   4.511   8.230  0.7900 -0.2802  0.4823
  136ASP    HB2 2200   4.255   4.425   8.521  1.0646 -0.3696 -0.0771
  136ASP    HB3 2201   4.373   4.552   8.481 -0.3228  0.3565  0.4926
  137THR      N 2202   4.438   4.254   8.287  0.1263  0.8777 -0.0399
  137THR     CA 2203   4.573   4.188   8.270  0.2421  1.6078  0.0887
  137THR      C 2204   4.622   4.209   8.125  0.8003  0.6006  0.0761
  137THR      O 2205   4.545   4.193   8.028 -0.0633 -0.5729 -0.2095
  137THR     CB 2206   4.580   4.035   8.316 -1.0995  0.5901  1.4934
  137THR    OG1 2207   4.501   3.955   8.230 -0.6893  0.0503 -0.2830
  137THR    CG2 2208   4.538   3.998   8.449 -0.3708 -0.5613  1.0786
  137THR      H 2209   4.354   4.197   8.290  0.6172  0.0429 -0.9027
  137THR     HA 2210   4.648   4.227   8.340  1.3066 -0.0646 -0.0078
  137THR     HB 2211   4.683   4.001   8.304 -1.5302 -0.4911  0.4931
  137THR    HG1 2212   4.409   3.984   8.228 -0.5150  0.7634  0.5723
  137THR   HG21 2213   4.431   4.014   8.464 -0.3818 -0.3230  0.7898
  137THR   HG22 2214   4.560   3.892   8.459  0.1519 -0.6099 -0.1580
  137THR   HG23 2215   4.575   4.067   8.525 -1.2465  1.1289  0.0877
  138ILE      N 2216   4.753   4.224   8.103  0.1757 -0.0399 -0.2001
  138ILE     CA 2217   4.821   4.224   7.966  0.1692 -0.1829 -0.2733
  138ILE      C 2218   4.879   4.090   7.932 -1.1957  0.2700  0.2898
  138ILE      O 2219   4.945   4.033   8.016  0.0523  0.2637 -0.5563
  138ILE     CB 2220   4.911   4.341   7.945 -0.0463 -0.8812  0.1296
  138ILE    CG1 2221   4.832   4.474   7.953 -0.6008  0.5809 -0.3269
  138ILE    CG2 2222   5.029   4.340   8.040  0.2156  0.3500 -0.0590
  138ILE    CD1 2223   4.924   4.593   7.943  0.8018 -0.1312  0.1466
  138ILE      H 2224   4.822   4.225   8.176  0.6907 -0.1825 -0.6718
  138ILE     HA 2225   4.740   4.250   7.899  0.3201  1.5610  0.1188
  138ILE     HB 2226   4.958   4.338   7.846  0.5660 -0.3684  0.3943
  138ILE   HG12 2227   4.768   4.470   7.865  0.0309  0.2138 -0.7899
  138ILE   HG13 2228   4.780   4.494   8.046 -0.3550  0.3117 -0.1271
  138ILE   HG21 2229   5.068   4.239   8.054  0.2341  0.2974 -0.4885
  138ILE   HG22 2230   5.117   4.392   8.002 -0.0862  0.6736 -0.3193
  138ILE   HG23 2231   5.001   4.387   8.134 -1.7146  0.1264 -0.4442
  138ILE   HD11 2232   5.003   4.591   7.868  1.3038  1.4158  0.5499
  138ILE   HD12 2233   4.860   4.679   7.926  0.4398 -0.3583  0.3332
  138ILE   HD13 2234   4.975   4.619   8.036 -0.0348  0.8945  0.3496
  139PRO      N 2235   4.871   4.035   7.808  0.1234  0.7048  0.3805
  139PRO     CA 2236   4.914   3.897   7.772 -0.5635  0.1210 -1.1356
  139PRO      C 2237   5.067   3.877   7.783  0.1183  0.5175  0.1792
  139PRO      O 2238   5.140   3.975   7.765 -0.4257 -0.1238 -0.4272
  139PRO     CB 2239   4.868   3.870   7.633  0.2719  0.2563 -0.7067
  139PRO     CG 2240   4.802   3.995   7.575 -0.2717  0.0133  0.0981
  139PRO     CD 2241   4.783   4.092   7.698 -1.1035  0.3421 -0.0222
  139PRO     HA 2242   4.873   3.815   7.831  1.2699  0.5927  1.1211
  139PRO    HB2 2243   4.949   3.837   7.568  0.6011 -0.2672 -0.0501
  139PRO    HB3 2244   4.786   3.799   7.636  0.0534  0.5235 -0.0589
  139PRO    HG2 2245   4.876   4.044   7.511 -0.6680  0.0008 -0.3789
  139PRO    HG3 2246   4.704   3.980   7.529 -0.0737  0.3643 -0.4613
  139PRO    HD2 2247   4.815   4.193   7.675  0.9564 -0.3038 -0.4336
  139PRO    HD3 2248   4.678   4.090   7.727 -1.0866 -0.1479  0.0186
  140ILE      N 2249   5.112   3.758   7.815 -0.3329  0.1948  0.7554
  140ILE     CA 2250   5.259   3.718   7.815 -0.3450  0.2577 -0.2327
  140ILE      C 2251   5.340   3.752   7.690 -0.1156  0.2179  0.0148
  140ILE      O 2252   5.308   3.688   7.590 -0.6094 -0.3780  0.5955
  140ILE     CB 2253   5.266   3.563   7.849 -0.2502  0.4192  0.0617
  140ILE    CG1 2254   5.418   3.531   7.860 -0.0425  0.6239  0.5547
  140ILE    CG2 2255   5.197   3.520   7.983 -0.9698 -0.8038  1.3120
  140ILE    CD1 2256   5.437   3.387   7.896 -0.5567  0.2315 -0.2887
  140ILE      H 2257   5.045   3.693   7.852 -0.0191 -0.1666  0.6964
  140ILE     HA 2258   5.308   3.776   7.893  0.7775 -0.5472 -0.2966
  140ILE     HB 2259   5.224   3.504   7.767  0.6637  0.3392 -0.3785
  140ILE   HG12 2260   5.446   3.532   7.754 -0.5057 -1.9575  0.2811
  140ILE   HG13 2261   5.471   3.599   7.926  0.1596  1.1166 -0.0860
  140ILE   HG21 2262   5.264   3.550   8.064 -0.2221 -0.9330  0.7649
  140ILE   HG22 2263   5.101   3.568   7.999 -0.7712 -0.0621  0.4244
  140ILE   HG23 2264   5.186   3.411   7.981 -0.2234 -0.8992 -0.1252
  140ILE   HD11 2265   5.408   3.372   8.000  1.2853  0.1052  0.2835
  140ILE   HD12 2266   5.374   3.323   7.835 -0.1779  0.1950 -0.6510
  140ILE   HD13 2267   5.540   3.354   7.883 -0.5698  0.0690  0.0157
  141LEU      N 2268   5.446   3.837   7.703 -0.2322  0.5016 -0.0087
  141LEU     CA 2269   5.532   3.876   7.585 -0.6603 -0.0973 -0.7831
  141LEU      C 2270   5.673   3.905   7.636  0.0541 -0.3233 -0.1949
  141LEU      O 2271   5.695   3.928   7.754 -0.2658  0.3171  0.3402
  141LEU     CB 2272   5.483   4.005   7.517  1.0302  0.2462  0.1329
  141LEU     CG 2273   5.336   3.980   7.464 -0.3193  0.0592  0.0639
  141LEU    CD1 2274   5.281   4.117   7.413  0.4706  0.3486  0.5655
  141LEU    CD2 2275   5.320   3.888   7.339  0.6109  0.9250 -0.2145
  141LEU      H 2276   5.445   3.891   7.789 -0.7402  1.0907 -0.3723
  141LEU     HA 2277   5.535   3.791   7.516 -0.3048  0.1081 -1.0301
  141LEU    HB2 2278   5.478   4.086   7.589  0.4159  0.7222 -0.4164
  141LEU    HB3 2279   5.546   4.032   7.432  0.5043  0.4426 -0.2044
  141LEU     HG 2280   5.281   3.942   7.550 -0.1394 -0.1032  0.1103
  141LEU   HD11 2281   5.178   4.105   7.380  0.7348  0.3291 -0.3132
  141LEU   HD12 2282   5.268   4.182   7.499 -0.4074 -0.4149  1.0399
  141LEU   HD13 2283   5.350   4.164   7.343  0.3822 -0.4453 -0.0817
  141LEU   HD21 2284   5.213   3.881   7.320  0.5689  0.6001  0.1020
  141LEU   HD22 2285   5.362   3.917   7.243 -0.9001 -0.5141 -1.4403
  141LEU   HD23 2286   5.366   3.790   7.355  0.2756  0.3073 -2.4092
  142ASP      N 2287   5.769   3.916   7.540  0.3775  0.2629 -0.6858
  142ASP     CA 2288   5.901   3.974   7.568 -0.2375  0.3319  0.2768
  142ASP      C 2289   5.917   4.119   7.523  0.2844 -0.2833 -0.9953
  142ASP      O 2290   5.843   4.171   7.437  0.5938 -0.7472  0.0346
  142ASP     CB 2291   6.012   3.888   7.500  1.9926 -0.7498 -0.3625
  142ASP     CG 2292   6.155   3.906   7.538 -0.2958  0.0378  0.3326
  142ASP    OD1 2293   6.237   3.822   7.488  0.2817 -0.2048 -0.1193
  142ASP    OD2 2294   6.190   3.984   7.632 -0.4331 -0.8693  0.5112
  142ASP      H 2295   5.743   3.881   7.449  0.3550 -1.3621 -0.1249
  142ASP     HA 2296   5.924   3.972   7.674 -0.3819 -0.7032  0.3163
  142ASP    HB2 2297   5.986   3.784   7.522  1.2404 -0.4478  0.2837
  142ASP    HB3 2298   5.988   3.899   7.395  0.7038 -0.2901 -0.0617
  143ALA      N 2299   6.016   4.197   7.582  1.0624  0.0100  0.3774
  143ALA     CA 2300   6.046   4.333   7.553  0.3229  0.1992  0.5839
  143ALA      C 2301   6.085   4.352   7.405  0.8685 -0.7342  0.2543
  143ALA      O 2302   6.162   4.278   7.355 -0.7081  0.4099 -0.3858
  143ALA     CB 2303   5.940   4.421   7.607  1.1679 -0.2780 -0.1836
  143ALA      H 2304   6.073   4.146   7.648  0.7717 -0.6774  0.1199
  143ALA     HA 2305   6.136   4.355   7.611  0.8447 -0.4418  0.0496
  143ALA    HB1 2306   5.912   4.383   7.706 -0.4148  0.0078 -0.4693
  143ALA    HB2 2307   5.977   4.523   7.604  0.5731 -0.0632 -0.3662
  143ALA    HB3 2308   5.850   4.420   7.547 -0.1830 -1.0117  1.6603
  144LEU      N 2309   6.032   4.457   7.337 -0.6050  0.1634  0.5148
  144LEU     CA 2310   6.079   4.490   7.201  0.7980 -0.3281 -0.5259
  144LEU      C 2311   6.231   4.511   7.201  0.2282  0.4352 -0.1576
  144LEU      O 2312   6.291   4.555   7.295 -0.2318  0.4135 -1.0040
  144LEU     CB 2313   5.990   4.605   7.147  0.1496 -0.1018  0.4327
  144LEU     CG 2314   5.840   4.563   7.128 -0.2332 -0.4290  0.5797
  144LEU    CD1 2315   5.760   4.686   7.080 -0.3547 -0.6738  0.3069
  144LEU    CD2 2316   5.818   4.447   7.028 -1.0971 -0.4071 -0.5005
  144LEU      H 2317   5.953   4.511   7.371 -0.8012  0.4866 -0.3978
  144LEU     HA 2318   6.054   4.402   7.142  0.3538 -0.2918 -0.3993
  144LEU    HB2 2319   5.996   4.702   7.196 -0.8751  0.5564 -0.6476
  144LEU    HB3 2320   6.022   4.628   7.045 -0.2001 -0.8043  0.1501
  144LEU     HG 2321   5.801   4.536   7.227  0.3431 -0.7863  0.7209
  144LEU   HD11 2322   5.797   4.723   6.985 -0.0751  0.3101  0.7724
  144LEU   HD12 2323   5.657   4.652   7.071 -0.7824  0.6973 -0.4804
  144LEU   HD13 2324   5.759   4.772   7.146 -0.6364 -0.5643  0.1603
  144LEU   HD21 2325   5.718   4.430   6.987 -0.5863  0.3800 -2.2608
  144LEU   HD22 2326   5.881   4.456   6.940  0.4925  0.3070  0.6159
  144LEU   HD23 2327   5.846   4.355   7.079 -0.8120  0.1062  0.3009
  145LYS      N 2328   6.299   4.485   7.088  0.8675  0.0011  0.3354
  145LYS     CA 2329   6.446   4.496   7.077  0.5552 -0.2401  0.2927
  145LYS      C 2330   6.500   4.636   7.047  0.7885  0.1746 -0.5304
  145LYS      O 2331   6.442   4.704   6.963  0.1718  0.7953 -0.4275
  145LYS     CB 2332   6.490   4.400   6.959 -0.4932 -0.3678 -1.1146
  145LYS     CG 2333   6.642   4.391   6.923  0.3631 -0.4943 -1.0502
  145LYS     CD 2334   6.671   4.324   6.797  0.8842  1.1074 -0.0539
  145LYS     CE 2335   6.818   4.298   6.791 -1.3468  0.6948  0.8016
  145LYS     NZ 2336   6.864   4.258   6.657  0.5001 -1.1047  0.8703
  145LYS      H 2337   6.247   4.448   7.009  1.4188  0.4247 -0.2487
  145LYS     HA 2338   6.485   4.471   7.175 -0.7189 -0.5160  0.7633
  145LYS    HB2 2339   6.462   4.299   6.991 -1.0949  0.1800  0.2579
  145LYS    HB3 2340   6.433   4.425   6.870 -0.7565  0.5869 -0.7120
  145LYS    HG2 2341   6.687   4.490   6.923  0.4423 -0.5089  0.0154
  145LYS    HG3 2342   6.678   4.330   7.006 -0.3481 -0.0294 -0.3742
  145LYS    HD2 2343   6.619   4.229   6.810  0.5487  1.4172  1.1591
  145LYS    HD3 2344   6.629   4.373   6.710 -0.7582 -0.4299 -0.2404
  145LYS    HE2 2345   6.869   4.393   6.806 -0.6371  0.4195  0.2309
  145LYS    HE3 2346   6.859   4.231   6.867 -0.8109  0.6086  0.4412
  145LYS    HZ1 2347   6.847   4.326   6.583 -0.5663 -1.9988  0.2314
  145LYS    HZ2 2348   6.965   4.254   6.663  0.6460  0.1838  0.2223
  145LYS    HZ3 2349   6.837   4.170   6.615 -0.0355 -0.1373 -1.0719
  146VAL      N 2350   6.614   4.668   7.107 -0.3915  0.0370 -0.0990
  146VAL     CA 2351   6.694   4.795   7.098  0.2680  0.0668 -0.2315
  146VAL      C 2352   6.696   4.865   6.961  0.7191  0.2267  0.2983
  146VAL      O 2353   6.598   4.928   6.919 -0.6075 -0.1572 -0.4974
  146VAL     CB 2354   6.637   4.891   7.212  0.5973  0.5662 -0.0236
  146VAL    CG1 2355   6.607   4.824   7.349  0.1954 -0.2385 -0.0980
  146VAL    CG2 2356   6.747   4.993   7.236 -0.3285 -0.5757 -0.4694
  146VAL      H 2357   6.651   4.594   7.165  1.2294  0.5057 -0.4504
  146VAL     HA 2358   6.798   4.767   7.113  0.1101 -0.7801 -0.6418
  146VAL     HB 2359   6.552   4.940   7.164  1.1330  0.8066 -0.7581
  146VAL   HG11 2360   6.703   4.786   7.384 -0.3638 -1.3613  0.3282
  146VAL   HG12 2361   6.569   4.901   7.415 -0.6740 -0.2261 -0.5746
  146VAL   HG13 2362   6.534   4.742   7.347 -0.0878  0.0068  0.0023
  146VAL   HG21 2363   6.775   5.042   7.143 -0.7059  0.2828 -0.1484
  146VAL   HG22 2364   6.710   5.069   7.305 -0.6729 -0.6555 -0.5640
  146VAL   HG23 2365   6.835   4.950   7.285  0.0776 -0.8274 -1.3744
  147THR      N 2366   6.809   4.850   6.891 -0.6366 -1.0906 -0.2100
  147THR     CA 2367   6.836   4.925   6.768  0.3044 -0.1022 -0.6227
  147THR      C 2368   6.755   4.883   6.646  0.3351 -0.2285 -0.6924
  147THR      O 2369   6.788   4.932   6.540 -0.2178 -0.2205 -0.5294
  147THR     CB 2370   6.990   4.936   6.733  0.6514 -0.1474  0.1212
  147THR    OG1 2371   7.040   4.821   6.678 -0.0142 -0.7807 -0.1524
  147THR    CG2 2372   7.086   4.957   6.852 -0.7542 -0.0261  0.0587
  147THR      H 2373   6.877   4.788   6.930 -0.3226 -0.5049  0.2023
  147THR     HA 2374   6.796   5.023   6.792 -0.2552 -0.2198 -1.0376
  147THR     HB 2375   6.997   5.022   6.666 -2.1048 -0.6389 -1.0554
  147THR    HG1 2376   7.076   4.858   6.596 -0.9552  0.5724 -0.0075
  147THR   HG21 2377   7.053   5.050   6.900 -1.6159 -0.1117 -0.3309
  147THR   HG22 2378   7.074   4.873   6.920  0.2981 -0.2015  0.0565
  147THR   HG23 2379   7.189   4.974   6.821  0.1176 -1.8423  1.5917
  148ALA      N 2380   6.652   4.799   6.649 -0.0907 -1.2917  0.0164
  148ALA     CA 2381   6.544   4.792   6.550 -0.5294 -0.2971 -0.2236
  148ALA      C 2382   6.431   4.896   6.565  0.1225 -0.2447 -0.7296
  148ALA      O 2383   6.356   4.929   6.467  0.1514  0.0030 -0.1236
  148ALA     CB 2384   6.492   4.652   6.538  0.4816  0.8475 -1.0241
  148ALA      H 2385   6.637   4.768   6.744  1.5228 -0.6970  0.5330
  148ALA     HA 2386   6.583   4.803   6.449 -1.8904  0.1387 -0.7441
  148ALA    HB1 2387   6.456   4.608   6.630 -0.1836  0.3014 -1.5282
  148ALA    HB2 2388   6.403   4.651   6.475 -0.2697 -0.7636 -0.0456
  148ALA    HB3 2389   6.576   4.588   6.510 -0.3098 -0.5861 -0.3225
  149ASN      N 2390   6.416   4.955   6.692 -0.6514 -0.0976  0.1453
  149ASN     CA 2391   6.338   5.076   6.712  0.1985  0.4417 -0.1047
  149ASN      C 2392   6.179   5.060   6.688 -0.6466 -0.8383 -0.5118
  149ASN      O 2393   6.122   5.135   6.617  0.5115  0.1563  0.1031
  149ASN     CB 2394   6.404   5.198   6.632  0.3391  0.1602  0.5750
  149ASN     CG 2395   6.538   5.253   6.686  0.8840  0.4981  0.5239
  149ASN    OD1 2396   6.613   5.197   6.762 -0.2005  0.1981 -0.7974
  149ASN    ND2 2397   6.570   5.371   6.643  0.2367 -0.3917 -0.3054
  149ASN      H 2398   6.474   4.927   6.770 -0.4732 -0.7954 -0.2253
  149ASN     HA 2399   6.354   5.101   6.817 -0.1765 -0.2956  0.1418
  149ASN    HB2 2400   6.420   5.162   6.530  0.0069 -0.2336  0.6553
  149ASN    HB3 2401   6.335   5.279   6.611  0.1101 -0.1282  0.1848
  149ASN   HD21 2402   6.650   5.416   6.685  0.2274 -0.1490 -0.5407
  149ASN   HD22 2403   6.519   5.417   6.569  0.2997  0.3659  0.1011
  150ILE      N 2404   6.128   4.955   6.738  0.1603  0.1481 -0.0815
  150ILE     CA 2405   5.989   4.929   6.718 -0.2590  0.5048  0.6556
  150ILE      C 2406   5.898   5.012   6.811 -0.5067 -0.0927  1.2424
  150ILE      O 2407   5.926   5.038   6.927  0.2021 -0.4323  0.2179
  150ILE     CB 2408   5.968   4.771   6.725  0.2129 -1.1058 -0.4259
  150ILE    CG1 2409   6.064   4.691   6.631  0.9024 -0.1062 -0.4548
  150ILE    CG2 2410   5.823   4.752   6.676 -0.1719  0.2552 -0.0593
  150ILE    CD1 2411   6.181   4.628   6.699 -0.2387  1.3193 -1.7306
  150ILE      H 2412   6.175   4.897   6.806  0.3539  0.3375 -0.0535
  150ILE     HA 2413   5.966   4.951   6.613  0.3937 -0.8277  0.1794
  150ILE     HB 2414   5.970   4.740   6.829 -0.5142  0.2249  0.0208
  150ILE   HG12 2415   5.999   4.616   6.586  0.0861  0.5651 -0.4436
  150ILE   HG13 2416   6.092   4.760   6.552 -1.5571  1.2035 -0.3834
  150ILE   HG21 2417   5.748   4.795   6.743 -0.0399  0.1006  0.1884
  150ILE   HG22 2418   5.806   4.805   6.582 -0.5115  0.6327  0.2101
  150ILE   HG23 2419   5.801   4.646   6.668 -0.1013  0.1320  1.0700
  150ILE   HD11 2420   6.255   4.700   6.733  0.9315 -0.2844 -0.5890
  150ILE   HD12 2421   6.149   4.571   6.786  2.2278 -0.1505 -1.5894
  150ILE   HD13 2422   6.232   4.560   6.631  0.1169 -1.1784  0.6768
  151VAL      N 2423   5.784   5.059   6.745 -0.6937 -0.0148  0.2248
  151VAL     CA 2424   5.663   5.102   6.806 -0.1018 -0.4177  0.0709
  151VAL      C 2425   5.551   5.008   6.755 -0.0712 -0.0526 -0.4886
  151VAL      O 2426   5.530   5.000   6.637  0.5078  0.1412 -0.0572
  151VAL     CB 2427   5.640   5.254   6.786 -0.2310 -0.0534  0.1828
  151VAL    CG1 2428   5.520   5.309   6.865  1.1350  0.4040  0.8139
  151VAL    CG2 2429   5.762   5.339   6.817 -0.7397 -0.0551  1.2425
  151VAL      H 2430   5.793   5.053   6.644  0.0262 -0.1883  0.2843
  151VAL     HA 2431   5.677   5.088   6.913 -1.2260  0.0148  0.3086
  151VAL     HB 2432   5.610   5.264   6.682  0.2300 -0.4417  0.0056
  151VAL   HG11 2433   5.498   5.409   6.828 -0.8866 -0.4208 -0.6293
  151VAL   HG12 2434   5.433   5.248   6.841  1.6055 -0.4300  1.1643
  151VAL   HG13 2435   5.541   5.299   6.971  0.4768 -0.7717  0.8680
  151VAL   HG21 2436   5.820   5.315   6.906  0.3322 -0.4966  0.4683
  151VAL   HG22 2437   5.832   5.314   6.737 -1.1059 -0.1317  0.9355
  151VAL   HG23 2438   5.742   5.444   6.797 -0.5755 -0.3023 -0.5731
  152PHE      N 2439   5.464   4.966   6.848 -0.0259 -0.4197 -0.1174
  152PHE     CA 2440   5.334   4.894   6.826 -0.6053 -0.1413 -1.0333
  152PHE      C 2441   5.221   4.979   6.884  0.4685 -0.0214  0.0623
  152PHE      O 2442   5.234   5.010   7.003 -0.2811 -0.1582  0.7526
  152PHE     CB 2443   5.339   4.768   6.910 -0.2672  0.0093  0.1605
  152PHE     CG 2444   5.207   4.691   6.916  0.8216 -0.9931  1.1385
  152PHE    CD1 2445   5.140   4.676   7.036  0.7277  0.1553  0.5072
  152PHE    CD2 2446   5.156   4.635   6.794  0.5635  0.3625 -0.1365
  152PHE    CE1 2447   5.020   4.605   7.041 -0.0516 -0.1685 -0.8559
  152PHE    CE2 2448   5.032   4.563   6.798  0.5331 -0.0236 -0.5149
  152PHE     CZ 2449   4.969   4.546   6.926 -0.4451  0.3169  0.8813
  152PHE      H 2450   5.488   4.989   6.943 -0.2675  0.0076 -0.1585
  152PHE     HA 2451   5.317   4.868   6.722 -0.1254  0.0183 -1.1564
  152PHE    HB2 2452   5.413   4.708   6.858 -0.3421  0.0438  0.0128
  152PHE    HB3 2453   5.371   4.783   7.013 -0.7530 -0.5030  0.3970
  152PHE    HD1 2454   5.177   4.723   7.126 -0.0582  1.2900  0.2628
  152PHE    HD2 2455   5.215   4.652   6.705  0.2559  0.2063 -0.3733
  152PHE    HE1 2456   4.970   4.576   7.133 -0.1416 -0.2187 -0.9204
  152PHE    HE2 2457   4.995   4.509   6.712 -1.1152  1.2945 -0.7279
  152PHE     HZ 2458   4.881   4.483   6.929 -0.8925  0.6699 -1.4350
  153GLY      N 2459   5.120   5.010   6.803 -0.0944  0.1543 -0.6791
  153GLY     CA 2460   4.996   5.070   6.852 -0.6051  0.8625  0.1296
  153GLY      C 2461   4.870   4.993   6.814 -0.6380 -0.1655  1.1968
  153GLY      O 2462   4.857   4.953   6.697 -0.3566  0.7083  0.1158
  153GLY      H 2463   5.123   4.986   6.705  0.6202  0.4671 -0.7436
  153GLY    HA2 2464   5.005   5.091   6.958  0.3986  0.4781  0.1398
  153GLY    HA3 2465   4.988   5.163   6.796  0.0753  0.5233 -0.5699
  154TYR      N 2466   4.778   4.968   6.901 -0.0162 -1.1829 -0.0695
  154TYR     CA 2467   4.658   4.888   6.879 -0.3961 -0.9111 -0.7583
  154TYR      C 2468   4.524   4.948   6.942  0.5326 -0.1679  1.0020
  154TYR      O 2469   4.487   4.944   7.057  0.0901  0.2139  0.1593
  154TYR     CB 2470   4.681   4.745   6.927 -0.2252  0.7206 -0.3824
  154TYR     CG 2471   4.575   4.635   6.905 -0.3846  0.5228 -1.2308
  154TYR    CD1 2472   4.456   4.659   6.835  0.5611 -0.4195 -0.5895
  154TYR    CD2 2473   4.596   4.510   6.974  0.1570 -0.2219 -0.8140
  154TYR    CE1 2474   4.360   4.560   6.826  0.2695 -0.7326 -0.4599
  154TYR    CE2 2475   4.485   4.415   6.976  0.1106 -0.2295  0.1050
  154TYR     CZ 2476   4.375   4.438   6.897 -0.4325 -0.1777 -0.8025
  154TYR     OH 2477   4.285   4.343   6.904  0.3277  0.5928 -0.1874
  154TYR      H 2478   4.800   4.985   6.998  0.4021 -1.9510 -0.0089
  154TYR     HA 2479   4.642   4.907   6.772 -0.3619  0.7490 -0.5303
  154TYR    HB2 2480   4.775   4.715   6.881 -0.5355 -1.3625  0.1597
  154TYR    HB3 2481   4.694   4.752   7.035 -0.5834  0.4448 -0.3177
  154TYR    HD1 2482   4.443   4.753   6.784  0.1363 -0.3178 -0.3020
  154TYR    HD2 2483   4.685   4.488   7.030 -0.1047  1.2127  0.2681
  154TYR    HE1 2484   4.265   4.587   6.782  1.1100  1.5857 -1.1838
  154TYR    HE2 2485   4.491   4.316   7.019  0.0645 -0.7535 -1.0189
  154TYR     HH 2486   4.302   4.280   6.974 -0.6144  0.4018 -0.1045
  155ALA      N 2487   4.449   5.011   6.845  0.0324  0.1561  0.0294
  155ALA     CA 2488   4.311   5.069   6.860 -0.2134 -0.3857  0.3778
  155ALA      C 2489   4.192   4.973   6.851 -0.4743  0.4039 -0.5784
  155ALA      O 2490   4.161   4.913   6.749  0.0891  0.0972 -0.0847
  155ALA     CB 2491   4.296   5.183   6.751 -0.0149  0.0523  0.0088
  155ALA      H 2492   4.476   4.994   6.749 -1.1048 -0.3134 -0.2457
  155ALA     HA 2493   4.301   5.115   6.958  0.4583  0.9218 -0.1276
  155ALA    HB1 2494   4.229   5.260   6.787 -0.4514  0.0280 -0.6990
  155ALA    HB2 2495   4.388   5.234   6.724 -0.1521  0.3060  0.0141
  155ALA    HB3 2496   4.270   5.146   6.651 -0.2069  0.7636 -0.2119
  156THR      N 2497   4.121   4.965   6.967 -0.5137 -0.5411 -0.1942
  156THR     CA 2498   4.008   4.878   6.987  1.2453  0.5840 -0.8255
  156THR      C 2499   3.875   4.951   6.994  0.5916  0.7315  0.3141
  156THR      O 2500   3.798   4.945   6.894  0.0491  0.6766 -0.3485
  156THR     CB 2501   4.029   4.779   7.104  0.4089 -0.3111 -1.0817
  156THR    OG1 2502   4.049   4.851   7.233 -0.1798  0.4354 -0.1278
  156THR    CG2 2503   4.141   4.684   7.076 -0.5689 -0.8063  0.1382
  156THR      H 2504   4.146   5.029   7.041 -1.4100 -0.7995  0.3544
  156THR     HA 2505   3.992   4.818   6.897  0.3776 -0.2842 -0.1310
  156THR     HB 2506   3.938   4.719   7.110  0.4881 -0.3551  0.2695
  156THR    HG1 2507   4.136   4.890   7.218 -0.2813  0.4552 -0.7320
  156THR   HG21 2508   4.121   4.582   7.108  0.4344 -0.9774  0.3034
  156THR   HG22 2509   4.153   4.681   6.968 -0.5931  2.0741 -0.0917
  156THR   HG23 2510   4.237   4.719   7.116 -0.6746 -0.3250 -0.0138
  157CYS      N 2511   3.854   5.010   7.109  0.8555  0.2627  0.3870
  157CYS     CA 2512   3.722   5.067   7.153 -0.8651 -0.3341 -0.6028
  157CYS      C 2513   3.606   4.976   7.118 -0.2714  0.3606  0.3786
  157CYS      O 2514   3.615   4.857   7.128  0.1790  0.2287  0.4573
  157CYS     CB 2515   3.708   5.210   7.107 -0.0214  0.3047  0.0833
  157CYS     SG 2516   3.572   5.317   7.175 -0.0845  0.4608  0.3895
  157CYS      H 2517   3.922   4.989   7.181  0.5428 -0.3691  0.5161
  157CYS     HA 2518   3.720   5.076   7.262 -0.6301 -0.4980 -0.5841
  157CYS    HB2 2519   3.799   5.261   7.138 -0.0000 -0.1065  0.7239
  157CYS    HB3 2520   3.688   5.211   7.000  0.5595 -0.0076 -0.0342
  158GLN      N 2521   3.490   5.025   7.086  0.6816 -0.0894  0.1079
  158GLN     CA 2522   3.377   4.936   7.031  0.5767 -0.2587  0.4331
  158GLN      C 2523   3.305   4.847   7.133  0.1892  0.2691 -0.5267
  158GLN      O 2524   3.235   4.755   7.087 -0.1344 -0.1684 -0.1698
  158GLN     CB 2525   3.282   5.028   6.952 -0.4391  0.2121 -0.2009
  158GLN     CG 2526   3.178   4.972   6.859  0.3957  0.3446 -0.2828
  158GLN     CD 2527   3.222   4.920   6.721 -1.0637 -0.2704 -0.2400
  158GLN    OE1 2528   3.342   4.919   6.686 -0.3420  0.3781  0.4006
  158GLN    NE2 2529   3.136   4.874   6.641  0.1891  0.7919 -0.1622
  158GLN      H 2530   3.477   5.125   7.072  1.0782 -0.1975 -1.3614
  158GLN     HA 2531   3.409   4.864   6.956 -0.2045 -0.3080  0.1344
  158GLN    HB2 2532   3.344   5.086   6.883 -0.4097  0.3644 -0.0487
  158GLN    HB3 2533   3.238   5.101   7.020 -0.0406  1.8081 -1.5230
  158GLN    HG2 2534   3.099   5.045   6.845  0.6963  0.8858  0.6495
  158GLN    HG3 2535   3.129   4.888   6.908  0.0058 -0.1944 -1.5164
  158GLN   HE21 2536   3.173   4.816   6.567  0.5735  0.0136  0.6001
  158GLN   HE22 2537   3.037   4.884   6.661  0.3192 -0.2749  1.4491
  159GLY      N 2538   3.298   4.881   7.262 -0.5661 -0.0459  0.9680
  159GLY     CA 2539   3.221   4.828   7.367  0.3514  0.9287 -0.3507
  159GLY      C 2540   3.064   4.829   7.355 -0.1466  0.2859  0.0996
  159GLY      O 2541   3.010   4.754   7.275  0.0624  0.0584 -0.2050
  159GLY      H 2542   3.362   4.957   7.276  0.4906 -0.3545 -1.3199
  159GLY    HA2 2543   3.268   4.732   7.387 -0.0678  0.6818 -0.5351
  159GLY    HA3 2544   3.235   4.885   7.459  1.1710 -0.0271  0.1561
  160ALA      N 2545   2.998   4.896   7.447 -0.5843 -0.0009  0.3250
  160ALA     CA 2546   2.857   4.904   7.446 -0.1774  0.0699  0.4371
  160ALA      C 2547   2.801   4.786   7.525  0.4654  0.0678  0.3929
  160ALA      O 2548   2.684   4.743   7.489 -0.4350  0.1492  0.1025
  160ALA     CB 2549   2.816   5.042   7.493 -0.2959  0.5450  0.5103
  160ALA      H 2550   3.051   4.959   7.506  0.5206 -0.0423 -0.5658
  160ALA     HA 2551   2.815   4.900   7.346 -0.4854  1.3919  0.4844
  160ALA    HB1 2552   2.708   5.043   7.502 -0.4028 -0.0511 -0.3989
  160ALA    HB2 2553   2.866   5.077   7.583  1.9123 -0.2132 -0.2602
  160ALA    HB3 2554   2.857   5.114   7.422 -0.5899  0.4351  0.2239
  161GLU      N 2555   2.873   4.730   7.617  0.0537 -0.1265 -0.9403
  161GLU     CA 2556   2.840   4.621   7.712 -0.3965  0.1124  0.3340
  161GLU      C 2557   2.740   4.675   7.809 -0.2660 -1.1668  0.3549
  161GLU      O 2558   2.772   4.773   7.886  0.0091  0.5682  0.2047
  161GLU     CB 2559   2.954   4.557   7.778 -1.0953  0.9524  0.1051
  161GLU     CG 2560   2.919   4.421   7.851 -0.6941 -0.9325 -0.6741
  161GLU     CD 2561   2.888   4.299   7.771  0.4586  0.1441  0.4379
  161GLU    OE1 2562   2.824   4.204   7.815  0.1800 -0.3770 -0.5820
  161GLU    OE2 2563   2.915   4.303   7.648  0.9569 -0.2229  0.1732
  161GLU      H 2564   2.953   4.782   7.648 -0.5644  0.0181  0.5776
  161GLU     HA 2565   2.795   4.536   7.661  1.1736 -0.2899 -0.5004
  161GLU    HB2 2566   2.999   4.621   7.855  0.0671 -0.5510  0.7714
  161GLU    HB3 2567   3.027   4.534   7.701 -1.2459  0.8208  0.0040
  161GLU    HG2 2568   2.838   4.450   7.917  0.6453  1.2697  0.2521
  161GLU    HG3 2569   2.999   4.389   7.919 -0.5529 -0.6225 -0.6875
  162ALA      N 2570   2.621   4.613   7.816 -0.6022 -0.3534  0.1306
  162ALA     CA 2571   2.525   4.641   7.921  0.8752  0.5218  0.1432
  162ALA      C 2572   2.468   4.786   7.923 -0.0091  0.2808 -0.5087
  162ALA      O 2573   2.416   4.835   8.028 -0.0503 -0.1096  0.5709
  162ALA     CB 2574   2.408   4.545   7.894  0.0169 -0.7971 -1.0172
  162ALA      H 2575   2.586   4.556   7.741 -1.2580  0.0417  0.1148
  162ALA     HA 2576   2.571   4.630   8.019 -1.1210  1.2887  1.2661
  162ALA    HB1 2577   2.345   4.573   7.810  0.5655  0.7246 -0.9858
  162ALA    HB2 2578   2.443   4.443   7.884  0.2985 -0.8481  0.1686
  162ALA    HB3 2579   2.355   4.553   7.989  1.4069 -0.3909 -0.2218
  163PHE      N 2580   2.491   4.848   7.810  1.1917 -0.6039  0.4569
  163PHE     CA 2581   2.441   4.983   7.784 -0.4712 -0.8468  0.1242
  163PHE      C 2582   2.423   5.016   7.635 -0.6469 -0.2450 -0.6600
  163PHE      O 2583   2.450   4.942   7.550 -0.2189 -0.0735  0.0097
  163PHE     CB 2584   2.539   5.086   7.862  0.5644  0.4058  1.3979
  163PHE     CG 2585   2.504   5.235   7.840  0.7400  0.2961  0.0047
  163PHE    CD1 2586   2.377   5.269   7.892  0.6351 -0.3011 -0.2754
  163PHE    CD2 2587   2.585   5.323   7.775 -1.2670  0.0713 -0.5482
  163PHE    CE1 2588   2.329   5.402   7.866 -0.2141  0.7925  0.0582
  163PHE    CE2 2589   2.541   5.457   7.753  0.0659  0.5163  0.2402
  163PHE     CZ 2590   2.412   5.492   7.795  0.9021 -0.0552 -0.0229
  163PHE      H 2591   2.535   4.806   7.729  0.4312 -0.0056 -0.3081
  163PHE     HA 2592   2.340   4.985   7.825 -0.6115 -0.1377 -0.2166
  163PHE    HB2 2593   2.644   5.065   7.842  0.1184 -0.7456 -0.0856
  163PHE    HB3 2594   2.523   5.067   7.968 -0.2979 -1.1165  1.0533
  163PHE    HD1 2595   2.304   5.210   7.946 -0.6109  0.5621 -0.9278
  163PHE    HD2 2596   2.684   5.288   7.748 -0.5950  1.0028  0.5495
  163PHE    HE1 2597   2.234   5.440   7.901 -0.4154  0.2413  0.1407
  163PHE    HE2 2598   2.600   5.537   7.710 -0.0213  0.6879  0.4354
  163PHE     HZ 2599   2.374   5.593   7.791 -0.7093 -0.5922 -0.1424
  164GLU      N 2600   2.353   5.129   7.598 -0.0614 -0.2602 -0.8250
  164GLU     CA 2601   2.307   5.159   7.464  0.4432 -0.7131  0.1700
  164GLU      C 2602   2.417   5.205   7.370 -0.9731  0.0641 -0.3185
  164GLU      O 2603   2.516   5.272   7.406  0.2656 -0.1052  0.2951
  164GLU     CB 2604   2.197   5.271   7.480  0.1095 -0.1597 -0.9127
  164GLU     CG 2605   2.125   5.308   7.347 -0.3490 -0.6538 -0.9270
  164GLU     CD 2606   2.053   5.188   7.293 -0.4711 -0.1244  0.1874
  164GLU    OE1 2607   2.123   5.104   7.230 -0.1740 -0.7174 -0.5144
  164GLU    OE2 2608   1.932   5.175   7.325 -0.5853 -0.3969 -0.6727
  164GLU      H 2609   2.351   5.204   7.666  0.8365 -1.1783  0.2963
  164GLU     HA 2610   2.273   5.062   7.428 -1.2214 -0.3716  0.6734
  164GLU    HB2 2611   2.236   5.365   7.519  1.0965 -0.5045 -1.0136
  164GLU    HB3 2612   2.125   5.235   7.554  0.7559  0.8865  0.3028
  164GLU    HG2 2613   2.199   5.338   7.273 -0.0202  0.2496 -0.2605
  164GLU    HG3 2614   2.054   5.388   7.367 -0.0671 -0.7046  0.4941
  165ILE      N 2615   2.404   5.156   7.244  0.0313  0.0716 -0.9716
  165ILE     CA 2616   2.493   5.159   7.134  0.0077 -0.3232  0.9692
  165ILE      C 2617   2.538   5.306   7.113  0.1659  0.0251  0.4839
  165ILE      O 2618   2.637   5.360   7.158 -0.0636 -0.0143 -0.2407
  165ILE     CB 2619   2.608   5.056   7.153  0.2464 -0.5397 -0.3764
  165ILE    CG1 2620   2.699   5.048   7.027  0.0533 -0.2722  0.2732
  165ILE    CG2 2621   2.562   4.911   7.185 -0.7427  1.2466 -0.3650
  165ILE    CD1 2622   2.841   5.011   7.054 -1.0073  0.4908 -0.4878
  165ILE      H 2623   2.317   5.106   7.233 -0.0610  0.3367 -1.4667
  165ILE     HA 2624   2.447   5.119   7.043  1.6702 -0.0378 -0.0907
  165ILE     HB 2625   2.662   5.086   7.242 -0.3829 -0.5004  0.0019
  165ILE   HG12 2626   2.689   5.138   6.966 -0.9090 -1.0321 -0.7706
  165ILE   HG13 2627   2.657   4.968   6.966  0.1672  0.5512 -0.9499
  165ILE   HG21 2628   2.646   4.843   7.195 -0.4047  1.6259 -0.5644
  165ILE   HG22 2629   2.523   4.910   7.287  1.4546  0.6191  0.5883
  165ILE   HG23 2630   2.491   4.883   7.107 -1.0651 -0.3197  0.3996
  165ILE   HD11 2631   2.849   4.905   7.078  1.7122  0.5424 -0.4915
  165ILE   HD12 2632   2.909   5.026   6.969 -0.9901 -0.3993 -0.6477
  165ILE   HD13 2633   2.884   5.060   7.142 -0.0376 -0.0702 -0.6154
  166GLN      N 2634   2.460   5.372   7.025 -0.1122  0.4880 -0.1151
  166GLN     CA 2635   2.476   5.506   6.970  0.8021  0.1979 -0.1623
  166GLN      C 2636   2.565   5.504   6.846 -0.1598 -0.1675  0.4689
  166GLN      O 2637   2.533   5.574   6.749  0.0036 -0.4022  0.0824
  166GLN     CB 2638   2.335   5.575   6.951  0.0982 -0.7221  0.0417
  166GLN     CG 2639   2.263   5.596   7.086 -0.3125  0.6198 -0.0560
  166GLN     CD 2640   2.116   5.632   7.074  0.0346  0.3008  0.0565
  166GLN    OE1 2641   2.047   5.618   6.974  0.5652  0.0397 -0.5009
  166GLN    NE2 2642   2.049   5.657   7.183 -0.8542  0.1348 -0.3147
  166GLN      H 2643   2.373   5.325   7.005  0.4070 -0.4454 -0.3358
  166GLN     HA 2644   2.537   5.564   7.039  0.5495 -0.3063  0.5082
  166GLN    HB2 2645   2.278   5.514   6.881 -0.5478  1.0487 -1.1152
  166GLN    HB3 2646   2.343   5.677   6.913 -0.1548 -0.8608 -0.3954
  166GLN    HG2 2647   2.318   5.679   7.132  0.1544 -0.0017  0.5524
  166GLN    HG3 2648   2.286   5.519   7.159  0.0677  0.1886 -0.6179
  166GLN   HE21 2649   1.948   5.662   7.180 -0.9221  0.8464  1.2950
  166GLN   HE22 2650   2.089   5.659   7.275 -1.8854  1.7049  0.1894
  167HIS      N 2651   2.659   5.411   6.846 -0.1137 -0.4301  0.0621
  167HIS     CA 2652   2.734   5.373   6.731 -1.0723 -0.3400  0.2282
  167HIS      C 2653   2.829   5.476   6.664 -0.4332 -0.8747 -0.5082
  167HIS      O 2654   2.813   5.597   6.674  0.1136 -0.2436 -0.5766
  167HIS     CB 2655   2.656   5.290   6.623  0.0043 -0.6543  1.1069
  167HIS     CG 2656   2.547   5.193   6.683 -0.5076  0.4914  0.0763
  167HIS    ND1 2657   2.572   5.059   6.717 -0.1687  0.3376 -0.1182
  167HIS    CD2 2658   2.421   5.230   6.716  0.2730  0.3075  0.1649
  167HIS    CE1 2659   2.454   5.019   6.764  0.5511  0.5019 -0.3347
  167HIS    NE2 2660   2.361   5.119   6.766  0.0357  0.9707  0.1406
  167HIS      H 2661   2.685   5.375   6.937  0.7958  0.2739  0.1049
  167HIS     HA 2662   2.800   5.297   6.773 -0.5946 -0.2953 -0.3991
  167HIS    HB2 2663   2.731   5.235   6.566  0.2968  0.9023 -0.1721
  167HIS    HB3 2664   2.610   5.357   6.550  0.5378 -0.4471  0.9492
  167HIS    HD2 2665   2.375   5.327   6.699 -1.6034 -0.3989  0.6695
  167HIS    HE1 2666   2.438   4.921   6.804  0.3556  0.4248 -0.5982
  167HIS    HE2 2667   2.275   5.107   6.818  0.2507  0.4317  0.3851
  168SER      N 2668   2.943   5.435   6.598  1.2688 -0.0352 -0.6182
  168SER     CA 2669   3.043   5.522   6.545  0.0499 -0.1855  0.2583
  168SER      C 2670   3.004   5.569   6.403  0.0390 -0.4693  0.2158
  168SER      O 2671   2.954   5.488   6.321  0.3983 -0.1983 -0.1821
  168SER     CB 2672   3.176   5.444   6.538  0.4134  0.1978  0.4416
  168SER     OG 2673   3.285   5.518   6.489 -0.4708 -0.3390  0.5668
  168SER      H 2674   2.972   5.339   6.608 -0.0364 -0.4261 -0.3155
  168SER     HA 2675   3.060   5.605   6.613  1.2416  0.3477 -0.6059
  168SER    HB2 2676   3.158   5.355   6.478  0.3669  0.5180 -0.0340
  168SER    HB3 2677   3.198   5.423   6.642 -0.5722  0.5317  0.7428
  168SER     HG 2678   3.372   5.480   6.503 -0.6067 -0.7541  0.3328
  169GLY      N 2679   3.032   5.697   6.367  0.3694  0.2536 -0.6328
  169GLY     CA 2680   3.002   5.760   6.231  1.1296  0.3184 -0.3674
  169GLY      C 2681   3.072   5.693   6.105  0.1056  0.3414 -0.1897
  169GLY      O 2682   3.175   5.623   6.109  0.5667 -0.1082  1.0591
  169GLY      H 2683   3.086   5.752   6.432  0.4571  0.4836 -0.8964
  169GLY    HA2 2684   2.894   5.746   6.226  1.0810  0.2846  0.5072
  169GLY    HA3 2685   3.026   5.866   6.225 -0.0930  0.6162 -0.4589
  170LEU      N 2686   3.023   5.733   5.992 -0.5188 -0.2714 -0.3151
  170LEU     CA 2687   3.069   5.696   5.859  1.0601  1.0872 -0.4537
  170LEU      C 2688   3.166   5.800   5.795 -0.2424  0.1927 -0.5075
  170LEU      O 2689   3.251   5.760   5.719 -0.0591  0.3999 -0.3147
  170LEU     CB 2690   2.940   5.658   5.779  0.1961  0.4887  0.3325
  170LEU     CG 2691   2.872   5.521   5.822  0.3942 -0.9625  0.3859
  170LEU    CD1 2692   2.732   5.506   5.759 -1.0851 -0.4600  0.8270
  170LEU    CD2 2693   2.959   5.402   5.776  1.2219 -0.2026  0.0076
  170LEU      H 2694   2.935   5.782   6.003 -0.4199 -0.2289  0.4543
  170LEU     HA 2695   3.125   5.603   5.866 -1.2223 -0.3913  0.3741
  170LEU    HB2 2696   2.870   5.742   5.777  1.1270  1.3208  0.6146
  170LEU    HB3 2697   2.984   5.638   5.682 -0.2938 -0.2472  0.2506
  170LEU     HG 2698   2.852   5.519   5.929  0.7543  0.1983  0.5049
  170LEU   HD11 2699   2.737   5.466   5.658  0.0989  0.8386  0.3014
  170LEU   HD12 2700   2.677   5.439   5.824 -0.1062 -1.3225  0.8168
  170LEU   HD13 2701   2.670   5.596   5.755 -0.0919  0.2549  0.7201
  170LEU   HD21 2702   3.042   5.387   5.845  0.1188 -0.6556  1.3032
  170LEU   HD22 2703   2.905   5.308   5.780  0.7142  0.1034  1.2965
  170LEU   HD23 2704   2.979   5.412   5.669 -0.0808  0.7287 -0.2000
  171ALA      N 2705   3.156   5.926   5.828  1.0344  0.1681 -1.0563
  171ALA     CA 2706   3.253   6.037   5.815  0.5987 -0.6326 -0.2059
  171ALA      C 2707   3.393   6.014   5.875  0.3872  0.1500  0.1898
  171ALA      O 2708   3.424   6.100   5.964 -0.3190  0.2389  0.3470
  171ALA     CB 2709   3.258   6.109   5.677 -0.1578 -0.7821 -0.7786
  171ALA      H 2710   3.072   5.941   5.882  1.3022  0.1011 -0.6081
  171ALA     HA 2711   3.211   6.117   5.875 -0.1585 -0.5184 -0.8526
  171ALA    HB1 2712   3.317   6.199   5.693  0.2942 -1.4235  2.6865
  171ALA    HB2 2713   3.313   6.046   5.607 -0.1221 -0.5237 -0.9888
  171ALA    HB3 2714   3.157   6.130   5.639 -0.0173 -2.0916 -2.0630
  172ASN      N 2715   3.468   5.911   5.840 -0.0370  0.7160 -0.4492
  172ASN     CA 2716   3.592   5.862   5.896  0.1528  0.9207 -0.8750
  172ASN      C 2717   3.576   5.799   6.041  0.6178  0.3591  0.4666
  172ASN      O 2718   3.490   5.843   6.113 -0.2316  0.1463 -0.3390
  172ASN     CB 2719   3.712   5.953   5.885 -0.1906 -0.0209 -1.1115
  172ASN     CG 2720   3.744   5.982   5.739  0.1125 -0.3035  0.5665
  172ASN    OD1 2721   3.699   6.079   5.677  0.2643 -0.1881 -0.4273
  172ASN    ND2 2722   3.829   5.902   5.682 -0.3355  0.0921 -0.4839
  172ASN      H 2723   3.419   5.849   5.776 -0.0627 -0.0580  0.2820
  172ASN     HA 2724   3.619   5.773   5.838 -0.8383 -0.1810  0.2158
  172ASN    HB2 2725   3.687   6.044   5.939  0.5474 -0.3251 -0.2089
  172ASN    HB3 2726   3.784   5.894   5.941 -1.2735  0.3865  0.8958
  172ASN   HD21 2727   3.869   5.916   5.590  1.6064 -0.8275  0.1164
  172ASN   HD22 2728   3.866   5.825   5.736 -0.6898  0.4609  0.3156
  173GLY      N 2729   3.661   5.703   6.082  0.0162  0.1165 -0.2107
  173GLY     CA 2730   3.646   5.654   6.217 -0.7598  0.7698  0.6161
  173GLY      C 2731   3.745   5.719   6.320 -0.3338 -0.5525  0.7749
  173GLY      O 2732   3.825   5.809   6.297  0.2108  0.1616  0.0527
  173GLY      H 2733   3.725   5.663   6.014  0.7801  0.9701 -0.0262
  173GLY    HA2 2734   3.545   5.651   6.258 -0.7025  0.5281  0.7460
  173GLY    HA3 2735   3.680   5.551   6.211 -1.6990  0.4761  0.0525
  174ILE      N 2736   3.730   5.690   6.450 -0.0545  0.1181 -0.4243
  174ILE     CA 2737   3.769   5.763   6.571  0.3749 -0.1076  0.0593
  174ILE      C 2738   3.923   5.779   6.580  0.6871  0.6197 -0.0360
  174ILE      O 2739   3.975   5.885   6.608 -0.0440  0.0797 -0.4808
  174ILE     CB 2740   3.693   5.697   6.690  0.3478 -0.3384  0.6642
  174ILE    CG1 2741   3.537   5.705   6.682  0.2543  0.1768  0.8764
  174ILE    CG2 2742   3.738   5.767   6.818  0.3120  0.2354 -0.6303
  174ILE    CD1 2743   3.458   5.622   6.778 -0.4627 -0.7727  1.3786
  174ILE      H 2744   3.682   5.603   6.468  0.5806 -0.1467  0.0322
  174ILE     HA 2745   3.735   5.867   6.570  0.3783 -0.1080 -0.0822
  174ILE     HB 2746   3.713   5.590   6.694  1.3995 -0.2650 -0.9286
  174ILE   HG12 2747   3.507   5.810   6.689 -0.0949  0.1797 -0.2026
  174ILE   HG13 2748   3.501   5.681   6.582 -1.2978 -0.1883  1.4535
  174ILE   HG21 2749   3.722   5.875   6.808  0.5032  0.4365  0.8690
  174ILE   HG22 2750   3.675   5.724   6.895  1.1769 -0.6773 -0.3922
  174ILE   HG23 2751   3.843   5.748   6.843  0.3011  0.3498 -0.4940
  174ILE   HD11 2752   3.450   5.671   6.874 -1.1747  1.1126  0.4538
  174ILE   HD12 2753   3.511   5.527   6.780 -0.4392 -0.8923 -0.6810
  174ILE   HD13 2754   3.361   5.589   6.739  0.1350 -0.9422 -0.1113
  175PHE      N 2755   4.001   5.666   6.563  0.2335 -1.0389  0.0904
  175PHE     CA 2756   4.147   5.666   6.567  0.8724  0.2102 -0.9666
  175PHE      C 2757   4.200   5.769   6.467  0.6718 -0.2649  0.0480
  175PHE      O 2758   4.282   5.852   6.497 -0.0802 -0.4311 -0.0488
  175PHE     CB 2759   4.205   5.525   6.547 -0.3916  0.0813  0.5725
  175PHE     CG 2760   4.354   5.518   6.533  0.4142  0.4837 -0.1846
  175PHE    CD1 2761   4.443   5.550   6.642 -0.1545  0.2615 -0.0690
  175PHE    CD2 2762   4.412   5.477   6.409 -0.0847 -1.4393 -0.4188
  175PHE    CE1 2763   4.582   5.520   6.630  0.1670 -0.2289 -0.4539
  175PHE    CE2 2764   4.549   5.453   6.397 -0.4251 -0.5774 -1.3225
  175PHE     CZ 2765   4.637   5.474   6.511  0.5480 -0.5425  0.6592
  175PHE      H 2766   3.946   5.584   6.542 -0.5636 -0.4153 -0.3781
  175PHE     HA 2767   4.186   5.692   6.666  0.0714  0.8959 -0.8083
  175PHE    HB2 2768   4.176   5.451   6.622 -0.6461  0.0908  0.4829
  175PHE    HB3 2769   4.165   5.488   6.453  1.4998  0.1725 -0.3572
  175PHE    HD1 2770   4.402   5.600   6.728 -1.5323  0.8394 -0.9977
  175PHE    HD2 2771   4.349   5.472   6.322  0.1271  1.7643 -1.0126
  175PHE    HE1 2772   4.647   5.547   6.711 -1.0906  0.7711  0.2905
  175PHE    HE2 2773   4.589   5.444   6.298 -0.4789 -1.0590 -1.3098
  175PHE     HZ 2774   4.744   5.463   6.501  0.6042  0.3266  0.1038
  176MET      N 2775   4.145   5.760   6.341  0.3335  0.7482 -0.7608
  176MET     CA 2776   4.179   5.850   6.230  0.3607  0.4472  0.3508
  176MET      C 2777   4.144   5.997   6.260  0.3108  0.8402  0.2185
  176MET      O 2778   4.229   6.076   6.229 -1.1305 -0.1435 -0.0963
  176MET     CB 2779   4.118   5.800   6.096 -0.9374  1.3520  0.7273
  176MET     CG 2780   4.206   5.845   5.972  0.4618 -0.4029 -0.9069
  176MET     SD 2781   4.385   5.803   5.980 -0.1397 -0.1037  0.5311
  176MET     CE 2782   4.371   5.613   5.976 -0.8045 -1.3611  0.1661
  176MET      H 2783   4.071   5.691   6.331  0.7522  0.2493 -0.5266
  176MET     HA 2784   4.288   5.857   6.235  0.3071  1.4674  0.7042
  176MET    HB2 2785   4.094   5.694   6.087 -0.6048  1.2870  0.5297
  176MET    HB3 2786   4.023   5.848   6.077 -0.8333  0.9437 -1.2662
  176MET    HG2 2787   4.156   5.814   5.881 -0.7507  0.0988 -0.4526
  176MET    HG3 2788   4.186   5.951   5.979 -1.2034 -0.6100 -1.6067
  176MET    HE1 2789   4.466   5.561   5.963 -0.3200 -0.5321  0.2133
  176MET    HE2 2790   4.320   5.585   6.068 -0.0810 -1.4244  0.5614
  176MET    HE3 2791   4.315   5.587   5.886  0.3231  0.4628 -1.1954
  177LYS      N 2792   4.029   6.018   6.325  0.6132  0.1957  0.0922
  177LYS     CA 2793   3.990   6.153   6.362  0.7991 -0.3794  0.0496
  177LYS      C 2794   4.086   6.219   6.461 -0.0729  0.1605 -0.1003
  177LYS      O 2795   4.116   6.338   6.442  0.2701 -0.1820 -0.2890
  177LYS     CB 2796   3.848   6.152   6.418  0.5036  0.2833 -0.9042
  177LYS     CG 2797   3.742   6.138   6.309  0.2442  0.1684 -0.5467
  177LYS     CD 2798   3.604   6.171   6.369 -1.2513  0.2521 -0.3845
  177LYS     CE 2799   3.518   6.150   6.246  0.2969 -0.5791 -0.3684
  177LYS     NZ 2800   3.375   6.156   6.266 -0.6455  0.2595 -0.4595
  177LYS      H 2801   3.956   5.949   6.326 -1.1134  1.8524  0.0944
  177LYS     HA 2802   3.984   6.218   6.275 -1.3852 -0.8226 -0.2460
  177LYS    HB2 2803   3.839   6.074   6.494  0.6981  1.4111  0.3490
  177LYS    HB3 2804   3.832   6.247   6.468  0.1446 -0.1507 -0.1537
  177LYS    HG2 2805   3.764   6.200   6.222 -0.1606  1.1132 -0.0100
  177LYS    HG3 2806   3.747   6.035   6.274  0.4681 -0.2218  0.5557
  177LYS    HD2 2807   3.581   6.096   6.444 -0.7861  1.0176  0.5672
  177LYS    HD3 2808   3.604   6.276   6.399 -0.3889 -0.1132  1.1132
  177LYS    HE2 2809   3.552   6.228   6.177  1.9978 -1.2818 -0.4249
  177LYS    HE3 2810   3.540   6.054   6.200 -0.3208 -1.2029  0.5618
  177LYS    HZ1 2811   3.351   6.254   6.262  0.2586  0.6195  1.1316
  177LYS    HZ2 2812   3.331   6.118   6.184 -0.8506 -0.3398 -0.0855
  177LYS    HZ3 2813   3.345   6.099   6.344  0.3923  0.4985  0.1658
  178PHE      N 2814   4.128   6.153   6.565 -0.3349  0.2949 -0.2482
  178PHE     CA 2815   4.226   6.210   6.661 -0.9923 -0.2904 -0.2279
  178PHE      C 2816   4.370   6.210   6.599 -0.6761 -0.0292  1.2111
  178PHE      O 2817   4.443   6.308   6.615 -0.4397 -0.4391  0.2395
  178PHE     CB 2818   4.222   6.138   6.801  0.6425  0.3481 -0.4087
  178PHE     CG 2819   4.076   6.133   6.854 -0.9160 -0.0563  0.3609
  178PHE    CD1 2820   3.993   6.248   6.864 -0.5730 -0.4150  0.0600
  178PHE    CD2 2821   4.034   6.014   6.919  0.7073  0.0191  0.5781
  178PHE    CE1 2822   3.859   6.234   6.908  1.0228 -0.1523  0.3512
  178PHE    CE2 2823   3.899   6.006   6.964  0.2353  0.3076  0.6168
  178PHE     CZ 2824   3.813   6.112   6.959 -0.1729 -0.9716  0.0786
  178PHE      H 2825   4.099   6.058   6.583  0.9125  0.1694  1.6609
  178PHE     HA 2826   4.205   6.313   6.691  0.5900  0.0608 -0.1229
  178PHE    HB2 2827   4.271   6.040   6.795 -0.3924 -0.3011  0.7321
  178PHE    HB3 2828   4.273   6.200   6.875  0.2723  0.5548 -0.3246
  178PHE    HD1 2829   4.031   6.335   6.813  0.5032 -1.1322 -0.4355
  178PHE    HD2 2830   4.091   5.924   6.901 -0.3671 -0.4420 -0.8610
  178PHE    HE1 2831   3.792   6.318   6.899  1.1202 -0.1295 -0.2172
  178PHE    HE2 2832   3.868   5.911   7.004  0.3167  0.0164  0.0229
  178PHE     HZ 2833   3.720   6.108   7.012 -0.5034  2.2453  0.1426
  179LEU      N 2834   4.407   6.098   6.527 -0.4540 -0.6925  0.3966
  179LEU     CA 2835   4.535   6.092   6.457 -0.0234  0.0844  1.0004
  179LEU      C 2836   4.554   6.211   6.357  0.1187 -0.0007  0.6643
  179LEU      O 2837   4.657   6.281   6.361  0.1590 -0.6682 -0.0484
  179LEU     CB 2838   4.553   5.953   6.401  0.9357  1.8421  0.6919
  179LEU     CG 2839   4.687   5.912   6.329  0.1042  0.7491 -0.8462
  179LEU    CD1 2840   4.796   5.907   6.436 -0.6387  0.0923  0.5955
  179LEU    CD2 2841   4.675   5.777   6.265 -0.3971  0.4810 -0.4461
  179LEU      H 2842   4.345   6.019   6.537 -1.2557 -0.1580 -0.0663
  179LEU     HA 2843   4.619   6.103   6.526  0.4401  1.6308  0.2851
  179LEU    HB2 2844   4.532   5.884   6.482  0.3913  1.1340 -0.0146
  179LEU    HB3 2845   4.483   5.946   6.317  1.0763  0.8592  0.6252
  179LEU     HG 2846   4.707   5.984   6.250 -0.1134  0.9257 -0.7416
  179LEU   HD11 2847   4.780   5.818   6.496  0.0223 -0.6231 -0.2331
  179LEU   HD12 2848   4.892   5.892   6.388 -1.0547  1.3075 -0.7964
  179LEU   HD13 2849   4.798   6.000   6.494 -0.2670 -0.7790  2.0867
  179LEU   HD21 2850   4.587   5.784   6.202 -0.7373  0.0739 -0.0324
  179LEU   HD22 2851   4.767   5.738   6.220 -0.1939 -0.1450  0.4533
  179LEU   HD23 2852   4.643   5.699   6.334 -0.6506  0.1010 -0.9760
  180LYS      N 2853   4.461   6.226   6.258 -0.1913 -0.0129 -0.0163
  180LYS     CA 2854   4.476   6.323   6.147 -0.2178 -0.5674  0.3866
  180LYS      C 2855   4.498   6.478   6.185 -0.0970  0.0700  0.3689
  180LYS      O 2856   4.569   6.548   6.110 -0.5621 -0.2762 -0.4755
  180LYS     CB 2857   4.336   6.318   6.069 -1.0770 -0.9275  0.4784
  180LYS     CG 2858   4.340   6.411   5.943  1.1033  0.4464  0.6685
  180LYS     CD 2859   4.210   6.417   5.854 -0.3573  0.1398 -0.7576
  180LYS     CE 2860   4.235   6.512   5.742  0.3491 -0.5119  0.7690
  180LYS     NZ 2861   4.118   6.512   5.649 -0.5158  0.0569  0.1161
  180LYS      H 2862   4.382   6.164   6.258 -0.5891  0.4867 -0.1061
  180LYS     HA 2863   4.555   6.279   6.086 -1.0569 -0.2013 -1.0591
  180LYS    HB2 2864   4.315   6.221   6.026  0.2699 -0.7119 -0.8210
  180LYS    HB3 2865   4.257   6.358   6.134 -0.9821 -0.6827  0.4432
  180LYS    HG2 2866   4.361   6.514   5.974 -0.1537  0.9272  0.0791
  180LYS    HG3 2867   4.423   6.373   5.884  0.7618  1.8449 -0.8600
  180LYS    HD2 2868   4.202   6.318   5.810  0.0346  0.1044 -0.7519
  180LYS    HD3 2869   4.132   6.454   5.921 -0.2800 -0.3301 -0.3995
  180LYS    HE2 2870   4.263   6.612   5.775  0.5114  0.2463 -1.3571
  180LYS    HE3 2871   4.325   6.479   5.690  0.3291  0.1960  0.2599
  180LYS    HZ1 2872   4.077   6.420   5.645  0.2982 -0.4342  1.5198
  180LYS    HZ2 2873   4.049   6.578   5.680 -1.0741 -0.2974 -0.3238
  180LYS    HZ3 2874   4.140   6.540   5.554  0.3462  0.4561  0.4124
  181ASP      N 2875   4.448   6.512   6.303 -0.8140 -0.5315  0.5164
  181ASP     CA 2876   4.477   6.642   6.359 -0.4773  0.5555 -0.6356
  181ASP      C 2877   4.619   6.661   6.432  0.0584 -1.0438  0.3030
  181ASP      O 2878   4.668   6.770   6.461  0.3104  0.6159 -0.0780
  181ASP     CB 2879   4.368   6.680   6.458  0.4094  0.2572  0.1827
  181ASP     CG 2880   4.371   6.821   6.502  0.4557 -0.0463 -0.0982
  181ASP    OD1 2881   4.286   6.839   6.598 -1.0411  0.0451 -0.2374
  181ASP    OD2 2882   4.437   6.910   6.450 -0.3169 -0.3957  0.3029
  181ASP      H 2883   4.389   6.450   6.358  0.4780 -1.4117  1.0040
  181ASP     HA 2884   4.473   6.720   6.282  2.0572  1.0943 -0.3983
  181ASP    HB2 2885   4.273   6.665   6.407  0.4376 -1.9747  0.5649
  181ASP    HB3 2886   4.353   6.611   6.541  0.6813 -0.3898 -0.2866
  182ARG      N 2887   4.676   6.550   6.461 -0.7312  0.9200 -0.5030
  182ARG     CA 2888   4.792   6.543   6.555  0.0660  0.7459  0.1227
  182ARG      C 2889   4.921   6.495   6.488  0.4550 -0.3719  0.5106
  182ARG      O 2890   5.029   6.522   6.534 -0.1185  0.1867  0.5104
  182ARG     CB 2891   4.763   6.436   6.662  0.6941 -0.8541  0.5677
  182ARG     CG 2892   4.661   6.483   6.770 -0.5385  1.1377 -0.0805
  182ARG     CD 2893   4.636   6.365   6.874 -1.0962 -0.4445  1.2214
  182ARG     NE 2894   4.578   6.424   6.995 -0.6619 -0.6106 -0.4301
  182ARG     CZ 2895   4.645   6.500   7.080 -1.0681 -0.0162  0.1582
  182ARG    NH1 2896   4.772   6.527   7.062  0.3881  0.1355 -0.1420
  182ARG    NH2 2897   4.587   6.550   7.178  0.0603 -0.5139 -0.4048
  182ARG      H 2898   4.640   6.468   6.414 -1.2640  1.1121 -0.4399
  182ARG     HA 2899   4.807   6.642   6.597 -0.4944  0.8890  0.0023
  182ARG    HB2 2900   4.716   6.349   6.617 -0.0718 -0.2470  0.1360
  182ARG    HB3 2901   4.856   6.399   6.704  0.6894  0.2337  1.6469
  182ARG    HG2 2902   4.721   6.558   6.821  0.1436  0.2473  0.4900
  182ARG    HG3 2903   4.565   6.521   6.736 -1.1114 -0.1049  0.0319
  182ARG    HD2 2904   4.569   6.299   6.819 -0.0836 -0.6646  0.1783
  182ARG    HD3 2905   4.732   6.314   6.885 -0.2908  0.4990 -0.4967
  182ARG     HE 2906   4.479   6.416   7.009 -0.9194  0.4497 -1.3058
  182ARG   HH11 2907   4.812   6.601   7.117  0.4248  0.5875 -0.7497
  182ARG   HH12 2908   4.833   6.473   7.002  1.3531  0.7643  0.2274
  182ARG   HH21 2909   4.640   6.604   7.245 -0.5751  1.3860 -1.2701
  182ARG   HH22 2910   4.491   6.523   7.190  0.4206 -1.6380  0.2813
  183LEU      N 2911   4.910   6.423   6.373  0.1579  0.1836  0.1301
  183LEU     CA 2912   5.021   6.349   6.320  0.1990  0.6183 -0.3622
  183LEU      C 2913   5.145   6.429   6.270  0.1253  0.6308  0.0436
  183LEU      O 2914   5.259   6.385   6.276  0.0075  0.5518  0.6260
  183LEU     CB 2915   4.969   6.249   6.213  0.5165 -0.6472 -0.3109
  183LEU     CG 2916   5.057   6.134   6.168  0.1845 -0.5169 -0.7118
  183LEU    CD1 2917   5.120   6.053   6.292  1.2529 -0.7302  1.4533
  183LEU    CD2 2918   4.986   6.047   6.065  0.5742  0.4213  0.6985
  183LEU      H 2919   4.820   6.394   6.336  0.1621  0.8852 -0.4748
  183LEU     HA 2920   5.055   6.284   6.400  0.3035  0.3274 -0.6405
  183LEU    HB2 2921   4.871   6.216   6.249 -0.2591  0.0972 -1.5767
  183LEU    HB3 2922   4.933   6.307   6.127 -1.3047  0.2061  0.8937
  183LEU     HG 2923   5.146   6.181   6.126 -0.0469  0.4122 -0.2190
  183LEU   HD11 2924   5.135   5.950   6.261  1.1651 -0.6073  0.9863
  183LEU   HD12 2925   5.211   6.105   6.320  1.1369  0.9707 -0.8172
  183LEU   HD13 2926   5.059   6.055   6.383 -0.6222  0.5150  0.2994
  183LEU   HD21 2927   5.036   5.950   6.060 -0.1496  0.0625 -0.1390
  183LEU   HD22 2928   4.891   6.013   6.106  0.8557 -0.1614  0.8968
  183LEU   HD23 2929   4.978   6.093   5.967  0.8477 -0.2350  0.3516
  184LEU      N 2930   5.119   6.537   6.201 -0.6950 -0.7642  0.2865
  184LEU     CA 2931   5.219   6.625   6.127 -0.2730 -1.0057  1.2324
  184LEU      C 2932   5.292   6.717   6.224 -0.0825  0.0336 -0.3062
  184LEU      O 2933   5.313   6.835   6.186 -0.4883  0.5480 -0.2986
  184LEU     CB 2934   5.141   6.694   6.006 -0.6116 -0.8292 -0.7717
  184LEU     CG 2935   5.087   6.617   5.885  0.6913  0.2613  0.0561
  184LEU    CD1 2936   5.059   6.707   5.773  0.6708 -0.6168  0.9967
  184LEU    CD2 2937   5.173   6.500   5.845 -0.0727  0.0386 -1.0793
  184LEU      H 2938   5.019   6.546   6.191 -0.5388  0.0054 -1.0593
  184LEU     HA 2939   5.295   6.562   6.080 -0.0857  0.1028 -0.0644
  184LEU    HB2 2940   5.071   6.757   6.060  0.7008 -0.2426  0.3706
  184LEU    HB3 2941   5.213   6.767   5.967 -0.1547 -0.9513 -0.1952
  184LEU     HG 2942   4.987   6.581   5.910  0.6371  0.4677  0.1501
  184LEU   HD11 2943   4.986   6.782   5.803 -0.6117 -1.0380 -0.7841
  184LEU   HD12 2944   5.147   6.758   5.734  0.2321 -0.6456 -0.0948
  184LEU   HD13 2945   5.010   6.657   5.690  0.1597  1.5008 -0.1279
  184LEU   HD21 2946   5.178   6.434   5.932 -0.2756  1.5854  0.1881
  184LEU   HD22 2947   5.132   6.444   5.760 -0.4131 -1.6469  0.0962
  184LEU   HD23 2948   5.275   6.532   5.821 -0.1962  0.7642 -0.6738
  185GLU      N 2949   5.320   6.667   6.344  0.2922  0.1379  0.4054
  185GLU     CA 2950   5.395   6.733   6.447 -1.0245 -0.7626 -0.2218
  185GLU      C 2951   5.532   6.664   6.476  0.0330 -1.1907 -0.2739
  185GLU      O 2952   5.541   6.549   6.468 -0.6256 -0.0858  0.1421
  185GLU     CB 2953   5.317   6.746   6.577  0.2487 -0.4636  0.6777
  185GLU     CG 2954   5.204   6.852   6.563  0.6867 -0.1939  0.2990
  185GLU     CD 2955   5.240   6.990   6.529 -1.0664  0.4626  0.0756
  185GLU    OE1 2956   5.164   7.064   6.469  0.0550  0.3680 -0.3782
  185GLU    OE2 2957   5.354   7.021   6.559  0.2305  0.0891  0.1264
  185GLU      H 2958   5.303   6.568   6.353  0.1212  0.1451  0.1868
  185GLU     HA 2959   5.427   6.831   6.414 -0.6232 -0.6557  0.4443
  185GLU    HB2 2960   5.273   6.651   6.608  0.5399 -0.6300  0.5821
  185GLU    HB3 2961   5.376   6.772   6.665  0.7930  1.0775 -0.0676
  185GLU    HG2 2962   5.132   6.808   6.493 -0.4099  1.2849  0.4149
  185GLU    HG3 2963   5.134   6.858   6.646  0.3319 -1.2095  0.1051
  186ASP      N 2964   5.632   6.745   6.507  0.1288  0.5344  0.6593
  186ASP     CA 2965   5.776   6.701   6.516 -0.4613 -0.0305 -0.1310
  186ASP      C 2966   5.799   6.635   6.657 -0.0588 -0.0211 -0.1534
  186ASP      O 2967   5.902   6.659   6.717 -0.2346  0.4515  0.3599
  186ASP     CB 2968   5.861   6.826   6.501  0.1732 -1.0633  0.3357
  186ASP     CG 2969   5.839   6.897   6.367  0.4892 -0.0914  0.2366
  186ASP    OD1 2970   5.855   7.020   6.348  0.1036 -0.3794  0.1612
  186ASP    OD2 2971   5.820   6.827   6.264  0.2303  0.0628  0.0104
  186ASP      H 2972   5.601   6.836   6.536 -0.9257  1.0586 -1.6190
  186ASP     HA 2973   5.795   6.633   6.434  1.0127  0.2117 -0.0546
  186ASP    HB2 2974   5.850   6.901   6.579  0.0923 -0.1524 -0.5060
  186ASP    HB3 2975   5.966   6.797   6.494  0.4130 -0.1676 -0.0734
  187LYS      N 2976   5.701   6.564   6.708 -0.0750 -0.2243 -0.7148
  187LYS     CA 2977   5.716   6.507   6.840  0.2418  0.3133 -0.1307
  187LYS      C 2978   5.782   6.364   6.826  0.7009 -0.2212 -0.1181
  187LYS      O 2979   5.762   6.299   6.719 -0.1841  0.3934  0.3258
  187LYS     CB 2980   5.581   6.494   6.915  0.5436 -0.4293  0.4999
  187LYS     CG 2981   5.507   6.625   6.962 -0.2639 -0.0025  0.3928
  187LYS     CD 2982   5.371   6.612   7.028  0.8790  0.5980 -0.2150
  187LYS     CE 2983   5.296   6.742   7.048 -0.2400  0.5197 -0.2845
  187LYS     NZ 2984   5.178   6.724   7.127  0.9304 -0.0756 -0.2344
  187LYS      H 2985   5.633   6.530   6.641 -0.7437 -0.2711 -0.0424
  187LYS     HA 2986   5.773   6.573   6.906  0.5047 -0.3966  0.3692
  187LYS    HB2 2987   5.519   6.429   6.853  0.8645  0.7578 -1.2390
  187LYS    HB3 2988   5.596   6.433   7.004 -0.6357 -0.2747  0.8286
  187LYS    HG2 2989   5.567   6.677   7.037 -0.8912 -0.4710  1.2609
  187LYS    HG3 2990   5.483   6.677   6.870  0.4914 -1.0901 -0.4727
  187LYS    HD2 2991   5.305   6.544   6.975  0.8199 -0.0487  0.6484
  187LYS    HD3 2992   5.384   6.566   7.126  0.9696 -0.0396 -0.5183
  187LYS    HE2 2993   5.365   6.816   7.089  0.2184 -0.0235 -0.0384
  187LYS    HE3 2994   5.261   6.789   6.957 -1.1179  0.5728  0.0576
  187LYS    HZ1 2995   5.093   6.754   7.082  0.4260 -0.4766  0.4129
  187LYS    HZ2 2996   5.165   6.629   7.158  0.9101 -0.0682 -0.2198
  187LYS    HZ3 2997   5.189   6.777   7.213 -0.4609  0.4263 -0.3128
  188LYS      N 2998   5.855   6.314   6.926 -0.0062 -0.7211 -0.2519
  188LYS     CA 2999   5.869   6.163   6.936 -0.8971 -1.6712  0.5702
  188LYS      C 3000   5.742   6.090   6.924 -0.2416  0.1501  0.7123
  188LYS      O 3001   5.642   6.108   6.990  0.0283  0.2116  0.5979
  188LYS     CB 3002   5.946   6.128   7.066 -0.1663  0.7110 -0.1123
  188LYS     CG 3003   5.995   5.978   7.064 -1.1593 -0.2029 -0.3453
  188LYS     CD 3004   6.100   5.949   7.175  0.3946  1.1136  0.3131
  188LYS     CE 3005   6.142   5.800   7.170  0.2704 -0.3266 -0.0106
  188LYS     NZ 3006   6.231   5.781   7.284 -0.8680  0.1077 -1.6089
  188LYS      H 3007   5.857   6.366   7.013  0.5921 -0.5976 -0.3319
  188LYS     HA 3008   5.930   6.133   6.851 -1.5022 -0.3789 -0.3828
  188LYS    HB2 3009   6.029   6.199   7.067  0.0413  0.4901 -0.6162
  188LYS    HB3 3010   5.882   6.144   7.152 -0.3025 -1.8441  0.4152
  188LYS    HG2 3011   5.908   5.916   7.085 -0.8075 -0.6831 -0.2708
  188LYS    HG3 3012   6.041   5.953   6.968 -1.1298 -0.2594 -0.3158
  188LYS    HD2 3013   6.182   6.020   7.165  0.8164  0.5646 -0.3404
  188LYS    HD3 3014   6.056   5.964   7.273 -0.4034  0.7825  0.0201
  188LYS    HE2 3015   6.049   5.745   7.183 -0.4660  0.5043 -1.2665
  188LYS    HE3 3016   6.197   5.778   7.079  0.9363  1.0999 -0.0179
  188LYS    HZ1 3017   6.196   5.807   7.375  0.8461 -0.0266 -0.8311
  188LYS    HZ2 3018   6.270   5.688   7.291 -0.7763  0.1990 -0.6075
  188LYS    HZ3 3019   6.301   5.853   7.273 -0.3415 -0.0734  0.0592
  189ILE      N 3020   5.751   5.988   6.833 -0.4394  0.1217 -0.3785
  189ILE     CA 3021   5.650   5.901   6.787 -0.1130 -0.1188 -0.1779
  189ILE      C 3022   5.580   5.828   6.909  0.0336 -0.1432  0.4865
  189ILE      O 3023   5.461   5.796   6.898 -0.3567  0.6698  0.1047
  189ILE     CB 3024   5.714   5.802   6.688  0.0737 -0.5373 -0.0754
  189ILE    CG1 3025   5.609   5.703   6.630  0.0301  0.6449  0.3059
  189ILE    CG2 3026   5.838   5.719   6.762  1.0110 -0.6383  0.6509
  189ILE    CD1 3027   5.486   5.759   6.547 -0.3903 -0.8539 -0.3892
  189ILE      H 3028   5.843   5.987   6.792 -0.4442  0.4597 -0.4065
  189ILE     HA 3029   5.579   5.960   6.729 -0.6461  0.0933  0.6726
  189ILE     HB 3030   5.759   5.856   6.605 -0.1292  0.0204  0.1669
  189ILE   HG12 3031   5.662   5.637   6.562 -0.1123  0.0669  0.7386
  189ILE   HG13 3032   5.562   5.643   6.708  0.3562 -1.7636 -1.1685
  189ILE   HG21 3033   5.920   5.785   6.790 -0.2326  2.8919 -2.4353
  189ILE   HG22 3034   5.791   5.665   6.845 -0.1109 -0.8202 -0.0640
  189ILE   HG23 3035   5.880   5.648   6.690  0.4076  0.6228 -1.0733
  189ILE   HD11 3036   5.420   5.810   6.618 -0.0399 -1.2985  0.2793
  189ILE   HD12 3037   5.527   5.831   6.475 -0.1990 -1.3955 -0.8331
  189ILE   HD13 3038   5.430   5.684   6.493  0.7290 -0.6877 -1.9035
  190THR      N 3039   5.653   5.804   7.016 -0.1197  0.1741  0.0386
  190THR     CA 3040   5.595   5.743   7.138  0.8546 -0.1929 -0.3807
  190THR      C 3041   5.523   5.852   7.230  0.9722  0.4476  0.4047
  190THR      O 3042   5.406   5.822   7.275 -0.0827 -0.3771  0.6104
  190THR     CB 3043   5.704   5.676   7.221 -0.4307  0.4125 -0.0320
  190THR    OG1 3044   5.818   5.752   7.248 -0.2287  0.3304  0.7606
  190THR    CG2 3045   5.746   5.538   7.159 -0.3025 -0.6335 -0.3386
  190THR      H 3046   5.741   5.853   7.027 -0.4588  0.9328 -0.4763
  190THR     HA 3047   5.522   5.666   7.115  0.3308  0.2655 -0.2920
  190THR     HB 3048   5.670   5.648   7.321  0.8043 -0.6284  0.1630
  190THR    HG1 3049   5.854   5.726   7.332  0.5218 -1.1054  0.0736
  190THR   HG21 3050   5.657   5.474   7.155 -0.9026  0.1104  0.3495
  190THR   HG22 3051   5.800   5.546   7.066  0.6652 -0.3465  0.2217
  190THR   HG23 3052   5.816   5.490   7.228  0.1922  0.3163 -0.1468
  191VAL      N 3053   5.573   5.973   7.245  0.2455 -0.2488  0.2318
  191VAL     CA 3054   5.502   6.094   7.296  0.2273  0.4824  0.4171
  191VAL      C 3055   5.370   6.119   7.212  0.2630  0.1315 -0.8958
  191VAL      O 3056   5.272   6.143   7.275  0.4545 -0.0529 -0.2271
  191VAL     CB 3057   5.606   6.207   7.318  0.7885 -0.4761  0.0185
  191VAL    CG1 3058   5.531   6.349   7.327 -1.1011  0.8441  0.4689
  191VAL    CG2 3059   5.693   6.200   7.439  0.2244  0.2013 -0.1254
  191VAL      H 3060   5.668   5.990   7.218  0.2843 -0.4985  0.2095
  191VAL     HA 3061   5.458   6.073   7.393 -0.7846  0.8117  0.0605
  191VAL     HB 3062   5.666   6.198   7.227  0.7425  1.0958 -0.2126
  191VAL   HG11 3063   5.475   6.348   7.420 -0.7166 -0.4024  0.7289
  191VAL   HG12 3064   5.614   6.420   7.327 -0.2079 -0.1560  0.5477
  191VAL   HG13 3065   5.476   6.366   7.234  0.2674 -0.8277 -0.7767
  191VAL   HG21 3066   5.779   6.266   7.433  0.6205 -0.3262 -0.5528
  191VAL   HG22 3067   5.631   6.229   7.524 -0.0643 -0.5776 -0.0486
  191VAL   HG23 3068   5.726   6.096   7.445 -0.4930 -0.0791 -0.7316
  192LEU      N 3069   5.378   6.116   7.083  0.3884  0.0310  0.0692
  192LEU     CA 3070   5.271   6.152   6.993  0.4706  0.7359  0.9674
  192LEU      C 3071   5.158   6.044   6.992  0.3559 -0.0633  0.4203
  192LEU      O 3072   5.043   6.078   7.022 -0.1768  0.6833 -0.5668
  192LEU     CB 3073   5.332   6.146   6.852  0.1642  0.0043 -0.1727
  192LEU     CG 3074   5.263   6.231   6.745  0.5964  0.6408 -0.0629
  192LEU    CD1 3075   5.343   6.257   6.618  0.5040  0.2062 -1.1515
  192LEU    CD2 3076   5.131   6.176   6.700  1.3887  0.1736  1.0444
  192LEU      H 3077   5.465   6.081   7.046 -0.2435 -0.1959 -1.3147
  192LEU     HA 3078   5.232   6.253   7.000 -0.3585  0.5702 -0.4616
  192LEU    HB2 3079   5.427   6.199   6.859  0.3140 -0.2593 -0.2035
  192LEU    HB3 3080   5.343   6.043   6.819 -0.5418 -0.0296 -0.3310
  192LEU     HG 3081   5.248   6.325   6.799 -0.8111 -0.2217  1.2222
  192LEU   HD11 3082   5.369   6.162   6.572 -0.4223 -0.3742 -0.5311
  192LEU   HD12 3083   5.275   6.322   6.563 -0.8594  0.0326  0.1920
  192LEU   HD13 3084   5.425   6.319   6.655 -0.2933  0.4150  0.4404
  192LEU   HD21 3085   5.051   6.181   6.774  0.5277 -0.0248  0.1894
  192LEU   HD22 3086   5.088   6.226   6.613 -0.1190 -0.4940  1.3317
  192LEU   HD23 3087   5.138   6.072   6.666  0.0337  0.3790 -0.0843
  193LEU      N 3088   5.193   5.914   6.993  0.0999 -0.5272 -0.0335
  193LEU     CA 3089   5.096   5.803   7.001  0.0622 -0.6038 -0.0703
  193LEU      C 3090   5.039   5.789   7.141  0.0387  0.2219  0.1369
  193LEU      O 3091   4.923   5.752   7.145 -0.2450  0.3207 -0.3155
  193LEU     CB 3092   5.169   5.674   6.963 -0.6454 -1.3015 -0.1620
  193LEU     CG 3093   5.085   5.553   6.936 -0.4976  1.5919  0.5135
  193LEU    CD1 3094   4.993   5.578   6.819  0.7203  0.8744 -0.4624
  193LEU    CD2 3095   5.186   5.441   6.889  0.8627 -0.6296 -0.5687
  193LEU      H 3096   5.289   5.892   6.972 -0.0007 -0.7814 -0.2400
  193LEU     HA 3097   5.011   5.821   6.935  1.1571  0.0992 -1.3944
  193LEU    HB2 3098   5.230   5.696   6.876  0.3701  0.0723  0.7977
  193LEU    HB3 3099   5.238   5.654   7.045 -0.5548  1.3541  0.5860
  193LEU     HG 3100   5.036   5.525   7.029  0.9308  1.8969  1.4250
  193LEU   HD11 3101   5.048   5.615   6.733 -0.2782  1.3414 -0.9317
  193LEU   HD12 3102   4.943   5.487   6.786  0.8914  0.9522 -0.9416
  193LEU   HD13 3103   4.905   5.635   6.848 -0.2598 -0.7196 -0.0486
  193LEU   HD21 3104   5.128   5.349   6.895  0.2747 -0.2110  1.2013
  193LEU   HD22 3105   5.229   5.459   6.790  1.0064  1.0771 -0.2584
  193LEU   HD23 3106   5.265   5.420   6.960  0.3861  0.7538  0.4505
  194ASP      N 3107   5.106   5.819   7.250 -1.0595 -0.0418  0.4067
  194ASP     CA 3108   5.051   5.820   7.386  0.1767 -0.3739  0.4571
  194ASP      C 3109   4.944   5.926   7.393  0.3248  0.4085 -0.4996
  194ASP      O 3110   4.836   5.897   7.455 -0.4626  0.2789  0.0095
  194ASP     CB 3111   5.166   5.851   7.482  0.5136 -0.2267  0.2949
  194ASP     CG 3112   5.118   5.883   7.624 -0.4724  0.0433 -1.7594
  194ASP    OD1 3113   5.089   5.789   7.698 -0.2011  0.2112 -0.6115
  194ASP    OD2 3114   5.139   5.999   7.673  0.0185  0.3437  0.1324
  194ASP      H 3115   5.205   5.833   7.239 -0.5952 -2.9378 -1.1797
  194ASP     HA 3116   5.009   5.724   7.415 -0.4568 -0.6836 -1.2305
  194ASP    HB2 3117   5.238   5.770   7.475 -0.1713 -0.7999 -0.6469
  194ASP    HB3 3118   5.219   5.939   7.445 -0.2492  0.4640  0.7762
  195GLU      N 3119   4.961   6.051   7.338  0.4059  0.4265 -0.1950
  195GLU     CA 3120   4.859   6.152   7.342 -0.1570  0.5706  0.4043
  195GLU      C 3121   4.733   6.115   7.250  0.8032  0.7722  0.2660
  195GLU      O 3122   4.617   6.143   7.279 -0.1896  0.5040  0.0205
  195GLU     CB 3123   4.910   6.278   7.271  0.3906  0.3536  0.0173
  195GLU     CG 3124   5.020   6.336   7.358 -0.3716 -0.7503 -0.0928
  195GLU     CD 3125   5.097   6.451   7.291  0.4084  0.2885 -0.0655
  195GLU    OE1 3126   5.100   6.463   7.165 -0.1014  0.1912 -0.2434
  195GLU    OE2 3127   5.155   6.534   7.363  0.2561  0.0608  0.2575
  195GLU      H 3128   5.046   6.072   7.288  0.3784 -0.9964 -0.9542
  195GLU     HA 3129   4.824   6.160   7.445 -0.1551 -1.9650  0.7414
  195GLU    HB2 3130   4.951   6.260   7.171  1.0348  0.2298  0.2960
  195GLU    HB3 3131   4.825   6.346   7.265 -1.0388 -1.2856 -0.1764
  195GLU    HG2 3132   4.977   6.370   7.453  0.0081 -1.2409  0.2649
  195GLU    HG3 3133   5.098   6.265   7.381  0.2440 -0.3501 -0.8554
  196VAL      N 3134   4.756   6.043   7.139 -0.1863 -0.2488 -0.1108
  196VAL     CA 3135   4.651   5.982   7.061  0.0029 -0.8436 -0.5316
  196VAL      C 3136   4.570   5.891   7.150  0.5354 -0.3867  0.4062
  196VAL      O 3137   4.451   5.896   7.141  0.5910  0.3316 -0.1514
  196VAL     CB 3138   4.690   5.915   6.936  0.5435  0.4359 -0.4924
  196VAL    CG1 3139   4.571   5.834   6.880  0.3173  1.5425  0.1616
  196VAL    CG2 3140   4.742   6.009   6.833  0.3479 -1.2888  1.0419
  196VAL      H 3141   4.852   6.017   7.121 -0.0532  0.0437  0.1385
  196VAL     HA 3142   4.587   6.064   7.030  0.0413 -0.4555  0.3460
  196VAL     HB 3143   4.765   5.838   6.954 -0.8426 -0.6265  1.3862
  196VAL   HG11 3144   4.471   5.875   6.894 -0.6458 -0.4363 -0.2244
  196VAL   HG12 3145   4.593   5.814   6.775  0.0654  0.6798  0.2523
  196VAL   HG13 3146   4.572   5.737   6.929 -0.3230  1.0756 -0.6869
  196VAL   HG21 3147   4.793   6.098   6.871 -1.0139  0.3446 -0.6083
  196VAL   HG22 3148   4.802   5.957   6.759 -0.1148 -0.4877  0.0606
  196VAL   HG23 3149   4.657   6.059   6.787  0.4454 -1.0717  1.0935
  197ALA      N 3150   4.632   5.809   7.234  0.1897  0.5416 -0.3139
  197ALA     CA 3151   4.563   5.717   7.320  0.8596  1.6281 -0.6602
  197ALA      C 3152   4.479   5.781   7.431  0.2274 -0.6846 -0.2241
  197ALA      O 3153   4.382   5.725   7.482 -0.5091  0.6424 -0.3314
  197ALA     CB 3154   4.661   5.614   7.389 -0.7098  0.8004 -0.8296
  197ALA      H 3155   4.733   5.811   7.236  0.1916  0.2876  0.3384
  197ALA     HA 3156   4.492   5.660   7.259  1.0465  1.0533 -0.3526
  197ALA    HB1 3157   4.721   5.659   7.469 -0.2001 -1.3803  0.1812
  197ALA    HB2 3158   4.613   5.531   7.441  0.7703 -0.5496 -1.4399
  197ALA    HB3 3159   4.731   5.578   7.314 -0.2671 -0.2410  0.0263
  198GLU      N 3160   4.509   5.912   7.468  0.4736  0.2725  0.6759
  198GLU     CA 3161   4.431   5.979   7.571  0.2839 -0.5405 -0.3799
  198GLU      C 3162   4.313   6.053   7.500  0.1948 -0.3257 -0.0012
  198GLU      O 3163   4.208   6.066   7.558  0.9227  0.0682 -0.8040
  198GLU     CB 3164   4.518   6.069   7.656  0.4736 -0.7876 -1.2405
  198GLU     CG 3165   4.450   6.153   7.766 -0.0303 -0.2176  1.4085
  198GLU     CD 3166   4.361   6.076   7.863 -0.0160  0.2140  0.1121
  198GLU    OE1 3167   4.267   6.134   7.929 -0.0257  0.6306  0.0777
  198GLU    OE2 3168   4.361   5.956   7.866  0.0159  0.3939  0.3248
  198GLU      H 3169   4.583   5.966   7.426  0.2034 -0.0278 -0.2258
  198GLU     HA 3170   4.392   5.901   7.636  1.1454 -0.5933  0.1006
  198GLU    HB2 3171   4.591   6.006   7.708  0.7004  0.8674  0.6922
  198GLU    HB3 3172   4.577   6.140   7.599  1.6782  0.2388  0.9981
  198GLU    HG2 3173   4.523   6.220   7.811  0.4928 -0.7214  1.3268
  198GLU    HG3 3174   4.382   6.220   7.712  0.3497 -0.2224  0.9128
  199ASP      N 3175   4.328   6.101   7.379  0.2685 -0.2612  1.0126
  199ASP     CA 3176   4.213   6.128   7.284 -1.0535 -0.1330 -0.0045
  199ASP      C 3177   4.131   6.002   7.259  0.2451 -0.0822 -0.4999
  199ASP      O 3178   4.011   6.013   7.241 -0.4023  0.0987 -0.6745
  199ASP     CB 3179   4.253   6.204   7.154 -0.0331  0.5717  0.1295
  199ASP     CG 3180   4.309   6.339   7.161 -1.3700  0.4319 -0.5443
  199ASP    OD1 3181   4.376   6.384   7.262  0.6085  0.1156  0.2084
  199ASP    OD2 3182   4.302   6.413   7.063  0.6844  0.0836  0.4449
  199ASP      H 3183   4.419   6.086   7.338  0.2231  0.0383  0.7981
  199ASP     HA 3184   4.157   6.204   7.338  0.2230  0.1497  1.0417
  199ASP    HB2 3185   4.322   6.136   7.104  0.1726  0.7644  0.1462
  199ASP    HB3 3186   4.161   6.222   7.099  0.2498 -0.1353 -0.6226
  200MET      N 3187   4.180   5.880   7.247  0.2523 -0.4983 -0.1239
  200MET     CA 3188   4.106   5.753   7.239 -0.0842  0.4100 -0.0674
  200MET      C 3189   4.035   5.722   7.372  0.9179  0.6541  0.3114
  200MET      O 3190   3.947   5.639   7.370 -0.5989 -0.4369  0.5616
  200MET     CB 3191   4.190   5.640   7.176  0.2407 -0.0691 -0.3036
  200MET     CG 3192   4.192   5.653   7.023  0.0971  0.2591 -0.6064
  200MET     SD 3193   4.224   5.499   6.944  0.3381 -0.5097  0.1158
  200MET     CE 3194   4.057   5.414   6.951 -0.5441 -0.6313  0.1380
  200MET      H 3195   4.281   5.878   7.247  0.3047  0.7288  0.6645
  200MET     HA 3196   4.024   5.767   7.169 -0.5310 -0.5682  0.2318
  200MET    HB2 3197   4.289   5.657   7.219  0.0581 -0.4999  0.3132
  200MET    HB3 3198   4.148   5.544   7.205  0.9231 -0.1900  0.3451
  200MET    HG2 3199   4.096   5.690   6.988 -0.5119 -0.1370  0.5314
  200MET    HG3 3200   4.260   5.735   6.999  0.2305  0.1217 -0.7066
  200MET    HE1 3201   3.992   5.471   6.884  0.3704 -0.6464 -0.8284
  200MET    HE2 3202   4.058   5.312   6.914 -0.0125 -0.5073 -0.2189
  200MET    HE3 3203   4.024   5.420   7.054 -0.6230  0.5523  0.0697
  201GLY      N 3204   4.078   5.781   7.480  0.8319 -0.3134  0.6662
  201GLY     CA 3205   4.004   5.783   7.600  0.9611 -0.7943 -0.8210
  201GLY      C 3206   3.868   5.855   7.586 -0.3762  0.5688  0.2501
  201GLY      O 3207   3.779   5.830   7.668 -0.2649 -0.4592 -0.4474
  201GLY      H 3208   4.158   5.843   7.471  0.4925  0.0682  0.1378
  201GLY    HA2 3209   3.984   5.684   7.641  0.7296 -0.6974 -0.7012
  201GLY    HA3 3210   4.057   5.838   7.677  0.3201  0.1105 -1.0012
  202LYS      N 3211   3.855   5.942   7.488  0.2462 -1.2100  0.4895
  202LYS     CA 3212   3.725   6.006   7.455  0.0242  0.6926 -0.1805
  202LYS      C 3213   3.644   5.913   7.364  1.1177 -0.9358 -0.0589
  202LYS      O 3214   3.532   5.951   7.324 -0.1942 -0.0936 -0.4983
  202LYS     CB 3215   3.745   6.137   7.374 -1.6475 -0.6587 -0.3805
  202LYS     CG 3216   3.854   6.230   7.439  0.1333  1.3021 -0.1572
  202LYS     CD 3217   3.851   6.374   7.373  0.4936 -0.2665 -1.3387
  202LYS     CE 3218   3.917   6.363   7.237  0.2339  0.1070  0.7241
  202LYS     NZ 3219   3.861   6.468   7.149  1.5398 -0.2866 -0.2993
  202LYS      H 3220   3.932   5.960   7.426 -0.1497 -0.8088  0.0995
  202LYS     HA 3221   3.674   6.019   7.550  1.5449  0.7449  0.6886
  202LYS    HB2 3222   3.779   6.126   7.271  1.0657 -0.1889  0.2894
  202LYS    HB3 3223   3.656   6.199   7.364 -0.6858  0.9994  0.5083
  202LYS    HG2 3224   3.828   6.221   7.545  0.3002 -0.2916 -0.2114
  202LYS    HG3 3225   3.953   6.188   7.427 -0.4293 -0.1202 -0.1838
  202LYS    HD2 3226   3.747   6.407   7.363  0.3609  0.0659  0.4924
  202LYS    HD3 3227   3.908   6.442   7.436  0.2291 -0.1913 -1.1753
  202LYS    HE2 3228   4.021   6.391   7.258  0.3486 -0.6647  1.2930
  202LYS    HE3 3229   3.901   6.268   7.186  0.6943  0.2189  0.3597
  202LYS    HZ1 3230   3.923   6.492   7.073  0.9362  0.8936 -0.4677
  202LYS    HZ2 3231   3.774   6.432   7.115  1.2800 -0.9938  0.9917
  202LYS    HZ3 3232   3.846   6.557   7.194 -0.2567 -0.5426 -0.2741
  203CYS      N 3233   3.675   5.787   7.336 -0.2764  0.3166  0.3495
  203CYS     CA 3234   3.585   5.690   7.264  0.0739 -0.1692 -1.0125
  203CYS      C 3235   3.479   5.633   7.354  0.2713  0.6055 -0.9506
  203CYS      O 3236   3.489   5.523   7.413 -0.3422 -0.5539  0.2933
  203CYS     CB 3237   3.683   5.605   7.187 -0.0871  0.7626  1.0742
  203CYS     SG 3238   3.605   5.485   7.064 -0.3805  0.1543 -0.4311
  203CYS      H 3239   3.760   5.752   7.379  0.3662  1.3861  0.0418
  203CYS     HA 3240   3.532   5.746   7.187 -0.2407  1.0595  0.0178
  203CYS    HB2 3241   3.759   5.653   7.124 -0.0281 -0.8664 -0.2345
  203CYS    HB3 3242   3.733   5.546   7.264 -0.0066  0.2295  0.6238
  204HIS      N 3243   3.378   5.715   7.391 -0.2382  0.2828  0.3536
  204HIS     CA 3244   3.280   5.686   7.500 -0.1455 -0.2319 -0.1226
  204HIS      C 3245   3.198   5.562   7.493 -0.2800 -0.4678 -0.1570
  204HIS      O 3246   3.114   5.541   7.586 -0.2717 -0.3981 -0.1359
  204HIS     CB 3247   3.185   5.807   7.512  0.2793  0.0419  0.4460
  204HIS     CG 3248   3.100   5.841   7.394  0.3946  0.2388  0.3782
  204HIS    ND1 3249   3.142   5.882   7.268 -0.1503  0.0880  0.2131
  204HIS    CD2 3250   2.963   5.809   7.381 -0.2264 -1.2192  0.0738
  204HIS    CE1 3251   3.038   5.888   7.188  0.9335  0.8629  0.1059
  204HIS    NE2 3252   2.926   5.839   7.250 -0.4997 -0.2632  0.2384
  204HIS      H 3253   3.371   5.802   7.341  0.1709 -0.9903 -2.2889
  204HIS     HA 3254   3.331   5.684   7.596 -0.3627  0.0872  0.0038
  204HIS    HB2 3255   3.137   5.800   7.610 -0.5612 -0.3960  0.0290
  204HIS    HB3 3256   3.248   5.895   7.507 -0.1270  0.2975 -0.9411
  204HIS    HD2 3257   2.904   5.754   7.451 -2.1985 -1.1315 -1.3482
  204HIS    HE1 3258   3.036   5.916   7.084  0.0734 -0.2446 -0.2158
  204HIS    HE2 3259   2.840   5.827   7.199 -0.4851 -0.2034  0.1990
  205LEU      N 3260   3.223   5.471   7.400 -0.1919  1.0858 -0.2024
  205LEU     CA 3261   3.161   5.335   7.392 -0.1489 -0.2927 -0.0134
  205LEU      C 3262   3.230   5.230   7.475 -0.6698  0.0063  0.1152
  205LEU      O 3263   3.182   5.116   7.491 -0.0715 -0.3793  0.3824
  205LEU     CB 3264   3.153   5.291   7.253 -0.5502 -0.2436 -0.3363
  205LEU     CG 3265   3.085   5.389   7.160 -0.0325 -0.2201 -0.3861
  205LEU    CD1 3266   3.175   5.438   7.044  0.7086  0.8721 -1.9021
  205LEU    CD2 3267   2.976   5.323   7.083  0.3881  0.5987  0.2133
  205LEU      H 3268   3.310   5.485   7.352 -0.3533  0.2746 -0.7647
  205LEU     HA 3269   3.057   5.342   7.423 -0.4694 -0.6073 -0.9365
  205LEU    HB2 3270   3.251   5.268   7.213 -0.6030  0.1984 -0.7385
  205LEU    HB3 3271   3.092   5.200   7.258 -0.3552 -0.3725 -0.2707
  205LEU     HG 3272   3.034   5.474   7.206  1.0628  0.2019  0.1146
  205LEU   HD11 3273   3.114   5.501   6.979 -2.0681  0.3242 -0.2036
  205LEU   HD12 3274   3.249   5.504   7.089  0.3498  0.2661 -0.2842
  205LEU   HD13 3275   3.232   5.355   7.004 -0.1029 -1.0519  0.4505
  205LEU   HD21 3276   3.009   5.239   7.021 -1.9908  0.3306 -0.9253
  205LEU   HD22 3277   2.894   5.292   7.147  0.2063  1.1359  0.2466
  205LEU   HD23 3278   2.933   5.401   7.019  0.1677  0.4560  0.1859
  206THR      N 3279   3.341   5.271   7.539 -0.3257 -0.2897  0.1280
  206THR     CA 3280   3.427   5.198   7.632  0.2300 -0.0451  0.0587
  206THR      C 3281   3.482   5.299   7.729  0.0079  0.1519 -0.3074
  206THR      O 3282   3.514   5.411   7.684 -0.0532  0.0506 -0.0471
  206THR     CB 3283   3.549   5.119   7.579  0.1616  1.1358  1.0205
  206THR    OG1 3284   3.651   5.194   7.517  0.8528  0.2687 -0.5985
  206THR    CG2 3285   3.509   5.019   7.460 -0.3157 -0.3114  0.5869
  206THR      H 3286   3.370   5.367   7.526 -0.2882 -0.0937  1.4098
  206THR     HA 3287   3.372   5.126   7.692 -0.0140 -0.3483 -0.5093
  206THR     HB 3288   3.587   5.054   7.657  0.1115 -0.4561 -0.1886
  206THR    HG1 3289   3.715   5.199   7.589  0.0963  0.3879  0.0900
  206THR   HG21 3290   3.470   5.077   7.377  2.0227  0.0862 -0.3775
  206THR   HG22 3291   3.434   4.951   7.501 -0.5793 -0.3626  0.0353
  206THR   HG23 3292   3.599   4.972   7.420 -0.0889  0.5290  0.0617
  207LYS      N 3293   3.520   5.242   7.851  1.0078 -0.4598  0.2460
  207LYS     CA 3294   3.581   5.311   7.957  1.0219 -0.4887 -1.2066
  207LYS      C 3295   3.647   5.219   8.062  0.4846  0.6987  0.0390
  207LYS      O 3296   3.611   5.104   8.072  0.8167  0.4577 -0.3690
  207LYS     CB 3297   3.468   5.397   8.023  1.1567  0.3034  0.3522
  207LYS     CG 3298   3.341   5.318   8.078 -1.6850  0.0280  0.8713
  207LYS     CD 3299   3.213   5.387   8.065  0.5789 -0.8035 -0.1508
  207LYS     CE 3300   3.095   5.299   8.112 -0.3122 -0.5663  0.1410
  207LYS     NZ 3301   2.985   5.387   8.150  0.5570  0.4428  0.1604
  207LYS      H 3302   3.502   5.143   7.854  0.2204 -0.4225 -1.2487
  207LYS     HA 3303   3.650   5.382   7.912  1.0539  0.0123 -0.4148
  207LYS    HB2 3304   3.505   5.463   8.101 -0.8849  1.9128  0.1603
  207LYS    HB3 3305   3.441   5.464   7.941  0.2713 -0.2946  0.1244
  207LYS    HG2 3306   3.333   5.225   8.022 -0.0315  0.3072  0.0403
  207LYS    HG3 3307   3.358   5.302   8.184  0.2812  0.7289  0.7421
  207LYS    HD2 3308   3.205   5.474   8.129  0.9113 -0.8972  0.0205
  207LYS    HD3 3309   3.206   5.437   7.968  1.8140  0.8488  0.5253
  207LYS    HE2 3310   3.066   5.227   8.036 -0.8965 -1.2253  0.9521
  207LYS    HE3 3311   3.126   5.238   8.197  0.3077  0.3432  0.6026
  207LYS    HZ1 3312   2.903   5.327   8.153  0.2056  0.8090 -1.0230
  207LYS    HZ2 3313   3.005   5.427   8.240  0.0051  1.1372 -0.0081
  207LYS    HZ3 3314   2.967   5.460   8.083  0.8261 -0.9031 -1.5482
  208GLY      N 3315   3.741   5.273   8.134 -0.3402  0.0242 -1.2367
  208GLY     CA 3316   3.822   5.213   8.238 -0.7648  0.0576  0.0100
  208GLY      C 3317   3.970   5.220   8.206  0.3583  0.1514 -0.0382
  208GLY      O 3318   4.056   5.232   8.293 -0.2908 -0.5238 -0.2802
  208GLY      H 3319   3.773   5.366   8.111  1.5135 -0.1387  0.1767
  208GLY    HA2 3320   3.810   5.255   8.338  0.2692 -1.3053  0.7718
  208GLY    HA3 3321   3.808   5.106   8.231  0.1917 -0.0838 -0.0736
  209LYS      N 3322   4.002   5.207   8.078 -0.0665 -0.1550 -0.0216
  209LYS     CA 3323   4.135   5.214   8.024 -1.1539 -0.1736  0.1198
  209LYS      C 3324   4.138   5.270   7.883 -0.0120  0.3932  0.3209
  209LYS      O 3325   4.038   5.257   7.807 -0.3494  0.3958 -0.5725
  209LYS     CB 3326   4.206   5.078   8.029  0.0748  0.0006 -0.2453
  209LYS     CG 3327   4.230   5.025   8.170  0.4925  0.5587 -0.6516
  209LYS     CD 3328   4.336   4.915   8.180  0.7581  0.3669 -0.2376
  209LYS     CE 3329   4.476   4.967   8.145  0.4507  0.0939  0.2495
  209LYS     NZ 3330   4.518   5.082   8.219  0.4979 -0.1405 -0.9110
  209LYS      H 3331   3.930   5.194   8.008 -0.2918 -1.0023  0.3453
  209LYS     HA 3332   4.205   5.275   8.082 -0.1740 -0.2908 -0.8775
  209LYS    HB2 3333   4.153   5.004   7.969 -0.1880  0.1664 -0.2195
  209LYS    HB3 3334   4.307   5.099   7.992 -0.0053 -0.2804 -0.6393
  209LYS    HG2 3335   4.253   5.104   8.242  1.0160 -0.2436  0.0964
  209LYS    HG3 3336   4.132   4.984   8.194  0.6831  0.3734 -0.1692
  209LYS    HD2 3337   4.333   4.876   8.282 -0.8438  0.6005 -0.1410
  209LYS    HD3 3338   4.309   4.829   8.118 -1.2952  0.3802  0.4601
  209LYS    HE2 3339   4.546   4.884   8.155  0.5003  0.1398  0.2854
  209LYS    HE3 3340   4.474   5.000   8.042 -1.1076  0.1565  0.2485
  209LYS    HZ1 3341   4.506   5.063   8.317  0.7137  1.4368 -0.5243
  209LYS    HZ2 3342   4.615   5.090   8.195  0.7246 -0.2753 -0.0766
  209LYS    HZ3 3343   4.457   5.161   8.201 -0.1680 -0.3412  0.2518
  210GLN      N 3344   4.243   5.341   7.847 -0.0457  0.3633 -1.1704
  210GLN     CA 3345   4.257   5.402   7.711  0.0494 -0.3482 -0.1012
  210GLN      C 3346   4.237   5.290   7.606 -0.9947  0.0450 -0.0942
  210GLN      O 3347   4.308   5.190   7.606  0.1185  0.1443 -0.2390
  210GLN     CB 3348   4.392   5.477   7.697 -0.1886  0.0409  0.6928
  210GLN     CG 3349   4.409   5.600   7.780  0.1896  0.6254 -0.1923
  210GLN     CD 3350   4.549   5.649   7.778 -0.2345  0.6400 -0.6437
  210GLN    OE1 3351   4.651   5.583   7.736  0.9772 -0.0182  0.1854
  210GLN    NE2 3352   4.570   5.771   7.821  0.5818  0.3706  1.1266
  210GLN      H 3353   4.315   5.368   7.913 -1.1724  0.4574  0.1082
  210GLN     HA 3354   4.170   5.464   7.689 -0.0114 -0.0322  0.9324
  210GLN    HB2 3355   4.462   5.400   7.729 -0.4960 -0.2444  0.6876
  210GLN    HB3 3356   4.405   5.503   7.592 -0.2533 -1.9665  0.1089
  210GLN    HG2 3357   4.343   5.682   7.751 -0.5829  0.3063  0.5772
  210GLN    HG3 3358   4.379   5.579   7.883  0.0454 -0.6114 -0.4670
  210GLN   HE21 3359   4.668   5.793   7.809  0.4305  0.4040 -0.5514
  210GLN   HE22 3360   4.493   5.829   7.851 -0.2558 -0.1194  0.0660
  211ALA      N 3361   4.155   5.318   7.514  0.3632  0.1259  0.4109
  211ALA     CA 3362   4.123   5.225   7.404  0.1852 -0.5966 -0.5311
  211ALA      C 3363   4.226   5.225   7.291 -0.1371  0.2614  0.0490
  211ALA      O 3364   4.188   5.194   7.178 -0.0156  0.0584  0.3299
  211ALA     CB 3365   3.984   5.270   7.355  0.6642  0.5134 -0.1776
  211ALA      H 3366   4.106   5.406   7.523  0.0061 -0.1710  1.7381
  211ALA     HA 3367   4.111   5.122   7.439  0.3714 -0.7564 -0.9202
  211ALA    HB1 3368   3.949   5.211   7.270 -1.1974  0.8661  0.2706
  211ALA    HB2 3369   3.921   5.257   7.443  1.1044 -1.0644 -0.0346
  211ALA    HB3 3370   3.977   5.377   7.335 -1.3633  0.5692  0.4143
  212LEU      N 3371   4.355   5.253   7.317  1.0875  0.2731 -0.6975
  212LEU     CA 3372   4.470   5.216   7.233 -0.9632 -0.6743 -0.1834
  212LEU      C 3373   4.593   5.173   7.321  0.8566  0.3059  0.0175
  212LEU      O 3374   4.641   5.254   7.398 -0.4116  0.5591 -0.0700
  212LEU     CB 3375   4.501   5.352   7.150 -0.4159  0.7295 -0.0850
  212LEU     CG 3376   4.638   5.370   7.089  0.2626  0.5734  0.0121
  212LEU    CD1 3377   4.693   5.256   6.995  0.0445 -1.0651 -1.8254
  212LEU    CD2 3378   4.632   5.507   7.032 -0.8831  0.2306  0.2184
  212LEU      H 3379   4.380   5.260   7.415 -0.6737 -0.0878 -0.1585
  212LEU     HA 3380   4.446   5.138   7.160 -0.6477 -0.6975 -0.2655
  212LEU    HB2 3381   4.427   5.346   7.071  0.1299  0.1852 -0.5825
  212LEU    HB3 3382   4.483   5.438   7.214 -0.9376  0.3266  0.3266
  212LEU     HG 3383   4.709   5.387   7.170 -0.3225  0.4232  0.5651
  212LEU   HD11 3384   4.695   5.161   7.049 -0.4796 -0.3144 -0.3810
  212LEU   HD12 3385   4.634   5.259   6.903 -0.8386  0.2577 -1.2696
  212LEU   HD13 3386   4.799   5.273   6.977  0.3024 -0.3664 -0.0471
  212LEU   HD21 3387   4.734   5.518   6.995 -0.4326  1.6988  1.6789
  212LEU   HD22 3388   4.566   5.516   6.945 -0.3578  0.0932 -0.2112
  212LEU   HD23 3389   4.614   5.585   7.106  0.9317  0.3822  0.6110
  213GLU      N 3390   4.619   5.040   7.308  0.3047  0.8465 -0.1773
  213GLU     CA 3391   4.731   4.966   7.367 -0.6179 -0.6975 -0.2390
  213GLU      C 3392   4.860   4.994   7.288 -0.6959  0.0888  0.9095
  213GLU      O 3393   4.864   5.007   7.167  1.0616  0.9150  0.0651
  213GLU     CB 3394   4.690   4.819   7.372  0.7369  0.6673 -0.2928
  213GLU     CG 3395   4.805   4.723   7.418  0.2608  0.1004 -0.2382
  213GLU     CD 3396   4.860   4.751   7.563  0.9567  1.0463  0.0742
  213GLU    OE1 3397   4.891   4.865   7.604 -0.2525  0.2866  0.3015
  213GLU    OE2 3398   4.880   4.651   7.639 -0.2782  0.3559  0.4935
  213GLU      H 3399   4.591   4.984   7.230  0.7960  0.6312 -0.2075
  213GLU     HA 3400   4.750   5.000   7.469 -0.2369  1.2262 -0.8621
  213GLU    HB2 3401   4.599   4.794   7.428  0.4315 -0.9931 -1.3980
  213GLU    HB3 3402   4.663   4.787   7.271  0.8816 -1.4176  0.2261
  213GLU    HG2 3403   4.763   4.623   7.418 -0.4913  0.3816  0.4947
  213GLU    HG3 3404   4.884   4.724   7.343 -0.1980 -0.5703 -0.7559
  214ILE      N 3405   4.975   5.002   7.357  0.6303  0.4325  0.5381
  214ILE     CA 3406   5.106   5.045   7.305  0.6788 -0.8251 -0.3975
  214ILE      C 3407   5.214   4.959   7.362 -0.5615  0.4032 -0.0001
  214ILE      O 3408   5.218   4.940   7.483  0.5010 -0.4453 -0.4192
  214ILE     CB 3409   5.131   5.200   7.317  0.1293 -0.3935 -0.1292
  214ILE    CG1 3410   5.014   5.285   7.256  0.4485  0.8010  0.1731
  214ILE    CG2 3411   5.261   5.223   7.234 -1.1985 -0.2945  0.4331
  214ILE    CD1 3412   5.035   5.431   7.291 -0.0181  0.1732 -0.1240
  214ILE      H 3413   4.959   4.980   7.454 -1.2769  0.9320  0.4257
  214ILE     HA 3414   5.099   5.017   7.200  0.2122  0.0938 -0.6346
  214ILE     HB 3415   5.144   5.234   7.420 -0.0361  0.2822 -0.3219
  214ILE   HG12 3416   5.009   5.272   7.148  0.0852  0.4188  0.2313
  214ILE   HG13 3417   4.926   5.249   7.309  0.5818 -0.8485 -0.6006
  214ILE   HG21 3418   5.349   5.165   7.261 -0.3532  0.6089 -0.2055
  214ILE   HG22 3419   5.249   5.229   7.125  1.4663 -0.4244 -0.0038
  214ILE   HG23 3420   5.297   5.324   7.256 -0.7075 -0.3390 -0.1017
  214ILE   HD11 3421   5.124   5.473   7.244  0.3570  0.1241  0.5195
  214ILE   HD12 3422   4.951   5.491   7.258 -0.0032 -0.3641 -1.2443
  214ILE   HD13 3423   5.051   5.440   7.398  0.7135 -0.0715 -0.1968
  215ARG      N 3424   5.315   4.917   7.281  0.1231  0.7450  0.1405
  215ARG     CA 3425   5.451   4.884   7.334 -0.2750  0.2282  0.9607
  215ARG      C 3426   5.558   4.949   7.242  0.9216  0.3905  0.2282
  215ARG      O 3427   5.527   4.983   7.129  0.1765 -0.3131 -0.9941
  215ARG     CB 3428   5.465   4.730   7.337  0.3238 -0.1968  0.1305
  215ARG     CG 3429   5.367   4.666   7.442 -0.7746  0.4593  0.8440
  215ARG     CD 3430   5.396   4.511   7.466  0.8257 -0.8738  0.3653
  215ARG     NE 3431   5.435   4.443   7.346  0.1601  0.5459  0.6423
  215ARG     CZ 3432   5.529   4.356   7.332 -0.1884  0.4671  0.8323
  215ARG    NH1 3433   5.546   4.299   7.220  0.0350 -0.0614  0.1541
  215ARG    NH2 3434   5.613   4.334   7.424  0.2461 -0.0579  0.2302
  215ARG      H 3435   5.317   4.966   7.193 -0.6029  1.3671  0.4490
  215ARG     HA 3436   5.459   4.930   7.432  0.6199  0.7418  0.6704
  215ARG    HB2 3437   5.449   4.688   7.238  0.8763  0.0183 -0.0527
  215ARG    HB3 3438   5.564   4.696   7.365  0.0631 -1.4164 -0.2925
  215ARG    HG2 3439   5.374   4.718   7.537  0.4625 -0.0907  1.0952
  215ARG    HG3 3440   5.267   4.671   7.398  0.0140  0.4214 -1.1537
  215ARG    HD2 3441   5.466   4.510   7.550  0.1183 -0.3524  0.9941
  215ARG    HD3 3442   5.306   4.461   7.499  0.5981 -0.4693  0.3764
  215ARG     HE 3443   5.366   4.426   7.274  0.4939 -1.1088  0.6385
  215ARG   HH11 3444   5.629   4.242   7.206 -0.1920 -0.3516 -0.0361
  215ARG   HH12 3445   5.496   4.317   7.134 -0.3956 -1.1989  0.1350
  215ARG   HH21 3446   5.690   4.269   7.415 -0.2936 -0.5738 -1.1102
  215ARG   HH22 3447   5.577   4.359   7.515 -0.9417  0.7494 -0.4123
  216SER      N 3448   5.675   4.969   7.297  0.1081 -0.4122 -0.8794
  216SER     CA 3449   5.797   5.023   7.240  1.4095 -0.3444  0.3990
  216SER      C 3450   5.920   4.994   7.326 -0.5692  0.6330  0.0614
  216SER      O 3451   5.910   4.976   7.445  0.8268  0.0091 -0.9356
  216SER     CB 3452   5.784   5.172   7.203 -0.5005 -0.4479  0.5918
  216SER     OG 3453   5.892   5.205   7.119  0.1117 -0.2842  0.4428
  216SER      H 3454   5.683   4.941   7.394 -0.0085 -0.3056 -0.8396
  216SER     HA 3455   5.808   4.980   7.140  0.2699  0.2749 -0.0346
  216SER    HB2 3456   5.687   5.184   7.156 -0.4243 -1.2794  0.1783
  216SER    HB3 3457   5.788   5.239   7.289  0.0139  0.6216 -0.2220
  216SER     HG 3458   5.889   5.159   7.035 -0.6174  1.8411 -0.8341
  217SER      N 3459   6.035   4.987   7.263  0.0394 -0.5340  0.7622
  217SER     CA 3460   6.162   5.002   7.331 -0.8830  0.2042  0.9165
  217SER      C 3461   6.253   5.116   7.271 -0.1036 -0.2347 -0.3079
  217SER      O 3462   6.377   5.124   7.296 -0.2866 -0.1112  0.4196
  217SER     CB 3463   6.238   4.871   7.351 -0.7961 -0.3148 -0.4951
  217SER     OG 3464   6.275   4.816   7.230 -0.4035 -0.4019  0.1782
  217SER      H 3465   6.031   5.025   7.170  0.1685  0.8694  1.2780
  217SER     HA 3466   6.143   5.040   7.432 -1.5306 -0.5238  1.0800
  217SER    HB2 3467   6.325   4.884   7.416 -0.5141 -0.3528 -0.8579
  217SER    HB3 3468   6.169   4.801   7.398 -0.7159 -0.8401 -1.1352
  217SER     HG 3469   6.313   4.730   7.250 -0.4595 -0.2211  1.1439
  218LEU      N 3470   6.190   5.208   7.187 -0.0075  0.5421 -0.7735
  218LEU     CA 3471   6.256   5.324   7.126  0.5081  1.0280  0.5345
  218LEU      C 3472   6.347   5.412   7.223  0.4166  0.4794 -0.5021
  218LEU      O 3473   6.303   5.493   7.305 -0.1637  0.1397 -0.1640
  218LEU     CB 3474   6.148   5.402   7.048 -0.8395  0.2595 -0.5333
  218LEU     CG 3475   6.216   5.514   6.960 -0.1513 -0.0972 -0.4037
  218LEU    CD1 3476   6.309   5.450   6.852 -0.1109  0.1325 -0.6103
  218LEU    CD2 3477   6.105   5.579   6.885  0.3060  0.2343  1.5350
  218LEU      H 3478   6.096   5.183   7.161  0.0299 -0.4789 -0.0492
  218LEU     HA 3479   6.323   5.277   7.054  0.1610  0.0007  0.8458
  218LEU    HB2 3480   6.092   5.336   6.982 -0.4913 -0.0297 -0.5432
  218LEU    HB3 3481   6.078   5.449   7.117 -0.5649 -0.7170  0.4782
  218LEU     HG 3482   6.261   5.584   7.030 -0.9305 -0.8502  0.9216
  218LEU   HD11 3483   6.352   5.518   6.779 -1.0697 -0.4249 -1.7562
  218LEU   HD12 3484   6.399   5.408   6.897 -0.3072  0.3550  0.0248
  218LEU   HD13 3485   6.261   5.376   6.788 -0.2684 -0.6444  0.3435
  218LEU   HD21 3486   6.049   5.507   6.826 -0.4438  0.9711  1.3097
  218LEU   HD22 3487   6.031   5.630   6.946 -0.6240  0.7875  0.0620
  218LEU   HD23 3488   6.139   5.656   6.815  0.3767 -1.7703 -0.9316
  219SER      N 3489   6.476   5.400   7.213 -0.6937 -0.0534  0.3183
  219SER     CA 3490   6.562   5.488   7.293 -1.1738  0.7501  1.0622
  219SER      C 3491   6.571   5.634   7.233  0.5182  0.9787  0.9551
  219SER      O 3492   6.588   5.732   7.293 -0.3203 -0.3394 -0.1794
  219SER     CB 3493   6.707   5.431   7.305  0.6465  0.4106  0.1937
  219SER     OG 3494   6.761   5.404   7.171  0.3045  0.1356 -0.1991
  219SER      H 3495   6.515   5.339   7.142  0.4470  0.4701  0.4415
  219SER     HA 3496   6.525   5.502   7.394 -0.3720 -0.3592  1.5432
  219SER    HB2 3497   6.778   5.500   7.350  1.7278 -0.2772 -0.3576
  219SER    HB3 3498   6.697   5.340   7.364 -0.7222  1.3002  1.4393
  219SER     HG 3499   6.726   5.327   7.126  1.0710 -0.1967 -0.2591
  220GLU      N 3500   6.564   5.642   7.096 -0.4642 -0.2764  0.2945
  220GLU     CA 3501   6.591   5.765   7.024 -0.6799  0.5135 -0.0966
  220GLU      C 3502   6.477   5.855   6.997 -0.1820 -0.1121 -0.8389
  220GLU      O 3503   6.371   5.802   6.962 -0.2270  0.2852  0.6101
  220GLU     CB 3504   6.649   5.725   6.889 -1.6011 -0.3717  0.3495
  220GLU     CG 3505   6.802   5.690   6.900  0.0272 -0.0018 -1.1237
  220GLU     CD 3506   6.845   5.591   6.794  0.2596 -0.3995  0.8328
  220GLU    OE1 3507   6.769   5.572   6.696 -0.1372 -0.4588 -0.2928
  220GLU    OE2 3508   6.945   5.520   6.815 -0.3490  0.7802 -0.2490
  220GLU      H 3509   6.528   5.566   7.041  0.7626 -0.9312  0.3396
  220GLU     HA 3510   6.667   5.822   7.079  0.3977 -0.1812 -0.7966
  220GLU    HB2 3511   6.591   5.645   6.843 -0.9242 -0.2170 -0.8576
  220GLU    HB3 3512   6.635   5.810   6.822 -0.6181 -0.2114  0.3128
  220GLU    HG2 3513   6.855   5.785   6.911 -1.0263  0.4474  1.1901
  220GLU    HG3 3514   6.807   5.628   6.989  0.7932  0.7700 -0.5910
  221LYS      N 3515   6.491   5.985   6.998  0.4081  0.1870 -0.1719
  221LYS     CA 3516   6.388   6.088   6.950 -0.5929 -0.3982  0.5125
  221LYS      C 3517   6.376   6.071   6.798  0.1778  0.6541  0.0960
  221LYS      O 3518   6.474   6.094   6.724  0.1992  0.0253  0.2578
  221LYS     CB 3519   6.444   6.230   6.991  0.1117 -0.2434 -0.4088
  221LYS     CG 3520   6.344   6.340   6.956 -0.3636  1.0743  0.1563
  221LYS     CD 3521   6.361   6.475   7.018 -1.4910 -0.0009  0.9733
  221LYS     CE 3522   6.486   6.545   6.951  0.1410  0.3351 -0.3302
  221LYS     NZ 3523   6.498   6.681   7.009 -0.6916  0.0972  0.0936
  221LYS      H 3524   6.574   6.023   7.042 -0.2235  0.6726  0.6443
  221LYS     HA 3525   6.288   6.082   6.994 -0.5698  1.0125  0.8643
  221LYS    HB2 3526   6.447   6.232   7.100  0.1231  0.4044 -0.4160
  221LYS    HB3 3527   6.541   6.249   6.946  0.3021  0.0576  0.1090
  221LYS    HG2 3528   6.342   6.349   6.848  0.1785 -1.5692 -0.1992
  221LYS    HG3 3529   6.250   6.299   6.992 -0.1257  0.3521 -0.0090
  221LYS    HD2 3530   6.270   6.534   7.002 -0.6644  1.0486 -0.2974
  221LYS    HD3 3531   6.381   6.457   7.124  0.0928  0.1196  0.7408
  221LYS    HE2 3532   6.572   6.486   6.982  0.2863  0.6213 -0.1723
  221LYS    HE3 3533   6.480   6.536   6.843  0.1664 -0.8450 -0.2536
  221LYS    HZ1 3534   6.499   6.684   7.110 -0.4701  0.5731  0.0811
  221LYS    HZ2 3535   6.591   6.710   6.982 -0.3171 -0.6782  0.4804
  221LYS    HZ3 3536   6.422   6.744   6.990 -0.9020  0.1168  0.9196
  222ARG      N 3537   6.265   6.005   6.761 -0.3068 -1.0205 -0.7263
  222ARG     CA 3538   6.228   5.995   6.614 -1.8212  0.9717  0.2572
  222ARG      C 3539   6.089   6.035   6.590  0.1837  0.1741  0.7183
  222ARG      O 3540   6.005   6.003   6.666  0.8844 -0.1092 -0.4440
  222ARG     CB 3541   6.245   5.841   6.578  0.9924 -0.7247  0.1284
  222ARG     CG 3542   6.380   5.766   6.598  0.2049 -0.6716  0.1934
  222ARG     CD 3543   6.503   5.823   6.523  0.9595  0.4955 -0.5795
  222ARG     NE 3544   6.613   5.721   6.516  0.5460 -0.5976  0.3580
  222ARG     CZ 3545   6.683   5.692   6.406  0.8263  0.2466 -0.5586
  222ARG    NH1 3546   6.657   5.735   6.287  0.7135  1.0819 -0.2491
  222ARG    NH2 3547   6.786   5.621   6.432 -0.4390  0.0480  0.2373
  222ARG      H 3548   6.200   5.974   6.832 -0.8525 -0.8871 -1.1520
  222ARG     HA 3549   6.305   6.043   6.554 -0.8136 -0.6295  0.1803
  222ARG    HB2 3550   6.170   5.784   6.633  0.2542 -0.0282 -0.1190
  222ARG    HB3 3551   6.215   5.834   6.474  0.3759  1.0364  0.1202
  222ARG    HG2 3552   6.397   5.772   6.706  0.5216  0.5387  0.1050
  222ARG    HG3 3553   6.359   5.662   6.572  1.5495 -1.0016  0.2433
  222ARG    HD2 3554   6.471   5.848   6.422  0.2439 -0.5296 -0.6392
  222ARG    HD3 3555   6.545   5.907   6.578  0.8431  0.4066 -0.3515
  222ARG     HE 3556   6.647   5.671   6.597  0.1854 -0.9815  0.2827
  222ARG   HH11 3557   6.736   5.716   6.226  1.2840  0.3105  0.6763
  222ARG   HH12 3558   6.573   5.788   6.270 -0.0713 -0.2234 -0.7773
  222ARG   HH21 3559   6.845   5.585   6.358  0.7338  0.1191  1.0805
  222ARG   HH22 3560   6.814   5.591   6.525 -0.8585  1.1471  0.7558
  223ALA      N 3561   6.065   6.097   6.476 -0.0407  0.1224 -0.4534
  223ALA     CA 3562   5.934   6.152   6.437  0.6240 -0.3100  0.3993
  223ALA      C 3563   5.902   6.102   6.291 -0.3246 -0.6067 -0.1534
  223ALA      O 3564   5.993   6.077   6.208 -0.4130 -0.3654 -0.0900
  223ALA     CB 3565   5.919   6.311   6.451 -0.5026  0.1497 -0.3658
  223ALA      H 3566   6.144   6.115   6.415  1.2648 -1.8420  0.4583
  223ALA     HA 3567   5.855   6.108   6.498 -1.0040  0.7111 -0.8251
  223ALA    HB1 3568   5.989   6.372   6.393  0.3341 -0.0253  0.4144
  223ALA    HB2 3569   5.819   6.338   6.417 -0.4194  1.0380  0.0467
  223ALA    HB3 3570   5.925   6.347   6.554 -0.1315  0.3685 -0.4599
  224LEU      N 3571   5.779   6.087   6.254  0.7630  0.7400  1.3262
  224LEU     CA 3572   5.754   6.059   6.110 -0.2908 -0.1987 -0.3091
  224LEU      C 3573   5.788   6.181   6.018  0.3376 -0.1651  0.2184
  224LEU      O 3574   5.809   6.152   5.902  0.6917 -0.3038  0.3624
  224LEU     CB 3575   5.610   6.017   6.084  0.0998 -1.3731  0.3848
  224LEU     CG 3576   5.534   5.922   6.172  0.2237  0.7863 -0.7284
  224LEU    CD1 3577   5.392   5.881   6.111  0.6245  0.9575 -0.6545
  224LEU    CD2 3578   5.617   5.796   6.204  0.1079  0.9970  0.8421
  224LEU      H 3579   5.697   6.109   6.309 -0.2696 -0.4488  0.3897
  224LEU     HA 3580   5.821   5.978   6.083  0.6617  0.2649  0.5358
  224LEU    HB2 3581   5.551   6.108   6.079  1.2944 -0.5917 -0.0243
  224LEU    HB3 3582   5.611   5.971   5.985  0.5311 -1.0742  0.2487
  224LEU     HG 3583   5.510   5.963   6.270  0.5124  0.8724 -0.6905
  224LEU   HD11 3584   5.394   5.837   6.011  1.0282  0.8961 -0.6248
  224LEU   HD12 3585   5.340   5.800   6.163  0.2041  1.3669 -0.4209
  224LEU   HD13 3586   5.317   5.960   6.106  0.0647  0.6011  0.9016
  224LEU   HD21 3587   5.544   5.721   6.235  0.7974 -0.9536 -1.6256
  224LEU   HD22 3588   5.668   5.745   6.122 -0.8079  0.2237  0.7248
  224LEU   HD23 3589   5.692   5.826   6.277  0.5525  0.1807  0.7424
  225THR      N 3590   5.795   6.308   6.077 -0.5343  0.5345 -0.5386
  225THR     CA 3591   5.837   6.422   5.999  0.2641 -1.1316 -0.2061
  225THR      C 3592   5.986   6.420   5.967 -0.0371  0.4638  0.7466
  225THR      O 3593   6.032   6.516   5.902 -0.1527 -0.1851 -0.1686
  225THR     CB 3594   5.803   6.559   6.066 -0.4212  0.3262 -0.8659
  225THR    OG1 3595   5.864   6.583   6.189 -0.8916  0.5146  0.1224
  225THR    CG2 3596   5.660   6.584   6.108  1.3335  0.1935  0.3861
  225THR      H 3597   5.777   6.335   6.172  1.8590  0.7040 -0.0048
  225THR     HA 3598   5.772   6.412   5.912 -0.9196 -0.6875  0.5766
  225THR     HB 3599   5.838   6.640   6.001  0.4498  0.0783 -0.7269
  225THR    HG1 3600   5.847   6.671   6.222  0.1679  0.6533  0.3702
  225THR   HG21 3601   5.593   6.555   6.027  0.4462 -0.4486  1.3017
  225THR   HG22 3602   5.645   6.518   6.194 -0.6530 -0.5071 -0.3771
  225THR   HG23 3603   5.626   6.686   6.124  0.1369 -0.1420  0.1883
  226ASP      N 3604   6.065   6.320   6.021 -0.2441 -0.2586  0.3508
  226ASP     CA 3605   6.211   6.331   6.014  0.6459 -0.1877 -0.3145
  226ASP      C 3606   6.271   6.325   5.872 -0.0007  0.6550  0.2375
  226ASP      O 3607   6.210   6.249   5.791 -0.0018  0.4802 -0.3658
  226ASP     CB 3608   6.274   6.224   6.098 -0.1495 -0.8805 -0.0545
  226ASP     CG 3609   6.282   6.237   6.247  0.4387 -0.8092 -0.1048
  226ASP    OD1 3610   6.248   6.345   6.307 -0.3972  0.0046  0.2545
  226ASP    OD2 3611   6.308   6.145   6.324  0.1455 -0.1296 -0.1734
  226ASP      H 3612   6.023   6.248   6.077  0.4718 -0.5739  0.5010
  226ASP     HA 3613   6.234   6.433   6.045 -0.3811  0.5672 -1.7988
  226ASP    HB2 3614   6.233   6.126   6.073  0.1943 -0.8825 -0.6361
  226ASP    HB3 3615   6.379   6.222   6.067 -0.3638  0.3258 -0.9813
  227PRO      N 3616   6.374   6.399   5.831  0.3005 -0.1488  0.0004
  227PRO     CA 3617   6.420   6.410   5.696  1.0038 -0.6790 -0.6062
  227PRO      C 3618   6.517   6.295   5.659 -0.1462  0.9027 -0.9331
  227PRO      O 3619   6.565   6.215   5.741  0.2299 -0.0415  0.3174
  227PRO     CB 3620   6.483   6.550   5.678  0.9420 -0.0218 -1.1234
  227PRO     CG 3621   6.531   6.580   5.823  0.4607  0.2332 -0.0155
  227PRO     CD 3622   6.441   6.495   5.915 -0.8783 -0.1247 -0.2350
  227PRO     HA 3623   6.340   6.408   5.622  1.4242  2.7139 -1.4822
  227PRO    HB2 3624   6.565   6.546   5.606  1.7725 -0.6539 -0.1973
  227PRO    HB3 3625   6.401   6.621   5.663 -0.0943 -0.8777  0.0213
  227PRO    HG2 3626   6.633   6.543   5.839  0.7416  0.9028 -0.1992
  227PRO    HG3 3627   6.522   6.685   5.849 -0.0133  0.2135 -0.0823
  227PRO    HD2 3628   6.509   6.443   5.983 -0.6685 -0.5939 -0.7762
  227PRO    HD3 3629   6.376   6.556   5.976 -1.3746 -1.0615  0.2241
  228ILE      N 3630   6.532   6.278   5.527 -0.4589 -0.2317 -0.2931
  228ILE     CA 3631   6.622   6.182   5.465  0.7544  0.7180  1.0393
  228ILE      C 3632   6.767   6.234   5.446 -0.4001  0.6271  0.1138
  228ILE      O 3633   6.782   6.351   5.432  0.0684 -0.2000 -0.2147
  228ILE     CB 3634   6.561   6.143   5.326  0.2608 -0.0474 -0.5856
  228ILE    CG1 3635   6.428   6.075   5.361  0.0299  0.8173 -0.3030
  228ILE    CG2 3636   6.645   6.040   5.248 -1.0114 -0.8699 -0.1615
  228ILE    CD1 3637   6.301   6.164   5.336 -0.0043  1.0946 -0.4029
  228ILE      H 3638   6.495   6.352   5.469 -0.1100 -0.3129 -0.6345
  228ILE     HA 3639   6.633   6.084   5.511 -0.1866 -0.3011 -0.6740
  228ILE     HB 3640   6.544   6.223   5.254 -0.2262  0.8659  0.4912
  228ILE   HG12 3641   6.422   5.983   5.304  0.3726 -0.0848  1.0244
  228ILE   HG13 3642   6.427   6.024   5.457  0.0899  1.0204 -0.1935
  228ILE   HG21 3643   6.587   6.002   5.164 -0.8819 -0.2645 -0.5331
  228ILE   HG22 3644   6.727   6.098   5.206 -1.9813  0.8021  0.0830
  228ILE   HG23 3645   6.686   5.957   5.307  0.2016 -0.4851 -0.4063
  228ILE   HD11 3646   6.295   6.231   5.250 -0.9503  0.1596 -1.1171
  228ILE   HD12 3647   6.235   6.080   5.312  1.1120 -0.0577  0.2781
  228ILE   HD13 3648   6.268   6.219   5.424 -0.3134  0.9242 -0.4077
  229GLN      N 3649   6.867   6.148   5.469  0.0548 -0.3430 -0.1075
  229GLN     CA 3650   7.003   6.195   5.473  0.5385  0.6132 -0.7141
  229GLN      C 3651   7.073   6.210   5.334  0.0722 -0.4954 -0.0007
  229GLN      O 3652   7.039   6.140   5.233  0.0809 -0.1681  0.1032
  229GLN     CB 3653   7.081   6.099   5.568 -0.1729 -0.0024  0.2625
  229GLN     CG 3654   7.102   5.956   5.514 -0.5322  0.9503  0.2176
  229GLN     CD 3655   7.146   5.857   5.618  0.4509 -0.0961 -0.3267
  229GLN    OE1 3656   7.127   5.874   5.739 -0.5948  0.0099 -0.4911
  229GLN    NE2 3657   7.216   5.756   5.571 -0.0084  0.7649 -0.6320
  229GLN      H 3658   6.850   6.051   5.491  0.4331 -0.5680 -0.7351
  229GLN     HA 3659   7.004   6.293   5.521 -0.3261 -0.1498  1.0424
  229GLN    HB2 3660   7.181   6.138   5.590 -0.1702  0.3071 -0.2601
  229GLN    HB3 3661   7.019   6.080   5.656 -0.5249 -0.7526 -0.1325
  229GLN    HG2 3662   7.013   5.915   5.466 -0.6833  0.0206  1.2049
  229GLN    HG3 3663   7.183   5.964   5.441 -0.1292 -1.7069  0.1971
  229GLN   HE21 3664   7.232   5.683   5.639 -0.4100  0.0123 -1.3183
  229GLN   HE22 3665   7.246   5.758   5.475  0.3733  0.5403 -0.5211
  230GLY      N 3666   7.184   6.288   5.322  0.2444  0.2846  0.8007
  230GLY     CA 3667   7.283   6.266   5.209 -0.5283 -0.3675 -0.4233
  230GLY      C 3668   7.325   6.120   5.206 -0.4720 -0.5580  0.7081
  230GLY      O 3669   7.367   6.068   5.302  0.5516  0.5653 -0.4909
  230GLY      H 3670   7.206   6.354   5.395  0.1184  0.0727  1.0336
  230GLY    HA2 3671   7.257   6.296   5.107  0.6618  0.7927 -0.4347
  230GLY    HA3 3672   7.368   6.327   5.238 -0.5548 -1.0566  1.2842
  231THR      N 3673   7.306   6.058   5.087  0.1714 -0.3792 -0.0176
  231THR     CA 3674   7.318   5.913   5.082 -0.2171 -0.1531 -1.2514
  231THR      C 3675   7.356   5.855   4.950  1.5114 -0.5396  0.0184
  231THR      O 3676   7.335   5.902   4.839 -0.0940 -0.1864 -0.5137
  231THR     CB 3677   7.201   5.839   5.164  0.5821 -0.8948 -0.0535
  231THR    OG1 3678   7.238   5.711   5.205  0.0031 -0.0306 -0.3438
  231THR    CG2 3679   7.069   5.827   5.092  0.2427 -0.4965  0.6401
  231THR      H 3680   7.286   6.105   5.000  0.9463 -1.2512 -0.7230
  231THR     HA 3681   7.410   5.894   5.138 -0.4822  0.8001 -0.4305
  231THR     HB 3682   7.184   5.888   5.259  0.1896 -1.5402  0.2192
  231THR    HG1 3683   7.309   5.729   5.267 -1.2654  0.3483  1.1198
  231THR   HG21 3684   7.023   5.923   5.068  0.3083 -0.7106 -0.4554
  231THR   HG22 3685   7.089   5.797   4.990 -0.9744 -0.3257  0.3193
  231THR   HG23 3686   6.998   5.763   5.145 -0.2054 -0.7876 -0.2730
  232GLU      N 3687   7.411   5.736   4.959 -0.3260 -0.0158  0.1850
  232GLU     CA 3688   7.479   5.671   4.853  0.5639  0.5428  0.9632
  232GLU      C 3689   7.373   5.586   4.775  0.2959  0.1693 -0.2256
  232GLU      O 3690   7.287   5.528   4.850 -0.5476 -0.2490  0.2231
  232GLU     CB 3691   7.601   5.585   4.896  0.3791  0.4337  1.2611
  232GLU     CG 3692   7.714   5.661   4.966 -0.2452 -0.1963 -1.0197
  232GLU     CD 3693   7.692   5.690   5.119  0.2879 -0.0942  0.2894
  232GLU    OE1 3694   7.752   5.785   5.172 -0.1528 -0.4114 -0.0699
  232GLU    OE2 3695   7.626   5.606   5.181  0.0864 -0.5659 -0.7934
  232GLU      H 3696   7.421   5.688   5.047  0.0782  1.0828  0.7883
  232GLU     HA 3697   7.505   5.745   4.778 -0.8261 -0.7865 -1.0318
  232GLU    HB2 3698   7.566   5.499   4.953 -0.3502  0.2552  0.5757
  232GLU    HB3 3699   7.635   5.542   4.802 -1.0150  1.0887  0.3948
  232GLU    HG2 3700   7.800   5.594   4.965 -0.2058 -0.2146  0.3425
  232GLU    HG3 3701   7.737   5.756   4.917  0.1779  0.2952  0.0754
  233TYR      N 3702   7.377   5.568   4.645  0.3290 -0.1319 -0.0096
  233TYR     CA 3703   7.298   5.456   4.581 -0.2504  0.2043 -0.2986
  233TYR      C 3704   7.351   5.322   4.628 -0.2922 -0.5317 -0.1634
  233TYR      O 3705   7.476   5.310   4.645  0.1181 -0.0032 -0.9087
  233TYR     CB 3706   7.306   5.478   4.425  0.5556 -0.4216 -0.6392
  233TYR     CG 3707   7.294   5.352   4.343  0.4469 -0.5438  0.3495
  233TYR    CD1 3708   7.407   5.282   4.311  0.5947  0.9102 -1.3229
  233TYR    CD2 3709   7.172   5.317   4.290  0.2465 -0.7710 -0.0284
  233TYR    CE1 3710   7.403   5.167   4.234  0.6977 -0.4400  1.4733
  233TYR    CE2 3711   7.173   5.208   4.198  1.0244  0.2946 -0.0711
  233TYR     CZ 3712   7.283   5.126   4.175 -0.3321 -0.2407 -0.3573
  233TYR     OH 3713   7.275   5.019   4.092 -0.0492  0.0806 -0.0373
  233TYR      H 3714   7.447   5.619   4.592  0.4418  0.8214  0.9819
  233TYR     HA 3715   7.196   5.457   4.620 -0.3738 -0.5258 -0.5851
  233TYR    HB2 3716   7.225   5.548   4.406 -0.0951 -0.6958  0.8307
  233TYR    HB3 3717   7.395   5.536   4.399  0.2566  0.0636 -0.6045
  233TYR    HD1 3718   7.502   5.297   4.360  0.2227  0.8357 -0.5522
  233TYR    HD2 3719   7.084   5.378   4.307  0.5141 -0.4070  0.0617
  233TYR    HE1 3720   7.487   5.102   4.212  0.2701 -0.6108  0.1464
  233TYR    HE2 3721   7.082   5.179   4.149  0.7884 -0.4022  0.7338
  233TYR     HH 3722   7.357   4.980   4.060 -0.2024 -0.6164  0.3849
  234SER      N 3723   7.265   5.223   4.638 -0.2301  0.7673 -0.2071
  234SER     CA 3724   7.311   5.082   4.631 -0.6292 -0.5076 -0.4010
  234SER      C 3725   7.235   4.998   4.536  0.1624  0.7241  0.4006
  234SER      O 3726   7.108   5.011   4.528 -0.5457  0.0623  0.1854
  234SER     CB 3727   7.291   5.017   4.768 -0.3677 -0.0195  0.2967
  234SER     OG 3728   7.335   4.882   4.771  0.0413  0.0183 -0.4436
  234SER      H 3729   7.165   5.237   4.629 -0.5614 -0.8696  0.2497
  234SER     HA 3730   7.412   5.085   4.590  0.1704 -0.3251  1.4116
  234SER    HB2 3731   7.346   5.078   4.840 -0.9886 -0.3224  1.0465
  234SER    HB3 3732   7.183   5.021   4.782 -0.5101 -1.6020 -0.0109
  234SER     HG 3733   7.326   4.856   4.863  0.0962  0.1648 -0.3969
  235ALA      N 3734   7.296   4.895   4.477 -0.4634 -0.3096 -0.4175
  235ALA     CA 3735   7.230   4.823   4.374  1.7250  1.8806  1.1321
  235ALA      C 3736   7.116   4.718   4.431 -0.7889 -0.2298  0.0461
  235ALA      O 3737   7.031   4.678   4.359 -0.1539  0.6892 -0.2313
  235ALA     CB 3738   7.333   4.742   4.290  0.4790 -0.6177 -0.3057
  235ALA      H 3739   7.393   4.880   4.503 -0.4693 -0.8767 -0.6795
  235ALA     HA 3740   7.172   4.890   4.311  0.0358 -0.7639 -0.4767
  235ALA    HB1 3741   7.300   4.704   4.193  0.7241 -0.5588 -0.4146
  235ALA    HB2 3742   7.419   4.809   4.280 -0.6208  1.2299  1.2235
  235ALA    HB3 3743   7.350   4.658   4.357 -0.1517 -0.4671  0.0568
  236GLU      N 3744   7.123   4.690   4.560  0.1449 -0.1367 -0.0632
  236GLU     CA 3745   7.015   4.624   4.628 -1.0193 -1.0229  0.6561
  236GLU      C 3746   6.885   4.706   4.622  0.3150  0.8820 -0.7883
  236GLU      O 3747   6.782   4.636   4.632  1.1066 -0.5458 -0.2332
  236GLU     CB 3748   7.039   4.600   4.776  0.2803  0.2621 -0.6941
  236GLU     CG 3749   7.166   4.530   4.810 -0.1400 -0.8335 -0.4352
  236GLU     CD 3750   7.183   4.391   4.747  0.2160 -0.4055 -0.4263
  236GLU    OE1 3751   7.085   4.330   4.701  0.7135 -0.3770 -0.0599
  236GLU    OE2 3752   7.295   4.346   4.725 -0.0056 -0.5031 -0.4419
  236GLU      H 3753   7.200   4.728   4.613  0.1930 -0.4760  0.1201
  236GLU     HA 3754   6.993   4.534   4.571 -1.4822 -0.3444 -0.2869
  236GLU    HB2 3755   7.026   4.695   4.829 -2.9424 -0.7126  0.8114
  236GLU    HB3 3756   6.962   4.535   4.819  1.0042  0.0361  0.3329
  236GLU    HG2 3757   7.249   4.598   4.792 -0.7021  0.0977  0.3070
  236GLU    HG3 3758   7.175   4.513   4.917  1.2657 -1.1583 -0.5592
  237SER      N 3759   6.884   4.836   4.607  0.0814 -1.0974 -0.4296
  237SER     CA 3760   6.760   4.909   4.604 -0.4278 -0.1977 -0.7447
  237SER      C 3761   6.673   4.897   4.483  0.2733 -0.0950  0.1716
  237SER      O 3762   6.564   4.947   4.476  0.3490  0.0222  0.9257
  237SER     CB 3763   6.795   5.059   4.619  0.5004  0.8798 -1.2632
  237SER     OG 3764   6.869   5.105   4.509 -0.1698  0.1390 -0.4386
  237SER      H 3765   6.973   4.883   4.594 -0.2444 -0.1076  0.5908
  237SER     HA 3766   6.709   4.892   4.699  0.8513  0.2909  0.0883
  237SER    HB2 3767   6.699   5.107   4.637  0.4746  0.4215 -0.0057
  237SER    HB3 3768   6.852   5.063   4.711 -0.8726  0.4191 -0.3334
  237SER     HG 3769   6.955   5.064   4.503 -0.0520  0.4514 -1.0922
  238LEU      N 3770   6.738   4.859   4.375  0.6476  0.5715  1.0208
  238LEU     CA 3771   6.701   4.921   4.243  0.8511  0.0069 -1.2042
  238LEU      C 3772   6.563   4.863   4.194 -0.4241 -0.0253 -0.8213
  238LEU      O 3773   6.476   4.929   4.146  0.0272  0.2369  0.7743
  238LEU     CB 3774   6.807   4.897   4.147 -0.4996 -0.8787  0.6253
  238LEU     CG 3775   6.806   4.959   4.001  0.2078 -0.4904 -0.7464
  238LEU    CD1 3776   6.793   5.113   4.010 -0.1300  0.2731  0.2073
  238LEU    CD2 3777   6.916   4.915   3.918 -1.8247  0.9976  0.8521
  238LEU      H 3778   6.828   4.815   4.378  0.3773  0.0201  1.2621
  238LEU     HA 3779   6.682   5.026   4.262  0.0810 -0.3127  0.0403
  238LEU    HB2 3780   6.903   4.926   4.190  0.1295 -1.2977 -0.4313
  238LEU    HB3 3781   6.822   4.790   4.134  0.0460 -0.7507  0.1282
  238LEU     HG 3782   6.713   4.921   3.959 -0.2808  0.0507 -0.2017
  238LEU   HD11 3783   6.845   5.169   3.932 -0.0997  0.5743  0.4385
  238LEU   HD12 3784   6.688   5.135   3.991 -0.1264 -0.6319 -1.1026
  238LEU   HD13 3785   6.830   5.159   4.102  0.1750  1.2895 -0.3939
  238LEU   HD21 3786   6.917   4.962   3.820 -0.3390  0.3214  0.4794
  238LEU   HD22 3787   7.015   4.944   3.952 -1.0122  0.6252 -0.9582
  238LEU   HD23 3788   6.919   4.806   3.909  0.0861  1.0752 -0.7601
  239VAL      N 3789   6.546   4.732   4.201 -0.4561  0.1584  0.4013
  239VAL     CA 3790   6.423   4.657   4.159 -0.7512  0.4409 -0.2643
  239VAL      C 3791   6.317   4.688   4.262  0.5748 -0.0520  0.8986
  239VAL      O 3792   6.203   4.715   4.214  0.1318 -0.1104 -0.2010
  239VAL     CB 3793   6.452   4.505   4.151  1.2183  0.5981  0.6841
  239VAL    CG1 3794   6.326   4.432   4.085 -0.6366 -0.6631 -1.2972
  239VAL    CG2 3795   6.577   4.467   4.060 -0.4621 -0.0948 -1.1463
  239VAL      H 3796   6.626   4.674   4.224 -0.2783  0.2099 -0.0680
  239VAL     HA 3797   6.389   4.694   4.063 -0.7095  0.8072 -0.1422
  239VAL     HB 3798   6.459   4.461   4.250 -1.2680 -0.7504  0.4304
  239VAL   HG11 3799   6.362   4.330   4.068  0.0365 -0.8484  0.7230
  239VAL   HG12 3800   6.246   4.444   4.158 -0.4835 -0.4915 -1.1530
  239VAL   HG13 3801   6.300   4.463   3.984 -2.1444  0.3349 -0.6783
  239VAL   HG21 3802   6.579   4.359   4.046  0.7955 -0.2873 -0.0014
  239VAL   HG22 3803   6.576   4.524   3.967 -0.4343 -0.6191 -1.4753
  239VAL   HG23 3804   6.661   4.484   4.128 -0.9921 -1.8656  0.0815
  240ARG      N 3805   6.345   4.702   4.390  0.1066  0.1082  0.4917
  240ARG     CA 3806   6.252   4.748   4.491  0.2448 -0.2991 -0.0438
  240ARG      C 3807   6.195   4.889   4.454 -0.7028 -0.2105  0.6800
  240ARG      O 3808   6.079   4.910   4.450  0.6680  0.0025 -0.1773
  240ARG     CB 3809   6.315   4.751   4.633  0.8588  0.1000  0.4990
  240ARG     CG 3810   6.360   4.617   4.688 -0.6250  0.6018 -1.5320
  240ARG     CD 3811   6.423   4.624   4.833  1.1469  0.7819  0.6141
  240ARG     NE 3812   6.514   4.733   4.847 -0.2755  0.8137  0.1462
  240ARG     CZ 3813   6.588   4.753   4.952  0.0522 -0.5892  0.6608
  240ARG    NH1 3814   6.643   4.872   4.959 -0.7060 -1.2310  0.2338
  240ARG    NH2 3815   6.631   4.670   5.037 -0.3992  0.6827  0.2245
  240ARG      H 3816   6.437   4.666   4.415  0.1803 -0.1952 -0.1752
  240ARG     HA 3817   6.162   4.688   4.500 -0.8500  1.3280  0.9672
  240ARG    HB2 3818   6.395   4.825   4.636  0.2948  0.9171 -1.4858
  240ARG    HB3 3819   6.237   4.785   4.701  0.7201  0.1065  0.3383
  240ARG    HG2 3820   6.268   4.558   4.698 -0.1943  0.1218  1.2128
  240ARG    HG3 3821   6.435   4.569   4.624 -0.8819 -0.7839 -0.8685
  240ARG    HD2 3822   6.337   4.635   4.899  0.4856 -0.0423 -0.0548
  240ARG    HD3 3823   6.478   4.531   4.847  0.2234  0.1476  0.2198
  240ARG     HE 3824   6.503   4.807   4.779 -0.5622  0.3699 -0.3131
  240ARG   HH11 3825   6.707   4.890   5.035  0.2293  1.2258 -0.9054
  240ARG   HH12 3826   6.629   4.949   4.896  0.9535 -1.7638 -0.9097
  240ARG   HH21 3827   6.706   4.681   5.105 -0.0498  0.2256 -0.0764
  240ARG   HH22 3828   6.609   4.574   5.018  1.8513  0.0740  0.0995
  241ASN      N 3829   6.275   4.989   4.410  0.2361  0.7501 -0.2373
  241ASN     CA 3830   6.219   5.116   4.364 -1.3770 -0.6304  0.7822
  241ASN      C 3831   6.146   5.105   4.222  0.0355 -0.3463 -0.3200
  241ASN      O 3832   6.050   5.174   4.199  0.0018  0.4342 -0.2440
  241ASN     CB 3833   6.338   5.223   4.353  0.3599 -0.9230  0.4939
  241ASN     CG 3834   6.369   5.271   4.490  0.0882 -0.1696 -0.8063
  241ASN    OD1 3835   6.287   5.329   4.569 -0.0860 -0.1945  0.4198
  241ASN    ND2 3836   6.491   5.247   4.537  0.2709  0.3237 -0.1727
  241ASN      H 3837   6.373   4.967   4.425  0.1793  0.5169 -0.2020
  241ASN     HA 3838   6.139   5.154   4.427 -1.0447  0.2846  0.6930
  241ASN    HB2 3839   6.423   5.176   4.304  0.6188 -0.3867  0.4145
  241ASN    HB3 3840   6.308   5.314   4.302 -1.1523 -0.8413  1.3811
  241ASN   HD21 3841   6.497   5.256   4.638 -0.4261 -0.6150 -0.0252
  241ASN   HD22 3842   6.557   5.191   4.485  0.8459  1.1208 -0.3605
  242LEU      N 3843   6.192   5.021   4.127  0.5628 -0.4574 -0.3184
  242LEU     CA 3844   6.116   4.990   3.997 -0.7451 -0.6968 -0.6124
  242LEU      C 3845   5.982   4.920   4.026 -0.3186  0.7337  0.2442
  242LEU      O 3846   5.886   4.948   3.963 -0.6450 -0.2292 -0.2205
  242LEU     CB 3847   6.205   4.897   3.913 -0.8780 -0.6563  0.6161
  242LEU     CG 3848   6.160   4.849   3.773 -0.0083 -1.2022 -0.4251
  242LEU    CD1 3849   6.117   4.955   3.680  0.3223 -1.2716  0.3133
  242LEU    CD2 3850   6.260   4.759   3.712  0.4044  0.8667  0.6619
  242LEU      H 3851   6.276   4.969   4.150  1.0672  0.0715 -0.8967
  242LEU     HA 3852   6.090   5.079   3.938 -0.3560 -0.5180 -0.5181
  242LEU    HB2 3853   6.303   4.944   3.907 -1.3556  0.2744 -0.7334
  242LEU    HB3 3854   6.214   4.801   3.965  0.9119 -1.7170 -1.3390
  242LEU     HG 3855   6.073   4.784   3.789 -0.4857 -0.6645 -0.7549
  242LEU   HD11 3856   6.203   5.014   3.649 -0.3510 -0.1092  0.5460
  242LEU   HD12 3857   6.071   4.913   3.590 -0.1629  0.4970 -0.3365
  242LEU   HD13 3858   6.041   5.021   3.722  1.1798 -0.2938  0.3981
  242LEU   HD21 3859   6.364   4.790   3.719  0.8480 -0.4792  0.5233
  242LEU   HD22 3860   6.255   4.660   3.758  0.1566  0.4091 -0.2934
  242LEU   HD23 3861   6.235   4.744   3.607  0.7833  0.8344  0.5736
  243GLN      N 3862   5.969   4.825   4.118 -0.4800 -0.9503  0.2544
  243GLN     CA 3863   5.840   4.767   4.158 -0.2028 -0.1711 -0.7950
  243GLN      C 3864   5.746   4.872   4.216 -0.2793  0.3617 -0.0853
  243GLN      O 3865   5.634   4.881   4.175  0.0816  0.4145 -0.0685
  243GLN     CB 3866   5.869   4.650   4.261  0.1128  0.0526 -0.6112
  243GLN     CG 3867   5.921   4.524   4.201 -1.3394  0.7840 -0.0867
  243GLN     CD 3868   5.952   4.414   4.306  0.0683  0.0466 -0.5841
  243GLN    OE1 3869   5.899   4.417   4.415  0.2977 -0.2504  0.3707
  243GLN    NE2 3870   6.037   4.319   4.284 -0.0027  0.1992 -0.1542
  243GLN      H 3871   6.044   4.806   4.183 -1.6086 -0.1949  1.9150
  243GLN     HA 3872   5.791   4.728   4.069 -0.0165  0.1911 -1.0625
  243GLN    HB2 3873   5.939   4.684   4.337 -0.0511 -0.1546 -0.3649
  243GLN    HB3 3874   5.778   4.628   4.317  0.6448  0.6944  0.5805
  243GLN    HG2 3875   5.847   4.489   4.129 -0.7485 -1.9498  0.4094
  243GLN    HG3 3876   6.015   4.542   4.150 -0.6733 -0.1456  0.7275
  243GLN   HE21 3877   6.045   4.249   4.356  0.2249 -0.4232 -0.7625
  243GLN   HE22 3878   6.058   4.292   4.189  0.7023 -0.2992  0.1271
  244TRP      N 3879   5.790   4.955   4.307  0.1572  1.5116 -0.0585
  244TRP     CA 3880   5.720   5.070   4.358  0.1814 -0.1205 -0.1038
  244TRP      C 3881   5.671   5.169   4.247 -0.2234  0.0981 -0.7654
  244TRP      O 3882   5.560   5.215   4.252  0.7328 -0.3023 -0.3542
  244TRP     CB 3883   5.789   5.128   4.483  0.4783 -0.2930  0.8424
  244TRP     CG 3884   5.709   5.246   4.548 -0.3118 -0.2662  0.3010
  244TRP    CD1 3885   5.620   5.228   4.643  1.0927 -0.4750  0.5667
  244TRP    CD2 3886   5.700   5.393   4.519 -0.3519  0.8223 -0.1653
  244TRP    NE1 3887   5.544   5.346   4.660 -0.0668  0.3990  0.5144
  244TRP    CE2 3888   5.594   5.450   4.591 -1.5122  0.0487 -1.0361
  244TRP    CE3 3889   5.769   5.478   4.430  0.7027 -0.0596 -1.2224
  244TRP    CZ2 3890   5.553   5.582   4.586  0.1554  0.0209  0.3129
  244TRP    CZ3 3891   5.742   5.615   4.431  0.7054  0.2704 -0.3117
  244TRP    CH2 3892   5.634   5.666   4.506 -0.3815 -0.1667  0.7191
  244TRP      H 3893   5.885   4.931   4.334 -0.3570 -0.8101  0.1219
  244TRP     HA 3894   5.622   5.043   4.398 -0.0962  1.3149  0.3040
  244TRP    HB2 3895   5.789   5.048   4.558 -0.3093 -1.0766  0.0501
  244TRP    HB3 3896   5.884   5.167   4.448 -0.1591  1.0014  0.4086
  244TRP    HD1 3897   5.601   5.132   4.690 -0.8415 -0.1866  0.5195
  244TRP    HE1 3898   5.454   5.342   4.705 -0.8486  0.5884 -0.9274
  244TRP    HE3 3899   5.847   5.437   4.368  0.2063 -0.1966 -1.7750
  244TRP    HZ2 3900   5.463   5.616   4.636  0.0500  0.2860 -0.0436
  244TRP    HZ3 3901   5.811   5.677   4.377  0.5090  0.7570 -0.0118
  244TRP    HH2 3902   5.605   5.770   4.496 -0.2679 -0.1413  0.6589
  245ALA      N 3903   5.752   5.180   4.141  0.4489 -0.0836  0.1073
  245ALA     CA 3904   5.715   5.271   4.032  0.7994  0.3318 -0.0700
  245ALA      C 3905   5.607   5.217   3.936 -0.8171  1.0313  0.7350
  245ALA      O 3906   5.514   5.292   3.900  0.0333 -0.0988  0.6494
  245ALA     CB 3907   5.838   5.320   3.967 -0.7392  0.3643  1.4251
  245ALA      H 3908   5.849   5.154   4.142  0.6894  0.7197 -0.4650
  245ALA     HA 3909   5.667   5.361   4.072  0.8180  0.2217  0.2049
  245ALA    HB1 3910   5.874   5.237   3.906 -1.0265  0.6669  0.8244
  245ALA    HB2 3911   5.813   5.406   3.905 -1.2647 -0.8756 -0.2438
  245ALA    HB3 3912   5.918   5.345   4.036 -0.0729 -0.1225  0.8547
  246LYS      N 3913   5.635   5.090   3.881  0.4423 -0.0414 -0.7688
  246LYS     CA 3914   5.543   5.008   3.804  0.8009  0.5469  0.0704
  246LYS      C 3915   5.406   5.001   3.867  0.0344  0.1975 -0.0145
  246LYS      O 3916   5.305   5.012   3.795  0.3233 -0.2832 -0.2106
  246LYS     CB 3917   5.603   4.866   3.787  0.2175 -0.8438  0.8078
  246LYS     CG 3918   5.717   4.859   3.684  0.5290  0.4978 -0.4653
  246LYS     CD 3919   5.758   4.707   3.665  0.2403 -0.4132 -1.3243
  246LYS     CE 3920   5.861   4.676   3.566 -0.7316  0.0860  0.9584
  246LYS     NZ 3921   5.893   4.534   3.562 -0.3583  0.5343 -0.3507
  246LYS      H 3922   5.710   5.035   3.921 -0.3970 -0.7207 -0.0581
  246LYS     HA 3923   5.530   5.058   3.708  0.8834  0.8170  0.1973
  246LYS    HB2 3924   5.656   4.840   3.879  1.2961  0.6116  0.6692
  246LYS    HB3 3925   5.530   4.790   3.761  0.3834 -0.5637 -0.6172
  246LYS    HG2 3926   5.673   4.899   3.593  0.0638 -0.0628 -0.4932
  246LYS    HG3 3927   5.804   4.917   3.715  0.5841  0.1441  0.0759
  246LYS    HD2 3928   5.789   4.674   3.764 -1.0282  0.1653 -0.6820
  246LYS    HD3 3929   5.667   4.655   3.637 -0.7546  0.8265 -0.5887
  246LYS    HE2 3930   5.835   4.706   3.465  1.7808 -0.7238 -0.0713
  246LYS    HE3 3931   5.952   4.733   3.586 -0.1678 -0.7856  1.0062
  246LYS    HZ1 3932   5.937   4.507   3.648 -0.3726 -0.3046 -0.5953
  246LYS    HZ2 3933   5.807   4.489   3.534 -0.9788  2.1119 -1.3135
  246LYS    HZ3 3934   5.956   4.512   3.486 -0.1609 -0.0434 -0.0307
  247ALA      N 3935   5.400   4.992   4.001 -0.1305  0.6540  0.5350
  247ALA     CA 3936   5.278   4.985   4.075 -0.7232 -0.4548 -0.4170
  247ALA      C 3937   5.190   5.113   4.054  0.7207  0.6146 -0.2147
  247ALA      O 3938   5.070   5.101   4.071 -0.1385 -0.0153 -0.3690
  247ALA     CB 3939   5.302   4.957   4.229  0.6198  0.0090  0.0093
  247ALA      H 3940   5.488   4.982   4.051 -0.3274 -0.2699  0.7370
  247ALA     HA 3941   5.227   4.897   4.035  0.5592 -2.0020  1.0305
  247ALA    HB1 3942   5.337   4.854   4.229  0.9685  0.1201 -0.5326
  247ALA    HB2 3943   5.368   5.027   4.280  0.4286  1.3174 -1.4108
  247ALA    HB3 3944   5.206   4.972   4.278 -0.3211 -0.9183 -1.4183
  248HIS      N 3945   5.240   5.223   4.019 -0.5532 -0.8281  0.3543
  248HIS     CA 3946   5.169   5.352   4.006 -0.3494  0.1242  0.2995
  248HIS      C 3947   5.167   5.419   3.868 -0.7457 -0.1770  0.1169
  248HIS      O 3948   5.128   5.532   3.851 -0.4972  0.1752  0.5040
  248HIS     CB 3949   5.220   5.443   4.109 -0.5793 -0.8127 -1.9101
  248HIS     CG 3950   5.199   5.391   4.259  0.3889 -0.2375  0.8701
  248HIS    ND1 3951   5.300   5.349   4.338 -0.7761 -0.0377 -0.3790
  248HIS    CD2 3952   5.081   5.367   4.324  0.0672 -0.3836  0.2158
  248HIS    CE1 3953   5.250   5.308   4.455  0.1618 -0.9711  0.1424
  248HIS    NE2 3954   5.116   5.305   4.442  0.2271  0.4714 -1.1359
  248HIS      H 3955   5.340   5.230   4.009 -0.6811  0.4518 -0.6619
  248HIS     HA 3956   5.067   5.321   4.030  0.3256 -1.1423  1.9432
  248HIS    HB2 3957   5.325   5.466   4.090 -0.1969  0.5172  0.8679
  248HIS    HB3 3958   5.150   5.525   4.094 -1.2883 -0.7344  0.8245
  248HIS    HD1 3959   5.398   5.355   4.316 -0.4881 -0.2206  0.7381
  248HIS    HD2 3960   4.982   5.390   4.287  0.3717 -0.1734 -0.4964
  248HIS    HE1 3961   5.306   5.261   4.534 -0.4418 -0.0990  1.1415
  249GLU      N 3962   5.206   5.349   3.760  0.0837  0.4153 -0.3341
  249GLU     CA 3963   5.176   5.393   3.627  0.5458  0.4043  0.3790
  249GLU      C 3964   5.034   5.355   3.585  0.7889 -0.4240  0.5301
  249GLU      O 3965   4.989   5.242   3.607  0.5868 -0.6241 -0.3906
  249GLU     CB 3966   5.282   5.320   3.534 -0.3010 -0.2362  1.2710
  249GLU     CG 3967   5.236   5.309   3.390  0.1409  0.0782  0.0130
  249GLU     CD 3968   5.345   5.231   3.312  0.2956 -0.0528 -0.5509
  249GLU    OE1 3969   5.316   5.124   3.264 -0.2469  0.2522  0.2794
  249GLU    OE2 3970   5.464   5.280   3.314  0.1558  0.5828  0.0130
  249GLU      H 3971   5.240   5.256   3.779 -0.5647  0.2717  0.1957
  249GLU     HA 3972   5.184   5.501   3.616  0.2241  0.2946 -1.8934
  249GLU    HB2 3973   5.366   5.389   3.540 -0.9610  0.8011 -0.2859
  249GLU    HB3 3974   5.308   5.221   3.573  0.2916 -1.0796 -0.9826
  249GLU    HG2 3975   5.144   5.251   3.383  0.9082 -1.1628 -0.3316
  249GLU    HG3 3976   5.230   5.407   3.344  1.3097  0.2611  0.1887
  250LEU      N 3977   4.974   5.446   3.500  0.0480 -0.7285  0.2863
  250LEU     CA 3978   4.848   5.426   3.427  0.5838  0.0524  0.0990
  250LEU      C 3979   4.869   5.439   3.273  0.1508 -0.3334 -0.0079
  250LEU      O 3980   4.977   5.483   3.227  0.1101 -0.2445  0.0644
  250LEU     CB 3981   4.749   5.532   3.486  0.8023  0.4340 -0.3088
  250LEU     CG 3982   4.692   5.494   3.629 -0.0786  0.1990  0.0547
  250LEU    CD1 3983   4.590   5.594   3.667  0.0157 -0.1327  0.4470
  250LEU    CD2 3984   4.624   5.356   3.630 -1.0507 -1.3455 -0.1648
  250LEU      H 3985   5.027   5.530   3.480 -0.4518 -0.4858 -0.0737
  250LEU     HA 3986   4.806   5.326   3.436 -0.9621  0.3724 -2.0466
  250LEU    HB2 3987   4.791   5.631   3.500 -0.0531  0.6107  1.4124
  250LEU    HB3 3988   4.665   5.543   3.417  0.0906 -0.0766  0.4429
  250LEU     HG 3989   4.772   5.501   3.702  0.2459  0.0733 -0.2854
  250LEU   HD11 3990   4.612   5.698   3.644 -0.5251 -0.0487  0.2638
  250LEU   HD12 3991   4.492   5.580   3.621  0.2946 -1.8596  0.2382
  250LEU   HD13 3992   4.583   5.597   3.776  0.2386  0.8026  0.4494
  250LEU   HD21 3993   4.571   5.338   3.723  0.0625 -0.1632  0.7754
  250LEU   HD22 3994   4.558   5.356   3.543 -0.7540  1.4523 -0.5845
  250LEU   HD23 3995   4.702   5.281   3.618  0.6749  0.3175 -0.2623
  251PRO      N 3996   4.769   5.405   3.190  0.4629 -0.3713 -0.3384
  251PRO     CA 3997   4.786   5.413   3.044 -0.7191 -0.1194 -1.4402
  251PRO      C 3998   4.783   5.559   3.001  0.9796  0.6283  0.4260
  251PRO      O 3999   4.741   5.653   3.072  0.4768  0.0008  1.1351
  251PRO     CB 4000   4.681   5.335   2.985  0.7947  1.3977 -0.5022
  251PRO     CG 4001   4.608   5.255   3.096  0.1259  0.5505 -0.2393
  251PRO     CD 4002   4.651   5.326   3.226 -0.2730 -0.1939 -0.5807
  251PRO     HA 4003   4.885   5.372   3.020 -0.1793  0.1287  0.1240
  251PRO    HB2 4004   4.605   5.400   2.940 -0.0306  0.4266 -0.5667
  251PRO    HB3 4005   4.712   5.274   2.900 -0.8410 -0.2277 -0.0742
  251PRO    HG2 4006   4.501   5.273   3.085 -0.0331  0.2512  0.6434
  251PRO    HG3 4007   4.625   5.147   3.089 -0.2297  0.4196  0.6407
  251PRO    HD2 4008   4.574   5.394   3.265 -0.2291 -0.8544  0.7620
  251PRO    HD3 4009   4.672   5.251   3.301  0.6005 -0.0823 -0.6957
  252GLU      N 4010   4.832   5.576   2.884  0.6516  0.1687 -0.1317
  252GLU     CA 4011   4.794   5.700   2.810 -0.8937  0.3169 -0.5931
  252GLU      C 4012   4.657   5.700   2.752  0.3229  0.0536  0.0529
  252GLU      O 4013   4.617   5.610   2.681  0.4201 -0.1416 -0.0556
  252GLU     CB 4014   4.907   5.715   2.706 -0.0690 -0.3587  1.3333
  252GLU     CG 4015   5.042   5.746   2.767  0.2988 -0.3097  0.0807
  252GLU     CD 4016   5.132   5.628   2.782 -0.5769  0.4027  0.5102
  252GLU    OE1 4017   5.208   5.616   2.885  0.0719 -0.1897  0.2782
  252GLU    OE2 4018   5.136   5.540   2.693 -0.0966 -0.7519  0.2182
  252GLU      H 4019   4.862   5.495   2.833 -0.6477 -0.1143 -0.4923
  252GLU     HA 4020   4.803   5.785   2.878  0.3004 -0.2358  0.0011
  252GLU    HB2 4021   4.905   5.639   2.628 -0.2204  1.0587 -0.1524
  252GLU    HB3 4022   4.888   5.805   2.647  0.0763 -0.5849  0.9323
  252GLU    HG2 4023   5.097   5.825   2.716 -1.1889  0.6432 -0.1617
  252GLU    HG3 4024   5.026   5.775   2.871 -0.9760 -0.2944 -0.0820
  253SER      N 4025   4.570   5.803   2.786 -0.3930  0.1061 -0.1317
  253SER     CA 4026   4.437   5.823   2.730  0.1016 -0.5115  0.2094
  253SER      C 4027   4.440   5.822   2.573  0.3126 -0.0060 -0.3996
  253SER      O 4028   4.541   5.848   2.506  0.0692  0.7417  0.1672
  253SER     CB 4029   4.381   5.964   2.777 -0.2385  1.0836 -0.8658
  253SER     OG 4030   4.393   5.968   2.920  0.5609  0.1521 -0.0143
  253SER      H 4031   4.613   5.880   2.835 -1.3367  0.3156  0.4245
  253SER     HA 4032   4.370   5.743   2.760  0.2611 -0.3678  0.9907
  253SER    HB2 4033   4.439   6.048   2.738 -0.2427  1.5770  0.1395
  253SER    HB3 4034   4.278   5.972   2.743 -0.4959 -0.0384 -0.4361
  253SER     HG 4035   4.466   5.917   2.954  0.6596 -0.0774 -0.5510
  254MET      N 4036   4.334   5.781   2.507  0.2389 -0.5974  0.0477
  254MET     CA 4037   4.327   5.739   2.369 -0.4250 -0.5778  0.1514
  254MET      C 4038   4.190   5.777   2.309  0.1800 -0.4921  0.5368
  254MET      O 4039   4.090   5.768   2.383  0.1507  0.1905  0.3533
  254MET     CB 4040   4.356   5.591   2.350  0.2851  0.5280 -0.3516
  254MET     CG 4041   4.250   5.502   2.430 -0.7107 -0.1971  0.3521
  254MET     SD 4042   4.273   5.317   2.425  0.2150 -0.1845  0.2236
  254MET     CE 4043   4.220   5.264   2.258  0.1857 -0.0190 -0.5154
  254MET      H 4044   4.249   5.769   2.561 -0.0581 -0.2566 -0.3275
  254MET     HA 4045   4.399   5.802   2.318  0.0715  0.0246  1.5062
  254MET    HB2 4046   4.352   5.563   2.244 -0.8289  0.0770 -0.2227
  254MET    HB3 4047   4.457   5.567   2.383  0.4462  0.7082 -0.6992
  254MET    HG2 4048   4.251   5.524   2.537 -2.0710 -0.9124  0.5495
  254MET    HG3 4049   4.148   5.528   2.401 -0.0293  1.3592 -1.0371
  254MET    HE1 4050   4.257   5.318   2.171 -0.9196  1.0011 -0.4038
  254MET    HE2 4051   4.234   5.157   2.243 -0.1551 -0.3163  0.9901
  254MET    HE3 4052   4.113   5.281   2.257  0.0155 -0.7409  0.7101
  255CYS      N 4053   4.187   5.821   2.182 -0.5170  0.2056 -0.4027
  255CYS     CA 4054   4.066   5.872   2.117  0.2556  0.0460  0.4271
  255CYS      C 4055   4.023   5.773   2.009 -0.3937 -0.1451  0.4155
  255CYS      O 4056   4.091   5.757   1.901  0.2039  0.0998 -0.5796
  255CYS     CB 4057   4.070   6.020   2.078 -0.8649  0.2362 -0.3743
  255CYS     SG 4058   3.906   6.065   2.003  0.7170  0.2923 -0.2561
  255CYS      H 4059   4.275   5.810   2.134  0.5599 -0.6086  1.5040
  255CYS     HA 4060   3.980   5.857   2.182  0.5322 -0.9767  0.5955
  255CYS    HB2 4061   4.079   6.090   2.162 -0.5088 -0.5559  0.2792
  255CYS    HB3 4062   4.150   6.043   2.008 -0.5879  0.2778 -0.0470
  255CYS     HG 4063   3.835   6.125   2.099  0.6319  1.2409 -0.8761
  256LEU      N 4064   3.910   5.703   2.027 -0.5853 -0.0850  0.0221
  256LEU     CA 4065   3.877   5.586   1.948  0.1750  0.5619 -0.4149
  256LEU      C 4066   3.768   5.615   1.836 -0.8772 -0.2547 -0.7375
  256LEU      O 4067   3.648   5.626   1.857  0.3371  0.0961 -0.3179
  256LEU     CB 4068   3.839   5.477   2.053  0.4623 -0.3320  0.2419
  256LEU     CG 4069   3.795   5.338   2.002 -0.6501 -1.3247  0.2285
  256LEU    CD1 4070   3.913   5.266   1.942 -0.5809  0.9695  0.1903
  256LEU    CD2 4071   3.742   5.267   2.125  0.0946  0.4074 -1.1527
  256LEU      H 4072   3.859   5.734   2.108  0.0549  1.4326 -0.0849
  256LEU     HA 4073   3.961   5.541   1.894 -0.7363 -0.7929 -0.8095
  256LEU    HB2 4074   3.918   5.459   2.126  0.3462 -0.0038  0.4556
  256LEU    HB3 4075   3.751   5.526   2.094  0.0898  0.7303 -1.6430
  256LEU     HG 4076   3.728   5.343   1.917  0.2218 -0.7839 -0.4662
  256LEU   HD11 4077   3.987   5.252   2.021 -1.3250 -0.8454  0.6689
  256LEU   HD12 4078   3.878   5.167   1.913  0.5170  0.6889 -0.2756
  256LEU   HD13 4079   3.950   5.315   1.852 -0.2556 -0.4919 -0.5333
  256LEU   HD21 4080   3.815   5.247   2.204 -1.5251  0.4401  0.4880
  256LEU   HD22 4081   3.669   5.335   2.170 -0.0513  0.0629 -0.8576
  256LEU   HD23 4082   3.698   5.169   2.105 -0.1570  0.1910  0.2455
  257LYS      N 4083   3.829   5.629   1.716  0.2501 -0.1089 -0.0650
  257LYS     CA 4084   3.746   5.669   1.604 -0.9179 -0.1231 -0.0308
  257LYS      C 4085   3.678   5.547   1.537  0.6155  0.5758  0.0494
  257LYS      O 4086   3.738   5.447   1.504 -0.2109  0.3246  0.0014
  257LYS     CB 4087   3.820   5.747   1.495  0.9543 -0.3114 -0.5630
  257LYS     CG 4088   3.733   5.818   1.388 -0.4288  0.4092 -0.7134
  257LYS     CD 4089   3.736   5.744   1.255 -0.0392 -0.5697 -0.0422
  257LYS     CE 4090   3.862   5.766   1.172  0.8043 -0.6067  0.4358
  257LYS     NZ 4091   3.846   5.695   1.038  0.7757  0.1745 -1.2348
  257LYS      H 4092   3.930   5.632   1.710  0.2137  0.9168 -0.5892
  257LYS     HA 4093   3.679   5.751   1.630 -0.4421  0.3918 -0.3752
  257LYS    HB2 4094   3.877   5.827   1.543 -0.3928  0.8275 -0.7229
  257LYS    HB3 4095   3.891   5.685   1.440 -0.0492 -0.0467 -2.3357
  257LYS    HG2 4096   3.627   5.812   1.413 -0.3584 -0.3552 -0.5401
  257LYS    HG3 4097   3.762   5.922   1.379  0.5028  0.2340 -0.1258
  257LYS    HD2 4098   3.735   5.635   1.266 -0.1229 -0.5817 -0.1685
  257LYS    HD3 4099   3.647   5.765   1.197 -0.2552 -0.9779  0.1347
  257LYS    HE2 4100   3.882   5.873   1.166 -0.4232 -0.3816 -0.3493
  257LYS    HE3 4101   3.943   5.725   1.233 -0.0911 -0.7012  1.6427
  257LYS    HZ1 4102   3.823   5.600   1.063  0.6344  0.2308 -1.1439
  257LYS    HZ2 4103   3.766   5.738   0.992 -0.2607  0.1255  0.3464
  257LYS    HZ3 4104   3.934   5.693   0.989  0.6268 -0.1213 -1.4947
  258PHE      N 4105   3.550   5.563   1.516  1.3464  0.2205  0.7243
  258PHE     CA 4106   3.457   5.469   1.446 -1.0642 -0.9870 -0.6669
  258PHE      C 4107   3.443   5.512   1.299 -0.2824 -0.2705  0.0003
  258PHE      O 4108   3.439   5.632   1.268  0.2181 -0.2116 -0.4498
  258PHE     CB 4109   3.330   5.453   1.527 -0.0120 -0.5694  0.0632
  258PHE     CG 4110   3.345   5.377   1.660 -0.5178 -0.4915  0.0287
  258PHE    CD1 4111   3.406   5.437   1.772  0.2651 -0.1685 -0.1389
  258PHE    CD2 4112   3.295   5.250   1.677 -0.3455 -1.0172 -0.1288
  258PHE    CE1 4113   3.422   5.363   1.898  0.3088 -0.9047  0.1935
  258PHE    CE2 4114   3.299   5.185   1.800 -0.4192 -0.3000 -0.1223
  258PHE     CZ 4115   3.365   5.237   1.910 -0.5186  0.7887 -0.1908
  258PHE      H 4116   3.506   5.653   1.521 -0.1323 -0.1561 -1.8199
  258PHE     HA 4117   3.502   5.370   1.443  0.4578 -0.4064  0.4089
  258PHE    HB2 4118   3.273   5.545   1.543 -1.0080 -0.8022 -1.6172
  258PHE    HB3 4119   3.267   5.386   1.468 -0.4089 -0.9721  0.9119
  258PHE    HD1 4120   3.440   5.539   1.767  0.2450 -0.0940  0.8595
  258PHE    HD2 4121   3.250   5.204   1.590 -1.0103 -0.5837 -0.0258
  258PHE    HE1 4122   3.481   5.408   1.976  0.3563 -0.7475  0.0698
  258PHE    HE2 4123   3.250   5.091   1.820 -0.8513  0.1707  1.2655
  258PHE     HZ 4124   3.363   5.181   2.002  0.2890 -0.1617 -0.7283
  259ASP      N 4125   3.418   5.418   1.209 -0.1626 -0.2049 -0.3351
  259ASP     CA 4126   3.411   5.445   1.061  1.2262 -1.0337  0.2081
  259ASP      C 4127   3.286   5.531   1.016 -0.3787 -0.2236 -0.6840
  259ASP      O 4128   3.282   5.584   0.907  0.0992 -0.4633  0.3396
  259ASP     CB 4129   3.420   5.312   0.993 -0.1843  0.7801  0.4834
  259ASP     CG 4130   3.495   5.313   0.856  0.6941 -0.7438 -0.9241
  259ASP    OD1 4131   3.533   5.423   0.816  0.3252 -0.0974  0.1015
  259ASP    OD2 4132   3.498   5.197   0.789  0.0469  0.2376 -0.6950
  259ASP      H 4133   3.386   5.332   1.250 -0.3228  0.4773  1.1008
  259ASP     HA 4134   3.490   5.516   1.036 -0.3814  0.9283  0.1660
  259ASP    HB2 4135   3.472   5.237   1.052 -1.5785 -0.7095 -0.0390
  259ASP    HB3 4136   3.322   5.269   0.973 -0.2298  0.3382  1.5523
  259ASP    HD2 4137   3.552   5.199   0.709  0.1416  0.7615 -0.6228
  260CYS      N 4138   3.195   5.555   1.108 -0.9595  1.1884  0.8013
  260CYS     CA 4139   3.082   5.639   1.094 -0.4214 -0.2618  0.7618
  260CYS      C 4140   3.116   5.791   1.113 -0.8095  1.1915 -0.0459
  260CYS      O 4141   3.034   5.879   1.104  0.1956  0.0074 -0.2466
  260CYS     CB 4142   2.984   5.600   1.198  0.4050 -0.1186 -0.1363
  260CYS     SG 4143   3.043   5.605   1.365 -0.1223 -0.1570 -0.5943
  260CYS      H 4144   3.198   5.493   1.188  0.3188  0.2814  0.1272
  260CYS     HA 4145   3.025   5.626   1.002  0.2694 -0.9658  0.4081
  260CYS    HB2 4146   2.915   5.685   1.188  0.6475 -0.0129 -1.0894
  260CYS    HB3 4147   2.943   5.505   1.164  0.3309  0.0648 -0.5741
  260CYS     HG 4148   3.072   5.475   1.372 -0.3926 -0.1810  0.3336
  261GLY      N 4149   3.242   5.825   1.147 -0.1077 -0.3366  0.2967
  261GLY     CA 4150   3.291   5.956   1.171  0.5010  0.0543  0.2037
  261GLY      C 4151   3.303   5.998   1.314  0.4418  0.1645 -0.0786
  261GLY      O 4152   3.370   6.089   1.355 -0.3672  0.2675  0.9885
  261GLY      H 4153   3.316   5.756   1.138  0.5141  0.4182 -0.8070
  261GLY    HA2 4154   3.387   5.972   1.123  0.6053  0.5570  0.5547
  261GLY    HA3 4155   3.219   6.020   1.121 -0.0953 -1.0261 -0.3932
  262VAL      N 4156   3.238   5.923   1.411 -0.5075  0.3764  0.3816
  262VAL     CA 4157   3.232   5.953   1.557  0.2934  0.2201  0.2387
  262VAL      C 4158   3.358   5.913   1.637  0.1186  0.2433  0.1205
  262VAL      O 4159   3.398   5.797   1.614 -0.0094 -0.4864 -0.0218
  262VAL     CB 4160   3.109   5.883   1.625 -1.0134  0.3489 -0.0137
  262VAL    CG1 4161   3.104   5.903   1.772 -0.3270  1.0206 -1.5019
  262VAL    CG2 4162   2.974   5.928   1.568 -0.9131  0.5427  0.0091
  262VAL      H 4163   3.190   5.837   1.386  0.0438 -0.1321  1.0034
  262VAL     HA 4164   3.221   6.061   1.560  0.8103  0.3136 -0.4744
  262VAL     HB 4165   3.117   5.776   1.606  0.0023  0.2912  0.5720
  262VAL   HG11 4166   3.012   5.859   1.810  0.7281 -0.0378  0.1240
  262VAL   HG12 4167   3.182   5.854   1.832 -2.8850 -0.7710  0.8634
  262VAL   HG13 4168   3.087   6.006   1.803 -0.5100  0.7091 -0.4929
  262VAL   HG21 4169   2.986   5.917   1.460 -0.6524  0.2543  0.0654
  262VAL   HG22 4170   2.887   5.876   1.608 -0.7041  0.6000  0.5566
  262VAL   HG23 4171   2.964   6.035   1.583  0.4393  0.7514 -0.3433
  263GLN      N 4172   3.411   6.002   1.724 -0.0629 -0.6984  0.1515
  263GLN     CA 4173   3.529   5.969   1.807  0.1263  0.6330 -0.0810
  263GLN      C 4174   3.501   5.958   1.962  0.2353  0.4380 -0.1958
  263GLN      O 4175   3.449   6.057   2.013 -0.1985  0.2988  0.0418
  263GLN     CB 4176   3.648   6.062   1.770 -0.0207  0.2867 -0.1845
  263GLN     CG 4177   3.687   6.052   1.617 -0.2279  0.4835 -0.4212
  263GLN     CD 4178   3.705   6.178   1.538  0.0621 -0.0041 -0.4569
  263GLN    OE1 4179   3.815   6.236   1.537  0.4123 -0.4432  0.0496
  263GLN    NE2 4180   3.600   6.220   1.471  0.2515  0.3393  0.7617
  263GLN      H 4181   3.373   6.093   1.748  1.2158 -0.1039  0.1216
  263GLN     HA 4182   3.562   5.868   1.784 -0.5661 -0.0150  1.4878
  263GLN    HB2 4183   3.606   6.163   1.778 -0.3901  0.1724 -0.5571
  263GLN    HB3 4184   3.734   6.044   1.834 -0.0842  1.6009  0.3416
  263GLN    HG2 4185   3.783   6.002   1.602 -0.4168  0.2031 -0.7275
  263GLN    HG3 4186   3.627   5.980   1.561  0.7112 -0.2722 -0.5222
  263GLN   HE21 4187   3.616   6.304   1.417 -0.2745  0.1989  0.3723
  263GLN   HE22 4188   3.514   6.169   1.481  0.5318 -0.3968 -0.2660
  264ILE      N 4189   3.543   5.851   2.033  0.0567 -0.0457 -0.1685
  264ILE     CA 4190   3.522   5.843   2.180 -0.9834 -0.0686 -0.5367
  264ILE      C 4191   3.660   5.851   2.264  0.3732  0.3670  0.1395
  264ILE      O 4192   3.757   5.775   2.240  0.7684 -0.0099 -0.8032
  264ILE     CB 4193   3.455   5.712   2.217 -0.3711 -0.2137 -0.0885
  264ILE    CG1 4194   3.335   5.660   2.126 -0.4124  0.3190  1.0960
  264ILE    CG2 4195   3.411   5.720   2.364 -0.0717 -0.9654 -0.1488
  264ILE    CD1 4196   3.216   5.754   2.112  1.5044 -1.0109  0.9082
  264ILE      H 4197   3.593   5.773   1.994  0.3163 -0.0922  0.2533
  264ILE     HA 4198   3.465   5.926   2.222 -0.9350 -0.5261  0.4955
  264ILE     HB 4199   3.530   5.635   2.232 -0.2438 -0.1543 -0.3968
  264ILE   HG12 4200   3.379   5.639   2.029 -1.1160 -0.4381  0.9189
  264ILE   HG13 4201   3.302   5.567   2.171 -1.6134 -0.0974 -0.4740
  264ILE   HG21 4202   3.329   5.791   2.376  0.4800 -0.3319 -0.0183
  264ILE   HG22 4203   3.383   5.622   2.402 -0.6872 -0.3727  1.0300
  264ILE   HG23 4204   3.486   5.765   2.428 -0.5814 -0.1833 -0.0677
  264ILE   HD11 4205   3.139   5.717   2.045  0.4964  1.2837  0.6021
  264ILE   HD12 4206   3.173   5.763   2.212  1.3918 -0.9979  0.8586
  264ILE   HD13 4207   3.248   5.856   2.090  0.5208 -0.7035  0.7838
  265GLN      N 4208   3.655   5.946   2.355  0.2155  0.0069 -0.4398
  265GLN     CA 4209   3.764   5.962   2.450 -0.2406 -0.4188  0.8318
  265GLN      C 4210   3.747   5.857   2.554  0.8524 -0.4641 -0.1832
  265GLN      O 4211   3.650   5.854   2.635 -0.6986  0.7124  0.4112
  265GLN     CB 4212   3.766   6.105   2.507 -0.6089 -0.6838  0.3746
  265GLN     CG 4213   3.895   6.131   2.586  0.3732  0.4491 -0.0862
  265GLN     CD 4214   4.020   6.135   2.498 -0.2024  0.2264  0.1649
  265GLN    OE1 4215   4.032   6.217   2.408  0.3005  0.1030 -0.6700
  265GLN    NE2 4216   4.112   6.045   2.500 -0.7841  0.4439 -0.7335
  265GLN      H 4217   3.572   5.998   2.380  0.8164  0.9931 -0.3438
  265GLN     HA 4218   3.859   5.948   2.399 -0.1557  0.9657  0.5404
  265GLN    HB2 4219   3.767   6.185   2.432  0.2213 -1.4069 -0.4293
  265GLN    HB3 4220   3.680   6.115   2.573 -0.2838 -0.0901  0.7244
  265GLN    HG2 4221   3.894   6.230   2.633  0.7056  0.1303  0.6373
  265GLN    HG3 4222   3.898   6.049   2.659  0.1823  0.0823 -0.4823
  265GLN   HE21 4223   4.186   6.045   2.430  1.3562 -0.5118  1.2451
  265GLN   HE22 4224   4.099   5.968   2.564  0.7367 -0.2427 -1.1526
  266LEU      N 4225   3.856   5.775   2.563  0.2891 -0.3588 -0.0842
  266LEU     CA 4226   3.884   5.688   2.673  0.0153 -0.0157 -0.6766
  266LEU      C 4227   3.987   5.768   2.764 -0.3028  0.4599 -0.0176
  266LEU      O 4228   4.077   5.833   2.704  0.1841  0.4299  0.4295
  266LEU     CB 4229   3.934   5.558   2.625 -0.7085  0.3515  0.8025
  266LEU     CG 4230   3.833   5.443   2.580 -0.8771  0.2497 -0.9418
  266LEU    CD1 4231   3.741   5.495   2.473  0.1008  0.7559 -0.2148
  266LEU    CD2 4232   3.909   5.312   2.532 -0.0299  0.2246 -0.9631
  266LEU      H 4233   3.927   5.788   2.492 -0.8196  1.2033 -1.0426
  266LEU     HA 4234   3.787   5.675   2.723 -0.1665  1.0345 -0.7124
  266LEU    HB2 4235   3.988   5.581   2.534 -1.1246  0.7431  0.6431
  266LEU    HB3 4236   4.014   5.523   2.690  0.0169  0.6311  0.0899
  266LEU     HG 4237   3.776   5.407   2.666  0.7690 -0.4223 -0.0333
  266LEU   HD11 4238   3.788   5.544   2.387  0.1904  0.2433 -0.4634
  266LEU   HD12 4239   3.684   5.408   2.439  1.2958  0.0502 -0.5465
  266LEU   HD13 4240   3.678   5.574   2.514 -0.4292  0.3629 -0.2564
  266LEU   HD21 4241   3.956   5.266   2.619  0.9070  1.0811 -0.9906
  266LEU   HD22 4242   3.845   5.239   2.481 -0.0982  0.0155 -0.5866
  266LEU   HD23 4243   3.987   5.348   2.464  1.2097 -0.0967  0.2014
  267GLY      N 4244   3.987   5.744   2.894  0.5056 -0.0016 -0.5673
  267GLY     CA 4245   4.071   5.804   2.996 -0.2586 -0.5743  0.8544
  267GLY      C 4246   4.067   5.729   3.124 -0.1395 -0.0807  0.1102
  267GLY      O 4247   3.983   5.641   3.153  0.0240 -0.3984  0.7007
  267GLY      H 4248   3.920   5.683   2.939  0.3964  0.0314 -0.6843
  267GLY    HA2 4249   4.172   5.815   2.957 -0.1745 -0.3843  1.1216
  267GLY    HA3 4250   4.027   5.903   3.008 -0.2644 -0.2304 -1.1961
  268PHE      N 4251   4.170   5.753   3.201  0.1547  0.0744 -0.0332
  268PHE     CA 4252   4.219   5.655   3.305  0.8407 -0.0496 -1.3130
  268PHE      C 4253   4.276   5.730   3.429 -0.4915  0.8128 -0.1912
  268PHE      O 4254   4.373   5.806   3.425  0.1509  0.0976  0.0021
  268PHE     CB 4255   4.324   5.560   3.251 -0.7701 -1.1524 -1.2981
  268PHE     CG 4256   4.304   5.514   3.111  0.4165 -0.4936  0.6562
  268PHE    CD1 4257   4.206   5.409   3.083 -0.6580 -0.7069 -0.7224
  268PHE    CD2 4258   4.386   5.559   3.007 -0.4537 -0.3068  0.7912
  268PHE    CE1 4259   4.192   5.362   2.950  0.5952  0.6041 -0.6197
  268PHE    CE2 4260   4.373   5.500   2.876  0.1882 -0.8890 -0.9123
  268PHE     CZ 4261   4.269   5.404   2.848 -0.0793 -0.6674  0.1963
  268PHE      H 4262   4.233   5.829   3.177  0.2877  0.1293  0.4579
  268PHE     HA 4263   4.132   5.598   3.339  1.3590  0.0257  0.2779
  268PHE    HB2 4264   4.423   5.606   3.259 -0.9809 -0.7666 -0.8132
  268PHE    HB3 4265   4.327   5.472   3.315 -0.7323  0.2673  0.8641
  268PHE    HD1 4266   4.138   5.373   3.158  0.3412 -0.2935  0.4555
  268PHE    HD2 4267   4.468   5.626   3.028 -0.4479 -0.3819  1.0110
  268PHE    HE1 4268   4.118   5.285   2.934  0.3951  0.8557 -0.9400
  268PHE    HE2 4269   4.436   5.538   2.797 -0.4009  0.3054 -0.8449
  268PHE     HZ 4270   4.264   5.368   2.746  1.2913 -0.1674 -0.0994
  269ALA      N 4271   4.227   5.691   3.546  0.4720  0.0242 -0.5301
  269ALA     CA 4272   4.260   5.753   3.679 -0.0288  0.1190  0.3994
  269ALA      C 4273   4.264   5.651   3.790  0.5218 -0.2397  0.0368
  269ALA      O 4274   4.215   5.541   3.772  0.5340  0.1268 -0.2607
  269ALA     CB 4275   4.163   5.872   3.707 -1.0479 -0.1447  1.0298
  269ALA      H 4276   4.166   5.610   3.549 -0.0777  0.4461  0.3451
  269ALA     HA 4277   4.360   5.797   3.678  0.7218 -1.4608  0.2130
  269ALA    HB1 4278   4.057   5.845   3.700 -0.8100 -1.0290  0.5192
  269ALA    HB2 4279   4.198   5.911   3.802 -0.3701 -0.3708  0.8824
  269ALA    HB3 4280   4.180   5.943   3.627 -0.9777 -1.2673 -0.0181
  270ALA      N 4281   4.310   5.680   3.914  0.4672 -0.6553  0.9366
  270ALA     CA 4282   4.304   5.592   4.019 -0.5734  0.3810  0.7065
  270ALA      C 4283   4.302   5.651   4.154 -0.3745  0.4351 -0.0873
  270ALA      O 4284   4.347   5.761   4.176 -0.1086 -0.3865 -0.9316
  270ALA     CB 4285   4.427   5.506   3.993  0.6999  0.1542  1.1411
  270ALA      H 4286   4.356   5.768   3.936  0.1472 -0.1172 -0.3308
  270ALA     HA 4287   4.214   5.529   4.017 -0.2347 -0.1630  1.6510
  270ALA    HB1 4288   4.428   5.441   3.905  0.1945  1.0458  0.4494
  270ALA    HB2 4289   4.517   5.567   3.986  0.3569  0.5554 -0.4359
  270ALA    HB3 4290   4.430   5.432   4.073  0.3143 -0.5021  0.5729
  271GLU      N 4291   4.259   5.563   4.253 -0.1065 -0.5334  0.0644
  271GLU     CA 4292   4.231   5.599   4.394 -0.0789 -0.4413  0.9620
  271GLU      C 4293   4.320   5.527   4.498 -0.0797 -0.0149  0.2685
  271GLU      O 4294   4.362   5.586   4.593  0.2625  0.0248  0.1039
  271GLU     CB 4295   4.085   5.559   4.423 -0.7541  0.6602  1.2837
  271GLU     CG 4296   4.024   5.614   4.546  0.1287  0.9286 -0.5364
  271GLU     CD 4297   3.874   5.580   4.545 -1.3305 -0.0748  0.1545
  271GLU    OE1 4298   3.852   5.470   4.586  0.3118  0.7495  0.6509
  271GLU    OE2 4299   3.784   5.655   4.511  0.0832  0.4770  0.1716
  271GLU      H 4300   4.228   5.470   4.228 -0.2565 -0.2214 -0.9658
  271GLU     HA 4301   4.252   5.706   4.402 -0.0227 -0.2153 -1.0647
  271GLU    HB2 4302   4.022   5.586   4.339 -0.4955 -2.1622 -0.0520
  271GLU    HB3 4303   4.093   5.451   4.434  0.0550  0.5449  0.0013
  271GLU    HG2 4304   4.065   5.570   4.637 -0.9002 -0.1467 -0.5533
  271GLU    HG3 4305   4.046   5.720   4.554  0.9634  0.7296  0.0932
  272PHE      N 4306   4.355   5.400   4.478  0.1058  1.0618 -0.4843
  272PHE     CA 4307   4.451   5.318   4.566  0.8535 -0.7755  0.4465
  272PHE      C 4308   4.546   5.244   4.477  0.3074  0.9052 -0.6927
  272PHE      O 4309   4.528   5.244   4.359 -0.3745  0.2313  0.5853
  272PHE     CB 4310   4.380   5.235   4.665 -0.3344 -0.4492  0.0881
  272PHE     CG 4311   4.286   5.318   4.754 -0.4906  0.4488 -0.0427
  272PHE    CD1 4312   4.335   5.387   4.862 -0.1977  0.0657 -1.3402
  272PHE    CD2 4313   4.146   5.307   4.736  0.4380 -0.1196  0.0491
  272PHE    CE1 4314   4.243   5.442   4.956 -0.0787  0.0903 -0.3164
  272PHE    CE2 4315   4.056   5.360   4.833  0.0658 -0.4917  0.6103
  272PHE     CZ 4316   4.109   5.431   4.939 -0.9927 -0.4345 -0.1191
  272PHE      H 4317   4.335   5.366   4.385 -0.2581 -0.7453  0.1861
  272PHE     HA 4318   4.513   5.392   4.616  0.3882 -0.0594 -0.0129
  272PHE    HB2 4319   4.327   5.163   4.603  0.4511 -1.2495  0.3142
  272PHE    HB3 4320   4.452   5.187   4.731 -0.2828 -1.3488 -0.5811
  272PHE    HD1 4321   4.439   5.382   4.893 -0.3862  0.7102 -0.5308
  272PHE    HD2 4322   4.104   5.246   4.658 -0.2958 -0.5037  0.7146
  272PHE    HE1 4323   4.275   5.482   5.051 -0.2364 -0.7541  0.1079
  272PHE    HE2 4324   3.949   5.352   4.819 -0.0112 -0.0940  0.9148
  272PHE     HZ 4325   4.046   5.484   5.009 -0.4195  0.4588 -0.2517
  273SER      N 4326   4.647   5.175   4.526 -0.5657 -0.6375 -0.2263
  273SER     CA 4327   4.743   5.085   4.453  0.0834  0.2733 -0.2094
  273SER      C 4328   4.672   4.963   4.390 -0.2696  0.5878  0.3709
  273SER      O 4329   4.734   4.886   4.319 -0.4567 -0.1287  0.3140
  273SER     CB 4330   4.859   5.043   4.549 -0.1357  0.1295  0.5146
  273SER     OG 4331   4.926   5.159   4.608 -1.0302  0.2203 -0.7273
  273SER      H 4332   4.677   5.185   4.622 -0.1844  0.6951 -0.4465
  273SER     HA 4333   4.789   5.137   4.370 -0.4311  1.1568  0.0355
  273SER    HB2 4334   4.811   4.990   4.632  0.5100  0.2855  1.0090
  273SER    HB3 4335   4.927   4.973   4.499  0.1643 -0.4344  1.6372
  273SER     HG 4336   4.989   5.198   4.547  0.6700 -0.9104  0.1587
  274ASN      N 4337   4.541   4.951   4.408  0.5676 -0.2461  0.0440
  274ASN     CA 4338   4.459   4.850   4.335  0.1824  0.8411  0.2184
  274ASN      C 4339   4.314   4.900   4.297  0.1283 -0.0689 -0.5331
  274ASN      O 4340   4.223   4.811   4.289 -0.3789 -0.2319  0.4577
  274ASN     CB 4341   4.458   4.720   4.410  0.2590  1.1211 -1.1296
  274ASN     CG 4342   4.387   4.718   4.546  0.1121 -1.0319 -0.3572
  274ASN    OD1 4343   4.370   4.825   4.611  0.2651  1.0539 -0.0703
  274ASN    ND2 4344   4.348   4.603   4.588  0.7792 -0.5913  0.5690
  274ASN      H 4345   4.483   5.022   4.451 -1.3906 -0.2803 -2.1711
  274ASN     HA 4346   4.496   4.826   4.236  0.0346 -0.1753  0.3828
  274ASN    HB2 4347   4.426   4.636   4.349  0.3111  0.5318 -0.3727
  274ASN    HB3 4348   4.560   4.694   4.436 -0.1051  0.4740 -0.2293
  274ASN   HD21 4349   4.291   4.600   4.671  0.8871 -1.3994  0.6306
  274ASN   HD22 4350   4.374   4.526   4.528  0.9184  0.4840 -0.8599
  275VAL      N 4351   4.296   5.032   4.285  0.3928 -0.5153  0.1844
  275VAL     CA 4352   4.164   5.084   4.238  0.3194  0.2132 -0.3491
  275VAL      C 4353   4.181   5.190   4.124 -0.0458  0.8776 -0.2468
  275VAL      O 4354   4.269   5.272   4.133  0.2393 -0.6062 -0.3882
  275VAL     CB 4355   4.089   5.146   4.358 -0.1776  0.1312  0.2869
  275VAL    CG1 4356   3.958   5.219   4.334  0.0370 -0.3426 -0.3544
  275VAL    CG2 4357   4.060   5.036   4.461  0.2018 -0.1655 -0.7365
  275VAL      H 4358   4.373   5.094   4.305 -0.0817  0.0035  0.4809
  275VAL     HA 4359   4.110   5.000   4.194 -0.2633  1.1352 -1.4969
  275VAL     HB 4360   4.156   5.215   4.409  0.8328 -0.8678  0.3731
  275VAL   HG11 4361   3.913   5.265   4.422 -0.7416 -0.4085 -0.6917
  275VAL   HG12 4362   3.974   5.303   4.266  1.0552  0.5234  0.8696
  275VAL   HG13 4363   3.889   5.150   4.285 -0.3331  0.1356 -0.5239
  275VAL   HG21 4364   3.994   4.961   4.417  0.9131 -0.2559 -1.7152
  275VAL   HG22 4365   4.150   4.993   4.504  0.2184 -0.5932 -1.1703
  275VAL   HG23 4366   4.010   5.087   4.543  1.5324  0.2894 -0.1632
  276MET      N 4367   4.099   5.185   4.020  0.1782 -0.2751 -0.0589
  276MET     CA 4368   4.110   5.265   3.895 -0.2577 -0.1168  0.2343
  276MET      C 4369   3.966   5.312   3.850  0.2293 -0.1255 -0.1053
  276MET      O 4370   3.866   5.246   3.882 -0.6782 -0.3699  0.4220
  276MET     CB 4371   4.178   5.176   3.790  0.0956 -0.5955 -0.3464
  276MET     CG 4372   4.176   5.231   3.648  0.1382  0.5652 -1.0700
  276MET     SD 4373   4.248   5.102   3.543 -0.1909 -0.2371 -0.1704
  276MET     CE 4374   4.287   5.199   3.394 -1.1064 -1.0100  1.3206
  276MET      H 4375   4.018   5.125   4.027 -0.1224  0.0022 -0.8390
  276MET     HA 4376   4.169   5.356   3.905  0.7362 -0.8231  1.3009
  276MET    HB2 4377   4.282   5.150   3.811 -0.0207 -0.4708  0.4732
  276MET    HB3 4378   4.123   5.082   3.787  0.2292 -0.7194  0.5622
  276MET    HG2 4379   4.074   5.259   3.626  0.0974  1.0212 -0.3586
  276MET    HG3 4380   4.242   5.314   3.620 -0.2257  0.9994 -0.6594
  276MET    HE1 4381   4.379   5.254   3.413 -0.4111 -1.3586 -0.5851
  276MET    HE2 4382   4.310   5.130   3.313 -0.4874 -0.1480  0.7240
  276MET    HE3 4383   4.212   5.273   3.366  0.1256  0.0745  0.6393
  277ILE      N 4384   3.961   5.429   3.789  0.3274 -0.4803  0.4196
  277ILE     CA 4385   3.848   5.475   3.695 -0.5373  0.0063 -0.8807
  277ILE      C 4386   3.887   5.458   3.543 -0.0616  0.9606 -0.0454
  277ILE      O 4387   4.006   5.461   3.506  0.6315 -0.5070  0.0016
  277ILE     CB 4388   3.820   5.624   3.736  0.2366  0.6883 -0.6273
  277ILE    CG1 4389   3.806   5.651   3.886 -0.9663  0.3352  0.4346
  277ILE    CG2 4390   3.702   5.675   3.658  1.2144  0.0754  0.1850
  277ILE    CD1 4391   3.708   5.556   3.953  0.4414  0.2752 -0.1357
  277ILE      H 4392   4.054   5.469   3.784  0.4347 -0.7713 -0.0371
  277ILE     HA 4393   3.769   5.405   3.721  0.1152 -0.2140  0.7775
  277ILE     HB 4394   3.913   5.679   3.718  1.2064 -0.3515  0.7543
  277ILE   HG12 4395   3.910   5.646   3.919 -1.3181  0.3505  1.6523
  277ILE   HG13 4396   3.776   5.755   3.897  0.3183  0.8765 -0.6114
  277ILE   HG21 4397   3.615   5.612   3.679 -0.3349  1.5458 -1.2972
  277ILE   HG22 4398   3.676   5.769   3.706 -0.1165 -0.0858 -0.1523
  277ILE   HG23 4399   3.726   5.680   3.552  0.2639 -1.6086 -0.1933
  277ILE   HD11 4400   3.607   5.596   3.941  0.1928 -0.1704  0.4036
  277ILE   HD12 4401   3.710   5.453   3.918  0.1889  0.4157 -0.5899
  277ILE   HD13 4402   3.737   5.548   4.058  1.3303 -0.7097 -0.4257
  278ILE      N 4403   3.786   5.417   3.464 -0.1557  0.3099  0.2274
  278ILE     CA 4404   3.785   5.447   3.315  0.3678 -0.0982  0.2012
  278ILE      C 4405   3.668   5.545   3.282 -0.2786 -0.3527  0.0455
  278ILE      O 4406   3.549   5.510   3.304 -0.6884  0.0731 -0.2891
  278ILE     CB 4407   3.767   5.309   3.243 -0.2515 -0.2160 -0.1973
  278ILE    CG1 4408   3.896   5.221   3.260 -0.0164  0.2242 -0.1801
  278ILE    CG2 4409   3.742   5.325   3.090  0.7752 -0.1004  0.7233
  278ILE    CD1 4410   3.869   5.079   3.206  0.0954  0.3730 -0.0893
  278ILE      H 4411   3.712   5.375   3.518  0.1434  0.2489  0.6019
  278ILE     HA 4412   3.882   5.490   3.292  0.1788  1.0620  1.3556
  278ILE     HB 4413   3.676   5.258   3.275 -0.4600  0.3574  0.1484
  278ILE   HG12 4414   3.972   5.277   3.206 -0.2692  0.1031 -0.6720
  278ILE   HG13 4415   3.928   5.219   3.364  1.1488  0.9179 -0.4798
  278ILE   HG21 4416   3.670   5.404   3.068  0.3502 -0.5289  0.5428
  278ILE   HG22 4417   3.831   5.367   3.043  0.8833  0.3332  1.2949
  278ILE   HG23 4418   3.699   5.243   3.033  0.3066  0.5070  0.1710
  278ILE   HD11 4419   3.779   5.028   3.239  0.8317 -0.7971  0.2173
  278ILE   HD12 4420   3.855   5.094   3.099  0.0879  0.7167 -0.0428
  278ILE   HD13 4421   3.954   5.013   3.224  0.4014  0.7592 -0.0883
  279TYR      N 4422   3.710   5.667   3.245  0.2625  0.0957  0.2752
  279TYR     CA 4423   3.615   5.772   3.202  0.4984  0.6318  0.4323
  279TYR      C 4424   3.601   5.780   3.055 -0.1908 -0.6328  0.0132
  279TYR      O 4425   3.695   5.763   2.979  0.3337 -0.5038  0.0710
  279TYR     CB 4426   3.648   5.910   3.258  1.2768  0.0031 -0.1632
  279TYR     CG 4427   3.789   5.966   3.251  0.1465 -0.2370  0.5355
  279TYR    CD1 4428   3.834   6.056   3.150  0.4129  0.0242 -0.0143
  279TYR    CD2 4429   3.880   5.924   3.345  0.6077  0.3124  1.1247
  279TYR    CE1 4430   3.961   6.101   3.143 -0.6107 -0.2197 -0.6975
  279TYR    CE2 4431   4.010   5.970   3.348 -0.2264 -0.1373 -0.5321
  279TYR     CZ 4432   4.054   6.049   3.240  0.1391 -0.2404  0.2280
  279TYR     OH 4433   4.186   6.072   3.233 -0.2152 -0.2568  0.8587
  279TYR      H 4434   3.810   5.677   3.242  0.2923 -0.2836 -0.4457
  279TYR     HA 4435   3.517   5.738   3.235 -0.2528  1.5852 -0.6592
  279TYR    HB2 4436   3.577   5.981   3.215  0.2933 -0.5727  0.4410
  279TYR    HB3 4437   3.612   5.915   3.361  0.0104 -0.5461 -0.5377
  279TYR    HD1 4438   3.765   6.082   3.070 -0.5052  0.0234  0.7436
  279TYR    HD2 4439   3.847   5.853   3.420  0.2258  0.4639  1.1022
  279TYR    HE1 4440   3.995   6.175   3.072  0.9066 -0.0780  0.1005
  279TYR    HE2 4441   4.080   5.930   3.421 -0.8678  0.3659  0.4097
  279TYR     HH 4442   4.199   6.116   3.148 -0.7445 -0.3332  0.7294
  280THR      N 4443   3.480   5.806   3.011  0.8634 -0.6430 -0.1974
  280THR     CA 4444   3.438   5.789   2.870 -0.8605 -0.3490  0.0743
  280THR      C 4445   3.332   5.896   2.826 -1.1266  0.8658 -0.0987
  280THR      O 4446   3.237   5.926   2.898 -0.4730  0.2566  0.0647
  280THR     CB 4447   3.389   5.647   2.829 -0.5582  0.6126 -0.0608
  280THR    OG1 4448   3.278   5.609   2.905  0.1003 -0.3329 -0.1562
  280THR    CG2 4449   3.491   5.540   2.855 -1.7487  0.6321  0.5221
  280THR      H 4450   3.401   5.791   3.071  0.9556 -0.5574 -0.0531
  280THR     HA 4451   3.525   5.812   2.808 -1.1385  0.4359 -0.0468
  280THR     HB 4452   3.358   5.650   2.724 -0.9871  1.1734  0.0750
  280THR    HG1 4453   3.202   5.636   2.853 -0.5455 -0.6553  0.5838
  280THR   HG21 4454   3.587   5.573   2.814 -1.2934  0.1628  1.1607
  280THR   HG22 4455   3.514   5.513   2.958  1.2016 -0.9821 -0.3214
  280THR   HG23 4456   3.459   5.447   2.808 -0.1896  0.7559 -0.9981
  281SER      N 4457   3.364   5.958   2.716  0.6075 -1.1945 -0.1283
  281SER     CA 4458   3.269   6.060   2.656 -0.5115  0.7324  1.3746
  281SER      C 4459   3.292   6.055   2.508 -0.0615 -0.0983 -0.2771
  281SER      O 4460   3.408   6.042   2.466  0.0706 -0.8062 -0.1933
  281SER     CB 4461   3.283   6.198   2.716  0.5842  0.5870  0.8059
  281SER     OG 4462   3.406   6.259   2.718  0.4222  0.3897  0.2385
  281SER      H 4463   3.436   5.930   2.650  1.1495  0.3559 -0.2635
  281SER     HA 4464   3.167   6.028   2.677 -0.2930 -1.1946 -0.0187
  281SER    HB2 4465   3.218   6.259   2.654  0.3515 -0.1772  0.2632
  281SER    HB3 4466   3.243   6.190   2.817 -0.7237  1.6709  0.4333
  281SER     HG 4467   3.449   6.231   2.799 -0.2754  0.4264  0.6336
  282ILE      N 4468   3.185   6.084   2.430  0.1486  0.1648  0.3248
  282ILE     CA 4469   3.187   6.114   2.292  0.8803 -0.2178  0.2926
  282ILE      C 4470   3.243   6.254   2.277  0.0281  0.3552 -0.1118
  282ILE      O 4471   3.216   6.351   2.351  0.2807  0.3262  0.1732
  282ILE     CB 4472   3.042   6.099   2.232 -0.2751  0.3581 -0.7712
  282ILE    CG1 4473   2.977   5.965   2.247  0.0368  0.6860 -0.0195
  282ILE    CG2 4474   3.039   6.133   2.089 -0.6407 -0.4370  2.1518
  282ILE    CD1 4475   2.821   5.956   2.247  1.2350 -1.3306  0.5003
  282ILE      H 4476   3.094   6.094   2.474 -0.3467 -0.1635 -0.5835
  282ILE     HA 4477   3.251   6.047   2.235  1.3976 -0.0139  0.6266
  282ILE     HB 4478   2.982   6.173   2.285 -0.2285 -0.2469  0.1702
  282ILE   HG12 4479   3.017   5.903   2.166 -1.7553  0.4970 -0.8756
  282ILE   HG13 4480   3.008   5.919   2.341  0.1403  0.6467 -0.0731
  282ILE   HG21 4481   3.059   6.239   2.070  0.7464 -0.9539  0.0296
  282ILE   HG22 4482   3.114   6.073   2.038 -1.7487  0.3301 -0.8723
  282ILE   HG23 4483   2.943   6.117   2.039  0.1767  0.7093 -0.0971
  282ILE   HD11 4484   2.787   6.024   2.169  0.4413 -0.7240  1.3344
  282ILE   HD12 4485   2.791   5.859   2.208  0.0347 -0.5772 -0.6127
  282ILE   HD13 4486   2.767   5.986   2.337 -0.2677 -0.9098 -0.4600
  283VAL      N 4487   3.345   6.274   2.188  0.5822  0.7749 -0.7045
  283VAL     CA 4488   3.429   6.397   2.175  1.2112  0.0604  0.3025
  283VAL      C 4489   3.424   6.461   2.026 -0.4984  0.2201 -1.1063
  283VAL      O 4490   3.452   6.582   2.019  0.4282  0.1750 -0.0460
  283VAL     CB 4491   3.570   6.379   2.233 -0.3723 -0.5040 -0.3749
  283VAL    CG1 4492   3.566   6.367   2.383  0.3512  1.3973 -1.9472
  283VAL    CG2 4493   3.649   6.275   2.168 -0.7148  1.5286 -0.3274
  283VAL      H 4494   3.378   6.190   2.144  0.6493  0.4249 -0.0233
  283VAL     HA 4495   3.380   6.474   2.234 -0.0711  0.1184 -0.7443
  283VAL     HB 4496   3.626   6.470   2.212 -0.3564 -0.1297  1.0599
  283VAL   HG11 4497   3.500   6.436   2.436 -0.2804 -0.5242  0.1241
  283VAL   HG12 4498   3.528   6.267   2.406  0.5637  1.4456 -1.3345
  283VAL   HG13 4499   3.671   6.379   2.411  0.5845 -0.7638 -1.5497
  283VAL   HG21 4500   3.644   6.279   2.060 -0.4649 -0.6724 -0.5114
  283VAL   HG22 4501   3.750   6.274   2.210 -1.1956  0.4157  0.9859
  283VAL   HG23 4502   3.605   6.179   2.195  0.2924  0.7027 -1.4517
  284TYR      N 4503   3.397   6.386   1.925 -0.0792  0.3216  0.0392
  284TYR     CA 4504   3.337   6.445   1.802 -0.5072 -0.0402  0.0470
  284TYR      C 4505   3.224   6.358   1.747  0.3316  0.5545 -0.6552
  284TYR      O 4506   3.248   6.233   1.749  0.3745  0.3177  0.0983
  284TYR     CB 4507   3.433   6.481   1.693 -0.1096  0.0012  1.1455
  284TYR     CG 4508   3.358   6.542   1.574 -0.3090 -0.0018  0.2684
  284TYR    CD1 4509   3.305   6.674   1.583 -0.3257 -0.1882 -1.0733
  284TYR    CD2 4510   3.332   6.469   1.458  0.3191  0.1332  0.5314
  284TYR    CE1 4511   3.217   6.724   1.492  0.0347 -0.5741  0.2916
  284TYR    CE2 4512   3.244   6.520   1.357 -0.1974 -0.0296  0.2310
  284TYR     CZ 4513   3.189   6.651   1.374 -0.3724  0.0809  0.6405
  284TYR     OH 4514   3.103   6.692   1.274 -0.0999 -0.0604  0.1030
  284TYR      H 4515   3.372   6.291   1.946  0.6560  0.1122  0.0087
  284TYR     HA 4516   3.285   6.534   1.838 -0.9088 -0.8173  1.5825
  284TYR    HB2 4517   3.503   6.559   1.725  1.5793 -1.1005  0.3944
  284TYR    HB3 4518   3.484   6.396   1.650 -0.6792  0.2119 -0.0192
  284TYR    HD1 4519   3.318   6.739   1.668 -0.5166  0.0230 -1.2017
  284TYR    HD2 4520   3.384   6.377   1.437 -0.7007 -0.4849  0.5896
  284TYR    HE1 4521   3.178   6.825   1.493  0.9336 -0.2140  0.4434
  284TYR    HE2 4522   3.226   6.462   1.268  0.5571 -0.7537  0.5292
  284TYR     HH 4523   3.059   6.775   1.294  1.0769  0.3798  1.1671
  285LYS      N 4524   3.114   6.416   1.700  0.2342 -0.2671  0.2031
  285LYS     CA 4525   2.997   6.347   1.636 -0.0507  0.1568  0.2721
  285LYS      C 4526   2.952   6.427   1.511 -0.1633  0.5423 -0.6842
  285LYS      O 4527   2.927   6.543   1.532  0.4410 -0.9883 -0.1367
  285LYS     CB 4528   2.885   6.330   1.729  1.6908  0.4096  0.3271
  285LYS     CG 4529   2.759   6.247   1.681 -1.0718  0.2581  0.7613
  285LYS     CD 4530   2.646   6.273   1.776 -0.2606 -0.3588  0.6567
  285LYS     CE 4531   2.589   6.416   1.762  0.1779  0.6171 -0.7304
  285LYS     NZ 4532   2.539   6.443   1.633  0.0592 -0.6359  0.9617
  285LYS      H 4533   3.105   6.516   1.705 -1.6321 -0.2476 -1.1078
  285LYS     HA 4534   3.043   6.250   1.617  0.4013  0.4083  0.0729
  285LYS    HB2 4535   2.922   6.287   1.822 -0.5063 -1.0833  0.6609
  285LYS    HB3 4536   2.844   6.429   1.748 -0.3438 -0.3339  0.3267
  285LYS    HG2 4537   2.741   6.263   1.575 -0.6767  0.1069  0.6694
  285LYS    HG3 4538   2.778   6.140   1.681  0.3028  0.4348 -0.4633
  285LYS    HD2 4539   2.566   6.211   1.737  0.1232  0.1359 -1.0469
  285LYS    HD3 4540   2.672   6.241   1.877  0.7145 -0.3820  0.4203
  285LYS    HE2 4541   2.509   6.428   1.835  0.3142  0.7770 -0.6059
  285LYS    HE3 4542   2.666   6.483   1.800 -0.3224 -0.2841  2.4632
  285LYS    HZ1 4543   2.488   6.530   1.622 -1.0979 -1.3662  0.2126
  285LYS    HZ2 4544   2.612   6.449   1.563  0.1530 -0.4687  1.0713
  285LYS    HZ3 4545   2.467   6.380   1.603 -0.9359  0.9104 -0.2677
  286PRO      N 4546   2.936   6.375   1.393  0.7365  0.8394  0.6709
  286PRO     CA 4547   2.879   6.438   1.277 -1.2826 -0.4905  0.4981
  286PRO      C 4548   2.731   6.478   1.293  0.1125  0.0187 -0.1225
  286PRO      O 4549   2.655   6.411   1.361 -0.2678 -0.3668 -0.0731
  286PRO     CB 4550   2.900   6.343   1.157  0.5947 -0.6286 -1.2171
  286PRO     CG 4551   3.013   6.248   1.205 -0.2487  0.0538  0.6947
  286PRO     CD 4552   2.991   6.241   1.351  0.4858  0.3079 -1.0882
  286PRO     HA 4553   2.935   6.531   1.264 -0.0823 -1.2061  0.1750
  286PRO    HB2 4554   2.811   6.281   1.146 -0.9472  0.5027  2.1270
  286PRO    HB3 4555   2.932   6.406   1.074  0.5847  1.3191  0.1207
  286PRO    HG2 4556   2.999   6.149   1.163 -0.6795  0.1747  0.5352
  286PRO    HG3 4557   3.108   6.295   1.183 -1.0301  0.8600 -1.4633
  286PRO    HD2 4558   2.925   6.156   1.370 -0.2273  1.0138 -0.2179
  286PRO    HD3 4559   3.087   6.229   1.401 -0.1508 -0.1476  0.1230
  287PRO      N 4560   2.681   6.575   1.228  0.8442 -0.5850 -0.1212
  287PRO     CA 4561   2.540   6.627   1.242 -0.1836  0.6556 -0.0075
  287PRO      C 4562   2.436   6.532   1.186 -0.2484  0.5306 -0.5095
  287PRO      O 4563   2.320   6.539   1.232 -0.1426 -0.2238 -0.0455
  287PRO     CB 4564   2.539   6.755   1.165 -1.0161  0.0577  0.6291
  287PRO     CG 4565   2.651   6.742   1.062 -0.9912  0.3307  0.4111
  287PRO     CD 4566   2.754   6.668   1.139  0.2683  0.8227 -0.2153
  287PRO     HA 4567   2.504   6.645   1.344  0.1669  1.0405  0.0541
  287PRO    HB2 4568   2.444   6.771   1.115 -0.3807  0.2445 -0.5911
  287PRO    HB3 4569   2.558   6.839   1.232 -0.0709  0.1703  0.2462
  287PRO    HG2 4570   2.623   6.681   0.976 -0.0470  0.1771  0.1849
  287PRO    HG3 4571   2.702   6.834   1.031  1.0985 -0.7682  0.2559
  287PRO    HD2 4572   2.821   6.733   1.195 -0.0928  0.5676  0.5418
  287PRO    HD3 4573   2.817   6.601   1.079  1.1604  1.2565  0.1930
  288GLU      N 4574   2.472   6.460   1.077  0.1587 -0.3340  0.5658
  288GLU     CA 4575   2.401   6.353   1.009  0.5256  0.2786 -0.7221
  288GLU      C 4576   2.366   6.237   1.109 -1.2491 -0.2185 -0.6610
  288GLU      O 4577   2.274   6.160   1.089  0.1727  0.0665 -0.1990
  288GLU     CB 4578   2.467   6.291   0.890 -1.2772 -0.5089 -0.2150
  288GLU     CG 4579   2.617   6.246   0.899  1.0029 -1.2827 -0.1978
  288GLU     CD 4580   2.713   6.352   0.848 -0.3956  0.7408  1.0752
  288GLU    OE1 4581   2.810   6.307   0.774  0.1902  0.0762 -0.3266
  288GLU    OE2 4582   2.705   6.465   0.886  0.3136 -1.2110  0.1182
  288GLU      H 4583   2.562   6.475   1.034 -0.0752 -0.6769 -0.0779
  288GLU     HA 4584   2.304   6.387   0.973  0.1527  0.3500  0.2840
  288GLU    HB2 4585   2.397   6.224   0.840 -2.4117  0.4414  0.0154
  288GLU    HB3 4586   2.467   6.371   0.816  1.1397 -0.1731 -0.0093
  288GLU    HG2 4587   2.638   6.220   1.003  0.5776  0.1417  0.2808
  288GLU    HG3 4588   2.630   6.155   0.839 -0.1843 -1.7130  0.1497
  289ILE      N 4589   2.444   6.228   1.215  0.7797 -1.0103 -0.9726
  289ILE     CA 4590   2.414   6.139   1.328 -0.3695  0.2069 -0.0467
  289ILE      C 4591   2.324   6.204   1.422  1.0236 -1.1445  0.2018
  289ILE      O 4592   2.360   6.287   1.502 -0.2003  0.1899  0.1846
  289ILE     CB 4593   2.541   6.081   1.398 -0.5595  0.5057 -0.5914
  289ILE    CG1 4594   2.645   6.013   1.313  0.7294  0.7007  1.4722
  289ILE    CG2 4595   2.509   5.989   1.522  0.8013  0.0136 -0.2001
  289ILE    CD1 4596   2.585   5.882   1.241 -0.4294 -0.6767  0.3573
  289ILE      H 4597   2.506   6.305   1.237  0.4264 -1.2304  1.2526
  289ILE     HA 4598   2.360   6.053   1.288  0.6073 -0.2884 -0.3505
  289ILE     HB 4599   2.598   6.165   1.438  0.2834  0.0833 -0.8519
  289ILE   HG12 4600   2.678   6.084   1.238 -0.9278  1.2895  1.2087
  289ILE   HG13 4601   2.730   5.982   1.373  1.3477 -0.3991  0.1198
  289ILE   HG21 4602   2.596   5.941   1.567  0.0500 -1.1834  0.0696
  289ILE   HG22 4603   2.462   6.062   1.589 -0.7647  0.5436 -1.7248
  289ILE   HG23 4604   2.439   5.914   1.486  0.3951  0.5283 -0.5146
  289ILE   HD11 4605   2.571   5.802   1.314 -1.3504  0.1284  1.1114
  289ILE   HD12 4606   2.498   5.901   1.177 -0.4921 -0.5084  0.4935
  289ILE   HD13 4607   2.673   5.851   1.185 -0.6449  0.4879 -0.7084
  290ILE      N 4608   2.189   6.184   1.409  0.4406 -0.1713  0.7378
  290ILE     CA 4609   2.090   6.253   1.499  0.2800 -0.1794  0.2164
  290ILE      C 4610   2.087   6.194   1.645 -0.3933 -0.4760 -0.8353
  290ILE      O 4611   2.050   6.267   1.739 -0.3424 -0.1981 -0.2122
  290ILE     CB 4612   1.945   6.258   1.437 -0.1732 -0.2511  0.4605
  290ILE    CG1 4613   1.841   6.334   1.518  1.0914  0.4612  0.4731
  290ILE    CG2 4614   1.893   6.116   1.397 -0.8822 -0.9353  0.5209
  290ILE    CD1 4615   1.710   6.380   1.441 -0.0818  0.1304 -0.2536
  290ILE      H 4616   2.163   6.112   1.343 -0.6475  0.4153  0.4630
  290ILE     HA 4617   2.124   6.354   1.521 -0.1532 -0.0947  0.5176
  290ILE     HB 4618   1.958   6.303   1.339 -1.0918 -0.9939 -0.0252
  290ILE   HG12 4619   1.814   6.277   1.607 -1.0842 -0.2198 -0.4956
  290ILE   HG13 4620   1.884   6.427   1.555  0.6903  0.4535  0.9950
  290ILE   HG21 4621   1.877   6.056   1.487 -0.8042 -0.7386  0.6660
  290ILE   HG22 4622   1.798   6.126   1.345 -0.5685 -0.1394  0.0730
  290ILE   HG23 4623   1.957   6.058   1.331  0.4643  0.0551  0.8659
  290ILE   HD11 4624   1.657   6.289   1.414  1.1395 -0.5535 -0.5092
  290ILE   HD12 4625   1.642   6.439   1.502  0.0036  0.2336 -0.2572
  290ILE   HD13 4626   1.735   6.441   1.354 -1.2647  1.4925  0.2795
  291MET      N 4627   2.126   6.072   1.667  0.0073  0.9003 -0.4785
  291MET     CA 4628   2.139   6.007   1.801  0.3332 -0.8559  0.3277
  291MET      C 4629   2.276   5.935   1.813 -0.4192  0.0289 -0.2229
  291MET      O 4630   2.315   5.865   1.720  0.1445  0.4284 -0.6262
  291MET     CB 4631   2.023   5.912   1.812  0.8942  1.3516 -0.5104
  291MET     CG 4632   1.885   5.979   1.800 -0.7871  0.7380 -0.1267
  291MET     SD 4633   1.748   5.880   1.864  0.2343  0.0277  0.2614
  291MET     CE 4634   1.777   5.701   1.796 -0.0447 -1.8642 -0.2951
  291MET      H 4635   2.172   6.023   1.591 -1.3189 -1.0231 -0.1729
  291MET     HA 4636   2.131   6.078   1.883 -0.3061 -1.3696  0.7378
  291MET    HB2 4637   2.037   5.831   1.740 -0.3021 -0.5078  1.1356
  291MET    HB3 4638   2.032   5.861   1.908 -0.0132 -0.0917 -1.1226
  291MET    HG2 4639   1.878   6.078   1.844 -0.5759  0.3657  0.8081
  291MET    HG3 4640   1.864   6.004   1.696 -0.7384  0.2452 -0.2626
  291MET    HE1 4641   1.689   5.645   1.829 -1.2131 -0.1777 -0.2373
  291MET    HE2 4642   1.795   5.699   1.689 -0.5241  0.0103 -0.4906
  291MET    HE3 4643   1.862   5.658   1.849  0.4419  0.4063  1.0616
  292CYS      N 4644   2.348   5.940   1.929  0.5942  0.8270  0.2781
  292CYS     CA 4645   2.473   5.881   1.953 -0.4463  0.1369 -0.2279
  292CYS      C 4646   2.498   5.847   2.101  0.1148 -0.2251 -0.4814
  292CYS      O 4647   2.475   5.933   2.187 -0.2647  0.1221  0.7419
  292CYS     CB 4648   2.591   5.969   1.912 -1.0619  0.3857  0.7664
  292CYS     SG 4649   2.746   5.877   1.862 -0.0736 -0.0381  0.3063
  292CYS      H 4650   2.301   5.978   2.010  0.6828  0.4256  0.5211
  292CYS     HA 4651   2.467   5.788   1.896 -1.1147  0.3026 -0.4474
  292CYS    HB2 4652   2.566   6.031   1.825  0.6304 -0.0906 -0.1543
  292CYS    HB3 4653   2.622   6.031   1.996 -0.0008  0.6185  0.2396
  292CYS     HG 4654   2.692   5.811   1.758  0.2698  0.2279 -0.0443
  293ASP      N 4655   2.538   5.720   2.130  0.9357  0.0058  0.7360
  293ASP     CA 4656   2.552   5.677   2.268 -0.0089  0.3114  0.2067
  293ASP      C 4657   2.653   5.567   2.281  0.7527  0.0708  0.9244
  293ASP      O 4658   2.637   5.466   2.215 -0.1194 -0.3198  0.4727
  293ASP     CB 4659   2.409   5.637   2.315  0.2354  0.0004  0.4643
  293ASP     CG 4660   2.393   5.605   2.463 -0.1540 -0.0986  0.2695
  293ASP    OD1 4661   2.291   5.546   2.511 -0.3473  0.3637  0.0342
  293ASP    OD2 4662   2.485   5.648   2.536 -0.6519 -0.1329  0.2641
  293ASP      H 4663   2.534   5.645   2.062  0.7228  0.1049  0.6359
  293ASP     HA 4664   2.589   5.758   2.331  1.6274  0.8942 -1.3474
  293ASP    HB2 4665   2.345   5.719   2.284  1.0261 -0.2275 -2.2937
  293ASP    HB3 4666   2.392   5.550   2.250  0.5259  0.1404  0.1949
  294ALA      N 4667   2.758   5.578   2.367  0.3357 -0.1212 -0.3971
  294ALA     CA 4668   2.868   5.478   2.387  0.1325 -0.4809 -0.0288
  294ALA      C 4669   2.876   5.435   2.536  0.0125  0.2447 -0.4907
  294ALA      O 4670   2.840   5.508   2.630 -0.2771  0.1730 -0.1582
  294ALA     CB 4671   3.001   5.551   2.347  1.8658  0.7919  0.0209
  294ALA      H 4672   2.768   5.666   2.416 -2.2885  0.6247 -0.8668
  294ALA     HA 4673   2.864   5.383   2.333  1.5668 -0.6283  0.0468
  294ALA    HB1 4674   3.004   5.638   2.413 -1.3378  0.8801  0.3734
  294ALA    HB2 4675   3.082   5.481   2.367  0.9637 -0.2430  0.2205
  294ALA    HB3 4676   2.999   5.581   2.242  0.3261 -0.0415 -0.2496
  295TYR      N 4677   2.925   5.311   2.557 -0.7322 -0.3631 -0.0756
  295TYR     CA 4678   2.945   5.238   2.685  1.9183 -0.3393  0.0662
  295TYR      C 4679   3.055   5.138   2.678 -0.0055 -0.1150  0.5963
  295TYR      O 4680   3.124   5.126   2.574 -0.6674  0.1573 -0.2115
  295TYR     CB 4681   2.805   5.172   2.725 -1.0713 -0.2803  0.4102
  295TYR     CG 4682   2.744   5.062   2.640  0.1426 -0.9589 -0.2395
  295TYR    CD1 4683   2.661   5.093   2.528 -0.0574  0.3506  0.3267
  295TYR    CD2 4684   2.781   4.932   2.667  0.5519  0.0499 -0.3997
  295TYR    CE1 4685   2.606   4.989   2.453  0.2511  0.1896 -0.1948
  295TYR    CE2 4686   2.737   4.828   2.585 -0.2179  0.3924  0.1612
  295TYR     CZ 4687   2.644   4.856   2.478 -0.4248  0.5607 -0.2927
  295TYR     OH 4688   2.604   4.753   2.400  0.1190  0.2013 -0.0820
  295TYR      H 4689   2.971   5.261   2.482  0.0147 -0.0564  0.1612
  295TYR     HA 4690   2.973   5.312   2.760  0.9531  0.4277 -0.2879
  295TYR    HB2 4691   2.825   5.134   2.824 -0.9945 -0.2303  0.4134
  295TYR    HB3 4692   2.731   5.251   2.740 -0.6199  0.2137  0.1209
  295TYR    HD1 4693   2.634   5.194   2.500  0.2297  0.1500 -0.7463
  295TYR    HD2 4694   2.854   4.909   2.743  0.5232 -0.4393 -0.5108
  295TYR    HE1 4695   2.551   5.009   2.362  0.7657 -0.6393 -0.7196
  295TYR    HE2 4696   2.764   4.725   2.605 -0.4974  0.1687 -0.5466
  295TYR     HH 4697   2.575   4.782   2.313 -1.0456 -0.4873  0.0270
  296VAL      N 4698   3.092   5.085   2.793  0.1110  0.1503 -0.5549
  296VAL     CA 4699   3.202   4.990   2.807  0.6182  0.6060 -0.2489
  296VAL      C 4700   3.152   4.851   2.862  0.3323 -0.4660  0.2610
  296VAL      O 4701   3.069   4.849   2.957 -0.5697  0.2203 -0.1583
  296VAL     CB 4702   3.329   5.048   2.877 -0.4517  0.1651  0.8934
  296VAL    CG1 4703   3.389   5.158   2.793 -0.3328 -1.0263  1.1695
  296VAL    CG2 4704   3.321   5.100   3.021 -0.4193 -0.9157 -0.2214
  296VAL      H 4705   3.040   5.106   2.877  1.6507  0.7931  0.3118
  296VAL     HA 4706   3.224   4.965   2.704 -1.2491 -1.5563 -0.2643
  296VAL     HB 4707   3.400   4.965   2.889 -0.5651 -0.0174  0.3451
  296VAL   HG11 4708   3.326   5.247   2.790 -0.1120 -0.8734 -0.3088
  296VAL   HG12 4709   3.488   5.180   2.833  0.0718 -0.9757  0.1746
  296VAL   HG13 4710   3.395   5.136   2.687 -1.3424 -1.1644  1.1263
  296VAL   HG21 4711   3.258   5.189   3.015  1.1050  0.4436  1.5905
  296VAL   HG22 4712   3.265   5.038   3.091  0.0962 -0.2144  0.8643
  296VAL   HG23 4713   3.422   5.127   3.052 -0.7930  1.6083 -0.7274
  297THR      N 4714   3.209   4.742   2.815 -0.0080  0.3291  0.3100
  297THR     CA 4715   3.179   4.606   2.855 -0.5965  0.9834 -0.2199
  297THR      C 4716   3.305   4.515   2.838 -0.6166 -0.5676  0.6713
  297THR      O 4717   3.412   4.566   2.789  0.3276  0.6335 -0.7736
  297THR     CB 4718   3.056   4.552   2.784  0.5890 -0.4505 -0.0994
  297THR    OG1 4719   3.014   4.430   2.844  0.2957  0.3075 -0.4693
  297THR    CG2 4720   3.082   4.519   2.639  0.7123 -0.5112 -0.5810
  297THR      H 4721   3.290   4.754   2.756 -0.3882  0.5027 -0.1879
  297THR     HA 4722   3.155   4.599   2.961 -1.1005  0.2157 -0.3688
  297THR     HB 4723   2.974   4.624   2.783  0.0849 -1.0052 -0.2730
  297THR    HG1 4724   2.925   4.417   2.811 -0.2293  0.2545  0.8359
  297THR   HG21 4725   3.129   4.421   2.636  0.8114 -0.4646 -0.5721
  297THR   HG22 4726   2.986   4.523   2.588  0.2869 -0.1788  0.2036
  297THR   HG23 4727   3.140   4.598   2.591 -0.0659 -0.5900 -1.7193
  298ASP      N 4728   3.288   4.387   2.869 -0.1876  0.6671  0.2376
  298ASP     CA 4729   3.378   4.267   2.850 -0.3709 -0.4258  0.9617
  298ASP      C 4730   3.508   4.257   2.929  0.1647 -0.2920 -0.4578
  298ASP      O 4731   3.613   4.217   2.884  0.5000  0.2324 -0.3826
  298ASP     CB 4732   3.403   4.250   2.695 -0.7038  0.0269 -0.8803
  298ASP     CG 4733   3.299   4.199   2.611  1.3055  1.2609  0.4761
  298ASP    OD1 4734   3.278   4.245   2.497  0.3516  0.1371 -0.4290
  298ASP    OD2 4735   3.247   4.083   2.644 -0.2767 -1.2233 -0.1012
  298ASP      H 4736   3.198   4.371   2.912 -0.6741  0.9022 -0.6586
  298ASP     HA 4737   3.329   4.174   2.881  0.0778 -0.9425  0.1876
  298ASP    HB2 4738   3.463   4.330   2.650  0.3619 -0.2406 -0.0255
  298ASP    HB3 4739   3.481   4.175   2.679 -0.1305  0.4260 -0.0957
  299PHE      N 4740   3.499   4.319   3.051 -0.0049  0.0880  0.1780
  299PHE     CA 4741   3.611   4.312   3.144 -0.8548  0.8378  0.2942
  299PHE      C 4742   3.632   4.170   3.206 -0.4609 -0.0020 -0.0517
  299PHE      O 4743   3.539   4.090   3.214  0.5554 -0.3273  0.1549
  299PHE     CB 4744   3.592   4.414   3.249 -1.4997 -0.4694  0.0241
  299PHE     CG 4745   3.590   4.553   3.201  0.1113  0.1465  0.5394
  299PHE    CD1 4746   3.713   4.624   3.195 -0.4291 -0.3261  0.9758
  299PHE    CD2 4747   3.464   4.614   3.175  0.0623 -0.7681  0.3451
  299PHE    CE1 4748   3.711   4.757   3.145  0.7305  0.2014  0.0009
  299PHE    CE2 4749   3.467   4.757   3.145  0.2384  0.4311  0.6010
  299PHE     CZ 4750   3.583   4.822   3.123 -2.0744  0.0767 -0.0097
  299PHE      H 4751   3.410   4.357   3.080  0.4310  1.0973  0.2689
  299PHE     HA 4752   3.696   4.340   3.083 -0.9567  0.8689  0.1676
  299PHE    HB2 4753   3.501   4.392   3.306 -0.6945  0.9669  2.1218
  299PHE    HB3 4754   3.670   4.404   3.325  0.0745  0.0487 -1.4188
  299PHE    HD1 4755   3.808   4.574   3.210  0.3542  0.7184 -0.1273
  299PHE    HD2 4756   3.367   4.567   3.186 -0.0111 -0.6366  0.2632
  299PHE    HE1 4757   3.802   4.809   3.117  1.1181 -0.1181  0.6194
  299PHE    HE2 4758   3.377   4.816   3.131  0.4102  0.6979  0.6109
  299PHE     HZ 4759   3.591   4.928   3.102 -0.0885  0.3576  1.6000
  300PRO      N 4760   3.760   4.142   3.250  0.3717 -0.6508 -0.6791
  300PRO     CA 4761   3.805   4.008   3.291  0.7875  0.7097  0.6490
  300PRO      C 4762   3.727   3.937   3.394  0.4673 -0.2459  0.1960
  300PRO      O 4763   3.685   4.005   3.492 -0.2002  0.0531  0.5678
  300PRO     CB 4764   3.950   4.015   3.332  0.1612  0.5626  0.5188
  300PRO     CG 4765   3.996   4.115   3.232 -0.6159 -0.0388  0.2639
  300PRO     CD 4766   3.879   4.221   3.233 -1.1148  0.1592  0.4506
  300PRO     HA 4767   3.806   3.942   3.204  0.0637  1.0611  0.3532
  300PRO    HB2 4768   3.969   4.059   3.431  0.8756  0.0884  0.6053
  300PRO    HB3 4769   3.992   3.915   3.328 -0.8871  0.1063  0.2319
  300PRO    HG2 4770   4.094   4.157   3.257 -1.0263  0.7665  0.6154
  300PRO    HG3 4771   4.008   4.069   3.135  0.3602 -0.0995  0.3907
  300PRO    HD2 4772   3.896   4.282   3.322  0.6478 -0.1923  0.4270
  300PRO    HD3 4773   3.881   4.263   3.133  0.0444 -0.2695  0.2629
  301LEU      N 4774   3.715   3.804   3.388  0.1952  0.6095 -0.2845
  301LEU     CA 4775   3.623   3.716   3.476 -0.3789 -0.7194  1.4915
  301LEU      C 4776   3.649   3.738   3.624  0.2518  0.0881  0.4177
  301LEU      O 4777   3.561   3.763   3.705  0.0976  0.1461  0.1272
  301LEU     CB 4778   3.633   3.571   3.419 -0.1474 -0.4371 -0.5787
  301LEU     CG 4779   3.529   3.476   3.468  0.2522 -0.1501 -0.1922
  301LEU    CD1 4780   3.508   3.350   3.385 -0.6195 -0.3548  1.6151
  301LEU    CD2 4781   3.564   3.426   3.608 -0.0049 -0.0342  0.1344
  301LEU      H 4782   3.756   3.748   3.315 -0.6521 -0.0905 -0.2602
  301LEU     HA 4783   3.522   3.750   3.451  0.3789  0.5642 -0.1882
  301LEU    HB2 4784   3.626   3.570   3.310 -0.1594 -0.1472 -0.5823
  301LEU    HB3 4785   3.726   3.526   3.452  0.4155  0.5764 -0.6979
  301LEU     HG 4786   3.436   3.530   3.487  0.2259 -0.5619  0.9894
  301LEU   HD11 4787   3.441   3.272   3.420 -1.5981 -0.1311  0.3906
  301LEU   HD12 4788   3.480   3.364   3.281 -0.5584 -0.8452  1.5291
  301LEU   HD13 4789   3.608   3.305   3.377 -0.6984 -0.4145  0.7822
  301LEU   HD21 4790   3.554   3.503   3.683  0.1463 -0.4097  0.5514
  301LEU   HD22 4791   3.498   3.341   3.628 -0.4721  0.5326  1.1410
  301LEU   HD23 4792   3.665   3.388   3.623 -0.0468 -0.1969  0.0108
  302ASP      N 4793   3.776   3.740   3.660 -0.2172  0.3104 -0.5357
  302ASP     CA 4794   3.837   3.776   3.790  1.1476  0.0702  0.7621
  302ASP      C 4795   3.778   3.902   3.854  0.1733 -0.2250  0.0443
  302ASP      O 4796   3.752   3.900   3.976 -0.3659 -0.0495 -0.4550
  302ASP     CB 4797   3.988   3.780   3.774  0.4026  0.0190  0.1129
  302ASP     CG 4798   4.048   3.659   3.699 -0.1832 -0.1611 -0.1428
  302ASP    OD1 4799   4.077   3.548   3.753 -0.2184  0.0312 -0.3358
  302ASP    OD2 4800   4.053   3.673   3.574 -0.2514  0.0690 -0.1214
  302ASP      H 4801   3.845   3.718   3.590  1.0314 -0.6708  0.8938
  302ASP     HA 4802   3.803   3.700   3.860 -0.4165 -0.2547 -0.2452
  302ASP    HB2 4803   4.017   3.868   3.716  0.7364 -0.2675 -0.1599
  302ASP    HB3 4804   4.026   3.790   3.875 -0.7024 -1.0333  0.6726
  303LEU      N 4805   3.781   4.012   3.785  0.1195 -1.0886  0.1776
  303LEU     CA 4806   3.744   4.149   3.840  0.0340 -0.1834 -0.1522
  303LEU      C 4807   3.599   4.167   3.871 -0.2012  0.6290 -0.2297
  303LEU      O 4808   3.573   4.238   3.962  0.2646  0.1804  0.1637
  303LEU     CB 4809   3.805   4.257   3.746  0.5089  0.1789 -0.4199
  303LEU     CG 4810   3.963   4.263   3.730  0.5925 -0.0332 -0.3898
  303LEU    CD1 4811   4.000   4.371   3.637 -1.1852 -1.7829  0.2697
  303LEU    CD2 4812   4.029   4.298   3.869  0.5006  0.8910  1.7541
  303LEU      H 4813   3.795   4.014   3.685 -0.8323 -0.2741  0.0333
  303LEU     HA 4814   3.801   4.159   3.932 -0.1086 -0.9126  0.0310
  303LEU    HB2 4815   3.767   4.231   3.647  0.5685 -0.2860 -0.3273
  303LEU    HB3 4816   3.770   4.354   3.780  0.9151  0.1643  0.0695
  303LEU     HG 4817   4.005   4.168   3.697  0.4494 -0.5596  0.8333
  303LEU   HD11 4818   3.934   4.371   3.550 -1.1612  0.6853  0.1080
  303LEU   HD12 4819   3.996   4.472   3.677  0.8314 -1.1685 -0.7831
  303LEU   HD13 4820   4.103   4.356   3.602 -1.1696 -0.6607 -0.2409
  303LEU   HD21 4821   3.992   4.222   3.937  2.2038 -0.9405  0.8301
  303LEU   HD22 4822   4.137   4.289   3.867  0.4426  0.0532  0.9569
  303LEU   HD23 4823   3.993   4.399   3.892 -0.9645  0.7839  0.2791
  304ASP      N 4824   3.509   4.087   3.807  0.0224 -0.6729 -0.0474
  304ASP     CA 4825   3.365   4.096   3.821  0.5266  0.3279  0.6549
  304ASP      C 4826   3.308   4.237   3.802  0.9053 -0.1645 -1.0827
  304ASP      O 4827   3.235   4.287   3.892 -0.7427  0.0521  0.2429
  304ASP     CB 4828   3.321   4.019   3.950  1.0926  0.1547 -0.0700
  304ASP     CG 4829   3.166   4.000   3.949  0.2329  0.3272 -0.4152
  304ASP    OD1 4830   3.102   3.969   3.840 -0.1689  0.2228 -0.3886
  304ASP    OD2 4831   3.102   4.020   4.059 -0.2013 -0.8712  0.9658
  304ASP      H 4832   3.547   4.002   3.767  0.0897 -0.4018 -0.5872
  304ASP     HA 4833   3.333   4.038   3.734 -0.6478  1.6016  0.1703
  304ASP    HB2 4834   3.358   3.916   3.951 -0.6169 -0.5808  1.7848
  304ASP    HB3 4835   3.356   4.073   4.038 -1.0356  0.9343  0.4197
  305ILE      N 4836   3.330   4.303   3.693  0.2546  0.3368  0.3008
  305ILE     CA 4837   3.263   4.433   3.654  0.4761  1.1313  1.2482
  305ILE      C 4838   3.129   4.402   3.575 -0.5681 -0.2563 -0.7012
  305ILE      O 4839   3.123   4.345   3.467  0.1795  0.2860 -0.4943
  305ILE     CB 4840   3.356   4.513   3.552 -0.2715  0.7412 -0.7853
  305ILE    CG1 4841   3.489   4.538   3.636 -0.3913 -0.2587  0.2146
  305ILE    CG2 4842   3.298   4.651   3.512 -0.5238  1.0476  0.1830
  305ILE    CD1 4843   3.495   4.646   3.739  0.3910  0.0199 -0.5496
  305ILE      H 4844   3.386   4.257   3.622 -1.0047  0.3585 -0.7727
  305ILE     HA 4845   3.246   4.490   3.746  0.2005  0.0993  1.8839
  305ILE     HB 4846   3.372   4.460   3.458  1.1272  1.5990 -1.0824
  305ILE   HG12 4847   3.538   4.447   3.670  0.2310  0.1414  0.4091
  305ILE   HG13 4848   3.560   4.559   3.556  0.1374 -0.1143  0.7134
  305ILE   HG21 4849   3.237   4.694   3.592 -0.7711  1.2367 -0.1019
  305ILE   HG22 4850   3.372   4.718   3.468  1.0271 -0.3357  0.5181
  305ILE   HG23 4851   3.231   4.628   3.429 -0.3315 -1.0543  0.5050
  305ILE   HD11 4852   3.470   4.611   3.839  0.3689  0.0011 -0.5618
  305ILE   HD12 4853   3.598   4.679   3.746  0.0781  1.0539 -0.4203
  305ILE   HD13 4854   3.432   4.732   3.715 -1.0667 -0.8613 -0.1720
  306ASP      N 4855   3.016   4.455   3.626 -0.4983 -0.1525 -0.6573
  306ASP     CA 4856   2.888   4.454   3.558  0.2284  0.6378 -0.0829
  306ASP      C 4857   2.872   4.582   3.478 -0.5032  0.2736 -0.6431
  306ASP      O 4858   2.876   4.687   3.535 -0.0191 -0.2420 -0.0143
  306ASP     CB 4859   2.789   4.447   3.673 -0.1234  0.1981 -0.3163
  306ASP     CG 4860   2.640   4.468   3.639  0.1393 -0.3414  0.2303
  306ASP    OD1 4861   2.571   4.461   3.737  0.3150  0.3761 -0.5521
  306ASP    OD2 4862   2.598   4.473   3.524 -0.2907 -0.1953 -0.1547
  306ASP      H 4863   3.025   4.506   3.712  0.4101 -0.3039 -0.6403
  306ASP     HA 4864   2.870   4.360   3.506  0.2364  0.6402 -0.0901
  306ASP    HB2 4865   2.788   4.354   3.729  0.9407  0.8900  0.9552
  306ASP    HB3 4866   2.813   4.524   3.747 -0.3065 -1.1892  1.3050
  307PRO      N 4867   2.844   4.579   3.350  0.0748 -0.0903  0.2344
  307PRO     CA 4868   2.812   4.695   3.261 -0.3650 -0.2224 -0.0956
  307PRO      C 4869   2.703   4.791   3.306  0.0430 -0.5056  0.6344
  307PRO      O 4870   2.699   4.907   3.272  0.0655 -0.7817 -0.0915
  307PRO     CB 4871   2.780   4.631   3.130 -0.6245  0.0539 -0.4519
  307PRO     CG 4872   2.871   4.510   3.131  0.0721  1.3455 -1.2088
  307PRO     CD 4873   2.854   4.454   3.276  0.1018  0.2214 -1.1155
  307PRO     HA 4874   2.907   4.748   3.250  0.0789 -0.9672  0.0009
  307PRO    HB2 4875   2.674   4.605   3.128 -0.6145  0.0175 -1.3725
  307PRO    HB3 4876   2.809   4.696   3.047 -0.4539  0.1874 -0.2899
  307PRO    HG2 4877   2.835   4.433   3.062 -0.4423  0.0710  0.3568
  307PRO    HG3 4878   2.977   4.529   3.119  0.5763  0.1685  0.5860
  307PRO    HD2 4879   2.756   4.408   3.288 -0.6163  1.9406  0.8318
  307PRO    HD3 4880   2.940   4.396   3.309 -0.4912  0.1816  0.5261
  308LYS      N 4881   2.607   4.736   3.381  0.0121  0.4797 -0.6754
  308LYS     CA 4882   2.484   4.803   3.425 -0.5372 -0.0665  0.1904
  308LYS      C 4883   2.493   4.841   3.572 -0.2231 -1.0869  0.0462
  308LYS      O 4884   2.415   4.929   3.618  0.2315 -0.3156  0.0953
  308LYS     CB 4885   2.370   4.703   3.401  0.4549 -0.2281 -0.7354
  308LYS     CG 4886   2.358   4.671   3.251  0.2360  0.5691 -1.6505
  308LYS     CD 4887   2.226   4.581   3.224 -1.0271  0.5115  0.1692
  308LYS     CE 4888   2.202   4.582   3.076 -0.4802  0.8087  0.7380
  308LYS     NZ 4889   2.098   4.486   3.039  0.3686  0.0482  0.0018
  308LYS      H 4890   2.616   4.637   3.399 -1.7432  0.2191 -0.8923
  308LYS     HA 4891   2.472   4.897   3.371  1.6818  0.0008 -0.3950
  308LYS    HB2 4892   2.394   4.615   3.461  0.1719 -0.2023 -0.5853
  308LYS    HB3 4893   2.278   4.749   3.434  0.0746 -0.5568 -1.3000
  308LYS    HG2 4894   2.355   4.753   3.179  0.4565  1.3949 -0.7648
  308LYS    HG3 4895   2.445   4.613   3.223 -0.3870 -1.0320 -0.5447
  308LYS    HD2 4896   2.248   4.486   3.271  0.8606  0.9622  0.3627
  308LYS    HD3 4897   2.136   4.616   3.274 -0.4408  1.2953  0.7289
  308LYS    HE2 4898   2.169   4.682   3.048  0.4362  0.9795  0.1915
  308LYS    HE3 4899   2.295   4.565   3.021 -1.2374  0.9134 -0.6636
  308LYS    HZ1 4900   2.131   4.390   3.034  0.3450 -0.0032  0.7194
  308LYS    HZ2 4901   2.019   4.482   3.101 -0.1803 -0.2140 -0.6960
  308LYS    HZ3 4902   2.057   4.497   2.947 -0.7346  0.6914  0.5375
  309ASP      N 4903   2.592   4.796   3.648  0.1597 -0.4513  0.9022
  309ASP     CA 4904   2.656   4.868   3.754 -0.5954 -0.4291 -0.4025
  309ASP      C 4905   2.749   4.986   3.709 -0.7497 -0.5204  1.0598
  309ASP      O 4906   2.756   5.097   3.766  0.2201 -0.3181  0.3626
  309ASP     CB 4907   2.741   4.773   3.849  0.6679 -0.6373 -0.3097
  309ASP     CG 4908   2.776   4.834   3.989 -0.0255 -0.6083 -1.3871
  309ASP    OD1 4909   2.881   4.818   4.054 -0.7622 -0.6941 -0.4818
  309ASP    OD2 4910   2.682   4.910   4.051  0.8787  0.3721 -0.2931
  309ASP      H 4911   2.642   4.715   3.614 -0.3683 -0.4914  0.1851
  309ASP     HA 4912   2.577   4.915   3.813  0.1501 -0.1389  0.3914
  309ASP    HB2 4913   2.662   4.705   3.881  0.1287  0.3291  0.5611
  309ASP    HB3 4914   2.828   4.727   3.801  0.8839  0.0312 -0.5769
  309ASP    HD2 4915   2.713   4.955   4.131 -0.8530 -0.2100  0.8259
  310ALA      N 4916   2.832   4.960   3.606  0.1273  0.2001 -0.3930
  310ALA     CA 4917   2.913   5.055   3.534 -0.6370  0.4892  0.5625
  310ALA      C 4918   2.839   5.152   3.443 -0.3391 -0.4856  1.2086
  310ALA      O 4919   2.721   5.148   3.414 -0.2294  0.4280  0.0147
  310ALA     CB 4920   3.012   4.966   3.459  0.0902  0.1442  1.1483
  310ALA      H 4921   2.848   4.863   3.581 -0.2974  0.1332 -0.4212
  310ALA     HA 4922   2.966   5.113   3.610  0.3280  0.8204 -0.3245
  310ALA    HB1 4923   3.103   5.020   3.435  0.3901 -0.8826 -0.3610
  310ALA    HB2 4924   3.034   4.876   3.516 -0.4448 -0.4005  0.5462
  310ALA    HB3 4925   2.971   4.914   3.372  0.5464  0.5971  0.6465
  311ASN      N 4926   2.919   5.236   3.376 -0.5712 -0.3158  1.0266
  311ASN     CA 4927   2.874   5.341   3.287 -0.3961  0.1290  0.1260
  311ASN      C 4928   2.781   5.450   3.345 -0.0603 -0.2247 -0.8710
  311ASN      O 4929   2.671   5.477   3.298  0.2628  0.1390  0.3502
  311ASN     CB 4930   2.833   5.287   3.154  0.0058  1.5133  1.0035
  311ASN     CG 4931   2.930   5.193   3.081  0.1704  0.6716 -0.3435
  311ASN    OD1 4932   3.004   5.235   3.000 -0.1090 -0.6148 -0.0558
  311ASN    ND2 4933   2.935   5.062   3.119 -0.1477 -0.0627  0.0979
  311ASN      H 4934   3.020   5.233   3.387 -0.2321 -0.3925 -1.1761
  311ASN     HA 4935   2.967   5.397   3.275  0.5803 -1.2121  0.8249
  311ASN    HB2 4936   2.735   5.239   3.160  0.2734  0.5930 -0.6488
  311ASN    HB3 4937   2.816   5.366   3.082 -2.3253 -0.4848 -1.0018
  311ASN   HD21 4938   3.004   4.999   3.079  0.0410  0.4301 -0.3852
  311ASN   HD22 4939   2.869   5.040   3.192 -1.0034  1.0227 -0.3032
  312LYS      N 4940   2.815   5.512   3.462  0.1880 -0.2089 -0.5418
  312LYS     CA 4941   2.712   5.590   3.543 -0.5823  0.3474  0.7342
  312LYS      C 4942   2.734   5.740   3.514  0.6184 -0.2978  0.0610
  312LYS      O 4943   2.844   5.784   3.485  0.8659  0.2295  0.4330
  312LYS     CB 4944   2.717   5.558   3.689  0.0991  0.5229 -1.7539
  312LYS     CG 4945   2.672   5.407   3.725 -0.8998 -1.2531 -0.1421
  312LYS     CD 4946   2.520   5.385   3.718  0.4870  0.9104  0.3631
  312LYS     CE 4947   2.498   5.233   3.715 -1.5901 -0.7526 -0.6230
  312LYS     NZ 4948   2.355   5.199   3.703  0.0759  0.9543  0.6902
  312LYS      H 4949   2.904   5.490   3.503 -0.2474 -0.1811  0.4616
  312LYS     HA 4950   2.610   5.565   3.514 -0.4213 -1.7279  1.6255
  312LYS    HB2 4951   2.816   5.558   3.736 -0.6906 -0.2712  0.1607
  312LYS    HB3 4952   2.669   5.632   3.752  0.0711 -0.7438 -0.1187
  312LYS    HG2 4953   2.729   5.349   3.652  0.7234  0.1073 -0.0812
  312LYS    HG3 4954   2.703   5.377   3.825 -0.3375 -0.1485  0.0570
  312LYS    HD2 4955   2.479   5.414   3.814 -1.0025 -0.3374  0.1860
  312LYS    HD3 4956   2.465   5.436   3.639 -0.8103  0.6450  1.0557
  312LYS    HE2 4957   2.562   5.189   3.638  0.5197 -0.6055  0.8695
  312LYS    HE3 4958   2.549   5.207   3.808  0.3576  1.7149 -0.8043
  312LYS    HZ1 4959   2.288   5.255   3.754 -0.8701  0.9466 -0.4766
  312LYS    HZ2 4960   2.333   5.215   3.606  0.5636  0.3028  0.4607
  312LYS    HZ3 4961   2.335   5.104   3.730 -0.7143  1.0326  0.4427
  313GLY      N 4962   2.626   5.819   3.519 -0.0666 -0.2602 -0.1411
  313GLY     CA 4963   2.633   5.965   3.514 -0.6030  0.0996  0.0652
  313GLY      C 4964   2.729   6.047   3.601 -0.5474  0.1218 -0.1196
  313GLY      O 4965   2.791   6.143   3.550  0.2265  0.1452  0.0441
  313GLY      H 4966   2.538   5.777   3.543 -0.7761  1.4743  0.5954
  313GLY    HA2 4967   2.663   5.985   3.411  0.6178 -0.0770  0.3598
  313GLY    HA3 4968   2.536   6.014   3.523 -0.5332  0.3636 -0.4926
  314THR      N 4969   2.757   6.011   3.723  0.4619 -0.2543 -1.0943
  314THR     CA 4970   2.857   6.078   3.802 -0.0426 -1.2275 -1.6087
  314THR      C 4971   2.950   5.989   3.878 -0.3495 -0.1722 -0.0806
  314THR      O 4972   2.930   5.870   3.896  0.3869 -0.1362  0.7282
  314THR     CB 4973   2.791   6.175   3.907  0.0757  0.1685  0.0806
  314THR    OG1 4974   2.724   6.100   4.008  0.1342  0.0258 -0.6285
  314THR    CG2 4975   2.688   6.264   3.832 -0.5602  0.1829  0.5492
  314THR      H 4976   2.712   5.926   3.755  0.5393  0.4197  1.1341
  314THR     HA 4977   2.924   6.136   3.737 -0.5486  1.0995 -0.2972
  314THR     HB 4978   2.858   6.243   3.960 -0.6133  0.5850  0.4346
  314THR    HG1 4979   2.711   6.156   4.084 -0.2988 -0.4820 -0.3181
  314THR   HG21 4980   2.615   6.195   3.788 -0.0660 -0.0748  0.0981
  314THR   HG22 4981   2.637   6.319   3.910 -0.1573  0.8928  0.3290
  314THR   HG23 4982   2.726   6.323   3.749  0.1332  0.0661  0.7708
  315PRO      N 4983   3.064   6.042   3.935  0.4533 -0.4989  0.2182
  315PRO     CA 4984   3.166   5.959   3.998 -0.3366 -0.2847  0.5741
  315PRO      C 4985   3.116   5.916   4.133  0.1967 -0.5507  0.0035
  315PRO      O 4986   3.125   5.803   4.175 -0.1540 -0.1611 -0.2939
  315PRO     CB 4987   3.287   6.049   4.013  0.2692 -0.0788  0.6083
  315PRO     CG 4988   3.272   6.147   3.902  0.5033 -0.1332  1.2116
  315PRO     CD 4989   3.121   6.174   3.905 -0.1265 -0.9518 -0.2818
  315PRO     HA 4990   3.186   5.871   3.936 -0.4913  1.0051 -1.5259
  315PRO    HB2 4991   3.281   6.111   4.102 -0.2867 -0.4517  0.8394
  315PRO    HB3 4992   3.377   5.988   4.023  0.2460 -0.1633  0.3221
  315PRO    HG2 4993   3.337   6.233   3.916  0.7503 -0.0885 -0.0107
  315PRO    HG3 4994   3.289   6.108   3.802  0.2740  1.3026  0.5631
  315PRO    HD2 4995   3.079   6.229   3.820 -0.8796  0.0576  0.6905
  315PRO    HD3 4996   3.109   6.237   3.993  0.7482 -0.4309 -0.5011
  316GLU      N 4997   3.046   6.008   4.209 -0.1992  0.8001  0.6197
  316GLU     CA 4998   2.999   5.971   4.341  1.0691  0.6595 -0.0928
  316GLU      C 4999   2.879   5.871   4.332  0.1052  0.6591  0.4584
  316GLU      O 5000   2.854   5.786   4.419 -0.1570  0.4598  0.3322
  316GLU     CB 5001   2.945   6.096   4.404 -0.7639 -0.5719  0.8537
  316GLU     CG 5002   3.054   6.213   4.413 -0.0767  0.2795  0.3311
  316GLU     CD 5003   3.030   6.328   4.318 -0.2996 -1.5245  1.2616
  316GLU    OE1 5004   2.996   6.306   4.195 -0.8520  0.4510  0.0409
  316GLU    OE2 5005   3.030   6.451   4.355  0.3193  0.1557 -0.0219
  316GLU      H 5006   3.038   6.099   4.166  0.6147  0.2007 -0.9570
  316GLU     HA 5007   3.079   5.923   4.397  1.9188  1.0820 -0.8912
  316GLU    HB2 5008   2.856   6.125   4.349 -0.7014 -0.5598  0.7594
  316GLU    HB3 5009   2.914   6.075   4.507  0.0579  0.2671  1.3041
  316GLU    HG2 5010   3.048   6.256   4.513  1.5634  0.5633  0.3731
  316GLU    HG3 5011   3.150   6.162   4.403 -0.6471 -1.0740  1.2975
  317GLU      N 5012   2.818   5.861   4.211 -0.5323  0.0586 -0.9132
  317GLU     CA 5013   2.724   5.753   4.187  0.7539  0.0818  0.2776
  317GLU      C 5014   2.793   5.611   4.172  0.0825 -0.5437 -0.0601
  317GLU      O 5015   2.739   5.507   4.222 -0.2584 -0.2371 -0.3117
  317GLU     CB 5016   2.640   5.783   4.063  0.2872 -0.1208 -0.6056
  317GLU     CG 5017   2.541   5.665   4.026  0.7364 -0.6248 -0.9391
  317GLU     CD 5018   2.418   5.653   4.124  0.0741  0.1343 -0.9528
  317GLU    OE1 5019   2.310   5.609   4.088  0.1327  0.2749  0.8007
  317GLU    OE2 5020   2.439   5.663   4.250  0.3862 -0.4555  0.2063
  317GLU      H 5021   2.848   5.919   4.134  0.3307  0.3642 -0.3816
  317GLU     HA 5022   2.659   5.749   4.274  0.2987 -0.4411 -0.0713
  317GLU    HB2 5023   2.598   5.880   4.091  0.8135 -0.2921  0.9211
  317GLU    HB3 5024   2.705   5.812   3.980  0.6024  0.2537 -0.2326
  317GLU    HG2 5025   2.489   5.693   3.934  0.0408  0.0378 -0.3698
  317GLU    HG3 5026   2.597   5.573   4.014  0.6895 -0.6708 -0.8038
  318THR      N 5027   2.920   5.605   4.121  1.1975 -0.2718 -0.0193
  318THR     CA 5028   2.993   5.478   4.100  0.2324 -0.8593 -0.2624
  318THR      C 5029   3.053   5.435   4.242  0.4466  0.4441 -0.0536
  318THR      O 5030   3.105   5.322   4.252 -0.1035 -0.5433  0.1909
  318THR     CB 5031   3.113   5.492   4.012 -0.1320 -0.3878 -0.3607
  318THR    OG1 5032   3.221   5.568   4.073  0.2287  0.1167 -0.1554
  318THR    CG2 5033   3.090   5.548   3.870  1.1417  0.1122  0.4482
  318THR      H 5034   2.960   5.691   4.085 -0.0668 -0.0758 -1.1220
  318THR     HA 5035   2.931   5.393   4.071 -0.2854 -0.0122 -1.8894
  318THR     HB 5036   3.154   5.392   3.994 -0.0546 -0.0821 -2.4306
  318THR    HG1 5037   3.181   5.655   4.075  0.7221  0.3490 -0.1682
  318THR   HG21 5038   3.033   5.481   3.805  0.5810  1.1550 -0.1896
  318THR   HG22 5039   3.025   5.635   3.868  0.2051 -0.5653 -0.0928
  318THR   HG23 5040   3.186   5.569   3.824  0.1778  0.6964 -1.5135
  319GLY      N 5041   3.048   5.523   4.349  0.2842  0.6676  0.8098
  319GLY     CA 5042   3.124   5.505   4.477  0.4683 -0.6970 -0.6041
  319GLY      C 5043   3.269   5.558   4.472 -0.0412 -0.0638 -0.2908
  319GLY      O 5044   3.340   5.554   4.577  0.1282  0.1455  0.0087
  319GLY      H 5045   2.995   5.606   4.329  0.7177  0.8225  0.2378
  319GLY    HA2 5046   3.072   5.558   4.557 -0.3888 -0.8661 -1.0238
  319GLY    HA3 5047   3.121   5.399   4.503 -1.1247 -0.3878  0.8975
  320SER      N 5048   3.300   5.631   4.361  0.1819 -0.3572 -0.8999
  320SER     CA 5049   3.422   5.707   4.343 -0.3589  0.2424  0.7392
  320SER      C 5050   3.411   5.843   4.405 -0.2409  0.1615 -0.1372
  320SER      O 5051   3.423   5.941   4.323 -0.0146  0.4582 -0.3185
  320SER     CB 5052   3.487   5.705   4.198 -0.1084 -0.2656 -0.0944
  320SER     OG 5053   3.486   5.571   4.159 -0.0498  1.2505 -0.2942
  320SER      H 5054   3.232   5.625   4.287 -0.4474 -0.7410 -0.3197
  320SER     HA 5055   3.503   5.658   4.397 -0.4424  1.0654  1.6828
  320SER    HB2 5056   3.424   5.762   4.129  0.6917  0.3715 -0.3359
  320SER    HB3 5057   3.583   5.755   4.202 -0.2610 -0.0105  0.8887
  320SER     HG 5058   3.398   5.558   4.123  0.1968 -1.0215 -0.3953
  321TYR      N 5059   3.366   5.855   4.529 -0.9110 -0.0294 -0.7352
  321TYR     CA 5060   3.353   5.981   4.609 -0.7114 -0.2359  0.1980
  321TYR      C 5061   3.487   6.061   4.614  0.0872 -0.2791  0.0329
  321TYR      O 5062   3.485   6.179   4.576  0.3115 -0.0454  0.2494
  321TYR     CB 5063   3.313   5.961   4.749 -0.5735 -0.3715 -1.0746
  321TYR     CG 5064   3.190   5.878   4.764 -0.0112  0.0428 -0.0983
  321TYR    CD1 5065   3.067   5.939   4.748  0.5045 -1.0440 -0.6121
  321TYR    CD2 5066   3.191   5.748   4.808 -0.1376  0.0388  0.3967
  321TYR    CE1 5067   2.946   5.877   4.764  1.0464  0.5633 -0.1366
  321TYR    CE2 5068   3.073   5.686   4.836  0.5047  0.5263 -0.0535
  321TYR     CZ 5069   2.947   5.743   4.813  0.8169  0.0313 -0.2774
  321TYR     OH 5070   2.830   5.676   4.824  0.4179  0.9383 -0.5911
  321TYR      H 5071   3.343   5.769   4.578  0.1567 -0.2106 -0.4905
  321TYR     HA 5072   3.280   6.047   4.563  0.0341  0.0150 -0.6973
  321TYR    HB2 5073   3.397   5.922   4.806 -0.6908  1.8893  0.9379
  321TYR    HB3 5074   3.295   6.056   4.800  0.2699 -0.6381 -0.2233
  321TYR    HD1 5075   3.067   6.035   4.699  0.5860 -0.8878 -0.3115
  321TYR    HD2 5076   3.288   5.699   4.813  0.4321  0.8993 -0.9451
  321TYR    HE1 5077   2.850   5.923   4.743  0.7379  0.1652  0.3474
  321TYR    HE2 5078   3.073   5.589   4.884 -0.2377  0.5147 -0.0489
  321TYR     HH 5079   2.755   5.732   4.841 -0.3844  0.1062 -1.1740
  322LEU      N 5080   3.602   5.998   4.648 -0.3747  0.4307 -0.1340
  322LEU     CA 5081   3.738   6.057   4.686  0.2725  0.1576  0.6502
  322LEU      C 5082   3.808   6.126   4.566 -0.0466 -0.4422  0.0956
  322LEU      O 5083   3.859   6.237   4.583  0.3170 -0.0995  0.4103
  322LEU     CB 5084   3.814   5.944   4.750  0.3413  0.1036 -1.4381
  322LEU     CG 5085   3.750   5.910   4.892  0.8220 -0.6048  0.7117
  322LEU    CD1 5086   3.793   5.784   4.955 -0.0645  1.1077 -0.9999
  322LEU    CD2 5087   3.790   6.022   4.988 -0.0442  0.5680  0.4499
  322LEU      H 5088   3.603   5.899   4.666  0.7212  0.5024  0.3432
  322LEU     HA 5089   3.718   6.143   4.748 -1.0806 -0.5634  1.3039
  322LEU    HB2 5090   3.803   5.855   4.689  0.9328 -1.0714  0.0535
  322LEU    HB3 5091   3.920   5.967   4.756  0.2631  0.3823  1.1417
  322LEU     HG 5092   3.641   5.903   4.888  0.8540 -0.8832  0.1370
  322LEU   HD11 5093   3.902   5.785   4.950 -0.0573  1.8833 -0.8563
  322LEU   HD12 5094   3.763   5.777   5.059 -1.1836  0.1427 -1.3400
  322LEU   HD13 5095   3.755   5.698   4.899  0.7126 -0.0463  0.1179
  322LEU   HD21 5096   3.783   6.126   4.955 -0.2529  0.3095 -0.3471
  322LEU   HD22 5097   3.737   6.005   5.082  0.0594 -0.3343  0.3587
  322LEU   HD23 5098   3.897   6.006   5.003  0.3714  1.7249 -0.9229
  323VAL      N 5099   3.811   6.062   4.449  0.1254  0.9034  0.5937
  323VAL     CA 5100   3.856   6.110   4.316 -0.4771 -0.1475 -0.7657
  323VAL      C 5101   3.757   6.187   4.232  0.5139  0.0821  0.5524
  323VAL      O 5102   3.776   6.228   4.118 -0.4535  0.3740 -0.1445
  323VAL     CB 5103   3.922   6.000   4.245 -0.3730  0.3752  0.8124
  323VAL    CG1 5104   4.049   5.948   4.324  1.3140 -0.4738  1.1662
  323VAL    CG2 5105   3.853   5.864   4.202 -0.0158  0.2019  0.4853
  323VAL      H 5106   3.767   5.971   4.450  0.2382  0.8395  0.0811
  323VAL     HA 5107   3.933   6.186   4.334 -0.7589  0.1781 -0.9268
  323VAL     HB 5108   3.960   6.051   4.157 -0.3293  0.6293  0.9747
  323VAL   HG11 5109   4.104   5.875   4.265 -0.3934 -0.7545 -0.2109
  323VAL   HG12 5110   4.111   6.031   4.359  0.3324  0.0667  1.7169
  323VAL   HG13 5111   4.011   5.894   4.411 -0.6850 -0.3985  0.4452
  323VAL   HG21 5112   3.927   5.801   4.154 -1.4188 -0.8553 -0.4727
  323VAL   HG22 5113   3.813   5.814   4.290 -0.7410 -0.4726 -0.1970
  323VAL   HG23 5114   3.772   5.883   4.131 -0.0335 -0.4735  0.3163
  324SER      N 5115   3.639   6.226   4.281 -0.4995 -0.2283  0.2795
  324SER     CA 5116   3.536   6.297   4.204  0.3029 -0.2014  0.2328
  324SER      C 5117   3.569   6.441   4.154 -0.7180 -0.6369 -0.1932
  324SER      O 5118   3.509   6.494   4.061 -0.4442  0.6550 -0.1657
  324SER     CB 5119   3.401   6.300   4.281 -0.8550 -1.0386  0.8618
  324SER     OG 5120   3.432   6.380   4.385  0.5127 -0.2185 -0.6543
  324SER      H 5121   3.618   6.207   4.378  0.0697 -1.1298  0.2525
  324SER     HA 5122   3.507   6.240   4.115 -0.5676 -0.1775  0.4781
  324SER    HB2 5123   3.326   6.348   4.219  0.7396  0.2390 -0.2600
  324SER    HB3 5124   3.391   6.194   4.304  1.5471 -1.8844 -1.1013
  324SER     HG 5125   3.455   6.323   4.459 -0.0249  0.6878  0.2702
  325LYS      N 5126   3.662   6.514   4.219  0.0663 -0.2770  0.1353
  325LYS     CA 5127   3.713   6.643   4.179 -0.8568  0.4991 -0.3170
  325LYS      C 5128   3.849   6.629   4.114 -0.7123 -0.1494  0.5160
  325LYS      O 5129   3.894   6.726   4.047 -0.0003 -0.0799  0.5781
  325LYS     CB 5130   3.703   6.733   4.306 -0.8141  0.4985  0.5973
  325LYS     CG 5131   3.565   6.741   4.361  1.0639 -0.6767 -0.8274
  325LYS     CD 5132   3.550   6.863   4.459 -0.8112 -0.4287 -0.1233
  325LYS     CE 5133   3.438   6.846   4.558 -0.6057 -0.3236 -0.0171
  325LYS     NZ 5134   3.308   6.844   4.498  0.4972 -0.5619  0.7758
  325LYS      H 5135   3.706   6.474   4.300  0.3064 -0.2024  0.0458
  325LYS     HA 5136   3.644   6.684   4.105 -1.0165  0.3361 -0.2602
  325LYS    HB2 5137   3.770   6.689   4.379 -0.9980  0.1793  0.5757
  325LYS    HB3 5138   3.738   6.832   4.278 -0.3947  0.5302  1.2096
  325LYS    HG2 5139   3.490   6.754   4.283  0.1743  1.4519  0.2177
  325LYS    HG3 5140   3.535   6.648   4.411 -0.4367 -0.3511 -1.0317
  325LYS    HD2 5141   3.646   6.869   4.511 -1.1061 -0.3050  0.4196
  325LYS    HD3 5142   3.534   6.947   4.391  0.3738 -0.6144 -0.6903
  325LYS    HE2 5143   3.463   6.755   4.613  0.4202  0.2443  0.5159
  325LYS    HE3 5144   3.439   6.931   4.626 -0.9824  0.1689 -0.6155
  325LYS    HZ1 5145   3.292   6.756   4.450  0.4090 -0.3825  0.4683
  325LYS    HZ2 5146   3.225   6.859   4.554  0.1470 -1.3606  0.5051
  325LYS    HZ3 5147   3.305   6.916   4.427  0.5636 -1.3758 -0.1028
  326ASP      N 5148   3.917   6.512   4.114  0.0808  0.0093  0.1960
  326ASP     CA 5149   4.033   6.482   4.040 -0.8946  0.5054 -0.0659
  326ASP      C 5150   4.009   6.440   3.901  0.1230  0.1968  0.2694
  326ASP      O 5151   4.068   6.486   3.800  0.4038  0.0057 -0.0574
  326ASP     CB 5152   4.120   6.376   4.110  0.5390 -0.0994 -1.0693
  326ASP     CG 5153   4.258   6.361   4.051  0.4024  0.6517  0.1051
  326ASP    OD1 5154   4.327   6.463   4.021 -0.3596 -0.7926  0.0591
  326ASP    OD2 5155   4.303   6.242   4.032  0.0031 -0.1627 -0.4431
  326ASP      H 5156   3.880   6.434   4.165 -0.1995 -0.1871 -0.2973
  326ASP     HA 5157   4.098   6.570   4.031  0.6758 -0.5576  0.0558
  326ASP    HB2 5158   4.135   6.406   4.214  0.4191  0.3386 -1.1754
  326ASP    HB3 5159   4.077   6.277   4.094  0.1449 -0.0118 -0.5936
  327LEU      N 5160   3.901   6.363   3.890 -0.0331  0.0647  0.0063
  327LEU     CA 5161   3.840   6.335   3.756  0.2162 -0.6902  0.0187
  327LEU      C 5162   3.800   6.459   3.671  0.3533  0.0726  0.1697
  327LEU      O 5163   3.753   6.557   3.730 -0.1949 -0.4965 -0.4175
  327LEU     CB 5164   3.713   6.254   3.777 -0.0356  1.1938 -0.0326
  327LEU     CG 5165   3.745   6.108   3.815 -0.5756 -0.0627  0.5200
  327LEU    CD1 5166   3.611   6.055   3.854 -0.0961  1.1830  0.3914
  327LEU    CD2 5167   3.807   6.036   3.697 -0.3268  0.9747 -0.5419
  327LEU      H 5168   3.843   6.339   3.969 -0.2069 -1.1383 -0.4516
  327LEU     HA 5169   3.911   6.281   3.693  0.6996 -0.5741  0.4559
  327LEU    HB2 5170   3.653   6.297   3.858 -0.1076  0.7445  0.1556
  327LEU    HB3 5171   3.653   6.261   3.686  0.2870 -0.2502 -0.4026
  327LEU     HG 5172   3.813   6.106   3.900 -1.2471 -1.0672  1.0695
  327LEU   HD11 5173   3.564   6.092   3.945 -1.7756 -1.5491  0.8876
  327LEU   HD12 5174   3.544   6.071   3.770  0.7120 -0.6816 -0.7505
  327LEU   HD13 5175   3.628   5.947   3.861 -1.0833  0.8386 -1.3776
  327LEU   HD21 5176   3.908   6.072   3.678  0.1158 -0.2468 -0.6645
  327LEU   HD22 5177   3.823   5.932   3.726  0.3143  0.9441 -0.9535
  327LEU   HD23 5178   3.742   6.039   3.610 -0.6177 -0.7111 -0.4445
  328PRO      N 5179   3.782   6.451   3.537 -0.5371 -0.3243  0.2984
  328PRO     CA 5180   3.712   6.557   3.464  0.6413 -0.5104  0.0881
  328PRO      C 5181   3.566   6.547   3.488  0.1829  1.1334  0.0751
  328PRO      O 5182   3.520   6.445   3.542  0.0054 -0.4629 -0.1464
  328PRO     CB 5183   3.753   6.532   3.319 -0.0074 -0.1184  0.0687
  328PRO     CG 5184   3.776   6.376   3.305 -0.8438 -1.1231  0.1119
  328PRO     CD 5185   3.828   6.344   3.448 -0.4938  0.4780 -0.4057
  328PRO     HA 5186   3.748   6.655   3.493  1.5215 -1.1248  1.2123
  328PRO    HB2 5187   3.686   6.578   3.247  0.0792  0.3679  0.2853
  328PRO    HB3 5188   3.854   6.568   3.299 -0.4368  0.3337 -1.5025
  328PRO    HG2 5189   3.679   6.332   3.281 -0.7558 -1.2481 -0.0218
  328PRO    HG3 5190   3.852   6.352   3.230  0.1254 -0.4615  0.8371
  328PRO    HD2 5191   3.797   6.246   3.484  0.4668  0.2917 -0.0072
  328PRO    HD3 5192   3.937   6.342   3.450 -0.4716 -0.6624  1.4017
  329LYS      N 5193   3.493   6.654   3.454 -0.0897  0.3111  0.0468
  329LYS     CA 5194   3.349   6.655   3.458 -0.0384  1.2093  0.2029
  329LYS      C 5195   3.290   6.596   3.328 -1.1605  0.0660  1.3455
  329LYS      O 5196   3.362   6.573   3.229 -0.2499 -0.0915  0.5805
  329LYS     CB 5197   3.298   6.793   3.493  0.7927 -0.1231  0.3372
  329LYS     CG 5198   3.373   6.849   3.616 -0.4884 -0.0492  0.5481
  329LYS     CD 5199   3.322   6.974   3.683  0.0141  0.0241 -0.5157
  329LYS     CE 5200   3.422   7.026   3.793  0.3030  0.8356 -1.0959
  329LYS     NZ 5201   3.424   6.931   3.908  0.4909  0.4808 -0.1920
  329LYS      H 5202   3.533   6.737   3.414  0.0171  0.4156  0.3675
  329LYS     HA 5203   3.316   6.584   3.534 -1.0539  1.1064 -0.3009
  329LYS    HB2 5204   3.310   6.866   3.414  0.2148  0.1712  0.5147
  329LYS    HB3 5205   3.193   6.798   3.523  0.6356  0.8792 -0.2993
  329LYS    HG2 5206   3.380   6.767   3.687 -0.6152 -0.6803 -0.1476
  329LYS    HG3 5207   3.478   6.863   3.590 -0.5785  0.7743  0.5786
  329LYS    HD2 5208   3.320   7.050   3.606  1.3078  0.4768 -0.1586
  329LYS    HD3 5209   3.225   6.950   3.727 -0.3048  0.5515 -0.9047
  329LYS    HE2 5210   3.524   7.031   3.754  0.7503  0.5332 -0.0466
  329LYS    HE3 5211   3.405   7.125   3.834  1.9012  0.4237  0.8581
  329LYS    HZ1 5212   3.485   6.959   3.984 -0.2857 -0.2538  0.7573
  329LYS    HZ2 5213   3.333   6.927   3.950 -0.0197 -1.9685 -1.1786
  329LYS    HZ3 5214   3.443   6.835   3.883  0.1008  0.1866  0.5837
  330HIS      N 5215   3.162   6.584   3.321  0.2979  0.7007 -0.0219
  330HIS     CA 5216   3.073   6.573   3.200 -0.0113  0.7597 -0.0298
  330HIS      C 5217   3.097   6.446   3.115  1.0371 -0.0232  1.3402
  330HIS      O 5218   3.083   6.443   2.992  0.0907 -0.2908 -0.0729
  330HIS     CB 5219   3.059   6.703   3.119 -0.1652  0.5648  0.1819
  330HIS     CG 5220   3.046   6.824   3.205 -0.3980  0.3448 -0.5749
  330HIS    ND1 5221   2.975   6.831   3.321 -0.7394  0.0527 -0.2393
  330HIS    CD2 5222   3.109   6.944   3.194 -0.0821  0.1429  0.6565
  330HIS    CE1 5223   2.987   6.952   3.369 -0.1637  0.4022 -0.7187
  330HIS    NE2 5224   3.074   7.025   3.294  0.0782  0.1549 -0.6266
  330HIS      H 5225   3.114   6.582   3.410  0.9093 -0.5515  0.3179
  330HIS     HA 5226   2.975   6.546   3.239  0.0508 -0.1467 -0.4597
  330HIS    HB2 5227   3.146   6.712   3.054  0.1195  0.8775  0.5907
  330HIS    HB3 5228   2.968   6.690   3.061  0.2163 -0.4581 -0.2428
  330HIS    HD2 5229   3.174   6.974   3.113  0.6325  0.1629  1.2261
  330HIS    HE1 5230   2.928   6.996   3.448  0.3908  1.0537 -0.6576
  330HIS    HE2 5231   3.101   7.120   3.314 -1.8137  1.0491 -1.7668
  331CYS      N 5232   3.143   6.332   3.174 -1.2197 -0.7245  0.0206
  331CYS     CA 5233   3.159   6.204   3.103 -0.5263 -0.0704  0.7578
  331CYS      C 5234   3.061   6.103   3.162 -0.3321 -0.0909  0.4777
  331CYS      O 5235   2.992   6.126   3.262  0.4831  0.0890  0.4603
  331CYS     CB 5236   3.297   6.154   3.121 -0.9368  0.0408 -0.7956
  331CYS     SG 5237   3.419   6.247   3.029 -0.3662 -0.2966  0.1335
  331CYS      H 5238   3.136   6.329   3.275 -0.8307  1.1315  0.1749
  331CYS     HA 5239   3.139   6.227   2.998 -0.2026  0.1991  0.7543
  331CYS    HB2 5240   3.312   6.177   3.226 -0.9912  0.2745 -0.8378
  331CYS    HB3 5241   3.298   6.047   3.102 -1.0694 -0.1312  0.0701
  331CYS     HG 5242   3.394   6.359   3.098 -1.1188 -0.7937  0.6905
  332LEU      N 5243   3.052   5.981   3.102  0.0076  0.3471 -0.1964
  332LEU     CA 5244   3.011   5.865   3.171 -1.1492  0.5678 -0.5769
  332LEU      C 5245   3.135   5.808   3.250  0.2589 -0.1534  0.2770
  332LEU      O 5246   3.249   5.835   3.202 -0.1241  1.0633 -0.3474
  332LEU     CB 5247   2.936   5.767   3.082 -0.2496  0.8439  0.0828
  332LEU     CG 5248   2.809   5.821   3.017  0.1502 -0.2108  0.1620
  332LEU    CD1 5249   2.750   5.720   2.914  1.0790  0.9608  0.9728
  332LEU    CD2 5250   2.701   5.860   3.109  0.3471 -0.6189 -0.3712
  332LEU      H 5251   3.108   5.969   3.018 -0.2674 -0.6559 -0.2626
  332LEU     HA 5252   2.934   5.889   3.244 -0.9965 -0.0261 -0.2032
  332LEU    HB2 5253   3.009   5.736   3.007 -0.4462  0.2318  0.1315
  332LEU    HB3 5254   2.913   5.674   3.134 -0.3825  0.5138 -0.5530
  332LEU     HG 5255   2.833   5.914   2.966  0.5758 -0.8144 -0.8108
  332LEU   HD11 5256   2.804   5.697   2.823 -0.2055 -0.6066  0.5154
  332LEU   HD12 5257   2.709   5.627   2.955  0.5547  0.3410 -0.7609
  332LEU   HD13 5258   2.661   5.757   2.864  0.2634 -1.0780  0.7110
  332LEU   HD21 5259   2.727   5.941   3.177  0.1558 -0.2133 -0.7673
  332LEU   HD22 5260   2.617   5.906   3.056 -0.4523 -1.1791  0.3511
  332LEU   HD23 5261   2.642   5.781   3.156 -0.5859  0.3417  0.1642
  333TYR      N 5262   3.120   5.743   3.363  0.7377 -0.2154 -0.4534
  333TYR     CA 5263   3.221   5.682   3.447  0.2908 -0.3858  0.3812
  333TYR      C 5264   3.206   5.533   3.480 -0.0695  0.0538 -0.7290
  333TYR      O 5265   3.095   5.485   3.521  0.0211 -0.4074  0.2405
  333TYR     CB 5266   3.254   5.762   3.571 -1.2729  0.0312 -0.4359
  333TYR     CG 5267   3.261   5.914   3.543  0.3084 -0.0794 -0.4787
  333TYR    CD1 5268   3.384   5.974   3.514 -0.5403 -0.1371  0.2600
  333TYR    CD2 5269   3.147   5.993   3.565 -0.2262 -0.3925 -0.6604
  333TYR    CE1 5270   3.392   6.113   3.484 -0.5933  0.3149 -0.5609
  333TYR    CE2 5271   3.154   6.130   3.541  0.2549 -0.0385 -0.1208
  333TYR     CZ 5272   3.279   6.189   3.508 -0.4298  0.1557  0.1453
  333TYR     OH 5273   3.290   6.323   3.484  0.1440  0.1687  0.0170
  333TYR      H 5274   3.027   5.724   3.396  1.3136 -0.7985  1.0357
  333TYR     HA 5275   3.308   5.696   3.383  0.5683  0.5600  0.9253
  333TYR    HB2 5276   3.177   5.738   3.645 -0.6255  0.9412  0.6008
  333TYR    HB3 5277   3.351   5.730   3.611 -1.2551  1.0387  0.4017
  333TYR    HD1 5278   3.476   5.917   3.516 -0.3714  0.1308  1.6244
  333TYR    HD2 5279   3.049   5.951   3.586 -0.3991  0.0471 -0.5538
  333TYR    HE1 5280   3.484   6.149   3.442 -0.5871  0.1413 -0.7006
  333TYR    HE2 5281   3.071   6.199   3.537  0.3181  0.0120 -1.0269
  333TYR     HH 5282   3.380   6.351   3.501  0.2308  0.2212 -0.4871
  334THR      N 5283   3.313   5.459   3.473  0.1877  0.0541 -0.8290
  334THR     CA 5284   3.334   5.320   3.511  0.0764  0.6119  0.4359
  334THR      C 5285   3.449   5.306   3.614 -0.5856  0.5522  0.3027
  334THR      O 5286   3.550   5.366   3.604  0.3766  0.2792  0.0538
  334THR     CB 5287   3.337   5.228   3.389 -1.0987  1.0513  0.2434
  334THR    OG1 5288   3.213   5.229   3.323 -0.2994 -0.3210  0.4613
  334THR    CG2 5289   3.383   5.085   3.432  0.1607 -0.7801  0.5032
  334THR      H 5290   3.401   5.504   3.449  0.3623  0.1189 -0.0970
  334THR     HA 5291   3.252   5.286   3.574  0.4007 -1.1105  0.0559
  334THR     HB 5292   3.400   5.271   3.312 -1.1483 -0.5207 -0.7657
  334THR    HG1 5293   3.224   5.296   3.255  0.5570 -0.1672  0.7271
  334THR   HG21 5294   3.487   5.085   3.465  0.6846  1.4392 -0.7661
  334THR   HG22 5295   3.322   5.047   3.515  0.0633 -0.3995  0.6087
  334THR   HG23 5296   3.378   5.023   3.343  0.7127  0.5066 -0.4892
  335ARG      N 5297   3.433   5.241   3.729  0.5373 -0.0262  0.0817
  335ARG     CA 5298   3.524   5.213   3.846  1.1535 -0.6814  0.3294
  335ARG      C 5299   3.549   5.065   3.859  0.3802  0.7902  0.7296
  335ARG      O 5300   3.456   4.983   3.828 -0.8551 -0.2278 -0.3840
  335ARG     CB 5301   3.456   5.267   3.975 -0.0013  0.2066 -0.4767
  335ARG     CG 5302   3.548   5.242   4.099  0.5333 -0.4991  0.9718
  335ARG     CD 5303   3.458   5.260   4.222 -0.2913  0.3798 -0.9222
  335ARG     NE 5304   3.541   5.229   4.347  0.1656 -0.6862 -0.1294
  335ARG     CZ 5305   3.616   5.322   4.412 -0.7103  0.5803  0.2148
  335ARG    NH1 5306   3.639   5.441   4.366  0.2119  0.1377  0.3223
  335ARG    NH2 5307   3.657   5.300   4.533  0.7947 -0.1241  0.0438
  335ARG      H 5308   3.334   5.220   3.734  0.3197  0.7322 -0.5757
  335ARG     HA 5309   3.619   5.262   3.825  0.6308 -0.2462 -1.3271
  335ARG    HB2 5310   3.431   5.374   3.968 -0.8320  0.0588 -0.0908
  335ARG    HB3 5311   3.362   5.216   3.994 -0.0450  0.5066  0.1693
  335ARG    HG2 5312   3.575   5.137   4.111  1.5058 -0.3344  0.4750
  335ARG    HG3 5313   3.629   5.315   4.103  0.4417 -0.4272  2.0388
  335ARG    HD2 5314   3.413   5.358   4.235 -0.9734 -0.0613  0.2977
  335ARG    HD3 5315   3.381   5.184   4.220  0.5726 -0.5464 -0.8076
  335ARG     HE 5316   3.536   5.137   4.390 -0.3075 -0.6669 -0.1340
  335ARG   HH11 5317   3.698   5.498   4.425  1.1585  0.2525 -0.6868
  335ARG   HH12 5318   3.586   5.490   4.296  1.1410 -0.4554 -0.8565
  335ARG   HH21 5319   3.718   5.370   4.573  0.4673 -0.1476  0.5968
  335ARG   HH22 5320   3.643   5.206   4.568 -0.4726  0.0450  0.0641
  336LEU      N 5321   3.668   5.026   3.895 -0.2415  0.0784 -0.7187
  336LEU     CA 5322   3.720   4.898   3.915  0.2781  0.8309 -1.0001
  336LEU      C 5323   3.792   4.897   4.050  0.1253  0.3274 -0.4754
  336LEU      O 5324   3.863   4.997   4.085  0.4027  0.0452  0.3451
  336LEU     CB 5325   3.824   4.875   3.812 -0.8701 -0.3855  0.9184
  336LEU     CG 5326   3.784   4.877   3.664 -0.3427 -1.8036 -0.0277
  336LEU    CD1 5327   3.804   5.023   3.606  0.3898  2.0886  0.3074
  336LEU    CD2 5328   3.869   4.786   3.572 -0.1888 -0.6401  0.1295
  336LEU      H 5329   3.729   5.101   3.925 -0.1411 -0.0862 -0.5047
  336LEU     HA 5330   3.638   4.826   3.921  0.3260  0.8274 -0.1041
  336LEU    HB2 5331   3.908   4.942   3.832 -1.0942  0.3406 -0.3813
  336LEU    HB3 5332   3.867   4.778   3.839 -0.5903 -0.4928  0.1209
  336LEU     HG 5333   3.679   4.854   3.650 -0.8348  0.6504 -1.7596
  336LEU   HD11 5334   3.785   5.020   3.499 -0.5627 -0.0852  0.4375
  336LEU   HD12 5335   3.736   5.092   3.658 -1.7724 -0.3497  1.1853
  336LEU   HD13 5336   3.910   5.044   3.609  0.8090  0.3948 -0.5116
  336LEU   HD21 5337   3.895   4.689   3.614  0.2611 -0.8928 -0.6922
  336LEU   HD22 5338   3.811   4.760   3.484 -0.1603 -0.7743  0.1508
  336LEU   HD23 5339   3.957   4.836   3.531 -0.5187 -0.1600 -0.0142
  337SER      N 5340   3.796   4.784   4.118 -0.6829  0.8300 -0.0581
  337SER     CA 5341   3.875   4.751   4.237 -0.8671  0.0533 -0.7897
  337SER      C 5342   3.940   4.613   4.229  0.2651 -0.1923 -0.6055
  337SER      O 5343   3.907   4.533   4.136  0.3327 -0.4488 -0.7049
  337SER     CB 5344   3.791   4.776   4.365  0.2292  0.0306 -0.5958
  337SER     OG 5345   3.866   4.750   4.485 -0.1440 -0.3281  0.7120
  337SER      H 5346   3.767   4.697   4.074  1.2689  0.0741 -0.0566
  337SER     HA 5347   3.957   4.823   4.241 -0.7025 -0.1543  0.0930
  337SER    HB2 5348   3.761   4.881   4.354 -0.1039 -0.1211 -1.1829
  337SER    HB3 5349   3.703   4.711   4.363 -0.6309  1.0604  0.4752
  337SER     HG 5350   3.809   4.759   4.562  0.3753  0.5433  1.0226
  338SER      N 5351   4.029   4.583   4.324  0.3563  0.4592  0.1379
  338SER     CA 5352   4.090   4.452   4.334 -0.2881  0.3440  0.4565
  338SER      C 5353   4.185   4.411   4.223  0.1213 -0.0413  0.5358
  338SER      O 5354   4.202   4.293   4.195  0.1433  0.0619  0.3945
  338SER     CB 5355   3.990   4.334   4.365  0.7244  0.2823 -0.5852
  338SER     OG 5356   3.906   4.358   4.478  0.1348  0.2030  0.0723
  338SER      H 5357   4.055   4.657   4.386  0.3086 -0.7464  1.7265
  338SER     HA 5358   4.150   4.456   4.426 -0.0017 -0.3802  0.3180
  338SER    HB2 5359   3.924   4.313   4.281 -0.0649 -0.4471  0.1813
  338SER    HB3 5360   4.048   4.244   4.387  0.4448  0.1198 -0.4995
  338SER     HG 5361   3.963   4.367   4.554  0.4901  0.5904 -0.2300
  339LEU      N 5362   4.252   4.506   4.159  0.1341  0.2881  0.2707
  339LEU     CA 5363   4.342   4.488   4.048  1.0155 -0.0191  0.2818
  339LEU      C 5364   4.448   4.387   4.046 -0.0128 -0.1999 -0.3619
  339LEU      O 5365   4.478   4.334   3.941  0.2656 -0.4355  0.0522
  339LEU     CB 5366   4.382   4.629   4.008 -0.3061 -0.2206 -0.5822
  339LEU     CG 5367   4.259   4.702   3.936 -1.3122 -0.3821 -0.7632
  339LEU    CD1 5368   4.298   4.850   3.924  0.4473  1.0612 -1.0663
  339LEU    CD2 5369   4.237   4.651   3.798  0.0143  0.4968  0.7581
  339LEU      H 5370   4.234   4.597   4.200 -0.2286  0.1683  0.3881
  339LEU     HA 5371   4.273   4.451   3.972  0.4562 -0.5706  1.0158
  339LEU    HB2 5372   4.406   4.688   4.097 -1.1793  0.1394 -0.5628
  339LEU    HB3 5373   4.472   4.625   3.946  0.7449  0.7649  0.7392
  339LEU     HG 5374   4.173   4.703   4.003 -0.5388  0.5881  0.2941
  339LEU   HD11 5375   4.223   4.897   3.860 -0.4319  0.2316 -0.7084
  339LEU   HD12 5376   4.284   4.881   4.028 -0.6669 -0.3654 -0.7182
  339LEU   HD13 5377   4.398   4.866   3.885  1.4483 -0.5415  0.4947
  339LEU   HD21 5378   4.225   4.543   3.806  0.1600  0.4181  0.0579
  339LEU   HD22 5379   4.146   4.694   3.758 -0.1798 -0.2784  0.3143
  339LEU   HD23 5380   4.314   4.673   3.724  0.0045 -0.5045  0.4125
  340GLN      N 5381   4.512   4.353   4.162  0.1144 -0.6063  0.1417
  340GLN     CA 5382   4.606   4.240   4.171  0.3630 -0.3224 -0.1653
  340GLN      C 5383   4.551   4.100   4.132  0.3873  0.5040  0.8473
  340GLN      O 5384   4.625   4.008   4.104  0.1792  0.8312  0.6935
  340GLN     CB 5385   4.658   4.238   4.316  0.2222 -0.1907  1.0512
  340GLN     CG 5386   4.564   4.193   4.421 -0.0129  0.5220  0.1105
  340GLN     CD 5387   4.438   4.265   4.452  0.7546  0.3439 -0.0779
  340GLN    OE1 5388   4.426   4.387   4.430  0.0262  0.1400  0.1225
  340GLN    NE2 5389   4.335   4.197   4.494 -0.1919  0.4414 -0.2174
  340GLN      H 5390   4.498   4.408   4.246 -0.3296 -1.2823  0.5242
  340GLN     HA 5391   4.682   4.258   4.095  0.0096 -0.8435 -0.6546
  340GLN    HB2 5392   4.740   4.166   4.320  0.1858 -0.3307 -0.0608
  340GLN    HB3 5393   4.704   4.333   4.344 -0.1327  0.0537  0.8085
  340GLN    HG2 5394   4.544   4.087   4.402  0.1860  0.7135 -1.3582
  340GLN    HG3 5395   4.610   4.208   4.519 -0.7315  1.1730  0.3762
  340GLN   HE21 5396   4.251   4.249   4.515 -0.1312  0.3431  0.2814
  340GLN   HE22 5397   4.342   4.098   4.517 -0.6916  0.7544  1.6041
  341LYS      N 5398   4.419   4.084   4.113  0.4464  0.1995 -0.2083
  341LYS     CA 5399   4.352   3.967   4.062 -0.2616  0.4744  0.7124
  341LYS      C 5400   4.371   3.955   3.909  0.1577 -0.0123  0.4610
  341LYS      O 5401   4.319   3.861   3.847  0.6961 -0.0409  0.3852
  341LYS     CB 5402   4.200   3.960   4.101 -0.2052 -0.5393 -0.1792
  341LYS     CG 5403   4.188   3.959   4.251 -0.0700  0.1866  0.8324
  341LYS     CD 5404   4.053   3.919   4.303  1.1562 -0.0092 -1.3523
  341LYS     CE 5405   4.046   3.948   4.456 -0.2554  0.5000 -0.5512
  341LYS     NZ 5406   4.139   3.863   4.532  0.4092  0.9055  0.9211
  341LYS      H 5407   4.360   4.164   4.132  0.0473 -0.2578  0.6058
  341LYS     HA 5408   4.394   3.875   4.102 -0.6252 -0.2229 -0.4206
  341LYS    HB2 5409   4.152   4.049   4.060  0.2016 -0.6006 -0.8336
  341LYS    HB3 5410   4.164   3.861   4.073 -0.6400 -0.6565  0.7246
  341LYS    HG2 5411   4.262   3.888   4.288  0.2211  0.0385  0.0247
  341LYS    HG3 5412   4.211   4.054   4.298  1.9945 -0.1732  0.7468
  341LYS    HD2 5413   3.979   3.987   4.260  0.1522  0.0608  0.2876
  341LYS    HD3 5414   4.019   3.817   4.286 -1.5425  0.6094 -0.7303
  341LYS    HE2 5415   4.071   4.053   4.467 -1.1547  0.7031 -0.2397
  341LYS    HE3 5416   3.945   3.925   4.491 -0.0821  0.3432 -0.1437
  341LYS    HZ1 5417   4.127   3.765   4.510  0.0464  1.1004  0.1994
  341LYS    HZ2 5418   4.234   3.894   4.516  0.4685  0.3160 -0.0540
  341LYS    HZ3 5419   4.117   3.879   4.629 -1.1711 -0.4891  0.8847
  342LEU      N 5420   4.423   4.060   3.842  0.2839 -0.0290  0.5162
  342LEU     CA 5421   4.447   4.067   3.696  0.2330 -1.0098  0.1706
  342LEU      C 5422   4.578   3.993   3.656  0.3966 -0.5994  0.4843
  342LEU      O 5423   4.690   4.024   3.699 -0.2794  0.7236 -0.0934
  342LEU     CB 5424   4.447   4.222   3.651 -0.2149  0.2758 -0.7342
  342LEU     CG 5425   4.447   4.257   3.506  0.2035  0.1996  0.1768
  342LEU    CD1 5426   4.327   4.184   3.441  0.0576  0.3316  0.7684
  342LEU    CD2 5427   4.441   4.407   3.486  1.0095  1.0895 -0.0616
  342LEU      H 5428   4.456   4.142   3.892  0.4335 -0.0307  0.4225
  342LEU     HA 5429   4.359   4.024   3.647 -0.7448  0.8802  0.0992
  342LEU    HB2 5430   4.368   4.267   3.711 -0.5024 -0.7740 -0.2630
  342LEU    HB3 5431   4.544   4.250   3.690 -1.1285  0.9910  1.3177
  342LEU     HG 5432   4.535   4.220   3.454 -0.3894 -0.0122 -0.7331
  342LEU   HD11 5433   4.343   4.076   3.448 -0.5636  0.2420  0.9867
  342LEU   HD12 5434   4.233   4.216   3.487 -0.0617  1.2883 -0.0689
  342LEU   HD13 5435   4.329   4.208   3.335  0.3476  0.8684  0.8868
  342LEU   HD21 5436   4.350   4.451   3.527  0.8614  0.8677 -0.1517
  342LEU   HD22 5437   4.529   4.453   3.530  1.0533  0.1844  0.8531
  342LEU   HD23 5438   4.437   4.419   3.378  0.3587 -0.3955 -0.2485
  343LYS      N 5439   4.548   3.892   3.573 -0.4885  0.0977  0.0841
  343LYS     CA 5440   4.653   3.806   3.517 -1.0342 -0.1673  0.0046
  343LYS      C 5441   4.664   3.806   3.366 -0.0844  0.6286 -0.3522
  343LYS      O 5442   4.771   3.818   3.315 -0.6208 -0.3514 -0.5972
  343LYS     CB 5443   4.624   3.662   3.561 -1.0107 -1.0528  0.8414
  343LYS     CG 5444   4.634   3.634   3.704  0.9665  1.4940 -1.5850
  343LYS     CD 5445   4.590   3.479   3.729 -1.1352 -0.1319  0.4759
  343LYS     CE 5446   4.612   3.413   3.863 -1.4010 -0.3207 -0.8030
  343LYS     NZ 5447   4.543   3.475   3.975  0.3600 -0.0256  0.2250
  343LYS      H 5448   4.457   3.887   3.530 -0.9103 -0.5273  0.9783
  343LYS     HA 5449   4.752   3.829   3.557 -1.1493  0.2296  0.0693
  343LYS    HB2 5450   4.525   3.641   3.519 -1.0035 -1.0799  0.8385
  343LYS    HB3 5451   4.694   3.597   3.509  0.9187  1.5401 -0.2225
  343LYS    HG2 5452   4.733   3.655   3.744  0.8545 -0.1250 -0.2458
  343LYS    HG3 5453   4.564   3.691   3.765  0.9725 -0.9403  1.1497
  343LYS    HD2 5454   4.485   3.463   3.703 -0.8902  0.3407 -0.9472
  343LYS    HD3 5455   4.652   3.428   3.656 -0.0978  0.6013  0.8001
  343LYS    HE2 5456   4.598   3.305   3.854  0.2895 -0.5538 -1.3374
  343LYS    HE3 5457   4.715   3.425   3.896 -1.3359 -0.2787 -1.0170
  343LYS    HZ1 5458   4.570   3.447   4.068 -0.8098 -0.4829  0.4701
  343LYS    HZ2 5459   4.549   3.574   3.995  0.6070 -0.2398  1.3398
  343LYS    HZ3 5460   4.446   3.451   3.963  0.3606 -0.1920  0.5205
  344GLU      N 5461   4.552   3.800   3.291 -0.0885  0.8490 -0.3035
  344GLU     CA 5462   4.546   3.844   3.149  0.0422 -0.4779  0.4935
  344GLU      C 5463   4.581   3.997   3.152  0.0294  0.3481 -0.5173
  344GLU      O 5464   4.591   4.060   3.265  0.1349  0.3034 -0.0771
  344GLU     CB 5465   4.410   3.813   3.097  0.1805 -1.3293 -0.0465
  344GLU     CG 5466   4.384   3.669   3.058 -0.8618  1.0093 -1.0896
  344GLU     CD 5467   4.257   3.627   3.118 -0.3127 -0.3198 -1.3158
  344GLU    OE1 5468   4.167   3.591   3.049  0.3659  0.0664  0.1708
  344GLU    OE2 5469   4.232   3.628   3.243 -0.1565 -0.1383 -0.5905
  344GLU      H 5470   4.473   3.809   3.353  0.5927  0.7605  0.6239
  344GLU     HA 5471   4.617   3.800   3.080 -1.1576 -1.2058 -0.3499
  344GLU    HB2 5472   4.336   3.853   3.166 -0.3797 -0.4371 -1.0851
  344GLU    HB3 5473   4.412   3.861   2.998  0.7616 -0.6141  0.2899
  344GLU    HG2 5474   4.388   3.640   2.953  0.4069 -1.3977 -0.5361
  344GLU    HG3 5475   4.464   3.618   3.113 -0.7905  1.3714 -0.8476
  345HIS      N 5476   4.582   4.058   3.039  0.8314 -1.0385  0.3457
  345HIS     CA 5477   4.582   4.202   3.019 -0.5569 -0.4303 -0.4235
  345HIS      C 5478   4.442   4.265   3.030  0.2307  0.0741  0.3951
  345HIS      O 5479   4.349   4.191   3.001  0.1397  0.2546  0.1754
  345HIS     CB 5480   4.645   4.227   2.881  1.0837 -0.0670 -0.2815
  345HIS     CG 5481   4.789   4.208   2.876 -0.6581 -0.6082  0.0152
  345HIS    ND1 5482   4.872   4.288   2.958 -0.4826 -0.6725  0.2033
  345HIS    CD2 5483   4.871   4.132   2.798 -0.4811  0.6196 -0.2218
  345HIS    CE1 5484   4.999   4.256   2.922  0.2675 -0.2097  0.4042
  345HIS    NE2 5485   4.998   4.166   2.824 -0.8042  0.4199 -0.2102
  345HIS      H 5486   4.582   4.006   2.953 -0.0195  0.3487 -0.5614
  345HIS     HA 5487   4.645   4.249   3.095 -0.3124 -0.3041 -0.7018
  345HIS    HB2 5488   4.591   4.166   2.809  0.4637 -0.2832  0.3519
  345HIS    HB3 5489   4.633   4.327   2.840  0.4199  0.0196  0.1092
  345HIS    HD2 5490   4.849   4.056   2.725  0.8717  0.4246 -0.4805
  345HIS    HE1 5491   5.082   4.271   2.990  0.2800 -0.6823  0.5039
  345HIS    HE2 5492   5.086   4.130   2.790 -0.5220  0.4279  0.4733
  346LEU      N 5493   4.429   4.394   3.070  0.5039 -0.2551 -0.0308
  346LEU     CA 5494   4.290   4.459   3.076 -0.1847 -0.4457 -0.3261
  346LEU      C 5495   4.243   4.481   2.929  0.8228 -0.5312  0.5710
  346LEU      O 5496   4.237   4.594   2.880 -0.5713 -0.3581 -0.2721
  346LEU     CB 5497   4.303   4.598   3.155  0.1445  0.1689 -0.3681
  346LEU     CG 5498   4.167   4.645   3.207  0.5992 -1.2566  1.0260
  346LEU    CD1 5499   4.107   4.567   3.322 -0.6515  0.9486 -1.8586
  346LEU    CD2 5500   4.173   4.797   3.235  1.0053 -0.9274 -0.7166
  346LEU      H 5501   4.509   4.453   3.082 -0.2298  0.8264 -0.2025
  346LEU     HA 5502   4.221   4.395   3.130 -1.0582  0.2739 -0.5408
  346LEU    HB2 5503   4.359   4.586   3.248  0.4241  1.5123 -0.3325
  346LEU    HB3 5504   4.352   4.674   3.094 -0.6611  0.6589 -0.4247
  346LEU     HG 5505   4.098   4.633   3.124  1.3211 -1.1252  0.3788
  346LEU   HD11 5506   4.196   4.524   3.369 -0.7917  1.6343 -0.9085
  346LEU   HD12 5507   4.073   4.630   3.404  1.3818 -0.1485  0.0473
  346LEU   HD13 5508   4.048   4.477   3.302 -0.4807  0.3231  0.0695
  346LEU   HD21 5509   4.081   4.835   3.279  1.9069 -0.2193  0.7459
  346LEU   HD22 5510   4.242   4.808   3.319  0.5104 -1.3916 -0.2292
  346LEU   HD23 5511   4.202   4.856   3.148 -0.6324 -0.7641 -1.2225
  347VAL      N 5512   4.197   4.374   2.859 -0.4144 -0.7172 -0.8558
  347VAL     CA 5513   4.129   4.379   2.734  1.8518 -0.8515  0.1295
  347VAL      C 5514   3.982   4.409   2.769 -0.4968  0.3045 -0.6212
  347VAL      O 5515   3.938   4.339   2.860 -0.0248  0.1105  0.2045
  347VAL     CB 5516   4.129   4.247   2.660 -0.1822 -0.1485 -0.1593
  347VAL    CG1 5517   4.064   4.253   2.520 -0.6907  0.2058  0.0701
  347VAL    CG2 5518   4.273   4.185   2.646 -0.0589  0.4982 -0.5316
  347VAL      H 5519   4.185   4.286   2.907  0.2717 -0.3153  0.1287
  347VAL     HA 5520   4.170   4.463   2.678  1.2259 -0.4105  0.3161
  347VAL     HB 5521   4.071   4.188   2.732  0.6397  1.0972  1.6798
  347VAL   HG11 5522   4.071   4.156   2.472 -0.6464 -0.0173  0.5189
  347VAL   HG12 5523   3.958   4.276   2.535 -0.9534  0.0627 -1.2833
  347VAL   HG13 5524   4.120   4.320   2.455 -0.3714 -0.7407 -0.6737
  347VAL   HG21 5525   4.338   4.264   2.607  1.1492 -0.0495  0.2524
  347VAL   HG22 5526   4.307   4.151   2.744  0.3612  0.2478 -0.7610
  347VAL   HG23 5527   4.276   4.092   2.591 -0.5381  0.1193  0.0541
  348PHE      N 5528   3.911   4.502   2.704 -0.6878 -0.2575  0.4367
  348PHE     CA 5529   3.771   4.539   2.710 -0.3529  0.0844 -0.6878
  348PHE      C 5530   3.710   4.572   2.578 -0.4627  0.6998  0.4242
  348PHE      O 5531   3.772   4.550   2.473 -0.0745  0.1505 -0.2611
  348PHE     CB 5532   3.752   4.634   2.834 -0.4632 -0.7585  0.3512
  348PHE     CG 5533   3.817   4.771   2.810  0.5047 -0.0814 -1.1971
  348PHE    CD1 5534   3.737   4.886   2.780 -1.0261 -0.0413  0.4389
  348PHE    CD2 5535   3.951   4.785   2.848 -0.6381  0.1939  1.1036
  348PHE    CE1 5536   3.801   5.015   2.753 -0.4381  0.1035  0.0941
  348PHE    CE2 5537   4.013   4.911   2.829  0.4986  0.1776 -0.4228
  348PHE     CZ 5538   3.938   5.021   2.778  0.2116  0.1382 -0.0322
  348PHE      H 5539   3.959   4.557   2.635 -0.2970 -0.8064  0.2569
  348PHE     HA 5540   3.708   4.456   2.744 -0.1661 -0.1246 -0.8479
  348PHE    HB2 5541   3.647   4.650   2.860 -0.4130  0.0225  0.1348
  348PHE    HB3 5542   3.802   4.591   2.921 -0.5233 -0.9181  0.3074
  348PHE    HD1 5543   3.635   4.871   2.749 -1.0557  0.9408 -0.0193
  348PHE    HD2 5544   4.011   4.700   2.875 -0.3797 -0.3047 -0.7373
  348PHE    HE1 5545   3.753   5.103   2.714  1.3289  1.3025  0.3968
  348PHE    HE2 5546   4.112   4.927   2.868  0.4647 -1.5748  0.6285
  348PHE     HZ 5547   3.990   5.115   2.763 -0.2274  0.1964 -1.4992
  349THR      N 5548   3.582   4.614   2.583 -0.5097 -0.0971  0.7012
  349THR     CA 5549   3.505   4.657   2.466 -0.0591  0.7789 -0.4392
  349THR      C 5550   3.439   4.788   2.490  0.6854  0.1658  0.0855
  349THR      O 5551   3.385   4.814   2.599  0.3155 -0.1690 -0.3137
  349THR     CB 5552   3.405   4.541   2.435 -0.7339  0.7129 -0.2445
  349THR    OG1 5553   3.468   4.408   2.408  0.1928 -0.5606  0.4869
  349THR    CG2 5554   3.313   4.572   2.324  1.1799 -0.0504  0.2947
  349THR      H 5555   3.531   4.608   2.670 -1.4103 -1.6274  0.1422
  349THR     HA 5556   3.567   4.660   2.376  0.5130 -0.1309 -0.1107
  349THR     HB 5557   3.357   4.528   2.532  0.8094  0.1854  0.5186
  349THR    HG1 5558   3.399   4.344   2.428 -0.6031  0.1480  0.1593
  349THR   HG21 5559   3.257   4.662   2.349  0.3497 -0.0640 -1.2438
  349THR   HG22 5560   3.370   4.593   2.234 -0.7256  1.2278 -0.7455
  349THR   HG23 5561   3.238   4.496   2.302  0.3131  0.8496  0.0200
  350VAL      N 5562   3.435   4.866   2.379 -1.4010  0.5222 -0.3034
  350VAL     CA 5563   3.366   4.987   2.365  0.9064  0.2981  0.5329
  350VAL      C 5564   3.254   4.955   2.259 -0.7216 -0.4381  0.2819
  350VAL      O 5565   3.282   4.923   2.141 -0.4657  0.5456  0.5293
  350VAL     CB 5566   3.455   5.104   2.323  0.7474 -1.3150 -0.7075
  350VAL    CG1 5567   3.380   5.244   2.341  0.2533 -0.0668  1.1838
  350VAL    CG2 5568   3.585   5.119   2.405 -0.1766  0.7945 -0.6540
  350VAL      H 5569   3.474   4.818   2.299 -0.9184 -1.0500  0.7771
  350VAL     HA 5570   3.313   5.012   2.457 -0.8673  0.3853 -0.4221
  350VAL     HB 5571   3.481   5.094   2.218 -1.1816 -1.1837 -1.2915
  350VAL   HG11 5572   3.308   5.251   2.259  1.5799  0.5602 -0.0159
  350VAL   HG12 5573   3.330   5.245   2.438 -1.6772 -1.5818  0.3467
  350VAL   HG13 5574   3.458   5.317   2.320 -0.2222  0.3154  0.7201
  350VAL   HG21 5575   3.652   5.038   2.378  0.4521  0.8147  0.6642
  350VAL   HG22 5576   3.647   5.205   2.379  0.4724  0.8872  0.9390
  350VAL   HG23 5577   3.558   5.111   2.511 -0.2188 -0.7027 -0.7408
  351CYS      N 5578   3.125   4.961   2.300  0.8577 -0.0502  0.4488
  351CYS     CA 5579   2.998   4.950   2.222  0.0022  1.7477 -0.4856
  351CYS      C 5580   2.943   5.087   2.191  0.4777  0.5708  0.3533
  351CYS      O 5581   2.953   5.176   2.277 -0.1466  0.1363 -0.2142
  351CYS     CB 5582   2.899   4.868   2.316 -0.6158 -1.4806  0.3735
  351CYS     SG 5583   2.947   4.691   2.338  0.3164 -0.3326 -0.2548
  351CYS      H 5584   3.120   5.003   2.392  0.2629 -0.0379  0.4191
  351CYS     HA 5585   3.018   4.889   2.135 -0.7731 -0.1457  0.5340
  351CYS    HB2 5586   2.902   4.917   2.413 -0.9915 -0.5115 -0.0712
  351CYS    HB3 5587   2.800   4.879   2.270 -0.7974 -1.0692  0.8422
  351CYS     HG 5588   2.889   4.641   2.229 -1.0682  0.0342  0.2796
  352LEU      N 5589   2.874   5.105   2.071 -0.5369 -0.6348  0.2378
  352LEU     CA 5590   2.835   5.238   2.017  0.2837  0.1125  0.0576
  352LEU      C 5591   2.705   5.229   1.946  1.2962  1.2694 -0.0061
  352LEU      O 5592   2.694   5.171   1.836 -0.3480  0.4439  0.0899
  352LEU     CB 5593   2.948   5.287   1.924  0.3853 -0.6108  0.5231
  352LEU     CG 5594   2.918   5.430   1.873 -0.7628 -0.3297 -0.5956
  352LEU    CD1 5595   2.941   5.537   1.980 -0.6289 -0.4869 -0.6636
  352LEU    CD2 5596   3.007   5.464   1.754 -0.9672 -0.6668 -0.2147
  352LEU      H 5597   2.894   5.035   2.001  0.4468 -0.8995  0.7472
  352LEU     HA 5598   2.823   5.308   2.100 -0.3294  0.5729 -0.3928
  352LEU    HB2 5599   3.048   5.299   1.966  1.0908 -0.2502 -1.0781
  352LEU    HB3 5600   2.951   5.210   1.847 -1.2388 -0.0033 -0.2368
  352LEU     HG 5601   2.813   5.440   1.845 -1.3238 -1.5431  0.8071
  352LEU   HD11 5602   2.858   5.534   2.050 -0.1414 -0.7607 -0.0845
  352LEU   HD12 5603   3.031   5.520   2.040 -0.8031  0.7113 -0.0023
  352LEU   HD13 5604   2.946   5.639   1.941 -0.1072 -0.5233 -0.7119
  352LEU   HD21 5605   2.986   5.561   1.710  0.3826 -0.4150 -0.3770
  352LEU   HD22 5606   3.114   5.468   1.775 -0.7562  0.3473 -1.2720
  352LEU   HD23 5607   2.992   5.383   1.682 -0.8365 -1.0521  0.1806
  353SER      N 5608   2.601   5.278   2.015  0.1664 -0.2884  0.5926
  353SER     CA 5609   2.463   5.277   1.961  0.0080 -0.5564 -0.1610
  353SER      C 5610   2.434   5.418   1.898  0.0799  0.2793 -0.6724
  353SER      O 5611   2.431   5.524   1.966 -0.0882  0.9904  0.3866
  353SER     CB 5612   2.356   5.262   2.073 -1.0125 -0.4595 -0.4469
  353SER     OG 5613   2.221   5.267   2.035  0.0138  0.1579  0.0334
  353SER      H 5614   2.623   5.323   2.103 -0.2801 -0.2572  0.6923
  353SER     HA 5615   2.453   5.194   1.891  0.8907 -0.6768 -0.1710
  353SER    HB2 5616   2.375   5.158   2.099 -0.1736 -0.3508 -0.5555
  353SER    HB3 5617   2.388   5.316   2.162 -0.2686 -0.0763 -0.9172
  353SER     HG 5618   2.183   5.224   2.112 -0.1131  0.4147  0.1178
  354TYR      N 5619   2.391   5.419   1.774 -0.0373 -0.4339  0.4121
  354TYR     CA 5620   2.373   5.546   1.704 -1.3868  0.0271 -0.6807
  354TYR      C 5621   2.272   5.526   1.595 -0.6525 -0.2788 -0.5831
  354TYR      O 5622   2.237   5.418   1.560  0.6832 -0.0680  0.6012
  354TYR     CB 5623   2.506   5.595   1.645 -1.1786  0.1579 -0.1363
  354TYR     CG 5624   2.577   5.506   1.544 -0.2116 -0.4503  0.0683
  354TYR    CD1 5625   2.656   5.398   1.588 -0.3344 -0.1614 -0.2614
  354TYR    CD2 5626   2.553   5.525   1.408  0.6414 -0.1220 -0.3059
  354TYR    CE1 5627   2.722   5.313   1.496  0.0224  0.4320  0.0561
  354TYR    CE2 5628   2.628   5.450   1.315  0.6767  0.6248 -0.1294
  354TYR     CZ 5629   2.712   5.347   1.358 -0.3333  0.5972 -0.2784
  354TYR     OH 5630   2.796   5.276   1.278 -0.4752 -0.1531  0.4088
  354TYR      H 5631   2.379   5.337   1.716 -0.2993  0.0168 -0.1978
  354TYR     HA 5632   2.347   5.623   1.776  0.8137  0.0844  0.2069
  354TYR    HB2 5633   2.500   5.696   1.603 -0.9381  0.1262 -0.2499
  354TYR    HB3 5634   2.571   5.601   1.732 -0.0639  0.1401 -0.9270
  354TYR    HD1 5635   2.668   5.370   1.692  0.3605  0.2019 -0.2303
  354TYR    HD2 5636   2.475   5.592   1.375  0.0497 -0.3845  0.4787
  354TYR    HE1 5637   2.774   5.227   1.536 -0.5089 -0.3570 -0.8638
  354TYR    HE2 5638   2.599   5.447   1.211 -0.0576  0.5649  0.0661
  354TYR     HH 5639   2.814   5.326   1.198  0.1148 -1.0440 -0.0501
  355GLN      N 5640   2.229   5.637   1.540 -0.0759  0.2996 -0.0305
  355GLN     CA 5641   2.150   5.635   1.410 -0.2168  0.4676 -1.0294
  355GLN      C 5642   2.180   5.745   1.315  0.0729 -0.7808  0.7579
  355GLN      O 5643   2.203   5.860   1.355  0.1445  0.5661  0.3691
  355GLN     CB 5644   2.001   5.643   1.457  0.2933  0.5428 -0.5858
  355GLN     CG 5645   1.890   5.617   1.348 -1.0323 -0.7649 -0.0145
  355GLN     CD 5646   1.756   5.573   1.394  0.3265 -0.4736 -0.2811
  355GLN    OE1 5647   1.739   5.545   1.507  0.1664  0.2531 -0.1885
  355GLN    NE2 5648   1.655   5.564   1.306 -0.3737 -0.2189 -0.8720
  355GLN      H 5649   2.265   5.725   1.574 -0.2269 -0.1077  1.3102
  355GLN     HA 5650   2.173   5.539   1.365  0.1459  0.1037 -0.1010
  355GLN    HB2 5651   1.982   5.571   1.537  1.5040  0.3127 -0.4804
  355GLN    HB3 5652   1.995   5.745   1.492  0.8101  0.3454  0.1150
  355GLN    HG2 5653   1.865   5.709   1.295  0.7261 -0.1661  0.0500
  355GLN    HG3 5654   1.931   5.541   1.281  0.9792  0.2134 -0.0539
  355GLN   HE21 5655   1.559   5.550   1.333 -0.7086  1.4818 -0.9329
  355GLN   HE22 5656   1.675   5.607   1.217  1.1628  0.6988 -0.1627
  356TYR      N 5657   2.186   5.716   1.185  0.0815 -0.7058 -0.5075
  356TYR     CA 5658   2.181   5.815   1.081 -0.6704  0.4290  0.7269
  356TYR      C 5659   2.048   5.888   1.064 -0.8709  0.9319 -0.0450
  356TYR      O 5660   1.955   5.812   1.063 -0.0651  0.1282 -0.4084
  356TYR     CB 5661   2.226   5.757   0.939 -0.0622  0.7049 -0.1925
  356TYR     CG 5662   2.370   5.706   0.934 -0.1882 -0.6041  0.1874
  356TYR    CD1 5663   2.475   5.804   0.914  1.2990  0.5726 -0.7305
  356TYR    CD2 5664   2.401   5.570   0.960 -0.7574  0.5007 -0.3474
  356TYR    CE1 5665   2.603   5.765   0.938  0.1498 -1.0106 -0.3177
  356TYR    CE2 5666   2.534   5.538   0.980 -0.9510  0.6057  0.8643
  356TYR     CZ 5667   2.638   5.634   0.961  0.3470 -0.3655 -0.3766
  356TYR     OH 5668   2.769   5.605   0.978  0.4878  0.3295 -0.2750
  356TYR      H 5669   2.186   5.617   1.167 -0.0274 -0.7508 -0.2671
  356TYR     HA 5670   2.255   5.889   1.112 -0.1560  0.1216  0.2711
  356TYR    HB2 5671   2.158   5.673   0.923  0.0909  0.1613  1.6232
  356TYR    HB3 5672   2.226   5.835   0.863 -0.2506  0.4072 -0.5057
  356TYR    HD1 5673   2.458   5.910   0.908 -0.6513  0.4655  0.7915
  356TYR    HD2 5674   2.331   5.488   0.958  0.6348 -0.8196  0.5448
  356TYR    HE1 5675   2.681   5.840   0.939 -0.3714 -0.4569  0.4888
  356TYR    HE2 5676   2.560   5.439   1.013 -1.6870  0.2378  0.4061
  356TYR     HH 5677   2.778   5.512   1.000  0.0439  0.3227 -0.0977
  357SER      N 5678   2.039   6.018   1.031 -0.3044 -0.4281  0.0828
  357SER     CA 5679   1.925   6.100   0.990  0.0134  0.9256  0.5375
  357SER      C 5680   1.851   6.020   0.882  0.1625 -0.6575 -0.0081
  357SER      O 5681   1.925   5.986   0.789  0.9993  0.2691 -0.0127
  357SER     CB 5682   1.975   6.237   0.940  0.5191 -0.9093 -0.3402
  357SER     OG 5683   1.863   6.315   0.910 -0.1940 -0.5301  0.0092
  357SER      H 5684   2.113   6.085   1.045 -1.0965  0.5171  0.0212
  357SER     HA 5685   1.854   6.114   1.071  0.4776 -0.4940  1.2661
  357SER    HB2 5686   2.031   6.287   1.018  0.2583 -1.7669  0.4253
  357SER    HB3 5687   2.031   6.220   0.848  0.2952  0.4477 -0.7698
  357SER     HG 5688   1.814   6.340   0.989 -1.1678  0.8685 -0.9249
  358GLY      N 5689   1.721   6.020   0.880 -0.5065 -0.2813 -0.2148
  358GLY     CA 5690   1.629   5.965   0.784  0.9732  0.4000  0.1249
  358GLY      C 5691   1.618   5.810   0.798 -0.0061  0.6126  0.0790
  358GLY      O 5692   1.514   5.752   0.775  0.9551 -0.6171  0.1460
  358GLY      H 5693   1.690   6.057   0.969 -0.6797  0.9182 -0.7315
  358GLY    HA2 5694   1.529   5.998   0.814  0.6523 -0.3610 -0.0667
  358GLY    HA3 5695   1.656   5.984   0.680 -0.4231 -0.9445 -0.5652
  359LEU      N 5696   1.721   5.734   0.845 -0.5293 -0.3819 -0.1180
  359LEU     CA 5697   1.725   5.587   0.857 -0.0001 -0.3869 -0.8741
  359LEU      C 5698   1.609   5.538   0.942 -0.2404  0.2692 -0.5829
  359LEU      O 5699   1.572   5.607   1.038  0.4363  0.2717 -0.0716
  359LEU     CB 5700   1.858   5.544   0.927 -0.4417 -0.2270  0.3012
  359LEU     CG 5701   1.908   5.405   0.887  0.2902  0.3312  0.0393
  359LEU    CD1 5702   1.983   5.397   0.752  0.6181 -0.2039  0.2053
  359LEU    CD2 5703   2.008   5.352   0.986 -0.5460  0.2221 -0.0984
  359LEU      H 5704   1.797   5.794   0.874 -1.2971  1.0956 -0.9310
  359LEU     HA 5705   1.720   5.549   0.755 -1.3465 -1.2029 -0.5651
  359LEU    HB2 5706   1.941   5.609   0.900 -1.0608  0.0963 -0.9312
  359LEU    HB3 5707   1.862   5.565   1.034 -0.0656 -0.8180  0.4123
  359LEU     HG 5708   1.827   5.333   0.890 -0.2897  0.9770  0.6795
  359LEU   HD11 5709   2.011   5.294   0.732  0.0633 -0.4226  0.4959
  359LEU   HD12 5710   1.914   5.436   0.676 -0.6902  0.3476  1.5663
  359LEU   HD13 5711   2.070   5.462   0.764  0.2778  0.1239  1.0001
  359LEU   HD21 5712   2.103   5.404   0.972 -1.0366  1.0847 -0.3908
  359LEU   HD22 5713   1.976   5.346   1.090  0.0593  0.5084  0.1135
  359LEU   HD23 5714   2.028   5.250   0.951  0.6902  0.3981  0.0147
  360GLU      N 5715   1.552   5.426   0.898 -0.1500 -0.3942  0.4735
  360GLU     CA 5716   1.430   5.370   0.949 -0.2825  1.4597 -0.0948
  360GLU      C 5717   1.441   5.328   1.096  0.5741  0.0812  0.3406
  360GLU      O 5718   1.336   5.328   1.157  0.0538  0.4227 -0.0356
  360GLU     CB 5719   1.377   5.253   0.857  0.0962 -0.6841 -0.2671
  360GLU     CG 5720   1.462   5.121   0.869 -0.1380 -0.6572  0.2167
  360GLU     CD 5721   1.602   5.142   0.808 -0.2046  0.5486  0.2737
  360GLU    OE1 5722   1.679   5.045   0.842 -0.6173 -0.2955  0.8317
  360GLU    OE2 5723   1.630   5.232   0.727 -0.1928  0.0001 -0.7430
  360GLU      H 5724   1.594   5.381   0.818 -0.4972  0.0956  0.0027
  360GLU     HA 5725   1.350   5.444   0.943 -1.1198  0.6077 -0.0303
  360GLU    HB2 5726   1.276   5.232   0.891  0.0979 -0.6391 -0.2336
  360GLU    HB3 5727   1.364   5.281   0.752 -0.9144  1.0181  0.2202
  360GLU    HG2 5728   1.474   5.092   0.973  0.8713  0.1555  0.3596
  360GLU    HG3 5729   1.402   5.052   0.810 -0.1851 -0.4107 -0.0249
  361ASP      N 5730   1.558   5.299   1.145 -0.6193  0.6764 -0.4962
  361ASP     CA 5731   1.569   5.229   1.274 -0.6068  1.5454  0.5544
  361ASP      C 5732   1.717   5.209   1.306 -0.9583  0.1744  0.2867
  361ASP      O 5733   1.804   5.207   1.213  0.3773  0.1633 -0.0367
  361ASP     CB 5734   1.498   5.087   1.262 -0.5382 -1.2088 -0.4143
  361ASP     CG 5735   1.513   4.995   1.384  0.3209 -0.9186 -0.4409
  361ASP    OD1 5736   1.501   4.872   1.370 -0.1741  0.5062  0.3302
  361ASP    OD2 5737   1.533   5.047   1.494  0.0186 -0.3843 -0.2072
  361ASP      H 5738   1.636   5.303   1.082 -0.6560 -0.3596 -0.6499
  361ASP     HA 5739   1.521   5.279   1.357 -0.6366 -0.4832  1.8997
  361ASP    HB2 5740   1.393   5.099   1.235 -0.4053 -0.0957 -0.5021
  361ASP    HB3 5741   1.544   5.031   1.180  0.0538 -0.5815 -0.5323
  362THR      N 5742   1.756   5.205   1.435  0.2932  0.6508  0.3843
  362THR     CA 5743   1.892   5.228   1.486 -0.0681  0.2641 -0.2973
  362THR      C 5744   2.005   5.124   1.449 -0.5815 -0.4862 -1.0860
  362THR      O 5745   1.979   5.008   1.437  0.1572  0.3565 -0.2286
  362THR     CB 5746   1.884   5.246   1.639 -0.4953 -1.1433 -0.7346
  362THR    OG1 5747   1.778   5.330   1.674  1.0503 -0.8597  0.1428
  362THR    CG2 5748   2.013   5.289   1.721  0.4998  1.2516  1.1466
  362THR      H 5749   1.679   5.197   1.501 -0.8436 -1.7306 -0.9733
  362THR     HA 5750   1.927   5.321   1.440  0.0379  0.0136 -0.7310
  362THR     HB 5751   1.873   5.144   1.676  1.0337 -1.2415 -0.4256
  362THR    HG1 5752   1.766   5.403   1.613  0.5901 -0.1949  1.0005
  362THR   HG21 5753   2.010   5.398   1.719 -0.0415  1.3035 -1.0768
  362THR   HG22 5754   2.011   5.266   1.827 -0.9077 -0.8961  0.7739
  362THR   HG23 5755   2.103   5.242   1.680 -1.0178 -0.1800 -0.9714
  363VAL      N 5756   2.137   5.168   1.431  0.5597 -0.7912  0.2334
  363VAL     CA 5757   2.259   5.091   1.416 -0.0101 -0.0916  0.3875
  363VAL      C 5758   2.350   5.077   1.546  0.8542 -0.3106  0.4338
  363VAL      O 5759   2.360   5.166   1.630 -0.2594  0.4742  0.5473
  363VAL     CB 5760   2.335   5.117   1.294 -0.3388  0.1475  1.3053
  363VAL    CG1 5761   2.270   5.046   1.174  0.1069 -0.2569  0.0002
  363VAL    CG2 5762   2.357   5.267   1.252  0.2462 -0.3971 -0.2621
  363VAL      H 5763   2.157   5.266   1.437 -0.3043 -0.5853 -0.0156
  363VAL     HA 5764   2.224   4.989   1.399  0.0163  0.0651 -0.7499
  363VAL     HB 5765   2.432   5.066   1.293 -0.0362  0.6050 -0.6267
  363VAL   HG11 5766   2.179   5.100   1.148  0.2845  0.0312 -0.0426
  363VAL   HG12 5767   2.342   5.052   1.091 -0.6870 -0.7868 -0.7638
  363VAL   HG13 5768   2.241   4.944   1.197 -1.7495  0.2952  0.3761
  363VAL   HG21 5769   2.436   5.291   1.181  0.0096  0.6163 -0.2061
  363VAL   HG22 5770   2.258   5.301   1.221  0.0543  0.8327  1.4323
  363VAL   HG23 5771   2.386   5.324   1.340 -0.2514 -0.5864  0.0338
  364GLU      N 5772   2.408   4.963   1.564 -0.8180  0.2130 -0.5560
  364GLU     CA 5773   2.525   4.943   1.659 -0.1617 -0.1518  0.6020
  364GLU      C 5774   2.656   4.910   1.582  0.0927 -0.2494  0.8557
  364GLU      O 5775   2.647   4.853   1.471  0.4897  0.2242 -0.4608
  364GLU     CB 5776   2.490   4.840   1.768  0.2679  0.3057 -0.6798
  364GLU     CG 5777   2.512   4.692   1.724 -0.1821  0.7498  0.5058
  364GLU     CD 5778   2.414   4.601   1.799 -0.1384 -0.0632  0.0190
  364GLU    OE1 5779   2.289   4.635   1.810 -0.8287 -0.0720  0.6142
  364GLU    OE2 5780   2.458   4.493   1.842  0.0391  0.5737  0.2117
  364GLU      H 5781   2.406   4.890   1.494  0.3200 -0.9460  0.5137
  364GLU     HA 5782   2.545   5.038   1.709  0.8089 -0.2583  0.4575
  364GLU    HB2 5783   2.556   4.858   1.853 -0.9352 -0.9235  0.6028
  364GLU    HB3 5784   2.385   4.857   1.791 -0.2347 -1.1588 -1.6232
  364GLU    HG2 5785   2.486   4.664   1.622 -0.2364 -0.6037  0.8620
  364GLU    HG3 5786   2.614   4.663   1.748 -0.5790 -0.6763  0.6076
  365ASP      N 5787   2.771   4.945   1.641 -0.0253 -0.5006 -0.4537
  365ASP     CA 5788   2.905   4.899   1.605 -0.1327  0.2370  0.0316
  365ASP      C 5789   2.988   4.865   1.729 -0.0216  0.0110 -1.0581
  365ASP      O 5790   2.938   4.896   1.839 -0.2441 -0.2398 -0.0295
  365ASP     CB 5791   2.980   5.005   1.525  1.0286 -1.3090 -0.2822
  365ASP     CG 5792   3.075   4.952   1.421  0.3620 -0.0054  0.6168
  365ASP    OD1 5793   3.126   4.838   1.434 -0.0954  0.0854  0.0354
  365ASP    OD2 5794   3.103   5.028   1.320  0.6497  0.0814 -0.1217
  365ASP      H 5795   2.775   5.015   1.714  0.5803 -0.2442 -0.7139
  365ASP     HA 5796   2.892   4.803   1.555 -0.6889  0.0055  0.5805
[truncated: 4,859,426 more chars]
