# Supplementary material for: Broadening the Scope of Binding Free Energy Calculations Using a Separated Topologies Approach
Source: J Chem Theory Comput. 2023 Jul 24;19(15):5058–76. doi: 10.1021/acs.jctc.3c00282 (PMC10413862; doi:10.1021/acs.jctc.3c00282)
Supplement: Supplementary file 2 — ct3c00282_si_002.zip [file ct3c00282_si_002.zip › SI_paper/MALT1/input/1832576-04-1/complex.top]

;
;   File 1832576-04-1/complex.top  was generated
;   By user: hannahbaumann (501)
;   On host: dhcp-204187.bio.uci.edu
;   At date: Wed. March  3 11:26:05 2023
;
;   This is a standalone topology file
;
;   Created by:
;   ParmEd:       gen_pairs.py, VERSION 3.4.3
;   Executable:   gen_pairs.py
;   Library dir:  /usr/local/gromacs/share/gromacs/top
;   Command line:
;     gen_pairs.py
;

[ defaults ]
; nbfunc        comb-rule       gen-pairs       fudgeLJ fudgeQQ
1               2               yes             0.5          0.8333      

[ atomtypes ]
; name    at.num    mass    charge ptype  sigma      epsilon
C1             6  12.010780  0.00000000  A     0.33996695       0.359824
O1             8  15.999430  0.00000000  A     0.29599219        0.87864
C2             6  12.010780  0.00000000  A     0.33996695      0.4577296
H1             1   1.007947  0.00000000  A     0.26495328      0.0656888
N1             7  14.006720  0.00000000  A     0.32499985        0.71128
H2             1   1.007947  0.00000000  A      0.2471353      0.0656888
H3             1   1.007947  0.00000000  A     0.10690785      0.0656888
H4             1   1.007947  0.00000000  A     0.19599772      0.0656888
S1            16  32.065500  0.00000000  A     0.35635949          1.046
O2             8  15.999430  0.00000000  A     0.30664734      0.8803136
H5             1   1.007947  0.00000000  A     0.25996425        0.06276
H6             1   1.007947  0.00000000  A              1              0
H7             1   1.007947  0.00000000  A     0.25105526        0.06276
H8             1   1.007947  0.00000000  A     0.24214627        0.06276
L6065          6  12.010780  0.00000000  A     0.33996695       0.359824
L6066          6  12.010780  0.00000000  A     0.33996695       0.359824
L6067          6  12.010780  0.00000000  A     0.33996695       0.359824
L6068          6  12.010780  0.00000000  A     0.33996695       0.359824
L6069          6  12.010780  0.00000000  A     0.33996695       0.359824
L6070          6  12.010780  0.00000000  A     0.33996695       0.359824
L6071          6  12.010780  0.00000000  A     0.33996695       0.359824
L6072          6  12.010780  0.00000000  A     0.33996695       0.359824
L6073          6  12.010780  0.00000000  A     0.33996695       0.359824
L6074          6  12.010780  0.00000000  A     0.33996695       0.359824
L6075          6  12.010780  0.00000000  A     0.33996695       0.359824
L6076          6  12.010780  0.00000000  A     0.33996695       0.359824
L6077          6  12.010780  0.00000000  A     0.33996695      0.4577296
L6078          6  12.010780  0.00000000  A     0.33996695      0.4577296
L6079          6  12.010780  0.00000000  A     0.33996695      0.4577296
L6080          6  12.010780  0.00000000  A     0.33996695      0.4577296
L6081          7  14.006720  0.00000000  A     0.32499985        0.71128
L6082          7  14.006720  0.00000000  A     0.32499985        0.71128
L6083          7  14.006720  0.00000000  A     0.32499985        0.71128
L6084          7  14.006720  0.00000000  A     0.32499985        0.71128
L6085          7  14.006720  0.00000000  A     0.32499985        0.71128
L6086          7  14.006720  0.00000000  A     0.32499985        0.71128
L6087          8  15.999430  0.00000000  A     0.29599219        0.87864
L6088          8  15.999430  0.00000000  A     0.30000123        0.71128
L6089          9  18.998403  0.00000000  A     0.31181455       0.255224
L6090          9  18.998403  0.00000000  A     0.31181455       0.255224
L6091          9  18.998403  0.00000000  A     0.31181455       0.255224
L6092         17  35.453200  0.00000000  A     0.34709414        1.10876
L6093          1   1.007947  0.00000000  A     0.25996425        0.06276
L6094          1   1.007947  0.00000000  A     0.25996425        0.06276
L6095          1   1.007947  0.00000000  A     0.25996425        0.06276
L6096          1   1.007947  0.00000000  A     0.25105526        0.06276
L6097          1   1.007947  0.00000000  A     0.25105526        0.06276
L6098          1   1.007947  0.00000000  A     0.26495328      0.0656888
L6099          1   1.007947  0.00000000  A     0.26495328      0.0656888
L6100          1   1.007947  0.00000000  A     0.26495328      0.0656888
L6101          1   1.007947  0.00000000  A      0.2471353      0.0656888
L6102          1   1.007947  0.00000000  A      0.2471353      0.0656888
L6103          1   1.007947  0.00000000  A      0.2471353      0.0656888
L6104          1   1.007947  0.00000000  A      0.2471353      0.0656888
L6105          1   1.007947  0.00000000  A     0.10690785      0.0656888
L6106          1   1.007947  0.00000000  A     0.10690785      0.0656888
Na1           11  22.989769  0.00000000  A     0.24392807     0.36584603
Cl1           17  35.453200  0.00000000  A      0.4477657     0.14891274
OW             8  15.999430  0.00000000  A     0.31507524       0.635968
HW             1   1.007947  0.00000000  A              1              0
Mg1           12  24.305060  0.00000000  A     0.24232445    0.042686716


[ moleculetype ]
; Name            nrexcl
system1          3

[ atoms ]
;   nr       type  resnr residue  atom   cgnr    charge       mass  typeB    chargeB      massB
; residue    1 ACE rtp ACE q -0.0
    1         C1      1    ACE      C      1 0.59720000  12.010780   ; qtot 0.597200
    2         O1      1    ACE      O      2 -0.56790000  15.999430   ; qtot 0.029300
    3         C2      1    ACE    CH3      3 -0.36620000  12.010780   ; qtot -0.336900
    4         H1      1    ACE   HH31      4 0.11230000   1.007947   ; qtot -0.224600
    5         H1      1    ACE   HH32      5 0.11230000   1.007947   ; qtot -0.112300
    6         H1      1    ACE   HH33      6 0.11230000   1.007947   ; qtot -0.000000
; residue    2 PRO rtp PRO q -0.0
    7         N1      2    PRO      N      7 -0.25480000  14.006720   ; qtot -0.254800
    8         C2      2    PRO     CA      8 -0.02660000  12.010780   ; qtot -0.281400
    9         C1      2    PRO      C      9 0.58960000  12.010780   ; qtot 0.308200
   10         O1      2    PRO      O     10 -0.57480000  15.999430   ; qtot -0.266600
   11         C2      2    PRO     CB     11 -0.00700000  12.010780   ; qtot -0.273600
   12         C2      2    PRO     CG     12 0.01890000  12.010780   ; qtot -0.254700
   13         C2      2    PRO     CD     13 0.01920000  12.010780   ; qtot -0.235500
   14         H2      2    PRO     HA     14 0.06410000   1.007947   ; qtot -0.171400
   15         H1      2    PRO    HB2     15 0.02530000   1.007947   ; qtot -0.146100
   16         H1      2    PRO    HB3     16 0.02530000   1.007947   ; qtot -0.120800
   17         H1      2    PRO    HG2     17 0.02130000   1.007947   ; qtot -0.099500
   18         H1      2    PRO    HG3     18 0.02130000   1.007947   ; qtot -0.078200
   19         H2      2    PRO    HD2     19 0.03910000   1.007947   ; qtot -0.039100
   20         H2      2    PRO    HD3     20 0.03910000   1.007947   ; qtot -0.000000
; residue    3 LEU rtp LEU q -0.0
   21         N1      3    LEU      N     21 -0.41570000  14.006720   ; qtot -0.415700
   22         C2      3    LEU     CA     22 -0.05180000  12.010780   ; qtot -0.467500
   23         C1      3    LEU      C     23 0.59730000  12.010780   ; qtot 0.129800
   24         O1      3    LEU      O     24 -0.56790000  15.999430   ; qtot -0.438100
   25         C2      3    LEU     CB     25 -0.11020000  12.010780   ; qtot -0.548300
   26         C2      3    LEU     CG     26 0.35310000  12.010780   ; qtot -0.195200
   27         C2      3    LEU    CD1     27 -0.41210000  12.010780   ; qtot -0.607300
   28         C2      3    LEU    CD2     28 -0.41210000  12.010780   ; qtot -1.019400
   29         H3      3    LEU      H     29 0.27190000   1.007947   ; qtot -0.747500
   30         H2      3    LEU     HA     30 0.09220000   1.007947   ; qtot -0.655300
   31         H1      3    LEU    HB2     31 0.04570000   1.007947   ; qtot -0.609600
   32         H1      3    LEU    HB3     32 0.04570000   1.007947   ; qtot -0.563900
   33         H1      3    LEU     HG     33 -0.03610000   1.007947   ; qtot -0.600000
   34         H1      3    LEU   HD11     34 0.10000000   1.007947   ; qtot -0.500000
   35         H1      3    LEU   HD12     35 0.10000000   1.007947   ; qtot -0.400000
   36         H1      3    LEU   HD13     36 0.10000000   1.007947   ; qtot -0.300000
   37         H1      3    LEU   HD21     37 0.10000000   1.007947   ; qtot -0.200000
   38         H1      3    LEU   HD22     38 0.10000000   1.007947   ; qtot -0.100000
   39         H1      3    LEU   HD23     39 0.10000000   1.007947   ; qtot -0.000000
; residue    4 ALA rtp ALA q 0.0
   40         N1      4    ALA      N     40 -0.41570000  14.006720   ; qtot -0.415700
   41         C2      4    ALA     CA     41 0.03370000  12.010780   ; qtot -0.382000
   42         C1      4    ALA      C     42 0.59730000  12.010780   ; qtot 0.215300
   43         O1      4    ALA      O     43 -0.56790000  15.999430   ; qtot -0.352600
   44         C2      4    ALA     CB     44 -0.18250000  12.010780   ; qtot -0.535100
   45         H3      4    ALA      H     45 0.27190000   1.007947   ; qtot -0.263200
   46         H2      4    ALA     HA     46 0.08230000   1.007947   ; qtot -0.180900
   47         H1      4    ALA    HB1     47 0.06030000   1.007947   ; qtot -0.120600
   48         H1      4    ALA    HB2     48 0.06030000   1.007947   ; qtot -0.060300
   49         H1      4    ALA    HB3     49 0.06030000   1.007947   ; qtot -0.000000
; residue    5 LYS rtp LYS q 1.0
   50         N1      5    LYS      N     50 -0.34790000  14.006720   ; qtot -0.347900
   51         C2      5    LYS     CA     51 -0.24000000  12.010780   ; qtot -0.587900
   52         C1      5    LYS      C     52 0.73410000  12.010780   ; qtot 0.146200
   53         O1      5    LYS      O     53 -0.58940000  15.999430   ; qtot -0.443200
   54         C2      5    LYS     CB     54 -0.00940000  12.010780   ; qtot -0.452600
   55         C2      5    LYS     CG     55 0.01870000  12.010780   ; qtot -0.433900
   56         C2      5    LYS     CD     56 -0.04790000  12.010780   ; qtot -0.481800
   57         C2      5    LYS     CE     57 -0.01430000  12.010780   ; qtot -0.496100
   58         N1      5    LYS     NZ     58 -0.38540000  14.006720   ; qtot -0.881500
   59         H3      5    LYS      H     59 0.27470000   1.007947   ; qtot -0.606800
   60         H2      5    LYS     HA     60 0.14260000   1.007947   ; qtot -0.464200
   61         H1      5    LYS    HB2     61 0.03620000   1.007947   ; qtot -0.428000
   62         H1      5    LYS    HB3     62 0.03620000   1.007947   ; qtot -0.391800
   63         H1      5    LYS    HG2     63 0.01030000   1.007947   ; qtot -0.381500
   64         H1      5    LYS    HG3     64 0.01030000   1.007947   ; qtot -0.371200
   65         H1      5    LYS    HD2     65 0.06210000   1.007947   ; qtot -0.309100
   66         H1      5    LYS    HD3     66 0.06210000   1.007947   ; qtot -0.247000
   67         H4      5    LYS    HE2     67 0.11350000   1.007947   ; qtot -0.133500
   68         H4      5    LYS    HE3     68 0.11350000   1.007947   ; qtot -0.020000
   69         H3      5    LYS    HZ1     69 0.34000000   1.007947   ; qtot 0.320000
   70         H3      5    LYS    HZ2     70 0.34000000   1.007947   ; qtot 0.660000
   71         H3      5    LYS    HZ3     71 0.34000000   1.007947   ; qtot 1.000000
; residue    6 ASP rtp ASP q -1.0
   72         N1      6    ASP      N     72 -0.51630000  14.006720   ; qtot 0.483700
   73         C2      6    ASP     CA     73 0.03810000  12.010780   ; qtot 0.521800
   74         C1      6    ASP      C     74 0.53660000  12.010780   ; qtot 1.058400
   75         O1      6    ASP      O     75 -0.58190000  15.999430   ; qtot 0.476500
   76         C2      6    ASP     CB     76 -0.03030000  12.010780   ; qtot 0.446200
   77         C1      6    ASP     CG     77 0.79940000  12.010780   ; qtot 1.245600
   78         O1      6    ASP    OD1     78 -0.80140000  15.999430   ; qtot 0.444200
   79         O1      6    ASP    OD2     79 -0.80140000  15.999430   ; qtot -0.357200
   80         H3      6    ASP      H     80 0.29360000   1.007947   ; qtot -0.063600
   81         H2      6    ASP     HA     81 0.08800000   1.007947   ; qtot 0.024400
   82         H1      6    ASP    HB2     82 -0.01220000   1.007947   ; qtot 0.012200
   83         H1      6    ASP    HB3     83 -0.01220000   1.007947   ; qtot -0.000000
; residue    7 LYS rtp LYS q 1.0
   84         N1      7    LYS      N     84 -0.34790000  14.006720   ; qtot -0.347900
   85         C2      7    LYS     CA     85 -0.24000000  12.010780   ; qtot -0.587900
   86         C1      7    LYS      C     86 0.73410000  12.010780   ; qtot 0.146200
   87         O1      7    LYS      O     87 -0.58940000  15.999430   ; qtot -0.443200
   88         C2      7    LYS     CB     88 -0.00940000  12.010780   ; qtot -0.452600
   89         C2      7    LYS     CG     89 0.01870000  12.010780   ; qtot -0.433900
   90         C2      7    LYS     CD     90 -0.04790000  12.010780   ; qtot -0.481800
   91         C2      7    LYS     CE     91 -0.01430000  12.010780   ; qtot -0.496100
   92         N1      7    LYS     NZ     92 -0.38540000  14.006720   ; qtot -0.881500
   93         H3      7    LYS      H     93 0.27470000   1.007947   ; qtot -0.606800
   94         H2      7    LYS     HA     94 0.14260000   1.007947   ; qtot -0.464200
   95         H1      7    LYS    HB2     95 0.03620000   1.007947   ; qtot -0.428000
   96         H1      7    LYS    HB3     96 0.03620000   1.007947   ; qtot -0.391800
   97         H1      7    LYS    HG2     97 0.01030000   1.007947   ; qtot -0.381500
   98         H1      7    LYS    HG3     98 0.01030000   1.007947   ; qtot -0.371200
   99         H1      7    LYS    HD2     99 0.06210000   1.007947   ; qtot -0.309100
  100         H1      7    LYS    HD3    100 0.06210000   1.007947   ; qtot -0.247000
  101         H4      7    LYS    HE2    101 0.11350000   1.007947   ; qtot -0.133500
  102         H4      7    LYS    HE3    102 0.11350000   1.007947   ; qtot -0.020000
  103         H3      7    LYS    HZ1    103 0.34000000   1.007947   ; qtot 0.320000
  104         H3      7    LYS    HZ2    104 0.34000000   1.007947   ; qtot 0.660000
  105         H3      7    LYS    HZ3    105 0.34000000   1.007947   ; qtot 1.000000
; residue    8 VAL rtp VAL q 0.0
  106         N1      8    VAL      N    106 -0.41570000  14.006720   ; qtot 0.584300
  107         C2      8    VAL     CA    107 -0.08750000  12.010780   ; qtot 0.496800
  108         C1      8    VAL      C    108 0.59730000  12.010780   ; qtot 1.094100
  109         O1      8    VAL      O    109 -0.56790000  15.999430   ; qtot 0.526200
  110         C2      8    VAL     CB    110 0.29850000  12.010780   ; qtot 0.824700
  111         C2      8    VAL    CG1    111 -0.31920000  12.010780   ; qtot 0.505500
  112         C2      8    VAL    CG2    112 -0.31920000  12.010780   ; qtot 0.186300
  113         H3      8    VAL      H    113 0.27190000   1.007947   ; qtot 0.458200
  114         H2      8    VAL     HA    114 0.09690000   1.007947   ; qtot 0.555100
  115         H1      8    VAL     HB    115 -0.02970000   1.007947   ; qtot 0.525400
  116         H1      8    VAL   HG11    116 0.07910000   1.007947   ; qtot 0.604500
  117         H1      8    VAL   HG12    117 0.07910000   1.007947   ; qtot 0.683600
  118         H1      8    VAL   HG13    118 0.07910000   1.007947   ; qtot 0.762700
  119         H1      8    VAL   HG21    119 0.07910000   1.007947   ; qtot 0.841800
  120         H1      8    VAL   HG22    120 0.07910000   1.007947   ; qtot 0.920900
  121         H1      8    VAL   HG23    121 0.07910000   1.007947   ; qtot 1.000000
; residue    9 ALA rtp ALA q 0.0
  122         N1      9    ALA      N    122 -0.41570000  14.006720   ; qtot 0.584300
  123         C2      9    ALA     CA    123 0.03370000  12.010780   ; qtot 0.618000
  124         C1      9    ALA      C    124 0.59730000  12.010780   ; qtot 1.215300
  125         O1      9    ALA      O    125 -0.56790000  15.999430   ; qtot 0.647400
  126         C2      9    ALA     CB    126 -0.18250000  12.010780   ; qtot 0.464900
  127         H3      9    ALA      H    127 0.27190000   1.007947   ; qtot 0.736800
  128         H2      9    ALA     HA    128 0.08230000   1.007947   ; qtot 0.819100
  129         H1      9    ALA    HB1    129 0.06030000   1.007947   ; qtot 0.879400
  130         H1      9    ALA    HB2    130 0.06030000   1.007947   ; qtot 0.939700
  131         H1      9    ALA    HB3    131 0.06030000   1.007947   ; qtot 1.000000
; residue   10 LEU rtp LEU q -0.0
  132         N1     10    LEU      N    132 -0.41570000  14.006720   ; qtot 0.584300
  133         C2     10    LEU     CA    133 -0.05180000  12.010780   ; qtot 0.532500
  134         C1     10    LEU      C    134 0.59730000  12.010780   ; qtot 1.129800
  135         O1     10    LEU      O    135 -0.56790000  15.999430   ; qtot 0.561900
  136         C2     10    LEU     CB    136 -0.11020000  12.010780   ; qtot 0.451700
  137         C2     10    LEU     CG    137 0.35310000  12.010780   ; qtot 0.804800
  138         C2     10    LEU    CD1    138 -0.41210000  12.010780   ; qtot 0.392700
  139         C2     10    LEU    CD2    139 -0.41210000  12.010780   ; qtot -0.019400
  140         H3     10    LEU      H    140 0.27190000   1.007947   ; qtot 0.252500
  141         H2     10    LEU     HA    141 0.09220000   1.007947   ; qtot 0.344700
  142         H1     10    LEU    HB2    142 0.04570000   1.007947   ; qtot 0.390400
  143         H1     10    LEU    HB3    143 0.04570000   1.007947   ; qtot 0.436100
  144         H1     10    LEU     HG    144 -0.03610000   1.007947   ; qtot 0.400000
  145         H1     10    LEU   HD11    145 0.10000000   1.007947   ; qtot 0.500000
  146         H1     10    LEU   HD12    146 0.10000000   1.007947   ; qtot 0.600000
  147         H1     10    LEU   HD13    147 0.10000000   1.007947   ; qtot 0.700000
  148         H1     10    LEU   HD21    148 0.10000000   1.007947   ; qtot 0.800000
  149         H1     10    LEU   HD22    149 0.10000000   1.007947   ; qtot 0.900000
  150         H1     10    LEU   HD23    150 0.10000000   1.007947   ; qtot 1.000000
; residue   11 LEU rtp LEU q -0.0
  151         N1     11    LEU      N    151 -0.41570000  14.006720   ; qtot 0.584300
  152         C2     11    LEU     CA    152 -0.05180000  12.010780   ; qtot 0.532500
  153         C1     11    LEU      C    153 0.59730000  12.010780   ; qtot 1.129800
  154         O1     11    LEU      O    154 -0.56790000  15.999430   ; qtot 0.561900
  155         C2     11    LEU     CB    155 -0.11020000  12.010780   ; qtot 0.451700
  156         C2     11    LEU     CG    156 0.35310000  12.010780   ; qtot 0.804800
  157         C2     11    LEU    CD1    157 -0.41210000  12.010780   ; qtot 0.392700
  158         C2     11    LEU    CD2    158 -0.41210000  12.010780   ; qtot -0.019400
  159         H3     11    LEU      H    159 0.27190000   1.007947   ; qtot 0.252500
  160         H2     11    LEU     HA    160 0.09220000   1.007947   ; qtot 0.344700
  161         H1     11    LEU    HB2    161 0.04570000   1.007947   ; qtot 0.390400
  162         H1     11    LEU    HB3    162 0.04570000   1.007947   ; qtot 0.436100
  163         H1     11    LEU     HG    163 -0.03610000   1.007947   ; qtot 0.400000
  164         H1     11    LEU   HD11    164 0.10000000   1.007947   ; qtot 0.500000
  165         H1     11    LEU   HD12    165 0.10000000   1.007947   ; qtot 0.600000
  166         H1     11    LEU   HD13    166 0.10000000   1.007947   ; qtot 0.700000
  167         H1     11    LEU   HD21    167 0.10000000   1.007947   ; qtot 0.800000
  168         H1     11    LEU   HD22    168 0.10000000   1.007947   ; qtot 0.900000
  169         H1     11    LEU   HD23    169 0.10000000   1.007947   ; qtot 1.000000
; residue   12 ILE rtp ILE q -0.0
  170         N1     12    ILE      N    170 -0.41570000  14.006720   ; qtot 0.584300
  171         C2     12    ILE     CA    171 -0.05970000  12.010780   ; qtot 0.524600
  172         C1     12    ILE      C    172 0.59730000  12.010780   ; qtot 1.121900
  173         O1     12    ILE      O    173 -0.56790000  15.999430   ; qtot 0.554000
  174         C2     12    ILE     CB    174 0.13030000  12.010780   ; qtot 0.684300
  175         C2     12    ILE    CG1    175 -0.04300000  12.010780   ; qtot 0.641300
  176         C2     12    ILE    CG2    176 -0.32040000  12.010780   ; qtot 0.320900
  177         C2     12    ILE    CD1    177 -0.06600000  12.010780   ; qtot 0.254900
  178         H3     12    ILE      H    178 0.27190000   1.007947   ; qtot 0.526800
  179         H2     12    ILE     HA    179 0.08690000   1.007947   ; qtot 0.613700
  180         H1     12    ILE     HB    180 0.01870000   1.007947   ; qtot 0.632400
  181         H1     12    ILE   HG12    181 0.02360000   1.007947   ; qtot 0.656000
  182         H1     12    ILE   HG13    182 0.02360000   1.007947   ; qtot 0.679600
  183         H1     12    ILE   HG21    183 0.08820000   1.007947   ; qtot 0.767800
  184         H1     12    ILE   HG22    184 0.08820000   1.007947   ; qtot 0.856000
  185         H1     12    ILE   HG23    185 0.08820000   1.007947   ; qtot 0.944200
  186         H1     12    ILE   HD11    186 0.01860000   1.007947   ; qtot 0.962800
  187         H1     12    ILE   HD12    187 0.01860000   1.007947   ; qtot 0.981400
  188         H1     12    ILE   HD13    188 0.01860000   1.007947   ; qtot 1.000000
; residue   13 GLY rtp GLY q 0.0
  189         N1     13    GLY      N    189 -0.41570000  14.006720   ; qtot 0.584300
  190         C2     13    GLY     CA    190 -0.02520000  12.010780   ; qtot 0.559100
  191         C1     13    GLY      C    191 0.59730000  12.010780   ; qtot 1.156400
  192         O1     13    GLY      O    192 -0.56790000  15.999430   ; qtot 0.588500
  193         H3     13    GLY      H    193 0.27190000   1.007947   ; qtot 0.860400
  194         H2     13    GLY    HA2    194 0.06980000   1.007947   ; qtot 0.930200
  195         H2     13    GLY    HA3    195 0.06980000   1.007947   ; qtot 1.000000
; residue   14 ASN rtp ASN q 0.0
  196         N1     14    ASN      N    196 -0.41570000  14.006720   ; qtot 0.584300
  197         C2     14    ASN     CA    197 0.01430000  12.010780   ; qtot 0.598600
  198         C1     14    ASN      C    198 0.59730000  12.010780   ; qtot 1.195900
  199         O1     14    ASN      O    199 -0.56790000  15.999430   ; qtot 0.628000
  200         C2     14    ASN     CB    200 -0.20410000  12.010780   ; qtot 0.423900
  201         C1     14    ASN     CG    201 0.71300000  12.010780   ; qtot 1.136900
  202         O1     14    ASN    OD1    202 -0.59310000  15.999430   ; qtot 0.543800
  203         N1     14    ASN    ND2    203 -0.91910000  14.006720   ; qtot -0.375300
  204         H3     14    ASN      H    204 0.27190000   1.007947   ; qtot -0.103400
  205         H2     14    ASN     HA    205 0.10480000   1.007947   ; qtot 0.001400
  206         H1     14    ASN    HB2    206 0.07970000   1.007947   ; qtot 0.081100
  207         H1     14    ASN    HB3    207 0.07970000   1.007947   ; qtot 0.160800
  208         H3     14    ASN   HD21    208 0.41960000   1.007947   ; qtot 0.580400
  209         H3     14    ASN   HD22    209 0.41960000   1.007947   ; qtot 1.000000
; residue   15 MET rtp MET q 0.0
  210         N1     15    MET      N    210 -0.41570000  14.006720   ; qtot 0.584300
  211         C2     15    MET     CA    211 -0.02370000  12.010780   ; qtot 0.560600
  212         C1     15    MET      C    212 0.59730000  12.010780   ; qtot 1.157900
  213         O1     15    MET      O    213 -0.56790000  15.999430   ; qtot 0.590000
  214         C2     15    MET     CB    214 0.03420000  12.010780   ; qtot 0.624200
  215         C2     15    MET     CG    215 0.00180000  12.010780   ; qtot 0.626000
  216         S1     15    MET     SD    216 -0.27370000  32.065500   ; qtot 0.352300
  217         C2     15    MET     CE    217 -0.05360000  12.010780   ; qtot 0.298700
  218         H3     15    MET      H    218 0.27190000   1.007947   ; qtot 0.570600
  219         H2     15    MET     HA    219 0.08800000   1.007947   ; qtot 0.658600
  220         H1     15    MET    HB2    220 0.02410000   1.007947   ; qtot 0.682700
  221         H1     15    MET    HB3    221 0.02410000   1.007947   ; qtot 0.706800
  222         H2     15    MET    HG2    222 0.04400000   1.007947   ; qtot 0.750800
  223         H2     15    MET    HG3    223 0.04400000   1.007947   ; qtot 0.794800
  224         H2     15    MET    HE1    224 0.06840000   1.007947   ; qtot 0.863200
  225         H2     15    MET    HE2    225 0.06840000   1.007947   ; qtot 0.931600
  226         H2     15    MET    HE3    226 0.06840000   1.007947   ; qtot 1.000000
; residue   16 ASN rtp ASN q 0.0
  227         N1     16    ASN      N    227 -0.41570000  14.006720   ; qtot 0.584300
  228         C2     16    ASN     CA    228 0.01430000  12.010780   ; qtot 0.598600
  229         C1     16    ASN      C    229 0.59730000  12.010780   ; qtot 1.195900
  230         O1     16    ASN      O    230 -0.56790000  15.999430   ; qtot 0.628000
  231         C2     16    ASN     CB    231 -0.20410000  12.010780   ; qtot 0.423900
  232         C1     16    ASN     CG    232 0.71300000  12.010780   ; qtot 1.136900
  233         O1     16    ASN    OD1    233 -0.59310000  15.999430   ; qtot 0.543800
  234         N1     16    ASN    ND2    234 -0.91910000  14.006720   ; qtot -0.375300
  235         H3     16    ASN      H    235 0.27190000   1.007947   ; qtot -0.103400
  236         H2     16    ASN     HA    236 0.10480000   1.007947   ; qtot 0.001400
  237         H1     16    ASN    HB2    237 0.07970000   1.007947   ; qtot 0.081100
  238         H1     16    ASN    HB3    238 0.07970000   1.007947   ; qtot 0.160800
  239         H3     16    ASN   HD21    239 0.41960000   1.007947   ; qtot 0.580400
  240         H3     16    ASN   HD22    240 0.41960000   1.007947   ; qtot 1.000000
; residue   17 TYR rtp TYR q 0.0
  241         N1     17    TYR      N    241 -0.41570000  14.006720   ; qtot 0.584300
  242         C2     17    TYR     CA    242 -0.00140000  12.010780   ; qtot 0.582900
  243         C1     17    TYR      C    243 0.59730000  12.010780   ; qtot 1.180200
  244         O1     17    TYR      O    244 -0.56790000  15.999430   ; qtot 0.612300
  245         C2     17    TYR     CB    245 -0.01520000  12.010780   ; qtot 0.597100
  246         C1     17    TYR     CG    246 -0.00110000  12.010780   ; qtot 0.596000
  247         C1     17    TYR    CD1    247 -0.19060000  12.010780   ; qtot 0.405400
  248         C1     17    TYR    CD2    248 -0.19060000  12.010780   ; qtot 0.214800
  249         C1     17    TYR    CE1    249 -0.23410000  12.010780   ; qtot -0.019300
  250         C1     17    TYR    CE2    250 -0.23410000  12.010780   ; qtot -0.253400
  251         C1     17    TYR     CZ    251 0.32260000  12.010780   ; qtot 0.069200
  252         O2     17    TYR     OH    252 -0.55790000  15.999430   ; qtot -0.488700
  253         H3     17    TYR      H    253 0.27190000   1.007947   ; qtot -0.216800
  254         H2     17    TYR     HA    254 0.08760000   1.007947   ; qtot -0.129200
  255         H1     17    TYR    HB2    255 0.02950000   1.007947   ; qtot -0.099700
  256         H1     17    TYR    HB3    256 0.02950000   1.007947   ; qtot -0.070200
  257         H5     17    TYR    HD1    257 0.16990000   1.007947   ; qtot 0.099700
  258         H5     17    TYR    HD2    258 0.16990000   1.007947   ; qtot 0.269600
  259         H5     17    TYR    HE1    259 0.16560000   1.007947   ; qtot 0.435200
  260         H5     17    TYR    HE2    260 0.16560000   1.007947   ; qtot 0.600800
  261         H6     17    TYR     HH    261 0.39920000   1.007947   ; qtot 1.000000
; residue   18 ARG rtp ARG q 1.0
  262         N1     18    ARG      N    262 -0.34790000  14.006720   ; qtot 0.652100
  263         C2     18    ARG     CA    263 -0.26370000  12.010780   ; qtot 0.388400
  264         C1     18    ARG      C    264 0.73410000  12.010780   ; qtot 1.122500
  265         O1     18    ARG      O    265 -0.58940000  15.999430   ; qtot 0.533100
  266         C2     18    ARG     CB    266 -0.00070000  12.010780   ; qtot 0.532400
  267         C2     18    ARG     CG    267 0.03900000  12.010780   ; qtot 0.571400
  268         C2     18    ARG     CD    268 0.04860000  12.010780   ; qtot 0.620000
  269         N1     18    ARG     NE    269 -0.52950000  14.006720   ; qtot 0.090500
  270         C1     18    ARG     CZ    270 0.80760000  12.010780   ; qtot 0.898100
  271         N1     18    ARG    NH1    271 -0.86270000  14.006720   ; qtot 0.035400
  272         N1     18    ARG    NH2    272 -0.86270000  14.006720   ; qtot -0.827300
  273         H3     18    ARG      H    273 0.27470000   1.007947   ; qtot -0.552600
  274         H2     18    ARG     HA    274 0.15600000   1.007947   ; qtot -0.396600
  275         H1     18    ARG    HB2    275 0.03270000   1.007947   ; qtot -0.363900
  276         H1     18    ARG    HB3    276 0.03270000   1.007947   ; qtot -0.331200
  277         H1     18    ARG    HG2    277 0.02850000   1.007947   ; qtot -0.302700
  278         H1     18    ARG    HG3    278 0.02850000   1.007947   ; qtot -0.274200
  279         H2     18    ARG    HD2    279 0.06870000   1.007947   ; qtot -0.205500
  280         H2     18    ARG    HD3    280 0.06870000   1.007947   ; qtot -0.136800
  281         H3     18    ARG     HE    281 0.34560000   1.007947   ; qtot 0.208800
  282         H3     18    ARG   HH11    282 0.44780000   1.007947   ; qtot 0.656600
  283         H3     18    ARG   HH12    283 0.44780000   1.007947   ; qtot 1.104400
  284         H3     18    ARG   HH21    284 0.44780000   1.007947   ; qtot 1.552200
  285         H3     18    ARG   HH22    285 0.44780000   1.007947   ; qtot 2.000000
; residue   19 GLU rtp GLU q -1.0
  286         N1     19    GLU      N    286 -0.51630000  14.006720   ; qtot 1.483700
  287         C2     19    GLU     CA    287 0.03970000  12.010780   ; qtot 1.523400
  288         C1     19    GLU      C    288 0.53660000  12.010780   ; qtot 2.060000
  289         O1     19    GLU      O    289 -0.58190000  15.999430   ; qtot 1.478100
  290         C2     19    GLU     CB    290 0.05600000  12.010780   ; qtot 1.534100
  291         C2     19    GLU     CG    291 0.01360000  12.010780   ; qtot 1.547700
  292         C1     19    GLU     CD    292 0.80540000  12.010780   ; qtot 2.353100
  293         O1     19    GLU    OE1    293 -0.81880000  15.999430   ; qtot 1.534300
  294         O1     19    GLU    OE2    294 -0.81880000  15.999430   ; qtot 0.715500
  295         H3     19    GLU      H    295 0.29360000   1.007947   ; qtot 1.009100
  296         H2     19    GLU     HA    296 0.11050000   1.007947   ; qtot 1.119600
  297         H1     19    GLU    HB2    297 -0.01730000   1.007947   ; qtot 1.102300
  298         H1     19    GLU    HB3    298 -0.01730000   1.007947   ; qtot 1.085000
  299         H1     19    GLU    HG2    299 -0.04250000   1.007947   ; qtot 1.042500
  300         H1     19    GLU    HG3    300 -0.04250000   1.007947   ; qtot 1.000000
; residue   20 HIS rtp HIS q 1.0
  301         N1     20    HIS      N    301 -0.34790000  14.006720   ; qtot 0.652100
  302         C2     20    HIS     CA    302 -0.13540000  12.010780   ; qtot 0.516700
  303         C1     20    HIS      C    303 0.73410000  12.010780   ; qtot 1.250800
  304         O1     20    HIS      O    304 -0.58940000  15.999430   ; qtot 0.661400
  305         C2     20    HIS     CB    305 -0.04140000  12.010780   ; qtot 0.620000
  306         C1     20    HIS     CG    306 -0.00120000  12.010780   ; qtot 0.618800
  307         N1     20    HIS    ND1    307 -0.15130000  14.006720   ; qtot 0.467500
  308         C1     20    HIS    CD2    308 -0.11410000  12.010780   ; qtot 0.353400
  309         C1     20    HIS    CE1    309 -0.01700000  12.010780   ; qtot 0.336400
  310         N1     20    HIS    NE2    310 -0.17180000  14.006720   ; qtot 0.164600
  311         H3     20    HIS      H    311 0.27470000   1.007947   ; qtot 0.439300
  312         H2     20    HIS     HA    312 0.12120000   1.007947   ; qtot 0.560500
  313         H1     20    HIS    HB2    313 0.08100000   1.007947   ; qtot 0.641500
  314         H1     20    HIS    HB3    314 0.08100000   1.007947   ; qtot 0.722500
  315         H3     20    HIS    HD1    315 0.38660000   1.007947   ; qtot 1.109100
  316         H7     20    HIS    HD2    316 0.23170000   1.007947   ; qtot 1.340800
  317         H8     20    HIS    HE1    317 0.26810000   1.007947   ; qtot 1.608900
  318         H3     20    HIS    HE2    318 0.39110000   1.007947   ; qtot 2.000000
; residue   21 PRO rtp PRO q -0.0
  319         N1     21    PRO      N    319 -0.25480000  14.006720   ; qtot 1.745200
  320         C2     21    PRO     CA    320 -0.02660000  12.010780   ; qtot 1.718600
  321         C1     21    PRO      C    321 0.58960000  12.010780   ; qtot 2.308200
  322         O1     21    PRO      O    322 -0.57480000  15.999430   ; qtot 1.733400
  323         C2     21    PRO     CB    323 -0.00700000  12.010780   ; qtot 1.726400
  324         C2     21    PRO     CG    324 0.01890000  12.010780   ; qtot 1.745300
  325         C2     21    PRO     CD    325 0.01920000  12.010780   ; qtot 1.764500
  326         H2     21    PRO     HA    326 0.06410000   1.007947   ; qtot 1.828600
  327         H1     21    PRO    HB2    327 0.02530000   1.007947   ; qtot 1.853900
  328         H1     21    PRO    HB3    328 0.02530000   1.007947   ; qtot 1.879200
  329         H1     21    PRO    HG2    329 0.02130000   1.007947   ; qtot 1.900500
  330         H1     21    PRO    HG3    330 0.02130000   1.007947   ; qtot 1.921800
  331         H2     21    PRO    HD2    331 0.03910000   1.007947   ; qtot 1.960900
  332         H2     21    PRO    HD3    332 0.03910000   1.007947   ; qtot 2.000000
; residue   22 LYS rtp LYS q 1.0
  333         N1     22    LYS      N    333 -0.34790000  14.006720   ; qtot 1.652100
  334         C2     22    LYS     CA    334 -0.24000000  12.010780   ; qtot 1.412100
  335         C1     22    LYS      C    335 0.73410000  12.010780   ; qtot 2.146200
  336         O1     22    LYS      O    336 -0.58940000  15.999430   ; qtot 1.556800
  337         C2     22    LYS     CB    337 -0.00940000  12.010780   ; qtot 1.547400
  338         C2     22    LYS     CG    338 0.01870000  12.010780   ; qtot 1.566100
  339         C2     22    LYS     CD    339 -0.04790000  12.010780   ; qtot 1.518200
  340         C2     22    LYS     CE    340 -0.01430000  12.010780   ; qtot 1.503900
  341         N1     22    LYS     NZ    341 -0.38540000  14.006720   ; qtot 1.118500
  342         H3     22    LYS      H    342 0.27470000   1.007947   ; qtot 1.393200
  343         H2     22    LYS     HA    343 0.14260000   1.007947   ; qtot 1.535800
  344         H1     22    LYS    HB2    344 0.03620000   1.007947   ; qtot 1.572000
  345         H1     22    LYS    HB3    345 0.03620000   1.007947   ; qtot 1.608200
  346         H1     22    LYS    HG2    346 0.01030000   1.007947   ; qtot 1.618500
  347         H1     22    LYS    HG3    347 0.01030000   1.007947   ; qtot 1.628800
  348         H1     22    LYS    HD2    348 0.06210000   1.007947   ; qtot 1.690900
  349         H1     22    LYS    HD3    349 0.06210000   1.007947   ; qtot 1.753000
  350         H4     22    LYS    HE2    350 0.11350000   1.007947   ; qtot 1.866500
  351         H4     22    LYS    HE3    351 0.11350000   1.007947   ; qtot 1.980000
  352         H3     22    LYS    HZ1    352 0.34000000   1.007947   ; qtot 2.320000
  353         H3     22    LYS    HZ2    353 0.34000000   1.007947   ; qtot 2.660000
  354         H3     22    LYS    HZ3    354 0.34000000   1.007947   ; qtot 3.000000
; residue   23 LEU rtp LEU q -0.0
  355         N1     23    LEU      N    355 -0.41570000  14.006720   ; qtot 2.584300
  356         C2     23    LEU     CA    356 -0.05180000  12.010780   ; qtot 2.532500
  357         C1     23    LEU      C    357 0.59730000  12.010780   ; qtot 3.129800
  358         O1     23    LEU      O    358 -0.56790000  15.999430   ; qtot 2.561900
  359         C2     23    LEU     CB    359 -0.11020000  12.010780   ; qtot 2.451700
  360         C2     23    LEU     CG    360 0.35310000  12.010780   ; qtot 2.804800
  361         C2     23    LEU    CD1    361 -0.41210000  12.010780   ; qtot 2.392700
  362         C2     23    LEU    CD2    362 -0.41210000  12.010780   ; qtot 1.980600
  363         H3     23    LEU      H    363 0.27190000   1.007947   ; qtot 2.252500
  364         H2     23    LEU     HA    364 0.09220000   1.007947   ; qtot 2.344700
  365         H1     23    LEU    HB2    365 0.04570000   1.007947   ; qtot 2.390400
  366         H1     23    LEU    HB3    366 0.04570000   1.007947   ; qtot 2.436100
  367         H1     23    LEU     HG    367 -0.03610000   1.007947   ; qtot 2.400000
  368         H1     23    LEU   HD11    368 0.10000000   1.007947   ; qtot 2.500000
  369         H1     23    LEU   HD12    369 0.10000000   1.007947   ; qtot 2.600000
  370         H1     23    LEU   HD13    370 0.10000000   1.007947   ; qtot 2.700000
  371         H1     23    LEU   HD21    371 0.10000000   1.007947   ; qtot 2.800000
  372         H1     23    LEU   HD22    372 0.10000000   1.007947   ; qtot 2.900000
  373         H1     23    LEU   HD23    373 0.10000000   1.007947   ; qtot 3.000000
; residue   24 LYS rtp LYS q 1.0
  374         N1     24    LYS      N    374 -0.34790000  14.006720   ; qtot 2.652100
  375         C2     24    LYS     CA    375 -0.24000000  12.010780   ; qtot 2.412100
  376         C1     24    LYS      C    376 0.73410000  12.010780   ; qtot 3.146200
  377         O1     24    LYS      O    377 -0.58940000  15.999430   ; qtot 2.556800
  378         C2     24    LYS     CB    378 -0.00940000  12.010780   ; qtot 2.547400
  379         C2     24    LYS     CG    379 0.01870000  12.010780   ; qtot 2.566100
  380         C2     24    LYS     CD    380 -0.04790000  12.010780   ; qtot 2.518200
  381         C2     24    LYS     CE    381 -0.01430000  12.010780   ; qtot 2.503900
  382         N1     24    LYS     NZ    382 -0.38540000  14.006720   ; qtot 2.118500
  383         H3     24    LYS      H    383 0.27470000   1.007947   ; qtot 2.393200
  384         H2     24    LYS     HA    384 0.14260000   1.007947   ; qtot 2.535800
  385         H1     24    LYS    HB2    385 0.03620000   1.007947   ; qtot 2.572000
  386         H1     24    LYS    HB3    386 0.03620000   1.007947   ; qtot 2.608200
  387         H1     24    LYS    HG2    387 0.01030000   1.007947   ; qtot 2.618500
  388         H1     24    LYS    HG3    388 0.01030000   1.007947   ; qtot 2.628800
  389         H1     24    LYS    HD2    389 0.06210000   1.007947   ; qtot 2.690900
  390         H1     24    LYS    HD3    390 0.06210000   1.007947   ; qtot 2.753000
  391         H4     24    LYS    HE2    391 0.11350000   1.007947   ; qtot 2.866500
  392         H4     24    LYS    HE3    392 0.11350000   1.007947   ; qtot 2.980000
  393         H3     24    LYS    HZ1    393 0.34000000   1.007947   ; qtot 3.320000
  394         H3     24    LYS    HZ2    394 0.34000000   1.007947   ; qtot 3.660000
  395         H3     24    LYS    HZ3    395 0.34000000   1.007947   ; qtot 4.000000
; residue   25 ALA rtp ALA q 0.0
  396         N1     25    ALA      N    396 -0.41570000  14.006720   ; qtot 3.584300
  397         C2     25    ALA     CA    397 0.03370000  12.010780   ; qtot 3.618000
  398         C1     25    ALA      C    398 0.59730000  12.010780   ; qtot 4.215300
  399         O1     25    ALA      O    399 -0.56790000  15.999430   ; qtot 3.647400
  400         C2     25    ALA     CB    400 -0.18250000  12.010780   ; qtot 3.464900
  401         H3     25    ALA      H    401 0.27190000   1.007947   ; qtot 3.736800
  402         H2     25    ALA     HA    402 0.08230000   1.007947   ; qtot 3.819100
  403         H1     25    ALA    HB1    403 0.06030000   1.007947   ; qtot 3.879400
  404         H1     25    ALA    HB2    404 0.06030000   1.007947   ; qtot 3.939700
  405         H1     25    ALA    HB3    405 0.06030000   1.007947   ; qtot 4.000000
; residue   26 PRO rtp PRO q -0.0
  406         N1     26    PRO      N    406 -0.25480000  14.006720   ; qtot 3.745200
  407         C2     26    PRO     CA    407 -0.02660000  12.010780   ; qtot 3.718600
  408         C1     26    PRO      C    408 0.58960000  12.010780   ; qtot 4.308200
  409         O1     26    PRO      O    409 -0.57480000  15.999430   ; qtot 3.733400
  410         C2     26    PRO     CB    410 -0.00700000  12.010780   ; qtot 3.726400
  411         C2     26    PRO     CG    411 0.01890000  12.010780   ; qtot 3.745300
  412         C2     26    PRO     CD    412 0.01920000  12.010780   ; qtot 3.764500
  413         H2     26    PRO     HA    413 0.06410000   1.007947   ; qtot 3.828600
  414         H1     26    PRO    HB2    414 0.02530000   1.007947   ; qtot 3.853900
  415         H1     26    PRO    HB3    415 0.02530000   1.007947   ; qtot 3.879200
  416         H1     26    PRO    HG2    416 0.02130000   1.007947   ; qtot 3.900500
  417         H1     26    PRO    HG3    417 0.02130000   1.007947   ; qtot 3.921800
  418         H2     26    PRO    HD2    418 0.03910000   1.007947   ; qtot 3.960900
  419         H2     26    PRO    HD3    419 0.03910000   1.007947   ; qtot 4.000000
; residue   27 LEU rtp LEU q -0.0
  420         N1     27    LEU      N    420 -0.41570000  14.006720   ; qtot 3.584300
  421         C2     27    LEU     CA    421 -0.05180000  12.010780   ; qtot 3.532500
  422         C1     27    LEU      C    422 0.59730000  12.010780   ; qtot 4.129800
  423         O1     27    LEU      O    423 -0.56790000  15.999430   ; qtot 3.561900
  424         C2     27    LEU     CB    424 -0.11020000  12.010780   ; qtot 3.451700
  425         C2     27    LEU     CG    425 0.35310000  12.010780   ; qtot 3.804800
  426         C2     27    LEU    CD1    426 -0.41210000  12.010780   ; qtot 3.392700
  427         C2     27    LEU    CD2    427 -0.41210000  12.010780   ; qtot 2.980600
  428         H3     27    LEU      H    428 0.27190000   1.007947   ; qtot 3.252500
  429         H2     27    LEU     HA    429 0.09220000   1.007947   ; qtot 3.344700
  430         H1     27    LEU    HB2    430 0.04570000   1.007947   ; qtot 3.390400
  431         H1     27    LEU    HB3    431 0.04570000   1.007947   ; qtot 3.436100
  432         H1     27    LEU     HG    432 -0.03610000   1.007947   ; qtot 3.400000
  433         H1     27    LEU   HD11    433 0.10000000   1.007947   ; qtot 3.500000
  434         H1     27    LEU   HD12    434 0.10000000   1.007947   ; qtot 3.600000
  435         H1     27    LEU   HD13    435 0.10000000   1.007947   ; qtot 3.700000
  436         H1     27    LEU   HD21    436 0.10000000   1.007947   ; qtot 3.800000
  437         H1     27    LEU   HD22    437 0.10000000   1.007947   ; qtot 3.900000
  438         H1     27    LEU   HD23    438 0.10000000   1.007947   ; qtot 4.000000
; residue   28 VAL rtp VAL q 0.0
  439         N1     28    VAL      N    439 -0.41570000  14.006720   ; qtot 3.584300
  440         C2     28    VAL     CA    440 -0.08750000  12.010780   ; qtot 3.496800
  441         C1     28    VAL      C    441 0.59730000  12.010780   ; qtot 4.094100
  442         O1     28    VAL      O    442 -0.56790000  15.999430   ; qtot 3.526200
  443         C2     28    VAL     CB    443 0.29850000  12.010780   ; qtot 3.824700
  444         C2     28    VAL    CG1    444 -0.31920000  12.010780   ; qtot 3.505500
  445         C2     28    VAL    CG2    445 -0.31920000  12.010780   ; qtot 3.186300
  446         H3     28    VAL      H    446 0.27190000   1.007947   ; qtot 3.458200
  447         H2     28    VAL     HA    447 0.09690000   1.007947   ; qtot 3.555100
  448         H1     28    VAL     HB    448 -0.02970000   1.007947   ; qtot 3.525400
  449         H1     28    VAL   HG11    449 0.07910000   1.007947   ; qtot 3.604500
  450         H1     28    VAL   HG12    450 0.07910000   1.007947   ; qtot 3.683600
  451         H1     28    VAL   HG13    451 0.07910000   1.007947   ; qtot 3.762700
  452         H1     28    VAL   HG21    452 0.07910000   1.007947   ; qtot 3.841800
  453         H1     28    VAL   HG22    453 0.07910000   1.007947   ; qtot 3.920900
  454         H1     28    VAL   HG23    454 0.07910000   1.007947   ; qtot 4.000000
; residue   29 ASP rtp ASP q 0.0
  455         N1     29    ASP      N    455 -0.41570000  14.006720   ; qtot 3.584300
  456         C2     29    ASP     CA    456 0.03410000  12.010780   ; qtot 3.618400
  457         C1     29    ASP      C    457 0.59730000  12.010780   ; qtot 4.215700
  458         O1     29    ASP      O    458 -0.56790000  15.999430   ; qtot 3.647800
  459         C2     29    ASP     CB    459 -0.03160000  12.010780   ; qtot 3.616200
  460         C1     29    ASP     CG    460 0.64620000  12.010780   ; qtot 4.262400
  461         O1     29    ASP    OD1    461 -0.55540000  15.999430   ; qtot 3.707000
  462         O2     29    ASP    OD2    462 -0.63760000  15.999430   ; qtot 3.069400
  463         H3     29    ASP      H    463 0.27190000   1.007947   ; qtot 3.341300
  464         H2     29    ASP     HA    464 0.08640000   1.007947   ; qtot 3.427700
  465         H1     29    ASP    HB2    465 0.04880000   1.007947   ; qtot 3.476500
  466         H1     29    ASP    HB3    466 0.04880000   1.007947   ; qtot 3.525300
  467         H6     29    ASP    HD2    467 0.47470000   1.007947   ; qtot 4.000000
; residue   30 VAL rtp VAL q 0.0
  468         N1     30    VAL      N    468 -0.41570000  14.006720   ; qtot 3.584300
  469         C2     30    VAL     CA    469 -0.08750000  12.010780   ; qtot 3.496800
  470         C1     30    VAL      C    470 0.59730000  12.010780   ; qtot 4.094100
  471         O1     30    VAL      O    471 -0.56790000  15.999430   ; qtot 3.526200
  472         C2     30    VAL     CB    472 0.29850000  12.010780   ; qtot 3.824700
  473         C2     30    VAL    CG1    473 -0.31920000  12.010780   ; qtot 3.505500
  474         C2     30    VAL    CG2    474 -0.31920000  12.010780   ; qtot 3.186300
  475         H3     30    VAL      H    475 0.27190000   1.007947   ; qtot 3.458200
  476         H2     30    VAL     HA    476 0.09690000   1.007947   ; qtot 3.555100
  477         H1     30    VAL     HB    477 -0.02970000   1.007947   ; qtot 3.525400
  478         H1     30    VAL   HG11    478 0.07910000   1.007947   ; qtot 3.604500
  479         H1     30    VAL   HG12    479 0.07910000   1.007947   ; qtot 3.683600
  480         H1     30    VAL   HG13    480 0.07910000   1.007947   ; qtot 3.762700
  481         H1     30    VAL   HG21    481 0.07910000   1.007947   ; qtot 3.841800
  482         H1     30    VAL   HG22    482 0.07910000   1.007947   ; qtot 3.920900
  483         H1     30    VAL   HG23    483 0.07910000   1.007947   ; qtot 4.000000
; residue   31 TYR rtp TYR q 0.0
  484         N1     31    TYR      N    484 -0.41570000  14.006720   ; qtot 3.584300
  485         C2     31    TYR     CA    485 -0.00140000  12.010780   ; qtot 3.582900
  486         C1     31    TYR      C    486 0.59730000  12.010780   ; qtot 4.180200
  487         O1     31    TYR      O    487 -0.56790000  15.999430   ; qtot 3.612300
  488         C2     31    TYR     CB    488 -0.01520000  12.010780   ; qtot 3.597100
  489         C1     31    TYR     CG    489 -0.00110000  12.010780   ; qtot 3.596000
  490         C1     31    TYR    CD1    490 -0.19060000  12.010780   ; qtot 3.405400
  491         C1     31    TYR    CD2    491 -0.19060000  12.010780   ; qtot 3.214800
  492         C1     31    TYR    CE1    492 -0.23410000  12.010780   ; qtot 2.980700
  493         C1     31    TYR    CE2    493 -0.23410000  12.010780   ; qtot 2.746600
  494         C1     31    TYR     CZ    494 0.32260000  12.010780   ; qtot 3.069200
  495         O2     31    TYR     OH    495 -0.55790000  15.999430   ; qtot 2.511300
  496         H3     31    TYR      H    496 0.27190000   1.007947   ; qtot 2.783200
  497         H2     31    TYR     HA    497 0.08760000   1.007947   ; qtot 2.870800
  498         H1     31    TYR    HB2    498 0.02950000   1.007947   ; qtot 2.900300
  499         H1     31    TYR    HB3    499 0.02950000   1.007947   ; qtot 2.929800
  500         H5     31    TYR    HD1    500 0.16990000   1.007947   ; qtot 3.099700
  501         H5     31    TYR    HD2    501 0.16990000   1.007947   ; qtot 3.269600
  502         H5     31    TYR    HE1    502 0.16560000   1.007947   ; qtot 3.435200
  503         H5     31    TYR    HE2    503 0.16560000   1.007947   ; qtot 3.600800
  504         H6     31    TYR     HH    504 0.39920000   1.007947   ; qtot 4.000000
; residue   32 GLU rtp GLU q -1.0
  505         N1     32    GLU      N    505 -0.51630000  14.006720   ; qtot 3.483700
  506         C2     32    GLU     CA    506 0.03970000  12.010780   ; qtot 3.523400
  507         C1     32    GLU      C    507 0.53660000  12.010780   ; qtot 4.060000
  508         O1     32    GLU      O    508 -0.58190000  15.999430   ; qtot 3.478100
  509         C2     32    GLU     CB    509 0.05600000  12.010780   ; qtot 3.534100
  510         C2     32    GLU     CG    510 0.01360000  12.010780   ; qtot 3.547700
  511         C1     32    GLU     CD    511 0.80540000  12.010780   ; qtot 4.353100
  512         O1     32    GLU    OE1    512 -0.81880000  15.999430   ; qtot 3.534300
  513         O1     32    GLU    OE2    513 -0.81880000  15.999430   ; qtot 2.715500
  514         H3     32    GLU      H    514 0.29360000   1.007947   ; qtot 3.009100
  515         H2     32    GLU     HA    515 0.11050000   1.007947   ; qtot 3.119600
  516         H1     32    GLU    HB2    516 -0.01730000   1.007947   ; qtot 3.102300
  517         H1     32    GLU    HB3    517 -0.01730000   1.007947   ; qtot 3.085000
  518         H1     32    GLU    HG2    518 -0.04250000   1.007947   ; qtot 3.042500
  519         H1     32    GLU    HG3    519 -0.04250000   1.007947   ; qtot 3.000000
; residue   33 LEU rtp LEU q -0.0
  520         N1     33    LEU      N    520 -0.41570000  14.006720   ; qtot 2.584300
  521         C2     33    LEU     CA    521 -0.05180000  12.010780   ; qtot 2.532500
  522         C1     33    LEU      C    522 0.59730000  12.010780   ; qtot 3.129800
  523         O1     33    LEU      O    523 -0.56790000  15.999430   ; qtot 2.561900
  524         C2     33    LEU     CB    524 -0.11020000  12.010780   ; qtot 2.451700
  525         C2     33    LEU     CG    525 0.35310000  12.010780   ; qtot 2.804800
  526         C2     33    LEU    CD1    526 -0.41210000  12.010780   ; qtot 2.392700
  527         C2     33    LEU    CD2    527 -0.41210000  12.010780   ; qtot 1.980600
  528         H3     33    LEU      H    528 0.27190000   1.007947   ; qtot 2.252500
  529         H2     33    LEU     HA    529 0.09220000   1.007947   ; qtot 2.344700
  530         H1     33    LEU    HB2    530 0.04570000   1.007947   ; qtot 2.390400
  531         H1     33    LEU    HB3    531 0.04570000   1.007947   ; qtot 2.436100
  532         H1     33    LEU     HG    532 -0.03610000   1.007947   ; qtot 2.400000
  533         H1     33    LEU   HD11    533 0.10000000   1.007947   ; qtot 2.500000
  534         H1     33    LEU   HD12    534 0.10000000   1.007947   ; qtot 2.600000
  535         H1     33    LEU   HD13    535 0.10000000   1.007947   ; qtot 2.700000
  536         H1     33    LEU   HD21    536 0.10000000   1.007947   ; qtot 2.800000
  537         H1     33    LEU   HD22    537 0.10000000   1.007947   ; qtot 2.900000
  538         H1     33    LEU   HD23    538 0.10000000   1.007947   ; qtot 3.000000
; residue   34 THR rtp THR q -0.0
  539         N1     34    THR      N    539 -0.41570000  14.006720   ; qtot 2.584300
  540         C2     34    THR     CA    540 -0.03890000  12.010780   ; qtot 2.545400
  541         C1     34    THR      C    541 0.59730000  12.010780   ; qtot 3.142700
  542         O1     34    THR      O    542 -0.56790000  15.999430   ; qtot 2.574800
  543         C2     34    THR     CB    543 0.36540000  12.010780   ; qtot 2.940200
  544         O2     34    THR    OG1    544 -0.67610000  15.999430   ; qtot 2.264100
  545         C2     34    THR    CG2    545 -0.24380000  12.010780   ; qtot 2.020300
  546         H3     34    THR      H    546 0.27190000   1.007947   ; qtot 2.292200
  547         H2     34    THR     HA    547 0.10070000   1.007947   ; qtot 2.392900
  548         H2     34    THR     HB    548 0.00430000   1.007947   ; qtot 2.397200
  549         H6     34    THR    HG1    549 0.41020000   1.007947   ; qtot 2.807400
  550         H1     34    THR   HG21    550 0.06420000   1.007947   ; qtot 2.871600
  551         H1     34    THR   HG22    551 0.06420000   1.007947   ; qtot 2.935800
  552         H1     34    THR   HG23    552 0.06420000   1.007947   ; qtot 3.000000
; residue   35 ASN rtp ASN q 0.0
  553         N1     35    ASN      N    553 -0.41570000  14.006720   ; qtot 2.584300
  554         C2     35    ASN     CA    554 0.01430000  12.010780   ; qtot 2.598600
  555         C1     35    ASN      C    555 0.59730000  12.010780   ; qtot 3.195900
  556         O1     35    ASN      O    556 -0.56790000  15.999430   ; qtot 2.628000
  557         C2     35    ASN     CB    557 -0.20410000  12.010780   ; qtot 2.423900
  558         C1     35    ASN     CG    558 0.71300000  12.010780   ; qtot 3.136900
  559         O1     35    ASN    OD1    559 -0.59310000  15.999430   ; qtot 2.543800
  560         N1     35    ASN    ND2    560 -0.91910000  14.006720   ; qtot 1.624700
  561         H3     35    ASN      H    561 0.27190000   1.007947   ; qtot 1.896600
  562         H2     35    ASN     HA    562 0.10480000   1.007947   ; qtot 2.001400
  563         H1     35    ASN    HB2    563 0.07970000   1.007947   ; qtot 2.081100
  564         H1     35    ASN    HB3    564 0.07970000   1.007947   ; qtot 2.160800
  565         H3     35    ASN   HD21    565 0.41960000   1.007947   ; qtot 2.580400
  566         H3     35    ASN   HD22    566 0.41960000   1.007947   ; qtot 3.000000
; residue   36 LEU rtp LEU q -0.0
  567         N1     36    LEU      N    567 -0.41570000  14.006720   ; qtot 2.584300
  568         C2     36    LEU     CA    568 -0.05180000  12.010780   ; qtot 2.532500
  569         C1     36    LEU      C    569 0.59730000  12.010780   ; qtot 3.129800
  570         O1     36    LEU      O    570 -0.56790000  15.999430   ; qtot 2.561900
  571         C2     36    LEU     CB    571 -0.11020000  12.010780   ; qtot 2.451700
  572         C2     36    LEU     CG    572 0.35310000  12.010780   ; qtot 2.804800
  573         C2     36    LEU    CD1    573 -0.41210000  12.010780   ; qtot 2.392700
  574         C2     36    LEU    CD2    574 -0.41210000  12.010780   ; qtot 1.980600
  575         H3     36    LEU      H    575 0.27190000   1.007947   ; qtot 2.252500
  576         H2     36    LEU     HA    576 0.09220000   1.007947   ; qtot 2.344700
  577         H1     36    LEU    HB2    577 0.04570000   1.007947   ; qtot 2.390400
  578         H1     36    LEU    HB3    578 0.04570000   1.007947   ; qtot 2.436100
  579         H1     36    LEU     HG    579 -0.03610000   1.007947   ; qtot 2.400000
  580         H1     36    LEU   HD11    580 0.10000000   1.007947   ; qtot 2.500000
  581         H1     36    LEU   HD12    581 0.10000000   1.007947   ; qtot 2.600000
  582         H1     36    LEU   HD13    582 0.10000000   1.007947   ; qtot 2.700000
  583         H1     36    LEU   HD21    583 0.10000000   1.007947   ; qtot 2.800000
  584         H1     36    LEU   HD22    584 0.10000000   1.007947   ; qtot 2.900000
  585         H1     36    LEU   HD23    585 0.10000000   1.007947   ; qtot 3.000000
; residue   37 LEU rtp LEU q -0.0
  586         N1     37    LEU      N    586 -0.41570000  14.006720   ; qtot 2.584300
  587         C2     37    LEU     CA    587 -0.05180000  12.010780   ; qtot 2.532500
  588         C1     37    LEU      C    588 0.59730000  12.010780   ; qtot 3.129800
  589         O1     37    LEU      O    589 -0.56790000  15.999430   ; qtot 2.561900
  590         C2     37    LEU     CB    590 -0.11020000  12.010780   ; qtot 2.451700
  591         C2     37    LEU     CG    591 0.35310000  12.010780   ; qtot 2.804800
  592         C2     37    LEU    CD1    592 -0.41210000  12.010780   ; qtot 2.392700
  593         C2     37    LEU    CD2    593 -0.41210000  12.010780   ; qtot 1.980600
  594         H3     37    LEU      H    594 0.27190000   1.007947   ; qtot 2.252500
  595         H2     37    LEU     HA    595 0.09220000   1.007947   ; qtot 2.344700
  596         H1     37    LEU    HB2    596 0.04570000   1.007947   ; qtot 2.390400
  597         H1     37    LEU    HB3    597 0.04570000   1.007947   ; qtot 2.436100
  598         H1     37    LEU     HG    598 -0.03610000   1.007947   ; qtot 2.400000
  599         H1     37    LEU   HD11    599 0.10000000   1.007947   ; qtot 2.500000
  600         H1     37    LEU   HD12    600 0.10000000   1.007947   ; qtot 2.600000
  601         H1     37    LEU   HD13    601 0.10000000   1.007947   ; qtot 2.700000
  602         H1     37    LEU   HD21    602 0.10000000   1.007947   ; qtot 2.800000
  603         H1     37    LEU   HD22    603 0.10000000   1.007947   ; qtot 2.900000
  604         H1     37    LEU   HD23    604 0.10000000   1.007947   ; qtot 3.000000
; residue   38 ARG rtp ARG q 1.0
  605         N1     38    ARG      N    605 -0.34790000  14.006720   ; qtot 2.652100
  606         C2     38    ARG     CA    606 -0.26370000  12.010780   ; qtot 2.388400
  607         C1     38    ARG      C    607 0.73410000  12.010780   ; qtot 3.122500
  608         O1     38    ARG      O    608 -0.58940000  15.999430   ; qtot 2.533100
  609         C2     38    ARG     CB    609 -0.00070000  12.010780   ; qtot 2.532400
  610         C2     38    ARG     CG    610 0.03900000  12.010780   ; qtot 2.571400
  611         C2     38    ARG     CD    611 0.04860000  12.010780   ; qtot 2.620000
  612         N1     38    ARG     NE    612 -0.52950000  14.006720   ; qtot 2.090500
  613         C1     38    ARG     CZ    613 0.80760000  12.010780   ; qtot 2.898100
  614         N1     38    ARG    NH1    614 -0.86270000  14.006720   ; qtot 2.035400
  615         N1     38    ARG    NH2    615 -0.86270000  14.006720   ; qtot 1.172700
  616         H3     38    ARG      H    616 0.27470000   1.007947   ; qtot 1.447400
  617         H2     38    ARG     HA    617 0.15600000   1.007947   ; qtot 1.603400
  618         H1     38    ARG    HB2    618 0.03270000   1.007947   ; qtot 1.636100
  619         H1     38    ARG    HB3    619 0.03270000   1.007947   ; qtot 1.668800
  620         H1     38    ARG    HG2    620 0.02850000   1.007947   ; qtot 1.697300
  621         H1     38    ARG    HG3    621 0.02850000   1.007947   ; qtot 1.725800
  622         H2     38    ARG    HD2    622 0.06870000   1.007947   ; qtot 1.794500
  623         H2     38    ARG    HD3    623 0.06870000   1.007947   ; qtot 1.863200
  624         H3     38    ARG     HE    624 0.34560000   1.007947   ; qtot 2.208800
  625         H3     38    ARG   HH11    625 0.44780000   1.007947   ; qtot 2.656600
  626         H3     38    ARG   HH12    626 0.44780000   1.007947   ; qtot 3.104400
  627         H3     38    ARG   HH21    627 0.44780000   1.007947   ; qtot 3.552200
  628         H3     38    ARG   HH22    628 0.44780000   1.007947   ; qtot 4.000000
; residue   39 GLN rtp GLN q 0.0
  629         N1     39    GLN      N    629 -0.41570000  14.006720   ; qtot 3.584300
  630         C2     39    GLN     CA    630 -0.00310000  12.010780   ; qtot 3.581200
  631         C1     39    GLN      C    631 0.59730000  12.010780   ; qtot 4.178500
  632         O1     39    GLN      O    632 -0.56790000  15.999430   ; qtot 3.610600
  633         C2     39    GLN     CB    633 -0.00360000  12.010780   ; qtot 3.607000
  634         C2     39    GLN     CG    634 -0.06450000  12.010780   ; qtot 3.542500
  635         C1     39    GLN     CD    635 0.69510000  12.010780   ; qtot 4.237600
  636         O1     39    GLN    OE1    636 -0.60860000  15.999430   ; qtot 3.629000
  637         N1     39    GLN    NE2    637 -0.94070000  14.006720   ; qtot 2.688300
  638         H3     39    GLN      H    638 0.27190000   1.007947   ; qtot 2.960200
  639         H2     39    GLN     HA    639 0.08500000   1.007947   ; qtot 3.045200
  640         H1     39    GLN    HB2    640 0.01710000   1.007947   ; qtot 3.062300
  641         H1     39    GLN    HB3    641 0.01710000   1.007947   ; qtot 3.079400
  642         H1     39    GLN    HG2    642 0.03520000   1.007947   ; qtot 3.114600
  643         H1     39    GLN    HG3    643 0.03520000   1.007947   ; qtot 3.149800
  644         H3     39    GLN   HE21    644 0.42510000   1.007947   ; qtot 3.574900
  645         H3     39    GLN   HE22    645 0.42510000   1.007947   ; qtot 4.000000
; residue   40 LEU rtp LEU q -0.0
  646         N1     40    LEU      N    646 -0.41570000  14.006720   ; qtot 3.584300
  647         C2     40    LEU     CA    647 -0.05180000  12.010780   ; qtot 3.532500
  648         C1     40    LEU      C    648 0.59730000  12.010780   ; qtot 4.129800
  649         O1     40    LEU      O    649 -0.56790000  15.999430   ; qtot 3.561900
  650         C2     40    LEU     CB    650 -0.11020000  12.010780   ; qtot 3.451700
  651         C2     40    LEU     CG    651 0.35310000  12.010780   ; qtot 3.804800
  652         C2     40    LEU    CD1    652 -0.41210000  12.010780   ; qtot 3.392700
  653         C2     40    LEU    CD2    653 -0.41210000  12.010780   ; qtot 2.980600
  654         H3     40    LEU      H    654 0.27190000   1.007947   ; qtot 3.252500
  655         H2     40    LEU     HA    655 0.09220000   1.007947   ; qtot 3.344700
  656         H1     40    LEU    HB2    656 0.04570000   1.007947   ; qtot 3.390400
  657         H1     40    LEU    HB3    657 0.04570000   1.007947   ; qtot 3.436100
  658         H1     40    LEU     HG    658 -0.03610000   1.007947   ; qtot 3.400000
  659         H1     40    LEU   HD11    659 0.10000000   1.007947   ; qtot 3.500000
  660         H1     40    LEU   HD12    660 0.10000000   1.007947   ; qtot 3.600000
  661         H1     40    LEU   HD13    661 0.10000000   1.007947   ; qtot 3.700000
  662         H1     40    LEU   HD21    662 0.10000000   1.007947   ; qtot 3.800000
  663         H1     40    LEU   HD22    663 0.10000000   1.007947   ; qtot 3.900000
  664         H1     40    LEU   HD23    664 0.10000000   1.007947   ; qtot 4.000000
; residue   41 ASP rtp ASP q -1.0
  665         N1     41    ASP      N    665 -0.51630000  14.006720   ; qtot 3.483700
  666         C2     41    ASP     CA    666 0.03810000  12.010780   ; qtot 3.521800
  667         C1     41    ASP      C    667 0.53660000  12.010780   ; qtot 4.058400
  668         O1     41    ASP      O    668 -0.58190000  15.999430   ; qtot 3.476500
  669         C2     41    ASP     CB    669 -0.03030000  12.010780   ; qtot 3.446200
  670         C1     41    ASP     CG    670 0.79940000  12.010780   ; qtot 4.245600
  671         O1     41    ASP    OD1    671 -0.80140000  15.999430   ; qtot 3.444200
  672         O1     41    ASP    OD2    672 -0.80140000  15.999430   ; qtot 2.642800
  673         H3     41    ASP      H    673 0.29360000   1.007947   ; qtot 2.936400
  674         H2     41    ASP     HA    674 0.08800000   1.007947   ; qtot 3.024400
  675         H1     41    ASP    HB2    675 -0.01220000   1.007947   ; qtot 3.012200
  676         H1     41    ASP    HB3    676 -0.01220000   1.007947   ; qtot 3.000000
; residue   42 PHE rtp PHE q 0.0
  677         N1     42    PHE      N    677 -0.41570000  14.006720   ; qtot 2.584300
  678         C2     42    PHE     CA    678 -0.00240000  12.010780   ; qtot 2.581900
  679         C1     42    PHE      C    679 0.59730000  12.010780   ; qtot 3.179200
  680         O1     42    PHE      O    680 -0.56790000  15.999430   ; qtot 2.611300
  681         C2     42    PHE     CB    681 -0.03430000  12.010780   ; qtot 2.577000
  682         C1     42    PHE     CG    682 0.01180000  12.010780   ; qtot 2.588800
  683         C1     42    PHE    CD1    683 -0.12560000  12.010780   ; qtot 2.463200
  684         C1     42    PHE    CD2    684 -0.12560000  12.010780   ; qtot 2.337600
  685         C1     42    PHE    CE1    685 -0.17040000  12.010780   ; qtot 2.167200
  686         C1     42    PHE    CE2    686 -0.17040000  12.010780   ; qtot 1.996800
  687         C1     42    PHE     CZ    687 -0.10720000  12.010780   ; qtot 1.889600
  688         H3     42    PHE      H    688 0.27190000   1.007947   ; qtot 2.161500
  689         H2     42    PHE     HA    689 0.09780000   1.007947   ; qtot 2.259300
  690         H1     42    PHE    HB2    690 0.02950000   1.007947   ; qtot 2.288800
  691         H1     42    PHE    HB3    691 0.02950000   1.007947   ; qtot 2.318300
  692         H5     42    PHE    HD1    692 0.13300000   1.007947   ; qtot 2.451300
  693         H5     42    PHE    HD2    693 0.13300000   1.007947   ; qtot 2.584300
  694         H5     42    PHE    HE1    694 0.14300000   1.007947   ; qtot 2.727300
  695         H5     42    PHE    HE2    695 0.14300000   1.007947   ; qtot 2.870300
  696         H5     42    PHE     HZ    696 0.12970000   1.007947   ; qtot 3.000000
; residue   43 LYS rtp LYS q 1.0
  697         N1     43    LYS      N    697 -0.34790000  14.006720   ; qtot 2.652100
  698         C2     43    LYS     CA    698 -0.24000000  12.010780   ; qtot 2.412100
  699         C1     43    LYS      C    699 0.73410000  12.010780   ; qtot 3.146200
  700         O1     43    LYS      O    700 -0.58940000  15.999430   ; qtot 2.556800
  701         C2     43    LYS     CB    701 -0.00940000  12.010780   ; qtot 2.547400
  702         C2     43    LYS     CG    702 0.01870000  12.010780   ; qtot 2.566100
  703         C2     43    LYS     CD    703 -0.04790000  12.010780   ; qtot 2.518200
  704         C2     43    LYS     CE    704 -0.01430000  12.010780   ; qtot 2.503900
  705         N1     43    LYS     NZ    705 -0.38540000  14.006720   ; qtot 2.118500
  706         H3     43    LYS      H    706 0.27470000   1.007947   ; qtot 2.393200
  707         H2     43    LYS     HA    707 0.14260000   1.007947   ; qtot 2.535800
  708         H1     43    LYS    HB2    708 0.03620000   1.007947   ; qtot 2.572000
  709         H1     43    LYS    HB3    709 0.03620000   1.007947   ; qtot 2.608200
  710         H1     43    LYS    HG2    710 0.01030000   1.007947   ; qtot 2.618500
  711         H1     43    LYS    HG3    711 0.01030000   1.007947   ; qtot 2.628800
  712         H1     43    LYS    HD2    712 0.06210000   1.007947   ; qtot 2.690900
  713         H1     43    LYS    HD3    713 0.06210000   1.007947   ; qtot 2.753000
  714         H4     43    LYS    HE2    714 0.11350000   1.007947   ; qtot 2.866500
  715         H4     43    LYS    HE3    715 0.11350000   1.007947   ; qtot 2.980000
  716         H3     43    LYS    HZ1    716 0.34000000   1.007947   ; qtot 3.320000
  717         H3     43    LYS    HZ2    717 0.34000000   1.007947   ; qtot 3.660000
  718         H3     43    LYS    HZ3    718 0.34000000   1.007947   ; qtot 4.000000
; residue   44 VAL rtp VAL q 0.0
  719         N1     44    VAL      N    719 -0.41570000  14.006720   ; qtot 3.584300
  720         C2     44    VAL     CA    720 -0.08750000  12.010780   ; qtot 3.496800
  721         C1     44    VAL      C    721 0.59730000  12.010780   ; qtot 4.094100
  722         O1     44    VAL      O    722 -0.56790000  15.999430   ; qtot 3.526200
  723         C2     44    VAL     CB    723 0.29850000  12.010780   ; qtot 3.824700
  724         C2     44    VAL    CG1    724 -0.31920000  12.010780   ; qtot 3.505500
  725         C2     44    VAL    CG2    725 -0.31920000  12.010780   ; qtot 3.186300
  726         H3     44    VAL      H    726 0.27190000   1.007947   ; qtot 3.458200
  727         H2     44    VAL     HA    727 0.09690000   1.007947   ; qtot 3.555100
  728         H1     44    VAL     HB    728 -0.02970000   1.007947   ; qtot 3.525400
  729         H1     44    VAL   HG11    729 0.07910000   1.007947   ; qtot 3.604500
  730         H1     44    VAL   HG12    730 0.07910000   1.007947   ; qtot 3.683600
  731         H1     44    VAL   HG13    731 0.07910000   1.007947   ; qtot 3.762700
  732         H1     44    VAL   HG21    732 0.07910000   1.007947   ; qtot 3.841800
  733         H1     44    VAL   HG22    733 0.07910000   1.007947   ; qtot 3.920900
  734         H1     44    VAL   HG23    734 0.07910000   1.007947   ; qtot 4.000000
; residue   45 VAL rtp VAL q 0.0
  735         N1     45    VAL      N    735 -0.41570000  14.006720   ; qtot 3.584300
  736         C2     45    VAL     CA    736 -0.08750000  12.010780   ; qtot 3.496800
  737         C1     45    VAL      C    737 0.59730000  12.010780   ; qtot 4.094100
  738         O1     45    VAL      O    738 -0.56790000  15.999430   ; qtot 3.526200
  739         C2     45    VAL     CB    739 0.29850000  12.010780   ; qtot 3.824700
  740         C2     45    VAL    CG1    740 -0.31920000  12.010780   ; qtot 3.505500
  741         C2     45    VAL    CG2    741 -0.31920000  12.010780   ; qtot 3.186300
  742         H3     45    VAL      H    742 0.27190000   1.007947   ; qtot 3.458200
  743         H2     45    VAL     HA    743 0.09690000   1.007947   ; qtot 3.555100
  744         H1     45    VAL     HB    744 -0.02970000   1.007947   ; qtot 3.525400
  745         H1     45    VAL   HG11    745 0.07910000   1.007947   ; qtot 3.604500
  746         H1     45    VAL   HG12    746 0.07910000   1.007947   ; qtot 3.683600
  747         H1     45    VAL   HG13    747 0.07910000   1.007947   ; qtot 3.762700
  748         H1     45    VAL   HG21    748 0.07910000   1.007947   ; qtot 3.841800
  749         H1     45    VAL   HG22    749 0.07910000   1.007947   ; qtot 3.920900
  750         H1     45    VAL   HG23    750 0.07910000   1.007947   ; qtot 4.000000
; residue   46 SER rtp SER q 0.0
  751         N1     46    SER      N    751 -0.41570000  14.006720   ; qtot 3.584300
  752         C2     46    SER     CA    752 -0.02490000  12.010780   ; qtot 3.559400
  753         C1     46    SER      C    753 0.59730000  12.010780   ; qtot 4.156700
  754         O1     46    SER      O    754 -0.56790000  15.999430   ; qtot 3.588800
  755         C2     46    SER     CB    755 0.21170000  12.010780   ; qtot 3.800500
  756         O2     46    SER     OG    756 -0.65460000  15.999430   ; qtot 3.145900
  757         H3     46    SER      H    757 0.27190000   1.007947   ; qtot 3.417800
  758         H2     46    SER     HA    758 0.08430000   1.007947   ; qtot 3.502100
  759         H2     46    SER    HB2    759 0.03520000   1.007947   ; qtot 3.537300
  760         H2     46    SER    HB3    760 0.03520000   1.007947   ; qtot 3.572500
  761         H6     46    SER     HG    761 0.42750000   1.007947   ; qtot 4.000000
; residue   47 LEU rtp LEU q -0.0
  762         N1     47    LEU      N    762 -0.41570000  14.006720   ; qtot 3.584300
  763         C2     47    LEU     CA    763 -0.05180000  12.010780   ; qtot 3.532500
  764         C1     47    LEU      C    764 0.59730000  12.010780   ; qtot 4.129800
  765         O1     47    LEU      O    765 -0.56790000  15.999430   ; qtot 3.561900
  766         C2     47    LEU     CB    766 -0.11020000  12.010780   ; qtot 3.451700
  767         C2     47    LEU     CG    767 0.35310000  12.010780   ; qtot 3.804800
  768         C2     47    LEU    CD1    768 -0.41210000  12.010780   ; qtot 3.392700
  769         C2     47    LEU    CD2    769 -0.41210000  12.010780   ; qtot 2.980600
  770         H3     47    LEU      H    770 0.27190000   1.007947   ; qtot 3.252500
  771         H2     47    LEU     HA    771 0.09220000   1.007947   ; qtot 3.344700
  772         H1     47    LEU    HB2    772 0.04570000   1.007947   ; qtot 3.390400
  773         H1     47    LEU    HB3    773 0.04570000   1.007947   ; qtot 3.436100
  774         H1     47    LEU     HG    774 -0.03610000   1.007947   ; qtot 3.400000
  775         H1     47    LEU   HD11    775 0.10000000   1.007947   ; qtot 3.500000
  776         H1     47    LEU   HD12    776 0.10000000   1.007947   ; qtot 3.600000
  777         H1     47    LEU   HD13    777 0.10000000   1.007947   ; qtot 3.700000
  778         H1     47    LEU   HD21    778 0.10000000   1.007947   ; qtot 3.800000
  779         H1     47    LEU   HD22    779 0.10000000   1.007947   ; qtot 3.900000
  780         H1     47    LEU   HD23    780 0.10000000   1.007947   ; qtot 4.000000
; residue   48 LEU rtp LEU q -0.0
  781         N1     48    LEU      N    781 -0.41570000  14.006720   ; qtot 3.584300
  782         C2     48    LEU     CA    782 -0.05180000  12.010780   ; qtot 3.532500
  783         C1     48    LEU      C    783 0.59730000  12.010780   ; qtot 4.129800
  784         O1     48    LEU      O    784 -0.56790000  15.999430   ; qtot 3.561900
  785         C2     48    LEU     CB    785 -0.11020000  12.010780   ; qtot 3.451700
  786         C2     48    LEU     CG    786 0.35310000  12.010780   ; qtot 3.804800
  787         C2     48    LEU    CD1    787 -0.41210000  12.010780   ; qtot 3.392700
  788         C2     48    LEU    CD2    788 -0.41210000  12.010780   ; qtot 2.980600
  789         H3     48    LEU      H    789 0.27190000   1.007947   ; qtot 3.252500
  790         H2     48    LEU     HA    790 0.09220000   1.007947   ; qtot 3.344700
  791         H1     48    LEU    HB2    791 0.04570000   1.007947   ; qtot 3.390400
  792         H1     48    LEU    HB3    792 0.04570000   1.007947   ; qtot 3.436100
  793         H1     48    LEU     HG    793 -0.03610000   1.007947   ; qtot 3.400000
  794         H1     48    LEU   HD11    794 0.10000000   1.007947   ; qtot 3.500000
  795         H1     48    LEU   HD12    795 0.10000000   1.007947   ; qtot 3.600000
  796         H1     48    LEU   HD13    796 0.10000000   1.007947   ; qtot 3.700000
  797         H1     48    LEU   HD21    797 0.10000000   1.007947   ; qtot 3.800000
  798         H1     48    LEU   HD22    798 0.10000000   1.007947   ; qtot 3.900000
  799         H1     48    LEU   HD23    799 0.10000000   1.007947   ; qtot 4.000000
; residue   49 ASP rtp ASP q -1.0
  800         N1     49    ASP      N    800 -0.51630000  14.006720   ; qtot 3.483700
  801         C2     49    ASP     CA    801 0.03810000  12.010780   ; qtot 3.521800
  802         C1     49    ASP      C    802 0.53660000  12.010780   ; qtot 4.058400
  803         O1     49    ASP      O    803 -0.58190000  15.999430   ; qtot 3.476500
  804         C2     49    ASP     CB    804 -0.03030000  12.010780   ; qtot 3.446200
  805         C1     49    ASP     CG    805 0.79940000  12.010780   ; qtot 4.245600
  806         O1     49    ASP    OD1    806 -0.80140000  15.999430   ; qtot 3.444200
  807         O1     49    ASP    OD2    807 -0.80140000  15.999430   ; qtot 2.642800
  808         H3     49    ASP      H    808 0.29360000   1.007947   ; qtot 2.936400
  809         H2     49    ASP     HA    809 0.08800000   1.007947   ; qtot 3.024400
  810         H1     49    ASP    HB2    810 -0.01220000   1.007947   ; qtot 3.012200
  811         H1     49    ASP    HB3    811 -0.01220000   1.007947   ; qtot 3.000000
; residue   50 LEU rtp LEU q -0.0
  812         N1     50    LEU      N    812 -0.41570000  14.006720   ; qtot 2.584300
  813         C2     50    LEU     CA    813 -0.05180000  12.010780   ; qtot 2.532500
  814         C1     50    LEU      C    814 0.59730000  12.010780   ; qtot 3.129800
  815         O1     50    LEU      O    815 -0.56790000  15.999430   ; qtot 2.561900
  816         C2     50    LEU     CB    816 -0.11020000  12.010780   ; qtot 2.451700
  817         C2     50    LEU     CG    817 0.35310000  12.010780   ; qtot 2.804800
  818         C2     50    LEU    CD1    818 -0.41210000  12.010780   ; qtot 2.392700
  819         C2     50    LEU    CD2    819 -0.41210000  12.010780   ; qtot 1.980600
  820         H3     50    LEU      H    820 0.27190000   1.007947   ; qtot 2.252500
  821         H2     50    LEU     HA    821 0.09220000   1.007947   ; qtot 2.344700
  822         H1     50    LEU    HB2    822 0.04570000   1.007947   ; qtot 2.390400
  823         H1     50    LEU    HB3    823 0.04570000   1.007947   ; qtot 2.436100
  824         H1     50    LEU     HG    824 -0.03610000   1.007947   ; qtot 2.400000
  825         H1     50    LEU   HD11    825 0.10000000   1.007947   ; qtot 2.500000
  826         H1     50    LEU   HD12    826 0.10000000   1.007947   ; qtot 2.600000
  827         H1     50    LEU   HD13    827 0.10000000   1.007947   ; qtot 2.700000
  828         H1     50    LEU   HD21    828 0.10000000   1.007947   ; qtot 2.800000
  829         H1     50    LEU   HD22    829 0.10000000   1.007947   ; qtot 2.900000
  830         H1     50    LEU   HD23    830 0.10000000   1.007947   ; qtot 3.000000
; residue   51 THR rtp THR q -0.0
  831         N1     51    THR      N    831 -0.41570000  14.006720   ; qtot 2.584300
  832         C2     51    THR     CA    832 -0.03890000  12.010780   ; qtot 2.545400
  833         C1     51    THR      C    833 0.59730000  12.010780   ; qtot 3.142700
  834         O1     51    THR      O    834 -0.56790000  15.999430   ; qtot 2.574800
  835         C2     51    THR     CB    835 0.36540000  12.010780   ; qtot 2.940200
  836         O2     51    THR    OG1    836 -0.67610000  15.999430   ; qtot 2.264100
  837         C2     51    THR    CG2    837 -0.24380000  12.010780   ; qtot 2.020300
  838         H3     51    THR      H    838 0.27190000   1.007947   ; qtot 2.292200
  839         H2     51    THR     HA    839 0.10070000   1.007947   ; qtot 2.392900
  840         H2     51    THR     HB    840 0.00430000   1.007947   ; qtot 2.397200
  841         H6     51    THR    HG1    841 0.41020000   1.007947   ; qtot 2.807400
  842         H1     51    THR   HG21    842 0.06420000   1.007947   ; qtot 2.871600
  843         H1     51    THR   HG22    843 0.06420000   1.007947   ; qtot 2.935800
  844         H1     51    THR   HG23    844 0.06420000   1.007947   ; qtot 3.000000
; residue   52 GLU rtp GLU q -1.0
  845         N1     52    GLU      N    845 -0.51630000  14.006720   ; qtot 2.483700
  846         C2     52    GLU     CA    846 0.03970000  12.010780   ; qtot 2.523400
  847         C1     52    GLU      C    847 0.53660000  12.010780   ; qtot 3.060000
  848         O1     52    GLU      O    848 -0.58190000  15.999430   ; qtot 2.478100
  849         C2     52    GLU     CB    849 0.05600000  12.010780   ; qtot 2.534100
  850         C2     52    GLU     CG    850 0.01360000  12.010780   ; qtot 2.547700
  851         C1     52    GLU     CD    851 0.80540000  12.010780   ; qtot 3.353100
  852         O1     52    GLU    OE1    852 -0.81880000  15.999430   ; qtot 2.534300
  853         O1     52    GLU    OE2    853 -0.81880000  15.999430   ; qtot 1.715500
  854         H3     52    GLU      H    854 0.29360000   1.007947   ; qtot 2.009100
  855         H2     52    GLU     HA    855 0.11050000   1.007947   ; qtot 2.119600
  856         H1     52    GLU    HB2    856 -0.01730000   1.007947   ; qtot 2.102300
  857         H1     52    GLU    HB3    857 -0.01730000   1.007947   ; qtot 2.085000
  858         H1     52    GLU    HG2    858 -0.04250000   1.007947   ; qtot 2.042500
  859         H1     52    GLU    HG3    859 -0.04250000   1.007947   ; qtot 2.000000
; residue   53 TYR rtp TYR q 0.0
  860         N1     53    TYR      N    860 -0.41570000  14.006720   ; qtot 1.584300
  861         C2     53    TYR     CA    861 -0.00140000  12.010780   ; qtot 1.582900
  862         C1     53    TYR      C    862 0.59730000  12.010780   ; qtot 2.180200
  863         O1     53    TYR      O    863 -0.56790000  15.999430   ; qtot 1.612300
  864         C2     53    TYR     CB    864 -0.01520000  12.010780   ; qtot 1.597100
  865         C1     53    TYR     CG    865 -0.00110000  12.010780   ; qtot 1.596000
  866         C1     53    TYR    CD1    866 -0.19060000  12.010780   ; qtot 1.405400
  867         C1     53    TYR    CD2    867 -0.19060000  12.010780   ; qtot 1.214800
  868         C1     53    TYR    CE1    868 -0.23410000  12.010780   ; qtot 0.980700
  869         C1     53    TYR    CE2    869 -0.23410000  12.010780   ; qtot 0.746600
  870         C1     53    TYR     CZ    870 0.32260000  12.010780   ; qtot 1.069200
  871         O2     53    TYR     OH    871 -0.55790000  15.999430   ; qtot 0.511300
  872         H3     53    TYR      H    872 0.27190000   1.007947   ; qtot 0.783200
  873         H2     53    TYR     HA    873 0.08760000   1.007947   ; qtot 0.870800
  874         H1     53    TYR    HB2    874 0.02950000   1.007947   ; qtot 0.900300
  875         H1     53    TYR    HB3    875 0.02950000   1.007947   ; qtot 0.929800
  876         H5     53    TYR    HD1    876 0.16990000   1.007947   ; qtot 1.099700
  877         H5     53    TYR    HD2    877 0.16990000   1.007947   ; qtot 1.269600
  878         H5     53    TYR    HE1    878 0.16560000   1.007947   ; qtot 1.435200
  879         H5     53    TYR    HE2    879 0.16560000   1.007947   ; qtot 1.600800
  880         H6     53    TYR     HH    880 0.39920000   1.007947   ; qtot 2.000000
; residue   54 GLU rtp GLU q -1.0
  881         N1     54    GLU      N    881 -0.51630000  14.006720   ; qtot 1.483700
  882         C2     54    GLU     CA    882 0.03970000  12.010780   ; qtot 1.523400
  883         C1     54    GLU      C    883 0.53660000  12.010780   ; qtot 2.060000
  884         O1     54    GLU      O    884 -0.58190000  15.999430   ; qtot 1.478100
  885         C2     54    GLU     CB    885 0.05600000  12.010780   ; qtot 1.534100
  886         C2     54    GLU     CG    886 0.01360000  12.010780   ; qtot 1.547700
  887         C1     54    GLU     CD    887 0.80540000  12.010780   ; qtot 2.353100
  888         O1     54    GLU    OE1    888 -0.81880000  15.999430   ; qtot 1.534300
  889         O1     54    GLU    OE2    889 -0.81880000  15.999430   ; qtot 0.715500
  890         H3     54    GLU      H    890 0.29360000   1.007947   ; qtot 1.009100
  891         H2     54    GLU     HA    891 0.11050000   1.007947   ; qtot 1.119600
  892         H1     54    GLU    HB2    892 -0.01730000   1.007947   ; qtot 1.102300
  893         H1     54    GLU    HB3    893 -0.01730000   1.007947   ; qtot 1.085000
  894         H1     54    GLU    HG2    894 -0.04250000   1.007947   ; qtot 1.042500
  895         H1     54    GLU    HG3    895 -0.04250000   1.007947   ; qtot 1.000000
; residue   55 MET rtp MET q 0.0
  896         N1     55    MET      N    896 -0.41570000  14.006720   ; qtot 0.584300
  897         C2     55    MET     CA    897 -0.02370000  12.010780   ; qtot 0.560600
  898         C1     55    MET      C    898 0.59730000  12.010780   ; qtot 1.157900
  899         O1     55    MET      O    899 -0.56790000  15.999430   ; qtot 0.590000
  900         C2     55    MET     CB    900 0.03420000  12.010780   ; qtot 0.624200
  901         C2     55    MET     CG    901 0.00180000  12.010780   ; qtot 0.626000
  902         S1     55    MET     SD    902 -0.27370000  32.065500   ; qtot 0.352300
  903         C2     55    MET     CE    903 -0.05360000  12.010780   ; qtot 0.298700
  904         H3     55    MET      H    904 0.27190000   1.007947   ; qtot 0.570600
  905         H2     55    MET     HA    905 0.08800000   1.007947   ; qtot 0.658600
  906         H1     55    MET    HB2    906 0.02410000   1.007947   ; qtot 0.682700
  907         H1     55    MET    HB3    907 0.02410000   1.007947   ; qtot 0.706800
  908         H2     55    MET    HG2    908 0.04400000   1.007947   ; qtot 0.750800
  909         H2     55    MET    HG3    909 0.04400000   1.007947   ; qtot 0.794800
  910         H2     55    MET    HE1    910 0.06840000   1.007947   ; qtot 0.863200
  911         H2     55    MET    HE2    911 0.06840000   1.007947   ; qtot 0.931600
  912         H2     55    MET    HE3    912 0.06840000   1.007947   ; qtot 1.000000
; residue   56 ARG rtp ARG q 1.0
  913         N1     56    ARG      N    913 -0.34790000  14.006720   ; qtot 0.652100
  914         C2     56    ARG     CA    914 -0.26370000  12.010780   ; qtot 0.388400
  915         C1     56    ARG      C    915 0.73410000  12.010780   ; qtot 1.122500
  916         O1     56    ARG      O    916 -0.58940000  15.999430   ; qtot 0.533100
  917         C2     56    ARG     CB    917 -0.00070000  12.010780   ; qtot 0.532400
  918         C2     56    ARG     CG    918 0.03900000  12.010780   ; qtot 0.571400
  919         C2     56    ARG     CD    919 0.04860000  12.010780   ; qtot 0.620000
  920         N1     56    ARG     NE    920 -0.52950000  14.006720   ; qtot 0.090500
  921         C1     56    ARG     CZ    921 0.80760000  12.010780   ; qtot 0.898100
  922         N1     56    ARG    NH1    922 -0.86270000  14.006720   ; qtot 0.035400
  923         N1     56    ARG    NH2    923 -0.86270000  14.006720   ; qtot -0.827300
  924         H3     56    ARG      H    924 0.27470000   1.007947   ; qtot -0.552600
  925         H2     56    ARG     HA    925 0.15600000   1.007947   ; qtot -0.396600
  926         H1     56    ARG    HB2    926 0.03270000   1.007947   ; qtot -0.363900
  927         H1     56    ARG    HB3    927 0.03270000   1.007947   ; qtot -0.331200
  928         H1     56    ARG    HG2    928 0.02850000   1.007947   ; qtot -0.302700
  929         H1     56    ARG    HG3    929 0.02850000   1.007947   ; qtot -0.274200
  930         H2     56    ARG    HD2    930 0.06870000   1.007947   ; qtot -0.205500
  931         H2     56    ARG    HD3    931 0.06870000   1.007947   ; qtot -0.136800
  932         H3     56    ARG     HE    932 0.34560000   1.007947   ; qtot 0.208800
  933         H3     56    ARG   HH11    933 0.44780000   1.007947   ; qtot 0.656600
  934         H3     56    ARG   HH12    934 0.44780000   1.007947   ; qtot 1.104400
  935         H3     56    ARG   HH21    935 0.44780000   1.007947   ; qtot 1.552200
  936         H3     56    ARG   HH22    936 0.44780000   1.007947   ; qtot 2.000000
; residue   57 ASN rtp ASN q 0.0
  937         N1     57    ASN      N    937 -0.41570000  14.006720   ; qtot 1.584300
  938         C2     57    ASN     CA    938 0.01430000  12.010780   ; qtot 1.598600
  939         C1     57    ASN      C    939 0.59730000  12.010780   ; qtot 2.195900
  940         O1     57    ASN      O    940 -0.56790000  15.999430   ; qtot 1.628000
  941         C2     57    ASN     CB    941 -0.20410000  12.010780   ; qtot 1.423900
  942         C1     57    ASN     CG    942 0.71300000  12.010780   ; qtot 2.136900
  943         O1     57    ASN    OD1    943 -0.59310000  15.999430   ; qtot 1.543800
  944         N1     57    ASN    ND2    944 -0.91910000  14.006720   ; qtot 0.624700
  945         H3     57    ASN      H    945 0.27190000   1.007947   ; qtot 0.896600
  946         H2     57    ASN     HA    946 0.10480000   1.007947   ; qtot 1.001400
  947         H1     57    ASN    HB2    947 0.07970000   1.007947   ; qtot 1.081100
  948         H1     57    ASN    HB3    948 0.07970000   1.007947   ; qtot 1.160800
  949         H3     57    ASN   HD21    949 0.41960000   1.007947   ; qtot 1.580400
  950         H3     57    ASN   HD22    950 0.41960000   1.007947   ; qtot 2.000000
; residue   58 ALA rtp ALA q 0.0
  951         N1     58    ALA      N    951 -0.41570000  14.006720   ; qtot 1.584300
  952         C2     58    ALA     CA    952 0.03370000  12.010780   ; qtot 1.618000
  953         C1     58    ALA      C    953 0.59730000  12.010780   ; qtot 2.215300
  954         O1     58    ALA      O    954 -0.56790000  15.999430   ; qtot 1.647400
  955         C2     58    ALA     CB    955 -0.18250000  12.010780   ; qtot 1.464900
  956         H3     58    ALA      H    956 0.27190000   1.007947   ; qtot 1.736800
  957         H2     58    ALA     HA    957 0.08230000   1.007947   ; qtot 1.819100
  958         H1     58    ALA    HB1    958 0.06030000   1.007947   ; qtot 1.879400
  959         H1     58    ALA    HB2    959 0.06030000   1.007947   ; qtot 1.939700
  960         H1     58    ALA    HB3    960 0.06030000   1.007947   ; qtot 2.000000
; residue   59 VAL rtp VAL q 0.0
  961         N1     59    VAL      N    961 -0.41570000  14.006720   ; qtot 1.584300
  962         C2     59    VAL     CA    962 -0.08750000  12.010780   ; qtot 1.496800
  963         C1     59    VAL      C    963 0.59730000  12.010780   ; qtot 2.094100
  964         O1     59    VAL      O    964 -0.56790000  15.999430   ; qtot 1.526200
  965         C2     59    VAL     CB    965 0.29850000  12.010780   ; qtot 1.824700
  966         C2     59    VAL    CG1    966 -0.31920000  12.010780   ; qtot 1.505500
  967         C2     59    VAL    CG2    967 -0.31920000  12.010780   ; qtot 1.186300
  968         H3     59    VAL      H    968 0.27190000   1.007947   ; qtot 1.458200
  969         H2     59    VAL     HA    969 0.09690000   1.007947   ; qtot 1.555100
  970         H1     59    VAL     HB    970 -0.02970000   1.007947   ; qtot 1.525400
  971         H1     59    VAL   HG11    971 0.07910000   1.007947   ; qtot 1.604500
  972         H1     59    VAL   HG12    972 0.07910000   1.007947   ; qtot 1.683600
  973         H1     59    VAL   HG13    973 0.07910000   1.007947   ; qtot 1.762700
  974         H1     59    VAL   HG21    974 0.07910000   1.007947   ; qtot 1.841800
  975         H1     59    VAL   HG22    975 0.07910000   1.007947   ; qtot 1.920900
  976         H1     59    VAL   HG23    976 0.07910000   1.007947   ; qtot 2.000000
; residue   60 ASP rtp ASP q -1.0
  977         N1     60    ASP      N    977 -0.51630000  14.006720   ; qtot 1.483700
  978         C2     60    ASP     CA    978 0.03810000  12.010780   ; qtot 1.521800
  979         C1     60    ASP      C    979 0.53660000  12.010780   ; qtot 2.058400
  980         O1     60    ASP      O    980 -0.58190000  15.999430   ; qtot 1.476500
  981         C2     60    ASP     CB    981 -0.03030000  12.010780   ; qtot 1.446200
  982         C1     60    ASP     CG    982 0.79940000  12.010780   ; qtot 2.245600
  983         O1     60    ASP    OD1    983 -0.80140000  15.999430   ; qtot 1.444200
  984         O1     60    ASP    OD2    984 -0.80140000  15.999430   ; qtot 0.642800
  985         H3     60    ASP      H    985 0.29360000   1.007947   ; qtot 0.936400
  986         H2     60    ASP     HA    986 0.08800000   1.007947   ; qtot 1.024400
  987         H1     60    ASP    HB2    987 -0.01220000   1.007947   ; qtot 1.012200
  988         H1     60    ASP    HB3    988 -0.01220000   1.007947   ; qtot 1.000000
; residue   61 GLU rtp GLU q -1.0
  989         N1     61    GLU      N    989 -0.51630000  14.006720   ; qtot 0.483700
  990         C2     61    GLU     CA    990 0.03970000  12.010780   ; qtot 0.523400
  991         C1     61    GLU      C    991 0.53660000  12.010780   ; qtot 1.060000
  992         O1     61    GLU      O    992 -0.58190000  15.999430   ; qtot 0.478100
  993         C2     61    GLU     CB    993 0.05600000  12.010780   ; qtot 0.534100
  994         C2     61    GLU     CG    994 0.01360000  12.010780   ; qtot 0.547700
  995         C1     61    GLU     CD    995 0.80540000  12.010780   ; qtot 1.353100
  996         O1     61    GLU    OE1    996 -0.81880000  15.999430   ; qtot 0.534300
  997         O1     61    GLU    OE2    997 -0.81880000  15.999430   ; qtot -0.284500
  998         H3     61    GLU      H    998 0.29360000   1.007947   ; qtot 0.009100
  999         H2     61    GLU     HA    999 0.11050000   1.007947   ; qtot 0.119600
 1000         H1     61    GLU    HB2   1000 -0.01730000   1.007947   ; qtot 0.102300
 1001         H1     61    GLU    HB3   1001 -0.01730000   1.007947   ; qtot 0.085000
 1002         H1     61    GLU    HG2   1002 -0.04250000   1.007947   ; qtot 0.042500
 1003         H1     61    GLU    HG3   1003 -0.04250000   1.007947   ; qtot 0.000000
; residue   62 PHE rtp PHE q 0.0
 1004         N1     62    PHE      N   1004 -0.41570000  14.006720   ; qtot -0.415700
 1005         C2     62    PHE     CA   1005 -0.00240000  12.010780   ; qtot -0.418100
 1006         C1     62    PHE      C   1006 0.59730000  12.010780   ; qtot 0.179200
 1007         O1     62    PHE      O   1007 -0.56790000  15.999430   ; qtot -0.388700
 1008         C2     62    PHE     CB   1008 -0.03430000  12.010780   ; qtot -0.423000
 1009         C1     62    PHE     CG   1009 0.01180000  12.010780   ; qtot -0.411200
 1010         C1     62    PHE    CD1   1010 -0.12560000  12.010780   ; qtot -0.536800
 1011         C1     62    PHE    CD2   1011 -0.12560000  12.010780   ; qtot -0.662400
 1012         C1     62    PHE    CE1   1012 -0.17040000  12.010780   ; qtot -0.832800
 1013         C1     62    PHE    CE2   1013 -0.17040000  12.010780   ; qtot -1.003200
 1014         C1     62    PHE     CZ   1014 -0.10720000  12.010780   ; qtot -1.110400
 1015         H3     62    PHE      H   1015 0.27190000   1.007947   ; qtot -0.838500
 1016         H2     62    PHE     HA   1016 0.09780000   1.007947   ; qtot -0.740700
 1017         H1     62    PHE    HB2   1017 0.02950000   1.007947   ; qtot -0.711200
 1018         H1     62    PHE    HB3   1018 0.02950000   1.007947   ; qtot -0.681700
 1019         H5     62    PHE    HD1   1019 0.13300000   1.007947   ; qtot -0.548700
 1020         H5     62    PHE    HD2   1020 0.13300000   1.007947   ; qtot -0.415700
 1021         H5     62    PHE    HE1   1021 0.14300000   1.007947   ; qtot -0.272700
 1022         H5     62    PHE    HE2   1022 0.14300000   1.007947   ; qtot -0.129700
 1023         H5     62    PHE     HZ   1023 0.12970000   1.007947   ; qtot 0.000000
; residue   63 LEU rtp LEU q -0.0
 1024         N1     63    LEU      N   1024 -0.41570000  14.006720   ; qtot -0.415700
 1025         C2     63    LEU     CA   1025 -0.05180000  12.010780   ; qtot -0.467500
 1026         C1     63    LEU      C   1026 0.59730000  12.010780   ; qtot 0.129800
 1027         O1     63    LEU      O   1027 -0.56790000  15.999430   ; qtot -0.438100
 1028         C2     63    LEU     CB   1028 -0.11020000  12.010780   ; qtot -0.548300
 1029         C2     63    LEU     CG   1029 0.35310000  12.010780   ; qtot -0.195200
 1030         C2     63    LEU    CD1   1030 -0.41210000  12.010780   ; qtot -0.607300
 1031         C2     63    LEU    CD2   1031 -0.41210000  12.010780   ; qtot -1.019400
 1032         H3     63    LEU      H   1032 0.27190000   1.007947   ; qtot -0.747500
 1033         H2     63    LEU     HA   1033 0.09220000   1.007947   ; qtot -0.655300
 1034         H1     63    LEU    HB2   1034 0.04570000   1.007947   ; qtot -0.609600
 1035         H1     63    LEU    HB3   1035 0.04570000   1.007947   ; qtot -0.563900
 1036         H1     63    LEU     HG   1036 -0.03610000   1.007947   ; qtot -0.600000
 1037         H1     63    LEU   HD11   1037 0.10000000   1.007947   ; qtot -0.500000
 1038         H1     63    LEU   HD12   1038 0.10000000   1.007947   ; qtot -0.400000
 1039         H1     63    LEU   HD13   1039 0.10000000   1.007947   ; qtot -0.300000
 1040         H1     63    LEU   HD21   1040 0.10000000   1.007947   ; qtot -0.200000
 1041         H1     63    LEU   HD22   1041 0.10000000   1.007947   ; qtot -0.100000
 1042         H1     63    LEU   HD23   1042 0.10000000   1.007947   ; qtot 0.000000
; residue   64 LEU rtp LEU q -0.0
 1043         N1     64    LEU      N   1043 -0.41570000  14.006720   ; qtot -0.415700
 1044         C2     64    LEU     CA   1044 -0.05180000  12.010780   ; qtot -0.467500
 1045         C1     64    LEU      C   1045 0.59730000  12.010780   ; qtot 0.129800
 1046         O1     64    LEU      O   1046 -0.56790000  15.999430   ; qtot -0.438100
 1047         C2     64    LEU     CB   1047 -0.11020000  12.010780   ; qtot -0.548300
 1048         C2     64    LEU     CG   1048 0.35310000  12.010780   ; qtot -0.195200
 1049         C2     64    LEU    CD1   1049 -0.41210000  12.010780   ; qtot -0.607300
 1050         C2     64    LEU    CD2   1050 -0.41210000  12.010780   ; qtot -1.019400
 1051         H3     64    LEU      H   1051 0.27190000   1.007947   ; qtot -0.747500
 1052         H2     64    LEU     HA   1052 0.09220000   1.007947   ; qtot -0.655300
 1053         H1     64    LEU    HB2   1053 0.04570000   1.007947   ; qtot -0.609600
 1054         H1     64    LEU    HB3   1054 0.04570000   1.007947   ; qtot -0.563900
 1055         H1     64    LEU     HG   1055 -0.03610000   1.007947   ; qtot -0.600000
 1056         H1     64    LEU   HD11   1056 0.10000000   1.007947   ; qtot -0.500000
 1057         H1     64    LEU   HD12   1057 0.10000000   1.007947   ; qtot -0.400000
 1058         H1     64    LEU   HD13   1058 0.10000000   1.007947   ; qtot -0.300000
 1059         H1     64    LEU   HD21   1059 0.10000000   1.007947   ; qtot -0.200000
 1060         H1     64    LEU   HD22   1060 0.10000000   1.007947   ; qtot -0.100000
 1061         H1     64    LEU   HD23   1061 0.10000000   1.007947   ; qtot 0.000000
; residue   65 LEU rtp LEU q -0.0
 1062         N1     65    LEU      N   1062 -0.41570000  14.006720   ; qtot -0.415700
 1063         C2     65    LEU     CA   1063 -0.05180000  12.010780   ; qtot -0.467500
 1064         C1     65    LEU      C   1064 0.59730000  12.010780   ; qtot 0.129800
 1065         O1     65    LEU      O   1065 -0.56790000  15.999430   ; qtot -0.438100
 1066         C2     65    LEU     CB   1066 -0.11020000  12.010780   ; qtot -0.548300
 1067         C2     65    LEU     CG   1067 0.35310000  12.010780   ; qtot -0.195200
 1068         C2     65    LEU    CD1   1068 -0.41210000  12.010780   ; qtot -0.607300
 1069         C2     65    LEU    CD2   1069 -0.41210000  12.010780   ; qtot -1.019400
 1070         H3     65    LEU      H   1070 0.27190000   1.007947   ; qtot -0.747500
 1071         H2     65    LEU     HA   1071 0.09220000   1.007947   ; qtot -0.655300
 1072         H1     65    LEU    HB2   1072 0.04570000   1.007947   ; qtot -0.609600
 1073         H1     65    LEU    HB3   1073 0.04570000   1.007947   ; qtot -0.563900
 1074         H1     65    LEU     HG   1074 -0.03610000   1.007947   ; qtot -0.600000
 1075         H1     65    LEU   HD11   1075 0.10000000   1.007947   ; qtot -0.500000
 1076         H1     65    LEU   HD12   1076 0.10000000   1.007947   ; qtot -0.400000
 1077         H1     65    LEU   HD13   1077 0.10000000   1.007947   ; qtot -0.300000
 1078         H1     65    LEU   HD21   1078 0.10000000   1.007947   ; qtot -0.200000
 1079         H1     65    LEU   HD22   1079 0.10000000   1.007947   ; qtot -0.100000
 1080         H1     65    LEU   HD23   1080 0.10000000   1.007947   ; qtot 0.000000
; residue   66 LEU rtp LEU q -0.0
 1081         N1     66    LEU      N   1081 -0.41570000  14.006720   ; qtot -0.415700
 1082         C2     66    LEU     CA   1082 -0.05180000  12.010780   ; qtot -0.467500
 1083         C1     66    LEU      C   1083 0.59730000  12.010780   ; qtot 0.129800
 1084         O1     66    LEU      O   1084 -0.56790000  15.999430   ; qtot -0.438100
 1085         C2     66    LEU     CB   1085 -0.11020000  12.010780   ; qtot -0.548300
 1086         C2     66    LEU     CG   1086 0.35310000  12.010780   ; qtot -0.195200
 1087         C2     66    LEU    CD1   1087 -0.41210000  12.010780   ; qtot -0.607300
 1088         C2     66    LEU    CD2   1088 -0.41210000  12.010780   ; qtot -1.019400
 1089         H3     66    LEU      H   1089 0.27190000   1.007947   ; qtot -0.747500
 1090         H2     66    LEU     HA   1090 0.09220000   1.007947   ; qtot -0.655300
 1091         H1     66    LEU    HB2   1091 0.04570000   1.007947   ; qtot -0.609600
 1092         H1     66    LEU    HB3   1092 0.04570000   1.007947   ; qtot -0.563900
 1093         H1     66    LEU     HG   1093 -0.03610000   1.007947   ; qtot -0.600000
 1094         H1     66    LEU   HD11   1094 0.10000000   1.007947   ; qtot -0.500000
 1095         H1     66    LEU   HD12   1095 0.10000000   1.007947   ; qtot -0.400000
 1096         H1     66    LEU   HD13   1096 0.10000000   1.007947   ; qtot -0.300000
 1097         H1     66    LEU   HD21   1097 0.10000000   1.007947   ; qtot -0.200000
 1098         H1     66    LEU   HD22   1098 0.10000000   1.007947   ; qtot -0.100000
 1099         H1     66    LEU   HD23   1099 0.10000000   1.007947   ; qtot 0.000000
; residue   67 ASP rtp ASP q -1.0
 1100         N1     67    ASP      N   1100 -0.51630000  14.006720   ; qtot -0.516300
 1101         C2     67    ASP     CA   1101 0.03810000  12.010780   ; qtot -0.478200
 1102         C1     67    ASP      C   1102 0.53660000  12.010780   ; qtot 0.058400
 1103         O1     67    ASP      O   1103 -0.58190000  15.999430   ; qtot -0.523500
 1104         C2     67    ASP     CB   1104 -0.03030000  12.010780   ; qtot -0.553800
 1105         C1     67    ASP     CG   1105 0.79940000  12.010780   ; qtot 0.245600
 1106         O1     67    ASP    OD1   1106 -0.80140000  15.999430   ; qtot -0.555800
 1107         O1     67    ASP    OD2   1107 -0.80140000  15.999430   ; qtot -1.357200
 1108         H3     67    ASP      H   1108 0.29360000   1.007947   ; qtot -1.063600
 1109         H2     67    ASP     HA   1109 0.08800000   1.007947   ; qtot -0.975600
 1110         H1     67    ASP    HB2   1110 -0.01220000   1.007947   ; qtot -0.987800
 1111         H1     67    ASP    HB3   1111 -0.01220000   1.007947   ; qtot -1.000000
; residue   68 LYS rtp LYS q 1.0
 1112         N1     68    LYS      N   1112 -0.34790000  14.006720   ; qtot -1.347900
 1113         C2     68    LYS     CA   1113 -0.24000000  12.010780   ; qtot -1.587900
 1114         C1     68    LYS      C   1114 0.73410000  12.010780   ; qtot -0.853800
 1115         O1     68    LYS      O   1115 -0.58940000  15.999430   ; qtot -1.443200
 1116         C2     68    LYS     CB   1116 -0.00940000  12.010780   ; qtot -1.452600
 1117         C2     68    LYS     CG   1117 0.01870000  12.010780   ; qtot -1.433900
 1118         C2     68    LYS     CD   1118 -0.04790000  12.010780   ; qtot -1.481800
 1119         C2     68    LYS     CE   1119 -0.01430000  12.010780   ; qtot -1.496100
 1120         N1     68    LYS     NZ   1120 -0.38540000  14.006720   ; qtot -1.881500
 1121         H3     68    LYS      H   1121 0.27470000   1.007947   ; qtot -1.606800
 1122         H2     68    LYS     HA   1122 0.14260000   1.007947   ; qtot -1.464200
 1123         H1     68    LYS    HB2   1123 0.03620000   1.007947   ; qtot -1.428000
 1124         H1     68    LYS    HB3   1124 0.03620000   1.007947   ; qtot -1.391800
 1125         H1     68    LYS    HG2   1125 0.01030000   1.007947   ; qtot -1.381500
 1126         H1     68    LYS    HG3   1126 0.01030000   1.007947   ; qtot -1.371200
 1127         H1     68    LYS    HD2   1127 0.06210000   1.007947   ; qtot -1.309100
 1128         H1     68    LYS    HD3   1128 0.06210000   1.007947   ; qtot -1.247000
 1129         H4     68    LYS    HE2   1129 0.11350000   1.007947   ; qtot -1.133500
 1130         H4     68    LYS    HE3   1130 0.11350000   1.007947   ; qtot -1.020000
 1131         H3     68    LYS    HZ1   1131 0.34000000   1.007947   ; qtot -0.680000
 1132         H3     68    LYS    HZ2   1132 0.34000000   1.007947   ; qtot -0.340000
 1133         H3     68    LYS    HZ3   1133 0.34000000   1.007947   ; qtot 0.000000
; residue   69 GLY rtp GLY q 0.0
 1134         N1     69    GLY      N   1134 -0.41570000  14.006720   ; qtot -0.415700
 1135         C2     69    GLY     CA   1135 -0.02520000  12.010780   ; qtot -0.440900
 1136         C1     69    GLY      C   1136 0.59730000  12.010780   ; qtot 0.156400
 1137         O1     69    GLY      O   1137 -0.56790000  15.999430   ; qtot -0.411500
 1138         H3     69    GLY      H   1138 0.27190000   1.007947   ; qtot -0.139600
 1139         H2     69    GLY    HA2   1139 0.06980000   1.007947   ; qtot -0.069800
 1140         H2     69    GLY    HA3   1140 0.06980000   1.007947   ; qtot 0.000000
; residue   70 VAL rtp VAL q 0.0
 1141         N1     70    VAL      N   1141 -0.41570000  14.006720   ; qtot -0.415700
 1142         C2     70    VAL     CA   1142 -0.08750000  12.010780   ; qtot -0.503200
 1143         C1     70    VAL      C   1143 0.59730000  12.010780   ; qtot 0.094100
 1144         O1     70    VAL      O   1144 -0.56790000  15.999430   ; qtot -0.473800
 1145         C2     70    VAL     CB   1145 0.29850000  12.010780   ; qtot -0.175300
 1146         C2     70    VAL    CG1   1146 -0.31920000  12.010780   ; qtot -0.494500
 1147         C2     70    VAL    CG2   1147 -0.31920000  12.010780   ; qtot -0.813700
 1148         H3     70    VAL      H   1148 0.27190000   1.007947   ; qtot -0.541800
 1149         H2     70    VAL     HA   1149 0.09690000   1.007947   ; qtot -0.444900
 1150         H1     70    VAL     HB   1150 -0.02970000   1.007947   ; qtot -0.474600
 1151         H1     70    VAL   HG11   1151 0.07910000   1.007947   ; qtot -0.395500
 1152         H1     70    VAL   HG12   1152 0.07910000   1.007947   ; qtot -0.316400
 1153         H1     70    VAL   HG13   1153 0.07910000   1.007947   ; qtot -0.237300
 1154         H1     70    VAL   HG21   1154 0.07910000   1.007947   ; qtot -0.158200
 1155         H1     70    VAL   HG22   1155 0.07910000   1.007947   ; qtot -0.079100
 1156         H1     70    VAL   HG23   1156 0.07910000   1.007947   ; qtot 0.000000
; residue   71 TYR rtp TYR q 0.0
 1157         N1     71    TYR      N   1157 -0.41570000  14.006720   ; qtot -0.415700
 1158         C2     71    TYR     CA   1158 -0.00140000  12.010780   ; qtot -0.417100
 1159         C1     71    TYR      C   1159 0.59730000  12.010780   ; qtot 0.180200
 1160         O1     71    TYR      O   1160 -0.56790000  15.999430   ; qtot -0.387700
 1161         C2     71    TYR     CB   1161 -0.01520000  12.010780   ; qtot -0.402900
 1162         C1     71    TYR     CG   1162 -0.00110000  12.010780   ; qtot -0.404000
 1163         C1     71    TYR    CD1   1163 -0.19060000  12.010780   ; qtot -0.594600
 1164         C1     71    TYR    CD2   1164 -0.19060000  12.010780   ; qtot -0.785200
 1165         C1     71    TYR    CE1   1165 -0.23410000  12.010780   ; qtot -1.019300
 1166         C1     71    TYR    CE2   1166 -0.23410000  12.010780   ; qtot -1.253400
 1167         C1     71    TYR     CZ   1167 0.32260000  12.010780   ; qtot -0.930800
 1168         O2     71    TYR     OH   1168 -0.55790000  15.999430   ; qtot -1.488700
 1169         H3     71    TYR      H   1169 0.27190000   1.007947   ; qtot -1.216800
 1170         H2     71    TYR     HA   1170 0.08760000   1.007947   ; qtot -1.129200
 1171         H1     71    TYR    HB2   1171 0.02950000   1.007947   ; qtot -1.099700
 1172         H1     71    TYR    HB3   1172 0.02950000   1.007947   ; qtot -1.070200
 1173         H5     71    TYR    HD1   1173 0.16990000   1.007947   ; qtot -0.900300
 1174         H5     71    TYR    HD2   1174 0.16990000   1.007947   ; qtot -0.730400
 1175         H5     71    TYR    HE1   1175 0.16560000   1.007947   ; qtot -0.564800
 1176         H5     71    TYR    HE2   1176 0.16560000   1.007947   ; qtot -0.399200
 1177         H6     71    TYR     HH   1177 0.39920000   1.007947   ; qtot 0.000000
; residue   72 GLY rtp GLY q 0.0
 1178         N1     72    GLY      N   1178 -0.41570000  14.006720   ; qtot -0.415700
 1179         C2     72    GLY     CA   1179 -0.02520000  12.010780   ; qtot -0.440900
 1180         C1     72    GLY      C   1180 0.59730000  12.010780   ; qtot 0.156400
 1181         O1     72    GLY      O   1181 -0.56790000  15.999430   ; qtot -0.411500
 1182         H3     72    GLY      H   1182 0.27190000   1.007947   ; qtot -0.139600
 1183         H2     72    GLY    HA2   1183 0.06980000   1.007947   ; qtot -0.069800
 1184         H2     72    GLY    HA3   1184 0.06980000   1.007947   ; qtot 0.000000
; residue   73 LEU rtp LEU q -0.0
 1185         N1     73    LEU      N   1185 -0.41570000  14.006720   ; qtot -0.415700
 1186         C2     73    LEU     CA   1186 -0.05180000  12.010780   ; qtot -0.467500
 1187         C1     73    LEU      C   1187 0.59730000  12.010780   ; qtot 0.129800
 1188         O1     73    LEU      O   1188 -0.56790000  15.999430   ; qtot -0.438100
 1189         C2     73    LEU     CB   1189 -0.11020000  12.010780   ; qtot -0.548300
 1190         C2     73    LEU     CG   1190 0.35310000  12.010780   ; qtot -0.195200
 1191         C2     73    LEU    CD1   1191 -0.41210000  12.010780   ; qtot -0.607300
 1192         C2     73    LEU    CD2   1192 -0.41210000  12.010780   ; qtot -1.019400
 1193         H3     73    LEU      H   1193 0.27190000   1.007947   ; qtot -0.747500
 1194         H2     73    LEU     HA   1194 0.09220000   1.007947   ; qtot -0.655300
 1195         H1     73    LEU    HB2   1195 0.04570000   1.007947   ; qtot -0.609600
 1196         H1     73    LEU    HB3   1196 0.04570000   1.007947   ; qtot -0.563900
 1197         H1     73    LEU     HG   1197 -0.03610000   1.007947   ; qtot -0.600000
 1198         H1     73    LEU   HD11   1198 0.10000000   1.007947   ; qtot -0.500000
 1199         H1     73    LEU   HD12   1199 0.10000000   1.007947   ; qtot -0.400000
 1200         H1     73    LEU   HD13   1200 0.10000000   1.007947   ; qtot -0.300000
 1201         H1     73    LEU   HD21   1201 0.10000000   1.007947   ; qtot -0.200000
 1202         H1     73    LEU   HD22   1202 0.10000000   1.007947   ; qtot -0.100000
 1203         H1     73    LEU   HD23   1203 0.10000000   1.007947   ; qtot 0.000000
; residue   74 LEU rtp LEU q -0.0
 1204         N1     74    LEU      N   1204 -0.41570000  14.006720   ; qtot -0.415700
 1205         C2     74    LEU     CA   1205 -0.05180000  12.010780   ; qtot -0.467500
 1206         C1     74    LEU      C   1206 0.59730000  12.010780   ; qtot 0.129800
 1207         O1     74    LEU      O   1207 -0.56790000  15.999430   ; qtot -0.438100
 1208         C2     74    LEU     CB   1208 -0.11020000  12.010780   ; qtot -0.548300
 1209         C2     74    LEU     CG   1209 0.35310000  12.010780   ; qtot -0.195200
 1210         C2     74    LEU    CD1   1210 -0.41210000  12.010780   ; qtot -0.607300
 1211         C2     74    LEU    CD2   1211 -0.41210000  12.010780   ; qtot -1.019400
 1212         H3     74    LEU      H   1212 0.27190000   1.007947   ; qtot -0.747500
 1213         H2     74    LEU     HA   1213 0.09220000   1.007947   ; qtot -0.655300
 1214         H1     74    LEU    HB2   1214 0.04570000   1.007947   ; qtot -0.609600
 1215         H1     74    LEU    HB3   1215 0.04570000   1.007947   ; qtot -0.563900
 1216         H1     74    LEU     HG   1216 -0.03610000   1.007947   ; qtot -0.600000
 1217         H1     74    LEU   HD11   1217 0.10000000   1.007947   ; qtot -0.500000
 1218         H1     74    LEU   HD12   1218 0.10000000   1.007947   ; qtot -0.400000
 1219         H1     74    LEU   HD13   1219 0.10000000   1.007947   ; qtot -0.300000
 1220         H1     74    LEU   HD21   1220 0.10000000   1.007947   ; qtot -0.200000
 1221         H1     74    LEU   HD22   1221 0.10000000   1.007947   ; qtot -0.100000
 1222         H1     74    LEU   HD23   1222 0.10000000   1.007947   ; qtot 0.000000
; residue   75 TYR rtp TYR q 0.0
 1223         N1     75    TYR      N   1223 -0.41570000  14.006720   ; qtot -0.415700
 1224         C2     75    TYR     CA   1224 -0.00140000  12.010780   ; qtot -0.417100
 1225         C1     75    TYR      C   1225 0.59730000  12.010780   ; qtot 0.180200
 1226         O1     75    TYR      O   1226 -0.56790000  15.999430   ; qtot -0.387700
 1227         C2     75    TYR     CB   1227 -0.01520000  12.010780   ; qtot -0.402900
 1228         C1     75    TYR     CG   1228 -0.00110000  12.010780   ; qtot -0.404000
 1229         C1     75    TYR    CD1   1229 -0.19060000  12.010780   ; qtot -0.594600
 1230         C1     75    TYR    CD2   1230 -0.19060000  12.010780   ; qtot -0.785200
 1231         C1     75    TYR    CE1   1231 -0.23410000  12.010780   ; qtot -1.019300
 1232         C1     75    TYR    CE2   1232 -0.23410000  12.010780   ; qtot -1.253400
 1233         C1     75    TYR     CZ   1233 0.32260000  12.010780   ; qtot -0.930800
 1234         O2     75    TYR     OH   1234 -0.55790000  15.999430   ; qtot -1.488700
 1235         H3     75    TYR      H   1235 0.27190000   1.007947   ; qtot -1.216800
 1236         H2     75    TYR     HA   1236 0.08760000   1.007947   ; qtot -1.129200
 1237         H1     75    TYR    HB2   1237 0.02950000   1.007947   ; qtot -1.099700
 1238         H1     75    TYR    HB3   1238 0.02950000   1.007947   ; qtot -1.070200
 1239         H5     75    TYR    HD1   1239 0.16990000   1.007947   ; qtot -0.900300
 1240         H5     75    TYR    HD2   1240 0.16990000   1.007947   ; qtot -0.730400
 1241         H5     75    TYR    HE1   1241 0.16560000   1.007947   ; qtot -0.564800
 1242         H5     75    TYR    HE2   1242 0.16560000   1.007947   ; qtot -0.399200
 1243         H6     75    TYR     HH   1243 0.39920000   1.007947   ; qtot 0.000000
; residue   76 TYR rtp TYR q 0.0
 1244         N1     76    TYR      N   1244 -0.41570000  14.006720   ; qtot -0.415700
 1245         C2     76    TYR     CA   1245 -0.00140000  12.010780   ; qtot -0.417100
 1246         C1     76    TYR      C   1246 0.59730000  12.010780   ; qtot 0.180200
 1247         O1     76    TYR      O   1247 -0.56790000  15.999430   ; qtot -0.387700
 1248         C2     76    TYR     CB   1248 -0.01520000  12.010780   ; qtot -0.402900
 1249         C1     76    TYR     CG   1249 -0.00110000  12.010780   ; qtot -0.404000
 1250         C1     76    TYR    CD1   1250 -0.19060000  12.010780   ; qtot -0.594600
 1251         C1     76    TYR    CD2   1251 -0.19060000  12.010780   ; qtot -0.785200
 1252         C1     76    TYR    CE1   1252 -0.23410000  12.010780   ; qtot -1.019300
 1253         C1     76    TYR    CE2   1253 -0.23410000  12.010780   ; qtot -1.253400
 1254         C1     76    TYR     CZ   1254 0.32260000  12.010780   ; qtot -0.930800
 1255         O2     76    TYR     OH   1255 -0.55790000  15.999430   ; qtot -1.488700
 1256         H3     76    TYR      H   1256 0.27190000   1.007947   ; qtot -1.216800
 1257         H2     76    TYR     HA   1257 0.08760000   1.007947   ; qtot -1.129200
 1258         H1     76    TYR    HB2   1258 0.02950000   1.007947   ; qtot -1.099700
 1259         H1     76    TYR    HB3   1259 0.02950000   1.007947   ; qtot -1.070200
 1260         H5     76    TYR    HD1   1260 0.16990000   1.007947   ; qtot -0.900300
 1261         H5     76    TYR    HD2   1261 0.16990000   1.007947   ; qtot -0.730400
 1262         H5     76    TYR    HE1   1262 0.16560000   1.007947   ; qtot -0.564800
 1263         H5     76    TYR    HE2   1263 0.16560000   1.007947   ; qtot -0.399200
 1264         H6     76    TYR     HH   1264 0.39920000   1.007947   ; qtot 0.000000
; residue   77 ALA rtp ALA q 0.0
 1265         N1     77    ALA      N   1265 -0.41570000  14.006720   ; qtot -0.415700
 1266         C2     77    ALA     CA   1266 0.03370000  12.010780   ; qtot -0.382000
 1267         C1     77    ALA      C   1267 0.59730000  12.010780   ; qtot 0.215300
 1268         O1     77    ALA      O   1268 -0.56790000  15.999430   ; qtot -0.352600
 1269         C2     77    ALA     CB   1269 -0.18250000  12.010780   ; qtot -0.535100
 1270         H3     77    ALA      H   1270 0.27190000   1.007947   ; qtot -0.263200
 1271         H2     77    ALA     HA   1271 0.08230000   1.007947   ; qtot -0.180900
 1272         H1     77    ALA    HB1   1272 0.06030000   1.007947   ; qtot -0.120600
 1273         H1     77    ALA    HB2   1273 0.06030000   1.007947   ; qtot -0.060300
 1274         H1     77    ALA    HB3   1274 0.06030000   1.007947   ; qtot 0.000000
; residue   78 GLY rtp GLY q 0.0
 1275         N1     78    GLY      N   1275 -0.41570000  14.006720   ; qtot -0.415700
 1276         C2     78    GLY     CA   1276 -0.02520000  12.010780   ; qtot -0.440900
 1277         C1     78    GLY      C   1277 0.59730000  12.010780   ; qtot 0.156400
 1278         O1     78    GLY      O   1278 -0.56790000  15.999430   ; qtot -0.411500
 1279         H3     78    GLY      H   1279 0.27190000   1.007947   ; qtot -0.139600
 1280         H2     78    GLY    HA2   1280 0.06980000   1.007947   ; qtot -0.069800
 1281         H2     78    GLY    HA3   1281 0.06980000   1.007947   ; qtot 0.000000
; residue   79 HIS rtp HIS q -0.0
 1282         N1     79    HIS      N   1282 -0.41570000  14.006720   ; qtot -0.415700
 1283         C2     79    HIS     CA   1283 -0.05810000  12.010780   ; qtot -0.473800
 1284         C1     79    HIS      C   1284 0.59730000  12.010780   ; qtot 0.123500
 1285         O1     79    HIS      O   1285 -0.56790000  15.999430   ; qtot -0.444400
 1286         C2     79    HIS     CB   1286 -0.00740000  12.010780   ; qtot -0.451800
 1287         C1     79    HIS     CG   1287 0.18680000  12.010780   ; qtot -0.265000
 1288         N1     79    HIS    ND1   1288 -0.54320000  14.006720   ; qtot -0.808200
 1289         C1     79    HIS    CD2   1289 -0.22070000  12.010780   ; qtot -1.028900
 1290         C1     79    HIS    CE1   1290 0.16350000  12.010780   ; qtot -0.865400
 1291         N1     79    HIS    NE2   1291 -0.27950000  14.006720   ; qtot -1.144900
 1292         H3     79    HIS      H   1292 0.27190000   1.007947   ; qtot -0.873000
 1293         H2     79    HIS     HA   1293 0.13600000   1.007947   ; qtot -0.737000
 1294         H1     79    HIS    HB2   1294 0.03670000   1.007947   ; qtot -0.700300
 1295         H1     79    HIS    HB3   1295 0.03670000   1.007947   ; qtot -0.663600
 1296         H7     79    HIS    HD2   1296 0.18620000   1.007947   ; qtot -0.477400
 1297         H8     79    HIS    HE1   1297 0.14350000   1.007947   ; qtot -0.333900
 1298         H3     79    HIS    HE2   1298 0.33390000   1.007947   ; qtot 0.000000
; residue   80 GLY rtp GLY q 0.0
 1299         N1     80    GLY      N   1299 -0.41570000  14.006720   ; qtot -0.415700
 1300         C2     80    GLY     CA   1300 -0.02520000  12.010780   ; qtot -0.440900
 1301         C1     80    GLY      C   1301 0.59730000  12.010780   ; qtot 0.156400
 1302         O1     80    GLY      O   1302 -0.56790000  15.999430   ; qtot -0.411500
 1303         H3     80    GLY      H   1303 0.27190000   1.007947   ; qtot -0.139600
 1304         H2     80    GLY    HA2   1304 0.06980000   1.007947   ; qtot -0.069800
 1305         H2     80    GLY    HA3   1305 0.06980000   1.007947   ; qtot 0.000000
; residue   81 TYR rtp TYR q 0.0
 1306         N1     81    TYR      N   1306 -0.41570000  14.006720   ; qtot -0.415700
 1307         C2     81    TYR     CA   1307 -0.00140000  12.010780   ; qtot -0.417100
 1308         C1     81    TYR      C   1308 0.59730000  12.010780   ; qtot 0.180200
 1309         O1     81    TYR      O   1309 -0.56790000  15.999430   ; qtot -0.387700
 1310         C2     81    TYR     CB   1310 -0.01520000  12.010780   ; qtot -0.402900
 1311         C1     81    TYR     CG   1311 -0.00110000  12.010780   ; qtot -0.404000
 1312         C1     81    TYR    CD1   1312 -0.19060000  12.010780   ; qtot -0.594600
 1313         C1     81    TYR    CD2   1313 -0.19060000  12.010780   ; qtot -0.785200
 1314         C1     81    TYR    CE1   1314 -0.23410000  12.010780   ; qtot -1.019300
 1315         C1     81    TYR    CE2   1315 -0.23410000  12.010780   ; qtot -1.253400
 1316         C1     81    TYR     CZ   1316 0.32260000  12.010780   ; qtot -0.930800
 1317         O2     81    TYR     OH   1317 -0.55790000  15.999430   ; qtot -1.488700
 1318         H3     81    TYR      H   1318 0.27190000   1.007947   ; qtot -1.216800
 1319         H2     81    TYR     HA   1319 0.08760000   1.007947   ; qtot -1.129200
 1320         H1     81    TYR    HB2   1320 0.02950000   1.007947   ; qtot -1.099700
 1321         H1     81    TYR    HB3   1321 0.02950000   1.007947   ; qtot -1.070200
 1322         H5     81    TYR    HD1   1322 0.16990000   1.007947   ; qtot -0.900300
 1323         H5     81    TYR    HD2   1323 0.16990000   1.007947   ; qtot -0.730400
 1324         H5     81    TYR    HE1   1324 0.16560000   1.007947   ; qtot -0.564800
 1325         H5     81    TYR    HE2   1325 0.16560000   1.007947   ; qtot -0.399200
 1326         H6     81    TYR     HH   1326 0.39920000   1.007947   ; qtot 0.000000
; residue   82 GLU rtp GLU q -1.0
 1327         N1     82    GLU      N   1327 -0.51630000  14.006720   ; qtot -0.516300
 1328         C2     82    GLU     CA   1328 0.03970000  12.010780   ; qtot -0.476600
 1329         C1     82    GLU      C   1329 0.53660000  12.010780   ; qtot 0.060000
 1330         O1     82    GLU      O   1330 -0.58190000  15.999430   ; qtot -0.521900
 1331         C2     82    GLU     CB   1331 0.05600000  12.010780   ; qtot -0.465900
 1332         C2     82    GLU     CG   1332 0.01360000  12.010780   ; qtot -0.452300
 1333         C1     82    GLU     CD   1333 0.80540000  12.010780   ; qtot 0.353100
 1334         O1     82    GLU    OE1   1334 -0.81880000  15.999430   ; qtot -0.465700
 1335         O1     82    GLU    OE2   1335 -0.81880000  15.999430   ; qtot -1.284500
 1336         H3     82    GLU      H   1336 0.29360000   1.007947   ; qtot -0.990900
 1337         H2     82    GLU     HA   1337 0.11050000   1.007947   ; qtot -0.880400
 1338         H1     82    GLU    HB2   1338 -0.01730000   1.007947   ; qtot -0.897700
 1339         H1     82    GLU    HB3   1339 -0.01730000   1.007947   ; qtot -0.915000
 1340         H1     82    GLU    HG2   1340 -0.04250000   1.007947   ; qtot -0.957500
 1341         H1     82    GLU    HG3   1341 -0.04250000   1.007947   ; qtot -1.000000
; residue   83 ASN rtp ASN q 0.0
 1342         N1     83    ASN      N   1342 -0.41570000  14.006720   ; qtot -1.415700
 1343         C2     83    ASN     CA   1343 0.01430000  12.010780   ; qtot -1.401400
 1344         C1     83    ASN      C   1344 0.59730000  12.010780   ; qtot -0.804100
 1345         O1     83    ASN      O   1345 -0.56790000  15.999430   ; qtot -1.372000
 1346         C2     83    ASN     CB   1346 -0.20410000  12.010780   ; qtot -1.576100
 1347         C1     83    ASN     CG   1347 0.71300000  12.010780   ; qtot -0.863100
 1348         O1     83    ASN    OD1   1348 -0.59310000  15.999430   ; qtot -1.456200
 1349         N1     83    ASN    ND2   1349 -0.91910000  14.006720   ; qtot -2.375300
 1350         H3     83    ASN      H   1350 0.27190000   1.007947   ; qtot -2.103400
 1351         H2     83    ASN     HA   1351 0.10480000   1.007947   ; qtot -1.998600
 1352         H1     83    ASN    HB2   1352 0.07970000   1.007947   ; qtot -1.918900
 1353         H1     83    ASN    HB3   1353 0.07970000   1.007947   ; qtot -1.839200
 1354         H3     83    ASN   HD21   1354 0.41960000   1.007947   ; qtot -1.419600
 1355         H3     83    ASN   HD22   1355 0.41960000   1.007947   ; qtot -1.000000
; residue   84 PHE rtp PHE q 0.0
 1356         N1     84    PHE      N   1356 -0.41570000  14.006720   ; qtot -1.415700
 1357         C2     84    PHE     CA   1357 -0.00240000  12.010780   ; qtot -1.418100
 1358         C1     84    PHE      C   1358 0.59730000  12.010780   ; qtot -0.820800
 1359         O1     84    PHE      O   1359 -0.56790000  15.999430   ; qtot -1.388700
 1360         C2     84    PHE     CB   1360 -0.03430000  12.010780   ; qtot -1.423000
 1361         C1     84    PHE     CG   1361 0.01180000  12.010780   ; qtot -1.411200
 1362         C1     84    PHE    CD1   1362 -0.12560000  12.010780   ; qtot -1.536800
 1363         C1     84    PHE    CD2   1363 -0.12560000  12.010780   ; qtot -1.662400
 1364         C1     84    PHE    CE1   1364 -0.17040000  12.010780   ; qtot -1.832800
 1365         C1     84    PHE    CE2   1365 -0.17040000  12.010780   ; qtot -2.003200
 1366         C1     84    PHE     CZ   1366 -0.10720000  12.010780   ; qtot -2.110400
 1367         H3     84    PHE      H   1367 0.27190000   1.007947   ; qtot -1.838500
 1368         H2     84    PHE     HA   1368 0.09780000   1.007947   ; qtot -1.740700
 1369         H1     84    PHE    HB2   1369 0.02950000   1.007947   ; qtot -1.711200
 1370         H1     84    PHE    HB3   1370 0.02950000   1.007947   ; qtot -1.681700
 1371         H5     84    PHE    HD1   1371 0.13300000   1.007947   ; qtot -1.548700
 1372         H5     84    PHE    HD2   1372 0.13300000   1.007947   ; qtot -1.415700
 1373         H5     84    PHE    HE1   1373 0.14300000   1.007947   ; qtot -1.272700
 1374         H5     84    PHE    HE2   1374 0.14300000   1.007947   ; qtot -1.129700
 1375         H5     84    PHE     HZ   1375 0.12970000   1.007947   ; qtot -1.000000
; residue   85 GLY rtp GLY q 0.0
 1376         N1     85    GLY      N   1376 -0.41570000  14.006720   ; qtot -1.415700
 1377         C2     85    GLY     CA   1377 -0.02520000  12.010780   ; qtot -1.440900
 1378         C1     85    GLY      C   1378 0.59730000  12.010780   ; qtot -0.843600
 1379         O1     85    GLY      O   1379 -0.56790000  15.999430   ; qtot -1.411500
 1380         H3     85    GLY      H   1380 0.27190000   1.007947   ; qtot -1.139600
 1381         H2     85    GLY    HA2   1381 0.06980000   1.007947   ; qtot -1.069800
 1382         H2     85    GLY    HA3   1382 0.06980000   1.007947   ; qtot -1.000000
; residue   86 ASN rtp ASN q 0.0
 1383         N1     86    ASN      N   1383 -0.41570000  14.006720   ; qtot -1.415700
 1384         C2     86    ASN     CA   1384 0.01430000  12.010780   ; qtot -1.401400
 1385         C1     86    ASN      C   1385 0.59730000  12.010780   ; qtot -0.804100
 1386         O1     86    ASN      O   1386 -0.56790000  15.999430   ; qtot -1.372000
 1387         C2     86    ASN     CB   1387 -0.20410000  12.010780   ; qtot -1.576100
 1388         C1     86    ASN     CG   1388 0.71300000  12.010780   ; qtot -0.863100
 1389         O1     86    ASN    OD1   1389 -0.59310000  15.999430   ; qtot -1.456200
 1390         N1     86    ASN    ND2   1390 -0.91910000  14.006720   ; qtot -2.375300
 1391         H3     86    ASN      H   1391 0.27190000   1.007947   ; qtot -2.103400
 1392         H2     86    ASN     HA   1392 0.10480000   1.007947   ; qtot -1.998600
 1393         H1     86    ASN    HB2   1393 0.07970000   1.007947   ; qtot -1.918900
 1394         H1     86    ASN    HB3   1394 0.07970000   1.007947   ; qtot -1.839200
 1395         H3     86    ASN   HD21   1395 0.41960000   1.007947   ; qtot -1.419600
 1396         H3     86    ASN   HD22   1396 0.41960000   1.007947   ; qtot -1.000000
; residue   87 SER rtp SER q 0.0
 1397         N1     87    SER      N   1397 -0.41570000  14.006720   ; qtot -1.415700
 1398         C2     87    SER     CA   1398 -0.02490000  12.010780   ; qtot -1.440600
 1399         C1     87    SER      C   1399 0.59730000  12.010780   ; qtot -0.843300
 1400         O1     87    SER      O   1400 -0.56790000  15.999430   ; qtot -1.411200
 1401         C2     87    SER     CB   1401 0.21170000  12.010780   ; qtot -1.199500
 1402         O2     87    SER     OG   1402 -0.65460000  15.999430   ; qtot -1.854100
 1403         H3     87    SER      H   1403 0.27190000   1.007947   ; qtot -1.582200
 1404         H2     87    SER     HA   1404 0.08430000   1.007947   ; qtot -1.497900
 1405         H2     87    SER    HB2   1405 0.03520000   1.007947   ; qtot -1.462700
 1406         H2     87    SER    HB3   1406 0.03520000   1.007947   ; qtot -1.427500
 1407         H6     87    SER     HG   1407 0.42750000   1.007947   ; qtot -1.000000
; residue   88 PHE rtp PHE q 0.0
 1408         N1     88    PHE      N   1408 -0.41570000  14.006720   ; qtot -1.415700
 1409         C2     88    PHE     CA   1409 -0.00240000  12.010780   ; qtot -1.418100
 1410         C1     88    PHE      C   1410 0.59730000  12.010780   ; qtot -0.820800
 1411         O1     88    PHE      O   1411 -0.56790000  15.999430   ; qtot -1.388700
 1412         C2     88    PHE     CB   1412 -0.03430000  12.010780   ; qtot -1.423000
 1413         C1     88    PHE     CG   1413 0.01180000  12.010780   ; qtot -1.411200
 1414         C1     88    PHE    CD1   1414 -0.12560000  12.010780   ; qtot -1.536800
 1415         C1     88    PHE    CD2   1415 -0.12560000  12.010780   ; qtot -1.662400
 1416         C1     88    PHE    CE1   1416 -0.17040000  12.010780   ; qtot -1.832800
 1417         C1     88    PHE    CE2   1417 -0.17040000  12.010780   ; qtot -2.003200
 1418         C1     88    PHE     CZ   1418 -0.10720000  12.010780   ; qtot -2.110400
 1419         H3     88    PHE      H   1419 0.27190000   1.007947   ; qtot -1.838500
 1420         H2     88    PHE     HA   1420 0.09780000   1.007947   ; qtot -1.740700
 1421         H1     88    PHE    HB2   1421 0.02950000   1.007947   ; qtot -1.711200
 1422         H1     88    PHE    HB3   1422 0.02950000   1.007947   ; qtot -1.681700
 1423         H5     88    PHE    HD1   1423 0.13300000   1.007947   ; qtot -1.548700
 1424         H5     88    PHE    HD2   1424 0.13300000   1.007947   ; qtot -1.415700
 1425         H5     88    PHE    HE1   1425 0.14300000   1.007947   ; qtot -1.272700
 1426         H5     88    PHE    HE2   1426 0.14300000   1.007947   ; qtot -1.129700
 1427         H5     88    PHE     HZ   1427 0.12970000   1.007947   ; qtot -1.000000
; residue   89 MET rtp MET q 0.0
 1428         N1     89    MET      N   1428 -0.41570000  14.006720   ; qtot -1.415700
 1429         C2     89    MET     CA   1429 -0.02370000  12.010780   ; qtot -1.439400
 1430         C1     89    MET      C   1430 0.59730000  12.010780   ; qtot -0.842100
 1431         O1     89    MET      O   1431 -0.56790000  15.999430   ; qtot -1.410000
 1432         C2     89    MET     CB   1432 0.03420000  12.010780   ; qtot -1.375800
 1433         C2     89    MET     CG   1433 0.00180000  12.010780   ; qtot -1.374000
 1434         S1     89    MET     SD   1434 -0.27370000  32.065500   ; qtot -1.647700
 1435         C2     89    MET     CE   1435 -0.05360000  12.010780   ; qtot -1.701300
 1436         H3     89    MET      H   1436 0.27190000   1.007947   ; qtot -1.429400
 1437         H2     89    MET     HA   1437 0.08800000   1.007947   ; qtot -1.341400
 1438         H1     89    MET    HB2   1438 0.02410000   1.007947   ; qtot -1.317300
 1439         H1     89    MET    HB3   1439 0.02410000   1.007947   ; qtot -1.293200
 1440         H2     89    MET    HG2   1440 0.04400000   1.007947   ; qtot -1.249200
 1441         H2     89    MET    HG3   1441 0.04400000   1.007947   ; qtot -1.205200
 1442         H2     89    MET    HE1   1442 0.06840000   1.007947   ; qtot -1.136800
 1443         H2     89    MET    HE2   1443 0.06840000   1.007947   ; qtot -1.068400
 1444         H2     89    MET    HE3   1444 0.06840000   1.007947   ; qtot -1.000000
; residue   90 VAL rtp VAL q 0.0
 1445         N1     90    VAL      N   1445 -0.41570000  14.006720   ; qtot -1.415700
 1446         C2     90    VAL     CA   1446 -0.08750000  12.010780   ; qtot -1.503200
 1447         C1     90    VAL      C   1447 0.59730000  12.010780   ; qtot -0.905900
 1448         O1     90    VAL      O   1448 -0.56790000  15.999430   ; qtot -1.473800
 1449         C2     90    VAL     CB   1449 0.29850000  12.010780   ; qtot -1.175300
 1450         C2     90    VAL    CG1   1450 -0.31920000  12.010780   ; qtot -1.494500
 1451         C2     90    VAL    CG2   1451 -0.31920000  12.010780   ; qtot -1.813700
 1452         H3     90    VAL      H   1452 0.27190000   1.007947   ; qtot -1.541800
 1453         H2     90    VAL     HA   1453 0.09690000   1.007947   ; qtot -1.444900
 1454         H1     90    VAL     HB   1454 -0.02970000   1.007947   ; qtot -1.474600
 1455         H1     90    VAL   HG11   1455 0.07910000   1.007947   ; qtot -1.395500
 1456         H1     90    VAL   HG12   1456 0.07910000   1.007947   ; qtot -1.316400
 1457         H1     90    VAL   HG13   1457 0.07910000   1.007947   ; qtot -1.237300
 1458         H1     90    VAL   HG21   1458 0.07910000   1.007947   ; qtot -1.158200
 1459         H1     90    VAL   HG22   1459 0.07910000   1.007947   ; qtot -1.079100
 1460         H1     90    VAL   HG23   1460 0.07910000   1.007947   ; qtot -1.000000
; residue   91 PRO rtp PRO q -0.0
 1461         N1     91    PRO      N   1461 -0.25480000  14.006720   ; qtot -1.254800
 1462         C2     91    PRO     CA   1462 -0.02660000  12.010780   ; qtot -1.281400
 1463         C1     91    PRO      C   1463 0.58960000  12.010780   ; qtot -0.691800
 1464         O1     91    PRO      O   1464 -0.57480000  15.999430   ; qtot -1.266600
 1465         C2     91    PRO     CB   1465 -0.00700000  12.010780   ; qtot -1.273600
 1466         C2     91    PRO     CG   1466 0.01890000  12.010780   ; qtot -1.254700
 1467         C2     91    PRO     CD   1467 0.01920000  12.010780   ; qtot -1.235500
 1468         H2     91    PRO     HA   1468 0.06410000   1.007947   ; qtot -1.171400
 1469         H1     91    PRO    HB2   1469 0.02530000   1.007947   ; qtot -1.146100
 1470         H1     91    PRO    HB3   1470 0.02530000   1.007947   ; qtot -1.120800
 1471         H1     91    PRO    HG2   1471 0.02130000   1.007947   ; qtot -1.099500
 1472         H1     91    PRO    HG3   1472 0.02130000   1.007947   ; qtot -1.078200
 1473         H2     91    PRO    HD2   1473 0.03910000   1.007947   ; qtot -1.039100
 1474         H2     91    PRO    HD3   1474 0.03910000   1.007947   ; qtot -1.000000
; residue   92 VAL rtp VAL q 0.0
 1475         N1     92    VAL      N   1475 -0.41570000  14.006720   ; qtot -1.415700
 1476         C2     92    VAL     CA   1476 -0.08750000  12.010780   ; qtot -1.503200
 1477         C1     92    VAL      C   1477 0.59730000  12.010780   ; qtot -0.905900
 1478         O1     92    VAL      O   1478 -0.56790000  15.999430   ; qtot -1.473800
 1479         C2     92    VAL     CB   1479 0.29850000  12.010780   ; qtot -1.175300
 1480         C2     92    VAL    CG1   1480 -0.31920000  12.010780   ; qtot -1.494500
 1481         C2     92    VAL    CG2   1481 -0.31920000  12.010780   ; qtot -1.813700
 1482         H3     92    VAL      H   1482 0.27190000   1.007947   ; qtot -1.541800
 1483         H2     92    VAL     HA   1483 0.09690000   1.007947   ; qtot -1.444900
 1484         H1     92    VAL     HB   1484 -0.02970000   1.007947   ; qtot -1.474600
 1485         H1     92    VAL   HG11   1485 0.07910000   1.007947   ; qtot -1.395500
 1486         H1     92    VAL   HG12   1486 0.07910000   1.007947   ; qtot -1.316400
 1487         H1     92    VAL   HG13   1487 0.07910000   1.007947   ; qtot -1.237300
 1488         H1     92    VAL   HG21   1488 0.07910000   1.007947   ; qtot -1.158200
 1489         H1     92    VAL   HG22   1489 0.07910000   1.007947   ; qtot -1.079100
 1490         H1     92    VAL   HG23   1490 0.07910000   1.007947   ; qtot -1.000000
; residue   93 ASP rtp ASP q -1.0
 1491         N1     93    ASP      N   1491 -0.51630000  14.006720   ; qtot -1.516300
 1492         C2     93    ASP     CA   1492 0.03810000  12.010780   ; qtot -1.478200
 1493         C1     93    ASP      C   1493 0.53660000  12.010780   ; qtot -0.941600
 1494         O1     93    ASP      O   1494 -0.58190000  15.999430   ; qtot -1.523500
 1495         C2     93    ASP     CB   1495 -0.03030000  12.010780   ; qtot -1.553800
 1496         C1     93    ASP     CG   1496 0.79940000  12.010780   ; qtot -0.754400
 1497         O1     93    ASP    OD1   1497 -0.80140000  15.999430   ; qtot -1.555800
 1498         O1     93    ASP    OD2   1498 -0.80140000  15.999430   ; qtot -2.357200
 1499         H3     93    ASP      H   1499 0.29360000   1.007947   ; qtot -2.063600
 1500         H2     93    ASP     HA   1500 0.08800000   1.007947   ; qtot -1.975600
 1501         H1     93    ASP    HB2   1501 -0.01220000   1.007947   ; qtot -1.987800
 1502         H1     93    ASP    HB3   1502 -0.01220000   1.007947   ; qtot -2.000000
; residue   94 ALA rtp ALA q 0.0
 1503         N1     94    ALA      N   1503 -0.41570000  14.006720   ; qtot -2.415700
 1504         C2     94    ALA     CA   1504 0.03370000  12.010780   ; qtot -2.382000
 1505         C1     94    ALA      C   1505 0.59730000  12.010780   ; qtot -1.784700
 1506         O1     94    ALA      O   1506 -0.56790000  15.999430   ; qtot -2.352600
 1507         C2     94    ALA     CB   1507 -0.18250000  12.010780   ; qtot -2.535100
 1508         H3     94    ALA      H   1508 0.27190000   1.007947   ; qtot -2.263200
 1509         H2     94    ALA     HA   1509 0.08230000   1.007947   ; qtot -2.180900
 1510         H1     94    ALA    HB1   1510 0.06030000   1.007947   ; qtot -2.120600
 1511         H1     94    ALA    HB2   1511 0.06030000   1.007947   ; qtot -2.060300
 1512         H1     94    ALA    HB3   1512 0.06030000   1.007947   ; qtot -2.000000
; residue   95 PRO rtp PRO q -0.0
 1513         N1     95    PRO      N   1513 -0.25480000  14.006720   ; qtot -2.254800
 1514         C2     95    PRO     CA   1514 -0.02660000  12.010780   ; qtot -2.281400
 1515         C1     95    PRO      C   1515 0.58960000  12.010780   ; qtot -1.691800
 1516         O1     95    PRO      O   1516 -0.57480000  15.999430   ; qtot -2.266600
 1517         C2     95    PRO     CB   1517 -0.00700000  12.010780   ; qtot -2.273600
 1518         C2     95    PRO     CG   1518 0.01890000  12.010780   ; qtot -2.254700
 1519         C2     95    PRO     CD   1519 0.01920000  12.010780   ; qtot -2.235500
 1520         H2     95    PRO     HA   1520 0.06410000   1.007947   ; qtot -2.171400
 1521         H1     95    PRO    HB2   1521 0.02530000   1.007947   ; qtot -2.146100
 1522         H1     95    PRO    HB3   1522 0.02530000   1.007947   ; qtot -2.120800
 1523         H1     95    PRO    HG2   1523 0.02130000   1.007947   ; qtot -2.099500
 1524         H1     95    PRO    HG3   1524 0.02130000   1.007947   ; qtot -2.078200
 1525         H2     95    PRO    HD2   1525 0.03910000   1.007947   ; qtot -2.039100
 1526         H2     95    PRO    HD3   1526 0.03910000   1.007947   ; qtot -2.000000
; residue   96 ASN rtp ASN q 0.0
 1527         N1     96    ASN      N   1527 -0.41570000  14.006720   ; qtot -2.415700
 1528         C2     96    ASN     CA   1528 0.01430000  12.010780   ; qtot -2.401400
 1529         C1     96    ASN      C   1529 0.59730000  12.010780   ; qtot -1.804100
 1530         O1     96    ASN      O   1530 -0.56790000  15.999430   ; qtot -2.372000
 1531         C2     96    ASN     CB   1531 -0.20410000  12.010780   ; qtot -2.576100
 1532         C1     96    ASN     CG   1532 0.71300000  12.010780   ; qtot -1.863100
 1533         O1     96    ASN    OD1   1533 -0.59310000  15.999430   ; qtot -2.456200
 1534         N1     96    ASN    ND2   1534 -0.91910000  14.006720   ; qtot -3.375300
 1535         H3     96    ASN      H   1535 0.27190000   1.007947   ; qtot -3.103400
 1536         H2     96    ASN     HA   1536 0.10480000   1.007947   ; qtot -2.998600
 1537         H1     96    ASN    HB2   1537 0.07970000   1.007947   ; qtot -2.918900
 1538         H1     96    ASN    HB3   1538 0.07970000   1.007947   ; qtot -2.839200
 1539         H3     96    ASN   HD21   1539 0.41960000   1.007947   ; qtot -2.419600
 1540         H3     96    ASN   HD22   1540 0.41960000   1.007947   ; qtot -2.000000
; residue   97 PRO rtp PRO q -0.0
 1541         N1     97    PRO      N   1541 -0.25480000  14.006720   ; qtot -2.254800
 1542         C2     97    PRO     CA   1542 -0.02660000  12.010780   ; qtot -2.281400
 1543         C1     97    PRO      C   1543 0.58960000  12.010780   ; qtot -1.691800
 1544         O1     97    PRO      O   1544 -0.57480000  15.999430   ; qtot -2.266600
 1545         C2     97    PRO     CB   1545 -0.00700000  12.010780   ; qtot -2.273600
 1546         C2     97    PRO     CG   1546 0.01890000  12.010780   ; qtot -2.254700
 1547         C2     97    PRO     CD   1547 0.01920000  12.010780   ; qtot -2.235500
 1548         H2     97    PRO     HA   1548 0.06410000   1.007947   ; qtot -2.171400
 1549         H1     97    PRO    HB2   1549 0.02530000   1.007947   ; qtot -2.146100
 1550         H1     97    PRO    HB3   1550 0.02530000   1.007947   ; qtot -2.120800
 1551         H1     97    PRO    HG2   1551 0.02130000   1.007947   ; qtot -2.099500
 1552         H1     97    PRO    HG3   1552 0.02130000   1.007947   ; qtot -2.078200
 1553         H2     97    PRO    HD2   1553 0.03910000   1.007947   ; qtot -2.039100
 1554         H2     97    PRO    HD3   1554 0.03910000   1.007947   ; qtot -2.000000
; residue   98 TYR rtp TYR q 0.0
 1555         N1     98    TYR      N   1555 -0.41570000  14.006720   ; qtot -2.415700
 1556         C2     98    TYR     CA   1556 -0.00140000  12.010780   ; qtot -2.417100
 1557         C1     98    TYR      C   1557 0.59730000  12.010780   ; qtot -1.819800
 1558         O1     98    TYR      O   1558 -0.56790000  15.999430   ; qtot -2.387700
 1559         C2     98    TYR     CB   1559 -0.01520000  12.010780   ; qtot -2.402900
 1560         C1     98    TYR     CG   1560 -0.00110000  12.010780   ; qtot -2.404000
 1561         C1     98    TYR    CD1   1561 -0.19060000  12.010780   ; qtot -2.594600
 1562         C1     98    TYR    CD2   1562 -0.19060000  12.010780   ; qtot -2.785200
 1563         C1     98    TYR    CE1   1563 -0.23410000  12.010780   ; qtot -3.019300
 1564         C1     98    TYR    CE2   1564 -0.23410000  12.010780   ; qtot -3.253400
 1565         C1     98    TYR     CZ   1565 0.32260000  12.010780   ; qtot -2.930800
 1566         O2     98    TYR     OH   1566 -0.55790000  15.999430   ; qtot -3.488700
 1567         H3     98    TYR      H   1567 0.27190000   1.007947   ; qtot -3.216800
 1568         H2     98    TYR     HA   1568 0.08760000   1.007947   ; qtot -3.129200
 1569         H1     98    TYR    HB2   1569 0.02950000   1.007947   ; qtot -3.099700
 1570         H1     98    TYR    HB3   1570 0.02950000   1.007947   ; qtot -3.070200
 1571         H5     98    TYR    HD1   1571 0.16990000   1.007947   ; qtot -2.900300
 1572         H5     98    TYR    HD2   1572 0.16990000   1.007947   ; qtot -2.730400
 1573         H5     98    TYR    HE1   1573 0.16560000   1.007947   ; qtot -2.564800
 1574         H5     98    TYR    HE2   1574 0.16560000   1.007947   ; qtot -2.399200
 1575         H6     98    TYR     HH   1575 0.39920000   1.007947   ; qtot -2.000000
; residue   99 ARG rtp ARG q 1.0
 1576         N1     99    ARG      N   1576 -0.34790000  14.006720   ; qtot -2.347900
 1577         C2     99    ARG     CA   1577 -0.26370000  12.010780   ; qtot -2.611600
 1578         C1     99    ARG      C   1578 0.73410000  12.010780   ; qtot -1.877500
 1579         O1     99    ARG      O   1579 -0.58940000  15.999430   ; qtot -2.466900
 1580         C2     99    ARG     CB   1580 -0.00070000  12.010780   ; qtot -2.467600
 1581         C2     99    ARG     CG   1581 0.03900000  12.010780   ; qtot -2.428600
 1582         C2     99    ARG     CD   1582 0.04860000  12.010780   ; qtot -2.380000
 1583         N1     99    ARG     NE   1583 -0.52950000  14.006720   ; qtot -2.909500
 1584         C1     99    ARG     CZ   1584 0.80760000  12.010780   ; qtot -2.101900
 1585         N1     99    ARG    NH1   1585 -0.86270000  14.006720   ; qtot -2.964600
 1586         N1     99    ARG    NH2   1586 -0.86270000  14.006720   ; qtot -3.827300
 1587         H3     99    ARG      H   1587 0.27470000   1.007947   ; qtot -3.552600
 1588         H2     99    ARG     HA   1588 0.15600000   1.007947   ; qtot -3.396600
 1589         H1     99    ARG    HB2   1589 0.03270000   1.007947   ; qtot -3.363900
 1590         H1     99    ARG    HB3   1590 0.03270000   1.007947   ; qtot -3.331200
 1591         H1     99    ARG    HG2   1591 0.02850000   1.007947   ; qtot -3.302700
 1592         H1     99    ARG    HG3   1592 0.02850000   1.007947   ; qtot -3.274200
 1593         H2     99    ARG    HD2   1593 0.06870000   1.007947   ; qtot -3.205500
 1594         H2     99    ARG    HD3   1594 0.06870000   1.007947   ; qtot -3.136800
 1595         H3     99    ARG     HE   1595 0.34560000   1.007947   ; qtot -2.791200
 1596         H3     99    ARG   HH11   1596 0.44780000   1.007947   ; qtot -2.343400
 1597         H3     99    ARG   HH12   1597 0.44780000   1.007947   ; qtot -1.895600
 1598         H3     99    ARG   HH21   1598 0.44780000   1.007947   ; qtot -1.447800
 1599         H3     99    ARG   HH22   1599 0.44780000   1.007947   ; qtot -1.000000
; residue  100 SER rtp SER q 0.0
 1600         N1    100    SER      N   1600 -0.41570000  14.006720   ; qtot -1.415700
 1601         C2    100    SER     CA   1601 -0.02490000  12.010780   ; qtot -1.440600
 1602         C1    100    SER      C   1602 0.59730000  12.010780   ; qtot -0.843300
 1603         O1    100    SER      O   1603 -0.56790000  15.999430   ; qtot -1.411200
 1604         C2    100    SER     CB   1604 0.21170000  12.010780   ; qtot -1.199500
 1605         O2    100    SER     OG   1605 -0.65460000  15.999430   ; qtot -1.854100
 1606         H3    100    SER      H   1606 0.27190000   1.007947   ; qtot -1.582200
 1607         H2    100    SER     HA   1607 0.08430000   1.007947   ; qtot -1.497900
 1608         H2    100    SER    HB2   1608 0.03520000   1.007947   ; qtot -1.462700
 1609         H2    100    SER    HB3   1609 0.03520000   1.007947   ; qtot -1.427500
 1610         H6    100    SER     HG   1610 0.42750000   1.007947   ; qtot -1.000000
; residue  101 GLU rtp GLU q -1.0
 1611         N1    101    GLU      N   1611 -0.51630000  14.006720   ; qtot -1.516300
 1612         C2    101    GLU     CA   1612 0.03970000  12.010780   ; qtot -1.476600
 1613         C1    101    GLU      C   1613 0.53660000  12.010780   ; qtot -0.940000
 1614         O1    101    GLU      O   1614 -0.58190000  15.999430   ; qtot -1.521900
 1615         C2    101    GLU     CB   1615 0.05600000  12.010780   ; qtot -1.465900
 1616         C2    101    GLU     CG   1616 0.01360000  12.010780   ; qtot -1.452300
 1617         C1    101    GLU     CD   1617 0.80540000  12.010780   ; qtot -0.646900
 1618         O1    101    GLU    OE1   1618 -0.81880000  15.999430   ; qtot -1.465700
 1619         O1    101    GLU    OE2   1619 -0.81880000  15.999430   ; qtot -2.284500
 1620         H3    101    GLU      H   1620 0.29360000   1.007947   ; qtot -1.990900
 1621         H2    101    GLU     HA   1621 0.11050000   1.007947   ; qtot -1.880400
 1622         H1    101    GLU    HB2   1622 -0.01730000   1.007947   ; qtot -1.897700
 1623         H1    101    GLU    HB3   1623 -0.01730000   1.007947   ; qtot -1.915000
 1624         H1    101    GLU    HG2   1624 -0.04250000   1.007947   ; qtot -1.957500
 1625         H1    101    GLU    HG3   1625 -0.04250000   1.007947   ; qtot -2.000000
; residue  102 ASN rtp ASN q 0.0
 1626         N1    102    ASN      N   1626 -0.41570000  14.006720   ; qtot -2.415700
 1627         C2    102    ASN     CA   1627 0.01430000  12.010780   ; qtot -2.401400
 1628         C1    102    ASN      C   1628 0.59730000  12.010780   ; qtot -1.804100
 1629         O1    102    ASN      O   1629 -0.56790000  15.999430   ; qtot -2.372000
 1630         C2    102    ASN     CB   1630 -0.20410000  12.010780   ; qtot -2.576100
 1631         C1    102    ASN     CG   1631 0.71300000  12.010780   ; qtot -1.863100
 1632         O1    102    ASN    OD1   1632 -0.59310000  15.999430   ; qtot -2.456200
 1633         N1    102    ASN    ND2   1633 -0.91910000  14.006720   ; qtot -3.375300
 1634         H3    102    ASN      H   1634 0.27190000   1.007947   ; qtot -3.103400
 1635         H2    102    ASN     HA   1635 0.10480000   1.007947   ; qtot -2.998600
 1636         H1    102    ASN    HB2   1636 0.07970000   1.007947   ; qtot -2.918900
 1637         H1    102    ASN    HB3   1637 0.07970000   1.007947   ; qtot -2.839200
 1638         H3    102    ASN   HD21   1638 0.41960000   1.007947   ; qtot -2.419600
 1639         H3    102    ASN   HD22   1639 0.41960000   1.007947   ; qtot -2.000000
; residue  103 CYS rtp CYS q 0.0
 1640         N1    103    CYS      N   1640 -0.41570000  14.006720   ; qtot -2.415700
 1641         C2    103    CYS     CA   1641 0.02130000  12.010780   ; qtot -2.394400
 1642         C1    103    CYS      C   1642 0.59730000  12.010780   ; qtot -1.797100
 1643         O1    103    CYS      O   1643 -0.56790000  15.999430   ; qtot -2.365000
 1644         C2    103    CYS     CB   1644 -0.12310000  12.010780   ; qtot -2.488100
 1645         S1    103    CYS     SG   1645 -0.31190000  32.065500   ; qtot -2.800000
 1646         H3    103    CYS      H   1646 0.27190000   1.007947   ; qtot -2.528100
 1647         H2    103    CYS     HA   1647 0.11240000   1.007947   ; qtot -2.415700
 1648         H2    103    CYS    HB2   1648 0.11120000   1.007947   ; qtot -2.304500
 1649         H2    103    CYS    HB3   1649 0.11120000   1.007947   ; qtot -2.193300
 1650         H3    103    CYS     HG   1650 0.19330000   1.007947   ; qtot -2.000000
; residue  104 LEU rtp LEU q -0.0
 1651         N1    104    LEU      N   1651 -0.41570000  14.006720   ; qtot -2.415700
 1652         C2    104    LEU     CA   1652 -0.05180000  12.010780   ; qtot -2.467500
 1653         C1    104    LEU      C   1653 0.59730000  12.010780   ; qtot -1.870200
 1654         O1    104    LEU      O   1654 -0.56790000  15.999430   ; qtot -2.438100
 1655         C2    104    LEU     CB   1655 -0.11020000  12.010780   ; qtot -2.548300
 1656         C2    104    LEU     CG   1656 0.35310000  12.010780   ; qtot -2.195200
 1657         C2    104    LEU    CD1   1657 -0.41210000  12.010780   ; qtot -2.607300
 1658         C2    104    LEU    CD2   1658 -0.41210000  12.010780   ; qtot -3.019400
 1659         H3    104    LEU      H   1659 0.27190000   1.007947   ; qtot -2.747500
 1660         H2    104    LEU     HA   1660 0.09220000   1.007947   ; qtot -2.655300
 1661         H1    104    LEU    HB2   1661 0.04570000   1.007947   ; qtot -2.609600
 1662         H1    104    LEU    HB3   1662 0.04570000   1.007947   ; qtot -2.563900
 1663         H1    104    LEU     HG   1663 -0.03610000   1.007947   ; qtot -2.600000
 1664         H1    104    LEU   HD11   1664 0.10000000   1.007947   ; qtot -2.500000
 1665         H1    104    LEU   HD12   1665 0.10000000   1.007947   ; qtot -2.400000
 1666         H1    104    LEU   HD13   1666 0.10000000   1.007947   ; qtot -2.300000
 1667         H1    104    LEU   HD21   1667 0.10000000   1.007947   ; qtot -2.200000
 1668         H1    104    LEU   HD22   1668 0.10000000   1.007947   ; qtot -2.100000
 1669         H1    104    LEU   HD23   1669 0.10000000   1.007947   ; qtot -2.000000
; residue  105 CYS rtp CYS q 0.0
 1670         N1    105    CYS      N   1670 -0.41570000  14.006720   ; qtot -2.415700
 1671         C2    105    CYS     CA   1671 0.02130000  12.010780   ; qtot -2.394400
 1672         C1    105    CYS      C   1672 0.59730000  12.010780   ; qtot -1.797100
 1673         O1    105    CYS      O   1673 -0.56790000  15.999430   ; qtot -2.365000
 1674         C2    105    CYS     CB   1674 -0.12310000  12.010780   ; qtot -2.488100
 1675         S1    105    CYS     SG   1675 -0.31190000  32.065500   ; qtot -2.800000
 1676         H3    105    CYS      H   1676 0.27190000   1.007947   ; qtot -2.528100
 1677         H2    105    CYS     HA   1677 0.11240000   1.007947   ; qtot -2.415700
 1678         H2    105    CYS    HB2   1678 0.11120000   1.007947   ; qtot -2.304500
 1679         H2    105    CYS    HB3   1679 0.11120000   1.007947   ; qtot -2.193300
 1680         H3    105    CYS     HG   1680 0.19330000   1.007947   ; qtot -2.000000
; residue  106 VAL rtp VAL q 0.0
 1681         N1    106    VAL      N   1681 -0.41570000  14.006720   ; qtot -2.415700
 1682         C2    106    VAL     CA   1682 -0.08750000  12.010780   ; qtot -2.503200
 1683         C1    106    VAL      C   1683 0.59730000  12.010780   ; qtot -1.905900
 1684         O1    106    VAL      O   1684 -0.56790000  15.999430   ; qtot -2.473800
 1685         C2    106    VAL     CB   1685 0.29850000  12.010780   ; qtot -2.175300
 1686         C2    106    VAL    CG1   1686 -0.31920000  12.010780   ; qtot -2.494500
 1687         C2    106    VAL    CG2   1687 -0.31920000  12.010780   ; qtot -2.813700
 1688         H3    106    VAL      H   1688 0.27190000   1.007947   ; qtot -2.541800
 1689         H2    106    VAL     HA   1689 0.09690000   1.007947   ; qtot -2.444900
 1690         H1    106    VAL     HB   1690 -0.02970000   1.007947   ; qtot -2.474600
 1691         H1    106    VAL   HG11   1691 0.07910000   1.007947   ; qtot -2.395500
 1692         H1    106    VAL   HG12   1692 0.07910000   1.007947   ; qtot -2.316400
 1693         H1    106    VAL   HG13   1693 0.07910000   1.007947   ; qtot -2.237300
 1694         H1    106    VAL   HG21   1694 0.07910000   1.007947   ; qtot -2.158200
 1695         H1    106    VAL   HG22   1695 0.07910000   1.007947   ; qtot -2.079100
 1696         H1    106    VAL   HG23   1696 0.07910000   1.007947   ; qtot -2.000000
; residue  107 GLN rtp GLN q 0.0
 1697         N1    107    GLN      N   1697 -0.41570000  14.006720   ; qtot -2.415700
 1698         C2    107    GLN     CA   1698 -0.00310000  12.010780   ; qtot -2.418800
 1699         C1    107    GLN      C   1699 0.59730000  12.010780   ; qtot -1.821500
 1700         O1    107    GLN      O   1700 -0.56790000  15.999430   ; qtot -2.389400
 1701         C2    107    GLN     CB   1701 -0.00360000  12.010780   ; qtot -2.393000
 1702         C2    107    GLN     CG   1702 -0.06450000  12.010780   ; qtot -2.457500
 1703         C1    107    GLN     CD   1703 0.69510000  12.010780   ; qtot -1.762400
 1704         O1    107    GLN    OE1   1704 -0.60860000  15.999430   ; qtot -2.371000
 1705         N1    107    GLN    NE2   1705 -0.94070000  14.006720   ; qtot -3.311700
 1706         H3    107    GLN      H   1706 0.27190000   1.007947   ; qtot -3.039800
 1707         H2    107    GLN     HA   1707 0.08500000   1.007947   ; qtot -2.954800
 1708         H1    107    GLN    HB2   1708 0.01710000   1.007947   ; qtot -2.937700
 1709         H1    107    GLN    HB3   1709 0.01710000   1.007947   ; qtot -2.920600
 1710         H1    107    GLN    HG2   1710 0.03520000   1.007947   ; qtot -2.885400
 1711         H1    107    GLN    HG3   1711 0.03520000   1.007947   ; qtot -2.850200
 1712         H3    107    GLN   HE21   1712 0.42510000   1.007947   ; qtot -2.425100
 1713         H3    107    GLN   HE22   1713 0.42510000   1.007947   ; qtot -2.000000
; residue  108 ASN rtp ASN q 0.0
 1714         N1    108    ASN      N   1714 -0.41570000  14.006720   ; qtot -2.415700
 1715         C2    108    ASN     CA   1715 0.01430000  12.010780   ; qtot -2.401400
 1716         C1    108    ASN      C   1716 0.59730000  12.010780   ; qtot -1.804100
 1717         O1    108    ASN      O   1717 -0.56790000  15.999430   ; qtot -2.372000
 1718         C2    108    ASN     CB   1718 -0.20410000  12.010780   ; qtot -2.576100
 1719         C1    108    ASN     CG   1719 0.71300000  12.010780   ; qtot -1.863100
 1720         O1    108    ASN    OD1   1720 -0.59310000  15.999430   ; qtot -2.456200
 1721         N1    108    ASN    ND2   1721 -0.91910000  14.006720   ; qtot -3.375300
 1722         H3    108    ASN      H   1722 0.27190000   1.007947   ; qtot -3.103400
 1723         H2    108    ASN     HA   1723 0.10480000   1.007947   ; qtot -2.998600
 1724         H1    108    ASN    HB2   1724 0.07970000   1.007947   ; qtot -2.918900
 1725         H1    108    ASN    HB3   1725 0.07970000   1.007947   ; qtot -2.839200
 1726         H3    108    ASN   HD21   1726 0.41960000   1.007947   ; qtot -2.419600
 1727         H3    108    ASN   HD22   1727 0.41960000   1.007947   ; qtot -2.000000
; residue  109 ILE rtp ILE q -0.0
 1728         N1    109    ILE      N   1728 -0.41570000  14.006720   ; qtot -2.415700
 1729         C2    109    ILE     CA   1729 -0.05970000  12.010780   ; qtot -2.475400
 1730         C1    109    ILE      C   1730 0.59730000  12.010780   ; qtot -1.878100
 1731         O1    109    ILE      O   1731 -0.56790000  15.999430   ; qtot -2.446000
 1732         C2    109    ILE     CB   1732 0.13030000  12.010780   ; qtot -2.315700
 1733         C2    109    ILE    CG1   1733 -0.04300000  12.010780   ; qtot -2.358700
 1734         C2    109    ILE    CG2   1734 -0.32040000  12.010780   ; qtot -2.679100
 1735         C2    109    ILE    CD1   1735 -0.06600000  12.010780   ; qtot -2.745100
 1736         H3    109    ILE      H   1736 0.27190000   1.007947   ; qtot -2.473200
 1737         H2    109    ILE     HA   1737 0.08690000   1.007947   ; qtot -2.386300
 1738         H1    109    ILE     HB   1738 0.01870000   1.007947   ; qtot -2.367600
 1739         H1    109    ILE   HG12   1739 0.02360000   1.007947   ; qtot -2.344000
 1740         H1    109    ILE   HG13   1740 0.02360000   1.007947   ; qtot -2.320400
 1741         H1    109    ILE   HG21   1741 0.08820000   1.007947   ; qtot -2.232200
 1742         H1    109    ILE   HG22   1742 0.08820000   1.007947   ; qtot -2.144000
 1743         H1    109    ILE   HG23   1743 0.08820000   1.007947   ; qtot -2.055800
 1744         H1    109    ILE   HD11   1744 0.01860000   1.007947   ; qtot -2.037200
 1745         H1    109    ILE   HD12   1745 0.01860000   1.007947   ; qtot -2.018600
 1746         H1    109    ILE   HD13   1746 0.01860000   1.007947   ; qtot -2.000000
; residue  110 LEU rtp LEU q -0.0
 1747         N1    110    LEU      N   1747 -0.41570000  14.006720   ; qtot -2.415700
 1748         C2    110    LEU     CA   1748 -0.05180000  12.010780   ; qtot -2.467500
 1749         C1    110    LEU      C   1749 0.59730000  12.010780   ; qtot -1.870200
 1750         O1    110    LEU      O   1750 -0.56790000  15.999430   ; qtot -2.438100
 1751         C2    110    LEU     CB   1751 -0.11020000  12.010780   ; qtot -2.548300
 1752         C2    110    LEU     CG   1752 0.35310000  12.010780   ; qtot -2.195200
 1753         C2    110    LEU    CD1   1753 -0.41210000  12.010780   ; qtot -2.607300
 1754         C2    110    LEU    CD2   1754 -0.41210000  12.010780   ; qtot -3.019400
 1755         H3    110    LEU      H   1755 0.27190000   1.007947   ; qtot -2.747500
 1756         H2    110    LEU     HA   1756 0.09220000   1.007947   ; qtot -2.655300
 1757         H1    110    LEU    HB2   1757 0.04570000   1.007947   ; qtot -2.609600
 1758         H1    110    LEU    HB3   1758 0.04570000   1.007947   ; qtot -2.563900
 1759         H1    110    LEU     HG   1759 -0.03610000   1.007947   ; qtot -2.600000
 1760         H1    110    LEU   HD11   1760 0.10000000   1.007947   ; qtot -2.500000
 1761         H1    110    LEU   HD12   1761 0.10000000   1.007947   ; qtot -2.400000
 1762         H1    110    LEU   HD13   1762 0.10000000   1.007947   ; qtot -2.300000
 1763         H1    110    LEU   HD21   1763 0.10000000   1.007947   ; qtot -2.200000
 1764         H1    110    LEU   HD22   1764 0.10000000   1.007947   ; qtot -2.100000
 1765         H1    110    LEU   HD23   1765 0.10000000   1.007947   ; qtot -2.000000
; residue  111 LYS rtp LYS q 1.0
 1766         N1    111    LYS      N   1766 -0.34790000  14.006720   ; qtot -2.347900
 1767         C2    111    LYS     CA   1767 -0.24000000  12.010780   ; qtot -2.587900
 1768         C1    111    LYS      C   1768 0.73410000  12.010780   ; qtot -1.853800
 1769         O1    111    LYS      O   1769 -0.58940000  15.999430   ; qtot -2.443200
 1770         C2    111    LYS     CB   1770 -0.00940000  12.010780   ; qtot -2.452600
 1771         C2    111    LYS     CG   1771 0.01870000  12.010780   ; qtot -2.433900
 1772         C2    111    LYS     CD   1772 -0.04790000  12.010780   ; qtot -2.481800
 1773         C2    111    LYS     CE   1773 -0.01430000  12.010780   ; qtot -2.496100
 1774         N1    111    LYS     NZ   1774 -0.38540000  14.006720   ; qtot -2.881500
 1775         H3    111    LYS      H   1775 0.27470000   1.007947   ; qtot -2.606800
 1776         H2    111    LYS     HA   1776 0.14260000   1.007947   ; qtot -2.464200
 1777         H1    111    LYS    HB2   1777 0.03620000   1.007947   ; qtot -2.428000
 1778         H1    111    LYS    HB3   1778 0.03620000   1.007947   ; qtot -2.391800
 1779         H1    111    LYS    HG2   1779 0.01030000   1.007947   ; qtot -2.381500
 1780         H1    111    LYS    HG3   1780 0.01030000   1.007947   ; qtot -2.371200
 1781         H1    111    LYS    HD2   1781 0.06210000   1.007947   ; qtot -2.309100
 1782         H1    111    LYS    HD3   1782 0.06210000   1.007947   ; qtot -2.247000
 1783         H4    111    LYS    HE2   1783 0.11350000   1.007947   ; qtot -2.133500
 1784         H4    111    LYS    HE3   1784 0.11350000   1.007947   ; qtot -2.020000
 1785         H3    111    LYS    HZ1   1785 0.34000000   1.007947   ; qtot -1.680000
 1786         H3    111    LYS    HZ2   1786 0.34000000   1.007947   ; qtot -1.340000
 1787         H3    111    LYS    HZ3   1787 0.34000000   1.007947   ; qtot -1.000000
; residue  112 LEU rtp LEU q -0.0
 1788         N1    112    LEU      N   1788 -0.41570000  14.006720   ; qtot -1.415700
 1789         C2    112    LEU     CA   1789 -0.05180000  12.010780   ; qtot -1.467500
 1790         C1    112    LEU      C   1790 0.59730000  12.010780   ; qtot -0.870200
 1791         O1    112    LEU      O   1791 -0.56790000  15.999430   ; qtot -1.438100
 1792         C2    112    LEU     CB   1792 -0.11020000  12.010780   ; qtot -1.548300
 1793         C2    112    LEU     CG   1793 0.35310000  12.010780   ; qtot -1.195200
 1794         C2    112    LEU    CD1   1794 -0.41210000  12.010780   ; qtot -1.607300
 1795         C2    112    LEU    CD2   1795 -0.41210000  12.010780   ; qtot -2.019400
 1796         H3    112    LEU      H   1796 0.27190000   1.007947   ; qtot -1.747500
 1797         H2    112    LEU     HA   1797 0.09220000   1.007947   ; qtot -1.655300
 1798         H1    112    LEU    HB2   1798 0.04570000   1.007947   ; qtot -1.609600
 1799         H1    112    LEU    HB3   1799 0.04570000   1.007947   ; qtot -1.563900
 1800         H1    112    LEU     HG   1800 -0.03610000   1.007947   ; qtot -1.600000
 1801         H1    112    LEU   HD11   1801 0.10000000   1.007947   ; qtot -1.500000
 1802         H1    112    LEU   HD12   1802 0.10000000   1.007947   ; qtot -1.400000
 1803         H1    112    LEU   HD13   1803 0.10000000   1.007947   ; qtot -1.300000
 1804         H1    112    LEU   HD21   1804 0.10000000   1.007947   ; qtot -1.200000
 1805         H1    112    LEU   HD22   1805 0.10000000   1.007947   ; qtot -1.100000
 1806         H1    112    LEU   HD23   1806 0.10000000   1.007947   ; qtot -1.000000
; residue  113 MET rtp MET q 0.0
 1807         N1    113    MET      N   1807 -0.41570000  14.006720   ; qtot -1.415700
 1808         C2    113    MET     CA   1808 -0.02370000  12.010780   ; qtot -1.439400
 1809         C1    113    MET      C   1809 0.59730000  12.010780   ; qtot -0.842100
 1810         O1    113    MET      O   1810 -0.56790000  15.999430   ; qtot -1.410000
 1811         C2    113    MET     CB   1811 0.03420000  12.010780   ; qtot -1.375800
 1812         C2    113    MET     CG   1812 0.00180000  12.010780   ; qtot -1.374000
 1813         S1    113    MET     SD   1813 -0.27370000  32.065500   ; qtot -1.647700
 1814         C2    113    MET     CE   1814 -0.05360000  12.010780   ; qtot -1.701300
 1815         H3    113    MET      H   1815 0.27190000   1.007947   ; qtot -1.429400
 1816         H2    113    MET     HA   1816 0.08800000   1.007947   ; qtot -1.341400
 1817         H1    113    MET    HB2   1817 0.02410000   1.007947   ; qtot -1.317300
 1818         H1    113    MET    HB3   1818 0.02410000   1.007947   ; qtot -1.293200
 1819         H2    113    MET    HG2   1819 0.04400000   1.007947   ; qtot -1.249200
 1820         H2    113    MET    HG3   1820 0.04400000   1.007947   ; qtot -1.205200
 1821         H2    113    MET    HE1   1821 0.06840000   1.007947   ; qtot -1.136800
 1822         H2    113    MET    HE2   1822 0.06840000   1.007947   ; qtot -1.068400
 1823         H2    113    MET    HE3   1823 0.06840000   1.007947   ; qtot -1.000000
; residue  114 GLN rtp GLN q 0.0
 1824         N1    114    GLN      N   1824 -0.41570000  14.006720   ; qtot -1.415700
 1825         C2    114    GLN     CA   1825 -0.00310000  12.010780   ; qtot -1.418800
 1826         C1    114    GLN      C   1826 0.59730000  12.010780   ; qtot -0.821500
 1827         O1    114    GLN      O   1827 -0.56790000  15.999430   ; qtot -1.389400
 1828         C2    114    GLN     CB   1828 -0.00360000  12.010780   ; qtot -1.393000
 1829         C2    114    GLN     CG   1829 -0.06450000  12.010780   ; qtot -1.457500
 1830         C1    114    GLN     CD   1830 0.69510000  12.010780   ; qtot -0.762400
 1831         O1    114    GLN    OE1   1831 -0.60860000  15.999430   ; qtot -1.371000
 1832         N1    114    GLN    NE2   1832 -0.94070000  14.006720   ; qtot -2.311700
 1833         H3    114    GLN      H   1833 0.27190000   1.007947   ; qtot -2.039800
 1834         H2    114    GLN     HA   1834 0.08500000   1.007947   ; qtot -1.954800
 1835         H1    114    GLN    HB2   1835 0.01710000   1.007947   ; qtot -1.937700
 1836         H1    114    GLN    HB3   1836 0.01710000   1.007947   ; qtot -1.920600
 1837         H1    114    GLN    HG2   1837 0.03520000   1.007947   ; qtot -1.885400
 1838         H1    114    GLN    HG3   1838 0.03520000   1.007947   ; qtot -1.850200
 1839         H3    114    GLN   HE21   1839 0.42510000   1.007947   ; qtot -1.425100
 1840         H3    114    GLN   HE22   1840 0.42510000   1.007947   ; qtot -1.000000
; residue  115 GLU rtp GLU q -1.0
 1841         N1    115    GLU      N   1841 -0.51630000  14.006720   ; qtot -1.516300
 1842         C2    115    GLU     CA   1842 0.03970000  12.010780   ; qtot -1.476600
 1843         C1    115    GLU      C   1843 0.53660000  12.010780   ; qtot -0.940000
 1844         O1    115    GLU      O   1844 -0.58190000  15.999430   ; qtot -1.521900
 1845         C2    115    GLU     CB   1845 0.05600000  12.010780   ; qtot -1.465900
 1846         C2    115    GLU     CG   1846 0.01360000  12.010780   ; qtot -1.452300
 1847         C1    115    GLU     CD   1847 0.80540000  12.010780   ; qtot -0.646900
 1848         O1    115    GLU    OE1   1848 -0.81880000  15.999430   ; qtot -1.465700
 1849         O1    115    GLU    OE2   1849 -0.81880000  15.999430   ; qtot -2.284500
 1850         H3    115    GLU      H   1850 0.29360000   1.007947   ; qtot -1.990900
 1851         H2    115    GLU     HA   1851 0.11050000   1.007947   ; qtot -1.880400
 1852         H1    115    GLU    HB2   1852 -0.01730000   1.007947   ; qtot -1.897700
 1853         H1    115    GLU    HB3   1853 -0.01730000   1.007947   ; qtot -1.915000
 1854         H1    115    GLU    HG2   1854 -0.04250000   1.007947   ; qtot -1.957500
 1855         H1    115    GLU    HG3   1855 -0.04250000   1.007947   ; qtot -2.000000
; residue  116 LYS rtp LYS q 1.0
 1856         N1    116    LYS      N   1856 -0.34790000  14.006720   ; qtot -2.347900
 1857         C2    116    LYS     CA   1857 -0.24000000  12.010780   ; qtot -2.587900
 1858         C1    116    LYS      C   1858 0.73410000  12.010780   ; qtot -1.853800
 1859         O1    116    LYS      O   1859 -0.58940000  15.999430   ; qtot -2.443200
 1860         C2    116    LYS     CB   1860 -0.00940000  12.010780   ; qtot -2.452600
 1861         C2    116    LYS     CG   1861 0.01870000  12.010780   ; qtot -2.433900
 1862         C2    116    LYS     CD   1862 -0.04790000  12.010780   ; qtot -2.481800
 1863         C2    116    LYS     CE   1863 -0.01430000  12.010780   ; qtot -2.496100
 1864         N1    116    LYS     NZ   1864 -0.38540000  14.006720   ; qtot -2.881500
 1865         H3    116    LYS      H   1865 0.27470000   1.007947   ; qtot -2.606800
 1866         H2    116    LYS     HA   1866 0.14260000   1.007947   ; qtot -2.464200
 1867         H1    116    LYS    HB2   1867 0.03620000   1.007947   ; qtot -2.428000
 1868         H1    116    LYS    HB3   1868 0.03620000   1.007947   ; qtot -2.391800
 1869         H1    116    LYS    HG2   1869 0.01030000   1.007947   ; qtot -2.381500
 1870         H1    116    LYS    HG3   1870 0.01030000   1.007947   ; qtot -2.371200
 1871         H1    116    LYS    HD2   1871 0.06210000   1.007947   ; qtot -2.309100
 1872         H1    116    LYS    HD3   1872 0.06210000   1.007947   ; qtot -2.247000
 1873         H4    116    LYS    HE2   1873 0.11350000   1.007947   ; qtot -2.133500
 1874         H4    116    LYS    HE3   1874 0.11350000   1.007947   ; qtot -2.020000
 1875         H3    116    LYS    HZ1   1875 0.34000000   1.007947   ; qtot -1.680000
 1876         H3    116    LYS    HZ2   1876 0.34000000   1.007947   ; qtot -1.340000
 1877         H3    116    LYS    HZ3   1877 0.34000000   1.007947   ; qtot -1.000000
; residue  117 GLU rtp GLU q -1.0
 1878         N1    117    GLU      N   1878 -0.51630000  14.006720   ; qtot -1.516300
 1879         C2    117    GLU     CA   1879 0.03970000  12.010780   ; qtot -1.476600
 1880         C1    117    GLU      C   1880 0.53660000  12.010780   ; qtot -0.940000
 1881         O1    117    GLU      O   1881 -0.58190000  15.999430   ; qtot -1.521900
 1882         C2    117    GLU     CB   1882 0.05600000  12.010780   ; qtot -1.465900
 1883         C2    117    GLU     CG   1883 0.01360000  12.010780   ; qtot -1.452300
 1884         C1    117    GLU     CD   1884 0.80540000  12.010780   ; qtot -0.646900
 1885         O1    117    GLU    OE1   1885 -0.81880000  15.999430   ; qtot -1.465700
 1886         O1    117    GLU    OE2   1886 -0.81880000  15.999430   ; qtot -2.284500
 1887         H3    117    GLU      H   1887 0.29360000   1.007947   ; qtot -1.990900
 1888         H2    117    GLU     HA   1888 0.11050000   1.007947   ; qtot -1.880400
 1889         H1    117    GLU    HB2   1889 -0.01730000   1.007947   ; qtot -1.897700
 1890         H1    117    GLU    HB3   1890 -0.01730000   1.007947   ; qtot -1.915000
 1891         H1    117    GLU    HG2   1891 -0.04250000   1.007947   ; qtot -1.957500
 1892         H1    117    GLU    HG3   1892 -0.04250000   1.007947   ; qtot -2.000000
; residue  118 THR rtp THR q -0.0
 1893         N1    118    THR      N   1893 -0.41570000  14.006720   ; qtot -2.415700
 1894         C2    118    THR     CA   1894 -0.03890000  12.010780   ; qtot -2.454600
 1895         C1    118    THR      C   1895 0.59730000  12.010780   ; qtot -1.857300
 1896         O1    118    THR      O   1896 -0.56790000  15.999430   ; qtot -2.425200
 1897         C2    118    THR     CB   1897 0.36540000  12.010780   ; qtot -2.059800
 1898         O2    118    THR    OG1   1898 -0.67610000  15.999430   ; qtot -2.735900
 1899         C2    118    THR    CG2   1899 -0.24380000  12.010780   ; qtot -2.979700
 1900         H3    118    THR      H   1900 0.27190000   1.007947   ; qtot -2.707800
 1901         H2    118    THR     HA   1901 0.10070000   1.007947   ; qtot -2.607100
 1902         H2    118    THR     HB   1902 0.00430000   1.007947   ; qtot -2.602800
 1903         H6    118    THR    HG1   1903 0.41020000   1.007947   ; qtot -2.192600
 1904         H1    118    THR   HG21   1904 0.06420000   1.007947   ; qtot -2.128400
 1905         H1    118    THR   HG22   1905 0.06420000   1.007947   ; qtot -2.064200
 1906         H1    118    THR   HG23   1906 0.06420000   1.007947   ; qtot -2.000000
; residue  119 GLY rtp GLY q 0.0
 1907         N1    119    GLY      N   1907 -0.41570000  14.006720   ; qtot -2.415700
 1908         C2    119    GLY     CA   1908 -0.02520000  12.010780   ; qtot -2.440900
 1909         C1    119    GLY      C   1909 0.59730000  12.010780   ; qtot -1.843600
 1910         O1    119    GLY      O   1910 -0.56790000  15.999430   ; qtot -2.411500
 1911         H3    119    GLY      H   1911 0.27190000   1.007947   ; qtot -2.139600
 1912         H2    119    GLY    HA2   1912 0.06980000   1.007947   ; qtot -2.069800
 1913         H2    119    GLY    HA3   1913 0.06980000   1.007947   ; qtot -2.000000
; residue  120 LEU rtp LEU q -0.0
 1914         N1    120    LEU      N   1914 -0.41570000  14.006720   ; qtot -2.415700
 1915         C2    120    LEU     CA   1915 -0.05180000  12.010780   ; qtot -2.467500
 1916         C1    120    LEU      C   1916 0.59730000  12.010780   ; qtot -1.870200
 1917         O1    120    LEU      O   1917 -0.56790000  15.999430   ; qtot -2.438100
 1918         C2    120    LEU     CB   1918 -0.11020000  12.010780   ; qtot -2.548300
 1919         C2    120    LEU     CG   1919 0.35310000  12.010780   ; qtot -2.195200
 1920         C2    120    LEU    CD1   1920 -0.41210000  12.010780   ; qtot -2.607300
 1921         C2    120    LEU    CD2   1921 -0.41210000  12.010780   ; qtot -3.019400
 1922         H3    120    LEU      H   1922 0.27190000   1.007947   ; qtot -2.747500
 1923         H2    120    LEU     HA   1923 0.09220000   1.007947   ; qtot -2.655300
 1924         H1    120    LEU    HB2   1924 0.04570000   1.007947   ; qtot -2.609600
 1925         H1    120    LEU    HB3   1925 0.04570000   1.007947   ; qtot -2.563900
 1926         H1    120    LEU     HG   1926 -0.03610000   1.007947   ; qtot -2.600000
 1927         H1    120    LEU   HD11   1927 0.10000000   1.007947   ; qtot -2.500000
 1928         H1    120    LEU   HD12   1928 0.10000000   1.007947   ; qtot -2.400000
 1929         H1    120    LEU   HD13   1929 0.10000000   1.007947   ; qtot -2.300000
 1930         H1    120    LEU   HD21   1930 0.10000000   1.007947   ; qtot -2.200000
 1931         H1    120    LEU   HD22   1931 0.10000000   1.007947   ; qtot -2.100000
 1932         H1    120    LEU   HD23   1932 0.10000000   1.007947   ; qtot -2.000000
; residue  121 ASN rtp ASN q 0.0
 1933         N1    121    ASN      N   1933 -0.41570000  14.006720   ; qtot -2.415700
 1934         C2    121    ASN     CA   1934 0.01430000  12.010780   ; qtot -2.401400
 1935         C1    121    ASN      C   1935 0.59730000  12.010780   ; qtot -1.804100
 1936         O1    121    ASN      O   1936 -0.56790000  15.999430   ; qtot -2.372000
 1937         C2    121    ASN     CB   1937 -0.20410000  12.010780   ; qtot -2.576100
 1938         C1    121    ASN     CG   1938 0.71300000  12.010780   ; qtot -1.863100
 1939         O1    121    ASN    OD1   1939 -0.59310000  15.999430   ; qtot -2.456200
 1940         N1    121    ASN    ND2   1940 -0.91910000  14.006720   ; qtot -3.375300
 1941         H3    121    ASN      H   1941 0.27190000   1.007947   ; qtot -3.103400
 1942         H2    121    ASN     HA   1942 0.10480000   1.007947   ; qtot -2.998600
 1943         H1    121    ASN    HB2   1943 0.07970000   1.007947   ; qtot -2.918900
 1944         H1    121    ASN    HB3   1944 0.07970000   1.007947   ; qtot -2.839200
 1945         H3    121    ASN   HD21   1945 0.41960000   1.007947   ; qtot -2.419600
 1946         H3    121    ASN   HD22   1946 0.41960000   1.007947   ; qtot -2.000000
; residue  122 VAL rtp VAL q 0.0
 1947         N1    122    VAL      N   1947 -0.41570000  14.006720   ; qtot -2.415700
 1948         C2    122    VAL     CA   1948 -0.08750000  12.010780   ; qtot -2.503200
 1949         C1    122    VAL      C   1949 0.59730000  12.010780   ; qtot -1.905900
 1950         O1    122    VAL      O   1950 -0.56790000  15.999430   ; qtot -2.473800
 1951         C2    122    VAL     CB   1951 0.29850000  12.010780   ; qtot -2.175300
 1952         C2    122    VAL    CG1   1952 -0.31920000  12.010780   ; qtot -2.494500
 1953         C2    122    VAL    CG2   1953 -0.31920000  12.010780   ; qtot -2.813700
 1954         H3    122    VAL      H   1954 0.27190000   1.007947   ; qtot -2.541800
 1955         H2    122    VAL     HA   1955 0.09690000   1.007947   ; qtot -2.444900
 1956         H1    122    VAL     HB   1956 -0.02970000   1.007947   ; qtot -2.474600
 1957         H1    122    VAL   HG11   1957 0.07910000   1.007947   ; qtot -2.395500
 1958         H1    122    VAL   HG12   1958 0.07910000   1.007947   ; qtot -2.316400
 1959         H1    122    VAL   HG13   1959 0.07910000   1.007947   ; qtot -2.237300
 1960         H1    122    VAL   HG21   1960 0.07910000   1.007947   ; qtot -2.158200
 1961         H1    122    VAL   HG22   1961 0.07910000   1.007947   ; qtot -2.079100
 1962         H1    122    VAL   HG23   1962 0.07910000   1.007947   ; qtot -2.000000
; residue  123 PHE rtp PHE q 0.0
 1963         N1    123    PHE      N   1963 -0.41570000  14.006720   ; qtot -2.415700
 1964         C2    123    PHE     CA   1964 -0.00240000  12.010780   ; qtot -2.418100
 1965         C1    123    PHE      C   1965 0.59730000  12.010780   ; qtot -1.820800
 1966         O1    123    PHE      O   1966 -0.56790000  15.999430   ; qtot -2.388700
 1967         C2    123    PHE     CB   1967 -0.03430000  12.010780   ; qtot -2.423000
 1968         C1    123    PHE     CG   1968 0.01180000  12.010780   ; qtot -2.411200
 1969         C1    123    PHE    CD1   1969 -0.12560000  12.010780   ; qtot -2.536800
 1970         C1    123    PHE    CD2   1970 -0.12560000  12.010780   ; qtot -2.662400
 1971         C1    123    PHE    CE1   1971 -0.17040000  12.010780   ; qtot -2.832800
 1972         C1    123    PHE    CE2   1972 -0.17040000  12.010780   ; qtot -3.003200
 1973         C1    123    PHE     CZ   1973 -0.10720000  12.010780   ; qtot -3.110400
 1974         H3    123    PHE      H   1974 0.27190000   1.007947   ; qtot -2.838500
 1975         H2    123    PHE     HA   1975 0.09780000   1.007947   ; qtot -2.740700
 1976         H1    123    PHE    HB2   1976 0.02950000   1.007947   ; qtot -2.711200
 1977         H1    123    PHE    HB3   1977 0.02950000   1.007947   ; qtot -2.681700
 1978         H5    123    PHE    HD1   1978 0.13300000   1.007947   ; qtot -2.548700
 1979         H5    123    PHE    HD2   1979 0.13300000   1.007947   ; qtot -2.415700
 1980         H5    123    PHE    HE1   1980 0.14300000   1.007947   ; qtot -2.272700
 1981         H5    123    PHE    HE2   1981 0.14300000   1.007947   ; qtot -2.129700
 1982         H5    123    PHE     HZ   1982 0.12970000   1.007947   ; qtot -2.000000
; residue  124 LEU rtp LEU q -0.0
 1983         N1    124    LEU      N   1983 -0.41570000  14.006720   ; qtot -2.415700
 1984         C2    124    LEU     CA   1984 -0.05180000  12.010780   ; qtot -2.467500
 1985         C1    124    LEU      C   1985 0.59730000  12.010780   ; qtot -1.870200
 1986         O1    124    LEU      O   1986 -0.56790000  15.999430   ; qtot -2.438100
 1987         C2    124    LEU     CB   1987 -0.11020000  12.010780   ; qtot -2.548300
 1988         C2    124    LEU     CG   1988 0.35310000  12.010780   ; qtot -2.195200
 1989         C2    124    LEU    CD1   1989 -0.41210000  12.010780   ; qtot -2.607300
 1990         C2    124    LEU    CD2   1990 -0.41210000  12.010780   ; qtot -3.019400
 1991         H3    124    LEU      H   1991 0.27190000   1.007947   ; qtot -2.747500
 1992         H2    124    LEU     HA   1992 0.09220000   1.007947   ; qtot -2.655300
 1993         H1    124    LEU    HB2   1993 0.04570000   1.007947   ; qtot -2.609600
 1994         H1    124    LEU    HB3   1994 0.04570000   1.007947   ; qtot -2.563900
 1995         H1    124    LEU     HG   1995 -0.03610000   1.007947   ; qtot -2.600000
 1996         H1    124    LEU   HD11   1996 0.10000000   1.007947   ; qtot -2.500000
 1997         H1    124    LEU   HD12   1997 0.10000000   1.007947   ; qtot -2.400000
 1998         H1    124    LEU   HD13   1998 0.10000000   1.007947   ; qtot -2.300000
 1999         H1    124    LEU   HD21   1999 0.10000000   1.007947   ; qtot -2.200000
 2000         H1    124    LEU   HD22   2000 0.10000000   1.007947   ; qtot -2.100000
 2001         H1    124    LEU   HD23   2001 0.10000000   1.007947   ; qtot -2.000000
; residue  125 LEU rtp LEU q -0.0
 2002         N1    125    LEU      N   2002 -0.41570000  14.006720   ; qtot -2.415700
 2003         C2    125    LEU     CA   2003 -0.05180000  12.010780   ; qtot -2.467500
 2004         C1    125    LEU      C   2004 0.59730000  12.010780   ; qtot -1.870200
 2005         O1    125    LEU      O   2005 -0.56790000  15.999430   ; qtot -2.438100
 2006         C2    125    LEU     CB   2006 -0.11020000  12.010780   ; qtot -2.548300
 2007         C2    125    LEU     CG   2007 0.35310000  12.010780   ; qtot -2.195200
 2008         C2    125    LEU    CD1   2008 -0.41210000  12.010780   ; qtot -2.607300
 2009         C2    125    LEU    CD2   2009 -0.41210000  12.010780   ; qtot -3.019400
 2010         H3    125    LEU      H   2010 0.27190000   1.007947   ; qtot -2.747500
 2011         H2    125    LEU     HA   2011 0.09220000   1.007947   ; qtot -2.655300
 2012         H1    125    LEU    HB2   2012 0.04570000   1.007947   ; qtot -2.609600
 2013         H1    125    LEU    HB3   2013 0.04570000   1.007947   ; qtot -2.563900
 2014         H1    125    LEU     HG   2014 -0.03610000   1.007947   ; qtot -2.600000
 2015         H1    125    LEU   HD11   2015 0.10000000   1.007947   ; qtot -2.500000
 2016         H1    125    LEU   HD12   2016 0.10000000   1.007947   ; qtot -2.400000
 2017         H1    125    LEU   HD13   2017 0.10000000   1.007947   ; qtot -2.300000
 2018         H1    125    LEU   HD21   2018 0.10000000   1.007947   ; qtot -2.200000
 2019         H1    125    LEU   HD22   2019 0.10000000   1.007947   ; qtot -2.100000
 2020         H1    125    LEU   HD23   2020 0.10000000   1.007947   ; qtot -2.000000
; residue  126 ASP rtp ASP q -1.0
 2021         N1    126    ASP      N   2021 -0.51630000  14.006720   ; qtot -2.516300
 2022         C2    126    ASP     CA   2022 0.03810000  12.010780   ; qtot -2.478200
 2023         C1    126    ASP      C   2023 0.53660000  12.010780   ; qtot -1.941600
 2024         O1    126    ASP      O   2024 -0.58190000  15.999430   ; qtot -2.523500
 2025         C2    126    ASP     CB   2025 -0.03030000  12.010780   ; qtot -2.553800
 2026         C1    126    ASP     CG   2026 0.79940000  12.010780   ; qtot -1.754400
 2027         O1    126    ASP    OD1   2027 -0.80140000  15.999430   ; qtot -2.555800
 2028         O1    126    ASP    OD2   2028 -0.80140000  15.999430   ; qtot -3.357200
 2029         H3    126    ASP      H   2029 0.29360000   1.007947   ; qtot -3.063600
 2030         H2    126    ASP     HA   2030 0.08800000   1.007947   ; qtot -2.975600
 2031         H1    126    ASP    HB2   2031 -0.01220000   1.007947   ; qtot -2.987800
 2032         H1    126    ASP    HB3   2032 -0.01220000   1.007947   ; qtot -3.000000
; residue  127 MET rtp MET q 0.0
 2033         N1    127    MET      N   2033 -0.41570000  14.006720   ; qtot -3.415700
 2034         C2    127    MET     CA   2034 -0.02370000  12.010780   ; qtot -3.439400
 2035         C1    127    MET      C   2035 0.59730000  12.010780   ; qtot -2.842100
 2036         O1    127    MET      O   2036 -0.56790000  15.999430   ; qtot -3.410000
 2037         C2    127    MET     CB   2037 0.03420000  12.010780   ; qtot -3.375800
 2038         C2    127    MET     CG   2038 0.00180000  12.010780   ; qtot -3.374000
 2039         S1    127    MET     SD   2039 -0.27370000  32.065500   ; qtot -3.647700
 2040         C2    127    MET     CE   2040 -0.05360000  12.010780   ; qtot -3.701300
 2041         H3    127    MET      H   2041 0.27190000   1.007947   ; qtot -3.429400
 2042         H2    127    MET     HA   2042 0.08800000   1.007947   ; qtot -3.341400
 2043         H1    127    MET    HB2   2043 0.02410000   1.007947   ; qtot -3.317300
 2044         H1    127    MET    HB3   2044 0.02410000   1.007947   ; qtot -3.293200
 2045         H2    127    MET    HG2   2045 0.04400000   1.007947   ; qtot -3.249200
 2046         H2    127    MET    HG3   2046 0.04400000   1.007947   ; qtot -3.205200
 2047         H2    127    MET    HE1   2047 0.06840000   1.007947   ; qtot -3.136800
 2048         H2    127    MET    HE2   2048 0.06840000   1.007947   ; qtot -3.068400
 2049         H2    127    MET    HE3   2049 0.06840000   1.007947   ; qtot -3.000000
; residue  128 CYS rtp CYS q 0.0
 2050         N1    128    CYS      N   2050 -0.41570000  14.006720   ; qtot -3.415700
 2051         C2    128    CYS     CA   2051 0.02130000  12.010780   ; qtot -3.394400
 2052         C1    128    CYS      C   2052 0.59730000  12.010780   ; qtot -2.797100
 2053         O1    128    CYS      O   2053 -0.56790000  15.999430   ; qtot -3.365000
 2054         C2    128    CYS     CB   2054 -0.12310000  12.010780   ; qtot -3.488100
 2055         S1    128    CYS     SG   2055 -0.31190000  32.065500   ; qtot -3.800000
 2056         H3    128    CYS      H   2056 0.27190000   1.007947   ; qtot -3.528100
 2057         H2    128    CYS     HA   2057 0.11240000   1.007947   ; qtot -3.415700
 2058         H2    128    CYS    HB2   2058 0.11120000   1.007947   ; qtot -3.304500
 2059         H2    128    CYS    HB3   2059 0.11120000   1.007947   ; qtot -3.193300
 2060         H3    128    CYS     HG   2060 0.19330000   1.007947   ; qtot -3.000000
; residue  129 ARG rtp ARG q 1.0
 2061         N1    129    ARG      N   2061 -0.34790000  14.006720   ; qtot -3.347900
 2062         C2    129    ARG     CA   2062 -0.26370000  12.010780   ; qtot -3.611600
 2063         C1    129    ARG      C   2063 0.73410000  12.010780   ; qtot -2.877500
 2064         O1    129    ARG      O   2064 -0.58940000  15.999430   ; qtot -3.466900
 2065         C2    129    ARG     CB   2065 -0.00070000  12.010780   ; qtot -3.467600
 2066         C2    129    ARG     CG   2066 0.03900000  12.010780   ; qtot -3.428600
 2067         C2    129    ARG     CD   2067 0.04860000  12.010780   ; qtot -3.380000
 2068         N1    129    ARG     NE   2068 -0.52950000  14.006720   ; qtot -3.909500
 2069         C1    129    ARG     CZ   2069 0.80760000  12.010780   ; qtot -3.101900
 2070         N1    129    ARG    NH1   2070 -0.86270000  14.006720   ; qtot -3.964600
 2071         N1    129    ARG    NH2   2071 -0.86270000  14.006720   ; qtot -4.827300
 2072         H3    129    ARG      H   2072 0.27470000   1.007947   ; qtot -4.552600
 2073         H2    129    ARG     HA   2073 0.15600000   1.007947   ; qtot -4.396600
 2074         H1    129    ARG    HB2   2074 0.03270000   1.007947   ; qtot -4.363900
 2075         H1    129    ARG    HB3   2075 0.03270000   1.007947   ; qtot -4.331200
 2076         H1    129    ARG    HG2   2076 0.02850000   1.007947   ; qtot -4.302700
 2077         H1    129    ARG    HG3   2077 0.02850000   1.007947   ; qtot -4.274200
 2078         H2    129    ARG    HD2   2078 0.06870000   1.007947   ; qtot -4.205500
 2079         H2    129    ARG    HD3   2079 0.06870000   1.007947   ; qtot -4.136800
 2080         H3    129    ARG     HE   2080 0.34560000   1.007947   ; qtot -3.791200
 2081         H3    129    ARG   HH11   2081 0.44780000   1.007947   ; qtot -3.343400
 2082         H3    129    ARG   HH12   2082 0.44780000   1.007947   ; qtot -2.895600
 2083         H3    129    ARG   HH21   2083 0.44780000   1.007947   ; qtot -2.447800
 2084         H3    129    ARG   HH22   2084 0.44780000   1.007947   ; qtot -2.000000
; residue  130 LYS rtp LYS q 1.0
 2085         N1    130    LYS      N   2085 -0.34790000  14.006720   ; qtot -2.347900
 2086         C2    130    LYS     CA   2086 -0.24000000  12.010780   ; qtot -2.587900
 2087         C1    130    LYS      C   2087 0.73410000  12.010780   ; qtot -1.853800
 2088         O1    130    LYS      O   2088 -0.58940000  15.999430   ; qtot -2.443200
 2089         C2    130    LYS     CB   2089 -0.00940000  12.010780   ; qtot -2.452600
 2090         C2    130    LYS     CG   2090 0.01870000  12.010780   ; qtot -2.433900
 2091         C2    130    LYS     CD   2091 -0.04790000  12.010780   ; qtot -2.481800
 2092         C2    130    LYS     CE   2092 -0.01430000  12.010780   ; qtot -2.496100
 2093         N1    130    LYS     NZ   2093 -0.38540000  14.006720   ; qtot -2.881500
 2094         H3    130    LYS      H   2094 0.27470000   1.007947   ; qtot -2.606800
 2095         H2    130    LYS     HA   2095 0.14260000   1.007947   ; qtot -2.464200
 2096         H1    130    LYS    HB2   2096 0.03620000   1.007947   ; qtot -2.428000
 2097         H1    130    LYS    HB3   2097 0.03620000   1.007947   ; qtot -2.391800
 2098         H1    130    LYS    HG2   2098 0.01030000   1.007947   ; qtot -2.381500
 2099         H1    130    LYS    HG3   2099 0.01030000   1.007947   ; qtot -2.371200
 2100         H1    130    LYS    HD2   2100 0.06210000   1.007947   ; qtot -2.309100
 2101         H1    130    LYS    HD3   2101 0.06210000   1.007947   ; qtot -2.247000
 2102         H4    130    LYS    HE2   2102 0.11350000   1.007947   ; qtot -2.133500
 2103         H4    130    LYS    HE3   2103 0.11350000   1.007947   ; qtot -2.020000
 2104         H3    130    LYS    HZ1   2104 0.34000000   1.007947   ; qtot -1.680000
 2105         H3    130    LYS    HZ2   2105 0.34000000   1.007947   ; qtot -1.340000
 2106         H3    130    LYS    HZ3   2106 0.34000000   1.007947   ; qtot -1.000000
; residue  131 ARG rtp ARG q 1.0
 2107         N1    131    ARG      N   2107 -0.34790000  14.006720   ; qtot -1.347900
 2108         C2    131    ARG     CA   2108 -0.26370000  12.010780   ; qtot -1.611600
 2109         C1    131    ARG      C   2109 0.73410000  12.010780   ; qtot -0.877500
 2110         O1    131    ARG      O   2110 -0.58940000  15.999430   ; qtot -1.466900
 2111         C2    131    ARG     CB   2111 -0.00070000  12.010780   ; qtot -1.467600
 2112         C2    131    ARG     CG   2112 0.03900000  12.010780   ; qtot -1.428600
 2113         C2    131    ARG     CD   2113 0.04860000  12.010780   ; qtot -1.380000
 2114         N1    131    ARG     NE   2114 -0.52950000  14.006720   ; qtot -1.909500
 2115         C1    131    ARG     CZ   2115 0.80760000  12.010780   ; qtot -1.101900
 2116         N1    131    ARG    NH1   2116 -0.86270000  14.006720   ; qtot -1.964600
 2117         N1    131    ARG    NH2   2117 -0.86270000  14.006720   ; qtot -2.827300
 2118         H3    131    ARG      H   2118 0.27470000   1.007947   ; qtot -2.552600
 2119         H2    131    ARG     HA   2119 0.15600000   1.007947   ; qtot -2.396600
 2120         H1    131    ARG    HB2   2120 0.03270000   1.007947   ; qtot -2.363900
 2121         H1    131    ARG    HB3   2121 0.03270000   1.007947   ; qtot -2.331200
 2122         H1    131    ARG    HG2   2122 0.02850000   1.007947   ; qtot -2.302700
 2123         H1    131    ARG    HG3   2123 0.02850000   1.007947   ; qtot -2.274200
 2124         H2    131    ARG    HD2   2124 0.06870000   1.007947   ; qtot -2.205500
 2125         H2    131    ARG    HD3   2125 0.06870000   1.007947   ; qtot -2.136800
 2126         H3    131    ARG     HE   2126 0.34560000   1.007947   ; qtot -1.791200
 2127         H3    131    ARG   HH11   2127 0.44780000   1.007947   ; qtot -1.343400
 2128         H3    131    ARG   HH12   2128 0.44780000   1.007947   ; qtot -0.895600
 2129         H3    131    ARG   HH21   2129 0.44780000   1.007947   ; qtot -0.447800
 2130         H3    131    ARG   HH22   2130 0.44780000   1.007947   ; qtot 0.000000
; residue  132 ASN rtp ASN q 0.0
 2131         N1    132    ASN      N   2131 -0.41570000  14.006720   ; qtot -0.415700
 2132         C2    132    ASN     CA   2132 0.01430000  12.010780   ; qtot -0.401400
 2133         C1    132    ASN      C   2133 0.59730000  12.010780   ; qtot 0.195900
 2134         O1    132    ASN      O   2134 -0.56790000  15.999430   ; qtot -0.372000
 2135         C2    132    ASN     CB   2135 -0.20410000  12.010780   ; qtot -0.576100
 2136         C1    132    ASN     CG   2136 0.71300000  12.010780   ; qtot 0.136900
 2137         O1    132    ASN    OD1   2137 -0.59310000  15.999430   ; qtot -0.456200
 2138         N1    132    ASN    ND2   2138 -0.91910000  14.006720   ; qtot -1.375300
 2139         H3    132    ASN      H   2139 0.27190000   1.007947   ; qtot -1.103400
 2140         H2    132    ASN     HA   2140 0.10480000   1.007947   ; qtot -0.998600
 2141         H1    132    ASN    HB2   2141 0.07970000   1.007947   ; qtot -0.918900
 2142         H1    132    ASN    HB3   2142 0.07970000   1.007947   ; qtot -0.839200
 2143         H3    132    ASN   HD21   2143 0.41960000   1.007947   ; qtot -0.419600
 2144         H3    132    ASN   HD22   2144 0.41960000   1.007947   ; qtot 0.000000
; residue  133 ASP rtp ASP q -1.0
 2145         N1    133    ASP      N   2145 -0.51630000  14.006720   ; qtot -0.516300
 2146         C2    133    ASP     CA   2146 0.03810000  12.010780   ; qtot -0.478200
 2147         C1    133    ASP      C   2147 0.53660000  12.010780   ; qtot 0.058400
 2148         O1    133    ASP      O   2148 -0.58190000  15.999430   ; qtot -0.523500
 2149         C2    133    ASP     CB   2149 -0.03030000  12.010780   ; qtot -0.553800
 2150         C1    133    ASP     CG   2150 0.79940000  12.010780   ; qtot 0.245600
 2151         O1    133    ASP    OD1   2151 -0.80140000  15.999430   ; qtot -0.555800
 2152         O1    133    ASP    OD2   2152 -0.80140000  15.999430   ; qtot -1.357200
 2153         H3    133    ASP      H   2153 0.29360000   1.007947   ; qtot -1.063600
 2154         H2    133    ASP     HA   2154 0.08800000   1.007947   ; qtot -0.975600
 2155         H1    133    ASP    HB2   2155 -0.01220000   1.007947   ; qtot -0.987800
 2156         H1    133    ASP    HB3   2156 -0.01220000   1.007947   ; qtot -1.000000
; residue  134 TYR rtp TYR q 0.0
 2157         N1    134    TYR      N   2157 -0.41570000  14.006720   ; qtot -1.415700
 2158         C2    134    TYR     CA   2158 -0.00140000  12.010780   ; qtot -1.417100
 2159         C1    134    TYR      C   2159 0.59730000  12.010780   ; qtot -0.819800
 2160         O1    134    TYR      O   2160 -0.56790000  15.999430   ; qtot -1.387700
 2161         C2    134    TYR     CB   2161 -0.01520000  12.010780   ; qtot -1.402900
 2162         C1    134    TYR     CG   2162 -0.00110000  12.010780   ; qtot -1.404000
 2163         C1    134    TYR    CD1   2163 -0.19060000  12.010780   ; qtot -1.594600
 2164         C1    134    TYR    CD2   2164 -0.19060000  12.010780   ; qtot -1.785200
 2165         C1    134    TYR    CE1   2165 -0.23410000  12.010780   ; qtot -2.019300
 2166         C1    134    TYR    CE2   2166 -0.23410000  12.010780   ; qtot -2.253400
 2167         C1    134    TYR     CZ   2167 0.32260000  12.010780   ; qtot -1.930800
 2168         O2    134    TYR     OH   2168 -0.55790000  15.999430   ; qtot -2.488700
 2169         H3    134    TYR      H   2169 0.27190000   1.007947   ; qtot -2.216800
 2170         H2    134    TYR     HA   2170 0.08760000   1.007947   ; qtot -2.129200
 2171         H1    134    TYR    HB2   2171 0.02950000   1.007947   ; qtot -2.099700
 2172         H1    134    TYR    HB3   2172 0.02950000   1.007947   ; qtot -2.070200
 2173         H5    134    TYR    HD1   2173 0.16990000   1.007947   ; qtot -1.900300
 2174         H5    134    TYR    HD2   2174 0.16990000   1.007947   ; qtot -1.730400
 2175         H5    134    TYR    HE1   2175 0.16560000   1.007947   ; qtot -1.564800
 2176         H5    134    TYR    HE2   2176 0.16560000   1.007947   ; qtot -1.399200
 2177         H6    134    TYR     HH   2177 0.39920000   1.007947   ; qtot -1.000000
; residue  135 ASP rtp ASP q -1.0
 2178         N1    135    ASP      N   2178 -0.51630000  14.006720   ; qtot -1.516300
 2179         C2    135    ASP     CA   2179 0.03810000  12.010780   ; qtot -1.478200
 2180         C1    135    ASP      C   2180 0.53660000  12.010780   ; qtot -0.941600
 2181         O1    135    ASP      O   2181 -0.58190000  15.999430   ; qtot -1.523500
 2182         C2    135    ASP     CB   2182 -0.03030000  12.010780   ; qtot -1.553800
 2183         C1    135    ASP     CG   2183 0.79940000  12.010780   ; qtot -0.754400
 2184         O1    135    ASP    OD1   2184 -0.80140000  15.999430   ; qtot -1.555800
 2185         O1    135    ASP    OD2   2185 -0.80140000  15.999430   ; qtot -2.357200
 2186         H3    135    ASP      H   2186 0.29360000   1.007947   ; qtot -2.063600
 2187         H2    135    ASP     HA   2187 0.08800000   1.007947   ; qtot -1.975600
 2188         H1    135    ASP    HB2   2188 -0.01220000   1.007947   ; qtot -1.987800
 2189         H1    135    ASP    HB3   2189 -0.01220000   1.007947   ; qtot -2.000000
; residue  136 ASP rtp ASP q -1.0
 2190         N1    136    ASP      N   2190 -0.51630000  14.006720   ; qtot -2.516300
 2191         C2    136    ASP     CA   2191 0.03810000  12.010780   ; qtot -2.478200
 2192         C1    136    ASP      C   2192 0.53660000  12.010780   ; qtot -1.941600
 2193         O1    136    ASP      O   2193 -0.58190000  15.999430   ; qtot -2.523500
 2194         C2    136    ASP     CB   2194 -0.03030000  12.010780   ; qtot -2.553800
 2195         C1    136    ASP     CG   2195 0.79940000  12.010780   ; qtot -1.754400
 2196         O1    136    ASP    OD1   2196 -0.80140000  15.999430   ; qtot -2.555800
 2197         O1    136    ASP    OD2   2197 -0.80140000  15.999430   ; qtot -3.357200
 2198         H3    136    ASP      H   2198 0.29360000   1.007947   ; qtot -3.063600
 2199         H2    136    ASP     HA   2199 0.08800000   1.007947   ; qtot -2.975600
 2200         H1    136    ASP    HB2   2200 -0.01220000   1.007947   ; qtot -2.987800
 2201         H1    136    ASP    HB3   2201 -0.01220000   1.007947   ; qtot -3.000000
; residue  137 THR rtp THR q -0.0
 2202         N1    137    THR      N   2202 -0.41570000  14.006720   ; qtot -3.415700
 2203         C2    137    THR     CA   2203 -0.03890000  12.010780   ; qtot -3.454600
 2204         C1    137    THR      C   2204 0.59730000  12.010780   ; qtot -2.857300
 2205         O1    137    THR      O   2205 -0.56790000  15.999430   ; qtot -3.425200
 2206         C2    137    THR     CB   2206 0.36540000  12.010780   ; qtot -3.059800
 2207         O2    137    THR    OG1   2207 -0.67610000  15.999430   ; qtot -3.735900
 2208         C2    137    THR    CG2   2208 -0.24380000  12.010780   ; qtot -3.979700
 2209         H3    137    THR      H   2209 0.27190000   1.007947   ; qtot -3.707800
 2210         H2    137    THR     HA   2210 0.10070000   1.007947   ; qtot -3.607100
 2211         H2    137    THR     HB   2211 0.00430000   1.007947   ; qtot -3.602800
 2212         H6    137    THR    HG1   2212 0.41020000   1.007947   ; qtot -3.192600
 2213         H1    137    THR   HG21   2213 0.06420000   1.007947   ; qtot -3.128400
 2214         H1    137    THR   HG22   2214 0.06420000   1.007947   ; qtot -3.064200
 2215         H1    137    THR   HG23   2215 0.06420000   1.007947   ; qtot -3.000000
; residue  138 ILE rtp ILE q -0.0
 2216         N1    138    ILE      N   2216 -0.41570000  14.006720   ; qtot -3.415700
 2217         C2    138    ILE     CA   2217 -0.05970000  12.010780   ; qtot -3.475400
 2218         C1    138    ILE      C   2218 0.59730000  12.010780   ; qtot -2.878100
 2219         O1    138    ILE      O   2219 -0.56790000  15.999430   ; qtot -3.446000
 2220         C2    138    ILE     CB   2220 0.13030000  12.010780   ; qtot -3.315700
 2221         C2    138    ILE    CG1   2221 -0.04300000  12.010780   ; qtot -3.358700
 2222         C2    138    ILE    CG2   2222 -0.32040000  12.010780   ; qtot -3.679100
 2223         C2    138    ILE    CD1   2223 -0.06600000  12.010780   ; qtot -3.745100
 2224         H3    138    ILE      H   2224 0.27190000   1.007947   ; qtot -3.473200
 2225         H2    138    ILE     HA   2225 0.08690000   1.007947   ; qtot -3.386300
 2226         H1    138    ILE     HB   2226 0.01870000   1.007947   ; qtot -3.367600
 2227         H1    138    ILE   HG12   2227 0.02360000   1.007947   ; qtot -3.344000
 2228         H1    138    ILE   HG13   2228 0.02360000   1.007947   ; qtot -3.320400
 2229         H1    138    ILE   HG21   2229 0.08820000   1.007947   ; qtot -3.232200
 2230         H1    138    ILE   HG22   2230 0.08820000   1.007947   ; qtot -3.144000
 2231         H1    138    ILE   HG23   2231 0.08820000   1.007947   ; qtot -3.055800
 2232         H1    138    ILE   HD11   2232 0.01860000   1.007947   ; qtot -3.037200
 2233         H1    138    ILE   HD12   2233 0.01860000   1.007947   ; qtot -3.018600
 2234         H1    138    ILE   HD13   2234 0.01860000   1.007947   ; qtot -3.000000
; residue  139 PRO rtp PRO q -0.0
 2235         N1    139    PRO      N   2235 -0.25480000  14.006720   ; qtot -3.254800
 2236         C2    139    PRO     CA   2236 -0.02660000  12.010780   ; qtot -3.281400
 2237         C1    139    PRO      C   2237 0.58960000  12.010780   ; qtot -2.691800
 2238         O1    139    PRO      O   2238 -0.57480000  15.999430   ; qtot -3.266600
 2239         C2    139    PRO     CB   2239 -0.00700000  12.010780   ; qtot -3.273600
 2240         C2    139    PRO     CG   2240 0.01890000  12.010780   ; qtot -3.254700
 2241         C2    139    PRO     CD   2241 0.01920000  12.010780   ; qtot -3.235500
 2242         H2    139    PRO     HA   2242 0.06410000   1.007947   ; qtot -3.171400
 2243         H1    139    PRO    HB2   2243 0.02530000   1.007947   ; qtot -3.146100
 2244         H1    139    PRO    HB3   2244 0.02530000   1.007947   ; qtot -3.120800
 2245         H1    139    PRO    HG2   2245 0.02130000   1.007947   ; qtot -3.099500
 2246         H1    139    PRO    HG3   2246 0.02130000   1.007947   ; qtot -3.078200
 2247         H2    139    PRO    HD2   2247 0.03910000   1.007947   ; qtot -3.039100
 2248         H2    139    PRO    HD3   2248 0.03910000   1.007947   ; qtot -3.000000
; residue  140 ILE rtp ILE q -0.0
 2249         N1    140    ILE      N   2249 -0.41570000  14.006720   ; qtot -3.415700
 2250         C2    140    ILE     CA   2250 -0.05970000  12.010780   ; qtot -3.475400
 2251         C1    140    ILE      C   2251 0.59730000  12.010780   ; qtot -2.878100
 2252         O1    140    ILE      O   2252 -0.56790000  15.999430   ; qtot -3.446000
 2253         C2    140    ILE     CB   2253 0.13030000  12.010780   ; qtot -3.315700
 2254         C2    140    ILE    CG1   2254 -0.04300000  12.010780   ; qtot -3.358700
 2255         C2    140    ILE    CG2   2255 -0.32040000  12.010780   ; qtot -3.679100
 2256         C2    140    ILE    CD1   2256 -0.06600000  12.010780   ; qtot -3.745100
 2257         H3    140    ILE      H   2257 0.27190000   1.007947   ; qtot -3.473200
 2258         H2    140    ILE     HA   2258 0.08690000   1.007947   ; qtot -3.386300
 2259         H1    140    ILE     HB   2259 0.01870000   1.007947   ; qtot -3.367600
 2260         H1    140    ILE   HG12   2260 0.02360000   1.007947   ; qtot -3.344000
 2261         H1    140    ILE   HG13   2261 0.02360000   1.007947   ; qtot -3.320400
 2262         H1    140    ILE   HG21   2262 0.08820000   1.007947   ; qtot -3.232200
 2263         H1    140    ILE   HG22   2263 0.08820000   1.007947   ; qtot -3.144000
 2264         H1    140    ILE   HG23   2264 0.08820000   1.007947   ; qtot -3.055800
 2265         H1    140    ILE   HD11   2265 0.01860000   1.007947   ; qtot -3.037200
 2266         H1    140    ILE   HD12   2266 0.01860000   1.007947   ; qtot -3.018600
 2267         H1    140    ILE   HD13   2267 0.01860000   1.007947   ; qtot -3.000000
; residue  141 LEU rtp LEU q -0.0
 2268         N1    141    LEU      N   2268 -0.41570000  14.006720   ; qtot -3.415700
 2269         C2    141    LEU     CA   2269 -0.05180000  12.010780   ; qtot -3.467500
 2270         C1    141    LEU      C   2270 0.59730000  12.010780   ; qtot -2.870200
 2271         O1    141    LEU      O   2271 -0.56790000  15.999430   ; qtot -3.438100
 2272         C2    141    LEU     CB   2272 -0.11020000  12.010780   ; qtot -3.548300
 2273         C2    141    LEU     CG   2273 0.35310000  12.010780   ; qtot -3.195200
 2274         C2    141    LEU    CD1   2274 -0.41210000  12.010780   ; qtot -3.607300
 2275         C2    141    LEU    CD2   2275 -0.41210000  12.010780   ; qtot -4.019400
 2276         H3    141    LEU      H   2276 0.27190000   1.007947   ; qtot -3.747500
 2277         H2    141    LEU     HA   2277 0.09220000   1.007947   ; qtot -3.655300
 2278         H1    141    LEU    HB2   2278 0.04570000   1.007947   ; qtot -3.609600
 2279         H1    141    LEU    HB3   2279 0.04570000   1.007947   ; qtot -3.563900
 2280         H1    141    LEU     HG   2280 -0.03610000   1.007947   ; qtot -3.600000
 2281         H1    141    LEU   HD11   2281 0.10000000   1.007947   ; qtot -3.500000
 2282         H1    141    LEU   HD12   2282 0.10000000   1.007947   ; qtot -3.400000
 2283         H1    141    LEU   HD13   2283 0.10000000   1.007947   ; qtot -3.300000
 2284         H1    141    LEU   HD21   2284 0.10000000   1.007947   ; qtot -3.200000
 2285         H1    141    LEU   HD22   2285 0.10000000   1.007947   ; qtot -3.100000
 2286         H1    141    LEU   HD23   2286 0.10000000   1.007947   ; qtot -3.000000
; residue  142 ASP rtp ASP q -1.0
 2287         N1    142    ASP      N   2287 -0.51630000  14.006720   ; qtot -3.516300
 2288         C2    142    ASP     CA   2288 0.03810000  12.010780   ; qtot -3.478200
 2289         C1    142    ASP      C   2289 0.53660000  12.010780   ; qtot -2.941600
 2290         O1    142    ASP      O   2290 -0.58190000  15.999430   ; qtot -3.523500
 2291         C2    142    ASP     CB   2291 -0.03030000  12.010780   ; qtot -3.553800
 2292         C1    142    ASP     CG   2292 0.79940000  12.010780   ; qtot -2.754400
 2293         O1    142    ASP    OD1   2293 -0.80140000  15.999430   ; qtot -3.555800
 2294         O1    142    ASP    OD2   2294 -0.80140000  15.999430   ; qtot -4.357200
 2295         H3    142    ASP      H   2295 0.29360000   1.007947   ; qtot -4.063600
 2296         H2    142    ASP     HA   2296 0.08800000   1.007947   ; qtot -3.975600
 2297         H1    142    ASP    HB2   2297 -0.01220000   1.007947   ; qtot -3.987800
 2298         H1    142    ASP    HB3   2298 -0.01220000   1.007947   ; qtot -4.000000
; residue  143 ALA rtp ALA q 0.0
 2299         N1    143    ALA      N   2299 -0.41570000  14.006720   ; qtot -4.415700
 2300         C2    143    ALA     CA   2300 0.03370000  12.010780   ; qtot -4.382000
 2301         C1    143    ALA      C   2301 0.59730000  12.010780   ; qtot -3.784700
 2302         O1    143    ALA      O   2302 -0.56790000  15.999430   ; qtot -4.352600
 2303         C2    143    ALA     CB   2303 -0.18250000  12.010780   ; qtot -4.535100
 2304         H3    143    ALA      H   2304 0.27190000   1.007947   ; qtot -4.263200
 2305         H2    143    ALA     HA   2305 0.08230000   1.007947   ; qtot -4.180900
 2306         H1    143    ALA    HB1   2306 0.06030000   1.007947   ; qtot -4.120600
 2307         H1    143    ALA    HB2   2307 0.06030000   1.007947   ; qtot -4.060300
 2308         H1    143    ALA    HB3   2308 0.06030000   1.007947   ; qtot -4.000000
; residue  144 LEU rtp LEU q -0.0
 2309         N1    144    LEU      N   2309 -0.41570000  14.006720   ; qtot -4.415700
 2310         C2    144    LEU     CA   2310 -0.05180000  12.010780   ; qtot -4.467500
 2311         C1    144    LEU      C   2311 0.59730000  12.010780   ; qtot -3.870200
 2312         O1    144    LEU      O   2312 -0.56790000  15.999430   ; qtot -4.438100
 2313         C2    144    LEU     CB   2313 -0.11020000  12.010780   ; qtot -4.548300
 2314         C2    144    LEU     CG   2314 0.35310000  12.010780   ; qtot -4.195200
 2315         C2    144    LEU    CD1   2315 -0.41210000  12.010780   ; qtot -4.607300
 2316         C2    144    LEU    CD2   2316 -0.41210000  12.010780   ; qtot -5.019400
 2317         H3    144    LEU      H   2317 0.27190000   1.007947   ; qtot -4.747500
 2318         H2    144    LEU     HA   2318 0.09220000   1.007947   ; qtot -4.655300
 2319         H1    144    LEU    HB2   2319 0.04570000   1.007947   ; qtot -4.609600
 2320         H1    144    LEU    HB3   2320 0.04570000   1.007947   ; qtot -4.563900
 2321         H1    144    LEU     HG   2321 -0.03610000   1.007947   ; qtot -4.600000
 2322         H1    144    LEU   HD11   2322 0.10000000   1.007947   ; qtot -4.500000
 2323         H1    144    LEU   HD12   2323 0.10000000   1.007947   ; qtot -4.400000
 2324         H1    144    LEU   HD13   2324 0.10000000   1.007947   ; qtot -4.300000
 2325         H1    144    LEU   HD21   2325 0.10000000   1.007947   ; qtot -4.200000
 2326         H1    144    LEU   HD22   2326 0.10000000   1.007947   ; qtot -4.100000
 2327         H1    144    LEU   HD23   2327 0.10000000   1.007947   ; qtot -4.000000
; residue  145 LYS rtp LYS q 1.0
 2328         N1    145    LYS      N   2328 -0.34790000  14.006720   ; qtot -4.347900
 2329         C2    145    LYS     CA   2329 -0.24000000  12.010780   ; qtot -4.587900
 2330         C1    145    LYS      C   2330 0.73410000  12.010780   ; qtot -3.853800
 2331         O1    145    LYS      O   2331 -0.58940000  15.999430   ; qtot -4.443200
 2332         C2    145    LYS     CB   2332 -0.00940000  12.010780   ; qtot -4.452600
 2333         C2    145    LYS     CG   2333 0.01870000  12.010780   ; qtot -4.433900
 2334         C2    145    LYS     CD   2334 -0.04790000  12.010780   ; qtot -4.481800
 2335         C2    145    LYS     CE   2335 -0.01430000  12.010780   ; qtot -4.496100
 2336         N1    145    LYS     NZ   2336 -0.38540000  14.006720   ; qtot -4.881500
 2337         H3    145    LYS      H   2337 0.27470000   1.007947   ; qtot -4.606800
 2338         H2    145    LYS     HA   2338 0.14260000   1.007947   ; qtot -4.464200
 2339         H1    145    LYS    HB2   2339 0.03620000   1.007947   ; qtot -4.428000
 2340         H1    145    LYS    HB3   2340 0.03620000   1.007947   ; qtot -4.391800
 2341         H1    145    LYS    HG2   2341 0.01030000   1.007947   ; qtot -4.381500
 2342         H1    145    LYS    HG3   2342 0.01030000   1.007947   ; qtot -4.371200
 2343         H1    145    LYS    HD2   2343 0.06210000   1.007947   ; qtot -4.309100
 2344         H1    145    LYS    HD3   2344 0.06210000   1.007947   ; qtot -4.247000
 2345         H4    145    LYS    HE2   2345 0.11350000   1.007947   ; qtot -4.133500
 2346         H4    145    LYS    HE3   2346 0.11350000   1.007947   ; qtot -4.020000
 2347         H3    145    LYS    HZ1   2347 0.34000000   1.007947   ; qtot -3.680000
 2348         H3    145    LYS    HZ2   2348 0.34000000   1.007947   ; qtot -3.340000
 2349         H3    145    LYS    HZ3   2349 0.34000000   1.007947   ; qtot -3.000000
; residue  146 VAL rtp VAL q 0.0
 2350         N1    146    VAL      N   2350 -0.41570000  14.006720   ; qtot -3.415700
 2351         C2    146    VAL     CA   2351 -0.08750000  12.010780   ; qtot -3.503200
 2352         C1    146    VAL      C   2352 0.59730000  12.010780   ; qtot -2.905900
 2353         O1    146    VAL      O   2353 -0.56790000  15.999430   ; qtot -3.473800
 2354         C2    146    VAL     CB   2354 0.29850000  12.010780   ; qtot -3.175300
 2355         C2    146    VAL    CG1   2355 -0.31920000  12.010780   ; qtot -3.494500
 2356         C2    146    VAL    CG2   2356 -0.31920000  12.010780   ; qtot -3.813700
 2357         H3    146    VAL      H   2357 0.27190000   1.007947   ; qtot -3.541800
 2358         H2    146    VAL     HA   2358 0.09690000   1.007947   ; qtot -3.444900
 2359         H1    146    VAL     HB   2359 -0.02970000   1.007947   ; qtot -3.474600
 2360         H1    146    VAL   HG11   2360 0.07910000   1.007947   ; qtot -3.395500
 2361         H1    146    VAL   HG12   2361 0.07910000   1.007947   ; qtot -3.316400
 2362         H1    146    VAL   HG13   2362 0.07910000   1.007947   ; qtot -3.237300
 2363         H1    146    VAL   HG21   2363 0.07910000   1.007947   ; qtot -3.158200
 2364         H1    146    VAL   HG22   2364 0.07910000   1.007947   ; qtot -3.079100
 2365         H1    146    VAL   HG23   2365 0.07910000   1.007947   ; qtot -3.000000
; residue  147 THR rtp THR q -0.0
 2366         N1    147    THR      N   2366 -0.41570000  14.006720   ; qtot -3.415700
 2367         C2    147    THR     CA   2367 -0.03890000  12.010780   ; qtot -3.454600
 2368         C1    147    THR      C   2368 0.59730000  12.010780   ; qtot -2.857300
 2369         O1    147    THR      O   2369 -0.56790000  15.999430   ; qtot -3.425200
 2370         C2    147    THR     CB   2370 0.36540000  12.010780   ; qtot -3.059800
 2371         O2    147    THR    OG1   2371 -0.67610000  15.999430   ; qtot -3.735900
 2372         C2    147    THR    CG2   2372 -0.24380000  12.010780   ; qtot -3.979700
 2373         H3    147    THR      H   2373 0.27190000   1.007947   ; qtot -3.707800
 2374         H2    147    THR     HA   2374 0.10070000   1.007947   ; qtot -3.607100
 2375         H2    147    THR     HB   2375 0.00430000   1.007947   ; qtot -3.602800
 2376         H6    147    THR    HG1   2376 0.41020000   1.007947   ; qtot -3.192600
 2377         H1    147    THR   HG21   2377 0.06420000   1.007947   ; qtot -3.128400
 2378         H1    147    THR   HG22   2378 0.06420000   1.007947   ; qtot -3.064200
 2379         H1    147    THR   HG23   2379 0.06420000   1.007947   ; qtot -3.000000
; residue  148 ALA rtp ALA q 0.0
 2380         N1    148    ALA      N   2380 -0.41570000  14.006720   ; qtot -3.415700
 2381         C2    148    ALA     CA   2381 0.03370000  12.010780   ; qtot -3.382000
 2382         C1    148    ALA      C   2382 0.59730000  12.010780   ; qtot -2.784700
 2383         O1    148    ALA      O   2383 -0.56790000  15.999430   ; qtot -3.352600
 2384         C2    148    ALA     CB   2384 -0.18250000  12.010780   ; qtot -3.535100
 2385         H3    148    ALA      H   2385 0.27190000   1.007947   ; qtot -3.263200
 2386         H2    148    ALA     HA   2386 0.08230000   1.007947   ; qtot -3.180900
 2387         H1    148    ALA    HB1   2387 0.06030000   1.007947   ; qtot -3.120600
 2388         H1    148    ALA    HB2   2388 0.06030000   1.007947   ; qtot -3.060300
 2389         H1    148    ALA    HB3   2389 0.06030000   1.007947   ; qtot -3.000000
; residue  149 ASN rtp ASN q 0.0
 2390         N1    149    ASN      N   2390 -0.41570000  14.006720   ; qtot -3.415700
 2391         C2    149    ASN     CA   2391 0.01430000  12.010780   ; qtot -3.401400
 2392         C1    149    ASN      C   2392 0.59730000  12.010780   ; qtot -2.804100
 2393         O1    149    ASN      O   2393 -0.56790000  15.999430   ; qtot -3.372000
 2394         C2    149    ASN     CB   2394 -0.20410000  12.010780   ; qtot -3.576100
 2395         C1    149    ASN     CG   2395 0.71300000  12.010780   ; qtot -2.863100
 2396         O1    149    ASN    OD1   2396 -0.59310000  15.999430   ; qtot -3.456200
 2397         N1    149    ASN    ND2   2397 -0.91910000  14.006720   ; qtot -4.375300
 2398         H3    149    ASN      H   2398 0.27190000   1.007947   ; qtot -4.103400
 2399         H2    149    ASN     HA   2399 0.10480000   1.007947   ; qtot -3.998600
 2400         H1    149    ASN    HB2   2400 0.07970000   1.007947   ; qtot -3.918900
 2401         H1    149    ASN    HB3   2401 0.07970000   1.007947   ; qtot -3.839200
 2402         H3    149    ASN   HD21   2402 0.41960000   1.007947   ; qtot -3.419600
 2403         H3    149    ASN   HD22   2403 0.41960000   1.007947   ; qtot -3.000000
; residue  150 ILE rtp ILE q -0.0
 2404         N1    150    ILE      N   2404 -0.41570000  14.006720   ; qtot -3.415700
 2405         C2    150    ILE     CA   2405 -0.05970000  12.010780   ; qtot -3.475400
 2406         C1    150    ILE      C   2406 0.59730000  12.010780   ; qtot -2.878100
 2407         O1    150    ILE      O   2407 -0.56790000  15.999430   ; qtot -3.446000
 2408         C2    150    ILE     CB   2408 0.13030000  12.010780   ; qtot -3.315700
 2409         C2    150    ILE    CG1   2409 -0.04300000  12.010780   ; qtot -3.358700
 2410         C2    150    ILE    CG2   2410 -0.32040000  12.010780   ; qtot -3.679100
 2411         C2    150    ILE    CD1   2411 -0.06600000  12.010780   ; qtot -3.745100
 2412         H3    150    ILE      H   2412 0.27190000   1.007947   ; qtot -3.473200
 2413         H2    150    ILE     HA   2413 0.08690000   1.007947   ; qtot -3.386300
 2414         H1    150    ILE     HB   2414 0.01870000   1.007947   ; qtot -3.367600
 2415         H1    150    ILE   HG12   2415 0.02360000   1.007947   ; qtot -3.344000
 2416         H1    150    ILE   HG13   2416 0.02360000   1.007947   ; qtot -3.320400
 2417         H1    150    ILE   HG21   2417 0.08820000   1.007947   ; qtot -3.232200
 2418         H1    150    ILE   HG22   2418 0.08820000   1.007947   ; qtot -3.144000
 2419         H1    150    ILE   HG23   2419 0.08820000   1.007947   ; qtot -3.055800
 2420         H1    150    ILE   HD11   2420 0.01860000   1.007947   ; qtot -3.037200
 2421         H1    150    ILE   HD12   2421 0.01860000   1.007947   ; qtot -3.018600
 2422         H1    150    ILE   HD13   2422 0.01860000   1.007947   ; qtot -3.000000
; residue  151 VAL rtp VAL q 0.0
 2423         N1    151    VAL      N   2423 -0.41570000  14.006720   ; qtot -3.415700
 2424         C2    151    VAL     CA   2424 -0.08750000  12.010780   ; qtot -3.503200
 2425         C1    151    VAL      C   2425 0.59730000  12.010780   ; qtot -2.905900
 2426         O1    151    VAL      O   2426 -0.56790000  15.999430   ; qtot -3.473800
 2427         C2    151    VAL     CB   2427 0.29850000  12.010780   ; qtot -3.175300
 2428         C2    151    VAL    CG1   2428 -0.31920000  12.010780   ; qtot -3.494500
 2429         C2    151    VAL    CG2   2429 -0.31920000  12.010780   ; qtot -3.813700
 2430         H3    151    VAL      H   2430 0.27190000   1.007947   ; qtot -3.541800
 2431         H2    151    VAL     HA   2431 0.09690000   1.007947   ; qtot -3.444900
 2432         H1    151    VAL     HB   2432 -0.02970000   1.007947   ; qtot -3.474600
 2433         H1    151    VAL   HG11   2433 0.07910000   1.007947   ; qtot -3.395500
 2434         H1    151    VAL   HG12   2434 0.07910000   1.007947   ; qtot -3.316400
 2435         H1    151    VAL   HG13   2435 0.07910000   1.007947   ; qtot -3.237300
 2436         H1    151    VAL   HG21   2436 0.07910000   1.007947   ; qtot -3.158200
 2437         H1    151    VAL   HG22   2437 0.07910000   1.007947   ; qtot -3.079100
 2438         H1    151    VAL   HG23   2438 0.07910000   1.007947   ; qtot -3.000000
; residue  152 PHE rtp PHE q 0.0
 2439         N1    152    PHE      N   2439 -0.41570000  14.006720   ; qtot -3.415700
 2440         C2    152    PHE     CA   2440 -0.00240000  12.010780   ; qtot -3.418100
 2441         C1    152    PHE      C   2441 0.59730000  12.010780   ; qtot -2.820800
 2442         O1    152    PHE      O   2442 -0.56790000  15.999430   ; qtot -3.388700
 2443         C2    152    PHE     CB   2443 -0.03430000  12.010780   ; qtot -3.423000
 2444         C1    152    PHE     CG   2444 0.01180000  12.010780   ; qtot -3.411200
 2445         C1    152    PHE    CD1   2445 -0.12560000  12.010780   ; qtot -3.536800
 2446         C1    152    PHE    CD2   2446 -0.12560000  12.010780   ; qtot -3.662400
 2447         C1    152    PHE    CE1   2447 -0.17040000  12.010780   ; qtot -3.832800
 2448         C1    152    PHE    CE2   2448 -0.17040000  12.010780   ; qtot -4.003200
 2449         C1    152    PHE     CZ   2449 -0.10720000  12.010780   ; qtot -4.110400
 2450         H3    152    PHE      H   2450 0.27190000   1.007947   ; qtot -3.838500
 2451         H2    152    PHE     HA   2451 0.09780000   1.007947   ; qtot -3.740700
 2452         H1    152    PHE    HB2   2452 0.02950000   1.007947   ; qtot -3.711200
 2453         H1    152    PHE    HB3   2453 0.02950000   1.007947   ; qtot -3.681700
 2454         H5    152    PHE    HD1   2454 0.13300000   1.007947   ; qtot -3.548700
 2455         H5    152    PHE    HD2   2455 0.13300000   1.007947   ; qtot -3.415700
 2456         H5    152    PHE    HE1   2456 0.14300000   1.007947   ; qtot -3.272700
 2457         H5    152    PHE    HE2   2457 0.14300000   1.007947   ; qtot -3.129700
 2458         H5    152    PHE     HZ   2458 0.12970000   1.007947   ; qtot -3.000000
; residue  153 GLY rtp GLY q 0.0
 2459         N1    153    GLY      N   2459 -0.41570000  14.006720   ; qtot -3.415700
 2460         C2    153    GLY     CA   2460 -0.02520000  12.010780   ; qtot -3.440900
 2461         C1    153    GLY      C   2461 0.59730000  12.010780   ; qtot -2.843600
 2462         O1    153    GLY      O   2462 -0.56790000  15.999430   ; qtot -3.411500
 2463         H3    153    GLY      H   2463 0.27190000   1.007947   ; qtot -3.139600
 2464         H2    153    GLY    HA2   2464 0.06980000   1.007947   ; qtot -3.069800
 2465         H2    153    GLY    HA3   2465 0.06980000   1.007947   ; qtot -3.000000
; residue  154 TYR rtp TYR q 0.0
 2466         N1    154    TYR      N   2466 -0.41570000  14.006720   ; qtot -3.415700
 2467         C2    154    TYR     CA   2467 -0.00140000  12.010780   ; qtot -3.417100
 2468         C1    154    TYR      C   2468 0.59730000  12.010780   ; qtot -2.819800
 2469         O1    154    TYR      O   2469 -0.56790000  15.999430   ; qtot -3.387700
 2470         C2    154    TYR     CB   2470 -0.01520000  12.010780   ; qtot -3.402900
 2471         C1    154    TYR     CG   2471 -0.00110000  12.010780   ; qtot -3.404000
 2472         C1    154    TYR    CD1   2472 -0.19060000  12.010780   ; qtot -3.594600
 2473         C1    154    TYR    CD2   2473 -0.19060000  12.010780   ; qtot -3.785200
 2474         C1    154    TYR    CE1   2474 -0.23410000  12.010780   ; qtot -4.019300
 2475         C1    154    TYR    CE2   2475 -0.23410000  12.010780   ; qtot -4.253400
 2476         C1    154    TYR     CZ   2476 0.32260000  12.010780   ; qtot -3.930800
 2477         O2    154    TYR     OH   2477 -0.55790000  15.999430   ; qtot -4.488700
 2478         H3    154    TYR      H   2478 0.27190000   1.007947   ; qtot -4.216800
 2479         H2    154    TYR     HA   2479 0.08760000   1.007947   ; qtot -4.129200
 2480         H1    154    TYR    HB2   2480 0.02950000   1.007947   ; qtot -4.099700
 2481         H1    154    TYR    HB3   2481 0.02950000   1.007947   ; qtot -4.070200
 2482         H5    154    TYR    HD1   2482 0.16990000   1.007947   ; qtot -3.900300
 2483         H5    154    TYR    HD2   2483 0.16990000   1.007947   ; qtot -3.730400
 2484         H5    154    TYR    HE1   2484 0.16560000   1.007947   ; qtot -3.564800
 2485         H5    154    TYR    HE2   2485 0.16560000   1.007947   ; qtot -3.399200
 2486         H6    154    TYR     HH   2486 0.39920000   1.007947   ; qtot -3.000000
; residue  155 ALA rtp ALA q 0.0
 2487         N1    155    ALA      N   2487 -0.41570000  14.006720   ; qtot -3.415700
 2488         C2    155    ALA     CA   2488 0.03370000  12.010780   ; qtot -3.382000
 2489         C1    155    ALA      C   2489 0.59730000  12.010780   ; qtot -2.784700
 2490         O1    155    ALA      O   2490 -0.56790000  15.999430   ; qtot -3.352600
 2491         C2    155    ALA     CB   2491 -0.18250000  12.010780   ; qtot -3.535100
 2492         H3    155    ALA      H   2492 0.27190000   1.007947   ; qtot -3.263200
 2493         H2    155    ALA     HA   2493 0.08230000   1.007947   ; qtot -3.180900
 2494         H1    155    ALA    HB1   2494 0.06030000   1.007947   ; qtot -3.120600
 2495         H1    155    ALA    HB2   2495 0.06030000   1.007947   ; qtot -3.060300
 2496         H1    155    ALA    HB3   2496 0.06030000   1.007947   ; qtot -3.000000
; residue  156 THR rtp THR q -0.0
 2497         N1    156    THR      N   2497 -0.41570000  14.006720   ; qtot -3.415700
 2498         C2    156    THR     CA   2498 -0.03890000  12.010780   ; qtot -3.454600
 2499         C1    156    THR      C   2499 0.59730000  12.010780   ; qtot -2.857300
 2500         O1    156    THR      O   2500 -0.56790000  15.999430   ; qtot -3.425200
 2501         C2    156    THR     CB   2501 0.36540000  12.010780   ; qtot -3.059800
 2502         O2    156    THR    OG1   2502 -0.67610000  15.999430   ; qtot -3.735900
 2503         C2    156    THR    CG2   2503 -0.24380000  12.010780   ; qtot -3.979700
 2504         H3    156    THR      H   2504 0.27190000   1.007947   ; qtot -3.707800
 2505         H2    156    THR     HA   2505 0.10070000   1.007947   ; qtot -3.607100
 2506         H2    156    THR     HB   2506 0.00430000   1.007947   ; qtot -3.602800
 2507         H6    156    THR    HG1   2507 0.41020000   1.007947   ; qtot -3.192600
 2508         H1    156    THR   HG21   2508 0.06420000   1.007947   ; qtot -3.128400
 2509         H1    156    THR   HG22   2509 0.06420000   1.007947   ; qtot -3.064200
 2510         H1    156    THR   HG23   2510 0.06420000   1.007947   ; qtot -3.000000
; residue  157 CYS rtp CYS q 0.0
 2511         N1    157    CYS      N   2511 -0.41570000  14.006720   ; qtot -3.415700
 2512         C2    157    CYS     CA   2512 0.04290000  12.010780   ; qtot -3.372800
 2513         C1    157    CYS      C   2513 0.59730000  12.010780   ; qtot -2.775500
 2514         O1    157    CYS      O   2514 -0.56790000  15.999430   ; qtot -3.343400
 2515         C2    157    CYS     CB   2515 -0.07900000  12.010780   ; qtot -3.422400
 2516         S1    157    CYS     SG   2516 -0.10810000  32.065500   ; qtot -3.530500
 2517         H3    157    CYS      H   2517 0.27190000   1.007947   ; qtot -3.258600
 2518         H2    157    CYS     HA   2518 0.07660000   1.007947   ; qtot -3.182000
 2519         H2    157    CYS    HB2   2519 0.09100000   1.007947   ; qtot -3.091000
 2520         H2    157    CYS    HB3   2520 0.09100000   1.007947   ; qtot -3.000000
; residue  158 GLN rtp GLN q 0.0
 2521         N1    158    GLN      N   2521 -0.41570000  14.006720   ; qtot -3.415700
 2522         C2    158    GLN     CA   2522 -0.00310000  12.010780   ; qtot -3.418800
 2523         C1    158    GLN      C   2523 0.59730000  12.010780   ; qtot -2.821500
 2524         O1    158    GLN      O   2524 -0.56790000  15.999430   ; qtot -3.389400
 2525         C2    158    GLN     CB   2525 -0.00360000  12.010780   ; qtot -3.393000
 2526         C2    158    GLN     CG   2526 -0.06450000  12.010780   ; qtot -3.457500
 2527         C1    158    GLN     CD   2527 0.69510000  12.010780   ; qtot -2.762400
 2528         O1    158    GLN    OE1   2528 -0.60860000  15.999430   ; qtot -3.371000
 2529         N1    158    GLN    NE2   2529 -0.94070000  14.006720   ; qtot -4.311700
 2530         H3    158    GLN      H   2530 0.27190000   1.007947   ; qtot -4.039800
 2531         H2    158    GLN     HA   2531 0.08500000   1.007947   ; qtot -3.954800
 2532         H1    158    GLN    HB2   2532 0.01710000   1.007947   ; qtot -3.937700
 2533         H1    158    GLN    HB3   2533 0.01710000   1.007947   ; qtot -3.920600
 2534         H1    158    GLN    HG2   2534 0.03520000   1.007947   ; qtot -3.885400
 2535         H1    158    GLN    HG3   2535 0.03520000   1.007947   ; qtot -3.850200
 2536         H3    158    GLN   HE21   2536 0.42510000   1.007947   ; qtot -3.425100
 2537         H3    158    GLN   HE22   2537 0.42510000   1.007947   ; qtot -3.000000
; residue  159 GLY rtp GLY q 0.0
 2538         N1    159    GLY      N   2538 -0.41570000  14.006720   ; qtot -3.415700
 2539         C2    159    GLY     CA   2539 -0.02520000  12.010780   ; qtot -3.440900
 2540         C1    159    GLY      C   2540 0.59730000  12.010780   ; qtot -2.843600
 2541         O1    159    GLY      O   2541 -0.56790000  15.999430   ; qtot -3.411500
 2542         H3    159    GLY      H   2542 0.27190000   1.007947   ; qtot -3.139600
 2543         H2    159    GLY    HA2   2543 0.06980000   1.007947   ; qtot -3.069800
 2544         H2    159    GLY    HA3   2544 0.06980000   1.007947   ; qtot -3.000000
; residue  160 ALA rtp ALA q 0.0
 2545         N1    160    ALA      N   2545 -0.41570000  14.006720   ; qtot -3.415700
 2546         C2    160    ALA     CA   2546 0.03370000  12.010780   ; qtot -3.382000
 2547         C1    160    ALA      C   2547 0.59730000  12.010780   ; qtot -2.784700
 2548         O1    160    ALA      O   2548 -0.56790000  15.999430   ; qtot -3.352600
 2549         C2    160    ALA     CB   2549 -0.18250000  12.010780   ; qtot -3.535100
 2550         H3    160    ALA      H   2550 0.27190000   1.007947   ; qtot -3.263200
 2551         H2    160    ALA     HA   2551 0.08230000   1.007947   ; qtot -3.180900
 2552         H1    160    ALA    HB1   2552 0.06030000   1.007947   ; qtot -3.120600
 2553         H1    160    ALA    HB2   2553 0.06030000   1.007947   ; qtot -3.060300
 2554         H1    160    ALA    HB3   2554 0.06030000   1.007947   ; qtot -3.000000
; residue  161 GLU rtp GLU q -1.0
 2555         N1    161    GLU      N   2555 -0.51630000  14.006720   ; qtot -3.516300
 2556         C2    161    GLU     CA   2556 0.03970000  12.010780   ; qtot -3.476600
 2557         C1    161    GLU      C   2557 0.53660000  12.010780   ; qtot -2.940000
 2558         O1    161    GLU      O   2558 -0.58190000  15.999430   ; qtot -3.521900
 2559         C2    161    GLU     CB   2559 0.05600000  12.010780   ; qtot -3.465900
 2560         C2    161    GLU     CG   2560 0.01360000  12.010780   ; qtot -3.452300
 2561         C1    161    GLU     CD   2561 0.80540000  12.010780   ; qtot -2.646900
 2562         O1    161    GLU    OE1   2562 -0.81880000  15.999430   ; qtot -3.465700
 2563         O1    161    GLU    OE2   2563 -0.81880000  15.999430   ; qtot -4.284500
 2564         H3    161    GLU      H   2564 0.29360000   1.007947   ; qtot -3.990900
 2565         H2    161    GLU     HA   2565 0.11050000   1.007947   ; qtot -3.880400
 2566         H1    161    GLU    HB2   2566 -0.01730000   1.007947   ; qtot -3.897700
 2567         H1    161    GLU    HB3   2567 -0.01730000   1.007947   ; qtot -3.915000
 2568         H1    161    GLU    HG2   2568 -0.04250000   1.007947   ; qtot -3.957500
 2569         H1    161    GLU    HG3   2569 -0.04250000   1.007947   ; qtot -4.000000
; residue  162 ALA rtp ALA q 0.0
 2570         N1    162    ALA      N   2570 -0.41570000  14.006720   ; qtot -4.415700
 2571         C2    162    ALA     CA   2571 0.03370000  12.010780   ; qtot -4.382000
 2572         C1    162    ALA      C   2572 0.59730000  12.010780   ; qtot -3.784700
 2573         O1    162    ALA      O   2573 -0.56790000  15.999430   ; qtot -4.352600
 2574         C2    162    ALA     CB   2574 -0.18250000  12.010780   ; qtot -4.535100
 2575         H3    162    ALA      H   2575 0.27190000   1.007947   ; qtot -4.263200
 2576         H2    162    ALA     HA   2576 0.08230000   1.007947   ; qtot -4.180900
 2577         H1    162    ALA    HB1   2577 0.06030000   1.007947   ; qtot -4.120600
 2578         H1    162    ALA    HB2   2578 0.06030000   1.007947   ; qtot -4.060300
 2579         H1    162    ALA    HB3   2579 0.06030000   1.007947   ; qtot -4.000000
; residue  163 PHE rtp PHE q 0.0
 2580         N1    163    PHE      N   2580 -0.41570000  14.006720   ; qtot -4.415700
 2581         C2    163    PHE     CA   2581 -0.00240000  12.010780   ; qtot -4.418100
 2582         C1    163    PHE      C   2582 0.59730000  12.010780   ; qtot -3.820800
 2583         O1    163    PHE      O   2583 -0.56790000  15.999430   ; qtot -4.388700
 2584         C2    163    PHE     CB   2584 -0.03430000  12.010780   ; qtot -4.423000
 2585         C1    163    PHE     CG   2585 0.01180000  12.010780   ; qtot -4.411200
 2586         C1    163    PHE    CD1   2586 -0.12560000  12.010780   ; qtot -4.536800
 2587         C1    163    PHE    CD2   2587 -0.12560000  12.010780   ; qtot -4.662400
 2588         C1    163    PHE    CE1   2588 -0.17040000  12.010780   ; qtot -4.832800
 2589         C1    163    PHE    CE2   2589 -0.17040000  12.010780   ; qtot -5.003200
 2590         C1    163    PHE     CZ   2590 -0.10720000  12.010780   ; qtot -5.110400
 2591         H3    163    PHE      H   2591 0.27190000   1.007947   ; qtot -4.838500
 2592         H2    163    PHE     HA   2592 0.09780000   1.007947   ; qtot -4.740700
 2593         H1    163    PHE    HB2   2593 0.02950000   1.007947   ; qtot -4.711200
 2594         H1    163    PHE    HB3   2594 0.02950000   1.007947   ; qtot -4.681700
 2595         H5    163    PHE    HD1   2595 0.13300000   1.007947   ; qtot -4.548700
 2596         H5    163    PHE    HD2   2596 0.13300000   1.007947   ; qtot -4.415700
 2597         H5    163    PHE    HE1   2597 0.14300000   1.007947   ; qtot -4.272700
 2598         H5    163    PHE    HE2   2598 0.14300000   1.007947   ; qtot -4.129700
 2599         H5    163    PHE     HZ   2599 0.12970000   1.007947   ; qtot -4.000000
; residue  164 GLU rtp GLU q -1.0
 2600         N1    164    GLU      N   2600 -0.51630000  14.006720   ; qtot -4.516300
 2601         C2    164    GLU     CA   2601 0.03970000  12.010780   ; qtot -4.476600
 2602         C1    164    GLU      C   2602 0.53660000  12.010780   ; qtot -3.940000
 2603         O1    164    GLU      O   2603 -0.58190000  15.999430   ; qtot -4.521900
 2604         C2    164    GLU     CB   2604 0.05600000  12.010780   ; qtot -4.465900
 2605         C2    164    GLU     CG   2605 0.01360000  12.010780   ; qtot -4.452300
 2606         C1    164    GLU     CD   2606 0.80540000  12.010780   ; qtot -3.646900
 2607         O1    164    GLU    OE1   2607 -0.81880000  15.999430   ; qtot -4.465700
 2608         O1    164    GLU    OE2   2608 -0.81880000  15.999430   ; qtot -5.284500
 2609         H3    164    GLU      H   2609 0.29360000   1.007947   ; qtot -4.990900
 2610         H2    164    GLU     HA   2610 0.11050000   1.007947   ; qtot -4.880400
 2611         H1    164    GLU    HB2   2611 -0.01730000   1.007947   ; qtot -4.897700
 2612         H1    164    GLU    HB3   2612 -0.01730000   1.007947   ; qtot -4.915000
 2613         H1    164    GLU    HG2   2613 -0.04250000   1.007947   ; qtot -4.957500
 2614         H1    164    GLU    HG3   2614 -0.04250000   1.007947   ; qtot -5.000000
; residue  165 ILE rtp ILE q -0.0
 2615         N1    165    ILE      N   2615 -0.41570000  14.006720   ; qtot -5.415700
 2616         C2    165    ILE     CA   2616 -0.05970000  12.010780   ; qtot -5.475400
 2617         C1    165    ILE      C   2617 0.59730000  12.010780   ; qtot -4.878100
 2618         O1    165    ILE      O   2618 -0.56790000  15.999430   ; qtot -5.446000
 2619         C2    165    ILE     CB   2619 0.13030000  12.010780   ; qtot -5.315700
 2620         C2    165    ILE    CG1   2620 -0.04300000  12.010780   ; qtot -5.358700
 2621         C2    165    ILE    CG2   2621 -0.32040000  12.010780   ; qtot -5.679100
 2622         C2    165    ILE    CD1   2622 -0.06600000  12.010780   ; qtot -5.745100
 2623         H3    165    ILE      H   2623 0.27190000   1.007947   ; qtot -5.473200
 2624         H2    165    ILE     HA   2624 0.08690000   1.007947   ; qtot -5.386300
 2625         H1    165    ILE     HB   2625 0.01870000   1.007947   ; qtot -5.367600
 2626         H1    165    ILE   HG12   2626 0.02360000   1.007947   ; qtot -5.344000
 2627         H1    165    ILE   HG13   2627 0.02360000   1.007947   ; qtot -5.320400
 2628         H1    165    ILE   HG21   2628 0.08820000   1.007947   ; qtot -5.232200
 2629         H1    165    ILE   HG22   2629 0.08820000   1.007947   ; qtot -5.144000
 2630         H1    165    ILE   HG23   2630 0.08820000   1.007947   ; qtot -5.055800
 2631         H1    165    ILE   HD11   2631 0.01860000   1.007947   ; qtot -5.037200
 2632         H1    165    ILE   HD12   2632 0.01860000   1.007947   ; qtot -5.018600
 2633         H1    165    ILE   HD13   2633 0.01860000   1.007947   ; qtot -5.000000
; residue  166 GLN rtp GLN q 0.0
 2634         N1    166    GLN      N   2634 -0.41570000  14.006720   ; qtot -5.415700
 2635         C2    166    GLN     CA   2635 -0.00310000  12.010780   ; qtot -5.418800
 2636         C1    166    GLN      C   2636 0.59730000  12.010780   ; qtot -4.821500
 2637         O1    166    GLN      O   2637 -0.56790000  15.999430   ; qtot -5.389400
 2638         C2    166    GLN     CB   2638 -0.00360000  12.010780   ; qtot -5.393000
 2639         C2    166    GLN     CG   2639 -0.06450000  12.010780   ; qtot -5.457500
 2640         C1    166    GLN     CD   2640 0.69510000  12.010780   ; qtot -4.762400
 2641         O1    166    GLN    OE1   2641 -0.60860000  15.999430   ; qtot -5.371000
 2642         N1    166    GLN    NE2   2642 -0.94070000  14.006720   ; qtot -6.311700
 2643         H3    166    GLN      H   2643 0.27190000   1.007947   ; qtot -6.039800
 2644         H2    166    GLN     HA   2644 0.08500000   1.007947   ; qtot -5.954800
 2645         H1    166    GLN    HB2   2645 0.01710000   1.007947   ; qtot -5.937700
 2646         H1    166    GLN    HB3   2646 0.01710000   1.007947   ; qtot -5.920600
 2647         H1    166    GLN    HG2   2647 0.03520000   1.007947   ; qtot -5.885400
 2648         H1    166    GLN    HG3   2648 0.03520000   1.007947   ; qtot -5.850200
 2649         H3    166    GLN   HE21   2649 0.42510000   1.007947   ; qtot -5.425100
 2650         H3    166    GLN   HE22   2650 0.42510000   1.007947   ; qtot -5.000000
; residue  167 HIS rtp HIS q -0.0
 2651         N1    167    HIS      N   2651 -0.41570000  14.006720   ; qtot -5.415700
 2652         C2    167    HIS     CA   2652 -0.05810000  12.010780   ; qtot -5.473800
 2653         C1    167    HIS      C   2653 0.59730000  12.010780   ; qtot -4.876500
 2654         O1    167    HIS      O   2654 -0.56790000  15.999430   ; qtot -5.444400
 2655         C2    167    HIS     CB   2655 -0.00740000  12.010780   ; qtot -5.451800
 2656         C1    167    HIS     CG   2656 0.18680000  12.010780   ; qtot -5.265000
 2657         N1    167    HIS    ND1   2657 -0.54320000  14.006720   ; qtot -5.808200
 2658         C1    167    HIS    CD2   2658 -0.22070000  12.010780   ; qtot -6.028900
 2659         C1    167    HIS    CE1   2659 0.16350000  12.010780   ; qtot -5.865400
 2660         N1    167    HIS    NE2   2660 -0.27950000  14.006720   ; qtot -6.144900
 2661         H3    167    HIS      H   2661 0.27190000   1.007947   ; qtot -5.873000
 2662         H2    167    HIS     HA   2662 0.13600000   1.007947   ; qtot -5.737000
 2663         H1    167    HIS    HB2   2663 0.03670000   1.007947   ; qtot -5.700300
 2664         H1    167    HIS    HB3   2664 0.03670000   1.007947   ; qtot -5.663600
 2665         H7    167    HIS    HD2   2665 0.18620000   1.007947   ; qtot -5.477400
 2666         H8    167    HIS    HE1   2666 0.14350000   1.007947   ; qtot -5.333900
 2667         H3    167    HIS    HE2   2667 0.33390000   1.007947   ; qtot -5.000000
; residue  168 SER rtp SER q 0.0
 2668         N1    168    SER      N   2668 -0.41570000  14.006720   ; qtot -5.415700
 2669         C2    168    SER     CA   2669 -0.02490000  12.010780   ; qtot -5.440600
 2670         C1    168    SER      C   2670 0.59730000  12.010780   ; qtot -4.843300
 2671         O1    168    SER      O   2671 -0.56790000  15.999430   ; qtot -5.411200
 2672         C2    168    SER     CB   2672 0.21170000  12.010780   ; qtot -5.199500
 2673         O2    168    SER     OG   2673 -0.65460000  15.999430   ; qtot -5.854100
 2674         H3    168    SER      H   2674 0.27190000   1.007947   ; qtot -5.582200
 2675         H2    168    SER     HA   2675 0.08430000   1.007947   ; qtot -5.497900
 2676         H2    168    SER    HB2   2676 0.03520000   1.007947   ; qtot -5.462700
 2677         H2    168    SER    HB3   2677 0.03520000   1.007947   ; qtot -5.427500
 2678         H6    168    SER     HG   2678 0.42750000   1.007947   ; qtot -5.000000
; residue  169 GLY rtp GLY q 0.0
 2679         N1    169    GLY      N   2679 -0.41570000  14.006720   ; qtot -5.415700
 2680         C2    169    GLY     CA   2680 -0.02520000  12.010780   ; qtot -5.440900
 2681         C1    169    GLY      C   2681 0.59730000  12.010780   ; qtot -4.843600
 2682         O1    169    GLY      O   2682 -0.56790000  15.999430   ; qtot -5.411500
 2683         H3    169    GLY      H   2683 0.27190000   1.007947   ; qtot -5.139600
 2684         H2    169    GLY    HA2   2684 0.06980000   1.007947   ; qtot -5.069800
 2685         H2    169    GLY    HA3   2685 0.06980000   1.007947   ; qtot -5.000000
; residue  170 LEU rtp LEU q -0.0
 2686         N1    170    LEU      N   2686 -0.41570000  14.006720   ; qtot -5.415700
 2687         C2    170    LEU     CA   2687 -0.05180000  12.010780   ; qtot -5.467500
 2688         C1    170    LEU      C   2688 0.59730000  12.010780   ; qtot -4.870200
 2689         O1    170    LEU      O   2689 -0.56790000  15.999430   ; qtot -5.438100
 2690         C2    170    LEU     CB   2690 -0.11020000  12.010780   ; qtot -5.548300
 2691         C2    170    LEU     CG   2691 0.35310000  12.010780   ; qtot -5.195200
 2692         C2    170    LEU    CD1   2692 -0.41210000  12.010780   ; qtot -5.607300
 2693         C2    170    LEU    CD2   2693 -0.41210000  12.010780   ; qtot -6.019400
 2694         H3    170    LEU      H   2694 0.27190000   1.007947   ; qtot -5.747500
 2695         H2    170    LEU     HA   2695 0.09220000   1.007947   ; qtot -5.655300
 2696         H1    170    LEU    HB2   2696 0.04570000   1.007947   ; qtot -5.609600
 2697         H1    170    LEU    HB3   2697 0.04570000   1.007947   ; qtot -5.563900
 2698         H1    170    LEU     HG   2698 -0.03610000   1.007947   ; qtot -5.600000
 2699         H1    170    LEU   HD11   2699 0.10000000   1.007947   ; qtot -5.500000
 2700         H1    170    LEU   HD12   2700 0.10000000   1.007947   ; qtot -5.400000
 2701         H1    170    LEU   HD13   2701 0.10000000   1.007947   ; qtot -5.300000
 2702         H1    170    LEU   HD21   2702 0.10000000   1.007947   ; qtot -5.200000
 2703         H1    170    LEU   HD22   2703 0.10000000   1.007947   ; qtot -5.100000
 2704         H1    170    LEU   HD23   2704 0.10000000   1.007947   ; qtot -5.000000
; residue  171 ALA rtp ALA q 0.0
 2705         N1    171    ALA      N   2705 -0.41570000  14.006720   ; qtot -5.415700
 2706         C2    171    ALA     CA   2706 0.03370000  12.010780   ; qtot -5.382000
 2707         C1    171    ALA      C   2707 0.59730000  12.010780   ; qtot -4.784700
 2708         O1    171    ALA      O   2708 -0.56790000  15.999430   ; qtot -5.352600
 2709         C2    171    ALA     CB   2709 -0.18250000  12.010780   ; qtot -5.535100
 2710         H3    171    ALA      H   2710 0.27190000   1.007947   ; qtot -5.263200
 2711         H2    171    ALA     HA   2711 0.08230000   1.007947   ; qtot -5.180900
 2712         H1    171    ALA    HB1   2712 0.06030000   1.007947   ; qtot -5.120600
 2713         H1    171    ALA    HB2   2713 0.06030000   1.007947   ; qtot -5.060300
 2714         H1    171    ALA    HB3   2714 0.06030000   1.007947   ; qtot -5.000000
; residue  172 ASN rtp ASN q 0.0
 2715         N1    172    ASN      N   2715 -0.41570000  14.006720   ; qtot -5.415700
 2716         C2    172    ASN     CA   2716 0.01430000  12.010780   ; qtot -5.401400
 2717         C1    172    ASN      C   2717 0.59730000  12.010780   ; qtot -4.804100
 2718         O1    172    ASN      O   2718 -0.56790000  15.999430   ; qtot -5.372000
 2719         C2    172    ASN     CB   2719 -0.20410000  12.010780   ; qtot -5.576100
 2720         C1    172    ASN     CG   2720 0.71300000  12.010780   ; qtot -4.863100
 2721         O1    172    ASN    OD1   2721 -0.59310000  15.999430   ; qtot -5.456200
 2722         N1    172    ASN    ND2   2722 -0.91910000  14.006720   ; qtot -6.375300
 2723         H3    172    ASN      H   2723 0.27190000   1.007947   ; qtot -6.103400
 2724         H2    172    ASN     HA   2724 0.10480000   1.007947   ; qtot -5.998600
 2725         H1    172    ASN    HB2   2725 0.07970000   1.007947   ; qtot -5.918900
 2726         H1    172    ASN    HB3   2726 0.07970000   1.007947   ; qtot -5.839200
 2727         H3    172    ASN   HD21   2727 0.41960000   1.007947   ; qtot -5.419600
 2728         H3    172    ASN   HD22   2728 0.41960000   1.007947   ; qtot -5.000000
; residue  173 GLY rtp GLY q 0.0
 2729         N1    173    GLY      N   2729 -0.41570000  14.006720   ; qtot -5.415700
 2730         C2    173    GLY     CA   2730 -0.02520000  12.010780   ; qtot -5.440900
 2731         C1    173    GLY      C   2731 0.59730000  12.010780   ; qtot -4.843600
 2732         O1    173    GLY      O   2732 -0.56790000  15.999430   ; qtot -5.411500
 2733         H3    173    GLY      H   2733 0.27190000   1.007947   ; qtot -5.139600
 2734         H2    173    GLY    HA2   2734 0.06980000   1.007947   ; qtot -5.069800
 2735         H2    173    GLY    HA3   2735 0.06980000   1.007947   ; qtot -5.000000
; residue  174 ILE rtp ILE q -0.0
 2736         N1    174    ILE      N   2736 -0.41570000  14.006720   ; qtot -5.415700
 2737         C2    174    ILE     CA   2737 -0.05970000  12.010780   ; qtot -5.475400
 2738         C1    174    ILE      C   2738 0.59730000  12.010780   ; qtot -4.878100
 2739         O1    174    ILE      O   2739 -0.56790000  15.999430   ; qtot -5.446000
 2740         C2    174    ILE     CB   2740 0.13030000  12.010780   ; qtot -5.315700
 2741         C2    174    ILE    CG1   2741 -0.04300000  12.010780   ; qtot -5.358700
 2742         C2    174    ILE    CG2   2742 -0.32040000  12.010780   ; qtot -5.679100
 2743         C2    174    ILE    CD1   2743 -0.06600000  12.010780   ; qtot -5.745100
 2744         H3    174    ILE      H   2744 0.27190000   1.007947   ; qtot -5.473200
 2745         H2    174    ILE     HA   2745 0.08690000   1.007947   ; qtot -5.386300
 2746         H1    174    ILE     HB   2746 0.01870000   1.007947   ; qtot -5.367600
 2747         H1    174    ILE   HG12   2747 0.02360000   1.007947   ; qtot -5.344000
 2748         H1    174    ILE   HG13   2748 0.02360000   1.007947   ; qtot -5.320400
 2749         H1    174    ILE   HG21   2749 0.08820000   1.007947   ; qtot -5.232200
 2750         H1    174    ILE   HG22   2750 0.08820000   1.007947   ; qtot -5.144000
 2751         H1    174    ILE   HG23   2751 0.08820000   1.007947   ; qtot -5.055800
 2752         H1    174    ILE   HD11   2752 0.01860000   1.007947   ; qtot -5.037200
 2753         H1    174    ILE   HD12   2753 0.01860000   1.007947   ; qtot -5.018600
 2754         H1    174    ILE   HD13   2754 0.01860000   1.007947   ; qtot -5.000000
; residue  175 PHE rtp PHE q 0.0
 2755         N1    175    PHE      N   2755 -0.41570000  14.006720   ; qtot -5.415700
 2756         C2    175    PHE     CA   2756 -0.00240000  12.010780   ; qtot -5.418100
 2757         C1    175    PHE      C   2757 0.59730000  12.010780   ; qtot -4.820800
 2758         O1    175    PHE      O   2758 -0.56790000  15.999430   ; qtot -5.388700
 2759         C2    175    PHE     CB   2759 -0.03430000  12.010780   ; qtot -5.423000
 2760         C1    175    PHE     CG   2760 0.01180000  12.010780   ; qtot -5.411200
 2761         C1    175    PHE    CD1   2761 -0.12560000  12.010780   ; qtot -5.536800
 2762         C1    175    PHE    CD2   2762 -0.12560000  12.010780   ; qtot -5.662400
 2763         C1    175    PHE    CE1   2763 -0.17040000  12.010780   ; qtot -5.832800
 2764         C1    175    PHE    CE2   2764 -0.17040000  12.010780   ; qtot -6.003200
 2765         C1    175    PHE     CZ   2765 -0.10720000  12.010780   ; qtot -6.110400
 2766         H3    175    PHE      H   2766 0.27190000   1.007947   ; qtot -5.838500
 2767         H2    175    PHE     HA   2767 0.09780000   1.007947   ; qtot -5.740700
 2768         H1    175    PHE    HB2   2768 0.02950000   1.007947   ; qtot -5.711200
 2769         H1    175    PHE    HB3   2769 0.02950000   1.007947   ; qtot -5.681700
 2770         H5    175    PHE    HD1   2770 0.13300000   1.007947   ; qtot -5.548700
 2771         H5    175    PHE    HD2   2771 0.13300000   1.007947   ; qtot -5.415700
 2772         H5    175    PHE    HE1   2772 0.14300000   1.007947   ; qtot -5.272700
 2773         H5    175    PHE    HE2   2773 0.14300000   1.007947   ; qtot -5.129700
 2774         H5    175    PHE     HZ   2774 0.12970000   1.007947   ; qtot -5.000000
; residue  176 MET rtp MET q 0.0
 2775         N1    176    MET      N   2775 -0.41570000  14.006720   ; qtot -5.415700
 2776         C2    176    MET     CA   2776 -0.02370000  12.010780   ; qtot -5.439400
 2777         C1    176    MET      C   2777 0.59730000  12.010780   ; qtot -4.842100
 2778         O1    176    MET      O   2778 -0.56790000  15.999430   ; qtot -5.410000
 2779         C2    176    MET     CB   2779 0.03420000  12.010780   ; qtot -5.375800
 2780         C2    176    MET     CG   2780 0.00180000  12.010780   ; qtot -5.374000
 2781         S1    176    MET     SD   2781 -0.27370000  32.065500   ; qtot -5.647700
 2782         C2    176    MET     CE   2782 -0.05360000  12.010780   ; qtot -5.701300
 2783         H3    176    MET      H   2783 0.27190000   1.007947   ; qtot -5.429400
 2784         H2    176    MET     HA   2784 0.08800000   1.007947   ; qtot -5.341400
 2785         H1    176    MET    HB2   2785 0.02410000   1.007947   ; qtot -5.317300
 2786         H1    176    MET    HB3   2786 0.02410000   1.007947   ; qtot -5.293200
 2787         H2    176    MET    HG2   2787 0.04400000   1.007947   ; qtot -5.249200
 2788         H2    176    MET    HG3   2788 0.04400000   1.007947   ; qtot -5.205200
 2789         H2    176    MET    HE1   2789 0.06840000   1.007947   ; qtot -5.136800
 2790         H2    176    MET    HE2   2790 0.06840000   1.007947   ; qtot -5.068400
 2791         H2    176    MET    HE3   2791 0.06840000   1.007947   ; qtot -5.000000
; residue  177 LYS rtp LYS q 1.0
 2792         N1    177    LYS      N   2792 -0.34790000  14.006720   ; qtot -5.347900
 2793         C2    177    LYS     CA   2793 -0.24000000  12.010780   ; qtot -5.587900
 2794         C1    177    LYS      C   2794 0.73410000  12.010780   ; qtot -4.853800
 2795         O1    177    LYS      O   2795 -0.58940000  15.999430   ; qtot -5.443200
 2796         C2    177    LYS     CB   2796 -0.00940000  12.010780   ; qtot -5.452600
 2797         C2    177    LYS     CG   2797 0.01870000  12.010780   ; qtot -5.433900
 2798         C2    177    LYS     CD   2798 -0.04790000  12.010780   ; qtot -5.481800
 2799         C2    177    LYS     CE   2799 -0.01430000  12.010780   ; qtot -5.496100
 2800         N1    177    LYS     NZ   2800 -0.38540000  14.006720   ; qtot -5.881500
 2801         H3    177    LYS      H   2801 0.27470000   1.007947   ; qtot -5.606800
 2802         H2    177    LYS     HA   2802 0.14260000   1.007947   ; qtot -5.464200
 2803         H1    177    LYS    HB2   2803 0.03620000   1.007947   ; qtot -5.428000
 2804         H1    177    LYS    HB3   2804 0.03620000   1.007947   ; qtot -5.391800
 2805         H1    177    LYS    HG2   2805 0.01030000   1.007947   ; qtot -5.381500
 2806         H1    177    LYS    HG3   2806 0.01030000   1.007947   ; qtot -5.371200
 2807         H1    177    LYS    HD2   2807 0.06210000   1.007947   ; qtot -5.309100
 2808         H1    177    LYS    HD3   2808 0.06210000   1.007947   ; qtot -5.247000
 2809         H4    177    LYS    HE2   2809 0.11350000   1.007947   ; qtot -5.133500
 2810         H4    177    LYS    HE3   2810 0.11350000   1.007947   ; qtot -5.020000
 2811         H3    177    LYS    HZ1   2811 0.34000000   1.007947   ; qtot -4.680000
 2812         H3    177    LYS    HZ2   2812 0.34000000   1.007947   ; qtot -4.340000
 2813         H3    177    LYS    HZ3   2813 0.34000000   1.007947   ; qtot -4.000000
; residue  178 PHE rtp PHE q 0.0
 2814         N1    178    PHE      N   2814 -0.41570000  14.006720   ; qtot -4.415700
 2815         C2    178    PHE     CA   2815 -0.00240000  12.010780   ; qtot -4.418100
 2816         C1    178    PHE      C   2816 0.59730000  12.010780   ; qtot -3.820800
 2817         O1    178    PHE      O   2817 -0.56790000  15.999430   ; qtot -4.388700
 2818         C2    178    PHE     CB   2818 -0.03430000  12.010780   ; qtot -4.423000
 2819         C1    178    PHE     CG   2819 0.01180000  12.010780   ; qtot -4.411200
 2820         C1    178    PHE    CD1   2820 -0.12560000  12.010780   ; qtot -4.536800
 2821         C1    178    PHE    CD2   2821 -0.12560000  12.010780   ; qtot -4.662400
 2822         C1    178    PHE    CE1   2822 -0.17040000  12.010780   ; qtot -4.832800
 2823         C1    178    PHE    CE2   2823 -0.17040000  12.010780   ; qtot -5.003200
 2824         C1    178    PHE     CZ   2824 -0.10720000  12.010780   ; qtot -5.110400
 2825         H3    178    PHE      H   2825 0.27190000   1.007947   ; qtot -4.838500
 2826         H2    178    PHE     HA   2826 0.09780000   1.007947   ; qtot -4.740700
 2827         H1    178    PHE    HB2   2827 0.02950000   1.007947   ; qtot -4.711200
 2828         H1    178    PHE    HB3   2828 0.02950000   1.007947   ; qtot -4.681700
 2829         H5    178    PHE    HD1   2829 0.13300000   1.007947   ; qtot -4.548700
 2830         H5    178    PHE    HD2   2830 0.13300000   1.007947   ; qtot -4.415700
 2831         H5    178    PHE    HE1   2831 0.14300000   1.007947   ; qtot -4.272700
 2832         H5    178    PHE    HE2   2832 0.14300000   1.007947   ; qtot -4.129700
 2833         H5    178    PHE     HZ   2833 0.12970000   1.007947   ; qtot -4.000000
; residue  179 LEU rtp LEU q -0.0
 2834         N1    179    LEU      N   2834 -0.41570000  14.006720   ; qtot -4.415700
 2835         C2    179    LEU     CA   2835 -0.05180000  12.010780   ; qtot -4.467500
 2836         C1    179    LEU      C   2836 0.59730000  12.010780   ; qtot -3.870200
 2837         O1    179    LEU      O   2837 -0.56790000  15.999430   ; qtot -4.438100
 2838         C2    179    LEU     CB   2838 -0.11020000  12.010780   ; qtot -4.548300
 2839         C2    179    LEU     CG   2839 0.35310000  12.010780   ; qtot -4.195200
 2840         C2    179    LEU    CD1   2840 -0.41210000  12.010780   ; qtot -4.607300
 2841         C2    179    LEU    CD2   2841 -0.41210000  12.010780   ; qtot -5.019400
 2842         H3    179    LEU      H   2842 0.27190000   1.007947   ; qtot -4.747500
 2843         H2    179    LEU     HA   2843 0.09220000   1.007947   ; qtot -4.655300
 2844         H1    179    LEU    HB2   2844 0.04570000   1.007947   ; qtot -4.609600
 2845         H1    179    LEU    HB3   2845 0.04570000   1.007947   ; qtot -4.563900
 2846         H1    179    LEU     HG   2846 -0.03610000   1.007947   ; qtot -4.600000
 2847         H1    179    LEU   HD11   2847 0.10000000   1.007947   ; qtot -4.500000
 2848         H1    179    LEU   HD12   2848 0.10000000   1.007947   ; qtot -4.400000
 2849         H1    179    LEU   HD13   2849 0.10000000   1.007947   ; qtot -4.300000
 2850         H1    179    LEU   HD21   2850 0.10000000   1.007947   ; qtot -4.200000
 2851         H1    179    LEU   HD22   2851 0.10000000   1.007947   ; qtot -4.100000
 2852         H1    179    LEU   HD23   2852 0.10000000   1.007947   ; qtot -4.000000
; residue  180 LYS rtp LYS q 1.0
 2853         N1    180    LYS      N   2853 -0.34790000  14.006720   ; qtot -4.347900
 2854         C2    180    LYS     CA   2854 -0.24000000  12.010780   ; qtot -4.587900
 2855         C1    180    LYS      C   2855 0.73410000  12.010780   ; qtot -3.853800
 2856         O1    180    LYS      O   2856 -0.58940000  15.999430   ; qtot -4.443200
 2857         C2    180    LYS     CB   2857 -0.00940000  12.010780   ; qtot -4.452600
 2858         C2    180    LYS     CG   2858 0.01870000  12.010780   ; qtot -4.433900
 2859         C2    180    LYS     CD   2859 -0.04790000  12.010780   ; qtot -4.481800
 2860         C2    180    LYS     CE   2860 -0.01430000  12.010780   ; qtot -4.496100
 2861         N1    180    LYS     NZ   2861 -0.38540000  14.006720   ; qtot -4.881500
 2862         H3    180    LYS      H   2862 0.27470000   1.007947   ; qtot -4.606800
 2863         H2    180    LYS     HA   2863 0.14260000   1.007947   ; qtot -4.464200
 2864         H1    180    LYS    HB2   2864 0.03620000   1.007947   ; qtot -4.428000
 2865         H1    180    LYS    HB3   2865 0.03620000   1.007947   ; qtot -4.391800
 2866         H1    180    LYS    HG2   2866 0.01030000   1.007947   ; qtot -4.381500
 2867         H1    180    LYS    HG3   2867 0.01030000   1.007947   ; qtot -4.371200
 2868         H1    180    LYS    HD2   2868 0.06210000   1.007947   ; qtot -4.309100
 2869         H1    180    LYS    HD3   2869 0.06210000   1.007947   ; qtot -4.247000
 2870         H4    180    LYS    HE2   2870 0.11350000   1.007947   ; qtot -4.133500
 2871         H4    180    LYS    HE3   2871 0.11350000   1.007947   ; qtot -4.020000
 2872         H3    180    LYS    HZ1   2872 0.34000000   1.007947   ; qtot -3.680000
 2873         H3    180    LYS    HZ2   2873 0.34000000   1.007947   ; qtot -3.340000
 2874         H3    180    LYS    HZ3   2874 0.34000000   1.007947   ; qtot -3.000000
; residue  181 ASP rtp ASP q -1.0
 2875         N1    181    ASP      N   2875 -0.51630000  14.006720   ; qtot -3.516300
 2876         C2    181    ASP     CA   2876 0.03810000  12.010780   ; qtot -3.478200
 2877         C1    181    ASP      C   2877 0.53660000  12.010780   ; qtot -2.941600
 2878         O1    181    ASP      O   2878 -0.58190000  15.999430   ; qtot -3.523500
 2879         C2    181    ASP     CB   2879 -0.03030000  12.010780   ; qtot -3.553800
 2880         C1    181    ASP     CG   2880 0.79940000  12.010780   ; qtot -2.754400
 2881         O1    181    ASP    OD1   2881 -0.80140000  15.999430   ; qtot -3.555800
 2882         O1    181    ASP    OD2   2882 -0.80140000  15.999430   ; qtot -4.357200
 2883         H3    181    ASP      H   2883 0.29360000   1.007947   ; qtot -4.063600
 2884         H2    181    ASP     HA   2884 0.08800000   1.007947   ; qtot -3.975600
 2885         H1    181    ASP    HB2   2885 -0.01220000   1.007947   ; qtot -3.987800
 2886         H1    181    ASP    HB3   2886 -0.01220000   1.007947   ; qtot -4.000000
; residue  182 ARG rtp ARG q 1.0
 2887         N1    182    ARG      N   2887 -0.34790000  14.006720   ; qtot -4.347900
 2888         C2    182    ARG     CA   2888 -0.26370000  12.010780   ; qtot -4.611600
 2889         C1    182    ARG      C   2889 0.73410000  12.010780   ; qtot -3.877500
 2890         O1    182    ARG      O   2890 -0.58940000  15.999430   ; qtot -4.466900
 2891         C2    182    ARG     CB   2891 -0.00070000  12.010780   ; qtot -4.467600
 2892         C2    182    ARG     CG   2892 0.03900000  12.010780   ; qtot -4.428600
 2893         C2    182    ARG     CD   2893 0.04860000  12.010780   ; qtot -4.380000
 2894         N1    182    ARG     NE   2894 -0.52950000  14.006720   ; qtot -4.909500
 2895         C1    182    ARG     CZ   2895 0.80760000  12.010780   ; qtot -4.101900
 2896         N1    182    ARG    NH1   2896 -0.86270000  14.006720   ; qtot -4.964600
 2897         N1    182    ARG    NH2   2897 -0.86270000  14.006720   ; qtot -5.827300
 2898         H3    182    ARG      H   2898 0.27470000   1.007947   ; qtot -5.552600
 2899         H2    182    ARG     HA   2899 0.15600000   1.007947   ; qtot -5.396600
 2900         H1    182    ARG    HB2   2900 0.03270000   1.007947   ; qtot -5.363900
 2901         H1    182    ARG    HB3   2901 0.03270000   1.007947   ; qtot -5.331200
 2902         H1    182    ARG    HG2   2902 0.02850000   1.007947   ; qtot -5.302700
 2903         H1    182    ARG    HG3   2903 0.02850000   1.007947   ; qtot -5.274200
 2904         H2    182    ARG    HD2   2904 0.06870000   1.007947   ; qtot -5.205500
 2905         H2    182    ARG    HD3   2905 0.06870000   1.007947   ; qtot -5.136800
 2906         H3    182    ARG     HE   2906 0.34560000   1.007947   ; qtot -4.791200
 2907         H3    182    ARG   HH11   2907 0.44780000   1.007947   ; qtot -4.343400
 2908         H3    182    ARG   HH12   2908 0.44780000   1.007947   ; qtot -3.895600
 2909         H3    182    ARG   HH21   2909 0.44780000   1.007947   ; qtot -3.447800
 2910         H3    182    ARG   HH22   2910 0.44780000   1.007947   ; qtot -3.000000
; residue  183 LEU rtp LEU q -0.0
 2911         N1    183    LEU      N   2911 -0.41570000  14.006720   ; qtot -3.415700
 2912         C2    183    LEU     CA   2912 -0.05180000  12.010780   ; qtot -3.467500
 2913         C1    183    LEU      C   2913 0.59730000  12.010780   ; qtot -2.870200
 2914         O1    183    LEU      O   2914 -0.56790000  15.999430   ; qtot -3.438100
 2915         C2    183    LEU     CB   2915 -0.11020000  12.010780   ; qtot -3.548300
 2916         C2    183    LEU     CG   2916 0.35310000  12.010780   ; qtot -3.195200
 2917         C2    183    LEU    CD1   2917 -0.41210000  12.010780   ; qtot -3.607300
 2918         C2    183    LEU    CD2   2918 -0.41210000  12.010780   ; qtot -4.019400
 2919         H3    183    LEU      H   2919 0.27190000   1.007947   ; qtot -3.747500
 2920         H2    183    LEU     HA   2920 0.09220000   1.007947   ; qtot -3.655300
 2921         H1    183    LEU    HB2   2921 0.04570000   1.007947   ; qtot -3.609600
 2922         H1    183    LEU    HB3   2922 0.04570000   1.007947   ; qtot -3.563900
 2923         H1    183    LEU     HG   2923 -0.03610000   1.007947   ; qtot -3.600000
 2924         H1    183    LEU   HD11   2924 0.10000000   1.007947   ; qtot -3.500000
 2925         H1    183    LEU   HD12   2925 0.10000000   1.007947   ; qtot -3.400000
 2926         H1    183    LEU   HD13   2926 0.10000000   1.007947   ; qtot -3.300000
 2927         H1    183    LEU   HD21   2927 0.10000000   1.007947   ; qtot -3.200000
 2928         H1    183    LEU   HD22   2928 0.10000000   1.007947   ; qtot -3.100000
 2929         H1    183    LEU   HD23   2929 0.10000000   1.007947   ; qtot -3.000000
; residue  184 LEU rtp LEU q -0.0
 2930         N1    184    LEU      N   2930 -0.41570000  14.006720   ; qtot -3.415700
 2931         C2    184    LEU     CA   2931 -0.05180000  12.010780   ; qtot -3.467500
 2932         C1    184    LEU      C   2932 0.59730000  12.010780   ; qtot -2.870200
 2933         O1    184    LEU      O   2933 -0.56790000  15.999430   ; qtot -3.438100
 2934         C2    184    LEU     CB   2934 -0.11020000  12.010780   ; qtot -3.548300
 2935         C2    184    LEU     CG   2935 0.35310000  12.010780   ; qtot -3.195200
 2936         C2    184    LEU    CD1   2936 -0.41210000  12.010780   ; qtot -3.607300
 2937         C2    184    LEU    CD2   2937 -0.41210000  12.010780   ; qtot -4.019400
 2938         H3    184    LEU      H   2938 0.27190000   1.007947   ; qtot -3.747500
 2939         H2    184    LEU     HA   2939 0.09220000   1.007947   ; qtot -3.655300
 2940         H1    184    LEU    HB2   2940 0.04570000   1.007947   ; qtot -3.609600
 2941         H1    184    LEU    HB3   2941 0.04570000   1.007947   ; qtot -3.563900
 2942         H1    184    LEU     HG   2942 -0.03610000   1.007947   ; qtot -3.600000
 2943         H1    184    LEU   HD11   2943 0.10000000   1.007947   ; qtot -3.500000
 2944         H1    184    LEU   HD12   2944 0.10000000   1.007947   ; qtot -3.400000
 2945         H1    184    LEU   HD13   2945 0.10000000   1.007947   ; qtot -3.300000
 2946         H1    184    LEU   HD21   2946 0.10000000   1.007947   ; qtot -3.200000
 2947         H1    184    LEU   HD22   2947 0.10000000   1.007947   ; qtot -3.100000
 2948         H1    184    LEU   HD23   2948 0.10000000   1.007947   ; qtot -3.000000
; residue  185 GLU rtp GLU q -1.0
 2949         N1    185    GLU      N   2949 -0.51630000  14.006720   ; qtot -3.516300
 2950         C2    185    GLU     CA   2950 0.03970000  12.010780   ; qtot -3.476600
 2951         C1    185    GLU      C   2951 0.53660000  12.010780   ; qtot -2.940000
 2952         O1    185    GLU      O   2952 -0.58190000  15.999430   ; qtot -3.521900
 2953         C2    185    GLU     CB   2953 0.05600000  12.010780   ; qtot -3.465900
 2954         C2    185    GLU     CG   2954 0.01360000  12.010780   ; qtot -3.452300
 2955         C1    185    GLU     CD   2955 0.80540000  12.010780   ; qtot -2.646900
 2956         O1    185    GLU    OE1   2956 -0.81880000  15.999430   ; qtot -3.465700
 2957         O1    185    GLU    OE2   2957 -0.81880000  15.999430   ; qtot -4.284500
 2958         H3    185    GLU      H   2958 0.29360000   1.007947   ; qtot -3.990900
 2959         H2    185    GLU     HA   2959 0.11050000   1.007947   ; qtot -3.880400
 2960         H1    185    GLU    HB2   2960 -0.01730000   1.007947   ; qtot -3.897700
 2961         H1    185    GLU    HB3   2961 -0.01730000   1.007947   ; qtot -3.915000
 2962         H1    185    GLU    HG2   2962 -0.04250000   1.007947   ; qtot -3.957500
 2963         H1    185    GLU    HG3   2963 -0.04250000   1.007947   ; qtot -4.000000
; residue  186 ASP rtp ASP q -1.0
 2964         N1    186    ASP      N   2964 -0.51630000  14.006720   ; qtot -4.516300
 2965         C2    186    ASP     CA   2965 0.03810000  12.010780   ; qtot -4.478200
 2966         C1    186    ASP      C   2966 0.53660000  12.010780   ; qtot -3.941600
 2967         O1    186    ASP      O   2967 -0.58190000  15.999430   ; qtot -4.523500
 2968         C2    186    ASP     CB   2968 -0.03030000  12.010780   ; qtot -4.553800
 2969         C1    186    ASP     CG   2969 0.79940000  12.010780   ; qtot -3.754400
 2970         O1    186    ASP    OD1   2970 -0.80140000  15.999430   ; qtot -4.555800
 2971         O1    186    ASP    OD2   2971 -0.80140000  15.999430   ; qtot -5.357200
 2972         H3    186    ASP      H   2972 0.29360000   1.007947   ; qtot -5.063600
 2973         H2    186    ASP     HA   2973 0.08800000   1.007947   ; qtot -4.975600
 2974         H1    186    ASP    HB2   2974 -0.01220000   1.007947   ; qtot -4.987800
 2975         H1    186    ASP    HB3   2975 -0.01220000   1.007947   ; qtot -5.000000
; residue  187 LYS rtp LYS q 1.0
 2976         N1    187    LYS      N   2976 -0.34790000  14.006720   ; qtot -5.347900
 2977         C2    187    LYS     CA   2977 -0.24000000  12.010780   ; qtot -5.587900
 2978         C1    187    LYS      C   2978 0.73410000  12.010780   ; qtot -4.853800
 2979         O1    187    LYS      O   2979 -0.58940000  15.999430   ; qtot -5.443200
 2980         C2    187    LYS     CB   2980 -0.00940000  12.010780   ; qtot -5.452600
 2981         C2    187    LYS     CG   2981 0.01870000  12.010780   ; qtot -5.433900
 2982         C2    187    LYS     CD   2982 -0.04790000  12.010780   ; qtot -5.481800
 2983         C2    187    LYS     CE   2983 -0.01430000  12.010780   ; qtot -5.496100
 2984         N1    187    LYS     NZ   2984 -0.38540000  14.006720   ; qtot -5.881500
 2985         H3    187    LYS      H   2985 0.27470000   1.007947   ; qtot -5.606800
 2986         H2    187    LYS     HA   2986 0.14260000   1.007947   ; qtot -5.464200
 2987         H1    187    LYS    HB2   2987 0.03620000   1.007947   ; qtot -5.428000
 2988         H1    187    LYS    HB3   2988 0.03620000   1.007947   ; qtot -5.391800
 2989         H1    187    LYS    HG2   2989 0.01030000   1.007947   ; qtot -5.381500
 2990         H1    187    LYS    HG3   2990 0.01030000   1.007947   ; qtot -5.371200
 2991         H1    187    LYS    HD2   2991 0.06210000   1.007947   ; qtot -5.309100
 2992         H1    187    LYS    HD3   2992 0.06210000   1.007947   ; qtot -5.247000
 2993         H4    187    LYS    HE2   2993 0.11350000   1.007947   ; qtot -5.133500
 2994         H4    187    LYS    HE3   2994 0.11350000   1.007947   ; qtot -5.020000
 2995         H3    187    LYS    HZ1   2995 0.34000000   1.007947   ; qtot -4.680000
 2996         H3    187    LYS    HZ2   2996 0.34000000   1.007947   ; qtot -4.340000
 2997         H3    187    LYS    HZ3   2997 0.34000000   1.007947   ; qtot -4.000000
; residue  188 LYS rtp LYS q 1.0
 2998         N1    188    LYS      N   2998 -0.34790000  14.006720   ; qtot -4.347900
 2999         C2    188    LYS     CA   2999 -0.24000000  12.010780   ; qtot -4.587900
 3000         C1    188    LYS      C   3000 0.73410000  12.010780   ; qtot -3.853800
 3001         O1    188    LYS      O   3001 -0.58940000  15.999430   ; qtot -4.443200
 3002         C2    188    LYS     CB   3002 -0.00940000  12.010780   ; qtot -4.452600
 3003         C2    188    LYS     CG   3003 0.01870000  12.010780   ; qtot -4.433900
 3004         C2    188    LYS     CD   3004 -0.04790000  12.010780   ; qtot -4.481800
 3005         C2    188    LYS     CE   3005 -0.01430000  12.010780   ; qtot -4.496100
 3006         N1    188    LYS     NZ   3006 -0.38540000  14.006720   ; qtot -4.881500
 3007         H3    188    LYS      H   3007 0.27470000   1.007947   ; qtot -4.606800
 3008         H2    188    LYS     HA   3008 0.14260000   1.007947   ; qtot -4.464200
 3009         H1    188    LYS    HB2   3009 0.03620000   1.007947   ; qtot -4.428000
 3010         H1    188    LYS    HB3   3010 0.03620000   1.007947   ; qtot -4.391800
 3011         H1    188    LYS    HG2   3011 0.01030000   1.007947   ; qtot -4.381500
 3012         H1    188    LYS    HG3   3012 0.01030000   1.007947   ; qtot -4.371200
 3013         H1    188    LYS    HD2   3013 0.06210000   1.007947   ; qtot -4.309100
 3014         H1    188    LYS    HD3   3014 0.06210000   1.007947   ; qtot -4.247000
 3015         H4    188    LYS    HE2   3015 0.11350000   1.007947   ; qtot -4.133500
 3016         H4    188    LYS    HE3   3016 0.11350000   1.007947   ; qtot -4.020000
 3017         H3    188    LYS    HZ1   3017 0.34000000   1.007947   ; qtot -3.680000
 3018         H3    188    LYS    HZ2   3018 0.34000000   1.007947   ; qtot -3.340000
 3019         H3    188    LYS    HZ3   3019 0.34000000   1.007947   ; qtot -3.000000
; residue  189 ILE rtp ILE q -0.0
 3020         N1    189    ILE      N   3020 -0.41570000  14.006720   ; qtot -3.415700
 3021         C2    189    ILE     CA   3021 -0.05970000  12.010780   ; qtot -3.475400
 3022         C1    189    ILE      C   3022 0.59730000  12.010780   ; qtot -2.878100
 3023         O1    189    ILE      O   3023 -0.56790000  15.999430   ; qtot -3.446000
 3024         C2    189    ILE     CB   3024 0.13030000  12.010780   ; qtot -3.315700
 3025         C2    189    ILE    CG1   3025 -0.04300000  12.010780   ; qtot -3.358700
 3026         C2    189    ILE    CG2   3026 -0.32040000  12.010780   ; qtot -3.679100
 3027         C2    189    ILE    CD1   3027 -0.06600000  12.010780   ; qtot -3.745100
 3028         H3    189    ILE      H   3028 0.27190000   1.007947   ; qtot -3.473200
 3029         H2    189    ILE     HA   3029 0.08690000   1.007947   ; qtot -3.386300
 3030         H1    189    ILE     HB   3030 0.01870000   1.007947   ; qtot -3.367600
 3031         H1    189    ILE   HG12   3031 0.02360000   1.007947   ; qtot -3.344000
 3032         H1    189    ILE   HG13   3032 0.02360000   1.007947   ; qtot -3.320400
 3033         H1    189    ILE   HG21   3033 0.08820000   1.007947   ; qtot -3.232200
 3034         H1    189    ILE   HG22   3034 0.08820000   1.007947   ; qtot -3.144000
 3035         H1    189    ILE   HG23   3035 0.08820000   1.007947   ; qtot -3.055800
 3036         H1    189    ILE   HD11   3036 0.01860000   1.007947   ; qtot -3.037200
 3037         H1    189    ILE   HD12   3037 0.01860000   1.007947   ; qtot -3.018600
 3038         H1    189    ILE   HD13   3038 0.01860000   1.007947   ; qtot -3.000000
; residue  190 THR rtp THR q -0.0
 3039         N1    190    THR      N   3039 -0.41570000  14.006720   ; qtot -3.415700
 3040         C2    190    THR     CA   3040 -0.03890000  12.010780   ; qtot -3.454600
 3041         C1    190    THR      C   3041 0.59730000  12.010780   ; qtot -2.857300
 3042         O1    190    THR      O   3042 -0.56790000  15.999430   ; qtot -3.425200
 3043         C2    190    THR     CB   3043 0.36540000  12.010780   ; qtot -3.059800
 3044         O2    190    THR    OG1   3044 -0.67610000  15.999430   ; qtot -3.735900
 3045         C2    190    THR    CG2   3045 -0.24380000  12.010780   ; qtot -3.979700
 3046         H3    190    THR      H   3046 0.27190000   1.007947   ; qtot -3.707800
 3047         H2    190    THR     HA   3047 0.10070000   1.007947   ; qtot -3.607100
 3048         H2    190    THR     HB   3048 0.00430000   1.007947   ; qtot -3.602800
 3049         H6    190    THR    HG1   3049 0.41020000   1.007947   ; qtot -3.192600
 3050         H1    190    THR   HG21   3050 0.06420000   1.007947   ; qtot -3.128400
 3051         H1    190    THR   HG22   3051 0.06420000   1.007947   ; qtot -3.064200
 3052         H1    190    THR   HG23   3052 0.06420000   1.007947   ; qtot -3.000000
; residue  191 VAL rtp VAL q 0.0
 3053         N1    191    VAL      N   3053 -0.41570000  14.006720   ; qtot -3.415700
 3054         C2    191    VAL     CA   3054 -0.08750000  12.010780   ; qtot -3.503200
 3055         C1    191    VAL      C   3055 0.59730000  12.010780   ; qtot -2.905900
 3056         O1    191    VAL      O   3056 -0.56790000  15.999430   ; qtot -3.473800
 3057         C2    191    VAL     CB   3057 0.29850000  12.010780   ; qtot -3.175300
 3058         C2    191    VAL    CG1   3058 -0.31920000  12.010780   ; qtot -3.494500
 3059         C2    191    VAL    CG2   3059 -0.31920000  12.010780   ; qtot -3.813700
 3060         H3    191    VAL      H   3060 0.27190000   1.007947   ; qtot -3.541800
 3061         H2    191    VAL     HA   3061 0.09690000   1.007947   ; qtot -3.444900
 3062         H1    191    VAL     HB   3062 -0.02970000   1.007947   ; qtot -3.474600
 3063         H1    191    VAL   HG11   3063 0.07910000   1.007947   ; qtot -3.395500
 3064         H1    191    VAL   HG12   3064 0.07910000   1.007947   ; qtot -3.316400
 3065         H1    191    VAL   HG13   3065 0.07910000   1.007947   ; qtot -3.237300
 3066         H1    191    VAL   HG21   3066 0.07910000   1.007947   ; qtot -3.158200
 3067         H1    191    VAL   HG22   3067 0.07910000   1.007947   ; qtot -3.079100
 3068         H1    191    VAL   HG23   3068 0.07910000   1.007947   ; qtot -3.000000
; residue  192 LEU rtp LEU q -0.0
 3069         N1    192    LEU      N   3069 -0.41570000  14.006720   ; qtot -3.415700
 3070         C2    192    LEU     CA   3070 -0.05180000  12.010780   ; qtot -3.467500
 3071         C1    192    LEU      C   3071 0.59730000  12.010780   ; qtot -2.870200
 3072         O1    192    LEU      O   3072 -0.56790000  15.999430   ; qtot -3.438100
 3073         C2    192    LEU     CB   3073 -0.11020000  12.010780   ; qtot -3.548300
 3074         C2    192    LEU     CG   3074 0.35310000  12.010780   ; qtot -3.195200
 3075         C2    192    LEU    CD1   3075 -0.41210000  12.010780   ; qtot -3.607300
 3076         C2    192    LEU    CD2   3076 -0.41210000  12.010780   ; qtot -4.019400
 3077         H3    192    LEU      H   3077 0.27190000   1.007947   ; qtot -3.747500
 3078         H2    192    LEU     HA   3078 0.09220000   1.007947   ; qtot -3.655300
 3079         H1    192    LEU    HB2   3079 0.04570000   1.007947   ; qtot -3.609600
 3080         H1    192    LEU    HB3   3080 0.04570000   1.007947   ; qtot -3.563900
 3081         H1    192    LEU     HG   3081 -0.03610000   1.007947   ; qtot -3.600000
 3082         H1    192    LEU   HD11   3082 0.10000000   1.007947   ; qtot -3.500000
 3083         H1    192    LEU   HD12   3083 0.10000000   1.007947   ; qtot -3.400000
 3084         H1    192    LEU   HD13   3084 0.10000000   1.007947   ; qtot -3.300000
 3085         H1    192    LEU   HD21   3085 0.10000000   1.007947   ; qtot -3.200000
 3086         H1    192    LEU   HD22   3086 0.10000000   1.007947   ; qtot -3.100000
 3087         H1    192    LEU   HD23   3087 0.10000000   1.007947   ; qtot -3.000000
; residue  193 LEU rtp LEU q -0.0
 3088         N1    193    LEU      N   3088 -0.41570000  14.006720   ; qtot -3.415700
 3089         C2    193    LEU     CA   3089 -0.05180000  12.010780   ; qtot -3.467500
 3090         C1    193    LEU      C   3090 0.59730000  12.010780   ; qtot -2.870200
 3091         O1    193    LEU      O   3091 -0.56790000  15.999430   ; qtot -3.438100
 3092         C2    193    LEU     CB   3092 -0.11020000  12.010780   ; qtot -3.548300
 3093         C2    193    LEU     CG   3093 0.35310000  12.010780   ; qtot -3.195200
 3094         C2    193    LEU    CD1   3094 -0.41210000  12.010780   ; qtot -3.607300
 3095         C2    193    LEU    CD2   3095 -0.41210000  12.010780   ; qtot -4.019400
 3096         H3    193    LEU      H   3096 0.27190000   1.007947   ; qtot -3.747500
 3097         H2    193    LEU     HA   3097 0.09220000   1.007947   ; qtot -3.655300
 3098         H1    193    LEU    HB2   3098 0.04570000   1.007947   ; qtot -3.609600
 3099         H1    193    LEU    HB3   3099 0.04570000   1.007947   ; qtot -3.563900
 3100         H1    193    LEU     HG   3100 -0.03610000   1.007947   ; qtot -3.600000
 3101         H1    193    LEU   HD11   3101 0.10000000   1.007947   ; qtot -3.500000
 3102         H1    193    LEU   HD12   3102 0.10000000   1.007947   ; qtot -3.400000
 3103         H1    193    LEU   HD13   3103 0.10000000   1.007947   ; qtot -3.300000
 3104         H1    193    LEU   HD21   3104 0.10000000   1.007947   ; qtot -3.200000
 3105         H1    193    LEU   HD22   3105 0.10000000   1.007947   ; qtot -3.100000
 3106         H1    193    LEU   HD23   3106 0.10000000   1.007947   ; qtot -3.000000
; residue  194 ASP rtp ASP q -1.0
 3107         N1    194    ASP      N   3107 -0.51630000  14.006720   ; qtot -3.516300
 3108         C2    194    ASP     CA   3108 0.03810000  12.010780   ; qtot -3.478200
 3109         C1    194    ASP      C   3109 0.53660000  12.010780   ; qtot -2.941600
 3110         O1    194    ASP      O   3110 -0.58190000  15.999430   ; qtot -3.523500
 3111         C2    194    ASP     CB   3111 -0.03030000  12.010780   ; qtot -3.553800
 3112         C1    194    ASP     CG   3112 0.79940000  12.010780   ; qtot -2.754400
 3113         O1    194    ASP    OD1   3113 -0.80140000  15.999430   ; qtot -3.555800
 3114         O1    194    ASP    OD2   3114 -0.80140000  15.999430   ; qtot -4.357200
 3115         H3    194    ASP      H   3115 0.29360000   1.007947   ; qtot -4.063600
 3116         H2    194    ASP     HA   3116 0.08800000   1.007947   ; qtot -3.975600
 3117         H1    194    ASP    HB2   3117 -0.01220000   1.007947   ; qtot -3.987800
 3118         H1    194    ASP    HB3   3118 -0.01220000   1.007947   ; qtot -4.000000
; residue  195 GLU rtp GLU q -1.0
 3119         N1    195    GLU      N   3119 -0.51630000  14.006720   ; qtot -4.516300
 3120         C2    195    GLU     CA   3120 0.03970000  12.010780   ; qtot -4.476600
 3121         C1    195    GLU      C   3121 0.53660000  12.010780   ; qtot -3.940000
 3122         O1    195    GLU      O   3122 -0.58190000  15.999430   ; qtot -4.521900
 3123         C2    195    GLU     CB   3123 0.05600000  12.010780   ; qtot -4.465900
 3124         C2    195    GLU     CG   3124 0.01360000  12.010780   ; qtot -4.452300
 3125         C1    195    GLU     CD   3125 0.80540000  12.010780   ; qtot -3.646900
 3126         O1    195    GLU    OE1   3126 -0.81880000  15.999430   ; qtot -4.465700
 3127         O1    195    GLU    OE2   3127 -0.81880000  15.999430   ; qtot -5.284500
 3128         H3    195    GLU      H   3128 0.29360000   1.007947   ; qtot -4.990900
 3129         H2    195    GLU     HA   3129 0.11050000   1.007947   ; qtot -4.880400
 3130         H1    195    GLU    HB2   3130 -0.01730000   1.007947   ; qtot -4.897700
 3131         H1    195    GLU    HB3   3131 -0.01730000   1.007947   ; qtot -4.915000
 3132         H1    195    GLU    HG2   3132 -0.04250000   1.007947   ; qtot -4.957500
 3133         H1    195    GLU    HG3   3133 -0.04250000   1.007947   ; qtot -5.000000
; residue  196 VAL rtp VAL q 0.0
 3134         N1    196    VAL      N   3134 -0.41570000  14.006720   ; qtot -5.415700
 3135         C2    196    VAL     CA   3135 -0.08750000  12.010780   ; qtot -5.503200
 3136         C1    196    VAL      C   3136 0.59730000  12.010780   ; qtot -4.905900
 3137         O1    196    VAL      O   3137 -0.56790000  15.999430   ; qtot -5.473800
 3138         C2    196    VAL     CB   3138 0.29850000  12.010780   ; qtot -5.175300
 3139         C2    196    VAL    CG1   3139 -0.31920000  12.010780   ; qtot -5.494500
 3140         C2    196    VAL    CG2   3140 -0.31920000  12.010780   ; qtot -5.813700
 3141         H3    196    VAL      H   3141 0.27190000   1.007947   ; qtot -5.541800
 3142         H2    196    VAL     HA   3142 0.09690000   1.007947   ; qtot -5.444900
 3143         H1    196    VAL     HB   3143 -0.02970000   1.007947   ; qtot -5.474600
 3144         H1    196    VAL   HG11   3144 0.07910000   1.007947   ; qtot -5.395500
 3145         H1    196    VAL   HG12   3145 0.07910000   1.007947   ; qtot -5.316400
 3146         H1    196    VAL   HG13   3146 0.07910000   1.007947   ; qtot -5.237300
 3147         H1    196    VAL   HG21   3147 0.07910000   1.007947   ; qtot -5.158200
 3148         H1    196    VAL   HG22   3148 0.07910000   1.007947   ; qtot -5.079100
 3149         H1    196    VAL   HG23   3149 0.07910000   1.007947   ; qtot -5.000000
; residue  197 ALA rtp ALA q 0.0
 3150         N1    197    ALA      N   3150 -0.41570000  14.006720   ; qtot -5.415700
 3151         C2    197    ALA     CA   3151 0.03370000  12.010780   ; qtot -5.382000
 3152         C1    197    ALA      C   3152 0.59730000  12.010780   ; qtot -4.784700
 3153         O1    197    ALA      O   3153 -0.56790000  15.999430   ; qtot -5.352600
 3154         C2    197    ALA     CB   3154 -0.18250000  12.010780   ; qtot -5.535100
 3155         H3    197    ALA      H   3155 0.27190000   1.007947   ; qtot -5.263200
 3156         H2    197    ALA     HA   3156 0.08230000   1.007947   ; qtot -5.180900
 3157         H1    197    ALA    HB1   3157 0.06030000   1.007947   ; qtot -5.120600
 3158         H1    197    ALA    HB2   3158 0.06030000   1.007947   ; qtot -5.060300
 3159         H1    197    ALA    HB3   3159 0.06030000   1.007947   ; qtot -5.000000
; residue  198 GLU rtp GLU q -1.0
 3160         N1    198    GLU      N   3160 -0.51630000  14.006720   ; qtot -5.516300
 3161         C2    198    GLU     CA   3161 0.03970000  12.010780   ; qtot -5.476600
 3162         C1    198    GLU      C   3162 0.53660000  12.010780   ; qtot -4.940000
 3163         O1    198    GLU      O   3163 -0.58190000  15.999430   ; qtot -5.521900
 3164         C2    198    GLU     CB   3164 0.05600000  12.010780   ; qtot -5.465900
 3165         C2    198    GLU     CG   3165 0.01360000  12.010780   ; qtot -5.452300
 3166         C1    198    GLU     CD   3166 0.80540000  12.010780   ; qtot -4.646900
 3167         O1    198    GLU    OE1   3167 -0.81880000  15.999430   ; qtot -5.465700
 3168         O1    198    GLU    OE2   3168 -0.81880000  15.999430   ; qtot -6.284500
 3169         H3    198    GLU      H   3169 0.29360000   1.007947   ; qtot -5.990900
 3170         H2    198    GLU     HA   3170 0.11050000   1.007947   ; qtot -5.880400
 3171         H1    198    GLU    HB2   3171 -0.01730000   1.007947   ; qtot -5.897700
 3172         H1    198    GLU    HB3   3172 -0.01730000   1.007947   ; qtot -5.915000
 3173         H1    198    GLU    HG2   3173 -0.04250000   1.007947   ; qtot -5.957500
 3174         H1    198    GLU    HG3   3174 -0.04250000   1.007947   ; qtot -6.000000
; residue  199 ASP rtp ASP q -1.0
 3175         N1    199    ASP      N   3175 -0.51630000  14.006720   ; qtot -6.516300
 3176         C2    199    ASP     CA   3176 0.03810000  12.010780   ; qtot -6.478200
 3177         C1    199    ASP      C   3177 0.53660000  12.010780   ; qtot -5.941600
 3178         O1    199    ASP      O   3178 -0.58190000  15.999430   ; qtot -6.523500
 3179         C2    199    ASP     CB   3179 -0.03030000  12.010780   ; qtot -6.553800
 3180         C1    199    ASP     CG   3180 0.79940000  12.010780   ; qtot -5.754400
 3181         O1    199    ASP    OD1   3181 -0.80140000  15.999430   ; qtot -6.555800
 3182         O1    199    ASP    OD2   3182 -0.80140000  15.999430   ; qtot -7.357200
 3183         H3    199    ASP      H   3183 0.29360000   1.007947   ; qtot -7.063600
 3184         H2    199    ASP     HA   3184 0.08800000   1.007947   ; qtot -6.975600
 3185         H1    199    ASP    HB2   3185 -0.01220000   1.007947   ; qtot -6.987800
 3186         H1    199    ASP    HB3   3186 -0.01220000   1.007947   ; qtot -7.000000
; residue  200 MET rtp MET q 0.0
 3187         N1    200    MET      N   3187 -0.41570000  14.006720   ; qtot -7.415700
 3188         C2    200    MET     CA   3188 -0.02370000  12.010780   ; qtot -7.439400
 3189         C1    200    MET      C   3189 0.59730000  12.010780   ; qtot -6.842100
 3190         O1    200    MET      O   3190 -0.56790000  15.999430   ; qtot -7.410000
 3191         C2    200    MET     CB   3191 0.03420000  12.010780   ; qtot -7.375800
 3192         C2    200    MET     CG   3192 0.00180000  12.010780   ; qtot -7.374000
 3193         S1    200    MET     SD   3193 -0.27370000  32.065500   ; qtot -7.647700
 3194         C2    200    MET     CE   3194 -0.05360000  12.010780   ; qtot -7.701300
 3195         H3    200    MET      H   3195 0.27190000   1.007947   ; qtot -7.429400
 3196         H2    200    MET     HA   3196 0.08800000   1.007947   ; qtot -7.341400
 3197         H1    200    MET    HB2   3197 0.02410000   1.007947   ; qtot -7.317300
 3198         H1    200    MET    HB3   3198 0.02410000   1.007947   ; qtot -7.293200
 3199         H2    200    MET    HG2   3199 0.04400000   1.007947   ; qtot -7.249200
 3200         H2    200    MET    HG3   3200 0.04400000   1.007947   ; qtot -7.205200
 3201         H2    200    MET    HE1   3201 0.06840000   1.007947   ; qtot -7.136800
 3202         H2    200    MET    HE2   3202 0.06840000   1.007947   ; qtot -7.068400
 3203         H2    200    MET    HE3   3203 0.06840000   1.007947   ; qtot -7.000000
; residue  201 GLY rtp GLY q 0.0
 3204         N1    201    GLY      N   3204 -0.41570000  14.006720   ; qtot -7.415700
 3205         C2    201    GLY     CA   3205 -0.02520000  12.010780   ; qtot -7.440900
 3206         C1    201    GLY      C   3206 0.59730000  12.010780   ; qtot -6.843600
 3207         O1    201    GLY      O   3207 -0.56790000  15.999430   ; qtot -7.411500
 3208         H3    201    GLY      H   3208 0.27190000   1.007947   ; qtot -7.139600
 3209         H2    201    GLY    HA2   3209 0.06980000   1.007947   ; qtot -7.069800
 3210         H2    201    GLY    HA3   3210 0.06980000   1.007947   ; qtot -7.000000
; residue  202 LYS rtp LYS q 1.0
 3211         N1    202    LYS      N   3211 -0.34790000  14.006720   ; qtot -7.347900
 3212         C2    202    LYS     CA   3212 -0.24000000  12.010780   ; qtot -7.587900
 3213         C1    202    LYS      C   3213 0.73410000  12.010780   ; qtot -6.853800
 3214         O1    202    LYS      O   3214 -0.58940000  15.999430   ; qtot -7.443200
 3215         C2    202    LYS     CB   3215 -0.00940000  12.010780   ; qtot -7.452600
 3216         C2    202    LYS     CG   3216 0.01870000  12.010780   ; qtot -7.433900
 3217         C2    202    LYS     CD   3217 -0.04790000  12.010780   ; qtot -7.481800
 3218         C2    202    LYS     CE   3218 -0.01430000  12.010780   ; qtot -7.496100
 3219         N1    202    LYS     NZ   3219 -0.38540000  14.006720   ; qtot -7.881500
 3220         H3    202    LYS      H   3220 0.27470000   1.007947   ; qtot -7.606800
 3221         H2    202    LYS     HA   3221 0.14260000   1.007947   ; qtot -7.464200
 3222         H1    202    LYS    HB2   3222 0.03620000   1.007947   ; qtot -7.428000
 3223         H1    202    LYS    HB3   3223 0.03620000   1.007947   ; qtot -7.391800
 3224         H1    202    LYS    HG2   3224 0.01030000   1.007947   ; qtot -7.381500
 3225         H1    202    LYS    HG3   3225 0.01030000   1.007947   ; qtot -7.371200
 3226         H1    202    LYS    HD2   3226 0.06210000   1.007947   ; qtot -7.309100
 3227         H1    202    LYS    HD3   3227 0.06210000   1.007947   ; qtot -7.247000
 3228         H4    202    LYS    HE2   3228 0.11350000   1.007947   ; qtot -7.133500
 3229         H4    202    LYS    HE3   3229 0.11350000   1.007947   ; qtot -7.020000
 3230         H3    202    LYS    HZ1   3230 0.34000000   1.007947   ; qtot -6.680000
 3231         H3    202    LYS    HZ2   3231 0.34000000   1.007947   ; qtot -6.340000
 3232         H3    202    LYS    HZ3   3232 0.34000000   1.007947   ; qtot -6.000000
; residue  203 CYS rtp CYS q 0.0
 3233         N1    203    CYS      N   3233 -0.41570000  14.006720   ; qtot -6.415700
 3234         C2    203    CYS     CA   3234 0.04290000  12.010780   ; qtot -6.372800
 3235         C1    203    CYS      C   3235 0.59730000  12.010780   ; qtot -5.775500
 3236         O1    203    CYS      O   3236 -0.56790000  15.999430   ; qtot -6.343400
 3237         C2    203    CYS     CB   3237 -0.07900000  12.010780   ; qtot -6.422400
 3238         S1    203    CYS     SG   3238 -0.10810000  32.065500   ; qtot -6.530500
 3239         H3    203    CYS      H   3239 0.27190000   1.007947   ; qtot -6.258600
 3240         H2    203    CYS     HA   3240 0.07660000   1.007947   ; qtot -6.182000
 3241         H2    203    CYS    HB2   3241 0.09100000   1.007947   ; qtot -6.091000
 3242         H2    203    CYS    HB3   3242 0.09100000   1.007947   ; qtot -6.000000
; residue  204 HIS rtp HIS q -0.0
 3243         N1    204    HIS      N   3243 -0.41570000  14.006720   ; qtot -6.415700
 3244         C2    204    HIS     CA   3244 -0.05810000  12.010780   ; qtot -6.473800
 3245         C1    204    HIS      C   3245 0.59730000  12.010780   ; qtot -5.876500
 3246         O1    204    HIS      O   3246 -0.56790000  15.999430   ; qtot -6.444400
 3247         C2    204    HIS     CB   3247 -0.00740000  12.010780   ; qtot -6.451800
 3248         C1    204    HIS     CG   3248 0.18680000  12.010780   ; qtot -6.265000
 3249         N1    204    HIS    ND1   3249 -0.54320000  14.006720   ; qtot -6.808200
 3250         C1    204    HIS    CD2   3250 -0.22070000  12.010780   ; qtot -7.028900
 3251         C1    204    HIS    CE1   3251 0.16350000  12.010780   ; qtot -6.865400
 3252         N1    204    HIS    NE2   3252 -0.27950000  14.006720   ; qtot -7.144900
 3253         H3    204    HIS      H   3253 0.27190000   1.007947   ; qtot -6.873000
 3254         H2    204    HIS     HA   3254 0.13600000   1.007947   ; qtot -6.737000
 3255         H1    204    HIS    HB2   3255 0.03670000   1.007947   ; qtot -6.700300
 3256         H1    204    HIS    HB3   3256 0.03670000   1.007947   ; qtot -6.663600
 3257         H7    204    HIS    HD2   3257 0.18620000   1.007947   ; qtot -6.477400
 3258         H8    204    HIS    HE1   3258 0.14350000   1.007947   ; qtot -6.333900
 3259         H3    204    HIS    HE2   3259 0.33390000   1.007947   ; qtot -6.000000
; residue  205 LEU rtp LEU q -0.0
 3260         N1    205    LEU      N   3260 -0.41570000  14.006720   ; qtot -6.415700
 3261         C2    205    LEU     CA   3261 -0.05180000  12.010780   ; qtot -6.467500
 3262         C1    205    LEU      C   3262 0.59730000  12.010780   ; qtot -5.870200
 3263         O1    205    LEU      O   3263 -0.56790000  15.999430   ; qtot -6.438100
 3264         C2    205    LEU     CB   3264 -0.11020000  12.010780   ; qtot -6.548300
 3265         C2    205    LEU     CG   3265 0.35310000  12.010780   ; qtot -6.195200
 3266         C2    205    LEU    CD1   3266 -0.41210000  12.010780   ; qtot -6.607300
 3267         C2    205    LEU    CD2   3267 -0.41210000  12.010780   ; qtot -7.019400
 3268         H3    205    LEU      H   3268 0.27190000   1.007947   ; qtot -6.747500
 3269         H2    205    LEU     HA   3269 0.09220000   1.007947   ; qtot -6.655300
 3270         H1    205    LEU    HB2   3270 0.04570000   1.007947   ; qtot -6.609600
 3271         H1    205    LEU    HB3   3271 0.04570000   1.007947   ; qtot -6.563900
 3272         H1    205    LEU     HG   3272 -0.03610000   1.007947   ; qtot -6.600000
 3273         H1    205    LEU   HD11   3273 0.10000000   1.007947   ; qtot -6.500000
 3274         H1    205    LEU   HD12   3274 0.10000000   1.007947   ; qtot -6.400000
 3275         H1    205    LEU   HD13   3275 0.10000000   1.007947   ; qtot -6.300000
 3276         H1    205    LEU   HD21   3276 0.10000000   1.007947   ; qtot -6.200000
 3277         H1    205    LEU   HD22   3277 0.10000000   1.007947   ; qtot -6.100000
 3278         H1    205    LEU   HD23   3278 0.10000000   1.007947   ; qtot -6.000000
; residue  206 THR rtp THR q -0.0
 3279         N1    206    THR      N   3279 -0.41570000  14.006720   ; qtot -6.415700
 3280         C2    206    THR     CA   3280 -0.03890000  12.010780   ; qtot -6.454600
 3281         C1    206    THR      C   3281 0.59730000  12.010780   ; qtot -5.857300
 3282         O1    206    THR      O   3282 -0.56790000  15.999430   ; qtot -6.425200
 3283         C2    206    THR     CB   3283 0.36540000  12.010780   ; qtot -6.059800
 3284         O2    206    THR    OG1   3284 -0.67610000  15.999430   ; qtot -6.735900
 3285         C2    206    THR    CG2   3285 -0.24380000  12.010780   ; qtot -6.979700
 3286         H3    206    THR      H   3286 0.27190000   1.007947   ; qtot -6.707800
 3287         H2    206    THR     HA   3287 0.10070000   1.007947   ; qtot -6.607100
 3288         H2    206    THR     HB   3288 0.00430000   1.007947   ; qtot -6.602800
 3289         H6    206    THR    HG1   3289 0.41020000   1.007947   ; qtot -6.192600
 3290         H1    206    THR   HG21   3290 0.06420000   1.007947   ; qtot -6.128400
 3291         H1    206    THR   HG22   3291 0.06420000   1.007947   ; qtot -6.064200
 3292         H1    206    THR   HG23   3292 0.06420000   1.007947   ; qtot -6.000000
; residue  207 LYS rtp LYS q 1.0
 3293         N1    207    LYS      N   3293 -0.34790000  14.006720   ; qtot -6.347900
 3294         C2    207    LYS     CA   3294 -0.24000000  12.010780   ; qtot -6.587900
 3295         C1    207    LYS      C   3295 0.73410000  12.010780   ; qtot -5.853800
 3296         O1    207    LYS      O   3296 -0.58940000  15.999430   ; qtot -6.443200
 3297         C2    207    LYS     CB   3297 -0.00940000  12.010780   ; qtot -6.452600
 3298         C2    207    LYS     CG   3298 0.01870000  12.010780   ; qtot -6.433900
 3299         C2    207    LYS     CD   3299 -0.04790000  12.010780   ; qtot -6.481800
 3300         C2    207    LYS     CE   3300 -0.01430000  12.010780   ; qtot -6.496100
 3301         N1    207    LYS     NZ   3301 -0.38540000  14.006720   ; qtot -6.881500
 3302         H3    207    LYS      H   3302 0.27470000   1.007947   ; qtot -6.606800
 3303         H2    207    LYS     HA   3303 0.14260000   1.007947   ; qtot -6.464200
 3304         H1    207    LYS    HB2   3304 0.03620000   1.007947   ; qtot -6.428000
 3305         H1    207    LYS    HB3   3305 0.03620000   1.007947   ; qtot -6.391800
 3306         H1    207    LYS    HG2   3306 0.01030000   1.007947   ; qtot -6.381500
 3307         H1    207    LYS    HG3   3307 0.01030000   1.007947   ; qtot -6.371200
 3308         H1    207    LYS    HD2   3308 0.06210000   1.007947   ; qtot -6.309100
 3309         H1    207    LYS    HD3   3309 0.06210000   1.007947   ; qtot -6.247000
 3310         H4    207    LYS    HE2   3310 0.11350000   1.007947   ; qtot -6.133500
 3311         H4    207    LYS    HE3   3311 0.11350000   1.007947   ; qtot -6.020000
 3312         H3    207    LYS    HZ1   3312 0.34000000   1.007947   ; qtot -5.680000
 3313         H3    207    LYS    HZ2   3313 0.34000000   1.007947   ; qtot -5.340000
 3314         H3    207    LYS    HZ3   3314 0.34000000   1.007947   ; qtot -5.000000
; residue  208 GLY rtp GLY q 0.0
 3315         N1    208    GLY      N   3315 -0.41570000  14.006720   ; qtot -5.415700
 3316         C2    208    GLY     CA   3316 -0.02520000  12.010780   ; qtot -5.440900
 3317         C1    208    GLY      C   3317 0.59730000  12.010780   ; qtot -4.843600
 3318         O1    208    GLY      O   3318 -0.56790000  15.999430   ; qtot -5.411500
 3319         H3    208    GLY      H   3319 0.27190000   1.007947   ; qtot -5.139600
 3320         H2    208    GLY    HA2   3320 0.06980000   1.007947   ; qtot -5.069800
 3321         H2    208    GLY    HA3   3321 0.06980000   1.007947   ; qtot -5.000000
; residue  209 LYS rtp LYS q 1.0
 3322         N1    209    LYS      N   3322 -0.34790000  14.006720   ; qtot -5.347900
 3323         C2    209    LYS     CA   3323 -0.24000000  12.010780   ; qtot -5.587900
 3324         C1    209    LYS      C   3324 0.73410000  12.010780   ; qtot -4.853800
 3325         O1    209    LYS      O   3325 -0.58940000  15.999430   ; qtot -5.443200
 3326         C2    209    LYS     CB   3326 -0.00940000  12.010780   ; qtot -5.452600
 3327         C2    209    LYS     CG   3327 0.01870000  12.010780   ; qtot -5.433900
 3328         C2    209    LYS     CD   3328 -0.04790000  12.010780   ; qtot -5.481800
 3329         C2    209    LYS     CE   3329 -0.01430000  12.010780   ; qtot -5.496100
 3330         N1    209    LYS     NZ   3330 -0.38540000  14.006720   ; qtot -5.881500
 3331         H3    209    LYS      H   3331 0.27470000   1.007947   ; qtot -5.606800
 3332         H2    209    LYS     HA   3332 0.14260000   1.007947   ; qtot -5.464200
 3333         H1    209    LYS    HB2   3333 0.03620000   1.007947   ; qtot -5.428000
 3334         H1    209    LYS    HB3   3334 0.03620000   1.007947   ; qtot -5.391800
 3335         H1    209    LYS    HG2   3335 0.01030000   1.007947   ; qtot -5.381500
 3336         H1    209    LYS    HG3   3336 0.01030000   1.007947   ; qtot -5.371200
 3337         H1    209    LYS    HD2   3337 0.06210000   1.007947   ; qtot -5.309100
 3338         H1    209    LYS    HD3   3338 0.06210000   1.007947   ; qtot -5.247000
 3339         H4    209    LYS    HE2   3339 0.11350000   1.007947   ; qtot -5.133500
 3340         H4    209    LYS    HE3   3340 0.11350000   1.007947   ; qtot -5.020000
 3341         H3    209    LYS    HZ1   3341 0.34000000   1.007947   ; qtot -4.680000
 3342         H3    209    LYS    HZ2   3342 0.34000000   1.007947   ; qtot -4.340000
 3343         H3    209    LYS    HZ3   3343 0.34000000   1.007947   ; qtot -4.000000
; residue  210 GLN rtp GLN q 0.0
 3344         N1    210    GLN      N   3344 -0.41570000  14.006720   ; qtot -4.415700
 3345         C2    210    GLN     CA   3345 -0.00310000  12.010780   ; qtot -4.418800
 3346         C1    210    GLN      C   3346 0.59730000  12.010780   ; qtot -3.821500
 3347         O1    210    GLN      O   3347 -0.56790000  15.999430   ; qtot -4.389400
 3348         C2    210    GLN     CB   3348 -0.00360000  12.010780   ; qtot -4.393000
 3349         C2    210    GLN     CG   3349 -0.06450000  12.010780   ; qtot -4.457500
 3350         C1    210    GLN     CD   3350 0.69510000  12.010780   ; qtot -3.762400
 3351         O1    210    GLN    OE1   3351 -0.60860000  15.999430   ; qtot -4.371000
 3352         N1    210    GLN    NE2   3352 -0.94070000  14.006720   ; qtot -5.311700
 3353         H3    210    GLN      H   3353 0.27190000   1.007947   ; qtot -5.039800
 3354         H2    210    GLN     HA   3354 0.08500000   1.007947   ; qtot -4.954800
 3355         H1    210    GLN    HB2   3355 0.01710000   1.007947   ; qtot -4.937700
 3356         H1    210    GLN    HB3   3356 0.01710000   1.007947   ; qtot -4.920600
 3357         H1    210    GLN    HG2   3357 0.03520000   1.007947   ; qtot -4.885400
 3358         H1    210    GLN    HG3   3358 0.03520000   1.007947   ; qtot -4.850200
 3359         H3    210    GLN   HE21   3359 0.42510000   1.007947   ; qtot -4.425100
 3360         H3    210    GLN   HE22   3360 0.42510000   1.007947   ; qtot -4.000000
; residue  211 ALA rtp ALA q 0.0
 3361         N1    211    ALA      N   3361 -0.41570000  14.006720   ; qtot -4.415700
 3362         C2    211    ALA     CA   3362 0.03370000  12.010780   ; qtot -4.382000
 3363         C1    211    ALA      C   3363 0.59730000  12.010780   ; qtot -3.784700
 3364         O1    211    ALA      O   3364 -0.56790000  15.999430   ; qtot -4.352600
 3365         C2    211    ALA     CB   3365 -0.18250000  12.010780   ; qtot -4.535100
 3366         H3    211    ALA      H   3366 0.27190000   1.007947   ; qtot -4.263200
 3367         H2    211    ALA     HA   3367 0.08230000   1.007947   ; qtot -4.180900
 3368         H1    211    ALA    HB1   3368 0.06030000   1.007947   ; qtot -4.120600
 3369         H1    211    ALA    HB2   3369 0.06030000   1.007947   ; qtot -4.060300
 3370         H1    211    ALA    HB3   3370 0.06030000   1.007947   ; qtot -4.000000
; residue  212 LEU rtp LEU q -0.0
 3371         N1    212    LEU      N   3371 -0.41570000  14.006720   ; qtot -4.415700
 3372         C2    212    LEU     CA   3372 -0.05180000  12.010780   ; qtot -4.467500
 3373         C1    212    LEU      C   3373 0.59730000  12.010780   ; qtot -3.870200
 3374         O1    212    LEU      O   3374 -0.56790000  15.999430   ; qtot -4.438100
 3375         C2    212    LEU     CB   3375 -0.11020000  12.010780   ; qtot -4.548300
 3376         C2    212    LEU     CG   3376 0.35310000  12.010780   ; qtot -4.195200
 3377         C2    212    LEU    CD1   3377 -0.41210000  12.010780   ; qtot -4.607300
 3378         C2    212    LEU    CD2   3378 -0.41210000  12.010780   ; qtot -5.019400
 3379         H3    212    LEU      H   3379 0.27190000   1.007947   ; qtot -4.747500
 3380         H2    212    LEU     HA   3380 0.09220000   1.007947   ; qtot -4.655300
 3381         H1    212    LEU    HB2   3381 0.04570000   1.007947   ; qtot -4.609600
 3382         H1    212    LEU    HB3   3382 0.04570000   1.007947   ; qtot -4.563900
 3383         H1    212    LEU     HG   3383 -0.03610000   1.007947   ; qtot -4.600000
 3384         H1    212    LEU   HD11   3384 0.10000000   1.007947   ; qtot -4.500000
 3385         H1    212    LEU   HD12   3385 0.10000000   1.007947   ; qtot -4.400000
 3386         H1    212    LEU   HD13   3386 0.10000000   1.007947   ; qtot -4.300000
 3387         H1    212    LEU   HD21   3387 0.10000000   1.007947   ; qtot -4.200000
 3388         H1    212    LEU   HD22   3388 0.10000000   1.007947   ; qtot -4.100000
 3389         H1    212    LEU   HD23   3389 0.10000000   1.007947   ; qtot -4.000000
; residue  213 GLU rtp GLU q -1.0
 3390         N1    213    GLU      N   3390 -0.51630000  14.006720   ; qtot -4.516300
 3391         C2    213    GLU     CA   3391 0.03970000  12.010780   ; qtot -4.476600
 3392         C1    213    GLU      C   3392 0.53660000  12.010780   ; qtot -3.940000
 3393         O1    213    GLU      O   3393 -0.58190000  15.999430   ; qtot -4.521900
 3394         C2    213    GLU     CB   3394 0.05600000  12.010780   ; qtot -4.465900
 3395         C2    213    GLU     CG   3395 0.01360000  12.010780   ; qtot -4.452300
 3396         C1    213    GLU     CD   3396 0.80540000  12.010780   ; qtot -3.646900
 3397         O1    213    GLU    OE1   3397 -0.81880000  15.999430   ; qtot -4.465700
 3398         O1    213    GLU    OE2   3398 -0.81880000  15.999430   ; qtot -5.284500
 3399         H3    213    GLU      H   3399 0.29360000   1.007947   ; qtot -4.990900
 3400         H2    213    GLU     HA   3400 0.11050000   1.007947   ; qtot -4.880400
 3401         H1    213    GLU    HB2   3401 -0.01730000   1.007947   ; qtot -4.897700
 3402         H1    213    GLU    HB3   3402 -0.01730000   1.007947   ; qtot -4.915000
 3403         H1    213    GLU    HG2   3403 -0.04250000   1.007947   ; qtot -4.957500
 3404         H1    213    GLU    HG3   3404 -0.04250000   1.007947   ; qtot -5.000000
; residue  214 ILE rtp ILE q -0.0
 3405         N1    214    ILE      N   3405 -0.41570000  14.006720   ; qtot -5.415700
 3406         C2    214    ILE     CA   3406 -0.05970000  12.010780   ; qtot -5.475400
 3407         C1    214    ILE      C   3407 0.59730000  12.010780   ; qtot -4.878100
 3408         O1    214    ILE      O   3408 -0.56790000  15.999430   ; qtot -5.446000
 3409         C2    214    ILE     CB   3409 0.13030000  12.010780   ; qtot -5.315700
 3410         C2    214    ILE    CG1   3410 -0.04300000  12.010780   ; qtot -5.358700
 3411         C2    214    ILE    CG2   3411 -0.32040000  12.010780   ; qtot -5.679100
 3412         C2    214    ILE    CD1   3412 -0.06600000  12.010780   ; qtot -5.745100
 3413         H3    214    ILE      H   3413 0.27190000   1.007947   ; qtot -5.473200
 3414         H2    214    ILE     HA   3414 0.08690000   1.007947   ; qtot -5.386300
 3415         H1    214    ILE     HB   3415 0.01870000   1.007947   ; qtot -5.367600
 3416         H1    214    ILE   HG12   3416 0.02360000   1.007947   ; qtot -5.344000
 3417         H1    214    ILE   HG13   3417 0.02360000   1.007947   ; qtot -5.320400
 3418         H1    214    ILE   HG21   3418 0.08820000   1.007947   ; qtot -5.232200
 3419         H1    214    ILE   HG22   3419 0.08820000   1.007947   ; qtot -5.144000
 3420         H1    214    ILE   HG23   3420 0.08820000   1.007947   ; qtot -5.055800
 3421         H1    214    ILE   HD11   3421 0.01860000   1.007947   ; qtot -5.037200
 3422         H1    214    ILE   HD12   3422 0.01860000   1.007947   ; qtot -5.018600
 3423         H1    214    ILE   HD13   3423 0.01860000   1.007947   ; qtot -5.000000
; residue  215 ARG rtp ARG q 1.0
 3424         N1    215    ARG      N   3424 -0.34790000  14.006720   ; qtot -5.347900
 3425         C2    215    ARG     CA   3425 -0.26370000  12.010780   ; qtot -5.611600
 3426         C1    215    ARG      C   3426 0.73410000  12.010780   ; qtot -4.877500
 3427         O1    215    ARG      O   3427 -0.58940000  15.999430   ; qtot -5.466900
 3428         C2    215    ARG     CB   3428 -0.00070000  12.010780   ; qtot -5.467600
 3429         C2    215    ARG     CG   3429 0.03900000  12.010780   ; qtot -5.428600
 3430         C2    215    ARG     CD   3430 0.04860000  12.010780   ; qtot -5.380000
 3431         N1    215    ARG     NE   3431 -0.52950000  14.006720   ; qtot -5.909500
 3432         C1    215    ARG     CZ   3432 0.80760000  12.010780   ; qtot -5.101900
 3433         N1    215    ARG    NH1   3433 -0.86270000  14.006720   ; qtot -5.964600
 3434         N1    215    ARG    NH2   3434 -0.86270000  14.006720   ; qtot -6.827300
 3435         H3    215    ARG      H   3435 0.27470000   1.007947   ; qtot -6.552600
 3436         H2    215    ARG     HA   3436 0.15600000   1.007947   ; qtot -6.396600
 3437         H1    215    ARG    HB2   3437 0.03270000   1.007947   ; qtot -6.363900
 3438         H1    215    ARG    HB3   3438 0.03270000   1.007947   ; qtot -6.331200
 3439         H1    215    ARG    HG2   3439 0.02850000   1.007947   ; qtot -6.302700
 3440         H1    215    ARG    HG3   3440 0.02850000   1.007947   ; qtot -6.274200
 3441         H2    215    ARG    HD2   3441 0.06870000   1.007947   ; qtot -6.205500
 3442         H2    215    ARG    HD3   3442 0.06870000   1.007947   ; qtot -6.136800
 3443         H3    215    ARG     HE   3443 0.34560000   1.007947   ; qtot -5.791200
 3444         H3    215    ARG   HH11   3444 0.44780000   1.007947   ; qtot -5.343400
 3445         H3    215    ARG   HH12   3445 0.44780000   1.007947   ; qtot -4.895600
 3446         H3    215    ARG   HH21   3446 0.44780000   1.007947   ; qtot -4.447800
 3447         H3    215    ARG   HH22   3447 0.44780000   1.007947   ; qtot -4.000000
; residue  216 SER rtp SER q 0.0
 3448         N1    216    SER      N   3448 -0.41570000  14.006720   ; qtot -4.415700
 3449         C2    216    SER     CA   3449 -0.02490000  12.010780   ; qtot -4.440600
 3450         C1    216    SER      C   3450 0.59730000  12.010780   ; qtot -3.843300
 3451         O1    216    SER      O   3451 -0.56790000  15.999430   ; qtot -4.411200
 3452         C2    216    SER     CB   3452 0.21170000  12.010780   ; qtot -4.199500
 3453         O2    216    SER     OG   3453 -0.65460000  15.999430   ; qtot -4.854100
 3454         H3    216    SER      H   3454 0.27190000   1.007947   ; qtot -4.582200
 3455         H2    216    SER     HA   3455 0.08430000   1.007947   ; qtot -4.497900
 3456         H2    216    SER    HB2   3456 0.03520000   1.007947   ; qtot -4.462700
 3457         H2    216    SER    HB3   3457 0.03520000   1.007947   ; qtot -4.427500
 3458         H6    216    SER     HG   3458 0.42750000   1.007947   ; qtot -4.000000
; residue  217 SER rtp SER q 0.0
 3459         N1    217    SER      N   3459 -0.41570000  14.006720   ; qtot -4.415700
 3460         C2    217    SER     CA   3460 -0.02490000  12.010780   ; qtot -4.440600
 3461         C1    217    SER      C   3461 0.59730000  12.010780   ; qtot -3.843300
 3462         O1    217    SER      O   3462 -0.56790000  15.999430   ; qtot -4.411200
 3463         C2    217    SER     CB   3463 0.21170000  12.010780   ; qtot -4.199500
 3464         O2    217    SER     OG   3464 -0.65460000  15.999430   ; qtot -4.854100
 3465         H3    217    SER      H   3465 0.27190000   1.007947   ; qtot -4.582200
 3466         H2    217    SER     HA   3466 0.08430000   1.007947   ; qtot -4.497900
 3467         H2    217    SER    HB2   3467 0.03520000   1.007947   ; qtot -4.462700
 3468         H2    217    SER    HB3   3468 0.03520000   1.007947   ; qtot -4.427500
 3469         H6    217    SER     HG   3469 0.42750000   1.007947   ; qtot -4.000000
; residue  218 LEU rtp LEU q -0.0
 3470         N1    218    LEU      N   3470 -0.41570000  14.006720   ; qtot -4.415700
 3471         C2    218    LEU     CA   3471 -0.05180000  12.010780   ; qtot -4.467500
 3472         C1    218    LEU      C   3472 0.59730000  12.010780   ; qtot -3.870200
 3473         O1    218    LEU      O   3473 -0.56790000  15.999430   ; qtot -4.438100
 3474         C2    218    LEU     CB   3474 -0.11020000  12.010780   ; qtot -4.548300
 3475         C2    218    LEU     CG   3475 0.35310000  12.010780   ; qtot -4.195200
 3476         C2    218    LEU    CD1   3476 -0.41210000  12.010780   ; qtot -4.607300
 3477         C2    218    LEU    CD2   3477 -0.41210000  12.010780   ; qtot -5.019400
 3478         H3    218    LEU      H   3478 0.27190000   1.007947   ; qtot -4.747500
 3479         H2    218    LEU     HA   3479 0.09220000   1.007947   ; qtot -4.655300
 3480         H1    218    LEU    HB2   3480 0.04570000   1.007947   ; qtot -4.609600
 3481         H1    218    LEU    HB3   3481 0.04570000   1.007947   ; qtot -4.563900
 3482         H1    218    LEU     HG   3482 -0.03610000   1.007947   ; qtot -4.600000
 3483         H1    218    LEU   HD11   3483 0.10000000   1.007947   ; qtot -4.500000
 3484         H1    218    LEU   HD12   3484 0.10000000   1.007947   ; qtot -4.400000
 3485         H1    218    LEU   HD13   3485 0.10000000   1.007947   ; qtot -4.300000
 3486         H1    218    LEU   HD21   3486 0.10000000   1.007947   ; qtot -4.200000
 3487         H1    218    LEU   HD22   3487 0.10000000   1.007947   ; qtot -4.100000
 3488         H1    218    LEU   HD23   3488 0.10000000   1.007947   ; qtot -4.000000
; residue  219 SER rtp SER q 0.0
 3489         N1    219    SER      N   3489 -0.41570000  14.006720   ; qtot -4.415700
 3490         C2    219    SER     CA   3490 -0.02490000  12.010780   ; qtot -4.440600
 3491         C1    219    SER      C   3491 0.59730000  12.010780   ; qtot -3.843300
 3492         O1    219    SER      O   3492 -0.56790000  15.999430   ; qtot -4.411200
 3493         C2    219    SER     CB   3493 0.21170000  12.010780   ; qtot -4.199500
 3494         O2    219    SER     OG   3494 -0.65460000  15.999430   ; qtot -4.854100
 3495         H3    219    SER      H   3495 0.27190000   1.007947   ; qtot -4.582200
 3496         H2    219    SER     HA   3496 0.08430000   1.007947   ; qtot -4.497900
 3497         H2    219    SER    HB2   3497 0.03520000   1.007947   ; qtot -4.462700
 3498         H2    219    SER    HB3   3498 0.03520000   1.007947   ; qtot -4.427500
 3499         H6    219    SER     HG   3499 0.42750000   1.007947   ; qtot -4.000000
; residue  220 GLU rtp GLU q -1.0
 3500         N1    220    GLU      N   3500 -0.51630000  14.006720   ; qtot -4.516300
 3501         C2    220    GLU     CA   3501 0.03970000  12.010780   ; qtot -4.476600
 3502         C1    220    GLU      C   3502 0.53660000  12.010780   ; qtot -3.940000
 3503         O1    220    GLU      O   3503 -0.58190000  15.999430   ; qtot -4.521900
 3504         C2    220    GLU     CB   3504 0.05600000  12.010780   ; qtot -4.465900
 3505         C2    220    GLU     CG   3505 0.01360000  12.010780   ; qtot -4.452300
 3506         C1    220    GLU     CD   3506 0.80540000  12.010780   ; qtot -3.646900
 3507         O1    220    GLU    OE1   3507 -0.81880000  15.999430   ; qtot -4.465700
 3508         O1    220    GLU    OE2   3508 -0.81880000  15.999430   ; qtot -5.284500
 3509         H3    220    GLU      H   3509 0.29360000   1.007947   ; qtot -4.990900
 3510         H2    220    GLU     HA   3510 0.11050000   1.007947   ; qtot -4.880400
 3511         H1    220    GLU    HB2   3511 -0.01730000   1.007947   ; qtot -4.897700
 3512         H1    220    GLU    HB3   3512 -0.01730000   1.007947   ; qtot -4.915000
 3513         H1    220    GLU    HG2   3513 -0.04250000   1.007947   ; qtot -4.957500
 3514         H1    220    GLU    HG3   3514 -0.04250000   1.007947   ; qtot -5.000000
; residue  221 LYS rtp LYS q 1.0
 3515         N1    221    LYS      N   3515 -0.34790000  14.006720   ; qtot -5.347900
 3516         C2    221    LYS     CA   3516 -0.24000000  12.010780   ; qtot -5.587900
 3517         C1    221    LYS      C   3517 0.73410000  12.010780   ; qtot -4.853800
 3518         O1    221    LYS      O   3518 -0.58940000  15.999430   ; qtot -5.443200
 3519         C2    221    LYS     CB   3519 -0.00940000  12.010780   ; qtot -5.452600
 3520         C2    221    LYS     CG   3520 0.01870000  12.010780   ; qtot -5.433900
 3521         C2    221    LYS     CD   3521 -0.04790000  12.010780   ; qtot -5.481800
 3522         C2    221    LYS     CE   3522 -0.01430000  12.010780   ; qtot -5.496100
 3523         N1    221    LYS     NZ   3523 -0.38540000  14.006720   ; qtot -5.881500
 3524         H3    221    LYS      H   3524 0.27470000   1.007947   ; qtot -5.606800
 3525         H2    221    LYS     HA   3525 0.14260000   1.007947   ; qtot -5.464200
 3526         H1    221    LYS    HB2   3526 0.03620000   1.007947   ; qtot -5.428000
 3527         H1    221    LYS    HB3   3527 0.03620000   1.007947   ; qtot -5.391800
 3528         H1    221    LYS    HG2   3528 0.01030000   1.007947   ; qtot -5.381500
 3529         H1    221    LYS    HG3   3529 0.01030000   1.007947   ; qtot -5.371200
 3530         H1    221    LYS    HD2   3530 0.06210000   1.007947   ; qtot -5.309100
 3531         H1    221    LYS    HD3   3531 0.06210000   1.007947   ; qtot -5.247000
 3532         H4    221    LYS    HE2   3532 0.11350000   1.007947   ; qtot -5.133500
 3533         H4    221    LYS    HE3   3533 0.11350000   1.007947   ; qtot -5.020000
 3534         H3    221    LYS    HZ1   3534 0.34000000   1.007947   ; qtot -4.680000
 3535         H3    221    LYS    HZ2   3535 0.34000000   1.007947   ; qtot -4.340000
 3536         H3    221    LYS    HZ3   3536 0.34000000   1.007947   ; qtot -4.000000
; residue  222 ARG rtp ARG q 1.0
 3537         N1    222    ARG      N   3537 -0.34790000  14.006720   ; qtot -4.347900
 3538         C2    222    ARG     CA   3538 -0.26370000  12.010780   ; qtot -4.611600
 3539         C1    222    ARG      C   3539 0.73410000  12.010780   ; qtot -3.877500
 3540         O1    222    ARG      O   3540 -0.58940000  15.999430   ; qtot -4.466900
 3541         C2    222    ARG     CB   3541 -0.00070000  12.010780   ; qtot -4.467600
 3542         C2    222    ARG     CG   3542 0.03900000  12.010780   ; qtot -4.428600
 3543         C2    222    ARG     CD   3543 0.04860000  12.010780   ; qtot -4.380000
 3544         N1    222    ARG     NE   3544 -0.52950000  14.006720   ; qtot -4.909500
 3545         C1    222    ARG     CZ   3545 0.80760000  12.010780   ; qtot -4.101900
 3546         N1    222    ARG    NH1   3546 -0.86270000  14.006720   ; qtot -4.964600
 3547         N1    222    ARG    NH2   3547 -0.86270000  14.006720   ; qtot -5.827300
 3548         H3    222    ARG      H   3548 0.27470000   1.007947   ; qtot -5.552600
 3549         H2    222    ARG     HA   3549 0.15600000   1.007947   ; qtot -5.396600
 3550         H1    222    ARG    HB2   3550 0.03270000   1.007947   ; qtot -5.363900
 3551         H1    222    ARG    HB3   3551 0.03270000   1.007947   ; qtot -5.331200
 3552         H1    222    ARG    HG2   3552 0.02850000   1.007947   ; qtot -5.302700
 3553         H1    222    ARG    HG3   3553 0.02850000   1.007947   ; qtot -5.274200
 3554         H2    222    ARG    HD2   3554 0.06870000   1.007947   ; qtot -5.205500
 3555         H2    222    ARG    HD3   3555 0.06870000   1.007947   ; qtot -5.136800
 3556         H3    222    ARG     HE   3556 0.34560000   1.007947   ; qtot -4.791200
 3557         H3    222    ARG   HH11   3557 0.44780000   1.007947   ; qtot -4.343400
 3558         H3    222    ARG   HH12   3558 0.44780000   1.007947   ; qtot -3.895600
 3559         H3    222    ARG   HH21   3559 0.44780000   1.007947   ; qtot -3.447800
 3560         H3    222    ARG   HH22   3560 0.44780000   1.007947   ; qtot -3.000000
; residue  223 ALA rtp ALA q 0.0
 3561         N1    223    ALA      N   3561 -0.41570000  14.006720   ; qtot -3.415700
 3562         C2    223    ALA     CA   3562 0.03370000  12.010780   ; qtot -3.382000
 3563         C1    223    ALA      C   3563 0.59730000  12.010780   ; qtot -2.784700
 3564         O1    223    ALA      O   3564 -0.56790000  15.999430   ; qtot -3.352600
 3565         C2    223    ALA     CB   3565 -0.18250000  12.010780   ; qtot -3.535100
 3566         H3    223    ALA      H   3566 0.27190000   1.007947   ; qtot -3.263200
 3567         H2    223    ALA     HA   3567 0.08230000   1.007947   ; qtot -3.180900
 3568         H1    223    ALA    HB1   3568 0.06030000   1.007947   ; qtot -3.120600
 3569         H1    223    ALA    HB2   3569 0.06030000   1.007947   ; qtot -3.060300
 3570         H1    223    ALA    HB3   3570 0.06030000   1.007947   ; qtot -3.000000
; residue  224 LEU rtp LEU q -0.0
 3571         N1    224    LEU      N   3571 -0.41570000  14.006720   ; qtot -3.415700
 3572         C2    224    LEU     CA   3572 -0.05180000  12.010780   ; qtot -3.467500
 3573         C1    224    LEU      C   3573 0.59730000  12.010780   ; qtot -2.870200
 3574         O1    224    LEU      O   3574 -0.56790000  15.999430   ; qtot -3.438100
 3575         C2    224    LEU     CB   3575 -0.11020000  12.010780   ; qtot -3.548300
 3576         C2    224    LEU     CG   3576 0.35310000  12.010780   ; qtot -3.195200
 3577         C2    224    LEU    CD1   3577 -0.41210000  12.010780   ; qtot -3.607300
 3578         C2    224    LEU    CD2   3578 -0.41210000  12.010780   ; qtot -4.019400
 3579         H3    224    LEU      H   3579 0.27190000   1.007947   ; qtot -3.747500
 3580         H2    224    LEU     HA   3580 0.09220000   1.007947   ; qtot -3.655300
 3581         H1    224    LEU    HB2   3581 0.04570000   1.007947   ; qtot -3.609600
 3582         H1    224    LEU    HB3   3582 0.04570000   1.007947   ; qtot -3.563900
 3583         H1    224    LEU     HG   3583 -0.03610000   1.007947   ; qtot -3.600000
 3584         H1    224    LEU   HD11   3584 0.10000000   1.007947   ; qtot -3.500000
 3585         H1    224    LEU   HD12   3585 0.10000000   1.007947   ; qtot -3.400000
 3586         H1    224    LEU   HD13   3586 0.10000000   1.007947   ; qtot -3.300000
 3587         H1    224    LEU   HD21   3587 0.10000000   1.007947   ; qtot -3.200000
 3588         H1    224    LEU   HD22   3588 0.10000000   1.007947   ; qtot -3.100000
 3589         H1    224    LEU   HD23   3589 0.10000000   1.007947   ; qtot -3.000000
; residue  225 THR rtp THR q -0.0
 3590         N1    225    THR      N   3590 -0.41570000  14.006720   ; qtot -3.415700
 3591         C2    225    THR     CA   3591 -0.03890000  12.010780   ; qtot -3.454600
 3592         C1    225    THR      C   3592 0.59730000  12.010780   ; qtot -2.857300
 3593         O1    225    THR      O   3593 -0.56790000  15.999430   ; qtot -3.425200
 3594         C2    225    THR     CB   3594 0.36540000  12.010780   ; qtot -3.059800
 3595         O2    225    THR    OG1   3595 -0.67610000  15.999430   ; qtot -3.735900
 3596         C2    225    THR    CG2   3596 -0.24380000  12.010780   ; qtot -3.979700
 3597         H3    225    THR      H   3597 0.27190000   1.007947   ; qtot -3.707800
 3598         H2    225    THR     HA   3598 0.10070000   1.007947   ; qtot -3.607100
 3599         H2    225    THR     HB   3599 0.00430000   1.007947   ; qtot -3.602800
 3600         H6    225    THR    HG1   3600 0.41020000   1.007947   ; qtot -3.192600
 3601         H1    225    THR   HG21   3601 0.06420000   1.007947   ; qtot -3.128400
 3602         H1    225    THR   HG22   3602 0.06420000   1.007947   ; qtot -3.064200
 3603         H1    225    THR   HG23   3603 0.06420000   1.007947   ; qtot -3.000000
; residue  226 ASP rtp ASP q -1.0
 3604         N1    226    ASP      N   3604 -0.51630000  14.006720   ; qtot -3.516300
 3605         C2    226    ASP     CA   3605 0.03810000  12.010780   ; qtot -3.478200
 3606         C1    226    ASP      C   3606 0.53660000  12.010780   ; qtot -2.941600
 3607         O1    226    ASP      O   3607 -0.58190000  15.999430   ; qtot -3.523500
 3608         C2    226    ASP     CB   3608 -0.03030000  12.010780   ; qtot -3.553800
 3609         C1    226    ASP     CG   3609 0.79940000  12.010780   ; qtot -2.754400
 3610         O1    226    ASP    OD1   3610 -0.80140000  15.999430   ; qtot -3.555800
 3611         O1    226    ASP    OD2   3611 -0.80140000  15.999430   ; qtot -4.357200
 3612         H3    226    ASP      H   3612 0.29360000   1.007947   ; qtot -4.063600
 3613         H2    226    ASP     HA   3613 0.08800000   1.007947   ; qtot -3.975600
 3614         H1    226    ASP    HB2   3614 -0.01220000   1.007947   ; qtot -3.987800
 3615         H1    226    ASP    HB3   3615 -0.01220000   1.007947   ; qtot -4.000000
; residue  227 PRO rtp PRO q -0.0
 3616         N1    227    PRO      N   3616 -0.25480000  14.006720   ; qtot -4.254800
 3617         C2    227    PRO     CA   3617 -0.02660000  12.010780   ; qtot -4.281400
 3618         C1    227    PRO      C   3618 0.58960000  12.010780   ; qtot -3.691800
 3619         O1    227    PRO      O   3619 -0.57480000  15.999430   ; qtot -4.266600
 3620         C2    227    PRO     CB   3620 -0.00700000  12.010780   ; qtot -4.273600
 3621         C2    227    PRO     CG   3621 0.01890000  12.010780   ; qtot -4.254700
 3622         C2    227    PRO     CD   3622 0.01920000  12.010780   ; qtot -4.235500
 3623         H2    227    PRO     HA   3623 0.06410000   1.007947   ; qtot -4.171400
 3624         H1    227    PRO    HB2   3624 0.02530000   1.007947   ; qtot -4.146100
 3625         H1    227    PRO    HB3   3625 0.02530000   1.007947   ; qtot -4.120800
 3626         H1    227    PRO    HG2   3626 0.02130000   1.007947   ; qtot -4.099500
 3627         H1    227    PRO    HG3   3627 0.02130000   1.007947   ; qtot -4.078200
 3628         H2    227    PRO    HD2   3628 0.03910000   1.007947   ; qtot -4.039100
 3629         H2    227    PRO    HD3   3629 0.03910000   1.007947   ; qtot -4.000000
; residue  228 ILE rtp ILE q -0.0
 3630         N1    228    ILE      N   3630 -0.41570000  14.006720   ; qtot -4.415700
 3631         C2    228    ILE     CA   3631 -0.05970000  12.010780   ; qtot -4.475400
 3632         C1    228    ILE      C   3632 0.59730000  12.010780   ; qtot -3.878100
 3633         O1    228    ILE      O   3633 -0.56790000  15.999430   ; qtot -4.446000
 3634         C2    228    ILE     CB   3634 0.13030000  12.010780   ; qtot -4.315700
 3635         C2    228    ILE    CG1   3635 -0.04300000  12.010780   ; qtot -4.358700
 3636         C2    228    ILE    CG2   3636 -0.32040000  12.010780   ; qtot -4.679100
 3637         C2    228    ILE    CD1   3637 -0.06600000  12.010780   ; qtot -4.745100
 3638         H3    228    ILE      H   3638 0.27190000   1.007947   ; qtot -4.473200
 3639         H2    228    ILE     HA   3639 0.08690000   1.007947   ; qtot -4.386300
 3640         H1    228    ILE     HB   3640 0.01870000   1.007947   ; qtot -4.367600
 3641         H1    228    ILE   HG12   3641 0.02360000   1.007947   ; qtot -4.344000
 3642         H1    228    ILE   HG13   3642 0.02360000   1.007947   ; qtot -4.320400
 3643         H1    228    ILE   HG21   3643 0.08820000   1.007947   ; qtot -4.232200
 3644         H1    228    ILE   HG22   3644 0.08820000   1.007947   ; qtot -4.144000
 3645         H1    228    ILE   HG23   3645 0.08820000   1.007947   ; qtot -4.055800
 3646         H1    228    ILE   HD11   3646 0.01860000   1.007947   ; qtot -4.037200
 3647         H1    228    ILE   HD12   3647 0.01860000   1.007947   ; qtot -4.018600
 3648         H1    228    ILE   HD13   3648 0.01860000   1.007947   ; qtot -4.000000
; residue  229 GLN rtp GLN q 0.0
 3649         N1    229    GLN      N   3649 -0.41570000  14.006720   ; qtot -4.415700
 3650         C2    229    GLN     CA   3650 -0.00310000  12.010780   ; qtot -4.418800
 3651         C1    229    GLN      C   3651 0.59730000  12.010780   ; qtot -3.821500
 3652         O1    229    GLN      O   3652 -0.56790000  15.999430   ; qtot -4.389400
 3653         C2    229    GLN     CB   3653 -0.00360000  12.010780   ; qtot -4.393000
 3654         C2    229    GLN     CG   3654 -0.06450000  12.010780   ; qtot -4.457500
 3655         C1    229    GLN     CD   3655 0.69510000  12.010780   ; qtot -3.762400
 3656         O1    229    GLN    OE1   3656 -0.60860000  15.999430   ; qtot -4.371000
 3657         N1    229    GLN    NE2   3657 -0.94070000  14.006720   ; qtot -5.311700
 3658         H3    229    GLN      H   3658 0.27190000   1.007947   ; qtot -5.039800
 3659         H2    229    GLN     HA   3659 0.08500000   1.007947   ; qtot -4.954800
 3660         H1    229    GLN    HB2   3660 0.01710000   1.007947   ; qtot -4.937700
 3661         H1    229    GLN    HB3   3661 0.01710000   1.007947   ; qtot -4.920600
 3662         H1    229    GLN    HG2   3662 0.03520000   1.007947   ; qtot -4.885400
 3663         H1    229    GLN    HG3   3663 0.03520000   1.007947   ; qtot -4.850200
 3664         H3    229    GLN   HE21   3664 0.42510000   1.007947   ; qtot -4.425100
 3665         H3    229    GLN   HE22   3665 0.42510000   1.007947   ; qtot -4.000000
; residue  230 GLY rtp GLY q 0.0
 3666         N1    230    GLY      N   3666 -0.41570000  14.006720   ; qtot -4.415700
 3667         C2    230    GLY     CA   3667 -0.02520000  12.010780   ; qtot -4.440900
 3668         C1    230    GLY      C   3668 0.59730000  12.010780   ; qtot -3.843600
 3669         O1    230    GLY      O   3669 -0.56790000  15.999430   ; qtot -4.411500
 3670         H3    230    GLY      H   3670 0.27190000   1.007947   ; qtot -4.139600
 3671         H2    230    GLY    HA2   3671 0.06980000   1.007947   ; qtot -4.069800
 3672         H2    230    GLY    HA3   3672 0.06980000   1.007947   ; qtot -4.000000
; residue  231 THR rtp THR q -0.0
 3673         N1    231    THR      N   3673 -0.41570000  14.006720   ; qtot -4.415700
 3674         C2    231    THR     CA   3674 -0.03890000  12.010780   ; qtot -4.454600
 3675         C1    231    THR      C   3675 0.59730000  12.010780   ; qtot -3.857300
 3676         O1    231    THR      O   3676 -0.56790000  15.999430   ; qtot -4.425200
 3677         C2    231    THR     CB   3677 0.36540000  12.010780   ; qtot -4.059800
 3678         O2    231    THR    OG1   3678 -0.67610000  15.999430   ; qtot -4.735900
 3679         C2    231    THR    CG2   3679 -0.24380000  12.010780   ; qtot -4.979700
 3680         H3    231    THR      H   3680 0.27190000   1.007947   ; qtot -4.707800
 3681         H2    231    THR     HA   3681 0.10070000   1.007947   ; qtot -4.607100
 3682         H2    231    THR     HB   3682 0.00430000   1.007947   ; qtot -4.602800
 3683         H6    231    THR    HG1   3683 0.41020000   1.007947   ; qtot -4.192600
 3684         H1    231    THR   HG21   3684 0.06420000   1.007947   ; qtot -4.128400
 3685         H1    231    THR   HG22   3685 0.06420000   1.007947   ; qtot -4.064200
 3686         H1    231    THR   HG23   3686 0.06420000   1.007947   ; qtot -4.000000
; residue  232 GLU rtp GLU q -1.0
 3687         N1    232    GLU      N   3687 -0.51630000  14.006720   ; qtot -4.516300
 3688         C2    232    GLU     CA   3688 0.03970000  12.010780   ; qtot -4.476600
 3689         C1    232    GLU      C   3689 0.53660000  12.010780   ; qtot -3.940000
 3690         O1    232    GLU      O   3690 -0.58190000  15.999430   ; qtot -4.521900
 3691         C2    232    GLU     CB   3691 0.05600000  12.010780   ; qtot -4.465900
 3692         C2    232    GLU     CG   3692 0.01360000  12.010780   ; qtot -4.452300
 3693         C1    232    GLU     CD   3693 0.80540000  12.010780   ; qtot -3.646900
 3694         O1    232    GLU    OE1   3694 -0.81880000  15.999430   ; qtot -4.465700
 3695         O1    232    GLU    OE2   3695 -0.81880000  15.999430   ; qtot -5.284500
 3696         H3    232    GLU      H   3696 0.29360000   1.007947   ; qtot -4.990900
 3697         H2    232    GLU     HA   3697 0.11050000   1.007947   ; qtot -4.880400
 3698         H1    232    GLU    HB2   3698 -0.01730000   1.007947   ; qtot -4.897700
 3699         H1    232    GLU    HB3   3699 -0.01730000   1.007947   ; qtot -4.915000
 3700         H1    232    GLU    HG2   3700 -0.04250000   1.007947   ; qtot -4.957500
 3701         H1    232    GLU    HG3   3701 -0.04250000   1.007947   ; qtot -5.000000
; residue  233 TYR rtp TYR q 0.0
 3702         N1    233    TYR      N   3702 -0.41570000  14.006720   ; qtot -5.415700
 3703         C2    233    TYR     CA   3703 -0.00140000  12.010780   ; qtot -5.417100
 3704         C1    233    TYR      C   3704 0.59730000  12.010780   ; qtot -4.819800
 3705         O1    233    TYR      O   3705 -0.56790000  15.999430   ; qtot -5.387700
 3706         C2    233    TYR     CB   3706 -0.01520000  12.010780   ; qtot -5.402900
 3707         C1    233    TYR     CG   3707 -0.00110000  12.010780   ; qtot -5.404000
 3708         C1    233    TYR    CD1   3708 -0.19060000  12.010780   ; qtot -5.594600
 3709         C1    233    TYR    CD2   3709 -0.19060000  12.010780   ; qtot -5.785200
 3710         C1    233    TYR    CE1   3710 -0.23410000  12.010780   ; qtot -6.019300
 3711         C1    233    TYR    CE2   3711 -0.23410000  12.010780   ; qtot -6.253400
 3712         C1    233    TYR     CZ   3712 0.32260000  12.010780   ; qtot -5.930800
 3713         O2    233    TYR     OH   3713 -0.55790000  15.999430   ; qtot -6.488700
 3714         H3    233    TYR      H   3714 0.27190000   1.007947   ; qtot -6.216800
 3715         H2    233    TYR     HA   3715 0.08760000   1.007947   ; qtot -6.129200
 3716         H1    233    TYR    HB2   3716 0.02950000   1.007947   ; qtot -6.099700
 3717         H1    233    TYR    HB3   3717 0.02950000   1.007947   ; qtot -6.070200
 3718         H5    233    TYR    HD1   3718 0.16990000   1.007947   ; qtot -5.900300
 3719         H5    233    TYR    HD2   3719 0.16990000   1.007947   ; qtot -5.730400
 3720         H5    233    TYR    HE1   3720 0.16560000   1.007947   ; qtot -5.564800
 3721         H5    233    TYR    HE2   3721 0.16560000   1.007947   ; qtot -5.399200
 3722         H6    233    TYR     HH   3722 0.39920000   1.007947   ; qtot -5.000000
; residue  234 SER rtp SER q 0.0
 3723         N1    234    SER      N   3723 -0.41570000  14.006720   ; qtot -5.415700
 3724         C2    234    SER     CA   3724 -0.02490000  12.010780   ; qtot -5.440600
 3725         C1    234    SER      C   3725 0.59730000  12.010780   ; qtot -4.843300
 3726         O1    234    SER      O   3726 -0.56790000  15.999430   ; qtot -5.411200
 3727         C2    234    SER     CB   3727 0.21170000  12.010780   ; qtot -5.199500
 3728         O2    234    SER     OG   3728 -0.65460000  15.999430   ; qtot -5.854100
 3729         H3    234    SER      H   3729 0.27190000   1.007947   ; qtot -5.582200
 3730         H2    234    SER     HA   3730 0.08430000   1.007947   ; qtot -5.497900
 3731         H2    234    SER    HB2   3731 0.03520000   1.007947   ; qtot -5.462700
 3732         H2    234    SER    HB3   3732 0.03520000   1.007947   ; qtot -5.427500
 3733         H6    234    SER     HG   3733 0.42750000   1.007947   ; qtot -5.000000
; residue  235 ALA rtp ALA q 0.0
 3734         N1    235    ALA      N   3734 -0.41570000  14.006720   ; qtot -5.415700
 3735         C2    235    ALA     CA   3735 0.03370000  12.010780   ; qtot -5.382000
 3736         C1    235    ALA      C   3736 0.59730000  12.010780   ; qtot -4.784700
 3737         O1    235    ALA      O   3737 -0.56790000  15.999430   ; qtot -5.352600
 3738         C2    235    ALA     CB   3738 -0.18250000  12.010780   ; qtot -5.535100
 3739         H3    235    ALA      H   3739 0.27190000   1.007947   ; qtot -5.263200
 3740         H2    235    ALA     HA   3740 0.08230000   1.007947   ; qtot -5.180900
 3741         H1    235    ALA    HB1   3741 0.06030000   1.007947   ; qtot -5.120600
 3742         H1    235    ALA    HB2   3742 0.06030000   1.007947   ; qtot -5.060300
 3743         H1    235    ALA    HB3   3743 0.06030000   1.007947   ; qtot -5.000000
; residue  236 GLU rtp GLU q -1.0
 3744         N1    236    GLU      N   3744 -0.51630000  14.006720   ; qtot -5.516300
 3745         C2    236    GLU     CA   3745 0.03970000  12.010780   ; qtot -5.476600
 3746         C1    236    GLU      C   3746 0.53660000  12.010780   ; qtot -4.940000
 3747         O1    236    GLU      O   3747 -0.58190000  15.999430   ; qtot -5.521900
 3748         C2    236    GLU     CB   3748 0.05600000  12.010780   ; qtot -5.465900
 3749         C2    236    GLU     CG   3749 0.01360000  12.010780   ; qtot -5.452300
 3750         C1    236    GLU     CD   3750 0.80540000  12.010780   ; qtot -4.646900
 3751         O1    236    GLU    OE1   3751 -0.81880000  15.999430   ; qtot -5.465700
 3752         O1    236    GLU    OE2   3752 -0.81880000  15.999430   ; qtot -6.284500
 3753         H3    236    GLU      H   3753 0.29360000   1.007947   ; qtot -5.990900
 3754         H2    236    GLU     HA   3754 0.11050000   1.007947   ; qtot -5.880400
 3755         H1    236    GLU    HB2   3755 -0.01730000   1.007947   ; qtot -5.897700
 3756         H1    236    GLU    HB3   3756 -0.01730000   1.007947   ; qtot -5.915000
 3757         H1    236    GLU    HG2   3757 -0.04250000   1.007947   ; qtot -5.957500
 3758         H1    236    GLU    HG3   3758 -0.04250000   1.007947   ; qtot -6.000000
; residue  237 SER rtp SER q 0.0
 3759         N1    237    SER      N   3759 -0.41570000  14.006720   ; qtot -6.415700
 3760         C2    237    SER     CA   3760 -0.02490000  12.010780   ; qtot -6.440600
 3761         C1    237    SER      C   3761 0.59730000  12.010780   ; qtot -5.843300
 3762         O1    237    SER      O   3762 -0.56790000  15.999430   ; qtot -6.411200
 3763         C2    237    SER     CB   3763 0.21170000  12.010780   ; qtot -6.199500
 3764         O2    237    SER     OG   3764 -0.65460000  15.999430   ; qtot -6.854100
 3765         H3    237    SER      H   3765 0.27190000   1.007947   ; qtot -6.582200
 3766         H2    237    SER     HA   3766 0.08430000   1.007947   ; qtot -6.497900
 3767         H2    237    SER    HB2   3767 0.03520000   1.007947   ; qtot -6.462700
 3768         H2    237    SER    HB3   3768 0.03520000   1.007947   ; qtot -6.427500
 3769         H6    237    SER     HG   3769 0.42750000   1.007947   ; qtot -6.000000
; residue  238 LEU rtp LEU q -0.0
 3770         N1    238    LEU      N   3770 -0.41570000  14.006720   ; qtot -6.415700
 3771         C2    238    LEU     CA   3771 -0.05180000  12.010780   ; qtot -6.467500
 3772         C1    238    LEU      C   3772 0.59730000  12.010780   ; qtot -5.870200
 3773         O1    238    LEU      O   3773 -0.56790000  15.999430   ; qtot -6.438100
 3774         C2    238    LEU     CB   3774 -0.11020000  12.010780   ; qtot -6.548300
 3775         C2    238    LEU     CG   3775 0.35310000  12.010780   ; qtot -6.195200
 3776         C2    238    LEU    CD1   3776 -0.41210000  12.010780   ; qtot -6.607300
 3777         C2    238    LEU    CD2   3777 -0.41210000  12.010780   ; qtot -7.019400
 3778         H3    238    LEU      H   3778 0.27190000   1.007947   ; qtot -6.747500
 3779         H2    238    LEU     HA   3779 0.09220000   1.007947   ; qtot -6.655300
 3780         H1    238    LEU    HB2   3780 0.04570000   1.007947   ; qtot -6.609600
 3781         H1    238    LEU    HB3   3781 0.04570000   1.007947   ; qtot -6.563900
 3782         H1    238    LEU     HG   3782 -0.03610000   1.007947   ; qtot -6.600000
 3783         H1    238    LEU   HD11   3783 0.10000000   1.007947   ; qtot -6.500000
 3784         H1    238    LEU   HD12   3784 0.10000000   1.007947   ; qtot -6.400000
 3785         H1    238    LEU   HD13   3785 0.10000000   1.007947   ; qtot -6.300000
 3786         H1    238    LEU   HD21   3786 0.10000000   1.007947   ; qtot -6.200000
 3787         H1    238    LEU   HD22   3787 0.10000000   1.007947   ; qtot -6.100000
 3788         H1    238    LEU   HD23   3788 0.10000000   1.007947   ; qtot -6.000000
; residue  239 VAL rtp VAL q 0.0
 3789         N1    239    VAL      N   3789 -0.41570000  14.006720   ; qtot -6.415700
 3790         C2    239    VAL     CA   3790 -0.08750000  12.010780   ; qtot -6.503200
 3791         C1    239    VAL      C   3791 0.59730000  12.010780   ; qtot -5.905900
 3792         O1    239    VAL      O   3792 -0.56790000  15.999430   ; qtot -6.473800
 3793         C2    239    VAL     CB   3793 0.29850000  12.010780   ; qtot -6.175300
 3794         C2    239    VAL    CG1   3794 -0.31920000  12.010780   ; qtot -6.494500
 3795         C2    239    VAL    CG2   3795 -0.31920000  12.010780   ; qtot -6.813700
 3796         H3    239    VAL      H   3796 0.27190000   1.007947   ; qtot -6.541800
 3797         H2    239    VAL     HA   3797 0.09690000   1.007947   ; qtot -6.444900
 3798         H1    239    VAL     HB   3798 -0.02970000   1.007947   ; qtot -6.474600
 3799         H1    239    VAL   HG11   3799 0.07910000   1.007947   ; qtot -6.395500
 3800         H1    239    VAL   HG12   3800 0.07910000   1.007947   ; qtot -6.316400
 3801         H1    239    VAL   HG13   3801 0.07910000   1.007947   ; qtot -6.237300
 3802         H1    239    VAL   HG21   3802 0.07910000   1.007947   ; qtot -6.158200
 3803         H1    239    VAL   HG22   3803 0.07910000   1.007947   ; qtot -6.079100
 3804         H1    239    VAL   HG23   3804 0.07910000   1.007947   ; qtot -6.000000
; residue  240 ARG rtp ARG q 1.0
 3805         N1    240    ARG      N   3805 -0.34790000  14.006720   ; qtot -6.347900
 3806         C2    240    ARG     CA   3806 -0.26370000  12.010780   ; qtot -6.611600
 3807         C1    240    ARG      C   3807 0.73410000  12.010780   ; qtot -5.877500
 3808         O1    240    ARG      O   3808 -0.58940000  15.999430   ; qtot -6.466900
 3809         C2    240    ARG     CB   3809 -0.00070000  12.010780   ; qtot -6.467600
 3810         C2    240    ARG     CG   3810 0.03900000  12.010780   ; qtot -6.428600
 3811         C2    240    ARG     CD   3811 0.04860000  12.010780   ; qtot -6.380000
 3812         N1    240    ARG     NE   3812 -0.52950000  14.006720   ; qtot -6.909500
 3813         C1    240    ARG     CZ   3813 0.80760000  12.010780   ; qtot -6.101900
 3814         N1    240    ARG    NH1   3814 -0.86270000  14.006720   ; qtot -6.964600
 3815         N1    240    ARG    NH2   3815 -0.86270000  14.006720   ; qtot -7.827300
 3816         H3    240    ARG      H   3816 0.27470000   1.007947   ; qtot -7.552600
 3817         H2    240    ARG     HA   3817 0.15600000   1.007947   ; qtot -7.396600
 3818         H1    240    ARG    HB2   3818 0.03270000   1.007947   ; qtot -7.363900
 3819         H1    240    ARG    HB3   3819 0.03270000   1.007947   ; qtot -7.331200
 3820         H1    240    ARG    HG2   3820 0.02850000   1.007947   ; qtot -7.302700
 3821         H1    240    ARG    HG3   3821 0.02850000   1.007947   ; qtot -7.274200
 3822         H2    240    ARG    HD2   3822 0.06870000   1.007947   ; qtot -7.205500
 3823         H2    240    ARG    HD3   3823 0.06870000   1.007947   ; qtot -7.136800
 3824         H3    240    ARG     HE   3824 0.34560000   1.007947   ; qtot -6.791200
 3825         H3    240    ARG   HH11   3825 0.44780000   1.007947   ; qtot -6.343400
 3826         H3    240    ARG   HH12   3826 0.44780000   1.007947   ; qtot -5.895600
 3827         H3    240    ARG   HH21   3827 0.44780000   1.007947   ; qtot -5.447800
 3828         H3    240    ARG   HH22   3828 0.44780000   1.007947   ; qtot -5.000000
; residue  241 ASN rtp ASN q 0.0
 3829         N1    241    ASN      N   3829 -0.41570000  14.006720   ; qtot -5.415700
 3830         C2    241    ASN     CA   3830 0.01430000  12.010780   ; qtot -5.401400
 3831         C1    241    ASN      C   3831 0.59730000  12.010780   ; qtot -4.804100
 3832         O1    241    ASN      O   3832 -0.56790000  15.999430   ; qtot -5.372000
 3833         C2    241    ASN     CB   3833 -0.20410000  12.010780   ; qtot -5.576100
 3834         C1    241    ASN     CG   3834 0.71300000  12.010780   ; qtot -4.863100
 3835         O1    241    ASN    OD1   3835 -0.59310000  15.999430   ; qtot -5.456200
 3836         N1    241    ASN    ND2   3836 -0.91910000  14.006720   ; qtot -6.375300
 3837         H3    241    ASN      H   3837 0.27190000   1.007947   ; qtot -6.103400
 3838         H2    241    ASN     HA   3838 0.10480000   1.007947   ; qtot -5.998600
 3839         H1    241    ASN    HB2   3839 0.07970000   1.007947   ; qtot -5.918900
 3840         H1    241    ASN    HB3   3840 0.07970000   1.007947   ; qtot -5.839200
 3841         H3    241    ASN   HD21   3841 0.41960000   1.007947   ; qtot -5.419600
 3842         H3    241    ASN   HD22   3842 0.41960000   1.007947   ; qtot -5.000000
; residue  242 LEU rtp LEU q -0.0
 3843         N1    242    LEU      N   3843 -0.41570000  14.006720   ; qtot -5.415700
 3844         C2    242    LEU     CA   3844 -0.05180000  12.010780   ; qtot -5.467500
 3845         C1    242    LEU      C   3845 0.59730000  12.010780   ; qtot -4.870200
 3846         O1    242    LEU      O   3846 -0.56790000  15.999430   ; qtot -5.438100
 3847         C2    242    LEU     CB   3847 -0.11020000  12.010780   ; qtot -5.548300
 3848         C2    242    LEU     CG   3848 0.35310000  12.010780   ; qtot -5.195200
 3849         C2    242    LEU    CD1   3849 -0.41210000  12.010780   ; qtot -5.607300
 3850         C2    242    LEU    CD2   3850 -0.41210000  12.010780   ; qtot -6.019400
 3851         H3    242    LEU      H   3851 0.27190000   1.007947   ; qtot -5.747500
 3852         H2    242    LEU     HA   3852 0.09220000   1.007947   ; qtot -5.655300
 3853         H1    242    LEU    HB2   3853 0.04570000   1.007947   ; qtot -5.609600
 3854         H1    242    LEU    HB3   3854 0.04570000   1.007947   ; qtot -5.563900
 3855         H1    242    LEU     HG   3855 -0.03610000   1.007947   ; qtot -5.600000
 3856         H1    242    LEU   HD11   3856 0.10000000   1.007947   ; qtot -5.500000
 3857         H1    242    LEU   HD12   3857 0.10000000   1.007947   ; qtot -5.400000
 3858         H1    242    LEU   HD13   3858 0.10000000   1.007947   ; qtot -5.300000
 3859         H1    242    LEU   HD21   3859 0.10000000   1.007947   ; qtot -5.200000
 3860         H1    242    LEU   HD22   3860 0.10000000   1.007947   ; qtot -5.100000
 3861         H1    242    LEU   HD23   3861 0.10000000   1.007947   ; qtot -5.000000
; residue  243 GLN rtp GLN q 0.0
 3862         N1    243    GLN      N   3862 -0.41570000  14.006720   ; qtot -5.415700
 3863         C2    243    GLN     CA   3863 -0.00310000  12.010780   ; qtot -5.418800
 3864         C1    243    GLN      C   3864 0.59730000  12.010780   ; qtot -4.821500
 3865         O1    243    GLN      O   3865 -0.56790000  15.999430   ; qtot -5.389400
 3866         C2    243    GLN     CB   3866 -0.00360000  12.010780   ; qtot -5.393000
 3867         C2    243    GLN     CG   3867 -0.06450000  12.010780   ; qtot -5.457500
 3868         C1    243    GLN     CD   3868 0.69510000  12.010780   ; qtot -4.762400
 3869         O1    243    GLN    OE1   3869 -0.60860000  15.999430   ; qtot -5.371000
 3870         N1    243    GLN    NE2   3870 -0.94070000  14.006720   ; qtot -6.311700
 3871         H3    243    GLN      H   3871 0.27190000   1.007947   ; qtot -6.039800
 3872         H2    243    GLN     HA   3872 0.08500000   1.007947   ; qtot -5.954800
 3873         H1    243    GLN    HB2   3873 0.01710000   1.007947   ; qtot -5.937700
 3874         H1    243    GLN    HB3   3874 0.01710000   1.007947   ; qtot -5.920600
 3875         H1    243    GLN    HG2   3875 0.03520000   1.007947   ; qtot -5.885400
 3876         H1    243    GLN    HG3   3876 0.03520000   1.007947   ; qtot -5.850200
 3877         H3    243    GLN   HE21   3877 0.42510000   1.007947   ; qtot -5.425100
 3878         H3    243    GLN   HE22   3878 0.42510000   1.007947   ; qtot -5.000000
; residue  244 TRP rtp TRP q 0.0
 3879         N1    244    TRP      N   3879 -0.41570000  14.006720   ; qtot -5.415700
 3880         C2    244    TRP     CA   3880 -0.02750000  12.010780   ; qtot -5.443200
 3881         C1    244    TRP      C   3881 0.59730000  12.010780   ; qtot -4.845900
 3882         O1    244    TRP      O   3882 -0.56790000  15.999430   ; qtot -5.413800
 3883         C2    244    TRP     CB   3883 -0.00500000  12.010780   ; qtot -5.418800
 3884         C1    244    TRP     CG   3884 -0.14150000  12.010780   ; qtot -5.560300
 3885         C1    244    TRP    CD1   3885 -0.16380000  12.010780   ; qtot -5.724100
 3886         C1    244    TRP    CD2   3886 0.12430000  12.010780   ; qtot -5.599800
 3887         N1    244    TRP    NE1   3887 -0.34180000  14.006720   ; qtot -5.941600
 3888         C1    244    TRP    CE2   3888 0.13800000  12.010780   ; qtot -5.803600
 3889         C1    244    TRP    CE3   3889 -0.23870000  12.010780   ; qtot -6.042300
 3890         C1    244    TRP    CZ2   3890 -0.26010000  12.010780   ; qtot -6.302400
 3891         C1    244    TRP    CZ3   3891 -0.19720000  12.010780   ; qtot -6.499600
 3892         C1    244    TRP    CH2   3892 -0.11340000  12.010780   ; qtot -6.613000
 3893         H3    244    TRP      H   3893 0.27190000   1.007947   ; qtot -6.341100
 3894         H2    244    TRP     HA   3894 0.11230000   1.007947   ; qtot -6.228800
 3895         H1    244    TRP    HB2   3895 0.03390000   1.007947   ; qtot -6.194900
 3896         H1    244    TRP    HB3   3896 0.03390000   1.007947   ; qtot -6.161000
 3897         H7    244    TRP    HD1   3897 0.20620000   1.007947   ; qtot -5.954800
 3898         H3    244    TRP    HE1   3898 0.34120000   1.007947   ; qtot -5.613600
 3899         H5    244    TRP    HE3   3899 0.17000000   1.007947   ; qtot -5.443600
 3900         H5    244    TRP    HZ2   3900 0.15720000   1.007947   ; qtot -5.286400
 3901         H5    244    TRP    HZ3   3901 0.14470000   1.007947   ; qtot -5.141700
 3902         H5    244    TRP    HH2   3902 0.14170000   1.007947   ; qtot -5.000000
; residue  245 ALA rtp ALA q 0.0
 3903         N1    245    ALA      N   3903 -0.41570000  14.006720   ; qtot -5.415700
 3904         C2    245    ALA     CA   3904 0.03370000  12.010780   ; qtot -5.382000
 3905         C1    245    ALA      C   3905 0.59730000  12.010780   ; qtot -4.784700
 3906         O1    245    ALA      O   3906 -0.56790000  15.999430   ; qtot -5.352600
 3907         C2    245    ALA     CB   3907 -0.18250000  12.010780   ; qtot -5.535100
 3908         H3    245    ALA      H   3908 0.27190000   1.007947   ; qtot -5.263200
 3909         H2    245    ALA     HA   3909 0.08230000   1.007947   ; qtot -5.180900
 3910         H1    245    ALA    HB1   3910 0.06030000   1.007947   ; qtot -5.120600
 3911         H1    245    ALA    HB2   3911 0.06030000   1.007947   ; qtot -5.060300
 3912         H1    245    ALA    HB3   3912 0.06030000   1.007947   ; qtot -5.000000
; residue  246 LYS rtp LYS q 1.0
 3913         N1    246    LYS      N   3913 -0.34790000  14.006720   ; qtot -5.347900
 3914         C2    246    LYS     CA   3914 -0.24000000  12.010780   ; qtot -5.587900
 3915         C1    246    LYS      C   3915 0.73410000  12.010780   ; qtot -4.853800
 3916         O1    246    LYS      O   3916 -0.58940000  15.999430   ; qtot -5.443200
 3917         C2    246    LYS     CB   3917 -0.00940000  12.010780   ; qtot -5.452600
 3918         C2    246    LYS     CG   3918 0.01870000  12.010780   ; qtot -5.433900
 3919         C2    246    LYS     CD   3919 -0.04790000  12.010780   ; qtot -5.481800
 3920         C2    246    LYS     CE   3920 -0.01430000  12.010780   ; qtot -5.496100
 3921         N1    246    LYS     NZ   3921 -0.38540000  14.006720   ; qtot -5.881500
 3922         H3    246    LYS      H   3922 0.27470000   1.007947   ; qtot -5.606800
 3923         H2    246    LYS     HA   3923 0.14260000   1.007947   ; qtot -5.464200
 3924         H1    246    LYS    HB2   3924 0.03620000   1.007947   ; qtot -5.428000
 3925         H1    246    LYS    HB3   3925 0.03620000   1.007947   ; qtot -5.391800
 3926         H1    246    LYS    HG2   3926 0.01030000   1.007947   ; qtot -5.381500
 3927         H1    246    LYS    HG3   3927 0.01030000   1.007947   ; qtot -5.371200
 3928         H1    246    LYS    HD2   3928 0.06210000   1.007947   ; qtot -5.309100
 3929         H1    246    LYS    HD3   3929 0.06210000   1.007947   ; qtot -5.247000
 3930         H4    246    LYS    HE2   3930 0.11350000   1.007947   ; qtot -5.133500
 3931         H4    246    LYS    HE3   3931 0.11350000   1.007947   ; qtot -5.020000
 3932         H3    246    LYS    HZ1   3932 0.34000000   1.007947   ; qtot -4.680000
 3933         H3    246    LYS    HZ2   3933 0.34000000   1.007947   ; qtot -4.340000
 3934         H3    246    LYS    HZ3   3934 0.34000000   1.007947   ; qtot -4.000000
; residue  247 ALA rtp ALA q 0.0
 3935         N1    247    ALA      N   3935 -0.41570000  14.006720   ; qtot -4.415700
 3936         C2    247    ALA     CA   3936 0.03370000  12.010780   ; qtot -4.382000
 3937         C1    247    ALA      C   3937 0.59730000  12.010780   ; qtot -3.784700
 3938         O1    247    ALA      O   3938 -0.56790000  15.999430   ; qtot -4.352600
 3939         C2    247    ALA     CB   3939 -0.18250000  12.010780   ; qtot -4.535100
 3940         H3    247    ALA      H   3940 0.27190000   1.007947   ; qtot -4.263200
 3941         H2    247    ALA     HA   3941 0.08230000   1.007947   ; qtot -4.180900
 3942         H1    247    ALA    HB1   3942 0.06030000   1.007947   ; qtot -4.120600
 3943         H1    247    ALA    HB2   3943 0.06030000   1.007947   ; qtot -4.060300
 3944         H1    247    ALA    HB3   3944 0.06030000   1.007947   ; qtot -4.000000
; residue  248 HIS rtp HIS q 0.0
 3945         N1    248    HIS      N   3945 -0.41570000  14.006720   ; qtot -4.415700
 3946         C2    248    HIS     CA   3946 0.01880000  12.010780   ; qtot -4.396900
 3947         C1    248    HIS      C   3947 0.59730000  12.010780   ; qtot -3.799600
 3948         O1    248    HIS      O   3948 -0.56790000  15.999430   ; qtot -4.367500
 3949         C2    248    HIS     CB   3949 -0.04620000  12.010780   ; qtot -4.413700
 3950         C1    248    HIS     CG   3950 -0.02660000  12.010780   ; qtot -4.440300
 3951         N1    248    HIS    ND1   3951 -0.38110000  14.006720   ; qtot -4.821400
 3952         C1    248    HIS    CD2   3952 0.12920000  12.010780   ; qtot -4.692200
 3953         C1    248    HIS    CE1   3953 0.20570000  12.010780   ; qtot -4.486500
 3954         N1    248    HIS    NE2   3954 -0.57270000  14.006720   ; qtot -5.059200
 3955         H3    248    HIS      H   3955 0.27190000   1.007947   ; qtot -4.787300
 3956         H2    248    HIS     HA   3956 0.08810000   1.007947   ; qtot -4.699200
 3957         H1    248    HIS    HB2   3957 0.04020000   1.007947   ; qtot -4.659000
 3958         H1    248    HIS    HB3   3958 0.04020000   1.007947   ; qtot -4.618800
 3959         H3    248    HIS    HD1   3959 0.36490000   1.007947   ; qtot -4.253900
 3960         H7    248    HIS    HD2   3960 0.11470000   1.007947   ; qtot -4.139200
 3961         H8    248    HIS    HE1   3961 0.13920000   1.007947   ; qtot -4.000000
; residue  249 GLU rtp GLU q -1.0
 3962         N1    249    GLU      N   3962 -0.51630000  14.006720   ; qtot -4.516300
 3963         C2    249    GLU     CA   3963 0.03970000  12.010780   ; qtot -4.476600
 3964         C1    249    GLU      C   3964 0.53660000  12.010780   ; qtot -3.940000
 3965         O1    249    GLU      O   3965 -0.58190000  15.999430   ; qtot -4.521900
 3966         C2    249    GLU     CB   3966 0.05600000  12.010780   ; qtot -4.465900
 3967         C2    249    GLU     CG   3967 0.01360000  12.010780   ; qtot -4.452300
 3968         C1    249    GLU     CD   3968 0.80540000  12.010780   ; qtot -3.646900
 3969         O1    249    GLU    OE1   3969 -0.81880000  15.999430   ; qtot -4.465700
 3970         O1    249    GLU    OE2   3970 -0.81880000  15.999430   ; qtot -5.284500
 3971         H3    249    GLU      H   3971 0.29360000   1.007947   ; qtot -4.990900
 3972         H2    249    GLU     HA   3972 0.11050000   1.007947   ; qtot -4.880400
 3973         H1    249    GLU    HB2   3973 -0.01730000   1.007947   ; qtot -4.897700
 3974         H1    249    GLU    HB3   3974 -0.01730000   1.007947   ; qtot -4.915000
 3975         H1    249    GLU    HG2   3975 -0.04250000   1.007947   ; qtot -4.957500
 3976         H1    249    GLU    HG3   3976 -0.04250000   1.007947   ; qtot -5.000000
; residue  250 LEU rtp LEU q -0.0
 3977         N1    250    LEU      N   3977 -0.41570000  14.006720   ; qtot -5.415700
 3978         C2    250    LEU     CA   3978 -0.05180000  12.010780   ; qtot -5.467500
 3979         C1    250    LEU      C   3979 0.59730000  12.010780   ; qtot -4.870200
 3980         O1    250    LEU      O   3980 -0.56790000  15.999430   ; qtot -5.438100
 3981         C2    250    LEU     CB   3981 -0.11020000  12.010780   ; qtot -5.548300
 3982         C2    250    LEU     CG   3982 0.35310000  12.010780   ; qtot -5.195200
 3983         C2    250    LEU    CD1   3983 -0.41210000  12.010780   ; qtot -5.607300
 3984         C2    250    LEU    CD2   3984 -0.41210000  12.010780   ; qtot -6.019400
 3985         H3    250    LEU      H   3985 0.27190000   1.007947   ; qtot -5.747500
 3986         H2    250    LEU     HA   3986 0.09220000   1.007947   ; qtot -5.655300
 3987         H1    250    LEU    HB2   3987 0.04570000   1.007947   ; qtot -5.609600
 3988         H1    250    LEU    HB3   3988 0.04570000   1.007947   ; qtot -5.563900
 3989         H1    250    LEU     HG   3989 -0.03610000   1.007947   ; qtot -5.600000
 3990         H1    250    LEU   HD11   3990 0.10000000   1.007947   ; qtot -5.500000
 3991         H1    250    LEU   HD12   3991 0.10000000   1.007947   ; qtot -5.400000
 3992         H1    250    LEU   HD13   3992 0.10000000   1.007947   ; qtot -5.300000
 3993         H1    250    LEU   HD21   3993 0.10000000   1.007947   ; qtot -5.200000
 3994         H1    250    LEU   HD22   3994 0.10000000   1.007947   ; qtot -5.100000
 3995         H1    250    LEU   HD23   3995 0.10000000   1.007947   ; qtot -5.000000
; residue  251 PRO rtp PRO q -0.0
 3996         N1    251    PRO      N   3996 -0.25480000  14.006720   ; qtot -5.254800
 3997         C2    251    PRO     CA   3997 -0.02660000  12.010780   ; qtot -5.281400
 3998         C1    251    PRO      C   3998 0.58960000  12.010780   ; qtot -4.691800
 3999         O1    251    PRO      O   3999 -0.57480000  15.999430   ; qtot -5.266600
 4000         C2    251    PRO     CB   4000 -0.00700000  12.010780   ; qtot -5.273600
 4001         C2    251    PRO     CG   4001 0.01890000  12.010780   ; qtot -5.254700
 4002         C2    251    PRO     CD   4002 0.01920000  12.010780   ; qtot -5.235500
 4003         H2    251    PRO     HA   4003 0.06410000   1.007947   ; qtot -5.171400
 4004         H1    251    PRO    HB2   4004 0.02530000   1.007947   ; qtot -5.146100
 4005         H1    251    PRO    HB3   4005 0.02530000   1.007947   ; qtot -5.120800
 4006         H1    251    PRO    HG2   4006 0.02130000   1.007947   ; qtot -5.099500
 4007         H1    251    PRO    HG3   4007 0.02130000   1.007947   ; qtot -5.078200
 4008         H2    251    PRO    HD2   4008 0.03910000   1.007947   ; qtot -5.039100
 4009         H2    251    PRO    HD3   4009 0.03910000   1.007947   ; qtot -5.000000
; residue  252 GLU rtp GLU q -1.0
 4010         N1    252    GLU      N   4010 -0.51630000  14.006720   ; qtot -5.516300
 4011         C2    252    GLU     CA   4011 0.03970000  12.010780   ; qtot -5.476600
 4012         C1    252    GLU      C   4012 0.53660000  12.010780   ; qtot -4.940000
 4013         O1    252    GLU      O   4013 -0.58190000  15.999430   ; qtot -5.521900
 4014         C2    252    GLU     CB   4014 0.05600000  12.010780   ; qtot -5.465900
 4015         C2    252    GLU     CG   4015 0.01360000  12.010780   ; qtot -5.452300
 4016         C1    252    GLU     CD   4016 0.80540000  12.010780   ; qtot -4.646900
 4017         O1    252    GLU    OE1   4017 -0.81880000  15.999430   ; qtot -5.465700
 4018         O1    252    GLU    OE2   4018 -0.81880000  15.999430   ; qtot -6.284500
 4019         H3    252    GLU      H   4019 0.29360000   1.007947   ; qtot -5.990900
 4020         H2    252    GLU     HA   4020 0.11050000   1.007947   ; qtot -5.880400
 4021         H1    252    GLU    HB2   4021 -0.01730000   1.007947   ; qtot -5.897700
 4022         H1    252    GLU    HB3   4022 -0.01730000   1.007947   ; qtot -5.915000
 4023         H1    252    GLU    HG2   4023 -0.04250000   1.007947   ; qtot -5.957500
 4024         H1    252    GLU    HG3   4024 -0.04250000   1.007947   ; qtot -6.000000
; residue  253 SER rtp SER q 0.0
 4025         N1    253    SER      N   4025 -0.41570000  14.006720   ; qtot -6.415700
 4026         C2    253    SER     CA   4026 -0.02490000  12.010780   ; qtot -6.440600
 4027         C1    253    SER      C   4027 0.59730000  12.010780   ; qtot -5.843300
 4028         O1    253    SER      O   4028 -0.56790000  15.999430   ; qtot -6.411200
 4029         C2    253    SER     CB   4029 0.21170000  12.010780   ; qtot -6.199500
 4030         O2    253    SER     OG   4030 -0.65460000  15.999430   ; qtot -6.854100
 4031         H3    253    SER      H   4031 0.27190000   1.007947   ; qtot -6.582200
 4032         H2    253    SER     HA   4032 0.08430000   1.007947   ; qtot -6.497900
 4033         H2    253    SER    HB2   4033 0.03520000   1.007947   ; qtot -6.462700
 4034         H2    253    SER    HB3   4034 0.03520000   1.007947   ; qtot -6.427500
 4035         H6    253    SER     HG   4035 0.42750000   1.007947   ; qtot -6.000000
; residue  254 MET rtp MET q 0.0
 4036         N1    254    MET      N   4036 -0.41570000  14.006720   ; qtot -6.415700
 4037         C2    254    MET     CA   4037 -0.02370000  12.010780   ; qtot -6.439400
 4038         C1    254    MET      C   4038 0.59730000  12.010780   ; qtot -5.842100
 4039         O1    254    MET      O   4039 -0.56790000  15.999430   ; qtot -6.410000
 4040         C2    254    MET     CB   4040 0.03420000  12.010780   ; qtot -6.375800
 4041         C2    254    MET     CG   4041 0.00180000  12.010780   ; qtot -6.374000
 4042         S1    254    MET     SD   4042 -0.27370000  32.065500   ; qtot -6.647700
 4043         C2    254    MET     CE   4043 -0.05360000  12.010780   ; qtot -6.701300
 4044         H3    254    MET      H   4044 0.27190000   1.007947   ; qtot -6.429400
 4045         H2    254    MET     HA   4045 0.08800000   1.007947   ; qtot -6.341400
 4046         H1    254    MET    HB2   4046 0.02410000   1.007947   ; qtot -6.317300
 4047         H1    254    MET    HB3   4047 0.02410000   1.007947   ; qtot -6.293200
 4048         H2    254    MET    HG2   4048 0.04400000   1.007947   ; qtot -6.249200
 4049         H2    254    MET    HG3   4049 0.04400000   1.007947   ; qtot -6.205200
 4050         H2    254    MET    HE1   4050 0.06840000   1.007947   ; qtot -6.136800
 4051         H2    254    MET    HE2   4051 0.06840000   1.007947   ; qtot -6.068400
 4052         H2    254    MET    HE3   4052 0.06840000   1.007947   ; qtot -6.000000
; residue  255 CYS rtp CYS q 0.0
 4053         N1    255    CYS      N   4053 -0.41570000  14.006720   ; qtot -6.415700
 4054         C2    255    CYS     CA   4054 0.02130000  12.010780   ; qtot -6.394400
 4055         C1    255    CYS      C   4055 0.59730000  12.010780   ; qtot -5.797100
 4056         O1    255    CYS      O   4056 -0.56790000  15.999430   ; qtot -6.365000
 4057         C2    255    CYS     CB   4057 -0.12310000  12.010780   ; qtot -6.488100
 4058         S1    255    CYS     SG   4058 -0.31190000  32.065500   ; qtot -6.800000
 4059         H3    255    CYS      H   4059 0.27190000   1.007947   ; qtot -6.528100
 4060         H2    255    CYS     HA   4060 0.11240000   1.007947   ; qtot -6.415700
 4061         H2    255    CYS    HB2   4061 0.11120000   1.007947   ; qtot -6.304500
 4062         H2    255    CYS    HB3   4062 0.11120000   1.007947   ; qtot -6.193300
 4063         H3    255    CYS     HG   4063 0.19330000   1.007947   ; qtot -6.000000
; residue  256 LEU rtp LEU q -0.0
 4064         N1    256    LEU      N   4064 -0.41570000  14.006720   ; qtot -6.415700
 4065         C2    256    LEU     CA   4065 -0.05180000  12.010780   ; qtot -6.467500
 4066         C1    256    LEU      C   4066 0.59730000  12.010780   ; qtot -5.870200
 4067         O1    256    LEU      O   4067 -0.56790000  15.999430   ; qtot -6.438100
 4068         C2    256    LEU     CB   4068 -0.11020000  12.010780   ; qtot -6.548300
 4069         C2    256    LEU     CG   4069 0.35310000  12.010780   ; qtot -6.195200
 4070         C2    256    LEU    CD1   4070 -0.41210000  12.010780   ; qtot -6.607300
 4071         C2    256    LEU    CD2   4071 -0.41210000  12.010780   ; qtot -7.019400
 4072         H3    256    LEU      H   4072 0.27190000   1.007947   ; qtot -6.747500
 4073         H2    256    LEU     HA   4073 0.09220000   1.007947   ; qtot -6.655300
 4074         H1    256    LEU    HB2   4074 0.04570000   1.007947   ; qtot -6.609600
 4075         H1    256    LEU    HB3   4075 0.04570000   1.007947   ; qtot -6.563900
 4076         H1    256    LEU     HG   4076 -0.03610000   1.007947   ; qtot -6.600000
 4077         H1    256    LEU   HD11   4077 0.10000000   1.007947   ; qtot -6.500000
 4078         H1    256    LEU   HD12   4078 0.10000000   1.007947   ; qtot -6.400000
 4079         H1    256    LEU   HD13   4079 0.10000000   1.007947   ; qtot -6.300000
 4080         H1    256    LEU   HD21   4080 0.10000000   1.007947   ; qtot -6.200000
 4081         H1    256    LEU   HD22   4081 0.10000000   1.007947   ; qtot -6.100000
 4082         H1    256    LEU   HD23   4082 0.10000000   1.007947   ; qtot -6.000000
; residue  257 LYS rtp LYS q 1.0
 4083         N1    257    LYS      N   4083 -0.34790000  14.006720   ; qtot -6.347900
 4084         C2    257    LYS     CA   4084 -0.24000000  12.010780   ; qtot -6.587900
 4085         C1    257    LYS      C   4085 0.73410000  12.010780   ; qtot -5.853800
 4086         O1    257    LYS      O   4086 -0.58940000  15.999430   ; qtot -6.443200
 4087         C2    257    LYS     CB   4087 -0.00940000  12.010780   ; qtot -6.452600
 4088         C2    257    LYS     CG   4088 0.01870000  12.010780   ; qtot -6.433900
 4089         C2    257    LYS     CD   4089 -0.04790000  12.010780   ; qtot -6.481800
 4090         C2    257    LYS     CE   4090 -0.01430000  12.010780   ; qtot -6.496100
 4091         N1    257    LYS     NZ   4091 -0.38540000  14.006720   ; qtot -6.881500
 4092         H3    257    LYS      H   4092 0.27470000   1.007947   ; qtot -6.606800
 4093         H2    257    LYS     HA   4093 0.14260000   1.007947   ; qtot -6.464200
 4094         H1    257    LYS    HB2   4094 0.03620000   1.007947   ; qtot -6.428000
 4095         H1    257    LYS    HB3   4095 0.03620000   1.007947   ; qtot -6.391800
 4096         H1    257    LYS    HG2   4096 0.01030000   1.007947   ; qtot -6.381500
 4097         H1    257    LYS    HG3   4097 0.01030000   1.007947   ; qtot -6.371200
 4098         H1    257    LYS    HD2   4098 0.06210000   1.007947   ; qtot -6.309100
 4099         H1    257    LYS    HD3   4099 0.06210000   1.007947   ; qtot -6.247000
 4100         H4    257    LYS    HE2   4100 0.11350000   1.007947   ; qtot -6.133500
 4101         H4    257    LYS    HE3   4101 0.11350000   1.007947   ; qtot -6.020000
 4102         H3    257    LYS    HZ1   4102 0.34000000   1.007947   ; qtot -5.680000
 4103         H3    257    LYS    HZ2   4103 0.34000000   1.007947   ; qtot -5.340000
 4104         H3    257    LYS    HZ3   4104 0.34000000   1.007947   ; qtot -5.000000
; residue  258 PHE rtp PHE q 0.0
 4105         N1    258    PHE      N   4105 -0.41570000  14.006720   ; qtot -5.415700
 4106         C2    258    PHE     CA   4106 -0.00240000  12.010780   ; qtot -5.418100
 4107         C1    258    PHE      C   4107 0.59730000  12.010780   ; qtot -4.820800
 4108         O1    258    PHE      O   4108 -0.56790000  15.999430   ; qtot -5.388700
 4109         C2    258    PHE     CB   4109 -0.03430000  12.010780   ; qtot -5.423000
 4110         C1    258    PHE     CG   4110 0.01180000  12.010780   ; qtot -5.411200
 4111         C1    258    PHE    CD1   4111 -0.12560000  12.010780   ; qtot -5.536800
 4112         C1    258    PHE    CD2   4112 -0.12560000  12.010780   ; qtot -5.662400
 4113         C1    258    PHE    CE1   4113 -0.17040000  12.010780   ; qtot -5.832800
 4114         C1    258    PHE    CE2   4114 -0.17040000  12.010780   ; qtot -6.003200
 4115         C1    258    PHE     CZ   4115 -0.10720000  12.010780   ; qtot -6.110400
 4116         H3    258    PHE      H   4116 0.27190000   1.007947   ; qtot -5.838500
 4117         H2    258    PHE     HA   4117 0.09780000   1.007947   ; qtot -5.740700
 4118         H1    258    PHE    HB2   4118 0.02950000   1.007947   ; qtot -5.711200
 4119         H1    258    PHE    HB3   4119 0.02950000   1.007947   ; qtot -5.681700
 4120         H5    258    PHE    HD1   4120 0.13300000   1.007947   ; qtot -5.548700
 4121         H5    258    PHE    HD2   4121 0.13300000   1.007947   ; qtot -5.415700
 4122         H5    258    PHE    HE1   4122 0.14300000   1.007947   ; qtot -5.272700
 4123         H5    258    PHE    HE2   4123 0.14300000   1.007947   ; qtot -5.129700
 4124         H5    258    PHE     HZ   4124 0.12970000   1.007947   ; qtot -5.000000
; residue  259 ASP rtp ASP q 0.0
 4125         N1    259    ASP      N   4125 -0.41570000  14.006720   ; qtot -5.415700
 4126         C2    259    ASP     CA   4126 0.03410000  12.010780   ; qtot -5.381600
 4127         C1    259    ASP      C   4127 0.59730000  12.010780   ; qtot -4.784300
 4128         O1    259    ASP      O   4128 -0.56790000  15.999430   ; qtot -5.352200
 4129         C2    259    ASP     CB   4129 -0.03160000  12.010780   ; qtot -5.383800
 4130         C1    259    ASP     CG   4130 0.64620000  12.010780   ; qtot -4.737600
 4131         O1    259    ASP    OD1   4131 -0.55540000  15.999430   ; qtot -5.293000
 4132         O2    259    ASP    OD2   4132 -0.63760000  15.999430   ; qtot -5.930600
 4133         H3    259    ASP      H   4133 0.27190000   1.007947   ; qtot -5.658700
 4134         H2    259    ASP     HA   4134 0.08640000   1.007947   ; qtot -5.572300
 4135         H1    259    ASP    HB2   4135 0.04880000   1.007947   ; qtot -5.523500
 4136         H1    259    ASP    HB3   4136 0.04880000   1.007947   ; qtot -5.474700
 4137         H6    259    ASP    HD2   4137 0.47470000   1.007947   ; qtot -5.000000
; residue  260 CYS rtp CYS q 0.0
 4138         N1    260    CYS      N   4138 -0.41570000  14.006720   ; qtot -5.415700
 4139         C2    260    CYS     CA   4139 0.02130000  12.010780   ; qtot -5.394400
 4140         C1    260    CYS      C   4140 0.59730000  12.010780   ; qtot -4.797100
 4141         O1    260    CYS      O   4141 -0.56790000  15.999430   ; qtot -5.365000
 4142         C2    260    CYS     CB   4142 -0.12310000  12.010780   ; qtot -5.488100
 4143         S1    260    CYS     SG   4143 -0.31190000  32.065500   ; qtot -5.800000
 4144         H3    260    CYS      H   4144 0.27190000   1.007947   ; qtot -5.528100
 4145         H2    260    CYS     HA   4145 0.11240000   1.007947   ; qtot -5.415700
 4146         H2    260    CYS    HB2   4146 0.11120000   1.007947   ; qtot -5.304500
 4147         H2    260    CYS    HB3   4147 0.11120000   1.007947   ; qtot -5.193300
 4148         H3    260    CYS     HG   4148 0.19330000   1.007947   ; qtot -5.000000
; residue  261 GLY rtp GLY q 0.0
 4149         N1    261    GLY      N   4149 -0.41570000  14.006720   ; qtot -5.415700
 4150         C2    261    GLY     CA   4150 -0.02520000  12.010780   ; qtot -5.440900
 4151         C1    261    GLY      C   4151 0.59730000  12.010780   ; qtot -4.843600
 4152         O1    261    GLY      O   4152 -0.56790000  15.999430   ; qtot -5.411500
 4153         H3    261    GLY      H   4153 0.27190000   1.007947   ; qtot -5.139600
 4154         H2    261    GLY    HA2   4154 0.06980000   1.007947   ; qtot -5.069800
 4155         H2    261    GLY    HA3   4155 0.06980000   1.007947   ; qtot -5.000000
; residue  262 VAL rtp VAL q 0.0
 4156         N1    262    VAL      N   4156 -0.41570000  14.006720   ; qtot -5.415700
 4157         C2    262    VAL     CA   4157 -0.08750000  12.010780   ; qtot -5.503200
 4158         C1    262    VAL      C   4158 0.59730000  12.010780   ; qtot -4.905900
 4159         O1    262    VAL      O   4159 -0.56790000  15.999430   ; qtot -5.473800
 4160         C2    262    VAL     CB   4160 0.29850000  12.010780   ; qtot -5.175300
 4161         C2    262    VAL    CG1   4161 -0.31920000  12.010780   ; qtot -5.494500
 4162         C2    262    VAL    CG2   4162 -0.31920000  12.010780   ; qtot -5.813700
 4163         H3    262    VAL      H   4163 0.27190000   1.007947   ; qtot -5.541800
 4164         H2    262    VAL     HA   4164 0.09690000   1.007947   ; qtot -5.444900
 4165         H1    262    VAL     HB   4165 -0.02970000   1.007947   ; qtot -5.474600
 4166         H1    262    VAL   HG11   4166 0.07910000   1.007947   ; qtot -5.395500
 4167         H1    262    VAL   HG12   4167 0.07910000   1.007947   ; qtot -5.316400
 4168         H1    262    VAL   HG13   4168 0.07910000   1.007947   ; qtot -5.237300
 4169         H1    262    VAL   HG21   4169 0.07910000   1.007947   ; qtot -5.158200
 4170         H1    262    VAL   HG22   4170 0.07910000   1.007947   ; qtot -5.079100
 4171         H1    262    VAL   HG23   4171 0.07910000   1.007947   ; qtot -5.000000
; residue  263 GLN rtp GLN q 0.0
 4172         N1    263    GLN      N   4172 -0.41570000  14.006720   ; qtot -5.415700
 4173         C2    263    GLN     CA   4173 -0.00310000  12.010780   ; qtot -5.418800
 4174         C1    263    GLN      C   4174 0.59730000  12.010780   ; qtot -4.821500
 4175         O1    263    GLN      O   4175 -0.56790000  15.999430   ; qtot -5.389400
 4176         C2    263    GLN     CB   4176 -0.00360000  12.010780   ; qtot -5.393000
 4177         C2    263    GLN     CG   4177 -0.06450000  12.010780   ; qtot -5.457500
 4178         C1    263    GLN     CD   4178 0.69510000  12.010780   ; qtot -4.762400
 4179         O1    263    GLN    OE1   4179 -0.60860000  15.999430   ; qtot -5.371000
 4180         N1    263    GLN    NE2   4180 -0.94070000  14.006720   ; qtot -6.311700
 4181         H3    263    GLN      H   4181 0.27190000   1.007947   ; qtot -6.039800
 4182         H2    263    GLN     HA   4182 0.08500000   1.007947   ; qtot -5.954800
 4183         H1    263    GLN    HB2   4183 0.01710000   1.007947   ; qtot -5.937700
 4184         H1    263    GLN    HB3   4184 0.01710000   1.007947   ; qtot -5.920600
 4185         H1    263    GLN    HG2   4185 0.03520000   1.007947   ; qtot -5.885400
 4186         H1    263    GLN    HG3   4186 0.03520000   1.007947   ; qtot -5.850200
 4187         H3    263    GLN   HE21   4187 0.42510000   1.007947   ; qtot -5.425100
 4188         H3    263    GLN   HE22   4188 0.42510000   1.007947   ; qtot -5.000000
; residue  264 ILE rtp ILE q -0.0
 4189         N1    264    ILE      N   4189 -0.41570000  14.006720   ; qtot -5.415700
 4190         C2    264    ILE     CA   4190 -0.05970000  12.010780   ; qtot -5.475400
 4191         C1    264    ILE      C   4191 0.59730000  12.010780   ; qtot -4.878100
 4192         O1    264    ILE      O   4192 -0.56790000  15.999430   ; qtot -5.446000
 4193         C2    264    ILE     CB   4193 0.13030000  12.010780   ; qtot -5.315700
 4194         C2    264    ILE    CG1   4194 -0.04300000  12.010780   ; qtot -5.358700
 4195         C2    264    ILE    CG2   4195 -0.32040000  12.010780   ; qtot -5.679100
 4196         C2    264    ILE    CD1   4196 -0.06600000  12.010780   ; qtot -5.745100
 4197         H3    264    ILE      H   4197 0.27190000   1.007947   ; qtot -5.473200
 4198         H2    264    ILE     HA   4198 0.08690000   1.007947   ; qtot -5.386300
 4199         H1    264    ILE     HB   4199 0.01870000   1.007947   ; qtot -5.367600
 4200         H1    264    ILE   HG12   4200 0.02360000   1.007947   ; qtot -5.344000
 4201         H1    264    ILE   HG13   4201 0.02360000   1.007947   ; qtot -5.320400
 4202         H1    264    ILE   HG21   4202 0.08820000   1.007947   ; qtot -5.232200
 4203         H1    264    ILE   HG22   4203 0.08820000   1.007947   ; qtot -5.144000
 4204         H1    264    ILE   HG23   4204 0.08820000   1.007947   ; qtot -5.055800
 4205         H1    264    ILE   HD11   4205 0.01860000   1.007947   ; qtot -5.037200
 4206         H1    264    ILE   HD12   4206 0.01860000   1.007947   ; qtot -5.018600
 4207         H1    264    ILE   HD13   4207 0.01860000   1.007947   ; qtot -5.000000
; residue  265 GLN rtp GLN q 0.0
 4208         N1    265    GLN      N   4208 -0.41570000  14.006720   ; qtot -5.415700
 4209         C2    265    GLN     CA   4209 -0.00310000  12.010780   ; qtot -5.418800
 4210         C1    265    GLN      C   4210 0.59730000  12.010780   ; qtot -4.821500
 4211         O1    265    GLN      O   4211 -0.56790000  15.999430   ; qtot -5.389400
 4212         C2    265    GLN     CB   4212 -0.00360000  12.010780   ; qtot -5.393000
 4213         C2    265    GLN     CG   4213 -0.06450000  12.010780   ; qtot -5.457500
 4214         C1    265    GLN     CD   4214 0.69510000  12.010780   ; qtot -4.762400
 4215         O1    265    GLN    OE1   4215 -0.60860000  15.999430   ; qtot -5.371000
 4216         N1    265    GLN    NE2   4216 -0.94070000  14.006720   ; qtot -6.311700
 4217         H3    265    GLN      H   4217 0.27190000   1.007947   ; qtot -6.039800
 4218         H2    265    GLN     HA   4218 0.08500000   1.007947   ; qtot -5.954800
 4219         H1    265    GLN    HB2   4219 0.01710000   1.007947   ; qtot -5.937700
 4220         H1    265    GLN    HB3   4220 0.01710000   1.007947   ; qtot -5.920600
 4221         H1    265    GLN    HG2   4221 0.03520000   1.007947   ; qtot -5.885400
 4222         H1    265    GLN    HG3   4222 0.03520000   1.007947   ; qtot -5.850200
 4223         H3    265    GLN   HE21   4223 0.42510000   1.007947   ; qtot -5.425100
 4224         H3    265    GLN   HE22   4224 0.42510000   1.007947   ; qtot -5.000000
; residue  266 LEU rtp LEU q -0.0
 4225         N1    266    LEU      N   4225 -0.41570000  14.006720   ; qtot -5.415700
 4226         C2    266    LEU     CA   4226 -0.05180000  12.010780   ; qtot -5.467500
 4227         C1    266    LEU      C   4227 0.59730000  12.010780   ; qtot -4.870200
 4228         O1    266    LEU      O   4228 -0.56790000  15.999430   ; qtot -5.438100
 4229         C2    266    LEU     CB   4229 -0.11020000  12.010780   ; qtot -5.548300
 4230         C2    266    LEU     CG   4230 0.35310000  12.010780   ; qtot -5.195200
 4231         C2    266    LEU    CD1   4231 -0.41210000  12.010780   ; qtot -5.607300
 4232         C2    266    LEU    CD2   4232 -0.41210000  12.010780   ; qtot -6.019400
 4233         H3    266    LEU      H   4233 0.27190000   1.007947   ; qtot -5.747500
 4234         H2    266    LEU     HA   4234 0.09220000   1.007947   ; qtot -5.655300
 4235         H1    266    LEU    HB2   4235 0.04570000   1.007947   ; qtot -5.609600
 4236         H1    266    LEU    HB3   4236 0.04570000   1.007947   ; qtot -5.563900
 4237         H1    266    LEU     HG   4237 -0.03610000   1.007947   ; qtot -5.600000
 4238         H1    266    LEU   HD11   4238 0.10000000   1.007947   ; qtot -5.500000
 4239         H1    266    LEU   HD12   4239 0.10000000   1.007947   ; qtot -5.400000
 4240         H1    266    LEU   HD13   4240 0.10000000   1.007947   ; qtot -5.300000
 4241         H1    266    LEU   HD21   4241 0.10000000   1.007947   ; qtot -5.200000
 4242         H1    266    LEU   HD22   4242 0.10000000   1.007947   ; qtot -5.100000
 4243         H1    266    LEU   HD23   4243 0.10000000   1.007947   ; qtot -5.000000
; residue  267 GLY rtp GLY q 0.0
 4244         N1    267    GLY      N   4244 -0.41570000  14.006720   ; qtot -5.415700
 4245         C2    267    GLY     CA   4245 -0.02520000  12.010780   ; qtot -5.440900
 4246         C1    267    GLY      C   4246 0.59730000  12.010780   ; qtot -4.843600
 4247         O1    267    GLY      O   4247 -0.56790000  15.999430   ; qtot -5.411500
 4248         H3    267    GLY      H   4248 0.27190000   1.007947   ; qtot -5.139600
 4249         H2    267    GLY    HA2   4249 0.06980000   1.007947   ; qtot -5.069800
 4250         H2    267    GLY    HA3   4250 0.06980000   1.007947   ; qtot -5.000000
; residue  268 PHE rtp PHE q 0.0
 4251         N1    268    PHE      N   4251 -0.41570000  14.006720   ; qtot -5.415700
 4252         C2    268    PHE     CA   4252 -0.00240000  12.010780   ; qtot -5.418100
 4253         C1    268    PHE      C   4253 0.59730000  12.010780   ; qtot -4.820800
 4254         O1    268    PHE      O   4254 -0.56790000  15.999430   ; qtot -5.388700
 4255         C2    268    PHE     CB   4255 -0.03430000  12.010780   ; qtot -5.423000
 4256         C1    268    PHE     CG   4256 0.01180000  12.010780   ; qtot -5.411200
 4257         C1    268    PHE    CD1   4257 -0.12560000  12.010780   ; qtot -5.536800
 4258         C1    268    PHE    CD2   4258 -0.12560000  12.010780   ; qtot -5.662400
 4259         C1    268    PHE    CE1   4259 -0.17040000  12.010780   ; qtot -5.832800
 4260         C1    268    PHE    CE2   4260 -0.17040000  12.010780   ; qtot -6.003200
 4261         C1    268    PHE     CZ   4261 -0.10720000  12.010780   ; qtot -6.110400
 4262         H3    268    PHE      H   4262 0.27190000   1.007947   ; qtot -5.838500
 4263         H2    268    PHE     HA   4263 0.09780000   1.007947   ; qtot -5.740700
 4264         H1    268    PHE    HB2   4264 0.02950000   1.007947   ; qtot -5.711200
 4265         H1    268    PHE    HB3   4265 0.02950000   1.007947   ; qtot -5.681700
 4266         H5    268    PHE    HD1   4266 0.13300000   1.007947   ; qtot -5.548700
 4267         H5    268    PHE    HD2   4267 0.13300000   1.007947   ; qtot -5.415700
 4268         H5    268    PHE    HE1   4268 0.14300000   1.007947   ; qtot -5.272700
 4269         H5    268    PHE    HE2   4269 0.14300000   1.007947   ; qtot -5.129700
 4270         H5    268    PHE     HZ   4270 0.12970000   1.007947   ; qtot -5.000000
; residue  269 ALA rtp ALA q 0.0
 4271         N1    269    ALA      N   4271 -0.41570000  14.006720   ; qtot -5.415700
 4272         C2    269    ALA     CA   4272 0.03370000  12.010780   ; qtot -5.382000
 4273         C1    269    ALA      C   4273 0.59730000  12.010780   ; qtot -4.784700
 4274         O1    269    ALA      O   4274 -0.56790000  15.999430   ; qtot -5.352600
 4275         C2    269    ALA     CB   4275 -0.18250000  12.010780   ; qtot -5.535100
 4276         H3    269    ALA      H   4276 0.27190000   1.007947   ; qtot -5.263200
 4277         H2    269    ALA     HA   4277 0.08230000   1.007947   ; qtot -5.180900
 4278         H1    269    ALA    HB1   4278 0.06030000   1.007947   ; qtot -5.120600
 4279         H1    269    ALA    HB2   4279 0.06030000   1.007947   ; qtot -5.060300
 4280         H1    269    ALA    HB3   4280 0.06030000   1.007947   ; qtot -5.000000
; residue  270 ALA rtp ALA q 0.0
 4281         N1    270    ALA      N   4281 -0.41570000  14.006720   ; qtot -5.415700
 4282         C2    270    ALA     CA   4282 0.03370000  12.010780   ; qtot -5.382000
 4283         C1    270    ALA      C   4283 0.59730000  12.010780   ; qtot -4.784700
 4284         O1    270    ALA      O   4284 -0.56790000  15.999430   ; qtot -5.352600
 4285         C2    270    ALA     CB   4285 -0.18250000  12.010780   ; qtot -5.535100
 4286         H3    270    ALA      H   4286 0.27190000   1.007947   ; qtot -5.263200
 4287         H2    270    ALA     HA   4287 0.08230000   1.007947   ; qtot -5.180900
 4288         H1    270    ALA    HB1   4288 0.06030000   1.007947   ; qtot -5.120600
 4289         H1    270    ALA    HB2   4289 0.06030000   1.007947   ; qtot -5.060300
 4290         H1    270    ALA    HB3   4290 0.06030000   1.007947   ; qtot -5.000000
; residue  271 GLU rtp GLU q -1.0
 4291         N1    271    GLU      N   4291 -0.51630000  14.006720   ; qtot -5.516300
 4292         C2    271    GLU     CA   4292 0.03970000  12.010780   ; qtot -5.476600
 4293         C1    271    GLU      C   4293 0.53660000  12.010780   ; qtot -4.940000
 4294         O1    271    GLU      O   4294 -0.58190000  15.999430   ; qtot -5.521900
 4295         C2    271    GLU     CB   4295 0.05600000  12.010780   ; qtot -5.465900
 4296         C2    271    GLU     CG   4296 0.01360000  12.010780   ; qtot -5.452300
 4297         C1    271    GLU     CD   4297 0.80540000  12.010780   ; qtot -4.646900
 4298         O1    271    GLU    OE1   4298 -0.81880000  15.999430   ; qtot -5.465700
 4299         O1    271    GLU    OE2   4299 -0.81880000  15.999430   ; qtot -6.284500
 4300         H3    271    GLU      H   4300 0.29360000   1.007947   ; qtot -5.990900
 4301         H2    271    GLU     HA   4301 0.11050000   1.007947   ; qtot -5.880400
 4302         H1    271    GLU    HB2   4302 -0.01730000   1.007947   ; qtot -5.897700
 4303         H1    271    GLU    HB3   4303 -0.01730000   1.007947   ; qtot -5.915000
 4304         H1    271    GLU    HG2   4304 -0.04250000   1.007947   ; qtot -5.957500
 4305         H1    271    GLU    HG3   4305 -0.04250000   1.007947   ; qtot -6.000000
; residue  272 PHE rtp PHE q 0.0
 4306         N1    272    PHE      N   4306 -0.41570000  14.006720   ; qtot -6.415700
 4307         C2    272    PHE     CA   4307 -0.00240000  12.010780   ; qtot -6.418100
 4308         C1    272    PHE      C   4308 0.59730000  12.010780   ; qtot -5.820800
 4309         O1    272    PHE      O   4309 -0.56790000  15.999430   ; qtot -6.388700
 4310         C2    272    PHE     CB   4310 -0.03430000  12.010780   ; qtot -6.423000
 4311         C1    272    PHE     CG   4311 0.01180000  12.010780   ; qtot -6.411200
 4312         C1    272    PHE    CD1   4312 -0.12560000  12.010780   ; qtot -6.536800
 4313         C1    272    PHE    CD2   4313 -0.12560000  12.010780   ; qtot -6.662400
 4314         C1    272    PHE    CE1   4314 -0.17040000  12.010780   ; qtot -6.832800
 4315         C1    272    PHE    CE2   4315 -0.17040000  12.010780   ; qtot -7.003200
 4316         C1    272    PHE     CZ   4316 -0.10720000  12.010780   ; qtot -7.110400
 4317         H3    272    PHE      H   4317 0.27190000   1.007947   ; qtot -6.838500
 4318         H2    272    PHE     HA   4318 0.09780000   1.007947   ; qtot -6.740700
 4319         H1    272    PHE    HB2   4319 0.02950000   1.007947   ; qtot -6.711200
 4320         H1    272    PHE    HB3   4320 0.02950000   1.007947   ; qtot -6.681700
 4321         H5    272    PHE    HD1   4321 0.13300000   1.007947   ; qtot -6.548700
 4322         H5    272    PHE    HD2   4322 0.13300000   1.007947   ; qtot -6.415700
 4323         H5    272    PHE    HE1   4323 0.14300000   1.007947   ; qtot -6.272700
 4324         H5    272    PHE    HE2   4324 0.14300000   1.007947   ; qtot -6.129700
 4325         H5    272    PHE     HZ   4325 0.12970000   1.007947   ; qtot -6.000000
; residue  273 SER rtp SER q 0.0
 4326         N1    273    SER      N   4326 -0.41570000  14.006720   ; qtot -6.415700
 4327         C2    273    SER     CA   4327 -0.02490000  12.010780   ; qtot -6.440600
 4328         C1    273    SER      C   4328 0.59730000  12.010780   ; qtot -5.843300
 4329         O1    273    SER      O   4329 -0.56790000  15.999430   ; qtot -6.411200
 4330         C2    273    SER     CB   4330 0.21170000  12.010780   ; qtot -6.199500
 4331         O2    273    SER     OG   4331 -0.65460000  15.999430   ; qtot -6.854100
 4332         H3    273    SER      H   4332 0.27190000   1.007947   ; qtot -6.582200
 4333         H2    273    SER     HA   4333 0.08430000   1.007947   ; qtot -6.497900
 4334         H2    273    SER    HB2   4334 0.03520000   1.007947   ; qtot -6.462700
 4335         H2    273    SER    HB3   4335 0.03520000   1.007947   ; qtot -6.427500
 4336         H6    273    SER     HG   4336 0.42750000   1.007947   ; qtot -6.000000
; residue  274 ASN rtp ASN q 0.0
 4337         N1    274    ASN      N   4337 -0.41570000  14.006720   ; qtot -6.415700
 4338         C2    274    ASN     CA   4338 0.01430000  12.010780   ; qtot -6.401400
 4339         C1    274    ASN      C   4339 0.59730000  12.010780   ; qtot -5.804100
 4340         O1    274    ASN      O   4340 -0.56790000  15.999430   ; qtot -6.372000
 4341         C2    274    ASN     CB   4341 -0.20410000  12.010780   ; qtot -6.576100
 4342         C1    274    ASN     CG   4342 0.71300000  12.010780   ; qtot -5.863100
 4343         O1    274    ASN    OD1   4343 -0.59310000  15.999430   ; qtot -6.456200
 4344         N1    274    ASN    ND2   4344 -0.91910000  14.006720   ; qtot -7.375300
 4345         H3    274    ASN      H   4345 0.27190000   1.007947   ; qtot -7.103400
 4346         H2    274    ASN     HA   4346 0.10480000   1.007947   ; qtot -6.998600
 4347         H1    274    ASN    HB2   4347 0.07970000   1.007947   ; qtot -6.918900
 4348         H1    274    ASN    HB3   4348 0.07970000   1.007947   ; qtot -6.839200
 4349         H3    274    ASN   HD21   4349 0.41960000   1.007947   ; qtot -6.419600
 4350         H3    274    ASN   HD22   4350 0.41960000   1.007947   ; qtot -6.000000
; residue  275 VAL rtp VAL q 0.0
 4351         N1    275    VAL      N   4351 -0.41570000  14.006720   ; qtot -6.415700
 4352         C2    275    VAL     CA   4352 -0.08750000  12.010780   ; qtot -6.503200
 4353         C1    275    VAL      C   4353 0.59730000  12.010780   ; qtot -5.905900
 4354         O1    275    VAL      O   4354 -0.56790000  15.999430   ; qtot -6.473800
 4355         C2    275    VAL     CB   4355 0.29850000  12.010780   ; qtot -6.175300
 4356         C2    275    VAL    CG1   4356 -0.31920000  12.010780   ; qtot -6.494500
 4357         C2    275    VAL    CG2   4357 -0.31920000  12.010780   ; qtot -6.813700
 4358         H3    275    VAL      H   4358 0.27190000   1.007947   ; qtot -6.541800
 4359         H2    275    VAL     HA   4359 0.09690000   1.007947   ; qtot -6.444900
 4360         H1    275    VAL     HB   4360 -0.02970000   1.007947   ; qtot -6.474600
 4361         H1    275    VAL   HG11   4361 0.07910000   1.007947   ; qtot -6.395500
 4362         H1    275    VAL   HG12   4362 0.07910000   1.007947   ; qtot -6.316400
 4363         H1    275    VAL   HG13   4363 0.07910000   1.007947   ; qtot -6.237300
 4364         H1    275    VAL   HG21   4364 0.07910000   1.007947   ; qtot -6.158200
 4365         H1    275    VAL   HG22   4365 0.07910000   1.007947   ; qtot -6.079100
 4366         H1    275    VAL   HG23   4366 0.07910000   1.007947   ; qtot -6.000000
; residue  276 MET rtp MET q 0.0
 4367         N1    276    MET      N   4367 -0.41570000  14.006720   ; qtot -6.415700
 4368         C2    276    MET     CA   4368 -0.02370000  12.010780   ; qtot -6.439400
 4369         C1    276    MET      C   4369 0.59730000  12.010780   ; qtot -5.842100
 4370         O1    276    MET      O   4370 -0.56790000  15.999430   ; qtot -6.410000
 4371         C2    276    MET     CB   4371 0.03420000  12.010780   ; qtot -6.375800
 4372         C2    276    MET     CG   4372 0.00180000  12.010780   ; qtot -6.374000
 4373         S1    276    MET     SD   4373 -0.27370000  32.065500   ; qtot -6.647700
 4374         C2    276    MET     CE   4374 -0.05360000  12.010780   ; qtot -6.701300
 4375         H3    276    MET      H   4375 0.27190000   1.007947   ; qtot -6.429400
 4376         H2    276    MET     HA   4376 0.08800000   1.007947   ; qtot -6.341400
 4377         H1    276    MET    HB2   4377 0.02410000   1.007947   ; qtot -6.317300
 4378         H1    276    MET    HB3   4378 0.02410000   1.007947   ; qtot -6.293200
 4379         H2    276    MET    HG2   4379 0.04400000   1.007947   ; qtot -6.249200
 4380         H2    276    MET    HG3   4380 0.04400000   1.007947   ; qtot -6.205200
 4381         H2    276    MET    HE1   4381 0.06840000   1.007947   ; qtot -6.136800
 4382         H2    276    MET    HE2   4382 0.06840000   1.007947   ; qtot -6.068400
 4383         H2    276    MET    HE3   4383 0.06840000   1.007947   ; qtot -6.000000
; residue  277 ILE rtp ILE q -0.0
 4384         N1    277    ILE      N   4384 -0.41570000  14.006720   ; qtot -6.415700
 4385         C2    277    ILE     CA   4385 -0.05970000  12.010780   ; qtot -6.475400
 4386         C1    277    ILE      C   4386 0.59730000  12.010780   ; qtot -5.878100
 4387         O1    277    ILE      O   4387 -0.56790000  15.999430   ; qtot -6.446000
 4388         C2    277    ILE     CB   4388 0.13030000  12.010780   ; qtot -6.315700
 4389         C2    277    ILE    CG1   4389 -0.04300000  12.010780   ; qtot -6.358700
 4390         C2    277    ILE    CG2   4390 -0.32040000  12.010780   ; qtot -6.679100
 4391         C2    277    ILE    CD1   4391 -0.06600000  12.010780   ; qtot -6.745100
 4392         H3    277    ILE      H   4392 0.27190000   1.007947   ; qtot -6.473200
 4393         H2    277    ILE     HA   4393 0.08690000   1.007947   ; qtot -6.386300
 4394         H1    277    ILE     HB   4394 0.01870000   1.007947   ; qtot -6.367600
 4395         H1    277    ILE   HG12   4395 0.02360000   1.007947   ; qtot -6.344000
 4396         H1    277    ILE   HG13   4396 0.02360000   1.007947   ; qtot -6.320400
 4397         H1    277    ILE   HG21   4397 0.08820000   1.007947   ; qtot -6.232200
 4398         H1    277    ILE   HG22   4398 0.08820000   1.007947   ; qtot -6.144000
 4399         H1    277    ILE   HG23   4399 0.08820000   1.007947   ; qtot -6.055800
 4400         H1    277    ILE   HD11   4400 0.01860000   1.007947   ; qtot -6.037200
 4401         H1    277    ILE   HD12   4401 0.01860000   1.007947   ; qtot -6.018600
 4402         H1    277    ILE   HD13   4402 0.01860000   1.007947   ; qtot -6.000000
; residue  278 ILE rtp ILE q -0.0
 4403         N1    278    ILE      N   4403 -0.41570000  14.006720   ; qtot -6.415700
 4404         C2    278    ILE     CA   4404 -0.05970000  12.010780   ; qtot -6.475400
 4405         C1    278    ILE      C   4405 0.59730000  12.010780   ; qtot -5.878100
 4406         O1    278    ILE      O   4406 -0.56790000  15.999430   ; qtot -6.446000
 4407         C2    278    ILE     CB   4407 0.13030000  12.010780   ; qtot -6.315700
 4408         C2    278    ILE    CG1   4408 -0.04300000  12.010780   ; qtot -6.358700
 4409         C2    278    ILE    CG2   4409 -0.32040000  12.010780   ; qtot -6.679100
 4410         C2    278    ILE    CD1   4410 -0.06600000  12.010780   ; qtot -6.745100
 4411         H3    278    ILE      H   4411 0.27190000   1.007947   ; qtot -6.473200
 4412         H2    278    ILE     HA   4412 0.08690000   1.007947   ; qtot -6.386300
 4413         H1    278    ILE     HB   4413 0.01870000   1.007947   ; qtot -6.367600
 4414         H1    278    ILE   HG12   4414 0.02360000   1.007947   ; qtot -6.344000
 4415         H1    278    ILE   HG13   4415 0.02360000   1.007947   ; qtot -6.320400
 4416         H1    278    ILE   HG21   4416 0.08820000   1.007947   ; qtot -6.232200
 4417         H1    278    ILE   HG22   4417 0.08820000   1.007947   ; qtot -6.144000
 4418         H1    278    ILE   HG23   4418 0.08820000   1.007947   ; qtot -6.055800
 4419         H1    278    ILE   HD11   4419 0.01860000   1.007947   ; qtot -6.037200
 4420         H1    278    ILE   HD12   4420 0.01860000   1.007947   ; qtot -6.018600
 4421         H1    278    ILE   HD13   4421 0.01860000   1.007947   ; qtot -6.000000
; residue  279 TYR rtp TYR q 0.0
 4422         N1    279    TYR      N   4422 -0.41570000  14.006720   ; qtot -6.415700
 4423         C2    279    TYR     CA   4423 -0.00140000  12.010780   ; qtot -6.417100
 4424         C1    279    TYR      C   4424 0.59730000  12.010780   ; qtot -5.819800
 4425         O1    279    TYR      O   4425 -0.56790000  15.999430   ; qtot -6.387700
 4426         C2    279    TYR     CB   4426 -0.01520000  12.010780   ; qtot -6.402900
 4427         C1    279    TYR     CG   4427 -0.00110000  12.010780   ; qtot -6.404000
 4428         C1    279    TYR    CD1   4428 -0.19060000  12.010780   ; qtot -6.594600
 4429         C1    279    TYR    CD2   4429 -0.19060000  12.010780   ; qtot -6.785200
 4430         C1    279    TYR    CE1   4430 -0.23410000  12.010780   ; qtot -7.019300
 4431         C1    279    TYR    CE2   4431 -0.23410000  12.010780   ; qtot -7.253400
 4432         C1    279    TYR     CZ   4432 0.32260000  12.010780   ; qtot -6.930800
 4433         O2    279    TYR     OH   4433 -0.55790000  15.999430   ; qtot -7.488700
 4434         H3    279    TYR      H   4434 0.27190000   1.007947   ; qtot -7.216800
 4435         H2    279    TYR     HA   4435 0.08760000   1.007947   ; qtot -7.129200
 4436         H1    279    TYR    HB2   4436 0.02950000   1.007947   ; qtot -7.099700
 4437         H1    279    TYR    HB3   4437 0.02950000   1.007947   ; qtot -7.070200
 4438         H5    279    TYR    HD1   4438 0.16990000   1.007947   ; qtot -6.900300
 4439         H5    279    TYR    HD2   4439 0.16990000   1.007947   ; qtot -6.730400
 4440         H5    279    TYR    HE1   4440 0.16560000   1.007947   ; qtot -6.564800
 4441         H5    279    TYR    HE2   4441 0.16560000   1.007947   ; qtot -6.399200
 4442         H6    279    TYR     HH   4442 0.39920000   1.007947   ; qtot -6.000000
; residue  280 THR rtp THR q -0.0
 4443         N1    280    THR      N   4443 -0.41570000  14.006720   ; qtot -6.415700
 4444         C2    280    THR     CA   4444 -0.03890000  12.010780   ; qtot -6.454600
 4445         C1    280    THR      C   4445 0.59730000  12.010780   ; qtot -5.857300
 4446         O1    280    THR      O   4446 -0.56790000  15.999430   ; qtot -6.425200
 4447         C2    280    THR     CB   4447 0.36540000  12.010780   ; qtot -6.059800
 4448         O2    280    THR    OG1   4448 -0.67610000  15.999430   ; qtot -6.735900
 4449         C2    280    THR    CG2   4449 -0.24380000  12.010780   ; qtot -6.979700
 4450         H3    280    THR      H   4450 0.27190000   1.007947   ; qtot -6.707800
 4451         H2    280    THR     HA   4451 0.10070000   1.007947   ; qtot -6.607100
 4452         H2    280    THR     HB   4452 0.00430000   1.007947   ; qtot -6.602800
 4453         H6    280    THR    HG1   4453 0.41020000   1.007947   ; qtot -6.192600
 4454         H1    280    THR   HG21   4454 0.06420000   1.007947   ; qtot -6.128400
 4455         H1    280    THR   HG22   4455 0.06420000   1.007947   ; qtot -6.064200
 4456         H1    280    THR   HG23   4456 0.06420000   1.007947   ; qtot -6.000000
; residue  281 SER rtp SER q 0.0
 4457         N1    281    SER      N   4457 -0.41570000  14.006720   ; qtot -6.415700
 4458         C2    281    SER     CA   4458 -0.02490000  12.010780   ; qtot -6.440600
 4459         C1    281    SER      C   4459 0.59730000  12.010780   ; qtot -5.843300
 4460         O1    281    SER      O   4460 -0.56790000  15.999430   ; qtot -6.411200
 4461         C2    281    SER     CB   4461 0.21170000  12.010780   ; qtot -6.199500
 4462         O2    281    SER     OG   4462 -0.65460000  15.999430   ; qtot -6.854100
 4463         H3    281    SER      H   4463 0.27190000   1.007947   ; qtot -6.582200
 4464         H2    281    SER     HA   4464 0.08430000   1.007947   ; qtot -6.497900
 4465         H2    281    SER    HB2   4465 0.03520000   1.007947   ; qtot -6.462700
 4466         H2    281    SER    HB3   4466 0.03520000   1.007947   ; qtot -6.427500
 4467         H6    281    SER     HG   4467 0.42750000   1.007947   ; qtot -6.000000
; residue  282 ILE rtp ILE q -0.0
 4468         N1    282    ILE      N   4468 -0.41570000  14.006720   ; qtot -6.415700
 4469         C2    282    ILE     CA   4469 -0.05970000  12.010780   ; qtot -6.475400
 4470         C1    282    ILE      C   4470 0.59730000  12.010780   ; qtot -5.878100
 4471         O1    282    ILE      O   4471 -0.56790000  15.999430   ; qtot -6.446000
[truncated: 2,645,250 more chars]
