# Supplementary material for: Broadening the Scope of Binding Free Energy Calculations Using a Separated Topologies Approach
Source: J Chem Theory Comput. 2023 Jul 24;19(15):5058–76. doi: 10.1021/acs.jctc.3c00282 (PMC10413862; doi:10.1021/acs.jctc.3c00282)
Supplement: Supplementary file 2 — ct3c00282_si_002.zip [file ct3c00282_si_002.zip › SI_paper/MALT1/input/1832576-04-1/solvent.gro]

GROningen MAchine for Chemical Simulation
 2513
    1Na+     NA    1   0.599   2.633   0.491  0.4920 -0.2610 -0.3715
    2Cl-     CL    2   1.444   0.619   2.760 -0.5895 -0.2944 -0.0161
    3UNL     C1    3   2.535   0.794   1.333 -0.1341 -0.0342 -0.1793
    3UNL     C2    4   2.333   0.681   1.389 -0.1474 -0.4727 -0.4027
    3UNL     C3    5   1.920   1.198   1.995 -0.5559 -0.7643  0.6774
    3UNL     C4    6   2.575   0.680   1.262 -0.1786  0.1179  0.2426
    3UNL     C5    7   2.417   0.793   1.402  1.1014 -0.3489  0.1045
    3UNL     C6    8   2.378   0.572   1.320 -0.2174 -0.3417  0.2967
    3UNL     C7    9   2.003   1.300   2.054  1.0230  0.1758  0.1827
    3UNL     C8   10   2.004   1.141   1.905  1.0834  0.5116 -1.4038
    3UNL     C9   11   2.064   0.977   1.771 -0.0116  0.1140  0.5160
    3UNL    C10   12   2.192   1.053   1.740 -0.1235 -0.2389  0.0066
    3UNL    C11   13   2.222   1.165   1.824 -0.5699  0.3877 -0.4261
    3UNL    C12   14   2.269   0.924   1.540  0.7044 -0.5057  1.1382
    3UNL    C13   15   2.350   1.356   1.703 -0.5892  1.3046 -0.7627
    3UNL    C14   16   2.581   1.199   1.825 -0.8013 -0.8999 -0.3764
    3UNL    C15   17   2.353   1.246   1.815 -0.7411 -0.5668 -0.5301
    3UNL    C16   18   2.284   0.449   1.317 -0.3293 -0.2753 -0.1978
    3UNL     N1   19   2.497   0.568   1.256 -0.5696  0.5069  0.1103
    3UNL     N2   20   2.119   1.303   2.001 -0.8181 -0.4199  0.7623
    3UNL     N3   21   1.970   1.020   1.847  0.2345  0.2068 -0.1261
    3UNL     N4   22   2.122   1.206   1.911  0.0199  0.4713  0.3389
    3UNL     N5   23   2.377   0.916   1.453  0.0353  0.8677 -0.2827
    3UNL     N6   24   2.274   1.030   1.627  0.1145 -0.0590 -0.0665
    3UNL     O1   25   2.160   0.867   1.515 -0.4540 -0.3250 -0.0316
    3UNL     O2   26   2.456   1.154   1.787  0.3097 -0.1949 -0.2944
    3UNL     F1   27   2.281   0.391   1.438 -0.1979 -0.3286 -0.0181
    3UNL     F2   28   2.160   0.464   1.268 -0.1208  0.3020  0.2584
    3UNL     F3   29   2.338   0.361   1.230  0.1014  0.7834 -0.1497
    3UNL    Cl1   30   1.926   1.420   2.152  0.0929 -0.3984 -0.1816
    3UNL     H1   31   2.593   0.886   1.328  0.9663 -0.6815 -0.0414
    3UNL     H2   32   2.236   0.684   1.438  0.3284  1.9420  0.6564
    3UNL     H3   33   1.820   1.166   2.024 -0.6539 -1.3557 -0.2452
    3UNL     H4   34   2.672   0.691   1.213 -0.1766 -1.3903 -0.2055
    3UNL     H5   35   2.031   0.887   1.720 -0.1159  0.6850 -0.4834
    3UNL     H6   36   2.445   1.405   1.679  0.1143  0.2507 -0.2615
    3UNL     H7   37   2.276   1.433   1.728 -1.3037  0.3368  0.3159
    3UNL     H8   38   2.306   1.316   1.612  0.4418 -1.1814 -0.3070
    3UNL     H9   39   2.644   1.111   1.844  0.8177  0.2996  0.3270
    3UNL    H10   40   2.578   1.278   1.901 -0.9569  0.0227 -1.3051
    3UNL    H11   41   2.624   1.241   1.734 -1.4641  0.3308 -0.1740
    3UNL    H12   42   2.375   1.295   1.910 -0.1276 -1.1287 -0.3661
    3UNL    H13   43   2.441   0.995   1.457 -0.0054  0.8970  1.8918
    3UNL    H14   44   2.356   1.090   1.629  0.1383 -0.0709 -0.5281
    4HOH      O   45   0.686   0.856   1.839 -0.6302  0.2564 -0.1460
    4HOH     H1   46   0.631   0.873   1.916 -1.1157  0.8572 -0.6109
    4HOH     H2   47   0.701   0.942   1.801  0.8933  0.1589  0.1106
    5HOH      O   48   1.866   2.815   0.153 -0.3444 -0.7395 -0.3169
    5HOH     H1   49   1.821   2.891   0.191  0.8069  0.1047 -0.5000
    5HOH     H2   50   1.806   2.782   0.086 -0.9604 -0.1079 -0.1017
    6HOH      O   51   0.224   2.580   1.025  0.5142  0.1646 -0.2752
    6HOH     H1   52   0.146   2.626   1.058  0.4005 -0.4354  0.3245
    6HOH     H2   53   0.220   2.593   0.930 -0.3684  0.0868 -0.2696
    7HOH      O   54   0.805   2.128   2.786  0.0756 -0.4996 -0.2318
    7HOH     H1   55   0.719   2.100   2.755 -0.4239  0.5810  0.0593
    7HOH     H2   56   0.819   2.080   2.867 -0.8979  0.2693  0.4358
    8HOH      O   57   0.899   2.844   2.797  0.3957 -0.3268  0.2309
    8HOH     H1   58   0.925   2.784   2.867  0.2624  0.2873  0.8313
    8HOH     H2   59   0.803   2.846   2.801  0.3127 -1.0887 -0.6863
    9HOH      O   60   2.698   2.744   0.866  0.4178 -0.2860 -0.4103
    9HOH     H1   61   2.699   2.819   0.806  0.3069 -0.3840 -0.5345
    9HOH     H2   62   2.665   2.671   0.814 -0.3836 -0.2090 -0.0330
   10HOH      O   63   2.579   1.146   0.577  0.1042 -0.1065 -0.3403
   10HOH     H1   64   2.598   1.087   0.505  0.4408 -0.4834  0.0494
   10HOH     H2   65   2.519   1.211   0.539 -0.0745 -0.5466 -0.8392
   11HOH      O   66   1.529   2.254   1.457  0.8596 -0.0206  0.2212
   11HOH     H1   67   1.469   2.183   1.479  0.7256  0.2244  0.6715
   11HOH     H2   68   1.505   2.278   1.367  0.6699 -0.3044  0.1936
   12HOH      O   69   2.276   1.170   2.772  0.0032  0.2530 -0.2407
   12HOH     H1   70   2.253   1.261   2.754  0.0387  0.4394  0.5617
   12HOH     H2   71   2.193   1.123   2.764 -0.2642  0.5648  0.4806
   13HOH      O   72   1.058   1.819   2.336  0.3548  0.6127  0.0422
   13HOH     H1   73   1.046   1.901   2.288 -0.4301 -0.1357 -1.1379
   13HOH     H2   74   0.992   1.821   2.405 -0.4314  0.5293 -0.6758
   14HOH      O   75   2.326   0.047   0.113 -0.0554 -0.4245 -0.1999
   14HOH     H1   76   2.278   0.076   0.035 -0.8858 -0.4255  0.2790
   14HOH     H2   77   2.397   0.110   0.122 -0.3843  0.0122 -0.5482
   15HOH      O   78   0.187   0.526   0.124 -0.1818  0.0699 -0.0399
   15HOH     H1   79   0.128   0.556   0.194 -0.7798 -0.5022 -0.2809
   15HOH     H2   80   0.207   0.605   0.074  0.4840  0.5511  0.9094
   16HOH      O   81   2.516   2.486   1.251  0.6251 -0.1875 -0.0605
   16HOH     H1   82   2.444   2.467   1.311 -0.6519  0.9950 -1.0934
   16HOH     H2   83   2.544   2.400   1.220 -0.3514 -0.6966  0.3732
   17HOH      O   84   1.588   0.348   2.790 -0.8196 -0.6228 -0.1662
   17HOH     H1   85   1.569   0.442   2.788  0.7594 -0.1777 -2.4669
   17HOH     H2   86   1.512   0.307   2.749 -0.7892 -0.0783 -0.8083
   18HOH      O   87   0.660   2.561   1.408  0.0626 -0.0782  0.3505
   18HOH     H1   88   0.720   2.486   1.409  1.5059  0.9938 -0.0379
   18HOH     H2   89   0.708   2.632   1.450 -0.0635  1.4143 -1.7232
   19HOH      O   90   1.567   2.862   2.175  0.5757 -0.1079 -0.0996
   19HOH     H1   91   1.495   2.811   2.213  0.4325 -0.2988 -0.6158
   19HOH     H2   92   1.535   2.952   2.174  0.1966 -0.2402 -0.6468
   20HOH      O   93   0.955   1.502   1.259 -0.5972 -0.5282  0.1175
   20HOH     H1   94   0.861   1.519   1.245 -0.3768  0.9415  0.1382
   20HOH     H2   95   0.995   1.519   1.174 -0.2129  0.1984  0.4297
   21HOH      O   96   1.404   0.857   1.144 -0.5371 -0.2378 -0.3325
   21HOH     H1   97   1.446   0.830   1.225  0.4239  0.3366 -0.6112
   21HOH     H2   98   1.331   0.913   1.172 -0.0464  0.1851  0.1381
   22HOH      O   99   2.539   0.325   2.474  0.6398 -0.3888 -0.2067
   22HOH     H1  100   2.556   0.413   2.441  0.1014 -0.4378 -0.6506
   22HOH     H2  101   2.624   0.282   2.471  0.6682 -0.3248 -1.3994
   23HOH      O  102   2.413   1.418   0.816 -0.4510  0.5402  0.9043
   23HOH     H1  103   2.499   1.392   0.782 -0.2642  0.3393  1.5112
   23HOH     H2  104   2.411   1.514   0.805 -0.8169  0.4098 -0.5950
   24HOH      O  105   0.310   0.601   1.044 -0.4721  0.0471 -0.3110
   24HOH     H1  106   0.257   0.635   1.115 -0.4779 -0.2394 -0.1748
   24HOH     H2  107   0.305   0.506   1.053 -0.5524  0.0039 -0.7521
   25HOH      O  108   1.207   1.282   1.654  0.2356  0.0002 -0.3035
   25HOH     H1  109   1.162   1.198   1.660  0.2656  0.0211  0.3292
   25HOH     H2  110   1.147   1.345   1.694 -0.3191  0.5242 -1.8200
   26HOH      O  111   1.440   0.087   0.407  0.3361  0.0394 -0.0061
   26HOH     H1  112   1.422   0.099   0.500  0.3429  0.0769 -0.0096
   26HOH     H2  113   1.443   0.176   0.371  1.0346  0.0724  0.0882
   27HOH      O  114   1.210   1.708   1.625 -0.2297 -0.0914 -0.3683
   27HOH     H1  115   1.161   1.674   1.550  1.0136 -0.7312 -0.9379
   27HOH     H2  116   1.299   1.676   1.613  0.0225 -0.3292  1.4451
   28HOH      O  117   2.634   2.804   0.584 -0.7513  0.0368  0.3227
   28HOH     H1  118   2.657   2.808   0.491 -0.1361  0.4311  0.4799
   28HOH     H2  119   2.546   2.767   0.585 -0.8090  0.1186 -0.4226
   29HOH      O  120   2.094   0.382   0.748  0.1058  0.2800  0.5137
   29HOH     H1  121   2.126   0.373   0.658 -0.1948 -0.7318  0.4838
   29HOH     H2  122   2.171   0.368   0.802  0.0129 -0.7246  0.4199
   30HOH      O  123   2.703   2.038   0.060  0.3850  0.1270  0.4915
   30HOH     H1  124   2.746   2.057  -0.023 -0.0559  0.1492  0.2630
   30HOH     H2  125   2.635   1.974   0.038  0.4187 -0.0426  0.8735
   31HOH      O  126   2.593   1.877   2.303  0.5310  0.4057  0.3226
   31HOH     H1  127   2.546   1.893   2.221  0.3274  0.5833  0.4729
   31HOH     H2  128   2.566   1.948   2.361 -0.2348 -0.3423  0.9347
   32HOH      O  129   2.750   2.987   1.358  0.3127 -0.3259  0.0924
   32HOH     H1  130   2.754   2.963   1.266 -0.0847 -0.7510  0.1755
   32HOH     H2  131   2.778   2.908   1.405  0.4001 -0.1521  0.3368
   33HOH      O  132   2.898   2.683   1.556 -0.2351  0.0030 -0.3574
   33HOH     H1  133   2.906   2.591   1.532 -1.0236 -0.0351 -0.5179
   33HOH     H2  134   2.971   2.699   1.616  0.2769 -0.5584 -0.8123
   34HOH      O  135   1.500   2.472   2.331  0.7890 -0.0288 -0.5193
   34HOH     H1  136   1.422   2.528   2.328  0.5152 -0.3226  0.4066
   34HOH     H2  137   1.504   2.432   2.244 -0.6176 -0.6706 -0.3401
   35HOH      O  138   1.393   2.618   0.942  0.1530  0.9344  0.1241
   35HOH     H1  139   1.391   2.619   0.847 -0.5927  0.9667  0.1335
   35HOH     H2  140   1.327   2.682   0.969  0.5888  1.1768  0.6642
   36HOH      O  141   2.067   0.867   0.219 -0.4854 -0.6816 -0.0961
   36HOH     H1  142   2.051   0.875   0.125  0.4385 -0.7906 -0.2834
   36HOH     H2  143   2.060   0.774   0.237  0.9673 -0.9015 -0.4218
   37HOH      O  144   2.431   2.539   0.642  0.3901  0.1900  0.1022
   37HOH     H1  145   2.382   2.621   0.646  1.3626  0.8405 -0.3729
   37HOH     H2  146   2.464   2.535   0.552  0.1055 -0.9077  0.0167
   38HOH      O  147   0.506   1.462   2.146  0.7789  0.6094  0.0028
   38HOH     H1  148   0.550   1.547   2.149  1.6772  0.1718 -0.1321
   38HOH     H2  149   0.527   1.427   2.059  0.5940  0.1589  0.1340
   39HOH      O  150   0.819   1.409   1.980 -0.1660 -0.0650 -0.3324
   39HOH     H1  151   0.742   1.393   1.926 -0.1215  0.8929 -0.7157
   39HOH     H2  152   0.810   1.500   2.007  0.2834 -0.2579  0.5364
   40HOH      O  153   1.216   0.830   0.768  0.0805 -0.2625 -0.1730
   40HOH     H1  154   1.302   0.825   0.728 -0.3996 -0.8527 -1.1996
   40HOH     H2  155   1.216   0.915   0.814  0.8169  0.2569 -1.0685
   41HOH      O  156   0.894   2.846   1.152  0.3127  0.4577 -0.4119
   41HOH     H1  157   0.939   2.882   1.228 -0.1690 -0.2421  0.2416
   41HOH     H2  158   0.801   2.852   1.174  0.1811 -0.2070 -0.7190
   42HOH      O  159   2.341   1.360   2.465 -0.1736 -0.1621  1.2747
   42HOH     H1  160   2.292   1.423   2.413  0.7534 -0.1327  0.3802
   42HOH     H2  161   2.329   1.276   2.420  0.7498 -0.1127  0.8849
   43HOH      O  162   0.543   0.706   1.239  0.2677  0.1608  0.6192
   43HOH     H1  163   0.633   0.701   1.206  0.1634  0.7432  0.2104
   43HOH     H2  164   0.489   0.682   1.164  0.0322  1.2974  0.3834
   44HOH      O  165   0.105   1.369   2.399  1.0250  0.0466 -0.1085
   44HOH     H1  166   0.169   1.440   2.388  1.4647 -0.2250  0.5978
   44HOH     H2  167   0.145   1.309   2.461  0.2902 -0.3962 -0.0326
   45HOH      O  168   0.735   0.902   0.056 -0.1044  0.1694 -0.1996
   45HOH     H1  169   0.702   0.947  -0.021 -0.3345 -0.9037 -0.7755
   45HOH     H2  170   0.810   0.954   0.085 -0.0152  0.6038 -1.1547
   46HOH      O  171   0.975   2.359   1.909  0.0009  0.1041 -0.6483
   46HOH     H1  172   0.927   2.424   1.859  1.0162  0.6508 -0.9754
   46HOH     H2  173   1.033   2.409   1.967  0.3622 -0.5016 -0.4552
   47HOH      O  174   2.351   0.865   0.256 -0.1245  0.1656 -0.1443
   47HOH     H1  175   2.370   0.923   0.183 -0.8350 -0.3574 -0.7775
   47HOH     H2  176   2.260   0.838   0.242 -0.2712  0.0200  0.9176
   48HOH      O  177   0.244   1.204   1.730 -0.1783  0.1597 -0.9812
   48HOH     H1  178   0.309   1.193   1.799 -0.1473 -0.6743 -1.1248
   48HOH     H2  179   0.236   1.117   1.690 -1.7346  0.1087 -0.6597
   49HOH      O  180   2.570   1.925   1.682 -0.1496 -0.1193  0.2343
   49HOH     H1  181   2.654   1.916   1.636 -0.0559 -0.5540  0.4759
   49HOH     H2  182   2.515   1.856   1.644  0.0250 -0.6845  0.9664
   50HOH      O  183   0.982   0.969   0.191  0.6381 -0.0966 -0.2204
   50HOH     H1  184   1.003   1.046   0.242  0.8747 -0.2025 -0.1551
   50HOH     H2  185   1.065   0.943   0.151  0.6594 -0.5820  0.1253
   51HOH      O  186   1.550   0.245   0.921  0.4272 -0.4784  0.0505
   51HOH     H1  187   1.518   0.272   0.836 -0.3580 -0.0200  0.4673
   51HOH     H2  188   1.635   0.289   0.930  0.0217  0.3643 -0.0564
   52HOH      O  189   1.232   2.451   1.660 -1.1718 -0.4648  0.5419
   52HOH     H1  190   1.282   2.526   1.631  0.1087 -1.4033  0.1669
   52HOH     H2  191   1.240   2.452   1.756 -0.3472 -0.6465  0.4814
   53HOH      O  192   0.078   2.813   1.092 -0.1551 -0.2902 -0.2245
   53HOH     H1  193   0.111   2.887   1.142  0.1599 -0.2694 -0.4629
   53HOH     H2  194   0.055   2.850   1.007 -0.2586 -0.4144 -0.2510
   54HOH      O  195   1.963   0.533   2.214  0.5926  0.5740  0.1158
   54HOH     H1  196   1.973   0.478   2.136  0.3008 -0.0852  0.5297
   54HOH     H2  197   2.037   0.509   2.270 -0.0603 -0.1358  0.7184
   55HOH      O  198   2.675   0.797   0.587  0.1264 -0.2141 -0.0892
   55HOH     H1  199   2.636   0.770   0.504 -0.5820  0.4489  0.0162
   55HOH     H2  200   2.744   0.858   0.562 -0.2647  0.1948 -0.1855
   56HOH      O  201   1.197   1.966   1.715 -0.5895  0.5790  0.4854
   56HOH     H1  202   1.215   1.874   1.735  0.5739  0.8003  0.5766
   56HOH     H2  203   1.106   1.967   1.685 -0.3502 -0.7308 -0.3944
   57HOH      O  204   2.487   2.812   1.644 -0.4053 -0.5469 -0.0983
   57HOH     H1  205   2.456   2.900   1.625  0.7525  0.0485  0.5183
   57HOH     H2  206   2.543   2.789   1.569  0.1044 -0.3071  0.1938
   58HOH      O  207   1.466   2.664   1.592  0.5835  0.0313 -0.3279
   58HOH     H1  208   1.465   2.756   1.621  0.0374 -0.2092  0.5081
   58HOH     H2  209   1.523   2.663   1.516 -0.7357  1.3864 -1.4682
   59HOH      O  210   1.473   1.701   1.062 -0.4190  0.2151  0.6980
   59HOH     H1  211   1.481   1.606   1.072 -0.3251  0.0933 -0.3042
   59HOH     H2  212   1.382   1.714   1.036 -0.4207  0.4011  0.7974
   60HOH      O  213   0.422   0.578   2.408  0.7159 -0.6612 -0.9168
   60HOH     H1  214   0.478   0.562   2.484 -0.5186  1.8244  0.7662
   60HOH     H2  215   0.345   0.524   2.423  0.1978  0.2692  0.0866
   61HOH      O  216   0.608   0.125   2.132  0.3958  0.4089 -0.0852
   61HOH     H1  217   0.533   0.185   2.128 -0.2695 -0.4082 -1.0521
   61HOH     H2  218   0.605   0.087   2.220 -1.1396 -0.5105 -0.4516
   62HOH      O  219   1.883   0.203   1.276 -0.0121 -0.0974  0.1858
   62HOH     H1  220   1.811   0.144   1.255 -0.0453  0.0747 -0.2198
   62HOH     H2  221   1.917   0.229   1.190 -0.1011  0.5891  0.3487
   63HOH      O  222   0.518   0.423   0.008 -0.1072 -0.4594  0.0869
   63HOH     H1  223   0.558   0.467   0.083  0.1284 -0.1341 -0.2235
   63HOH     H2  224   0.586   0.365  -0.027 -0.1971 -0.5680  0.0895
   64HOH      O  225   2.811   0.616   2.871 -0.1848 -0.0628 -0.3943
   64HOH     H1  226   2.820   0.528   2.836  0.2475  0.0300 -0.5277
   64HOH     H2  227   2.890   0.662   2.842 -0.0276  0.1455  0.3264
   65HOH      O  228   1.446   1.134   2.703 -0.1967 -0.6386  0.3650
   65HOH     H1  229   1.364   1.162   2.743 -0.2305 -1.3543  0.8278
   65HOH     H2  230   1.426   1.050   2.662  0.4145 -1.1051  0.9661
   66HOH      O  231   1.166   1.627   1.044  0.2103 -0.3924  0.2524
   66HOH     H1  232   1.092   1.688   1.045 -1.2366 -1.9789  1.0738
   66HOH     H2  233   1.168   1.593   0.954  0.7293  0.4440 -0.0807
   67HOH      O  234   2.588   0.271   2.125  0.3626  0.4430  0.2254
   67HOH     H1  235   2.601   0.365   2.132  0.3771  0.3977  0.9769
   67HOH     H2  236   2.518   0.252   2.188 -0.4578  0.1007 -0.7430
   68HOH      O  237   1.603   0.135   1.925  0.5727  0.0311  0.1537
   68HOH     H1  238   1.566   0.149   2.012 -1.7625 -1.5716 -0.3876
   68HOH     H2  239   1.639   0.047   1.928  0.9321  0.1513 -0.3868
   69HOH      O  240   1.081   2.474   1.362  0.3914  0.7782 -0.0267
   69HOH     H1  241   1.147   2.405   1.359 -0.3425  0.0535 -0.3674
   69HOH     H2  242   1.034   2.459   1.445 -0.0470  0.5831 -0.3023
   70HOH      O  243   2.032   2.249   2.742  0.0649  0.2960  0.0431
   70HOH     H1  244   2.001   2.211   2.824  0.4218  1.6278  0.8560
   70HOH     H2  245   2.127   2.234   2.742 -0.0465 -0.6226 -0.6875
   71HOH      O  246   0.719   0.684   2.874  0.1715 -0.5246 -0.3329
   71HOH     H1  247   0.745   0.773   2.896  0.8366 -0.7382 -0.2006
   71HOH     H2  248   0.647   0.664   2.935  0.0982 -0.1277 -0.2816
   72HOH      O  249   2.826   2.151   0.812  0.6376 -0.6970  0.1926
   72HOH     H1  250   2.831   2.218   0.880  0.8117 -0.6761  0.1606
   72HOH     H2  251   2.755   2.181   0.754  0.5843 -0.6418  0.2860
   73HOH      O  252   0.260   1.656   1.133  0.9393  0.4660  0.6255
   73HOH     H1  253   0.208   1.637   1.055  1.1230  0.3257  0.5365
   73HOH     H2  254   0.217   1.732   1.173  0.3423  0.0269  0.8513
   74HOH      O  255   2.872   2.535   0.270 -0.1566 -0.8030  0.4727
   74HOH     H1  256   2.786   2.520   0.229  0.1123 -0.0006 -0.4627
   74HOH     H2  257   2.934   2.495   0.209  0.1742 -0.9215  0.8821
   75HOH      O  258   0.463   2.420   0.951 -0.8651 -0.6182 -0.0840
   75HOH     H1  259   0.557   2.407   0.967 -0.5809  0.2693 -0.8890
   75HOH     H2  260   0.430   2.454   1.034 -0.3844 -0.5197  0.0759
   76HOH      O  261   0.512   2.812   2.807  1.2065  0.1011  0.1863
   76HOH     H1  262   0.555   2.727   2.794 -0.2263 -0.4753 -1.8196
   76HOH     H2  263   0.515   2.853   2.721 -0.8225  0.6417  0.2661
   77HOH      O  264   0.941   2.130   1.536  0.1609 -0.0571 -0.2348
   77HOH     H1  265   0.926   2.036   1.540 -0.2368  0.0199  0.7082
   77HOH     H2  266   0.872   2.168   1.591  0.8066  0.7211  0.0930
   78HOH      O  267   0.070   1.260   2.140 -0.0016 -0.1882 -0.4114
   78HOH     H1  268   0.131   1.192   2.168 -0.4416 -0.3526  0.1819
   78HOH     H2  269   0.059   1.316   2.216 -0.3432  0.0238 -0.6080
   79HOH      O  270   1.387   1.981   1.217 -0.0873  0.0375  0.3118
   79HOH     H1  271   1.359   1.994   1.308 -0.4022  0.4331  0.1614
   79HOH     H2  272   1.305   1.965   1.169  0.1215 -0.7509  0.1856
   80HOH      O  273   0.458   0.982   0.748  0.4277 -0.2725  0.2962
   80HOH     H1  274   0.404   0.995   0.671 -0.2086 -0.6588  0.6626
   80HOH     H2  275   0.438   0.893   0.777  1.2977 -0.4413  0.4208
   81HOH      O  276   0.903   1.151   1.879 -0.2117  0.2298 -0.1440
   81HOH     H1  277   0.928   1.075   1.933  1.1852  0.4579 -0.3753
   81HOH     H2  278   0.853   1.207   1.938 -0.3950 -0.4041  0.3301
   82HOH      O  279   2.233   0.122   2.845 -0.7488  0.1046  0.6211
   82HOH     H1  280   2.139   0.106   2.841 -0.6817 -0.2139 -0.6978
   82HOH     H2  281   2.259   0.135   2.754  0.4496  0.4817  0.9709
   83HOH      O  282   1.343   0.820   0.391  0.3119  0.1655 -0.4692
   83HOH     H1  283   1.415   0.769   0.353  0.6677  0.1201  0.2371
   83HOH     H2  284   1.269   0.759   0.390  0.2691  0.2038 -1.1766
   84HOH      O  285   0.355   2.456   2.868  0.4843  0.1338 -0.4467
   84HOH     H1  286   0.375   2.503   2.949 -0.3707  1.2126 -0.8238
   84HOH     H2  287   0.260   2.458   2.861  0.4875 -0.6664 -1.0828
   85HOH      O  288   1.096   0.259   1.408 -0.0041  0.3193  0.1077
   85HOH     H1  289   1.190   0.251   1.422  0.2466  0.4333 -1.2457
   85HOH     H2  290   1.080   0.354   1.405 -0.1033  0.2985 -0.0349
   86HOH      O  291   2.242   2.138   1.331 -0.0271 -0.1470 -0.0234
   86HOH     H1  292   2.267   2.200   1.263 -0.2728  0.3316  0.3080
   86HOH     H2  293   2.148   2.124   1.317 -0.1734  0.2872  0.4650
   87HOH      O  294   1.075   1.457   2.331  0.2596  1.1317  0.0786
   87HOH     H1  295   1.059   1.489   2.420  0.6926  1.4122  0.0628
   87HOH     H2  296   1.170   1.458   2.322  0.2999 -0.1044  0.0448
   88HOH      O  297   2.453   1.364   0.459  0.6714  0.2083  1.0756
   88HOH     H1  298   2.374   1.403   0.496 -0.1453  0.1755 -0.4644
   88HOH     H2  299   2.518   1.434   0.461 -0.3777  1.3534 -0.4704
   89HOH      O  300   1.656   1.523   1.960  0.3125 -0.5538  0.3595
   89HOH     H1  301   1.625   1.435   1.982  0.1683 -0.8944 -1.0004
   89HOH     H2  302   1.661   1.523   1.864  1.1963  0.6292  0.3602
   90HOH      O  303   2.328   0.046   1.265  0.3816 -0.2506  0.3319
   90HOH     H1  304   2.367  -0.040   1.246 -0.5362 -0.6025 -0.0818
   90HOH     H2  305   2.399   0.095   1.306  1.0485 -1.0784  0.2459
   91HOH      O  306   0.073   1.989   0.976 -1.1523  0.0538  0.3263
   91HOH     H1  307   0.138   2.059   0.981 -1.4302  0.2721  1.2075
   91HOH     H2  308   0.018   2.012   0.901  0.4945 -0.8126 -1.3015
   92HOH      O  309   0.984   0.034   0.750 -0.0545  0.0457 -0.7207
   92HOH     H1  310   0.920   0.106   0.754  0.2508  0.3553 -1.1857
   92HOH     H2  311   0.968  -0.016   0.830 -0.0234  0.8469 -0.1812
   93HOH      O  312   1.746   0.264   0.224  0.1496 -0.5468  1.1859
   93HOH     H1  313   1.739   0.179   0.267 -0.2198 -0.6310  0.9721
   93HOH     H2  314   1.837   0.291   0.237  0.1046 -0.6788  1.8016
   94HOH      O  315   1.146   2.445   0.885  0.3951 -0.4057 -0.4917
   94HOH     H1  316   1.068   2.398   0.855 -0.5726  1.1563 -0.6450
   94HOH     H2  317   1.159   2.414   0.975 -0.9697 -0.0859 -0.1380
   95HOH      O  318   1.551   2.550   1.835 -0.5457  0.2383  0.6112
   95HOH     H1  319   1.570   2.561   1.742 -0.5389  0.3733  0.6285
   95HOH     H2  320   1.467   2.593   1.848 -0.6007  0.1219  0.6453
   96HOH      O  321   0.036   2.638   0.488 -0.4322 -0.4514  0.1342
   96HOH     H1  322   0.020   2.576   0.558  0.2973  0.0108  0.7462
   96HOH     H2  323  -0.012   2.603   0.413 -0.6181 -1.3605  0.6485
   97HOH      O  324   2.685   2.941   1.071  0.1680 -0.6197 -0.3927
   97HOH     H1  325   2.599   2.906   1.093  0.0488  0.0921  0.4026
   97HOH     H2  326   2.711   2.895   0.991 -0.9398 -0.8610 -0.6432
   98HOH      O  327   0.392   0.496   0.690 -0.4247 -0.2179  0.1949
   98HOH     H1  328   0.477   0.476   0.651 -0.3666  0.8423 -0.2694
   98HOH     H2  329   0.347   0.411   0.693 -0.1375 -0.4989 -1.4802
   99HOH      O  330   1.712   2.302   2.925 -0.3640 -0.0603  0.0092
   99HOH     H1  331   1.780   2.370   2.919 -0.2434 -0.1069  0.6742
   99HOH     H2  332   1.676   2.297   2.837 -0.1421  0.6290 -0.1370
  100HOH      O  333   0.789   0.462   1.960 -0.1813  0.8059 -0.3637
  100HOH     H1  334   0.709   0.447   1.909 -0.3936  1.7498 -0.3435
  100HOH     H2  335   0.830   0.537   1.918  0.5781  0.4859 -0.2154
  101HOH      O  336   0.515   2.199   0.047 -0.0685 -0.3868 -0.6268
  101HOH     H1  337   0.446   2.264   0.039 -0.6339 -0.9167 -0.2217
  101HOH     H2  338   0.536   2.175  -0.043 -0.1625  0.0319 -0.7628
  102HOH      O  339   2.269   0.707   1.916 -0.3202 -0.3137 -0.8171
  102HOH     H1  340   2.353   0.667   1.939 -0.5593 -0.2712  0.2304
  102HOH     H2  341   2.248   0.671   1.830  0.7931 -0.2676 -1.1332
  103HOH      O  342   0.933   0.924   2.039  0.6102 -0.8593  0.0935
  103HOH     H1  343   0.918   0.830   2.048  1.1319 -0.9572  0.0220
  103HOH     H2  344   1.013   0.940   2.090  0.8181 -0.5488 -0.3198
  104HOH      O  345   2.454   0.120   0.396 -0.1324 -0.0740  0.8171
  104HOH     H1  346   2.382   0.066   0.361  1.0480 -1.9649  1.0052
  104HOH     H2  347   2.439   0.120   0.490  0.0235 -0.3281  0.8423
  105HOH      O  348   1.147   1.265   1.018  0.4001  0.0590  0.0726
  105HOH     H1  349   1.098   1.337   0.980  0.0831 -0.2310 -0.0841
  105HOH     H2  350   1.193   1.225   0.944  0.9619  0.3935  0.2361
  106HOH      O  351   1.256   0.975   0.152  0.1506 -0.2100  0.2174
  106HOH     H1  352   1.289   1.062   0.174  0.1818 -0.2779  0.4490
  106HOH     H2  353   1.285   0.919   0.225 -0.1619 -0.3442  0.2441
  107HOH      O  354   0.431   1.504   1.280 -0.8899 -0.0127  0.1240
  107HOH     H1  355   0.389   1.457   1.352  0.1913 -0.1338  0.7227
  107HOH     H2  356   0.358   1.539   1.228 -1.7081 -0.6069  0.8137
  108HOH      O  357   0.175   1.483   2.866  0.6987 -0.7206  0.3501
  108HOH     H1  358   0.191   1.465   2.774 -0.1797 -0.2291  0.0808
  108HOH     H2  359   0.090   1.443   2.884  0.7975 -0.6979  0.9222
  109HOH      O  360   1.326   1.087   0.404  0.2737  0.2852 -0.1898
  109HOH     H1  361   1.333   0.992   0.406 -0.1343  0.2645  0.6656
  109HOH     H2  362   1.391   1.118   0.467  0.0387  0.5488 -0.0721
  110HOH      O  363   2.663   1.850   0.491  0.8122 -0.2489  0.5833
  110HOH     H1  364   2.712   1.899   0.424  0.7486  0.5937  1.1259
  110HOH     H2  365   2.642   1.915   0.557 -0.2329 -0.7972  0.8229
  111HOH      O  366   2.690   0.966   2.801 -0.4677 -0.2949  0.2478
  111HOH     H1  367   2.769   0.967   2.747 -0.6635 -0.6344 -0.0549
  111HOH     H2  368   2.663   1.058   2.805 -0.0122 -0.1646  0.4293
  112HOH      O  369   2.605   2.883   0.265  0.1915 -0.3347  0.6070
  112HOH     H1  370   2.599   2.896   0.171  0.2758  0.1603  0.6641
  112HOH     H2  371   2.553   2.954   0.303  1.2491  0.3040  0.9567
  113HOH      O  372   1.519   2.002   0.035 -0.5497 -0.2690 -0.4313
  113HOH     H1  373   1.575   1.942   0.084  0.0458  0.1487 -0.5758
  113HOH     H2  374   1.563   2.011  -0.050 -0.2451  0.9003 -0.1697
  114HOH      O  375   1.629   0.332   1.750 -0.4249 -0.3861 -0.3629
  114HOH     H1  376   1.601   0.265   1.813 -0.6383  0.8038  0.9006
  114HOH     H2  377   1.715   0.303   1.722 -0.8825 -1.6610 -0.6108
  115HOH      O  378   0.624   2.087   1.216  0.6981 -0.0401 -0.2084
  115HOH     H1  379   0.704   2.136   1.232  0.2866  0.5567  0.1139
  115HOH     H2  380   0.553   2.150   1.233  0.1586 -0.5885 -0.3348
  116HOH      O  381   2.070   1.289   0.469  0.7043 -0.6716 -0.2001
  116HOH     H1  382   2.149   1.258   0.514  0.2752  0.1098  1.2355
  116HOH     H2  383   2.076   1.384   0.475 -0.2605 -0.5975 -0.2160
  117HOH      O  384   1.690   0.018   0.305  0.3420  0.2548  0.6080
  117HOH     H1  385   1.605   0.052   0.333 -0.1489 -0.0386 -0.4064
  117HOH     H2  386   1.720  -0.036   0.379 -0.6836 -0.1826  0.7403
  118HOH      O  387   1.912   2.379   2.216 -0.0812  0.1566 -0.2633
  118HOH     H1  388   1.876   2.453   2.265 -0.2406  0.2480 -0.5074
  118HOH     H2  389   1.947   2.419   2.136  0.7140  0.0857  0.0404
  119HOH      O  390   1.786   2.223   0.446  0.5070 -0.4286  0.9845
  119HOH     H1  391   1.792   2.167   0.369 -1.5010  0.1764  0.2445
  119HOH     H2  392   1.695   2.214   0.475  0.6150  0.9761  1.9763
  120HOH      O  393   2.630   1.530   0.115 -0.4736  0.0146  0.1837
  120HOH     H1  394   2.538   1.540   0.092 -0.6031  0.1606  0.7297
  120HOH     H2  395   2.641   1.437   0.133 -0.3209 -0.1377 -0.6318
  121HOH      O  396   0.170   0.546   2.179 -0.3406  0.2576  0.2000
  121HOH     H1  397   0.175   0.469   2.123 -0.3451  0.2018  0.2755
  121HOH     H2  398   0.160   0.511   2.267 -0.0680  0.3386  0.2672
  122HOH      O  399   0.404   0.718   0.831  1.0484 -0.8533  0.1465
  122HOH     H1  400   0.338   0.721   0.900  0.6897 -0.6101 -0.1996
  122HOH     H2  401   0.395   0.630   0.794  0.6787 -0.7114 -0.1187
  123HOH      O  402   0.351  -0.010   0.354 -0.2628  0.1183 -0.1815
  123HOH     H1  403   0.258   0.015   0.352 -0.1855  0.3882 -0.7100
  123HOH     H2  404   0.390   0.037   0.281  0.4885  0.7484  0.5927
  124HOH      O  405   0.401   1.417   2.647 -0.2147 -0.5510 -0.4244
  124HOH     H1  406   0.494   1.398   2.658  0.1092  1.2297  0.7479
  124HOH     H2  407   0.394   1.463   2.563 -0.1666 -1.2048 -0.7971
  125HOH      O  408   1.991   0.396   0.023 -0.1726  0.7385  0.0736
  125HOH     H1  409   1.993   0.315   0.075  0.2596  0.9228  0.3598
  125HOH     H2  410   1.948   0.371  -0.058  0.5808  0.0283 -0.1436
  126HOH      O  411   0.209   1.557   0.625  0.0634 -0.1386 -0.3514
  126HOH     H1  412   0.194   1.643   0.664 -0.2507 -0.3227 -0.0584
  126HOH     H2  413   0.229   1.576   0.533  0.5527  0.2820 -0.1697
  127HOH      O  414   1.018   0.672   1.286  0.4734  0.2205  0.2374
  127HOH     H1  415   1.027   0.764   1.311 -0.7484  0.3535  0.2698
  127HOH     H2  416   1.002   0.626   1.369 -1.2463  0.3397  0.0352
  128HOH      O  417   2.572   2.679   2.791  0.1659  0.0994  0.2007
  128HOH     H1  418   2.646   2.733   2.764  0.8275 -0.3865  0.9174
  128HOH     H2  419   2.494   2.727   2.764  0.7355  1.0748  0.2241
  129HOH      O  420   2.007   1.986   2.624  0.9458  0.5976  0.1752
  129HOH     H1  421   2.002   2.081   2.627  0.2253  0.5730  0.0075
  129HOH     H2  422   2.036   1.966   2.535 -1.1591  0.6244 -0.6183
  130HOH      O  423   1.646   1.779   2.535 -1.1062  0.3649 -0.1065
  130HOH     H1  424   1.675   1.721   2.605 -0.7590  0.6975  0.0339
  130HOH     H2  425   1.627   1.862   2.579 -0.6663  0.6449 -0.4310
  131HOH      O  426   1.530   0.192   2.175  0.8886 -0.0104  0.7793
  131HOH     H1  427   1.527   0.234   2.261 -0.5552 -0.0718  0.8038
  131HOH     H2  428   1.449   0.219   2.132  0.9322 -1.0521 -0.0406
  132HOH      O  429   2.298   2.534   1.082 -0.3401 -0.1265 -0.5432
  132HOH     H1  430   2.358   2.528   1.157 -0.9736 -0.8651 -0.0602
  132HOH     H2  431   2.308   2.450   1.038 -0.6699 -0.0612 -0.7418
  133HOH      O  432   2.582   0.654   0.357 -0.0954 -0.0053  0.6083
  133HOH     H1  433   2.550   0.573   0.317 -0.6558 -0.3632  1.6699
  133HOH     H2  434   2.578   0.719   0.287  0.4354 -0.8906 -0.2992
  134HOH      O  435   0.049   2.900   0.570 -0.9187 -0.5026  0.2897
  134HOH     H1  436   0.041   2.938   0.482 -0.8008 -0.2157  0.3999
  134HOH     H2  437   0.052   2.806   0.555  0.8075 -0.4499 -0.1702
  135HOH      O  438   1.262   0.567   1.218  0.5572  0.3516  0.4769
  135HOH     H1  439   1.171   0.596   1.218  0.4778  0.1126  0.3073
  135HOH     H2  440   1.300   0.606   1.140  0.3737 -0.2181  0.0913
  136HOH      O  441   0.781   0.157   1.824 -0.5501  0.0147  0.7610
  136HOH     H1  442   0.783   0.062   1.820 -0.3587  0.0244  0.6079
  136HOH     H2  443   0.873   0.183   1.827 -0.5970  0.2020  0.6192
  137HOH      O  444   0.992   1.508   0.249  0.2336  0.1371  0.3909
  137HOH     H1  445   0.943   1.564   0.189 -0.2026 -0.6152  0.0145
  137HOH     H2  446   1.078   1.550   0.256  0.1401  0.4918 -0.4031
  138HOH      O  447   0.683   1.452   1.401 -0.8648 -0.1964 -0.1225
  138HOH     H1  448   0.701   1.362   1.374 -0.8249  0.0506 -0.9709
  138HOH     H2  449   0.607   1.479   1.349 -0.7478  0.3289 -0.0395
  139HOH      O  450   2.945   0.317   0.376  0.0865  0.2007 -0.2002
  139HOH     H1  451   2.912   0.365   0.301 -0.7102  0.5486  0.3399
  139HOH     H2  452   2.868   0.302   0.431  0.3772 -1.2869 -0.0985
  140HOH      O  453   1.142   0.188   1.117  0.1450 -0.0814  0.2260
  140HOH     H1  454   1.194   0.174   1.197  0.7905 -0.1809 -0.2002
  140HOH     H2  455   1.101   0.273   1.131  1.4217  0.6231  0.0817
  141HOH      O  456   0.098   0.584   1.833 -0.6191 -0.2517  0.2460
  141HOH     H1  457   0.018   0.535   1.812 -0.5562 -0.9092  1.3836
  141HOH     H2  458   0.072   0.676   1.827 -0.8419 -0.3613 -1.5754
  142HOH      O  459   0.843   2.000   0.072 -0.5818 -0.1065 -0.0706
  142HOH     H1  460   0.798   1.924   0.107  0.4468 -0.4020  0.7038
  142HOH     H2  461   0.835   2.067   0.140  0.8088 -0.4457  0.4981
  143HOH      O  462   0.670   1.077   1.687 -0.5365 -0.2458  0.7991
  143HOH     H1  463   0.735   1.135   1.726  0.5917 -0.6477 -0.3520
  143HOH     H2  464   0.609   1.136   1.642  0.3419  0.1194  0.0112
  144HOH      O  465   2.071   2.976   0.250  0.0383  0.4051  0.2337
  144HOH     H1  466   2.150   2.967   0.196  0.7672 -0.0266  1.3097
  144HOH     H2  467   2.005   2.923   0.205  0.3977  0.6238 -0.5889
  145HOH      O  468   0.348   2.521   0.197 -0.5664  0.4971 -0.6087
  145HOH     H1  469   0.315   2.611   0.200  0.1190  0.7488  0.4948
  145HOH     H2  470   0.384   2.506   0.284 -0.7457 -0.8978 -0.7353
  146HOH      O  471   1.530   1.303   0.351 -0.4264  0.3116  0.1891
  146HOH     H1  472   1.446   1.332   0.317 -0.8373 -0.1307  0.7943
  146HOH     H2  473   1.579   1.275   0.273 -0.7497  0.7638 -0.1902
  147HOH      O  474   1.971   0.501   1.010 -0.1413 -0.0670  0.7880
  147HOH     H1  475   1.961   0.418   1.057 -0.5579 -0.4533  0.0539
  147HOH     H2  476   2.013   0.477   0.928  0.3744  0.5632  0.8532
  148HOH      O  477   2.405   2.543   2.229  0.5300 -0.7901  0.3463
  148HOH     H1  478   2.398   2.507   2.318 -0.9492 -1.2669  0.0935
  148HOH     H2  479   2.409   2.466   2.172 -0.4467 -0.5450 -0.0849
  149HOH      O  480   1.762   2.900   0.993  0.5315 -0.4190  0.0196
  149HOH     H1  481   1.775   2.870   0.903 -0.8908 -0.6703 -0.1402
  149HOH     H2  482   1.746   2.994   0.984  1.2583 -0.2703  0.1302
  150HOH      O  483   2.573   0.586   0.893 -0.4033  0.0862 -0.2999
  150HOH     H1  484   2.623   0.658   0.933 -1.1954  0.5478 -0.1110
  150HOH     H2  485   2.584   0.513   0.953  0.1236  0.1411 -0.3146
  151HOH      O  486   0.451   1.699   1.538  0.5738 -0.7229 -0.0431
  151HOH     H1  487   0.394   1.636   1.493  0.6627 -0.7416 -0.1295
  151HOH     H2  488   0.417   1.702   1.628 -0.4982  0.3578 -0.4304
  152HOH      O  489   1.200   1.711   0.210 -0.1852  0.6155  0.0311
  152HOH     H1  490   1.169   1.766   0.281 -1.0862  0.5989 -0.3291
  152HOH     H2  491   1.208   1.770   0.135 -0.3052  0.4233 -0.1346
  153HOH      O  492   0.025   0.916   0.205  0.2664  0.2700 -0.8284
  153HOH     H1  493   0.059   1.004   0.218 -0.1048  0.3476 -0.3167
  153HOH     H2  494  -0.021   0.920   0.121 -0.3536  0.7682 -0.4831
  154HOH      O  495   2.092   1.355   2.626 -0.0037 -0.0787 -0.6129
  154HOH     H1  496   2.044   1.428   2.587  1.0977  0.3283 -1.3204
  154HOH     H2  497   2.091   1.286   2.559 -1.7878 -1.1586  0.3703
  155HOH      O  498   2.216   0.039   2.076 -0.7427  0.6658 -0.0550
  155HOH     H1  499   2.259   0.102   2.134 -0.5418  0.0053  0.5443
  155HOH     H2  500   2.232  -0.046   2.117 -0.3618  0.1337 -1.2351
  156HOH      O  501   2.187   2.002   0.965 -0.1018  0.0046  0.0693
  156HOH     H1  502   2.139   2.040   0.891 -0.1975 -0.6196 -0.2047
  156HOH     H2  503   2.119   1.968   1.023 -0.0166  0.1126  0.2332
  157HOH      O  504  -0.006   2.287   0.366 -0.3445  0.2972  0.8555
  157HOH     H1  505  -0.029   2.380   0.366 -0.1023  0.3634  0.2522
  157HOH     H2  506   0.065   2.279   0.302 -0.5904 -0.3612  0.6494
  158HOH      O  507   2.616   0.843   0.109 -0.4153  0.4127  0.1746
  158HOH     H1  508   2.663   0.874   0.031  0.0437  0.8362  0.6069
  158HOH     H2  509   2.552   0.781   0.074  0.1771  0.1312 -0.4886
  159HOH      O  510   2.210   2.729   2.235 -0.0215 -0.3707 -0.0346
  159HOH     H1  511   2.283   2.667   2.236  0.0087 -0.3542 -0.5274
  159HOH     H2  512   2.146   2.687   2.177  0.0151  0.0786 -0.4037
  160HOH      O  513   0.857   2.840   0.244  0.2161  0.1730 -0.8061
  160HOH     H1  514   0.917   2.810   0.175  1.4673  1.6202 -0.4571
  160HOH     H2  515   0.898   2.919   0.278 -0.9736  0.1955  0.7875
  161HOH      O  516   1.855   2.955   1.506  0.0793 -0.5751  0.6022
  161HOH     H1  517   1.948   2.978   1.504 -0.0448 -0.0682  0.4909
  161HOH     H2  518   1.835   2.928   1.416 -0.0161 -0.0985  0.4716
  162HOH      O  519   2.087   2.839   0.475  0.0165 -0.3836 -0.8831
  162HOH     H1  520   2.011   2.782   0.483  0.3809 -0.8428 -0.5258
  162HOH     H2  521   2.084   2.871   0.385 -0.8312 -0.0300 -0.7519
  163HOH      O  522   1.055   0.351   0.676  0.3101 -0.6048 -0.5460
  163HOH     H1  523   1.101   0.284   0.727  0.8780  0.5511  0.5525
  163HOH     H2  524   0.965   0.349   0.708  0.6444  0.0622  0.5319
  164HOH      O  525   0.136   0.244   2.664  0.2421  0.4732 -0.9782
  164HOH     H1  526   0.183   0.172   2.621 -0.8228 -1.0511  0.1912
  164HOH     H2  527   0.185   0.260   2.745 -0.1756  0.1826 -0.6573
  165HOH      O  528   2.174   1.551   2.360 -0.1632 -0.2025  0.5401
  165HOH     H1  529   2.199   1.576   2.271  0.4391  0.7828  0.9527
  165HOH     H2  530   2.078   1.544   2.357 -0.2007  0.3902 -0.0563
  166HOH      O  531   1.190   1.868   2.081 -0.2035 -0.4274  0.2956
  166HOH     H1  532   1.205   1.775   2.066 -0.5502 -0.4593  0.1216
  166HOH     H2  533   1.269   1.911   2.048  0.3319 -0.7107  1.1511
  167HOH      O  534   1.758   1.671   0.620  0.3686 -0.0342 -0.5094
  167HOH     H1  535   1.692   1.679   0.551  0.1982 -0.7254 -0.4421
  167HOH     H2  536   1.731   1.594   0.670  0.7991  0.1299 -0.0071
  168HOH      O  537   1.883   0.130   1.740 -0.1340  0.4161  0.0402
  168HOH     H1  538   1.893   0.051   1.794 -0.7958  0.6291  0.4944
  168HOH     H2  539   1.824   0.103   1.669 -0.1334  0.4292  0.0347
  169HOH      O  540   1.555   0.032   2.761 -0.9799 -0.0177 -0.8658
  169HOH     H1  541   1.631   0.053   2.815 -0.7274  0.5243 -1.4056
  169HOH     H2  542   1.559  -0.063   2.749 -0.2083  0.0378 -1.1349
  170HOH      O  543   0.306   2.175   1.348  0.3437 -0.8632 -0.1929
  170HOH     H1  544   0.260   2.125   1.280  0.7290 -0.9893 -0.3675
  170HOH     H2  545   0.353   2.109   1.399  0.5500 -0.7143 -0.1878
  171HOH      O  546   2.536   2.502   0.906 -0.0435  0.4708  0.0263
  171HOH     H1  547   2.494   2.496   0.820 -0.3882 -0.4488  0.2379
  171HOH     H2  548   2.470   2.542   0.963  0.3332  1.4757 -0.2050
  172HOH      O  549   2.713   1.293   1.025  0.7412 -0.3523 -0.1407
  172HOH     H1  550   2.708   1.342   0.943  0.3946  0.0259  0.0991
  172HOH     H2  551   2.647   1.224   1.015  0.6884 -0.2975 -0.1759
  173HOH      O  552   0.946   1.169   2.594  0.3233 -0.2491 -0.4632
  173HOH     H1  553   1.008   1.174   2.521  0.0710 -1.4731 -0.7984
  173HOH     H2  554   0.970   1.089   2.641  0.2843  0.3476  0.6384
  174HOH      O  555   0.808   2.122   1.802 -0.7028 -0.0128  0.3688
  174HOH     H1  556   0.851   2.094   1.882  0.0593  0.1352  0.0301
  174HOH     H2  557   0.742   2.186   1.830 -1.1940 -0.7466  0.9669
  175HOH      O  558   2.879   2.779   2.123 -0.3984  0.2074 -0.0611
  175HOH     H1  559   2.876   2.862   2.075 -0.1784  0.4523  0.3350
  175HOH     H2  560   2.788   2.755   2.135 -0.5082 -0.7705 -2.1018
  176HOH      O  561   1.543   0.537   1.019 -0.1946 -0.9036  0.2658
  176HOH     H1  562   1.559   0.578   0.934 -0.4984 -0.2694  0.5018
  176HOH     H2  563   1.493   0.458   0.999 -0.0126 -0.9123 -0.1636
  177HOH      O  564   0.525   0.902   2.037 -0.2265  0.2470  0.2369
  177HOH     H1  565   0.445   0.865   1.998  0.0341  0.8251 -0.9418
  177HOH     H2  566   0.539   0.850   2.116 -0.2021 -1.8440 -0.9850
  178HOH      O  567   1.935   0.712   1.950  0.0759 -0.3673  0.1406
  178HOH     H1  568   1.962   0.638   2.005  0.1832 -0.6428 -0.2672
  178HOH     H2  569   1.879   0.672   1.883 -0.7258  0.0764  0.5160
  179HOH      O  570   2.963   0.205   1.492 -0.7380  0.2531 -0.2881
  179HOH     H1  571   2.867   0.210   1.502 -0.6225  1.7248  0.7380
  179HOH     H2  572   2.995   0.186   1.580 -0.0771 -0.6739 -0.7065
  180HOH      O  573   1.419   1.427   1.066 -0.4226  0.2183 -0.1904
  180HOH     H1  574   1.329   1.396   1.066 -0.3902  0.0914  0.7132
  180HOH     H2  575   1.468   1.359   1.113  0.0674  0.5028 -0.2754
  181HOH      O  576   2.077   0.255   2.594 -0.4739 -0.2139  0.1988
  181HOH     H1  577   2.141   0.289   2.657 -0.4611 -0.6887  0.4549
  181HOH     H2  578   1.992   0.273   2.634 -0.4690 -0.4209  0.3045
  182HOH      O  579   1.546   0.349   0.410  0.1255 -0.1829 -0.0046
  182HOH     H1  580   1.551   0.323   0.318 -0.5723 -0.5778  0.0572
  182HOH     H2  581   1.604   0.425   0.417  0.4025 -0.3190 -0.7059
  183HOH      O  582   1.160   2.133   0.350  0.5196  0.3570  0.0329
  183HOH     H1  583   1.202   2.066   0.297  0.2176 -0.5728  0.9124
  183HOH     H2  584   1.223   2.205   0.353  0.9989 -0.0140 -0.6429
  184HOH      O  585   2.286   2.063   2.508 -0.2443 -1.0499 -0.4277
  184HOH     H1  586   2.266   2.142   2.458  1.1752 -0.7907 -0.6752
  184HOH     H2  587   2.234   2.072   2.588 -0.0744  0.1787 -0.4174
  185HOH      O  588   0.204   2.677   1.734  0.1435 -0.3552  0.3705
  185HOH     H1  589   0.138   2.653   1.799  0.3009 -0.3859  0.5196
  185HOH     H2  590   0.219   2.596   1.685  0.2842 -0.4266  0.5280
  186HOH      O  591   2.638   1.563   0.551 -0.1978  0.1120  0.2180
  186HOH     H1  592   2.623   1.649   0.512 -0.4698  0.2333  0.5736
  186HOH     H2  593   2.721   1.533   0.513 -0.4793  0.1894 -0.4962
  187HOH      O  594   0.574   0.307   1.751 -0.3797  1.2386  0.2304
  187HOH     H1  595   0.602   0.383   1.700  0.2783  0.9984  0.2235
  187HOH     H2  596   0.652   0.253   1.759 -0.7337  0.7678  0.6077
  188HOH      O  597   2.454   2.679   1.871 -0.3849 -0.1394  0.2036
  188HOH     H1  598   2.462   2.719   1.784 -0.4730  0.2424  0.3662
  188HOH     H2  599   2.500   2.739   1.929  0.0711 -0.6254  0.3612
  189HOH      O  600   1.481   1.990   2.258 -0.1432  0.0147  0.0497
  189HOH     H1  601   1.504   2.030   2.342  0.0394 -0.9068  0.4638
  189HOH     H2  602   1.434   2.058   2.211  0.3348  0.7791  0.6273
  190HOH      O  603   1.667   0.948   1.013  0.3834 -0.6672 -0.4553
  190HOH     H1  604   1.597   0.883   1.022  0.5033 -0.6949  0.3984
  190HOH     H2  605   1.623   1.026   0.979  0.0111 -0.8168 -0.3292
  191HOH      O  606   1.740   1.838   0.128 -0.3159 -0.1038 -0.2599
  191HOH     H1  607   1.754   1.748   0.156  0.3374  0.3353  0.9746
  191HOH     H2  608   1.795   1.849   0.051  0.3528 -0.5014  0.1476
  192HOH      O  609   0.144   1.042   1.407 -0.2668  0.5434 -0.1494
  192HOH     H1  610   0.096   1.073   1.331  0.7330  2.0321 -0.2547
  192HOH     H2  611   0.231   1.021   1.374 -0.2423 -0.2845  0.3587
  193HOH      O  612   1.349   0.906   2.575  0.3364  0.1036 -0.2846
  193HOH     H1  613   1.416   0.846   2.606  0.1305 -0.5498 -1.0354
  193HOH     H2  614   1.347   0.892   2.480 -0.7786  0.1884 -0.2958
  194HOH      O  615   1.580   1.966   1.051  0.0832 -0.0232 -0.1104
  194HOH     H1  616   1.518   1.997   1.117  0.7323  1.1262  0.0147
  194HOH     H2  617   1.554   1.876   1.033 -1.3717  0.2879  0.2155
  195HOH      O  618   1.938   0.881   0.671  0.4446 -0.0599  0.2007
  195HOH     H1  619   1.999   0.813   0.700 -0.6723 -1.0781  0.3218
  195HOH     H2  620   1.976   0.915   0.590  0.9844 -0.9107  0.0711
  196HOH      O  621   1.852   0.347   2.742 -0.3307 -0.2031  0.6372
  196HOH     H1  622   1.866   0.432   2.702 -0.2757 -0.6155 -0.2550
  196HOH     H2  623   1.757   0.344   2.760 -0.3145  0.0797  0.7780
  197HOH      O  624   2.278   1.557   2.725  0.0892 -0.2935 -0.3947
  197HOH     H1  625   2.285   1.630   2.664 -1.0680  0.6073  0.4675
  197HOH     H2  626   2.206   1.504   2.691 -0.6705  0.3007  0.2193
  198HOH      O  627   2.635   0.379   1.581  0.6589 -0.0166  0.8968
  198HOH     H1  628   2.574   0.416   1.645  0.5019  1.1627  0.1320
  198HOH     H2  629   2.688   0.453   1.553  0.2656 -0.2982 -0.8236
  199HOH      O  630   0.744   2.864   2.050  0.1783 -0.0109  0.7074
  199HOH     H1  631   0.714   2.845   1.961  0.6919 -0.2218  0.5745
  199HOH     H2  632   0.706   2.950   2.070  1.6020  1.0055 -0.4704
  200HOH      O  633   2.050   1.801   2.821  0.0398 -0.2265  0.7778
  200HOH     H1  634   2.015   1.865   2.758 -0.2035 -0.5023  0.6238
  200HOH     H2  635   2.103   1.741   2.767 -0.6754 -0.8357  0.7155
  201HOH      O  636   0.534   2.556   2.358 -0.1027 -0.5471 -0.6959
  201HOH     H1  637   0.554   2.463   2.369 -0.2148 -0.5455 -0.4630
  201HOH     H2  638   0.619   2.597   2.342  0.0814 -0.5498  0.2020
  202HOH      O  639   2.576   0.940   2.098 -0.5637 -0.4070  0.6765
  202HOH     H1  640   2.483   0.921   2.092 -0.5766 -0.1149 -1.0092
  202HOH     H2  641   2.580   1.035   2.114 -0.5450 -0.4128  0.7076
  203HOH      O  642   0.974   0.411   1.078  0.2299 -0.3188  0.8804
  203HOH     H1  643   0.897   0.410   1.021  0.2512  0.4643  0.8114
  203HOH     H2  644   1.037   0.466   1.032  0.8039 -0.8581  0.9882
  204HOH      O  645   2.882   0.702   2.159 -0.2498 -0.3259  0.2354
  204HOH     H1  646   2.939   0.770   2.195 -0.6370  0.2722 -0.2558
  204HOH     H2  647   2.941   0.647   2.107 -0.1617  0.5672 -0.6712
  205HOH      O  648   0.970   2.009   1.984 -0.0388 -0.3113 -0.2453
  205HOH     H1  649   1.001   1.995   1.894  0.6908 -0.3408 -0.0026
  205HOH     H2  650   1.044   1.984   2.039 -0.0872  0.7124  0.3352
  206HOH      O  651   1.581   1.391   2.375  0.2237  0.2408  0.1304
  206HOH     H1  652   1.553   1.309   2.334 -0.0629 -0.2924  1.3217
  206HOH     H2  653   1.675   1.381   2.389  0.0139 -0.3767  1.2628
  207HOH      O  654   1.700   1.503   1.680  0.3585 -0.2695  0.0468
  207HOH     H1  655   1.671   1.450   1.606  1.3399 -0.5554 -0.1539
  207HOH     H2  656   1.770   1.559   1.645 -0.8604  1.4979  0.1499
  208HOH      O  657   0.494   2.478   1.632 -0.3278 -0.5263  0.1244
  208HOH     H1  658   0.431   2.410   1.605  0.1234 -1.3173  0.9309
  208HOH     H2  659   0.512   2.527   1.552 -0.4092 -1.5900 -0.5933
  209HOH      O  660   0.928   0.266   0.050 -0.5458  0.0421 -0.2075
  209HOH     H1  661   0.971   0.351   0.046 -0.8628  0.2541  0.5388
  209HOH     H2  662   0.874   0.263  -0.029  0.2733  0.0684 -0.7900
  210HOH      O  663   1.131   1.177   2.936 -0.0372  0.3924  0.2317
  210HOH     H1  664   1.104   1.124   2.861  0.3946  0.9723 -0.3627
  210HOH     H2  665   1.114   1.122   3.012 -1.5445  0.1937 -0.1886
  211HOH      O  666   0.533   1.901   1.034  0.1822 -0.2641 -0.1632
  211HOH     H1  667   0.461   1.856   1.079 -0.5937  0.8414 -0.2337
  211HOH     H2  668   0.575   1.952   1.103  0.6089 -0.5215 -0.2251
  212HOH      O  669   2.067   1.388   0.928  0.4407 -0.1871  0.3478
  212HOH     H1  670   2.020   1.319   0.974  0.9566 -1.1849 -0.5196
  212HOH     H2  671   2.159   1.375   0.953  0.7173 -0.6722 -0.7722
  213HOH      O  672   2.313   2.055   0.062  0.3713  0.0304  0.1697
  213HOH     H1  673   2.361   1.973   0.077  0.4528  0.2040  0.9681
  213HOH     H2  674   2.226   2.039   0.099  0.1377  0.0661 -0.3443
  214HOH      O  675   2.639   1.258   0.145 -0.4486 -0.1715  0.9109
  214HOH     H1  676   2.610   1.199   0.075 -0.9860  0.1574  0.8455
  214HOH     H2  677   2.610   1.215   0.225  0.6848 -0.8457  1.0017
  215HOH      O  678   1.299   2.582   0.677 -0.4436 -0.1512 -0.1093
  215HOH     H1  679   1.337   2.533   0.604  0.7851  0.5782 -0.0219
  215HOH     H2  680   1.242   2.520   0.721  0.6460 -1.3712 -0.2851
  216HOH      O  681   0.161   0.801   2.248 -0.3781 -0.0857  0.1810
  216HOH     H1  682   0.176   0.724   2.193 -0.3115 -0.2034  0.3602
  216HOH     H2  683   0.233   0.800   2.311 -0.4226  0.0780  0.2353
  217HOH      O  684   2.294   0.921   2.073  0.3362 -0.3137 -0.1596
  217HOH     H1  685   2.294   0.855   2.004  0.2900 -1.0383  0.5003
  217HOH     H2  686   2.211   0.907   2.119 -0.3030  1.0945 -0.7906
  218HOH      O  687   0.570   1.192   0.238  0.6294 -0.2374  0.1642
  218HOH     H1  688   0.627   1.198   0.315  0.3925 -0.8681  0.4090
  218HOH     H2  689   0.495   1.247   0.260  0.3392 -0.7836  0.6109
  219HOH      O  690   1.387   2.349   2.682 -0.4019  0.2615 -0.9510
  219HOH     H1  691   1.332   2.416   2.723 -0.4243 -0.4601  0.3034
  219HOH     H2  692   1.331   2.271   2.679  0.0852 -0.0879 -1.0485
  220HOH      O  693   2.372   2.837   2.721  0.2152 -0.4649 -0.8046
  220HOH     H1  694   2.333   2.923   2.704  0.2359 -0.4698 -0.8774
  220HOH     H2  695   2.307   2.774   2.689 -0.5842 -0.5419  0.7534
  221HOH      O  696   1.701   0.728   2.905  0.1901 -1.0533 -0.7415
  221HOH     H1  697   1.627   0.674   2.878 -0.4316 -1.1806  0.9693
  221HOH     H2  698   1.666   0.817   2.910  0.4151 -0.9592 -0.8168
  222HOH      O  699   2.395   2.544   2.512 -0.1023 -0.0220  0.1486
  222HOH     H1  700   2.303   2.554   2.533 -0.1667  0.1321 -0.1878
  222HOH     H2  701   2.430   2.487   2.580 -0.5079 -0.3136  0.1159
  223HOH      O  702   1.115   0.144   2.624  0.2758 -0.3103 -0.0682
  223HOH     H1  703   1.124   0.073   2.561  0.1764 -0.3152 -0.0779
  223HOH     H2  704   1.045   0.115   2.682  0.5558 -0.4289  0.2128
  224HOH      O  705   0.730   1.259   2.747  0.3222  0.0719  0.4341
  224HOH     H1  706   0.805   1.222   2.700  0.2249 -0.6434  0.8089
  224HOH     H2  707   0.703   1.334   2.695  0.5120 -0.4108 -0.3909
  225HOH      O  708   2.510   0.284   0.110  0.3235  0.0585 -0.7988
  225HOH     H1  709   2.534   0.337   0.185 -0.9061 -0.4149  0.0008
  225HOH     H2  710   2.458   0.342   0.055 -0.2169 -0.0329 -0.4019
  226HOH      O  711   2.081   1.996   0.193 -0.6416 -0.3830 -0.5065
  226HOH     H1  712   1.986   2.002   0.194 -0.6712 -0.7378  0.3473
  226HOH     H2  713   2.100   1.903   0.209 -0.1354 -0.6728 -2.2897
  227HOH      O  714   2.745   0.852   1.670 -0.8107  0.1166 -0.5851
  227HOH     H1  715   2.817   0.819   1.724 -1.4484  0.3907  0.4828
  227HOH     H2  716   2.773   0.940   1.644  0.0531 -0.4660 -1.8374
  228HOH      O  717   0.555   1.335   1.625 -0.2563 -0.3579  0.1462
  228HOH     H1  718   0.470   1.374   1.605 -0.3189 -0.2323  0.6308
  228HOH     H2  719   0.616   1.377   1.563 -0.5113 -0.3058 -0.0735
  229HOH      O  720   0.703   0.778   0.520  1.0281  0.1226  0.1938
  229HOH     H1  721   0.639   0.769   0.449  0.1613  0.1936  0.9211
  229HOH     H2  722   0.788   0.764   0.478  0.4870 -1.1262 -0.6317
  230HOH      O  723   1.870   2.865   1.255  0.1983  0.4780  0.1171
  230HOH     H1  724   1.809   2.848   1.183 -0.0152 -0.2271  0.4481
  230HOH     H2  725   1.956   2.844   1.219  0.0055 -0.7957  0.3214
  231HOH      O  726   2.125   0.290   1.715 -0.2813 -0.8741 -0.5289
  231HOH     H1  727   2.089   0.215   1.763  0.2102 -1.0510 -0.4216
  231HOH     H2  728   2.125   0.261   1.624 -0.2190 -0.9493 -0.5049
  232HOH      O  729   1.676   2.193   0.944  0.1228  0.4405 -0.5073
  232HOH     H1  730   1.649   2.110   0.982 -0.3170  0.5814 -0.5068
  232HOH     H2  731   1.637   2.193   0.856  0.3796  0.5146 -0.6262
  233HOH      O  732   0.487   0.129   2.393 -0.2149  0.4099 -0.0669
  233HOH     H1  733   0.393   0.113   2.404 -0.2982  0.4323 -0.6777
  233HOH     H2  734   0.493   0.224   2.377 -0.0094  0.5349  0.6947
  234HOH      O  735   0.172   0.936   1.684 -0.4908 -0.0721 -0.3004
  234HOH     H1  736   0.256   0.892   1.672  0.3694  1.2160  0.4714
  234HOH     H2  737   0.148   0.968   1.598 -0.1886 -0.4435 -0.5265
  235HOH      O  738   1.322   1.369   2.568  0.1099 -0.4582  0.1713
  235HOH     H1  739   1.399   1.334   2.524  0.0800 -0.0495 -0.2268
  235HOH     H2  740   1.341   1.463   2.576 -0.1357 -0.4375  0.5126
  236HOH      O  741   0.390   1.853   2.014 -0.4854 -0.2794 -0.5778
  236HOH     H1  742   0.438   1.935   2.019  0.1621 -0.6744 -0.0298
  236HOH     H2  743   0.307   1.871   2.058 -0.0213 -0.1322  0.2700
  237HOH      O  744   2.853   1.870   0.726  0.7619 -0.7173  0.7577
  237HOH     H1  745   2.842   1.776   0.739 -0.1888 -0.6738  0.4454
  237HOH     H2  746   2.858   1.880   0.631 -1.1899 -0.3218  0.6191
  238HOH      O  747   0.476   1.657   1.819  0.1111 -0.1461 -0.0801
  238HOH     H1  748   0.564   1.646   1.856 -0.1009 -1.0414  0.2022
  238HOH     H2  749   0.427   1.702   1.887  0.1506 -0.3372  0.0770
  239HOH      O  750   1.891   2.655   0.485 -0.2118  0.4015 -0.6396
  239HOH     H1  751   1.867   2.628   0.396  0.0119  0.1560 -0.6286
  239HOH     H2  752   1.819   2.625   0.540  0.1930 -0.5039 -0.5780
  240HOH      O  753   1.017   0.029   0.434  0.0573 -0.4717 -1.3658
  240HOH     H1  754   1.061   0.080   0.366  0.1634  0.8718 -0.3673
  240HOH     H2  755   1.086   0.009   0.497 -0.2935 -0.4526 -0.9680
  241HOH      O  756   1.427   1.624   0.620  0.2851 -0.2420  0.1038
  241HOH     H1  757   1.420   1.641   0.526  0.5270  0.3587  0.1860
  241HOH     H2  758   1.459   1.534   0.626 -0.0526 -0.4017 -0.3784
  242HOH      O  759   1.094   0.513   0.122  0.6965  0.2707 -0.0940
  242HOH     H1  760   1.152   0.576   0.079  0.5233  0.0172 -0.7163
  242HOH     H2  761   1.153   0.443   0.151  0.7495  0.1787 -0.4167
  243HOH      O  762   0.004   2.400   0.645  0.1416  0.2849  0.4369
  243HOH     H1  763   0.072   2.337   0.620  0.4020  1.0373 -0.8893
  243HOH     H2  764   0.043   2.448   0.718  0.8384  0.3643  0.0323
  244HOH      O  765   0.725   2.859   1.772  0.2390  0.0828  0.4803
  244HOH     H1  766   0.762   2.834   1.687  0.0859 -0.7939  0.6483
  244HOH     H2  767   0.631   2.851   1.760  0.1931  0.3940  0.6119
  245HOH      O  768   1.961   1.669   1.605  0.5707  0.3031 -0.4051
  245HOH     H1  769   1.926   1.667   1.694  2.0380  0.5188  0.2406
  245HOH     H2  770   1.959   1.761   1.580  1.1592  0.3946 -0.1384
  246HOH      O  771   1.953   0.234   1.018  0.1203  0.8351 -0.4717
  246HOH     H1  772   1.937   0.236   0.924  0.4985 -0.5584 -0.5975
  246HOH     H2  773   2.031   0.180   1.029 -0.9035 -0.5516  0.7239
  247HOH      O  774   1.202   2.792   2.159 -0.2762  0.0525  0.4200
  247HOH     H1  775   1.142   2.864   2.141  0.1052  0.5004  0.8697
  247HOH     H2  776   1.268   2.798   2.090 -0.3840 -0.0286  0.3093
  248HOH      O  777   1.860   2.559   2.435  0.1479  0.2915  0.0735
  248HOH     H1  778   1.837   2.635   2.381 -0.7503 -0.0651 -0.0847
  248HOH     H2  779   1.789   2.552   2.498  0.4054 -0.2009  0.3183
  249HOH      O  780   0.163   0.041   2.923 -0.1320 -0.0062 -0.3307
  249HOH     H1  781   0.077   0.069   2.956  0.2943  0.4673  0.4471
  249HOH     H2  782   0.210   0.123   2.906  0.5357 -0.2288  0.3208
  250HOH      O  783   1.432   0.376   0.705  1.1129 -0.2753  0.0198
  250HOH     H1  784   1.358   0.374   0.644  0.4481 -0.0140  0.7839
  250HOH     H2  785   1.463   0.466   0.703  0.7946 -0.1532  0.3960
  251HOH      O  786   1.682   1.986   1.366 -0.2986  0.3620 -0.4483
  251HOH     H1  787   1.651   1.899   1.338  0.4364 -0.4621  1.0532
  251HOH     H2  788   1.611   2.021   1.419  0.1566 -0.2900  0.6611
  252HOH      O  789   2.458   1.611   1.845  0.3341  0.8141 -0.3781
  252HOH     H1  790   2.525   1.589   1.780 -0.2275  0.2489 -0.7878
  252HOH     H2  791   2.381   1.633   1.794 -0.1297  0.3280  0.0806
  253HOH      O  792   1.969   1.277   2.910  0.0108  1.0095 -0.5461
  253HOH     H1  793   2.001   1.188   2.895 -0.8981  0.5633 -0.0602
  253HOH     H2  794   2.025   1.332   2.857  1.4265  0.2954  0.1072
  254HOH      O  795   2.843   2.073   2.419 -0.1669  0.8158 -0.0244
  254HOH     H1  796   2.755   2.106   2.440 -0.2118  0.4979  0.3007
  254HOH     H2  797   2.877   2.136   2.355 -0.2918  1.4431  0.4984
  255HOH      O  798   1.903   1.209   1.076 -0.2972  0.1065 -0.0458
  255HOH     H1  799   1.874   1.188   1.165  1.2688  0.1984  0.5456
  255HOH     H2  800   1.907   1.124   1.031  0.3203 -0.1498  0.4660
  256HOH      O  801   0.279   2.370   0.760 -0.2045 -0.2013 -0.1171
  256HOH     H1  802   0.303   2.300   0.699  0.2374  0.2619 -0.4874
  256HOH     H2  803   0.352   2.374   0.822 -0.5929 -0.5842  0.3893
  257HOH      O  804   2.349   2.275   1.043  0.4406 -0.2302  0.2285
  257HOH     H1  805   2.435   2.261   1.083  0.9269 -0.7705 -0.9173
  257HOH     H2  806   2.333   2.195   0.993 -0.7319 -0.1255  0.3830
  258HOH      O  807   1.935   0.077   0.613 -0.0131 -0.1044 -0.6059
  258HOH     H1  808   1.981   0.065   0.529  0.8783 -0.5928 -0.0820
  258HOH     H2  809   1.866   0.011   0.612  0.7810 -0.9743 -0.4609
  259HOH      O  810   2.101   0.168   1.444  0.4636  0.0253 -0.1728
  259HOH     H1  811   2.157   0.145   1.370  0.2953 -0.5449 -0.1296
  259HOH     H2  812   2.016   0.185   1.404  0.7226  1.2728 -0.2879
  260HOH      O  813   0.616   2.780   0.913  0.4036 -0.7876  0.1877
  260HOH     H1  814   0.591   2.743   0.997 -0.0534 -0.3128  0.2754
  260HOH     H2  815   0.563   2.733   0.849 -0.4315 -0.1062  0.3297
  261HOH      O  816   0.705   1.745   1.452  0.2927 -0.0826  0.9004
  261HOH     H1  817   0.628   1.707   1.494  0.5792 -0.0153  1.5171
  261HOH     H2  818   0.767   1.673   1.445  0.0673 -0.2172  0.0977
  262HOH      O  819   2.291   0.575   0.312 -0.7969  0.2734 -0.2501
  262HOH     H1  820   2.318   0.648   0.257 -0.6812  0.0248 -0.5228
  262HOH     H2  821   2.366   0.515   0.313 -0.8283  0.2340  0.1067
  263HOH      O  822   1.521   1.718   1.542  0.3912 -0.1128  0.1062
  263HOH     H1  823   1.607   1.717   1.501  0.3923  0.2005  0.1003
  263HOH     H2  824   1.460   1.697   1.470  0.3278  1.0954 -0.2268
  264HOH      O  825   1.351   0.412   0.219 -0.0398  0.4568 -0.0239
  264HOH     H1  826   1.395   0.494   0.197 -0.6455  0.7421 -0.2008
  264HOH     H2  827   1.328   0.421   0.311 -0.8896  0.8752 -0.2566
  265HOH      O  828   2.521   2.151   2.358 -0.7097 -0.2274 -0.6361
  265HOH     H1  829   2.449   2.159   2.420 -0.5097  0.4330 -0.4746
  265HOH     H2  830   2.479   2.162   2.272 -0.7552  0.6180 -0.5213
  266HOH      O  831   0.898   1.469   0.574  0.0766 -0.3353  0.0105
  266HOH     H1  832   0.877   1.381   0.606 -0.1858 -0.0667  0.5913
  266HOH     H2  833   0.940   1.453   0.489 -0.4178 -0.9986 -0.1301
  267HOH      O  834   1.750   0.586   1.206 -0.1493  0.8128 -0.4759
  267HOH     H1  835   1.674   0.577   1.149  0.0990 -0.1858 -0.6888
  267HOH     H2  836   1.824   0.563   1.151  0.1292  0.1416  0.1535
  268HOH      O  837   2.130   2.670   2.627 -0.0032 -0.4107  0.4667
  268HOH     H1  838   2.115   2.663   2.721 -0.7093 -0.0764  0.3939
  268HOH     H2  839   2.058   2.622   2.587 -0.5764  0.6736  0.0961
  269HOH      O  840   2.512   1.441   2.655 -0.6706 -0.6169  0.4637
  269HOH     H1  841   2.449   1.413   2.589 -0.3422 -0.3615  0.0273
  269HOH     H2  842   2.472   1.518   2.695 -0.5161 -0.2695 -0.0248
  270HOH      O  843   1.735   0.545   0.438  0.4026 -0.7179 -0.2946
  270HOH     H1  844   1.782   0.521   0.517  0.4292 -0.2780 -0.1716
  270HOH     H2  845   1.777   0.626   0.408 -0.6801  0.0796  0.2017
  271HOH      O  846   0.670   2.861   2.561 -0.2647 -0.2114  0.1422
  271HOH     H1  847   0.582   2.842   2.527  0.2220  0.0310 -1.3603
  271HOH     H2  848   0.720   2.782   2.541  0.0360 -0.0822  0.3753
  272HOH      O  849   1.179   0.576   2.262 -0.3815 -0.5606 -0.3782
  272HOH     H1  850   1.210   0.520   2.334 -0.6140 -0.0518  0.1368
  272HOH     H2  851   1.105   0.624   2.300  0.4511  0.8781 -0.4531
  273HOH      O  852   1.282   1.621   1.995 -0.1970 -0.1515  0.3768
  273HOH     H1  853   1.328   1.569   2.062  0.4226  1.3359  1.2154
  273HOH     H2  854   1.308   1.581   1.912  0.5296 -0.9558  0.9463
  274HOH      O  855   2.167   0.923   2.551  0.1154 -0.0968  0.8507
  274HOH     H1  856   2.256   0.888   2.539  0.0301 -0.2057  0.5023
  274HOH     H2  857   2.110   0.853   2.520 -0.0659  0.2610  0.3455
  275HOH      O  858   1.539   2.568   0.139  0.1020  0.0036 -0.4623
  275HOH     H1  859   1.530   2.604   0.051  1.2573  0.7627 -0.3076
  275HOH     H2  860   1.505   2.637   0.196  0.5616  0.0696 -0.2613
  276HOH      O  861   2.779   1.630   2.846  0.2678 -0.5058 -0.3467
  276HOH     H1  862   2.692   1.639   2.805 -0.0584 -0.5279  0.3233
  276HOH     H2  863   2.761   1.602   2.935  0.9321  0.3298  0.0747
  277HOH      O  864   0.536   0.915   1.392 -0.2208  0.1711  0.2204
  277HOH     H1  865   0.495   0.984   1.340 -0.0415  0.5132  0.5186
  277HOH     H2  866   0.538   0.839   1.335 -0.2305  0.4745 -0.1929
  278HOH      O  867   0.006   0.644   0.305 -0.3355  0.0424  0.8392
  278HOH     H1  868   0.061   0.652   0.383 -0.7460  1.0235  1.0683
  278HOH     H2  869  -0.006   0.735   0.276 -0.9933 -0.2286  0.2074
  279HOH      O  870   0.091   1.160   0.180  0.1171 -0.4582 -0.4598
  279HOH     H1  871   0.139   1.194   0.255 -0.6862 -0.1095 -0.0840
  279HOH     H2  872   0.079   1.236   0.122  0.0928 -0.5594 -0.5904
  280HOH      O  873   2.466   2.656   0.363  0.3869  0.1514  0.2933
  280HOH     H1  874   2.405   2.719   0.325 -0.0861 -0.2264  0.3995
  280HOH     H2  875   2.530   2.639   0.294  0.4111  0.5963  0.1996
  281HOH      O  876   0.398   1.538   0.050 -0.3503  0.5493  0.3373
  281HOH     H1  877   0.338   1.509  -0.019  0.7578  1.2749 -1.0279
  281HOH     H2  878   0.376   1.483   0.125 -1.2392 -0.7175 -0.7560
  282HOH      O  879   0.304   2.689   0.442  0.6784  0.0908  0.2177
  282HOH     H1  880   0.215   2.656   0.433  0.5797  0.4347 -0.0703
  282HOH     H2  881   0.306   2.770   0.391  0.6988  0.9607  1.4962
  283HOH      O  882   2.202   0.823   2.937 -0.0566  0.5086 -0.2108
  283HOH     H1  883   2.126   0.764   2.939  0.3489 -0.0198  0.0827
  283HOH     H2  884   2.184   0.882   2.864 -0.5645  0.1398 -0.3989
  284HOH      O  885   1.751   2.045   1.789  0.1768  0.6619  0.1183
  284HOH     H1  886   1.772   2.035   1.882 -0.3941 -0.2893  0.1673
  284HOH     H2  887   1.666   2.089   1.788 -0.6916 -0.8890  0.1492
  285HOH      O  888   2.389   1.100   0.064  0.2502  0.1441 -0.1805
  285HOH     H1  889   2.409   1.191   0.084 -0.5601  0.3145 -0.0468
  285HOH     H2  890   2.352   1.103  -0.024  0.2439 -0.0556 -0.1854
  286HOH      O  891   2.150   0.064   1.038 -0.1254  0.0572 -0.0051
  286HOH     H1  892   2.221   0.099   1.092  0.4322 -0.4266 -0.3897
  286HOH     H2  893   2.154  -0.030   1.052 -0.9364  0.0442  0.2347
  287HOH      O  894   2.188   0.591   1.692 -0.5161  0.1570  0.1977
  287HOH     H1  895   2.125   0.520   1.680 -0.0700 -0.2353  0.1104
  287HOH     H2  896   2.170   0.651   1.620 -0.6730 -0.0432  0.0665
  288HOH      O  897   1.017   1.559   2.567  0.4063 -0.9027  0.3784
  288HOH     H1  898   1.032   1.543   2.660  0.9089  1.1988  0.7535
  288HOH     H2  899   0.956   1.633   2.565  0.5390 -0.7832 -0.9617
  289HOH      O  900   2.036   1.876   1.954 -0.2637  0.4672 -0.6346
  289HOH     H1  901   1.961   1.931   1.977 -0.8500 -0.1460 -1.0015
  289HOH     H2  902   2.003   1.819   1.885  0.4859  0.0273 -0.6480
  290HOH      O  903   1.527   2.906   1.690  0.5501  0.3602  0.1211
  290HOH     H1  904   1.602   2.883   1.745  0.3703 -1.1979 -0.1886
  290HOH     H2  905   1.558   2.892   1.600 -0.1956 -0.8281  0.0000
  291HOH      O  906   0.828   2.624   0.426 -0.0067 -0.2229 -0.7217
  291HOH     H1  907   0.904   2.649   0.477 -0.8229  1.2523 -0.1097
  291HOH     H2  908   0.823   2.689   0.356 -1.2476  0.3884 -0.1237
  292HOH      O  909   2.342   0.440   2.687  0.5387 -0.2149  0.0377
  292HOH     H1  910   2.360   0.528   2.653  1.0841 -0.0102  0.7939
  292HOH     H2  911   2.423   0.391   2.673  0.6098 -0.2651  0.5701
  293HOH      O  912   0.106   0.319   0.612 -1.0014 -0.7304 -0.5512
  293HOH     H1  913   0.183   0.262   0.613 -0.4427 -0.0087 -0.3640
  293HOH     H2  914   0.072   0.313   0.523  0.2228  0.1168 -1.1318
  294HOH      O  915   1.630   1.221   0.840 -0.3420 -0.8946  0.3806
  294HOH     H1  916   1.604   1.279   0.768 -0.3459 -1.9814 -0.5602
  294HOH     H2  917   1.718   1.249   0.863 -0.5454 -0.1751  0.3381
  295HOH      O  918   1.774   0.755   1.400  0.4577 -0.8705  0.4661
  295HOH     H1  919   1.836   0.822   1.368  0.0119  0.0362  1.3778
  295HOH     H2  920   1.764   0.695   1.326 -0.0267  0.7270 -0.9063
  296HOH      O  921   0.037   0.596   0.692  0.0901  0.1758 -0.6695
  296HOH     H1  922   0.064   0.506   0.675 -0.1552 -0.1708  0.5991
  296HOH     H2  923  -0.058   0.591   0.703  0.1969  0.3495  0.5762
  297HOH      O  924   0.205   1.232   2.634 -0.3179  0.2799 -0.2265
  297HOH     H1  925   0.258   1.310   2.651 -0.0585 -0.1524  1.3541
  297HOH     H2  926   0.270   1.165   2.611 -0.4245  0.2853 -0.5394
  298HOH      O  927   1.569   1.994   2.662 -0.0895  0.5648  0.2825
  298HOH     H1  928   1.477   1.973   2.675  0.0084  0.4143  0.7799
  298HOH     H2  929   1.570   2.052   2.586 -0.4296 -0.7761 -0.8283
  299HOH      O  930   0.450   2.025   1.790 -0.3235  0.1544 -0.5212
  299HOH     H1  931   0.434   1.944   1.839 -1.0227  0.6291  0.0791
  299HOH     H2  932   0.451   1.997   1.699  0.7131 -0.7105 -0.2816
  300HOH      O  933   1.914   2.369   0.853  0.3526  0.1298  0.7243
  300HOH     H1  934   1.830   2.325   0.840  0.3692 -0.0465  1.1706
  300HOH     H2  935   1.962   2.353   0.772 -0.0073  0.1584  0.4984
  301HOH      O  936   1.129   2.732   2.636 -0.3285 -0.3863 -0.2911
  301HOH     H1  937   1.063   2.793   2.669  0.0961  0.3836 -0.8086
  301HOH     H2  938   1.176   2.704   2.715 -0.4438  0.0736 -0.0465
  302HOH      O  939   1.069   1.158   0.405  0.2651 -0.3680  0.6442
  302HOH     H1  940   1.076   1.253   0.401 -0.0003 -0.3378  0.8229
  302HOH     H2  941   1.158   1.127   0.419  0.2532 -0.1017  1.3946
  303HOH      O  942   1.229   0.567   1.994  0.4028 -0.3427 -0.6068
  303HOH     H1  943   1.140   0.567   1.959  0.3321  1.0591 -0.5353
  303HOH     H2  944   1.218   0.586   2.087  0.7516 -0.9049 -0.4451
  304HOH      O  945   0.551   1.342   1.903 -0.0359 -0.9186 -0.4605
  304HOH     H1  946   0.543   1.352   1.808 -0.0401  0.1382 -0.3691
  304HOH     H2  947   0.482   1.279   1.926 -0.6037 -0.5356 -1.0588
  305HOH      O  948   2.599   2.256   1.138 -0.2129  0.1886 -0.7852
  305HOH     H1  949   2.667   2.311   1.098  0.0465  0.2608 -0.2581
  305HOH     H2  950   2.645   2.176   1.162  0.2705  1.0237  1.5510
  306HOH      O  951   0.250   1.855   2.619 -0.6731  0.4141  0.3264
  306HOH     H1  952   0.173   1.849   2.676 -0.7939 -0.6667  0.1000
  306HOH     H2  953   0.214   1.867   2.531 -0.5703  0.3844  0.2798
  307HOH      O  954   2.187   2.375   0.406  0.9904 -0.3154  0.0444
  307HOH     H1  955   2.189   2.357   0.312 -0.0126  0.1059 -0.0876
  307HOH     H2  956   2.208   2.468   0.413 -1.5373  0.4274 -0.1058
  308HOH      O  957   0.626   0.376   0.526  0.5015 -0.0710  0.1032
  308HOH     H1  958   0.667   0.408   0.446  0.1069 -0.0788 -0.1062
  308HOH     H2  959   0.595   0.288   0.503 -0.1030  0.1363  0.0844
  309HOH      O  960   0.853   0.662   0.274  0.2819 -0.0942  0.1323
  309HOH     H1  961   0.807   0.583   0.245 -0.5867  0.4348 -0.0113
  309HOH     H2  962   0.913   0.683   0.201 -0.1277 -0.1326 -0.2244
  310HOH      O  963   1.080   0.912   2.290  0.4369  0.4701  0.1913
  310HOH     H1  964   1.001   0.871   2.325  0.8487 -0.7350 -0.1841
  310HOH     H2  965   1.074   1.003   2.319 -0.5524  0.1753  1.0739
  311HOH      O  966   1.800   2.758   2.838  0.2045 -0.6511  0.4537
  311HOH     H1  967   1.884   2.714   2.848  0.3448 -0.5074  0.0059
  311HOH     H2  968   1.821   2.836   2.785 -0.2244 -0.6741  0.2413
  312HOH      O  969   1.399   0.323   2.435 -0.1500 -0.2254 -0.3819
  312HOH     H1  970   1.317   0.321   2.387 -0.3024  0.1582 -0.1463
  312HOH     H2  971   1.377   0.362   2.519  0.4697  0.9333 -0.7117
  313HOH      O  972   2.882   0.290   2.206 -0.0100  0.1427 -0.7190
  313HOH     H1  973   2.853   0.354   2.271 -0.4697 -0.0763 -0.7055
  313HOH     H2  974   2.801   0.250   2.174  0.3044 -1.0871 -0.0779
  314HOH      O  975   2.427   0.894   2.410 -0.4271  0.3936 -0.3391
  314HOH     H1  976   2.477   0.972   2.434 -0.6587  0.5640 -0.4082
  314HOH     H2  977   2.404   0.907   2.318  0.7942 -0.4308 -0.8321
  315HOH      O  978   1.655   1.737   2.110  0.1155  0.2555  0.4487
  315HOH     H1  979   1.593   1.792   2.061  0.5662  0.5293  0.1710
  315HOH     H2  980   1.649   1.651   2.068 -1.0601 -0.1186  1.2859
  316HOH      O  981   2.762   2.439   2.115 -0.6741 -0.4864  0.2972
  316HOH     H1  982   2.709   2.429   2.036 -0.0698 -0.0558 -0.1822
  316HOH     H2  983   2.715   2.503   2.168 -0.4899  0.1417 -0.2699
  317HOH      O  984   1.417   1.478   1.804 -0.1484  0.2162  0.3824
  317HOH     H1  985   1.385   1.391   1.778  1.2130 -0.4424  0.7190
  317HOH     H2  986   1.474   1.505   1.732  0.0028  0.5002  0.6047
  318HOH      O  987   0.338   2.749   2.066  1.5400 -0.1164 -0.0295
  318HOH     H1  988   0.325   2.688   1.994  1.6175 -0.7140  0.4479
  318HOH     H2  989   0.311   2.700   2.144  0.2454  0.9077  0.2442
  319HOH      O  990   0.404   2.035   0.207  0.3478 -0.6002  0.2531
  319HOH     H1  991   0.366   1.969   0.149  0.0902  0.5386 -0.9688
  319HOH     H2  992   0.454   2.092   0.149  1.1192 -0.0827  1.3519
  320HOH      O  993   1.689   2.202   2.161 -0.4190  0.7889 -0.1159
  320HOH     H1  994   1.668   2.161   2.245  0.6744  0.7121  0.1571
  320HOH     H2  995   1.772   2.248   2.177 -0.5073  1.2956 -0.9919
  321HOH      O  996   2.647   0.555   2.075  0.5870  0.5870  0.0950
  321HOH     H1  997   2.674   0.591   1.991  0.7226  1.0513  0.3341
  321HOH     H2  998   2.718   0.576   2.135  0.2094  0.8319  0.4718
  322HOH      O  999   1.915   2.426   1.313 -0.6688 -0.6474 -0.1907
  322HOH     H1 1000   1.824   2.435   1.286 -1.0581 -1.0404  0.9095
  322HOH     H2 1001   1.948   2.353   1.262 -0.9233 -0.4259 -0.6856
  323HOH      O 1002   2.744   1.798   2.524 -0.3549 -0.3602 -0.8466
  323HOH     H1 1003   2.683   1.817   2.453 -0.9600  0.9235 -0.0560
  323HOH     H2 1004   2.811   1.866   2.517 -0.0829 -0.5883 -0.5542
  324HOH      O 1005   2.714   2.250   0.583  0.2050  0.0823  0.0462
  324HOH     H1 1006   2.787   2.308   0.603  0.4518 -0.2093  0.0130
  324HOH     H2 1007   2.714   2.243   0.488  0.0007  0.2460  0.0327
  325HOH      O 1008   1.186   2.792   1.012 -0.2650  0.5933  0.2663
  325HOH     H1 1009   1.224   2.858   0.954  0.8488 -1.1550 -1.2631
  325HOH     H2 1010   1.094   2.817   1.021  0.0848  2.2824 -0.2406
  326HOH      O 1011   0.409   2.079   2.394 -0.2809 -0.7068 -0.2209
  326HOH     H1 1012   0.385   1.999   2.347 -0.9008 -0.5751 -0.1409
  326HOH     H2 1013   0.327   2.127   2.404  0.1608  0.2357 -0.8153
  327HOH      O 1014   0.450   1.125   0.998  0.5294 -0.0151 -0.0165
  327HOH     H1 1015   0.427   1.090   0.912  0.1086  0.1149  0.0356
  327HOH     H2 1016   0.545   1.116   1.004  0.8162  1.5586 -1.2008
  328HOH      O 1017   1.493   1.205   1.222  0.1993  0.0359  0.1837
  328HOH     H1 1018   1.548   1.213   1.300  0.6620 -0.5740 -0.0634
  328HOH     H2 1019   1.451   1.119   1.230  0.2949 -0.0571 -0.2608
  329HOH      O 1020   2.256   1.223   0.657 -0.0161  0.2270 -0.3523
  329HOH     H1 1021   2.283   1.280   0.729  0.4878  0.6925 -0.8980
  329HOH     H2 1022   2.311   1.145   0.665 -0.3724  0.0088  0.1036
  330HOH      O 1023   0.117   2.376   0.150  0.1529 -0.5112  0.1538
  330HOH     H1 1024   0.098   2.384   0.056 -0.3359 -0.4730  0.2511
  330HOH     H2 1025   0.199   2.423   0.162 -0.0868  0.0031 -0.1575
  331HOH      O 1026   2.658   1.436   1.429  0.2107 -0.6510  0.3121
  331HOH     H1 1027   2.697   1.405   1.347 -0.0136 -0.4952  0.1452
  331HOH     H2 1028   2.564   1.441   1.411  0.1628 -0.5971  0.5730
  332HOH      O 1029   0.076   2.988   1.745 -0.3884  0.2045 -0.0909
  332HOH     H1 1030   0.158   2.945   1.720 -0.4295 -0.2123  0.4706
  332HOH     H2 1031   0.014   2.916   1.757 -0.4095  0.3835  1.0518
  333HOH      O 1032   2.448   2.273   1.708  0.8014 -0.0631 -0.0921
  333HOH     H1 1033   2.469   2.181   1.694  0.3769 -0.0612 -0.8288
  333HOH     H2 1034   2.353   2.277   1.701  0.7887  0.3870  0.2555
  334HOH      O 1035   1.749   0.735   2.249 -0.3264 -0.4136  0.3131
  334HOH     H1 1036   1.710   0.684   2.320 -0.1113 -0.9040  0.0908
  334HOH     H2 1037   1.786   0.669   2.190  0.7675  0.0214  0.4757
  335HOH      O 1038   1.168   1.995   1.043 -0.3028 -0.4741 -0.2688
  335HOH     H1 1039   1.185   1.912   0.999 -0.2035 -0.5257 -0.1333
  335HOH     H2 1040   1.073   2.006   1.037 -0.2474 -0.2873 -0.8394
  336HOH      O 1041   0.697   1.668   2.141  0.1527  0.3081  0.1138
  336HOH     H1 1042   0.701   1.763   2.134 -0.2971  0.3494  0.3471
  336HOH     H2 1043   0.788   1.641   2.153  0.2924  0.7013 -0.0426
  337HOH      O 1044   0.344   2.244   0.368 -0.3326 -0.1195 -0.2682
  337HOH     H1 1045   0.346   2.202   0.454 -1.0649 -0.2157 -0.2924
  337HOH     H2 1046   0.352   2.171   0.306  0.4731 -0.0284 -0.2948
  338HOH      O 1047   2.371   1.610   0.043  0.0070  0.4194  0.0357
  338HOH     H1 1048   2.360   1.595  -0.051 -0.1296  0.6232  0.0182
  338HOH     H2 1049   2.285   1.641   0.072 -0.0115  0.1531  0.2687
  339HOH      O 1050   0.169   0.984   0.688 -0.0989 -0.1074 -0.7779
  339HOH     H1 1051   0.159   0.932   0.767 -0.3313  0.4500 -0.4263
  339HOH     H2 1052   0.092   0.963   0.635 -0.4443  0.2367 -0.4211
  340HOH      O 1053   1.414   2.453   1.147  0.1375 -0.2337  0.0412
  340HOH     H1 1054   1.363   2.504   1.211  0.4723  0.5451 -0.2948
  340HOH     H2 1055   1.412   2.505   1.067 -0.1617 -1.1292 -0.5707
  341HOH      O 1056   0.990   0.003   2.130  0.2378 -0.1661 -0.1447
  341HOH     H1 1057   0.910  -0.045   2.110  0.0578 -0.3216  0.8334
  341HOH     H2 1058   0.964   0.095   2.126 -0.1691 -0.2205  0.7357
  342HOH      O 1059   2.753   1.613   0.814  0.3040 -0.1947 -0.7832
  342HOH     H1 1060   2.669   1.658   0.820  0.6746  0.4711 -0.3268
  342HOH     H2 1061   2.733   1.530   0.770 -0.5661 -0.0067 -0.7736
  343HOH      O 1062   1.954   2.434   0.070  0.3612 -1.0757  0.1297
  343HOH     H1 1063   2.036   2.403   0.109  0.1812 -0.6463  0.8896
  343HOH     H2 1064   1.896   2.449   0.145 -0.0698 -0.3963 -0.3201
  344HOH      O 1065   1.262   0.689   2.972  0.5441 -0.1871  0.0184
  344HOH     H1 1066   1.298   0.772   3.002 -0.2352  0.4131 -0.6272
  344HOH     H2 1067   1.315   0.667   2.895  0.7865 -0.3264  0.2218
  345HOH      O 1068   0.813   0.687   1.107  0.9140  1.0223 -0.3759
  345HOH     H1 1069   0.820   0.607   1.054 -0.0228  0.3598  0.4367
  345HOH     H2 1070   0.879   0.675   1.176 -0.2367  0.1518  0.6587
  346HOH      O 1071   0.475   2.623   0.746  0.2946 -0.4317  0.5306
  346HOH     H1 1072   0.443   2.548   0.796  0.5324 -0.4777  0.6147
  346HOH     H2 1073   0.397   2.677   0.732  0.2538 -0.3276  1.1078
  347HOH      O 1074   0.036   2.763   2.847 -0.2312 -0.3330  0.2778
  347HOH     H1 1075   0.065   2.848   2.879 -0.2277 -0.1805 -0.1189
  347HOH     H2 1076  -0.050   2.780   2.808 -0.2307 -0.5106  0.1960
  348HOH      O 1077   1.366   2.040   1.491  0.0949  0.4891 -0.1874
  348HOH     H1 1078   1.295   2.104   1.499 -0.5831 -0.0722 -1.2348
  348HOH     H2 1079   1.337   1.966   1.543  0.1724  0.4733 -0.1678
  349HOH      O 1080   0.110   0.977   1.019 -0.3455 -0.2509  0.5586
  349HOH     H1 1081   0.064   1.006   1.098 -1.1922  0.7877 -0.2609
  349HOH     H2 1082   0.074   0.890   1.001 -1.9065  0.4241  0.0833
  350HOH      O 1083   1.806   2.098   0.180  0.1082 -0.4944  0.2531
  350HOH     H1 1084   1.770   2.155   0.112  0.6743  0.0319  0.3834
  350HOH     H2 1085   1.769   2.011   0.160 -1.4984  0.0425  0.5682
  351HOH      O 1086   2.671   1.685   1.094  0.2644  0.0298 -0.2509
  351HOH     H1 1087   2.698   1.771   1.062  0.7050  0.2033  0.5283
  351HOH     H2 1088   2.752   1.636   1.106  0.0092 -0.5849 -0.8801
  352HOH      O 1089   2.726   2.029   1.247  0.3033 -0.4224 -0.2198
  352HOH     H1 1090   2.636   2.003   1.266  0.3792 -0.4803  0.0714
  352HOH     H2 1091   2.750   1.979   1.169 -0.0233 -0.1664 -0.4877
  353HOH      O 1092   0.361   2.150   0.625 -0.6226 -1.3908  0.6446
  353HOH     H1 1093   0.427   2.107   0.680 -1.1160 -1.5845  1.1111
  353HOH     H2 1094   0.287   2.089   0.626 -1.4897 -0.4049  1.6240
  354HOH      O 1095   1.221   2.440   0.065  0.2447  0.7880 -0.2004
  354HOH     H1 1096   1.299   2.386   0.068 -0.1050  0.2872  0.4123
  354HOH     H2 1097   1.150   2.379   0.045 -0.0016  1.2297 -0.7263
  355HOH      O 1098   2.545  -0.016   2.013 -0.1362 -0.6643 -0.0932
  355HOH     H1 1099   2.469  -0.001   1.957 -0.1447 -0.8695 -0.1373
  355HOH     H2 1100   2.554   0.065   2.063 -0.0166 -0.4072 -0.5217
  356HOH      O 1101   1.290   2.876   1.410 -0.6747  0.0648  0.0688
  356HOH     H1 1102   1.298   2.802   1.350  0.4996 -0.4877  0.8032
  356HOH     H2 1103   1.377   2.916   1.410 -1.0014  0.8176  0.4552
  357HOH      O 1104   1.407   0.719   1.429 -0.2751  0.0512  0.2105
  357HOH     H1 1105   1.462   0.660   1.482 -0.3815 -0.5615 -0.3375
  357HOH     H2 1106   1.350   0.660   1.379 -0.2908  0.6162 -0.4601
  358HOH      O 1107   2.605   1.019   0.292  0.5621  0.1478 -0.3121
  358HOH     H1 1108   2.513   0.992   0.302  0.1378  1.1229 -1.1853
  358HOH     H2 1109   2.642   0.956   0.232  0.4567 -0.2178 -0.0019
  359HOH      O 1110   2.845   0.027   1.964 -0.6070 -0.3256  0.0609
  359HOH     H1 1111   2.794   0.040   1.884  0.3654  0.6546 -0.4540
  359HOH     H2 1112   2.900   0.105   1.970 -0.2141 -0.6587  1.3719
  360HOH      O 1113   2.422   0.660   2.582  0.4668 -0.5897 -0.3937
  360HOH     H1 1114   2.410   0.736   2.526  0.2960  1.1384  1.7250
  360HOH     H2 1115   2.515   0.661   2.605  0.4392 -0.9498 -0.2403
  361HOH      O 1116   2.485   2.783   1.201 -0.8601 -0.1347 -0.5895
  361HOH     H1 1117   2.471   2.699   1.158 -0.3295 -0.6040  0.1021
  361HOH     H2 1118   2.551   2.765   1.268 -1.3945  0.6171  0.1946
  362HOH      O 1119   1.964   1.326   0.216  0.0946 -0.2194  1.0728
  362HOH     H1 1120   2.007   1.300   0.298  0.8428  0.5830  0.9585
  362HOH     H2 1121   1.999   1.265   0.151  0.5355 -0.0042  1.1067
  363HOH      O 1122   2.836   0.527   1.089 -0.1885 -0.1835  0.0004
  363HOH     H1 1123   2.822   0.439   1.055 -0.3970 -0.5126  0.8673
  363HOH     H2 1124   2.832   0.516   1.184  0.5247  0.6441  0.1516
  364HOH      O 1125   0.387   0.944   2.386 -0.1920  0.2905  0.4353
  364HOH     H1 1126   0.449   1.000   2.432  0.1681 -0.1907  0.5549
  364HOH     H2 1127   0.354   0.884   2.453  0.0849 -0.1968  0.1536
  365HOH      O 1128   2.181   0.377   0.475 -0.0495  0.1225 -0.1198
  365HOH     H1 1129   2.262   0.336   0.505 -0.3324 -0.2710  0.1308
  365HOH     H2 1130   2.209   0.453   0.424  0.4884 -0.2577 -0.4109
  366HOH      O 1131   1.048   2.960   2.396  0.0366  0.1961  0.1679
  366HOH     H1 1132   1.026   2.977   2.304  0.2829 -0.1224  0.0461
  366HOH     H2 1133   1.068   2.867   2.399  0.0887  0.2158  0.5364
  367HOH      O 1134   0.914   1.187   0.620  0.2823  0.1104  0.6752
  367HOH     H1 1135   0.949   1.171   0.533  0.2787  0.5125  0.5984
  367HOH     H2 1136   0.843   1.122   0.630  0.4554 -0.1102  0.4864
  368HOH      O 1137   0.431   1.955   1.517  0.5050 -0.8051  0.0863
  368HOH     H1 1138   0.520   1.965   1.482  0.3205 -1.1432 -0.5194
  368HOH     H2 1139   0.412   1.861   1.506 -0.1588 -0.6287 -0.4050
  369HOH      O 1140   0.357   1.382   0.300  0.3079  0.1502  0.2017
  369HOH     H1 1141   0.348   1.466   0.345  0.6266 -0.3901  1.3606
  369HOH     H2 1142   0.302   1.322   0.351  0.7967 -0.5298 -0.0432
  370HOH      O 1143   0.251   1.063   2.168  0.4919 -0.3405  0.0089
  370HOH     H1 1144   0.301   1.031   2.243 -0.1356  0.0852  0.6226
  370HOH     H2 1145   0.181   0.998   2.156 -0.9365  0.7910  1.4120
  371HOH      O 1146   2.039   2.631   2.873  0.3252 -0.6638 -0.0065
  371HOH     H1 1147   1.997   2.556   2.916  0.5045  0.3113  2.0852
  371HOH     H2 1148   2.112   2.655   2.930 -0.0268  1.3945 -0.2516
  372HOH      O 1149   1.682   2.678   1.432 -0.4909 -0.8067 -0.2672
  372HOH     H1 1150   1.742   2.674   1.507 -0.4072  0.2839 -0.2450
  372HOH     H2 1151   1.736   2.654   1.357  0.0239  0.2408 -0.2581
  373HOH      O 1152   0.468   0.260   1.235  0.5521  0.1575  0.0003
  373HOH     H1 1153   0.416   0.238   1.312 -0.1379 -0.5313 -0.6287
  373HOH     H2 1154   0.550   0.294   1.270  0.1614  0.1061  1.0297
  374HOH      O 1155   2.767   1.109   1.467  0.3092 -0.2340 -0.3561
  374HOH     H1 1156   2.819   1.140   1.540 -0.1775  0.3130 -0.2219
  374HOH     H2 1157   2.677   1.135   1.489 -0.0555 -1.2855 -0.4965
  375HOH      O 1158   1.053   0.931   1.362  0.1184 -0.0728 -0.2390
  375HOH     H1 1159   1.068   0.951   1.269 -1.3428 -0.3511 -0.5854
  375HOH     H2 1160   0.974   0.979   1.385  0.1204 -0.4782  0.7033
  376HOH      O 1161   0.326   1.554   2.367  0.2580  0.4510  0.0810
  376HOH     H1 1162   0.371   1.553   2.283 -1.5757 -0.0960 -1.0054
  376HOH     H2 1163   0.312   1.647   2.386  0.3809  0.5727 -0.4092
  377HOH      O 1164   1.672   1.714   1.276 -0.1334  0.0959 -0.3223
  377HOH     H1 1165   1.732   1.640   1.273 -0.2133 -0.0945  1.2264
  377HOH     H2 1166   1.640   1.723   1.186  1.0362 -0.7563 -0.8714
  378HOH      O 1167   2.570   1.451   2.209 -0.1321  0.1219 -0.4247
  378HOH     H1 1168   2.631   1.425   2.279 -0.2007  0.4781 -0.2312
  378HOH     H2 1169   2.610   1.527   2.168 -0.5537  0.5039 -0.1448
  379HOH      O 1170   0.781   0.498   0.915  1.0686  0.4037 -0.2514
  379HOH     H1 1171   0.772   0.416   0.866 -0.4425  0.3466  0.0380
  379HOH     H2 1172   0.756   0.566   0.853  0.5237  0.4615  0.0234
  380HOH      O 1173   2.131   0.706   0.681  0.2094 -0.8713  0.5844
  380HOH     H1 1174   2.178   0.704   0.764  1.2598  0.4577  0.0988
  380HOH     H2 1175   2.199   0.720   0.615 -0.7433  0.1742 -0.2625
  381HOH      O 1176   1.054   0.835   1.623 -0.0403  0.4906 -0.0926
  381HOH     H1 1177   1.147   0.851   1.637 -0.0882  0.4899  0.2459
  381HOH     H2 1178   1.032   0.886   1.546  0.2567  0.4335 -0.2175
  382HOH      O 1179   2.678   0.121   1.723 -0.5575  0.2411 -0.3130
  382HOH     H1 1180   2.595   0.074   1.714 -0.7847  0.5122  0.2857
  382HOH     H2 1181   2.672   0.194   1.661 -0.8458  0.3651 -0.1404
  383HOH      O 1182   1.411   1.631   2.537 -0.3133 -0.6386 -0.3595
  383HOH     H1 1183   1.498   1.669   2.524 -0.3848 -0.4180 -0.1796
  383HOH     H2 1184   1.363   1.655   2.458 -0.9203  1.1765  0.4660
  384HOH      O 1185   2.293   0.411   2.945 -0.2773  0.1842  0.5528
  384HOH     H1 1186   2.198   0.410   2.958 -0.3428 -0.0078  0.0942
  384HOH     H2 1187   2.304   0.399   2.851  0.2093 -0.1178  0.6420
  385HOH      O 1188   1.692   0.969   2.414  0.2174  0.8557  0.0582
  385HOH     H1 1189   1.714   0.895   2.356 -0.7344 -0.3039  1.0658
  385HOH     H2 1190   1.604   0.995   2.386 -0.3921  0.0646  1.1168
  386HOH      O 1191   2.130   1.701   0.120  0.1456  0.2177  0.1014
  386HOH     H1 1192   2.115   1.733   0.031 -0.8804 -0.0238  0.1691
  386HOH     H2 1193   2.044   1.673   0.151  0.6867 -0.9359  0.6997
  387HOH      O 1194   2.394   1.461   1.378 -1.1151 -0.2285 -0.1927
  387HOH     H1 1195   2.387   1.499   1.291  0.0209  0.6257  0.0417
  387HOH     H2 1196   2.313   1.488   1.423 -0.8310  1.0740 -0.3792
  388HOH      O 1197   2.615   2.668   2.449  0.4836 -0.1561  0.1089
  388HOH     H1 1198   2.605   2.691   2.356 -0.3635  0.5007  0.3429
  388HOH     H2 1199   2.528   2.640   2.476  0.9114 -1.2113  0.5091
  389HOH      O 1200   2.312   2.203   2.783 -0.0931 -0.2636  0.3283
  389HOH     H1 1201   2.324   2.168   2.871 -0.1093  0.8634  0.8065
  389HOH     H2 1202   2.388   2.259   2.769 -0.7373  0.6093  0.1733
  390HOH      O 1203   1.093   0.248   1.825 -0.6848  0.6057  0.0195
  390HOH     H1 1204   1.164   0.189   1.800 -1.1205 -0.3227  0.8055
  390HOH     H2 1205   1.121   0.334   1.795  0.7171  0.2673  0.1925
  391HOH      O 1206   0.570   2.415   0.389 -0.5767 -0.1019  0.2516
  391HOH     H1 1207   0.633   2.360   0.435 -1.0010 -0.8171  0.0218
  391HOH     H2 1208   0.490   2.361   0.385 -0.7211  0.1372 -0.8315
  392HOH      O 1209   0.888   1.815   2.555 -0.0784  0.7816 -0.0504
  392HOH     H1 1210   0.810   1.864   2.528  0.1307  0.8510 -0.5422
  392HOH     H2 1211   0.901   1.839   2.647 -1.1039  0.1486  0.2933
  393HOH      O 1212   2.026   0.272   0.267 -0.2532  0.4284  0.3718
  393HOH     H1 1213   2.049   0.180   0.253 -0.1307  0.5304 -0.1419
  393HOH     H2 1214   2.070   0.296   0.349  1.1516  0.4973 -0.3405
  394HOH      O 1215   1.845   2.312   2.526 -0.0324  0.8801  0.7492
  394HOH     H1 1216   1.879   2.384   2.473  0.4083  0.7327  0.8235
  394HOH     H2 1217   1.900   2.312   2.604  0.8961 -0.3823  0.1606
  395HOH      O 1218   0.060   2.672   2.395  0.7005 -0.6019 -0.3034
  395HOH     H1 1219   0.020   2.680   2.308  1.3001  1.4256 -0.4939
  395HOH     H2 1220   0.149   2.643   2.378  1.0565  0.5074 -0.5075
  396HOH      O 1221   1.192   0.447   0.456  0.9010  0.5820  0.7891
  396HOH     H1 1222   1.148   0.422   0.537 -0.6834 -0.7860 -0.3622
  396HOH     H2 1223   1.158   0.534   0.435 -0.3160  0.1057  0.6241
  397HOH      O 1224   1.529   1.752   1.814 -0.0603 -0.2274 -0.2170
  397HOH     H1 1225   1.523   1.744   1.719  0.0175 -0.2838 -0.2173
  397HOH     H2 1226   1.482   1.676   1.848 -0.4771  0.0327 -0.2046
  398HOH      O 1227   1.372   2.792   2.443 -0.3876 -0.5968 -0.3910
  398HOH     H1 1228   1.287   2.774   2.483 -0.3755 -0.5630 -0.3502
  398HOH     H2 1229   1.389   2.884   2.464 -0.0693 -0.7593  0.1015
  399HOH      O 1230   1.695   1.240   0.118 -0.4626 -0.3892  0.2608
  399HOH     H1 1231   1.785   1.272   0.128 -0.3338 -0.8210  0.5289
  399HOH     H2 1232   1.660   1.292   0.046 -0.2921  0.4146  0.7341
  400HOH      O 1233   0.644   0.486   0.231  0.4779 -0.4405  0.2187
  400HOH     H1 1234   0.563   0.463   0.275 -0.0084  0.5410 -0.1070
  400HOH     H2 1235   0.703   0.413   0.249 -0.0486 -0.5861  1.5525
  401HOH      O 1236   2.318   1.165   2.251  0.8271 -0.7000  0.3786
  401HOH     H1 1237   2.297   1.233   2.187  0.8693 -0.3598  0.7206
  401HOH     H2 1238   2.349   1.091   2.198  0.2204 -0.6675 -0.0339
  402HOH      O 1239   1.220   1.128   2.110 -0.4329 -0.1156 -0.1305
  402HOH     H1 1240   1.199   1.080   2.030 -2.1740 -0.6873  0.5682
  402HOH     H2 1241   1.149   1.193   2.119  0.0775  0.3797  0.6188
  403HOH      O 1242   2.235   2.427   0.129 -0.6327  1.1241  0.0500
  403HOH     H1 1243   2.306   2.370   0.099 -1.3385 -0.5304  1.2222
  403HOH     H2 1244   2.279   2.505   0.162  0.7294  0.1078  0.8702
  404HOH      O 1245   0.584   2.776   0.295  0.1505  0.0629 -0.5981
  404HOH     H1 1246   0.502   2.817   0.268  0.2695  1.2785  0.6731
  404HOH     H2 1247   0.649   2.807   0.231 -0.0423  0.6872 -0.5044
  405HOH      O 1248   1.352   1.765   2.320 -0.4898 -0.3074 -0.5904
  405HOH     H1 1249   1.422   1.822   2.287 -0.1877 -0.6740 -0.6006
  405HOH     H2 1250   1.271   1.809   2.295 -0.2615 -0.0973 -0.9815
  406HOH      O 1251   0.421   2.778   2.485 -0.6697  0.1856  0.2295
  406HOH     H1 1252   0.451   2.699   2.440 -0.7469  0.5928 -0.5642
  406HOH     H2 1253   0.343   2.750   2.532 -0.0403 -0.4799  0.9320
  407HOH      O 1254   0.929   0.663   1.832  0.4556 -0.1860  0.5734
  407HOH     H1 1255   0.867   0.734   1.846  0.3646 -0.1614  0.0727
  407HOH     H2 1256   0.986   0.693   1.762  0.2282 -0.7223  0.1449
  408HOH      O 1257   1.345   1.656   2.853  0.0701  0.0104 -0.0265
  408HOH     H1 1258   1.356   1.648   2.759 -0.5685  0.2974 -0.1369
  408HOH     H2 1259   1.250   1.648   2.867  0.2051 -0.6550  0.6550
  409HOH      O 1260   1.000   1.300   2.140  0.4432  0.3454 -0.6103
  409HOH     H1 1261   0.929   1.340   2.090  0.3340  0.5569 -0.2867
  409HOH     H2 1262   1.018   1.362   2.211  0.1977 -0.2250 -0.0320
  410HOH      O 1263   1.826   1.486   1.264  0.2605  0.6739 -0.4155
  410HOH     H1 1264   1.876   1.444   1.333 -0.2175  0.8792  0.0715
  410HOH     H2 1265   1.840   1.431   1.187  0.1278 -0.0428  0.0526
  411HOH      O 1266   0.276   0.298   2.929  0.6168  0.3279 -0.8488
  411HOH     H1 1267   0.367   0.328   2.935  0.5641  0.3971 -0.1179
  411HOH     H2 1268   0.227   0.358   2.985  0.2737 -0.2403 -0.5109
  412HOH      O 1269   1.785   1.942   2.824  0.2833 -0.4747 -0.4863
  412HOH     H1 1270   1.856   1.963   2.763  0.2841  0.8196 -0.1059
  412HOH     H2 1271   1.706   1.950   2.771  0.3252  0.0069 -0.4906
  413HOH      O 1272   2.646   1.227   2.756  0.2092  0.2297  0.0082
  413HOH     H1 1273   2.590   1.290   2.711 -0.0755  0.1250  0.2169
  413HOH     H2 1274   2.726   1.277   2.776  0.1424  0.4131 -0.1775
  414HOH      O 1275   1.498   2.555   0.458  0.1950  0.1223 -0.5358
  414HOH     H1 1276   1.451   2.485   0.412 -0.5360  0.7004 -0.7132
  414HOH     H2 1277   1.474   2.634   0.410 -0.1408  0.6786  0.4986
  415HOH      O 1278   2.867   1.895   1.975 -0.0250  0.3066  0.3964
  415HOH     H1 1279   2.888   1.816   1.926 -0.9386  0.7867 -0.8976
  415HOH     H2 1280   2.771   1.892   1.985 -0.0384  1.0684  0.6325
  416HOH      O 1281   2.557   2.422   1.913 -0.5896 -0.4368 -0.5065
  416HOH     H1 1282   2.509   2.369   1.849 -0.0422  0.3011 -1.5861
  416HOH     H2 1283   2.521   2.510   1.903 -0.7015 -0.3490  0.4575
  417HOH      O 1284   2.293   2.453   1.418  0.1934 -0.2889 -0.1602
  417HOH     H1 1285   2.250   2.423   1.498 -0.3288 -0.2124 -0.4062
  417HOH     H2 1286   2.260   2.542   1.404  2.0432  0.6773  0.7999
  418HOH      O 1287   0.744   0.984   2.561  0.2106  0.0353 -0.0823
  418HOH     H1 1288   0.798   1.062   2.555  0.9311 -0.3911  0.5222
  418HOH     H2 1289   0.791   0.918   2.509  0.3687 -0.3829  0.5755
  419HOH      O 1290   2.130   2.763   1.091 -0.2223  0.1776  0.3163
  419HOH     H1 1291   2.206   2.707   1.078 -0.0599  0.4324  0.1321
  419HOH     H2 1292   2.060   2.720   1.043 -0.3314 -0.3232  0.9011
  420HOH      O 1293   2.183   2.255   2.075  0.4033 -0.6214 -0.0242
  420HOH     H1 1294   2.188   2.205   1.993  0.5768 -1.0622  0.2507
  420HOH     H2 1295   2.123   2.326   2.055  1.4467  0.0845 -0.9724
  421HOH      O 1296   0.994   1.635   2.136 -0.0669 -0.3940  0.2756
  421HOH     H1 1297   1.023   1.712   2.185  0.8601 -1.0156  0.7713
  421HOH     H2 1298   1.012   1.561   2.194 -1.4934 -0.9683  0.0628
  422HOH      O 1299   0.078   0.211   0.896  0.7420  0.2574  0.0347
  422HOH     H1 1300   0.105   0.252   0.814  1.1048 -0.2465 -0.1040
  422HOH     H2 1301   0.114   0.267   0.964  0.9816  0.3320 -0.1514
  423HOH      O 1302   0.216   2.148   1.756  0.3138 -0.3373 -0.0990
  423HOH     H1 1303   0.303   2.118   1.782  0.3550 -0.3797 -0.2852
  423HOH     H2 1304   0.232   2.217   1.691  0.2095 -0.3446 -0.1342
  424HOH      O 1305   1.158   0.536   2.724 -0.1004  0.2731 -0.2266
  424HOH     H1 1306   1.141   0.514   2.816 -0.4546  0.1237 -0.3262
  424HOH     H2 1307   1.251   0.559   2.722  0.1034 -0.4671  0.0312
  425HOH      O 1308   1.609   1.390   0.608  0.0245  0.3052  0.3725
  425HOH     H1 1309   1.588   1.385   0.514 -0.5333  0.9351  0.4449
  425HOH     H2 1310   1.696   1.351   0.616 -0.0502 -0.0362 -0.3622
  426HOH      O 1311   0.934   1.856   1.634 -0.0737  0.0141  0.7426
  426HOH     H1 1312   0.843   1.857   1.665 -0.0246 -0.6368  0.9387
  426HOH     H2 1313   0.961   1.765   1.642  0.4767  0.1280  0.3141
  427HOH      O 1314   0.262   0.804   0.081 -0.1318  0.3849 -0.0893
  427HOH     H1 1315   0.201   0.852   0.137 -0.5357 -0.7681  0.5357
  427HOH     H2 1316   0.345   0.851   0.089  0.0200 -0.0567  2.0519
  428HOH      O 1317   1.123   2.863   1.692 -0.0086  0.3399 -0.3520
  428HOH     H1 1318   1.093   2.954   1.693 -0.0419  0.3291 -0.3491
  428HOH     H2 1319   1.178   2.856   1.615  0.8277  0.6298  0.1963
  429HOH      O 1320   1.701   2.901   0.589  0.4792 -0.2387 -0.0547
  429HOH     H1 1321   1.731   2.847   0.662 -0.2266 -1.0948 -0.3663
  429HOH     H2 1322   1.608   2.880   0.581  0.3738  0.4125 -0.7289
  430HOH      O 1323   1.633   1.330   2.803  0.3968 -0.0508 -0.4210
  430HOH     H1 1324   1.560   1.283   2.763  0.5803  0.0031 -0.8343
  430HOH     H2 1325   1.711   1.285   2.771  0.5949  0.7043 -1.0869
  431HOH      O 1326   1.107   0.587   0.914 -0.0516  0.2154  0.9047
  431HOH     H1 1327   1.023   0.601   0.870 -0.1609  1.1237  1.3638
  431HOH     H2 1328   1.166   0.651   0.874  0.0573  0.5013  1.5117
  432HOH      O 1329   2.340   2.806   0.635 -0.1771  0.3759 -0.1581
  432HOH     H1 1330   2.259   2.799   0.584  0.2790  0.1826 -0.8885
  432HOH     H2 1331   2.328   2.884   0.689 -0.6982  0.5703 -0.5386
  433HOH      O 1332   2.463   1.965   1.328 -1.4488 -0.9376 -0.2279
  433HOH     H1 1333   2.411   2.025   1.276 -0.2354  0.7191  0.3102
  433HOH     H2 1334   2.449   1.993   1.419  0.2282 -0.4459 -0.0525
  434HOH      O 1335   2.754   1.739   1.437 -0.4245  0.1564 -1.4953
  434HOH     H1 1336   2.681   1.694   1.480  0.6250  0.5364  1.0982
  434HOH     H2 1337   2.805   1.669   1.397  0.0642 -0.8444  0.6034
  435HOH      O 1338   0.036   0.726   0.956  0.1333  0.2802  0.2497
  435HOH     H1 1339   0.008   0.667   1.026  0.5549  0.3477  0.4831
  435HOH     H2 1340   0.062   0.668   0.885  0.0618  0.1991  0.2897
  436HOH      O 1341   0.755   1.782   0.275 -0.9256  1.0048 -0.5547
  436HOH     H1 1342   0.704   1.701   0.265 -0.2085  0.4987 -0.2591
  436HOH     H2 1343   0.703   1.835   0.336 -0.6197  0.0450  0.6263
  437HOH      O 1344   2.883   0.985   0.533 -0.7194  0.1337 -0.0304
  437HOH     H1 1345   2.880   1.080   0.542 -1.2239  0.1411 -0.2104
  437HOH     H2 1346   2.905   0.971   0.441  0.0245  0.0662  0.1435
  438HOH      O 1347   2.329   1.822   0.482 -0.3150  0.4458 -0.1221
  438HOH     H1 1348   2.337   1.914   0.459  1.8594  0.3523 -0.2395
  438HOH     H2 1349   2.356   1.775   0.403 -1.0706 -0.3046  0.0337
  439HOH      O 1350   1.639   0.593   1.818  0.4098  0.1356  0.3161
  439HOH     H1 1351   1.698   0.613   1.746 -0.4982 -0.8635 -0.7709
  439HOH     H2 1352   1.633   0.498   1.819 -1.5612  0.1853 -0.0034
  440HOH      O 1353   2.814   2.609   1.084 -0.4726 -0.4672  0.0386
  440HOH     H1 1354   2.863   2.683   1.121 -0.3330 -0.7560  0.4357
  440HOH     H2 1355   2.773   2.646   1.005 -0.4042  0.0347  0.2270
  441HOH      O 1356   1.572   0.929   1.434 -0.1833  0.2107  0.5211
  441HOH     H1 1357   1.657   0.890   1.416 -0.3022  0.4354 -0.6843
  441HOH     H2 1358   1.509   0.857   1.426 -0.2543  0.3399 -0.2714
  442HOH      O 1359   0.733   2.231   0.269 -0.2948 -0.2207 -0.4319
  442HOH     H1 1360   0.684   2.267   0.195  0.4016 -0.7927 -1.2033
  442HOH     H2 1361   0.813   2.283   0.271 -0.7422  0.5152  0.6419
  443HOH      O 1362   2.865   0.352   2.744  0.1907 -0.3132 -0.1660
  443HOH     H1 1363   2.875   0.286   2.812 -0.2522 -0.6394 -0.4041
  443HOH     H2 1364   2.945   0.347   2.693  0.9904  0.6283  0.8909
  444HOH      O 1365   2.718   0.877   0.873 -0.6816 -0.0022 -0.0130
  444HOH     H1 1366   2.691   0.911   0.788  0.4119  0.2742 -0.2818
  444HOH     H2 1367   2.797   0.826   0.853 -0.7440 -0.4192  0.7623
  445HOH      O 1368   0.301   1.401   1.531  0.0772  0.6828  0.5484
  445HOH     H1 1369   0.267   1.359   1.610 -0.4140  0.0266  0.0092
  445HOH     H2 1370   0.251   1.362   1.459  0.3896  1.3836 -0.0818
  446HOH      O 1371   0.566   1.230   0.529 -0.2653  0.1936 -0.0784
  446HOH     H1 1372   0.590   1.143   0.559 -0.2619 -0.1854 -1.0917
  446HOH     H2 1373   0.477   1.243   0.561  0.0800  0.2487  0.9215
  447HOH      O 1374   0.688   2.080   2.361  0.4873  0.0412 -0.5726
  447HOH     H1 1375   0.696   2.024   2.283 -0.4172 -0.3926 -0.3825
  447HOH     H2 1376   0.596   2.072   2.386  0.7465  0.2240  0.5108
  448HOH      O 1377   1.828   0.080   2.140 -0.5844  0.4218  0.0542
  448HOH     H1 1378   1.892   0.130   2.190 -0.3753 -0.2739  0.5181
  448HOH     H2 1379   1.746   0.092   2.188 -0.4741  0.1095  0.3344
  449HOH      O 1380   2.354   1.593   2.122  0.0622  0.4043  0.2176
  449HOH     H1 1381   2.417   1.530   2.155 -0.9552 -1.2530 -0.7119
  449HOH     H2 1382   2.392   1.623   2.039  0.1111  0.2037  0.1649
  450HOH      O 1383   2.494   2.409   2.709 -0.0420  0.4188 -0.2068
  450HOH     H1 1384   2.566   2.369   2.661  0.0685 -0.0125  0.2881
  450HOH     H2 1385   2.535   2.479   2.760  0.2737 -0.5310  0.9370
  451HOH      O 1386   1.716   0.397   1.420 -0.6185 -0.3645  0.3181
  451HOH     H1 1387   1.712   0.433   1.331  0.4282 -0.0250  0.3836
  451HOH     H2 1388   1.773   0.321   1.412 -0.9772 -0.6700  0.6097
  452HOH      O 1389   1.585   1.047   1.672  0.0967 -0.0897 -0.4260
  452HOH     H1 1390   1.566   0.979   1.607 -0.9764 -0.3709  0.1511
  452HOH     H2 1391   1.605   1.000   1.752 -0.2622  0.2611 -0.1209
  453HOH      O 1392   1.622   2.500   0.705 -0.0017 -0.8198  0.1563
  453HOH     H1 1393   1.551   2.445   0.740 -0.0492 -0.4998  0.5872
  453HOH     H2 1394   1.596   2.520   0.615 -0.6642 -0.3946  0.4243
  454HOH      O 1395   2.905   2.904   2.440  0.1162 -0.4113  0.4480
  454HOH     H1 1396   2.844   2.890   2.368  0.1031 -0.3250  0.4424
  454HOH     H2 1397   2.945   2.818   2.454 -0.0004 -0.4664  0.4473
  455HOH      O 1398   1.382   1.098   0.887  0.5316 -0.1945 -0.0950
  455HOH     H1 1399   1.402   1.066   0.799  0.2988  1.2112 -0.7059
  455HOH     H2 1400   1.461   1.144   0.914  0.1305  0.5670 -0.1717
  456HOH      O 1401   0.261   2.771   0.744  0.0879  0.1545  0.1388
  456HOH     H1 1402   0.276   2.845   0.802  0.4170 -0.2047  0.5198
  456HOH     H2 1403   0.249   2.811   0.657  1.7595  0.5982  0.0453
  457HOH      O 1404   0.345   0.208   0.664 -0.2237 -0.1115  0.4814
  457HOH     H1 1405   0.418   0.175   0.611 -0.6352 -0.1589 -0.0769
  457HOH     H2 1406   0.351   0.160   0.746  0.4143 -0.0645  0.4726
  458HOH      O 1407   2.619   0.690   2.357  0.1331  0.3099 -0.2664
  458HOH     H1 1408   2.592   0.737   2.436  0.0733  0.8792 -0.6228
  458HOH     H2 1409   2.647   0.758   2.296  0.3113 -0.1334 -0.6930
  459HOH      O 1410   0.224   0.682   0.489  0.4494  0.0871 -0.0639
  459HOH     H1 1411   0.180   0.715   0.567  0.5447  1.6383 -0.5963
  459HOH     H2 1412   0.289   0.621   0.522  0.3694  0.5691  1.0694
  460HOH      O 1413   0.414   0.396   1.990  1.1644 -0.2720 -0.0375
  460HOH     H1 1414   0.332   0.350   2.010  0.9750  0.1089  0.0662
  460HOH     H2 1415   0.456   0.341   1.923  0.5902 -0.2113 -0.4569
  461HOH      O 1416   2.059   2.507   2.023 -0.0335 -0.1331  0.7144
  461HOH     H1 1417   1.973   2.521   1.984  0.1045  0.7559  0.6797
  461HOH     H2 1418   2.120   2.552   1.964  0.5097 -1.0099  0.5687
  462HOH      O 1419   2.193   2.056   1.859  0.2535 -0.2701  0.2186
  462HOH     H1 1420   2.148   1.973   1.878  1.2076 -0.8343  0.1147
  462HOH     H2 1421   2.187   2.064   1.764  0.5650 -0.4651  0.1809
  463HOH      O 1422   0.784   1.112   2.201 -0.0692  0.4490 -0.6239
  463HOH     H1 1423   0.807   1.037   2.148  0.5495  0.7823 -0.8518
  463HOH     H2 1424   0.857   1.174   2.189 -0.5954  1.1177 -0.5154
  464HOH      O 1425   1.532   0.685   0.277  0.0092 -0.7163 -0.0646
  464HOH     H1 1426   1.568   0.636   0.352  0.8043 -0.1958 -0.0819
  464HOH     H2 1427   1.609   0.725   0.236 -0.5046 -0.3635 -0.7088
  465HOH      O 1428   0.408   1.126   1.936  0.2362  0.4047 -0.1423
  465HOH     H1 1429   0.484   1.073   1.960 -0.2260  0.3121  1.3746
  465HOH     H2 1430   0.341   1.102   2.001 -0.6378  1.4437 -0.5888
  466HOH      O 1431   1.599   1.255   1.471 -0.3546  0.1986 -0.5186
  466HOH     H1 1432   1.532   1.323   1.479  0.0715  0.6616 -0.7008
  466HOH     H2 1433   1.579   1.192   1.540  0.4051  1.5465  1.0909
  467HOH      O 1434   2.103   2.248   2.373 -0.1032 -0.7564 -0.0826
  467HOH     H1 1435   2.008   2.243   2.384 -0.0843 -1.3573 -0.1400
  467HOH     H2 1436   2.116   2.268   2.281 -0.1699 -1.3650 -0.2317
  468HOH      O 1437   1.179   2.226   1.475  0.1891  0.3862 -0.9646
  468HOH     H1 1438   1.191   2.299   1.536  0.8251  0.1745 -0.8158
  468HOH     H2 1439   1.091   2.194   1.493  0.3017  0.4321 -0.2597
  469HOH      O 1440   2.682   1.184   2.164  1.3203  0.4836 -0.4974
  469HOH     H1 1441   2.684   1.262   2.108 -0.6490  0.1388 -1.2019
  469HOH     H2 1442   2.697   1.218   2.252  0.2516  1.7575 -0.7373
  470HOH      O 1443   1.973   1.662   0.972 -0.5642  0.0423 -0.0195
  470HOH     H1 1444   2.035   1.671   1.045  0.5005  0.2125 -0.8963
  470HOH     H2 1445   1.977   1.570   0.949 -0.2799  0.1382 -0.3664
  471HOH      O 1446   1.803   1.970   2.069 -1.1242 -0.2195 -0.4983
  471HOH     H1 1447   1.774   1.895   2.121 -1.2984  0.6418  0.7298
  471HOH     H2 1448   1.734   2.036   2.081 -0.0255  0.8917  0.2434
  472HOH      O 1449   1.014   2.929   1.394  0.1422  0.0840  0.2931
  472HOH     H1 1450   1.106   2.908   1.406  0.4290  0.9208 -0.2650
  472HOH     H2 1451   1.011   3.024   1.390 -0.8237  0.1047  0.7825
  473HOH      O 1452   1.575   0.196   1.192  0.2880 -0.8029 -0.2712
  473HOH     H1 1453   1.503   0.250   1.225  0.6294 -0.5311  0.0408
  473HOH     H2 1454   1.564   0.198   1.097  0.7819  0.5519 -0.3505
  474HOH      O 1455   1.882   0.618   2.665 -0.1871 -0.1010 -0.1806
  474HOH     H1 1456   1.873   0.674   2.742  2.1308  0.0251  0.1380
  474HOH     H2 1457   1.885   0.679   2.592  0.5660  0.0597 -0.0251
  475HOH      O 1458   0.181   0.117   2.404  0.1515 -0.4608 -0.0166
  475HOH     H1 1459   0.180   0.100   2.310  0.2656 -0.7860  0.0370
  475HOH     H2 1460   0.123   0.049   2.440 -0.8364  0.3642  0.0436
  476HOH      O 1461   2.550   0.382   0.343 -0.1790 -0.4726  0.2553
  476HOH     H1 1462   2.523   0.296   0.376  0.5943 -0.9855 -0.3818
  476HOH     H2 1463   2.621   0.408   0.400 -0.6066 -0.0940  0.6348
  477HOH      O 1464   0.467   2.358   1.893 -0.2324 -0.1141  0.4635
  477HOH     H1 1465   0.502   2.429   1.946 -1.3712  0.7640  0.1027
  477HOH     H2 1466   0.479   2.386   1.803 -0.6016 -0.4276  0.3107
  478HOH      O 1467   0.054   1.841   0.442 -0.6183 -0.8049  0.0143
  478HOH     H1 1468   0.123   1.894   0.483 -0.5943 -1.1044  0.3689
  478HOH     H2 1469  -0.001   1.905   0.396 -1.4509 -0.2414  1.6436
  479HOH      O 1470   2.465   2.093   0.615 -0.0895  0.9519  0.4969
  479HOH     H1 1471   2.542   2.148   0.632  0.6371  0.3357 -0.5590
  479HOH     H2 1472   2.425   2.130   0.536  0.4266  0.0181 -0.2508
  480HOH      O 1473   2.811   0.478   1.818 -0.5798 -0.0023  0.4238
  480HOH     H1 1474   2.717   0.463   1.810 -0.6425  0.4927  0.1685
  480HOH     H2 1475   2.848   0.391   1.835 -1.0530 -0.2416  0.2533
  481HOH      O 1476   0.528   2.001   0.788  0.1191  0.1282  0.0026
  481HOH     H1 1477   0.606   1.972   0.740  0.6000  0.4426  0.5645
  481HOH     H2 1478   0.546   1.978   0.880 -0.4373  0.2381  0.1500
  482HOH      O 1479   0.189   0.404   2.427  0.1437 -0.4665  0.7491
  482HOH     H1 1480   0.174   0.309   2.428  0.0078 -0.4511  0.3522
  482HOH     H2 1481   0.187   0.429   2.520  0.1618 -0.8484  0.8555
  483HOH      O 1482   2.941   2.915   0.838  0.4560  0.2718  0.3207
  483HOH     H1 1483   2.968   3.004   0.863  1.3983  0.2131 -0.3854
  483HOH     H2 1484   2.956   2.911   0.744 -0.7835 -0.2515  0.1085
  484HOH      O 1485   0.749   2.540   0.176  0.9315 -0.4498 -0.5452
  484HOH     H1 1486   0.805   2.543   0.253 -0.0934 -0.3676  0.2389
  484HOH     H2 1487   0.660   2.545   0.210  0.4406  0.8801 -1.7843
  485HOH      O 1488   1.892   2.564   1.019  0.4567  0.1109 -0.3054
  485HOH     H1 1489   1.806   2.537   1.053  0.7646 -0.6571 -0.1105
  485HOH     H2 1490   1.935   2.483   0.994  1.4259  0.4161  0.2922
  486HOH      O 1491   2.831   2.337   1.795 -0.4978 -0.7513  0.0035
  486HOH     H1 1492   2.738   2.342   1.814 -0.6051 -0.9896 -0.4321
  486HOH     H2 1493   2.867   2.282   1.865 -0.6608 -0.5550  0.2426
  487HOH      O 1494   2.952   2.267   2.211 -0.3177  0.2619  0.4466
  487HOH     H1 1495   2.989   2.237   2.128 -0.6709 -0.4246  0.5159
  487HOH     H2 1496   2.888   2.333   2.186  0.6914  1.2415  0.3067
  488HOH      O 1497   0.580   0.110   0.519  0.4962 -0.1562 -0.9866
  488HOH     H1 1498   0.661   0.067   0.546 -0.5396 -1.4384  0.4413
  488HOH     H2 1499   0.544   0.053   0.451 -0.1907 -0.8620 -0.0883
  489HOH      O 1500   1.386   1.596   0.349  0.0165  0.6659  0.2019
  489HOH     H1 1501   1.319   1.621   0.286  0.4560  0.8987 -0.1820
  489HOH     H2 1502   1.450   1.545   0.299 -0.2873 -0.2832  0.7399
  490HOH      O 1503   1.647   0.568   2.444  0.6847  0.1550  0.1873
  490HOH     H1 1504   1.592   0.596   2.517 -0.4013 -1.4647  0.1025
  490HOH     H2 1505   1.638   0.473   2.443  2.0992 -0.0317 -0.9820
  491HOH      O 1506   1.979   1.297   1.362 -0.1417  0.3298 -0.3156
  491HOH     H1 1507   2.036   1.260   1.295  0.4730  1.2895 -0.3680
  491HOH     H2 1508   1.968   1.227   1.426  0.6623 -0.0668 -0.5849
  492HOH      O 1509   0.101   2.175   2.598  0.2763 -0.6733 -0.2692
  492HOH     H1 1510   0.075   2.266   2.581 -0.8917 -0.7550  0.8030
  492HOH     H2 1511   0.082   2.129   2.516 -0.6288 -0.2182 -0.3396
  493HOH      O 1512   1.606   2.491   2.578 -0.3783 -0.3108 -0.1643
  493HOH     H1 1513   1.592   2.507   2.484  0.0168  0.8504 -0.0543
  493HOH     H2 1514   1.521   2.458   2.608 -0.3465 -1.2786 -1.0192
  494HOH      O 1515   0.453   2.819   1.727 -0.3666  0.5455 -0.1926
  494HOH     H1 1516   0.381   2.756   1.727  0.2229 -0.2717  1.6111
  494HOH     H2 1517   0.411   2.904   1.743 -0.9801  0.1409  0.4511
  495HOH      O 1518   0.624   0.004   1.219 -0.0688 -0.1399 -0.6228
  495HOH     H1 1519   0.617   0.099   1.206 -0.0569 -0.0804 -0.2267
  495HOH     H2 1520   0.538  -0.029   1.195 -0.1964  0.0201 -0.3990
  496HOH      O 1521   2.949   2.431   2.570 -0.1720  0.4281  0.0056
  496HOH     H1 1522   2.896   2.471   2.501 -0.2088 -0.0616 -0.2601
  496HOH     H2 1523   2.886   2.395   2.631 -0.1436  0.2351 -0.0786
  497HOH      O 1524   0.677   0.680   0.779 -0.4078 -0.3086 -0.3733
  497HOH     H1 1525   0.581   0.685   0.781 -0.3994 -0.2958  0.1874
  497HOH     H2 1526   0.700   0.715   0.693 -0.8779  0.2214 -0.2990
  498HOH      O 1527   0.762   1.653   1.822  0.1868  0.5715 -0.2631
  498HOH     H1 1528   0.855   1.636   1.810  0.0601 -0.5147  0.0636
  498HOH     H2 1529   0.719   1.614   1.746 -0.1890 -1.6880  0.9366
  499HOH      O 1530   0.959   2.061   2.267  0.0466  0.2191 -0.2018
  499HOH     H1 1531   0.888   2.093   2.323  0.4958 -0.5163  0.8417
  499HOH     H2 1532   0.916   2.012   2.198 -0.4847 -0.0111  0.2808
  500HOH      O 1533   1.447   2.822   0.656  0.1323  0.8288 -0.2837
  500HOH     H1 1534   1.403   2.739   0.671  0.2615  0.8999  0.5759
  500HOH     H2 1535   1.378   2.881   0.628 -0.0009  0.5053 -0.6600
  501HOH      O 1536   2.751   0.275   0.548  0.4349  0.0511 -0.1249
  501HOH     H1 1537   2.722   0.361   0.581  0.3473 -0.0359  0.0315
  501HOH     H2 1538   2.749   0.219   0.626 -0.3073 -0.2969 -0.3750
  502HOH      O 1539   0.092   0.033   0.302  0.1018 -0.0658  0.3322
  502HOH     H1 1540   0.055   0.121   0.297 -0.2739 -0.1697  1.0264
  502HOH     H2 1541   0.020  -0.025   0.278  0.5283 -0.1777 -0.7880
  503HOH      O 1542   0.546   1.519   0.521  0.0178  0.0684 -0.1844
  503HOH     H1 1543   0.561   1.428   0.545 -1.0812 -0.1054 -0.0579
  503HOH     H2 1544   0.546   1.519   0.425 -0.7237 -0.2169 -0.1922
  504HOH      O 1545   1.709   2.922   2.506 -0.2328 -1.3336  0.1426
  504HOH     H1 1546   1.709   2.885   2.418 -0.0456 -1.5693  0.2397
  504HOH     H2 1547   1.626   2.969   2.512  0.3433 -0.1135 -0.6493
  505HOH      O 1548   2.365   0.995   0.729  0.2884  0.2011 -0.1983
  505HOH     H1 1549   2.455   1.002   0.696  0.1210  1.6733 -0.4680
  505HOH     H2 1550   2.325   0.928   0.674  1.2078 -0.5327 -0.0368
  506HOH      O 1551   2.616   1.878   1.944 -0.1871 -0.0052 -0.2690
  506HOH     H1 1552   2.545   1.927   1.986  0.5116  1.0378 -0.2508
  506HOH     H2 1553   2.597   1.884   1.851 -0.4555 -0.2918 -0.2388
  507HOH      O 1554   1.589   2.183   2.493  0.2591  0.2190 -0.5813
  507HOH     H1 1555   1.538   2.259   2.465  0.2294  0.3895 -0.0698
  507HOH     H2 1556   1.678   2.217   2.507  0.0744  0.3345  0.4012
  508HOH      O 1557   0.070   1.372   1.864  0.0267  0.1328 -0.2657
  508HOH     H1 1558   0.094   1.356   1.956 -0.3297 -1.3442 -0.3813
  508HOH     H2 1559   0.142   1.335   1.814 -0.5022 -0.5520 -0.5645
  509HOH      O 1560   1.005   2.559   2.437  0.3176 -0.2323 -0.8490
  509HOH     H1 1561   1.053   2.613   2.500 -0.5010 -0.0734 -0.3374
  509HOH     H2 1562   0.990   2.476   2.484 -1.5680  0.3775 -0.1981
  510HOH      O 1563   0.268   2.556   2.288  0.7357 -0.2747  1.1321
  510HOH     H1 1564   0.221   2.473   2.299 -0.6647  0.3684  0.4165
  510HOH     H2 1565   0.357   2.536   2.317  0.5650 -2.1277  0.6652
  511HOH      O 1566   2.198   1.057   0.928  0.2116 -0.0777  0.4003
  511HOH     H1 1567   2.240   1.003   0.860  0.2651 -0.6814  0.8974
  511HOH     H2 1568   2.107   1.027   0.929 -0.1282  0.8303 -0.2779
  512HOH      O 1569   0.291   0.723   1.991 -0.3633  0.2481  0.1346
  512HOH     H1 1570   0.265   0.704   1.901  1.1256  0.0351 -0.3027
  512HOH     H2 1571   0.283   0.639   2.037 -0.4314  0.1890  0.0153
  513HOH      O 1572   1.111   0.983   2.724 -0.1651  0.4770  0.2899
  513HOH     H1 1573   1.180   0.959   2.663 -0.3307  0.1250  0.2394
  513HOH     H2 1574   1.104   0.908   2.783 -0.2229  0.6834  0.5476
  514HOH      O 1575   2.306   0.242   2.243  0.1505  1.0021 -0.5036
  514HOH     H1 1576   2.254   0.291   2.306  0.2569  0.4541  0.0325
  514HOH     H2 1577   2.314   0.300   2.168 -1.6407  0.9394 -0.8257
  515HOH      O 1578   2.402   1.717   1.222  0.6351  0.0099  0.3098
  515HOH     H1 1579   2.476   1.703   1.163 -0.5574  0.6009 -1.5095
  515HOH     H2 1580   2.411   1.807   1.252  0.5701  0.1559 -0.0928
  516HOH      O 1581   2.475   1.184   1.416 -0.3220 -0.3597 -0.7824
  516HOH     H1 1582   2.470   1.276   1.441  0.1245 -0.4872 -0.1529
  516HOH     H2 1583   2.423   1.177   1.336 -0.4906  0.4036 -0.7519
  517HOH      O 1584   0.528   2.108   2.048 -0.1611  0.2386  0.6122
  517HOH     H1 1585   0.503   2.133   1.959  0.1268 -0.9399  0.1653
  517HOH     H2 1586   0.492   2.178   2.103 -1.1176  0.5601 -0.3395
  518HOH      O 1587   0.826   0.670   2.178 -0.0375  0.6421 -0.4061
  518HOH     H1 1588   0.736   0.684   2.206 -0.2390 -0.5971 -0.3086
  518HOH     H2 1589   0.823   0.590   2.125  1.1732 -0.3491  0.8377
  519HOH      O 1590   1.519   2.166   0.541 -0.0030 -0.5894 -0.3248
  519HOH     H1 1591   1.469   2.223   0.599  0.5400 -0.3295 -0.1050
  519HOH     H2 1592   1.505   2.078   0.575 -1.3969 -0.7125 -1.0586
  520HOH      O 1593   1.869   1.302   0.694 -0.1219 -0.2972 -0.1115
  520HOH     H1 1594   1.942   1.319   0.754 -0.3775  0.6019 -0.0137
  520HOH     H2 1595   1.900   1.232   0.638  0.6563 -0.2271  0.2002
  521HOH      O 1596   0.747   1.952   2.111  0.5960 -0.1941  0.3338
  521HOH     H1 1597   0.678   2.006   2.072 -0.2287 -0.6648  1.0579
  521HOH     H2 1598   0.824   1.967   2.056 -0.2712 -0.2113 -0.9719
  522HOH      O 1599   1.347   1.477   2.234 -0.6628 -0.0739 -0.0200
  522HOH     H1 1600   1.347   1.557   2.286 -0.6559  0.6408 -1.0469
  522HOH     H2 1601   1.431   1.437   2.252 -0.7714  0.0043  0.7114
  523HOH      O 1602   2.132   0.718   1.075 -0.3993 -0.5706  0.6291
  523HOH     H1 1603   2.087   0.783   1.129 -1.0243 -0.0308 -0.4645
  523HOH     H2 1604   2.067   0.650   1.060 -0.1777 -0.7967  0.6745
  524HOH      O 1605   2.405   0.655   0.070 -0.1625  0.0922  0.0070
  524HOH     H1 1606   2.359   0.733   0.041  1.1918  0.6238 -0.9442
  524HOH     H2 1607   2.369   0.584   0.016  0.3133  0.5650 -0.9995
  525HOH      O 1608   0.712   0.991   0.659 -0.1311  0.3131 -1.2274
  525HOH     H1 1609   0.621   0.999   0.689  0.2399 -0.7065  0.4036
  525HOH     H2 1610   0.717   0.904   0.620  0.3490 -0.1091 -0.2874
  526HOH      O 1611   0.561   1.703   2.851 -0.1118  0.2417 -0.0881
  526HOH     H1 1612   0.511   1.639   2.902  0.5340 -0.9409 -0.8245
  526HOH     H2 1613   0.652   1.690   2.877  0.0258  0.9740 -0.1626
  527HOH      O 1614   0.339   1.871   2.947 -0.2316 -0.2547 -0.6099
  527HOH     H1 1615   0.433   1.867   2.933  0.0402  1.6449  0.1225
  527HOH     H2 1616   0.302   1.894   2.862  0.0610 -0.1565 -0.7123
  528HOH      O 1617   0.860   1.977   0.721  0.2702  0.3862 -0.5358
  528HOH     H1 1618   0.938   2.018   0.682  0.3748  0.2098 -0.5152
  528HOH     H2 1619   0.885   1.885   0.732 -0.1649  0.1953 -1.0993
  529HOH      O 1620   0.782   1.664   0.757  0.2460 -0.2824  0.2434
  529HOH     H1 1621   0.800   1.601   0.687 -0.7248 -0.3586  0.0451
  529HOH     H2 1622   0.688   1.678   0.754  0.3784  0.9096  0.5294
  530HOH      O 1623   1.307   0.882   1.661  0.0613 -0.2219  0.5904
  530HOH     H1 1624   1.347   0.888   1.573  0.4139  0.7494  0.7860
  530HOH     H2 1625   1.349   0.806   1.701 -0.2400 -0.7950 -0.1350
  531HOH      O 1626   0.011   0.283   1.836  0.2750  0.5448  0.2737
  531HOH     H1 1627   0.059   0.220   1.782 -0.5792  0.2986 -0.2255
  531HOH     H2 1628   0.079   0.325   1.890  1.2253  0.9603 -1.1305
  532HOH      O 1629   0.115   1.896   1.661 -0.1035  0.3006  0.2925
  532HOH     H1 1630   0.146   1.977   1.702 -0.7782  0.7805 -0.0979
  532HOH     H2 1631   0.069   1.926   1.583  0.4767 -0.5370 -0.4043
  533HOH      O 1632   0.764   1.250   1.251 -0.2163  0.8100 -0.2410
  533HOH     H1 1633   0.840   1.292   1.211 -0.2207  0.8359 -0.2217
  533HOH     H2 1634   0.799   1.174   1.296  0.0099  1.5822  0.9895
  534HOH      O 1635   2.203   1.817   2.169  0.2008 -0.2561  0.0266
  534HOH     H1 1636   2.262   1.741   2.162 -0.2567 -0.6228  0.0502
  534HOH     H2 1637   2.154   1.816   2.086  0.4916  0.2738 -0.1559
  535HOH      O 1638   0.633   1.565   0.231  0.0456  0.6277 -0.3892
  535HOH     H1 1639   0.579   1.545   0.154 -0.8027 -1.5634  0.6191
  535HOH     H2 1640   0.712   1.513   0.219  0.2897  0.9317 -0.1414
  536HOH      O 1641   0.113   0.080   1.204 -0.1810 -0.1546  0.2152
  536HOH     H1 1642   0.027   0.121   1.217  0.0109 -0.0267  1.2798
  536HOH     H2 1643   0.170   0.150   1.174 -0.2719 -0.0503  0.2848
  537HOH      O 1644   0.373   0.928   0.444 -0.4985 -1.0282  0.0304
  537HOH     H1 1645   0.409   0.938   0.355 -1.1113  1.6230 -0.0937
  537HOH     H2 1646   0.316   0.852   0.438 -0.3901 -1.0708 -1.8064
  538HOH      O 1647   0.056   0.709   2.524  0.2099  0.2204 -0.5985
  538HOH     H1 1648   0.012   0.762   2.457  0.1510  1.0562  0.0664
  538HOH     H2 1649   0.004   0.723   2.603  1.1130  0.4682 -0.0238
  539HOH      O 1650   1.127   2.166   2.640 -0.1921 -1.0662  0.1522
  539HOH     H1 1651   1.067   2.236   2.614  0.3451 -0.2042  1.0832
  539HOH     H2 1652   1.141   2.115   2.560  0.2818  0.5759 -0.9101
  540HOH      O 1653   2.495   1.876   2.932  0.0408  0.3628 -0.5627
  540HOH     H1 1654   2.514   1.844   2.844 -0.1627  0.5877 -0.6916
  540HOH     H2 1655   2.458   1.800   2.977  0.6047  0.1063 -0.5123
  541HOH      O 1656   2.224   1.720   1.694  0.9506 -0.4770 -0.5761
  541HOH     H1 1657   2.235   1.807   1.656  0.7860 -0.5553 -0.8078
  541HOH     H2 1658   2.139   1.690   1.660  0.2706 -0.1237  0.6763
  542HOH      O 1659   1.279   2.557   1.926 -0.3744  0.5750 -0.0580
  542HOH     H1 1660   1.243   2.538   2.013 -1.0676  0.3216 -0.3855
  542HOH     H2 1661   1.249   2.645   1.905 -0.0222  0.7227  0.0453
  543HOH      O 1662   1.925   0.961   0.932  0.3788 -0.2373  0.1836
  543HOH     H1 1663   1.924   0.936   0.840  0.7938  1.0709 -0.2249
  543HOH     H2 1664   1.835   0.948   0.962  0.1618 -0.3782 -0.4957
  544HOH      O 1665   1.308   1.911   2.596  0.4414 -0.4397 -0.0812
  544HOH     H1 1666   1.315   1.821   2.563 -0.4641 -0.4373 -0.3392
  544HOH     H2 1667   1.240   1.951   2.541 -1.5481 -0.5716  1.9998
  545HOH      O 1668   2.394   1.965   2.074  0.3170 -0.0215 -0.2987
  545HOH     H1 1669   2.379   2.009   1.990 -0.3415 -0.5163 -0.4559
  545HOH     H2 1670   2.309   1.927   2.096  0.7686 -0.8704  0.0240
  546HOH      O 1671  -0.019   1.610   0.289  0.0594 -0.0492  1.1715
  546HOH     H1 1672   0.027   1.653   0.361  1.4682 -0.1594  0.4086
  546HOH     H2 1673   0.018   1.650   0.210 -0.9079 -0.4409  0.4735
  547HOH      O 1674   1.786   0.247   0.760  0.2178 -0.3784 -0.6501
  547HOH     H1 1675   1.711   0.227   0.704 -0.7808  0.4158  0.3137
  547HOH     H2 1676   1.862   0.217   0.711 -0.6503 -0.3965 -2.0747
  548HOH      O 1677   2.857   2.816   0.245  0.1358  0.1984 -0.4776
  548HOH     H1 1678   2.764   2.834   0.257  0.1091  0.8698 -1.3857
  548HOH     H2 1679   2.866   2.722   0.260 -0.8234 -0.0140 -1.0263
  549HOH      O 1680   2.801   0.246   1.040  0.7197 -0.2306  0.6834
  549HOH     H1 1681   2.856   0.246   0.962 -0.0115  0.1702  0.1442
  549HOH     H2 1682   2.752   0.164   1.034  0.8746 -0.3374  0.8790
  550HOH      O 1683   1.912   0.051   2.722  0.0821  0.0850 -0.4136
  550HOH     H1 1684   1.858   0.123   2.755 -0.3256 -0.4851  0.2325
  550HOH     H2 1685   1.898   0.052   2.627 -0.4082  0.4639 -0.3466
  551HOH      O 1686   2.440   1.982   0.853 -0.4024 -0.0352 -0.0481
  551HOH     H1 1687   2.352   1.986   0.892 -0.4295 -0.1104 -0.0999
  551HOH     H2 1688   2.428   2.012   0.763 -0.3512  0.0780 -0.0166
  552HOH      O 1689   1.050   2.722   0.582 -0.0780 -0.2743  0.0946
  552HOH     H1 1690   1.036   2.730   0.676  0.0942 -0.9905  0.1903
  552HOH     H2 1691   1.138   2.685   0.573  0.2991  0.6714 -0.3899
  553HOH      O 1692   1.881   1.680   1.862 -0.0712 -0.2283  0.5687
  553HOH     H1 1693   1.882   1.619   1.936 -0.6321  0.9625  1.6397
  553HOH     H2 1694   1.789   1.700   1.849  0.0187 -0.3986 -0.4900
  554HOH      O 1695   1.324   0.272   2.027 -0.2913 -0.3528 -0.6376
  554HOH     H1 1696   1.314   0.367   2.014  0.4328 -0.0672  0.5955
  554HOH     H2 1697   1.234   0.239   2.030 -0.6001  0.4741 -0.0543
  555HOH      O 1698   1.005   1.868   0.337  0.4133  0.0046  0.3221
  555HOH     H1 1699   1.003   1.958   0.306  1.3293  0.1490  0.6242
  555HOH     H2 1700   0.918   1.833   0.315  0.2350  0.7796 -0.2974
  556HOH      O 1701   0.928   1.778   0.954  0.3897 -0.7399  0.0818
  556HOH     H1 1702   0.877   1.733   0.886  0.5302  0.3177 -0.7852
  556HOH     H2 1703   0.881   1.759   1.035 -0.6084 -0.9168 -0.4961
  557HOH      O 1704   1.930   1.956   1.516 -0.6038 -0.7807  0.4813
  557HOH     H1 1705   1.897   2.021   1.578  0.2267  0.9926 -0.7354
  557HOH     H2 1706   1.855   1.940   1.458 -0.2829  1.1140 -0.6457
  558HOH      O 1707   0.538   0.143   0.204  0.2633  0.4223 -0.4785
  558HOH     H1 1708   0.472   0.198   0.161  0.4268  0.8696 -0.1722
  558HOH     H2 1709   0.599   0.205   0.243 -0.2062  0.0518  0.9362
  559HOH      O 1710   0.381   0.027   0.891 -0.0100  0.1232  0.6170
  559HOH     H1 1711   0.472  -0.002   0.892 -0.5320 -1.9780 -0.5004
  559HOH     H2 1712   0.344  -0.005   0.973 -0.0641 -0.4013  0.3943
  560HOH      O 1713   0.987   0.857   0.627 -0.4213 -0.3781 -0.2161
  560HOH     H1 1714   0.935   0.917   0.680 -0.6191 -1.1182  0.4654
  560HOH     H2 1715   1.070   0.848   0.674  0.1086  0.2893 -0.9609
  561HOH      O 1716   2.176   2.378   1.673  0.5563 -0.8053  0.0444
  561HOH     H1 1717   2.157   2.452   1.731 -0.2538  0.0148 -1.1633
  561HOH     H2 1718   2.102   2.319   1.683  0.2167 -0.4694 -0.4120
  562HOH      O 1719   0.376   0.401   0.274 -0.5286  0.1072  0.9923
  562HOH     H1 1720   0.310   0.337   0.301 -0.9791 -0.2102 -0.6842
  562HOH     H2 1721   0.326   0.469   0.229  0.2414 -0.5965 -1.1801
  563HOH      O 1722   1.347   0.281   2.699 -0.5815  0.0355 -0.9835
  563HOH     H1 1723   1.341   0.185   2.700  1.6030 -0.1869 -0.6035
  563HOH     H2 1724   1.284   0.310   2.765 -0.1051 -1.2711  0.1183
  564HOH      O 1725   2.062   1.017   2.785  0.1564 -0.2988  0.5457
  564HOH     H1 1726   1.980   1.029   2.738  0.0897  0.3243  0.8052
  564HOH     H2 1727   2.117   0.967   2.725 -0.0470  0.1795 -0.0505
  565HOH      O 1728   2.534   0.741   1.822  0.0695  0.5116 -0.1978
  565HOH     H1 1729   2.597   0.778   1.761  0.4037  0.0957 -0.1115
  565HOH     H2 1730   2.535   0.800   1.897  1.6605 -0.3686  0.5739
  566HOH      O 1731   0.548   2.066   2.709  0.1722 -0.1003 -0.6370
  566HOH     H1 1732   0.454   2.085   2.714  0.0700 -0.6635 -0.1655
  566HOH     H2 1733   0.553   1.985   2.658  0.3524 -0.3641 -0.2088
  567HOH      O 1734   0.630   0.864   0.977  0.2910 -0.3767  0.0045
  567HOH     H1 1735   0.596   0.830   0.894  0.0358 -0.2156  0.0423
  567HOH     H2 1736   0.671   0.789   1.019  0.2145 -0.5116 -0.1616
  568HOH      O 1737   0.799   1.002   1.431 -0.7810 -0.3586  0.3799
  568HOH     H1 1738   0.794   1.007   1.526 -0.2574  1.7066  0.3814
  568HOH     H2 1739   0.718   0.957   1.406 -1.5792  0.1910  1.7518
  569HOH      O 1740   2.385   0.588   2.247  0.0036  0.3896 -0.1226
  569HOH     H1 1741   2.468   0.631   2.265  0.4000 -0.8971  1.6879
  569HOH     H2 1742   2.397   0.548   2.160  1.4068  0.0363  0.1828
  570HOH      O 1743   2.843   2.076   2.753  0.1222 -0.6122 -0.3873
  570HOH     H1 1744   2.870   1.985   2.766  0.8805 -0.6481 -1.8225
  570HOH     H2 1745   2.919   2.118   2.713  0.1264  0.9302  1.0180
  571HOH      O 1746   1.955   2.123   1.276  0.4513  1.0555 -0.3661
  571HOH     H1 1747   1.872   2.132   1.323  0.7638  0.5210  0.3176
  571HOH     H2 1748   1.934   2.068   1.201  0.3781 -0.0826  0.4282
  572HOH      O 1749   0.274   0.420   1.658 -0.3046  0.4251  0.6636
  572HOH     H1 1750   0.350   0.478   1.668 -0.0989  0.3373 -0.2094
  572HOH     H2 1751   0.200   0.473   1.688 -0.3040  1.6396 -1.1323
  573HOH      O 1752   1.276   2.046   0.786 -0.2148 -0.2002  0.4806
  573HOH     H1 1753   1.322   1.964   0.770 -0.9104 -0.6129  0.5256
  573HOH     H2 1754   1.235   2.035   0.871  0.6413  0.6675  1.0604
  574HOH      O 1755   1.784   1.922   0.776 -0.1683 -0.9361  0.0636
  574HOH     H1 1756   1.839   1.845   0.759  1.0988 -0.0206 -0.3170
  574HOH     H2 1757   1.837   1.976   0.835 -0.4710  0.1831 -0.6409
  575HOH      O 1758   0.270   0.250   1.408 -0.0654 -0.5839 -0.3111
  575HOH     H1 1759   0.197   0.188   1.409 -0.3546 -0.2605 -0.8182
  575HOH     H2 1760   0.251   0.311   1.479  0.1927 -1.0281  0.1562
  576HOH      O 1761   2.230   1.171   1.207  0.2737 -0.0198 -0.2648
  576HOH     H1 1762   2.270   1.242   1.157 -0.2883  0.8221  0.4237
  576HOH     H2 1763   2.180   1.120   1.142  0.1820  0.5811 -0.6776
  577HOH      O 1764   0.571   1.808   2.600  0.9824  0.4493 -0.1610
  577HOH     H1 1765   0.562   1.763   2.685  1.0722  0.6603 -0.0397
  577HOH     H2 1766   0.485   1.798   2.559  0.7668  0.8139  0.1888
  578HOH      O 1767   1.161   2.267   1.127  0.2249  0.4916 -0.5985
  578HOH     H1 1768   1.254   2.282   1.145  0.1494  0.3181 -0.0058
  578HOH     H2 1769   1.158   2.178   1.091  0.3102  0.5694 -0.7965
  579HOH      O 1770   0.167   1.892   1.223 -0.0499  0.1003 -1.2155
  579HOH     H1 1771   0.119   1.938   1.153 -0.5956  0.6229 -0.5370
  579HOH     H2 1772   0.107   1.896   1.298  0.7341  0.0380 -0.5682
  580HOH      O 1773   1.385   0.663   1.776  0.5125  0.5976 -0.3396
  580HOH     H1 1774   1.374   0.657   1.870  0.4096  0.7226 -0.3431
  580HOH     H2 1775   1.477   0.639   1.761  0.8544  1.6472 -0.0957
  581HOH      O 1776   1.965   1.770   0.413 -0.1351  0.4478 -0.0384
  581HOH     H1 1777   1.907   1.744   0.484  0.3715 -0.8861 -0.0626
  581HOH     H2 1778   2.044   1.802   0.457 -0.2808  0.7751 -0.0100
  582HOH      O 1779   1.501   2.204   1.806  0.6100 -0.1300  0.1786
  582HOH     H1 1780   1.409   2.211   1.831  0.5404  0.2622 -0.1580
  582HOH     H2 1781   1.508   2.255   1.725  1.2077  0.2323  0.4398
  583HOH      O 1782   2.329   0.387   0.882 -0.1463  0.5021  0.0004
  583HOH     H1 1783   2.322   0.482   0.873  0.0844  0.5571  0.3742
  583HOH     H2 1784   2.393   0.374   0.952 -0.5798  0.0816  0.3299
  584HOH      O 1785   1.709   0.959   0.601  0.3677  0.4910 -0.5318
  584HOH     H1 1786   1.776   0.908   0.646  0.0417 -0.2776 -0.8863
  584HOH     H2 1787   1.727   1.050   0.626  0.4500  0.1511  0.8145
  585HOH      O 1788   2.696   2.420   2.445 -0.3204  0.3591  0.7149
  585HOH     H1 1789   2.639   2.371   2.386  1.2167 -0.0851 -0.5365
  585HOH     H2 1790   2.662   2.509   2.443 -0.5526  0.2756 -0.5927
  586HOH      O 1791   1.476   0.454   1.538 -0.2535 -0.7952 -0.3900
  586HOH     H1 1792   1.503   0.421   1.624  0.0071  0.8272  0.2225
  586HOH     H2 1793   1.556   0.459   1.487 -0.1999 -0.6420 -0.2942
  587HOH      O 1794   2.724   0.540   0.665  0.1750  0.0781 -0.1430
  587HOH     H1 1795   2.678   0.612   0.621 -0.0744 -0.2024 -0.3424
  587HOH     H2 1796   2.677   0.530   0.748  0.0366 -0.0390 -0.2356
  588HOH      O 1797   0.510   1.650   0.774 -0.0311  0.5155  0.5371
  588HOH     H1 1798   0.425   1.690   0.755 -0.4013 -0.5825 -0.3505
  588HOH     H2 1799   0.530   1.599   0.695  1.0295  0.0400  1.0788
  589HOH      O 1800   0.774   2.471   0.999  0.0508  0.6295  0.0781
  589HOH     H1 1801   0.828   2.417   0.942 -0.0445 -0.2097  0.7380
  589HOH     H2 1802   0.832   2.497   1.070 -0.4306 -0.6097  1.0062
  590HOH      O 1803   0.910   2.353   2.663 -0.0977  0.3083  0.6246
  590HOH     H1 1804   0.876   2.278   2.713  1.2635 -0.5395  0.3818
  590HOH     H2 1805   0.923   2.421   2.728  0.0462 -0.1882  1.1319
  591HOH      O 1806   0.795   0.296   0.745  0.3281 -1.2220 -0.3040
  591HOH     H1 1807   0.729   0.334   0.687 -0.9709  0.2947  1.8482
  591HOH     H2 1808   0.753   0.220   0.784 -0.0071 -0.5881  0.6461
  592HOH      O 1809   2.890   1.031   2.054 -0.8195  0.1976 -0.6259
  592HOH     H1 1810   2.942   1.111   2.062 -0.7219  0.1657 -0.9194
  592HOH     H2 1811   2.799   1.061   2.065 -0.7167  0.1372  0.7262
  593HOH      O 1812   1.125   1.186   2.411 -0.2568  0.2279  0.2857
  593HOH     H1 1813   1.211   1.207   2.448 -0.4150 -0.0130  0.8079
  593HOH     H2 1814   1.110   1.254   2.345  0.3966  0.1878  0.0830
  594HOH      O 1815   1.422   2.772   0.316  0.4318 -0.1830 -0.1872
  594HOH     H1 1816   1.343   2.783   0.262 -1.4796  0.2581  2.3318
  594HOH     H2 1817   1.441   2.860   0.348  1.3993 -0.4372 -0.0198
  595HOH      O 1818   2.715   1.541   2.440 -0.4478 -0.8820  0.0024
  595HOH     H1 1819   2.742   1.630   2.461 -0.4262 -0.2550 -2.2167
  595HOH     H2 1820   2.665   1.513   2.517 -0.3860  0.9973  0.8454
  596HOH      O 1821   0.799   1.755   1.192 -0.5623  0.7337  0.0980
  596HOH     H1 1822   0.729   1.697   1.164 -0.4128  0.7981 -0.4201
  596HOH     H2 1823   0.767   1.794   1.274 -0.9489  0.4471  0.0869
  597HOH      O 1824   1.463   1.130   2.295 -0.1887 -0.0985  0.0947
  597HOH     H1 1825   1.399   1.167   2.235 -0.3155 -0.0908  0.2345
  597HOH     H2 1826   1.425   1.047   2.323  0.0114 -0.2480 -0.0761
  598HOH      O 1827   2.528   0.189   1.394  0.1170  0.5377  0.0982
  598HOH     H1 1828   2.597   0.132   1.360  0.2050  1.0108 -0.5452
  598HOH     H2 1829   2.575   0.256   1.444  0.1066  0.6866 -0.0888
  599HOH      O 1830   2.960   1.836   2.774  0.2987 -0.5150 -0.4440
  599HOH     H1 1831   3.000   1.812   2.858 -0.3198 -0.1588 -0.0305
  599HOH     H2 1832   2.894   1.769   2.759  0.3214 -0.5059 -0.5841
  600HOH      O 1833   0.972   2.306   2.982 -0.1685  0.7323  0.6204
  600HOH     H1 1834   0.952   2.238   2.918  1.2347  0.0806  0.7990
  600HOH     H2 1835   0.932   2.385   2.946 -0.1394  0.2266 -0.6267
  601HOH      O 1836   0.535   0.395   2.238  0.2457 -0.0198  0.2795
  601HOH     H1 1837   0.496   0.405   2.151  1.0608 -0.6817 -0.2006
  601HOH     H2 1838   0.499   0.467   2.289 -0.3042  0.3547 -0.5881
  602HOH      O 1839   0.934   0.934   0.992  0.7575  0.2938 -0.6214
  602HOH     H1 1840   0.884   0.862   1.030  0.6628  0.6894  0.0385
  602HOH     H2 1841   0.869   1.000   0.968  0.9196  0.9130  0.4614
  603HOH      O 1842   1.086   0.704   0.421 -0.4990 -0.1744  0.8522
  603HOH     H1 1843   1.014   0.688   0.360 -0.7972 -0.8505  1.3486
  603HOH     H2 1844   1.048   0.758   0.490 -0.3287  0.0786  0.7498
  604HOH      O 1845   0.502   1.113   2.578  0.0848  0.1716  1.0464
  604HOH     H1 1846   0.594   1.091   2.596  0.0947  0.2455  1.0892
  604HOH     H2 1847   0.506   1.176   2.505  0.0255 -0.3877  0.5494
  605HOH      O 1848   0.848   2.553   2.881 -0.2714  0.0038  0.6736
  605HOH     H1 1849   0.769   2.578   2.835 -0.1086  0.0837  0.4338
  605HOH     H2 1850   0.829   2.571   2.973 -0.4087  0.3494  0.5798
  606HOH      O 1851   1.489   2.382   2.074 -0.7165 -0.1109  0.4791
  606HOH     H1 1852   1.535   2.298   2.066 -0.5536 -0.0200  0.4378
  606HOH     H2 1853   1.501   2.423   1.989 -0.6535  0.0240  0.5528
  607HOH      O 1854   1.939   2.240   1.747  0.0655  0.0790 -0.6845
  607HOH     H1 1855   1.886   2.305   1.702 -0.5191 -0.0795 -0.2453
  607HOH     H2 1856   1.878   2.168   1.766  0.3630  0.0075  0.0714
  608HOH      O 1857   0.266   2.338   1.555 -0.2730  0.5007 -0.3550
  608HOH     H1 1858   0.183   2.386   1.548 -0.5928 -0.0271 -0.2866
  608HOH     H2 1859   0.268   2.282   1.477 -0.4212 -0.1449  0.0864
  609HOH      O 1860   2.941   1.706   0.967  0.2377  0.2108 -0.6114
  609HOH     H1 1861   2.939   1.800   0.946 -0.9590  0.1605 -0.8687
  609HOH     H2 1862   2.874   1.667   0.911 -0.2530 -0.5731  0.4388
  610HOH      O 1863   0.260   2.194   0.981  0.0836  0.1207  0.3973
  610HOH     H1 1864   0.249   2.259   0.911 -0.3396 -0.1362  0.2151
  610HOH     H2 1865   0.305   2.242   1.051 -0.0123  0.5456  0.1804
  611HOH      O 1866   0.066   2.476   2.857 -0.6229 -0.1527 -0.0894
  611HOH     H1 1867   0.063   2.571   2.856  0.1132 -0.1159 -0.0289
  611HOH     H2 1868   0.074   2.451   2.765  1.1609 -0.0295 -0.0407
  612HOH      O 1869   1.495   1.902   0.689 -0.7760  0.0839  0.0383
  612HOH     H1 1870   1.587   1.891   0.713 -0.5648  1.2916 -0.0482
  612HOH     H2 1871   1.460   1.813   0.683  0.6000 -0.4677 -0.7824
  613HOH      O 1872   0.313   0.776   2.576 -0.3655 -0.2382 -0.2339
  613HOH     H1 1873   0.341   0.711   2.640 -1.0122  0.5408  0.9315
  613HOH     H2 1874   0.217   0.767   2.573 -0.3725 -0.0339 -0.8383
  614HOH      O 1875   0.212   2.711   2.619 -0.0234  0.1091  0.3533
  614HOH     H1 1876   0.140   2.667   2.574 -0.4707 -0.5178  1.5858
  614HOH     H2 1877   0.169   2.769   2.682  0.5667  0.2784  0.6132
  615HOH      O 1878   1.381   2.302   0.326 -0.2642  0.2270  0.7818
  615HOH     H1 1879   1.420   2.296   0.239 -1.4721  0.9253  0.1285
  615HOH     H2 1880   1.424   2.234   0.378  0.8975  0.1724 -0.1893
  616HOH      O 1881   1.878   1.599   0.200  0.0934 -0.2640 -0.0871
  616HOH     H1 1882   1.922   1.514   0.198  0.0771 -0.3274  1.1002
  616HOH     H2 1883   1.887   1.629   0.290 -0.2072  0.8442 -0.3944
  617HOH      O 1884   2.092   1.172   2.433 -0.4158 -0.3403 -0.1203
  617HOH     H1 1885   2.097   1.088   2.478  0.5918 -0.3085 -0.1282
  617HOH     H2 1886   2.161   1.167   2.366 -0.3643  0.4687 -0.1429
  618HOH      O 1887   1.520   1.266   2.014 -0.2432  0.0817 -0.0420
  618HOH     H1 1888   1.438   1.274   1.966 -0.4289 -0.1638  0.2300
  618HOH     H2 1889   1.526   1.173   2.037 -0.1891  0.2022  0.4575
  619HOH      O 1890   1.360   0.141   1.738 -0.7622  0.3256 -0.1652
  619HOH     H1 1891   1.409   0.071   1.695 -1.3123 -0.0867 -0.1429
  619HOH     H2 1892   1.411   0.162   1.816 -0.8004 -0.3528  0.0576
  620HOH      O 1893   0.702   0.246   2.840 -0.1949 -0.6850  0.1046
  620HOH     H1 1894   0.690   0.153   2.858 -1.3283 -0.6237 -0.1810
  620HOH     H2 1895   0.722   0.250   2.747 -1.1465 -0.6080 -0.1158
  621HOH      O 1896   1.768   2.356   1.556 -0.5606  0.3725  0.8817
  621HOH     H1 1897   1.795   2.400   1.475 -0.0631 -0.1118  0.7678
  621HOH     H2 1898   1.687   2.310   1.533 -0.8071  0.8125  0.8620
  622HOH      O 1899  -0.004   1.252   0.715  0.1470  0.4556  0.6992
  622HOH     H1 1900   0.066   1.318   0.713  0.1051  0.4962  0.4480
  622HOH     H2 1901   0.039   1.173   0.748  0.6725  0.0890 -0.6967
  623HOH      O 1902   2.503   2.246   0.076 -0.5271  0.2751  0.4871
  623HOH     H1 1903   2.585   2.199   0.065 -0.1092  0.9683  0.5138
  623HOH     H2 1904   2.436   2.178   0.081 -0.0998 -0.2731 -0.6786
  624HOH      O 1905   1.708   2.846   1.911  0.8651  0.6476 -0.0394
  624HOH     H1 1906   1.789   2.815   1.870  1.4869  0.7814  1.0161
  624HOH     H2 1907   1.723   2.835   2.005 -0.2788  0.8583  0.1960
  625HOH      O 1908   0.136   1.852   2.112 -0.5201  0.4942  0.7924
  625HOH     H1 1909   0.091   1.779   2.156 -0.2105  0.3594  0.8927
  625HOH     H2 1910   0.067   1.899   2.066 -0.5021 -1.1759 -1.2336
  626HOH      O 1911   2.806   0.198   2.479  0.5448  0.3843 -0.2929
  626HOH     H1 1912   2.830   0.107   2.462 -0.0307  0.1131  0.2348
  626HOH     H2 1913   2.825   0.244   2.397  0.2582 -0.3316 -0.7824
  627HOH      O 1914   2.867   1.456   1.164  0.2898  0.5993 -0.7149
  627HOH     H1 1915   2.810   1.393   1.119  0.1124 -0.2919  0.6432
  627HOH     H2 1916   2.913   1.501   1.093 -0.5030 -0.1727 -1.7932
  628HOH      O 1917   1.320   2.823   1.916  0.4487 -0.6097 -0.4277
  628HOH     H1 1918   1.402   2.845   1.874  0.9132  0.7244  0.9916
  628HOH     H2 1919   1.252   2.849   1.854  1.0935 -0.0100 -0.8998
  629HOH      O 1920   0.223   0.342   1.108  0.4681 -0.2510 -0.2465
  629HOH     H1 1921   0.203   0.361   1.200 -0.0876  0.6594 -0.5309
  629HOH     H2 1922   0.315   0.314   1.109  0.7944  0.7265  0.4700
  630HOH      O 1923   0.946   1.589   1.522 -0.1098 -0.1536  0.0832
  630HOH     H1 1924   0.966   1.557   1.434 -0.1420  0.0558  0.0002
  630HOH     H2 1925   0.927   1.509   1.572  0.1095 -0.2895 -0.0457
  631HOH      O 1926   1.679   2.360   1.200 -0.1394 -0.0282  0.3988
  631HOH     H1 1927   1.683   2.321   1.112 -0.0649  1.2984 -0.2517
  631HOH     H2 1928   1.588   2.385   1.212  0.0614  0.9693  0.0871
  632HOH      O 1929   2.587   1.081   2.509  0.6116 -0.5108 -0.9134
  632HOH     H1 1930   2.654   1.132   2.464  1.1023 -0.9255 -0.6827
  632HOH     H2 1931   2.612   1.086   2.602 -0.5932  0.6571 -0.5914
  633HOH      O 1932   0.955   2.706   0.830 -0.3207  0.0786 -0.6410
  633HOH     H1 1933   0.983   2.652   0.904 -1.0674  1.6096  0.8739
  633HOH     H2 1934   0.889   2.652   0.785  0.0945 -0.8656 -0.1880
  634HOH      O 1935   0.026   2.135   1.969  0.2911  0.1824  0.4574
  634HOH     H1 1936  -0.035   2.064   1.945  0.5498  0.1279 -0.0748
  634HOH     H2 1937   0.085   2.142   1.894  0.6098  0.5990  0.7374
  635HOH      O 1938   0.854   0.241   2.132  0.0497 -0.4531 -0.6688
  635HOH     H1 1939   0.766   0.202   2.136 -0.1640  0.0574  0.0345
  635HOH     H2 1940   0.846   0.314   2.070 -0.5477  0.7355  0.6890
  636HOH      O 1941   0.915   2.311   0.840 -0.8311 -0.0244  0.2800
  636HOH     H1 1942   0.900   2.283   0.750  0.0599  0.9035 -0.1941
  636HOH     H2 1943   0.897   2.233   0.893 -0.8524 -0.7427 -0.7348
  637HOH      O 1944   1.117   1.404   2.780  0.7932  0.5293  0.0511
  637HOH     H1 1945   1.113   1.329   2.841  0.2324  0.7405  0.2917
  637HOH     H2 1946   1.170   1.372   2.707 -0.3096 -0.5111 -0.3791
  638HOH      O 1947   1.438   0.904   0.620  0.3165  0.0565  0.0259
  638HOH     H1 1948   1.533   0.913   0.622  0.3391  0.0839 -0.6772
  638HOH     H2 1949   1.419   0.873   0.532 -0.3108 -0.2011  0.2387
  639HOH      O 1950   1.845   2.688   1.678  0.1079  0.0321  0.3654
  639HOH     H1 1951   1.932   2.703   1.640  0.1051 -0.4052  0.1665
  639HOH     H2 1952   1.857   2.613   1.736 -0.1122  0.0403  0.4218
  640HOH      O 1953   2.661   0.723   2.686  0.3128  0.1154  0.6207
  640HOH     H1 1954   2.699   0.666   2.753 -0.2455  0.2604  1.0798
  640HOH     H2 1955   2.658   0.809   2.727  0.7179  0.3872  0.1019
  641HOH      O 1956   0.030   0.808   2.786  0.0094  0.6904 -0.1733
  641HOH     H1 1957   0.035   0.879   2.721  1.8259 -0.2158 -1.1815
  641HOH     H2 1958   0.108   0.820   2.839 -0.0797 -0.0897  0.1565
  642HOH      O 1959   2.075   2.780   1.576 -0.0153 -0.4964 -0.2389
  642HOH     H1 1960   2.114   2.867   1.569 -0.6171 -0.2496 -0.7285
  642HOH     H2 1961   2.088   2.740   1.490  0.6060 -1.0632  0.0954
  643HOH      O 1962   2.436   2.291   2.123 -0.4900 -0.2848  0.2583
  643HOH     H1 1963   2.489   2.322   2.049  0.0391  1.6140  1.2775
  643HOH     H2 1964   2.359   2.253   2.083  0.0553  0.0637 -1.2769
  644HOH      O 1965   2.778   2.373   0.931  0.1771  0.2526  0.2832
  644HOH     H1 1966   2.811   2.435   0.996  0.8379  1.2590 -0.9215
  644HOH     H2 1967   2.705   2.418   0.889 -0.0449 -0.2477  0.1124
  645HOH      O 1968   0.920   1.554   2.947  0.0772 -0.1161  0.3163
  645HOH     H1 1969   0.859   1.479   2.952 -0.0283 -0.0169  0.5413
  645HOH     H2 1970   1.004   1.515   2.923 -0.0509 -0.2680  0.1064
  646HOH      O 1971   0.804   2.594   1.835 -0.9313 -0.1192 -0.3426
  646HOH     H1 1972   0.710   2.582   1.849 -0.8976 -0.7560 -0.5847
  646HOH     H2 1973   0.817   2.689   1.838 -1.3834 -0.0642  0.8703
  647HOH      O 1974   0.275   2.170   2.830  0.8661  0.5132  0.0753
  647HOH     H1 1975   0.243   2.177   2.740 -0.0841  0.4876  0.3846
  647HOH     H2 1976   0.305   2.259   2.851  1.1961  0.4960 -0.2907
  648HOH      O 1977   2.191   2.017   1.592  0.0215  0.0749  0.2638
  648HOH     H1 1978   2.097   2.002   1.583  0.2542 -1.4427 -0.1663
  648HOH     H2 1979   2.214   2.069   1.515 -0.2457 -0.9268 -0.5401
  649HOH      O 1980   1.392   1.423   1.501  0.5569  0.5658 -0.3805
  649HOH     H1 1981   1.353   1.464   1.423  0.4473  0.2933 -0.4709
  649HOH     H2 1982   1.318   1.383   1.547  0.6373  0.6333 -0.1910
  650HOH      O 1983   0.592   2.527   2.739  0.2929 -0.5981 -0.5085
  650HOH     H1 1984   0.507   2.509   2.779  0.9094 -1.9387  0.3146
  650HOH     H2 1985   0.581   2.503   2.647  0.0441 -1.7940 -0.1916
  651HOH      O 1986   0.789   0.257   0.295  0.3384  0.4461 -1.2174
  651HOH     H1 1987   0.832   0.212   0.222  0.4562 -0.2768 -0.7209
  651HOH     H2 1988   0.812   0.205   0.372 -1.8476 -0.3419 -0.9605
  652HOH      O 1989   2.306   0.667   0.886 -0.0567  0.0519 -0.5307
  652HOH     H1 1990   2.396   0.670   0.919  0.0983 -0.7021 -0.8302
  652HOH     H2 1991   2.252   0.687   0.962  0.3501  0.0881 -0.2422
  653HOH      O 1992   0.949   1.358   1.695 -0.4793  0.4046  0.1431
  653HOH     H1 1993   0.964   1.426   1.761  0.1785 -0.4833  0.9572
  653HOH     H2 1994   0.931   1.279   1.746  0.7955 -0.4898 -0.6977
  654HOH      O 1995   1.430   2.257   0.039  0.4947 -0.2039 -0.3130
  654HOH     H1 1996   1.447   2.164   0.052  1.0186  0.0153  0.9137
  654HOH     H2 1997   1.515   2.298   0.054  0.1405  0.5115 -0.1925
  655HOH      O 1998   0.747   2.580   0.711  0.3664 -0.3589 -0.6069
  655HOH     H1 1999   0.761   2.488   0.736 -0.2439 -0.3267 -0.0769
  655HOH     H2 2000   0.667   2.605   0.758  0.7573  0.5711 -0.3935
  656HOH      O 2001   2.891   1.361   2.892  0.0093  0.1534 -0.1155
  656HOH     H1 2002   2.832   1.336   2.962  0.6308 -0.2091  0.3047
  656HOH     H2 2003   2.842   1.424   2.839 -0.7744 -0.2163  0.1464
  657HOH      O 2004   1.876   0.535   0.684 -0.3500  0.2656 -0.2434
  657HOH     H1 2005   1.933   0.608   0.709  0.4603  0.3932 -2.1344
  657HOH     H2 2006   1.927   0.457   0.704 -0.7284  0.2220  0.6621
  658HOH      O 2007   0.231   1.170   0.465  0.0624  0.1195  0.4678
  658HOH     H1 2008   0.243   1.076   0.480  0.4549 -0.1134 -1.0007
  658HOH     H2 2009   0.252   1.211   0.549  0.5627 -1.0626  0.9559
  659HOH      O 2010   1.301   0.120   0.908  0.1971 -0.3698  0.2544
  659HOH     H1 2011   1.368   0.189   0.909 -0.5096  0.3521  0.0741
  659HOH     H2 2012   1.238   0.147   0.974 -0.5370 -0.3673 -0.4188
  660HOH      O 2013   0.751   1.466   1.006  0.2224 -0.2658 -0.5730
  660HOH     H1 2014   0.701   1.502   0.932  0.2692  0.4121 -0.2871
  660HOH     H2 2015   0.691   1.405   1.048 -0.4860  0.7159 -0.0860
  661HOH      O 2016   0.975   1.429   0.873  0.3602  0.2816  0.0990
  661HOH     H1 2017   0.968   1.484   0.795  0.0979 -0.2417 -0.2498
  661HOH     H2 2018   0.892   1.443   0.919  0.2063  0.0181 -0.0969
  662HOH      O 2019   1.779   0.811   0.341 -0.2120  0.3590 -0.2654
  662HOH     H1 2020   1.753   0.879   0.404 -0.0516  0.6678 -0.5260
  662HOH     H2 2021   1.857   0.846   0.298  0.3306 -0.3242  0.1245
  663HOH      O 2022   0.562   0.764   2.272 -0.0328 -0.5156 -0.1494
  663HOH     H1 2023   0.524   0.692   2.323  0.5445 -0.8137 -0.1145
  663HOH     H2 2024   0.543   0.842   2.323  0.5604 -0.8130  0.5732
  664HOH      O 2025   1.256   1.340   0.189 -0.5914  0.3218 -0.7663
  664HOH     H1 2026   1.318   1.389   0.135 -0.2726  0.2258 -0.4923
  664HOH     H2 2027   1.203   1.291   0.125 -0.0357 -0.0061 -0.9911
  665HOH      O 2028   1.291   2.655   2.838 -0.1983  0.4453 -0.4112
  665HOH     H1 2029   1.269   2.601   2.914 -1.5031  0.0792 -0.9867
  665HOH     H2 2030   1.385   2.644   2.827 -0.0997 -0.1076  0.6777
  666HOH      O 2031   0.640   2.001   0.373  0.3187 -0.3910  0.4349
  666HOH     H1 2032   0.556   2.017   0.331  0.2006 -1.3368  0.2521
  666HOH     H2 2033   0.683   2.086   0.377 -0.6368  0.1071  0.5149
  667HOH      O 2034   2.444   0.191   0.708  0.0172 -0.0432  0.3956
  667HOH     H1 2035   2.449   0.280   0.741 -0.3311  0.4303 -0.7268
  667HOH     H2 2036   2.355   0.163   0.726  0.3167 -0.4533  1.3639
  668HOH      O 2037   2.939   2.409   1.544  0.2878 -0.5351 -0.3378
  668HOH     H1 2038   2.902   2.332   1.501 -0.2124 -0.3495 -0.2500
  668HOH     H2 2039   2.904   2.406   1.633 -0.4020  0.2283 -0.5642
  669HOH      O 2040   1.496   1.462   2.989  0.1046  0.1633 -0.1723
  669HOH     H1 2041   1.559   1.436   2.922  0.8392  1.5519 -0.0918
  669HOH     H2 2042   1.449   1.535   2.950 -0.5438  0.0040  0.2774
  670HOH      O 2043   1.958   0.380   1.942  0.3065  0.4607  0.0247
  670HOH     H1 2044   1.893   0.309   1.943  0.0525  0.6930  0.0222
  670HOH     H2 2045   2.003   0.370   1.858  0.7963 -0.1657  0.3402
  671HOH      O 2046   0.203   1.240   1.024 -0.1216 -0.1102  0.4598
  671HOH     H1 2047   0.157   1.156   1.014  0.2495 -0.1838 -1.1413
  671HOH     H2 2048   0.294   1.220   1.000 -0.0548  0.7608 -0.0850
  672HOH      O 2049   0.795   2.899   0.569  0.2325  0.1109 -0.8976
  672HOH     H1 2050   0.804   2.813   0.610 -0.0498  0.3094 -0.4022
  672HOH     H2 2051   0.883   2.936   0.571  0.1397  0.3297  0.0361
  673HOH      O 2052   2.685   1.928   0.950 -0.8565  0.9466  0.5513
  673HOH     H1 2053   2.593   1.936   0.923 -0.8045  0.5680  0.2329
  673HOH     H2 2054   2.734   1.939   0.869 -0.7360 -1.2705  0.2058
  674HOH      O 2055   1.469   0.078   2.510 -0.1767 -0.2874 -0.1986
  674HOH     H1 2056   1.439   0.167   2.490 -0.4094 -0.3161  0.0199
  674HOH     H2 2057   1.491   0.080   2.603 -0.4742 -0.5371 -0.1200
  675HOH      O 2058   0.554   2.656   1.164 -0.2273  0.4914 -0.2353
  675HOH     H1 2059   0.503   2.719   1.215  0.2434  0.5416  0.1830
  675HOH     H2 2060   0.621   2.625   1.224  0.0935  0.2473 -0.7078
  676HOH      O 2061   1.036   1.741   0.596 -0.5177  0.4924  0.1893
  676HOH     H1 2062   0.963   1.685   0.569 -0.0808 -0.1181  0.2249
  676HOH     H2 2063   1.053   1.797   0.520 -0.0059 -0.4578 -0.4371
  677HOH      O 2064   0.576   0.954   2.794  0.4709  0.7319  0.6149
  677HOH     H1 2065   0.644   0.934   2.730 -0.4805  0.0957 -0.2558
  677HOH     H2 2066   0.530   1.030   2.759 -0.8900 -0.3860 -0.2429
  678HOH      O 2067   1.822   1.753   2.350  0.0858  0.5090  0.1043
  678HOH     H1 2068   1.770   1.721   2.276  0.6684 -0.1882 -0.0246
  678HOH     H2 2069   1.757   1.780   2.414 -0.4717 -0.5102  0.0214
  679HOH      O 2070   2.008   0.850   1.271 -0.1558  0.6984  0.0773
  679HOH     H1 2071   2.077   0.848   1.338 -0.7934  0.0110  0.7495
  679HOH     H2 2072   1.971   0.938   1.277 -0.4986  0.5103  0.9605
  680HOH      O 2073   1.820   1.045   1.281  0.7415 -1.0571 -0.0669
  680HOH     H1 2074   1.731   1.041   1.247  0.8761  0.1187 -0.6484
  680HOH     H2 2075   1.809   1.057   1.375  0.1766  0.9384 -0.3114
  681HOH      O 2076   2.138   1.619   1.175  0.0469  0.0691 -0.4654
  681HOH     H1 2077   2.140   1.606   1.270  0.2336  0.0823 -0.4679
  681HOH     H2 2078   2.202   1.688   1.158 -0.6305  0.7023 -0.5066
  682HOH      O 2079   0.704   0.168   2.563  0.7249  0.2324 -0.3854
  682HOH     H1 2080   0.732   0.078   2.577 -0.1110  0.1720  1.5184
  682HOH     H2 2081   0.625   0.161   2.509  0.6459 -0.1919 -0.2230
  683HOH      O 2082   0.987   0.572   2.525  0.1925  0.4811 -0.1206
  683HOH     H1 2083   1.048   0.545   2.594  0.6167 -0.1315 -0.7113
  683HOH     H2 2084   0.966   0.491   2.478  0.3059  0.9413 -1.0130
  684HOH      O 2085   1.810   2.754   2.256  0.5621  0.0434 -0.8339
  684HOH     H1 2086   1.853   2.829   2.214  0.5523 -0.2474 -1.3799
  684HOH     H2 2087   1.717   2.767   2.237  0.5803 -0.2084 -1.0927
  685HOH      O 2088   2.453   0.503   1.742  0.4917 -0.0427  0.0258
  685HOH     H1 2089   2.485   0.582   1.784  1.1142  0.0792 -0.6352
  685HOH     H2 2090   2.373   0.529   1.697  0.6003  0.1703 -0.0433
  686HOH      O 2091   0.587   2.622   2.002 -0.0953 -0.5289 -0.0719
  686HOH     H1 2092   0.670   2.656   2.037  0.2704 -0.6987 -0.7483
  686HOH     H2 2093   0.521   2.685   2.031  0.3778  0.0069 -0.1366
  687HOH      O 2094   1.956   0.681   0.024 -0.1714  0.2272  0.3503
  687HOH     H1 2095   1.870   0.696  -0.016 -0.4101  0.1611  0.8280
  687HOH     H2 2096   1.965   0.586   0.028 -0.1367  0.2336  0.4269
  688HOH      O 2097   1.997   2.320   0.608  0.9348  0.1725  0.8959
  688HOH     H1 2098   2.076   2.350   0.562  0.7155  0.2059  0.5371
  688HOH     H2 2099   1.933   2.306   0.539  0.6995 -0.0922  1.1651
  689HOH      O 2100   1.309   2.174   2.138  0.9758  0.4085 -1.1938
  689HOH     H1 2101   1.281   2.147   2.051  0.8150  0.7696 -1.2590
  689HOH     H2 2102   1.292   2.268   2.140  0.9957  0.4054 -0.7772
  690HOH      O 2103   2.179   2.903   2.450  0.1160  0.0698  0.0461
  690HOH     H1 2104   2.163   2.834   2.515 -1.4776  0.8526  0.5882
  690HOH     H2 2105   2.169   2.859   2.366  0.3038 -0.5890  0.3546
  691HOH      O 2106   2.401   1.702   0.764  0.1180  0.8618  0.3712
  691HOH     H1 2107   2.434   1.776   0.815  0.2259  1.4562 -0.5118
  691HOH     H2 2108   2.362   1.742   0.686  1.7281 -0.0251 -1.0474
  692HOH      O 2109   0.564   1.250   2.321 -0.5110 -0.0767 -0.7885
  692HOH     H1 2110   0.632   1.200   2.275  0.0422  0.2019 -0.3095
  692HOH     H2 2111   0.538   1.318   2.258  0.3329  0.3855 -0.6765
  693HOH      O 2112   2.953   0.470   1.357  0.0314 -0.1679  0.1190
  693HOH     H1 2113   2.906   0.521   1.423 -1.2833 -0.9742 -0.1324
  693HOH     H2 2114   2.975   0.389   1.402  0.1952 -0.2442 -0.0995
  694HOH      O 2115   2.768   0.460   2.381  0.7149 -0.1622  0.0240
  694HOH     H1 2116   2.722   0.541   2.357  0.7845  0.1608  0.9109
  694HOH     H2 2117   2.816   0.483   2.460  0.8472 -1.0425  0.2120
  695HOH      O 2118   2.830   1.407   0.432 -0.3085  0.0944  0.5327
  695HOH     H1 2119   2.809   1.329   0.380 -0.6487  0.7211 -0.3132
  695HOH     H2 2120   2.868   1.468   0.369 -0.5167  0.8007  1.0701
  696HOH      O 2121   1.152   0.981   1.131 -0.8149 -0.2542 -0.2936
  696HOH     H1 2122   1.155   1.073   1.106 -0.0491 -0.2105 -0.0808
  696HOH     H2 2123   1.088   0.942   1.071 -0.6235  0.2766 -0.8678
  697HOH      O 2124   0.718   1.344   0.049  0.1784  0.0733  0.6352
  697HOH     H1 2125   0.664   1.293   0.109  0.3977 -1.3507 -0.2884
  697HOH     H2 2126   0.725   1.290  -0.030  1.6370  0.8908  0.1140
  698HOH      O 2127   1.872   1.147   1.583 -0.0047 -0.6456  0.2730
  698HOH     H1 2128   1.869   1.115   1.673 -0.3358  0.1903  0.5727
  698HOH     H2 2129   1.782   1.169   1.562  0.2880  0.8795  0.3984
  699HOH      O 2130   2.137   1.510   1.443  0.1500  0.1636 -0.0233
  699HOH     H1 2131   2.078   1.541   1.512 -0.1701  0.8786 -0.5958
  699HOH     H2 2132   2.093   1.433   1.407 -0.2723  0.4897 -0.2162
  700HOH      O 2133   1.131   0.269   2.358 -1.0402  0.3479 -0.1677
  700HOH     H1 2134   1.129   0.189   2.411  0.3890  0.8466  0.7515
  700HOH     H2 2135   1.047   0.311   2.375 -1.1021 -0.1020  0.7816
  701HOH      O 2136   0.989   2.351   0.351  0.0305 -0.1237 -0.3019
  701HOH     H1 2137   1.037   2.269   0.343  0.3002  0.0420 -0.4033
  701HOH     H2 2138   1.031   2.410   0.290 -0.0696  0.1346 -0.1251
  702HOH      O 2139   2.921   1.977   1.448  0.4337  0.2558 -0.1864
  702HOH     H1 2140   2.868   2.041   1.401 -0.0944  0.3481  0.4869
  702HOH     H2 2141   2.872   1.895   1.441  0.1676  0.3417  0.4411
  703HOH      O 2142   0.280   1.640   0.363 -0.1953  0.3653  0.3601
  703HOH     H1 2143   0.227   1.720   0.364 -0.3618  0.2626  0.0624
  703HOH     H2 2144   0.328   1.645   0.280 -1.0776 -0.3975 -0.2329
  704HOH      O 2145   1.384   0.168   0.098  0.1305 -0.4417 -0.3380
  704HOH     H1 2146   1.390   0.259   0.126 -0.6838 -0.5142  0.1189
  704HOH     H2 2147   1.454   0.158   0.033  0.0608  0.5811 -0.5964
  705HOH      O 2148   2.777   1.267   2.415  0.5959  0.1387  0.5720
  705HOH     H1 2149   2.867   1.244   2.392  0.3582  0.1781 -0.4682
  705HOH     H2 2150   2.781   1.360   2.439  0.7302  0.3175 -0.1162
  706HOH      O 2151   1.820   2.467   1.872  1.2279  0.1638 -0.0212
  706HOH     H1 2152   1.727   2.468   1.852  1.3030  0.3900 -0.3815
  706HOH     H2 2153   1.848   2.378   1.853  0.8693 -0.2514  1.1872
  707HOH      O 2154   0.352   2.846   1.136  0.3002  0.0637 -0.4215
  707HOH     H1 2155   0.280   2.873   1.193  0.7861  0.3236  0.0849
  707HOH     H2 2156   0.335   2.754   1.118 -0.0548  0.0707 -0.1448
  708HOH      O 2157   2.949   1.012   2.362 -0.2519  0.3384  0.6033
  708HOH     H1 2158   2.873   1.025   2.305  0.5782  0.5333 -0.5304
  708HOH     H2 2159   3.005   0.950   2.315  0.3170  0.2292  1.3783
  709HOH      O 2160   1.572   2.734   1.117  0.4098 -0.2913 -0.0097
  709HOH     H1 2161   1.630   2.770   1.050  0.0275 -0.4074 -0.4062
  709HOH     H2 2162   1.518   2.670   1.071  1.4239 -1.8143  0.7581
  710HOH      O 2163   1.929   1.539   2.485  0.7267  0.1687 -0.3478
  710HOH     H1 2164   1.855   1.484   2.457  0.2058  0.4390  0.4203
  710HOH     H2 2165   1.912   1.624   2.445 -0.1976  0.6533  0.9268
  711HOH      O 2166   2.637   2.510   0.170  0.3960 -0.8840 -0.0224
  711HOH     H1 2167   2.623   2.561   0.091  0.2155 -0.6524  0.1553
  711HOH     H2 2168   2.599   2.424   0.151 -0.3837 -0.5834  0.0894
  712HOH      O 2169   2.925   1.124   1.211  0.2496 -0.1990  0.7974
  712HOH     H1 2170   2.861   1.106   1.279 -0.2307 -0.1882  0.3547
  712HOH     H2 2171   2.898   1.208   1.173  1.1522  0.3597  1.3170
  713HOH      O 2172   1.814   0.601   1.611 -0.1040  0.3769 -0.2627
  713HOH     H1 2173   1.789   0.673   1.553 -1.0350 -0.0801 -0.4613
  713HOH     H2 2174   1.784   0.522   1.565  0.6205 -0.1308  0.0895
  714HOH      O 2175   0.345   2.810   0.059  0.2829 -0.2408 -0.1361
  714HOH     H1 2176   0.272   2.864   0.028  0.2652 -0.6571 -0.8592
  714HOH     H2 2177   0.410   2.815  -0.011  0.9885  0.1695  0.5204
  715HOH      O 2178   1.406   1.954   1.964  0.6444 -1.0341  0.3808
  715HOH     H1 2179   1.437   2.038   1.929 -0.3886 -0.7508  0.0840
  715HOH     H2 2180   1.455   1.888   1.915 -0.4381 -0.6484 -1.4070
  716HOH      O 2181   0.122   1.705   0.063 -0.0883 -0.0075  0.5615
  716HOH     H1 2182   0.199   1.760   0.050 -0.7800  0.7395 -0.8653
  716HOH     H2 2183   0.130   1.636  -0.003 -0.3906 -0.2350  0.7544
  717HOH      O 2184   0.771   2.681   2.344  0.1791  0.4884  0.6492
  717HOH     H1 2185   0.840   2.616   2.356 -0.6959 -0.6196  0.1679
  717HOH     H2 2186   0.796   2.728   2.265  0.4282  0.1485  0.5191
  718HOH      O 2187   0.884   2.219   1.274  0.2351  0.5060 -0.0193
  718HOH     H1 2188   0.908   2.179   1.357  0.2485  0.9128  0.1776
  718HOH     H2 2189   0.961   2.269   1.247 -0.1416  1.2944  0.2969
  719HOH      O 2190   0.500   0.587   1.602 -0.2140  0.0112  0.6013
  719HOH     H1 2191   0.471   0.678   1.611  0.7804  0.3882  0.2793
  719HOH     H2 2192   0.536   0.582   1.514  0.5006 -0.4611  0.9047
  720HOH      O 2193   1.719   1.611   2.753  0.2062 -0.4053 -0.9840
  720HOH     H1 2194   1.699   1.518   2.744 -0.5214 -0.3469 -0.1983
  720HOH     H2 2195   1.791   1.614   2.816 -0.5369 -0.4107 -0.0941
  721HOH      O 2196   1.171   1.050   1.817  0.6850  0.0537 -0.1755
  721HOH     H1 2197   1.091   1.015   1.779  0.7725  0.2844 -0.5836
  721HOH     H2 2198   1.241   0.992   1.786  0.6320 -0.4111  0.5410
  722HOH      O 2199   0.956   2.584   1.151  0.3940  0.0325  0.0390
  722HOH     H1 2200   0.947   2.678   1.163 -0.8089 -0.1286  0.7111
  722HOH     H2 2201   1.001   2.553   1.230  0.2857 -0.0213  0.0800
  723HOH      O 2202   2.653   2.689   1.441  0.2475 -0.0906 -0.3434
  723HOH     H1 2203   2.741   2.692   1.477 -0.0182 -0.7009  0.4276
  723HOH     H2 2204   2.641   2.598   1.414 -0.4856 -0.3035  0.5676
  724HOH      O 2205   0.879   0.348   2.398 -0.1754  0.6542  0.5416
  724HOH     H1 2206   0.830   0.342   2.316  0.7151 -1.2586  0.0278
  724HOH     H2 2207   0.843   0.278   2.453  0.2998  0.8722  1.1546
  725HOH      O 2208   1.776   2.474   0.278  0.6531 -0.7569 -0.0726
  725HOH     H1 2209   1.756   2.410   0.347  0.5571 -1.4215 -0.6820
  725HOH     H2 2210   1.694   2.483   0.230  0.3788  0.6022  0.5733
  726HOH      O 2211   0.377   1.063   1.249  0.4024  0.0940 -0.1688
  726HOH     H1 2212   0.411   1.046   1.161 -0.9131  1.3149 -1.0009
  726HOH     H2 2213   0.342   1.152   1.244  0.1480  0.1565  1.5786
  727HOH      O 2214   0.195   1.351   1.281 -0.3923  0.0711 -0.0280
  727HOH     H1 2215   0.204   1.301   1.200  0.5010  0.0490  0.0725
  727HOH     H2 2216   0.137   1.424   1.258 -0.4596 -0.1459 -0.5770
  728HOH      O 2217   0.885   2.055   1.002  0.0225  0.3318  0.6087
  728HOH     H1 2218   0.817   2.058   1.068 -0.1909 -0.1307  0.4175
  728HOH     H2 2219   0.875   1.969   0.960  0.4917  0.3988  0.3378
  729HOH      O 2220   2.840   2.024   0.311  0.9317  0.0502 -0.4326
  729HOH     H1 2221   2.871   2.115   0.310 -0.2415  0.5301  0.5397
  729HOH     H2 2222   2.785   2.016   0.234  0.1240  0.5742  0.0574
  730HOH      O 2223   2.697   1.338   0.725  0.4028  0.0091 -0.7407
  730HOH     H1 2224   2.789   1.324   0.705  0.4084 -0.5120 -0.4007
  730HOH     H2 2225   2.651   1.269   0.676  0.2816 -0.2939 -0.2157
  731HOH      O 2226   0.160   0.294   2.072  0.1124  0.0919  0.1283
  731HOH     H1 2227   0.084   0.295   2.131  0.0051 -0.3434  0.0067
  731HOH     H2 2228   0.196   0.205   2.082  0.7797  0.3825  0.4013
  732HOH      O 2229   2.035   0.887   2.151  0.0979  0.2406  0.1732
  732HOH     H1 2230   1.964   0.946   2.179 -0.2775 -0.3114  0.4278
  732HOH     H2 2231   2.001   0.844   2.072 -0.2270 -0.6522  0.7674
  733HOH      O 2232   2.343   1.784   2.528  0.2176 -0.4458  0.3184
  733HOH     H1 2233   2.304   1.721   2.468 -0.1147 -1.2007  1.2670
  733HOH     H2 2234   2.318   1.869   2.493  0.4507 -0.8238 -0.8533
  734HOH      O 2235   0.699   1.478   2.593 -0.4305 -0.3999 -0.3431
  734HOH     H1 2236   0.792   1.466   2.574 -0.2753 -0.6457  0.5015
  734HOH     H2 2237   0.670   1.542   2.528  0.5819  0.5249  0.0422
  735HOH      O 2238   0.825   2.736   1.523 -0.1942  0.6131  0.7999
  735HOH     H1 2239   0.888   2.801   1.491 -0.7824  0.1361 -1.7975
  735HOH     H2 2240   0.878   2.675   1.575  1.1577  1.1000  0.0976
  736HOH      O 2241   2.883   1.113   1.731 -0.4551 -0.2951  0.5796
  736HOH     H1 2242   2.926   1.187   1.774 -0.9864  0.4340 -0.0990
  736HOH     H2 2243   2.939   1.038   1.752  0.6863  0.4631  0.4290
  737HOH      O 2244   1.255   1.756   0.765 -0.1440  0.3450  0.0713
  737HOH     H1 2245   1.174   1.751   0.715 -0.1407  0.3516  0.0653
  737HOH     H2 2246   1.313   1.693   0.723 -0.3584 -0.1303  0.4598
  738HOH      O 2247   1.234   2.656   1.264 -0.0142 -0.4408  0.3086
  738HOH     H1 2248   1.161   2.595   1.277 -0.2755 -0.3884 -0.7909
  738HOH     H2 2249   1.213   2.702   1.183 -0.1568  1.6143  1.3835
  739HOH      O 2250   0.262   1.833   0.749  0.3270  0.0488  0.0063
  739HOH     H1 2251   0.343   1.868   0.787  0.0412  0.4016  0.3039
  739HOH     H2 2252   0.197   1.840   0.819 -0.2457  0.8590 -0.5640
  740HOH      O 2253   2.199   0.462   2.385  0.4291  0.4184 -0.1240
  740HOH     H1 2254   2.232   0.453   2.474  0.7444 -0.4351 -0.3071
  740HOH     H2 2255   2.258   0.525   2.344  0.9229  0.0475 -0.0067
  741HOH      O 2256   2.590   2.718   2.171 -0.1464  0.2371  0.8911
  741HOH     H1 2257   2.505   2.675   2.173 -0.1029  0.1208  0.4236
  741HOH     H2 2258   2.573   2.803   2.131  0.0981 -0.1431 -0.0753
  742HOH      O 2259   2.114   2.651   1.338  1.2849 -0.3182 -0.0764
  742HOH     H1 2260   2.055   2.577   1.325 -0.1868  0.4722  1.2629
  742HOH     H2 2261   2.124   2.691   1.251 -1.2955  0.2022 -0.2922
  743HOH      O 2262   2.767   2.882   2.704  0.0054  0.0877 -0.9695
  743HOH     H1 2263   2.719   2.960   2.734 -0.0783 -0.3116  0.0089
  743HOH     H2 2264   2.822   2.914   2.632  0.5011  1.2112 -0.1457
  744HOH      O 2265   0.353   0.129   1.683  0.2771  0.0966  0.7170
  744HOH     H1 2266   0.265   0.163   1.668  0.0124 -0.5249  0.7969
  744HOH     H2 2267   0.409   0.207   1.683 -0.3380  0.5664  1.1955
  745HOH      O 2268   2.551   1.741   2.685  0.0893  0.4604 -0.1122
  745HOH     H1 2269   2.482   1.761   2.622  0.4309  0.2692 -0.5529
  745HOH     H2 2270   2.630   1.781   2.648  0.3871 -0.0443 -0.0380
  746HOH      O 2271   0.735   0.089   0.896 -0.1690 -0.6721 -0.2390
  746HOH     H1 2272   0.680   0.011   0.908 -0.2643 -0.4408  1.1933
  746HOH     H2 2273   0.780   0.099   0.980  0.0852  0.6334 -0.4963
  747HOH      O 2274   1.352   0.318   1.352  0.4896 -0.6795  0.1395
  747HOH     H1 2275   1.327   0.395   1.303 -0.8911 -1.2481 -0.1517
  747HOH     H2 2276   1.397   0.352   1.430 -0.5555  0.4685  0.3026
  748HOH      O 2277   2.891   1.669   2.242 -0.3972 -0.2090 -0.6618
  748HOH     H1 2278   2.855   1.630   2.322  0.1267 -0.0327 -0.3324
  748HOH     H2 2279   2.826   1.648   2.174 -0.9188 -0.2436 -0.1688
  749HOH      O 2280   0.435   0.873   1.630  0.4000 -0.9531  0.4131
  749HOH     H1 2281   0.470   0.898   1.544 -0.9995  0.4898  0.1669
  749HOH     H2 2282   0.497   0.909   1.693  0.4770 -0.3087 -0.0083
  750HOH      O 2283   2.338   0.789   0.515  0.3853 -0.0469  0.0626
  750HOH     H1 2284   2.335   0.845   0.438  0.0123  0.2752  0.3070
  750HOH     H2 2285   2.333   0.700   0.481 -0.6141  0.1078 -0.2489
  751HOH      O 2286   2.554   1.083   0.964  0.0593  0.1400  0.3627
  751HOH     H1 2287   2.618   1.018   0.938  0.3926  0.5917  0.0218
  751HOH     H2 2288   2.470   1.045   0.940  0.2458 -0.1691  0.1894
  752HOH      O 2289   2.307   1.383   1.062 -0.1797  0.0090  0.2507
  752HOH     H1 2290   2.372   1.400   0.994 -0.3214 -0.2869  0.0359
  752HOH     H2 2291   2.272   1.469   1.085  0.4354  0.1925  0.5173
  753HOH      O 2292   1.418   2.316   0.771  0.3958 -0.2788 -0.2272
  753HOH     H1 2293   1.404   2.378   0.843  0.8762 -0.5545  0.1219
  753HOH     H2 2294   1.348   2.252   0.780  0.0028  0.1091 -0.4803
  754HOH      O 2295   2.609   0.163   2.744 -0.2319  0.0394 -0.1341
  754HOH     H1 2296   2.647   0.234   2.692  1.0475 -0.2786  0.2988
  754HOH     H2 2297   2.538   0.129   2.689  1.0981 -0.3470 -1.7742
  755HOH      O 2298   2.822   0.460   0.153 -0.2686 -0.1491 -0.0664
  755HOH     H1 2299   2.795   0.524   0.087  0.2695 -0.0965 -0.2419
  755HOH     H2 2300   2.857   0.512   0.224  1.1962 -0.2326 -0.6538
  756HOH      O 2301   1.725   0.169   2.936  0.8587  0.4875  0.2908
  756HOH     H1 2302   1.695   0.242   2.882  0.1759  0.1897  0.2385
  756HOH     H2 2303   1.718   0.201   3.026  1.0213  0.6466  0.2469
  757HOH      O 2304   2.078   2.060   0.698  0.5249 -0.0981  0.3964
  757HOH     H1 2305   2.030   2.143   0.699  0.1286 -0.3243  0.6839
  757HOH     H2 2306   2.093   2.042   0.605 -0.5306 -0.3486  0.2553
  758HOH      O 2307   1.042   2.698   0.115 -0.5125 -0.2664 -0.2074
  758HOH     H1 2308   1.107   2.630   0.132 -0.0713  0.3308  0.6236
  758HOH     H2 2309   1.094   2.778   0.100 -1.0212  0.3138  0.8735
  759HOH      O 2310   0.056   2.103   0.612  0.4097  0.9084  0.0733
  759HOH     H1 2311  -0.007   2.158   0.565  0.1673  0.5380 -0.0391
  759HOH     H2 2312   0.019   2.094   0.700 -0.7483 -0.9117 -0.5072
  760HOH      O 2313   1.182   0.482   1.682 -0.5952  0.4757 -0.3306
  760HOH     H1 2314   1.245   0.459   1.614 -0.6944  0.4866 -0.4269
  760HOH     H2 2315   1.223   0.554   1.730 -0.8667  1.0228 -0.8883
  761HOH      O 2316   2.211   2.095   0.421 -0.4544  0.0865  0.3553
  761HOH     H1 2317   2.181   2.075   0.332 -0.0375 -0.0484  0.2439
  761HOH     H2 2318   2.197   2.190   0.430  0.5975  0.3376 -0.2888
  762HOH      O 2319   0.704   0.391   1.298  0.0156  0.7541  0.1374
  762HOH     H1 2320   0.781   0.363   1.347 -0.3520  1.3322  1.0921
  762HOH     H2 2321   0.734   0.393   1.207  0.6392 -0.6517  0.2443
  763HOH      O 2322  -0.032   1.701   1.760 -0.1471 -0.6955 -0.6666
  763HOH     H1 2323   0.018   1.626   1.793 -0.4061 -0.6618 -0.1809
  763HOH     H2 2324   0.033   1.754   1.714  0.6681  0.1409  1.2500
  764HOH      O 2325   2.514   1.730   0.294 -0.0575  0.0105 -0.1743
  764HOH     H1 2326   2.556   1.677   0.226  0.0849 -0.3286  0.1722
  764HOH     H2 2327   2.587   1.760   0.349 -0.2773 -1.0775  0.7870
  765HOH      O 2328   0.182   0.039   2.131  0.4560 -0.0421 -0.0790
  765HOH     H1 2329   0.119  -0.015   2.084 -0.2417  0.1658  0.5879
  765HOH     H2 2330   0.266  -0.005   2.118  0.1187 -0.5379 -0.6627
  766HOH      O 2331   1.180   2.076   2.391  0.2962 -0.6246  0.2945
  766HOH     H1 2332   1.100   2.076   2.338  0.1130  0.5651  0.5287
  766HOH     H2 2333   1.249   2.097   2.329  0.3334 -0.9693  0.2171
  767HOH      O 2334   1.172   2.521   2.208  0.5892  0.1915  0.3711
  767HOH     H1 2335   1.105   2.518   2.276 -0.6671 -0.0933 -0.7971
  767HOH     H2 2336   1.195   2.613   2.201  0.4791  0.2682  0.9308
  768HOH      O 2337   1.990   1.023   0.439 -0.3414  0.4633  0.4072
  768HOH     H1 2338   2.033   1.006   0.355 -0.5228 -0.4048  0.4753
  768HOH     H2 2339   2.021   1.110   0.463  0.1157  0.5253 -0.3130
  769HOH      O 2340   2.043   0.218   2.318  0.2698  0.1224 -0.1389
  769HOH     H1 2341   2.087   0.136   2.342  0.0461  0.0072 -0.1119
  769HOH     H2 2342   2.058   0.276   2.393  0.1955  0.0112 -0.0361
  770HOH      O 2343   0.870   0.792   2.428  0.2828  0.0812  0.5064
  770HOH     H1 2344   0.826   0.755   2.351  0.9199 -0.4247  0.3706
  770HOH     H2 2345   0.892   0.716   2.482 -0.5093  0.4452  1.4100
  771HOH      O 2346   1.550   0.010   1.402  0.0408  0.4432  0.2638
  771HOH     H1 2347   1.611  -0.060   1.379  0.6643  0.7766  0.8291
  771HOH     H2 2348   1.564   0.077   1.336  0.1149  0.4233  0.2594
  772HOH      O 2349   0.110   1.923   2.373  0.0550  0.5838  0.2095
  772HOH     H1 2350   0.029   1.974   2.361  0.2423  0.8412  0.0107
  772HOH     H2 2351   0.133   1.894   2.285  0.2196  0.5738  0.2558
  773HOH      O 2352   0.042   2.578   1.986  0.8942 -0.5370 -0.1657
  773HOH     H1 2353   0.016   2.655   2.036  0.5297 -0.3683 -0.6075
  773HOH     H2 2354  -0.023   2.511   2.008  0.2572 -0.2208 -1.0035
  774HOH      O 2355   2.003   0.734   2.405  0.2615 -0.3175  0.6199
  774HOH     H1 2356   2.021   0.810   2.351  0.5625 -0.3321  0.6939
  774HOH     H2 2357   1.946   0.679   2.352  0.1796 -0.1195  0.5011
  775HOH      O 2358   2.381   0.132   2.589 -0.0931 -0.5477 -0.1334
  775HOH     H1 2359   2.315   0.093   2.532  0.1024  0.2330 -0.9591
  775HOH     H2 2360   2.427   0.194   2.532  0.9172 -0.5856  0.5810
  776HOH      O 2361   1.208   2.900   0.057 -0.1177  0.2023  0.5866
  776HOH     H1 2362   1.265   2.847   0.001 -1.0003  0.0865 -0.2533
  776HOH     H2 2363   1.259   2.980   0.073  0.3851 -0.0023  0.0833
  777HOH      O 2364   0.798   2.298   0.595 -0.9906 -0.0556 -0.2143
  777HOH     H1 2365   0.868   2.342   0.546 -0.6390 -0.2365  0.1150
  777HOH     H2 2366   0.813   2.205   0.582 -0.9108 -0.1073  0.2027
  778HOH      O 2367   2.686   1.519   1.709 -0.0832  0.2120 -0.4198
  778HOH     H1 2368   2.768   1.564   1.731  0.3038 -0.6852  0.0973
  778HOH     H2 2369   2.699   1.488   1.620  0.3137 -0.2464 -0.2132
  779HOH      O 2370   2.333   1.359   0.192 -0.2897 -0.6900  0.1884
  779HOH     H1 2371   2.295   1.445   0.173 -0.0248 -0.6727 -0.3005
  779HOH     H2 2372   2.383   1.372   0.273 -0.2157 -0.3706  0.0936
  780HOH      O 2373   1.128   0.167   0.236  0.1150  0.0317  0.7344
  780HOH     H1 2374   1.065   0.215   0.182 -0.1596 -0.3454  0.7079
  780HOH     H2 2375   1.213   0.204   0.213  0.0974 -0.5613 -0.4789
  781HOH      O 2376   1.812   0.998   2.656  0.5996 -0.2242 -0.2361
  781HOH     H1 2377   1.731   0.980   2.704  0.5933  0.1954 -0.0756
  781HOH     H2 2378   1.790   0.981   2.565 -0.0620  1.0500 -0.3618
  782HOH      O 2379   1.992  -0.020   1.952  0.9437 -0.5063 -0.3126
  782HOH     H1 2380   2.071   0.001   2.000  0.3568  1.2397  0.0421
  782HOH     H2 2381   1.922   0.025   1.999 -0.1902 -1.4733 -0.9463
  783HOH      O 2382   2.240   1.537   0.536 -0.6215  0.5393 -0.6150
  783HOH     H1 2383   2.276   1.621   0.508  0.0905  0.9215  1.1596
  783HOH     H2 2384   2.169   1.561   0.596 -0.7722 -0.1338 -0.5087
  784HOH      O 2385   0.529   2.357   1.238  0.6153 -0.7453  0.1284
  784HOH     H1 2386   0.592   2.388   1.173  0.4518 -0.3769  0.1369
  784HOH     H2 2387   0.533   2.424   1.307  0.5326 -0.9490  0.3317
  785HOH      O 2388   1.031   1.617   1.825 -1.0293 -0.4058  0.5524
  785HOH     H1 2389   1.100   1.668   1.782 -1.2565 -0.8254 -0.3501
  785HOH     H2 2390   1.032   1.649   1.916 -0.0010 -0.0398  0.4487
  786HOH      O 2391   2.198   0.103   0.711  0.2878 -0.4812  0.1898
  786HOH     H1 2392   2.111   0.123   0.676  0.5413 -0.0985 -0.2422
  786HOH     H2 2393   2.188   0.107   0.806  0.0395  0.4933  0.1424
  787HOH      O 2394   1.797   2.689   0.799 -0.0081 -0.0038  0.5155
  787HOH     H1 2395   1.864   2.643   0.849  0.6562  0.1825 -0.1668
  787HOH     H2 2396   1.740   2.620   0.765  0.6727 -0.2922 -0.0692
  788HOH      O 2397   0.942   0.509   1.531 -0.3027  0.4483  0.1564
  788HOH     H1 2398   0.878   0.509   1.602 -0.5816  0.9194 -0.0850
  788HOH     H2 2399   1.025   0.486   1.574 -0.6279 -0.2329  0.4646
  789HOH      O 2400   1.333   1.661   1.325  0.3012  0.0592  0.2284
  789HOH     H1 2401   1.263   1.619   1.274 -0.0792 -0.9398  1.4620
  789HOH     H2 2402   1.400   1.683   1.260 -0.6878  0.0849 -0.8612
  790HOH      O 2403   2.888   0.210   0.058  0.5091 -0.2369 -0.3093
  790HOH     H1 2404   2.878   0.304   0.075  0.3818  0.0048 -1.5158
  790HOH     H2 2405   2.807   0.171   0.091  0.5304  0.0768  0.1341
  791HOH      O 2406   2.572   0.374   1.046  0.0436  0.3566  0.4273
  791HOH     H1 2407   2.650   0.321   1.062 -0.4711 -0.5466  0.1410
  791HOH     H2 2408   2.546   0.405   1.133 -0.1289 -0.6396  0.7675
  792HOH      O 2409   0.478   0.945   0.172  0.1751  0.2945 -0.0753
  792HOH     H1 2410   0.532   1.019   0.201  0.1196  0.0658  0.6347
  792HOH     H2 2411   0.541   0.881   0.139  0.3259  0.1381  0.4999
  793HOH      O 2412   2.793   0.606   1.562  0.2431 -1.0487 -0.2304
  793HOH     H1 2413   2.816   0.554   1.639  0.6445 -0.5587 -0.0124
  793HOH     H2 2414   2.767   0.691   1.597  0.4113 -0.8261 -0.6359
  794HOH      O 2415   0.342   0.523   2.734  0.2383  0.3647  0.6318
  794HOH     H1 2416   0.345   0.509   2.829 -0.1334  0.6260  0.6846
  794HOH     H2 2417   0.431   0.503   2.704  0.1460 -0.6060  0.9089
  795HOH      O 2418  -0.023   1.056   2.630  0.3247  0.2863 -0.5050
  795HOH     H1 2419  -0.031   1.051   2.535  0.6467  0.9090 -0.5710
  795HOH     H2 2420   0.062   1.099   2.645  0.4170 -0.0707  0.0688
  796HOH      O 2421   1.362   0.857   2.315  0.5490 -0.5553  0.5119
  796HOH     H1 2422   1.267   0.854   2.300  0.4224  0.6453  0.8948
  796HOH     H2 2423   1.395   0.780   2.270 -0.4549 -0.2489 -0.8820
  797HOH      O 2424   1.877   1.917   1.073  0.2127 -0.5308 -0.1235
  797HOH     H1 2425   1.900   1.827   1.052  0.5314 -0.7115  0.8891
  797HOH     H2 2426   1.781   1.919   1.071  0.1584 -1.1568  0.7573
  798HOH      O 2427   2.615   0.036   0.028  0.3698 -0.0602 -0.4267
  798HOH     H1 2428   2.577   0.116   0.065 -0.4526 -0.2979 -0.7216
  798HOH     H2 2429   2.602   0.046  -0.067  0.5977 -0.3763 -0.4920
  799HOH      O 2430   2.371   2.712   0.045  0.6482  0.4007 -0.0227
  799HOH     H1 2431   2.454   2.689   0.003  1.0742  0.2803  0.8444
  799HOH     H2 2432   2.383   2.802   0.074  0.8671  0.0724  0.9713
  800HOH      O 2433   1.219   2.188   1.875 -0.1693  0.3903  0.4597
  800HOH     H1 2434   1.131   2.226   1.873 -0.3250  0.0363 -0.3163
  800HOH     H2 2435   1.215   2.115   1.813  0.3632 -0.3667  1.2714
  801HOH      O 2436   1.566   2.643   2.828 -0.2169 -0.1205 -0.0288
  801HOH     H1 2437   1.653   2.684   2.830 -0.3380  0.2748 -1.1653
  801HOH     H2 2438   1.576   2.571   2.765 -0.4716 -0.7281  0.5994
  802HOH      O 2439   1.071   2.151   0.630  0.7604 -0.4366  0.5697
  802HOH     H1 2440   1.102   2.164   0.541  0.1820  0.2323  0.4481
  802HOH     H2 2441   1.149   2.129   0.681  1.1104 -0.7087 -0.0738
  803HOH      O 2442   2.912   0.824   1.872 -0.4011 -1.0795  0.0801
  803HOH     H1 2443   2.875   0.793   1.955 -0.4570 -0.5160  0.2758
  803HOH     H2 2444   2.929   0.917   1.887 -1.1902 -0.7599 -0.8075
  804HOH      O 2445   0.478   1.423   0.937  0.6916 -0.3967 -0.1698
  804HOH     H1 2446   0.492   1.517   0.939  0.9932 -0.4358 -0.2921
  804HOH     H2 2447   0.426   1.404   1.015  0.4714 -0.1037 -0.2468
  805HOH      O 2448   1.271   1.976   0.138 -0.2292 -0.2777  0.1400
  805HOH     H1 2449   1.361   1.968   0.106 -0.1919  0.8908 -0.1267
  805HOH     H2 2450   1.218   1.988   0.059 -0.5249 -0.2286  0.3421
  806HOH      O 2451   2.724   1.619   2.053  0.4669  0.2202 -0.4897
  806HOH     H1 2452   2.691   1.706   2.029 -1.3449 -0.2636 -0.0618
  806HOH     H2 2453   2.714   1.566   1.974  0.5314  0.1493 -0.4506
  807HOH      O 2454   1.837   1.260   2.415  0.4672  0.0971 -0.3053
  807HOH     H1 2455   1.787   1.180   2.433 -0.1999  0.4442 -0.5254
  807HOH     H2 2456   1.928   1.232   2.416  0.2571 -0.6391 -0.2414
  808HOH      O 2457   2.304   0.427   2.035  0.8237 -0.2073  0.7540
  808HOH     H1 2458   2.213   0.455   2.025  1.1227  0.6619  0.2441
  808HOH     H2 2459   2.329   0.392   1.950  0.8828 -0.7391  0.9826
  809HOH      O 2460   1.649   1.008   2.905  0.3371  0.2081 -0.3223
  809HOH     H1 2461   1.687   1.066   2.972  1.2642  0.7899 -1.2851
  809HOH     H2 2462   1.566   1.050   2.882  0.1756  0.1943  0.2019
  810HOH      O 2463   1.168   1.985   2.859 -0.8579  0.2202  0.2051
  810HOH     H1 2464   1.128   2.050   2.802  0.0809  0.4080 -0.2789
  810HOH     H2 2465   1.198   1.915   2.800 -1.8079 -0.6604  0.7094
  811HOH      O 2466   2.056   1.655   0.684  0.2604  0.9328  0.1884
  811HOH     H1 2467   1.961   1.648   0.676  0.3437 -0.6124 -0.1862
  811HOH     H2 2468   2.071   1.661   0.778 -0.2111 -0.6086  0.4276
  812HOH      O 2469   0.594   0.527   2.627 -0.2025 -0.3245 -0.0024
  812HOH     H1 2470   0.627   0.595   2.685 -0.3086  0.1686 -0.4933
  812HOH     H2 2471   0.671   0.478   2.600 -0.0820 -0.2020  0.1188
  813HOH      O 2472   2.058   1.870   2.395 -0.2089 -0.5021 -0.1485
  813HOH     H1 2473   2.101   1.893   2.312 -0.3550 -1.5910 -0.5620
  813HOH     H2 2474   1.978   1.823   2.368 -0.7162 -0.1251  0.6165
  814HOH      O 2475   2.691   0.088   0.736  0.2393 -0.3108  0.0986
  814HOH     H1 2476   2.681  -0.001   0.703  0.3436 -0.2684 -0.0512
  814HOH     H2 2477   2.602   0.123   0.738  0.3134  0.0370 -1.1508
  815HOH      O 2478   0.942   2.482   1.612  0.5984  1.0041 -0.5845
  815HOH     H1 2479   1.015   2.440   1.657 -0.0231 -0.0606 -0.5176
  815HOH     H2 2480   0.875   2.495   1.679 -0.7609 -1.5334 -1.1675
  816HOH      O 2481   1.233   0.032   0.653 -0.1493  0.1298 -0.1950
  816HOH     H1 2482   1.273   0.090   0.718 -0.4664  0.3367 -0.1779
  816HOH     H2 2483   1.147   0.011   0.690  0.3299 -1.1762  0.2801
  817HOH      O 2484   0.263   2.490   1.303  0.5819  0.0847  0.2188
  817HOH     H1 2485   0.238   2.524   1.218 -0.2003 -0.3000  0.2695
  817HOH     H2 2486   0.332   2.426   1.285  0.2874 -0.1345 -0.1608
  818HOH      O 2487   0.434   1.828   2.299 -0.1621 -0.3554  0.1046
  818HOH     H1 2488   0.528   1.817   2.313 -0.0979  0.2417  0.1915
  818HOH     H2 2489   0.421   1.809   2.206  0.2903  0.9370 -0.2648
  819HOH      O 2490   2.377   0.121   1.632 -0.2809  0.5772  0.2015
  819HOH     H1 2491   2.384   0.130   1.537 -0.1811 -0.1980  0.1256
  819HOH     H2 2492   2.331   0.200   1.660 -0.3838  0.7777 -0.4999
  820HOH      O 2493   0.888   1.808   2.831  0.2090 -0.7941  0.1218
  820HOH     H1 2494   0.912   1.731   2.881  0.4693 -0.5825  0.3278
  820HOH     H2 2495   0.884   1.879   2.895 -1.1765 -0.8390  0.1481
  821HOH      O 2496   0.320   1.338   0.704 -0.5381 -0.0395  0.3924
  821HOH     H1 2497   0.291   1.422   0.669  0.1939 -0.1169 -0.4559
  821HOH     H2 2498   0.333   1.354   0.797 -0.7768  0.6848  0.3122
  822HOH      O 2499   2.174   2.614   1.819  0.0202  0.2071  0.4361
  822HOH     H1 2500   2.152   2.663   1.740  0.4977  0.2346  0.3144
  822HOH     H2 2501   2.269   2.622   1.827 -0.0672  0.6320  1.2955
  823HOH      O 2502   0.654   2.340   2.510 -0.4328 -0.5315  0.3313
  823HOH     H1 2503   0.654   2.248   2.483  0.8046 -0.5011  0.1225
  823HOH     H2 2504   0.722   2.345   2.577  0.8184  0.5211 -0.8837
  824HOH      O 2505   1.611   0.630   0.748 -0.2883  0.4896 -0.2054
  824HOH     H1 2506   1.604   0.700   0.683  0.4473  0.2469 -0.5695
  824HOH     H2 2507   1.703   0.604   0.745 -0.3720  0.0665  0.5162
  825HOH      O 2508   2.456   1.728   1.524  0.3444  0.8309 -1.0826
  825HOH     H1 2509   2.461   1.665   1.451  0.2462  0.2271 -0.5818
  825HOH     H2 2510   2.364   1.726   1.550  0.7083 -0.6481  0.4584
  826HOH      O 2511   1.644   0.863   1.925 -0.8176 -0.2756  0.0128
  826HOH     H1 2512   1.724   0.872   1.977 -0.1060  0.9962 -1.1765
  826HOH     H2 2513   1.634   0.768   1.913  0.2579 -0.4891  0.5543
   2.95631   2.95631   2.95631
