# Supplementary material for: Broadening the Scope of Binding Free Energy Calculations Using a Separated Topologies Approach
Source: J Chem Theory Comput. 2023 Jul 24;19(15):5058–76. doi: 10.1021/acs.jctc.3c00282 (PMC10413862; doi:10.1021/acs.jctc.3c00282)
Supplement: Supplementary file 2 — ct3c00282_si_002.zip [file ct3c00282_si_002.zip › SI_paper/MALT1/input/1832576-04-1/complex.gro]

GROningen MAchine for Chemical Simulation
76222
    1ACE      C    1   7.101   6.071   5.983  0.4701 -0.6138 -0.6477
    1ACE      O    2   7.119   5.992   5.893 -0.6017 -0.8348  0.0923
    1ACE    CH3    3   7.189   6.201   5.999  1.1412  1.3556  0.3965
    1ACE   HH31    4   7.128   6.285   6.032 -0.0885  0.7999 -0.2926
    1ACE   HH32    5   7.253   6.172   6.082 -0.0985  0.5039  1.1425
    1ACE   HH33    6   7.245   6.225   5.909 -0.1646  0.3683 -0.7754
    2PRO      N    7   6.998   6.053   6.067  0.0969 -0.3580  0.4289
    2PRO     CA    8   6.910   5.935   6.073 -0.1971 -0.2561  0.1637
    2PRO      C    9   6.813   5.922   5.958  0.0084 -0.4322  0.4139
    2PRO      O   10   6.710   5.868   5.985  0.4461 -0.6824  0.2241
    2PRO     CB   11   6.847   5.949   6.213  0.8540  0.4360  0.4813
    2PRO     CG   12   6.855   6.097   6.255  0.1210  0.2313  0.6864
    2PRO     CD   13   6.944   6.160   6.146  0.6002 -0.1260  0.2762
    2PRO     HA   14   6.978   5.851   6.081  0.8004  0.5914  1.2763
    2PRO    HB2   15   6.746   5.910   6.220  1.0248  0.0258  0.7692
    2PRO    HB3   16   6.912   5.894   6.281  0.0833 -0.0557  0.8476
    2PRO    HG2   17   6.759   6.149   6.249 -0.0530 -0.1637 -0.7056
    2PRO    HG3   18   6.907   6.094   6.351 -0.2502  0.1934  0.8903
    2PRO    HD2   19   7.020   6.213   6.205 -0.1878  0.8609  0.4528
    2PRO    HD3   20   6.891   6.237   6.090  0.0145 -0.4944  0.3156
    3LEU      N   21   6.836   5.980   5.841 -0.2726 -0.7804 -0.0403
    3LEU     CA   22   6.746   5.973   5.722  0.2042  0.6122  0.5457
    3LEU      C   23   6.740   5.833   5.665  0.6770  1.3254 -0.5455
    3LEU      O   24   6.840   5.762   5.654 -0.1847 -0.4976  0.6701
    3LEU     CB   25   6.776   6.086   5.616  0.2698  0.1804  0.3572
    3LEU     CG   26   6.738   6.233   5.662 -0.1472  0.7542  0.4511
    3LEU    CD1   27   6.700   6.327   5.540  0.0131  0.6491 -0.4101
    3LEU    CD2   28   6.620   6.228   5.761 -0.8668 -0.2437  0.3010
    3LEU      H   29   6.911   6.047   5.832 -1.0003  0.1845  0.6468
    3LEU     HA   30   6.644   5.989   5.759  0.2634  0.7691  0.6424
    3LEU    HB2   31   6.884   6.097   5.610  0.2135  0.9763  0.5765
    3LEU    HB3   32   6.723   6.051   5.527 -0.5031 -0.1502  0.9184
    3LEU     HG   33   6.828   6.272   5.710  0.3571 -0.3580  0.4707
    3LEU   HD11   34   6.797   6.353   5.497  1.3114 -0.2027  1.7089
    3LEU   HD12   35   6.630   6.270   5.479 -0.6711  0.1770  0.7566
    3LEU   HD13   36   6.647   6.417   5.572 -0.6490  0.0595  0.2287
    3LEU   HD21   37   6.536   6.168   5.726 -0.6144 -1.2971  1.3497
    3LEU   HD22   38   6.657   6.176   5.850 -1.5001 -1.7563 -0.2571
    3LEU   HD23   39   6.591   6.329   5.790  0.4508 -0.0797  1.2473
    4ALA      N   40   6.623   5.789   5.609 -0.7938 -0.3041  0.1157
    4ALA     CA   41   6.619   5.669   5.529 -0.1006 -0.3836 -0.5921
    4ALA      C   42   6.710   5.667   5.410  0.3654 -0.4528  0.4642
    4ALA      O   43   6.714   5.758   5.331  0.0575 -0.6198  0.1367
    4ALA     CB   44   6.473   5.648   5.481 -0.8512  0.4332 -0.5372
    4ALA      H   45   6.552   5.859   5.597 -0.4067  0.0100 -0.4313
    4ALA     HA   46   6.647   5.582   5.589 -0.2819  0.2634  0.4827
    4ALA    HB1   47   6.465   5.573   5.401 -1.1949  0.3469 -0.4262
    4ALA    HB2   48   6.398   5.633   5.559 -1.0815  0.5249 -0.7382
    4ALA    HB3   49   6.448   5.743   5.435  0.1841  0.6554 -0.6998
    5LYS      N   50   6.776   5.559   5.379 -0.1822  0.3360  0.0589
    5LYS     CA   51   6.837   5.539   5.245 -0.1206  0.0925  0.4163
    5LYS      C   52   6.734   5.512   5.132 -0.4257  0.3338 -1.1061
    5LYS      O   53   6.725   5.583   5.041 -0.3199 -0.1723  0.1359
    5LYS     CB   54   6.937   5.422   5.262  0.8618 -0.2091 -1.0418
    5LYS     CG   55   7.000   5.381   5.136 -0.6289  0.4439  1.2043
    5LYS     CD   56   7.080   5.482   5.051  1.3766  0.6111 -0.5185
    5LYS     CE   57   7.156   5.414   4.940 -0.2046  0.0544  0.4485
    5LYS     NZ   58   7.231   5.515   4.872 -0.1759  0.1837 -0.6717
    5LYS      H   59   6.787   5.482   5.443 -0.2242  0.6553  0.4613
    5LYS     HA   60   6.898   5.626   5.221  0.1449 -0.1647  0.1574
    5LYS    HB2   61   7.011   5.448   5.337  0.3618  1.6342 -1.1007
    5LYS    HB3   62   6.878   5.337   5.296  0.9017  0.3995  0.7389
    5LYS    HG2   63   7.075   5.307   5.162 -0.0901  0.3973 -0.2677
    5LYS    HG3   64   6.940   5.320   5.068  0.9012  0.8407 -0.6883
    5LYS    HD2   65   6.995   5.533   5.006  0.2316  0.0373  0.8186
    5LYS    HD3   66   7.132   5.552   5.116 -0.2894  0.4305  1.1895
    5LYS    HE2   67   7.220   5.339   4.986 -0.1241  0.1319  0.4630
    5LYS    HE3   68   7.085   5.366   4.872 -0.2251 -1.3606  1.3872
    5LYS    HZ1   69   7.240   5.594   4.934  0.0885 -0.6306  0.3995
    5LYS    HZ2   70   7.320   5.481   4.839  0.5203  0.8546  0.3894
    5LYS    HZ3   71   7.173   5.540   4.794 -0.4478 -0.5907 -0.7383
    6ASP      N   72   6.638   5.422   5.166 -0.6645 -0.0773  0.2635
    6ASP     CA   73   6.518   5.408   5.081 -0.4757 -0.0277  0.0880
    6ASP      C   74   6.394   5.371   5.156  0.0520  0.2367 -0.3036
    6ASP      O   75   6.406   5.329   5.270 -0.4367  0.0063 -0.7078
    6ASP     CB   76   6.553   5.315   4.964 -0.3396 -0.3369 -0.4570
    6ASP     CG   77   6.474   5.337   4.837  0.2850 -0.4059  0.2738
    6ASP    OD1   78   6.379   5.424   4.833 -0.3130 -0.0305 -0.1885
    6ASP    OD2   79   6.520   5.274   4.733 -0.3507 -0.5369 -0.0478
    6ASP      H   80   6.644   5.379   5.257  0.4540  0.1802  0.3372
    6ASP     HA   81   6.506   5.501   5.026 -0.1423  0.2415  0.4649
    6ASP    HB2   82   6.656   5.329   4.934 -0.4415 -0.2696 -0.7816
    6ASP    HB3   83   6.543   5.211   4.995  0.3231 -0.3053 -0.1204
    7LYS      N   84   6.279   5.394   5.101 -0.0786  0.2591  0.5756
    7LYS     CA   85   6.158   5.370   5.172  0.3903 -0.3793  0.2662
    7LYS      C   86   6.071   5.269   5.099 -0.3547 -0.2311  0.6452
    7LYS      O   87   6.017   5.304   4.992  0.3408  0.2526  0.5774
    7LYS     CB   88   6.083   5.503   5.210 -0.7660  0.1106  1.0409
    7LYS     CG   89   6.152   5.584   5.311 -0.2756 -0.7034 -1.1502
    7LYS     CD   90   6.094   5.718   5.362 -0.1367 -0.2345  1.0260
    7LYS     CE   91   5.969   5.699   5.441 -0.7295  1.0577  0.0652
    7LYS     NZ   92   5.936   5.822   5.508  0.7615  0.5798 -0.1660
    7LYS      H   93   6.281   5.417   5.002 -1.0124 -1.2142  0.1523
    7LYS     HA   94   6.170   5.324   5.270 -0.3333  0.5017  0.8100
    7LYS    HB2   95   6.068   5.568   5.123 -1.1334  0.2599  1.2098
    7LYS    HB3   96   5.986   5.469   5.246 -1.3558 -0.1668 -0.6100
    7LYS    HG2   97   6.143   5.524   5.401 -0.4542  0.5240 -0.3031
    7LYS    HG3   98   6.255   5.608   5.284  0.1426 -0.3648  0.4881
    7LYS    HD2   99   6.169   5.778   5.415  0.4886  1.9768 -1.8447
    7LYS    HD3  100   6.062   5.769   5.271 -0.5777 -0.8783  0.8077
    7LYS    HE2  101   5.889   5.664   5.377 -0.0197 -0.6347 -0.0087
    7LYS    HE3  102   6.012   5.621   5.503  0.9200  1.4544 -0.4575
    7LYS    HZ1  103   5.875   5.812   5.588  1.1824 -0.4392  0.0652
    7LYS    HZ2  104   6.024   5.863   5.538  0.7305  0.2353  0.4456
    7LYS    HZ3  105   5.883   5.876   5.442 -0.7317 -0.7485 -0.1904
    8VAL      N  106   6.062   5.144   5.145 -0.2213 -0.8850  0.0350
    8VAL     CA  107   6.021   5.032   5.061 -0.2257 -0.1784  0.3632
    8VAL      C  108   5.935   4.943   5.141  0.8981  0.9728  0.0581
    8VAL      O  109   5.956   4.927   5.255 -1.3946  0.0992 -0.8019
    8VAL     CB  110   6.137   4.949   5.000  0.8647 -0.0476  0.3051
    8VAL    CG1  111   6.235   5.024   4.918 -0.5416 -0.2729  0.0582
    8VAL    CG2  112   6.218   4.882   5.102 -0.2072  0.1926 -0.5346
    8VAL      H  113   6.104   5.128   5.235  0.3086  0.1402 -0.0052
    8VAL     HA  114   5.955   5.065   4.980 -0.6316 -0.5558  0.5352
    8VAL     HB  115   6.095   4.869   4.938  0.3098 -0.2684  0.9305
    8VAL   HG11  116   6.179   5.107   4.874  0.2490 -0.2962 -1.0951
    8VAL   HG12  117   6.316   5.070   4.975 -0.9744 -0.0657  0.5160
    8VAL   HG13  118   6.260   4.963   4.831 -0.8476  0.4744 -0.5816
    8VAL   HG21  119   6.167   4.810   5.166 -0.6954 -0.0362 -1.1669
    8VAL   HG22  120   6.300   4.829   5.054  0.0226 -0.0799  0.1323
    8VAL   HG23  121   6.266   4.956   5.168 -0.5982  0.2020 -0.2559
    9ALA      N  122   5.822   4.894   5.089 -0.4808  0.4380 -0.0255
    9ALA     CA  123   5.718   4.837   5.169  0.9707  0.6125  0.0240
    9ALA      C  124   5.631   4.727   5.098 -0.1254 -0.3436  0.7777
    9ALA      O  125   5.607   4.733   4.975 -0.1219 -0.0984  0.0092
    9ALA     CB  126   5.626   4.953   5.209  0.2874  0.2876  0.2878
    9ALA      H  127   5.798   4.913   4.992  1.8961 -0.6507 -0.9909
    9ALA     HA  128   5.757   4.777   5.250 -0.5367 -0.4647  0.0413
    9ALA    HB1  129   5.562   4.920   5.290  0.1135 -0.3513 -0.0957
    9ALA    HB2  130   5.677   5.040   5.251  1.3485 -0.4748  0.6734
    9ALA    HB3  131   5.561   4.982   5.127  0.7183 -0.2531 -0.2676
   10LEU      N  132   5.574   4.638   5.177 -0.2463  0.0823  0.4796
   10LEU     CA  133   5.491   4.525   5.125  0.5726 -0.4589 -1.2337
   10LEU      C  134   5.381   4.489   5.238 -0.1689 -1.1437  0.3971
   10LEU      O  135   5.406   4.460   5.352 -0.4637 -0.5526 -0.0051
   10LEU     CB  136   5.585   4.410   5.103 -1.5352  0.4679  0.5217
   10LEU     CG  137   5.522   4.274   5.064 -1.4225 -0.2354 -0.1582
   10LEU    CD1  138   5.469   4.277   4.925  0.2304 -0.5824  1.0098
   10LEU    CD2  139   5.633   4.160   5.076  0.9223 -1.4329  0.0351
   10LEU      H  140   5.585   4.642   5.277  1.4043  0.1217  0.3557
   10LEU     HA  141   5.441   4.550   5.032 -0.0395  1.0561 -0.5690
   10LEU    HB2  142   5.648   4.435   5.017 -0.1065  0.4190  1.4843
   10LEU    HB3  143   5.652   4.386   5.185  0.0592 -1.5914 -1.1268
   10LEU     HG  144   5.440   4.250   5.132 -1.2564  0.9309  0.5095
   10LEU   HD11  145   5.400   4.361   4.912  0.9712  0.0623  1.1238
   10LEU   HD12  146   5.547   4.288   4.850 -1.3887 -0.7005 -0.8621
   10LEU   HD13  147   5.412   4.189   4.898  0.4217 -0.3486 -0.2892
   10LEU   HD21  148   5.577   4.067   5.079 -0.3425 -0.6999  0.9726
   10LEU   HD22  149   5.706   4.175   4.996 -0.0833  0.5448 -0.6399
   10LEU   HD23  150   5.682   4.167   5.174  0.6879 -1.7143  0.1756
   11LEU      N  151   5.258   4.490   5.184 -0.0697 -0.0434  0.0099
   11LEU     CA  152   5.139   4.447   5.257 -0.4875 -0.0372 -0.3831
   11LEU      C  153   5.080   4.321   5.188 -0.5911 -0.0870 -0.5395
   11LEU      O  154   5.064   4.310   5.065 -0.2538  0.1392  0.0613
   11LEU     CB  155   5.034   4.549   5.274 -0.8398 -0.4319 -0.0859
   11LEU     CG  156   5.059   4.670   5.364 -0.1811  0.2334  0.6076
   11LEU    CD1  157   5.126   4.785   5.300  0.7003 -0.0596  0.1969
   11LEU    CD2  158   4.931   4.723   5.424  0.2679 -0.5575 -0.4137
   11LEU      H  159   5.244   4.505   5.085 -1.1521  0.3415  0.1908
   11LEU     HA  160   5.174   4.419   5.357  0.5517  1.8510 -0.1192
   11LEU    HB2  161   4.993   4.586   5.180  0.1113  0.6996 -0.0939
   11LEU    HB3  162   4.970   4.484   5.333  0.2044  0.0455  1.7433
   11LEU     HG  163   5.127   4.649   5.446  0.6506  1.7286  0.3769
   11LEU   HD11  164   5.069   4.816   5.213 -1.4038 -0.2356  1.3806
   11LEU   HD12  165   5.123   4.866   5.373  1.0138  0.5767 -0.4766
   11LEU   HD13  166   5.227   4.762   5.265  0.1828 -0.4204 -1.1568
   11LEU   HD21  167   4.880   4.787   5.352 -0.5254  0.2956  0.8265
   11LEU   HD22  168   4.856   4.647   5.443 -0.0763 -0.0957  0.1108
   11LEU   HD23  169   4.949   4.786   5.511  0.0958 -0.4550 -0.4510
   12ILE      N  170   5.048   4.221   5.276  1.1688  0.3190 -0.4315
   12ILE     CA  171   4.981   4.100   5.240 -0.8570  0.6720 -0.3895
   12ILE      C  172   4.851   4.085   5.313  0.1940 -0.3746 -0.8437
   12ILE      O  173   4.841   4.121   5.436  0.0722  0.1994 -0.0288
   12ILE     CB  174   5.078   3.976   5.258  0.9857 -0.2794  0.0530
   12ILE    CG1  175   5.229   4.005   5.220  0.5582 -0.5599 -0.1808
   12ILE    CG2  176   5.027   3.853   5.188  0.4489  1.0232 -0.1876
   12ILE    CD1  177   5.331   3.898   5.267  0.8448 -0.2541 -0.4313
   12ILE      H  178   5.070   4.231   5.374  0.2432 -0.8059 -0.0579
   12ILE     HA  179   4.963   4.108   5.132 -0.1679  0.7014 -0.5088
   12ILE     HB  180   5.081   3.956   5.365  1.6825  0.4231  0.1795
   12ILE   HG12  181   5.236   4.011   5.111 -0.4398 -1.0149 -0.2962
   12ILE   HG13  182   5.260   4.097   5.269 -0.9491 -0.4585  0.6940
   12ILE   HG21  183   5.019   3.870   5.080  1.2593  0.5289 -0.3440
   12ILE   HG22  184   5.105   3.778   5.199  0.2091  0.7936 -0.0353
   12ILE   HG23  185   4.931   3.823   5.229  0.7605 -0.0573 -0.1829
   12ILE   HD11  186   5.309   3.894   5.374 -0.8380 -0.3406 -0.7356
   12ILE   HD12  187   5.306   3.798   5.232 -0.5973  0.0982 -0.5286
   12ILE   HD13  188   5.433   3.926   5.239  0.8180  0.5254  0.1734
   13GLY      N  189   4.752   4.029   5.240  0.6337  0.0887 -0.2023
   13GLY     CA  190   4.624   4.007   5.301  1.4590 -0.4254  0.2371
   13GLY      C  191   4.564   3.872   5.253  0.3233  1.0075  0.6251
   13GLY      O  192   4.494   3.871   5.150 -0.0933 -0.1676 -0.1511
   13GLY      H  193   4.763   3.993   5.147  0.7721  0.1560 -0.2121
   13GLY    HA2  194   4.632   4.014   5.410 -1.3146 -0.6512  0.6181
   13GLY    HA3  195   4.549   4.079   5.271  1.2819 -1.0138 -0.8247
   14ASN      N  196   4.562   3.766   5.340 -0.4112 -0.1324  0.2501
   14ASN     CA  197   4.488   3.645   5.310  0.6202  0.2770 -0.0320
   14ASN      C  198   4.345   3.643   5.375  0.3773 -0.0235 -1.0613
   14ASN      O  199   4.326   3.679   5.495  0.1772  0.0244 -0.2331
   14ASN     CB  200   4.565   3.521   5.352 -1.5313  1.6295  0.9619
   14ASN     CG  201   4.682   3.485   5.261  0.2442  0.2271 -0.8286
   14ASN    OD1  202   4.707   3.543   5.163 -0.3491 -0.0928  0.1974
   14ASN    ND2  203   4.743   3.365   5.285  0.0538 -0.7987  0.1820
   14ASN      H  204   4.597   3.781   5.434 -0.1475  0.2542  0.0944
   14ASN     HA  205   4.471   3.630   5.204  0.6523  1.1053 -0.1624
   14ASN    HB2  206   4.602   3.532   5.454 -0.4799  1.0733  0.6654
   14ASN    HB3  207   4.507   3.428   5.350  0.7715  0.0151 -0.3358
   14ASN   HD21  208   4.811   3.333   5.217 -0.3516 -0.2329 -0.5128
   14ASN   HD22  209   4.726   3.306   5.364  0.6035 -1.3265 -0.0787
   15MET      N  210   4.242   3.604   5.295 -0.5151 -0.1985  0.3354
   15MET     CA  211   4.102   3.596   5.329  0.7122  0.2775  0.3580
   15MET      C  212   4.042   3.463   5.287  0.1578 -0.2949 -0.2642
   15MET      O  213   3.962   3.410   5.362  0.2853 -0.1421 -0.3265
   15MET     CB  214   4.022   3.716   5.269 -0.2707  0.0422 -0.4196
   15MET     CG  215   4.050   3.840   5.350 -0.0354 -0.8457  0.1105
   15MET     SD  216   4.023   4.000   5.268  0.4884 -0.2862  0.2646
   15MET     CE  217   4.151   4.011   5.154  0.3782  0.7662  0.3257
   15MET      H  218   4.260   3.588   5.197  0.5982  0.7830  0.3185
   15MET     HA  219   4.091   3.596   5.438  0.7253  0.2545  0.3596
   15MET    HB2  220   4.062   3.734   5.169  0.2235 -0.2968 -0.2890
   15MET    HB3  221   3.914   3.701   5.266 -0.3427  0.1797  0.7385
   15MET    HG2  222   3.999   3.828   5.446  1.2864 -0.1935  0.9545
   15MET    HG3  223   4.155   3.848   5.379 -0.1052  0.0345  0.1633
   15MET    HE1  224   4.248   3.995   5.201  0.9875 -0.8529 -1.2640
   15MET    HE2  225   4.137   3.923   5.092 -0.2736  0.9107  0.2582
   15MET    HE3  226   4.147   4.110   5.109  0.3482  1.4511  1.7402
   16ASN      N  227   4.075   3.415   5.171  0.6950  0.0099  0.4444
   16ASN     CA  228   4.007   3.297   5.109  0.3814 -0.1246 -1.0090
   16ASN      C  229   4.082   3.165   5.135  0.2486  0.1081 -0.3316
   16ASN      O  230   4.123   3.095   5.044  0.3753 -0.0832 -0.2205
   16ASN     CB  231   3.985   3.328   4.962  0.0421  1.1038 -0.5434
   16ASN     CG  232   3.874   3.426   4.933 -0.5456 -0.3876  0.2195
   16ASN    OD1  233   3.764   3.398   4.968 -0.2922 -0.4687 -0.2471
   16ASN    ND2  234   3.902   3.536   4.870  1.0333 -1.1165 -0.0957
   16ASN      H  235   4.140   3.462   5.109 -0.6927  0.6185 -0.6619
   16ASN     HA  236   3.908   3.283   5.153  0.6118  0.3031 -0.3229
   16ASN    HB2  237   4.078   3.344   4.908 -0.1372  0.7134 -0.9799
   16ASN    HB3  238   3.961   3.233   4.914 -0.7851  1.1324 -0.2275
   16ASN   HD21  239   3.822   3.594   4.850  0.8581 -0.9621  0.9602
   16ASN   HD22  240   3.993   3.551   4.827  0.6867  0.4709 -0.4077
   17TYR      N  241   4.090   3.120   5.262 -0.7033 -0.1338 -0.1599
   17TYR     CA  242   4.145   2.987   5.297  0.1834  0.2204  1.5350
   17TYR      C  243   4.059   2.876   5.234  0.3943  0.5163 -0.0323
   17TYR      O  244   3.936   2.884   5.240 -0.0308  0.4061  0.2306
   17TYR     CB  245   4.160   2.971   5.445 -0.1945 -0.2512 -0.2453
   17TYR     CG  246   4.256   3.074   5.506 -0.1331 -0.6390  0.0723
   17TYR    CD1  247   4.215   3.207   5.530 -0.4450  0.3302 -0.3737
   17TYR    CD2  248   4.396   3.040   5.531  0.2747 -0.2150  0.0210
   17TYR    CE1  249   4.307   3.304   5.587  0.2967  0.0309  0.1023
   17TYR    CE2  250   4.478   3.135   5.590 -0.1336  0.7827  0.0692
   17TYR     CZ  251   4.438   3.268   5.614  0.4953  0.0380 -0.1616
   17TYR     OH  252   4.532   3.355   5.669 -0.2455  0.2293  0.2584
   17TYR      H  253   4.048   3.177   5.333 -0.4373 -0.0762 -0.0449
   17TYR     HA  254   4.245   2.975   5.255 -0.4459 -1.2507  0.2716
   17TYR    HB2  255   4.061   2.992   5.486  0.2849  1.6821  0.1117
   17TYR    HB3  256   4.196   2.873   5.477 -0.7394 -0.6038 -0.6756
   17TYR    HD1  257   4.112   3.234   5.512 -0.5031  0.2721 -0.1400
   17TYR    HD2  258   4.432   2.941   5.508 -0.9832 -0.4812 -1.0279
   17TYR    HE1  259   4.271   3.404   5.609  0.1362  0.0837 -0.3826
   17TYR    HE2  260   4.578   3.097   5.607 -0.7927 -0.8499  0.6830
   17TYR     HH  261   4.621   3.334   5.639 -0.9340 -1.0948 -1.1693
   18ARG      N  262   4.117   2.776   5.172  0.2873  0.0924  0.0746
   18ARG     CA  263   4.047   2.657   5.111 -0.1153  0.0023 -0.9709
   18ARG      C  264   3.997   2.560   5.215 -0.1239 -0.1796 -0.1465
   18ARG      O  265   3.891   2.492   5.199  0.1634 -0.1334 -0.4836
   18ARG     CB  266   4.137   2.585   5.012  0.9398  0.3299 -0.1172
   18ARG     CG  267   4.229   2.678   4.922  0.8735 -0.1445 -0.5280
   18ARG     CD  268   4.335   2.590   4.859  1.4199 -0.5119 -0.7412
   18ARG     NE  269   4.394   2.660   4.751  0.3028 -0.3517  0.4633
   18ARG     CZ  270   4.500   2.617   4.690 -0.5447 -0.2747  0.1156
   18ARG    NH1  271   4.557   2.501   4.710 -0.3256 -0.3008  0.1492
   18ARG    NH2  272   4.556   2.694   4.605 -0.1884 -0.4941 -1.1277
   18ARG      H  273   4.213   2.795   5.145  0.0087  2.0052  0.1699
   18ARG     HA  274   3.954   2.688   5.064 -0.3343  0.4752 -0.2700
   18ARG    HB2  275   4.207   2.524   5.069  0.4808  0.5051  0.6722
   18ARG    HB3  276   4.074   2.521   4.950 -0.8333  0.5980  1.2103
   18ARG    HG2  277   4.176   2.730   4.842  0.1332 -1.4625 -0.9489
   18ARG    HG3  278   4.272   2.758   4.982 -0.4785 -0.5522  1.1678
   18ARG    HD2  279   4.403   2.566   4.940  0.0741  0.5051  0.8180
   18ARG    HD3  280   4.280   2.503   4.823  0.1910 -0.4215  0.7082
   18ARG     HE  281   4.360   2.752   4.725 -0.2493 -0.9210 -1.0358
   18ARG   HH11  282   4.636   2.469   4.657 -0.0838  0.4351  0.0432
   18ARG   HH12  283   4.512   2.436   4.773  0.4527  0.3756  1.4870
   18ARG   HH21  284   4.644   2.661   4.567 -0.0453 -0.1853 -1.0708
   18ARG   HH22  285   4.507   2.780   4.584 -1.3681 -0.7506  0.2221
   19GLU      N  286   4.077   2.539   5.321  0.7180  0.4620  0.2082
   19GLU     CA  287   4.062   2.429   5.420 -0.2886  0.3332 -0.3272
   19GLU      C  288   4.038   2.487   5.561 -0.6024  0.6881  0.1270
   19GLU      O  289   4.041   2.410   5.653 -0.3096 -0.3250  0.0790
   19GLU     CB  290   4.183   2.334   5.421 -1.1495  0.2972  0.6026
   19GLU     CG  291   4.234   2.264   5.290  0.1726 -0.2954 -0.8341
   19GLU     CD  292   4.134   2.176   5.217 -0.4305  0.1938 -0.1890
   19GLU    OE1  293   4.024   2.135   5.268  0.5472  0.1807  0.0772
   19GLU    OE2  294   4.150   2.162   5.093 -0.0467  0.2900 -0.4698
   19GLU      H  295   4.165   2.588   5.323  0.7001  0.4968  0.1445
   19GLU     HA  296   3.978   2.364   5.397  0.6961 -1.4114  0.6141
   19GLU    HB2  297   4.265   2.393   5.461 -0.0926 -0.1159 -0.7858
   19GLU    HB3  298   4.161   2.258   5.496 -0.1277  0.5852  1.2361
   19GLU    HG2  299   4.269   2.351   5.233  0.7831  1.3489  1.7191
   19GLU    HG3  300   4.330   2.217   5.313  1.1129  1.5905 -0.4907
   20HIS      N  301   4.016   2.614   5.576 -0.2554 -0.3863  0.0828
   20HIS     CA  302   3.969   2.690   5.695 -0.8377  0.5033  0.1306
   20HIS      C  303   3.877   2.803   5.655 -0.0392 -0.0446  0.7237
   20HIS      O  304   3.870   2.845   5.536 -0.0050 -0.1764  1.1313
   20HIS     CB  305   4.092   2.752   5.767  0.2875 -0.3090  0.3530
   20HIS     CG  306   4.183   2.642   5.810  0.1409 -0.0443  0.3265
   20HIS    ND1  307   4.157   2.555   5.918  0.7617  0.5669  0.4347
   20HIS    CD2  308   4.308   2.598   5.769 -0.2242 -1.3243  0.0888
   20HIS    CE1  309   4.250   2.466   5.931 -0.0943 -0.3219 -0.9661
   20HIS    NE2  310   4.347   2.495   5.846 -1.1162  0.9697  0.5663
   20HIS      H  311   4.031   2.670   5.492  0.7095 -1.1479 -0.2914
   20HIS     HA  312   3.925   2.613   5.758  0.0604 -0.1782 -0.0353
   20HIS    HB2  313   4.133   2.830   5.703 -0.8892 -0.2962 -0.4340
   20HIS    HB3  314   4.051   2.803   5.855  0.0325  0.0151  0.0540
   20HIS    HD1  315   4.090   2.563   5.993  0.2227 -0.6366  0.1337
   20HIS    HD2  316   4.370   2.650   5.698 -1.0309  1.9576  1.4094
   20HIS    HE1  317   4.259   2.382   6.000  2.2875 -0.2880 -1.0532
   20HIS    HE2  318   4.437   2.449   5.839 -1.4590  0.0676  1.5420
   21PRO      N  319   3.797   2.861   5.749 -0.1038 -0.1447  0.1194
   21PRO     CA  320   3.696   2.959   5.716 -0.1866 -0.4456 -0.3258
   21PRO      C  321   3.766   3.091   5.680  0.4210 -0.0910  1.0336
   21PRO      O  322   3.867   3.136   5.729 -0.0473 -0.3544  0.0492
   21PRO     CB  323   3.627   2.979   5.841  0.8888 -0.1025 -0.1944
   21PRO     CG  324   3.628   2.842   5.912 -0.3293 -0.2336  0.4168
   21PRO     CD  325   3.770   2.801   5.877 -1.3654  0.8059 -0.1453
   21PRO     HA  326   3.633   2.915   5.639  0.7752 -2.1200 -0.2687
   21PRO    HB2  327   3.681   3.049   5.905  0.0935  0.0962  0.2941
   21PRO    HB3  328   3.522   3.007   5.831  0.7492 -0.0221  1.0889
   21PRO    HG2  329   3.612   2.853   6.019 -0.2688  1.2127  0.3110
   21PRO    HG3  330   3.555   2.781   5.858  0.2624 -0.3608 -0.2751
   21PRO    HD2  331   3.767   2.693   5.870  0.1014  0.6619  0.6739
   21PRO    HD3  332   3.840   2.839   5.951 -0.4369 -0.6403 -0.2240
   22LYS      N  333   3.690   3.156   5.590  0.1446 -0.1248 -0.4698
   22LYS     CA  334   3.727   3.281   5.524  0.0873 -0.1036 -0.5283
   22LYS      C  335   3.704   3.410   5.609  0.0497  1.2209  0.3224
   22LYS      O  336   3.594   3.425   5.664  0.1814  0.4295  0.0479
   22LYS     CB  337   3.668   3.287   5.386 -0.7326  0.1021  0.3560
   22LYS     CG  338   3.701   3.154   5.307  1.0174 -0.5147  0.0287
   22LYS     CD  339   3.630   3.160   5.167  0.6130 -1.0195 -0.0848
   22LYS     CE  340   3.686   3.067   5.067 -0.1362  0.5500  0.3790
   22LYS     NZ  341   3.696   2.926   5.109  0.0039  0.0347 -0.8726
   22LYS      H  342   3.612   3.102   5.555  0.2496  0.0134 -0.9346
   22LYS     HA  343   3.835   3.286   5.511  0.1917  0.8080  0.4078
   22LYS    HB2  344   3.560   3.299   5.389 -0.6759  0.9398 -0.2653
   22LYS    HB3  345   3.702   3.379   5.338  0.2980  0.0172  0.8558
   22LYS    HG2  346   3.809   3.148   5.298  0.9845 -0.5974 -0.3376
   22LYS    HG3  347   3.664   3.073   5.370  0.8742  1.0825  2.2203
   22LYS    HD2  348   3.522   3.145   5.169  0.2361  0.8974 -0.9456
   22LYS    HD3  349   3.638   3.261   5.125  0.5457 -1.2963 -0.7794
   22LYS    HE2  350   3.618   3.066   4.982 -1.0594 -1.4406  1.0154
   22LYS    HE3  351   3.787   3.104   5.049  0.1685 -0.4314 -0.0527
   22LYS    HZ1  352   3.752   2.912   5.192 -0.8410 -0.0370 -0.2924
   22LYS    HZ2  353   3.605   2.891   5.135  0.0420  0.2126 -0.4924
   22LYS    HZ3  354   3.736   2.871   5.033 -0.5635 -0.9830 -0.4739
   23LEU      N  355   3.804   3.497   5.606 -0.1689  0.4005  0.1252
   23LEU     CA  356   3.792   3.628   5.673  0.9433  0.4605  0.9554
   23LEU      C  357   3.750   3.738   5.571 -0.1786 -0.1466 -0.6426
   23LEU      O  358   3.748   3.715   5.454  0.3251  0.3304  0.5480
   23LEU     CB  359   3.921   3.662   5.745  0.0184 -0.1968 -0.1400
   23LEU     CG  360   3.954   3.583   5.873  0.7026 -0.3071  0.4256
   23LEU    CD1  361   4.102   3.618   5.910  0.3406  0.7502 -0.0159
   23LEU    CD2  362   3.859   3.615   5.984  0.0789 -0.2052 -0.8129
   23LEU      H  363   3.873   3.488   5.533  0.6415  0.3997  0.8689
   23LEU     HA  364   3.712   3.617   5.747  0.2310 -0.4466  0.0888
   23LEU    HB2  365   4.000   3.665   5.671 -0.6478 -0.4547 -0.9001
   23LEU    HB3  366   3.925   3.765   5.779  1.0904 -0.2488 -0.0502
   23LEU     HG  367   3.933   3.480   5.845 -0.4093  0.3142 -1.4395
   23LEU   HD11  368   4.114   3.726   5.918  0.4104  0.7447 -0.0450
   23LEU   HD12  369   4.139   3.557   5.991  1.1900  0.7339 -0.3982
   23LEU   HD13  370   4.166   3.593   5.825  0.1590  0.7731 -0.1615
   23LEU   HD21  371   3.767   3.556   5.979 -0.6818  0.8412 -0.0810
   23LEU   HD22  372   3.904   3.595   6.081 -1.3119  0.8819  0.1487
   23LEU   HD23  373   3.825   3.717   5.997 -0.1580 -0.4882  1.9688
   24LYS      N  374   3.724   3.863   5.619 -0.9964 -0.3003 -0.3513
   24LYS     CA  375   3.703   3.979   5.532  0.6708  0.7010 -0.7120
   24LYS      C  376   3.765   4.113   5.568 -0.8195  0.0763 -0.3859
   24LYS      O  377   3.803   4.189   5.477 -0.2932  0.1067  0.3093
   24LYS     CB  378   3.545   3.992   5.524 -0.8680 -0.5264 -1.2575
   24LYS     CG  379   3.466   3.893   5.442  0.9877  0.7703 -0.2362
   24LYS     CD  380   3.478   3.894   5.290 -0.0512 -1.3771 -0.0792
   24LYS     CE  381   3.466   4.044   5.235 -0.3618  0.0231 -0.9122
   24LYS     NZ  382   3.437   4.049   5.091  0.0472 -0.9356 -0.1078
   24LYS      H  383   3.718   3.869   5.720 -0.6488 -1.1251 -0.2628
   24LYS     HA  384   3.729   3.954   5.429  0.7607 -0.1960 -0.4891
   24LYS    HB2  385   3.514   3.986   5.628  1.0344 -0.3201 -0.6038
   24LYS    HB3  386   3.519   4.092   5.489 -0.8273  0.4984  1.2273
   24LYS    HG2  387   3.498   3.795   5.476 -0.4207  0.3075 -0.1006
   24LYS    HG3  388   3.361   3.898   5.471  1.0730  0.3573  0.1464
   24LYS    HD2  389   3.579   3.860   5.268  0.6496  0.5281 -0.1361
   24LYS    HD3  390   3.398   3.833   5.248 -0.9334 -0.5248  0.3065
   24LYS    HE2  391   3.386   4.095   5.290  0.8402  0.9969  0.0574
   24LYS    HE3  392   3.551   4.105   5.267 -1.3768  1.1220 -0.1418
   24LYS    HZ1  393   3.456   4.135   5.042  1.1445 -1.3594 -0.4828
   24LYS    HZ2  394   3.479   3.968   5.048  0.9456 -0.8308  0.5162
   24LYS    HZ3  395   3.340   4.024   5.079 -0.3307  0.4327 -0.1433
   25ALA      N  396   3.796   4.136   5.698 -0.4833  0.2888  0.8790
   25ALA     CA  397   3.850   4.271   5.740  0.9065  0.8798 -0.6588
   25ALA      C  398   3.985   4.309   5.677 -0.4162  0.2988  0.3006
   25ALA      O  399   4.006   4.427   5.647 -0.2291 -0.2103  0.4811
   25ALA     CB  400   3.845   4.274   5.891  1.7447 -0.8065 -0.1586
   25ALA      H  401   3.773   4.068   5.769  0.2247 -0.8888  0.0577
   25ALA     HA  402   3.784   4.350   5.704  0.1678  0.4977 -0.2043
   25ALA    HB1  403   3.858   4.181   5.946 -0.0620 -0.5586  0.8576
   25ALA    HB2  404   3.899   4.362   5.925 -0.3629  0.6352 -0.0971
   25ALA    HB3  405   3.739   4.293   5.912  1.7776 -0.7665 -0.0328
   26PRO      N  406   4.074   4.213   5.643  0.3786  0.2881  0.0908
   26PRO     CA  407   4.200   4.243   5.576  0.5001 -0.4668 -0.1041
   26PRO      C  408   4.189   4.319   5.444  0.3324 -0.8271  0.7450
   26PRO      O  409   4.275   4.397   5.401 -0.4396 -0.4298 -0.5785
   26PRO     CB  410   4.273   4.112   5.564 -0.0185  0.8042  0.3082
   26PRO     CG  411   4.230   4.021   5.678  0.5995 -0.9270  0.9062
   26PRO     CD  412   4.086   4.076   5.681  0.5889  0.0211 -0.2959
   26PRO     HA  413   4.250   4.318   5.639 -0.2130  0.8267 -0.9836
   26PRO    HB2  414   4.238   4.062   5.473 -0.0901 -0.1542  0.8313
   26PRO    HB3  415   4.380   4.132   5.561 -0.1079  1.2846 -0.9709
   26PRO    HG2  416   4.226   3.916   5.649  1.0237 -0.6536 -0.2662
   26PRO    HG3  417   4.280   4.057   5.768  0.1246  1.5987  0.3169
   26PRO    HD2  418   4.026   4.020   5.609 -0.6661  1.6239 -0.6179
   26PRO    HD3  419   4.056   4.051   5.783  0.3303  0.3819 -0.2819
   27LEU      N  420   4.074   4.301   5.371 -0.3134  0.5807 -0.5395
   27LEU     CA  421   4.046   4.363   5.241  0.2408 -0.4320  0.2726
   27LEU      C  422   4.067   4.515   5.240 -0.2794 -1.0677  0.0689
   27LEU      O  423   4.159   4.571   5.177  0.7509  0.0115 -0.0655
   27LEU     CB  424   3.895   4.337   5.193 -1.3633  0.9532  0.0451
   27LEU     CG  425   3.850   4.384   5.054 -0.6054 -0.5009  0.1806
   27LEU    CD1  426   3.942   4.333   4.943  0.3138  0.5454 -0.3476
   27LEU    CD2  427   3.705   4.343   5.029  0.0508  0.3146 -0.9726
   27LEU      H  428   4.006   4.234   5.404  0.6947  0.1516  0.9002
   27LEU     HA  429   4.119   4.317   5.174  0.3346  0.2109 -0.0874
   27LEU    HB2  430   3.879   4.230   5.198 -1.3793  0.9637  0.2386
   27LEU    HB3  431   3.829   4.371   5.273 -0.5120 -0.8040  1.6907
   27LEU     HG  432   3.848   4.492   5.042  0.2277 -0.5406 -0.5855
   27LEU   HD11  433   3.896   4.357   4.847 -1.9252  1.4584  0.7941
   27LEU   HD12  434   4.045   4.367   4.944  0.6603 -0.4750  0.1142
   27LEU   HD13  435   3.960   4.228   4.961 -0.0053  0.4526 -0.5428
   27LEU   HD21  436   3.706   4.234   5.025  0.2538  0.1725  1.1389
   27LEU   HD22  437   3.642   4.369   5.113  0.2339 -1.6662 -0.1066
   27LEU   HD23  438   3.666   4.394   4.941 -0.8049  0.4891 -0.5097
   28VAL      N  439   3.985   4.601   5.308 -0.0219  1.3484 -0.8347
   28VAL     CA  440   4.005   4.740   5.327 -0.3645 -0.5985  0.2865
   28VAL      C  441   4.133   4.774   5.404  0.1514  0.6741  0.3693
   28VAL      O  442   4.190   4.875   5.371  0.3919  0.0759 -0.4994
   28VAL     CB  443   3.880   4.797   5.402 -0.1335 -0.5293  0.4135
   28VAL    CG1  444   3.872   4.744   5.546 -0.5053 -0.8756  0.5842
   28VAL    CG2  445   3.886   4.944   5.404 -0.6540 -2.0188 -0.5389
   28VAL      H  446   3.898   4.563   5.344  0.8005  0.5093  0.3921
   28VAL     HA  447   4.021   4.790   5.231  0.5410 -0.4532  0.4953
   28VAL     HB  448   3.789   4.794   5.342  0.1501  0.8524 -0.1681
   28VAL   HG11  449   3.904   4.641   5.563 -0.2485 -0.7520  0.8644
   28VAL   HG12  450   3.926   4.811   5.613 -0.0515 -0.8940  0.2444
   28VAL   HG13  451   3.768   4.762   5.574 -0.7018  0.8350 -0.8310
   28VAL   HG21  452   3.983   4.980   5.440 -1.2724 -0.6073 -0.1202
   28VAL   HG22  453   3.869   4.980   5.303  0.1428  0.1513 -0.0201
   28VAL   HG23  454   3.810   4.988   5.469  1.1981  1.1159 -0.0501
   29ASP      N  455   4.175   4.689   5.510  1.0805 -0.8468  0.8537
   29ASP     CA  456   4.280   4.724   5.600 -0.4873 -0.6815 -0.4258
   29ASP      C  457   4.411   4.735   5.524 -0.9817 -0.7156  0.6174
   29ASP      O  458   4.491   4.833   5.536 -0.0081  0.5930  0.1961
   29ASP     CB  459   4.293   4.631   5.716 -0.2680 -0.1073 -0.5834
   29ASP     CG  460   4.163   4.637   5.809  0.3813  0.3601  0.3375
   29ASP    OD1  461   4.089   4.731   5.810  0.2967  0.0302 -0.1836
   29ASP    OD2  462   4.141   4.534   5.899  0.1511 -0.1392  0.2844
   29ASP      H  463   4.129   4.600   5.511 -0.6665 -0.1395 -1.2655
   29ASP     HA  464   4.254   4.823   5.637 -0.0813 -0.2839 -1.1647
   29ASP    HB2  465   4.301   4.530   5.677 -0.4720 -0.2479 -0.2681
   29ASP    HB3  466   4.374   4.664   5.781 -0.4853 -0.1981 -0.2637
   29ASP    HD2  467   4.209   4.467   5.887  0.4508  0.2655 -0.3458
   30VAL      N  468   4.445   4.649   5.433  0.8675 -0.0961 -0.1858
   30VAL     CA  469   4.566   4.647   5.349  0.7406  1.3401 -0.3776
   30VAL      C  470   4.551   4.749   5.237 -0.2605 -0.3340  0.0885
   30VAL      O  471   4.649   4.827   5.223 -0.0354  0.7057 -0.0715
   30VAL     CB  472   4.581   4.506   5.282 -0.0716 -0.6905 -0.2094
   30VAL    CG1  473   4.674   4.504   5.154 -0.1067  0.0436 -0.6519
   30VAL    CG2  474   4.626   4.391   5.370 -0.7037  1.7408 -0.8866
   30VAL      H  475   4.383   4.570   5.423 -1.0422  1.2438 -0.0535
   30VAL     HA  476   4.649   4.669   5.416  0.9205 -1.3488  0.5049
   30VAL     HB  477   4.479   4.485   5.250 -0.6051  0.3249  0.6759
   30VAL   HG11  478   4.629   4.562   5.073 -0.6301 -0.2031 -0.5450
   30VAL   HG12  479   4.776   4.535   5.180 -0.2910  0.4244 -0.3610
   30VAL   HG13  480   4.693   4.401   5.123  0.8535  0.0081 -0.0380
   30VAL   HG21  481   4.734   4.394   5.385 -0.6813 -0.4932  0.0825
   30VAL   HG22  482   4.585   4.378   5.470  0.4078 -2.1783 -0.6061
   30VAL   HG23  483   4.621   4.298   5.314 -2.3965  0.8240  0.5879
   31TYR      N  484   4.434   4.780   5.189 -0.3798  0.5356  0.1548
   31TYR     CA  485   4.404   4.891   5.094 -0.0442  1.0985 -0.5757
   31TYR      C  486   4.435   5.025   5.159  0.7543 -0.0102 -0.8712
   31TYR      O  487   4.522   5.097   5.120 -0.3810 -0.3507 -0.0435
   31TYR     CB  488   4.264   4.882   5.043  0.3075 -0.5318  1.0948
   31TYR     CG  489   4.228   4.965   4.923  0.2828  0.6657 -0.0676
   31TYR    CD1  490   4.256   4.922   4.789  0.0723  0.0876 -0.1007
   31TYR    CD2  491   4.188   5.098   4.940  0.5392 -0.1785 -0.5553
   31TYR    CE1  492   4.235   5.006   4.683  0.0700  0.1894  0.4265
   31TYR    CE2  493   4.163   5.181   4.828 -0.0992  0.1219  0.5583
   31TYR     CZ  494   4.197   5.137   4.703 -0.4640 -0.5108  0.4400
   31TYR     OH  495   4.166   5.215   4.591 -0.1387  0.0261 -0.4230
   31TYR      H  496   4.352   4.733   5.225 -1.1397  1.0789 -0.7679
   31TYR     HA  497   4.471   4.886   5.008 -0.0098 -1.1746 -0.5383
   31TYR    HB2  498   4.237   4.778   5.024  0.3709 -0.3089 -0.4374
   31TYR    HB3  499   4.196   4.910   5.123 -0.9737 -0.7143  0.1182
   31TYR    HD1  500   4.294   4.822   4.779 -0.8363 -0.3833  0.7724
   31TYR    HD2  501   4.158   5.140   5.035 -1.2306 -1.1005 -0.6204
   31TYR    HE1  502   4.254   4.971   4.583  1.2964 -0.8533  0.9793
   31TYR    HE2  503   4.121   5.279   4.841 -0.6768  0.2463 -1.4858
   31TYR     HH  504   4.092   5.275   4.600  0.2176  0.3592  0.4846
   32GLU      N  505   4.360   5.063   5.259 -0.3382 -0.5103  0.4335
   32GLU     CA  506   4.378   5.193   5.324  0.5238  0.2277 -0.7257
   32GLU      C  507   4.516   5.202   5.391  0.3844 -0.5493 -0.8853
   32GLU      O  508   4.575   5.304   5.379 -0.2541 -0.3364 -0.6007
   32GLU     CB  509   4.258   5.213   5.415 -0.3542 -1.0250 -0.3097
   32GLU     CG  510   4.122   5.227   5.344  0.5470 -1.3026 -0.2705
   32GLU     CD  511   4.095   5.362   5.272 -0.1210  0.0052 -0.5631
   32GLU    OE1  512   4.001   5.431   5.311 -0.0104 -0.1067  0.1366
   32GLU    OE2  513   4.175   5.408   5.187 -0.2887  0.2433  0.1638
   32GLU      H  514   4.296   4.995   5.297 -0.6845 -0.1826  0.4578
   32GLU     HA  515   4.387   5.273   5.251 -0.2476  0.9857 -0.0325
   32GLU    HB2  516   4.243   5.131   5.486 -0.7275 -0.4481  0.3066
   32GLU    HB3  517   4.269   5.306   5.470 -1.6340 -0.2886 -1.1976
   32GLU    HG2  518   4.116   5.144   5.274 -0.7560 -1.8955  0.4748
   32GLU    HG3  519   4.042   5.209   5.416  0.4846 -0.3222 -0.0700
   33LEU      N  520   4.575   5.098   5.444  0.0725 -0.3323 -0.2233
   33LEU     CA  521   4.718   5.107   5.495  0.2029 -0.3131  1.0442
   33LEU      C  522   4.821   5.127   5.377 -0.5288  0.4648  0.3311
   33LEU      O  523   4.916   5.200   5.401  0.1999  0.0351  0.1229
   33LEU     CB  524   4.761   5.003   5.594  0.5602  0.6700  1.0005
   33LEU     CG  525   4.900   5.013   5.650 -0.8484  0.5452  0.3280
   33LEU    CD1  526   4.934   5.139   5.726  0.8934 -2.4165 -0.1094
   33LEU    CD2  527   4.928   4.903   5.755  0.5611 -0.0376  0.5455
   33LEU      H  528   4.531   5.007   5.447 -0.5322 -0.0754 -0.8051
   33LEU     HA  529   4.730   5.200   5.551 -0.0663  0.1305  0.3903
   33LEU    HB2  530   4.683   5.012   5.669 -0.7794  0.5025 -0.2623
   33LEU    HB3  531   4.762   4.900   5.558  0.8712  0.4440  1.6259
   33LEU     HG  532   4.973   5.002   5.570 -1.1143  0.1089  0.1339
   33LEU   HD11  533   5.038   5.139   5.760  1.3514 -0.0419 -1.0560
   33LEU   HD12  534   4.920   5.223   5.658  0.9344 -2.2139  0.1283
   33LEU   HD13  535   4.872   5.154   5.814  0.9622  0.3188 -0.3317
   33LEU   HD21  536   4.898   4.802   5.728  0.9334  0.0837 -0.3900
   33LEU   HD22  537   5.035   4.896   5.775  0.9301 -1.1713 -1.3170
   33LEU   HD23  538   4.869   4.934   5.841  0.2030  0.9452 -0.0304
   34THR      N  539   4.813   5.064   5.262  0.5069 -0.9236  0.4356
   34THR     CA  540   4.892   5.098   5.141 -0.0365 -0.1341 -0.3411
   34THR      C  541   4.869   5.246   5.099 -0.2165  0.2666 -0.2489
   34THR      O  542   4.962   5.306   5.054 -0.0575  0.5994  0.6286
   34THR     CB  543   4.849   5.005   5.026  0.1103 -0.6847  1.0155
   34THR    OG1  544   4.855   4.866   5.061  0.6820  0.1858 -0.5866
   34THR    CG2  545   4.929   5.020   4.888 -1.3661  0.7710 -1.0591
   34THR      H  546   4.730   5.006   5.259  0.3371 -0.6575 -0.9262
   34THR     HA  547   4.996   5.068   5.156  0.0811 -0.3595 -1.4506
   34THR     HB  548   4.745   5.025   4.999  0.3078 -0.6206  0.2688
   34THR    HG1  549   4.769   4.851   5.100  0.6761  0.2465 -0.5750
   34THR   HG21  550   4.908   4.934   4.825  0.7353 -0.4723 -0.2727
   34THR   HG22  551   4.902   5.111   4.834 -1.2492  0.9579 -0.8076
   34THR   HG23  552   5.035   5.010   4.909 -1.6647 -0.1963  0.2945
   35ASN      N  553   4.748   5.306   5.110 -0.3411 -0.8394 -0.9443
   35ASN     CA  554   4.731   5.454   5.068  0.1827  0.2017  0.1117
   35ASN      C  555   4.802   5.552   5.171 -1.0092  0.5843  0.2430
   35ASN      O  556   4.852   5.657   5.126 -0.4983 -0.1295 -0.5661
   35ASN     CB  557   4.577   5.479   5.054  0.2810  0.8908 -0.2522
   35ASN     CG  558   4.492   5.388   4.956 -0.2626  0.4315  0.6136
   35ASN    OD1  559   4.535   5.338   4.859 -0.1140 -0.2787  0.2399
   35ASN    ND2  560   4.369   5.351   4.989  0.4423 -0.3465  0.0243
   35ASN      H  561   4.668   5.252   5.138  0.6695 -1.6408  0.6550
   35ASN     HA  562   4.766   5.468   4.966 -1.5476 -0.8607 -0.7131
   35ASN    HB2  563   4.532   5.485   5.153  0.1886  0.3222 -0.2518
   35ASN    HB3  564   4.565   5.582   5.019 -1.3713  0.8566  0.0825
   35ASN   HD21  565   4.317   5.291   4.926 -0.7310  0.8797 -0.2556
   35ASN   HD22  566   4.334   5.372   5.082 -0.1499 -0.5727 -0.1366
   36LEU      N  567   4.799   5.510   5.302  0.3565  0.0313  0.1383
   36LEU     CA  568   4.865   5.588   5.403 -0.2948  0.0033 -0.4865
   36LEU      C  569   5.015   5.569   5.398  0.5208  1.0516 -0.3494
   36LEU      O  570   5.087   5.665   5.424  0.2392 -0.4115 -0.1441
   36LEU     CB  571   4.805   5.549   5.542 -0.8911  0.5944  0.6544
   36LEU     CG  572   4.655   5.581   5.553 -0.3284  0.4585 -0.1868
   36LEU    CD1  573   4.573   5.516   5.664  0.2196 -0.3698  1.1651
   36LEU    CD2  574   4.651   5.733   5.575 -0.1465  0.2908 -1.3316
   36LEU      H  575   4.760   5.419   5.324  0.6272 -0.2367 -0.4394
   36LEU     HA  576   4.843   5.695   5.399  0.5001  0.1758 -0.4284
   36LEU    HB2  577   4.827   5.444   5.565  0.2883  0.9175  1.1461
   36LEU    HB3  578   4.859   5.596   5.624  0.2535 -0.5185  0.5985
   36LEU     HG  579   4.601   5.558   5.461 -1.4908  1.7200  0.1236
   36LEU   HD11  580   4.467   5.539   5.650  0.5389  1.6104  1.3507
   36LEU   HD12  581   4.580   5.409   5.647 -1.1382 -0.3690  0.2672
   36LEU   HD13  582   4.615   5.547   5.760 -0.2026 -0.6409  1.4484
   36LEU   HD21  583   4.706   5.784   5.496  0.2473  0.6474 -0.8474
   36LEU   HD22  584   4.546   5.756   5.559 -0.1769  0.7575 -0.5773
   36LEU   HD23  585   4.683   5.777   5.670  0.0475  0.8862 -1.6577
   37LEU      N  586   5.064   5.448   5.366 -0.3041  0.2633  0.0925
   37LEU     CA  587   5.205   5.436   5.350 -0.6598  0.7497 -0.7019
   37LEU      C  588   5.261   5.498   5.222 -0.5102 -0.5184 -0.0376
   37LEU      O  589   5.380   5.525   5.222 -0.1301  0.1991 -0.6576
   37LEU     CB  590   5.259   5.289   5.372  0.2160 -0.8460  0.3586
   37LEU     CG  591   5.255   5.250   5.516  0.9223 -0.6904  0.5008
   37LEU    CD1  592   5.254   5.094   5.534  0.1832 -1.7603  0.2034
   37LEU    CD2  593   5.377   5.299   5.586  0.0724  0.2326 -0.4897
   37LEU      H  594   5.009   5.367   5.342  0.0315  0.5895 -2.3288
   37LEU     HA  595   5.258   5.491   5.428 -0.0498 -0.0411 -0.5246
   37LEU    HB2  596   5.189   5.228   5.315 -1.3804  0.7928  0.3532
   37LEU    HB3  597   5.361   5.273   5.336  0.0999 -0.6897 -0.0513
   37LEU     HG  598   5.164   5.288   5.563  0.6827 -0.5130 -0.0820
   37LEU   HD11  599   5.163   5.051   5.494 -0.1236 -0.2876 -0.8809
   37LEU   HD12  600   5.321   5.054   5.458  0.5819  0.1300 -0.5527
   37LEU   HD13  601   5.300   5.075   5.631  1.9546  1.1168  0.1819
   37LEU   HD21  602   5.379   5.275   5.692  0.4661 -0.3822 -0.6279
   37LEU   HD22  603   5.469   5.253   5.549  0.5968  0.5379  0.3716
   37LEU   HD23  604   5.395   5.405   5.568  0.9151  0.2365  0.2374
   38ARG      N  605   5.182   5.531   5.122 -0.9488 -0.0328  0.6574
   38ARG     CA  606   5.219   5.625   5.006 -0.1349  0.5545 -0.4595
   38ARG      C  607   5.212   5.775   5.044  0.6096  0.0830 -0.0322
   38ARG      O  608   5.287   5.856   4.989 -0.0262 -0.2974 -0.4807
   38ARG     CB  609   5.124   5.600   4.895 -0.6359 -0.3607  0.7467
   38ARG     CG  610   5.127   5.469   4.813 -0.3351 -0.5863 -1.2231
   38ARG     CD  611   4.994   5.448   4.745 -0.8788 -0.4244  0.6870
   38ARG     NE  612   4.991   5.322   4.665 -0.5081  0.0763 -0.1546
   38ARG     CZ  613   4.907   5.303   4.571 -0.0310  0.2831 -1.1158
   38ARG    NH1  614   4.804   5.386   4.558 -1.1605 -0.3091  0.8635
   38ARG    NH2  615   4.916   5.199   4.493 -0.1121 -0.4594 -0.6817
   38ARG      H  616   5.087   5.499   5.125 -1.0575  0.0105 -0.7163
   38ARG     HA  617   5.321   5.617   4.968  0.0717  1.1914 -0.0804
   38ARG    HB2  618   5.018   5.613   4.918 -1.3648 -0.4408 -1.8946
   38ARG    HB3  619   5.156   5.683   4.832 -2.7294  0.9531  1.2168
   38ARG    HG2  620   5.214   5.462   4.749  0.1443 -0.2167 -0.6385
   38ARG    HG3  621   5.142   5.388   4.885 -0.8121 -0.2289 -0.6969
   38ARG    HD2  622   4.913   5.442   4.818 -1.2364 -0.0957  0.3300
   38ARG    HD3  623   4.974   5.535   4.682 -0.3341 -0.8021 -0.0385
   38ARG     HE  624   5.061   5.250   4.682 -1.0722 -0.6493 -0.7513
   38ARG   HH11  625   4.734   5.359   4.490 -0.9721  0.5377  0.3074
   38ARG   HH12  626   4.793   5.468   4.616  0.7332 -0.2402  1.2527
   38ARG   HH21  627   4.834   5.194   4.434 -0.4163 -1.1293 -0.2277
   38ARG   HH22  628   4.994   5.136   4.502  0.4461  0.3567  1.3728
   39GLN      N  629   5.121   5.811   5.141 -0.4299  0.6471 -0.0437
   39GLN     CA  630   5.126   5.942   5.206 -0.6380  0.6472 -0.8217
   39GLN      C  631   5.254   5.959   5.294 -0.1597  1.8985  0.8052
   39GLN      O  632   5.300   6.065   5.315  0.2394 -0.0486  0.2650
   39GLN     CB  633   5.006   5.960   5.298  1.5066 -0.3509 -0.9049
   39GLN     CG  634   4.981   6.111   5.324  0.4506 -0.4401 -0.7708
   39GLN     CD  635   4.927   6.199   5.211  0.5884  0.7285  0.3853
   39GLN    OE1  636   4.885   6.153   5.107  0.1007  0.6033 -0.0836
   39GLN    NE2  637   4.920   6.329   5.229  0.3582  0.0982 -0.3142
   39GLN      H  638   5.065   5.738   5.182 -0.6227  0.6925 -0.2243
   39GLN     HA  639   5.146   6.013   5.125  0.8817  0.9929 -0.1995
   39GLN    HB2  640   4.918   5.908   5.260  0.6067 -0.4805  1.0798
   39GLN    HB3  641   5.025   5.919   5.397 -0.7152  0.4799  0.0156
   39GLN    HG2  642   4.905   6.122   5.402  0.5473  0.8091 -0.8078
   39GLN    HG3  643   5.063   6.167   5.370 -0.1489 -0.4455  0.4062
   39GLN   HE21  644   4.883   6.393   5.160  1.1083  0.4777 -0.3835
   39GLN   HE22  645   4.941   6.366   5.321  0.7236 -0.2775 -0.2440
   40LEU      N  646   5.313   5.844   5.335  0.0184 -0.4647 -0.5441
   40LEU     CA  647   5.450   5.842   5.402  0.2685  0.2198 -0.5762
   40LEU      C  648   5.574   5.819   5.311  0.1751 -0.0506 -0.1301
   40LEU      O  649   5.688   5.780   5.357  0.4718 -0.5897 -1.0244
   40LEU     CB  650   5.440   5.732   5.511  0.5283 -0.3840  0.8525
   40LEU     CG  651   5.347   5.777   5.628  0.0848 -0.2957  1.7831
   40LEU    CD1  652   5.301   5.656   5.704  0.6768 -1.2217 -0.1382
   40LEU    CD2  653   5.410   5.875   5.726 -0.0176 -0.1557 -2.1340
   40LEU      H  654   5.257   5.760   5.339 -0.6791 -0.0009  1.2468
   40LEU     HA  655   5.467   5.941   5.444  0.1698  0.1082 -0.2615
   40LEU    HB2  656   5.398   5.639   5.471 -0.3019 -0.2739  1.4065
   40LEU    HB3  657   5.538   5.713   5.554  1.0825 -0.5040 -0.3699
   40LEU     HG  658   5.259   5.827   5.587  0.7383  0.4855  1.2691
   40LEU   HD11  659   5.244   5.587   5.641 -2.2446  0.1168  0.6742
   40LEU   HD12  660   5.381   5.611   5.763  0.5778  0.1223  1.1167
   40LEU   HD13  661   5.218   5.687   5.768 -0.1380  0.2994 -1.7575
   40LEU   HD21  662   5.446   5.966   5.677  0.5883 -0.1084 -1.6170
   40LEU   HD22  663   5.340   5.900   5.805  0.7033 -1.4473 -1.0055
   40LEU   HD23  664   5.498   5.834   5.774 -0.5088  0.7714 -0.2751
   41ASP      N  665   5.551   5.844   5.183 -0.1407  0.1685  0.6027
   41ASP     CA  666   5.670   5.830   5.087 -0.2443 -0.2021  0.1449
   41ASP      C  667   5.734   5.697   5.071  0.4570  0.2962  0.4589
   41ASP      O  668   5.840   5.686   5.006  0.3102  0.0737 -0.4454
   41ASP     CB  669   5.780   5.938   5.114  1.3521  0.0498  0.1476
   41ASP     CG  670   5.721   6.081   5.128  0.5562  0.2448  0.6870
   41ASP    OD1  671   5.781   6.159   5.205 -0.0385 -0.3446 -0.2077
   41ASP    OD2  672   5.624   6.127   5.064 -0.3174  0.4955  0.7208
   41ASP      H  673   5.463   5.871   5.143  0.7338  0.3146 -1.5046
   41ASP     HA  674   5.634   5.863   4.990 -0.7152  1.8340  0.9052
   41ASP    HB2  675   5.841   5.915   5.202  0.9376  0.1002  0.4535
   41ASP    HB3  676   5.840   5.937   5.023  0.2227  0.3434 -0.6324
   42PHE      N  677   5.683   5.587   5.117  0.3840  0.1526 -0.7381
   42PHE     CA  678   5.735   5.454   5.084  0.3487  0.5122  0.2878
   42PHE      C  679   5.685   5.415   4.934  0.5352 -0.4940  0.5773
   42PHE      O  680   5.581   5.471   4.889 -0.0444  0.8555  0.0488
   42PHE     CB  681   5.691   5.342   5.183 -0.2181  0.1599  0.3719
   42PHE     CG  682   5.733   5.359   5.323  0.3219 -0.2429 -0.4173
   42PHE    CD1  683   5.700   5.472   5.400  0.2144 -0.1240  0.4951
   42PHE    CD2  684   5.814   5.268   5.392  1.0298  0.6917  0.2176
   42PHE    CE1  685   5.739   5.485   5.534  0.1943  0.4757  1.0587
   42PHE    CE2  686   5.857   5.285   5.522 -0.4574 -0.8004  0.1930
   42PHE     CZ  687   5.817   5.393   5.597 -0.2870 -0.0988 -0.3502
   42PHE      H  688   5.593   5.587   5.163  0.5594 -0.4630 -0.3562
   42PHE     HA  689   5.844   5.457   5.090  0.5736 -0.8577 -1.3851
   42PHE    HB2  690   5.584   5.321   5.188  0.0442 -1.3715  0.3347
   42PHE    HB3  691   5.729   5.245   5.150 -0.0515  0.2159  0.3963
   42PHE    HD1  692   5.629   5.541   5.358  0.9514  0.1845 -0.3210
   42PHE    HD2  693   5.829   5.170   5.349 -2.3997  0.0728 -0.1212
   42PHE    HE1  694   5.694   5.562   5.596 -0.5531  1.1858 -0.2756
   42PHE    HE2  695   5.906   5.201   5.570  0.8911 -0.4598 -0.4923
   42PHE     HZ  696   5.848   5.405   5.700 -0.9421  0.1975 -0.1754
   43LYS      N  697   5.757   5.332   4.860 -0.2293 -0.0358  0.1059
   43LYS     CA  698   5.717   5.250   4.743  0.7185 -0.1459  0.3401
   43LYS      C  699   5.642   5.125   4.804  0.1188 -0.3951  0.8858
   43LYS      O  700   5.708   5.055   4.873  0.0131  1.2751 -0.1140
   43LYS     CB  701   5.837   5.217   4.653 -0.1122  1.5705 -0.7535
   43LYS     CG  702   5.892   5.330   4.567  0.8512 -0.1428 -1.1464
   43LYS     CD  703   6.024   5.321   4.512 -1.0081 -0.0826 -0.5279
   43LYS     CE  704   6.121   5.363   4.630  0.2457  0.5336  1.0781
   43LYS     NZ  705   6.265   5.349   4.599  0.0943  0.0206 -0.3243
   43LYS      H  706   5.852   5.313   4.890 -0.1924  0.9689  0.7218
   43LYS     HA  707   5.636   5.297   4.689  0.7224  0.0366  0.4895
   43LYS    HB2  708   5.913   5.175   4.719 -0.8967 -1.3266 -1.4083
   43LYS    HB3  709   5.811   5.135   4.585  0.1287 -0.5690  1.4401
   43LYS    HG2  710   5.824   5.365   4.489  0.2806  0.8714 -0.2542
   43LYS    HG3  711   5.900   5.412   4.639  1.6893 -0.5687 -0.7333
   43LYS    HD2  712   6.046   5.220   4.479 -0.6035  0.0310 -0.6215
   43LYS    HD3  713   6.041   5.392   4.431  0.7006  0.7976  0.4863
   43LYS    HE2  714   6.099   5.463   4.669 -0.2237  0.8440  0.0699
   43LYS    HE3  715   6.097   5.298   4.714 -0.3457 -0.7816 -0.0447
   43LYS    HZ1  716   6.281   5.261   4.553  0.4770  0.2523 -0.6448
   43LYS    HZ2  717   6.287   5.414   4.525 -0.9499 -0.3653 -1.0174
   43LYS    HZ3  718   6.317   5.363   4.684 -0.7343  0.0679  0.2066
   44VAL      N  719   5.512   5.106   4.782 -0.1556  0.3375 -0.4936
   44VAL     CA  720   5.441   5.002   4.848  0.3832  0.3352 -0.2235
   44VAL      C  721   5.403   4.890   4.754 -0.0805 -0.4909  0.2617
   44VAL      O  722   5.356   4.917   4.635  0.4286 -0.3775 -0.6787
   44VAL     CB  723   5.315   5.052   4.932 -0.1427 -1.1550  0.7230
   44VAL    CG1  724   5.274   4.952   5.034  0.2941 -0.9685  0.7688
   44VAL    CG2  725   5.344   5.183   5.008  0.9349  0.0988  1.4670
   44VAL      H  726   5.459   5.171   4.726 -1.5598 -0.8279 -0.6422
   44VAL     HA  727   5.506   4.952   4.919  1.1043  1.3393 -0.1397
   44VAL     HB  728   5.226   5.066   4.871  0.0020 -0.4879  0.6474
   44VAL   HG11  729   5.260   4.862   4.974 -1.2187 -0.4081  0.1748
   44VAL   HG12  730   5.354   4.953   5.108  1.6027  1.1677 -0.4634
   44VAL   HG13  731   5.181   4.976   5.085 -0.1238  0.3347 -0.4597
   44VAL   HG21  732   5.411   5.166   5.092  0.2708 -1.5938  1.7357
   44VAL   HG22  733   5.374   5.260   4.937 -0.1268 -0.9303 -0.2483
   44VAL   HG23  734   5.244   5.209   5.044 -0.1316 -0.6068 -0.6589
   45VAL      N  735   5.398   4.769   4.801 -0.8314  0.2861 -0.1376
   45VAL     CA  736   5.334   4.656   4.721  0.1368  0.2979 -0.6198
   45VAL      C  737   5.215   4.592   4.805 -0.5988  0.1116 -0.3560
   45VAL      O  738   5.241   4.535   4.908  0.4203  0.1864 -0.7976
   45VAL     CB  739   5.433   4.549   4.668  0.3457  0.3053  0.0367
   45VAL    CG1  740   5.373   4.428   4.602  0.3921  0.1675  1.5238
   45VAL    CG2  741   5.525   4.618   4.572 -0.0229 -0.2443 -0.2095
   45VAL      H  742   5.438   4.744   4.890 -0.6546  0.3139 -0.2071
   45VAL     HA  743   5.279   4.695   4.635  0.8346 -0.3936 -1.4176
   45VAL     HB  744   5.496   4.511   4.748 -0.3891 -0.2351  0.3860
   45VAL   HG11  745   5.314   4.365   4.668 -0.9408 -0.8677 -0.4500
   45VAL   HG12  746   5.307   4.476   4.530  0.7701 -0.9345  0.3595
   45VAL   HG13  747   5.446   4.368   4.548 -1.1028 -0.7438  0.3472
   45VAL   HG21  748   5.580   4.546   4.512  0.7990  0.1976 -0.0143
   45VAL   HG22  749   5.470   4.682   4.503 -0.8416  0.4894  1.0231
   45VAL   HG23  750   5.594   4.678   4.632 -0.0576 -0.1612 -0.2525
   46SER      N  751   5.090   4.595   4.757 -0.6719  0.1525 -0.6083
   46SER     CA  752   4.971   4.530   4.815 -0.3580 -0.0133 -0.6697
   46SER      C  753   4.940   4.401   4.745 -0.0965 -0.3469  0.5712
   46SER      O  754   4.913   4.402   4.625 -0.1018 -0.0998 -0.8558
   46SER     CB  755   4.854   4.630   4.814 -1.1791 -0.3242 -0.7194
   46SER     OG  756   4.800   4.666   4.689 -0.3946 -0.1299  0.5296
   46SER      H  757   5.090   4.617   4.658 -0.3917  0.5719 -0.5226
   46SER     HA  758   4.992   4.498   4.917  1.2964  0.5316 -0.7876
   46SER    HB2  759   4.777   4.593   4.882 -0.6811  0.2877  0.2303
   46SER    HB3  760   4.902   4.711   4.870  0.7132 -1.6620 -0.1922
   46SER     HG  761   4.750   4.748   4.692  0.0640  0.1987 -0.1479
   47LEU      N  762   4.937   4.290   4.814 -0.1485  0.4215  0.0726
   47LEU     CA  763   4.892   4.160   4.752 -0.6277 -0.5069  0.4206
   47LEU      C  764   4.790   4.094   4.838  0.1613 -0.1808 -1.2060
   47LEU      O  765   4.791   4.109   4.962 -0.2943 -0.1611  0.4327
   47LEU     CB  766   5.012   4.067   4.736 -0.9533 -0.4247  0.7194
   47LEU     CG  767   5.120   4.117   4.638 -0.3272  0.7676 -0.0949
   47LEU    CD1  768   5.229   4.013   4.642 -0.2513  0.0867 -0.2495
   47LEU    CD2  769   5.078   4.135   4.489  0.1867 -0.1133 -0.7819
   47LEU      H  770   4.926   4.290   4.915 -0.0786  0.3440  0.0808
   47LEU     HA  771   4.839   4.176   4.658 -1.6220 -1.0315  0.8574
   47LEU    HB2  772   5.060   4.053   4.832  0.3707 -0.0278  0.1658
   47LEU    HB3  773   4.969   3.973   4.704 -0.8031 -0.2350 -0.0992
   47LEU     HG  774   5.158   4.215   4.668  0.9783  0.5760 -0.9451
   47LEU   HD11  775   5.254   3.996   4.747 -1.3349 -0.2265 -0.0148
   47LEU   HD12  776   5.195   3.915   4.610 -0.9092 -0.2721  1.3111
   47LEU   HD13  777   5.318   4.031   4.583  0.2169 -1.1858 -0.0003
   47LEU   HD21  778   5.166   4.180   4.444  0.0577  1.9990  0.7671
   47LEU   HD22  779   5.056   4.039   4.441 -0.1121 -0.5025  0.0850
   47LEU   HD23  780   4.995   4.205   4.487  0.1436 -0.1507 -0.4380
   48LEU      N  781   4.710   4.000   4.792 -0.3493  0.0355  0.6029
   48LEU     CA  782   4.604   3.925   4.861 -0.0618 -0.2579 -0.5837
   48LEU      C  783   4.584   3.787   4.818  0.1167  0.7574 -0.3144
   48LEU      O  784   4.624   3.752   4.705  0.2241  0.1603 -0.1085
   48LEU     CB  785   4.466   3.993   4.835 -1.3129  0.1715  0.1899
   48LEU     CG  786   4.433   4.141   4.880 -0.9033  0.5346  0.0855
   48LEU    CD1  787   4.293   4.160   4.845  0.0039  0.0736 -0.7768
   48LEU    CD2  788   4.459   4.181   5.029  0.1438 -0.4041  0.7812
   48LEU      H  789   4.701   3.998   4.692 -0.4750  0.2894  0.6074
   48LEU     HA  790   4.626   3.923   4.967 -0.0084  0.3572 -0.5732
   48LEU    HB2  791   4.460   3.991   4.726  0.7705 -0.2328 -0.0084
   48LEU    HB3  792   4.398   3.924   4.885 -0.5219 -0.6572  0.1901
   48LEU     HG  793   4.491   4.210   4.819 -0.7395  0.5737  0.2863
   48LEU   HD11  794   4.255   4.244   4.905  0.3054 -0.7354  0.6489
   48LEU   HD12  795   4.283   4.197   4.743 -0.7087  0.4677 -0.5812
   48LEU   HD13  796   4.231   4.078   4.881  0.3321  0.2685  0.3106
   48LEU   HD21  797   4.391   4.139   5.103 -0.6580  0.0612  0.3296
   48LEU   HD22  798   4.560   4.163   5.067  1.1626  0.3573 -1.2936
   48LEU   HD23  799   4.448   4.289   5.033  0.5728 -0.3071 -0.2273
   49ASP      N  800   4.536   3.709   4.911 -0.5698  0.8606  1.0260
   49ASP     CA  801   4.513   3.564   4.898 -0.0889  0.7560 -0.4018
   49ASP      C  802   4.633   3.478   4.843  0.3621  0.2030 -0.4198
   49ASP      O  803   4.621   3.409   4.743 -0.4274 -0.2344  0.1555
   49ASP     CB  804   4.383   3.538   4.821 -0.7247  0.2327 -0.3706
   49ASP     CG  805   4.267   3.589   4.899 -0.2368 -0.8628  0.3690
   49ASP    OD1  806   4.259   3.560   5.017 -0.8102  0.1066  0.1769
   49ASP    OD2  807   4.190   3.671   4.836  0.0303  0.1648 -0.5779
   49ASP      H  808   4.515   3.756   4.998  1.2247  0.4318  1.7920
   49ASP     HA  809   4.500   3.535   5.002 -0.2641  1.2304 -0.2856
   49ASP    HB2  810   4.385   3.569   4.716  0.5300 -0.2240 -0.5231
   49ASP    HB3  811   4.377   3.429   4.819  1.0291  0.0675 -1.2325
   50LEU      N  812   4.754   3.478   4.902  0.2632 -0.7845  0.2778
   50LEU     CA  813   4.877   3.406   4.867  1.1134 -0.1345  0.7536
   50LEU      C  814   4.879   3.266   4.923 -0.0600 -0.0122  0.2865
   50LEU      O  815   4.861   3.243   5.041 -0.2006 -0.4469 -0.2381
   50LEU     CB  816   4.995   3.485   4.905  0.2932 -0.7172 -0.1890
   50LEU     CG  817   5.000   3.640   4.872 -0.3862  0.5556  0.1609
   50LEU    CD1  818   5.148   3.685   4.898  2.2443  0.2677  0.2243
   50LEU    CD2  819   4.957   3.665   4.732 -0.4359  0.0473  1.2293
   50LEU      H  820   4.761   3.546   4.977  0.3577 -0.2575 -0.1953
   50LEU     HA  821   4.878   3.398   4.758  0.3156  0.9058  0.6355
   50LEU    HB2  822   5.013   3.485   5.012 -0.3044  0.4826 -0.0583
   50LEU    HB3  823   5.082   3.431   4.867  0.6024 -0.4648  0.1504
   50LEU     HG  824   4.943   3.703   4.940  0.3434  0.8206  0.5491
   50LEU   HD11  825   5.212   3.607   4.856  1.7967  0.9819 -2.0889
   50LEU   HD12  826   5.166   3.775   4.840  0.1780  0.3220 -0.4954
   50LEU   HD13  827   5.146   3.693   5.006 -0.9629 -0.0530  0.3782
   50LEU   HD21  828   4.870   3.605   4.705  0.9585 -1.3537 -0.7911
   50LEU   HD22  829   4.924   3.768   4.716 -0.4948 -0.2541 -1.8781
   50LEU   HD23  830   5.034   3.660   4.655 -0.7065  0.0082  0.9549
   51THR      N  831   4.914   3.178   4.836 -0.1120 -0.0748 -0.2510
   51THR     CA  832   4.969   3.043   4.867  1.3400  1.0806 -0.4278
   51THR      C  833   5.110   3.040   4.910 -0.2012 -0.1025 -0.1146
   51THR      O  834   5.182   3.134   4.874 -0.0909 -0.9049 -0.0986
   51THR     CB  835   4.954   2.940   4.760  0.1722  0.7081 -0.2617
   51THR    OG1  836   5.028   2.983   4.641  0.5373  0.5197  0.1712
   51THR    CG2  837   4.806   2.913   4.722 -0.4851 -0.5263 -0.0696
   51THR      H  838   4.921   3.219   4.743 -1.0272 -0.2027 -0.3981
   51THR     HA  839   4.915   2.995   4.949  0.8541  0.2524 -1.1904
   51THR     HB  840   4.994   2.846   4.795  0.8715  1.2026  0.3077
   51THR    HG1  841   4.978   3.059   4.609  0.6512 -0.0880 -1.6984
   51THR   HG21  842   4.804   2.842   4.639 -0.2113 -0.1315 -0.4185
   51THR   HG22  843   4.741   2.881   4.804  0.5151 -0.3824  0.8167
   51THR   HG23  844   4.766   3.011   4.698  0.8911  0.2608  0.6205
   52GLU      N  845   5.160   2.935   4.968  0.1792  0.3911 -0.3118
   52GLU     CA  846   5.296   2.941   5.027 -0.4291 -0.2230 -0.1280
   52GLU      C  847   5.411   2.975   4.923  0.4228  0.5729 -0.1392
   52GLU      O  848   5.488   3.064   4.950 -0.0560 -0.5807  0.3308
   52GLU     CB  849   5.328   2.819   5.114  0.2095 -0.2078  0.5368
   52GLU     CG  850   5.413   2.835   5.233 -0.7843  0.8640 -0.3081
   52GLU     CD  851   5.554   2.787   5.213 -0.4039 -1.6707  0.7677
   52GLU    OE1  852   5.623   2.823   5.111  0.8401 -0.0429  0.1605
   52GLU    OE2  853   5.609   2.726   5.310 -0.2178 -0.2116 -0.2498
   52GLU      H  854   5.092   2.863   4.987 -0.6497  1.1368 -0.3239
   52GLU     HA  855   5.290   3.026   5.095 -1.1193 -0.1142 -0.3149
   52GLU    HB2  856   5.235   2.779   5.153  0.0029  1.5589  2.1668
   52GLU    HB3  857   5.383   2.756   5.044  0.0180  0.1253  0.0739
   52GLU    HG2  858   5.414   2.938   5.271  0.4718  0.6252  0.4245
   52GLU    HG3  859   5.384   2.767   5.313  0.3689  0.0197 -0.5561
   53TYR      N  860   5.404   2.924   4.804 -1.2386 -0.5491  0.6025
   53TYR     CA  861   5.492   2.965   4.693  0.1669 -0.2886  0.0149
   53TYR      C  862   5.490   3.117   4.664  0.8510 -0.5392 -0.4570
   53TYR      O  863   5.589   3.188   4.648 -0.6640  0.2716 -0.4722
   53TYR     CB  864   5.460   2.890   4.561  1.2292  0.7056 -0.5893
   53TYR     CG  865   5.550   2.927   4.438 -0.1228  0.1284 -0.9315
   53TYR    CD1  866   5.485   2.970   4.323 -0.3896 -0.5452 -0.0729
   53TYR    CD2  867   5.690   2.898   4.437 -0.0840  0.1658  0.6389
   53TYR    CE1  868   5.565   2.995   4.208  0.5981 -1.2053 -0.1443
   53TYR    CE2  869   5.767   2.919   4.323 -0.4340 -0.8201  0.7544
   53TYR     CZ  870   5.702   2.971   4.207 -0.2426  1.2318 -0.5619
   53TYR     OH  871   5.777   3.000   4.099 -0.4427 -0.0187  0.3295
   53TYR      H  872   5.334   2.857   4.775 -0.0149 -1.1465 -1.3449
   53TYR     HA  873   5.593   2.932   4.720  0.2053 -0.3538 -0.2022
   53TYR    HB2  874   5.480   2.784   4.569  1.9780  0.8703 -0.1352
   53TYR    HB3  875   5.357   2.913   4.532  0.9226 -0.8547 -0.9199
   53TYR    HD1  876   5.380   2.994   4.319 -0.1796  0.3423 -0.7887
   53TYR    HD2  877   5.740   2.877   4.531  0.7017  0.5870  0.3319
   53TYR    HE1  878   5.520   3.024   4.115  0.2697 -0.3905  0.2469
   53TYR    HE2  879   5.872   2.892   4.325 -0.2395 -0.1357  0.3246
   53TYR     HH  880   5.867   2.994   4.131 -0.1645 -0.4795 -0.4588
   54GLU      N  881   5.367   3.172   4.659 -0.1428 -0.1723 -0.0787
   54GLU     CA  882   5.340   3.311   4.628 -0.4388  0.1725 -0.3758
   54GLU      C  883   5.374   3.405   4.745 -0.5346 -0.8292  0.2787
   54GLU      O  884   5.422   3.518   4.727 -0.5880  0.2100 -0.3564
   54GLU     CB  885   5.193   3.321   4.593  0.8288  0.1519  0.6953
   54GLU     CG  886   5.152   3.226   4.474  0.6357  0.8898  0.3274
   54GLU     CD  887   4.998   3.221   4.457  0.3786 -0.1312  0.5443
   54GLU    OE1  888   4.923   3.222   4.556  0.2585 -0.0135 -0.4678
   54GLU    OE2  889   4.957   3.198   4.339 -0.0406 -0.2284 -0.0020
   54GLU      H  890   5.290   3.108   4.666 -0.4676  0.0872 -1.0294
   54GLU     HA  891   5.397   3.348   4.543 -0.0144 -0.0736 -0.2041
   54GLU    HB2  892   5.137   3.285   4.679 -0.7709  0.7867 -0.0033
   54GLU    HB3  893   5.157   3.422   4.575 -0.4751 -0.2024  1.1164
   54GLU    HG2  894   5.196   3.249   4.377 -0.4821 -0.7155 -0.6617
   54GLU    HG3  895   5.180   3.122   4.490 -1.2738  0.2090 -0.1970
   55MET      N  896   5.349   3.364   4.871  0.6849  0.7601  0.1405
   55MET     CA  897   5.392   3.439   4.983 -0.1596  0.5821 -0.3141
   55MET      C  898   5.542   3.432   5.012 -0.4570 -1.1110  0.4684
   55MET      O  899   5.603   3.538   5.042  0.3001  0.8323  0.4419
   55MET     CB  900   5.314   3.381   5.109  0.0287 -0.1942  0.7480
   55MET     CG  901   5.323   3.459   5.232  0.1201  0.1979 -1.0438
   55MET     SD  902   5.241   3.385   5.386 -0.4354 -0.2730  0.2407
   55MET     CE  903   5.066   3.413   5.359  0.1346 -0.5833  0.1564
   55MET      H  904   5.305   3.274   4.882 -0.8626  1.4347 -0.1093
   55MET     HA  905   5.370   3.546   4.983  0.9857  0.8667  0.8588
   55MET    HB2  906   5.212   3.379   5.071  0.2321  0.1205  0.1804
   55MET    HB3  907   5.353   3.281   5.128 -0.2883 -0.4201  0.2669
   55MET    HG2  908   5.425   3.482   5.261  0.2698 -1.4917  0.1330
   55MET    HG3  909   5.271   3.553   5.214 -0.1996  0.4108  0.6575
   55MET    HE1  910   5.040   3.517   5.342 -0.0370 -0.3883  1.4235
   55MET    HE2  911   5.032   3.353   5.274  0.5259  0.1868 -0.5733
   55MET    HE3  912   5.016   3.384   5.451  1.0056 -0.6825  0.6237
   56ARG      N  913   5.604   3.317   4.999  0.2366  0.5696  0.1075
   56ARG     CA  914   5.744   3.294   5.000  0.1742 -1.1871 -0.4111
   56ARG      C  915   5.822   3.374   4.891  0.6279  0.2630 -0.0829
   56ARG      O  916   5.922   3.439   4.925 -0.1531 -0.3594  0.0380
   56ARG     CB  917   5.782   3.142   4.990  0.8696  0.4662  0.4785
   56ARG     CG  918   5.933   3.123   5.009 -0.4103  1.0432 -0.3964
   56ARG     CD  919   5.965   2.975   5.007 -0.6623 -0.1155 -0.5041
   56ARG     NE  920   5.902   2.900   5.116 -0.3004  0.3390  0.3892
   56ARG     CZ  921   5.945   2.881   5.241 -0.0156  0.2731 -0.1027
   56ARG    NH1  922   5.873   2.811   5.320  0.4799 -0.5814 -0.5770
   56ARG    NH2  923   6.062   2.921   5.283 -0.1506 -1.0481 -0.4660
   56ARG      H  924   5.543   3.239   4.980  0.6980  0.2135  0.0771
   56ARG     HA  925   5.780   3.336   5.094 -0.6577 -0.1394 -0.5273
   56ARG    HB2  926   5.729   3.084   5.065  0.3619 -1.2680 -1.0749
   56ARG    HB3  927   5.754   3.095   4.896 -0.4093  1.2481  0.4256
   56ARG    HG2  928   5.980   3.174   4.925 -0.9550  0.9540 -0.7590
   56ARG    HG3  929   5.961   3.162   5.107 -0.1271  0.3705 -0.1956
   56ARG    HD2  930   5.932   2.934   4.911 -0.5459 -1.8473  0.1247
   56ARG    HD3  931   6.073   2.963   5.001 -0.6590  0.2132 -1.4606
   56ARG     HE  932   5.821   2.851   5.080 -0.1152  0.5782 -0.4054
   56ARG   HH11  933   5.898   2.783   5.414  0.0089  0.9218  0.0479
   56ARG   HH12  934   5.780   2.777   5.299  0.2729 -0.3268 -0.1013
   56ARG   HH21  935   6.091   2.898   5.377  0.2961 -0.4378 -0.4443
   56ARG   HH22  936   6.116   2.972   5.215 -1.1763 -0.7963 -1.1233
   57ASN      N  937   5.756   3.388   4.771  0.1937 -0.7650 -0.8561
   57ASN     CA  938   5.814   3.471   4.666  0.1567 -0.4393  1.1495
   57ASN      C  939   5.817   3.622   4.703 -0.8993 -0.1852 -0.6091
   57ASN      O  940   5.923   3.685   4.698 -1.0945 -0.3153 -0.1138
   57ASN     CB  941   5.730   3.463   4.542 -0.5158  0.2765 -0.0722
   57ASN     CG  942   5.762   3.345   4.452  1.1960  0.3950  0.4582
   57ASN    OD1  943   5.857   3.273   4.472  0.7501 -0.0395  0.4216
   57ASN    ND2  944   5.666   3.304   4.370 -0.2977  0.3161 -0.1360
   57ASN      H  945   5.671   3.337   4.749  0.6294 -1.4659 -0.9714
   57ASN     HA  946   5.917   3.443   4.647 -0.1019 -0.6120 -0.1436
   57ASN    HB2  947   5.627   3.465   4.577 -0.4213  0.3671  0.2069
   57ASN    HB3  948   5.742   3.556   4.486 -0.1927  0.0985 -0.3020
   57ASN   HD21  949   5.665   3.209   4.336  0.2502  0.0643  0.5041
   57ASN   HD22  950   5.578   3.353   4.365 -0.4283  0.1248  0.1798
   58ALA      N  951   5.711   3.672   4.766  0.3102  0.0774  1.5066
   58ALA     CA  952   5.712   3.812   4.809 -1.1604  0.2934 -0.0585
   58ALA      C  953   5.811   3.832   4.923 -0.4285 -0.7902  0.2780
   58ALA      O  954   5.882   3.935   4.920 -0.1204  0.2845 -0.1362
   58ALA     CB  955   5.575   3.850   4.853  1.7741  0.1448  0.3784
   58ALA      H  956   5.621   3.628   4.758  0.2904  0.2746 -0.2278
   58ALA     HA  957   5.748   3.871   4.725  0.7295 -0.4095  0.1533
   58ALA    HB1  958   5.583   3.958   4.864  0.3774  0.5815 -1.7962
   58ALA    HB2  959   5.496   3.838   4.779  1.9225  0.0171  0.2414
   58ALA    HB3  960   5.544   3.800   4.945 -0.0434 -0.8390 -0.6763
   59VAL      N  961   5.815   3.746   5.025 -0.1681  0.0315  0.3633
   59VAL     CA  962   5.900   3.784   5.134  0.1825  0.3940  0.0471
   59VAL      C  963   6.049   3.768   5.105 -0.3331  0.2943  0.7045
   59VAL      O  964   6.136   3.839   5.158  0.2781  0.6428  0.3059
   59VAL     CB  965   5.868   3.698   5.260  0.0197 -0.3790  0.0906
   59VAL    CG1  966   5.971   3.720   5.371  0.0016 -0.6807  0.1258
   59VAL    CG2  967   5.721   3.721   5.313 -0.7323  0.1875  0.4710
   59VAL      H  968   5.770   3.655   5.015  0.6855 -0.3061 -0.7738
   59VAL     HA  969   5.881   3.887   5.164  0.5600  0.3519  0.4544
   59VAL     HB  970   5.881   3.592   5.244  0.5878 -0.3102  0.0790
   59VAL   HG11  971   5.986   3.828   5.381 -0.1529 -0.6038 -0.4264
   59VAL   HG12  972   5.943   3.677   5.467 -0.3879  0.4140  0.5402
   59VAL   HG13  973   6.071   3.684   5.347  0.3463 -0.3229  0.9279
   59VAL   HG21  974   5.647   3.693   5.239 -0.2762 -0.9987  0.4158
   59VAL   HG22  975   5.706   3.657   5.401 -0.1343  0.1823  0.5794
   59VAL   HG23  976   5.703   3.824   5.342 -0.7507 -0.1777  1.9320
   60ASP      N  977   6.095   3.670   5.020  0.6560 -0.5819 -0.4557
   60ASP     CA  978   6.233   3.669   4.980 -1.9654  0.3054  1.1716
   60ASP      C  979   6.266   3.798   4.892 -0.6091  0.9162 -0.2222
   60ASP      O  980   6.379   3.843   4.912  0.5116 -0.4292  0.2141
   60ASP     CB  981   6.264   3.538   4.903 -0.0786 -1.5432 -0.1096
   60ASP     CG  982   6.256   3.413   4.978  0.5518  0.4692 -0.9063
   60ASP    OD1  983   6.246   3.309   4.912 -0.9373  0.4824  0.0500
   60ASP    OD2  984   6.246   3.409   5.106 -0.1128  0.1187  0.0364
   60ASP      H  985   6.034   3.593   4.998 -1.6543  0.9748 -0.1975
   60ASP     HA  986   6.306   3.671   5.061  0.2493 -0.3004 -0.5821
   60ASP    HB2  987   6.198   3.537   4.816  0.5426  0.0416 -0.6650
   60ASP    HB3  988   6.365   3.553   4.865 -0.1894 -0.0878  0.0829
   61GLU      N  989   6.174   3.851   4.818  0.9252 -0.5228  0.9140
   61GLU     CA  990   6.217   3.967   4.730 -0.6776  0.2298 -0.6893
   61GLU      C  991   6.222   4.104   4.801  0.5522  0.9164 -0.2040
   61GLU      O  992   6.301   4.187   4.776 -0.4274 -0.3181 -0.5862
   61GLU     CB  993   6.137   3.963   4.601  0.8848  0.1388 -1.4313
   61GLU     CG  994   6.154   4.056   4.484  0.1209 -0.0315  0.6761
   61GLU     CD  995   6.285   4.038   4.412  0.5116 -0.1614 -0.3664
   61GLU    OE1  996   6.335   4.137   4.360 -0.2509 -0.4495 -0.0555
   61GLU    OE2  997   6.342   3.926   4.419 -0.1820 -0.6543  0.4626
   61GLU      H  998   6.078   3.820   4.821  0.6573  0.0658 -0.4028
   61GLU     HA  999   6.318   3.946   4.693 -0.5171 -0.1594 -0.0569
   61GLU    HB2 1000   6.160   3.860   4.576  0.8767  0.0180 -0.9658
   61GLU    HB3 1001   6.032   3.968   4.629  1.2629  0.1766  0.2119
   61GLU    HG2 1002   6.076   4.037   4.410  1.3223  0.5286 -0.8471
   61GLU    HG3 1003   6.136   4.160   4.511 -0.4962  0.2495 -0.6381
   62PHE      N 1004   6.125   4.122   4.888 -0.4788  0.3535 -0.5313
   62PHE     CA 1005   6.128   4.231   4.988  0.8020  0.4170 -0.7034
   62PHE      C 1006   6.252   4.219   5.071  0.5303  0.5661  0.2027
   62PHE      O 1007   6.325   4.311   5.084 -0.2110 -0.7433  0.0151
   62PHE     CB 1008   6.002   4.210   5.082 -0.0775 -0.5895 -0.2426
   62PHE     CG 1009   6.012   4.297   5.214 -0.6119 -0.0581 -0.1493
   62PHE    CD1 1010   5.959   4.427   5.213 -0.8365 -0.0111 -0.2594
   62PHE    CD2 1011   6.070   4.253   5.337  0.2942  0.9654  0.0771
   62PHE    CE1 1012   5.966   4.508   5.325  0.7138  0.3041 -0.2265
   62PHE    CE2 1013   6.063   4.324   5.458  0.3469 -0.9734  0.1880
   62PHE     CZ 1014   6.010   4.457   5.446 -0.9892  0.0286 -0.1276
   62PHE      H 1015   6.072   4.038   4.909  0.6382 -0.3210 -0.2560
   62PHE     HA 1016   6.125   4.325   4.933  0.4652  0.3848 -0.7434
   62PHE    HB2 1017   5.905   4.235   5.041 -0.2691 -1.3897 -0.3076
   62PHE    HB3 1018   5.997   4.105   5.113  0.4025 -0.2244  1.2559
   62PHE    HD1 1019   5.916   4.463   5.120 -0.2404  0.6706 -0.2876
   62PHE    HD2 1020   6.121   4.158   5.347  0.1084  0.9856  1.6709
   62PHE    HE1 1021   5.928   4.609   5.320 -0.5277 -0.1418 -0.5839
   62PHE    HE2 1022   6.103   4.290   5.552  0.2628 -0.1606  0.5345
   62PHE     HZ 1023   6.013   4.519   5.535 -0.7339 -0.6118  0.3269
   63LEU      N 1024   6.285   4.100   5.122  0.4348  0.1221  0.5535
   63LEU     CA 1025   6.404   4.080   5.208 -0.2928  0.0618  0.1313
   63LEU      C 1026   6.537   4.104   5.128  0.8392 -0.2815 -0.0404
   63LEU      O 1027   6.630   4.158   5.184 -0.2931  0.2993 -0.3663
   63LEU     CB 1028   6.404   3.943   5.269  0.5780  0.8607  0.0787
   63LEU     CG 1029   6.326   3.914   5.393 -0.4417  0.8637 -0.5705
   63LEU    CD1 1030   6.356   3.769   5.441 -0.0250 -0.3116  0.4014
   63LEU    CD2 1031   6.354   4.005   5.512 -0.0005  1.0534 -0.1925
   63LEU      H 1032   6.224   4.021   5.104  0.3604  0.1298  0.7604
   63LEU     HA 1033   6.404   4.148   5.293  0.2105 -0.3805  0.4946
   63LEU    HB2 1034   6.374   3.872   5.192  0.3959  1.0179  0.0021
   63LEU    HB3 1035   6.509   3.921   5.285  0.3795 -0.4249 -0.1484
   63LEU     HG 1036   6.219   3.924   5.376 -0.6433  0.7401  0.4899
   63LEU   HD11 1037   6.308   3.748   5.537 -0.2862 -0.0942  0.3196
   63LEU   HD12 1038   6.312   3.699   5.370  1.3656 -0.6828 -0.1567
   63LEU   HD13 1039   6.462   3.746   5.430  0.0191 -0.1910  0.5613
   63LEU   HD21 1040   6.333   4.107   5.483  0.3981  1.1253 -0.2355
   63LEU   HD22 1041   6.299   3.967   5.598 -0.1987  0.4656 -0.5634
   63LEU   HD23 1042   6.457   3.991   5.544  0.1598  0.0960 -1.0231
   64LEU      N 1043   6.537   4.094   4.994 -0.6823  0.0037  0.1632
   64LEU     CA 1044   6.652   4.146   4.915 -0.8932  1.4199  0.8656
   64LEU      C 1045   6.666   4.294   4.903  0.0148 -0.5015 -0.1267
   64LEU      O 1046   6.776   4.343   4.882  0.0866 -0.2232 -1.1444
   64LEU     CB 1047   6.651   4.085   4.770  0.3051 -0.0733  0.2532
   64LEU     CG 1048   6.681   3.933   4.757 -0.5103 -0.5161 -0.1856
   64LEU    CD1 1049   6.647   3.889   4.617  1.8654 -0.8462  1.6491
   64LEU    CD2 1050   6.826   3.907   4.784  0.7951  0.9798  0.0601
   64LEU      H 1051   6.458   4.056   4.942  0.5181 -0.3812 -1.5705
   64LEU     HA 1052   6.741   4.113   4.968 -0.1961  0.3771 -0.7869
   64LEU    HB2 1053   6.549   4.105   4.737  0.5599  0.2182 -0.3812
   64LEU    HB3 1054   6.715   4.141   4.702 -0.7441  0.3819 -0.4157
   64LEU     HG 1055   6.621   3.889   4.836  0.3185  0.3722  1.0157
   64LEU   HD11 1056   6.539   3.903   4.614  1.7291 -1.7857  1.5104
   64LEU   HD12 1057   6.694   3.954   4.543 -0.6620  0.1861  0.7481
   64LEU   HD13 1058   6.666   3.782   4.602 -1.4826 -1.6644  1.5955
   64LEU   HD21 1059   6.842   3.800   4.767  0.0504  0.9068 -0.2900
   64LEU   HD22 1060   6.898   3.960   4.722  1.2356  0.6888  0.3139
   64LEU   HD23 1061   6.844   3.932   4.888  0.8440 -0.7700  0.5415
   65LEU      N 1062   6.558   4.372   4.915  0.1450  0.1063 -0.0279
   65LEU     CA 1063   6.565   4.522   4.907 -0.5862 -0.2359  0.3160
   65LEU      C 1064   6.658   4.588   5.011  0.7025  0.8921 -0.3368
   65LEU      O 1065   6.738   4.679   4.992  1.1080 -0.3045 -0.9339
   65LEU     CB 1066   6.422   4.588   4.903 -0.1284  0.5012 -0.3780
   65LEU     CG 1067   6.321   4.552   4.791 -0.2338  0.3148  0.0396
   65LEU    CD1 1068   6.178   4.562   4.836 -0.0369 -0.2693 -0.0557
   65LEU    CD2 1069   6.345   4.629   4.666  0.0049 -0.1990  0.3211
   65LEU      H 1070   6.477   4.328   4.956  0.4695 -0.1605  0.3338
   65LEU     HA 1071   6.606   4.541   4.807  0.2009  0.0704  0.6831
   65LEU    HB2 1072   6.368   4.572   4.996 -0.1567 -1.5796 -0.6615
   65LEU    HB3 1073   6.440   4.696   4.904 -0.3112  0.5329 -0.4191
   65LEU     HG 1074   6.338   4.446   4.773  0.9784  0.5864 -0.6429
   65LEU   HD11 1075   6.163   4.534   4.941 -0.0471 -0.2661 -0.0563
   65LEU   HD12 1076   6.146   4.666   4.825 -0.6184 -0.4479 -0.1287
   65LEU   HD13 1077   6.117   4.505   4.766 -0.5147 -0.1080  0.2196
   65LEU   HD21 1078   6.451   4.629   4.642 -0.0883 -0.3637 -0.1044
   65LEU   HD22 1079   6.294   4.598   4.574 -0.1246  0.1841  0.2616
   65LEU   HD23 1080   6.298   4.727   4.678 -0.2582 -0.2106 -0.4620
   66LEU      N 1081   6.656   4.526   5.136 -0.0344 -0.2623  0.0691
   66LEU     CA 1082   6.707   4.596   5.262 -0.0475  0.5886  0.7805
   66LEU      C 1083   6.861   4.617   5.260  1.1415  0.4024 -0.4749
   66LEU      O 1084   6.937   4.526   5.273 -0.5741  0.0722  0.1822
   66LEU     CB 1085   6.657   4.508   5.381 -0.2228 -1.2095  0.3292
   66LEU     CG 1086   6.506   4.484   5.383 -0.2563  0.1411  0.0005
   66LEU    CD1 1087   6.471   4.369   5.479 -0.0598 -0.7125 -0.4955
   66LEU    CD2 1088   6.418   4.607   5.412 -0.0966 -0.3768 -0.9915
   66LEU      H 1089   6.603   4.441   5.148  0.5158 -0.8118 -1.0316
   66LEU     HA 1090   6.666   4.697   5.255  0.6681  0.8430 -0.1004
   66LEU    HB2 1091   6.718   4.418   5.378  1.1277 -0.3556  0.1450
   66LEU    HB3 1092   6.682   4.560   5.473  0.4300 -0.3589 -0.2968
   66LEU     HG 1093   6.478   4.443   5.286  0.4191 -0.0702 -0.1172
   66LEU   HD11 1094   6.522   4.279   5.449  1.0155 -0.6180  0.8479
   66LEU   HD12 1095   6.500   4.396   5.581 -1.3666 -1.4820  0.1341
   66LEU   HD13 1096   6.365   4.342   5.486  0.0573 -0.9494  1.4677
   66LEU   HD21 1097   6.433   4.692   5.346 -0.5819  0.1455 -0.4509
   66LEU   HD22 1098   6.312   4.583   5.420 -0.0701 -0.1483  0.3728
   66LEU   HD23 1099   6.451   4.647   5.507 -0.9294 -0.2465 -0.7362
   67ASP      N 1100   6.902   4.744   5.248  0.2533 -0.2998  0.0353
   67ASP     CA 1101   7.037   4.802   5.249  0.2031  0.1803  1.0006
   67ASP      C 1102   7.070   4.902   5.363  0.7784  0.0686 -0.3756
   67ASP      O 1103   6.983   4.937   5.445  0.1438  0.3205  0.5230
   67ASP     CB 1104   7.065   4.860   5.103  0.9674  0.4710 -0.4975
   67ASP     CG 1105   7.202   4.901   5.066  0.1492 -0.6671 -0.3152
   67ASP    OD1 1106   7.209   4.977   4.970 -0.4034 -0.4129 -0.5190
   67ASP    OD2 1107   7.298   4.865   5.145  0.3924  0.5850  1.6695
   67ASP      H 1108   6.836   4.820   5.251  0.4872 -0.1042  0.4824
   67ASP     HA 1109   7.100   4.714   5.262 -0.9101 -0.7273  0.5752
   67ASP    HB2 1110   7.019   4.788   5.036 -0.2397 -0.7683  1.4851
   67ASP    HB3 1111   6.998   4.946   5.105  0.0436 -0.2229  0.2847
   68LYS      N 1112   7.193   4.935   5.384 -0.0756 -0.3200 -0.0770
   68LYS     CA 1113   7.257   5.012   5.500  0.0370  0.7968  0.1334
   68LYS      C 1114   7.185   5.148   5.515  0.3867  0.0161  0.4503
   68LYS      O 1115   7.226   5.237   5.446 -0.4648 -0.6531  0.7325
   68LYS     CB 1116   7.406   5.029   5.472 -0.1076  0.3638  0.2468
   68LYS     CG 1117   7.472   4.891   5.446  0.4706  0.1229 -0.4474
   68LYS     CD 1118   7.613   4.911   5.399 -1.3926  0.0333  0.6691
   68LYS     CE 1119   7.620   4.975   5.254  0.1776  0.2865 -0.5920
   68LYS     NZ 1120   7.577   4.885   5.150 -0.7339 -0.2837  0.9588
   68LYS      H 1121   7.260   4.893   5.321  0.1962 -0.8813  0.5580
   68LYS     HA 1122   7.248   4.954   5.592  0.8839 -0.1712 -0.3420
   68LYS    HB2 1123   7.417   5.088   5.381 -0.6656 -0.7186 -0.5746
   68LYS    HB3 1124   7.450   5.068   5.563  0.6549 -0.4899  0.2759
   68LYS    HG2 1125   7.479   4.841   5.542 -0.0894  0.0504 -0.4387
   68LYS    HG3 1126   7.432   4.832   5.363 -0.3896 -0.5799  0.4305
   68LYS    HD2 1127   7.676   4.964   5.470 -0.2044 -0.7688  0.2591
   68LYS    HD3 1128   7.664   4.815   5.392  1.1728  1.2720 -0.0458
   68LYS    HE2 1129   7.547   5.056   5.253 -1.5789 -1.1679 -0.8278
   68LYS    HE3 1130   7.722   5.012   5.246  0.4000 -0.1919 -0.0908
   68LYS    HZ1 1131   7.619   4.793   5.157 -0.3836 -0.3470 -0.9040
   68LYS    HZ2 1132   7.478   4.873   5.134 -0.6833  0.1226  0.2650
   68LYS    HZ3 1133   7.614   4.923   5.064 -1.6932 -0.4192  0.4614
   69GLY      N 1134   7.087   5.157   5.607 -0.3510  0.4054  0.5396
   69GLY     CA 1135   7.008   5.279   5.633 -0.2538 -0.0000  1.3496
   69GLY      C 1136   6.868   5.273   5.580  1.6221  0.7532  0.6614
   69GLY      O 1137   6.796   5.375   5.592 -0.0088 -0.0264  0.0021
   69GLY      H 1138   7.062   5.067   5.647 -1.1795  0.1072 -0.5430
   69GLY    HA2 1139   7.008   5.285   5.742  2.2754  0.6683  1.4523
   69GLY    HA3 1140   7.055   5.366   5.587 -0.3515 -0.5598  0.1002
   70VAL      N 1141   6.829   5.165   5.501  0.3377 -0.0734  0.5671
   70VAL     CA 1142   6.690   5.150   5.436 -0.8957  0.4449 -0.0532
   70VAL      C 1143   6.589   5.156   5.547  0.0537  0.2361 -0.6373
   70VAL      O 1144   6.615   5.101   5.656 -0.1195 -0.6092  0.1115
   70VAL     CB 1145   6.675   5.013   5.360 -0.7093  0.1518  1.5103
   70VAL    CG1 1146   6.541   4.958   5.334  0.3991  0.3679 -0.6746
   70VAL    CG2 1147   6.729   5.031   5.210  0.6406 -0.2260 -1.5680
   70VAL      H 1148   6.891   5.088   5.478  0.0703 -0.1253 -0.0408
   70VAL     HA 1149   6.671   5.236   5.372  0.9420  1.1215  0.1736
   70VAL     HB 1150   6.733   4.933   5.406 -0.1153 -0.5531 -0.2746
   70VAL   HG11 1151   6.529   4.872   5.267 -0.3138 -0.0920  0.0014
   70VAL   HG12 1152   6.502   4.911   5.425 -1.3073  1.2169 -0.8746
   70VAL   HG13 1153   6.471   5.035   5.302  0.2988  0.6205  0.1187
   70VAL   HG21 1154   6.828   5.076   5.206  0.5881 -0.0934 -1.3921
   70VAL   HG22 1155   6.728   4.939   5.152 -1.2679 -1.5861  0.2914
   70VAL   HG23 1156   6.654   5.093   5.162 -0.7040 -0.1043  0.4306
   71TYR      N 1157   6.474   5.214   5.521  0.0164 -0.7224 -0.3471
   71TYR     CA 1158   6.351   5.199   5.596  0.8254  0.2194  0.3909
   71TYR      C 1159   6.255   5.099   5.521  0.5329 -0.0998 -1.0387
   71TYR      O 1160   6.206   5.131   5.417  0.1541 -0.2094 -0.4931
   71TYR     CB 1161   6.269   5.333   5.624  0.1017  0.1664  0.3660
   71TYR     CG 1162   6.327   5.422   5.732  0.0095 -0.1127 -0.8912
   71TYR    CD1 1163   6.470   5.443   5.759 -0.0415 -0.2367  0.3231
   71TYR    CD2 1164   6.229   5.491   5.813 -0.1802  0.5695  0.0368
   71TYR    CE1 1165   6.511   5.525   5.858  0.6966  0.2930 -0.8811
   71TYR    CE2 1166   6.277   5.577   5.909  0.0162  0.7205 -0.6155
   71TYR     CZ 1167   6.414   5.592   5.941 -0.7425  0.0320  0.8540
   71TYR     OH 1168   6.460   5.664   6.045  0.0963 -0.5389 -0.6053
   71TYR      H 1169   6.459   5.237   5.423 -0.1686 -0.4031 -0.2487
   71TYR     HA 1170   6.372   5.153   5.692  0.8432 -1.3660 -0.3120
   71TYR    HB2 1171   6.262   5.393   5.533 -0.7513 -0.7489 -0.2128
   71TYR    HB3 1172   6.171   5.295   5.653 -0.0940 -0.1139 -0.5824
   71TYR    HD1 1173   6.545   5.390   5.703  0.2542  0.6615 -0.1698
   71TYR    HD2 1174   6.123   5.481   5.793 -0.2288  1.0136  0.0521
   71TYR    HE1 1175   6.614   5.537   5.889  0.2407  0.8404  0.6335
   71TYR    HE2 1176   6.208   5.633   5.970  0.5650 -0.0897  0.8417
   71TYR     HH 1177   6.393   5.730   6.063 -0.3917 -1.3781  1.1210
   72GLY      N 1178   6.236   4.979   5.580 -0.0680  0.6684  1.3026
   72GLY     CA 1179   6.141   4.881   5.524 -0.6685 -0.6995  0.1289
   72GLY      C 1180   6.020   4.872   5.618  0.6484 -0.2856 -0.5406
   72GLY      O 1181   6.025   4.890   5.741  0.2204 -0.1306  0.3624
   72GLY      H 1182   6.295   4.945   5.655  0.6050  0.1955  0.5847
   72GLY    HA2 1183   6.111   4.917   5.426  1.1576  0.1067 -0.2259
   72GLY    HA3 1184   6.199   4.790   5.508 -1.4648 -1.3542  0.7906
   73LEU      N 1185   5.911   4.823   5.558  1.1959  0.3154 -0.3704
   73LEU     CA 1186   5.799   4.770   5.630  0.7061 -0.2314 -0.3054
   73LEU      C 1187   5.746   4.641   5.571  0.5683 -0.2735  0.8831
   73LEU      O 1188   5.710   4.642   5.452  0.0619  0.3450  0.2192
   73LEU     CB 1189   5.684   4.886   5.636 -0.9917  0.0072  0.6100
   73LEU     CG 1190   5.570   4.838   5.723 -0.0174  0.3181 -0.5837
   73LEU    CD1 1191   5.527   4.953   5.814 -0.1966 -0.1739  0.5928
   73LEU    CD2 1192   5.448   4.787   5.642  0.6358 -0.2560 -0.0866
   73LEU      H 1193   5.905   4.826   5.457 -0.1308  0.4794 -0.3275
   73LEU     HA 1194   5.837   4.743   5.729  0.8004  0.4028 -0.1597
   73LEU    HB2 1195   5.733   4.975   5.673  0.0105 -0.3802  0.2829
   73LEU    HB3 1196   5.646   4.917   5.538 -0.5749 -0.0534  0.4246
   73LEU     HG 1197   5.598   4.762   5.796  0.1750  1.3891  0.5397
   73LEU   HD11 1198   5.445   4.915   5.875 -0.2199 -1.0790  0.0434
   73LEU   HD12 1199   5.615   4.970   5.876  0.1839 -0.3035  0.1058
   73LEU   HD13 1200   5.508   5.033   5.743 -1.1131 -1.2414 -0.4718
   73LEU   HD21 1201   5.427   4.860   5.564 -0.3836  0.3468  0.6911
   73LEU   HD22 1202   5.479   4.694   5.595  1.0597 -0.7943  1.1811
   73LEU   HD23 1203   5.361   4.773   5.706  0.0686 -0.6034 -0.9008
   74LEU      N 1204   5.733   4.534   5.648  0.1128 -1.0121 -0.5080
   74LEU     CA 1205   5.652   4.417   5.620 -0.2422  0.7590  0.6375
   74LEU      C 1206   5.529   4.421   5.701  0.1187  0.5415  0.0984
   74LEU      O 1207   5.531   4.440   5.823  0.2444  0.1159 -0.4769
   74LEU     CB 1208   5.741   4.290   5.641  0.0704  0.7298  0.0879
   74LEU     CG 1209   5.671   4.152   5.604 -0.2582 -0.6156 -0.1814
   74LEU    CD1 1210   5.637   4.153   5.460 -1.0384  0.6712  0.9798
   74LEU    CD2 1211   5.773   4.045   5.624 -0.0216  1.7247  1.6364
   74LEU      H 1212   5.773   4.534   5.740 -0.1191 -0.8383 -0.4038
   74LEU     HA 1213   5.630   4.425   5.513  0.3988 -0.8989  0.3201
   74LEU    HB2 1214   5.837   4.299   5.590 -0.0339 -1.5077 -0.7229
   74LEU    HB3 1215   5.757   4.277   5.748  0.5142  0.4291 -0.0061
   74LEU     HG 1216   5.577   4.137   5.656 -0.5746  0.5626 -0.3564
   74LEU   HD11 1217   5.726   4.170   5.399 -0.3737 -0.2021  1.6401
   74LEU   HD12 1218   5.580   4.065   5.433 -0.7339  0.5463  0.7347
   74LEU   HD13 1219   5.561   4.225   5.431 -0.3315  1.1556  0.2422
   74LEU   HD21 1220   5.742   3.953   5.573  0.5653  2.1512  0.4460
   74LEU   HD22 1221   5.866   4.075   5.576  0.0356 -0.9337 -0.3721
   74LEU   HD23 1222   5.776   4.014   5.729 -0.4166 -0.8938  1.0307
   75TYR      N 1223   5.421   4.381   5.636  0.3422 -0.9349 -0.5742
   75TYR     CA 1224   5.292   4.360   5.705  0.0462  0.5082 -0.2628
   75TYR      C 1225   5.216   4.236   5.657  0.3235 -0.2356  0.4574
   75TYR      O 1226   5.224   4.200   5.537 -0.2546 -0.0483  0.5982
   75TYR     CB 1227   5.217   4.492   5.710  0.3904 -0.1885  0.0052
   75TYR     CG 1228   5.062   4.492   5.736  0.2684 -0.2443 -0.3655
   75TYR    CD1 1229   4.971   4.418   5.660 -0.7810 -0.4931  0.0278
   75TYR    CD2 1230   5.010   4.569   5.848 -0.9490  0.5897  0.1908
   75TYR    CE1 1231   4.833   4.415   5.689  0.1510 -0.2149 -0.0830
   75TYR    CE2 1232   4.873   4.571   5.869  0.3789  1.2316  0.0423
   75TYR     CZ 1233   4.783   4.497   5.789 -0.7518  0.0234  0.0920
   75TYR     OH 1234   4.651   4.506   5.805  0.0764  0.2699 -0.6228
   75TYR      H 1235   5.420   4.394   5.536 -0.7996  0.2212 -0.4788
   75TYR     HA 1236   5.321   4.333   5.807 -0.8253 -0.8352 -0.3332
   75TYR    HB2 1237   5.271   4.553   5.783  0.9864  0.4046 -0.8802
   75TYR    HB3 1238   5.237   4.556   5.624 -0.3838 -0.0042 -0.0540
   75TYR    HD1 1239   5.003   4.356   5.578  0.9492  1.0755 -0.6115
   75TYR    HD2 1240   5.072   4.625   5.917  1.6045 -0.7156 -0.7764
   75TYR    HE1 1241   4.767   4.361   5.622 -0.9380  0.8745  0.0444
   75TYR    HE2 1242   4.828   4.624   5.951  0.7786  1.2567  0.2488
   75TYR     HH 1243   4.629   4.526   5.897  1.3198 -0.1519 -0.1949
   76TYR      N 1244   5.156   4.161   5.748  0.4980  0.0670  0.0883
   76TYR     CA 1245   5.067   4.053   5.713  0.0389  0.5814  0.4625
   76TYR      C 1246   4.932   4.061   5.782 -0.4361  0.1459 -0.4890
   76TYR      O 1247   4.926   4.097   5.901  0.0065  0.4645 -0.0225
   76TYR     CB 1248   5.141   3.920   5.731  0.4284  0.1957  0.4017
   76TYR     CG 1249   5.050   3.797   5.725  0.3366 -0.1332  0.8677
   76TYR    CD1 1250   5.016   3.732   5.601  0.6478 -0.4219 -0.2058
   76TYR    CD2 1251   4.986   3.763   5.834  0.0556  0.8455 -0.3563
   76TYR    CE1 1252   4.930   3.625   5.609  0.1274  0.1808  1.0475
   76TYR    CE2 1253   4.888   3.660   5.840  0.2371 -0.0724  0.0937
   76TYR     CZ 1254   4.865   3.586   5.724  0.4423 -0.6557 -0.1066
   76TYR     OH 1255   4.787   3.477   5.741 -0.0443 -0.2281  0.0744
   76TYR      H 1256   5.167   4.189   5.844 -1.0587  0.9584  0.0631
   76TYR     HA 1257   5.029   4.053   5.610 -0.4734 -0.2219  0.6353
   76TYR    HB2 1258   5.219   3.906   5.656  0.9669  0.8632  0.8109
   76TYR    HB3 1259   5.196   3.918   5.825 -0.2148 -1.3614  0.8061
   76TYR    HD1 1260   5.054   3.766   5.506  1.1586  0.2130  0.2064
   76TYR    HD2 1261   5.009   3.822   5.921 -0.2029  0.8812 -0.3104
   76TYR    HE1 1262   4.898   3.574   5.519  0.5115  0.9211  0.4744
   76TYR    HE2 1263   4.845   3.631   5.935  0.1799  0.6092  0.2892
   76TYR     HH 1264   4.765   3.455   5.832  1.0119 -0.8995  0.1976
   77ALA      N 1265   4.829   4.018   5.717  0.1634  0.5525 -0.1525
   77ALA     CA 1266   4.700   4.007   5.780  0.8140  0.0679  1.1351
   77ALA      C 1267   4.619   3.885   5.733 -0.6740 -1.0029 -0.8159
   77ALA      O 1268   4.595   3.857   5.615  0.6257 -0.1479 -0.5802
   77ALA     CB 1269   4.619   4.136   5.759  0.2325 -0.6002  0.2546
   77ALA      H 1270   4.834   4.004   5.618  1.3988  0.3233 -0.0914
   77ALA     HA 1271   4.702   3.988   5.887  0.2983 -0.3676  1.0783
   77ALA    HB1 1272   4.613   4.156   5.653  2.2517 -0.6468  0.0488
   77ALA    HB2 1273   4.520   4.122   5.802  0.2278  0.1353  0.5003
   77ALA    HB3 1274   4.674   4.216   5.809  0.2051 -0.6054  0.2940
   78GLY      N 1275   4.557   3.823   5.834 -0.4573 -0.0319  0.0498
   78GLY     CA 1276   4.492   3.694   5.813 -0.6905  0.4321  0.7074
   78GLY      C 1277   4.474   3.604   5.935 -0.3755  0.1147 -0.2340
   78GLY      O 1278   4.475   3.646   6.053 -0.4979 -0.0645  0.3479
   78GLY      H 1279   4.572   3.851   5.930  0.4522 -1.0797  0.2492
   78GLY    HA2 1280   4.412   3.699   5.740 -0.2238 -0.2997  0.1102
   78GLY    HA3 1281   4.559   3.636   5.749  0.0085  1.2574  0.6478
   79HIS      N 1282   4.459   3.473   5.927 -1.3618  0.4828 -0.0460
   79HIS     CA 1283   4.485   3.368   6.033  0.4570 -0.0652  0.1163
   79HIS      C 1284   4.634   3.361   6.069  0.4079 -0.4509  0.3097
   79HIS      O 1285   4.722   3.382   5.981 -0.0403 -0.3506  0.0659
   79HIS     CB 1286   4.428   3.236   5.998 -0.6683 -0.8837  0.3154
   79HIS     CG 1287   4.282   3.233   5.967  1.0723 -0.6548 -0.0081
   79HIS    ND1 1288   4.185   3.274   6.063  0.1440 -0.0584 -0.5448
   79HIS    CD2 1289   4.211   3.174   5.864 -0.3508 -0.1290 -1.1292
   79HIS    CE1 1290   4.068   3.236   6.015  1.0814  0.3866  0.7767
   79HIS    NE2 1291   4.082   3.172   5.891  0.1538 -0.3294 -0.7832
   79HIS      H 1292   4.463   3.442   5.831  2.1219  0.5276 -0.1751
   79HIS     HA 1293   4.442   3.402   6.127  1.0432 -0.3073  0.4800
   79HIS    HB2 1294   4.479   3.198   5.910 -0.8819  0.4954 -0.4647
   79HIS    HB3 1295   4.446   3.176   6.087  0.6627  0.7365  1.2718
   79HIS    HD2 1296   4.257   3.123   5.781  0.5144  0.5061 -1.0766
   79HIS    HE1 1297   3.974   3.251   6.067  1.0696 -1.6510  1.5296
   79HIS    HE2 1298   4.011   3.149   5.824  0.1663  0.6209 -1.1613
   80GLY      N 1299   4.661   3.354   6.193 -0.6624 -0.2701 -0.2177
   80GLY     CA 1300   4.795   3.328   6.255 -0.3303 -0.8660  0.5234
   80GLY      C 1301   4.800   3.198   6.330  0.1414 -0.1089 -0.3604
   80GLY      O 1302   4.701   3.156   6.390 -0.5880 -0.7050  0.8523
   80GLY      H 1303   4.588   3.368   6.262 -1.0992  0.3260 -0.7788
   80GLY    HA2 1304   4.866   3.316   6.174 -0.8550 -0.0418 -0.0943
   80GLY    HA3 1305   4.830   3.413   6.314 -0.0556 -0.4329 -0.2486
   81TYR      N 1306   4.906   3.115   6.325  0.2339 -0.5863  0.3940
   81TYR     CA 1307   4.920   2.984   6.385  0.7605 -1.7262  0.0313
   81TYR      C 1308   5.041   2.983   6.477 -0.5506  0.3617  0.5503
   81TYR      O 1309   5.138   3.056   6.441 -0.5028  0.3460 -0.4166
   81TYR     CB 1310   4.927   2.880   6.275  0.7428 -0.0356  0.0878
   81TYR     CG 1311   4.975   2.742   6.322  0.0811  0.0878  0.2315
   81TYR    CD1 1312   5.085   2.677   6.254  0.1139 -0.6682 -0.2182
   81TYR    CD2 1313   4.906   2.668   6.418 -0.7550 -0.8781 -0.2052
   81TYR    CE1 1314   5.125   2.542   6.278 -0.0265 -0.6435 -0.1617
   81TYR    CE2 1315   4.944   2.536   6.437 -0.2388  0.6767 -0.4240
   81TYR     CZ 1316   5.049   2.473   6.373  0.3026  0.1255  0.0474
   81TYR     OH 1317   5.072   2.337   6.392  0.3858  0.6073 -0.4089
   81TYR      H 1318   4.986   3.154   6.277 -0.3621 -0.3640 -0.4752
   81TYR     HA 1319   4.837   2.973   6.454  0.7338 -0.3050  0.2911
   81TYR    HB2 1320   4.827   2.865   6.235  0.7969 -0.1671  0.0013
   81TYR    HB3 1321   4.987   2.911   6.190 -0.0395  0.0851 -0.4446
   81TYR    HD1 1322   5.132   2.735   6.175 -0.3157  1.0523  0.6816
   81TYR    HD2 1323   4.819   2.716   6.461 -0.1827 -0.5560  0.6677
   81TYR    HE1 1324   5.208   2.499   6.223  0.2594  0.5174 -0.6804
   81TYR    HE2 1325   4.878   2.485   6.505  0.1250 -0.1661 -0.6768
   81TYR     HH 1326   5.166   2.323   6.376  0.5222  0.6259  0.3089
   82GLU      N 1327   5.040   2.906   6.584  0.0179 -0.0725 -0.5729
   82GLU     CA 1328   5.148   2.901   6.680  0.2061  1.1947 -0.8215
   82GLU      C 1329   5.164   2.756   6.751  0.3448  0.1791  1.0442
   82GLU      O 1330   5.062   2.686   6.776 -0.3051  0.1870 -0.6594
   82GLU     CB 1331   5.116   2.990   6.797  0.0080 -1.0950 -0.3566
   82GLU     CG 1332   5.074   3.136   6.769 -0.4185 -0.2963 -0.8325
   82GLU     CD 1333   5.104   3.232   6.882  0.6060  0.4543 -0.7621
   82GLU    OE1 1334   5.163   3.336   6.850  0.4630 -0.0396  0.3446
   82GLU    OE2 1335   5.075   3.207   7.001 -0.2190  0.2281 -0.4723
   82GLU      H 1336   4.959   2.849   6.605 -0.1102  0.7028  1.5651
   82GLU     HA 1337   5.241   2.925   6.628 -0.1797 -0.0706 -2.2586
   82GLU    HB2 1338   5.029   2.947   6.848  0.1027 -0.1714  0.6744
   82GLU    HB3 1339   5.189   2.993   6.878 -0.0333  0.9020 -0.2957
   82GLU    HG2 1340   5.124   3.179   6.683 -0.6183  1.2209 -0.2560
   82GLU    HG3 1341   4.968   3.141   6.744 -0.7756 -1.2313  0.3015
   83ASN      N 1342   5.281   2.710   6.782  0.5078  0.1203 -1.4371
   83ASN     CA 1343   5.311   2.579   6.841 -0.3662 -0.4681 -0.2112
   83ASN      C 1344   5.452   2.585   6.912 -0.0410 -0.2573 -0.0363
   83ASN      O 1345   5.545   2.636   6.846 -0.0381 -0.1835 -0.1078
   83ASN     CB 1346   5.302   2.483   6.719 -0.5487  0.5337  0.1937
   83ASN     CG 1347   5.326   2.331   6.751  0.4210 -0.4367  0.3651
   83ASN    OD1 1348   5.325   2.286   6.868 -0.5784 -0.0406  0.1370
   83ASN    ND2 1349   5.341   2.251   6.656 -0.2647  1.3640  0.8215
   83ASN      H 1350   5.360   2.773   6.772  0.0163  1.2974  0.8331
   83ASN     HA 1351   5.248   2.545   6.924  0.2754 -0.5767  0.2429
   83ASN    HB2 1352   5.210   2.492   6.662 -0.5503 -0.4657 -0.0107
   83ASN    HB3 1353   5.373   2.501   6.638 -0.8395 -0.5259 -0.3411
   83ASN   HD21 1354   5.347   2.153   6.680 -0.3771  0.8604 -0.9413
   83ASN   HD22 1355   5.348   2.277   6.559 -0.0110 -1.2703 -0.0379
   84PHE      N 1356   5.460   2.551   7.042 -0.0661 -0.4313 -0.4527
   84PHE     CA 1357   5.581   2.566   7.134 -0.1459 -1.3615  0.2848
   84PHE      C 1358   5.637   2.716   7.157  1.2454  0.6974  1.0477
   84PHE      O 1359   5.747   2.732   7.199 -0.1361  0.0068  0.1742
   84PHE     CB 1360   5.696   2.468   7.092 -0.8705 -0.8887 -1.0245
   84PHE     CG 1361   5.656   2.327   7.089 -0.4523 -0.3728  0.6715
   84PHE    CD1 1362   5.660   2.247   7.203  0.2608  0.2248 -0.1135
   84PHE    CD2 1363   5.614   2.265   6.970 -0.1683 -0.0679  0.2575
   84PHE    CE1 1364   5.635   2.107   7.198  0.2480 -0.4475  0.4111
   84PHE    CE2 1365   5.591   2.127   6.961 -0.3788  0.1328 -1.1880
   84PHE     CZ 1366   5.606   2.046   7.073 -0.9858  0.3851 -0.5056
   84PHE      H 1367   5.375   2.528   7.090  1.0785 -0.6566  1.7244
   84PHE     HA 1368   5.541   2.533   7.230  0.5987 -0.3968  0.9711
   84PHE    HB2 1369   5.745   2.505   7.002 -0.1763  0.0452 -0.3204
   84PHE    HB3 1370   5.768   2.468   7.174 -1.0006 -0.3975 -0.9016
   84PHE    HD1 1371   5.687   2.286   7.300 -1.0297  0.3504  0.2380
   84PHE    HD2 1372   5.610   2.323   6.879  0.3149 -0.2384  0.1213
   84PHE    HE1 1373   5.643   2.039   7.282  0.6852 -0.5648  0.2806
   84PHE    HE2 1374   5.562   2.078   6.869 -0.5347  0.1982 -1.1752
   84PHE     HZ 1375   5.619   1.940   7.052  0.2469  0.7583 -2.0294
   85GLY      N 1376   5.537   2.811   7.131 -0.4118  0.1120 -0.4906
   85GLY     CA 1377   5.562   2.954   7.128  0.1788 -0.4908 -0.1737
   85GLY      C 1378   5.612   3.022   6.998  1.0031  0.9570 -0.1366
   85GLY      O 1379   5.591   3.141   6.992 -0.1122 -0.3810  0.2492
   85GLY      H 1380   5.442   2.783   7.109 -0.1898 -0.6487 -0.5627
   85GLY    HA2 1381   5.468   3.002   7.155  1.0472  1.3116 -0.0269
   85GLY    HA3 1382   5.638   2.975   7.204  0.1097 -0.2833 -0.1628
   86ASN      N 1383   5.645   2.937   6.899 -0.6754  0.7273  0.0075
   86ASN     CA 1384   5.678   2.974   6.766 -0.4878 -0.6918  0.6529
   86ASN      C 1385   5.553   3.005   6.684  0.0737  0.1584  0.0054
   86ASN      O 1386   5.448   2.948   6.709 -0.5267  0.0855 -0.7571
   86ASN     CB 1387   5.776   2.878   6.698 -0.3725 -0.0281  0.4586
   86ASN     CG 1388   5.903   2.848   6.777  0.8829 -0.6837 -0.7339
   86ASN    OD1 1389   5.952   2.926   6.857  0.1689 -0.3850  0.3768
   86ASN    ND2 1390   5.975   2.747   6.742  0.1545  0.6525 -0.1731
   86ASN      H 1391   5.644   2.836   6.911  0.0576  0.5375 -1.1884
   86ASN     HA 1392   5.731   3.069   6.777  0.2313 -0.7044 -1.6480
   86ASN    HB2 1393   5.723   2.783   6.688 -1.5921  0.5147  1.2393
   86ASN    HB3 1394   5.807   2.912   6.599 -0.5214 -2.9910 -0.8144
   86ASN   HD21 1395   6.068   2.755   6.781 -0.2191  0.1848  0.8909
   86ASN   HD22 1396   5.946   2.668   6.686  0.5854  0.2175  0.1984
   87SER      N 1397   5.560   3.098   6.587  0.0918 -0.2341  0.1972
   87SER     CA 1398   5.443   3.166   6.525 -1.0896  0.4156 -1.5602
   87SER      C 1399   5.459   3.155   6.374 -0.4125  0.1062 -0.6800
   87SER      O 1400   5.568   3.164   6.323  0.0243 -0.0125 -0.1494
   87SER     CB 1401   5.418   3.306   6.573  0.2123 -0.0937  0.4399
   87SER     OG 1402   5.399   3.321   6.714 -0.6157 -0.1144 -0.5145
   87SER      H 1403   5.647   3.144   6.562 -0.0277 -0.2831 -0.3327
   87SER     HA 1404   5.354   3.112   6.557 -0.4253  0.1675  0.1055
   87SER    HB2 1405   5.504   3.355   6.527 -0.0383  0.4879  0.5746
   87SER    HB3 1406   5.322   3.327   6.525  0.2957 -0.9526 -0.1550
   87SER     HG 1407   5.307   3.305   6.737 -0.3829 -0.3930  0.3113
   88PHE      N 1408   5.346   3.142   6.305  0.2867 -0.3972 -0.1024
   88PHE     CA 1409   5.345   3.122   6.156  0.4404 -0.3918  0.1007
   88PHE      C 1410   5.243   3.217   6.085  0.2612  0.6424 -0.6149
   88PHE      O 1411   5.121   3.210   6.119 -0.1816  0.0878 -0.5975
   88PHE     CB 1412   5.320   2.975   6.123 -0.3705  1.2083 -1.1438
   88PHE     CG 1413   5.400   2.867   6.195  0.0217 -0.3633  0.6277
   88PHE    CD1 1414   5.354   2.823   6.321  0.2629  0.2241  1.0046
   88PHE    CD2 1415   5.518   2.822   6.140 -0.2617  0.1385  0.7042
   88PHE    CE1 1416   5.427   2.720   6.384  0.4463 -0.0968 -0.1776
   88PHE    CE2 1417   5.589   2.727   6.207  0.1640  0.0238 -0.9127
   88PHE     CZ 1418   5.549   2.685   6.334 -0.0605 -0.6740  0.1543
   88PHE      H 1419   5.257   3.139   6.352  0.6607  0.3697  0.7107
   88PHE     HA 1420   5.443   3.153   6.119  0.1047  0.9767  0.2436
   88PHE    HB2 1421   5.217   2.941   6.138 -0.6434  2.0333 -1.0453
   88PHE    HB3 1422   5.331   2.944   6.019  0.3740 -0.4962 -0.6204
   88PHE    HD1 1423   5.256   2.852   6.355 -0.0286  0.0147  0.3840
   88PHE    HD2 1424   5.546   2.857   6.042 -0.9736 -0.1446  0.3840
   88PHE    HE1 1425   5.385   2.668   6.468 -0.8601  0.4318 -0.4630
   88PHE    HE2 1426   5.686   2.709   6.164  0.0050 -0.3619 -1.1161
   88PHE     HZ 1427   5.608   2.616   6.393 -0.2219 -0.5279  0.4909
   89MET      N 1428   5.284   3.279   5.977 -0.2731 -0.1419 -0.3287
   89MET     CA 1429   5.203   3.347   5.873  0.8381 -0.1302  0.1064
   89MET      C 1430   5.135   3.237   5.786 -0.0120 -0.1073 -0.1962
   89MET      O 1431   5.208   3.160   5.714 -0.1583  0.0477 -0.5351
   89MET     CB 1432   5.274   3.446   5.786 -1.5541 -0.8745 -0.5018
   89MET     CG 1433   5.348   3.551   5.870  0.0394 -0.9577 -0.8390
   89MET     SD 1434   5.501   3.630   5.811 -0.3163 -0.1652 -0.0703
   89MET     CE 1435   5.434   3.643   5.644 -0.2381 -1.0286  0.5030
   89MET      H 1436   5.383   3.275   5.956 -0.4024 -0.9468 -0.8933
   89MET     HA 1437   5.121   3.399   5.923  0.6273 -0.0698 -0.3008
   89MET    HB2 1438   5.352   3.405   5.722  0.0080  1.3675 -0.2525
   89MET    HB3 1439   5.204   3.493   5.716 -0.5062  0.8689 -0.4936
   89MET    HG2 1440   5.284   3.638   5.883  0.6066 -0.6463  0.0488
   89MET    HG3 1441   5.366   3.522   5.974  1.0912 -1.3912 -1.1170
   89MET    HE1 1442   5.494   3.708   5.581 -0.1515 -1.3967  0.2035
   89MET    HE2 1443   5.423   3.547   5.595  1.5842 -0.5542 -1.0578
   89MET    HE3 1444   5.333   3.685   5.650  0.1947  0.0676  0.6798
   90VAL      N 1445   5.004   3.227   5.773 -0.3320  0.1806  0.0984
   90VAL     CA 1446   4.942   3.120   5.713 -0.3044  0.3821 -0.3729
   90VAL      C 1447   4.900   3.147   5.565  0.3349  0.5000 -0.7978
   90VAL      O 1448   4.818   3.230   5.540  0.0021 -0.0658  0.2430
   90VAL     CB 1449   4.817   3.087   5.797  0.3293 -0.0683 -1.4632
   90VAL    CG1 1450   4.741   2.967   5.755  0.5773  0.9065  0.0396
   90VAL    CG2 1451   4.862   3.057   5.941 -0.0621  0.0086 -0.2154
   90VAL      H 1452   4.945   3.287   5.829 -0.2710 -0.5360  0.9811
   90VAL     HA 1453   4.999   3.027   5.715 -0.8287  0.0502 -0.3076
   90VAL     HB 1454   4.755   3.176   5.797  1.2614  0.6174 -0.8808
   90VAL   HG11 1455   4.751   2.950   5.648 -0.4847  1.1507 -0.1283
   90VAL   HG12 1456   4.771   2.878   5.812  1.4195  1.3363  0.2881
   90VAL   HG13 1457   4.636   2.982   5.782  0.3294  0.0510 -0.3711
   90VAL   HG21 1458   4.909   3.143   5.988  0.4314 -0.2055 -0.3062
   90VAL   HG22 1459   4.777   3.027   6.002  0.1993 -0.5762 -0.1206
   90VAL   HG23 1460   4.921   2.965   5.943 -0.4595 -0.2506 -0.0278
   91PRO      N 1461   4.942   3.064   5.473 -0.6436 -0.3624  0.5187
   91PRO     CA 1462   4.894   3.057   5.337  0.3489  1.0800  0.2472
   91PRO      C 1463   4.748   3.013   5.322  0.1814 -0.1911 -0.4484
   91PRO      O 1464   4.694   2.951   5.414 -0.0959 -0.1359  0.6334
   91PRO     CB 1465   4.983   2.953   5.267  0.6188 -0.9789  0.1614
   91PRO     CG 1466   5.109   2.975   5.347 -0.4842  0.0852  1.0975
   91PRO     CD 1467   5.049   2.977   5.482 -0.4770  0.4754 -1.0957
   91PRO     HA 1468   4.902   3.150   5.281 -0.3457  0.8705 -0.2253
   91PRO    HB2 1469   4.931   2.858   5.278 -0.9340 -0.2896 -0.5338
   91PRO    HB3 1470   4.993   2.972   5.160 -0.9746  0.0737  0.1254
   91PRO    HG2 1471   5.167   2.884   5.333  1.4808  1.3187  0.3706
   91PRO    HG3 1472   5.159   3.070   5.327 -0.8725  0.4893  1.9556
   91PRO    HD2 1473   5.125   3.015   5.552 -0.6991  0.0489 -0.6121
   91PRO    HD3 1474   5.023   2.876   5.514 -0.3241  0.6864 -0.2307
   92VAL      N 1475   4.685   3.048   5.213  0.3848  0.1112  0.2036
   92VAL     CA 1476   4.544   3.014   5.187 -0.0075 -0.0328  0.6489
   92VAL      C 1477   4.526   2.861   5.148 -0.6460 -0.4063  0.0469
   92VAL      O 1478   4.422   2.811   5.164  0.3035  0.1253  1.1233
   92VAL     CB 1479   4.476   3.092   5.066  0.5181  0.8278 -0.3891
   92VAL    CG1 1480   4.488   3.245   5.085  0.4035  0.6556 -0.0924
   92VAL    CG2 1481   4.528   3.058   4.923  0.3003 -0.6361 -1.0671
   92VAL      H 1482   4.725   3.096   5.135 -0.9493  0.0100 -0.6113
   92VAL     HA 1483   4.486   3.031   5.277 -0.5103 -1.6970  0.7132
   92VAL     HB 1484   4.370   3.065   5.070  0.5190  0.8176 -0.4310
   92VAL   HG11 1485   4.476   3.275   5.190  0.2533  1.4942 -0.3340
   92VAL   HG12 1486   4.586   3.273   5.047  1.1038 -0.7620  0.4990
   92VAL   HG13 1487   4.400   3.281   5.032 -0.5123  0.0306  0.9142
   92VAL   HG21 1488   4.636   3.054   4.933  0.3311  1.2018  0.3466
   92VAL   HG22 1489   4.490   2.960   4.894 -0.1441 -1.0339  0.6526
   92VAL   HG23 1490   4.512   3.140   4.853  1.8395 -0.1855 -0.9532
   93ASP      N 1491   4.636   2.792   5.117  0.0743  0.2960 -0.0581
   93ASP     CA 1492   4.643   2.644   5.098 -0.6561 -0.1466 -0.3493
   93ASP      C 1493   4.688   2.561   5.221  0.4160  0.2194 -0.0687
   93ASP      O 1494   4.690   2.435   5.209  0.2464  0.1684 -0.8681
   93ASP     CB 1495   4.740   2.623   4.980  0.1159 -0.9042  0.3438
   93ASP     CG 1496   4.885   2.673   5.001  0.3149  0.7326  0.6514
   93ASP    OD1 1497   4.912   2.788   5.039 -0.3131 -0.1328 -0.1544
   93ASP    OD2 1498   4.979   2.595   4.976 -0.0719  0.5566 -0.7678
   93ASP      H 1499   4.716   2.854   5.109  0.0390  0.4299  0.5570
   93ASP     HA 1500   4.546   2.607   5.067 -0.2740 -0.6358 -1.0101
   93ASP    HB2 1501   4.733   2.517   4.956 -0.0872 -0.7772 -0.1929
   93ASP    HB3 1502   4.686   2.671   4.898  1.0408  1.2421  0.8464
   94ALA      N 1503   4.720   2.626   5.332 -0.4987  0.1814 -0.2879
   94ALA     CA 1504   4.766   2.562   5.451 -0.6090 -0.0620 -1.1195
   94ALA      C 1505   4.663   2.461   5.500 -0.1382  0.3117  0.5006
   94ALA      O 1506   4.545   2.483   5.478  0.1221 -0.0204  0.0575
   94ALA     CB 1507   4.800   2.665   5.558  0.6695  0.0727 -0.4325
   94ALA      H 1508   4.722   2.727   5.336  0.5152  0.1913  1.5391
   94ALA     HA 1509   4.861   2.510   5.434 -0.5166 -0.5595  0.5480
   94ALA    HB1 1510   4.855   2.739   5.500 -0.2232  2.1152  1.0911
   94ALA    HB2 1511   4.715   2.719   5.599  0.1488 -1.3828  0.5586
   94ALA    HB3 1512   4.858   2.628   5.642 -0.6190  0.2884  0.6235
   95PRO      N 1513   4.707   2.345   5.551 -0.5468 -0.1469  0.4362
   95PRO     CA 1514   4.619   2.228   5.581 -0.6083  0.4177  0.6399
   95PRO      C 1515   4.524   2.226   5.705 -0.8082  0.0295  0.0395
   95PRO      O 1516   4.536   2.317   5.788 -0.2161  0.0356  0.3979
   95PRO     CB 1517   4.723   2.113   5.572  1.5262 -0.0085  0.5424
   95PRO     CG 1518   4.835   2.172   5.649 -1.7704 -0.8846 -0.8044
   95PRO     CD 1519   4.846   2.319   5.602  0.2304 -0.4506  0.1699
   95PRO     HA 1520   4.550   2.213   5.498 -0.1180 -0.2317  0.3323
   95PRO    HB2 1521   4.676   2.023   5.610  0.3993  0.5061  0.4458
   95PRO    HB3 1522   4.757   2.097   5.470 -0.5405 -0.5839 -0.1469
   95PRO    HG2 1523   4.811   2.176   5.755 -0.3070 -1.0292 -0.4265
   95PRO    HG3 1524   4.932   2.123   5.646 -0.8600  0.6270  0.5886
   95PRO    HD2 1525   4.917   2.318   5.519  0.2398 -1.0704  0.1747
   95PRO    HD3 1526   4.874   2.389   5.682 -0.4271  0.0104  0.0146
   96ASN      N 1527   4.438   2.128   5.725  0.2899 -0.3960  0.1233
   96ASN     CA 1528   4.350   2.119   5.839  1.0689 -0.1177 -0.0500
   96ASN      C 1529   4.369   1.985   5.916  0.0194 -0.6453  0.2138
   96ASN      O 1530   4.323   1.887   5.862  0.6634  0.4285 -0.6439
   96ASN     CB 1531   4.200   2.137   5.797 -0.4799 -0.0193  0.0851
   96ASN     CG 1532   4.120   2.161   5.929 -0.5609 -0.0255  0.3851
   96ASN    OD1 1533   4.177   2.132   6.035  0.5363 -0.1061 -0.3446
   96ASN    ND2 1534   4.017   2.233   5.907  0.2059  0.0851 -0.6001
   96ASN      H 1535   4.433   2.061   5.649  0.7776 -0.3019  0.0059
   96ASN     HA 1536   4.371   2.196   5.914  0.1439 -1.2884  1.5179
   96ASN    HB2 1537   4.190   2.225   5.735 -1.0991  0.6337  1.0455
   96ASN    HB3 1538   4.163   2.050   5.743  1.9137 -0.6979 -0.6922
   96ASN   HD21 1539   3.971   2.253   5.994  0.5098 -0.3971 -0.3165
   96ASN   HD22 1540   4.003   2.289   5.824 -0.2493  0.4767 -0.2683
   97PRO      N 1541   4.431   1.990   6.040  0.2316 -0.0049  0.5827
   97PRO     CA 1542   4.494   2.105   6.101 -0.6093  0.2202 -1.3011
   97PRO      C 1543   4.625   2.150   6.032 -0.2594 -0.5549 -1.3467
   97PRO      O 1544   4.684   2.089   5.941 -0.3540  0.0280  0.0057
   97PRO     CB 1545   4.537   2.050   6.243  0.8068  0.2479  0.4974
   97PRO     CG 1546   4.439   1.938   6.275 -0.2583  0.5122 -0.2853
   97PRO     CD 1547   4.410   1.882   6.136  0.4854  0.1655 -0.9495
   97PRO     HA 1548   4.421   2.184   6.113 -0.8461 -0.0256 -1.1056
   97PRO    HB2 1549   4.627   1.988   6.239  0.1460 -0.8262  1.2706
   97PRO    HB3 1550   4.543   2.120   6.326  0.5687 -0.0156  0.7390
   97PRO    HG2 1551   4.491   1.870   6.343  0.3965 -0.8513 -1.9916
   97PRO    HG3 1552   4.350   1.977   6.324 -0.9866 -0.9278 -0.3367
   97PRO    HD2 1553   4.486   1.807   6.116  0.1139 -0.4993 -0.0120
   97PRO    HD3 1554   4.307   1.846   6.140  0.2318  0.8808  0.8511
   98TYR      N 1555   4.668   2.273   6.068 -0.1024 -0.1634 -0.5877
   98TYR     CA 1556   4.788   2.341   6.017 -1.0766 -0.2300 -0.4526
   98TYR      C 1557   4.913   2.258   6.056 -1.1734 -0.5362 -0.0947
   98TYR      O 1558   4.904   2.183   6.154 -0.2567 -0.0928 -0.3501
   98TYR     CB 1559   4.804   2.492   6.064  0.5002 -0.0112 -0.9385
   98TYR     CG 1560   4.677   2.589   6.046 -0.4571 -0.0197 -0.8827
   98TYR    CD1 1561   4.645   2.635   5.920 -0.1889  0.9737 -0.5500
   98TYR    CD2 1562   4.611   2.636   6.167 -0.9323 -0.0266  0.4613
   98TYR    CE1 1563   4.539   2.717   5.911  1.4925 -1.2905 -0.1534
   98TYR    CE2 1564   4.506   2.726   6.153  0.2358 -0.1339 -0.3493
   98TYR     CZ 1565   4.470   2.772   6.024 -0.9989  0.5955  0.3010
   98TYR     OH 1566   4.374   2.863   6.015  0.8477  0.4974  0.2084
   98TYR      H 1567   4.620   2.313   6.147 -0.7181 -0.4301 -0.8130
   98TYR     HA 1568   4.789   2.338   5.908  0.3807  0.3104 -0.4970
   98TYR    HB2 1569   4.826   2.489   6.171 -1.3470  0.8287 -0.4749
   98TYR    HB3 1570   4.893   2.534   6.016  1.7568 -1.3506  0.0048
   98TYR    HD1 1571   4.692   2.593   5.833 -0.5318 -0.1877 -0.2077
   98TYR    HD2 1572   4.653   2.592   6.256 -0.5000 -0.8158 -0.1102
   98TYR    HE1 1573   4.513   2.761   5.817  1.0155  0.0674  0.5627
   98TYR    HE2 1574   4.453   2.748   6.244  0.5539  0.0452 -0.2048
   98TYR     HH 1575   4.319   2.861   6.093  1.1884  0.2447  0.4451
   99ARG      N 1576   5.027   2.275   5.978  0.4870 -0.3792 -0.0825
   99ARG     CA 1577   5.159   2.216   6.008 -0.2933 -0.2281 -0.3835
   99ARG      C 1578   5.271   2.306   5.959  0.0932  0.5006 -0.2417
   99ARG      O 1579   5.252   2.374   5.858  0.6634 -0.1953  0.3409
   99ARG     CB 1580   5.168   2.074   5.954 -0.1604  0.5119 -0.0570
   99ARG     CG 1581   5.207   2.067   5.805 -0.9324 -0.9236 -0.0302
   99ARG     CD 1582   5.197   1.924   5.754 -0.2095  1.1646  1.0025
   99ARG     NE 1583   5.256   1.906   5.617  1.0354 -0.8449 -0.5967
   99ARG     CZ 1584   5.285   1.798   5.554 -0.0640 -0.5418  0.7913
   99ARG    NH1 1585   5.259   1.679   5.598  0.6689 -0.8974  0.1476
   99ARG    NH2 1586   5.353   1.808   5.438  0.7018  0.8990 -0.0771
   99ARG      H 1587   5.033   2.344   5.904  0.6360 -1.0325 -0.6913
   99ARG     HA 1588   5.165   2.212   6.117 -0.2004  0.4575 -0.3548
   99ARG    HB2 1589   5.241   2.023   6.017 -0.9031 -0.7883 -0.1806
   99ARG    HB3 1590   5.074   2.024   5.975 -0.2159  1.0665  1.1986
   99ARG    HG2 1591   5.142   2.128   5.742  0.1880  0.5101  0.1186
   99ARG    HG3 1592   5.305   2.111   5.792 -1.2213 -0.4036 -0.5211
   99ARG    HD2 1593   5.258   1.870   5.826  0.3565  0.1880 -0.1373
   99ARG    HD3 1594   5.092   1.899   5.739  0.0647  0.7057 -0.4684
   99ARG     HE 1595   5.265   1.991   5.563 -0.4097 -0.3208 -0.1045
   99ARG   HH11 1596   5.272   1.595   5.545 -0.6198 -0.8556 -0.3112
   99ARG   HH12 1597   5.216   1.654   5.687 -0.0195 -1.3162 -0.2857
   99ARG   HH21 1598   5.386   1.720   5.402 -0.1657  0.0540  1.0421
   99ARG   HH22 1599   5.376   1.897   5.397  0.1829  1.1906  0.2362
  100SER      N 1600   5.381   2.310   6.034 -0.4064 -0.7608 -0.6878
  100SER     CA 1601   5.492   2.402   6.007 -0.5134  0.1756 -0.2117
  100SER      C 1602   5.556   2.394   5.871  0.5363 -1.0418  0.3514
  100SER      O 1603   5.602   2.501   5.820 -0.0348  0.3362  0.3249
  100SER     CB 1604   5.597   2.397   6.113 -1.0712  0.7284 -0.2137
  100SER     OG 1605   5.673   2.277   6.114  0.0761  0.3006  0.4838
  100SER      H 1606   5.394   2.250   6.115  0.5259 -0.2887 -0.4632
  100SER     HA 1607   5.445   2.500   6.009 -0.3502  0.2614 -0.4048
  100SER    HB2 1608   5.671   2.473   6.089  1.0744 -1.3889 -1.1011
  100SER    HB3 1609   5.550   2.409   6.212 -0.4193  0.4497  0.1384
  100SER     HG 1610   5.615   2.222   6.166 -0.2286  1.6783  1.7196
  101GLU      N 1611   5.547   2.286   5.796 -0.7321  0.0705 -0.1116
  101GLU     CA 1612   5.604   2.280   5.660  0.3596  0.0177  0.0201
  101GLU      C 1613   5.504   2.327   5.547  0.3848  0.9756  0.4547
  101GLU      O 1614   5.541   2.319   5.428 -0.4358 -0.2984  0.4843
  101GLU     CB 1615   5.660   2.138   5.618  0.5772 -1.0596  0.9713
  101GLU     CG 1616   5.733   2.050   5.715 -0.0378 -1.1057  0.3758
  101GLU     CD 1617   5.652   1.960   5.810  0.1929 -0.3424 -0.2848
  101GLU    OE1 1618   5.686   1.841   5.815  0.1149 -0.1978  0.6329
  101GLU    OE2 1619   5.570   2.010   5.886 -0.1102  0.3250 -0.0731
  101GLU      H 1620   5.530   2.199   5.845  0.4122 -0.9170 -1.3032
  101GLU     HA 1621   5.683   2.353   5.646 -0.8002  1.4689  0.5565
  101GLU    HB2 1622   5.572   2.087   5.580 -0.3684  1.4609 -0.7977
  101GLU    HB3 1623   5.733   2.164   5.541 -0.2259  0.3262  0.6115
  101GLU    HG2 1624   5.815   1.997   5.668  0.9554  0.6960 -0.1008
  101GLU    HG3 1625   5.795   2.125   5.764 -0.0914 -0.6660 -0.2026
  102ASN      N 1626   5.390   2.382   5.586  0.0021  0.5069 -0.9684
  102ASN     CA 1627   5.295   2.450   5.500 -0.3494  0.6902  0.0886
  102ASN      C 1628   5.266   2.594   5.535  0.8722 -0.6807 -1.0775
  102ASN      O 1629   5.160   2.650   5.492 -0.7398 -0.3289  0.0405
  102ASN     CB 1630   5.178   2.354   5.480  0.6495  0.7108  0.5913
  102ASN     CG 1631   5.205   2.239   5.382  0.0593 -1.0859  0.2617
  102ASN    OD1 1632   5.240   2.128   5.422  0.3503 -0.3282 -0.3499
  102ASN    ND2 1633   5.206   2.273   5.255 -0.1359  0.6919  0.1419
  102ASN      H 1634   5.370   2.384   5.685 -0.3597 -1.5137 -0.9192
  102ASN     HA 1635   5.349   2.462   5.406  0.1209 -0.0531  0.2466
  102ASN    HB2 1636   5.147   2.307   5.574 -0.1732 -0.5911 -0.2610
  102ASN    HB3 1637   5.092   2.414   5.452 -0.1675 -0.6397 -0.0303
  102ASN   HD21 1638   5.237   2.203   5.190 -0.8248 -0.6365  1.1525
  102ASN   HD22 1639   5.186   2.365   5.218 -0.6465  0.1803 -0.9139
  103CYS      N 1640   5.342   2.658   5.623 -0.4415 -0.5172  0.0695
  103CYS     CA 1641   5.327   2.798   5.658 -0.5551  0.0318 -0.6890
  103CYS      C 1642   5.470   2.870   5.667  0.6588  0.0914  0.1105
  103CYS      O 1643   5.567   2.802   5.695 -0.1224 -0.4305 -0.3946
  103CYS     CB 1644   5.263   2.809   5.798  0.6401  0.4372 -0.7234
  103CYS     SG 1645   5.107   2.715   5.794 -0.2882  0.2553 -0.0517
  103CYS      H 1646   5.426   2.615   5.661  0.6609  2.0847  0.9991
  103CYS     HA 1647   5.276   2.856   5.580  0.5596  0.4541 -1.1422
  103CYS    HB2 1648   5.325   2.766   5.875  0.4608  0.5343 -0.5227
  103CYS    HB3 1649   5.236   2.914   5.809 -0.8694  0.1065 -0.7772
  103CYS     HG 1650   5.156   2.597   5.754 -0.0997 -0.3296  1.7210
  104LEU      N 1651   5.469   2.998   5.646  0.2870 -0.7551  0.1127
  104LEU     CA 1652   5.588   3.075   5.685 -0.3692  0.6818 -0.6964
  104LEU      C 1653   5.594   3.088   5.842  0.2712  0.4374  0.4261
  104LEU      O 1654   5.496   3.125   5.905 -0.5482  0.2501  0.3995
  104LEU     CB 1655   5.604   3.206   5.598 -0.4373  1.0132 -1.0088
  104LEU     CG 1656   5.600   3.186   5.443 -0.4861 -0.1585  0.0589
  104LEU    CD1 1657   5.630   3.310   5.380 -0.3673 -1.6163  1.4031
  104LEU    CD2 1658   5.705   3.080   5.398 -0.0344  0.0606  0.5127
  104LEU      H 1659   5.387   3.052   5.622  0.4578 -0.8305 -0.6987
  104LEU     HA 1660   5.671   3.007   5.664 -1.0956 -0.9627  1.1858
  104LEU    HB2 1661   5.516   3.266   5.621 -0.8912 -0.1641  0.6959
  104LEU    HB3 1662   5.701   3.240   5.633 -0.2184 -0.8461  0.4993
  104LEU     HG 1663   5.499   3.161   5.411 -0.2935 -0.0124 -0.7043
  104LEU   HD11 1664   5.641   3.292   5.273 -0.8737  0.9405  0.7899
  104LEU   HD12 1665   5.544   3.372   5.406  0.2937 -0.0509  0.1697
  104LEU   HD13 1666   5.729   3.340   5.416  0.3129 -0.5480 -0.9488
  104LEU   HD21 1667   5.801   3.102   5.444  0.3647 -0.9336  0.1849
  104LEU   HD22 1668   5.676   2.981   5.431 -0.3718 -0.0946 -0.2162
  104LEU   HD23 1669   5.713   3.069   5.290 -0.8643 -1.2478  0.5446
  105CYS      N 1670   5.709   3.063   5.900 -0.0703  0.5704 -0.1735
  105CYS     CA 1671   5.740   3.082   6.043  0.2495 -0.6413  1.0557
  105CYS      C 1672   5.789   3.226   6.051 -0.6583 -0.7029  0.3449
  105CYS      O 1673   5.892   3.261   5.980  0.0538  0.1917 -0.5700
  105CYS     CB 1674   5.846   2.982   6.092  0.2679  0.4431  0.0085
  105CYS     SG 1675   5.855   2.999   6.273 -0.0207 -0.3004 -0.1916
  105CYS      H 1676   5.783   3.027   5.841  0.2087 -0.0875  0.5377
  105CYS     HA 1677   5.654   3.085   6.110  0.3092  1.3083  1.1722
  105CYS    HB2 1678   5.824   2.879   6.066 -0.1138  0.3153  0.7966
  105CYS    HB3 1679   5.941   2.996   6.040 -0.2232  0.4549 -0.9361
  105CYS     HG 1680   5.959   2.920   6.300  0.5287  0.2208 -0.7136
  106VAL      N 1681   5.738   3.304   6.143  0.5353 -0.2778 -0.3443
  106VAL     CA 1682   5.780   3.427   6.198 -0.3224 -1.4592 -0.3766
  106VAL      C 1683   5.921   3.439   6.258 -0.6474 -0.4575  1.1163
  106VAL      O 1684   5.997   3.532   6.232  0.8590 -0.0463  0.4908
  106VAL     CB 1685   5.676   3.482   6.312 -0.6779  0.6763  1.2496
  106VAL    CG1 1686   5.728   3.603   6.386  1.1882 -1.0285 -0.6793
  106VAL    CG2 1687   5.537   3.489   6.251 -0.5504 -0.0703  1.1597
  106VAL      H 1688   5.661   3.264   6.194  0.9690 -0.1201  0.4568
  106VAL     HA 1689   5.774   3.497   6.115  0.6965 -0.0898  0.5986
  106VAL     HB 1690   5.679   3.402   6.386  1.1947 -0.2470  0.3031
  106VAL   HG11 1691   5.763   3.679   6.316  0.0954 -0.4028 -0.6008
  106VAL   HG12 1692   5.656   3.653   6.450  1.3289  1.3676 -2.1364
  106VAL   HG13 1693   5.810   3.588   6.456  0.4760  0.7229  0.6707
  106VAL   HG21 1694   5.462   3.488   6.330 -0.5317 -0.1429  1.1757
  106VAL   HG22 1695   5.532   3.571   6.179  0.6390 -0.1198  0.9765
  106VAL   HG23 1696   5.509   3.403   6.191 -0.1904 -0.1172  1.0527
  107GLN      N 1697   5.959   3.339   6.337  1.2307 -0.6228  0.6857
  107GLN     CA 1698   6.092   3.330   6.396 -0.7035 -0.0509  0.2533
  107GLN      C 1699   6.200   3.326   6.293 -0.7433 -0.1494  0.7739
  107GLN      O 1700   6.316   3.373   6.316 -0.0944 -0.3305  0.6443
  107GLN     CB 1701   6.103   3.203   6.485 -0.1827 -0.5163  0.8794
  107GLN     CG 1702   6.056   3.224   6.628  0.7473  0.1978  0.0378
  107GLN     CD 1703   5.905   3.276   6.636 -0.0686  0.1683 -0.7283
  107GLN    OE1 1704   5.818   3.248   6.556  0.1971 -0.2511 -0.1370
  107GLN    NE2 1705   5.871   3.337   6.749 -0.7393 -1.4862  1.2623
  107GLN      H 1706   5.890   3.269   6.357 -0.1644  0.2841 -0.5115
  107GLN     HA 1707   6.116   3.417   6.457  1.7627  0.0586 -0.6408
  107GLN    HB2 1708   6.058   3.115   6.440 -0.0868  0.2692 -0.9613
  107GLN    HB3 1709   6.209   3.181   6.485  0.2362  1.0085 -0.5142
  107GLN    HG2 1710   6.064   3.136   6.692 -0.7599  0.8518  1.2416
  107GLN    HG3 1711   6.121   3.299   6.672 -0.1691  0.5699  0.8160
  107GLN   HE21 1712   5.777   3.372   6.749 -0.3113 -0.1220  0.0653
  107GLN   HE22 1713   5.939   3.355   6.822 -0.3078  0.5292  0.4874
  108ASN      N 1714   6.182   3.266   6.174 -0.2642  0.0136  0.0877
  108ASN     CA 1715   6.280   3.266   6.057 -0.0403 -0.6258 -0.8074
  108ASN      C 1716   6.289   3.410   5.989 -0.3847 -0.2500 -0.2471
  108ASN      O 1717   6.400   3.459   5.961  0.2447  0.5043  0.2080
  108ASN     CB 1718   6.237   3.162   5.955 -0.4459  0.9050  0.6747
  108ASN     CG 1719   6.341   3.122   5.849  0.8062 -0.7252  0.2040
  108ASN    OD1 1720   6.437   3.058   5.877 -0.1653  0.3390  0.2253
  108ASN    ND2 1721   6.327   3.168   5.726 -0.4078 -0.5623 -0.1636
  108ASN      H 1722   6.089   3.230   6.166 -0.0013 -1.2977  1.7300
  108ASN     HA 1723   6.379   3.245   6.097 -0.4420 -0.6521  0.2237
  108ASN    HB2 1724   6.212   3.068   6.004 -0.1109  0.7906  0.6353
  108ASN    HB3 1725   6.145   3.193   5.905 -0.1416  0.4423 -0.2158
  108ASN   HD21 1726   6.411   3.163   5.670 -0.4755  1.7839 -0.6829
  108ASN   HD22 1727   6.251   3.228   5.701 -0.1278  0.5422  1.3338
  109ILE      N 1728   6.178   3.476   5.968 -0.2737  0.2344 -0.8937
  109ILE     CA 1729   6.167   3.606   5.914 -0.4134 -0.1625 -0.5316
  109ILE      C 1730   6.241   3.708   6.005 -0.0756 -0.1107  0.6325
  109ILE      O 1731   6.327   3.785   5.957 -0.1270 -0.1049  0.0100
  109ILE     CB 1732   6.023   3.648   5.875  0.2554 -0.0383  0.4755
  109ILE    CG1 1733   5.973   3.547   5.768 -0.1156 -0.6539 -1.2944
  109ILE    CG2 1734   6.008   3.793   5.815  0.3451  0.9740 -0.5518
  109ILE    CD1 1735   5.821   3.548   5.743 -0.8346  0.3735 -0.5134
  109ILE      H 1736   6.089   3.435   5.995 -1.2286  2.3409 -0.4643
  109ILE     HA 1737   6.230   3.612   5.826  0.2330  1.9470 -0.0534
  109ILE     HB 1738   5.951   3.648   5.957 -0.9157 -0.3306 -0.5028
  109ILE   HG12 1739   6.033   3.558   5.677  0.7180 -0.0656 -0.6968
  109ILE   HG13 1740   5.994   3.448   5.810 -1.3930 -0.4356  0.0127
  109ILE   HG21 1741   6.058   3.865   5.881  0.1687  0.9317 -0.3709
  109ILE   HG22 1742   6.036   3.788   5.710  0.2477 -0.2352 -0.5489
  109ILE   HG23 1743   5.901   3.810   5.812  0.1147 -0.3425 -0.7101
  109ILE   HD11 1744   5.791   3.649   5.715 -0.2666  0.5893 -0.3703
  109ILE   HD12 1745   5.800   3.491   5.652 -1.6797 -1.0716  0.4947
  109ILE   HD13 1746   5.753   3.513   5.821 -1.1623 -0.1966 -1.0317
  110LEU      N 1747   6.224   3.694   6.138  0.1782 -0.3381  0.5882
  110LEU     CA 1748   6.293   3.775   6.239 -0.8540  0.2611 -0.6685
  110LEU      C 1749   6.449   3.748   6.238 -0.1427 -1.4885 -0.0085
  110LEU      O 1750   6.530   3.851   6.227 -0.0701  0.5088 -0.2296
  110LEU     CB 1751   6.246   3.734   6.383  0.3187  0.1853  0.1603
  110LEU     CG 1752   6.111   3.784   6.434 -0.1200 -0.8232  0.6829
  110LEU    CD1 1753   6.091   3.703   6.557  1.1929  0.6789 -0.8304
  110LEU    CD2 1754   6.104   3.933   6.463  0.4825 -1.7181 -0.0155
  110LEU      H 1755   6.145   3.643   6.175  0.0722 -0.1870  0.5712
  110LEU     HA 1756   6.282   3.883   6.228  0.0044  0.3478 -0.8223
  110LEU    HB2 1757   6.252   3.625   6.391  0.7298  0.2327  0.5661
  110LEU    HB3 1758   6.324   3.773   6.448 -0.0772  0.9677  0.1861
  110LEU     HG 1759   6.029   3.756   6.368  0.2517 -0.7320  0.1797
  110LEU   HD11 1760   6.092   3.595   6.539 -0.6488  0.2184  0.9523
  110LEU   HD12 1761   6.142   3.733   6.649  0.2179  1.1818 -0.4273
  110LEU   HD13 1762   5.984   3.711   6.579  1.3509  0.4527  0.1178
  110LEU   HD21 1763   6.179   3.971   6.533 -1.2119  1.3679  0.4875
  110LEU   HD22 1764   6.127   3.997   6.379 -0.5282 -0.8576  0.3227
  110LEU   HD23 1765   6.008   3.955   6.509  1.0895  0.3271  0.4863
  111LYS      N 1766   6.484   3.621   6.213 -0.7629  0.5458 -0.6105
  111LYS     CA 1767   6.634   3.595   6.198  1.1597 -0.6100 -0.0447
  111LYS      C 1768   6.687   3.666   6.075 -0.7755 -0.3105 -0.2475
  111LYS      O 1769   6.799   3.721   6.079  0.6340  0.4759  0.4381
  111LYS     CB 1770   6.653   3.443   6.200 -0.1045  0.0795  0.8059
  111LYS     CG 1771   6.798   3.401   6.202  0.2051  0.2084 -0.0343
  111LYS     CD 1772   6.820   3.253   6.250  0.0799 -0.2941  0.7638
  111LYS     CE 1773   6.845   3.251   6.399  0.2656 -0.2015 -0.3332
  111LYS     NZ 1774   6.853   3.110   6.445 -0.1606 -0.5658  0.1885
  111LYS      H 1775   6.416   3.547   6.210  0.2077 -0.3817 -1.6601
  111LYS     HA 1776   6.684   3.649   6.278  1.8604 -0.4748 -0.5601
  111LYS    HB2 1777   6.597   3.397   6.281 -1.4920  0.2528  0.0039
  111LYS    HB3 1778   6.610   3.414   6.104 -0.0410  0.3865  0.6808
  111LYS    HG2 1779   6.846   3.405   6.104 -0.2718 -0.2816 -0.2926
  111LYS    HG3 1780   6.856   3.472   6.261 -0.5645  0.2260  0.7373
  111LYS    HD2 1781   6.732   3.200   6.215  0.0149  0.4623 -0.2945
  111LYS    HD3 1782   6.912   3.216   6.206  0.4851 -0.1909  1.4894
  111LYS    HE2 1783   6.934   3.306   6.429  0.0639 -0.1932  0.2802
  111LYS    HE3 1784   6.758   3.302   6.441  0.7697  0.1030  0.3880
  111LYS    HZ1 1785   6.770   3.055   6.425  0.0873 -0.9256  0.1425
  111LYS    HZ2 1786   6.928   3.066   6.394 -0.0641  0.6631 -0.8463
  111LYS    HZ3 1787   6.857   3.101   6.545 -1.1916  0.6457  0.4039
  112LEU      N 1788   6.615   3.660   5.964 -0.5666 -0.3818 -0.8665
  112LEU     CA 1789   6.662   3.725   5.843 -0.4906 -0.1543  0.1717
  112LEU      C 1790   6.658   3.877   5.844 -0.4255 -0.6332 -0.1561
  112LEU      O 1791   6.741   3.945   5.788 -0.0454  0.0457 -0.8983
  112LEU     CB 1792   6.585   3.667   5.726  0.0601 -1.0674 -0.6949
  112LEU     CG 1793   6.634   3.526   5.683  0.4754 -0.3041  0.1663
  112LEU    CD1 1794   6.512   3.480   5.587 -0.6926  0.1885 -0.6321
  112LEU    CD2 1795   6.765   3.522   5.599  0.6524 -0.4789 -1.4279
  112LEU      H 1796   6.528   3.607   5.967 -1.3673  0.8597 -0.2614
  112LEU     HA 1797   6.768   3.711   5.822 -0.1509  1.5350  0.4427
  112LEU    HB2 1798   6.483   3.677   5.761  0.7396  0.3446  1.2530
  112LEU    HB3 1799   6.592   3.740   5.645  1.5796  1.2859  1.2630
  112LEU     HG 1800   6.644   3.449   5.759 -0.4354  0.0892  0.7177
  112LEU   HD11 1801   6.534   3.380   5.549 -0.1506 -0.1313  0.4362
  112LEU   HD12 1802   6.417   3.488   5.639 -1.0952 -1.1743 -1.0835
  112LEU   HD13 1803   6.511   3.547   5.501  0.4332  0.3374 -0.5644
  112LEU   HD21 1804   6.773   3.434   5.535  0.5520 -1.3529 -0.3022
  112LEU   HD22 1805   6.772   3.620   5.552  0.5270  0.0492 -0.4075
  112LEU   HD23 1806   6.850   3.517   5.667 -0.5536  0.3904  0.2817
  113MET      N 1807   6.566   3.942   5.921 -0.3711 -0.1897  0.2843
  113MET     CA 1808   6.577   4.084   5.943  0.0384 -0.7672 -0.3281
  113MET      C 1809   6.705   4.127   6.017 -0.5562 -0.9849  0.2508
  113MET      O 1810   6.761   4.233   5.988  0.2635 -0.5065 -0.7823
  113MET     CB 1811   6.442   4.129   5.998 -0.9963 -0.2261  0.1617
  113MET     CG 1812   6.330   4.118   5.891 -0.2080  0.0022 -0.4680
  113MET     SD 1813   6.168   4.157   5.976 -0.2919  0.0481  0.3511
  113MET     CE 1814   6.036   4.156   5.849 -0.7058  0.5660 -1.4874
  113MET      H 1815   6.504   3.884   5.975 -0.0177 -0.7807  0.0705
  113MET     HA 1816   6.578   4.136   5.848 -0.5094 -0.0542  0.0320
  113MET    HB2 1817   6.420   4.073   6.089 -0.1984 -0.4715  0.2266
  113MET    HB3 1818   6.448   4.235   6.021  0.3656 -0.0465 -0.7242
  113MET    HG2 1819   6.345   4.188   5.808 -1.2066  0.5056 -0.2537
  113MET    HG3 1820   6.320   4.014   5.859  0.9948  0.0276 -1.0307
  113MET    HE1 1821   6.065   4.085   5.772  0.8251  0.4621 -0.8985
  113MET    HE2 1822   5.946   4.126   5.903  0.3954  1.0956  0.9265
  113MET    HE3 1823   6.029   4.256   5.807 -0.1960  1.2383 -0.1113
  114GLN      N 1824   6.756   4.039   6.101 -0.4549  0.0044  0.1903
  114GLN     CA 1825   6.888   4.051   6.171 -0.2163  0.4017  0.2755
  114GLN      C 1826   7.011   4.053   6.078  0.1092 -0.5849 -0.3141
  114GLN      O 1827   7.110   4.113   6.117 -0.8549 -0.2840  0.5805
  114GLN     CB 1828   6.905   3.946   6.281  0.7123 -0.1336  0.7692
  114GLN     CG 1829   6.811   3.982   6.401  0.5300 -0.5436 -1.6828
  114GLN     CD 1830   6.824   3.885   6.525  0.5737 -0.2694  0.0769
  114GLN    OE1 1831   6.888   3.783   6.523 -0.2481  0.1449 -0.1306
  114GLN    NE2 1832   6.766   3.914   6.640  0.7203  0.4069  0.4676
  114GLN      H 1833   6.702   3.957   6.123 -2.3886  1.0872 -0.1330
  114GLN     HA 1834   6.887   4.149   6.219 -0.0445  0.7736 -0.4490
  114GLN    HB2 1835   6.887   3.844   6.248  0.5195  0.1847 -0.1963
  114GLN    HB3 1836   7.009   3.954   6.314  1.0023  0.9208 -0.2418
  114GLN    HG2 1837   6.828   4.086   6.429  0.7418 -0.9694 -0.0138
  114GLN    HG3 1838   6.708   3.976   6.364  0.3970 -0.0955 -1.3940
  114GLN   HE21 1839   6.761   3.842   6.711 -0.2174 -0.6395 -0.5759
  114GLN   HE22 1840   6.711   3.998   6.642  0.1038  0.1719 -1.7317
  115GLU      N 1841   6.994   4.012   5.960 -0.0742  0.4629  0.2176
  115GLU     CA 1842   7.095   4.010   5.854  0.6616 -0.5084 -0.2928
  115GLU      C 1843   7.108   4.145   5.784  0.4590  1.0836  0.4089
  115GLU      O 1844   7.199   4.153   5.698  0.5639  0.3739  0.4864
  115GLU     CB 1845   7.085   3.882   5.756  0.0955 -1.1326  0.9706
  115GLU     CG 1846   7.091   3.751   5.827 -0.6567  0.6717 -0.1678
  115GLU     CD 1847   7.233   3.720   5.860  0.1898 -1.3084 -0.9560
  115GLU    OE1 1848   7.316   3.696   5.772  0.1104  0.1995  0.4078
  115GLU    OE2 1849   7.268   3.750   5.976 -0.0160  0.0018  0.3822
  115GLU      H 1850   6.904   3.975   5.934  0.1516 -0.3750  0.5414
  115GLU     HA 1851   7.192   3.993   5.900  0.4812 -0.0597  0.2695
  115GLU    HB2 1852   6.993   3.889   5.698  0.9369  0.6272 -0.3594
  115GLU    HB3 1853   7.161   3.894   5.679 -1.2768  0.5470 -0.2901
  115GLU    HG2 1854   7.027   3.739   5.914 -0.6798 -0.0069 -0.2664
  115GLU    HG3 1855   7.059   3.673   5.758 -0.5697  0.4455  0.0450
  116LYS      N 1856   7.032   4.249   5.804  1.0389  0.1955 -0.0315
  116LYS     CA 1857   7.032   4.379   5.733  0.3658  0.4576  0.5843
  116LYS      C 1858   7.071   4.492   5.823  0.1770  0.1054  0.7887
  116LYS      O 1859   7.024   4.507   5.937  0.2158 -0.2278  0.3744
  116LYS     CB 1860   6.894   4.401   5.675  0.2966  0.4413 -0.0244
  116LYS     CG 1861   6.823   4.273   5.608  0.2442 -0.4707 -1.0844
  116LYS     CD 1862   6.905   4.229   5.492 -0.3314  0.0081  1.7074
  116LYS     CE 1863   6.829   4.108   5.421  0.0180  0.3004 -0.2282
  116LYS     NZ 1864   6.900   4.068   5.299 -0.3593 -0.4065  1.0267
  116LYS      H 1865   6.963   4.235   5.876 -0.5922 -0.6063 -1.5780
  116LYS     HA 1866   7.108   4.380   5.654 -0.9489  1.1344 -0.7858
  116LYS    HB2 1867   6.827   4.431   5.756 -0.7991 -0.3206 -0.5969
  116LYS    HB3 1868   6.887   4.476   5.596 -1.8227 -0.5167 -0.8939
  116LYS    HG2 1869   6.811   4.199   5.687  0.3713  0.3037 -0.2944
  116LYS    HG3 1870   6.720   4.300   5.582  0.1498  0.1747 -0.1549
  116LYS    HD2 1871   6.914   4.308   5.417  1.0901  0.1732  1.9861
  116LYS    HD3 1872   7.007   4.201   5.518  0.0007 -1.4443 -0.6094
  116LYS    HE2 1873   6.815   4.026   5.491 -1.5090  0.3226 -0.4411
  116LYS    HE3 1874   6.729   4.133   5.386 -0.0264  0.5132  0.0509
  116LYS    HZ1 1875   6.914   4.148   5.239  0.8427 -0.2280  1.4786
  116LYS    HZ2 1876   6.990   4.026   5.322 -0.1320 -0.7713 -0.3616
  116LYS    HZ3 1877   6.855   3.992   5.251  0.4290 -0.2541 -0.0296
  117GLU      N 1878   7.145   4.589   5.765  0.7698  0.5380  0.5401
  117GLU     CA 1879   7.181   4.716   5.828 -0.8170 -0.5990  0.5590
  117GLU      C 1880   7.081   4.833   5.816  0.3283  0.4743 -0.1445
  117GLU      O 1881   7.106   4.946   5.775 -0.1839  0.0972 -0.1311
  117GLU     CB 1882   7.331   4.761   5.788  0.9577  0.4431 -0.4670
  117GLU     CG 1883   7.399   4.874   5.862 -0.3550 -0.3754  0.4466
  117GLU     CD 1884   7.378   4.869   6.008 -1.0399 -0.6358  0.2172
  117GLU    OE1 1885   7.371   4.975   6.069 -0.2869  0.1584  0.1820
  117GLU    OE2 1886   7.385   4.764   6.068  0.2761  0.1963 -0.0014
  117GLU      H 1887   7.180   4.565   5.673 -0.3937 -1.5440  0.5171
  117GLU     HA 1888   7.177   4.699   5.935 -0.7238 -0.3422  0.6043
  117GLU    HB2 1889   7.393   4.672   5.796 -1.0390 -1.1472 -0.8155
  117GLU    HB3 1890   7.337   4.793   5.684  0.2172  0.8373 -0.4037
  117GLU    HG2 1891   7.507   4.869   5.846 -0.1853  1.0975  0.8343
  117GLU    HG3 1892   7.352   4.965   5.825  1.4769  0.1441 -0.9026
  118THR      N 1893   6.949   4.796   5.822 -0.9391  0.1779  0.0493
  118THR     CA 1894   6.837   4.896   5.803  0.1333  1.5480  0.0661
  118THR      C 1895   6.830   5.006   5.906 -0.4828 -0.1382 -0.5021
  118THR      O 1896   6.831   4.988   6.025 -0.3635  0.6514 -0.7121
  118THR     CB 1897   6.704   4.815   5.808 -0.2454 -0.0066 -0.0284
  118THR    OG1 1898   6.702   4.729   5.918  0.5943 -0.4497  0.1490
  118THR    CG2 1899   6.680   4.738   5.679  1.2606  0.3481 -1.1518
  118THR      H 1900   6.925   4.698   5.815 -0.0359 -0.0347 -0.3541
  118THR     HA 1901   6.842   4.946   5.706  0.2432  0.2603 -0.6383
  118THR     HB 1902   6.622   4.887   5.816 -0.4571 -0.1649 -0.6370
  118THR    HG1 1903   6.708   4.776   6.001  0.1649  1.0979 -0.6258
  118THR   HG21 1904   6.609   4.658   5.702  0.4038  1.4300  0.3682
  118THR   HG22 1905   6.638   4.804   5.603 -0.7250 -0.8068 -1.1990
  118THR   HG23 1906   6.771   4.692   5.640  0.7471 -0.1324 -1.8311
  119GLY      N 1907   6.812   5.135   5.854  0.0819  0.5596  0.3443
  119GLY     CA 1908   6.770   5.249   5.935 -0.4982 -0.0774  0.1372
  119GLY      C 1909   6.640   5.226   6.010 -0.2386 -0.8585 -0.1956
  119GLY      O 1910   6.639   5.243   6.134 -0.2119  0.3584  0.8848
  119GLY      H 1911   6.782   5.136   5.758  0.2613 -0.0744  0.2751
  119GLY    HA2 1912   6.843   5.281   6.009  0.5646  0.9303 -1.2296
  119GLY    HA3 1913   6.750   5.331   5.866  0.4689  0.2562  0.2131
  120LEU      N 1914   6.537   5.170   5.951 -0.7189  0.3065  0.7979
  120LEU     CA 1915   6.428   5.105   6.012  1.1388 -0.7991 -0.1767
  120LEU      C 1916   6.374   4.979   5.947 -0.3619  0.5377  0.3840
  120LEU      O 1917   6.392   4.956   5.829 -0.0554  0.2257  0.1784
  120LEU     CB 1918   6.318   5.220   6.034  0.0115  0.6259  0.5046
  120LEU     CG 1919   6.191   5.182   6.115 -0.2349  0.2531  0.7469
  120LEU    CD1 1920   6.229   5.136   6.259  1.1439  0.1426  1.0193
  120LEU    CD2 1921   6.092   5.290   6.117  0.1166 -0.6041 -0.8030
  120LEU      H 1922   6.547   5.161   5.851  1.5239 -0.2081  0.9694
  120LEU     HA 1923   6.451   5.077   6.115 -1.9563  0.9458  1.2605
  120LEU    HB2 1924   6.369   5.300   6.088  1.4867 -0.3026  0.5901
  120LEU    HB3 1925   6.288   5.263   5.938 -0.2375  1.0215  0.7533
  120LEU     HG 1926   6.139   5.098   6.069  0.3449  0.3386 -0.1336
  120LEU   HD11 1927   6.317   5.071   6.257  1.6578  0.8008 -0.5450
  120LEU   HD12 1928   6.245   5.227   6.315  0.2754  0.5433  0.6459
  120LEU   HD13 1929   6.146   5.077   6.298 -0.5896  0.8775 -1.1723
  120LEU   HD21 1930   5.996   5.256   6.154  0.1244 -0.0714 -0.2570
  120LEU   HD22 1931   6.137   5.370   6.177 -0.7977 -0.5174 -0.2037
  120LEU   HD23 1932   6.062   5.323   6.018 -0.5745 -1.0943 -0.7680
  121ASN      N 1933   6.323   4.879   6.022 -0.1012  0.0051 -0.0249
  121ASN     CA 1934   6.256   4.763   5.959 -0.6888  0.3892  0.4451
  121ASN      C 1935   6.138   4.720   6.044 -0.2066 -0.4379 -0.0705
  121ASN      O 1936   6.154   4.680   6.155  0.5567 -0.2888  0.3043
  121ASN     CB 1937   6.354   4.649   5.926 -0.8311 -0.2063 -0.3866
  121ASN     CG 1938   6.285   4.550   5.831  0.1417  0.4944 -0.7388
  121ASN    OD1 1939   6.187   4.572   5.768 -0.7851  0.8975  0.5201
  121ASN    ND2 1940   6.347   4.434   5.822 -0.4066  0.8120  0.8620
  121ASN      H 1941   6.333   4.877   6.122 -0.4422 -0.7908  0.0110
  121ASN     HA 1942   6.218   4.797   5.863 -0.4178  0.0157  0.1985
  121ASN    HB2 1943   6.444   4.685   5.875  0.3484 -0.6161  1.2439
  121ASN    HB3 1944   6.382   4.594   6.016 -0.1790 -0.1621 -0.5515
  121ASN   HD21 1945   6.309   4.369   5.755  0.3092  1.4526 -0.2437
  121ASN   HD22 1946   6.433   4.423   5.874 -0.1267  0.3863  0.3386
  122VAL      N 1947   6.020   4.753   6.004 -0.6339  0.1127 -0.3696
  122VAL     CA 1948   5.898   4.727   6.086 -0.0214  0.5248 -0.0220
  122VAL      C 1949   5.832   4.596   6.029 -0.9840  0.7443 -0.4741
  122VAL      O 1950   5.794   4.591   5.915  1.0362  0.6288 -0.1543
  122VAL     CB 1951   5.804   4.845   6.091 -0.4050 -0.7469 -0.1971
  122VAL    CG1 1952   5.726   4.844   6.225  0.7305  0.1447 -1.1817
  122VAL    CG2 1953   5.886   4.972   6.102  0.1998  0.1067 -0.7734
  122VAL      H 1954   6.006   4.786   5.910  0.6255 -0.2258 -0.7162
  122VAL     HA 1955   5.925   4.709   6.190  0.5013 -0.5933 -0.3221
  122VAL     HB 1956   5.738   4.851   6.005  0.0484 -0.8982 -0.5637
  122VAL   HG11 1957   5.785   4.851   6.316 -0.4178  1.4934 -0.4602
  122VAL   HG12 1958   5.656   4.927   6.233  0.9868  0.3001 -0.4593
  122VAL   HG13 1959   5.672   4.750   6.240  0.3586  0.6153  1.2116
  122VAL   HG21 1960   5.949   4.961   6.190 -0.2652 -1.4426 -0.5708
  122VAL   HG22 1961   5.944   4.990   6.011  0.6717  0.3321 -0.4374
  122VAL   HG23 1962   5.822   5.059   6.115 -0.2114 -0.3166  0.2026
  123PHE      N 1963   5.838   4.493   6.109  0.2225  1.0818  0.0342
  123PHE     CA 1964   5.753   4.377   6.099  0.3543  0.1548 -0.1001
  123PHE      C 1965   5.625   4.400   6.177 -0.1953 -0.3163 -0.2542
  123PHE      O 1966   5.634   4.424   6.296  0.0294 -0.0496  0.1574
  123PHE     CB 1967   5.836   4.258   6.147  0.2734  0.2365 -0.6326
  123PHE     CG 1968   5.792   4.114   6.108 -0.4259  0.0865 -0.4241
  123PHE    CD1 1969   5.674   4.094   6.035  1.0384 -0.2992 -0.4222
  123PHE    CD2 1970   5.861   4.001   6.148 -0.2859 -0.1196  0.0785
  123PHE    CE1 1971   5.619   3.972   6.000 -0.1391  0.0294 -0.3756
  123PHE    CE2 1972   5.823   3.873   6.105  0.3778 -0.1930 -0.1516
  123PHE     CZ 1973   5.697   3.860   6.033 -0.2861  0.6679 -0.0820
  123PHE      H 1974   5.898   4.499   6.190  0.3352 -1.2607  0.2567
  123PHE     HA 1975   5.723   4.360   5.995 -0.6226 -1.0087  0.3247
  123PHE    HB2 1976   5.937   4.277   6.111  0.6713  0.3739  0.4982
  123PHE    HB3 1977   5.853   4.254   6.254 -0.4808 -0.5106 -0.5188
  123PHE    HD1 1978   5.606   4.178   6.025  1.2115 -0.0166  0.5554
  123PHE    HD2 1979   5.951   4.009   6.208 -0.4638  0.5703  0.2706
  123PHE    HE1 1980   5.524   3.955   5.952 -0.3395 -0.3611  0.1379
  123PHE    HE2 1981   5.873   3.787   6.147  0.5232  0.4137  0.9961
  123PHE     HZ 1982   5.672   3.759   6.004  0.4188  0.7554 -1.0857
  124LEU      N 1983   5.512   4.412   6.105  0.3919  0.4210  0.2005
  124LEU     CA 1984   5.379   4.415   6.167  0.4036 -0.0546 -0.1389
  124LEU      C 1985   5.292   4.285   6.134 -0.7498  0.7157  0.3090
  124LEU      O 1986   5.307   4.232   6.019  0.0201  0.5412 -0.3636
  124LEU     CB 1987   5.301   4.534   6.127 -0.0353 -1.2735  0.7765
  124LEU     CG 1988   5.359   4.674   6.159  0.7102  0.3730 -0.0090
  124LEU    CD1 1989   5.276   4.788   6.097 -1.0341 -0.4727  0.7774
  124LEU    CD2 1990   5.382   4.695   6.308 -0.3497  0.7174 -1.3828
  124LEU      H 1991   5.523   4.417   6.005  0.4815  0.7667  0.2258
  124LEU     HA 1992   5.390   4.416   6.275 -0.7131  0.2507 -0.0014
  124LEU    HB2 1993   5.276   4.538   6.021  1.6342 -1.3001  0.3205
  124LEU    HB3 1994   5.202   4.525   6.170 -0.0753 -0.0015  1.0272
  124LEU     HG 1995   5.456   4.681   6.110  1.1726  0.2741  0.8558
  124LEU   HD11 1996   5.174   4.783   6.136 -1.3333  0.2757  0.1429
  124LEU   HD12 1997   5.334   4.876   6.123 -0.8682 -0.4149  0.2182
  124LEU   HD13 1998   5.273   4.780   5.989  1.6540 -0.2424  0.5511
  124LEU   HD21 1999   5.454   4.619   6.339 -1.1268  0.1351 -0.9214
  124LEU   HD22 2000   5.425   4.791   6.339  0.4037  0.0056 -0.0329
  124LEU   HD23 2001   5.297   4.658   6.366  0.9477 -0.0703  0.1655
  125LEU      N 2002   5.212   4.235   6.227  0.3524  0.4822  0.0574
  125LEU     CA 2003   5.132   4.106   6.210 -0.2191 -0.4305 -0.1329
  125LEU      C 2004   4.989   4.130   6.266 -0.2675 -0.4172 -0.6818
  125LEU      O 2005   4.976   4.149   6.388  0.0412  0.1731  0.6860
  125LEU     CB 2006   5.206   3.985   6.285  0.1191  0.6938  0.7436
  125LEU     CG 2007   5.333   3.934   6.214 -0.1698  1.0140  0.3722
  125LEU    CD1 2008   5.397   3.826   6.303 -0.9874 -0.0876 -0.6292
  125LEU    CD2 2009   5.302   3.858   6.086 -0.0870  0.1727  0.4633
  125LEU      H 2010   5.205   4.296   6.307  0.6298  0.0542  0.4176
  125LEU     HA 2011   5.128   4.089   6.103  0.6093 -0.3835 -0.1848
  125LEU    HB2 2012   5.234   4.010   6.387  1.0204 -0.2011  0.7455
  125LEU    HB3 2013   5.140   3.899   6.290 -0.0120  0.6987 -0.3796
  125LEU     HG 2014   5.399   4.015   6.184 -0.1595  1.1727  0.8147
  125LEU   HD11 2015   5.441   3.873   6.390  0.2033 -0.8244 -0.7884
  125LEU   HD12 2016   5.331   3.749   6.344  0.6088 -0.3758  1.7825
  125LEU   HD13 2017   5.488   3.789   6.257 -0.4947 -0.6357  0.6786
  125LEU   HD21 2018   5.392   3.815   6.042  0.1400  0.4826  0.6161
  125LEU   HD22 2019   5.230   3.777   6.088  0.5887 -0.4875 -0.2274
  125LEU   HD23 2020   5.260   3.922   6.008  0.1581 -0.8287 -0.5585
  126ASP      N 2021   4.884   4.139   6.182 -0.1940  0.0765 -0.1583
  126ASP     CA 2022   4.742   4.143   6.223 -0.0984 -0.7523 -0.2043
  126ASP      C 2023   4.672   4.008   6.204 -0.5282  0.1610  1.0402
  126ASP      O 2024   4.627   3.981   6.091 -0.0244  0.0637  0.4084
  126ASP     CB 2025   4.676   4.265   6.156 -1.1731  0.8118  0.3204
  126ASP     CG 2026   4.534   4.278   6.192  0.3689  0.2890  0.2228
  126ASP    OD1 2027   4.468   4.369   6.139  0.2802  0.3381  0.2851
  126ASP    OD2 2028   4.482   4.202   6.279  0.2920 -0.9623 -0.0732
  126ASP      H 2029   4.905   4.121   6.084 -0.2891 -0.2271 -0.1248
  126ASP     HA 2030   4.741   4.159   6.331  0.0170 -0.9134 -0.1771
  126ASP    HB2 2031   4.745   4.345   6.182 -0.2512 -0.2607  1.3746
  126ASP    HB3 2032   4.686   4.238   6.051  0.7914 -1.7852  0.9897
  127MET      N 2033   4.672   3.931   6.307 -0.2265  0.5387 -1.1274
  127MET     CA 2034   4.656   3.792   6.311 -1.1406  0.3783  0.5492
  127MET      C 2035   4.562   3.725   6.408  0.3899 -0.2943 -0.9437
  127MET      O 2036   4.570   3.733   6.529  0.4361 -0.0060 -0.2528
  127MET     CB 2037   4.794   3.725   6.340 -0.5178  0.6053  0.2039
  127MET     CG 2038   4.898   3.746   6.224 -1.4398  0.3505 -0.5727
  127MET     SD 2039   5.023   3.614   6.202 -0.2751  0.0968  0.2428
  127MET     CE 2040   5.087   3.580   6.374  0.0621 -0.0875  0.9484
  127MET      H 2041   4.687   3.964   6.401 -0.1699 -0.7130 -0.6619
  127MET     HA 2042   4.637   3.753   6.212 -0.1524 -0.2394  0.5847
  127MET    HB2 2043   4.839   3.769   6.430  0.5317 -0.4963  0.2732
  127MET    HB3 2044   4.779   3.618   6.355  0.2004  0.2893 -1.0505
  127MET    HG2 2045   4.838   3.764   6.135 -1.2564  0.8751 -0.6024
  127MET    HG3 2046   4.947   3.842   6.242 -0.1550 -0.2950 -0.4329
  127MET    HE1 2047   5.192   3.556   6.362  0.3655  0.9628  1.2725
  127MET    HE2 2048   5.079   3.664   6.443 -0.2264  1.3803 -0.7046
  127MET    HE3 2049   5.033   3.496   6.419  0.9758 -0.2842  1.7266
  128CYS      N 2050   4.470   3.643   6.359 -0.8789  0.3299  0.0945
  128CYS     CA 2051   4.375   3.565   6.441 -0.6695  0.3243  0.0020
  128CYS      C 2052   4.438   3.426   6.484 -0.0459 -0.3176 -0.7352
  128CYS      O 2053   4.429   3.330   6.405 -0.3593 -0.6247 -0.1708
  128CYS     CB 2054   4.256   3.532   6.350 -0.4078 -0.9589 -0.0474
  128CYS     SG 2055   4.173   3.677   6.293  0.3156  0.1352  0.1031
  128CYS      H 2056   4.460   3.642   6.259  0.5834  1.2343 -0.1154
  128CYS     HA 2057   4.337   3.621   6.527  1.0177  0.2521  0.8825
  128CYS    HB2 2058   4.295   3.477   6.264  1.0197 -1.2081  0.6946
  128CYS    HB3 2059   4.189   3.463   6.401 -1.3438 -1.1561 -1.4188
  128CYS     HG 2060   4.050   3.625   6.304 -0.0482  1.0374  0.4594
  129ARG      N 2061   4.490   3.413   6.607  0.2678 -0.3223  0.2705
  129ARG     CA 2062   4.550   3.286   6.653  0.9457  0.8950 -0.5950
  129ARG      C 2063   4.450   3.185   6.725 -0.3695  0.1102  0.9902
  129ARG      O 2064   4.501   3.085   6.781 -0.0719  0.3508  0.3315
  129ARG     CB 2065   4.675   3.307   6.731 -0.4263  0.2287 -0.3202
  129ARG     CG 2066   4.667   3.366   6.871  0.0592 -0.0688 -0.1646
  129ARG     CD 2067   4.787   3.345   6.954  0.7241 -0.2125 -0.4439
  129ARG     NE 2068   4.765   3.410   7.089 -0.2744 -0.3907  0.2293
  129ARG     CZ 2069   4.858   3.469   7.157  0.3412 -0.5495 -0.0465
  129ARG    NH1 2070   4.986   3.458   7.124  0.1996  0.3554  0.2034
  129ARG    NH2 2071   4.814   3.542   7.257 -0.1028 -0.4852  0.3134
  129ARG      H 2072   4.481   3.490   6.671 -0.6616  0.0469 -0.2534
  129ARG     HA 2073   4.570   3.219   6.570 -0.6702  0.2810 -0.5584
  129ARG    HB2 2074   4.719   3.208   6.735 -1.0042 -0.0157  0.5784
  129ARG    HB3 2075   4.751   3.362   6.675  0.8728 -0.4926  0.6267
  129ARG    HG2 2076   4.661   3.474   6.859  0.9815  0.0904  0.5713
  129ARG    HG3 2077   4.580   3.326   6.922 -0.4243  0.2807 -0.7014
  129ARG    HD2 2078   4.807   3.238   6.957 -0.0887 -0.3629  0.2459
  129ARG    HD3 2079   4.869   3.398   6.906  0.2071  0.4689 -0.5930
  129ARG     HE 2080   4.675   3.406   7.135  0.1454 -0.9881  1.0565
  129ARG   HH11 2081   5.053   3.506   7.182  0.3346  1.2699 -0.6521
  129ARG   HH12 2082   5.016   3.374   7.078 -0.1980  0.3246 -0.0127
  129ARG   HH21 2083   4.884   3.604   7.295  0.4510 -0.5602 -0.5248
  129ARG   HH22 2084   4.717   3.536   7.283 -0.3133  0.6879 -0.0961
  130LYS      N 2085   4.315   3.201   6.717 -0.6532 -0.7654  0.2324
  130LYS     CA 2086   4.206   3.114   6.757 -0.4818 -0.2279  0.3078
  130LYS      C 2087   4.190   3.089   6.902 -0.1851 -0.3718 -0.4814
  130LYS      O 2088   4.080   3.073   6.952  0.1564  0.4152 -0.0195
  130LYS     CB 2089   4.198   2.994   6.668  0.1105  0.2297  1.2083
  130LYS     CG 2090   4.090   2.893   6.707  0.3063  0.9158  0.1204
  130LYS     CD 2091   3.948   2.949   6.689 -0.5811 -1.0552  0.8502
  130LYS     CE 2092   3.849   2.858   6.750  0.2923 -0.3758 -0.1839
  130LYS     NZ 2093   3.709   2.873   6.699 -0.3582  0.4719  0.7510
  130LYS      H 2094   4.290   3.285   6.667 -0.9030 -0.8072  0.2832
  130LYS     HA 2095   4.116   3.172   6.734 -0.2759  0.0014  0.0671
  130LYS    HB2 2096   4.174   3.022   6.566  0.7416 -0.9624  0.6979
  130LYS    HB3 2097   4.292   2.940   6.672 -0.5292 -1.1213 -0.1766
  130LYS    HG2 2098   4.109   2.812   6.637 -0.1007  0.4056  0.5893
  130LYS    HG3 2099   4.098   2.858   6.810 -1.6128  0.5884  0.2271
  130LYS    HD2 2100   3.939   3.040   6.750 -0.0221  0.3560 -0.9812
  130LYS    HD3 2101   3.940   2.973   6.583  0.4929  0.9151  1.1210
  130LYS    HE2 2102   3.893   2.763   6.720  1.5664  0.3651 -0.8552
  130LYS    HE3 2103   3.845   2.873   6.858 -0.3911 -1.1575 -0.0835
  130LYS    HZ1 2104   3.696   2.873   6.599 -0.2823 -0.9709  0.7037
  130LYS    HZ2 2105   3.651   2.807   6.748 -1.0762  0.7364  0.2948
  130LYS    HZ3 2106   3.664   2.960   6.723 -0.5224  0.4237  0.6243
  131ARG      N 2107   4.303   3.098   6.975  0.8357  0.0381 -0.4274
  131ARG     CA 2108   4.305   3.054   7.123  1.5600 -0.2991 -0.7077
  131ARG      C 2109   4.230   3.158   7.219  0.2336  0.2654 -0.7826
  131ARG      O 2110   4.268   3.275   7.220 -0.3028 -0.1704  0.0171
  131ARG     CB 2111   4.432   3.021   7.191 -0.0067  0.5097  0.6501
  131ARG     CG 2112   4.434   2.923   7.310  0.0223 -0.7008 -0.0038
  131ARG     CD 2113   4.575   2.897   7.360  1.1824 -0.0338  0.4116
  131ARG     NE 2114   4.573   2.797   7.473  0.0885 -0.0943  0.0695
  131ARG     CZ 2115   4.624   2.816   7.595  0.0955 -0.8050  0.0494
  131ARG    NH1 2116   4.661   2.927   7.638 -0.7478 -1.0427 -0.5903
  131ARG    NH2 2117   4.655   2.717   7.671  0.3589 -0.3987  0.1766
  131ARG      H 2118   4.393   3.119   6.936  1.2817  0.7252  0.8406
  131ARG     HA 2119   4.245   2.963   7.127  0.6725  0.2771  0.3136
  131ARG    HB2 2120   4.477   2.965   7.109 -2.0209 -1.7704  0.8783
  131ARG    HB3 2121   4.486   3.115   7.202  0.2257  0.3328  1.0521
  131ARG    HG2 2122   4.395   2.971   7.400  0.5964  0.1445 -0.1800
  131ARG    HG3 2123   4.390   2.826   7.288 -0.5578 -0.2392 -1.0396
  131ARG    HD2 2124   4.630   2.866   7.271 -0.7136  0.3454 -1.0198
  131ARG    HD3 2125   4.622   2.989   7.394  0.3034  0.4034  0.4801
  131ARG     HE 2126   4.562   2.698   7.455 -0.9719 -0.3326  1.6091
  131ARG   HH11 2127   4.702   2.926   7.730 -0.8536  0.8552 -0.4558
  131ARG   HH12 2128   4.620   3.012   7.604  0.0458 -0.0981  0.6487
  131ARG   HH21 2129   4.693   2.727   7.764  0.1630 -0.8719  0.3156
  131ARG   HH22 2130   4.643   2.624   7.634 -0.2261 -0.2923  0.0884
  132ASN      N 2131   4.141   3.114   7.312  0.6211 -0.2361 -0.0901
  132ASN     CA 2132   4.068   3.183   7.421 -0.1558 -0.5499  0.2072
  132ASN      C 2133   4.162   3.233   7.531  0.0816 -0.3058 -0.8020
  132ASN      O 2134   4.283   3.238   7.514  0.3285 -0.4312  0.1368
  132ASN     CB 2135   3.977   3.296   7.373  0.8200 -0.3226  0.4735
  132ASN     CG 2136   3.858   3.231   7.306 -0.2110  0.1899 -0.5081
  132ASN    OD1 2137   3.857   3.218   7.183  0.5906 -0.0245  0.4880
  132ASN    ND2 2138   3.761   3.198   7.389 -0.3488  0.8048 -0.3007
  132ASN      H 2139   4.108   3.022   7.289 -0.0141  0.1587 -0.8637
  132ASN     HA 2140   4.008   3.112   7.478 -0.1593 -0.1091  0.7836
  132ASN    HB2 2141   3.931   3.358   7.450 -0.6419 -1.2342  0.4123
  132ASN    HB3 2142   4.020   3.370   7.306  0.2628  0.2857  0.7591
  132ASN   HD21 2143   3.683   3.154   7.343 -0.7167  0.6592  0.4267
  132ASN   HD22 2144   3.780   3.187   7.488  1.1784 -0.5172 -0.6506
  133ASP      N 2145   4.109   3.263   7.653  0.3739  0.2856  1.1283
  133ASP     CA 2146   4.172   3.341   7.763 -0.8862  1.1593  0.6400
  133ASP      C 2147   4.243   3.246   7.861 -0.2702  0.5109 -0.1826
  133ASP      O 2148   4.231   3.255   7.982 -0.3989 -0.4112 -1.0146
  133ASP     CB 2149   4.063   3.422   7.834 -0.0133 -0.6900 -0.8028
  133ASP     CG 2150   4.124   3.524   7.927 -0.2716 -1.0928  0.8621
  133ASP    OD1 2151   4.046   3.574   8.011 -0.4401  0.0396 -0.2076
  133ASP    OD2 2152   4.241   3.572   7.911 -0.2375  0.2504  0.2824
  133ASP      H 2153   4.015   3.230   7.668 -0.0361  0.9279  0.1738
  133ASP     HA 2154   4.249   3.407   7.722  0.6109 -0.3383  0.8099
  133ASP    HB2 2155   4.007   3.465   7.752 -0.2017 -0.7401 -0.7015
  133ASP    HB3 2156   3.990   3.361   7.888  0.3619  0.7558  1.6517
  134TYR      N 2157   4.306   3.146   7.804 -0.6293  1.0655 -0.9967
  134TYR     CA 2158   4.358   3.029   7.883  0.0356  0.5627 -0.5524
  134TYR      C 2159   4.437   3.058   8.008 -0.2034  0.2083  0.3406
  134TYR      O 2160   4.433   2.980   8.104 -0.0008 -0.4732  0.1494
  134TYR     CB 2161   4.241   2.928   7.905  0.2060 -0.5697  0.8197
  134TYR     CG 2162   4.170   2.888   7.776  0.1954  1.0725 -0.0280
  134TYR    CD1 2163   4.040   2.933   7.753 -0.3548 -0.2991  0.6722
  134TYR    CD2 2164   4.247   2.827   7.675  0.0888  0.1064 -0.5417
  134TYR    CE1 2165   3.978   2.912   7.626 -0.3063 -0.4577 -0.6653
  134TYR    CE2 2166   4.187   2.799   7.552  0.1348 -0.3255 -0.2663
  134TYR     CZ 2167   4.050   2.847   7.528 -0.5010 -0.1799 -0.1491
  134TYR     OH 2168   4.000   2.827   7.405  0.7220  0.0896  1.3202
  134TYR      H 2169   4.310   3.147   7.703  0.2300 -0.7665 -1.0759
  134TYR     HA 2170   4.429   2.981   7.816 -0.8592  0.2460 -1.3149
  134TYR    HB2 2171   4.282   2.837   7.949  0.8117 -0.3178  0.7930
  134TYR    HB3 2172   4.166   2.970   7.973 -0.6349 -0.9935  0.1906
  134TYR    HD1 2173   3.977   2.984   7.824  0.6516  0.8938  0.7777
  134TYR    HD2 2174   4.349   2.797   7.688  0.0958 -0.2899 -1.3626
  134TYR    HE1 2175   3.876   2.947   7.611 -0.0764  0.1957 -0.7672
  134TYR    HE2 2176   4.235   2.739   7.476 -0.9300 -1.1244 -0.3569
  134TYR     HH 2177   3.904   2.836   7.406  0.4727 -1.5990  0.3030
  135ASP      N 2178   4.530   3.156   7.994  0.3617  0.7622  0.0604
  135ASP     CA 2179   4.619   3.211   8.101  0.0600 -0.4021  0.2226
  135ASP      C 2180   4.668   3.350   8.060  0.1259 -0.3355  0.6396
  135ASP      O 2181   4.664   3.398   7.945 -0.1621 -0.1314 -0.3377
  135ASP     CB 2182   4.732   3.128   8.151 -0.3138  0.6424  0.3443
  135ASP     CG 2183   4.829   3.100   8.039 -0.2194 -0.6666  0.0349
  135ASP    OD1 2184   4.902   3.195   8.001 -0.2744  0.1269  0.4255
  135ASP    OD2 2185   4.847   2.984   7.991  0.0380 -0.6574 -0.1898
  135ASP      H 2186   4.537   3.198   7.902 -0.4117  0.3121 -0.2218
  135ASP     HA 2187   4.552   3.223   8.186 -0.0358 -0.2142  0.1216
  135ASP    HB2 2188   4.788   3.184   8.226 -0.3237  1.0822  0.0296
  135ASP    HB3 2189   4.700   3.029   8.185  1.4344  0.0502  0.4716
  136ASP      N 2190   4.727   3.427   8.155  0.7525 -0.2555 -0.5926
  136ASP     CA 2191   4.780   3.561   8.130 -0.4782  0.7327  0.1286
  136ASP      C 2192   4.936   3.561   8.129  1.0014 -0.6714 -0.0030
  136ASP      O 2193   4.993   3.659   8.159 -0.6723 -0.6564  0.2706
  136ASP     CB 2194   4.728   3.666   8.227  0.1212 -0.1356 -0.4267
  136ASP     CG 2195   4.580   3.689   8.234  0.1348  0.1533  0.2776
  136ASP    OD1 2196   4.524   3.743   8.331 -0.0711 -0.5887  0.0241
  136ASP    OD2 2197   4.502   3.642   8.144  0.2120  0.6048  0.2920
  136ASP      H 2198   4.692   3.407   8.247  0.1216 -0.3434 -0.8344
  136ASP     HA 2199   4.741   3.599   8.036 -0.8433 -0.4923 -0.2544
  136ASP    HB2 2200   4.769   3.647   8.327 -1.2331 -0.6192  0.0846
  136ASP    HB3 2201   4.765   3.761   8.188  0.3466 -0.2475 -0.4886
  137THR      N 2202   5.010   3.455   8.094  1.1779  0.7942  0.1110
  137THR     CA 2203   5.158   3.440   8.102  0.0465 -1.0307  0.1805
  137THR      C 2204   5.222   3.519   7.981  0.9278 -0.8818 -1.3607
  137THR      O 2205   5.166   3.532   7.872 -0.6172  0.7103  0.3413
  137THR     CB 2206   5.208   3.296   8.093 -0.1180  0.1028  0.4584
  137THR    OG1 2207   5.158   3.221   7.984 -0.3312  0.4489  0.6415
  137THR    CG2 2208   5.190   3.230   8.225  0.6414 -0.2198 -0.1253
  137THR      H 2209   4.956   3.383   8.048 -0.8478  1.9981  0.3715
  137THR     HA 2210   5.197   3.485   8.193  0.4539 -0.5801 -0.2074
  137THR     HB 2211   5.314   3.299   8.071 -0.0779  0.2397  0.6648
  137THR    HG1 2212   5.069   3.190   8.005 -1.1121  0.9570 -1.4667
  137THR   HG21 2213   5.259   3.272   8.297 -0.2841  1.2009  0.0061
  137THR   HG22 2214   5.089   3.234   8.267  0.4361  0.2293 -0.6313
  137THR   HG23 2215   5.209   3.125   8.202  0.2849 -0.4699  0.6517
  138ILE      N 2216   5.347   3.566   8.005  0.7950  0.2927 -0.3734
  138ILE     CA 2217   5.431   3.624   7.902  0.5909 -0.7096 -0.4938
  138ILE      C 2218   5.547   3.522   7.880 -0.0758  0.2046 -0.3546
  138ILE      O 2219   5.576   3.444   7.967 -0.1964  0.5833 -0.5540
  138ILE     CB 2220   5.482   3.767   7.957 -0.0748  0.1739  0.5025
  138ILE    CG1 2221   5.386   3.886   7.949 -1.2800  0.2877 -0.5108
  138ILE    CG2 2222   5.545   3.763   8.086 -1.0569 -0.3901 -1.1397
  138ILE    CD1 2223   5.356   3.915   7.811  0.7735 -0.3405  1.3606
  138ILE      H 2224   5.383   3.550   8.098 -0.6140 -0.4065  0.1083
  138ILE     HA 2225   5.372   3.635   7.811  0.1151  0.8489 -0.0645
  138ILE     HB 2226   5.564   3.791   7.889 -0.7428  0.6921 -0.1438
  138ILE   HG12 2227   5.295   3.864   8.006 -0.5375 -0.9031  0.3057
  138ILE   HG13 2228   5.432   3.971   7.998  0.3860 -0.8080  0.0123
  138ILE   HG21 2229   5.611   3.847   8.109 -0.9522 -0.5823 -0.7230
  138ILE   HG22 2230   5.479   3.757   8.172  0.4724  0.9286  0.2594
  138ILE   HG23 2231   5.610   3.677   8.098 -0.1259  0.4018 -0.1828
  138ILE   HD11 2232   5.299   4.008   7.806  2.0043  0.4492 -1.1747
  138ILE   HD12 2233   5.443   3.938   7.751 -0.0915 -0.4240 -0.0177
  138ILE   HD13 2234   5.295   3.843   7.757  0.6904  1.2210 -0.8820
  139PRO      N 2235   5.619   3.506   7.762  0.5658 -0.7214  0.0159
  139PRO     CA 2236   5.736   3.419   7.746 -0.9891 -0.6491 -0.2299
  139PRO      C 2237   5.849   3.468   7.835  0.0929 -0.0488 -0.1734
  139PRO      O 2238   5.935   3.390   7.874  0.8242 -0.0580 -0.1374
  139PRO     CB 2239   5.783   3.431   7.598 -0.0940  1.2314 -0.1629
  139PRO     CG 2240   5.728   3.566   7.554  0.8917 -0.6709 -0.1879
  139PRO     CD 2241   5.597   3.582   7.638 -0.0312  0.4507  0.7893
  139PRO     HA 2242   5.716   3.316   7.778 -0.0063 -0.5719  0.7558
  139PRO    HB2 2243   5.891   3.418   7.591 -0.0557  0.5958  1.0412
  139PRO    HB3 2244   5.724   3.350   7.556  0.2386  0.9987 -0.1841
  139PRO    HG2 2245   5.794   3.652   7.568  0.5175 -0.3775 -0.1969
  139PRO    HG3 2246   5.703   3.552   7.449 -1.0397 -0.0965  0.1185
  139PRO    HD2 2247   5.579   3.684   7.671  1.4212  0.8786  0.4240
  139PRO    HD3 2248   5.511   3.533   7.592  0.8420 -0.3915 -0.0211
  140ILE      N 2249   5.860   3.599   7.864 -0.6371  0.6006  1.2309
  140ILE     CA 2250   5.985   3.660   7.904 -0.3957 -0.2691 -0.5297
  140ILE      C 2251   6.100   3.634   7.807  0.2503 -0.3257  0.5004
  140ILE      O 2252   6.159   3.531   7.797 -0.5034  0.0381 -0.2915
  140ILE     CB 2253   6.023   3.628   8.057  0.7496  0.2534 -0.3922
  140ILE    CG1 2254   6.131   3.728   8.104  0.1912 -0.2031 -0.3112
  140ILE    CG2 2255   5.892   3.653   8.133 -0.5133 -0.1349 -0.1225
  140ILE    CD1 2256   6.158   3.750   8.256  0.4438 -0.5029  0.5344
  140ILE      H 2257   5.795   3.659   7.814  0.4582 -0.0236 -1.2571
  140ILE     HA 2258   5.963   3.766   7.893 -1.4564 -0.4987 -0.7680
  140ILE     HB 2259   6.040   3.520   8.060 -1.5930 -0.2227  0.0709
  140ILE   HG12 2260   6.226   3.700   8.059  0.9848  1.2314  0.3064
  140ILE   HG13 2261   6.116   3.827   8.059  0.0632  0.1393  0.4560
  140ILE   HG21 2262   5.902   3.643   8.241  0.1036 -1.1409 -0.2528
  140ILE   HG22 2263   5.859   3.753   8.102 -1.0985 -0.1769  0.3426
  140ILE   HG23 2264   5.824   3.573   8.102 -0.0843 -0.3971 -0.4082
  140ILE   HD11 2265   6.256   3.798   8.263  0.0555  0.2066  1.5668
  140ILE   HD12 2266   6.085   3.816   8.301  0.1938 -0.3326 -0.1020
  140ILE   HD13 2267   6.155   3.654   8.309  1.3691 -0.6586  0.3432
  141LEU      N 2268   6.141   3.732   7.724 -0.5678 -0.2795 -0.3774
  141LEU     CA 2269   6.248   3.726   7.626 -0.5286  0.3729 -0.3224
  141LEU      C 2270   6.389   3.751   7.688  0.2592 -0.2489  0.3239
  141LEU      O 2271   6.406   3.838   7.770  0.1303  0.1209  0.8009
  141LEU     CB 2272   6.222   3.811   7.502 -0.5968 -0.3409 -0.3100
  141LEU     CG 2273   6.079   3.818   7.448  0.0452 -0.1843  0.8490
  141LEU    CD1 2274   6.067   3.910   7.324 -0.8147  0.2188  0.9820
  141LEU    CD2 2275   6.025   3.684   7.399  0.6185 -0.7675 -0.1732
  141LEU      H 2276   6.094   3.820   7.739 -0.2741 -0.2301  0.3324
  141LEU     HA 2277   6.262   3.623   7.593  1.0266  0.1459  0.8198
  141LEU    HB2 2278   6.247   3.913   7.531  0.6832 -0.2561 -1.5471
  141LEU    HB3 2279   6.301   3.797   7.429 -0.2975  1.1326 -0.3179
  141LEU     HG 2280   6.002   3.843   7.522 -1.4567 -0.2686 -0.5753
  141LEU   HD11 2281   6.124   3.874   7.238 -1.9152  0.3459  0.1595
  141LEU   HD12 2282   5.961   3.921   7.301 -0.9926 -1.0094  1.1100
  141LEU   HD13 2283   6.104   4.010   7.350  0.0226  0.1093  0.3328
  141LEU   HD21 2284   5.923   3.705   7.368  0.2657 -0.2022  1.1946
  141LEU   HD22 2285   6.081   3.639   7.317 -0.5623 -1.3345 -0.7051
  141LEU   HD23 2286   6.019   3.609   7.478 -0.4197 -0.4805  0.0409
  142ASP      N 2287   6.487   3.687   7.625 -0.3657 -0.5324  0.1895
  142ASP     CA 2288   6.635   3.712   7.644  0.4389 -0.3592  0.0827
  142ASP      C 2289   6.717   3.680   7.514 -0.8421 -0.2892 -0.5743
  142ASP      O 2290   6.678   3.605   7.428  0.6849 -0.4537  0.3949
  142ASP     CB 2291   6.679   3.648   7.776  0.1148  1.0748  0.5309
  142ASP     CG 2292   6.676   3.492   7.774  1.2813  0.7336 -0.9258
  142ASP    OD1 2293   6.620   3.427   7.678 -0.1091  0.0958  0.4274
  142ASP    OD2 2294   6.719   3.421   7.869  0.4221  0.3882  0.4409
  142ASP      H 2295   6.459   3.622   7.553  0.7704 -1.0167  0.1449
  142ASP     HA 2296   6.642   3.818   7.668  1.2165 -0.3713 -0.0470
  142ASP    HB2 2297   6.773   3.697   7.801  0.8264  0.3571 -0.5292
  142ASP    HB3 2298   6.628   3.685   7.864  0.8563  0.7167  1.1372
  143ALA      N 2299   6.840   3.731   7.514 -0.3281 -0.7249  0.4458
  143ALA     CA 2300   6.944   3.699   7.414 -0.1342  0.5171 -1.0564
  143ALA      C 2301   6.905   3.750   7.275 -0.5922  0.6967  0.6852
  143ALA      O 2302   6.951   3.691   7.172 -0.1133  0.0090  0.1757
  143ALA     CB 2303   7.077   3.751   7.459 -0.4412 -1.1300 -1.3624
  143ALA      H 2304   6.875   3.808   7.569  0.7210  0.7002 -1.8990
  143ALA     HA 2305   6.956   3.590   7.412 -0.5697  0.4170  0.0861
  143ALA    HB1 2306   7.108   3.714   7.557  0.1095 -1.3993 -1.6256
  143ALA    HB2 2307   7.154   3.734   7.384  0.8986  0.2358 -0.4095
  143ALA    HB3 2308   7.083   3.859   7.468  0.2195 -1.2424  1.9158
  144LEU      N 2309   6.823   3.851   7.261  0.2544 -0.3687  0.6073
  144LEU     CA 2310   6.792   3.920   7.130  0.1525 -0.0521 -0.3901
  144LEU      C 2311   6.919   3.989   7.078 -0.9265  0.2489  0.2533
  144LEU      O 2312   6.984   4.057   7.151  0.0221 -0.3380 -0.6932
  144LEU     CB 2313   6.658   4.004   7.139 -0.4072 -0.2328 -0.4945
  144LEU     CG 2314   6.530   3.942   7.195  0.1952  0.9281 -0.0550
  144LEU    CD1 2315   6.410   4.035   7.189  0.3447 -0.6038 -0.1358
  144LEU    CD2 2316   6.490   3.814   7.117 -0.2686 -0.0620  0.3540
  144LEU      H 2317   6.777   3.895   7.339 -0.1135  0.4056 -0.0143
  144LEU     HA 2318   6.760   3.842   7.060 -1.8060  0.3620 -0.0632
  144LEU    HB2 2319   6.673   4.090   7.205  0.8279 -0.3843 -0.5399
  144LEU    HB3 2320   6.638   4.042   7.038  0.7989  0.9465 -0.3441
  144LEU     HG 2321   6.547   3.907   7.297  1.0665  0.6218 -0.2906
  144LEU   HD11 2322   6.381   4.059   7.086  0.3433  0.8012  0.1515
  144LEU   HD12 2323   6.324   4.006   7.249  0.2971  1.2059  0.8008
  144LEU   HD13 2324   6.450   4.129   7.227 -0.5808 -0.5992  0.9152
  144LEU   HD21 2325   6.385   3.788   7.133 -0.1650 -0.2527  0.7437
  144LEU   HD22 2326   6.514   3.839   7.014  1.3543 -0.2644  0.6409
  144LEU   HD23 2327   6.542   3.723   7.146  0.7674  0.1303 -0.7566
  145LYS      N 2328   6.947   3.995   6.950  0.3031  0.1167  0.2611
  145LYS     CA 2329   7.071   4.049   6.889  0.4411  0.2687  0.1371
  145LYS      C 2330   7.065   4.193   6.862  0.4127 -0.9180 -0.2182
  145LYS      O 2331   6.962   4.238   6.817  0.0038 -0.4391  1.3698
  145LYS     CB 2332   7.103   3.972   6.764 -0.2907  0.0704  1.2409
  145LYS     CG 2333   7.241   4.006   6.702  0.3655 -0.5119 -0.4043
  145LYS     CD 2334   7.268   3.925   6.580 -0.2580  1.5728  0.2241
  145LYS     CE 2335   7.399   3.971   6.512 -1.1331 -1.0009  0.6377
  145LYS     NZ 2336   7.450   3.875   6.412 -0.8224  0.4172  0.2708
  145LYS      H 2337   6.884   3.957   6.882  0.7716  0.4027 -0.3577
  145LYS     HA 2338   7.154   4.033   6.959  1.4849  0.0002 -1.0760
  145LYS    HB2 2339   7.114   3.866   6.787  0.8238 -0.0662  0.2427
  145LYS    HB3 2340   7.029   3.983   6.685  1.4255 -1.7897 -0.8595
  145LYS    HG2 2341   7.246   4.108   6.664  1.2058 -0.4702 -0.2148
  145LYS    HG3 2342   7.318   4.003   6.779 -0.4670 -0.7891  0.4446
  145LYS    HD2 2343   7.284   3.822   6.610  0.8267  1.6890  0.1450
  145LYS    HD3 2344   7.196   3.918   6.499  1.0094  0.0079 -0.9208
  145LYS    HE2 2345   7.398   4.071   6.470 -0.0194 -1.2098  0.0475
  145LYS    HE3 2346   7.468   3.980   6.596 -0.3563 -1.0001  0.0214
  145LYS    HZ1 2347   7.530   3.904   6.358  0.4419 -1.3211  0.9797
  145LYS    HZ2 2348   7.479   3.792   6.463 -0.2823  0.1374 -0.4463
  145LYS    HZ3 2349   7.377   3.849   6.347 -0.2753  0.0562 -0.2276
  146VAL      N 2350   7.174   4.267   6.889  0.1301  0.2291 -0.6664
  146VAL     CA 2351   7.193   4.411   6.885  0.2278 -0.9723  0.4307
  146VAL      C 2352   7.206   4.459   6.744  0.3542 -0.1518  0.0363
  146VAL      O 2353   7.295   4.534   6.716  0.4610  0.0495 -0.3279
  146VAL     CB 2354   7.092   4.492   6.970 -0.3520  0.5222  0.2991
  146VAL    CG1 2355   7.101   4.454   7.111 -0.1547  0.4553 -2.0229
  146VAL    CG2 2356   7.103   4.641   6.960  1.0193 -1.1209 -0.2665
  146VAL      H 2357   7.252   4.218   6.929 -1.0395 -1.0689  0.2271
  146VAL     HA 2358   7.295   4.429   6.922 -0.0239  0.0708  0.6755
  146VAL     HB 2359   6.988   4.472   6.945 -0.3030  1.2446 -0.5496
  146VAL   HG11 2360   7.021   4.487   7.177 -0.3572 -0.4035 -1.8200
  146VAL   HG12 2361   7.110   4.346   7.116  0.1831  0.4761  0.6708
  146VAL   HG13 2362   7.191   4.485   7.164 -0.5890 -0.1025 -0.9034
  146VAL   HG21 2363   7.026   4.684   7.024  0.8044  0.5972 -1.5421
  146VAL   HG22 2364   7.201   4.682   6.986  0.5691 -0.2090  0.0817
  146VAL   HG23 2365   7.080   4.675   6.859 -0.1236 -1.2413 -0.0735
  147THR      N 2366   7.121   4.412   6.649 -0.1263 -0.1793 -0.1520
  147THR     CA 2367   7.125   4.468   6.509  0.0560 -1.1851 -0.1745
  147THR      C 2368   7.043   4.596   6.483 -0.4776 -0.2312 -0.5913
  147THR      O 2369   6.961   4.629   6.567  0.5016 -0.7542  0.4175
  147THR     CB 2370   7.077   4.363   6.416 -0.1309 -1.4061  0.0722
  147THR    OG1 2371   6.936   4.350   6.424 -0.2660 -0.0200  0.9365
  147THR    CG2 2372   7.144   4.228   6.444 -0.0864  0.2348 -0.9200
  147THR      H 2373   7.039   4.358   6.674  0.3342 -0.6900  0.3095
  147THR     HA 2374   7.230   4.490   6.489 -0.3005  1.0118 -0.2092
  147THR     HB 2375   7.105   4.398   6.317 -2.1014 -0.1154 -0.1453
  147THR    HG1 2376   6.911   4.364   6.333  0.4441  1.0000  0.8612
  147THR   HG21 2377   7.095   4.183   6.529  0.0936 -0.2167 -1.0516
  147THR   HG22 2378   7.144   4.168   6.353  0.3569 -0.4314 -0.4943
  147THR   HG23 2379   7.244   4.240   6.485 -0.8262  0.0020  1.1454
  148ALA      N 2380   7.055   4.654   6.367  0.1172  0.0639  0.0965
  148ALA     CA 2381   6.997   4.786   6.326  0.8094  0.6542  0.3183
  148ALA      C 2382   6.838   4.780   6.328 -0.3816 -0.3132  0.8755
  148ALA      O 2383   6.788   4.727   6.230  0.6136 -0.0202  0.2912
  148ALA     CB 2384   7.045   4.833   6.196 -0.2625  0.3864  1.8869
  148ALA      H 2385   7.122   4.616   6.302 -0.6110  1.1131 -1.3705
  148ALA     HA 2386   7.029   4.863   6.396  1.6357 -0.4814  1.2690
  148ALA    HB1 2387   7.007   4.766   6.120  0.0030  1.0641  1.1307
  148ALA    HB2 2388   7.017   4.937   6.177  0.4521  0.2277 -0.7074
  148ALA    HB3 2389   7.153   4.819   6.188 -0.3501  0.3926 -0.4258
  149ASN      N 2390   6.776   4.846   6.429 -0.3562  0.4555  0.4681
  149ASN     CA 2391   6.640   4.903   6.415  0.4527  0.9400 -0.0909
  149ASN      C 2392   6.520   4.818   6.362 -0.5190 -0.1040  0.2243
  149ASN      O 2393   6.443   4.859   6.280  0.5883 -0.2923  0.2793
  149ASN     CB 2394   6.667   5.031   6.335 -0.5967  0.5258 -0.8301
  149ASN     CG 2395   6.771   5.127   6.388 -0.0173  0.0369 -0.6412
  149ASN    OD1 2396   6.770   5.146   6.512 -0.4323 -0.1651 -0.7698
  149ASN    ND2 2397   6.862   5.170   6.309  0.2591  0.1062 -0.7609
  149ASN      H 2398   6.827   4.866   6.513 -0.4556  0.7885  0.4519
  149ASN     HA 2399   6.601   4.934   6.512  0.5054  1.5497 -0.2546
  149ASN    HB2 2400   6.696   5.000   6.235  1.1016 -0.3177 -0.1716
  149ASN    HB3 2401   6.577   5.091   6.325 -0.3713  1.1537  0.5074
  149ASN   HD21 2402   6.931   5.231   6.350  0.0665 -1.1220  1.7512
  149ASN   HD22 2403   6.865   5.143   6.212  0.0420  0.7953 -0.9708
  150ILE      N 2404   6.516   4.694   6.405 -0.1499 -0.4521  0.4379
  150ILE     CA 2405   6.401   4.602   6.385  0.0137 -0.4912  0.0493
  150ILE      C 2406   6.290   4.652   6.485  0.5495 -0.0694 -0.5356
  150ILE      O 2407   6.325   4.676   6.605  0.0630  0.2551  0.0660
  150ILE     CB 2408   6.437   4.455   6.406  0.7730  0.4635  0.6936
  150ILE    CG1 2409   6.565   4.420   6.326 -0.4703  0.9260 -0.1059
  150ILE    CG2 2410   6.306   4.375   6.374 -1.2055 -0.1165  0.8518
  150ILE    CD1 2411   6.619   4.274   6.346  0.3155  0.9662  0.1749
  150ILE      H 2412   6.586   4.660   6.470  0.8266 -1.9753 -1.2046
  150ILE     HA 2413   6.358   4.616   6.286 -0.1308  0.5670  0.2302
  150ILE     HB 2414   6.470   4.435   6.508  0.3053 -1.0917  0.5961
  150ILE   HG12 2415   6.558   4.443   6.220  0.3293  0.0944 -0.3616
  150ILE   HG13 2416   6.652   4.478   6.358  0.0546  0.3032 -0.3650
  150ILE   HG21 2417   6.333   4.270   6.383  0.0792  0.1346  0.4439
  150ILE   HG22 2418   6.231   4.398   6.450 -0.7593 -0.7141  1.5009
  150ILE   HG23 2419   6.272   4.391   6.271 -0.6696 -0.4088  0.6214
  150ILE   HD11 2420   6.657   4.264   6.448 -0.4523  0.7059  0.4520
  150ILE   HD12 2421   6.538   4.201   6.337  1.3004 -0.0944 -0.6483
  150ILE   HD13 2422   6.697   4.249   6.274  0.3974 -0.8355  0.7814
  151VAL      N 2423   6.167   4.673   6.437  0.0216  0.2970 -0.6333
  151VAL     CA 2424   6.052   4.690   6.533 -0.5192 -1.0438  0.0288
  151VAL      C 2425   5.940   4.599   6.492 -0.1889 -0.2363  0.2655
  151VAL      O 2426   5.923   4.573   6.372 -0.2965 -0.1073  0.6629
  151VAL     CB 2427   6.020   4.842   6.541  0.3562  0.7333  0.1582
  151VAL    CG1 2428   5.880   4.873   6.604 -1.1835  0.7726  0.5631
  151VAL    CG2 2429   6.135   4.907   6.618 -0.9958  0.1123 -0.8930
  151VAL      H 2430   6.150   4.666   6.338 -0.0711  0.9620 -0.6712
  151VAL     HA 2431   6.081   4.661   6.634 -0.3661  0.7165  0.5700
  151VAL     HB 2432   6.018   4.883   6.440 -0.0176  0.1274 -0.0926
  151VAL   HG11 2433   5.858   4.811   6.691  0.3118 -0.9965 -0.1781
  151VAL   HG12 2434   5.867   4.978   6.629  0.9034  1.3812 -0.4631
  151VAL   HG13 2435   5.815   4.860   6.518 -0.9550 -0.3262  0.5222
  151VAL   HG21 2436   6.227   4.919   6.560  0.4956 -0.5571  1.1276
  151VAL   HG22 2437   6.114   5.004   6.664  0.3285 -0.3573  0.9276
  151VAL   HG23 2438   6.169   4.838   6.695 -1.8599 -0.8123 -1.3020
  152PHE      N 2439   5.884   4.527   6.588  0.4471 -0.3545 -0.1876
  152PHE     CA 2440   5.779   4.427   6.579  0.2849  0.4859  0.2321
  152PHE      C 2441   5.647   4.478   6.639  0.5951 -0.3910 -0.5055
  152PHE      O 2442   5.652   4.534   6.751 -0.2189 -0.2893 -0.1856
  152PHE     CB 2443   5.829   4.301   6.651  0.8208 -1.2680  1.4979
  152PHE     CG 2444   5.753   4.168   6.639 -0.5235 -0.9930  0.7987
  152PHE    CD1 2445   5.761   4.094   6.514  0.9668 -0.5324 -0.5688
  152PHE    CD2 2446   5.675   4.118   6.748  0.3801  0.1977  0.2842
  152PHE    CE1 2447   5.695   3.972   6.510 -0.0701  0.2088 -0.1899
  152PHE    CE2 2448   5.609   3.993   6.744 -0.9339  0.2123 -0.5303
  152PHE     CZ 2449   5.618   3.923   6.624  0.0933  0.2155  1.0683
  152PHE      H 2450   5.921   4.552   6.679  0.5359  0.9754 -0.5401
  152PHE     HA 2451   5.770   4.396   6.475  0.1415 -0.6991  0.5677
  152PHE    HB2 2452   5.933   4.291   6.621  0.8337  0.3977  0.7863
  152PHE    HB3 2453   5.826   4.334   6.755  0.1421 -0.5048  1.2630
  152PHE    HD1 2454   5.815   4.132   6.429  0.9604  0.3409 -0.2065
  152PHE    HD2 2455   5.651   4.173   6.837  0.3167 -0.1614  0.4936
  152PHE    HE1 2456   5.692   3.910   6.422 -0.7810  0.2937 -0.2335
  152PHE    HE2 2457   5.536   3.963   6.818 -0.9856 -1.2468 -1.0980
  152PHE     HZ 2458   5.569   3.828   6.607 -0.6384  0.8437 -0.8924
  153GLY      N 2459   5.537   4.459   6.570 -0.6403  0.5872 -0.1226
  153GLY     CA 2460   5.398   4.484   6.618 -0.9500 -0.0697  0.6136
  153GLY      C 2461   5.312   4.363   6.589 -0.4819 -0.3592 -0.8309
  153GLY      O 2462   5.255   4.358   6.484 -0.0984  0.5622  0.2568
  153GLY      H 2463   5.539   4.431   6.472 -0.0791  0.5438 -0.1046
  153GLY    HA2 2464   5.402   4.506   6.725  0.4783  0.5426  0.4818
  153GLY    HA3 2465   5.364   4.564   6.552 -0.2210 -0.6154 -0.4837
  154TYR      N 2466   5.295   4.262   6.685 -0.4313 -0.9058  0.7980
  154TYR     CA 2467   5.199   4.153   6.670 -1.3738  0.6548  0.4717
  154TYR      C 2468   5.066   4.167   6.743  0.4338  0.5996  0.1172
  154TYR      O 2469   5.047   4.143   6.864  0.0933  0.2009  0.0777
  154TYR     CB 2470   5.278   4.021   6.708  0.1214 -0.0118  0.2814
  154TYR     CG 2471   5.200   3.889   6.710  0.2339  0.5495 -0.0125
  154TYR    CD1 2472   5.267   3.776   6.761 -0.4396 -0.2502  0.2714
  154TYR    CD2 2473   5.066   3.874   6.663  0.9622  0.0192 -0.4979
  154TYR    CE1 2474   5.203   3.649   6.753 -0.5893  0.1180 -0.6536
  154TYR    CE2 2475   5.001   3.747   6.662 -0.1289  0.2536 -0.8748
  154TYR     CZ 2476   5.070   3.631   6.707 -0.2059 -0.2343 -0.2633
  154TYR     OH 2477   5.012   3.508   6.707 -0.2579 -0.6876  0.6031
  154TYR      H 2478   5.343   4.272   6.773 -0.1851 -0.0852  0.5904
  154TYR     HA 2479   5.174   4.133   6.565 -0.2082 -0.8192  0.4038
  154TYR    HB2 2480   5.367   4.013   6.646  0.6485  0.7126  0.9120
  154TYR    HB3 2481   5.321   4.036   6.807  0.7612 -1.4651  0.2619
  154TYR    HD1 2482   5.369   3.783   6.796 -0.2679  0.1746 -0.2724
  154TYR    HD2 2483   5.007   3.956   6.626 -0.3717 -0.1846  0.9584
  154TYR    HE1 2484   5.257   3.564   6.792  0.2791  0.4012 -1.1729
  154TYR    HE2 2485   4.896   3.739   6.639 -0.2468  1.0062 -0.6310
  154TYR     HH 2486   5.075   3.457   6.758  1.4458 -0.0897 -0.7081
  155ALA      N 2487   4.970   4.211   6.664  0.1813  0.9786  0.0144
  155ALA     CA 2488   4.833   4.225   6.703  0.7163  0.2511 -0.7465
  155ALA      C 2489   4.741   4.097   6.699 -0.5177  0.0920  0.7590
  155ALA      O 2490   4.748   4.013   6.608  0.9179  0.3143  0.4404
  155ALA     CB 2491   4.775   4.334   6.613 -0.5789  0.0907 -0.6374
  155ALA      H 2492   4.997   4.234   6.569  1.4443 -0.0801  0.0740
  155ALA     HA 2493   4.828   4.255   6.808  0.0155 -0.8279 -0.4391
  155ALA    HB1 2494   4.756   4.291   6.515  0.9144 -1.8365 -0.1978
  155ALA    HB2 2495   4.685   4.375   6.660 -0.0385 -0.0688  0.6199
  155ALA    HB3 2496   4.845   4.416   6.600 -0.3814 -0.0661 -0.5620
  156THR      N 2497   4.658   4.079   6.796 -0.4840 -0.7524  0.1227
  156THR     CA 2498   4.564   3.964   6.817 -0.9872 -0.4279 -0.3939
  156THR      C 2499   4.419   4.001   6.821  1.5560 -0.1762  0.0348
  156THR      O 2500   4.338   3.922   6.869 -0.1706 -0.6609 -0.4399
  156THR     CB 2501   4.603   3.889   6.945  1.3152 -0.0343 -0.0166
  156THR    OG1 2502   4.629   3.974   7.050  0.3270 -0.3629  0.9134
  156THR    CG2 2503   4.731   3.808   6.926 -0.1885 -0.1953  0.3637
  156THR      H 2504   4.666   4.138   6.878  0.3439 -0.7435  0.0508
  156THR     HA 2505   4.577   3.900   6.730 -0.0513 -0.4812 -0.2337
  156THR     HB 2506   4.523   3.823   6.977  1.0151  0.7150  0.8751
  156THR    HG1 2507   4.723   3.989   7.064  0.4092 -0.1492  0.2178
  156THR   HG21 2508   4.712   3.736   6.847  0.4003  0.0815 -0.0436
  156THR   HG22 2509   4.814   3.863   6.883 -0.7606 -0.2302 -0.8622
  156THR   HG23 2510   4.768   3.765   7.019  1.4758  0.0871 -0.1047
  157CYS      N 2511   4.380   4.128   6.790  0.4324  0.1263  0.1181
  157CYS     CA 2512   4.249   4.186   6.781 -0.3318 -0.1778  0.1587
  157CYS      C 2513   4.132   4.096   6.733  0.6053 -0.2667 -0.0139
  157CYS      O 2514   4.019   4.100   6.785  0.5030 -0.2705 -0.2766
  157CYS     CB 2515   4.219   4.260   6.909 -0.9778  0.5386 -0.2365
  157CYS     SG 2516   4.117   4.411   6.900  0.4035  0.3875  0.0009
  157CYS      H 2517   4.457   4.186   6.759  0.0762 -0.1819 -1.5108
  157CYS     HA 2518   4.260   4.264   6.705  0.7787  1.1167  1.5134
  157CYS    HB2 2519   4.315   4.304   6.937 -0.9748  1.0634 -1.0008
  157CYS    HB3 2520   4.184   4.193   6.987 -0.1679 -0.5309 -0.7348
  158GLN      N 2521   4.157   4.011   6.637 -0.2967  0.4316  0.2005
  158GLN     CA 2522   4.076   3.910   6.583  0.1095 -0.0891 -0.3360
  158GLN      C 2523   4.017   3.800   6.667 -0.2164  0.9080 -0.2667
  158GLN      O 2524   4.026   3.683   6.627  0.7818  0.4770 -0.3421
  158GLN     CB 2525   3.961   3.970   6.502 -0.2483 -1.7738 -0.1546
  158GLN     CG 2526   4.002   4.070   6.392 -0.4221  0.2943 -0.5054
  158GLN     CD 2527   3.896   4.106   6.297  0.6732 -0.5347  0.2945
  158GLN    OE1 2528   3.845   4.036   6.207  0.2319  0.8414 -0.8083
  158GLN    NE2 2529   3.839   4.221   6.305 -0.0687  0.4493  0.0750
  158GLN      H 2530   4.236   4.038   6.580 -0.5076  1.2490  0.2788
  158GLN     HA 2531   4.146   3.866   6.512 -0.2303 -0.4246 -0.4663
  158GLN    HB2 2532   3.902   4.024   6.576 -0.0757 -1.4277 -0.2664
  158GLN    HB3 2533   3.897   3.894   6.458 -1.4003 -0.0758 -1.7456
  158GLN    HG2 2534   4.093   4.045   6.339  0.3836 -0.4135  1.0706
  158GLN    HG3 2535   4.029   4.159   6.448  0.6374 -0.4458  0.2463
  158GLN   HE21 2536   3.759   4.234   6.245  0.1271 -0.7758 -0.5250
  158GLN   HE22 2537   3.859   4.290   6.376 -0.2573  0.0315  0.5539
  159GLY      N 2538   3.969   3.829   6.790  0.0106 -0.4325  0.6784
  159GLY     CA 2539   3.919   3.746   6.889  0.7606  0.1903  0.1384
  159GLY      C 2540   3.773   3.695   6.854 -0.8641 -0.0685 -0.0436
  159GLY      O 2541   3.683   3.720   6.934  0.3703 -0.0581 -0.4273
  159GLY      H 2542   3.962   3.928   6.807  0.1795 -0.4505  0.8610
  159GLY    HA2 2543   3.971   3.653   6.913 -0.6681 -0.4626  1.0091
  159GLY    HA3 2544   3.907   3.799   6.983  0.5898 -0.7774  0.6955
  160ALA      N 2545   3.760   3.616   6.750  0.8301 -0.3222  0.5351
  160ALA     CA 2546   3.638   3.565   6.685 -0.1147  0.2187 -0.7714
  160ALA      C 2547   3.533   3.484   6.762 -0.2102  0.4464  0.2157
  160ALA      O 2548   3.431   3.449   6.705 -0.6321  0.1578  0.4710
  160ALA     CB 2549   3.574   3.675   6.612 -0.0480 -0.4083  1.1542
  160ALA      H 2550   3.840   3.602   6.691 -0.8321 -0.0149 -2.1312
  160ALA     HA 2551   3.684   3.495   6.615  0.6066 -0.3219  0.1832
  160ALA    HB1 2552   3.495   3.633   6.548  0.5304 -0.4809  0.4616
  160ALA    HB2 2553   3.539   3.755   6.676 -0.3411  0.6390 -0.2123
  160ALA    HB3 2554   3.640   3.718   6.537  0.1945 -0.7179  1.1847
  161GLU      N 2555   3.551   3.461   6.892  0.2398  0.2742  0.3428
  161GLU     CA 2556   3.459   3.391   6.977  0.4209  0.3566  0.6592
  161GLU      C 2557   3.323   3.467   6.981 -0.4406 -0.1073 -0.4226
  161GLU      O 2558   3.321   3.586   7.010 -0.4272 -0.3457 -0.1273
  161GLU     CB 2559   3.522   3.371   7.112 -0.4327  1.4007 -0.6117
  161GLU     CG 2560   3.468   3.266   7.212  0.4682 -0.8872 -0.0666
  161GLU     CD 2561   3.499   3.120   7.194 -0.0507 -0.0190 -1.1303
  161GLU    OE1 2562   3.494   3.071   7.081  0.5186 -0.2599  0.3486
  161GLU    OE2 2563   3.550   3.050   7.286 -0.2594  0.0586 -0.1714
  161GLU      H 2564   3.623   3.517   6.934  0.5310  0.2135 -0.0663
  161GLU     HA 2565   3.432   3.295   6.933  0.0370  0.6908  0.1442
  161GLU    HB2 2566   3.509   3.470   7.155 -0.1114  1.4017 -0.5118
  161GLU    HB3 2567   3.629   3.348   7.106 -0.7068 -0.8819  0.9469
  161GLU    HG2 2568   3.361   3.283   7.201  0.6663 -0.1982 -1.2448
  161GLU    HG3 2569   3.516   3.303   7.302  1.2865 -0.2990 -0.7108
  162ALA      N 2570   3.209   3.394   6.973 -0.8978  0.1136  0.1976
  162ALA     CA 2571   3.070   3.438   6.996  0.0846 -0.2188  1.0863
  162ALA      C 2572   3.021   3.536   6.890 -0.0380 -0.3880  0.0762
  162ALA      O 2573   2.906   3.578   6.895  0.1713  0.3019 -0.8570
  162ALA     CB 2574   2.986   3.311   7.006  1.3591  0.0474 -0.3559
  162ALA      H 2575   3.213   3.300   6.937 -0.3739  0.0247  0.4709
  162ALA     HA 2576   3.069   3.500   7.086  0.1213 -0.7002  1.4256
  162ALA    HB1 2577   3.030   3.253   7.087  0.7734 -0.2442 -0.2320
  162ALA    HB2 2578   2.883   3.331   7.035  1.5413  0.1393  0.2564
  162ALA    HB3 2579   2.981   3.251   6.915  0.1040 -0.8301  0.2333
  163PHE      N 2580   3.105   3.577   6.795 -0.0641 -0.5442 -0.1502
  163PHE     CA 2581   3.085   3.690   6.702  1.0293  0.4301 -0.2234
  163PHE      C 2582   3.018   3.634   6.577  0.2586 -0.4501 -0.6645
  163PHE      O 2583   3.061   3.522   6.532 -0.2148  0.0691 -0.4098
  163PHE     CB 2584   3.215   3.752   6.676 -0.6796  1.1216 -0.7783
  163PHE     CG 2585   3.206   3.866   6.578  0.5466 -0.0666  0.7572
  163PHE    CD1 2586   3.166   4.001   6.599  0.2818  0.0767 -0.4209
  163PHE    CD2 2587   3.252   3.841   6.445  0.3449  0.3541  0.1543
  163PHE    CE1 2588   3.151   4.096   6.495 -0.3900 -0.8808 -0.0998
  163PHE    CE2 2589   3.254   3.938   6.338  0.4462  1.2105 -0.5217
  163PHE     CZ 2590   3.199   4.065   6.365  0.1625 -0.4151  0.3330
  163PHE      H 2591   3.194   3.532   6.805  0.8269  1.1271  0.3587
  163PHE     HA 2592   3.014   3.755   6.752 -0.1691 -1.3772  0.6616
  163PHE    HB2 2593   3.282   3.677   6.634 -0.6602  0.5514  0.2004
  163PHE    HB3 2594   3.259   3.789   6.768 -0.4124 -0.0876 -0.3835
  163PHE    HD1 2595   3.135   4.024   6.700 -0.4385  0.3112 -0.6802
  163PHE    HD2 2596   3.288   3.744   6.414 -0.0946  0.0808  0.4553
  163PHE    HE1 2597   3.117   4.196   6.516  0.9422 -0.0430 -1.4873
  163PHE    HE2 2598   3.283   3.898   6.242  2.5117 -1.2779  0.9030
  163PHE     HZ 2599   3.194   4.135   6.283 -2.8515  0.6234  1.1473
  164GLU      N 2600   2.921   3.708   6.522 -0.5144  0.3055 -0.2693
  164GLU     CA 2601   2.845   3.654   6.414  0.0320 -0.3059 -0.2098
  164GLU      C 2602   2.920   3.672   6.276 -0.3258  0.5851 -0.2249
  164GLU      O 2603   2.982   3.775   6.254  0.2576 -0.5055  0.3911
  164GLU     CB 2604   2.703   3.717   6.412  0.3888  0.5948 -0.1741
  164GLU     CG 2605   2.619   3.655   6.290  0.3897  0.8951 -0.0397
  164GLU     CD 2606   2.604   3.503   6.302  0.5135  0.0559  0.2801
  164GLU    OE1 2607   2.694   3.420   6.272 -0.1327 -1.1988 -0.2364
  164GLU    OE2 2608   2.481   3.466   6.316 -0.7783  0.6602 -0.0782
  164GLU      H 2609   2.885   3.789   6.570 -0.2987  0.5361 -0.4880
  164GLU     HA 2610   2.846   3.546   6.428  1.1058 -0.2163  0.7024
  164GLU    HB2 2611   2.712   3.824   6.396  1.0776  0.5120 -0.3919
  164GLU    HB3 2612   2.648   3.691   6.503  0.0967 -0.2440 -0.5654
  164GLU    HG2 2613   2.683   3.667   6.203 -0.0741  0.3139 -0.4736
  164GLU    HG3 2614   2.527   3.709   6.274 -0.4451 -0.3427  0.2642
  165ILE      N 2615   2.911   3.568   6.193 -0.0070  0.4669  0.7360
  165ILE     CA 2616   2.983   3.554   6.060 -0.1421  0.3431 -0.3053
  165ILE      C 2617   2.991   3.674   5.962 -0.1272  0.3158 -0.3686
  165ILE      O 2618   3.068   3.675   5.859  0.2602 -0.4822 -0.3856
  165ILE     CB 2619   3.127   3.500   6.084 -0.6440  0.6104  0.8517
  165ILE    CG1 2620   3.134   3.354   6.142 -0.7581 -0.7324 -0.1219
  165ILE    CG2 2621   3.211   3.591   6.173  0.2137  0.9730  1.0804
  165ILE    CD1 2622   3.267   3.271   6.142  0.7659  0.6099  0.2467
  165ILE      H 2623   2.860   3.486   6.225 -0.1273 -0.0210 -0.5877
  165ILE     HA 2624   2.924   3.480   6.006 -1.0862 -0.0570  1.1507
  165ILE     HB 2625   3.170   3.496   5.984 -0.7105  0.4619  0.8284
  165ILE   HG12 2626   3.065   3.298   6.080 -0.5654 -1.4563  0.2984
  165ILE   HG13 2627   3.102   3.368   6.246 -0.0979 -0.2735  0.0364
  165ILE   HG21 2628   3.189   3.688   6.129  0.0223  0.3692 -0.2460
  165ILE   HG22 2629   3.186   3.579   6.279  0.1053 -1.4259  0.8934
  165ILE   HG23 2630   3.318   3.569   6.179  0.3602  1.3235  0.0372
  165ILE   HD11 2631   3.303   3.246   6.043 -0.2378 -0.9702  0.2075
  165ILE   HD12 2632   3.348   3.318   6.197  0.9148  0.1847  0.3990
  165ILE   HD13 2633   3.241   3.179   6.194 -0.4425  0.0854 -1.1397
  166GLN      N 2634   2.916   3.781   5.992  0.5177  0.4845 -0.4960
  166GLN     CA 2635   2.914   3.923   5.951  0.5942  0.0029  0.5486
  166GLN      C 2636   3.045   4.006   5.951  0.5195  0.4134  0.1364
  166GLN      O 2637   3.040   4.126   5.959  0.3255  0.5307 -0.1567
  166GLN     CB 2638   2.861   3.936   5.806 -0.3298 -0.0283  0.0727
  166GLN     CG 2639   2.731   3.856   5.773 -0.1483  0.1293  0.5054
  166GLN     CD 2640   2.626   3.881   5.881 -0.5940 -0.2895  0.8255
  166GLN    OE1 2641   2.610   3.801   5.967 -0.4352  0.4423  0.2636
  166GLN    NE2 2642   2.573   4.001   5.890 -0.0305 -0.1059 -0.4214
  166GLN      H 2643   2.877   3.762   6.083  2.6865 -1.0906  0.2473
  166GLN     HA 2644   2.843   3.974   6.016  0.5254  0.5867  0.0303
  166GLN    HB2 2645   2.931   3.901   5.729 -0.4137  0.2998 -0.1567
  166GLN    HB3 2646   2.851   4.042   5.782  0.0665 -0.1441 -0.6675
  166GLN    HG2 2647   2.775   3.757   5.764  1.1257  0.6058  1.0080
  166GLN    HG3 2648   2.694   3.885   5.674  0.6679  0.3561  0.2518
  166GLN   HE21 2649   2.510   4.014   5.967  0.9797 -0.2390  0.4736
  166GLN   HE22 2650   2.564   4.053   5.803 -1.0274 -0.1006 -0.3383
  167HIS      N 2651   3.160   3.949   5.928  0.4471 -0.2033  0.3088
  167HIS     CA 2652   3.287   4.016   5.907 -0.3224 -0.7115  0.8301
  167HIS      C 2653   3.277   4.102   5.773  0.4761 -0.0679 -1.2803
  167HIS      O 2654   3.265   4.044   5.665  0.1923 -0.0893 -0.5207
  167HIS     CB 2655   3.406   3.931   5.884 -1.0726  0.3258 -1.6827
  167HIS     CG 2656   3.459   3.856   6.009  0.1912  0.0815  0.7691
  167HIS    ND1 2657   3.522   3.916   6.118  0.2958 -0.1428  0.4520
  167HIS    CD2 2658   3.479   3.725   6.011  0.1543  0.1936 -0.4337
  167HIS    CE1 2659   3.576   3.820   6.188 -0.5472 -0.7521 -0.4375
  167HIS    NE2 2660   3.557   3.699   6.131  0.0016  0.4765  0.2260
  167HIS      H 2661   3.161   3.849   5.913 -0.1305 -0.2174  0.3291
  167HIS     HA 2662   3.300   4.089   5.986 -2.6546  0.2337  0.5093
  167HIS    HB2 2663   3.486   4.001   5.862  0.0372 -0.1146  0.4380
  167HIS    HB3 2664   3.397   3.850   5.812 -0.5866 -0.9483 -0.4039
  167HIS    HD2 2665   3.453   3.650   5.938 -0.2977 -0.7689  0.6586
  167HIS    HE1 2666   3.635   3.858   6.270 -0.7931  0.3541 -0.7505
  167HIS    HE2 2667   3.592   3.606   6.152 -0.2376  0.3752  0.1816
  168SER      N 2668   3.284   4.235   5.797 -0.3482  0.1434 -0.4451
  168SER     CA 2669   3.291   4.333   5.688  0.0373 -0.1519  0.5845
  168SER      C 2670   3.424   4.336   5.601  0.1200 -0.2510  0.3845
  168SER      O 2671   3.533   4.317   5.651 -0.5408 -0.4135  0.1065
  168SER     CB 2672   3.255   4.471   5.738 -0.9263  0.4005  0.2040
  168SER     OG 2673   3.229   4.553   5.631 -0.1150  0.3168  0.1911
  168SER      H 2674   3.286   4.264   5.893  0.7030 -1.2837  0.0363
  168SER     HA 2675   3.218   4.307   5.611 -0.1607  0.8029  0.4224
  168SER    HB2 2676   3.343   4.499   5.797 -0.7383 -1.4893  0.9497
  168SER    HB3 2677   3.174   4.470   5.811 -0.1253 -0.5430  1.1387
  168SER     HG 2678   3.134   4.566   5.636 -0.3291 -1.0705  1.1231
  169GLY      N 2679   3.410   4.369   5.473  0.4681 -0.2199  0.5560
  169GLY     CA 2680   3.513   4.418   5.385  0.1352  0.0672  0.1829
  169GLY      C 2681   3.543   4.562   5.413 -0.5749 -0.5131  0.4186
  169GLY      O 2682   3.665   4.592   5.402 -0.1637  0.2860  0.0488
  169GLY      H 2683   3.317   4.376   5.434  0.3802 -0.4022  0.7308
  169GLY    HA2 2684   3.603   4.359   5.402 -0.3005 -0.6773 -0.0151
  169GLY    HA3 2685   3.490   4.403   5.279  0.2490  1.4173 -0.0729
  170LEU      N 2686   3.453   4.651   5.458 -0.0370  0.5568  0.6739
  170LEU     CA 2687   3.480   4.793   5.468  0.0960 -0.9899 -0.7538
  170LEU      C 2688   3.469   4.855   5.616  0.3351  0.3628  1.0616
  170LEU      O 2689   3.517   4.958   5.646  0.1506 -0.1703 -0.4131
  170LEU     CB 2690   3.376   4.872   5.375 -1.2015  1.1338 -0.3894
  170LEU     CG 2691   3.398   4.839   5.230 -0.7402  0.0859  0.2572
  170LEU    CD1 2692   3.271   4.888   5.164  0.3922 -0.2130  0.7976
  170LEU    CD2 2693   3.521   4.921   5.175 -0.2121 -0.0135 -0.4835
  170LEU      H 2694   3.357   4.620   5.454  0.1385  0.0646 -0.5493
  170LEU     HA 2695   3.582   4.815   5.437  0.1397  0.9563  0.4452
  170LEU    HB2 2696   3.281   4.828   5.405 -0.0378 -0.6319  1.2214
  170LEU    HB3 2697   3.394   4.976   5.400  0.7628  0.6528  0.6183
  170LEU     HG 2698   3.412   4.734   5.208  0.0756  0.1603  0.3705
  170LEU   HD11 2699   3.267   4.884   5.055 -0.9058 -1.1861  0.8297
  170LEU   HD12 2700   3.210   4.809   5.207  0.3876 -0.1462  0.9156
  170LEU   HD13 2701   3.262   4.995   5.181  0.5522  0.1775 -1.1361
  170LEU   HD21 2702   3.611   4.902   5.233 -0.4177 -0.0991 -0.1841
  170LEU   HD22 2703   3.542   4.890   5.072  0.3660 -0.2569 -0.2977
  170LEU   HD23 2704   3.511   5.029   5.174  1.2268  0.1593 -0.0308
  171ALA      N 2705   3.421   4.776   5.713  0.3730 -0.5298  0.5435
  171ALA     CA 2706   3.411   4.818   5.856 -0.0194  0.6585  0.4669
  171ALA      C 2707   3.538   4.875   5.924  0.4831  0.1674  0.3569
  171ALA      O 2708   3.525   4.950   6.021  0.4938 -0.0852 -0.1842
  171ALA     CB 2709   3.282   4.893   5.879  1.5708 -1.5366 -0.7778
  171ALA      H 2710   3.377   4.688   5.689 -0.1801 -0.3266  0.7748
  171ALA     HA 2711   3.393   4.724   5.908 -0.5918  0.6841  0.3268
  171ALA    HB1 2712   3.267   4.916   5.984  1.4896  0.2311 -1.1059
  171ALA    HB2 2713   3.293   4.986   5.823  0.2935 -1.0379 -0.2812
  171ALA    HB3 2714   3.188   4.844   5.854  0.0013  0.5799  0.3361
  172ASN      N 2715   3.655   4.838   5.872  0.0777 -0.2674 -0.5350
  172ASN     CA 2716   3.778   4.843   5.939 -0.8550 -0.5327 -1.1622
  172ASN      C 2717   3.789   4.758   6.074  0.0897  0.2502  0.3892
  172ASN      O 2718   3.709   4.769   6.163  0.2691  0.3500 -0.1692
  172ASN     CB 2719   3.829   4.994   5.952  0.1245  0.2808 -0.0108
  172ASN     CG 2720   3.855   5.060   5.819 -0.5644  0.6690  0.3428
  172ASN    OD1 2721   3.960   5.126   5.799  0.8278 -0.5083 -0.3327
  172ASN    ND2 2722   3.757   5.077   5.732  0.5751  0.4657 -0.2973
  172ASN      H 2723   3.649   4.770   5.798 -1.7459 -1.5042  0.5769
  172ASN     HA 2724   3.846   4.800   5.865 -0.3066 -0.7308 -0.5542
  172ASN    HB2 2725   3.764   5.059   6.012 -0.4131  0.0469 -0.3288
  172ASN    HB3 2726   3.926   4.981   6.000  0.2878  0.2836 -0.3378
  172ASN   HD21 2727   3.789   5.120   5.647  0.5778 -0.1189 -0.6071
  172ASN   HD22 2728   3.674   5.021   5.746  1.3351 -0.8615 -0.7244
  173GLY      N 2729   3.890   4.670   6.081 -0.8506  0.5592 -1.1017
  173GLY     CA 2730   3.928   4.609   6.219 -0.2668 -0.3216  0.2220
  173GLY      C 2731   3.986   4.702   6.321 -0.2187 -0.3496 -0.2039
  173GLY      O 2732   4.025   4.816   6.290 -0.2819  0.7468  0.7256
  173GLY      H 2733   3.944   4.648   5.998  0.6890  0.2283 -0.0902
  173GLY    HA2 2734   3.834   4.567   6.255 -0.0760 -1.3582 -0.4007
  173GLY    HA3 2735   4.000   4.528   6.209  0.4881  0.3198  0.2504
  174ILE      N 2736   3.981   4.660   6.449 -0.1592 -0.3149 -0.4841
  174ILE     CA 2737   3.985   4.747   6.569  0.1903  0.0644  0.0931
  174ILE      C 2738   4.124   4.807   6.580 -0.3440 -0.8578 -0.6812
  174ILE      O 2739   4.137   4.925   6.611 -0.4166  0.0786  0.6652
  174ILE     CB 2740   3.938   4.680   6.700  0.2780 -1.0675 -0.4900
  174ILE    CG1 2741   3.789   4.649   6.692  0.3740 -0.0060  0.2548
  174ILE    CG2 2742   3.960   4.771   6.829  0.1908  0.8587  0.6919
  174ILE    CD1 2743   3.733   4.556   6.799 -0.1053  0.5712 -0.6805
  174ILE      H 2744   3.955   4.564   6.462 -0.6096 -0.1582 -0.1463
  174ILE     HA 2745   3.926   4.833   6.539  0.3141 -0.0853 -0.6187
  174ILE     HB 2746   3.992   4.588   6.722  0.5275 -0.7150  0.4465
  174ILE   HG12 2747   3.752   4.611   6.597 -1.5061 -1.5755  1.4718
  174ILE   HG13 2748   3.732   4.741   6.688 -0.5704 -0.5761  0.1308
  174ILE   HG21 2749   3.913   4.728   6.917 -1.1623  0.4502 -0.1540
  174ILE   HG22 2750   4.066   4.778   6.855  0.5428 -1.1912  0.1610
  174ILE   HG23 2751   3.917   4.870   6.814 -0.2149  0.4895 -1.1797
  174ILE   HD11 2752   3.631   4.534   6.766 -0.2936 -0.3814  0.4441
  174ILE   HD12 2753   3.705   4.613   6.888  0.6586 -0.1978  0.0827
  174ILE   HD13 2754   3.793   4.469   6.824 -0.1273  1.0045  1.1053
  175PHE      N 2755   4.229   4.733   6.549 -0.5190 -0.4671  0.1966
  175PHE     CA 2756   4.368   4.782   6.530  0.3593  0.4359 -0.1496
  175PHE      C 2757   4.381   4.899   6.429  0.0915 -0.0111 -0.7598
  175PHE      O 2758   4.437   4.998   6.469  0.6027  0.1884 -0.2108
  175PHE     CB 2759   4.458   4.662   6.504 -0.3065 -0.1562  0.7459
  175PHE     CG 2760   4.606   4.684   6.500  0.1389  0.1001 -0.0547
  175PHE    CD1 2761   4.682   4.755   6.594  0.4378  0.5263  0.9612
  175PHE    CD2 2762   4.673   4.616   6.394  0.4402 -0.5468 -0.4213
  175PHE    CE1 2763   4.822   4.771   6.576  0.7727 -1.2489  0.6864
  175PHE    CE2 2764   4.811   4.634   6.367  0.1044 -0.4615  0.2294
  175PHE     CZ 2765   4.883   4.713   6.459  0.3511 -0.4282 -0.1243
  175PHE      H 2766   4.224   4.637   6.521  1.3111 -0.8126  0.7546
  175PHE     HA 2767   4.398   4.818   6.628  0.4872 -0.2467  0.0723
  175PHE    HB2 2768   4.442   4.593   6.586 -0.4797 -0.0774  0.7803
  175PHE    HB3 2769   4.422   4.611   6.414  1.3440 -0.0677 -0.0280
  175PHE    HD1 2770   4.628   4.792   6.679 -0.4169 -0.0493  0.6955
  175PHE    HD2 2771   4.620   4.563   6.316 -0.5536  0.0697 -0.2036
  175PHE    HE1 2772   4.885   4.824   6.646  0.7323  0.2359 -0.3179
  175PHE    HE2 2773   4.866   4.589   6.286  1.3776  0.1341  0.7209
  175PHE     HZ 2774   4.984   4.730   6.423 -0.0838 -0.8844 -1.7241
  176MET      N 2775   4.331   4.886   6.310 -0.0067  0.0278  0.8776
  176MET     CA 2776   4.342   4.984   6.208  0.1893 -0.0287 -0.0027
  176MET      C 2777   4.278   5.120   6.246  0.3904  0.4096 -0.1324
  176MET      O 2778   4.349   5.219   6.243  0.4750  0.1750 -0.4128
  176MET     CB 2779   4.290   4.921   6.073  0.4257  0.3994 -0.8781
  176MET     CG 2780   4.261   5.030   5.967 -0.2714 -0.0512 -0.0153
  176MET     SD 2781   4.415   5.111   5.910 -0.0920  0.2853  0.4991
  176MET     CE 2782   4.363   5.165   5.750 -0.0020  0.5371 -0.0019
  176MET      H 2783   4.283   4.802   6.282 -0.6649  0.5160  0.4584
  176MET     HA 2784   4.448   5.005   6.195  0.3769 -0.4815  0.7055
  176MET    HB2 2785   4.370   4.850   6.052  0.7802  0.2108  0.8065
  176MET    HB3 2786   4.200   4.863   6.092  0.4917  0.7086  0.5400
  176MET    HG2 2787   4.214   4.990   5.878 -0.6504  0.7396 -0.1907
  176MET    HG3 2788   4.195   5.107   6.010  0.9307  1.2302 -0.3138
  176MET    HE1 2789   4.279   5.233   5.744 -0.3626  0.0327 -1.5723
  176MET    HE2 2790   4.455   5.204   5.705 -0.2620  1.0212 -0.1260
  176MET    HE3 2791   4.324   5.073   5.707  0.6889  0.4785 -0.5449
  177LYS      N 2792   4.151   5.124   6.273 -0.0761  0.1984  0.1829
  177LYS     CA 2793   4.074   5.232   6.334 -1.2234 -0.2558 -1.4288
  177LYS      C 2794   4.142   5.306   6.458  0.1852  0.0340 -0.4352
  177LYS      O 2795   4.111   5.421   6.489  0.1432 -0.0610 -0.2221
  177LYS     CB 2796   3.951   5.182   6.394  1.6741  0.6164  0.2372
  177LYS     CG 2797   3.845   5.139   6.285  0.0868 -0.2454 -0.1165
  177LYS     CD 2798   3.724   5.082   6.352  1.3383  0.6825 -1.4364
  177LYS     CE 2799   3.637   5.194   6.414  0.9553 -0.0006 -0.8827
  177LYS     NZ 2800   3.575   5.288   6.316 -0.7708 -0.0253  0.5865
  177LYS      H 2801   4.103   5.035   6.274  0.8225 -0.3277 -0.3104
  177LYS     HA 2802   4.062   5.319   6.269  0.3763  0.4680 -0.8786
  177LYS    HB2 2803   3.967   5.108   6.472  0.4723 -0.0485 -0.0918
  177LYS    HB3 2804   3.904   5.270   6.438  0.7048 -0.4476  1.4707
  177LYS    HG2 2805   3.810   5.217   6.217  0.7560 -1.1888 -1.6595
  177LYS    HG3 2806   3.889   5.060   6.224 -1.3385 -1.3642  0.2125
  177LYS    HD2 2807   3.671   5.024   6.277 -0.3419  0.0236  0.1221
  177LYS    HD3 2808   3.752   5.003   6.421  0.0923  0.8703 -0.6422
  177LYS    HE2 2809   3.554   5.150   6.468  1.1114  0.7027 -0.0290
  177LYS    HE3 2810   3.696   5.259   6.479 -0.2558 -0.0043  0.3121
  177LYS    HZ1 2811   3.650   5.304   6.250 -0.4129 -1.4625  0.5604
  177LYS    HZ2 2812   3.510   5.245   6.252 -0.5224 -1.2920  1.1072
  177LYS    HZ3 2813   3.547   5.378   6.352  0.2823  0.1709  0.9907
  178PHE      N 2814   4.230   5.242   6.538  0.0876  0.7007  0.1235
  178PHE     CA 2815   4.316   5.307   6.637  0.5119  0.0362  0.0078
  178PHE      C 2816   4.447   5.357   6.579 -0.3306 -0.2196 -0.5431
  178PHE      O 2817   4.491   5.469   6.610 -0.0827  0.2005  0.0560
  178PHE     CB 2818   4.344   5.211   6.758 -0.7852 -0.1085 -0.0525
  178PHE     CG 2819   4.229   5.185   6.847  0.4717 -0.7095  0.4905
  178PHE    CD1 2820   4.155   5.291   6.904 -0.6309 -0.7315  0.3183
  178PHE    CD2 2821   4.198   5.055   6.885  0.1218  0.7186 -0.8397
  178PHE    CE1 2822   4.061   5.267   6.998  0.7872  0.0941 -0.5989
  178PHE    CE2 2823   4.095   5.032   6.977  0.3125  0.4519  0.5061
  178PHE     CZ 2824   4.025   5.136   7.036  0.6021  0.0990  0.4693
  178PHE      H 2825   4.266   5.156   6.500 -0.1863  0.6974 -0.1369
  178PHE     HA 2826   4.259   5.394   6.669 -0.4010 -0.6071  0.2180
  178PHE    HB2 2827   4.380   5.113   6.726  0.2023  0.0990  0.3489
  178PHE    HB3 2828   4.421   5.251   6.824 -1.5107 -0.1450  0.8644
  178PHE    HD1 2829   4.189   5.389   6.872  0.3891 -0.8588  0.9339
  178PHE    HD2 2830   4.252   4.969   6.849 -0.4213 -0.5919  1.1553
  178PHE    HE1 2831   4.019   5.357   7.040  0.5114  0.2937 -1.2807
  178PHE    HE2 2832   4.070   4.933   7.014 -0.2171  0.7190  0.8911
  178PHE     HZ 2833   3.945   5.121   7.108  0.0438  1.7683  0.2801
  179LEU      N 2834   4.521   5.282   6.498  0.5380  0.0024 -0.6655
  179LEU     CA 2835   4.643   5.307   6.419  0.0869 -0.4348 -0.0605
  179LEU      C 2836   4.627   5.435   6.329 -0.2548  0.1552 -0.3099
  179LEU      O 2837   4.715   5.519   6.328 -0.4268  0.5293  0.1066
  179LEU     CB 2838   4.684   5.173   6.350  0.2493 -0.9574 -0.2080
  179LEU     CG 2839   4.815   5.187   6.267  0.6705 -0.3743  0.1672
  179LEU    CD1 2840   4.939   5.198   6.363  0.4558 -0.7484  1.0561
  179LEU    CD2 2841   4.844   5.079   6.169 -0.9633 -0.3407 -0.4026
  179LEU      H 2842   4.473   5.198   6.470 -0.5239 -0.2530  1.5324
  179LEU     HA 2843   4.725   5.329   6.487  0.2828 -1.3339  0.0314
  179LEU    HB2 2844   4.690   5.097   6.429  0.9478 -0.5651  0.1334
  179LEU    HB3 2845   4.604   5.146   6.281 -0.5979  0.3418  0.1965
  179LEU     HG 2846   4.798   5.281   6.213 -0.2034 -1.0320 -0.7695
  179LEU   HD11 2847   4.936   5.282   6.433  0.1650  0.0548  0.1247
  179LEU   HD12 2848   4.944   5.101   6.412 -0.0423 -1.1600  0.3348
  179LEU   HD13 2849   5.036   5.214   6.316  0.4274 -1.0394  0.8965
  179LEU   HD21 2850   4.822   4.984   6.218 -0.7221 -1.1134 -1.6864
  179LEU   HD22 2851   4.783   5.092   6.080 -0.6688 -1.1687 -0.7521
  179LEU   HD23 2852   4.948   5.060   6.140 -0.8927 -1.0676  0.2539
  180LYS      N 2853   4.525   5.438   6.238  0.5487  0.5477 -0.4371
  180LYS     CA 2854   4.497   5.552   6.148  0.2188  0.0719  0.4824
  180LYS      C 2855   4.490   5.696   6.204 -0.4593  0.4937 -0.3351
  180LYS      O 2856   4.527   5.796   6.140  0.6563 -0.0730 -0.0959
  180LYS     CB 2857   4.367   5.512   6.071 -0.1439  1.5121  0.4607
  180LYS     CG 2858   4.332   5.617   5.963  0.3453  0.1899 -0.3559
  180LYS     CD 2859   4.194   5.577   5.907 -0.7089  0.5088 -0.6930
  180LYS     CE 2860   4.162   5.680   5.800  0.1612  0.0308  0.5796
  180LYS     NZ 2861   4.036   5.641   5.734 -0.7144  0.0786 -0.6287
  180LYS      H 2862   4.451   5.373   6.260  0.6558  0.6974  0.4537
  180LYS     HA 2863   4.573   5.553   6.071 -1.2403  0.7987 -1.0789
  180LYS    HB2 2864   4.382   5.415   6.023  0.7009  2.1012 -0.5519
  180LYS    HB3 2865   4.286   5.501   6.142  0.5196 -0.5523  1.0510
  180LYS    HG2 2866   4.321   5.717   6.006  0.1514  0.1467 -0.3021
  180LYS    HG3 2867   4.408   5.628   5.885  0.3691  0.6782 -0.2722
  180LYS    HD2 2868   4.194   5.474   5.870 -0.7860  0.2242  0.0600
  180LYS    HD3 2869   4.120   5.581   5.986 -0.1118 -0.1496 -0.0708
  180LYS    HE2 2870   4.159   5.781   5.839 -0.6314 -0.0329  0.7097
  180LYS    HE3 2871   4.248   5.670   5.733 -0.2300  0.0048  0.0636
  180LYS    HZ1 2872   4.047   5.543   5.715  2.3210  0.0279  0.3173
  180LYS    HZ2 2873   3.959   5.669   5.793  0.1169  0.4620  0.3303
  180LYS    HZ3 2874   4.040   5.697   5.650  0.1466  0.4072 -0.3876
  181ASP      N 2875   4.444   5.694   6.330  0.1979  0.1433  0.2950
  181ASP     CA 2876   4.449   5.804   6.422  0.3560  0.0268 -0.5850
  181ASP      C 2877   4.590   5.826   6.498  0.6171  0.6893  0.2345
  181ASP      O 2878   4.585   5.892   6.604  0.1431 -0.5557  0.4242
  181ASP     CB 2879   4.330   5.791   6.518  0.5365 -0.1442 -0.2981
  181ASP     CG 2880   4.186   5.804   6.462  0.5088  0.4475 -0.3362
  181ASP    OD1 2881   4.082   5.793   6.542 -0.5710  0.3327  0.5882
  181ASP    OD2 2882   4.168   5.834   6.342  0.2151 -0.2552 -0.5068
  181ASP      H 2883   4.429   5.601   6.367  0.3388 -0.1694 -0.4028
  181ASP     HA 2884   4.444   5.893   6.359  0.6409  0.1777 -0.4035
  181ASP    HB2 2885   4.341   5.693   6.566 -0.0078 -0.5101 -0.8855
  181ASP    HB3 2886   4.343   5.867   6.596  1.3752 -0.4372 -0.1326
  182ARG      N 2887   4.698   5.759   6.464 -0.2555  0.3317 -0.0009
  182ARG     CA 2888   4.829   5.759   6.537  0.1920 -0.1469 -0.2218
  182ARG      C 2889   4.958   5.757   6.445  0.4554  0.0056 -0.0328
  182ARG      O 2890   5.058   5.812   6.493 -0.6898  0.8172  0.1157
  182ARG     CB 2891   4.839   5.645   6.639 -0.1921  1.3192 -0.9572
  182ARG     CG 2892   4.745   5.660   6.764  0.0455  1.3907  0.4330
  182ARG     CD 2893   4.784   5.586   6.890 -0.1391 -0.2285  1.4429
  182ARG     NE 2894   4.683   5.580   6.989  0.4633  0.3244 -0.4655
  182ARG     CZ 2895   4.632   5.680   7.053  1.0368  0.2590 -0.3732
  182ARG    NH1 2896   4.696   5.793   7.065  0.2750 -0.1458 -0.5777
  182ARG    NH2 2897   4.518   5.664   7.117  0.4451  0.4354 -0.3751
  182ARG      H 2898   4.690   5.688   6.393  0.1116  0.0726  0.2098
  182ARG     HA 2899   4.833   5.853   6.592  0.1090  0.2566 -0.8827
  182ARG    HB2 2900   4.814   5.555   6.583  0.4527  0.6962 -0.2774
  182ARG    HB3 2901   4.943   5.637   6.668 -0.4299 -0.1347 -0.3112
  182ARG    HG2 2902   4.729   5.765   6.790  1.9019  1.9569 -0.3677
  182ARG    HG3 2903   4.653   5.613   6.732  0.3668 -0.1504  1.5381
  182ARG    HD2 2904   4.806   5.486   6.852  0.5131  0.4451 -0.1284
  182ARG    HD3 2905   4.874   5.634   6.930  0.9104 -0.2980 -0.5737
  182ARG     HE 2906   4.614   5.505   6.991  0.8359 -0.0567  1.0657
  182ARG   HH11 2907   4.645   5.872   7.101 -0.1165 -0.7478  0.2649
  182ARG   HH12 2908   4.790   5.810   7.031  0.5884  0.7548  0.5951
  182ARG   HH21 2909   4.498   5.737   7.184  0.7177  0.2310 -0.0677
  182ARG   HH22 2910   4.483   5.570   7.126  1.7612 -0.0635 -0.0726
  183LEU      N 2911   4.952   5.691   6.330 -0.1801 -0.1142  0.1715
  183LEU     CA 2912   5.061   5.655   6.234  0.8376 -0.7180 -1.0097
  183LEU      C 2913   5.132   5.781   6.182  0.0049 -0.4768  0.4010
  183LEU      O 2914   5.248   5.767   6.142 -0.1420 -0.0111 -0.1393
  183LEU     CB 2915   4.994   5.581   6.124  0.7582  0.2048  0.5954
  183LEU     CG 2916   5.072   5.497   6.025  0.3247 -0.7940 -0.4678
  183LEU    CD1 2917   5.093   5.359   6.087 -1.2370  0.5556  0.4888
  183LEU    CD2 2918   5.007   5.477   5.891  0.8642  0.6710  0.1769
  183LEU      H 2919   4.859   5.663   6.304 -0.1811 -0.3894  0.4597
  183LEU     HA 2920   5.137   5.599   6.288  0.2256 -0.1106  0.6036
  183LEU    HB2 2921   4.921   5.514   6.170  0.1042  1.2425  1.1296
  183LEU    HB3 2922   4.926   5.642   6.065 -0.2448 -2.0783 -0.9265
  183LEU     HG 2923   5.171   5.543   6.017 -0.4371  1.0065 -0.2406
  183LEU   HD11 2924   5.154   5.309   6.012 -1.6019  1.3481 -0.3814
  183LEU   HD12 2925   5.137   5.372   6.186  0.4982 -0.1376 -0.1309
  183LEU   HD13 2926   5.008   5.291   6.087 -0.9675  0.2041 -0.2886
  183LEU   HD21 2927   4.917   5.415   5.890  2.3233 -1.6874  0.4375
  183LEU   HD22 2928   4.980   5.575   5.853 -0.0821  0.6268  0.6706
  183LEU   HD23 2929   5.083   5.425   5.833 -0.1545 -0.8555  0.0764
  184LEU      N 2930   5.064   5.898   6.170  0.4564 -0.1969 -0.1298
  184LEU     CA 2931   5.116   6.015   6.096 -0.4714  0.5614 -0.0499
  184LEU      C 2932   5.184   6.126   6.188  0.9277  0.7062  0.1279
  184LEU      O 2933   5.210   6.239   6.145  0.2694 -0.1451 -0.3240
  184LEU     CB 2934   5.023   6.084   5.996  1.6164 -1.0256  1.1155
  184LEU     CG 2935   4.937   6.007   5.889 -0.5451  0.2211 -0.3849
  184LEU    CD1 2936   4.864   6.102   5.791 -0.8815  0.9561 -1.1991
  184LEU    CD2 2937   5.017   5.887   5.827  0.7908 -1.1874 -1.1296
  184LEU      H 2938   4.968   5.906   6.202 -0.0360  0.4987 -1.6041
  184LEU     HA 2939   5.199   5.976   6.038 -1.0241 -0.0937 -0.4274
  184LEU    HB2 2940   4.947   6.125   6.062  1.9190 -0.0883  0.9107
  184LEU    HB3 2941   5.080   6.163   5.947  0.0278  0.0353  0.8345
  184LEU     HG 2942   4.860   5.975   5.959  0.8845 -0.0208  1.2397
  184LEU   HD11 2943   4.847   6.052   5.696  0.2599  0.2167 -1.0496
  184LEU   HD12 2944   4.776   6.140   5.842 -0.4080  0.9844 -0.3693
  184LEU   HD13 2945   4.936   6.181   5.770  0.1344  0.5416  0.4105
  184LEU   HD21 2946   4.946   5.836   5.764 -0.1802 -0.1953 -0.9008
  184LEU   HD22 2947   5.086   5.941   5.761  0.6904  0.7277  0.1615
  184LEU   HD23 2948   5.054   5.820   5.905 -0.3001  0.7363  1.3142
  185GLU      N 2949   5.215   6.082   6.315 -0.2345 -0.1458 -0.3234
  185GLU     CA 2950   5.303   6.152   6.406 -0.1491  0.1862  0.4263
  185GLU      C 2951   5.452   6.132   6.374 -0.9342  0.4535  0.6678
  185GLU      O 2952   5.506   6.027   6.333  0.2873 -0.3064  0.4086
  185GLU     CB 2953   5.278   6.124   6.554 -0.1984  0.1114 -1.2132
  185GLU     CG 2954   5.367   6.196   6.661 -0.0430  1.1089 -0.0948
  185GLU     CD 2955   5.316   6.173   6.804  0.4281  0.6941 -0.1136
  185GLU    OE1 2956   5.240   6.075   6.832 -0.5286 -0.4842  0.5385
  185GLU    OE2 2957   5.343   6.261   6.890 -0.1836  0.7885 -0.0858
  185GLU      H 2958   5.203   5.984   6.336  0.0859 -0.0334  0.4526
  185GLU     HA 2959   5.277   6.255   6.384 -1.0155 -0.3223 -1.3364
  185GLU    HB2 2960   5.172   6.144   6.573  0.0515  0.9605 -0.5497
  185GLU    HB3 2961   5.299   6.019   6.573 -0.3260  0.3929  1.0893
  185GLU    HG2 2962   5.454   6.131   6.652 -1.1331 -0.4415 -0.3225
  185GLU    HG3 2963   5.395   6.299   6.638  0.2956  0.8040 -1.1878
  186ASP      N 2964   5.531   6.238   6.401  0.7703 -0.8426  0.4196
  186ASP     CA 2965   5.676   6.238   6.415 -0.3491 -0.3969  0.2681
  186ASP      C 2966   5.718   6.175   6.551  0.5538  0.5314  0.0607
  186ASP      O 2967   5.773   6.238   6.639  0.0405 -0.5736 -0.2390
  186ASP     CB 2968   5.739   6.377   6.389  0.6651 -0.9029  0.4152
  186ASP     CG 2969   5.689   6.439   6.256  0.3436 -0.3477  0.2405
  186ASP    OD1 2970   5.635   6.553   6.255 -0.6162  0.0263 -0.1280
  186ASP    OD2 2971   5.719   6.375   6.152 -0.0061  0.2848 -0.0217
  186ASP      H 2972   5.475   6.319   6.420  0.0051 -1.3108  0.2667
  186ASP     HA 2973   5.716   6.177   6.334 -1.1706 -0.5196 -0.0603
  186ASP    HB2 2974   5.710   6.436   6.476  0.9523 -1.8020  1.1547
  186ASP    HB3 2975   5.847   6.364   6.389  0.7777 -0.0673  0.5031
  187LYS      N 2976   5.699   6.040   6.575 -0.1716  0.3127  0.3050
  187LYS     CA 2977   5.725   5.961   6.699 -0.0495  0.0325  0.2739
  187LYS      C 2978   5.804   5.828   6.683 -0.3578 -0.3654 -0.4869
  187LYS      O 2979   5.763   5.754   6.595 -0.1322 -0.6291  0.0429
  187LYS     CB 2980   5.589   5.943   6.782  0.0527 -0.6107  1.3380
  187LYS     CG 2981   5.592   5.867   6.910 -1.2451  0.0463 -1.1369
  187LYS     CD 2982   5.466   5.890   6.990  0.3958  1.2959 -0.1911
  187LYS     CE 2983   5.455   6.011   7.081 -1.1515 -0.0845  0.8208
  187LYS     NZ 2984   5.320   6.040   7.106  0.4362 -0.3843  0.1551
  187LYS      H 2985   5.656   5.978   6.508  0.0630 -1.2321  1.4511
  187LYS     HA 2986   5.797   6.023   6.754  0.3742 -0.1051 -0.1191
  187LYS    HB2 2987   5.563   6.045   6.810  0.2997  0.1002 -0.7023
  187LYS    HB3 2988   5.519   5.899   6.711  0.8574  0.0399  0.0704
  187LYS    HG2 2989   5.611   5.761   6.894  0.2816  0.0853 -0.0708
  187LYS    HG3 2990   5.672   5.905   6.974 -1.2189 -0.2116 -1.0126
  187LYS    HD2 2991   5.379   5.897   6.925  0.1943 -0.1284 -0.1433
  187LYS    HD3 2992   5.451   5.794   7.039  0.8321  1.0861 -0.4514
  187LYS    HE2 2993   5.494   5.976   7.177 -0.5577 -0.8499  0.3187
  187LYS    HE3 2994   5.514   6.094   7.043 -0.9408 -0.7448 -0.3778
  187LYS    HZ1 2995   5.279   6.069   7.018 -1.1319 -0.1749  0.8906
  187LYS    HZ2 2996   5.250   5.972   7.131 -0.1965  0.1876  0.0170
  187LYS    HZ3 2997   5.306   6.105   7.182 -0.5798 -0.2049 -0.1494
  188LYS      N 2998   5.904   5.801   6.767 -0.0032 -0.6762  0.5563
  188LYS     CA 2999   5.975   5.670   6.779 -0.0933 -0.3842  1.3729
  188LYS      C 3000   5.866   5.560   6.766 -0.6562 -0.9490  0.2023
  188LYS      O 3001   5.772   5.556   6.849 -0.1723  0.2447  0.6780
  188LYS     CB 3002   6.055   5.669   6.903 -1.0244  1.1504 -1.3438
  188LYS     CG 3003   6.158   5.554   6.917  0.6595  0.5373  0.0262
  188LYS     CD 3004   6.241   5.561   7.048  0.1304  0.6756 -0.2142
  188LYS     CE 3005   6.324   5.435   7.058  0.2678 -0.5531 -0.4807
  188LYS     NZ 3006   6.376   5.429   7.194  0.2340 -0.7993  0.4917
  188LYS      H 3007   5.932   5.877   6.828  0.5121 -0.6464  0.2884
  188LYS     HA 3008   6.051   5.669   6.701 -0.6431  0.3510  0.7906
  188LYS    HB2 3009   6.115   5.760   6.910  0.5227  0.2034 -1.4321
  188LYS    HB3 3010   5.988   5.671   6.990  0.5663  0.7417 -0.0054
  188LYS    HG2 3011   6.094   5.466   6.909  0.2581  0.9040 -1.9566
  188LYS    HG3 3012   6.219   5.566   6.827  0.4849  0.9682 -0.0400
  188LYS    HD2 3013   6.317   5.640   7.049  0.7638  0.1131  0.9375
  188LYS    HD3 3014   6.177   5.561   7.137 -0.5723  0.5680 -0.7062
  188LYS    HE2 3015   6.258   5.349   7.042 -0.9233  0.3658 -0.7432
  188LYS    HE3 3016   6.416   5.431   7.000  0.3607  0.0654 -0.3921
  188LYS    HZ1 3017   6.435   5.349   7.207  0.0406 -0.9525  0.4473
  188LYS    HZ2 3018   6.433   5.510   7.216  0.1786  0.0584 -1.8551
  188LYS    HZ3 3019   6.302   5.424   7.263  0.1802  0.1296  0.5268
  189ILE      N 3020   5.877   5.483   6.663 -0.1876  1.4841 -0.3551
  189ILE     CA 3021   5.779   5.382   6.621 -0.2127  0.1790  0.4028
  189ILE      C 3022   5.740   5.281   6.737  0.8227  0.6645  0.8782
  189ILE      O 3023   5.623   5.254   6.752  0.2702 -0.1782 -0.7427
  189ILE     CB 3024   5.830   5.305   6.496 -0.6720 -0.4939 -0.2578
  189ILE    CG1 3025   5.721   5.210   6.451  2.2578 -0.2995 -0.2306
  189ILE    CG2 3026   5.960   5.239   6.516 -0.1873 -0.3383 -0.5228
  189ILE    CD1 3027   5.590   5.292   6.419  1.1142  0.0353 -0.9887
  189ILE      H 3028   5.953   5.503   6.599  0.4373 -0.8700 -0.5134
  189ILE     HA 3029   5.694   5.445   6.594  0.1217  0.4401 -0.0878
  189ILE     HB 3030   5.851   5.380   6.419  0.3147  0.1265  0.5601
  189ILE   HG12 3031   5.741   5.168   6.352 -0.2897 -0.0362 -0.9982
  189ILE   HG13 3032   5.695   5.133   6.523  0.9874  0.5348  0.2703
  189ILE   HG21 3033   5.988   5.191   6.422  0.0997  0.0765 -0.6544
  189ILE   HG22 3034   6.034   5.316   6.533 -1.0263  0.3931  0.0074
  189ILE   HG23 3035   5.954   5.166   6.597  1.1078 -0.3262 -0.3824
  189ILE   HD11 3036   5.604   5.399   6.402 -0.4013  0.4316 -0.1232
  189ILE   HD12 3037   5.535   5.259   6.330  0.1387 -0.4152 -0.2494
  189ILE   HD13 3038   5.516   5.273   6.496  1.9531  0.1992 -0.1090
  190THR      N 3039   5.837   5.246   6.825  0.2067 -0.1860 -0.4202
  190THR     CA 3040   5.803   5.176   6.951 -0.7153  0.1606  0.1203
  190THR      C 3041   5.709   5.243   7.050 -0.7116  0.0889 -0.5618
  190THR      O 3042   5.619   5.185   7.101  0.2210  1.0092  0.2965
  190THR     CB 3043   5.934   5.140   7.029  0.3324 -0.1015  0.3443
  190THR    OG1 3044   6.018   5.248   7.039 -0.1668 -0.0865  0.4327
  190THR    CG2 3045   6.015   5.039   6.957 -0.9130  1.2412  0.3343
  190THR      H 3046   5.929   5.286   6.817 -0.0401  0.5643  0.2445
  190THR     HA 3047   5.744   5.090   6.921 -1.3021  0.2003  1.0578
  190THR     HB 3048   5.902   5.114   7.130 -0.9300 -0.4427 -0.0993
  190THR    HG1 3049   6.065   5.250   7.123 -0.4861  1.1342  0.6175
  190THR   HG21 3050   5.954   4.949   6.961  0.2131  0.4573  1.3928
  190THR   HG22 3051   6.040   5.067   6.854 -0.7933  0.1164  0.0313
  190THR   HG23 3052   6.111   5.027   7.006 -0.8021  0.2842 -0.0606
  191VAL      N 3053   5.725   5.372   7.066 -0.1807 -0.8870 -0.2708
  191VAL     CA 3054   5.650   5.470   7.151  0.4136  0.6552  0.5922
  191VAL      C 3055   5.510   5.496   7.087  0.1546 -0.3580 -0.3538
  191VAL      O 3056   5.415   5.532   7.164 -0.0771  1.0381  0.1186
  191VAL     CB 3057   5.732   5.601   7.171 -0.1381  0.4999  0.2205
  191VAL    CG1 3058   5.675   5.695   7.273  0.9379 -0.3849 -1.3855
  191VAL    CG2 3059   5.877   5.577   7.222 -0.0317 -0.5763  0.3575
  191VAL      H 3060   5.806   5.405   7.016 -0.0102 -1.4675 -0.3915
  191VAL     HA 3061   5.636   5.421   7.248  0.7180  0.0383  0.3363
  191VAL     HB 3062   5.743   5.657   7.079  0.2937 -0.1262 -0.1269
  191VAL   HG11 3063   5.692   5.667   7.377 -0.8858  1.0190 -0.5923
  191VAL   HG12 3064   5.727   5.790   7.261 -0.9203  0.8615 -0.4518
  191VAL   HG13 3065   5.568   5.711   7.262  0.7250  1.0121  1.1999
  191VAL   HG21 3066   5.866   5.540   7.324  0.1996 -0.5733  0.3843
  191VAL   HG22 3067   5.920   5.504   7.154  0.0495 -0.0087 -0.2207
  191VAL   HG23 3068   5.935   5.669   7.225  0.0783 -0.6552  0.8373
  192LEU      N 3069   5.495   5.467   6.959 -0.0301  0.6894 -0.1685
  192LEU     CA 3070   5.373   5.490   6.886  0.6075  0.2221  0.4749
  192LEU      C 3071   5.276   5.363   6.898  0.1375  0.1589 -0.0219
  192LEU      O 3072   5.161   5.371   6.935  0.5518  0.3042 -0.0868
  192LEU     CB 3073   5.414   5.512   6.731  0.4561  0.6534  0.7455
  192LEU     CG 3074   5.298   5.573   6.641  0.0097  0.1798 -1.0636
  192LEU    CD1 3075   5.354   5.635   6.518  0.7409  0.1884  0.1213
  192LEU    CD2 3076   5.196   5.466   6.594 -0.2475 -0.2218 -0.4796
  192LEU      H 3077   5.577   5.455   6.902  0.1000 -0.5345  0.2155
  192LEU     HA 3078   5.324   5.582   6.919  2.0592  0.8594  1.0315
  192LEU    HB2 3079   5.503   5.573   6.718  0.5915  0.2914 -0.1620
  192LEU    HB3 3080   5.442   5.421   6.678 -1.1838 -0.2234  1.2545
  192LEU     HG 3081   5.246   5.649   6.698 -0.2243 -0.0984 -0.8978
  192LEU   HD11 3082   5.415   5.556   6.475 -0.5066 -1.0396  0.4303
  192LEU   HD12 3083   5.275   5.663   6.448  0.1620 -0.9201  0.2817
  192LEU   HD13 3084   5.407   5.725   6.548  0.4417  0.3427  0.2002
  192LEU   HD21 3085   5.234   5.403   6.513  0.7709 -0.4785  0.1611
  192LEU   HD22 3086   5.158   5.405   6.676 -1.2755  1.1389  0.1338
  192LEU   HD23 3087   5.105   5.511   6.555 -0.6810 -0.3928  0.3090
  193LEU      N 3088   5.344   5.247   6.872 -0.1027 -0.4485 -0.3032
  193LEU     CA 3089   5.298   5.116   6.904 -0.7221 -0.0771  0.3665
  193LEU      C 3090   5.265   5.103   7.048 -0.0722  0.4698  0.1352
  193LEU      O 3091   5.157   5.048   7.075  0.5010 -0.5578  0.2755
  193LEU     CB 3092   5.409   5.006   6.871  0.3091 -0.5523 -0.3710
  193LEU     CG 3093   5.437   4.978   6.723 -0.2119  1.0812 -0.2856
  193LEU    CD1 3094   5.554   4.876   6.711  1.0761 -0.3663 -0.7615
  193LEU    CD2 3095   5.312   4.914   6.659  0.4803  0.1401  0.1812
  193LEU      H 3096   5.437   5.260   6.837  0.3261  0.6738  1.0903
  193LEU     HA 3097   5.210   5.099   6.842  0.4066 -1.2916 -1.0317
  193LEU    HB2 3098   5.502   5.049   6.908 -0.0529  0.1561 -0.2567
  193LEU    HB3 3099   5.373   4.919   6.926 -0.4916  0.3740  0.6860
  193LEU     HG 3100   5.468   5.062   6.661  1.1047  0.2699 -0.7947
  193LEU   HD11 3101   5.639   4.922   6.761 -0.0111  0.5055  0.4478
  193LEU   HD12 3102   5.520   4.793   6.773  1.2900  0.1082  0.0211
  193LEU   HD13 3103   5.562   4.855   6.604 -0.1449 -1.7105 -0.6414
  193LEU   HD21 3104   5.348   4.890   6.559  0.9132  0.8869  0.1388
  193LEU   HD22 3105   5.273   4.826   6.710  1.3002 -0.6420 -0.4650
  193LEU   HD23 3106   5.233   4.988   6.656  0.2916 -0.0615  0.1629
  194ASP      N 3107   5.340   5.149   7.145 -0.7508  0.8786 -0.8533
  194ASP     CA 3108   5.298   5.149   7.288  0.2096  0.9501  0.3267
  194ASP      C 3109   5.163   5.228   7.308 -0.3892  0.0948  0.5275
  194ASP      O 3110   5.079   5.202   7.393  0.3364 -0.1645  0.4492
  194ASP     CB 3111   5.406   5.210   7.372 -0.6854  0.2297  0.8179
  194ASP     CG 3112   5.390   5.183   7.515  0.8682 -0.4261 -1.3111
  194ASP    OD1 3113   5.479   5.215   7.600  0.5092 -0.1396 -0.3853
  194ASP    OD2 3114   5.296   5.118   7.567  0.0231 -0.3936 -0.1305
  194ASP      H 3115   5.430   5.191   7.125 -0.0780 -0.3744 -0.6703
  194ASP     HA 3116   5.276   5.045   7.311 -0.2942  0.9468 -0.1434
  194ASP    HB2 3117   5.502   5.169   7.340 -0.9988  0.4769 -0.5743
  194ASP    HB3 3118   5.411   5.318   7.366 -0.4023  0.2233  0.8869
  195GLU      N 3119   5.145   5.340   7.234  0.0461  0.7582 -0.0432
  195GLU     CA 3120   5.029   5.423   7.243  0.4219 -0.8426 -0.3693
  195GLU      C 3121   4.906   5.357   7.185 -0.1164 -0.1856  0.5186
  195GLU      O 3122   4.800   5.370   7.244  0.4841  0.4210 -0.1766
  195GLU     CB 3123   5.054   5.554   7.186  0.1544 -0.7701  0.5930
  195GLU     CG 3124   5.136   5.628   7.297 -0.9142 -0.1115  0.0076
  195GLU     CD 3125   5.184   5.770   7.257  0.3205  0.4724 -0.8553
  195GLU    OE1 3126   5.284   5.813   7.317  0.1346 -0.3120 -0.3010
  195GLU    OE2 3127   5.140   5.840   7.167  0.5736  0.2351  0.3476
  195GLU      H 3128   5.211   5.355   7.158 -0.3338 -0.1287 -0.5766
  195GLU     HA 3129   5.001   5.443   7.347 -0.3030 -1.2156 -0.4844
  195GLU    HB2 3130   5.105   5.544   7.090  0.5044  0.5178  0.6130
  195GLU    HB3 3131   4.957   5.601   7.168  0.6799 -0.1734 -1.0641
  195GLU    HG2 3132   5.077   5.631   7.388 -0.2682 -1.5998  0.5450
  195GLU    HG3 3133   5.223   5.570   7.330 -0.3284  0.9614  0.4800
  196VAL      N 3134   4.917   5.278   7.077 -0.2750 -0.0826  1.0068
  196VAL     CA 3135   4.811   5.198   7.009 -0.6475 -0.4351  0.8357
  196VAL      C 3136   4.771   5.079   7.096 -2.1415 -0.4792  0.3425
  196VAL      O 3137   4.660   5.036   7.104 -0.1546  0.2710  0.1529
  196VAL     CB 3138   4.865   5.141   6.874  0.2158 -0.6702 -0.0215
  196VAL    CG1 3139   4.754   5.044   6.806 -0.3838 -0.0137 -0.7916
  196VAL    CG2 3140   4.877   5.256   6.775  0.1444 -0.4244  0.4671
  196VAL      H 3141   5.010   5.268   7.040 -0.1874 -0.0241  1.2071
  196VAL     HA 3142   4.726   5.260   6.980  0.2878  0.3179 -0.5420
  196VAL     HB 3143   4.963   5.093   6.884  0.8521  0.3825 -0.8146
  196VAL   HG11 3144   4.765   4.946   6.853  0.1035  0.0464 -0.7663
  196VAL   HG12 3145   4.652   5.078   6.825 -0.0314  0.7196 -0.0804
  196VAL   HG13 3146   4.778   5.031   6.701  0.9699 -1.3579 -0.4015
  196VAL   HG21 3147   4.945   5.334   6.807  0.2073  0.0241 -0.6563
  196VAL   HG22 3148   4.924   5.228   6.680  0.1090 -1.1982  0.6682
  196VAL   HG23 3149   4.784   5.312   6.766  0.9166  0.9105  0.2666
  197ALA      N 3150   4.879   5.028   7.169  0.2149 -0.1584 -0.0171
  197ALA     CA 3151   4.864   4.915   7.263  0.2798  0.0035  0.6710
  197ALA      C 3152   4.779   4.953   7.384 -0.0401 -0.5930 -0.2193
  197ALA      O 3153   4.691   4.874   7.420 -0.4732  0.1538 -0.1413
  197ALA     CB 3154   5.005   4.875   7.312  0.9554  0.2827  0.5619
  197ALA      H 3155   4.975   5.057   7.155 -0.0690  1.1589  0.4208
  197ALA     HA 3156   4.813   4.830   7.216 -0.0413  0.5133  0.0631
  197ALA    HB1 3157   5.025   4.948   7.390 -0.4961  0.5437  0.7445
  197ALA    HB2 3158   4.998   4.773   7.348 -1.1423  0.1239 -0.0031
  197ALA    HB3 3159   5.079   4.867   7.232  0.7410  0.0779  0.3792
  198GLU      N 3160   4.799   5.072   7.447 -0.0254 -0.1010  0.0158
  198GLU     CA 3161   4.701   5.134   7.537 -0.3716 -0.3620 -0.3404
  198GLU      C 3162   4.556   5.139   7.484 -0.2273 -0.3862  0.6822
  198GLU      O 3163   4.461   5.126   7.561 -0.1744 -0.5996  0.9271
  198GLU     CB 3164   4.744   5.280   7.570 -0.5826 -0.3559 -0.6904
  198GLU     CG 3165   4.648   5.370   7.661 -0.3969  0.5759  1.0583
  198GLU     CD 3166   4.587   5.307   7.783  0.0646 -0.3227 -0.1630
  198GLU    OE1 3167   4.485   5.362   7.839 -0.3223 -0.1704  0.5055
  198GLU    OE2 3168   4.631   5.216   7.850 -0.0847 -0.0699 -0.1954
  198GLU      H 3169   4.877   5.127   7.413 -0.0693 -0.9710 -1.7223
  198GLU     HA 3170   4.685   5.078   7.629 -0.1746 -0.0856 -0.1337
  198GLU    HB2 3171   4.842   5.288   7.616 -1.0127 -0.0795  0.2449
  198GLU    HB3 3172   4.758   5.332   7.476 -0.1520 -0.0504 -0.4632
  198GLU    HG2 3173   4.703   5.456   7.701  0.1459  1.3515 -1.1058
  198GLU    HG3 3174   4.568   5.413   7.600  0.0458  0.0160  0.0433
  199ASP      N 3175   4.531   5.167   7.354 -0.1045  0.0017 -0.2308
  199ASP     CA 3176   4.400   5.148   7.289 -0.4071  1.0083  0.1204
  199ASP      C 3177   4.364   5.001   7.265 -0.2604 -0.7948  0.2933
  199ASP      O 3178   4.242   4.977   7.264 -0.1268 -0.3377 -0.0233
  199ASP     CB 3179   4.396   5.204   7.148 -0.1859 -0.9249 -0.2004
  199ASP     CG 3180   4.429   5.356   7.148  0.1572  0.2902 -0.2666
  199ASP    OD1 3181   4.407   5.423   7.253 -0.5480  0.2210  0.1128
  199ASP    OD2 3182   4.480   5.405   7.042  0.3617  0.0543 -0.0922
  199ASP      H 3183   4.599   5.209   7.292 -0.4362  0.3725 -0.3490
  199ASP     HA 3184   4.326   5.191   7.357 -0.2567 -1.0976  1.8184
  199ASP    HB2 3185   4.458   5.157   7.071 -0.1941  0.1000 -0.8672
  199ASP    HB3 3186   4.290   5.204   7.125 -0.0693  0.4599 -0.9336
  200MET      N 3187   4.455   4.910   7.241  0.2055  0.4107  0.6106
  200MET     CA 3188   4.435   4.758   7.228 -0.1688 -0.1570  0.6185
  200MET      C 3189   4.392   4.700   7.357  0.1278  0.9492  0.3594
  200MET      O 3190   4.316   4.601   7.354  0.1299  0.5734 -0.3488
  200MET     CB 3191   4.557   4.691   7.156 -0.3547 -0.0532  1.0737
  200MET     CG 3192   4.560   4.730   7.007 -0.2102 -0.6514  1.1788
  200MET     SD 3193   4.434   4.660   6.898 -0.1308  0.0849 -0.1697
  200MET     CE 3194   4.525   4.506   6.869  0.2221  0.6950 -0.2737
  200MET      H 3195   4.551   4.938   7.222  0.4346 -0.7865 -0.2217
  200MET     HA 3196   4.351   4.740   7.160 -0.2831  0.8982  0.4373
  200MET    HB2 3197   4.656   4.718   7.192  0.3147 -0.1943 -0.5004
  200MET    HB3 3198   4.557   4.582   7.158  0.3282 -0.1591 -0.7920
  200MET    HG2 3199   4.558   4.839   6.999  0.5597 -0.6901  0.0904
  200MET    HG3 3200   4.656   4.712   6.958 -1.2247 -0.3958 -1.1539
  200MET    HE1 3201   4.536   4.458   6.966 -0.4802  0.3534 -0.3554
  200MET    HE2 3202   4.465   4.437   6.809 -0.4366  0.0402  1.0569
  200MET    HE3 3203   4.623   4.524   6.824  0.4906 -1.2181 -0.6155
  201GLY      N 3204   4.420   4.759   7.472 -1.2672 -0.2046 -0.8220
  201GLY     CA 3205   4.365   4.728   7.604 -0.8924  0.5412 -0.0187
  201GLY      C 3206   4.221   4.773   7.610  0.1795 -0.6124 -0.8536
  201GLY      O 3207   4.170   4.765   7.722  0.5185  0.7314 -0.0652
  201GLY      H 3208   4.488   4.834   7.472 -0.5387 -0.8353 -0.5810
  201GLY    HA2 3209   4.365   4.619   7.617  0.1278  0.4314 -0.7143
  201GLY    HA3 3210   4.428   4.767   7.684 -0.2707  0.5139 -0.4782
  202LYS      N 3211   4.161   4.830   7.505 -0.0565  0.3753 -0.3665
  202LYS     CA 3212   4.021   4.869   7.492 -0.2591  0.2902  0.3867
  202LYS      C 3213   3.937   4.778   7.402 -1.2656 -0.6622  0.3149
  202LYS      O 3214   3.820   4.793   7.400  0.3108  0.5044 -0.3804
  202LYS     CB 3215   3.993   5.017   7.455  0.2031  2.1429 -0.1164
  202LYS     CG 3216   4.089   5.121   7.507  0.0581 -1.2391 -0.5888
  202LYS     CD 3217   4.051   5.159   7.649  0.5281  0.4443  0.4016
  202LYS     CE 3218   4.148   5.263   7.711  2.0142 -0.5732  0.0758
  202LYS     NZ 3219   4.272   5.207   7.740 -0.3102 -1.0539  0.0493
  202LYS      H 3220   4.218   4.849   7.424  0.9352 -0.2846  0.1425
  202LYS     HA 3221   3.980   4.857   7.592  0.4156 -0.9329  0.5550
  202LYS    HB2 3222   3.995   5.018   7.346  0.3301  0.2811 -0.2001
  202LYS    HB3 3223   3.890   5.046   7.476 -0.0624  0.7244  0.8224
  202LYS    HG2 3224   4.194   5.094   7.506  0.3642 -0.2154  0.2229
  202LYS    HG3 3225   4.079   5.210   7.444  0.3379  0.0960  1.0886
  202LYS    HD2 3226   3.948   5.195   7.656  0.2424 -0.3423  0.3754
  202LYS    HD3 3227   4.046   5.065   7.703  0.2809  0.6674  0.7821
  202LYS    HE2 3228   4.155   5.361   7.662  1.2243 -0.9361 -0.8152
  202LYS    HE3 3229   4.098   5.285   7.806  0.9647  0.0995 -0.5824
  202LYS    HZ1 3230   4.317   5.183   7.653  0.0863 -0.9417  0.2171
  202LYS    HZ2 3231   4.334   5.272   7.787 -0.8009  0.4585 -1.2635
  202LYS    HZ3 3232   4.263   5.121   7.793  0.2263 -1.3250 -0.2842
  203CYS      N 3233   3.998   4.684   7.327  0.0947  0.1809 -1.1844
  203CYS     CA 3234   3.926   4.585   7.245 -0.5748 -0.6089 -0.0586
  203CYS      C 3235   3.837   4.497   7.322 -0.4556 -0.2781  0.2669
  203CYS      O 3236   3.883   4.428   7.420 -0.1620  0.4192  0.2899
  203CYS     CB 3237   4.039   4.511   7.168  0.7662 -0.3162 -0.0023
  203CYS     SG 3238   3.982   4.385   7.051  0.1840  0.0290  0.0820
  203CYS      H 3239   4.098   4.671   7.334  0.1487  0.7332 -0.6614
  203CYS     HA 3240   3.863   4.636   7.172 -0.4717 -0.7830 -0.2693
  203CYS    HB2 3241   4.087   4.583   7.102  0.2062  0.5362  0.4892
  203CYS    HB3 3242   4.112   4.470   7.237 -0.2400 -0.0500  1.2962
  204HIS      N 3243   3.707   4.500   7.295  0.8597  0.7319  0.1547
  204HIS     CA 3244   3.604   4.418   7.360  0.7356  0.4809  0.1462
  204HIS      C 3245   3.617   4.264   7.328 -0.4543 -0.0249  0.2365
  204HIS      O 3246   3.572   4.180   7.414 -0.0639  0.3093  0.6784
  204HIS     CB 3247   3.465   4.472   7.322 -0.1712 -0.5511 -1.0850
  204HIS     CG 3248   3.431   4.467   7.180  0.2689 -0.9945 -0.6337
  204HIS    ND1 3249   3.409   4.359   7.102  0.4589  0.3705  0.2954
  204HIS    CD2 3250   3.407   4.580   7.102  0.5331  0.4649 -0.1872
  204HIS    CE1 3251   3.366   4.396   6.981 -0.7048 -0.5060 -0.1059
  204HIS    NE2 3252   3.369   4.532   6.981  0.4115  0.9781  0.5079
  204HIS      H 3253   3.680   4.565   7.222  0.5168  0.2981 -0.1121
  204HIS     HA 3254   3.612   4.424   7.469 -0.2103 -0.7048  0.3152
  204HIS    HB2 3255   3.390   4.411   7.373  0.2025  0.0239  0.2491
  204HIS    HB3 3256   3.457   4.575   7.356  1.5114 -0.8130  0.4218
  204HIS    HD2 3257   3.402   4.683   7.134  0.9045 -0.1588  2.2151
  204HIS    HE1 3258   3.331   4.334   6.900 -0.1700 -0.9282 -0.0186
  204HIS    HE2 3259   3.345   4.588   6.900 -0.5008 -0.1141 -0.0384
  205LEU      N 3260   3.672   4.230   7.208 -0.6850 -0.1264 -0.3227
  205LEU     CA 3261   3.699   4.093   7.164 -0.1911  0.4801  0.6171
  205LEU      C 3262   3.803   4.013   7.244 -0.7390  1.2156  0.3418
  205LEU      O 3263   3.775   3.902   7.291  0.1715 -0.0422  0.7266
  205LEU     CB 3264   3.735   4.100   7.013 -0.2323  0.0121  0.4879
  205LEU     CG 3265   3.621   4.159   6.929 -0.7948  0.5033 -0.1640
  205LEU    CD1 3266   3.665   4.168   6.780  0.3782  0.1288  0.6856
  205LEU    CD2 3267   3.495   4.081   6.934 -0.0595  0.1567  0.0798
  205LEU      H 3268   3.680   4.304   7.140 -0.8803 -0.3091 -0.5443
  205LEU     HA 3269   3.609   4.034   7.182 -0.4822  0.1746 -1.3393
  205LEU    HB2 3270   3.826   4.159   7.000 -0.4892  0.3789  0.3320
  205LEU    HB3 3271   3.756   3.999   6.978 -0.6134  0.0322  0.1925
  205LEU     HG 3272   3.601   4.260   6.964 -0.0824  0.1749  1.3264
  205LEU   HD11 3273   3.680   4.065   6.747 -0.5618  0.1640  0.0741
  205LEU   HD12 3274   3.596   4.213   6.709  0.3367 -0.8099  0.1003
  205LEU   HD13 3275   3.759   4.223   6.774 -0.0296  0.7722 -0.2037
  205LEU   HD21 3276   3.416   4.121   6.870 -0.1533  0.4861  0.3923
  205LEU   HD22 3277   3.511   3.977   6.907 -0.2326 -0.0963  0.9038
  205LEU   HD23 3278   3.452   4.092   7.034  0.8665  0.0732  0.5113
  206THR      N 3279   3.921   4.061   7.272 -0.3774 -0.8006 -0.3565
  206THR     CA 3280   4.023   4.018   7.375  0.1340  0.5307 -0.0091
  206THR      C 3281   3.988   4.074   7.514 -0.6020  0.5038 -0.3136
  206THR      O 3282   4.080   4.053   7.601 -0.1687 -0.0279  0.4492
  206THR     CB 3283   4.167   4.065   7.336  0.4740 -0.7594 -0.2595
  206THR    OG1 3284   4.147   4.186   7.267  0.3963 -0.2170 -0.8148
  206THR    CG2 3285   4.225   3.979   7.229 -0.0505  1.0117  0.5026
  206THR      H 3286   3.954   4.139   7.216  0.0191  0.4772  1.4695
  206THR     HA 3287   4.024   3.909   7.382  1.3735  0.4056 -1.2856
  206THR     HB 3288   4.238   4.087   7.415 -0.4646  0.6761  0.2723
  206THR    HG1 3289   4.187   4.253   7.324 -0.0591 -0.4758 -0.1745
  206THR   HG21 3290   4.255   3.878   7.257 -0.1671  0.7214 -0.3585
  206THR   HG22 3291   4.143   3.971   7.157 -0.0346  0.7348  0.5139
  206THR   HG23 3292   4.317   4.022   7.188  0.1587  0.2551  0.1467
  207LYS      N 3293   3.875   4.137   7.542  0.9753 -1.4972 -0.7009
  207LYS     CA 3294   3.824   4.186   7.669 -0.0988  0.1556 -0.6993
  207LYS      C 3295   3.914   4.275   7.760 -0.3268 -0.4515 -0.0905
  207LYS      O 3296   3.916   4.257   7.882 -0.7869  0.2643 -0.1922
  207LYS     CB 3297   3.765   4.067   7.757  0.0233  0.1949  0.3432
  207LYS     CG 3298   3.644   3.989   7.702 -1.0067 -1.2173  0.2579
  207LYS     CD 3299   3.635   3.857   7.772  0.6759  0.2110 -0.8704
  207LYS     CE 3300   3.591   3.881   7.920  0.1306  0.6871 -0.8035
  207LYS     NZ 3301   3.581   3.748   7.985 -0.1827 -0.3862 -0.4264
  207LYS      H 3302   3.818   4.161   7.462  0.9801 -0.1501 -0.3571
  207LYS     HA 3303   3.736   4.246   7.650 -0.8945 -0.9587 -0.7188
  207LYS    HB2 3304   3.844   3.997   7.785 -0.5205 -0.4053  0.4164
  207LYS    HB3 3305   3.731   4.095   7.857 -0.5705 -0.5897  0.3852
  207LYS    HG2 3306   3.556   4.052   7.714 -0.6575 -0.5947 -0.2939
  207LYS    HG3 3307   3.660   3.974   7.596  1.6108 -0.5086  0.4199
  207LYS    HD2 3308   3.556   3.800   7.724  0.7120 -0.5802 -0.0370
  207LYS    HD3 3309   3.730   3.803   7.768  0.1779 -0.6977 -0.9399
  207LYS    HE2 3310   3.670   3.943   7.962  0.0673  0.3161 -0.0897
  207LYS    HE3 3311   3.496   3.932   7.937 -0.1336  0.1595 -0.6332
  207LYS    HZ1 3312   3.501   3.702   7.945 -0.7060  0.4726 -0.4248
  207LYS    HZ2 3313   3.658   3.684   7.974 -0.1542 -0.5866  0.6781
  207LYS    HZ3 3314   3.576   3.751   8.086  0.9343 -1.8311 -0.2668
  208GLY      N 3315   3.973   4.377   7.699  0.4652 -0.3220  0.2792
  208GLY     CA 3316   4.049   4.474   7.764 -0.2216 -0.7624 -0.7813
  208GLY      C 3317   4.177   4.428   7.834  0.7055  0.7674 -0.2669
  208GLY      O 3318   4.247   4.515   7.884  0.2117  0.4305 -0.3716
  208GLY      H 3319   3.958   4.392   7.600 -0.9748 -0.1366  0.4870
  208GLY    HA2 3320   4.080   4.549   7.690 -0.1225 -0.4160 -0.3927
  208GLY    HA3 3321   3.992   4.523   7.842  0.5264 -0.7470 -0.2231
  209LYS      N 3322   4.217   4.299   7.821  0.2356 -0.1734  0.4104
  209LYS     CA 3323   4.344   4.256   7.847 -0.3813 -0.0812 -0.0953
  209LYS      C 3324   4.442   4.293   7.736 -0.2428 -0.3840 -0.8475
  209LYS      O 3325   4.399   4.344   7.630 -0.6813 -0.0860 -0.1455
  209LYS     CB 3326   4.349   4.098   7.858 -0.3358  0.1413  0.0169
  209LYS     CG 3327   4.284   4.047   7.981 -0.4995  0.9359  0.2834
  209LYS     CD 3328   4.253   3.896   7.976 -0.6278 -0.8363  0.6468
  209LYS     CE 3329   4.206   3.875   8.114  0.1866  0.8178 -0.3740
  209LYS     NZ 3330   4.217   3.726   8.150 -0.2674 -0.8716  0.3978
  209LYS      H 3331   4.156   4.244   7.761 -0.1009 -0.0856  0.6691
  209LYS     HA 3332   4.378   4.301   7.941  0.2863  0.4101 -0.5514
  209LYS    HB2 3333   4.296   4.055   7.773  0.0139 -0.2207 -0.0253
  209LYS    HB3 3334   4.455   4.074   7.853  0.0256  1.6170 -0.0521
  209LYS    HG2 3335   4.357   4.056   8.062  0.3385 -0.1725 -0.2960
  209LYS    HG3 3336   4.194   4.106   7.998 -0.8502  0.9789 -1.4255
  209LYS    HD2 3337   4.175   3.874   7.903 -0.0111  0.5935 -0.5414
  209LYS    HD3 3338   4.340   3.833   7.960 -0.5599 -0.5854 -0.0455
  209LYS    HE2 3339   4.256   3.936   8.191  0.3702  0.6910 -0.3913
  209LYS    HE3 3340   4.100   3.898   8.127 -0.4153 -1.1085 -1.2163
  209LYS    HZ1 3341   4.157   3.672   8.090  0.6603 -1.8471  0.2839
  209LYS    HZ2 3342   4.314   3.698   8.140 -0.3571 -0.7641 -1.1402
  209LYS    HZ3 3343   4.189   3.712   8.246 -1.4929 -1.5473 -0.0136
  210GLN      N 3344   4.578   4.277   7.759  0.1007 -0.4295  0.5878
  210GLN     CA 3345   4.672   4.327   7.650 -0.3270 -0.2658  0.3982
  210GLN      C 3346   4.668   4.239   7.522  0.6460  0.4800 -0.1007
  210GLN      O 3347   4.664   4.115   7.532 -0.0965 -0.0193 -0.2876
  210GLN     CB 3348   4.815   4.352   7.706 -0.0736 -0.4649  0.0398
  210GLN     CG 3349   4.819   4.441   7.827 -0.1921 -0.5936  0.2119
  210GLN     CD 3350   4.797   4.592   7.790  0.4831  0.7908 -0.3891
  210GLN    OE1 3351   4.847   4.649   7.693  0.4690  0.0177  0.0119
  210GLN    NE2 3352   4.720   4.655   7.872  0.4162  0.7873 -0.7260
  210GLN      H 3353   4.617   4.231   7.840  0.5639  0.3252  0.8132
  210GLN     HA 3354   4.647   4.427   7.616  1.1217  0.0422  0.1023
  210GLN    HB2 3355   4.861   4.259   7.740 -1.1273 -1.0438 -0.0180
  210GLN    HB3 3356   4.873   4.391   7.622 -0.7112 -1.7527 -1.0814
  210GLN    HG2 3357   4.752   4.404   7.904 -0.3128 -0.8038  0.0083
  210GLN    HG3 3358   4.925   4.444   7.852  0.0295  0.5019 -0.6785
  210GLN   HE21 3359   4.698   4.750   7.845 -0.4459  1.0714  0.7611
  210GLN   HE22 3360   4.663   4.608   7.940 -0.1696  0.8061 -1.1900
  211ALA      N 3361   4.664   4.301   7.405  0.2959 -0.2416 -0.3472
  211ALA     CA 3362   4.639   4.253   7.267  0.7608  1.0278 -2.0677
  211ALA      C 3363   4.727   4.304   7.157 -1.2296  0.4198  0.9394
  211ALA      O 3364   4.702   4.289   7.037 -0.2854 -0.8300 -0.5731
  211ALA     CB 3365   4.494   4.272   7.246  0.3068 -0.1442  0.2438
  211ALA      H 3366   4.664   4.402   7.413  1.4231 -0.2131 -0.4177
  211ALA     HA 3367   4.656   4.145   7.274  0.8625  1.0761 -1.4054
  211ALA    HB1 3368   4.472   4.376   7.222 -0.8850 -0.0872  1.3592
  211ALA    HB2 3369   4.468   4.212   7.159 -0.4648  0.7282 -0.1719
  211ALA    HB3 3370   4.430   4.254   7.333 -0.9148  0.2610 -0.5108
  212LEU      N 3371   4.845   4.358   7.191 -0.2088  0.4667  0.4457
  212LEU     CA 3372   4.951   4.388   7.094 -0.5881 -0.2828 -0.1246
  212LEU      C 3373   5.096   4.365   7.151  1.1805 -0.7246 -0.2240
  212LEU      O 3374   5.128   4.420   7.257 -0.0840 -0.1507  0.3115
  212LEU     CB 3375   4.937   4.536   7.050  0.9374  0.9763  0.4401
  212LEU     CG 3376   5.048   4.594   6.963 -0.0812 -0.1574 -0.3015
  212LEU    CD1 3377   5.067   4.512   6.832  0.6922  0.4147 -0.7260
  212LEU    CD2 3378   5.019   4.736   6.927 -0.3524  0.1648  0.4347
  212LEU      H 3379   4.879   4.362   7.286  0.4843  1.1285  0.1954
  212LEU     HA 3380   4.953   4.324   7.006 -0.5472  0.5842 -0.7817
  212LEU    HB2 3381   4.842   4.531   6.996  0.6440  1.6184  0.8650
  212LEU    HB3 3382   4.929   4.602   7.136  0.6148 -0.4263  1.5773
  212LEU     HG 3383   5.142   4.592   7.018 -0.4910 -0.7444  0.4127
  212LEU   HD11 3384   5.112   4.414   6.851  0.2229  0.4263  0.6262
  212LEU   HD12 3385   4.972   4.505   6.778 -0.4538 -0.2587  1.1721
  212LEU   HD13 3386   5.131   4.563   6.761  1.2207 -1.1565 -1.4885
  212LEU   HD21 3387   5.082   4.768   6.845 -0.8054  1.0339  0.4066
  212LEU   HD22 3388   4.916   4.739   6.890  0.0110  0.4070 -0.6276
  212LEU   HD23 3389   5.037   4.794   7.018 -0.4840 -0.4366  0.8575
  213GLU      N 3390   5.168   4.275   7.084  0.9629  0.0863 -0.1698
  213GLU     CA 3391   5.300   4.236   7.133 -0.2718 -0.7464  0.4385
  213GLU      C 3392   5.397   4.320   7.053  0.0102 -0.0821  0.0731
  213GLU      O 3393   5.372   4.342   6.937 -0.0304 -0.1606  0.0627
  213GLU     CB 3394   5.319   4.085   7.120  1.1321 -0.5423  0.0494
  213GLU     CG 3395   5.467   4.051   7.138 -0.3511  0.4488  0.1674
  213GLU     CD 3396   5.489   3.892   7.157  0.2222 -0.2553 -0.1304
  213GLU    OE1 3397   5.603   3.854   7.190 -0.2093 -0.0598  0.7504
  213GLU    OE2 3398   5.393   3.814   7.131  0.3924 -0.5239  0.3549
  213GLU      H 3399   5.134   4.226   7.003  1.1934  0.8781 -0.7642
  213GLU     HA 3400   5.318   4.257   7.238 -0.3585  0.2399  0.2711
  213GLU    HB2 3401   5.251   4.042   7.193  0.1484  0.7782 -0.0219
  213GLU    HB3 3402   5.292   4.058   7.019  0.6641  0.3933 -0.0979
  213GLU    HG2 3403   5.529   4.083   7.055  0.3487 -0.3797  0.3411
  213GLU    HG3 3404   5.507   4.098   7.228  1.5600  0.0317 -0.3722
  214ILE      N 3405   5.495   4.381   7.127  0.4289 -0.0978  0.1804
  214ILE     CA 3406   5.593   4.473   7.065 -0.4774  0.0118 -1.1397
  214ILE      C 3407   5.734   4.428   7.102 -0.3845 -0.1966  0.3247
  214ILE      O 3408   5.767   4.403   7.219 -0.7608 -0.0812 -0.5383
  214ILE     CB 3409   5.577   4.623   7.116 -0.3703  0.0886 -0.7015
  214ILE    CG1 3410   5.434   4.675   7.098 -1.5197  0.4683 -0.0600
  214ILE    CG2 3411   5.689   4.714   7.054  0.8355  0.5564 -0.1029
  214ILE    CD1 3412   5.407   4.793   7.183  0.2593 -0.6493 -0.2233
  214ILE      H 3413   5.493   4.363   7.226  0.3531 -1.3900 -0.0188
  214ILE     HA 3414   5.577   4.471   6.957  0.2135  0.8710 -1.2771
  214ILE     HB 3415   5.607   4.622   7.221 -0.9651  0.3840 -0.5181
  214ILE   HG12 3416   5.431   4.704   6.993 -0.3122  1.0285  0.0286
  214ILE   HG13 3417   5.364   4.599   7.133 -0.5417 -0.2214  0.5293
  214ILE   HG21 3418   5.787   4.675   7.083  0.2824 -0.2648  0.7694
  214ILE   HG22 3419   5.674   4.710   6.946 -0.1389  0.6916  0.0088
  214ILE   HG23 3420   5.682   4.818   7.087 -0.1164  0.3723  0.3521
  214ILE   HD11 3421   5.486   4.867   7.170  0.6811 -0.9683  0.4448
  214ILE   HD12 3422   5.316   4.846   7.152 -0.1666 -0.1103  1.7097
  214ILE   HD13 3423   5.394   4.780   7.290  0.9101  1.2533  0.1661
  215ARG      N 3424   5.823   4.435   6.998  0.2238  0.3865 -0.5458
  215ARG     CA 3425   5.967   4.388   7.011 -0.2451  0.3192  0.0710
  215ARG      C 3426   6.063   4.483   6.943  0.0940 -0.2933  0.4143
  215ARG      O 3427   6.018   4.560   6.848 -0.1644  0.3319  0.0744
  215ARG     CB 3428   5.993   4.245   6.967 -0.7719 -0.4432  0.3981
  215ARG     CG 3429   5.916   4.138   7.041 -0.4327 -0.9552 -0.4605
  215ARG     CD 3430   5.958   4.002   7.008 -0.5585  0.7951 -0.2322
  215ARG     NE 3431   5.873   3.901   7.067  0.4466  0.2793  0.7825
  215ARG     CZ 3432   5.883   3.769   7.052  0.1896 -0.6193  0.1953
  215ARG    NH1 3433   5.784   3.688   7.092 -0.1506 -0.7443 -0.0060
  215ARG    NH2 3434   5.989   3.710   7.021 -0.8747 -0.7328  1.5051
  215ARG      H 3435   5.789   4.466   6.908 -0.4876 -0.1123 -0.4580
  215ARG     HA 3436   5.994   4.396   7.116  0.5846 -0.1391 -0.0924
  215ARG    HB2 3437   5.980   4.245   6.859 -0.3065  0.6058  0.3183
  215ARG    HB3 3438   6.099   4.224   6.981 -0.5173  0.5017  0.0681
  215ARG    HG2 3439   5.919   4.154   7.149 -0.8940  0.4062 -0.6097
  215ARG    HG3 3440   5.812   4.154   7.011 -0.2023  0.3667 -0.6629
  215ARG    HD2 3441   5.962   3.978   6.902  0.1939  0.7030 -0.1902
  215ARG    HD3 3442   6.053   3.981   7.057 -0.1026  0.3274 -1.2618
  215ARG     HE 3443   5.781   3.922   7.105  0.5001 -0.4613  1.3673
  215ARG   HH11 3444   5.790   3.587   7.086 -0.1978 -0.7228 -0.4870
  215ARG   HH12 3445   5.695   3.730   7.116  0.0515 -0.0119 -0.4779
  215ARG   HH21 3446   5.995   3.610   7.009  1.3934 -0.5322 -0.6705
  215ARG   HH22 3447   6.068   3.762   6.986 -0.3010 -2.0833  0.6175
  216SER      N 3448   6.192   4.490   6.986 -0.4770 -0.0028 -0.2499
  216SER     CA 3449   6.266   4.598   6.942 -0.6347  0.0578 -0.1363
  216SER      C 3450   6.418   4.579   6.948 -1.1949 -0.2658  0.2469
  216SER      O 3451   6.470   4.524   7.042  0.2258 -0.1778 -0.2957
  216SER     CB 3452   6.238   4.720   7.021  0.3337 -0.1098 -0.3794
  216SER     OG 3453   6.304   4.833   6.972 -0.2550 -0.0119  0.1557
  216SER      H 3454   6.225   4.444   7.069 -0.1273 -0.1147 -0.4458
  216SER     HA 3455   6.249   4.623   6.837  0.5220 -0.1686 -0.4125
  216SER    HB2 3456   6.133   4.742   7.036  0.4179 -0.1829  0.3979
  216SER    HB3 3457   6.269   4.708   7.125 -0.8708 -0.3560 -0.0112
  216SER     HG 3458   6.316   4.892   7.047  0.0645  0.5770 -0.3383
  217SER      N 3459   6.495   4.619   6.844 -0.9157 -0.1604  0.3774
  217SER     CA 3460   6.642   4.649   6.839  0.1781  0.0918 -0.0265
  217SER      C 3461   6.681   4.797   6.802  1.3897  0.1857  0.0631
  217SER      O 3462   6.791   4.823   6.772  0.1592 -0.1188  0.8361
  217SER     CB 3463   6.717   4.541   6.758 -0.3487 -0.2214  0.2463
  217SER     OG 3464   6.692   4.578   6.627  0.5438 -0.1212 -0.3936
  217SER      H 3465   6.440   4.637   6.761  0.1797 -1.3164 -0.6771
  217SER     HA 3466   6.681   4.634   6.939 -0.5389  1.2480  0.4704
  217SER    HB2 3467   6.820   4.553   6.792 -0.3521  0.3131  0.0733
  217SER    HB3 3468   6.684   4.438   6.771  0.1788 -0.4954 -0.4711
  217SER     HG 3469   6.778   4.616   6.608  0.8282 -0.8881 -0.6986
  218LEU      N 3470   6.576   4.885   6.795 -0.1421  0.9045 -0.3215
  218LEU     CA 3471   6.581   5.025   6.773  0.3343 -0.5005 -0.2015
  218LEU      C 3472   6.622   5.098   6.898  0.5459  0.2054  0.4390
  218LEU      O 3473   6.568   5.084   7.006 -0.0114 -0.1877 -0.0909
  218LEU     CB 3474   6.441   5.059   6.721  0.1594  0.9833  0.0650
  218LEU     CG 3475   6.420   5.209   6.707  1.0869  0.1502 -0.3719
  218LEU    CD1 3476   6.507   5.276   6.611 -0.5981  0.0411  1.1384
  218LEU    CD2 3477   6.268   5.239   6.668 -0.2301 -0.1127 -0.0215
  218LEU      H 3478   6.488   4.839   6.816  0.6499  0.0769  1.7784
  218LEU     HA 3479   6.659   5.050   6.701  0.6818  0.0276  0.3368
  218LEU    HB2 3480   6.426   5.013   6.624 -1.1295 -0.1228  0.7117
  218LEU    HB3 3481   6.371   5.019   6.795  1.3454 -1.0930  0.2160
  218LEU     HG 3482   6.434   5.255   6.805 -0.0422  0.2904 -0.2434
  218LEU   HD11 3483   6.489   5.384   6.608  0.0949  0.1546  0.4693
  218LEU   HD12 3484   6.611   5.284   6.641 -0.1055  0.6772 -0.5123
  218LEU   HD13 3485   6.502   5.259   6.503 -0.0858  1.0855  0.9219
  218LEU   HD21 3486   6.209   5.241   6.760 -0.6369 -0.3637 -0.2726
  218LEU   HD22 3487   6.244   5.337   6.628 -1.0492  0.1026  0.9094
  218LEU   HD23 3488   6.242   5.181   6.580  0.6639  1.1150 -1.1754
  219SER      N 3489   6.730   5.174   6.891 -0.1234 -0.3689  0.4148
  219SER     CA 3490   6.773   5.266   6.999 -0.4203  0.9170 -0.3452
  219SER      C 3491   6.712   5.407   6.989 -0.0836  0.8582  1.2080
  219SER      O 3492   6.669   5.451   7.091 -0.5092 -0.0800 -0.1917
  219SER     CB 3493   6.922   5.280   7.013 -0.1947  0.4724  0.6354
  219SER     OG 3494   6.977   5.150   7.019 -0.7914  0.4079 -0.1039
  219SER      H 3495   6.783   5.182   6.806 -0.4906  1.4974  0.2813
  219SER     HA 3496   6.748   5.218   7.094  3.0234 -0.8897 -0.0494
  219SER    HB2 3497   6.965   5.318   6.920 -0.2712 -0.7072  0.0807
  219SER    HB3 3498   6.944   5.338   7.102  0.9169  0.1959  0.5733
  219SER     HG 3499   6.986   5.116   6.930 -0.2019 -0.9577  0.4251
  220GLU      N 3500   6.721   5.475   6.873 -0.9031 -0.3681  1.0128
  220GLU     CA 3501   6.705   5.627   6.875  0.6479  0.5842  0.5487
  220GLU      C 3502   6.567   5.669   6.833  0.3742 -0.6569  0.3138
  220GLU      O 3503   6.482   5.587   6.799  0.2216  0.0425 -0.2258
  220GLU     CB 3504   6.817   5.698   6.794  0.1634  0.5079 -1.7498
  220GLU     CG 3505   6.810   5.689   6.643 -0.2152 -0.5052 -0.7134
  220GLU     CD 3506   6.947   5.692   6.575  0.1270  0.3014  0.4389
  220GLU    OE1 3507   6.973   5.600   6.494 -0.6909  0.3328 -0.3305
  220GLU    OE2 3508   7.027   5.781   6.598  0.2720 -0.1791  0.1343
  220GLU      H 3509   6.775   5.448   6.792 -0.7789  1.0755  0.5525
  220GLU     HA 3510   6.730   5.653   6.978  0.6806 -0.1631  0.7379
  220GLU    HB2 3511   6.808   5.801   6.828 -0.6108  0.1086 -0.6438
  220GLU    HB3 3512   6.911   5.662   6.834 -0.1434  2.5258  1.4997
  220GLU    HG2 3513   6.764   5.591   6.626 -0.8647 -0.4100  0.3411
  220GLU    HG3 3514   6.749   5.770   6.601 -0.0797 -0.0223 -0.0062
  221LYS      N 3515   6.524   5.800   6.835 -0.6752  0.1701  0.9663
  221LYS     CA 3516   6.405   5.849   6.770  0.4936 -0.1765 -0.1245
  221LYS      C 3517   6.404   5.828   6.620  0.2656 -0.4653  0.0281
  221LYS      O 3518   6.480   5.895   6.554  0.0112  0.2226 -0.3777
  221LYS     CB 3519   6.396   5.996   6.801  0.0996 -0.0514  1.2288
  221LYS     CG 3520   6.386   6.025   6.950  0.0507 -0.5391  0.2264
  221LYS     CD 3521   6.393   6.178   6.970  0.4424 -0.3633 -0.1110
  221LYS     CE 3522   6.422   6.216   7.118  0.1122 -0.0414  0.1308
  221LYS     NZ 3523   6.372   6.346   7.167 -0.6235 -0.5816  0.6485
  221LYS      H 3524   6.588   5.872   6.864  0.6551 -0.8832  0.8203
  221LYS     HA 3525   6.315   5.814   6.820 -1.3319  1.8016 -1.6438
  221LYS    HB2 3526   6.481   6.046   6.756 -0.3080 -0.3768  0.0220
  221LYS    HB3 3527   6.305   6.036   6.756 -0.1788 -0.0933  1.7388
  221LYS    HG2 3528   6.291   5.989   6.991 -0.2982 -0.4087 -0.4287
  221LYS    HG3 3529   6.463   5.978   7.010  0.8359  1.1972  0.7131
  221LYS    HD2 3530   6.470   6.230   6.912  0.0002  0.9267  0.3766
  221LYS    HD3 3531   6.293   6.214   6.948  0.4454 -0.5235 -0.3931
  221LYS    HE2 3532   6.384   6.139   7.185 -1.1010 -0.3503 -0.8368
  221LYS    HE3 3533   6.531   6.226   7.118  0.0536  0.7198 -0.1684
  221LYS    HZ1 3534   6.272   6.354   7.152 -0.4993  0.1227  0.0517
  221LYS    HZ2 3535   6.384   6.352   7.267 -1.8473 -0.4464  0.8226
  221LYS    HZ3 3536   6.416   6.425   7.122 -0.5274 -1.1853 -0.3912
  222ARG      N 3537   6.310   5.745   6.570  0.1303  0.5815  0.5038
  222ARG     CA 3538   6.287   5.695   6.427  0.8463 -0.5343 -0.8111
  222ARG      C 3539   6.135   5.666   6.402 -1.1312  0.4630 -0.0770
  222ARG      O 3540   6.082   5.589   6.477 -0.1975 -0.8537  0.1023
  222ARG     CB 3541   6.378   5.582   6.388  0.8989  0.6047  0.0178
  222ARG     CG 3542   6.523   5.620   6.387 -0.9537  0.3074 -0.3100
  222ARG     CD 3543   6.614   5.513   6.315  1.1963 -0.0819 -0.3101
  222ARG     NE 3544   6.754   5.548   6.313 -0.1972  0.2304  0.3179
  222ARG     CZ 3545   6.829   5.580   6.204 -1.0142  0.5784 -0.5549
  222ARG    NH1 3546   6.783   5.578   6.084 -0.7548 -0.9160 -0.1904
  222ARG    NH2 3547   6.954   5.618   6.227  0.0709  0.4840  0.3535
  222ARG      H 3548   6.271   5.682   6.639  0.0231  0.5920  0.4534
  222ARG     HA 3549   6.293   5.786   6.366 -0.0984  0.7912  0.8859
  222ARG    HB2 3550   6.373   5.504   6.463 -0.6660 -0.1344 -0.7625
  222ARG    HB3 3551   6.344   5.528   6.299  0.7731  1.2181 -0.3198
  222ARG    HG2 3552   6.540   5.710   6.327 -0.1655 -0.5030 -1.3975
  222ARG    HG3 3553   6.563   5.635   6.487  0.1668 -0.7786 -0.5501
  222ARG    HD2 3554   6.602   5.417   6.365  0.5885  0.7390  1.2470
  222ARG    HD3 3555   6.568   5.512   6.216 -0.1346 -2.2191  0.2057
  222ARG     HE 3556   6.804   5.561   6.400 -1.3375  0.3299  0.9858
  222ARG   HH11 3557   6.844   5.611   6.010  0.2768 -0.4704  0.7924
  222ARG   HH12 3558   6.683   5.571   6.074 -0.6562 -0.8576 -1.7399
  222ARG   HH21 3559   7.015   5.644   6.151 -0.4186 -0.5225 -0.4346
  222ARG   HH22 3560   6.980   5.616   6.325  0.2194  0.3842  0.3120
  223ALA      N 3561   6.083   5.717   6.294  0.2830  0.0024 -0.3407
  223ALA     CA 3562   5.938   5.714   6.263  0.8144 -0.4876 -0.4175
  223ALA      C 3563   5.912   5.686   6.110 -0.9726 -0.2222 -0.0414
  223ALA      O 3564   5.997   5.702   6.021  0.1776  0.6462 -0.2189
  223ALA     CB 3565   5.873   5.852   6.298 -0.0933  0.6414 -0.2087
  223ALA      H 3566   6.139   5.775   6.234  0.3484 -0.7853 -1.0831
  223ALA     HA 3567   5.891   5.639   6.325  0.8147 -0.1215  0.0379
  223ALA    HB1 3568   5.879   5.918   6.211 -0.4367 -0.5063 -1.1501
  223ALA    HB2 3569   5.766   5.839   6.310  0.0654 -1.3440 -0.3091
  223ALA    HB3 3570   5.924   5.889   6.387  0.1080 -0.7448  0.2981
  224LEU      N 3571   5.788   5.657   6.085  0.6400  0.0297  0.8082
  224LEU     CA 3572   5.761   5.620   5.940 -0.3261 -0.0686  0.0380
  224LEU      C 3573   5.773   5.750   5.857  0.7577 -0.0825  0.0412
  224LEU      O 3574   5.821   5.745   5.745 -0.3668 -0.1926  0.5493
  224LEU     CB 3575   5.624   5.559   5.947 -0.0795 -0.2218  0.6439
  224LEU     CG 3576   5.623   5.420   6.011 -0.0656  0.0662 -0.6349
  224LEU    CD1 3577   5.478   5.389   6.047 -0.8019 -0.4070 -0.5497
  224LEU    CD2 3578   5.694   5.317   5.922 -0.7183  1.2971  1.0795
  224LEU      H 3579   5.703   5.652   6.139 -0.4542 -0.1902 -0.7859
  224LEU     HA 3580   5.834   5.542   5.919 -0.1337  0.0479  0.2643
  224LEU    HB2 3581   5.551   5.625   5.992  0.0219  0.6220 -0.3416
  224LEU    HB3 3582   5.593   5.552   5.843  0.6512 -0.0742  0.4004
  224LEU     HG 3583   5.670   5.428   6.109  0.3170  0.1827 -0.8233
  224LEU   HD11 3584   5.467   5.282   6.068 -0.5202 -0.3792 -0.2315
  224LEU   HD12 3585   5.453   5.459   6.127  0.5316  0.3597 -0.7487
  224LEU   HD13 3586   5.414   5.416   5.964 -0.1711 -0.2355 -0.9914
  224LEU   HD21 3587   5.657   5.336   5.821  0.6761  0.6055  0.3892
  224LEU   HD22 3588   5.803   5.327   5.918 -0.5344 -0.3344 -0.6046
  224LEU   HD23 3589   5.694   5.213   5.953  0.7437  0.8781 -0.0762
  225THR      N 3590   5.740   5.864   5.924  0.3359 -0.4864  0.0193
  225THR     CA 3591   5.738   5.997   5.870 -0.0647 -0.0006 -0.2143
  225THR      C 3592   5.871   6.057   5.833 -0.7682 -0.5628 -0.2299
  225THR      O 3593   5.884   6.180   5.797 -0.5471 -0.1870 -0.0829
  225THR     CB 3594   5.664   6.094   5.966 -0.5345  0.2665  0.5518
  225THR    OG1 3595   5.745   6.120   6.086  0.0931  0.0111  0.6027
  225THR    CG2 3596   5.517   6.063   5.995 -1.1267 -0.2117  0.1308
  225THR      H 3597   5.688   5.844   6.009 -0.9422 -0.5807 -0.7319
  225THR     HA 3598   5.676   5.988   5.781  0.5104  1.0809 -0.7627
  225THR     HB 3599   5.664   6.187   5.909  0.1173 -0.0551  0.0048
  225THR    HG1 3600   5.713   6.205   6.115  0.0649 -0.1544  1.0646
  225THR   HG21 3601   5.464   6.072   5.899 -0.5580  0.8504 -0.1155
  225THR   HG22 3602   5.512   5.964   6.040 -1.8283  0.0715  0.7178
  225THR   HG23 3603   5.471   6.133   6.065 -1.2489 -0.1180 -0.0396
  226ASP      N 3604   5.982   5.985   5.858 -0.2138  0.3894  0.0705
  226ASP     CA 3605   6.119   6.035   5.845  0.4387 -0.4133 -0.2763
  226ASP      C 3606   6.162   6.050   5.703  0.0360 -0.5117 -0.1859
  226ASP      O 3607   6.135   5.964   5.623  0.0546  0.8193  0.2614
  226ASP     CB 3608   6.222   5.936   5.906 -0.0316 -1.4712  0.5534
  226ASP     CG 3609   6.212   5.931   6.059 -0.3319  0.0049  0.6471
  226ASP    OD1 3610   6.159   6.027   6.115  0.3635 -0.0193 -0.0906
  226ASP    OD2 3611   6.270   5.838   6.122  0.2539  0.1945  0.2748
  226ASP      H 3612   5.972   5.893   5.898  0.3399 -0.0232 -0.6855
  226ASP     HA 3613   6.131   6.126   5.905 -0.4954 -0.1302 -0.4852
  226ASP    HB2 3614   6.200   5.844   5.853 -0.5248 -0.4656 -1.1515
  226ASP    HB3 3615   6.319   5.975   5.875 -0.1018 -1.9203 -0.2691
  227PRO      N 3616   6.221   6.164   5.666 -0.0908 -0.2032  0.3345
  227PRO     CA 3617   6.259   6.192   5.533  0.4404  0.3017  1.1232
  227PRO      C 3618   6.370   6.100   5.474 -0.5864  1.3018 -0.1871
  227PRO      O 3619   6.445   6.018   5.539  0.5640 -0.7974  0.1051
  227PRO     CB 3620   6.296   6.331   5.517  0.6538 -1.1867 -0.5485
  227PRO     CG 3621   6.243   6.406   5.642  0.0349  0.8966  0.1898
  227PRO     CD 3622   6.229   6.291   5.741 -0.6187  0.7517  0.8294
  227PRO     HA 3623   6.168   6.172   5.476  0.8490  0.5377  0.3690
  227PRO    HB2 3624   6.404   6.345   5.524  0.4886  0.2942  2.3717
  227PRO    HB3 3625   6.254   6.379   5.429 -0.3727 -1.1344 -0.0529
  227PRO    HG2 3626   6.311   6.479   5.686  0.1609  0.4982  0.6804
  227PRO    HG3 3627   6.142   6.436   5.616 -0.5789 -0.8434  0.2594
  227PRO    HD2 3628   6.315   6.281   5.806  0.7083  0.6790 -0.7965
  227PRO    HD3 3629   6.142   6.308   5.804 -0.4947  0.0688  1.1976
  228ILE      N 3630   6.388   6.120   5.342  0.0403  0.3523 -0.5614
  228ILE     CA 3631   6.473   6.037   5.258  0.0732 -0.1953 -0.4226
  228ILE      C 3632   6.610   6.108   5.244  0.2163 -0.7765 -0.5077
  228ILE      O 3633   6.614   6.235   5.238  0.4627  0.3388  0.6428
  228ILE     CB 3634   6.397   6.017   5.128  0.7567 -0.4020 -0.1952
  228ILE    CG1 3635   6.265   5.946   5.147 -0.0464  0.7073 -0.0653
  228ILE    CG2 3636   6.485   5.959   5.007  0.1901 -0.1866 -0.3773
  228ILE    CD1 3637   6.174   5.962   5.026  0.3397  0.0987 -0.5018
  228ILE      H 3638   6.331   6.193   5.302 -1.0603 -0.3203 -0.3026
  228ILE     HA 3639   6.483   5.943   5.313 -1.3841 -0.0424  0.1879
  228ILE     HB 3640   6.367   6.118   5.098  0.5358 -0.7401 -1.2297
  228ILE   HG12 3641   6.288   5.841   5.165  0.0454  0.4660 -1.4453
  228ILE   HG13 3642   6.216   5.989   5.235 -0.2148  0.2048  0.0927
  228ILE   HG21 3643   6.571   6.024   4.989  0.4593 -0.5242 -0.3341
  228ILE   HG22 3644   6.523   5.866   5.048  0.2670 -0.0279 -0.0806
  228ILE   HG23 3645   6.429   5.938   4.916  0.7910  0.7481 -1.0024
  228ILE   HD11 3646   6.217   5.914   4.939 -0.2226 -0.8135 -0.3041
  228ILE   HD12 3647   6.079   5.919   5.057  0.1012  1.0464  0.1897
  228ILE   HD13 3648   6.155   6.067   5.003  0.5612  0.0344 -0.9979
  229GLN      N 3649   6.713   6.025   5.232 -0.5346  0.0560 -0.5558
  229GLN     CA 3650   6.856   6.076   5.223  0.6839 -0.1344  0.3062
  229GLN      C 3651   6.870   6.160   5.096 -0.6088 -0.4211  1.1016
  229GLN      O 3652   6.837   6.111   4.988 -0.0639  0.4036 -0.1445
  229GLN     CB 3653   6.953   5.959   5.222 -0.2119 -0.5636  0.3322
  229GLN     CG 3654   6.985   5.915   5.367  0.1929  0.5469  0.4626
  229GLN     CD 3655   7.082   5.793   5.372  0.6557  0.1428  0.0598
  229GLN    OE1 3656   7.153   5.770   5.281 -0.1552 -0.3807  0.2010
  229GLN    NE2 3657   7.081   5.720   5.475 -0.4461  0.3231 -0.0154
  229GLN      H 3658   6.705   5.925   5.243 -0.2060  0.1497  1.1639
  229GLN     HA 3659   6.876   6.145   5.305  0.9792  0.2810 -0.1005
  229GLN    HB2 3660   6.912   5.880   5.158 -0.8496  0.1063 -0.1222
  229GLN    HB3 3661   7.052   5.982   5.183 -0.2816 -0.5374  0.1685
  229GLN    HG2 3662   7.026   5.997   5.426  1.0680  0.2567  0.2919
  229GLN    HG3 3663   6.890   5.889   5.412 -0.1474  0.9803  0.0129
  229GLN   HE21 3664   7.146   5.644   5.465  0.2650  0.8349  0.5228
  229GLN   HE22 3665   7.014   5.742   5.548 -0.1947  0.7076  0.1041
  230GLY      N 3666   6.922   6.285   5.096  0.4370  0.8307 -0.1386
  230GLY     CA 3667   6.935   6.367   4.979  1.3132 -0.0955 -0.2421
  230GLY      C 3668   7.053   6.355   4.901  0.5507  0.2950  0.3802
  230GLY      O 3669   7.159   6.376   4.949 -0.9191  0.3352 -0.4258
  230GLY      H 3670   6.947   6.328   5.183 -0.1143  1.8657 -0.4647
  230GLY    HA2 3671   6.853   6.345   4.911 -0.3748  0.6338  1.3783
  230GLY    HA3 3672   6.924   6.472   5.005 -0.5079  0.0766 -1.3530
  231THR      N 3673   7.032   6.342   4.767  0.2148 -1.2984 -0.0768
  231THR     CA 3674   7.137   6.344   4.671 -0.0948 -0.2132  0.8962
  231THR      C 3675   7.078   6.362   4.532  0.3203  0.3322 -0.4041
  231THR      O 3676   6.957   6.348   4.519 -0.0815 -0.0105  0.3222
  231THR     CB 3677   7.216   6.213   4.678  0.0377  0.1392  0.1087
  231THR    OG1 3678   7.332   6.230   4.605  0.1526 -0.4739  0.1864
  231THR    CG2 3679   7.148   6.082   4.627 -0.5700 -0.4657 -1.1503
  231THR      H 3680   6.942   6.311   4.735 -0.0887  0.5878 -1.4160
  231THR     HA 3681   7.206   6.428   4.682  0.1212  0.1707 -1.8672
  231THR     HB 3682   7.242   6.192   4.781 -1.6271 -1.0636  0.3454
  231THR    HG1 3683   7.392   6.289   4.650  1.0485  0.8720 -2.3383
  231THR   HG21 3684   7.105   6.106   4.530  0.5801  0.8937 -1.3935
  231THR   HG22 3685   7.220   6.001   4.616  1.1381  0.4546  1.3735
  231THR   HG23 3686   7.073   6.059   4.702 -0.7907  1.7885 -0.5358
  232GLU      N 3687   7.160   6.394   4.431 -0.1832  0.0277 -0.2522
  232GLU     CA 3688   7.109   6.414   4.293  0.2959  0.7746  0.5697
  232GLU      C 3689   7.071   6.282   4.239 -0.7263  0.4484 -0.4287
  232GLU      O 3690   7.140   6.179   4.265  0.1556 -0.9389 -0.1816
  232GLU     CB 3691   7.206   6.491   4.199 -0.1757  0.1231  0.2023
  232GLU     CG 3692   7.228   6.632   4.256  0.4217  0.3479 -0.7010
  232GLU     CD 3693   7.093   6.708   4.291 -0.2998  0.1687 -0.6326
  232GLU    OE1 3694   7.080   6.764   4.402 -0.1967 -0.4392 -0.1364
  232GLU    OE2 3695   7.006   6.725   4.199 -0.1337  1.1059  0.1159
  232GLU      H 3696   7.258   6.384   4.454 -0.4371 -0.4484  0.7718
  232GLU     HA 3697   7.014   6.467   4.301  0.0105  0.6526 -1.2112
  232GLU    HB2 3698   7.301   6.439   4.190 -0.0967  0.2666  0.2053
  232GLU    HB3 3699   7.166   6.507   4.099 -0.2770  0.2337  0.2598
  232GLU    HG2 3700   7.283   6.626   4.350 -0.4823  0.4083 -0.1513
  232GLU    HG3 3701   7.280   6.695   4.185  0.3797  0.8944 -0.2607
  233TYR      N 3702   6.973   6.272   4.153  0.0660  0.1634 -0.2077
  233TYR     CA 3703   6.931   6.144   4.094  1.8780  0.0224  0.1237
  233TYR      C 3704   7.034   6.084   4.001 -0.2704  0.1767  0.5732
  233TYR      O 3705   7.138   6.144   3.970 -0.0913  0.4319  0.2690
  233TYR     CB 3706   6.800   6.175   4.023 -0.3637 -0.0049 -0.3227
  233TYR     CG 3707   6.708   6.056   3.999  0.1023  0.7429  0.2642
  233TYR    CD1 3708   6.680   6.013   3.867  0.3680  0.5292  0.0998
  233TYR    CD2 3709   6.656   5.991   4.116  0.5213 -0.1065 -0.1735
  233TYR    CE1 3710   6.589   5.902   3.849  0.2797 -0.0441  0.2582
  233TYR    CE2 3711   6.574   5.880   4.099  0.2978 -0.2266  0.5819
  233TYR     CZ 3712   6.534   5.841   3.965  0.1471 -0.9436  0.1969
  233TYR     OH 3713   6.437   5.751   3.956  0.7149 -0.4007 -0.2850
  233TYR      H 3714   6.926   6.359   4.130  0.5359  0.3000 -0.7022
  233TYR     HA 3715   6.912   6.089   4.186  0.4273  0.5917  0.2177
  233TYR    HB2 3716   6.760   6.249   4.093  0.1173  0.3851 -0.4454
  233TYR    HB3 3717   6.827   6.233   3.935 -0.0720  0.4826  0.0772
  233TYR    HD1 3718   6.715   6.063   3.778  0.0116  0.3736 -0.1325
  233TYR    HD2 3719   6.677   6.027   4.216  0.0083 -0.4421  0.0674
  233TYR    HE1 3720   6.553   5.882   3.750  1.1048  1.0248 -0.3024
  233TYR    HE2 3721   6.530   5.832   4.184  0.4122 -0.7259  0.3676
  233TYR     HH 3722   6.380   5.753   3.878  0.7899 -0.2888 -0.3385
  234SER      N 3723   7.024   5.954   3.974 -0.3044 -0.3140 -0.4897
  234SER     CA 3724   7.122   5.870   3.915  0.0546  0.9882  0.3618
  234SER      C 3725   7.057   5.749   3.848  0.4657  0.5767 -0.2245
  234SER      O 3726   6.947   5.705   3.887 -0.1070  0.5169 -0.6462
  234SER     CB 3727   7.215   5.814   4.009 -1.5441 -0.2929 -0.4620
  234SER     OG 3728   7.145   5.739   4.115 -0.8287 -0.4329  0.4743
  234SER      H 3729   6.942   5.912   4.016  0.6952 -0.8084  1.1878
  234SER     HA 3730   7.186   5.917   3.840  0.9424 -0.7681 -0.0979
  234SER    HB2 3731   7.281   5.748   3.953 -0.2610  0.9671 -0.5512
  234SER    HB3 3732   7.275   5.893   4.054  0.8698 -1.5730 -1.0835
  234SER     HG 3733   7.123   5.808   4.178 -0.4342  0.5286 -0.3793
  235ALA      N 3734   7.124   5.696   3.743 -0.1264  0.1227 -0.8013
  235ALA     CA 3735   7.092   5.565   3.693  0.3309 -0.5138 -0.5314
  235ALA      C 3736   7.095   5.450   3.797 -0.3048 -0.0224 -0.1468
  235ALA      O 3737   7.015   5.363   3.786 -0.3350 -0.3724 -0.8025
  235ALA     CB 3738   7.191   5.531   3.585  0.2690  0.4289 -0.4306
  235ALA      H 3739   7.214   5.734   3.715 -0.2847  0.5237 -0.7694
  235ALA     HA 3740   6.991   5.574   3.652  0.0514 -0.4406  0.1321
  235ALA    HB1 3741   7.182   5.427   3.553 -0.5830  0.3795 -0.0785
  235ALA    HB2 3742   7.179   5.588   3.492 -0.0312  0.4018 -0.4100
  235ALA    HB3 3743   7.290   5.537   3.631 -0.0622 -0.2941  0.4169
  236GLU      N 3744   7.164   5.469   3.914 -0.0969 -0.3271  0.6817
  236GLU     CA 3745   7.169   5.377   4.028  0.8218 -0.4147 -0.0596
  236GLU      C 3746   7.044   5.394   4.112  1.3674 -0.1448  0.3706
  236GLU      O 3747   6.982   5.292   4.149  0.3296  0.2249 -0.9016
  236GLU     CB 3748   7.295   5.403   4.109  0.7706  0.0229  0.0097
  236GLU     CG 3749   7.422   5.343   4.045  0.1998  0.7577 -0.3273
  236GLU     CD 3750   7.554   5.387   4.111  0.1415 -0.1310 -0.1681
  236GLU    OE1 3751   7.552   5.483   4.194 -0.1438  0.6786  0.2404
  236GLU    OE2 3752   7.659   5.334   4.060 -0.0920  0.0654  0.1275
  236GLU      H 3753   7.219   5.552   3.930 -0.1385 -0.1264 -0.1416
  236GLU     HA 3754   7.173   5.274   3.993 -1.4641 -0.7276  0.2439
  236GLU    HB2 3755   7.304   5.511   4.123  0.7121  0.0748 -0.3470
  236GLU    HB3 3756   7.277   5.358   4.207 -1.9234  0.0255 -0.3412
  236GLU    HG2 3757   7.420   5.234   4.037 -0.4203  0.7695 -0.4196
  236GLU    HG3 3758   7.418   5.379   3.943 -1.7164 -0.4101 -0.7701
  237SER      N 3759   6.993   5.517   4.134  0.3208  0.5711  0.4511
  237SER     CA 3760   6.852   5.539   4.194 -0.6007  0.5763  0.0873
  237SER      C 3761   6.739   5.477   4.114 -0.4872  0.0983  0.2800
  237SER      O 3762   6.655   5.401   4.161  0.1772  0.4130 -0.5433
  237SER     CB 3763   6.833   5.683   4.215  0.8612  0.1111  0.1765
  237SER     OG 3764   6.735   5.694   4.314  0.0335 -0.4187  0.0483
  237SER      H 3765   7.055   5.591   4.105  0.2621 -0.0924 -1.7057
  237SER     HA 3766   6.857   5.491   4.292  0.5362  1.1123  0.3294
  237SER    HB2 3767   6.926   5.737   4.232  0.1800  1.3792  0.1746
  237SER    HB3 3768   6.795   5.729   4.124 -0.7299  0.3576  0.8932
  237SER     HG 3769   6.763   5.765   4.372  0.1102 -0.2548 -0.1858
  238LEU      N 3770   6.736   5.514   3.985 -0.0214  0.1962 -0.8434
  238LEU     CA 3771   6.632   5.496   3.886  0.0138 -0.5251  0.1034
  238LEU      C 3772   6.597   5.346   3.869 -0.8541 -1.0931 -0.1120
  238LEU      O 3773   6.482   5.314   3.855 -0.0167 -0.1830  0.2803
  238LEU     CB 3774   6.690   5.556   3.755  0.3633 -0.8837  2.1223
  238LEU     CG 3775   6.594   5.532   3.634 -0.1006  0.3047 -0.3454
  238LEU    CD1 3776   6.457   5.596   3.655 -0.6257 -0.4314 -0.4758
  238LEU    CD2 3777   6.660   5.604   3.518 -0.1941 -0.5934 -0.1468
  238LEU      H 3778   6.821   5.562   3.957 -0.0220 -0.0349 -1.2545
  238LEU     HA 3779   6.542   5.545   3.925 -0.1602 -0.3409 -0.5130
  238LEU    HB2 3780   6.696   5.663   3.774 -0.6426 -0.1414 -0.7347
  238LEU    HB3 3781   6.787   5.516   3.723 -0.4901 -1.3289 -0.3195
  238LEU     HG 3782   6.590   5.428   3.600 -0.4793  0.4135 -0.6425
  238LEU   HD11 3783   6.468   5.701   3.684 -0.5726 -0.0584 -1.7246
  238LEU   HD12 3784   6.399   5.591   3.562 -0.9910  0.1483 -0.2946
  238LEU   HD13 3785   6.401   5.537   3.728 -0.2895 -0.2686 -0.0820
  238LEU   HD21 3786   6.601   5.602   3.427 -0.5568 -1.4789  0.0910
  238LEU   HD22 3787   6.682   5.708   3.543 -0.1598 -0.6366  0.0014
  238LEU   HD23 3788   6.751   5.552   3.489  1.1012  1.1516  0.4062
  239VAL      N 3789   6.702   5.260   3.866  0.1994  0.2467  0.0550
  239VAL     CA 3790   6.668   5.119   3.842 -0.3038 -0.8611  0.5085
  239VAL      C 3791   6.600   5.053   3.959  1.1509  0.2288  0.3702
  239VAL      O 3792   6.530   4.951   3.948 -0.8998  0.0849  0.1311
  239VAL     CB 3793   6.799   5.033   3.801 -0.1313 -0.6658  0.9108
  239VAL    CG1 3794   6.861   5.101   3.678  0.1913  1.6258 -0.1052
  239VAL    CG2 3795   6.908   5.020   3.913  0.0001  0.8699 -0.4321
  239VAL      H 3796   6.794   5.296   3.842  0.6719 -0.4148  0.7876
  239VAL     HA 3797   6.603   5.111   3.755  0.2756  0.4514 -0.1038
  239VAL     HB 3798   6.760   4.936   3.770 -0.8756 -0.1058 -0.0302
  239VAL   HG11 3799   6.785   5.092   3.600 -0.1432 -0.4609  0.3352
  239VAL   HG12 3800   6.886   5.205   3.697  0.6763  1.4175  0.4518
  239VAL   HG13 3801   6.948   5.045   3.644 -0.8744  0.2329 -0.7282
  239VAL   HG21 3802   6.867   4.979   4.005  0.4188  1.5241  0.0679
  239VAL   HG22 3803   6.977   4.937   3.895  0.5187  1.1408  0.2355
  239VAL   HG23 3804   6.958   5.116   3.924 -0.1165  0.8913 -0.0657
  240ARG      N 3805   6.595   5.109   4.081 -0.8814 -0.3309  0.4810
  240ARG     CA 3806   6.508   5.056   4.181 -0.0969  0.1073 -0.9151
  240ARG      C 3807   6.366   5.102   4.167 -0.4812  0.3065  0.5940
  240ARG      O 3808   6.276   5.024   4.188  0.1615  0.6781  0.2156
  240ARG     CB 3809   6.557   5.094   4.323 -0.1653  0.8624 -0.3033
  240ARG     CG 3810   6.707   5.059   4.329  0.1103  0.7734 -0.0144
  240ARG     CD 3811   6.761   5.041   4.475  0.2863 -0.4517 -0.8250
  240ARG     NE 3812   6.725   5.167   4.551 -1.1740 -0.9942 -0.5126
  240ARG     CZ 3813   6.801   5.279   4.574  0.1139  0.6226  1.0155
  240ARG    NH1 3814   6.748   5.387   4.623 -0.4900 -0.0766 -0.3364
  240ARG    NH2 3815   6.925   5.294   4.534  0.8948  0.6660 -0.1733
  240ARG      H 3816   6.657   5.188   4.095  0.3311 -0.9076 -1.0526
  240ARG     HA 3817   6.510   4.947   4.174 -0.4505  0.0797 -0.6376
  240ARG    HB2 3818   6.541   5.198   4.351  0.9750  0.9622  0.0865
  240ARG    HB3 3819   6.499   5.034   4.393  0.6731  0.6491  0.2402
  240ARG    HG2 3820   6.739   4.966   4.282  2.1552  0.9426  0.8327
  240ARG    HG3 3821   6.751   5.146   4.280 -0.6718  0.7111 -0.8830
  240ARG    HD2 3822   6.694   4.974   4.528  0.5369  0.2348  0.4402
  240ARG    HD3 3823   6.863   5.004   4.486  0.8742  1.3079  0.7297
  240ARG     HE 3824   6.634   5.180   4.592 -0.4880  1.5562  0.6327
  240ARG   HH11 3825   6.799   5.474   4.628 -0.0822 -0.3006 -0.5526
  240ARG   HH12 3826   6.649   5.386   4.644 -0.3497 -0.6774  0.3444
  240ARG   HH21 3827   6.971   5.384   4.528  1.2445  0.4679 -0.5346
  240ARG   HH22 3828   6.956   5.211   4.486 -0.6461 -0.3917  0.4673
  241ASN      N 3829   6.345   5.225   4.121  0.0186 -0.6220 -0.7272
  241ASN     CA 3830   6.211   5.292   4.105 -0.0595  0.2979 -0.4731
  241ASN      C 3831   6.139   5.226   3.978 -0.6989  0.0142  0.8925
  241ASN      O 3832   6.023   5.193   3.980  0.5213 -0.1236 -0.5409
  241ASN     CB 3833   6.223   5.450   4.093 -0.3971  0.5683 -0.7723
  241ASN     CG 3834   6.272   5.517   4.222  0.1763  0.1902 -0.2894
  241ASN    OD1 3835   6.275   5.466   4.337 -0.0784 -0.2353 -0.2543
  241ASN    ND2 3836   6.335   5.629   4.197  0.6394  0.2139 -0.0053
  241ASN      H 3837   6.425   5.284   4.102 -0.6824  0.3885 -0.7170
  241ASN     HA 3838   6.151   5.275   4.194  0.2654  0.4460 -0.2202
  241ASN    HB2 3839   6.307   5.464   4.025  0.4111  0.7433  0.2199
  241ASN    HB3 3840   6.139   5.506   4.052  0.0889  1.3933 -0.6847
  241ASN   HD21 3841   6.382   5.668   4.277  1.0729 -1.3644  0.5850
  241ASN   HD22 3842   6.326   5.672   4.106 -0.7671  0.2624  0.1149
  242LEU      N 3843   6.212   5.189   3.869 -0.1361 -0.5868 -0.0347
  242LEU     CA 3844   6.153   5.128   3.741 -1.0533 -0.2107 -0.3848
  242LEU      C 3845   6.106   4.984   3.760  0.3115 -0.7527 -0.5753
  242LEU      O 3846   6.001   4.944   3.707 -0.9385 -0.5188 -0.7102
  242LEU     CB 3847   6.264   5.120   3.631 -0.1295  0.1093  1.3673
  242LEU     CG 3848   6.287   5.247   3.553 -0.1782  0.4448  0.4818
  242LEU    CD1 3849   6.396   5.227   3.443 -1.0004  0.7199  0.0397
  242LEU    CD2 3850   6.162   5.292   3.469 -0.6992  0.6360  0.6968
  242LEU      H 3851   6.303   5.232   3.870 -0.5672  0.3549  0.5461
  242LEU     HA 3852   6.063   5.180   3.707 -0.6196 -0.0702 -1.3819
  242LEU    HB2 3853   6.360   5.077   3.661  0.4145 -0.5636 -0.8824
  242LEU    HB3 3854   6.227   5.051   3.554  1.5897  0.2984  0.2547
  242LEU     HG 3855   6.308   5.320   3.632  0.2952 -0.5135  1.2777
  242LEU   HD11 3856   6.413   5.322   3.392  0.1737  1.1875  1.1940
  242LEU   HD12 3857   6.484   5.226   3.506 -0.1585  0.6277 -1.0717
  242LEU   HD13 3858   6.381   5.138   3.381 -1.1192  0.4265  0.4851
  242LEU   HD21 3859   6.078   5.307   3.537 -0.4450 -0.3176  1.2633
  242LEU   HD22 3860   6.178   5.386   3.416  0.1685 -0.0347 -0.2955
  242LEU   HD23 3861   6.138   5.220   3.391 -0.5262 -0.2930  1.4592
  243GLN      N 3862   6.177   4.904   3.838 -0.4917  1.0881  0.4384
  243GLN     CA 3863   6.140   4.765   3.881  0.8659 -0.4259 -0.2680
  243GLN      C 3864   6.004   4.756   3.966 -0.5192 -0.3974 -0.2773
  243GLN      O 3865   5.913   4.682   3.933 -0.3132  0.2665  0.0070
  243GLN     CB 3866   6.259   4.702   3.957 -0.9725  0.8480 -0.2758
  243GLN     CG 3867   6.268   4.546   3.957  0.6877 -1.6563 -0.3276
  243GLN     CD 3868   6.309   4.487   3.828  1.0896  0.8647  0.3634
  243GLN    OE1 3869   6.293   4.536   3.718 -0.0269 -0.1333 -0.4223
  243GLN    NE2 3870   6.337   4.357   3.825  0.1400  0.6269 -0.0573
  243GLN      H 3871   6.260   4.942   3.881 -0.6349  0.8755  0.9077
  243GLN     HA 3872   6.122   4.713   3.787  1.1440  0.4556 -0.8243
  243GLN    HB2 3873   6.348   4.741   3.908 -0.1118 -0.9521 -0.3044
  243GLN    HB3 3874   6.244   4.731   4.060 -0.4585  0.6054 -0.1258
  243GLN    HG2 3875   6.333   4.515   4.040  1.3403  0.3458  0.0245
  243GLN    HG3 3876   6.177   4.501   3.995  0.1594 -0.8522 -0.5959
  243GLN   HE21 3877   6.332   4.302   3.741 -1.1791  0.3626  0.1557
  243GLN   HE22 3878   6.343   4.307   3.913 -1.4751 -0.1475 -0.3125
  244TRP      N 3879   5.988   4.840   4.075 -0.6772 -0.7685  0.3414
  244TRP     CA 3880   5.861   4.864   4.145  0.0352  0.1902  0.7156
  244TRP      C 3881   5.753   4.920   4.049  0.7732 -0.8438  0.3607
  244TRP      O 3882   5.639   4.867   4.052 -0.0186 -0.2094  0.4636
  244TRP     CB 3883   5.870   4.952   4.268 -0.5091  0.1994  0.0600
  244TRP     CG 3884   5.747   5.011   4.321 -0.3658  0.2109  0.1895
  244TRP    CD1 3885   5.675   4.960   4.421  0.7984 -0.1033 -0.3264
  244TRP    CD2 3886   5.668   5.121   4.268  0.6449  0.2961  0.2536
  244TRP    NE1 3887   5.557   5.034   4.441 -0.3644 -0.0709 -0.4797
  244TRP    CE2 3888   5.543   5.129   4.348 -0.2597 -0.7632  1.1075
  244TRP    CE3 3889   5.685   5.218   4.172  0.1984  0.3693  0.0685
  244TRP    CZ2 3890   5.432   5.202   4.297 -0.1502  0.3246 -0.8386
  244TRP    CZ3 3891   5.579   5.310   4.139  0.0074  0.2469  0.6615
  244TRP    CH2 3892   5.449   5.289   4.195 -0.6803  0.3013  1.5788
  244TRP      H 3893   6.064   4.902   4.100 -0.6844 -0.4998 -0.2587
  244TRP     HA 3894   5.829   4.765   4.177 -0.7780  0.4171  0.6677
  244TRP    HB2 3895   5.921   4.901   4.350 -0.0128  0.0065 -0.3560
  244TRP    HB3 3896   5.928   5.040   4.239 -1.7710  1.0520 -0.0040
  244TRP    HD1 3897   5.699   4.875   4.483 -0.7463 -0.8852 -0.7078
  244TRP    HE1 3898   5.492   5.019   4.517  0.2682 -0.4065  0.0119
  244TRP    HE3 3899   5.776   5.228   4.116  0.0923  0.0882 -0.1581
  244TRP    HZ2 3900   5.336   5.194   4.346 -0.1182  1.0847 -0.6318
  244TRP    HZ3 3901   5.591   5.386   4.063 -0.7186  0.6190  0.9022
  244TRP    HH2 3902   5.359   5.334   4.156 -0.5185 -0.7662 -0.2537
  245ALA      N 3903   5.778   5.012   3.955  0.0329 -0.0527 -0.7066
  245ALA     CA 3904   5.677   5.061   3.868 -0.3327 -0.3328  0.7358
  245ALA      C 3905   5.621   4.956   3.764  0.0804  0.8477  0.0032
  245ALA      O 3906   5.503   4.961   3.724 -0.2019  0.5848 -0.7584
  245ALA     CB 3907   5.740   5.175   3.792  0.1194 -0.4783 -0.4827
  245ALA      H 3908   5.864   5.066   3.958 -0.2049  0.3429 -0.8436
  245ALA     HA 3909   5.590   5.097   3.922 -0.6841  0.0786 -0.0751
  245ALA    HB1 3910   5.660   5.223   3.736  0.3130 -0.8314 -1.0723
  245ALA    HB2 3911   5.770   5.255   3.860 -0.3099  0.4477 -1.3327
  245ALA    HB3 3912   5.814   5.141   3.720  1.1721 -0.8334  0.6887
  246LYS      N 3913   5.707   4.858   3.729  0.1817  0.2605 -0.3834
  246LYS     CA 3914   5.683   4.743   3.645  0.4541  0.5326  0.1357
  246LYS      C 3915   5.583   4.639   3.700 -0.2970 -0.9281  0.0065
  246LYS      O 3916   5.499   4.592   3.626  0.5775 -0.2269  0.1912
  246LYS     CB 3917   5.813   4.675   3.619 -1.0513  0.0469  1.2077
  246LYS     CG 3918   5.806   4.551   3.526  0.3733  0.1538  0.4756
  246LYS     CD 3919   5.940   4.484   3.503 -0.4541  0.0165 -0.0170
  246LYS     CE 3920   6.048   4.585   3.442 -0.3753 -0.4288 -0.2949
  246LYS     NZ 3921   6.188   4.545   3.449 -0.5708 -0.1370  0.4719
  246LYS      H 3922   5.803   4.867   3.760  0.0195 -0.0986  0.2611
  246LYS     HA 3923   5.637   4.774   3.551 -0.7974  0.0389  0.5438
  246LYS    HB2 3924   5.884   4.749   3.583 -0.3234 -1.1438  0.0033
  246LYS    HB3 3925   5.867   4.642   3.707  0.3999  1.4094  0.9097
  246LYS    HG2 3926   5.731   4.479   3.562  0.7109 -0.2667  0.3517
  246LYS    HG3 3927   5.786   4.580   3.423  1.3194  0.2259  0.2976
  246LYS    HD2 3928   5.977   4.452   3.601  1.0834  0.3998 -0.4170
  246LYS    HD3 3929   5.923   4.399   3.438 -1.3275  0.1765 -0.0195
  246LYS    HE2 3930   6.006   4.595   3.342 -1.2084 -0.3808  0.0451
  246LYS    HE3 3931   6.032   4.687   3.476 -0.4387 -0.3911 -0.4383
  246LYS    HZ1 3932   6.218   4.466   3.393 -0.3266  0.1491  0.1898
  246LYS    HZ2 3933   6.233   4.631   3.420 -0.3769  0.2753  1.8620
  246LYS    HZ3 3934   6.235   4.536   3.538  0.5062 -0.3700 -0.0842
  247ALA      N 3935   5.580   4.626   3.830 -0.3184 -0.9848  0.4921
  247ALA     CA 3936   5.480   4.566   3.907  1.3963  0.3602 -0.0383
  247ALA      C 3937   5.338   4.636   3.903 -0.0071  0.4969  0.2337
  247ALA      O 3938   5.243   4.585   3.961  0.2755  0.1207  0.6758
  247ALA     CB 3939   5.521   4.556   4.054 -0.4980  1.1757  0.5878
  247ALA      H 3940   5.639   4.675   3.896 -0.2114 -0.4603  0.0223
  247ALA     HA 3941   5.467   4.463   3.871 -0.7478  0.6420 -0.3325
  247ALA    HB1 3942   5.442   4.505   4.109  0.4040 -0.2755  0.6303
  247ALA    HB2 3943   5.613   4.499   4.059 -0.7715  0.3944 -1.3962
  247ALA    HB3 3944   5.553   4.653   4.092  1.2346  0.4423  1.1800
  248HIS      N 3945   5.324   4.747   3.831  0.4061  0.0627 -0.1324
  248HIS     CA 3946   5.201   4.833   3.852  0.3420 -0.5830  0.2319
  248HIS      C 3947   5.155   4.882   3.710  0.3773  0.9291  0.2937
  248HIS      O 3948   5.065   4.961   3.694 -0.0906 -0.1030 -0.2587
  248HIS     CB 3949   5.224   4.951   3.940 -0.6285  0.4448  1.1587
  248HIS     CG 3950   5.253   4.896   4.074  0.5643 -0.5949 -0.3324
  248HIS    ND1 3951   5.374   4.886   4.139 -1.0569  0.0488 -0.4792
  248HIS    CD2 3952   5.157   4.837   4.155  0.1081 -0.4797  0.5372
  248HIS    CE1 3953   5.354   4.817   4.251  0.8161  0.6039 -0.8744
  248HIS    NE2 3954   5.221   4.795   4.268  0.1380  0.2029 -0.2993
  248HIS      H 3955   5.408   4.777   3.784 -0.1967  0.7843 -0.8105
  248HIS     HA 3956   5.116   4.775   3.889  0.4817 -0.8959  0.0683
  248HIS    HB2 3957   5.316   5.004   3.915  0.2991 -1.0827  1.0900
  248HIS    HB3 3958   5.141   5.020   3.942 -0.1554  1.0460  0.7756
  248HIS    HD1 3959   5.463   4.921   4.107 -0.2366 -0.7254  0.7759
  248HIS    HD2 3960   5.054   4.824   4.124  0.3700 -0.1607 -0.5497
  248HIS    HE1 3961   5.423   4.799   4.332 -0.7904  0.8298  0.6733
  249GLU      N 3962   5.201   4.821   3.599  0.3655 -0.4634 -0.2430
  249GLU     CA 3963   5.163   4.864   3.463  0.3206  0.2349  0.3423
  249GLU      C 3964   5.024   4.815   3.423 -0.2559  0.1780  1.3091
  249GLU      O 3965   5.019   4.694   3.389 -1.0111  0.5054 -0.5141
  249GLU     CB 3966   5.270   4.808   3.364  1.6984  0.2861 -0.0519
  249GLU     CG 3967   5.403   4.879   3.354  0.3526  0.2495 -0.6459
  249GLU     CD 3968   5.402   5.003   3.265 -0.5547  0.2853 -0.2984
  249GLU    OE1 3969   5.452   5.111   3.315 -0.3449  0.0360  0.6982
  249GLU    OE2 3970   5.367   4.985   3.148  0.3612 -0.5946  0.7384
  249GLU      H 3971   5.267   4.745   3.610  1.0794  0.1255 -0.2934
  249GLU     HA 3972   5.169   4.972   3.451 -0.3099  0.3409  0.8605
  249GLU    HB2 3973   5.287   4.703   3.391  1.1726  0.3209  0.4742
  249GLU    HB3 3974   5.230   4.799   3.263  1.7556 -0.3117 -0.0304
  249GLU    HG2 3975   5.439   4.909   3.453 -1.4174  1.4506 -0.2613
  249GLU    HG3 3976   5.465   4.803   3.308 -0.2549  0.0289 -1.1190
  250LEU      N 3977   4.927   4.906   3.394  0.1525 -0.3289 -0.8278
  250LEU     CA 3978   4.797   4.877   3.326 -0.2412  0.7503 -0.5740
  250LEU      C 3979   4.807   4.887   3.173  0.0741  0.4060 -0.1534
  250LEU      O 3980   4.893   4.958   3.123 -0.2038  0.1936  0.4878
  250LEU     CB 3981   4.688   4.974   3.378 -0.6213  0.0352  0.4293
  250LEU     CG 3982   4.650   4.943   3.524  0.3936 -0.1219  0.6279
  250LEU    CD1 3983   4.558   5.051   3.572 -1.0522  0.2105 -0.0148
  250LEU    CD2 3984   4.562   4.814   3.517  0.5118 -1.3160 -1.7514
  250LEU      H 3985   4.945   5.001   3.423  0.2353 -0.5184 -0.2237
  250LEU     HA 3986   4.772   4.778   3.365 -0.6770  1.1158  0.1009
  250LEU    HB2 3987   4.716   5.079   3.363  0.3875 -0.1606  0.7488
  250LEU    HB3 3988   4.598   4.973   3.317 -0.9235 -1.3209  0.8357
  250LEU     HG 3989   4.735   4.930   3.591  0.2410 -0.6317  0.7357
  250LEU   HD11 3990   4.536   5.041   3.678 -1.3478 -0.0885 -0.1017
  250LEU   HD12 3991   4.609   5.146   3.556 -0.3431 -0.1599 -0.0190
  250LEU   HD13 3992   4.464   5.053   3.516 -1.0600 -0.1905 -0.0189
  250LEU   HD21 3993   4.624   4.727   3.496  1.6536 -0.8558 -0.5901
  250LEU   HD22 3994   4.522   4.810   3.618 -0.5116  0.5957 -1.9778
  250LEU   HD23 3995   4.472   4.833   3.459  0.2333  1.1821 -0.7689
  251PRO      N 3996   4.736   4.807   3.092  0.3245 -0.8365 -0.2486
  251PRO     CA 3997   4.725   4.828   2.946 -0.3244 -0.0964  0.3395
  251PRO      C 3998   4.657   4.964   2.915 -0.0037  0.1220 -0.2745
  251PRO      O 3999   4.584   5.018   2.998  0.3871 -0.0022 -0.1475
  251PRO     CB 4000   4.643   4.712   2.891  0.4475  0.1742 -0.8059
  251PRO     CG 4001   4.593   4.635   3.011 -0.2653 -0.0654 -0.1618
  251PRO     CD 4002   4.632   4.717   3.135 -0.3847  0.7857  0.1384
  251PRO     HA 4003   4.823   4.831   2.898 -0.4391  0.0432  0.1100
  251PRO    HB2 4004   4.555   4.742   2.834  0.3900 -0.3490 -1.0057
  251PRO    HB3 4005   4.714   4.650   2.836  0.9430 -0.2527  0.2527
  251PRO    HG2 4006   4.489   4.613   2.989 -0.2443 -0.4944  0.1482
  251PRO    HG3 4007   4.634   4.534   3.011  1.6610  0.6288  0.1587
  251PRO    HD2 4008   4.554   4.783   3.171 -1.2621  0.0650 -0.3609
  251PRO    HD3 4009   4.663   4.646   3.213 -1.1738 -0.7697 -0.8683
  252GLU      N 4010   4.685   5.022   2.794 -0.4852  0.5535 -0.2590
  252GLU     CA 4011   4.613   5.140   2.754 -0.5817  0.1090  0.6767
  252GLU      C 4012   4.471   5.096   2.703 -0.9496 -0.6658 -0.6475
  252GLU      O 4013   4.436   4.980   2.698 -0.0470 -0.1669  0.2670
  252GLU     CB 4014   4.685   5.220   2.640 -0.8576 -0.1295 -0.8221
  252GLU     CG 4015   4.829   5.254   2.686 -0.9596 -0.4169 -0.1057
  252GLU     CD 4016   4.839   5.330   2.826  0.3097 -0.7726  0.6837
  252GLU    OE1 4017   4.758   5.419   2.846  0.5191 -0.6757  0.4558
  252GLU    OE2 4018   4.915   5.293   2.905  0.1220  0.1210 -0.3316
  252GLU      H 4019   4.755   4.983   2.733 -1.2173  0.0203 -0.8031
  252GLU     HA 4020   4.602   5.212   2.835 -0.0339 -0.7088  1.5192
  252GLU    HB2 4021   4.685   5.156   2.552 -0.8532 -0.4472 -0.5902
  252GLU    HB3 4022   4.624   5.307   2.614 -0.1797  0.6724  0.1090
  252GLU    HG2 4023   4.887   5.162   2.683  0.7865  0.6015 -0.0488
  252GLU    HG3 4024   4.867   5.319   2.607  0.7436 -0.2322  0.7722
  253SER      N 4025   4.377   5.194   2.691 -0.4088  0.2904  0.8261
  253SER     CA 4026   4.235   5.179   2.640 -0.5607  0.2381  0.0714
  253SER      C 4027   4.227   5.164   2.488 -0.1551 -0.7150  0.2378
  253SER      O 4028   4.310   5.219   2.417 -0.1207 -0.6090 -0.3612
  253SER     CB 4029   4.162   5.301   2.686  0.7841 -0.6043  0.5734
  253SER     OG 4030   4.030   5.298   2.638  0.3756  0.0481  0.4820
  253SER      H 4031   4.407   5.288   2.715  0.0535  0.5030 -0.4706
  253SER     HA 4032   4.198   5.088   2.687  0.6023 -0.2527  0.0897
  253SER    HB2 4033   4.163   5.311   2.795 -1.1020  0.0723  0.6119
  253SER    HB3 4034   4.203   5.392   2.643 -1.3660  0.3959  0.3626
  253SER     HG 4035   3.982   5.225   2.679 -0.2507  0.1620 -0.0152
  254MET      N 4036   4.128   5.094   2.428 -0.9095  0.7825 -0.4089
  254MET     CA 4037   4.106   5.079   2.281 -0.5712 -0.0454 -0.4572
  254MET      C 4038   3.959   5.075   2.250 -0.6262 -0.6855  0.4489
  254MET      O 4039   3.869   5.033   2.317  0.3344 -0.0028 -0.3122
  254MET     CB 4040   4.177   4.944   2.231  0.3125 -1.0369  0.1245
  254MET     CG 4041   4.133   4.822   2.305 -0.6108  1.0310  0.7168
  254MET     SD 4042   4.220   4.670   2.250  0.0655  0.4478  0.1036
  254MET     CE 4043   4.369   4.682   2.351 -0.3629  0.1368  0.1409
  254MET      H 4044   4.062   5.048   2.489  0.5561 -0.0815  0.6540
  254MET     HA 4045   4.151   5.157   2.220 -0.9357  0.8149  0.3165
  254MET    HB2 4046   4.142   4.933   2.128 -1.3247 -0.6089  0.5678
  254MET    HB3 4047   4.284   4.957   2.246  0.2746  1.0232 -0.6713
  254MET    HG2 4048   4.147   4.826   2.413  0.6527  0.4962  0.6163
  254MET    HG3 4049   4.029   4.805   2.278 -0.0349  0.0831 -1.3003
  254MET    HE1 4050   4.356   4.698   2.458 -0.0455  0.5557  0.1221
  254MET    HE2 4051   4.418   4.585   2.339 -0.7350 -0.0624  0.1999
  254MET    HE3 4052   4.433   4.761   2.312  0.0807 -0.3365 -0.1152
  255CYS      N 4053   3.931   5.133   2.136  0.4991 -0.4081 -0.6759
  255CYS     CA 4054   3.803   5.138   2.073 -0.1360 -0.4369  0.5177
  255CYS      C 4055   3.795   5.039   1.960 -0.4233 -0.5746  1.3430
  255CYS      O 4056   3.852   5.072   1.856  0.5298 -0.1195 -0.3117
  255CYS     CB 4057   3.771   5.286   2.030 -0.4688  0.7246  0.2781
  255CYS     SG 4058   3.630   5.271   1.918 -0.0435 -0.1671  0.0881
  255CYS      H 4059   3.995   5.196   2.089  0.1168  0.7527  0.2445
  255CYS     HA 4060   3.720   5.120   2.141 -0.1794 -0.1906  0.5336
  255CYS    HB2 4061   3.748   5.346   2.117 -0.2047  0.4079  0.5729
  255CYS    HB3 4062   3.853   5.335   1.978 -0.7020  1.4138  0.5378
  255CYS     HG 4063   3.555   5.194   1.998  0.5064 -0.6622  0.1405
  256LEU      N 4064   3.734   4.919   1.978  0.1703 -0.2230 -0.0360
  256LEU     CA 4065   3.726   4.812   1.871  0.1563 -0.7523  0.1363
  256LEU      C 4066   3.619   4.858   1.780 -0.2079 -0.9102  0.7797
  256LEU      O 4067   3.504   4.889   1.823  0.4224  0.2217  1.3009
  256LEU     CB 4068   3.693   4.678   1.929 -0.4293  0.4905 -0.0675
  256LEU     CG 4069   3.789   4.617   2.035  0.9432  0.3922  0.0749
  256LEU    CD1 4070   3.722   4.484   2.078  0.0125  0.3362 -0.3292
  256LEU    CD2 4071   3.932   4.593   1.983  0.9729  0.3504 -0.9107
  256LEU      H 4072   3.680   4.899   2.061  0.7386 -1.6426  0.0529
  256LEU     HA 4073   3.827   4.809   1.829  0.1884  1.1897 -0.1079
  256LEU    HB2 4074   3.594   4.688   1.975  0.0942  0.0458  1.2492
  256LEU    HB3 4075   3.692   4.617   1.839  0.3042  1.1732 -0.5636
  256LEU     HG 4076   3.790   4.677   2.126  0.8219  0.1633  0.2316
  256LEU   HD11 4077   3.633   4.509   2.135 -0.1558 -0.0757 -0.4048
  256LEU   HD12 4078   3.699   4.420   1.993  0.3297 -0.5562  0.2203
  256LEU   HD13 4079   3.787   4.440   2.154 -0.2351  0.9895  0.2800
  256LEU   HD21 4080   3.970   4.686   1.940  1.3793  0.6331  0.0232
  256LEU   HD22 4081   3.993   4.545   2.059  0.5286 -0.4320 -1.0290
  256LEU   HD23 4082   3.916   4.514   1.909  0.1056 -1.2924  0.8702
  257LYS      N 4083   3.644   4.860   1.649 -0.3663 -0.1515  0.1877
  257LYS     CA 4084   3.556   4.916   1.542 -0.1435 -0.0889  0.0110
  257LYS      C 4085   3.489   4.803   1.470 -0.6291 -0.2321  0.1273
  257LYS      O 4086   3.541   4.761   1.361  0.2611  0.0557  0.1466
  257LYS     CB 4087   3.650   5.007   1.450  0.6037  0.1906  0.5506
  257LYS     CG 4088   3.686   5.129   1.534 -0.3054  0.2692  0.4890
  257LYS     CD 4089   3.790   5.222   1.463  0.5429  0.5641 -0.6037
  257LYS     CE 4090   3.937   5.170   1.492  0.7006 -0.5250 -0.2102
  257LYS     NZ 4091   3.985   5.215   1.625  0.5971 -0.1050 -0.2640
  257LYS      H 4092   3.728   4.808   1.625 -0.4178 -0.1748  0.0550
  257LYS     HA 4093   3.483   4.981   1.589  0.9605  0.3693  1.2263
  257LYS    HB2 4094   3.737   4.951   1.416  0.4023  1.1691 -1.9615
  257LYS    HB3 4095   3.593   5.039   1.363  0.1547 -1.2816  0.2441
  257LYS    HG2 4096   3.593   5.183   1.552 -0.1320  0.5721  0.4890
  257LYS    HG3 4097   3.735   5.099   1.626 -0.1818 -0.2068  0.2708
  257LYS    HD2 4098   3.766   5.235   1.357  0.8250  1.4925 -0.5679
  257LYS    HD3 4099   3.779   5.319   1.511  0.3861  0.0690  0.4040
  257LYS    HE2 4100   3.939   5.062   1.507  0.3455 -0.4364  0.6003
  257LYS    HE3 4101   3.992   5.200   1.403  0.9356  0.3669  0.2146
  257LYS    HZ1 4102   4.077   5.174   1.636  0.1275 -1.0358  0.4970
  257LYS    HZ2 4103   3.991   5.315   1.632  0.2071 -0.0567 -0.5688
  257LYS    HZ3 4104   3.921   5.181   1.696  0.9003 -0.7024 -0.2638
  258PHE      N 4105   3.382   4.745   1.520  0.7261  1.0084  0.4877
  258PHE     CA 4106   3.311   4.635   1.459  1.0154  0.3197 -0.6749
  258PHE      C 4107   3.232   4.671   1.329 -0.4066 -0.4633  0.3179
  258PHE      O 4108   3.208   4.793   1.314  0.1538  0.3581  0.4174
  258PHE     CB 4109   3.194   4.568   1.552 -1.3516 -0.4957  0.8678
  258PHE     CG 4110   3.257   4.517   1.675 -0.5855 -0.1476 -0.4284
  258PHE    CD1 4111   3.286   4.604   1.779 -0.5285  0.4752 -0.6859
  258PHE    CD2 4112   3.278   4.378   1.701 -0.7146 -0.0865  0.2891
  258PHE    CE1 4113   3.351   4.559   1.901  0.5041  0.0702  0.7555
  258PHE    CE2 4114   3.336   4.335   1.819 -0.0925  0.1356 -0.1259
  258PHE     CZ 4115   3.379   4.425   1.916 -0.1030 -0.5180 -0.3612
  258PHE      H 4116   3.329   4.782   1.598  0.0977 -0.2873  0.7322
  258PHE     HA 4117   3.384   4.559   1.431  0.2247 -0.9046  0.3445
  258PHE    HB2 4118   3.117   4.643   1.570 -0.5360  0.7266 -0.3028
  258PHE    HB3 4119   3.160   4.483   1.493 -0.5069 -0.1339 -0.2064
  258PHE    HD1 4120   3.263   4.709   1.779  0.5882  0.7797  0.4178
  258PHE    HD2 4121   3.243   4.305   1.629  0.1252  0.1132 -0.3469
  258PHE    HE1 4122   3.383   4.640   1.965 -0.0648  1.3168 -0.4351
  258PHE    HE2 4123   3.364   4.231   1.823 -0.2036 -0.0055 -1.6166
  258PHE     HZ 4124   3.429   4.408   2.010 -0.8901  0.4276  0.2659
  259ASP      N 4125   3.206   4.570   1.246 -0.0393  0.0999 -0.4065
  259ASP     CA 4126   3.149   4.579   1.114  0.3720 -1.6128 -0.3998
  259ASP      C 4127   3.012   4.646   1.101  0.5048  0.5037  0.7105
  259ASP      O 4128   2.992   4.727   1.011 -0.2082  0.3799 -0.5860
  259ASP     CB 4129   3.153   4.444   1.050 -0.9919  0.4811 -0.5171
  259ASP     CG 4130   3.294   4.384   1.023 -0.8804 -0.4118  0.0280
  259ASP    OD1 4131   3.331   4.271   1.058  0.8993  0.3412  0.3349
  259ASP    OD2 4132   3.381   4.461   0.959  0.0477  0.9024  0.1155
  259ASP      H 4133   3.219   4.475   1.278 -0.0472  0.0249 -0.6230
  259ASP     HA 4134   3.208   4.651   1.058 -0.1950 -0.4528  0.4177
  259ASP    HB2 4135   3.107   4.372   1.117  0.1492  0.2093  0.0268
  259ASP    HB3 4136   3.090   4.443   0.961 -1.2414 -0.1882 -0.3420
  259ASP    HD2 4137   3.454   4.404   0.932 -1.0252 -0.3443 -0.3610
  260CYS      N 4138   2.917   4.627   1.198 -0.6124 -0.1009 -0.0102
  260CYS     CA 4139   2.790   4.699   1.209  0.1110  0.0340  0.1671
  260CYS      C 4140   2.798   4.846   1.245 -0.1740  0.1551  0.0568
  260CYS      O 4141   2.700   4.915   1.256  0.0966  0.1516  0.4135
  260CYS     CB 4142   2.708   4.632   1.320 -0.1559  0.8799  0.2473
  260CYS     SG 4143   2.803   4.620   1.473  0.0031 -0.0697  0.3651
  260CYS      H 4144   2.928   4.560   1.272  0.1622 -0.1491 -0.1546
  260CYS     HA 4145   2.745   4.697   1.109 -0.2091  1.1541  0.2617
  260CYS    HB2 4146   2.617   4.688   1.339 -0.6842  0.1289  0.0438
  260CYS    HB3 4147   2.676   4.535   1.281  1.0437  0.6749 -0.3324
  260CYS     HG 4148   2.820   4.488   1.468  1.1310  0.0762 -0.1756
  261GLY      N 4149   2.916   4.908   1.269 -0.3345  0.3916 -0.3726
  261GLY     CA 4150   2.931   5.052   1.288  0.1259  0.2170 -0.2386
  261GLY      C 4151   2.930   5.083   1.440 -0.0997  0.1089 -0.5694
  261GLY      O 4152   2.937   5.195   1.472  0.2051 -0.5905  0.5078
  261GLY      H 4153   2.999   4.859   1.241  0.3352  1.3694 -0.1925
  261GLY    HA2 4154   3.031   5.077   1.253 -0.0925 -0.6790 -1.6437
  261GLY    HA3 4155   2.856   5.106   1.231  0.8481  0.6501 -0.8035
  262VAL      N 4156   2.916   4.980   1.531  0.4585  0.3089 -0.2628
  262VAL     CA 4157   2.920   5.005   1.672  0.1531  0.7841  0.2424
  262VAL      C 4158   3.059   5.016   1.721  0.3436 -0.1042 -0.8587
  262VAL      O 4159   3.148   4.952   1.671 -0.0212  0.1154 -0.1432
  262VAL     CB 4160   2.853   4.884   1.737  0.5272  0.6192  0.8402
  262VAL    CG1 4161   2.873   4.877   1.889  0.7916  0.4182  0.0351
  262VAL    CG2 4162   2.696   4.872   1.706 -0.7748 -1.2207  0.5468
  262VAL      H 4163   2.910   4.883   1.505 -0.1080 -0.2188  1.5548
  262VAL     HA 4164   2.862   5.096   1.684 -0.8694  0.2730 -0.4361
  262VAL     HB 4165   2.901   4.798   1.689  0.3722  0.7947  0.3539
  262VAL   HG11 4166   2.802   4.802   1.922 -0.1264  1.3162  0.2221
  262VAL   HG12 4167   2.971   4.830   1.898  0.2931 -0.7267 -0.1573
  262VAL   HG13 4168   2.844   4.971   1.936  0.0805  0.2248  0.0040
  262VAL   HG21 4169   2.662   4.775   1.744 -0.6200 -0.8746  1.6502
  262VAL   HG22 4170   2.640   4.954   1.751  0.6817  0.1673  0.0247
  262VAL   HG23 4171   2.687   4.866   1.598 -0.7532  0.1094  0.4413
  263GLN      N 4172   3.083   5.101   1.823  0.7425 -0.3413 -0.7978
  263GLN     CA 4173   3.205   5.137   1.899 -0.6869  1.0363 -0.8969
  263GLN      C 4174   3.202   5.106   2.050  0.3691  0.3271  0.3065
  263GLN      O 4175   3.143   5.181   2.128 -0.1264 -0.2090 -0.0684
  263GLN     CB 4176   3.237   5.280   1.881  0.1498 -0.6666  0.0294
  263GLN     CG 4177   3.277   5.302   1.734  0.1593 -0.5062 -1.1483
  263GLN     CD 4178   3.289   5.457   1.696 -0.3001  0.8093 -0.6567
  263GLN    OE1 4179   3.348   5.533   1.762  0.1088  0.0962 -0.4283
  263GLN    NE2 4180   3.238   5.512   1.586 -0.2295  0.0847 -0.4449
  263GLN      H 4181   2.999   5.151   1.850  2.1326  1.7744  0.1605
  263GLN     HA 4182   3.288   5.084   1.853 -0.6545  0.3023 -0.0541
  263GLN    HB2 4183   3.149   5.341   1.901 -0.1831 -1.1389  0.0127
  263GLN    HB3 4184   3.319   5.321   1.941  0.1213  0.0388 -0.3812
  263GLN    HG2 4185   3.369   5.257   1.699  0.7734  0.1590 -0.4659
  263GLN    HG3 4186   3.191   5.269   1.676 -0.2670  0.6035 -1.2105
  263GLN   HE21 4187   3.239   5.613   1.588  1.0298  0.1304 -1.2738
  263GLN   HE22 4188   3.179   5.457   1.525 -0.3052 -0.0448 -0.2569
  264ILE      N 4189   3.267   4.995   2.080 -0.6295  0.1148  0.2616
  264ILE     CA 4190   3.284   4.953   2.217  0.4232  0.4505  0.1226
  264ILE      C 4191   3.415   5.000   2.268 -0.3853  0.3256  0.2437
  264ILE      O 4192   3.510   4.966   2.203 -0.6331 -0.1451  0.1000
  264ILE     CB 4193   3.266   4.800   2.219 -0.4027  0.5540  0.1345
  264ILE    CG1 4194   3.132   4.765   2.145 -0.9320  1.0069 -0.6771
  264ILE    CG2 4195   3.260   4.741   2.356 -0.4534 -0.0220 -0.6779
  264ILE    CD1 4196   3.007   4.832   2.205  1.6819 -0.2620  1.0549
  264ILE      H 4197   3.325   4.947   2.012  0.6044  0.3704  1.0727
  264ILE     HA 4198   3.214   5.005   2.282 -0.8480  0.3507 -1.0760
  264ILE     HB 4199   3.350   4.757   2.165  0.0570  1.1465  0.3559
  264ILE   HG12 4200   3.145   4.787   2.039 -0.0087  0.3075 -0.7358
  264ILE   HG13 4201   3.132   4.656   2.139 -0.5502  0.9883 -0.4397
  264ILE   HG21 4202   3.355   4.744   2.411 -1.1015  1.1674  0.4801
  264ILE   HG22 4203   3.187   4.801   2.411  0.2186  0.7292 -0.5561
  264ILE   HG23 4204   3.225   4.638   2.356  0.1186 -0.2295 -0.1586
  264ILE   HD11 4205   2.979   4.802   2.306 -1.2793 -0.5084  0.3348
  264ILE   HD12 4206   3.013   4.941   2.198  0.4780 -0.1689  1.1008
  264ILE   HD13 4207   2.925   4.803   2.139  0.3883 -0.6070  2.6852
  265GLN      N 4208   3.427   5.085   2.363  0.0554 -0.0885 -0.1197
  265GLN     CA 4209   3.558   5.116   2.430  0.1325  0.0841  0.2100
  265GLN      C 4210   3.580   5.032   2.551  0.4708  0.1853 -0.9334
  265GLN      O 4211   3.492   5.014   2.633  0.0290 -0.1453  0.4819
  265GLN     CB 4212   3.560   5.263   2.462 -1.1133 -0.6187 -0.2433
  265GLN     CG 4213   3.684   5.313   2.539 -0.3284  0.2465  0.6728
  265GLN     CD 4214   3.710   5.461   2.536 -0.5415 -0.5057 -0.2094
  265GLN    OE1 4215   3.619   5.542   2.515  0.0331  0.5545 -0.4102
  265GLN    NE2 4216   3.833   5.504   2.542 -0.1153 -0.2104 -0.3118
  265GLN      H 4217   3.343   5.117   2.407 -0.1772 -1.3563  0.4426
  265GLN     HA 4218   3.642   5.100   2.363 -0.6930 -0.7946 -0.6664
  265GLN    HB2 4219   3.558   5.311   2.364 -0.5333  0.6691  0.3266
  265GLN    HB3 4220   3.475   5.289   2.525 -0.9529 -0.6029 -0.0287
  265GLN    HG2 4221   3.685   5.286   2.644 -1.0793 -0.8309  0.4358
  265GLN    HG3 4222   3.769   5.267   2.488 -0.2443  1.3641 -0.3009
  265GLN   HE21 4223   3.843   5.604   2.532  1.1575 -0.1734  0.7673
  265GLN   HE22 4224   3.917   5.449   2.555  0.4456  0.9077  2.2010
  266LEU      N 4225   3.700   4.982   2.565  0.3737  0.2029  0.0518
  266LEU     CA 4226   3.750   4.890   2.675  0.3796 -0.3053  0.6425
  266LEU      C 4227   3.844   4.970   2.765  0.1465  0.3395  0.4435
  266LEU      O 4228   3.924   5.051   2.720  0.2608  0.4900  0.0361
  266LEU     CB 4229   3.826   4.768   2.621 -0.4587 -0.2829  0.6749
  266LEU     CG 4230   3.743   4.652   2.558  0.3488  0.0978  0.6330
  266LEU    CD1 4231   3.677   4.697   2.421 -0.4935  0.5446 -1.0610
  266LEU    CD2 4232   3.833   4.532   2.550  0.0331  0.6261 -0.4028
  266LEU      H 4233   3.762   5.004   2.489 -0.1191  1.1239 -0.1231
  266LEU     HA 4234   3.666   4.843   2.726  0.1482 -1.0872 -0.3992
  266LEU    HB2 4235   3.903   4.794   2.547 -1.1261  0.3783  0.1880
  266LEU    HB3 4236   3.876   4.731   2.710  0.5503 -0.0238  0.2485
  266LEU     HG 4237   3.653   4.627   2.615  0.5980 -0.7358  0.6913
  266LEU   HD11 4238   3.760   4.750   2.375  0.2975  0.5297  0.2461
  266LEU   HD12 4239   3.643   4.608   2.368  0.5388  0.0868 -1.0039
  266LEU   HD13 4240   3.591   4.763   2.431 -1.7039 -1.0838  0.3014
  266LEU   HD21 4241   3.908   4.541   2.471 -0.0499  0.9697 -0.4450
  266LEU   HD22 4242   3.881   4.531   2.648  0.8008  0.4682 -0.7617
  266LEU   HD23 4243   3.773   4.441   2.553  0.8592  0.0446  1.3809
  267GLY      N 4244   3.847   4.942   2.892 -0.0109  0.0494  0.0065
  267GLY     CA 4245   3.940   5.004   2.980  0.1190 -1.1673  0.1719
  267GLY      C 4246   3.986   4.917   3.090  0.6540 -0.0585 -0.6750
  267GLY      O 4247   3.926   4.809   3.109 -0.0560  0.1800  0.1231
  267GLY      H 4248   3.776   4.883   2.933  0.1125  0.4466  0.8352
  267GLY    HA2 4249   4.022   5.059   2.934 -0.6171  0.1138  0.2676
  267GLY    HA3 4250   3.885   5.084   3.031  0.4597  0.3124 -1.5511
  268PHE      N 4251   4.082   4.970   3.170 -0.2455 -0.1940  0.0354
  268PHE     CA 4252   4.151   4.893   3.273  0.6339  0.3003  0.4822
  268PHE      C 4253   4.177   4.974   3.398  0.1397 -0.5946 -0.1679
  268PHE      O 4254   4.185   5.098   3.392  0.4542 -0.3046 -0.1012
  268PHE     CB 4255   4.279   4.840   3.215  1.0139  0.3324  0.3662
  268PHE     CG 4256   4.266   4.756   3.092 -0.6331  0.4447 -0.0325
  268PHE    CD1 4257   4.253   4.623   3.095  0.7971  1.3098  0.8500
  268PHE    CD2 4258   4.267   4.815   2.960 -0.2133 -0.6374 -0.1047
  268PHE    CE1 4259   4.225   4.545   2.979 -0.6562 -0.1208 -0.0476
  268PHE    CE2 4260   4.239   4.740   2.847  0.6676 -0.1709 -0.2199
  268PHE     CZ 4261   4.217   4.604   2.854  0.7276  0.4025  0.3664
  268PHE      H 4262   4.116   5.062   3.144 -1.0028  0.3360  0.8066
  268PHE     HA 4263   4.088   4.812   3.309 -0.4861  1.4212  1.2436
  268PHE    HB2 4264   4.349   4.922   3.199  0.3654  0.6894 -0.9302
  268PHE    HB3 4265   4.324   4.779   3.294 -0.6476  0.5301  1.5972
  268PHE    HD1 4266   4.261   4.562   3.184  0.9365 -0.0479 -0.0269
  268PHE    HD2 4267   4.295   4.918   2.947  0.4807 -0.7384  0.4379
  268PHE    HE1 4268   4.209   4.439   2.985  0.0963 -0.3448 -1.2796
  268PHE    HE2 4269   4.234   4.789   2.751 -0.2290  0.2758  0.0260
  268PHE     HZ 4270   4.184   4.544   2.770 -0.0666 -0.8741  1.5074
  269ALA      N 4271   4.197   4.912   3.512 -0.6937  0.8422  0.3187
  269ALA     CA 4272   4.221   4.971   3.642 -0.1786  0.2606  0.3383
  269ALA      C 4273   4.283   4.868   3.738  0.2667  0.2662  0.0091
  269ALA      O 4274   4.302   4.752   3.702 -0.1087 -0.1122  0.4411
  269ALA     CB 4275   4.091   5.027   3.694  0.5723 -0.4310 -0.0207
  269ALA      H 4276   4.183   4.812   3.501 -0.5991  0.8236  0.3666
  269ALA     HA 4277   4.293   5.053   3.633  0.0182  0.2657  1.5638
  269ALA    HB1 4278   4.117   5.115   3.751  0.4247 -0.4394  0.0603
  269ALA    HB2 4279   4.014   5.044   3.618  0.4433  0.7083  0.3339
  269ALA    HB3 4280   4.044   4.961   3.768  0.5979  0.1212  0.4983
  270ALA      N 4281   4.310   4.901   3.861  1.1328 -0.2811 -0.7502
  270ALA     CA 4282   4.372   4.809   3.960  0.6240 -0.1551 -0.0796
  270ALA      C 4283   4.341   4.841   4.100  1.1171 -0.3736  0.3718
  270ALA      O 4284   4.326   4.955   4.137  0.1425  0.5058 -0.0727
  270ALA     CB 4285   4.521   4.800   3.943  0.2043 -0.9326 -0.5389
  270ALA      H 4286   4.313   5.000   3.882 -0.7883  0.0258 -1.4853
  270ALA     HA 4287   4.333   4.711   3.933 -0.3633  0.2213 -0.1347
  270ALA    HB1 4288   4.560   4.902   3.949 -0.2851 -0.7822  0.3413
  270ALA    HB2 4289   4.570   4.733   4.013 -0.0470 -0.3370  0.2298
  270ALA    HB3 4290   4.553   4.766   3.844  1.7942 -1.5409  0.1168
  271GLU      N 4291   4.334   4.744   4.194  0.8164 -0.0874 -0.2270
  271GLU     CA 4292   4.291   4.765   4.343 -0.1779  0.2859  1.2767
  271GLU      C 4293   4.400   4.710   4.434 -0.0039  0.2058 -0.1233
  271GLU      O 4294   4.429   4.768   4.540  0.2443  0.5719  0.4002
  271GLU     CB 4295   4.160   4.685   4.365  0.7543 -0.3098  0.1288
  271GLU     CG 4296   4.087   4.710   4.497  0.3280 -0.0481  0.2291
  271GLU     CD 4297   3.950   4.643   4.510  0.6171  0.2243 -0.0512
  271GLU    OE1 4298   3.958   4.524   4.549  0.7160 -0.6090 -0.6282
  271GLU    OE2 4299   3.844   4.695   4.464 -0.8494 -0.4600  0.1836
  271GLU      H 4300   4.348   4.653   4.154 -0.6876 -0.6940  0.4546
  271GLU     HA 4301   4.285   4.874   4.351 -0.4530  0.3431  0.4966
  271GLU    HB2 4302   4.089   4.706   4.285  1.3836  0.3774 -0.2754
  271GLU    HB3 4303   4.182   4.579   4.353  0.8183 -0.2270 -0.5556
  271GLU    HG2 4304   4.147   4.685   4.584  0.7570  1.4268  0.4102
  271GLU    HG3 4305   4.068   4.817   4.511 -0.5119 -0.0474 -0.6427
  272PHE      N 4306   4.478   4.613   4.381  0.7794 -0.8244 -0.1591
  272PHE     CA 4307   4.597   4.553   4.439  1.2449  0.3214 -0.7124
  272PHE      C 4308   4.697   4.512   4.332 -0.1158 -0.5152 -0.7496
  272PHE      O 4309   4.656   4.488   4.221  0.6053  0.1247  0.8944
  272PHE     CB 4310   4.543   4.434   4.526 -0.4229  0.2068  0.5512
  272PHE     CG 4311   4.449   4.473   4.636  0.3194  0.5345 -0.0792
  272PHE    CD1 4312   4.490   4.529   4.759 -0.1799 -0.2084  0.8015
  272PHE    CD2 4313   4.308   4.443   4.627 -0.4883  0.4025  0.9657
  272PHE    CE1 4314   4.404   4.545   4.868 -0.2602 -1.4395  0.1063
  272PHE    CE2 4315   4.220   4.464   4.735 -0.4765  0.1006  0.2989
  272PHE     CZ 4316   4.274   4.512   4.858  0.7693 -0.3503  0.5077
  272PHE      H 4317   4.452   4.583   4.288  0.9768 -0.0322 -0.4868
  272PHE     HA 4318   4.641   4.618   4.515 -0.5781 -0.1315  0.8942
  272PHE    HB2 4319   4.496   4.359   4.463  0.4101  0.0614  0.0779
  272PHE    HB3 4320   4.628   4.389   4.576  0.3768  0.2673 -0.6544
  272PHE    HD1 4321   4.589   4.570   4.771 -0.7140  1.1227  1.0090
  272PHE    HD2 4322   4.272   4.398   4.536 -0.0547  0.1678  0.9050
  272PHE    HE1 4323   4.444   4.595   4.955  0.4325  0.9772 -1.3970
  272PHE    HE2 4324   4.115   4.440   4.731 -0.5035  0.2842 -0.5066
  272PHE     HZ 4325   4.213   4.530   4.945  0.9694 -0.1199  0.6025
  273SER      N 4326   4.823   4.501   4.365 -0.4466 -0.1651  0.2332
  273SER     CA 4327   4.930   4.459   4.263 -0.3441 -0.2703 -0.6495
  273SER      C 4328   4.906   4.321   4.193 -0.2708  0.0730  0.4120
  273SER      O 4329   4.965   4.306   4.080  0.3622 -0.0641 -0.5762
  273SER     CB 4330   5.068   4.466   4.339  0.3471  0.2233  1.3434
  273SER     OG 4331   5.099   4.589   4.408  0.3244 -0.5315  0.4705
  273SER      H 4332   4.855   4.496   4.461  0.1114 -0.0433  0.0622
  273SER     HA 4333   4.941   4.535   4.186  0.5107 -0.3587 -0.6339
  273SER    HB2 4334   5.062   4.384   4.411 -1.0649 -0.7002  0.2926
  273SER    HB3 4335   5.148   4.442   4.268 -0.2875 -0.4254  0.8053
  273SER     HG 4336   5.132   4.654   4.346 -0.2895 -0.5363  0.1201
  274ASN      N 4337   4.820   4.237   4.255  0.2920  0.5231 -0.2530
  274ASN     CA 4338   4.776   4.117   4.180 -0.0999 -0.0385 -0.7746
  274ASN      C 4339   4.620   4.099   4.162  0.0148 -0.8888  0.1201
  274ASN      O 4340   4.579   3.986   4.152  0.1372 -0.1359  0.3072
  274ASN     CB 4341   4.828   3.992   4.248  0.2207  0.2893 -0.6123
  274ASN     CG 4342   4.756   3.958   4.379 -0.6825 -0.4299  0.3118
  274ASN    OD1 4343   4.729   4.042   4.459 -0.4006  0.2218 -0.8006
  274ASN    ND2 4344   4.737   3.836   4.402  0.8625  0.8085  0.2588
  274ASN      H 4345   4.781   4.268   4.343  1.8508  0.1853  0.6192
  274ASN     HA 4346   4.821   4.122   4.081  0.3516  1.0244 -0.5532
  274ASN    HB2 4347   4.818   3.904   4.184 -0.4849 -0.3724  0.3483
  274ASN    HB3 4348   4.932   4.013   4.274 -0.1324  0.1351  1.2101
  274ASN   HD21 4349   4.713   3.806   4.495 -0.6846 -0.9965 -0.5809
  274ASN   HD22 4350   4.753   3.761   4.337 -0.5643  1.4380 -0.9309
  275VAL      N 4351   4.546   4.213   4.158 -0.4604 -0.1602 -1.0548
  275VAL     CA 4352   4.402   4.221   4.127 -0.2217 -0.5342 -0.3246
  275VAL      C 4353   4.375   4.346   4.039  0.4554  1.0299 -0.4097
  275VAL      O 4354   4.385   4.460   4.074  0.4559  0.0275 -0.7722
  275VAL     CB 4355   4.315   4.229   4.254 -0.0469  0.3768 -0.2961
  275VAL    CG1 4356   4.157   4.236   4.230 -1.5763  0.8053  0.4251
  275VAL    CG2 4357   4.337   4.119   4.360 -0.4884  0.0805  0.4437
  275VAL      H 4358   4.596   4.300   4.169 -0.2184 -0.4239  0.3449
  275VAL     HA 4359   4.379   4.128   4.075  0.5626 -1.1842  0.4179
  275VAL     HB 4360   4.341   4.326   4.297  0.8628  0.3848 -0.8068
  275VAL   HG11 4361   4.101   4.184   4.307  0.1668 -0.4799  0.9532
  275VAL   HG12 4362   4.133   4.342   4.220 -0.5946  1.0196  0.1445
  275VAL   HG13 4363   4.135   4.186   4.136 -1.2467 -0.1156  0.8141
  275VAL   HG21 4364   4.424   4.128   4.425 -0.8293  0.4988  0.8537
  275VAL   HG22 4365   4.260   4.134   4.435  0.2022  0.5955  1.0837
  275VAL   HG23 4366   4.325   4.018   4.320 -0.2099 -0.2044  1.0507
  276MET      N 4367   4.330   4.309   3.919 -1.0223  0.3893  0.0462
  276MET     CA 4368   4.303   4.401   3.811  0.4171  0.3667 -1.0697
  276MET      C 4369   4.155   4.421   3.805  0.9875 -0.0267  0.5311
  276MET      O 4370   4.079   4.328   3.831 -0.0229  0.9910  0.3917
  276MET     CB 4371   4.355   4.354   3.684 -0.6922 -0.2170  0.8509
  276MET     CG 4372   4.361   4.464   3.573 -0.2680 -0.5699  0.4477
  276MET     SD 4373   4.448   4.434   3.415 -0.1959  0.1741 -0.2037
  276MET     CE 4374   4.374   4.282   3.350  0.2994  0.2444  1.2467
  276MET      H 4375   4.314   4.211   3.898 -0.2816  0.5448 -1.4851
  276MET     HA 4376   4.345   4.499   3.833 -0.5107  0.6320 -0.3294
  276MET    HB2 4377   4.457   4.317   3.700 -1.0347 -1.3715  0.5756
  276MET    HB3 4378   4.297   4.265   3.658 -0.8347  0.2164 -0.4157
  276MET    HG2 4379   4.259   4.481   3.537 -0.0226 -0.4217 -0.1955
  276MET    HG3 4380   4.412   4.551   3.614 -0.9306  0.4226 -0.6929
  276MET    HE1 4381   4.266   4.292   3.363 -0.0937 -0.0786 -0.9654
  276MET    HE2 4382   4.395   4.265   3.245 -0.2396 -0.1141  1.1885
  276MET    HE3 4383   4.409   4.199   3.411  0.7218 -1.0572 -0.6060
  277ILE      N 4384   4.106   4.540   3.759 -0.0691  0.5789  0.7447
  277ILE     CA 4385   3.962   4.549   3.708 -1.6099  0.4342  0.4451
  277ILE      C 4386   3.966   4.576   3.548 -0.2949 -0.0575 -0.3703
  277ILE      O 4387   4.058   4.645   3.503 -0.4586 -0.1899 -0.1399
  277ILE     CB 4388   3.891   4.661   3.776  0.3905 -0.4419 -0.2249
  277ILE    CG1 4389   3.901   4.647   3.928  0.0823  0.2294 -1.3398
  277ILE    CG2 4390   3.739   4.662   3.739 -0.0181  0.7336 -0.0255
  277ILE    CD1 4391   3.827   4.528   3.992  0.8898 -0.2490 -0.8045
  277ILE      H 4392   4.173   4.613   3.742  0.5445  0.0025  0.6030
  277ILE     HA 4393   3.906   4.456   3.720 -1.7191  0.4502  0.0845
  277ILE     HB 4394   3.928   4.759   3.746 -0.6254  0.8256  2.1785
  277ILE   HG12 4395   4.001   4.637   3.971 -0.8629 -0.6119  1.0006
  277ILE   HG13 4396   3.865   4.741   3.969 -0.4042 -0.4844 -0.0146
  277ILE   HG21 4397   3.689   4.572   3.774  1.2821 -0.2266 -0.4778
  277ILE   HG22 4398   3.688   4.744   3.789 -0.1060  0.7132 -0.0815
  277ILE   HG23 4399   3.714   4.666   3.633  1.0689  0.3542 -0.3245
  277ILE   HD11 4400   3.720   4.548   3.996  0.6340 -1.2380 -1.7744
  277ILE   HD12 4401   3.844   4.440   3.930  0.2561 -0.4148 -0.7476
  277ILE   HD13 4402   3.870   4.518   4.091  0.1696 -0.2206 -0.4774
  278ILE      N 4403   3.870   4.516   3.472 -0.7754  0.9257 -0.1268
  278ILE     CA 4404   3.850   4.538   3.330  0.2887 -0.7094 -0.8975
  278ILE      C 4405   3.712   4.587   3.323 -0.0070 -0.2072  0.1174
  278ILE      O 4406   3.619   4.561   3.402 -0.3241  0.1163  0.0481
  278ILE     CB 4407   3.879   4.408   3.251  0.3180 -0.7719 -0.3016
  278ILE    CG1 4408   4.023   4.420   3.206  0.9360  0.2329 -0.8265
  278ILE    CG2 4409   3.784   4.387   3.143 -0.4470 -0.0076 -0.3899
  278ILE    CD1 4410   4.065   4.287   3.143 -0.9480  0.8784  0.8215
  278ILE      H 4411   3.794   4.467   3.518 -0.3060 -0.0318 -0.3141
  278ILE     HA 4412   3.915   4.620   3.300 -0.3395  1.0020  1.7425
  278ILE     HB 4413   3.862   4.325   3.320 -0.0404 -0.3540  0.1238
  278ILE   HG12 4414   4.028   4.504   3.137  0.1005  0.0979 -1.0824
  278ILE   HG13 4415   4.085   4.449   3.290 -0.1807  0.2649  0.0285
  278ILE   HG21 4416   3.783   4.469   3.071 -0.1429  0.1098 -0.2611
  278ILE   HG22 4417   3.801   4.288   3.102  0.4602  0.2649 -0.7152
  278ILE   HG23 4418   3.681   4.388   3.181  0.0811 -0.2338  1.1623
  278ILE   HD11 4419   4.174   4.283   3.148 -0.9641  0.4387  0.8299
  278ILE   HD12 4420   4.038   4.198   3.199 -0.4636 -0.2637 -0.6404
  278ILE   HD13 4421   4.031   4.269   3.041  1.2065  0.9161 -0.0209
  279TYR      N 4422   3.682   4.672   3.224 -0.1379 -0.4096 -0.0881
  279TYR     CA 4423   3.545   4.732   3.213 -0.2413  0.3799 -0.2554
  279TYR      C 4424   3.517   4.766   3.068 -0.2390 -0.0141  0.0317
  279TYR      O 4425   3.609   4.768   2.984  0.0684  0.1368  0.1497
  279TYR     CB 4426   3.533   4.855   3.308 -0.3833  0.3943  1.0515
  279TYR     CG 4427   3.616   4.976   3.275 -0.3864 -0.5319  0.7142
  279TYR    CD1 4428   3.570   5.079   3.188 -0.5522  0.2788 -0.8902
  279TYR    CD2 4429   3.740   4.993   3.340 -0.4196 -0.8628  0.4316
  279TYR    CE1 4430   3.646   5.201   3.179  1.2645  0.5002 -0.2436
  279TYR    CE2 4431   3.816   5.113   3.325  0.7787  0.3964  0.3102
  279TYR     CZ 4432   3.763   5.218   3.245 -0.8933  0.5354 -0.4676
  279TYR     OH 4433   3.828   5.338   3.242  0.7890 -0.0206  0.3930
  279TYR      H 4434   3.753   4.709   3.162  0.0880 -0.2223  0.2737
  279TYR     HA 4435   3.475   4.657   3.249 -0.8056  0.0898 -1.7767
  279TYR    HB2 4436   3.426   4.875   3.311 -0.3794  0.7397 -0.1318
  279TYR    HB3 4437   3.552   4.835   3.413 -0.0355  0.7106  1.0511
  279TYR    HD1 4438   3.478   5.068   3.133 -2.1418  0.5328  1.4508
  279TYR    HD2 4439   3.768   4.919   3.414  0.8325 -1.1945 -0.3098
  279TYR    HE1 4440   3.605   5.275   3.112 -0.4361 -0.9893 -1.0030
  279TYR    HE2 4441   3.912   5.128   3.373  0.4363 -0.6731  1.4117
  279TYR     HH 4442   3.910   5.350   3.289  0.8765  0.4292  0.1393
  280THR      N 4443   3.393   4.790   3.039 -0.0671  1.0443 -0.0320
  280THR     CA 4444   3.348   4.810   2.901 -0.2108 -1.1415 -0.3458
  280THR      C 4445   3.237   4.915   2.900 -0.2401 -0.2296 -0.0485
  280THR      O 4446   3.150   4.925   2.989 -0.6470  0.5007  0.2801
  280THR     CB 4447   3.304   4.682   2.836  0.3538  0.1795  0.4630
  280THR    OG1 4448   3.199   4.618   2.904 -0.1457  0.2461  0.5563
  280THR    CG2 4449   3.416   4.583   2.814  0.1857  0.6156  0.0537
  280THR      H 4450   3.314   4.771   3.100 -0.2288 -0.3460 -0.5953
  280THR     HA 4451   3.426   4.859   2.844 -0.8349  0.9259  0.4167
  280THR     HB 4452   3.271   4.710   2.735 -0.4066  1.1943  0.9583
  280THR    HG1 4453   3.121   4.667   2.877  0.2058  0.7524  0.4242
  280THR   HG21 4454   3.460   4.542   2.905 -0.2782  0.4290  0.1965
  280THR   HG22 4455   3.382   4.493   2.763  0.1355  0.6502  0.0261
  280THR   HG23 4456   3.490   4.624   2.745 -0.4981  0.4832 -0.7815
  281SER      N 4457   3.223   4.990   2.795  0.0028  0.6039  0.2656
  281SER     CA 4458   3.113   5.071   2.758  0.8742 -0.5310  0.2909
  281SER      C 4459   3.083   5.080   2.609  0.2146  0.7515 -0.2161
  281SER      O 4460   3.168   5.072   2.520  0.7250  0.2870 -0.4578
  281SER     CB 4461   3.140   5.211   2.816 -0.2211 -0.4276 -1.3388
  281SER     OG 4462   3.238   5.283   2.760 -0.1251 -0.8326  0.3404
  281SER      H 4463   3.303   4.987   2.734  0.0918  1.0122  0.3557
  281SER     HA 4464   3.025   5.027   2.804  0.1623  0.0983 -0.4063
  281SER    HB2 4465   3.055   5.279   2.802 -0.0354 -0.1075 -0.9619
  281SER    HB3 4466   3.150   5.206   2.925 -2.1392  0.5056 -1.0277
  281SER     HG 4467   3.323   5.248   2.790  0.8506  1.0230  0.0362
  282ILE      N 4468   2.954   5.105   2.578  0.1407 -0.2007 -0.5520
  282ILE     CA 4469   2.914   5.152   2.443  0.1136 -0.1437 -0.3030
  282ILE      C 4470   2.955   5.307   2.440 -0.5817 -0.0441  0.8028
  282ILE      O 4471   2.938   5.376   2.533 -0.4223 -0.7536 -0.5912
  282ILE     CB 4472   2.764   5.137   2.424 -0.0808  0.0242  0.6870
  282ILE    CG1 4473   2.727   4.985   2.398  0.0525 -0.7271 -0.0469
  282ILE    CG2 4474   2.715   5.207   2.294 -0.4942 -0.2735 -1.7342
  282ILE    CD1 4475   2.752   4.893   2.515 -0.0062 -0.1974 -0.2609
  282ILE      H 4476   2.882   5.099   2.647  0.1132  0.3830 -0.5190
  282ILE     HA 4477   2.964   5.093   2.366 -0.4964 -0.5711 -0.3897
  282ILE     HB 4478   2.719   5.185   2.511  1.0270  0.2833  1.1518
  282ILE   HG12 4479   2.622   4.979   2.370 -0.0843  0.0146  0.2585
  282ILE   HG13 4480   2.778   4.942   2.312  0.3212  0.1269 -0.3365
  282ILE   HG21 4481   2.701   5.315   2.303 -0.1345 -0.3240  0.0937
  282ILE   HG22 4482   2.786   5.177   2.217  2.2658 -0.4415  0.5302
  282ILE   HG23 4483   2.616   5.168   2.270 -0.7743 -0.6017 -0.2437
  282ILE   HD11 4484   2.700   4.799   2.498  0.7228 -0.6850  0.1072
  282ILE   HD12 4485   2.859   4.876   2.516  0.1094  0.4371 -0.5973
  282ILE   HD13 4486   2.705   4.930   2.607  1.1385  1.7410 -0.3448
  283VAL      N 4487   3.026   5.352   2.328  0.5821  0.4267 -0.1896
  283VAL     CA 4488   3.054   5.493   2.305  1.0447 -0.4695 -0.4551
  283VAL      C 4489   2.986   5.543   2.176 -0.6816 -0.1428 -0.0695
  283VAL      O 4490   2.971   5.665   2.165  0.2811 -0.2167  0.4846
  283VAL     CB 4491   3.205   5.526   2.313 -0.7114 -0.2113  0.2543
  283VAL    CG1 4492   3.251   5.490   2.447 -0.8064  0.7597 -0.5285
  283VAL    CG2 4493   3.290   5.456   2.209  0.2704  0.6061  0.9314
  283VAL      H 4494   3.055   5.278   2.265 -1.4441 -0.8575  0.2153
  283VAL     HA 4495   3.001   5.547   2.383 -0.0215 -0.3462 -1.2194
  283VAL     HB 4496   3.226   5.632   2.295 -1.0837 -0.2834 -0.7285
  283VAL   HG11 4497   3.187   5.542   2.518 -0.2390  1.3123 -0.3997
  283VAL   HG12 4498   3.251   5.385   2.475 -0.8828  1.0183  0.5133
  283VAL   HG13 4499   3.353   5.527   2.452 -0.8979  0.9209  0.7640
  283VAL   HG21 4500   3.374   5.521   2.184  0.3104  0.3570  0.3898
  283VAL   HG22 4501   3.331   5.360   2.243  0.8539 -0.1438 -1.5254
  283VAL   HG23 4502   3.232   5.449   2.118  0.0557 -0.6130  1.1288
  284TYR      N 4503   2.944   5.452   2.086  0.0354 -0.0375 -0.2165
  284TYR     CA 4504   2.864   5.491   1.968 -0.0534  0.3894  0.5816
  284TYR      C 4505   2.795   5.367   1.917  1.1028 -0.0817  0.6440
  284TYR      O 4506   2.854   5.256   1.905 -0.2215 -0.7647 -0.1904
  284TYR     CB 4507   2.937   5.557   1.851  0.3823  0.2949 -0.7601
  284TYR     CG 4508   2.852   5.574   1.729  0.6878 -1.0454  0.0241
  284TYR    CD1 4509   2.771   5.694   1.725 -0.1593  0.3194 -0.1778
  284TYR    CD2 4510   2.862   5.489   1.617 -0.3528 -0.2902 -0.1633
  284TYR    CE1 4511   2.702   5.729   1.610 -0.0264  0.6293 -0.1051
  284TYR    CE2 4512   2.794   5.528   1.501 -0.4729  0.2708 -0.0437
  284TYR     CZ 4513   2.715   5.647   1.492 -0.3265  0.0244 -1.1148
  284TYR     OH 4514   2.647   5.677   1.382  0.5259  0.2821 -0.1349
  284TYR      H 4515   2.941   5.355   2.114 -0.3734  0.2976  1.0748
  284TYR     HA 4516   2.778   5.553   1.996 -0.6455  0.0233 -0.3425
  284TYR    HB2 4517   2.966   5.655   1.891  0.4260 -0.2327  0.6067
  284TYR    HB3 4518   3.022   5.494   1.827  0.1280 -0.3005 -0.1599
  284TYR    HD1 4519   2.748   5.759   1.808  0.1054 -0.2875  0.3876
  284TYR    HD2 4520   2.923   5.401   1.625 -0.0468 -0.0041  0.9792
  284TYR    HE1 4521   2.642   5.819   1.615  0.8494  1.1955  0.7584
  284TYR    HE2 4522   2.795   5.452   1.424 -0.1741 -0.0927  0.3110
  284TYR     HH 4523   2.692   5.643   1.305  0.2509 -0.4226 -0.0005
  285LYS      N 4524   2.664   5.389   1.883  0.5887  0.4341 -0.1040
  285LYS     CA 4525   2.593   5.309   1.786 -0.4095  1.0805 -0.0986
  285LYS      C 4526   2.543   5.382   1.676  1.1392 -0.7956  1.0835
  285LYS      O 4527   2.501   5.500   1.695  0.0034  0.3807  0.1504
  285LYS     CB 4528   2.498   5.210   1.867 -0.3184 -0.3108 -0.3800
  285LYS     CG 4529   2.368   5.288   1.918 -0.9468  1.4309  0.2586
  285LYS     CD 4530   2.252   5.194   1.933 -1.2641  0.1073  0.4274
  285LYS     CE 4531   2.121   5.256   1.980  0.0111 -0.4980  0.4861
  285LYS     NZ 4532   2.085   5.374   1.890  1.6021 -0.5544 -0.1527
  285LYS      H 4533   2.629   5.483   1.889 -1.2613  0.0227 -2.1221
  285LYS     HA 4534   2.666   5.247   1.733  0.5160  1.3189  0.8196
  285LYS    HB2 4535   2.469   5.123   1.808  0.1721 -0.1861 -0.8257
  285LYS    HB3 4536   2.548   5.161   1.950 -0.5802 -0.7931 -0.4976
  285LYS    HG2 4537   2.393   5.335   2.013  0.2712 -0.2271  0.8505
  285LYS    HG3 4538   2.345   5.361   1.840 -0.6263  0.0561 -1.2413
  285LYS    HD2 4539   2.238   5.159   1.830  1.1728 -1.1617  0.3680
  285LYS    HD3 4540   2.269   5.110   2.001 -0.2575 -0.3215 -0.2960
  285LYS    HE2 4541   2.042   5.181   1.972 -1.0480  0.5680  0.3155
  285LYS    HE3 4542   2.118   5.290   2.083 -0.1049 -0.3307  0.4301
  285LYS    HZ1 4543   2.141   5.452   1.921 -0.0347  0.3454  0.8997
  285LYS    HZ2 4544   2.108   5.348   1.796  0.4132  0.2779 -0.7333
  285LYS    HZ3 4545   1.988   5.400   1.905  1.7609 -0.3177  0.5738
  286PRO      N 4546   2.527   5.336   1.553 -0.3184  0.7044  0.6237
  286PRO     CA 4547   2.441   5.400   1.455 -0.6364 -0.1807 -0.1812
  286PRO      C 4548   2.296   5.406   1.508  0.2223 -0.1686  0.1468
  286PRO      O 4549   2.248   5.314   1.579  0.1687  0.1641 -0.3640
  286PRO     CB 4550   2.470   5.321   1.332  0.6650 -0.5678 -0.0892
  286PRO     CG 4551   2.499   5.176   1.370 -0.1068 -0.3221 -0.0037
  286PRO     CD 4552   2.574   5.201   1.504 -0.8972  0.4528  0.0610
  286PRO     HA 4553   2.481   5.498   1.431  1.2185 -0.7143  0.4044
  286PRO    HB2 4554   2.373   5.316   1.284  0.9614 -0.1514 -0.7712
  286PRO    HB3 4555   2.554   5.371   1.283  1.0971 -0.6267  0.5704
  286PRO    HG2 4556   2.414   5.115   1.399 -0.8520  0.0502 -1.2801
  286PRO    HG3 4557   2.552   5.134   1.285  0.8072  0.5503  0.1023
  286PRO    HD2 4558   2.551   5.124   1.578  0.7697 -0.3693 -0.1857
  286PRO    HD3 4559   2.681   5.204   1.481 -0.8748 -1.3997 -0.3286
  287PRO      N 4560   2.214   5.512   1.472 -0.5944  0.6156 -0.5971
  287PRO     CA 4561   2.077   5.531   1.514  0.6013  0.4840  0.2191
  287PRO      C 4562   1.975   5.427   1.464  0.0185 -0.9756  0.0044
  287PRO      O 4563   1.864   5.423   1.524 -0.4493 -0.2624  0.4650
  287PRO     CB 4564   2.035   5.669   1.463 -0.4985 -0.4005 -0.4484
  287PRO     CG 4565   2.166   5.735   1.488  0.9490  0.3319  0.6132
  287PRO     CD 4566   2.270   5.638   1.437  0.4407  0.2181 -0.0533
  287PRO     HA 4567   2.075   5.535   1.623 -0.1653  0.2485  0.2287
  287PRO    HB2 4568   2.022   5.682   1.355 -1.0503 -0.5608 -0.4069
  287PRO    HB3 4569   1.960   5.714   1.527 -1.0555 -1.0890 -0.5947
  287PRO    HG2 4570   2.164   5.828   1.431 -0.1349  0.0804  0.1876
  287PRO    HG3 4571   2.180   5.765   1.592  0.2927  0.2186  0.7402
  287PRO    HD2 4572   2.360   5.678   1.483  0.3593  0.2612  0.0709
  287PRO    HD3 4573   2.286   5.645   1.329  1.2265  0.3241  0.0588
  288GLU      N 4574   1.999   5.367   1.348  0.6028  0.2959  0.4827
  288GLU     CA 4575   1.908   5.262   1.293  0.7468  0.7835 -0.2169
  288GLU      C 4576   1.915   5.125   1.369 -0.4942 -0.2265 -0.7283
  288GLU      O 4577   1.826   5.041   1.354  0.2715 -0.3332 -0.2979
  288GLU     CB 4578   1.933   5.246   1.145 -0.4837  0.5715  1.2252
  288GLU     CG 4579   2.073   5.189   1.101  0.5815  0.0105 -0.7286
  288GLU     CD 4580   2.174   5.290   1.060 -0.1408  0.0240 -0.4389
  288GLU    OE1 4581   2.238   5.271   0.955 -0.0626  0.0715  0.2007
  288GLU    OE2 4582   2.188   5.400   1.123  0.5219  0.8421  0.2348
  288GLU      H 4583   2.082   5.383   1.292  0.3106 -0.2212 -0.1348
  288GLU     HA 4584   1.805   5.296   1.294  0.2604 -0.5259  0.9341
  288GLU    HB2 4585   1.858   5.176   1.109  1.4190 -0.8137 -0.5593
  288GLU    HB3 4586   1.908   5.339   1.095 -0.6830  0.1140  0.4418
  288GLU    HG2 4587   2.110   5.131   1.186 -1.0603  1.1325  0.9142
  288GLU    HG3 4588   2.056   5.115   1.023 -0.2600 -1.2342  0.5318
  289ILE      N 4589   2.016   5.099   1.455  0.3280 -0.0373  0.8499
  289ILE     CA 4590   2.010   5.007   1.564 -0.4757  0.3558  0.8367
  289ILE      C 4591   1.935   5.062   1.687  0.9294  0.1324  0.3225
  289ILE      O 4592   1.965   5.169   1.742  0.3959  0.1026 -0.2916
  289ILE     CB 4593   2.159   4.973   1.582  0.6619  0.3551 -0.2266
  289ILE    CG1 4594   2.207   4.893   1.460  0.0484  0.3141  0.4917
  289ILE    CG2 4595   2.176   4.892   1.726 -0.6447 -0.7462  1.5529
  289ILE    CD1 4596   2.333   4.805   1.467 -0.8956  0.2642  0.1709
  289ILE      H 4597   2.096   5.158   1.444  0.0574  0.1030 -0.7944
  289ILE     HA 4598   1.965   4.914   1.529  0.9388  0.0581 -0.3912
  289ILE     HB 4599   2.212   5.068   1.589  0.2073  0.5833  0.2090
  289ILE   HG12 4600   2.128   4.835   1.412  0.4454  0.4159 -0.3140
  289ILE   HG13 4601   2.220   4.963   1.378 -0.0863  0.2975  0.4557
  289ILE   HG21 4602   2.281   4.869   1.747 -0.0972 -0.1052 -0.1679
  289ILE   HG22 4603   2.129   4.947   1.808 -0.9238  0.2245  0.7724
  289ILE   HG23 4604   2.124   4.797   1.715 -0.1482 -0.8514 -1.3600
  289ILE   HD11 4605   2.421   4.869   1.471 -0.2245 -0.6457  0.7817
  289ILE   HD12 4606   2.321   4.734   1.549 -0.1953  0.1795  0.2083
  289ILE   HD13 4607   2.349   4.749   1.376  0.1847  0.1805  0.3900
  290ILE      N 4608   1.832   4.982   1.732 -0.3514 -0.8675  0.2972
  290ILE     CA 4609   1.754   5.015   1.850 -0.1490  0.1581 -0.7128
  290ILE      C 4610   1.807   4.935   1.973  0.6356 -0.8240 -0.4423
  290ILE      O 4611   1.766   4.963   2.085  0.3173 -0.0659  0.1762
  290ILE     CB 4612   1.610   4.984   1.826  0.1416  0.5725  0.4982
  290ILE    CG1 4613   1.505   5.027   1.934  0.6674 -0.8711 -0.2676
  290ILE    CG2 4614   1.580   4.836   1.794 -0.0514 -0.1093  0.4770
  290ILE    CD1 4615   1.535   5.176   1.978 -0.2481  0.9718  0.0214
  290ILE      H 4616   1.808   4.907   1.669  0.2185  0.0349 -1.1057
  290ILE     HA 4617   1.759   5.123   1.865 -0.1552  0.1130 -0.3689
  290ILE     HB 4618   1.582   5.038   1.736 -0.6711  0.1257  0.4655
  290ILE   HG12 4619   1.407   5.020   1.889  0.4184 -0.1652  0.1374
  290ILE   HG13 4620   1.505   4.973   2.028  0.3532  0.2529  0.4158
  290ILE   HG21 4621   1.648   4.804   1.715  0.4216  1.5336  0.1488
  290ILE   HG22 4622   1.590   4.775   1.884 -0.5229 -1.5302 -0.3667
  290ILE   HG23 4623   1.479   4.832   1.754  0.2208  0.2815 -0.2772
  290ILE   HD11 4624   1.453   5.200   2.046 -1.3499 -0.2914 -0.7569
  290ILE   HD12 4625   1.634   5.190   2.020 -0.0697 -0.8814  0.4237
  290ILE   HD13 4626   1.523   5.233   1.886 -0.5392  1.3813  0.3079
  291MET      N 4627   1.890   4.836   1.955 -0.8230 -0.0384  0.5967
  291MET     CA 4628   1.941   4.753   2.059  1.1259  0.1096 -0.1944
  291MET      C 4629   2.077   4.707   2.036 -0.7537 -0.7384  0.4639
  291MET      O 4630   2.115   4.664   1.927 -0.3695 -0.0989  0.3808
  291MET     CB 4631   1.848   4.643   2.100 -0.2619  1.3285 -0.5952
  291MET     CG 4632   1.910   4.562   2.219 -0.5944 -0.2617  0.5262
  291MET     SD 4633   2.020   4.430   2.152 -0.5610 -0.3321  0.7826
  291MET     CE 4634   2.097   4.372   2.303 -0.0097 -0.6599 -0.3052
  291MET      H 4635   1.908   4.818   1.857 -0.4432  1.2666  0.3761
  291MET     HA 4636   1.940   4.819   2.146 -1.2672  0.9204 -0.6840
  291MET    HB2 4637   1.752   4.685   2.132 -0.6923 -0.1117  0.2155
  291MET    HB3 4638   1.837   4.573   2.017  0.1581  1.2852 -0.6169
  291MET    HG2 4639   1.968   4.630   2.280 -0.3189 -0.6224  0.6758
  291MET    HG3 4640   1.834   4.512   2.278 -1.4799  0.2708 -0.1145
  291MET    HE1 4641   2.104   4.454   2.374 -1.4291 -0.0690 -0.7714
  291MET    HE2 4642   2.043   4.285   2.341 -1.1202 -0.2711 -0.9229
  291MET    HE3 4643   2.200   4.341   2.284  0.2902 -0.1500  0.4350
  292CYS      N 4644   2.164   4.724   2.135 -0.3106 -0.8436  0.2492
  292CYS     CA 4645   2.310   4.701   2.131  1.2518  0.5538  0.7809
  292CYS      C 4646   2.379   4.682   2.268  0.4631 -0.0886  0.6076
  292CYS      O 4647   2.387   4.772   2.344 -0.4080 -1.1044 -0.6613
  292CYS     CB 4648   2.362   4.814   2.047 -1.6348 -0.3090  0.1871
  292CYS     SG 4649   2.538   4.787   2.029  0.3246 -0.0466  0.2400
  292CYS      H 4650   2.130   4.762   2.222  0.7843  1.0360 -0.0437
  292CYS     HA 4651   2.312   4.610   2.072 -0.9954  0.5826  0.4870
  292CYS    HB2 4652   2.321   4.822   1.946 -0.6761  0.0451 -0.1969
  292CYS    HB3 4653   2.347   4.908   2.099  0.4186 -0.0441  0.4767
  292CYS     HG 4654   2.561   4.819   2.156  0.1089 -0.9171  0.5136
  293ASP      N 4655   2.440   4.564   2.284 -0.1981  0.0736 -0.0157
  293ASP     CA 4656   2.494   4.520   2.418 -0.5585  0.9829 -0.2266
  293ASP      C 4657   2.627   4.440   2.397  0.0753  0.0809 -0.5358
  293ASP      O 4658   2.640   4.364   2.305  0.2201 -0.4218 -0.2603
  293ASP     CB 4659   2.394   4.414   2.481 -0.6469 -0.6172  0.6001
  293ASP     CG 4660   2.429   4.365   2.616  0.0993 -0.0628  0.5648
  293ASP    OD1 4661   2.496   4.432   2.699 -0.1949 -0.4760 -0.0639
  293ASP    OD2 4662   2.383   4.250   2.646 -0.1446  0.4149 -0.2904
  293ASP      H 4663   2.433   4.494   2.211  0.2127 -0.4224  0.4064
  293ASP     HA 4664   2.508   4.599   2.492  0.0138  0.7459 -0.0657
  293ASP    HB2 4665   2.292   4.453   2.482 -0.0087  1.3248  0.1817
  293ASP    HB3 4666   2.383   4.322   2.424 -1.0441  0.2073 -0.7563
  294ALA      N 4667   2.716   4.455   2.495 -0.4172 -0.2732  0.6544
  294ALA     CA 4668   2.855   4.419   2.483 -0.4171  0.2224 -0.3585
  294ALA      C 4669   2.909   4.340   2.609 -0.0806 -0.3578  1.1085
  294ALA      O 4670   2.869   4.373   2.718  0.8891 -0.2938 -0.4990
  294ALA     CB 4671   2.944   4.540   2.453  0.7553  0.3219  0.0792
  294ALA      H 4672   2.684   4.504   2.577 -1.0258  0.5413 -0.0268
  294ALA     HA 4673   2.870   4.358   2.394  0.2420 -0.9227  0.4761
  294ALA    HB1 4674   2.962   4.614   2.531  0.4950  0.5078 -0.0338
  294ALA    HB2 4675   3.046   4.509   2.429  0.7321  0.9815 -1.0530
  294ALA    HB3 4676   2.908   4.588   2.361 -0.1326 -1.4593 -0.5964
  295TYR      N 4677   3.001   4.245   2.588  0.2637  0.2985  0.2215
  295TYR     CA 4678   3.056   4.172   2.697 -0.6532  0.3587  0.6955
  295TYR      C 4679   3.197   4.113   2.666 -0.1585  0.7418 -0.6233
  295TYR      O 4680   3.239   4.083   2.555 -0.0480 -0.1510  0.3036
  295TYR     CB 4681   2.955   4.076   2.751  0.3073  0.0720  0.6499
  295TYR     CG 4682   2.909   3.964   2.652  0.0902 -0.8831 -0.1852
  295TYR    CD1 4683   2.807   3.987   2.558 -0.9742 -0.8109 -0.0584
  295TYR    CD2 4684   2.973   3.843   2.665  0.0017 -0.4915 -0.4650
  295TYR    CE1 4685   2.778   3.884   2.469  0.8006 -0.4501 -0.1271
  295TYR    CE2 4686   2.936   3.738   2.578  0.3327 -0.1140 -0.5162
  295TYR     CZ 4687   2.841   3.761   2.478 -0.1608 -0.2900  0.2666
  295TYR     OH 4688   2.801   3.663   2.388  0.0601  0.1608  0.2133
  295TYR      H 4689   3.041   4.230   2.497  1.1935  0.0506  0.6478
  295TYR     HA 4690   3.083   4.241   2.777  0.4923 -0.1669  0.7905
  295TYR    HB2 4691   3.004   4.023   2.833  1.8775  0.1142 -0.1870
  295TYR    HB3 4692   2.865   4.132   2.774 -0.4076 -0.6426 -0.2609
  295TYR    HD1 4693   2.763   4.085   2.547  1.2521  0.3654  0.2801
  295TYR    HD2 4694   3.043   3.825   2.745  1.1799 -0.0384 -1.3212
  295TYR    HE1 4695   2.706   3.907   2.391  0.1954  0.3598  0.6248
  295TYR    HE2 4696   2.982   3.640   2.585 -0.8254 -0.6649 -0.2252
  295TYR     HH 4697   2.742   3.695   2.320 -0.3283 -1.1477 -0.1228
  296VAL      N 4698   3.285   4.085   2.777  0.7254  0.4383  0.3243
  296VAL     CA 4699   3.413   4.009   2.763  1.1282 -1.3887  0.4491
  296VAL      C 4700   3.397   3.870   2.825 -0.5342  0.3624  0.2290
  296VAL      O 4701   3.324   3.844   2.923 -0.2390  0.3329  0.1144
  296VAL     CB 4702   3.529   4.092   2.827 -0.9587  0.3244  0.4015
  296VAL    CG1 4703   3.586   4.195   2.733  0.2053 -1.0985  0.0831
  296VAL    CG2 4704   3.490   4.161   2.960 -0.4107 -1.0830 -0.4434
  296VAL      H 4705   3.249   4.113   2.867 -1.0797  0.2141 -0.2456
  296VAL     HA 4706   3.435   3.998   2.657 -0.9687 -0.2918 -0.2262
  296VAL     HB 4707   3.606   4.019   2.853 -0.1053  1.3182  0.7760
  296VAL   HG11 4708   3.673   4.239   2.782 -0.2878  0.3146 -0.2085
  296VAL   HG12 4709   3.612   4.155   2.635  0.6719 -0.5407 -0.0329
  296VAL   HG13 4710   3.507   4.268   2.716  0.1018 -1.0427  0.7344
  296VAL   HG21 4711   3.453   4.083   3.027 -0.1278 -0.2915  0.6864
  296VAL   HG22 4712   3.574   4.212   3.006 -1.2102  1.3873 -1.4309
  296VAL   HG23 4713   3.417   4.240   2.945  0.5383 -0.1675 -0.4195
  297THR      N 4714   3.465   3.773   2.757 -0.4935 -0.8513 -0.5729
  297THR     CA 4715   3.458   3.632   2.785  0.0863  0.0307 -1.0351
  297THR      C 4716   3.581   3.556   2.740 -0.1130 -0.5948  0.5502
  297THR      O 4717   3.663   3.614   2.659  0.6101  0.0811  0.3756
  297THR     CB 4718   3.327   3.567   2.734 -0.1719 -0.1404  0.2339
  297THR    OG1 4719   3.293   3.449   2.807 -0.2419  0.0689 -0.1421
  297THR    CG2 4720   3.333   3.531   2.583 -0.0457 -0.0608  1.3813
  297THR      H 4721   3.510   3.804   2.672  0.0404  0.1574  0.0473
  297THR     HA 4722   3.457   3.625   2.894 -0.4981  1.1423 -0.9334
  297THR     HB 4723   3.236   3.625   2.751  0.2312  0.4771  0.3495
  297THR    HG1 4724   3.258   3.487   2.888  0.6365  0.7498 -0.0539
  297THR   HG21 4725   3.350   3.617   2.518 -1.1236 -0.7401  0.1080
  297THR   HG22 4726   3.398   3.448   2.554  0.4111  0.6650  0.1710
  297THR   HG23 4727   3.229   3.511   2.556  0.2333  0.1459 -0.0082
  298ASP      N 4728   3.600   3.425   2.779 -0.4671 -0.2416  1.0568
  298ASP     CA 4729   3.709   3.336   2.740  0.3583 -0.4508  0.8181
  298ASP      C 4730   3.844   3.398   2.763  0.0617  0.2430 -0.2103
  298ASP      O 4731   3.917   3.424   2.671 -0.1288 -0.4286  0.2720
  298ASP     CB 4732   3.682   3.288   2.595  0.0500 -0.4246 -0.1674
  298ASP     CG 4733   3.553   3.209   2.579  0.1101  0.0579  0.2986
  298ASP    OD1 4734   3.490   3.171   2.681  0.1855 -0.0347 -0.0566
  298ASP    OD2 4735   3.512   3.183   2.466  0.0871 -0.2832  0.0750
  298ASP      H 4736   3.524   3.374   2.821 -0.0871 -1.2419  0.6006
  298ASP     HA 4737   3.705   3.246   2.802  0.6590  0.2869  1.9663
  298ASP    HB2 4738   3.670   3.372   2.527 -0.1130  0.7478  1.2053
  298ASP    HB3 4739   3.769   3.229   2.569 -0.3875 -0.7037 -1.0886
  299PHE      N 4740   3.869   3.426   2.887  0.0317  0.4446 -0.9589
  299PHE     CA 4741   4.001   3.459   2.946 -0.7278  0.2487 -0.4992
  299PHE      C 4742   4.096   3.332   2.964 -0.2281 -0.5022  0.0146
  299PHE      O 4743   4.053   3.218   2.944  0.0845  0.2341  0.0166
  299PHE     CB 4744   3.983   3.529   3.084  0.0578 -0.0143  0.2514
  299PHE     CG 4745   3.895   3.653   3.083  0.3825 -0.1483  0.0458
  299PHE    CD1 4746   3.944   3.766   3.025 -0.3001 -0.5009  0.4957
  299PHE    CD2 4747   3.752   3.658   3.120  0.2276 -0.1468 -0.2540
  299PHE    CE1 4748   3.866   3.881   3.005 -0.8760 -0.0464  0.3220
  299PHE    CE2 4749   3.681   3.781   3.103 -0.0036  0.6578 -1.2548
  299PHE     CZ 4750   3.737   3.893   3.051 -0.5832 -0.0831  0.1857
  299PHE      H 4751   3.798   3.398   2.953  0.4081 -0.3565 -0.8687
  299PHE     HA 4752   4.052   3.517   2.869 -0.4633 -1.5981 -1.8801
  299PHE    HB2 4753   3.943   3.459   3.157 -0.0133 -0.5838 -0.3056
  299PHE    HB3 4754   4.084   3.554   3.117 -0.0356  0.2035  0.3684
  299PHE    HD1 4755   4.045   3.766   2.988 -0.2986  0.5061  0.4232
  299PHE    HD2 4756   3.714   3.567   3.163  1.0716 -0.1634  0.5177
  299PHE    HE1 4757   3.913   3.967   2.960 -0.5491 -0.6251 -0.4854
  299PHE    HE2 4758   3.577   3.781   3.132  0.2742  2.1380  0.0063
  299PHE     HZ 4759   3.684   3.986   3.037  1.1481  0.9455 -0.2013
  300PRO      N 4760   4.225   3.342   3.008 -0.4257  0.0206 -0.3098
  300PRO     CA 4761   4.307   3.222   3.033 -0.0259  1.1584 -0.6327
  300PRO      C 4762   4.260   3.139   3.147  0.1096  1.5226 -0.3535
  300PRO      O 4763   4.222   3.185   3.258 -0.0824 -0.1153 -0.2634
  300PRO     CB 4764   4.452   3.271   3.038  0.7828  0.8399  0.6133
  300PRO     CG 4765   4.444   3.398   2.950 -0.0730  0.5505 -0.7141
  300PRO     CD 4766   4.310   3.459   2.998  0.3937  0.8110 -0.5008
  300PRO     HA 4767   4.308   3.157   2.946  0.7035  0.2765  0.0038
  300PRO    HB2 4768   4.468   3.302   3.141  0.0797  0.5659  0.8183
  300PRO    HB3 4769   4.526   3.203   2.994  0.2357  0.8298 -0.3583
  300PRO    HG2 4770   4.530   3.460   2.973  0.6735 -1.0679  1.4925
  300PRO    HG3 4771   4.441   3.366   2.845 -0.1433  0.4813 -0.6915
  300PRO    HD2 4772   4.324   3.513   3.092  0.7098  0.7710 -0.5248
  300PRO    HD3 4773   4.271   3.519   2.916  1.3153  0.2056 -1.4330
  301LEU      N 4774   4.269   3.004   3.131  0.0558 -0.9799  0.3747
  301LEU     CA 4775   4.209   2.898   3.216 -0.1091  0.1687 -0.6500
  301LEU      C 4776   4.259   2.920   3.365 -0.0364 -0.5074  0.2998
  301LEU      O 4777   4.184   2.901   3.463  0.0228  0.2182 -0.1766
  301LEU     CB 4778   4.256   2.759   3.159  0.3449  0.5864 -0.9941
  301LEU     CG 4779   4.176   2.630   3.213 -0.1426 -0.1726  0.4292
  301LEU    CD1 4780   4.027   2.649   3.183  0.2276 -0.1893  0.0598
  301LEU    CD2 4781   4.216   2.496   3.137 -0.6295 -0.8042 -0.5377
  301LEU      H 4782   4.307   2.972   3.043  1.0460 -0.3543  0.5394
  301LEU     HA 4783   4.100   2.897   3.223 -0.0737 -0.9785  0.7403
  301LEU    HB2 4784   4.243   2.760   3.051 -0.4211  0.8398 -0.9053
  301LEU    HB3 4785   4.362   2.753   3.185  0.0364  0.0422  0.3013
  301LEU     HG 4786   4.197   2.625   3.319  0.2390  0.7187  0.4140
  301LEU   HD11 4787   4.017   2.694   3.084  0.3149  1.2645  0.6599
  301LEU   HD12 4788   3.975   2.553   3.187 -0.1114 -0.1385 -1.6028
  301LEU   HD13 4789   3.979   2.717   3.255  0.0763 -0.7711  0.5252
  301LEU   HD21 4790   4.187   2.412   3.200  0.1015 -0.3783  0.4361
  301LEU   HD22 4791   4.181   2.503   3.034  0.1224 -1.0936 -0.8253
  301LEU   HD23 4792   4.325   2.496   3.126 -0.5763  0.2793 -0.2873
  302ASP      N 4793   4.384   2.964   3.385  0.0064  0.0548 -0.0148
  302ASP     CA 4794   4.447   2.972   3.518 -0.8086  0.2243  0.4786
  302ASP      C 4795   4.409   3.094   3.597  0.5728  0.6504 -0.7280
  302ASP      O 4796   4.443   3.096   3.719  0.2583  0.0399  0.3325
  302ASP     CB 4797   4.609   2.975   3.494  0.5758  0.3048 -0.2054
  302ASP     CG 4798   4.656   2.859   3.413  0.0342  0.3230 -0.0880
  302ASP    OD1 4799   4.618   2.742   3.448 -0.0664  0.2837 -0.3106
  302ASP    OD2 4800   4.751   2.879   3.332 -0.2356  0.7942 -0.2924
  302ASP      H 4801   4.442   2.986   3.306  0.2780 -0.8063 -0.0819
  302ASP     HA 4802   4.431   2.876   3.567  1.2768 -0.1263  0.6712
  302ASP    HB2 4803   4.637   3.067   3.443  0.7115  0.1120 -0.4885
  302ASP    HB3 4804   4.657   2.973   3.592 -0.0493 -0.1219  0.1063
  303LEU      N 4805   4.346   3.191   3.541  1.2220  0.2066  0.5796
  303LEU     CA 4806   4.278   3.300   3.609  1.3456  0.4416 -0.4918
  303LEU      C 4807   4.130   3.261   3.659 -0.0195 -1.2245  0.2917
  303LEU      O 4808   4.085   3.335   3.746 -0.3111 -1.0065  0.2913
  303LEU     CB 4809   4.256   3.417   3.515 -1.0492  0.0660 -0.1328
  303LEU     CG 4810   4.378   3.486   3.444  0.4727  0.3839 -0.2957
  303LEU    CD1 4811   4.345   3.623   3.389 -0.8007 -0.0757 -0.2769
  303LEU    CD2 4812   4.498   3.504   3.536  0.3017  1.0089 -0.3056
  303LEU      H 4813   4.310   3.178   3.448 -1.0285 -0.3788  1.3964
  303LEU     HA 4814   4.338   3.329   3.695  1.0046  0.0238 -0.1018
  303LEU    HB2 4815   4.189   3.396   3.432 -0.0686  0.8356 -1.1835
  303LEU    HB3 4816   4.219   3.500   3.575 -0.2877 -0.1634  0.7094
  303LEU     HG 4817   4.406   3.424   3.359  1.4514  0.2134  0.1286
  303LEU   HD11 4818   4.303   3.684   3.470  0.4243  1.4463 -0.6997
  303LEU   HD12 4819   4.435   3.667   3.348 -0.0605 -1.5628 -0.3431
  303LEU   HD13 4820   4.272   3.603   3.310 -0.3437 -1.2348 -0.4409
  303LEU   HD21 4821   4.538   3.402   3.543 -0.9051  0.3899 -1.5335
  303LEU   HD22 4822   4.575   3.564   3.488  0.5106  0.8656 -0.1558
  303LEU   HD23 4823   4.467   3.538   3.634  0.1752  0.4600 -0.1472
  304ASP      N 4824   4.070   3.152   3.614  0.1840 -0.7877 -0.1116
  304ASP     CA 4825   3.936   3.110   3.656 -0.2571  0.1733  0.4590
  304ASP      C 4826   3.820   3.215   3.651  0.0500  0.0254 -1.2879
  304ASP      O 4827   3.727   3.219   3.739 -1.0475 -0.1366 -0.8485
  304ASP     CB 4828   3.961   3.038   3.795  0.7272 -0.0723  0.4660
  304ASP     CG 4829   3.847   2.934   3.813 -0.0341 -0.1487  0.4924
  304ASP    OD1 4830   3.771   2.909   3.717 -0.3514  0.3252 -0.3163
  304ASP    OD2 4831   3.835   2.890   3.926  0.2928  0.1542 -0.2682
  304ASP      H 4832   4.114   3.093   3.545  0.2714 -0.1192 -0.6567
  304ASP     HA 4833   3.907   3.034   3.583 -1.5646  0.3385  0.7488
  304ASP    HB2 4834   4.056   2.986   3.790  0.5744 -0.2960 -1.1460
  304ASP    HB3 4835   3.971   3.120   3.866 -1.4996  0.5414  0.2191
  305ILE      N 4836   3.823   3.302   3.546  0.3912 -0.1287 -0.4332
  305ILE     CA 4837   3.730   3.416   3.536 -0.8665  0.5809 -0.1842
  305ILE      C 4838   3.599   3.364   3.484  0.2154 -1.1588  0.3695
  305ILE      O 4839   3.595   3.305   3.374  0.0842 -0.7407 -0.0135
  305ILE     CB 4840   3.785   3.536   3.448  0.3166 -0.2853  0.1132
  305ILE    CG1 4841   3.934   3.571   3.463  1.1233  0.6611  0.0699
  305ILE    CG2 4842   3.693   3.653   3.464  0.3973 -1.0943  0.4375
  305ILE    CD1 4843   3.957   3.634   3.599 -0.9449 -0.1550  0.0551
  305ILE      H 4844   3.894   3.294   3.475  0.3100  0.7021 -0.6300
  305ILE     HA 4845   3.705   3.448   3.637 -0.2884  0.0305  0.1452
  305ILE     HB 4846   3.774   3.502   3.346  0.9856 -1.8418  0.5112
  305ILE   HG12 4847   4.001   3.485   3.458  1.0119  0.5571  0.3499
  305ILE   HG13 4848   3.961   3.647   3.391  1.2056  0.5379 -0.0300
  305ILE   HG21 4849   3.676   3.690   3.565  0.0003  0.4195 -0.1212
  305ILE   HG22 4850   3.738   3.735   3.407  0.7467 -1.2820  0.4391
  305ILE   HG23 4851   3.594   3.642   3.420 -0.0934 -0.1711  1.2354
  305ILE   HD11 4852   4.065   3.636   3.607 -0.8096 -0.3648 -1.2912
  305ILE   HD12 4853   3.911   3.733   3.599 -0.6675 -0.0187  0.7330
  305ILE   HD13 4854   3.915   3.561   3.669 -1.4402 -0.7128 -0.7878
  306ASP      N 4855   3.493   3.356   3.570  0.3674 -0.6558 -0.0066
  306ASP     CA 4856   3.368   3.293   3.542 -0.1710 -0.3930  0.9358
  306ASP      C 4857   3.276   3.382   3.463 -0.2593  0.2501 -0.3595
  306ASP      O 4858   3.240   3.491   3.513  0.2860  0.8806 -0.2394
  306ASP     CB 4859   3.312   3.242   3.676 -0.2932 -0.0852 -0.5910
  306ASP     CG 4860   3.201   3.140   3.661  0.4814 -0.2750  0.1671
  306ASP    OD1 4861   3.164   3.073   3.756  0.2368  0.0889 -0.1584
  306ASP    OD2 4862   3.133   3.139   3.556  0.1602 -0.0756  0.1427
  306ASP      H 4863   3.511   3.379   3.666  0.1069  0.2492 -0.1500
  306ASP     HA 4864   3.395   3.208   3.479 -0.9487  0.3832 -0.5643
  306ASP    HB2 4865   3.393   3.199   3.736 -0.2910  0.7361  0.0269
  306ASP    HB3 4866   3.270   3.319   3.740 -0.6821  0.7145 -1.7464
  307PRO      N 4867   3.212   3.333   3.359  0.3081 -1.0062  0.1681
  307PRO     CA 4868   3.093   3.401   3.299  0.2781  0.0256 -1.0046
  307PRO      C 4869   2.968   3.426   3.383 -0.7294  0.2728 -0.5693
  307PRO      O 4870   2.887   3.513   3.350 -0.1189  0.0577  0.3156
  307PRO     CB 4871   3.052   3.321   3.186 -1.5558  0.5462  0.8844
  307PRO     CG 4872   3.191   3.259   3.140  0.0714  0.0075 -0.5860
  307PRO     CD 4873   3.264   3.230   3.274 -0.1103  0.0982 -0.7589
  307PRO     HA 4874   3.117   3.503   3.267  1.0408  0.3881  0.5550
  307PRO    HB2 4875   2.992   3.232   3.206 -0.6030 -0.6212 -0.9503
  307PRO    HB3 4876   3.008   3.386   3.110 -0.6553  0.7311  0.5015
  307PRO    HG2 4877   3.177   3.168   3.081 -0.2934 -0.0884 -0.3594
  307PRO    HG3 4878   3.253   3.333   3.090  0.2504  0.5321  0.3641
  307PRO    HD2 4879   3.245   3.129   3.311  0.8425  0.5649  1.2503
  307PRO    HD3 4880   3.369   3.255   3.261 -0.0120  0.3515  0.3105
  308LYS      N 4881   2.955   3.369   3.500 -0.4388  0.4263 -0.5597
  308LYS     CA 4882   2.857   3.402   3.600 -0.3773 -0.0179 -1.0050
  308LYS      C 4883   2.891   3.514   3.690  0.0041 -0.2080  0.7684
  308LYS      O 4884   2.809   3.565   3.763  0.2058  0.1201  0.5644
  308LYS     CB 4885   2.819   3.279   3.681  0.1887 -0.1931 -0.7259
  308LYS     CG 4886   2.794   3.149   3.596  0.2736  0.3646 -0.6454
  308LYS     CD 4887   2.708   3.047   3.686  1.1638  0.2900  0.1309
  308LYS     CE 4888   2.770   3.011   3.828  0.4816 -0.2140 -0.4957
  308LYS     NZ 4889   2.910   2.951   3.819  1.4340 -0.7357 -0.3446
  308LYS      H 4890   3.030   3.308   3.528 -1.6808 -0.5148  1.1015
  308LYS     HA 4891   2.766   3.440   3.554 -1.1342 -0.0174  0.3547
  308LYS    HB2 4892   2.893   3.257   3.757 -0.7606 -0.6063  0.1371
  308LYS    HB3 4893   2.724   3.299   3.732  0.2265 -0.2211 -0.6439
  308LYS    HG2 4894   2.749   3.173   3.500 -0.0815  0.4621 -0.4576
  308LYS    HG3 4895   2.888   3.096   3.578 -0.5528 -1.2804 -0.4695
  308LYS    HD2 4896   2.608   3.090   3.693  0.8696 -0.4048  0.4141
  308LYS    HD3 4897   2.703   2.954   3.630 -0.1245  0.1217  0.4549
  308LYS    HE2 4898   2.775   3.095   3.898 -0.7798 -0.2888 -0.2622
  308LYS    HE3 4899   2.710   2.935   3.877  1.0886 -0.8843 -0.7669
  308LYS    HZ1 4900   2.933   2.925   3.913 -1.1214 -0.9557  0.3739
  308LYS    HZ2 4901   2.897   2.865   3.768 -1.6720 -0.6257 -0.1579
  308LYS    HZ3 4902   2.972   3.015   3.771  0.1871  0.4163 -0.5427
  309ASP      N 4903   3.022   3.554   3.687  0.3615  0.3058 -0.0418
  309ASP     CA 4904   3.076   3.663   3.774  0.4283 -0.0953  0.0406
  309ASP      C 4905   3.131   3.787   3.701 -0.1168 -0.2374 -1.4882
  309ASP      O 4906   3.152   3.893   3.761 -0.2073 -0.3140 -0.2495
  309ASP     CB 4907   3.187   3.593   3.856 -0.6897 -0.3232  0.5078
  309ASP     CG 4908   3.141   3.481   3.942  0.2249 -0.6919 -0.1819
  309ASP    OD1 4909   3.027   3.441   3.961  0.6504 -0.3682 -0.0591
  309ASP    OD2 4910   3.235   3.429   4.020  0.7053  0.0710 -0.0513
  309ASP      H 4911   3.084   3.527   3.612  0.3650  1.2025 -0.3858
  309ASP     HA 4912   3.002   3.697   3.847 -0.3108 -0.7428 -0.3842
  309ASP    HB2 4913   3.260   3.563   3.781 -1.1831  0.7248 -0.4499
  309ASP    HB3 4914   3.243   3.662   3.919 -0.2026  0.1899 -0.4300
  309ASP    HD2 4915   3.325   3.457   4.000  0.5390  0.4148 -0.3280
  310ALA      N 4916   3.168   3.774   3.577 -0.0301 -0.3623  0.6423
  310ALA     CA 4917   3.207   3.888   3.491 -0.1248  0.4555  0.0714
  310ALA      C 4918   3.091   3.973   3.438  0.9240  1.2462 -0.0682
  310ALA      O 4919   2.973   3.927   3.454 -0.4650 -0.6060  0.0570
  310ALA     CB 4920   3.287   3.825   3.374  0.4418  0.3365 -0.3523
  310ALA      H 4921   3.163   3.682   3.535  0.3156  0.1960 -0.7329
  310ALA     HA 4922   3.273   3.946   3.556  0.8258 -0.2738 -0.1910
  310ALA    HB1 4923   3.376   3.772   3.407  0.7374  0.6240 -0.6698
  310ALA    HB2 4924   3.222   3.756   3.321  0.4989 -0.2220  0.2791
  310ALA    HB3 4925   3.322   3.903   3.306  0.0897  0.8395  0.0265
  311ASN      N 4926   3.112   4.087   3.372 -0.2291 -0.0761 -0.6945
  311ASN     CA 4927   3.015   4.170   3.310  0.2151 -0.4703  0.4349
  311ASN      C 4928   2.893   4.197   3.397  0.2610 -0.3794  0.2041
  311ASN      O 4929   2.777   4.183   3.354 -0.0984 -0.8371  0.5336
  311ASN     CB 4930   2.971   4.114   3.171 -0.2860  1.0117 -1.2852
  311ASN     CG 4931   3.092   4.075   3.085 -0.1194  0.4332  0.0655
  311ASN    OD1 4932   3.173   4.155   3.043 -0.1403  0.3649 -0.5218
  311ASN    ND2 4933   3.117   3.949   3.069  0.0891 -0.4616 -0.1502
  311ASN      H 4934   3.209   4.115   3.375  0.3183 -1.7748 -0.3572
  311ASN     HA 4935   3.066   4.264   3.289 -0.3240 -0.4329 -0.9149
  311ASN    HB2 4936   2.900   4.033   3.185 -0.3515  1.2410 -0.0608
  311ASN    HB3 4937   2.916   4.191   3.117  0.3218  0.7375 -2.3495
  311ASN   HD21 4938   3.208   3.936   3.027  0.4616 -0.2727  0.5629
  311ASN   HD22 4939   3.064   3.884   3.125 -0.3190  0.5383  0.6893
  312LYS      N 4940   2.908   4.235   3.524 -1.0074  0.2529 -0.6577
  312LYS     CA 4941   2.820   4.305   3.613 -0.5765  0.2501  0.0652
  312LYS      C 4942   2.806   4.452   3.586 -0.1580 -0.4558  0.3164
  312LYS      O 4943   2.910   4.513   3.552  0.2864  0.0818 -0.1175
  312LYS     CB 4944   2.866   4.277   3.756  0.5767  0.0543  0.2248
  312LYS     CG 4945   2.885   4.125   3.795  0.4032  0.0679  0.4087
  312LYS     CD 4946   2.765   4.038   3.758 -0.3230  0.7022  0.4959
  312LYS     CE 4947   2.785   3.899   3.816  0.4254  0.2126 -0.5824
  312LYS     NZ 4948   2.683   3.797   3.774 -0.8997 -1.0006 -1.1390
  312LYS      H 4949   3.005   4.253   3.545 -1.0829 -0.8155  1.0715
  312LYS     HA 4950   2.726   4.250   3.598 -0.1926 -0.1053 -1.3745
  312LYS    HB2 4951   2.957   4.330   3.785 -0.4249  0.6969  2.7578
  312LYS    HB3 4952   2.790   4.318   3.823  0.7239  0.0531  0.3936
  312LYS    HG2 4953   2.966   4.077   3.742  0.0072  0.2967 -0.4339
  312LYS    HG3 4954   2.902   4.123   3.903  0.6548  2.1057  0.4872
  312LYS    HD2 4955   2.679   4.095   3.793 -1.1077  0.0935 -0.3584
  312LYS    HD3 4956   2.755   4.024   3.650 -1.0542 -0.1283  0.6465
  312LYS    HE2 4957   2.876   3.847   3.786 -0.1657 -0.9963 -0.4150
  312LYS    HE3 4958   2.783   3.915   3.924  1.0658  0.7028 -0.6314
  312LYS    HZ1 4959   2.589   3.831   3.790 -0.4124  0.5415 -1.2173
  312LYS    HZ2 4960   2.698   3.783   3.675  1.4432  0.5183 -1.1447
  312LYS    HZ3 4961   2.697   3.711   3.825  0.5453 -0.5773 -0.7240
  313GLY      N 4962   2.691   4.507   3.602  0.0328 -1.0136 -0.7475
  313GLY     CA 4963   2.660   4.651   3.606  0.3007  0.2188 -0.2503
  313GLY      C 4964   2.713   4.733   3.725 -0.0992 -0.0895  0.3193
  313GLY      O 4965   2.700   4.854   3.722 -0.3057 -0.1401 -0.5762
  313GLY      H 4966   2.617   4.441   3.621 -1.0352  0.3218  0.0214
  313GLY    HA2 4967   2.704   4.696   3.517  1.0948 -0.4515 -0.2245
  313GLY    HA3 4968   2.553   4.667   3.597  0.1087 -0.4070  0.6861
  314THR      N 4969   2.770   4.666   3.832  0.7023 -0.0457  0.4497
  314THR     CA 4970   2.818   4.728   3.956  0.9957  0.0580 -0.2383
  314THR      C 4971   2.957   4.679   3.998  0.2387 -0.5727 -0.4918
  314THR      O 4972   2.970   4.558   4.002 -0.0647  0.2053  0.7531
  314THR     CB 4973   2.719   4.713   4.077 -0.0095  0.7014  1.2737
  314THR    OG1 4974   2.586   4.695   4.034  0.5705 -0.3174 -0.5358
  314THR    CG2 4975   2.725   4.825   4.171 -0.2572 -0.7353 -1.2959
  314THR      H 4976   2.766   4.565   3.834 -1.3609 -0.0579  0.8145
  314THR     HA 4977   2.822   4.837   3.943  0.0447  0.2282  0.6193
  314THR     HB 4978   2.746   4.620   4.127  1.8693  0.5941  0.2382
  314THR    HG1 4979   2.566   4.606   4.002 -0.1790 -0.7963  1.0559
  314THR   HG21 4980   2.827   4.822   4.208 -0.4295 -0.6703 -0.8022
  314THR   HG22 4981   2.731   4.927   4.130 -0.3157  0.0659  0.5044
  314THR   HG23 4982   2.649   4.824   4.249  1.3375  0.4861  0.4537
  315PRO      N 4983   3.046   4.772   4.042  0.5770  0.9088 -0.7053
  315PRO     CA 4984   3.174   4.730   4.092 -0.8930 -0.2315  0.4238
  315PRO      C 4985   3.165   4.633   4.211  0.0462  0.2241 -0.3642
  315PRO      O 4986   3.227   4.525   4.216  0.2931  0.5740  0.4459
  315PRO     CB 4987   3.244   4.856   4.132 -0.0856 -0.3467  0.0999
  315PRO     CG 4988   3.191   4.951   4.031  1.2825 -1.6111  0.0726
  315PRO     CD 4989   3.043   4.914   4.016  0.3673  0.2988  0.9156
  315PRO     HA 4990   3.240   4.696   4.012  0.0222  2.3792 -0.1396
  315PRO    HB2 4991   3.222   4.891   4.233 -0.3784 -0.2072 -0.0129
  315PRO    HB3 4992   3.350   4.830   4.123 -0.0357 -0.0062 -0.3419
  315PRO    HG2 4993   3.210   5.053   4.066  0.3843 -1.0274 -1.0170
  315PRO    HG3 4994   3.244   4.946   3.936 -0.1046 -0.8607 -0.7946
  315PRO    HD2 4995   3.004   4.947   3.920  0.3090  0.1464  0.8877
  315PRO    HD3 4996   2.978   4.955   4.093 -1.8362 -0.6824 -0.2587
  316GLU      N 4997   3.091   4.669   4.314  1.1830  0.3233 -0.6472
  316GLU     CA 4998   3.059   4.581   4.429 -0.6025  0.3433  0.3477
  316GLU      C 4999   3.014   4.438   4.385 -0.7882  0.0402 -0.0769
  316GLU      O 5000   3.077   4.344   4.436  0.0979 -0.1960 -0.0253
  316GLU     CB 5001   2.965   4.651   4.524  0.2120 -1.2008 -0.1427
  316GLU     CG 5002   3.011   4.793   4.584  0.0354  0.2514  0.2009
  316GLU     CD 5003   2.975   4.919   4.506  0.2087  0.8912  0.5650
  316GLU    OE1 5004   2.965   5.019   4.577  0.0632 -1.1656 -0.2736
  316GLU    OE2 5005   2.986   4.918   4.384  0.2377 -0.0716  0.8921
  316GLU      H 5006   3.047   4.760   4.318  0.3671 -0.0764  0.1733
  316GLU     HA 5007   3.147   4.568   4.492 -0.3734 -0.3514 -0.1016
  316GLU    HB2 5008   2.865   4.656   4.481  0.2299 -0.0975 -0.1185
  316GLU    HB3 5009   2.953   4.591   4.614  1.0524 -0.2041  0.6833
  316GLU    HG2 5010   2.974   4.799   4.686 -0.3962 -0.3705  0.0947
  316GLU    HG3 5011   3.120   4.785   4.579 -0.0475 -1.3859 -0.1038
  317GLU      N 5012   2.930   4.429   4.282 -0.3224 -0.0923 -0.0081
  317GLU     CA 5013   2.883   4.292   4.247 -0.3189 -0.2993  0.5848
  317GLU      C 5014   2.992   4.209   4.170  0.4792 -0.8446 -0.7680
  317GLU      O 5015   2.961   4.097   4.153 -0.4140  0.0737 -0.3262
  317GLU     CB 5016   2.750   4.305   4.166 -1.3248  0.7434 -0.4536
  317GLU     CG 5017   2.638   4.382   4.234 -0.1264  0.5154 -0.0447
  317GLU     CD 5018   2.615   4.326   4.370  1.4102 -0.9850 -0.6014
  317GLU    OE1 5019   2.624   4.399   4.472 -0.4634 -0.5112 -0.6429
  317GLU    OE2 5020   2.577   4.207   4.380  0.1415 -0.2436 -0.0683
  317GLU      H 5021   2.878   4.509   4.248 -0.7589 -0.7536 -0.9987
  317GLU     HA 5022   2.858   4.247   4.343 -0.2842 -0.8682  0.3332
  317GLU    HB2 5023   2.770   4.355   4.072 -1.3402 -0.3111 -1.0463
  317GLU    HB3 5024   2.721   4.201   4.152  0.5406 -0.1121  1.0631
  317GLU    HG2 5025   2.664   4.487   4.250 -1.5685  1.1036 -1.1300
  317GLU    HG3 5026   2.547   4.375   4.175 -0.9387 -1.2151  1.2370
  318THR      N 5027   3.108   4.262   4.136 -0.4907 -0.0203 -0.6895
  318THR     CA 5028   3.230   4.187   4.090  0.7102  0.7888 -0.0165
  318THR      C 5029   3.326   4.149   4.204  0.2909  0.8675 -0.3941
  318THR      O 5030   3.394   4.046   4.199  0.4565  0.3582 -0.0642
  318THR     CB 5031   3.309   4.268   3.983  0.9458 -0.5884  0.4746
  318THR    OG1 5032   3.381   4.382   4.040  0.0127  0.1728 -0.3691
  318THR    CG2 5033   3.217   4.327   3.869  0.2132  1.0453 -0.3062
  318THR      H 5034   3.124   4.360   4.155  0.2157  0.0497 -1.5387
  318THR     HA 5035   3.193   4.092   4.050  1.0947  0.6804 -0.1217
  318THR     HB 5036   3.382   4.204   3.935  2.3804  1.0217  0.3035
  318THR    HG1 5037   3.324   4.425   4.104 -0.3013  0.1782 -0.6439
  318THR   HG21 5038   3.153   4.406   3.907 -1.1030 -0.5125  0.9785
  318THR   HG22 5039   3.286   4.353   3.788  0.4522  0.2847 -0.3590
  318THR   HG23 5040   3.152   4.255   3.820  0.2546  1.1183 -0.4710
  319GLY      N 5041   3.321   4.231   4.312  0.3348  0.0324  0.7721
  319GLY     CA 5042   3.386   4.218   4.439 -0.5086  0.0562 -1.0209
  319GLY      C 5043   3.460   4.341   4.479  0.0829  0.1116  0.4790
  319GLY      O 5044   3.520   4.350   4.582 -0.1532 -0.1646 -0.0573
  319GLY      H 5045   3.261   4.312   4.304  0.7340  0.3626  1.0120
  319GLY    HA2 5046   3.314   4.191   4.517  0.7155 -0.4420  0.0064
  319GLY    HA3 5047   3.457   4.135   4.435 -0.4796 -0.0794  0.6567
  320SER      N 5048   3.462   4.439   4.391 -0.2535 -0.9024 -0.4242
  320SER     CA 5049   3.544   4.564   4.421  1.0526 -0.6427 -0.2879
  320SER      C 5050   3.456   4.671   4.503 -0.8839  0.0531  0.4022
  320SER      O 5051   3.374   4.752   4.452 -0.2419  0.1913 -0.3992
  320SER     CB 5052   3.584   4.628   4.286 -0.5928  0.4225  0.9023
  320SER     OG 5053   3.665   4.735   4.296 -0.3220 -0.5667 -0.0548
  320SER      H 5054   3.399   4.436   4.311  0.0242  0.5702 -0.7674
  320SER     HA 5055   3.629   4.545   4.486  0.9307 -0.2583 -0.0088
  320SER    HB2 5056   3.634   4.550   4.227 -0.4699  1.1924 -0.0707
  320SER    HB3 5057   3.495   4.656   4.229 -0.1250 -0.1877 -0.1908
  320SER     HG 5058   3.739   4.724   4.356  0.3071  0.9626 -0.4475
  321TYR      N 5059   3.489   4.677   4.633  0.3603  0.9847 -0.6923
  321TYR     CA 5060   3.433   4.769   4.730 -0.4769 -0.4247 -1.4468
  321TYR      C 5061   3.526   4.891   4.754 -0.2840  0.2129  0.0911
  321TYR      O 5062   3.491   4.992   4.812  0.1569  0.0005 -0.3719
  321TYR     CB 5063   3.408   4.687   4.864 -0.3371 -1.0703  0.3637
  321TYR     CG 5064   3.280   4.608   4.861  0.0614  0.9096 -0.0874
  321TYR    CD1 5065   3.294   4.469   4.834 -0.9324 -0.7743  0.0521
  321TYR    CD2 5066   3.146   4.663   4.877 -0.0770 -0.9983  0.1841
  321TYR    CE1 5067   3.183   4.392   4.824  0.0850 -0.1925 -0.0320
  321TYR    CE2 5068   3.034   4.583   4.873  1.3282  0.7199 -0.1701
  321TYR     CZ 5069   3.053   4.448   4.833 -0.5084 -0.4273  0.3326
  321TYR     OH 5070   2.946   4.368   4.821 -0.4895  0.0863  0.5302
  321TYR      H 5071   3.547   4.603   4.671 -0.8796  0.3009  0.0072
  321TYR     HA 5072   3.333   4.806   4.706 -0.3374  1.6192  0.4387
  321TYR    HB2 5073   3.498   4.627   4.880  0.2068 -1.1552 -2.1779
  321TYR    HB3 5074   3.398   4.757   4.947  0.4675 -0.1657 -0.2518
  321TYR    HD1 5075   3.392   4.429   4.811 -0.1297  1.1006 -0.2219
  321TYR    HD2 5076   3.145   4.770   4.892  1.9546 -0.9614  0.6600
  321TYR    HE1 5077   3.189   4.285   4.809  0.5589 -0.1839  0.0597
  321TYR    HE2 5078   2.933   4.620   4.863  0.4569 -1.3536 -0.0403
  321TYR     HH 5079   2.880   4.415   4.771  0.7046  0.3507 -0.9164
  322LEU      N 5080   3.650   4.881   4.706 -0.0096 -0.7386  0.5460
  322LEU     CA 5081   3.757   4.978   4.728 -0.4000 -0.4456  0.6319
  322LEU      C 5082   3.773   5.071   4.607  0.4070 -0.1735 -0.4078
  322LEU      O 5083   3.764   5.190   4.631  0.1662 -0.0115 -0.1867
  322LEU     CB 5084   3.888   4.895   4.763  0.9060 -0.5730  0.2593
  322LEU     CG 5085   3.885   4.803   4.892  1.1643  1.2327  0.3136
  322LEU    CD1 5086   4.005   4.708   4.892 -0.2078 -0.0735 -0.1818
  322LEU    CD2 5087   3.867   4.868   5.031  0.7353 -0.4261 -0.3904
  322LEU      H 5088   3.671   4.793   4.662 -0.3400 -0.3378 -0.4629
  322LEU     HA 5089   3.741   5.038   4.818  0.6489  0.2407  0.4009
  322LEU    HB2 5090   3.924   4.838   4.678 -0.3988 -0.0536 -0.6885
  322LEU    HB3 5091   3.962   4.971   4.788 -0.4257  0.9185 -0.0924
  322LEU     HG 5092   3.797   4.740   4.888  1.6024  0.5923  0.4564
  322LEU   HD11 5093   4.011   4.668   4.993  0.2192  0.5499  0.0563
  322LEU   HD12 5094   3.987   4.623   4.826  0.9021 -1.2189  0.8878
  322LEU   HD13 5095   4.089   4.770   4.858  0.1998 -0.0654  0.7689
  322LEU   HD21 5096   3.961   4.914   5.062  0.5013 -0.2256  0.0478
  322LEU   HD22 5097   3.783   4.937   5.034  1.2308  0.1962 -0.3610
  322LEU   HD23 5098   3.851   4.794   5.110  1.6635  0.2985  0.5369
  323VAL      N 5099   3.770   5.023   4.478 -0.2052 -0.1662 -0.0755
  323VAL     CA 5100   3.777   5.113   4.364  0.3835  0.3189  0.8472
  323VAL      C 5101   3.642   5.152   4.300  0.2317  0.1672 -0.0255
  323VAL      O 5102   3.624   5.199   4.186  0.1520 -0.0364 -0.6129
  323VAL     CB 5103   3.871   5.079   4.249 -1.0546 -0.7910 -0.6103
  323VAL    CG1 5104   4.018   5.062   4.298  1.4924 -0.6729  0.5065
  323VAL    CG2 5105   3.834   4.950   4.171  0.1755  0.1842  0.2982
  323VAL      H 5106   3.768   4.923   4.463  0.9768 -0.3779  0.8593
  323VAL     HA 5107   3.825   5.206   4.394  0.4929  0.8279 -0.7269
  323VAL     HB 5108   3.870   5.168   4.185  0.0992 -0.3047 -0.0266
  323VAL   HG11 5109   4.057   5.155   4.339 -0.3179  0.5683 -0.3140
  323VAL   HG12 5110   4.024   4.981   4.371 -0.1129 -1.0250  0.3262
  323VAL   HG13 5111   4.076   5.039   4.208  0.2822 -0.9343 -0.2598
  323VAL   HG21 5112   3.729   4.948   4.139 -0.0315 -0.4595  0.9612
  323VAL   HG22 5113   3.884   4.956   4.074 -0.1484  0.4159  0.1385
  323VAL   HG23 5114   3.869   4.868   4.233 -0.0544 -0.1924 -0.0560
  324SER      N 5115   3.531   5.141   4.369 -0.1044  0.0049 -0.6756
  324SER     CA 5116   3.391   5.148   4.323 -0.1345  1.2647 -0.4136
  324SER      C 5117   3.358   5.277   4.252 -0.3664  0.0726  0.4251
  324SER      O 5118   3.301   5.281   4.144 -0.1152 -0.5203  0.5621
  324SER     CB 5119   3.307   5.131   4.449  0.6460 -0.2560  0.5889
  324SER     OG 5120   3.342   5.025   4.536 -0.7335 -0.2537  0.4667
  324SER      H 5121   3.540   5.086   4.453 -0.2657  0.4917 -0.3328
  324SER     HA 5122   3.380   5.061   4.257 -0.4435  1.1066 -0.1623
  324SER    HB2 5123   3.326   5.222   4.506  0.2303 -0.3613  0.9083
  324SER    HB3 5124   3.203   5.118   4.419  1.0238 -1.6225 -0.3196
  324SER     HG 5125   3.337   4.939   4.495 -0.6143 -0.0142 -0.0713
  325LYS      N 5126   3.408   5.387   4.310  0.4413  0.6063  0.3002
  325LYS     CA 5127   3.378   5.523   4.272 -0.6727 -0.4113  0.6424
  325LYS      C 5128   3.500   5.595   4.207  0.9407 -0.1775 -0.4610
  325LYS      O 5129   3.475   5.681   4.127 -0.5415 -0.3724  0.0207
  325LYS     CB 5130   3.309   5.616   4.374  0.2614  0.5632 -0.5609
  325LYS     CG 5131   3.199   5.539   4.456 -0.6383 -0.6579  0.0487
  325LYS     CD 5132   3.075   5.504   4.371  0.0544 -0.1983  0.2015
  325LYS     CE 5133   2.957   5.449   4.444 -0.3771  0.9924 -0.7651
  325LYS     NZ 5134   2.984   5.305   4.502  0.2542 -0.6601  0.3175
  325LYS      H 5135   3.456   5.364   4.397  0.1079  0.2154  0.3864
  325LYS     HA 5136   3.297   5.520   4.199 -0.5413 -0.4753  0.4954
  325LYS    HB2 5137   3.387   5.642   4.445 -0.4262 -0.1408  0.5075
  325LYS    HB3 5138   3.263   5.695   4.315 -2.0555 -0.4864 -0.3954
  325LYS    HG2 5139   3.242   5.444   4.489  0.3532 -0.3741 -0.3249
  325LYS    HG3 5140   3.176   5.598   4.544  1.3977  0.8004 -0.2530
  325LYS    HD2 5141   3.036   5.598   4.331 -0.4511 -0.8654 -0.9736
  325LYS    HD3 5142   3.106   5.450   4.282  0.4437 -0.0871  0.2665
  325LYS    HE2 5143   2.933   5.517   4.526  0.0528 -0.2910  0.4973
  325LYS    HE3 5144   2.878   5.443   4.369  0.9230  0.1823 -2.1815
  325LYS    HZ1 5145   3.053   5.306   4.576 -0.3723  0.7452  0.9525
  325LYS    HZ2 5146   2.900   5.266   4.541 -0.3016 -0.1608 -0.3377
  325LYS    HZ3 5147   3.030   5.256   4.427  0.8902  0.2776  0.0630
  326ASP      N 5148   3.616   5.540   4.220 -0.3833 -0.3289  0.1898
  326ASP     CA 5149   3.734   5.570   4.133  0.1967 -0.8252  0.7372
  326ASP      C 5150   3.724   5.518   3.985 -0.2873  0.4784 -0.5694
  326ASP      O 5151   3.805   5.556   3.900 -0.1727  0.5090  0.4712
  326ASP     CB 5152   3.867   5.537   4.202  0.0880  0.6164 -0.3266
  326ASP     CG 5153   3.902   5.625   4.322  0.2365  0.2322  0.0608
  326ASP    OD1 5154   3.875   5.748   4.315 -0.1213  0.2474  0.0274
  326ASP    OD2 5155   3.950   5.576   4.423 -0.8019  0.0359 -0.7530
  326ASP      H 5156   3.624   5.465   4.288  0.4967 -0.3644  0.0742
  326ASP     HA 5157   3.736   5.678   4.116 -0.1912 -1.0344 -0.9784
  326ASP    HB2 5158   3.857   5.433   4.231  1.1694  0.1560 -1.4190
  326ASP    HB3 5159   3.954   5.539   4.136  1.0607 -0.8687  0.7900
  327LEU      N 5160   3.624   5.427   3.956 -0.3537 -0.2957 -0.1054
  327LEU     CA 5161   3.577   5.371   3.831 -0.6053 -0.0961 -0.2986
  327LEU      C 5162   3.479   5.457   3.764  0.5921 -0.0344  0.6068
  327LEU      O 5163   3.381   5.493   3.825 -0.4785 -0.6883 -0.8380
  327LEU     CB 5164   3.521   5.223   3.858 -0.7380 -0.8143  0.3055
  327LEU     CG 5165   3.635   5.118   3.878  0.0942  0.2582  0.4067
  327LEU    CD1 5166   3.564   4.979   3.899 -0.0141 -0.9035 -0.8006
  327LEU    CD2 5167   3.714   5.100   3.755  0.1366 -1.2345  0.4891
  327LEU      H 5168   3.575   5.387   4.035 -0.7733 -0.5020 -0.4595
  327LEU     HA 5169   3.662   5.366   3.764 -0.6962 -0.8626 -0.3814
  327LEU    HB2 5170   3.464   5.232   3.950 -0.4858  1.3091  0.3680
  327LEU    HB3 5171   3.455   5.193   3.776 -1.0267  1.1003 -0.2806
  327LEU     HG 5172   3.708   5.150   3.952  0.3054  1.7167 -0.3577
  327LEU   HD11 5173   3.517   4.940   3.808 -0.6825 -0.2974 -0.7355
  327LEU   HD12 5174   3.642   4.911   3.933 -0.5443 -1.3076 -0.3567
  327LEU   HD13 5175   3.483   4.994   3.971  0.1740 -1.4069 -0.4748
  327LEU   HD21 5176   3.780   5.186   3.749  0.0073 -1.1842 -0.5923
  327LEU   HD22 5177   3.774   5.008   3.757  0.2855 -1.1436  1.6825
  327LEU   HD23 5178   3.652   5.107   3.666 -0.3465 -0.3943  0.8741
  328PRO      N 5179   3.481   5.474   3.626  0.1573 -0.4240 -0.5521
  328PRO     CA 5180   3.383   5.554   3.553 -0.8527  0.7204  0.6193
  328PRO      C 5181   3.240   5.491   3.541 -0.4868 -0.9382  0.2541
  328PRO      O 5182   3.221   5.367   3.551 -0.2361  0.5186 -0.1270
  328PRO     CB 5183   3.443   5.580   3.410  0.7083  0.1107 -0.5007
  328PRO     CG 5184   3.523   5.455   3.392 -0.2336  0.6181 -0.1077
  328PRO     CD 5185   3.572   5.421   3.529 -0.8328  0.1088  0.1455
  328PRO     HA 5186   3.374   5.649   3.605  0.5376  0.9255  0.5377
  328PRO    HB2 5187   3.373   5.597   3.327  0.2120 -0.5968 -0.2400
  328PRO    HB3 5188   3.523   5.654   3.405  0.7180  0.1631  0.2235
  328PRO    HG2 5189   3.459   5.374   3.357 -0.5686  0.3194  1.0750
  328PRO    HG3 5190   3.603   5.482   3.325 -0.0846 -0.0901 -0.2359
  328PRO    HD2 5191   3.576   5.313   3.544 -0.0406 -0.0744 -1.0805
  328PRO    HD3 5192   3.669   5.470   3.538 -0.9643  0.5458 -0.6113
  329LYS      N 5193   3.144   5.582   3.510  0.2589 -0.5842 -0.5521
  329LYS     CA 5194   3.003   5.550   3.535  0.9465  0.4882 -0.2406
  329LYS      C 5195   2.939   5.487   3.406 -0.2283 -0.0152 -0.5620
  329LYS      O 5196   3.003   5.509   3.300  0.1054 -0.2511 -0.0176
  329LYS     CB 5197   2.928   5.685   3.579 -0.1849 -0.0547  0.1093
  329LYS     CG 5198   2.781   5.661   3.625 -0.2773  0.2087 -0.2279
  329LYS     CD 5199   2.714   5.794   3.659 -0.0144 -0.4003  0.3720
  329LYS     CE 5200   2.571   5.780   3.690  0.4048  0.2242  0.6411
  329LYS     NZ 5201   2.500   5.895   3.747 -0.5299  0.2968  0.6745
  329LYS      H 5202   3.173   5.675   3.484 -0.0148 -0.2720  0.2035
  329LYS     HA 5203   2.990   5.471   3.609 -0.4377  0.2412 -0.6748
  329LYS    HB2 5204   2.993   5.735   3.651 -0.2769 -0.3238  0.3804
  329LYS    HB3 5205   2.922   5.754   3.495  0.8875  0.4017  0.3751
  329LYS    HG2 5206   2.735   5.617   3.537  0.1799  0.8359 -0.7999
  329LYS    HG3 5207   2.770   5.596   3.712 -1.3142  0.1354 -0.3924
  329LYS    HD2 5208   2.760   5.846   3.743 -0.2058 -1.1422  0.9543
  329LYS    HD3 5209   2.724   5.863   3.576 -0.6766 -0.0909  0.5357
  329LYS    HE2 5210   2.517   5.765   3.596  0.1890 -0.1105  0.8096
  329LYS    HE3 5211   2.548   5.703   3.765  0.2219  0.4881  0.8615
  329LYS    HZ1 5212   2.510   5.897   3.847  0.6843  1.7649  0.5926
  329LYS    HZ2 5213   2.529   5.985   3.710  1.4617 -0.3310  0.4785
  329LYS    HZ3 5214   2.400   5.879   3.740 -0.5651  0.5944  0.4318
  330HIS      N 5215   2.825   5.416   3.407 -0.2231 -1.0696 -0.4564
  330HIS     CA 5216   2.750   5.356   3.299  0.6099  0.4240  0.2335
  330HIS      C 5217   2.834   5.243   3.232 -0.0464 -0.5583  0.0005
  330HIS      O 5218   2.800   5.207   3.119  0.0629 -0.8043  0.8042
  330HIS     CB 5219   2.706   5.453   3.193  0.9496  0.2588 -0.1969
  330HIS     CG 5220   2.650   5.586   3.246  0.2477  0.3769  0.0046
  330HIS    ND1 5221   2.535   5.610   3.332  0.1186  0.7040 -0.0642
  330HIS    CD2 5222   2.712   5.711   3.233  0.6824  0.0229 -0.0107
  330HIS    CE1 5223   2.523   5.742   3.347  0.3369 -1.0127 -0.4588
  330HIS    NE2 5224   2.626   5.804   3.292  0.1139  0.4929 -0.0885
  330HIS      H 5225   2.789   5.390   3.498 -0.1240 -0.5762 -0.2658
  330HIS     HA 5226   2.661   5.302   3.331  1.1284 -0.1486  0.7429
  330HIS    HB2 5227   2.790   5.480   3.130  1.3046 -0.4175 -0.0305
  330HIS    HB3 5228   2.630   5.403   3.132  1.0504  0.6733 -0.6751
  330HIS    HD2 5229   2.800   5.740   3.178  1.0155 -0.2700  0.3586
  330HIS    HE1 5230   2.446   5.793   3.404  1.0389  0.4169 -0.7020
  330HIS    HE2 5231   2.630   5.905   3.290  0.1895  0.4990  0.1910
  331CYS      N 5232   2.933   5.182   3.301 -0.2109  1.3868  0.2207
  331CYS     CA 5233   3.014   5.072   3.240  0.0094  0.4638  0.1846
  331CYS      C 5234   2.964   4.931   3.294 -0.1061  0.3915  0.0617
  331CYS      O 5235   2.904   4.922   3.399  0.0343  0.2037 -0.1746
  331CYS     CB 5236   3.159   5.092   3.277 -0.9133 -0.7699  0.0949
  331CYS     SG 5237   3.232   5.243   3.202 -0.4191 -0.0723  0.1872
  331CYS      H 5238   2.957   5.203   3.397  0.7774  0.6035  0.1740
  331CYS     HA 5239   3.009   5.074   3.131  0.8229  0.6103  0.1385
  331CYS    HB2 5240   3.165   5.105   3.385  0.8136 -0.0009 -0.0266
  331CYS    HB3 5241   3.218   5.006   3.245  0.3326 -0.4571  1.3469
  331CYS     HG 5242   3.138   5.329   3.244 -0.9755  0.1488 -1.4005
  332LEU      N 5243   2.989   4.830   3.218 -0.0923  0.9805  0.0906
  332LEU     CA 5244   2.987   4.689   3.269 -0.6805 -0.3030  0.0473
  332LEU      C 5245   3.131   4.650   3.302 -0.9461 -0.0034  0.1399
  332LEU      O 5246   3.222   4.689   3.228  0.2925 -0.5006 -0.1174
  332LEU     CB 5247   2.937   4.590   3.163  0.6479 -0.7213  0.2788
  332LEU     CG 5248   2.787   4.598   3.137  0.5905  0.4275  0.2082
  332LEU    CD1 5249   2.731   4.482   3.060  0.5448  0.5894  0.2672
  332LEU    CD2 5250   2.708   4.596   3.265 -0.0469 -0.3576 -0.4181
  332LEU      H 5251   3.048   4.842   3.137 -0.5174  0.1362 -0.3674
  332LEU     HA 5252   2.932   4.686   3.362 -0.9374  0.6436 -0.0548
  332LEU    HB2 5253   2.983   4.597   3.064  0.3418  0.3002  0.1835
  332LEU    HB3 5254   2.947   4.487   3.197  0.9594 -0.9205 -0.3790
  332LEU     HG 5255   2.765   4.687   3.078  0.8227 -0.0312 -0.6006
  332LEU   HD11 5256   2.626   4.502   3.037  0.6641  0.8746 -0.0461
  332LEU   HD12 5257   2.784   4.480   2.965  0.4038 -1.8456  0.1051
  332LEU   HD13 5258   2.748   4.383   3.101  0.2026  0.4357  0.0497
  332LEU   HD21 5259   2.751   4.512   3.320 -0.1339 -0.1733 -0.0662
  332LEU   HD22 5260   2.730   4.692   3.312 -0.4518 -0.8875  0.9365
  332LEU   HD23 5261   2.601   4.589   3.245  0.1234  0.0863 -1.6825
  333TYR      N 5262   3.148   4.573   3.408 -0.1610  0.4293 -0.0351
  333TYR     CA 5263   3.274   4.547   3.480 -0.1300  0.0826  0.3516
  333TYR      C 5264   3.307   4.399   3.494 -0.4689 -0.2745  0.1223
  333TYR      O 5265   3.220   4.319   3.518  0.6399  0.0037  0.0178
  333TYR     CB 5266   3.281   4.614   3.622  0.1992  0.4844  1.4246
  333TYR     CG 5267   3.245   4.761   3.631  0.2187  0.2227 -0.1307
  333TYR    CD1 5268   3.346   4.863   3.614  0.2769  0.3222  0.0127
  333TYR    CD2 5269   3.113   4.788   3.667  0.8365 -0.5888  0.2929
  333TYR    CE1 5270   3.303   4.994   3.608  0.7881 -0.0194 -0.5461
  333TYR    CE2 5271   3.075   4.923   3.663 -0.0117  0.2999 -0.9139
  333TYR     CZ 5272   3.161   5.022   3.635 -0.5493  0.3097  0.0086
  333TYR     OH 5273   3.111   5.148   3.643  0.3833  0.0174  0.1132
  333TYR      H 5274   3.064   4.538   3.451  0.6131 -0.5042  0.8209
  333TYR     HA 5275   3.357   4.588   3.424 -0.8136  0.5413 -0.3593
  333TYR    HB2 5276   3.199   4.574   3.682 -0.3946  0.9992  0.9924
  333TYR    HB3 5277   3.377   4.592   3.668  0.7566 -0.1114  0.0783
  333TYR    HD1 5278   3.448   4.831   3.598  0.4953  0.5040  0.8934
  333TYR    HD2 5279   3.036   4.714   3.683 -0.8620  0.6229 -1.3357
  333TYR    HE1 5280   3.373   5.076   3.605 -0.4836  1.1515  0.0385
  333TYR    HE2 5281   2.972   4.948   3.679  0.3906  1.1042  1.0796
  333TYR     HH 5282   3.180   5.207   3.610  0.8545 -0.3270  0.4462
  334THR      N 5283   3.437   4.375   3.495  0.1908  0.4113  0.4045
  334THR     CA 5284   3.493   4.238   3.508  0.6738 -0.2454  0.4575
  334THR      C 5285   3.622   4.240   3.594  0.6415  0.0316  0.0559
  334THR      O 5286   3.706   4.321   3.563 -0.7045 -0.0885  0.0648
  334THR     CB 5287   3.526   4.172   3.372  0.2201  0.2745  0.0008
  334THR    OG1 5288   3.408   4.143   3.307 -0.5229 -0.1862 -0.3883
  334THR    CG2 5289   3.609   4.046   3.387  0.6200  0.1768  0.1344
  334THR      H 5290   3.507   4.446   3.475  0.8438 -0.4075 -0.3628
  334THR     HA 5291   3.419   4.178   3.562  0.6256  0.2661  0.9804
  334THR     HB 5292   3.577   4.246   3.310  0.6450 -0.2891 -0.3468
  334THR    HG1 5293   3.386   4.229   3.271  0.2518  0.4318  0.5227
  334THR   HG21 5294   3.597   3.980   3.301  0.6385  0.0215  0.2492
  334THR   HG22 5295   3.716   4.068   3.385  0.5133  0.7091  0.1180
  334THR   HG23 5296   3.574   3.983   3.469 -0.7268  0.4351 -0.1980
  335ARG      N 5297   3.631   4.170   3.700  0.7523  0.1304 -0.1138
  335ARG     CA 5298   3.742   4.162   3.799  0.0919 -0.3423  0.6070
  335ARG      C 5299   3.831   4.037   3.770  0.5865  0.9186  0.7430
  335ARG      O 5300   3.776   3.922   3.765  0.2249 -0.7582 -0.1611
  335ARG     CB 5301   3.689   4.167   3.945  0.2618  0.5125  0.3712
  335ARG     CG 5302   3.789   4.158   4.064 -0.2508 -0.0120  0.6083
  335ARG     CD 5303   3.716   4.175   4.199 -0.0309  0.2216 -0.3346
  335ARG     NE 5304   3.802   4.176   4.320 -0.0817  0.3920 -0.2726
  335ARG     CZ 5305   3.845   4.274   4.392 -0.0665 -0.2259  0.1758
  335ARG    NH1 5306   3.818   4.400   4.363  0.2248 -0.1295  0.0765
  335ARG    NH2 5307   3.911   4.254   4.500  0.6098 -0.1837 -0.2983
  335ARG      H 5308   3.551   4.114   3.726  0.2717  1.1165  0.7092
  335ARG     HA 5309   3.801   4.252   3.782 -1.7439  0.8871  0.1235
  335ARG    HB2 5310   3.630   4.259   3.952 -0.9596 -0.0289 -1.4684
  335ARG    HB3 5311   3.606   4.098   3.958  0.4372  0.1417 -0.4057
  335ARG    HG2 5312   3.852   4.070   4.061 -0.8829 -0.4784 -0.8258
  335ARG    HG3 5313   3.861   4.239   4.054 -0.4781  0.1979  0.6622
  335ARG    HD2 5314   3.653   4.265   4.197  0.1491  0.3457 -0.6392
  335ARG    HD3 5315   3.647   4.093   4.218  0.7963 -0.2551  0.7610
  335ARG     HE 5316   3.816   4.085   4.362 -0.9186  0.5749  0.4598
  335ARG   HH11 5317   3.848   4.468   4.430  1.5613  0.5241 -1.0897
  335ARG   HH12 5318   3.770   4.421   4.277  0.6509  0.4681 -0.0217
  335ARG   HH21 5319   3.956   4.336   4.538  0.1216 -0.2298  0.4093
  335ARG   HH22 5320   3.953   4.165   4.526 -0.2523 -0.6556 -0.4549
  336LEU      N 5321   3.964   4.061   3.762  0.1622 -0.0641 -0.3468
  336LEU     CA 5322   4.069   3.958   3.756  0.1914  0.7994  0.6354
  336LEU      C 5323   4.157   3.963   3.877 -0.2442 -0.1620 -0.1553
  336LEU      O 5324   4.266   4.025   3.880 -0.7332  0.9398  0.0743
  336LEU     CB 5325   4.156   3.973   3.624  0.0528  0.4411  0.7430
  336LEU     CG 5326   4.091   3.943   3.484 -0.3959  0.0518 -1.0182
  336LEU    CD1 5327   3.966   4.015   3.446  0.3869 -0.1224  0.7824
  336LEU    CD2 5328   4.203   3.947   3.384  0.7610 -1.4936  0.8321
  336LEU      H 5329   3.998   4.151   3.791 -0.9946  0.4481 -0.4537
  336LEU     HA 5330   4.025   3.859   3.742 -0.1028  0.7997  1.4360
  336LEU    HB2 5331   4.190   4.077   3.629  0.1947  0.3779  1.1722
  336LEU    HB3 5332   4.243   3.907   3.622 -0.6451 -0.5996 -1.5591
  336LEU     HG 5333   4.069   3.836   3.489 -0.8539  0.1702  0.2046
  336LEU   HD11 5334   3.936   3.982   3.346  0.2331  1.1499  0.3821
  336LEU   HD12 5335   3.885   3.985   3.512  0.4232  0.4559  1.1025
  336LEU   HD13 5336   3.974   4.123   3.455  0.2713 -0.0477  0.0735
  336LEU   HD21 5337   4.291   3.885   3.404  0.1110 -2.5215  0.6470
  336LEU   HD22 5338   4.161   3.916   3.288 -0.8519  0.4266  0.7780
  336LEU   HD23 5339   4.230   4.048   3.351  0.0202 -1.2013  1.0805
  337SER      N 5340   4.120   3.882   3.972 -0.0331  0.4506 -1.2509
  337SER     CA 5341   4.204   3.846   4.092 -0.1420 -0.2337  0.6502
  337SER      C 5342   4.306   3.739   4.056  0.2967 -0.1763 -0.2436
  337SER      O 5343   4.291   3.679   3.947 -0.0646  0.2852 -0.2945
  337SER     CB 5344   4.112   3.796   4.200  0.4257 -0.2750 -0.2748
  337SER     OG 5345   4.038   3.912   4.242  0.0885  0.6951 -0.2347
  337SER      H 5346   4.028   3.840   3.970  0.6658 -2.0042  1.8759
  337SER     HA 5347   4.263   3.934   4.118  0.7518 -0.8675  0.8479
  337SER    HB2 5348   4.057   3.706   4.173  0.4527 -0.5482  0.5156
  337SER    HB3 5349   4.181   3.773   4.282  0.3264  0.5621  0.0599
  337SER     HG 5350   3.958   3.910   4.189  0.7400 -0.0074 -1.2668
  338SER      N 5351   4.404   3.724   4.146 -0.3854  0.8456 -0.3297
  338SER     CA 5352   4.511   3.618   4.155  0.8687  0.1227  0.0431
  338SER      C 5353   4.589   3.622   4.024 -0.1190 -0.5291 -0.1656
  338SER      O 5354   4.640   3.520   3.975  0.2063 -0.2606  0.2894
  338SER     CB 5355   4.445   3.480   4.174 -0.8394 -1.1168 -1.2389
  338SER     OG 5356   4.380   3.480   4.299 -0.0274 -0.6497  0.2161
  338SER      H 5357   4.387   3.777   4.229 -0.5886  0.2900 -0.0048
  338SER     HA 5358   4.584   3.636   4.235  0.4114  0.6057  0.3670
  338SER    HB2 5359   4.372   3.481   4.094 -1.4592  0.9893 -0.7687
  338SER    HB3 5360   4.516   3.397   4.168  1.3017  0.5017 -0.7965
  338SER     HG 5361   4.432   3.518   4.370 -0.3305  0.9120 -0.3309
  339LEU      N 5362   4.617   3.748   3.977 -0.0935 -0.1649  0.0207
  339LEU     CA 5363   4.680   3.767   3.847 -0.9229  0.3137 -0.1726
  339LEU      C 5364   4.827   3.712   3.827 -0.4553  0.4206 -1.1006
  339LEU      O 5365   4.871   3.693   3.717 -0.4385  0.4195  0.1704
  339LEU     CB 5366   4.668   3.913   3.811  0.5522 -0.2341 -0.0131
  339LEU     CG 5367   4.673   3.961   3.663  0.1252  0.2209 -0.6182
  339LEU    CD1 5368   4.565   3.894   3.590  0.6786 -1.2362  0.5777
  339LEU    CD2 5369   4.640   4.112   3.665 -0.6063  0.0726  0.3849
  339LEU      H 5370   4.570   3.830   4.015 -0.3405 -0.2535 -0.0844
  339LEU     HA 5371   4.623   3.701   3.782 -0.3235  0.0747 -0.4684
  339LEU    HB2 5372   4.570   3.946   3.848  0.7451  0.6233 -0.2388
  339LEU    HB3 5373   4.748   3.961   3.867  0.0418 -0.8437  1.3528
  339LEU     HG 5374   4.769   3.938   3.618 -0.0493 -0.5504 -0.6262
  339LEU   HD11 5375   4.472   3.916   3.643  0.3192  0.0277 -0.4520
  339LEU   HD12 5376   4.573   3.934   3.489 -0.7004 -0.9953  0.5197
  339LEU   HD13 5377   4.575   3.787   3.567 -0.8216 -1.1015 -1.2409
  339LEU   HD21 5378   4.539   4.121   3.704 -0.8786  0.9925 -0.4570
  339LEU   HD22 5379   4.712   4.176   3.717  0.4716 -1.0152  0.3222
  339LEU   HD23 5380   4.634   4.150   3.563  0.4949 -0.6355  0.0212
  340GLN      N 5381   4.898   3.670   3.938  0.9845 -0.4715 -0.1543
  340GLN     CA 5382   5.021   3.599   3.938 -0.7558  0.9571 -0.2393
  340GLN      C 5383   5.010   3.452   3.879  0.4901 -0.6749 -0.7121
  340GLN      O 5384   5.101   3.374   3.865 -0.4598 -0.4460  0.0575
  340GLN     CB 5385   5.083   3.597   4.078  0.6041 -0.0098  0.1132
  340GLN     CG 5386   5.013   3.504   4.185 -1.8306  0.7467  0.8657
  340GLN     CD 5387   4.871   3.543   4.236 -0.0374 -0.1252  0.9967
  340GLN    OE1 5388   4.823   3.653   4.217 -0.2261  0.7601 -0.0711
  340GLN    NE2 5389   4.807   3.469   4.307 -0.0451  0.2224 -0.6078
  340GLN      H 5390   4.842   3.682   4.022 -1.2769  0.3537 -1.5950
  340GLN     HA 5391   5.092   3.656   3.879  0.4611 -0.0268  0.1814
  340GLN    HB2 5392   5.188   3.578   4.056  0.5573 -0.6968  0.4258
  340GLN    HB3 5393   5.080   3.697   4.120  0.2422 -0.7049  1.9008
  340GLN    HG2 5394   5.011   3.402   4.146  0.7875  1.1933 -0.9378
  340GLN    HG3 5395   5.089   3.487   4.262  1.0018  0.3251 -1.6694
  340GLN   HE21 5396   4.721   3.503   4.346 -0.4162 -1.6859  0.4951
  340GLN   HE22 5397   4.842   3.376   4.326  0.3911  0.4622 -0.2041
  341LYS      N 5398   4.882   3.414   3.860 -0.3992  0.0128  0.9001
  341LYS     CA 5399   4.851   3.285   3.785  0.0393 -0.2830 -0.1911
  341LYS      C 5400   4.868   3.309   3.630 -0.3517 -0.5041 -0.3572
  341LYS      O 5401   4.885   3.214   3.561  0.3078  0.0579 -0.1095
  341LYS     CB 5402   4.711   3.249   3.816 -0.1258 -0.2750  0.1588
  341LYS     CG 5403   4.687   3.183   3.951 -0.1995  0.7676 -0.8306
  341LYS     CD 5404   4.748   3.047   3.987 -0.1152 -0.4803 -0.9620
  341LYS     CE 5405   4.738   2.960   3.862 -0.2461  0.1138  0.2210
  341LYS     NZ 5406   4.772   2.807   3.877 -0.5847 -0.9545 -0.9996
  341LYS      H 5407   4.809   3.463   3.908  0.2657  0.2259  1.7425
  341LYS     HA 5408   4.919   3.209   3.824 -1.2417 -1.1861  0.4226
  341LYS    HB2 5409   4.637   3.330   3.813 -0.2675 -0.3319  1.2749
  341LYS    HB3 5410   4.684   3.175   3.742  0.2252  0.1072 -0.3632
  341LYS    HG2 5411   4.714   3.249   4.034 -0.1380 -0.4382  0.1543
  341LYS    HG3 5412   4.581   3.162   3.958  0.0142 -0.2427 -0.2194
  341LYS    HD2 5413   4.854   3.065   4.004 -0.3246  0.0289 -0.0488
  341LYS    HD3 5414   4.692   2.997   4.066 -0.8608 -0.1280 -1.2518
  341LYS    HE2 5415   4.634   2.968   3.828  0.1565 -0.3379 -1.2815
  341LYS    HE3 5416   4.792   3.011   3.782 -0.6750  0.4568  0.1440
  341LYS    HZ1 5417   4.771   2.756   3.789  1.5051 -0.5804 -1.3505
  341LYS    HZ2 5418   4.868   2.814   3.909 -0.7053  1.3620 -0.7762
  341LYS    HZ3 5419   4.715   2.764   3.948  0.5051 -0.2568  0.4050
  342LEU      N 5420   4.894   3.431   3.581 -0.2914 -0.1516 -0.2574
  342LEU     CA 5421   4.919   3.455   3.442 -0.7080 -0.9200  1.0464
  342LEU      C 5422   5.065   3.428   3.402  0.8195  0.8345  0.4286
  342LEU      O 5423   5.159   3.501   3.434 -0.0336 -0.4076  0.6605
  342LEU     CB 5424   4.872   3.600   3.411 -0.2802  0.2544 -0.8671
  342LEU     CG 5425   4.874   3.626   3.261 -0.0022  0.4444  0.9005
  342LEU    CD1 5426   4.758   3.550   3.187 -1.2281 -0.9278 -0.3722
  342LEU    CD2 5427   4.837   3.780   3.247  0.1389  0.7920  0.1127
  342LEU      H 5428   4.902   3.500   3.655  0.3268  0.0295 -0.4904
  342LEU     HA 5429   4.859   3.389   3.380  0.5703 -0.0804 -1.3620
  342LEU    HB2 5430   4.776   3.619   3.459 -0.4313  1.3478 -1.5206
  342LEU    HB3 5431   4.942   3.672   3.455 -0.9518 -0.0241  0.7720
  342LEU     HG 5432   4.970   3.601   3.216 -0.8351 -1.3196 -0.1191
  342LEU   HD11 5433   4.659   3.567   3.229 -0.9236 -0.0442  0.0452
  342LEU   HD12 5434   4.760   3.590   3.086  0.5036 -1.3057 -0.5423
  342LEU   HD13 5435   4.783   3.446   3.169 -0.2831 -0.6934 -0.5300
  342LEU   HD21 5436   4.733   3.788   3.281  0.0719 -0.9743  0.5549
  342LEU   HD22 5437   4.905   3.844   3.303  0.6061  0.8574 -0.5100
  342LEU   HD23 5438   4.853   3.804   3.142  1.3146  1.3033  0.3777
  343LYS      N 5439   5.079   3.317   3.324  0.1025 -0.0618 -0.6021
  343LYS     CA 5440   5.197   3.270   3.259 -0.5465  0.3366  0.1638
  343LYS      C 5441   5.210   3.292   3.109 -0.1185 -0.8155 -0.7130
  343LYS      O 5442   5.314   3.334   3.057 -0.0120  0.4391  0.0283
  343LYS     CB 5443   5.228   3.123   3.290  0.2749  0.0427 -0.4827
  343LYS     CG 5444   5.305   3.109   3.422 -0.0015 -0.7942  0.8135
  343LYS     CD 5445   5.347   2.970   3.445 -0.5922  1.4224 -1.2007
  343LYS     CE 5446   5.424   2.946   3.585  0.0288 -0.1017 -0.7098
  343LYS     NZ 5447   5.452   2.802   3.606  0.6236 -0.6332  0.0389
  343LYS      H 5448   4.996   3.259   3.330 -0.4552  0.4644 -2.1929
  343LYS     HA 5449   5.277   3.330   3.303 -0.1921  0.4384 -0.5948
  343LYS    HB2 5450   5.133   3.071   3.298  0.6196 -0.4486  1.4178
  343LYS    HB3 5451   5.299   3.076   3.222  0.4642 -0.2491 -0.0868
  343LYS    HG2 5452   5.398   3.165   3.418  0.0776 -0.9366  0.6565
  343LYS    HG3 5453   5.254   3.142   3.513  0.5958 -1.0587  1.2633
  343LYS    HD2 5454   5.262   2.902   3.453  1.3644 -1.2313  0.1583
  343LYS    HD3 5455   5.409   2.931   3.365  0.0386 -0.6212  0.1276
  343LYS    HE2 5456   5.511   3.012   3.585  0.6051 -0.8345 -1.0774
  343LYS    HE3 5457   5.365   2.980   3.671  0.1653  1.3732 -1.1393
  343LYS    HZ1 5458   5.491   2.768   3.520  1.0118  1.6173 -0.8080
  343LYS    HZ2 5459   5.536   2.780   3.658  0.9912 -0.0112 -0.2663
  343LYS    HZ3 5460   5.371   2.753   3.643 -0.3356  0.2344 -0.7979
  344GLU      N 5461   5.106   3.273   3.033 -0.2766 -0.3600 -0.5394
  344GLU     CA 5462   5.092   3.316   2.891 -0.3093  0.0835 -0.2388
  344GLU      C 5463   5.040   3.457   2.876 -0.0374 -0.6123 -0.1347
  344GLU      O 5464   5.018   3.523   2.978  0.1879  0.2867  0.2469
  344GLU     CB 5465   4.992   3.218   2.822 -0.0876  0.2987  0.3645
  344GLU     CG 5466   4.843   3.223   2.865 -0.1570 -0.5733  0.3911
  344GLU     CD 5467   4.793   3.082   2.896 -0.0169 -0.1277 -0.3375
  344GLU    OE1 5468   4.713   3.029   2.813 -0.0495 -0.2400 -0.3233
  344GLU    OE2 5469   4.825   3.025   3.002 -0.4405 -0.0528  0.7070
  344GLU      H 5470   5.026   3.246   3.089 -0.2265 -0.3079 -0.4405
  344GLU     HA 5471   5.191   3.310   2.844 -0.5737 -2.4177 -0.7531
  344GLU    HB2 5472   4.985   3.228   2.714  0.5178  0.3734  0.3234
  344GLU    HB3 5473   5.033   3.118   2.841  1.0253  0.7595  0.5506
  344GLU    HG2 5474   4.848   3.284   2.956  0.7361  1.1746 -0.7230
  344GLU    HG3 5475   4.779   3.281   2.799 -0.0794 -1.7909 -0.8397
  345HIS      N 5476   5.035   3.514   2.757 -0.2067 -0.1900  0.0600
  345HIS     CA 5477   4.985   3.652   2.731  0.6643  0.2897 -0.1691
  345HIS      C 5478   4.831   3.657   2.744 -0.3183  0.1422  0.3803
  345HIS      O 5479   4.765   3.554   2.716 -0.0601 -0.0717  0.4034
  345HIS     CB 5480   5.030   3.697   2.590 -0.3041 -0.2958  0.0442
  345HIS     CG 5481   5.175   3.736   2.596  0.1142 -0.0602 -0.8524
  345HIS    ND1 5482   5.229   3.854   2.652  0.0098 -0.5663 -0.3130
  345HIS    CD2 5483   5.284   3.660   2.553  1.0368 -0.7470  0.7377
  345HIS    CE1 5484   5.364   3.852   2.642  1.2772  0.0123 -0.5976
  345HIS    NE2 5485   5.396   3.734   2.582 -0.6121  0.0394  0.5831
  345HIS      H 5486   5.059   3.462   2.675  0.5447  0.2176  0.0037
  345HIS     HA 5487   5.021   3.724   2.805  0.9847 -0.2532  0.2159
  345HIS    HB2 5488   5.014   3.616   2.520  0.4390  0.5422 -1.1651
  345HIS    HB3 5489   4.973   3.783   2.555 -0.7494 -0.9023 -0.7734
  345HIS    HD2 5490   5.269   3.568   2.498 -1.0809 -0.4265  0.6204
  345HIS    HE1 5491   5.423   3.941   2.657  0.2580  0.7518 -0.7569
  345HIS    HE2 5492   5.488   3.716   2.545 -1.0200  0.5823 -0.8090
  346LEU      N 5493   4.770   3.769   2.790  0.1417 -0.7229 -0.4050
  346LEU     CA 5494   4.627   3.776   2.826 -0.1524  0.5399  0.0065
  346LEU      C 5495   4.537   3.801   2.706  0.1130 -0.9421  1.1232
  346LEU      O 5496   4.488   3.914   2.690 -0.0120  0.1535 -1.0691
  346LEU     CB 5497   4.607   3.880   2.934  0.1740 -1.1571 -1.2826
  346LEU     CG 5498   4.468   3.891   3.011 -0.0566  0.2075  0.5388
  346LEU    CD1 5499   4.402   3.759   3.033  1.1067  0.0624  0.0493
  346LEU    CD2 5500   4.479   3.976   3.127 -0.3926 -1.0755 -1.1682
  346LEU      H 5501   4.820   3.849   2.828 -1.4336  0.5359 -0.7420
  346LEU     HA 5502   4.602   3.682   2.874  0.7842 -0.0299 -0.5584
  346LEU    HB2 5503   4.678   3.868   3.015 -0.4051  0.6551 -0.3764
  346LEU    HB3 5504   4.625   3.979   2.891 -1.2181  0.1169  0.6973
  346LEU     HG 5505   4.395   3.947   2.953  0.0912 -0.2151 -0.0737
  346LEU   HD11 5506   4.314   3.772   3.097  0.5036  1.0313 -0.9095
  346LEU   HD12 5507   4.375   3.724   2.933 -1.5987  1.4180  0.1045
  346LEU   HD13 5508   4.475   3.696   3.082  0.2261 -0.6772  0.4780
  346LEU   HD21 5509   4.516   3.923   3.215  0.5570  0.2029 -0.7446
  346LEU   HD22 5510   4.552   4.055   3.114 -0.1758 -1.1238 -0.3712
  346LEU   HD23 5511   4.381   4.020   3.147  0.0291 -0.2085 -0.9097
  347VAL      N 5512   4.529   3.695   2.620  0.5253  0.1252 -0.2310
  347VAL     CA 5513   4.437   3.678   2.509 -1.1212  0.2888 -0.1213
  347VAL      C 5514   4.301   3.645   2.572  1.1343 -0.0400 -0.1557
  347VAL      O 5515   4.282   3.558   2.658 -0.0918 -0.6518  1.0101
  347VAL     CB 5516   4.484   3.578   2.404 -0.2059  0.4366  0.0187
  347VAL    CG1 5517   4.384   3.577   2.282 -0.5488 -0.7903 -1.0469
  347VAL    CG2 5518   4.629   3.621   2.355  0.5170  0.3309 -0.1144
  347VAL      H 5519   4.581   3.614   2.650 -0.0609 -0.7049 -1.3139
  347VAL     HA 5520   4.427   3.774   2.460  0.0576  0.1653 -0.6665
  347VAL     HB 5521   4.479   3.476   2.443 -1.1780  0.0186 -1.1024
  347VAL   HG11 5522   4.421   3.499   2.215  0.3939 -0.5657 -0.8245
  347VAL   HG12 5523   4.287   3.547   2.320 -0.2902 -1.4942 -0.9186
  347VAL   HG13 5524   4.392   3.672   2.228  1.1063 -0.5526 -0.4922
  347VAL   HG21 5525   4.703   3.559   2.406  0.3764 -0.8811 -1.2731
  347VAL   HG22 5526   4.639   3.600   2.249  0.6502  0.0948 -0.0564
  347VAL   HG23 5527   4.638   3.729   2.367 -0.0901  0.3962 -0.1669
  348PHE      N 5528   4.200   3.731   2.537  0.4973  0.4050  0.0974
  348PHE     CA 5529   4.055   3.709   2.563  0.2033  0.1035  1.0454
  348PHE      C 5530   3.967   3.762   2.442 -0.0114  0.4875 -0.3981
  348PHE      O 5531   4.010   3.841   2.362  0.0549 -0.2383  0.4071
  348PHE     CB 5532   4.022   3.768   2.694 -1.1400 -0.7061 -1.6103
  348PHE     CG 5533   4.029   3.924   2.706  0.4647  1.4258  0.4775
  348PHE    CD1 5534   3.933   4.007   2.643 -1.1871  0.7507 -0.4233
  348PHE    CD2 5535   4.132   3.982   2.783 -0.0085  0.2409 -1.0082
  348PHE    CE1 5536   3.944   4.145   2.651  0.0222 -0.7429 -0.8602
  348PHE    CE2 5537   4.139   4.119   2.793 -0.3543 -0.1293  0.1711
  348PHE     CZ 5538   4.041   4.200   2.735 -0.1796  0.1608  0.6948
  348PHE      H 5539   4.214   3.799   2.463 -0.0159 -0.0573 -0.4413
  348PHE     HA 5540   4.035   3.602   2.563  0.4363  0.0568  0.5494
  348PHE    HB2 5541   3.932   3.729   2.742  0.0901 -0.3316  1.4434
  348PHE    HB3 5542   4.092   3.741   2.773 -1.2915  1.4945 -0.5670
  348PHE    HD1 5543   3.856   3.962   2.582 -0.8357 -0.0729 -0.2811
  348PHE    HD2 5544   4.189   3.913   2.844 -0.9196  0.4046  0.1014
  348PHE    HE1 5545   3.871   4.201   2.595 -1.6003 -0.6305  1.0944
  348PHE    HE2 5546   4.203   4.172   2.862  0.1760  1.4373 -1.3718
  348PHE     HZ 5547   4.049   4.306   2.751 -0.8971  0.2287  0.6612
  349THR      N 5548   3.842   3.736   2.447  0.2644 -0.2745 -0.2318
  349THR     CA 5549   3.740   3.790   2.357 -0.0374 -0.2574  0.8084
  349THR      C 5550   3.648   3.905   2.405 -1.0841 -0.4881 -0.2919
  349THR      O 5551   3.607   3.904   2.522 -0.2674  0.7091  0.6570
  349THR     CB 5552   3.652   3.669   2.301 -0.3890 -0.1423  0.5708
  349THR    OG1 5553   3.745   3.584   2.237 -0.7001 -0.3300 -0.3075
  349THR    CG2 5554   3.558   3.705   2.187 -0.5243  0.5901 -0.1063
  349THR      H 5555   3.801   3.685   2.524  0.3933  1.6089  1.2428
  349THR     HA 5556   3.790   3.834   2.270 -1.5714 -0.0917 -0.0598
  349THR     HB 5557   3.610   3.606   2.379  0.4813 -0.5280  0.7556
  349THR    HG1 5558   3.809   3.553   2.302 -0.1511 -0.0511 -0.7055
  349THR   HG21 5559   3.613   3.771   2.120 -0.9773  1.1786  0.0947
  349THR   HG22 5560   3.548   3.616   2.124  2.2796  0.7655 -1.1161
  349THR   HG23 5561   3.467   3.749   2.228 -0.3773 -0.1291  1.0999
  350VAL      N 5562   3.623   4.013   2.324  0.0591 -0.0547  0.0938
  350VAL     CA 5563   3.494   4.096   2.330  0.5209  0.1438  0.9474
  350VAL      C 5564   3.378   4.034   2.238 -0.6657  0.2894 -0.5687
  350VAL      O 5565   3.400   4.016   2.120 -0.1864 -0.0296  0.2712
  350VAL     CB 5566   3.530   4.236   2.283  0.5156 -0.0539  0.2759
  350VAL    CG1 5567   3.393   4.318   2.279 -0.7526  0.3853 -1.0242
  350VAL    CG2 5568   3.622   4.299   2.382 -0.9331 -0.1474 -0.0019
  350VAL      H 5569   3.667   4.008   2.234  0.3251  1.1427  0.1217
  350VAL     HA 5570   3.459   4.099   2.433 -0.3442  1.0462  0.6564
  350VAL     HB 5571   3.563   4.231   2.179 -0.3273 -1.4559  0.0125
  350VAL   HG11 5572   3.419   4.422   2.260 -0.5250  0.3883 -0.7082
  350VAL   HG12 5573   3.322   4.282   2.204 -0.7311 -2.2151 -0.0048
  350VAL   HG13 5574   3.346   4.314   2.377  0.0896  0.5362 -0.6000
  350VAL   HG21 5575   3.571   4.331   2.473  0.2105  0.0491  0.6046
  350VAL   HG22 5576   3.711   4.240   2.407 -0.9285 -0.4034 -0.5855
  350VAL   HG23 5577   3.659   4.391   2.337 -0.1322  0.6626  2.0758
  351CYS      N 5578   3.260   4.002   2.293 -0.1725  0.1846 -0.2762
  351CYS     CA 5579   3.137   3.976   2.217  0.2639 -1.3539 -0.0861
  351CYS      C 5580   3.044   4.099   2.219  0.2792  0.7667  0.4442
  351CYS      O 5581   3.041   4.178   2.309 -0.1516 -0.4403  0.1729
  351CYS     CB 5582   3.073   3.856   2.285 -0.3047 -0.2305 -0.3962
  351CYS     SG 5583   3.170   3.707   2.288 -0.3838 -0.2449 -0.3390
  351CYS      H 5584   3.240   4.032   2.387 -1.3620 -0.0290 -0.4232
  351CYS     HA 5585   3.165   3.974   2.111 -0.0199 -0.7531 -0.1797
  351CYS    HB2 5586   3.047   3.881   2.387  0.1952 -1.0639 -0.0424
  351CYS    HB3 5587   2.982   3.827   2.233 -0.2121  0.6247 -1.0965
  351CYS     HG 5588   3.260   3.760   2.371 -0.1765 -0.1571 -0.6176
  352LEU      N 5589   2.953   4.103   2.118  0.1810  0.1423 -0.4351
  352LEU     CA 5590   2.851   4.202   2.093 -1.0657  0.8375 -0.1492
  352LEU      C 5591   2.731   4.139   2.035  0.8147 -0.1050  0.2594
  352LEU      O 5592   2.737   4.053   1.950 -0.1912 -0.4320  0.0356
  352LEU     CB 5593   2.927   4.305   2.000  0.2420 -1.4308  0.3775
  352LEU     CG 5594   2.837   4.414   1.930 -0.8275  0.4628 -0.3139
  352LEU    CD1 5595   2.772   4.511   2.023  0.6967 -0.0856  0.6660
  352LEU    CD2 5596   2.933   4.487   1.832  0.5949 -0.2383 -0.0005
  352LEU      H 5597   2.966   4.024   2.055  0.8410 -0.0298 -0.1037
  352LEU     HA 5598   2.830   4.244   2.191  0.4640 -0.9527  1.0961
  352LEU    HB2 5599   2.998   4.360   2.061 -0.3383  0.0526 -0.1985
  352LEU    HB3 5600   2.981   4.250   1.923  1.3638  0.2907 -0.1712
  352LEU     HG 5601   2.753   4.366   1.879 -0.8683  0.2123 -0.0188
  352LEU   HD11 5602   2.700   4.463   2.089 -1.2850  0.4986 -0.8586
  352LEU   HD12 5603   2.844   4.563   2.086  0.5376  0.5156  0.3678
  352LEU   HD13 5604   2.712   4.583   1.967  0.2848 -0.7004  0.2923
  352LEU   HD21 5605   3.013   4.536   1.888 -0.0815  0.6105  0.2488
  352LEU   HD22 5606   2.978   4.421   1.758  0.0900  0.1861 -0.7006
  352LEU   HD23 5607   2.867   4.554   1.778  0.5359 -0.9645 -0.8815
  353SER      N 5608   2.610   4.188   2.071 -0.0364 -0.2261 -0.0168
  353SER     CA 5609   2.486   4.152   2.002  0.7218  0.7577 -1.1759
  353SER      C 5610   2.401   4.276   1.982  0.6586  0.0278 -0.0190
  353SER      O 5611   2.412   4.377   2.053 -0.0913 -0.0006 -0.2980
  353SER     CB 5612   2.413   4.053   2.090  0.0217  0.5580 -0.5026
  353SER     OG 5613   2.387   4.104   2.220  0.3449 -0.2417  0.4756
  353SER      H 5614   2.617   4.247   2.153  1.3106 -0.5923  0.1838
  353SER     HA 5615   2.506   4.110   1.903 -0.2471  0.1705 -1.1480
  353SER    HB2 5616   2.323   4.016   2.042 -0.7051  1.9484 -0.3341
  353SER    HB3 5617   2.480   3.968   2.091  0.5198  0.9302  0.3492
  353SER     HG 5618   2.452   4.172   2.238 -0.3498  0.5625  0.0621
  354TYR      N 5619   2.315   4.281   1.877 -0.8077 -0.1884 -0.5051
  354TYR     CA 5620   2.247   4.394   1.825  1.5502 -0.8776 -0.0738
  354TYR      C 5621   2.112   4.359   1.751  0.6148 -0.1898  0.4107
  354TYR      O 5622   2.071   4.244   1.731 -0.2777 -0.1431 -0.1712
  354TYR     CB 5623   2.339   4.493   1.757 -0.7519  0.4920  0.2602
  354TYR     CG 5624   2.411   4.418   1.639  0.5274  0.2026  1.7572
  354TYR    CD1 5625   2.532   4.350   1.647  0.0305  0.0930 -0.2287
  354TYR    CD2 5626   2.362   4.435   1.510  0.1084  0.1466 -1.4890
  354TYR    CE1 5627   2.600   4.299   1.535 -0.6915 -1.0649  0.3176
  354TYR    CE2 5628   2.422   4.392   1.400 -0.3571  1.0290 -0.0375
  354TYR     CZ 5629   2.542   4.319   1.406  0.9459 -0.2641 -0.3615
  354TYR     OH 5630   2.604   4.270   1.293 -0.6492  0.0413  0.3790
  354TYR      H 5631   2.316   4.196   1.822 -1.0404 -0.6881  0.2427
  354TYR     HA 5632   2.205   4.453   1.906  0.7316  0.1465 -1.1691
  354TYR    HB2 5633   2.285   4.585   1.732 -0.8854  0.2159 -0.5222
  354TYR    HB3 5634   2.420   4.519   1.825  0.4774 -0.8072 -0.6077
  354TYR    HD1 5635   2.569   4.337   1.747 -1.5325  0.9317  0.5366
  354TYR    HD2 5636   2.278   4.498   1.491 -0.3694 -0.1686 -0.5558
  354TYR    HE1 5637   2.690   4.239   1.535  0.7737  0.9083 -0.2084
  354TYR    HE2 5638   2.372   4.395   1.305 -0.9155  0.5078  0.2240
  354TYR     HH 5639   2.546   4.277   1.217  0.3999 -1.0342 -0.6062
  355GLN      N 5640   2.037   4.467   1.719 -0.1557  0.7502  0.2699
  355GLN     CA 5641   1.908   4.471   1.649  0.6307 -0.4846  0.0827
  355GLN      C 5642   1.876   4.605   1.577 -0.0967  0.3715 -0.6473
  355GLN      O 5643   1.888   4.708   1.636  0.4242 -0.6127  0.2579
  355GLN     CB 5644   1.792   4.444   1.750 -0.6009 -0.6543  0.5973
  355GLN     CG 5645   1.659   4.404   1.698  1.3461  0.1298 -0.2884
  355GLN     CD 5646   1.548   4.389   1.801  0.6446  0.0624 -0.0589
  355GLN    OE1 5647   1.549   4.434   1.912 -0.1726  0.2822 -0.6423
  355GLN    NE2 5648   1.445   4.326   1.760  0.7209 -0.5760  0.1628
  355GLN      H 5649   2.070   4.555   1.756  0.0859  0.9063 -0.2895
  355GLN     HA 5650   1.904   4.389   1.577  2.0772 -0.5734  0.0454
  355GLN    HB2 5651   1.829   4.373   1.823 -0.0055  0.3258  1.3092
  355GLN    HB3 5652   1.770   4.540   1.798 -0.3672 -0.2143 -0.1265
  355GLN    HG2 5653   1.617   4.465   1.618 -1.1298  0.2415  0.9357
  355GLN    HG3 5654   1.680   4.300   1.671 -0.2008 -0.2271 -0.2627
  355GLN   HE21 5655   1.376   4.299   1.829  0.1132  0.2257 -0.1062
  355GLN   HE22 5656   1.434   4.313   1.661  0.8152  0.4747 -0.0033
  356TYR      N 5657   1.833   4.598   1.450 -0.4728  0.3018  0.5308
  356TYR     CA 5658   1.799   4.713   1.370  0.6238 -0.2237 -0.0608
  356TYR      C 5659   1.643   4.739   1.393 -0.4105  0.1846  0.3366
  356TYR      O 5660   1.565   4.662   1.442  0.1767 -0.0819  0.5932
  356TYR     CB 5661   1.821   4.680   1.218  1.1001 -0.6875 -0.2296
  356TYR     CG 5662   1.961   4.697   1.158 -0.4590  0.6902  0.6484
  356TYR    CD1 5663   2.035   4.821   1.158  0.7005 -0.7073 -0.2658
  356TYR    CD2 5664   2.023   4.575   1.117  0.1943 -1.0196 -0.3987
  356TYR    CE1 5665   2.169   4.827   1.113  0.4322 -0.1934 -0.4122
  356TYR    CE2 5666   2.159   4.582   1.079  0.9730 -0.1701 -0.0452
  356TYR     CZ 5667   2.229   4.705   1.081 -0.2867  0.6977  0.4035
  356TYR     OH 5668   2.362   4.704   1.050 -0.3852 -0.0146 -0.8662
  356TYR      H 5669   1.821   4.505   1.413 -0.8993 -0.1266  1.6609
  356TYR     HA 5670   1.847   4.803   1.406  0.0822 -0.1248  0.4518
  356TYR    HB2 5671   1.775   4.585   1.195  0.9036 -0.2423 -2.0027
  356TYR    HB3 5672   1.761   4.751   1.161  0.2573  0.1827  1.6112
  356TYR    HD1 5673   1.979   4.909   1.189  0.9361 -0.5403 -0.3106
  356TYR    HD2 5674   1.957   4.490   1.125 -0.8273 -0.1812  0.9797
  356TYR    HE1 5675   2.229   4.916   1.111 -0.2410  0.2772 -1.4402
  356TYR    HE2 5676   2.209   4.491   1.049  0.3113 -0.7522  0.5479
  356TYR     HH 5677   2.396   4.790   1.079 -2.1980  0.4333  0.2301
  357SER      N 5678   1.597   4.852   1.360 -0.4892 -0.1084  0.3844
  357SER     CA 5679   1.458   4.896   1.369  1.0300 -0.1629 -0.1140
  357SER      C 5680   1.353   4.811   1.294 -0.0299  0.7566 -0.3713
  357SER      O 5681   1.383   4.772   1.177  0.5840  1.0275 -0.2869
  357SER     CB 5682   1.441   5.047   1.330  0.0449  0.8559  0.6468
  357SER     OG 5683   1.317   5.106   1.349 -0.2565 -0.5199 -0.6622
  357SER      H 5684   1.659   4.916   1.314  0.3368 -0.9124  0.3293
  357SER     HA 5685   1.429   4.888   1.474 -0.2679  0.5403 -0.3849
  357SER    HB2 5686   1.519   5.094   1.389 -0.3623  0.6572  1.3718
  357SER    HB3 5687   1.461   5.056   1.224  0.0580 -1.1226  0.4171
  357SER     HG 5688   1.293   5.153   1.269  0.0862  0.1860 -0.3663
  358GLY      N 5689   1.238   4.779   1.352  1.1387 -0.0394  0.2432
  358GLY     CA 5690   1.122   4.715   1.287 -0.1413 -1.0537 -0.2776
  358GLY      C 5691   1.131   4.560   1.280 -0.3399  0.4429  0.2316
  358GLY      O 5692   1.033   4.488   1.264  0.6957 -0.5729  0.3353
  358GLY      H 5693   1.219   4.823   1.441 -0.4857  0.6924 -0.3804
  358GLY    HA2 5694   1.038   4.727   1.354 -0.2501  0.0615 -0.5724
  358GLY    HA3 5695   1.103   4.763   1.190  1.0870  0.9152  0.3211
  359LEU      N 5696   1.257   4.506   1.287  0.3363 -0.7171 -0.2419
  359LEU     CA 5697   1.289   4.363   1.297 -0.4587 -0.0886 -0.8913
  359LEU      C 5698   1.264   4.319   1.445  0.3430 -0.3512  0.8386
  359LEU      O 5699   1.287   4.397   1.537 -0.2411  0.2291 -0.2411
  359LEU     CB 5700   1.436   4.338   1.256  0.1221  0.5532 -0.6195
  359LEU     CG 5701   1.459   4.319   1.114  0.5007 -0.9473  1.0207
  359LEU    CD1 5702   1.366   4.219   1.046 -0.7048 -0.5487  0.8310
  359LEU    CD2 5703   1.447   4.462   1.045 -0.1675  0.5844  0.9790
  359LEU      H 5704   1.334   4.570   1.302 -0.1529 -0.1802  0.0304
  359LEU     HA 5705   1.216   4.310   1.237 -0.4486 -0.2802 -0.7358
  359LEU    HB2 5706   1.507   4.413   1.292  0.1457  0.0380  0.4959
  359LEU    HB3 5707   1.463   4.240   1.295  0.9372  0.1501 -2.0460
  359LEU     HG 5708   1.563   4.286   1.109  0.8725  0.1426 -1.1128
  359LEU   HD11 5709   1.267   4.262   1.034 -0.0733  0.9630  0.6040
  359LEU   HD12 5710   1.408   4.204   0.946  0.2540 -1.2480  1.2949
  359LEU   HD13 5711   1.371   4.118   1.087  0.1375 -0.8443  0.0791
  359LEU   HD21 5712   1.344   4.500   1.047 -0.5060 -0.2772  0.6591
  359LEU   HD22 5713   1.500   4.538   1.102 -0.4464  0.7299  1.0514
  359LEU   HD23 5714   1.487   4.461   0.944 -0.2693 -1.9129  0.8425
  360GLU      N 5715   1.233   4.189   1.462 -0.3949 -0.2369  0.3309
  360GLU     CA 5716   1.232   4.124   1.597  0.1134 -0.5064  0.5763
  360GLU      C 5717   1.364   4.044   1.624  0.4645 -0.6291  0.1057
  360GLU      O 5718   1.401   4.028   1.742 -0.5453 -0.2565  0.1660
  360GLU     CB 5719   1.109   4.039   1.613  0.0762  0.9072 -0.5170
  360GLU     CG 5720   0.968   4.087   1.569 -0.5836  0.2565  0.2904
  360GLU     CD 5721   0.916   4.204   1.652 -0.9737 -0.6377 -0.2047
  360GLU    OE1 5722   0.963   4.224   1.765 -0.0748 -0.9549 -0.0771
  360GLU    OE2 5723   0.833   4.288   1.607 -0.3110  0.7554  0.3883
  360GLU      H 5724   1.214   4.127   1.385 -0.6415 -1.6986  1.4749
  360GLU     HA 5725   1.228   4.204   1.671  0.2621 -0.2948  0.3627
  360GLU    HB2 5726   1.128   3.947   1.558  0.1087 -0.0043  0.9002
  360GLU    HB3 5727   1.111   3.997   1.714  0.2006  0.2539 -0.7827
  360GLU    HG2 5728   0.977   4.111   1.463 -0.0191 -0.0391  0.2660
  360GLU    HG3 5729   0.895   4.006   1.573  0.2585 -0.6859 -1.2774
  361ASP      N 5730   1.431   4.002   1.520 -0.5985  0.0138  0.2939
  361ASP     CA 5731   1.550   3.913   1.529 -0.3169 -0.2311 -0.6519
  361ASP      C 5732   1.675   3.992   1.575  0.7919  1.3269  0.0714
  361ASP      O 5733   1.722   4.079   1.503 -0.5366 -0.4124 -0.4318
  361ASP     CB 5734   1.576   3.843   1.397  0.4455  0.0338  0.7742
  361ASP     CG 5735   1.458   3.749   1.356 -0.6630 -0.3257  0.7818
  361ASP    OD1 5736   1.467   3.694   1.239  0.0113  0.1254 -0.4489
  361ASP    OD2 5737   1.369   3.722   1.434 -0.2360 -0.3420 -0.2243
  361ASP      H 5738   1.397   4.024   1.428 -0.1012  0.3727  0.1877
  361ASP     HA 5739   1.528   3.834   1.601 -0.6994  0.0050 -0.5035
  361ASP    HB2 5740   1.600   3.913   1.317 -0.1088 -0.8249 -0.1978
  361ASP    HB3 5741   1.660   3.775   1.406 -0.3074 -1.1002 -0.1661
  362THR      N 5742   1.744   3.940   1.686  0.4712 -0.6522  0.2829
  362THR     CA 5743   1.882   3.970   1.736  0.3256  0.0900 -0.0250
  362THR      C 5744   1.994   3.921   1.631  0.2545 -0.5245 -0.6080
  362THR      O 5745   1.979   3.814   1.568  0.4149 -0.3640  0.3731
  362THR     CB 5746   1.909   3.902   1.870  0.5047  0.0554 -1.5226
  362THR    OG1 5747   1.805   3.922   1.962  0.5549 -0.1673 -0.4326
  362THR    CG2 5748   2.033   3.950   1.946  0.0473  0.3156  0.2298
  362THR      H 5749   1.694   3.865   1.731 -0.8698 -0.3010 -0.5088
  362THR     HA 5750   1.903   4.076   1.752  1.3015 -0.2929  1.7507
  362THR     HB 5751   1.914   3.794   1.852  0.3574  0.1089 -1.9105
  362THR    HG1 5752   1.819   4.011   1.995  1.7644 -0.4440 -0.0649
  362THR   HG21 5753   2.125   3.931   1.889 -0.3920 -0.4894 -0.2569
  362THR   HG22 5754   2.025   4.057   1.964 -0.2491  0.2600  0.4371
  362THR   HG23 5755   2.045   3.889   2.036  1.0436  0.1610  0.0218
  363VAL      N 5756   2.100   3.994   1.628 -0.6575 -0.1288 -0.2877
  363VAL     CA 5757   2.221   3.961   1.550  1.2771 -0.9420  0.0114
  363VAL      C 5758   2.347   3.979   1.636  0.2248  0.2767  0.2903
  363VAL      O 5759   2.335   4.041   1.743 -0.3412 -0.0452  0.4932
  363VAL     CB 5760   2.221   4.049   1.420 -0.5380  0.8543  0.5222
  363VAL    CG1 5761   2.333   3.990   1.330 -0.8172 -0.4367 -0.7166
  363VAL    CG2 5762   2.093   4.052   1.340 -0.9379 -0.4968 -0.1276
  363VAL      H 5763   2.106   4.084   1.674 -2.3509 -0.0058 -0.1916
  363VAL     HA 5764   2.216   3.856   1.521 -0.5782 -0.9406  0.0697
  363VAL     HB 5765   2.232   4.155   1.442 -0.4557  0.6255  1.6743
  363VAL   HG11 5766   2.426   4.012   1.382 -1.3268 -0.8925  0.4593
  363VAL   HG12 5767   2.328   3.881   1.327  0.9520 -0.5849 -0.1655
  363VAL   HG13 5768   2.345   4.037   1.232  0.3409 -1.1091 -0.9353
  363VAL   HG21 5769   2.067   3.946   1.333 -0.2538 -0.7905  1.2209
  363VAL   HG22 5770   2.018   4.116   1.386 -0.3313 -0.4502  0.8423
  363VAL   HG23 5771   2.116   4.084   1.238 -0.1109 -0.3886  0.0844
  364GLU      N 5772   2.459   3.911   1.603  0.3820  0.6875  0.3429
  364GLU     CA 5773   2.577   3.897   1.685 -0.2775 -0.0979  0.1044
  364GLU      C 5774   2.707   3.905   1.606 -0.6183 -0.1294 -0.3476
  364GLU      O 5775   2.717   3.875   1.487 -0.3443  0.2225 -0.4199
  364GLU     CB 5776   2.571   3.759   1.755  0.5454  0.4783 -0.1085
  364GLU     CG 5777   2.457   3.748   1.856 -0.3976 -0.4752 -0.1482
  364GLU     CD 5778   2.475   3.636   1.950 -0.6371  0.6108 -0.1593
  364GLU    OE1 5779   2.393   3.546   1.964  0.1901  0.6193 -0.1081
  364GLU    OE2 5780   2.585   3.629   2.018  0.4824  0.3698  0.4496
  364GLU      H 5781   2.465   3.858   1.518  0.3901  0.7658  0.2938
  364GLU     HA 5782   2.586   3.979   1.757  1.8317  0.9012 -1.1115
  364GLU    HB2 5783   2.559   3.686   1.674  0.5706  0.0680  0.2514
  364GLU    HB3 5784   2.668   3.732   1.797  0.1809  1.1278  1.2530
  364GLU    HG2 5785   2.470   3.834   1.922 -0.5456 -0.9016  0.4535
  364GLU    HG3 5786   2.363   3.758   1.802  0.1042  0.5257 -0.9254
  365ASP      N 5787   2.819   3.938   1.681 -0.2281 -0.4048  0.1717
  365ASP     CA 5788   2.957   3.943   1.630 -0.9224  0.4559  0.7417
  365ASP      C 5789   3.062   3.925   1.742  0.2257 -1.0195 -0.5590
  365ASP      O 5790   3.025   3.944   1.865 -0.4186  0.0089  0.0037
  365ASP     CB 5791   2.987   4.071   1.546 -0.1535  0.2436  0.1478
  365ASP     CG 5792   3.081   4.047   1.424  0.2577  0.4574 -0.3517
  365ASP    OD1 5793   3.189   3.989   1.442 -0.3998 -0.1676 -0.2204
  365ASP    OD2 5794   3.051   4.103   1.319  0.3229 -0.0272  0.1688
  365ASP      H 5795   2.807   3.970   1.776 -1.5162 -0.4985  0.0772
  365ASP     HA 5796   2.980   3.850   1.579  1.3049  1.2763  0.0003
[truncated: 4,859,426 more chars]
