# Supplementary material for: Broadening the Scope of Binding Free Energy Calculations Using a Separated Topologies Approach
Source: J Chem Theory Comput. 2023 Jul 24;19(15):5058–76. doi: 10.1021/acs.jctc.3c00282 (PMC10413862; doi:10.1021/acs.jctc.3c00282)
Supplement: Supplementary file 2 — ct3c00282_si_002.zip [file ct3c00282_si_002.zip › SI_paper/MALT1/input/1832576-04-1/complex.pdb]

CRYST1   91.443   91.443   91.443  90.00  90.00  90.00 P 1            
HETATM    1  C   ACE 1   1      71.012  60.710  59.832  0.00  0.00           C  
HETATM    2  O   ACE 1   1      71.189  59.918  58.931  0.00  0.00           O  
HETATM    3  CH3 ACE 1   1      71.885  62.005  59.989  0.00  0.00           C  
HETATM    4 HH31 ACE 1   1      71.281  62.849  60.321  0.00  0.00           H  
HETATM    5 HH32 ACE 1   1      72.533  61.724  60.820  0.00  0.00           H  
HETATM    6 HH33 ACE 1   1      72.447  62.250  59.088  0.00  0.00           H  
ATOM      7  N   PRO 1   2      69.980  60.530  60.667  0.00  0.00           N  
ATOM      8  CA  PRO 1   2      69.099  59.350  60.729  0.00  0.00           C  
ATOM      9  C   PRO 1   2      68.132  59.223  59.576  0.00  0.00           C  
ATOM     10  O   PRO 1   2      67.097  58.675  59.854  0.00  0.00           O  
ATOM     11  CB  PRO 1   2      68.471  59.494  62.135  0.00  0.00           C  
ATOM     12  CG  PRO 1   2      68.547  60.969  62.551  0.00  0.00           C  
ATOM     13  CD  PRO 1   2      69.444  61.603  61.463  0.00  0.00           C  
ATOM     14  HA  PRO 1   2      69.783  58.506  60.811  0.00  0.00           H  
ATOM     15  HB2 PRO 1   2      67.455  59.102  62.198  0.00  0.00           H  
ATOM     16  HB3 PRO 1   2      69.121  58.938  62.810  0.00  0.00           H  
ATOM     17  HG2 PRO 1   2      67.591  61.489  62.492  0.00  0.00           H  
ATOM     18  HG3 PRO 1   2      69.066  60.937  63.509  0.00  0.00           H  
ATOM     19  HD2 PRO 1   2      70.197  62.132  62.048  0.00  0.00           H  
ATOM     20  HD3 PRO 1   2      68.908  62.369  60.902  0.00  0.00           H  
ATOM     21  N   LEU 1   3      68.362  59.796  58.415  0.00  0.00           N  
ATOM     22  CA  LEU 1   3      67.457  59.726  57.225  0.00  0.00           C  
ATOM     23  C   LEU 1   3      67.396  58.326  56.651  0.00  0.00           C  
ATOM     24  O   LEU 1   3      68.400  57.624  56.539  0.00  0.00           O  
ATOM     25  CB  LEU 1   3      67.755  60.862  56.164  0.00  0.00           C  
ATOM     26  CG  LEU 1   3      67.382  62.326  56.625  0.00  0.00           C  
ATOM     27  CD1 LEU 1   3      67.002  63.268  55.401  0.00  0.00           C  
ATOM     28  CD2 LEU 1   3      66.200  62.281  57.614  0.00  0.00           C  
ATOM     29  H   LEU 1   3      69.109  60.468  58.318  0.00  0.00           H  
ATOM     30  HA  LEU 1   3      66.443  59.889  57.589  0.00  0.00           H  
ATOM     31  HB2 LEU 1   3      68.838  60.974  56.097  0.00  0.00           H  
ATOM     32  HB3 LEU 1   3      67.232  60.512  55.274  0.00  0.00           H  
ATOM     33  HG  LEU 1   3      68.282  62.716  57.100  0.00  0.00           H  
ATOM     34 HD11 LEU 1   3      67.972  63.525  54.975  0.00  0.00           H  
ATOM     35 HD12 LEU 1   3      66.300  62.696  54.793  0.00  0.00           H  
ATOM     36 HD13 LEU 1   3      66.470  64.166  55.716  0.00  0.00           H  
ATOM     37 HD21 LEU 1   3      65.362  61.682  57.258  0.00  0.00           H  
ATOM     38 HD22 LEU 1   3      66.571  61.760  58.497  0.00  0.00           H  
ATOM     39 HD23 LEU 1   3      65.912  63.293  57.896  0.00  0.00           H  
ATOM     40  N   ALA 1   4      66.233  57.885  56.085  0.00  0.00           N  
ATOM     41  CA  ALA 1   4      66.187  56.690  55.292  0.00  0.00           C  
ATOM     42  C   ALA 1   4      67.102  56.675  54.098  0.00  0.00           C  
ATOM     43  O   ALA 1   4      67.138  57.579  53.314  0.00  0.00           O  
ATOM     44  CB  ALA 1   4      64.730  56.477  54.805  0.00  0.00           C  
ATOM     45  H   ALA 1   4      65.523  58.594  55.970  0.00  0.00           H  
ATOM     46  HA  ALA 1   4      66.472  55.825  55.891  0.00  0.00           H  
ATOM     47  HB1 ALA 1   4      64.652  55.735  54.011  0.00  0.00           H  
ATOM     48  HB2 ALA 1   4      63.984  56.334  55.586  0.00  0.00           H  
ATOM     49  HB3 ALA 1   4      64.475  57.431  54.345  0.00  0.00           H  
ATOM     50  N   LYS 1   5      67.758  55.591  53.786  0.00  0.00           N  
ATOM     51  CA  LYS 1   5      68.367  55.393  52.450  0.00  0.00           C  
ATOM     52  C   LYS 1   5      67.343  55.115  51.320  0.00  0.00           C  
ATOM     53  O   LYS 1   5      67.253  55.825  50.413  0.00  0.00           O  
ATOM     54  CB  LYS 1   5      69.371  54.218  52.620  0.00  0.00           C  
ATOM     55  CG  LYS 1   5      70.001  53.815  51.359  0.00  0.00           C  
ATOM     56  CD  LYS 1   5      70.800  54.817  50.508  0.00  0.00           C  
ATOM     57  CE  LYS 1   5      71.557  54.136  49.396  0.00  0.00           C  
ATOM     58  NZ  LYS 1   5      72.312  55.147  48.724  0.00  0.00           N  
ATOM     59  H   LYS 1   5      67.874  54.817  54.425  0.00  0.00           H  
ATOM     60  HA  LYS 1   5      68.984  56.258  52.208  0.00  0.00           H  
ATOM     61  HB2 LYS 1   5      70.112  54.482  53.375  0.00  0.00           H  
ATOM     62  HB3 LYS 1   5      68.780  53.369  52.963  0.00  0.00           H  
ATOM     63  HG2 LYS 1   5      70.752  53.070  51.624  0.00  0.00           H  
ATOM     64  HG3 LYS 1   5      69.403  53.204  50.683  0.00  0.00           H  
ATOM     65  HD2 LYS 1   5      69.952  55.331  50.055  0.00  0.00           H  
ATOM     66  HD3 LYS 1   5      71.323  55.516  51.160  0.00  0.00           H  
ATOM     67  HE2 LYS 1   5      72.199  53.385  49.856  0.00  0.00           H  
ATOM     68  HE3 LYS 1   5      70.849  53.657  48.720  0.00  0.00           H  
ATOM     69  HZ1 LYS 1   5      72.397  55.941  49.342  0.00  0.00           H  
ATOM     70  HZ2 LYS 1   5      73.204  54.806  48.393  0.00  0.00           H  
ATOM     71  HZ3 LYS 1   5      71.734  55.400  47.935  0.00  0.00           H  
ATOM     72  N   ASP 1   6      66.380  54.218  51.658  0.00  0.00           N  
ATOM     73  CA  ASP 1   6      65.183  54.075  50.808  0.00  0.00           C  
ATOM     74  C   ASP 1   6      63.937  53.709  51.559  0.00  0.00           C  
ATOM     75  O   ASP 1   6      64.056  53.287  52.698  0.00  0.00           O  
ATOM     76  CB  ASP 1   6      65.525  53.149  49.639  0.00  0.00           C  
ATOM     77  CG  ASP 1   6      64.740  53.368  48.365  0.00  0.00           C  
ATOM     78  OD1 ASP 1   6      63.788  54.244  48.331  0.00  0.00           O  
ATOM     79  OD2 ASP 1   6      65.201  52.742  47.334  0.00  0.00           O  
ATOM     80  H   ASP 1   6      66.443  53.787  52.569  0.00  0.00           H  
ATOM     81  HA  ASP 1   6      65.061  55.012  50.264  0.00  0.00           H  
ATOM     82  HB2 ASP 1   6      66.562  53.293  49.335  0.00  0.00           H  
ATOM     83  HB3 ASP 1   6      65.431  52.110  49.954  0.00  0.00           H  
ATOM     84  N   LYS 1   7      62.791  53.941  51.007  0.00  0.00           N  
ATOM     85  CA  LYS 1   7      61.577  53.704  51.720  0.00  0.00           C  
ATOM     86  C   LYS 1   7      60.714  52.691  50.985  0.00  0.00           C  
ATOM     87  O   LYS 1   7      60.173  53.039  49.924  0.00  0.00           O  
ATOM     88  CB  LYS 1   7      60.827  55.033  52.097  0.00  0.00           C  
ATOM     89  CG  LYS 1   7      61.523  55.842  53.111  0.00  0.00           C  
ATOM     90  CD  LYS 1   7      60.940  57.182  53.621  0.00  0.00           C  
ATOM     91  CE  LYS 1   7      59.694  56.994  54.413  0.00  0.00           C  
ATOM     92  NZ  LYS 1   7      59.363  58.216  55.083  0.00  0.00           N  
ATOM     93  H   LYS 1   7      62.813  54.166  50.022  0.00  0.00           H  
ATOM     94  HA  LYS 1   7      61.704  53.241  52.698  0.00  0.00           H  
ATOM     95  HB2 LYS 1   7      60.682  55.681  51.232  0.00  0.00           H  
ATOM     96  HB3 LYS 1   7      59.859  54.689  52.462  0.00  0.00           H  
ATOM     97  HG2 LYS 1   7      61.429  55.241  54.015  0.00  0.00           H  
ATOM     98  HG3 LYS 1   7      62.552  56.076  52.836  0.00  0.00           H  
ATOM     99  HD2 LYS 1   7      61.688  57.775  54.147  0.00  0.00           H  
ATOM    100  HD3 LYS 1   7      60.619  57.690  52.711  0.00  0.00           H  
ATOM    101  HE2 LYS 1   7      58.888  56.644  53.768  0.00  0.00           H  
ATOM    102  HE3 LYS 1   7      60.118  56.205  55.034  0.00  0.00           H  
ATOM    103  HZ1 LYS 1   7      58.747  58.117  55.877  0.00  0.00           H  
ATOM    104  HZ2 LYS 1   7      60.235  58.632  55.377  0.00  0.00           H  
ATOM    105  HZ3 LYS 1   7      58.834  58.764  54.420  0.00  0.00           H  
ATOM    106  N   VAL 1   8      60.618  51.436  51.446  0.00  0.00           N  
ATOM    107  CA  VAL 1   8      60.209  50.320  50.609  0.00  0.00           C  
ATOM    108  C   VAL 1   8      59.353  49.430  51.409  0.00  0.00           C  
ATOM    109  O   VAL 1   8      59.561  49.266  52.553  0.00  0.00           O  
ATOM    110  CB  VAL 1   8      61.367  49.485  50.004  0.00  0.00           C  
ATOM    111  CG1 VAL 1   8      62.352  50.243  49.175  0.00  0.00           C  
ATOM    112  CG2 VAL 1   8      62.185  48.824  51.023  0.00  0.00           C  
ATOM    113  H   VAL 1   8      61.042  51.278  52.350  0.00  0.00           H  
ATOM    114  HA  VAL 1   8      59.549  50.646  49.805  0.00  0.00           H  
ATOM    115  HB  VAL 1   8      60.952  48.694  49.379  0.00  0.00           H  
ATOM    116 HG11 VAL 1   8      61.791  51.070  48.740  0.00  0.00           H  
ATOM    117 HG12 VAL 1   8      63.158  50.699  49.750  0.00  0.00           H  
ATOM    118 HG13 VAL 1   8      62.605  49.632  48.308  0.00  0.00           H  
ATOM    119 HG21 VAL 1   8      61.673  48.101  51.658  0.00  0.00           H  
ATOM    120 HG22 VAL 1   8      63.005  48.292  50.540  0.00  0.00           H  
ATOM    121 HG23 VAL 1   8      62.656  49.559  51.675  0.00  0.00           H  
ATOM    122  N   ALA 1   9      58.224  48.943  50.885  0.00  0.00           N  
ATOM    123  CA  ALA 1   9      57.178  48.370  51.687  0.00  0.00           C  
ATOM    124  C   ALA 1   9      56.306  47.270  50.977  0.00  0.00           C  
ATOM    125  O   ALA 1   9      56.068  47.332  49.753  0.00  0.00           O  
ATOM    126  CB  ALA 1   9      56.264  49.528  52.089  0.00  0.00           C  
ATOM    127  H   ALA 1   9      57.984  49.130  49.922  0.00  0.00           H  
ATOM    128  HA  ALA 1   9      57.573  47.767  52.505  0.00  0.00           H  
ATOM    129  HB1 ALA 1   9      55.618  49.197  52.902  0.00  0.00           H  
ATOM    130  HB2 ALA 1   9      56.769  50.396  52.514  0.00  0.00           H  
ATOM    131  HB3 ALA 1   9      55.609  49.820  51.269  0.00  0.00           H  
ATOM    132  N   LEU 1  10      55.740  46.376  51.767  0.00  0.00           N  
ATOM    133  CA  LEU 1  10      54.909  45.252  51.254  0.00  0.00           C  
ATOM    134  C   LEU 1  10      53.810  44.891  52.377  0.00  0.00           C  
ATOM    135  O   LEU 1  10      54.059  44.603  53.523  0.00  0.00           O  
ATOM    136  CB  LEU 1  10      55.853  44.096  51.027  0.00  0.00           C  
ATOM    137  CG  LEU 1  10      55.217  42.741  50.644  0.00  0.00           C  
ATOM    138  CD1 LEU 1  10      54.689  42.774  49.248  0.00  0.00           C  
ATOM    139  CD2 LEU 1  10      56.333  41.598  50.763  0.00  0.00           C  
ATOM    140  H   LEU 1  10      55.848  46.415  52.771  0.00  0.00           H  
ATOM    141  HA  LEU 1  10      54.409  45.502  50.318  0.00  0.00           H  
ATOM    142  HB2 LEU 1  10      56.479  44.351  50.172  0.00  0.00           H  
ATOM    143  HB3 LEU 1  10      56.524  43.862  51.853  0.00  0.00           H  
ATOM    144  HG  LEU 1  10      54.396  42.503  51.319  0.00  0.00           H  
ATOM    145 HD11 LEU 1  10      54.004  43.613  49.122  0.00  0.00           H  
ATOM    146 HD12 LEU 1  10      55.472  42.882  48.498  0.00  0.00           H  
ATOM    147 HD13 LEU 1  10      54.117  41.886  48.976  0.00  0.00           H  
ATOM    148 HD21 LEU 1  10      55.766  40.667  50.790  0.00  0.00           H  
ATOM    149 HD22 LEU 1  10      57.059  41.748  49.964  0.00  0.00           H  
ATOM    150 HD23 LEU 1  10      56.819  41.668  51.736  0.00  0.00           H  
ATOM    151  N   LEU 1  11      52.580  44.903  51.843  0.00  0.00           N  
ATOM    152  CA  LEU 1  11      51.387  44.471  52.573  0.00  0.00           C  
ATOM    153  C   LEU 1  11      50.803  43.206  51.881  0.00  0.00           C  
ATOM    154  O   LEU 1  11      50.643  43.101  50.646  0.00  0.00           O  
ATOM    155  CB  LEU 1  11      50.341  45.490  52.736  0.00  0.00           C  
ATOM    156  CG  LEU 1  11      50.593  46.703  53.636  0.00  0.00           C  
ATOM    157  CD1 LEU 1  11      51.261  47.851  53.003  0.00  0.00           C  
ATOM    158  CD2 LEU 1  11      49.313  47.232  54.236  0.00  0.00           C  
ATOM    159  H   LEU 1  11      52.441  45.048  50.853  0.00  0.00           H  
ATOM    160  HA  LEU 1  11      51.738  44.189  53.566  0.00  0.00           H  
ATOM    161  HB2 LEU 1  11      49.934  45.864  51.796  0.00  0.00           H  
ATOM    162  HB3 LEU 1  11      49.695  44.839  53.325  0.00  0.00           H  
ATOM    163  HG  LEU 1  11      51.271  46.494  54.464  0.00  0.00           H  
ATOM    164 HD11 LEU 1  11      50.688  48.161  52.129  0.00  0.00           H  
ATOM    165 HD12 LEU 1  11      51.229  48.664  53.728  0.00  0.00           H  
ATOM    166 HD13 LEU 1  11      52.265  47.620  52.647  0.00  0.00           H  
ATOM    167 HD21 LEU 1  11      48.798  47.867  53.516  0.00  0.00           H  
ATOM    168 HD22 LEU 1  11      48.559  46.470  54.434  0.00  0.00           H  
ATOM    169 HD23 LEU 1  11      49.490  47.855  55.112  0.00  0.00           H  
ATOM    170  N   ILE 1  12      50.476  42.212  52.757  0.00  0.00           N  
ATOM    171  CA  ILE 1  12      49.809  40.998  52.395  0.00  0.00           C  
ATOM    172  C   ILE 1  12      48.512  40.853  53.129  0.00  0.00           C  
ATOM    173  O   ILE 1  12      48.408  41.211  54.365  0.00  0.00           O  
ATOM    174  CB  ILE 1  12      50.776  39.758  52.575  0.00  0.00           C  
ATOM    175  CG1 ILE 1  12      52.288  40.047  52.196  0.00  0.00           C  
ATOM    176  CG2 ILE 1  12      50.272  38.528  51.878  0.00  0.00           C  
ATOM    177  CD1 ILE 1  12      53.314  38.984  52.670  0.00  0.00           C  
ATOM    178  H   ILE 1  12      50.704  42.310  53.736  0.00  0.00           H  
ATOM    179  HA  ILE 1  12      49.634  41.081  51.323  0.00  0.00           H  
ATOM    180  HB  ILE 1  12      50.807  39.562  53.647  0.00  0.00           H  
ATOM    181 HG12 ILE 1  12      52.360  40.110  51.110  0.00  0.00           H  
ATOM    182 HG13 ILE 1  12      52.598  40.966  52.693  0.00  0.00           H  
ATOM    183 HG21 ILE 1  12      50.193  38.701  50.805  0.00  0.00           H  
ATOM    184 HG22 ILE 1  12      51.052  37.775  51.988  0.00  0.00           H  
ATOM    185 HG23 ILE 1  12      49.310  38.229  52.294  0.00  0.00           H  
ATOM    186 HD11 ILE 1  12      53.089  38.939  53.735  0.00  0.00           H  
ATOM    187 HD12 ILE 1  12      53.062  37.982  52.324  0.00  0.00           H  
ATOM    188 HD13 ILE 1  12      54.329  39.263  52.388  0.00  0.00           H  
ATOM    189  N   GLY 1  13      47.518  40.293  52.404  0.00  0.00           N  
ATOM    190  CA  GLY 1  13      46.238  40.065  53.013  0.00  0.00           C  
ATOM    191  C   GLY 1  13      45.637  38.720  52.527  0.00  0.00           C  
ATOM    192  O   GLY 1  13      44.940  38.706  51.498  0.00  0.00           O  
ATOM    193  H   GLY 1  13      47.633  39.927  51.469  0.00  0.00           H  
ATOM    194  HA2 GLY 1  13      46.323  40.145  54.097  0.00  0.00           H  
ATOM    195  HA3 GLY 1  13      45.486  40.793  52.707  0.00  0.00           H  
ATOM    196  N   ASN 1  14      45.621  37.656  53.400  0.00  0.00           N  
ATOM    197  CA  ASN 1  14      44.884  36.447  53.103  0.00  0.00           C  
ATOM    198  C   ASN 1  14      43.450  36.426  53.748  0.00  0.00           C  
ATOM    199  O   ASN 1  14      43.258  36.789  54.947  0.00  0.00           O  
ATOM    200  CB  ASN 1  14      45.647  35.210  53.521  0.00  0.00           C  
ATOM    201  CG  ASN 1  14      46.816  34.846  52.610  0.00  0.00           C  
ATOM    202  OD1 ASN 1  14      47.071  35.434  51.630  0.00  0.00           O  
ATOM    203  ND2 ASN 1  14      47.432  33.652  52.847  0.00  0.00           N  
ATOM    204  H   ASN 1  14      45.973  37.805  54.335  0.00  0.00           H  
ATOM    205  HA  ASN 1  14      44.714  36.303  52.036  0.00  0.00           H  
ATOM    206  HB2 ASN 1  14      46.021  35.318  54.540  0.00  0.00           H  
ATOM    207  HB3 ASN 1  14      45.072  34.285  53.504  0.00  0.00           H  
ATOM    208 HD21 ASN 1  14      48.106  33.332  52.166  0.00  0.00           H  
ATOM    209 HD22 ASN 1  14      47.261  33.056  53.644  0.00  0.00           H  
ATOM    210  N   MET 1  15      42.423  36.044  52.946  0.00  0.00           N  
ATOM    211  CA  MET 1  15      41.025  35.956  53.295  0.00  0.00           C  
ATOM    212  C   MET 1  15      40.416  34.629  52.866  0.00  0.00           C  
ATOM    213  O   MET 1  15      39.619  34.100  53.615  0.00  0.00           O  
ATOM    214  CB  MET 1  15      40.224  37.163  52.688  0.00  0.00           C  
ATOM    215  CG  MET 1  15      40.504  38.399  53.501  0.00  0.00           C  
ATOM    216  SD  MET 1  15      40.228  40.000  52.680  0.00  0.00           S  
ATOM    217  CE  MET 1  15      41.509  40.108  51.541  0.00  0.00           C  
ATOM    218  H   MET 1  15      42.597  35.875  51.965  0.00  0.00           H  
ATOM    219  HA  MET 1  15      40.907  35.962  54.379  0.00  0.00           H  
ATOM    220  HB2 MET 1  15      40.624  37.340  51.690  0.00  0.00           H  
ATOM    221  HB3 MET 1  15      39.145  37.011  52.663  0.00  0.00           H  
ATOM    222  HG2 MET 1  15      39.995  38.281  54.458  0.00  0.00           H  
ATOM    223  HG3 MET 1  15      41.552  38.482  53.787  0.00  0.00           H  
ATOM    224  HE1 MET 1  15      42.481  39.947  52.008  0.00  0.00           H  
ATOM    225  HE2 MET 1  15      41.365  39.227  50.915  0.00  0.00           H  
ATOM    226  HE3 MET 1  15      41.474  41.102  51.094  0.00  0.00           H  
ATOM    227  N   ASN 1  16      40.751  34.145  51.706  0.00  0.00           N  
ATOM    228  CA  ASN 1  16      40.071  32.970  51.090  0.00  0.00           C  
ATOM    229  C   ASN 1  16      40.819  31.646  51.354  0.00  0.00           C  
ATOM    230  O   ASN 1  16      41.226  30.953  50.441  0.00  0.00           O  
ATOM    231  CB  ASN 1  16      39.848  33.280  49.620  0.00  0.00           C  
ATOM    232  CG  ASN 1  16      38.740  34.259  49.335  0.00  0.00           C  
ATOM    233  OD1 ASN 1  16      37.642  33.984  49.684  0.00  0.00           O  
ATOM    234  ND2 ASN 1  16      39.024  35.359  48.696  0.00  0.00           N  
ATOM    235  H   ASN 1  16      41.398  34.617  51.090  0.00  0.00           H  
ATOM    236  HA  ASN 1  16      39.085  32.826  51.532  0.00  0.00           H  
ATOM    237  HB2 ASN 1  16      40.779  33.441  49.077  0.00  0.00           H  
ATOM    238  HB3 ASN 1  16      39.612  32.332  49.136  0.00  0.00           H  
ATOM    239 HD21 ASN 1  16      38.221  35.938  48.500  0.00  0.00           H  
ATOM    240 HD22 ASN 1  16      39.926  35.506  48.265  0.00  0.00           H  
ATOM    241  N   TYR 1  17      40.902  31.200  52.615  0.00  0.00           N  
ATOM    242  CA  TYR 1  17      41.446  29.872  52.971  0.00  0.00           C  
ATOM    243  C   TYR 1  17      40.585  28.756  52.341  0.00  0.00           C  
ATOM    244  O   TYR 1  17      39.361  28.841  52.397  0.00  0.00           O  
ATOM    245  CB  TYR 1  17      41.601  29.712  54.447  0.00  0.00           C  
ATOM    246  CG  TYR 1  17      42.555  30.743  55.058  0.00  0.00           C  
ATOM    247  CD1 TYR 1  17      42.152  32.070  55.302  0.00  0.00           C  
ATOM    248  CD2 TYR 1  17      43.964  30.403  55.310  0.00  0.00           C  
ATOM    249  CE1 TYR 1  17      43.070  33.043  55.871  0.00  0.00           C  
ATOM    250  CE2 TYR 1  17      44.785  31.353  55.901  0.00  0.00           C  
ATOM    251  CZ  TYR 1  17      44.383  32.684  56.141  0.00  0.00           C  
ATOM    252  OH  TYR 1  17      45.325  33.549  56.687  0.00  0.00           O  
ATOM    253  H   TYR 1  17      40.476  31.772  53.331  0.00  0.00           H  
ATOM    254  HA  TYR 1  17      42.445  29.747  52.552  0.00  0.00           H  
ATOM    255  HB2 TYR 1  17      40.615  29.922  54.862  0.00  0.00           H  
ATOM    256  HB3 TYR 1  17      41.960  28.733  54.766  0.00  0.00           H  
ATOM    257  HD1 TYR 1  17      41.123  32.342  55.119  0.00  0.00           H  
ATOM    258  HD2 TYR 1  17      44.322  29.410  55.080  0.00  0.00           H  
ATOM    259  HE1 TYR 1  17      42.714  34.039  56.086  0.00  0.00           H  
ATOM    260  HE2 TYR 1  17      45.781  30.971  56.068  0.00  0.00           H  
ATOM    261  HH  TYR 1  17      46.214  33.340  56.392  0.00  0.00           H  
ATOM    262  N   ARG 1  18      41.171  27.756  51.721  0.00  0.00           N  
ATOM    263  CA  ARG 1  18      40.469  26.573  51.110  0.00  0.00           C  
ATOM    264  C   ARG 1  18      39.971  25.599  52.148  0.00  0.00           C  
ATOM    265  O   ARG 1  18      38.908  24.921  51.988  0.00  0.00           O  
ATOM    266  CB  ARG 1  18      41.366  25.848  50.124  0.00  0.00           C  
ATOM    267  CG  ARG 1  18      42.287  26.781  49.220  0.00  0.00           C  
ATOM    268  CD  ARG 1  18      43.345  25.905  48.585  0.00  0.00           C  
ATOM    269  NE  ARG 1  18      43.941  26.605  47.513  0.00  0.00           N  
ATOM    270  CZ  ARG 1  18      45.005  26.169  46.904  0.00  0.00           C  
ATOM    271  NH1 ARG 1  18      45.566  25.007  47.099  0.00  0.00           N  
ATOM    272  NH2 ARG 1  18      45.559  26.935  46.047  0.00  0.00           N  
ATOM    273  H   ARG 1  18      42.126  27.947  51.453  0.00  0.00           H  
ATOM    274  HA  ARG 1  18      39.536  26.878  50.635  0.00  0.00           H  
ATOM    275  HB2 ARG 1  18      42.073  25.243  50.692  0.00  0.00           H  
ATOM    276  HB3 ARG 1  18      40.744  25.210  49.497  0.00  0.00           H  
ATOM    277  HG2 ARG 1  18      41.760  27.297  48.417  0.00  0.00           H  
ATOM    278  HG3 ARG 1  18      42.721  27.584  49.816  0.00  0.00           H  
ATOM    279  HD2 ARG 1  18      44.027  25.661  49.400  0.00  0.00           H  
ATOM    280  HD3 ARG 1  18      42.798  25.034  48.225  0.00  0.00           H  
ATOM    281  HE  ARG 1  18      43.598  27.519  47.254  0.00  0.00           H  
ATOM    282 HH11 ARG 1  18      46.363  24.686  46.568  0.00  0.00           H  
ATOM    283 HH12 ARG 1  18      45.118  24.358  47.730  0.00  0.00           H  
ATOM    284 HH21 ARG 1  18      46.436  26.606  45.670  0.00  0.00           H  
ATOM    285 HH22 ARG 1  18      45.074  27.796  45.835  0.00  0.00           H  
ATOM    286  N   GLU 1  19      40.769  25.393  53.209  0.00  0.00           N  
ATOM    287  CA  GLU 1  19      40.615  24.293  54.203  0.00  0.00           C  
ATOM    288  C   GLU 1  19      40.382  24.871  55.615  0.00  0.00           C  
ATOM    289  O   GLU 1  19      40.408  24.104  56.526  0.00  0.00           O  
ATOM    290  CB  GLU 1  19      41.829  23.339  54.207  0.00  0.00           C  
ATOM    291  CG  GLU 1  19      42.344  22.644  52.895  0.00  0.00           C  
ATOM    292  CD  GLU 1  19      41.336  21.764  52.173  0.00  0.00           C  
ATOM    293  OE1 GLU 1  19      40.244  21.351  52.682  0.00  0.00           O  
ATOM    294  OE2 GLU 1  19      41.496  21.624  50.928  0.00  0.00           O  
ATOM    295  H   GLU 1  19      41.651  25.884  53.227  0.00  0.00           H  
ATOM    296  HA  GLU 1  19      39.777  23.637  53.969  0.00  0.00           H  
ATOM    297  HB2 GLU 1  19      42.650  23.934  54.609  0.00  0.00           H  
ATOM    298  HB3 GLU 1  19      41.608  22.581  54.958  0.00  0.00           H  
ATOM    299  HG2 GLU 1  19      42.689  23.509  52.330  0.00  0.00           H  
ATOM    300  HG3 GLU 1  19      43.299  22.173  53.127  0.00  0.00           H  
ATOM    301  N   HIS 1  20      40.162  26.145  55.755  0.00  0.00           N  
ATOM    302  CA  HIS 1  20      39.695  26.904  56.949  0.00  0.00           C  
ATOM    303  C   HIS 1  20      38.766  28.029  56.553  0.00  0.00           C  
ATOM    304  O   HIS 1  20      38.700  28.453  55.363  0.00  0.00           O  
ATOM    305  CB  HIS 1  20      40.919  27.523  57.674  0.00  0.00           C  
ATOM    306  CG  HIS 1  20      41.826  26.423  58.096  0.00  0.00           C  
ATOM    307  ND1 HIS 1  20      41.567  25.552  59.176  0.00  0.00           N  
ATOM    308  CD2 HIS 1  20      43.077  25.982  57.695  0.00  0.00           C  
ATOM    309  CE1 HIS 1  20      42.503  24.656  59.312  0.00  0.00           C  
ATOM    310  NE2 HIS 1  20      43.467  24.946  58.460  0.00  0.00           N  
ATOM    311  H   HIS 1  20      40.311  26.699  54.924  0.00  0.00           H  
ATOM    312  HA  HIS 1  20      39.253  26.131  57.577  0.00  0.00           H  
ATOM    313  HB2 HIS 1  20      41.326  28.300  57.026  0.00  0.00           H  
ATOM    314  HB3 HIS 1  20      40.511  28.027  58.550  0.00  0.00           H  
ATOM    315  HD1 HIS 1  20      40.897  25.634  59.926  0.00  0.00           H  
ATOM    316  HD2 HIS 1  20      43.699  26.502  56.981  0.00  0.00           H  
ATOM    317  HE1 HIS 1  20      42.588  23.824  59.995  0.00  0.00           H  
ATOM    318  HE2 HIS 1  20      44.365  24.490  58.392  0.00  0.00           H  
ATOM    319  N   PRO 1  21      37.971  28.611  57.489  0.00  0.00           N  
ATOM    320  CA  PRO 1  21      36.963  29.588  57.158  0.00  0.00           C  
ATOM    321  C   PRO 1  21      37.657  30.912  56.803  0.00  0.00           C  
ATOM    322  O   PRO 1  21      38.670  31.365  57.287  0.00  0.00           O  
ATOM    323  CB  PRO 1  21      36.270  29.792  58.411  0.00  0.00           C  
ATOM    324  CG  PRO 1  21      36.279  28.415  59.116  0.00  0.00           C  
ATOM    325  CD  PRO 1  21      37.695  28.014  58.770  0.00  0.00           C  
ATOM    326  HA  PRO 1  21      36.326  29.152  56.389  0.00  0.00           H  
ATOM    327  HB2 PRO 1  21      36.814  30.485  59.052  0.00  0.00           H  
ATOM    328  HB3 PRO 1  21      35.222  30.074  58.305  0.00  0.00           H  
ATOM    329  HG2 PRO 1  21      36.122  28.529  60.188  0.00  0.00           H  
ATOM    330  HG3 PRO 1  21      35.551  27.805  58.581  0.00  0.00           H  
ATOM    331  HD2 PRO 1  21      37.665  26.927  58.702  0.00  0.00           H  
ATOM    332  HD3 PRO 1  21      38.404  28.388  59.509  0.00  0.00           H  
ATOM    333  N   LYS 1  22      36.899  31.564  55.902  0.00  0.00           N  
ATOM    334  CA  LYS 1  22      37.273  32.811  55.239  0.00  0.00           C  
ATOM    335  C   LYS 1  22      37.042  34.097  56.092  0.00  0.00           C  
ATOM    336  O   LYS 1  22      35.936  34.250  56.644  0.00  0.00           O  
ATOM    337  CB  LYS 1  22      36.684  32.867  53.857  0.00  0.00           C  
ATOM    338  CG  LYS 1  22      37.006  31.541  53.069  0.00  0.00           C  
ATOM    339  CD  LYS 1  22      36.299  31.605  51.674  0.00  0.00           C  
ATOM    340  CE  LYS 1  22      36.859  30.671  50.674  0.00  0.00           C  
ATOM    341  NZ  LYS 1  22      36.965  29.258  51.085  0.00  0.00           N  
ATOM    342  H   LYS 1  22      36.124  31.018  55.554  0.00  0.00           H  
ATOM    343  HA  LYS 1  22      38.354  32.858  55.109  0.00  0.00           H  
ATOM    344  HB2 LYS 1  22      35.602  32.988  53.887  0.00  0.00           H  
ATOM    345  HB3 LYS 1  22      37.016  33.791  53.383  0.00  0.00           H  
ATOM    346  HG2 LYS 1  22      38.090  31.478  52.978  0.00  0.00           H  
ATOM    347  HG3 LYS 1  22      36.642  30.732  53.702  0.00  0.00           H  
ATOM    348  HD2 LYS 1  22      35.221  31.446  51.687  0.00  0.00           H  
ATOM    349  HD3 LYS 1  22      36.377  32.606  51.250  0.00  0.00           H  
ATOM    350  HE2 LYS 1  22      36.179  30.662  49.823  0.00  0.00           H  
ATOM    351  HE3 LYS 1  22      37.869  31.038  50.494  0.00  0.00           H  
ATOM    352  HZ1 LYS 1  22      37.522  29.119  51.916  0.00  0.00           H  
ATOM    353  HZ2 LYS 1  22      36.053  28.913  51.348  0.00  0.00           H  
ATOM    354  HZ3 LYS 1  22      37.362  28.713  50.334  0.00  0.00           H  
ATOM    355  N   LEU 1  23      38.036  34.973  56.058  0.00  0.00           N  
ATOM    356  CA  LEU 1  23      37.917  36.285  56.734  0.00  0.00           C  
ATOM    357  C   LEU 1  23      37.501  37.380  55.707  0.00  0.00           C  
ATOM    358  O   LEU 1  23      37.480  37.153  54.537  0.00  0.00           O  
ATOM    359  CB  LEU 1  23      39.205  36.616  57.451  0.00  0.00           C  
ATOM    360  CG  LEU 1  23      39.541  35.832  58.727  0.00  0.00           C  
ATOM    361  CD1 LEU 1  23      41.016  36.184  59.098  0.00  0.00           C  
ATOM    362  CD2 LEU 1  23      38.586  36.145  59.840  0.00  0.00           C  
ATOM    363  H   LEU 1  23      38.732  34.875  55.332  0.00  0.00           H  
ATOM    364  HA  LEU 1  23      37.118  36.167  57.466  0.00  0.00           H  
ATOM    365  HB2 LEU 1  23      40.004  36.655  56.710  0.00  0.00           H  
ATOM    366  HB3 LEU 1  23      39.249  37.651  57.792  0.00  0.00           H  
ATOM    367  HG  LEU 1  23      39.333  34.798  58.452  0.00  0.00           H  
ATOM    368 HD11 LEU 1  23      41.138  37.264  59.175  0.00  0.00           H  
ATOM    369 HD12 LEU 1  23      41.392  35.568  59.914  0.00  0.00           H  
ATOM    370 HD13 LEU 1  23      41.656  35.932  58.252  0.00  0.00           H  
ATOM    371 HD21 LEU 1  23      37.670  35.557  59.790  0.00  0.00           H  
ATOM    372 HD22 LEU 1  23      39.043  35.947  60.810  0.00  0.00           H  
ATOM    373 HD23 LEU 1  23      38.251  37.174  59.973  0.00  0.00           H  
ATOM    374  N   LYS 1  24      37.237  38.626  56.194  0.00  0.00           N  
ATOM    375  CA  LYS 1  24      37.030  39.792  55.318  0.00  0.00           C  
ATOM    376  C   LYS 1  24      37.651  41.128  55.677  0.00  0.00           C  
ATOM    377  O   LYS 1  24      38.034  41.888  54.769  0.00  0.00           O  
ATOM    378  CB  LYS 1  24      35.450  39.923  55.240  0.00  0.00           C  
ATOM    379  CG  LYS 1  24      34.657  38.935  54.418  0.00  0.00           C  
ATOM    380  CD  LYS 1  24      34.780  38.936  52.900  0.00  0.00           C  
ATOM    381  CE  LYS 1  24      34.660  40.443  52.349  0.00  0.00           C  
ATOM    382  NZ  LYS 1  24      34.369  40.487  50.906  0.00  0.00           N  
ATOM    383  H   LYS 1  24      37.180  38.691  57.200  0.00  0.00           H  
ATOM    384  HA  LYS 1  24      37.294  39.543  54.290  0.00  0.00           H  
ATOM    385  HB2 LYS 1  24      35.141  39.859  56.283  0.00  0.00           H  
ATOM    386  HB3 LYS 1  24      35.194  40.923  54.890  0.00  0.00           H  
ATOM    387  HG2 LYS 1  24      34.982  37.951  54.758  0.00  0.00           H  
ATOM    388  HG3 LYS 1  24      33.609  38.976  54.714  0.00  0.00           H  
ATOM    389  HD2 LYS 1  24      35.793  38.600  52.680  0.00  0.00           H  
ATOM    390  HD3 LYS 1  24      33.976  38.334  52.478  0.00  0.00           H  
ATOM    391  HE2 LYS 1  24      33.865  40.947  52.898  0.00  0.00           H  
ATOM    392  HE3 LYS 1  24      35.506  41.050  52.672  0.00  0.00           H  
ATOM    393  HZ1 LYS 1  24      34.564  41.350  50.419  0.00  0.00           H  
ATOM    394  HZ2 LYS 1  24      34.790  39.675  50.475  0.00  0.00           H  
ATOM    395  HZ3 LYS 1  24      33.396  40.244  50.786  0.00  0.00           H  
ATOM    396  N   ALA 1  25      37.963  41.362  56.981  0.00  0.00           N  
ATOM    397  CA  ALA 1  25      38.496  42.711  57.402  0.00  0.00           C  
ATOM    398  C   ALA 1  25      39.846  43.093  56.774  0.00  0.00           C  
ATOM    399  O   ALA 1  25      40.065  44.272  56.475  0.00  0.00           O  
ATOM    400  CB  ALA 1  25      38.446  42.740  58.909  0.00  0.00           C  
ATOM    401  H   ALA 1  25      37.734  40.684  57.694  0.00  0.00           H  
ATOM    402  HA  ALA 1  25      37.840  43.503  57.041  0.00  0.00           H  
ATOM    403  HB1 ALA 1  25      38.577  41.806  59.455  0.00  0.00           H  
ATOM    404  HB2 ALA 1  25      38.995  43.619  59.247  0.00  0.00           H  
ATOM    405  HB3 ALA 1  25      37.394  42.931  59.125  0.00  0.00           H  
ATOM    406  N   PRO 1  26      40.744  42.134  56.433  0.00  0.00           N  
ATOM    407  CA  PRO 1  26      42.002  42.434  55.764  0.00  0.00           C  
ATOM    408  C   PRO 1  26      41.888  43.188  54.435  0.00  0.00           C  
ATOM    409  O   PRO 1  26      42.754  43.967  54.013  0.00  0.00           O  
ATOM    410  CB  PRO 1  26      42.731  41.115  55.635  0.00  0.00           C  
ATOM    411  CG  PRO 1  26      42.303  40.211  56.776  0.00  0.00           C  
ATOM    412  CD  PRO 1  26      40.861  40.755  56.814  0.00  0.00           C  
ATOM    413  HA  PRO 1  26      42.498  43.178  56.389  0.00  0.00           H  
ATOM    414  HB2 PRO 1  26      42.379  40.622  54.729  0.00  0.00           H  
ATOM    415  HB3 PRO 1  26      43.802  41.315  55.606  0.00  0.00           H  
ATOM    416  HG2 PRO 1  26      42.256  39.162  56.486  0.00  0.00           H  
ATOM    417  HG3 PRO 1  26      42.803  40.570  57.675  0.00  0.00           H  
ATOM    418  HD2 PRO 1  26      40.265  40.197  56.092  0.00  0.00           H  
ATOM    419  HD3 PRO 1  26      40.555  40.508  57.830  0.00  0.00           H  
ATOM    420  N   LEU 1  27      40.739  43.012  53.715  0.00  0.00           N  
ATOM    421  CA  LEU 1  27      40.465  43.634  52.411  0.00  0.00           C  
ATOM    422  C   LEU 1  27      40.673  45.151  52.397  0.00  0.00           C  
ATOM    423  O   LEU 1  27      41.595  45.708  51.767  0.00  0.00           O  
ATOM    424  CB  LEU 1  27      38.954  43.372  51.935  0.00  0.00           C  
ATOM    425  CG  LEU 1  27      38.504  43.839  50.544  0.00  0.00           C  
ATOM    426  CD1 LEU 1  27      39.416  43.334  49.429  0.00  0.00           C  
ATOM    427  CD2 LEU 1  27      37.050  43.426  50.285  0.00  0.00           C  
ATOM    428  H   LEU 1  27      40.056  42.343  54.039  0.00  0.00           H  
ATOM    429  HA  LEU 1  27      41.186  43.170  51.740  0.00  0.00           H  
ATOM    430  HB2 LEU 1  27      38.789  42.296  51.983  0.00  0.00           H  
ATOM    431  HB3 LEU 1  27      38.286  43.715  52.725  0.00  0.00           H  
ATOM    432  HG  LEU 1  27      38.477  44.922  50.424  0.00  0.00           H  
ATOM    433 HD11 LEU 1  27      38.959  43.570  48.468  0.00  0.00           H  
ATOM    434 HD12 LEU 1  27      40.455  43.665  49.440  0.00  0.00           H  
ATOM    435 HD13 LEU 1  27      39.603  42.276  49.612  0.00  0.00           H  
ATOM    436 HD21 LEU 1  27      37.055  42.336  50.254  0.00  0.00           H  
ATOM    437 HD22 LEU 1  27      36.417  43.690  51.133  0.00  0.00           H  
ATOM    438 HD23 LEU 1  27      36.659  43.944  49.409  0.00  0.00           H  
ATOM    439  N   VAL 1  28      39.845  46.009  53.077  0.00  0.00           N  
ATOM    440  CA  VAL 1  28      40.047  47.405  53.267  0.00  0.00           C  
ATOM    441  C   VAL 1  28      41.332  47.743  54.044  0.00  0.00           C  
ATOM    442  O   VAL 1  28      41.901  48.750  53.713  0.00  0.00           O  
ATOM    443  CB  VAL 1  28      38.800  47.972  54.023  0.00  0.00           C  
ATOM    444  CG1 VAL 1  28      38.717  47.441  55.458  0.00  0.00           C  
ATOM    445  CG2 VAL 1  28      38.862  49.443  54.044  0.00  0.00           C  
ATOM    446  H   VAL 1  28      38.984  45.625  53.439  0.00  0.00           H  
ATOM    447  HA  VAL 1  28      40.209  47.895  52.308  0.00  0.00           H  
ATOM    448  HB  VAL 1  28      37.890  47.940  53.424  0.00  0.00           H  
ATOM    449 HG11 VAL 1  28      39.039  46.414  55.627  0.00  0.00           H  
ATOM    450 HG12 VAL 1  28      39.257  48.112  56.125  0.00  0.00           H  
ATOM    451 HG13 VAL 1  28      37.679  47.616  55.743  0.00  0.00           H  
ATOM    452 HG21 VAL 1  28      39.831  49.800  54.395  0.00  0.00           H  
ATOM    453 HG22 VAL 1  28      38.694  49.800  53.028  0.00  0.00           H  
ATOM    454 HG23 VAL 1  28      38.101  49.879  54.691  0.00  0.00           H  
ATOM    455  N   ASP 1  29      41.755  46.894  55.101  0.00  0.00           N  
ATOM    456  CA  ASP 1  29      42.796  47.235  56.002  0.00  0.00           C  
ATOM    457  C   ASP 1  29      44.112  47.354  55.236  0.00  0.00           C  
ATOM    458  O   ASP 1  29      44.906  48.335  55.357  0.00  0.00           O  
ATOM    459  CB  ASP 1  29      42.931  46.312  57.162  0.00  0.00           C  
ATOM    460  CG  ASP 1  29      41.635  46.366  58.089  0.00  0.00           C  
ATOM    461  OD1 ASP 1  29      40.887  47.315  58.095  0.00  0.00           O  
ATOM    462  OD2 ASP 1  29      41.406  45.341  58.991  0.00  0.00           O  
ATOM    463  H   ASP 1  29      41.291  45.997  55.108  0.00  0.00           H  
ATOM    464  HA  ASP 1  29      42.544  48.228  56.375  0.00  0.00           H  
ATOM    465  HB2 ASP 1  29      43.010  45.298  56.770  0.00  0.00           H  
ATOM    466  HB3 ASP 1  29      43.740  46.640  57.814  0.00  0.00           H  
ATOM    467  HD2 ASP 1  29      42.086  44.675  58.866  0.00  0.00           H  
ATOM    468  N   VAL 1  30      44.448  46.487  54.330  0.00  0.00           N  
ATOM    469  CA  VAL 1  30      45.655  46.469  53.491  0.00  0.00           C  
ATOM    470  C   VAL 1  30      45.513  47.490  52.373  0.00  0.00           C  
ATOM    471  O   VAL 1  30      46.489  48.268  52.231  0.00  0.00           O  
ATOM    472  CB  VAL 1  30      45.807  45.065  52.815  0.00  0.00           C  
ATOM    473  CG1 VAL 1  30      46.743  45.045  51.539  0.00  0.00           C  
ATOM    474  CG2 VAL 1  30      46.264  43.913  53.704  0.00  0.00           C  
ATOM    475  H   VAL 1  30      43.829  45.695  54.232  0.00  0.00           H  
ATOM    476  HA  VAL 1  30      46.485  46.686  54.163  0.00  0.00           H  
ATOM    477  HB  VAL 1  30      44.787  44.846  52.499  0.00  0.00           H  
ATOM    478 HG11 VAL 1  30      46.293  45.620  50.729  0.00  0.00           H  
ATOM    479 HG12 VAL 1  30      47.756  45.350  51.799  0.00  0.00           H  
ATOM    480 HG13 VAL 1  30      46.927  44.015  51.234  0.00  0.00           H  
ATOM    481 HG21 VAL 1  30      47.343  43.936  53.853  0.00  0.00           H  
ATOM    482 HG22 VAL 1  30      45.848  43.782  54.703  0.00  0.00           H  
ATOM    483 HG23 VAL 1  30      46.212  42.980  53.144  0.00  0.00           H  
ATOM    484  N   TYR 1  31      44.341  47.804  51.889  0.00  0.00           N  
ATOM    485  CA  TYR 1  31      44.037  48.908  50.935  0.00  0.00           C  
ATOM    486  C   TYR 1  31      44.351  50.251  51.595  0.00  0.00           C  
ATOM    487  O   TYR 1  31      45.224  50.966  51.195  0.00  0.00           O  
ATOM    488  CB  TYR 1  31      42.644  48.815  50.434  0.00  0.00           C  
ATOM    489  CG  TYR 1  31      42.279  49.646  49.234  0.00  0.00           C  
ATOM    490  CD1 TYR 1  31      42.556  49.225  47.889  0.00  0.00           C  
ATOM    491  CD2 TYR 1  31      41.879  50.977  49.399  0.00  0.00           C  
ATOM    492  CE1 TYR 1  31      42.346  50.064  46.830  0.00  0.00           C  
ATOM    493  CE2 TYR 1  31      41.634  51.812  48.278  0.00  0.00           C  
ATOM    494  CZ  TYR 1  31      41.973  51.372  47.026  0.00  0.00           C  
ATOM    495  OH  TYR 1  31      41.660  52.149  45.910  0.00  0.00           O  
ATOM    496  H   TYR 1  31      43.524  47.329  52.245  0.00  0.00           H  
ATOM    497  HA  TYR 1  31      44.709  48.859  50.078  0.00  0.00           H  
ATOM    498  HB2 TYR 1  31      42.371  47.778  50.240  0.00  0.00           H  
ATOM    499  HB3 TYR 1  31      41.956  49.103  51.229  0.00  0.00           H  
ATOM    500  HD1 TYR 1  31      42.942  48.221  47.791  0.00  0.00           H  
ATOM    501  HD2 TYR 1  31      41.581  51.396  50.348  0.00  0.00           H  
ATOM    502  HE1 TYR 1  31      42.544  49.710  45.829  0.00  0.00           H  
ATOM    503  HE2 TYR 1  31      41.206  52.794  48.415  0.00  0.00           H  
ATOM    504  HH  TYR 1  31      40.919  52.752  46.002  0.00  0.00           H  
ATOM    505  N   GLU 1  32      43.595  50.632  52.585  0.00  0.00           N  
ATOM    506  CA  GLU 1  32      43.784  51.934  53.240  0.00  0.00           C  
ATOM    507  C   GLU 1  32      45.164  52.022  53.913  0.00  0.00           C  
ATOM    508  O   GLU 1  32      45.747  53.045  53.787  0.00  0.00           O  
ATOM    509  CB  GLU 1  32      42.580  52.129  54.152  0.00  0.00           C  
ATOM    510  CG  GLU 1  32      41.222  52.266  53.443  0.00  0.00           C  
ATOM    511  CD  GLU 1  32      40.946  53.621  52.717  0.00  0.00           C  
ATOM    512  OE1 GLU 1  32      40.012  54.315  53.106  0.00  0.00           O  
ATOM    513  OE2 GLU 1  32      41.753  54.083  51.875  0.00  0.00           O  
ATOM    514  H   GLU 1  32      42.961  49.947  52.972  0.00  0.00           H  
ATOM    515  HA  GLU 1  32      43.869  52.735  52.506  0.00  0.00           H  
ATOM    516  HB2 GLU 1  32      42.430  51.310  54.856  0.00  0.00           H  
ATOM    517  HB3 GLU 1  32      42.691  53.065  54.700  0.00  0.00           H  
ATOM    518  HG2 GLU 1  32      41.158  51.436  52.740  0.00  0.00           H  
ATOM    519  HG3 GLU 1  32      40.425  52.088  54.165  0.00  0.00           H  
ATOM    520  N   LEU 1  33      45.752  50.977  54.441  0.00  0.00           N  
ATOM    521  CA  LEU 1  33      47.179  51.072  54.950  0.00  0.00           C  
ATOM    522  C   LEU 1  33      48.208  51.271  53.767  0.00  0.00           C  
ATOM    523  O   LEU 1  33      49.161  51.998  54.010  0.00  0.00           O  
ATOM    524  CB  LEU 1  33      47.607  50.026  55.937  0.00  0.00           C  
ATOM    525  CG  LEU 1  33      49.001  50.130  56.498  0.00  0.00           C  
ATOM    526  CD1 LEU 1  33      49.344  51.393  57.259  0.00  0.00           C  
ATOM    527  CD2 LEU 1  33      49.283  49.028  57.551  0.00  0.00           C  
ATOM    528  H   LEU 1  33      45.313  50.068  54.471  0.00  0.00           H  
ATOM    529  HA  LEU 1  33      47.298  52.000  55.509  0.00  0.00           H  
ATOM    530  HB2 LEU 1  33      46.829  50.124  56.694  0.00  0.00           H  
ATOM    531  HB3 LEU 1  33      47.621  48.998  55.575  0.00  0.00           H  
ATOM    532  HG  LEU 1  33      49.734  50.025  55.698  0.00  0.00           H  
ATOM    533 HD11 LEU 1  33      50.380  51.385  57.598  0.00  0.00           H  
ATOM    534 HD12 LEU 1  33      49.203  52.231  56.577  0.00  0.00           H  
ATOM    535 HD13 LEU 1  33      48.720  51.535  58.141  0.00  0.00           H  
ATOM    536 HD21 LEU 1  33      48.978  48.018  57.277  0.00  0.00           H  
ATOM    537 HD22 LEU 1  33      50.352  48.960  57.752  0.00  0.00           H  
ATOM    538 HD23 LEU 1  33      48.689  49.344  58.409  0.00  0.00           H  
ATOM    539  N   THR 1  34      48.130  50.644  52.625  0.00  0.00           N  
ATOM    540  CA  THR 1  34      48.920  50.982  51.407  0.00  0.00           C  
ATOM    541  C   THR 1  34      48.692  52.455  50.986  0.00  0.00           C  
ATOM    542  O   THR 1  34      49.624  53.063  50.541  0.00  0.00           O  
ATOM    543  CB  THR 1  34      48.486  50.049  50.261  0.00  0.00           C  
ATOM    544  OG1 THR 1  34      48.552  48.664  50.610  0.00  0.00           O  
ATOM    545  CG2 THR 1  34      49.288  50.198  48.884  0.00  0.00           C  
ATOM    546  H   THR 1  34      47.305  50.063  52.585  0.00  0.00           H  
ATOM    547  HA  THR 1  34      49.955  50.675  51.556  0.00  0.00           H  
ATOM    548  HB  THR 1  34      47.450  50.248  49.988  0.00  0.00           H  
ATOM    549  HG1 THR 1  34      47.690  48.508  51.003  0.00  0.00           H  
ATOM    550 HG21 THR 1  34      49.078  49.337  48.250  0.00  0.00           H  
ATOM    551 HG22 THR 1  34      49.023  51.106  48.341  0.00  0.00           H  
ATOM    552 HG23 THR 1  34      50.353  50.104  49.094  0.00  0.00           H  
ATOM    553  N   ASN 1  35      47.484  53.064  51.097  0.00  0.00           N  
ATOM    554  CA  ASN 1  35      47.315  54.542  50.683  0.00  0.00           C  
ATOM    555  C   ASN 1  35      48.023  55.519  51.712  0.00  0.00           C  
ATOM    556  O   ASN 1  35      48.520  56.567  51.262  0.00  0.00           O  
ATOM    557  CB  ASN 1  35      45.775  54.792  50.543  0.00  0.00           C  
ATOM    558  CG  ASN 1  35      44.915  53.880  49.560  0.00  0.00           C  
ATOM    559  OD1 ASN 1  35      45.349  53.376  48.592  0.00  0.00           O  
ATOM    560  ND2 ASN 1  35      43.686  53.505  49.890  0.00  0.00           N  
ATOM    561  H   ASN 1  35      46.682  52.522  51.385  0.00  0.00           H  
ATOM    562  HA  ASN 1  35      47.664  54.676  49.659  0.00  0.00           H  
ATOM    563  HB2 ASN 1  35      45.324  54.854  51.533  0.00  0.00           H  
ATOM    564  HB3 ASN 1  35      45.648  55.815  50.190  0.00  0.00           H  
ATOM    565 HD21 ASN 1  35      43.168  52.914  49.256  0.00  0.00           H  
ATOM    566 HD22 ASN 1  35      43.340  53.715  50.815  0.00  0.00           H  
ATOM    567  N   LEU 1  36      47.986  55.098  53.022  0.00  0.00           N  
ATOM    568  CA  LEU 1  36      48.648  55.883  54.027  0.00  0.00           C  
ATOM    569  C   LEU 1  36      50.153  55.686  53.983  0.00  0.00           C  
ATOM    570  O   LEU 1  36      50.874  56.652  54.242  0.00  0.00           O  
ATOM    571  CB  LEU 1  36      48.051  55.485  55.417  0.00  0.00           C  
ATOM    572  CG  LEU 1  36      46.551  55.809  55.529  0.00  0.00           C  
ATOM    573  CD1 LEU 1  36      45.730  55.162  56.641  0.00  0.00           C  
ATOM    574  CD2 LEU 1  36      46.513  57.335  55.754  0.00  0.00           C  
ATOM    575  H   LEU 1  36      47.599  54.192  53.244  0.00  0.00           H  
ATOM    576  HA  LEU 1  36      48.435  56.952  53.994  0.00  0.00           H  
ATOM    577  HB2 LEU 1  36      48.267  54.443  55.653  0.00  0.00           H  
ATOM    578  HB3 LEU 1  36      48.593  55.956  56.237  0.00  0.00           H  
ATOM    579  HG  LEU 1  36      46.005  55.580  54.613  0.00  0.00           H  
ATOM    580 HD11 LEU 1  36      44.672  55.386  56.501  0.00  0.00           H  
ATOM    581 HD12 LEU 1  36      45.803  54.088  56.470  0.00  0.00           H  
ATOM    582 HD13 LEU 1  36      46.155  55.472  57.595  0.00  0.00           H  
ATOM    583 HD21 LEU 1  36      47.064  57.837  54.958  0.00  0.00           H  
ATOM    584 HD22 LEU 1  36      45.460  57.564  55.591  0.00  0.00           H  
ATOM    585 HD23 LEU 1  36      46.835  57.766  56.702  0.00  0.00           H  
ATOM    586  N   LEU 1  37      50.641  54.484  53.660  0.00  0.00           N  
ATOM    587  CA  LEU 1  37      52.055  54.360  53.500  0.00  0.00           C  
ATOM    588  C   LEU 1  37      52.615  54.984  52.224  0.00  0.00           C  
ATOM    589  O   LEU 1  37      53.800  55.254  52.224  0.00  0.00           O  
ATOM    590  CB  LEU 1  37      52.589  52.894  53.717  0.00  0.00           C  
ATOM    591  CG  LEU 1  37      52.549  52.497  55.157  0.00  0.00           C  
ATOM    592  CD1 LEU 1  37      52.543  50.945  55.341  0.00  0.00           C  
ATOM    593  CD2 LEU 1  37      53.772  52.991  55.858  0.00  0.00           C  
ATOM    594  H   LEU 1  37      50.087  53.673  53.423  0.00  0.00           H  
ATOM    595  HA  LEU 1  37      52.577  54.912  54.282  0.00  0.00           H  
ATOM    596  HB2 LEU 1  37      51.893  52.277  53.149  0.00  0.00           H  
ATOM    597  HB3 LEU 1  37      53.606  52.734  53.358  0.00  0.00           H  
ATOM    598  HG  LEU 1  37      51.645  52.878  55.630  0.00  0.00           H  
ATOM    599 HD11 LEU 1  37      51.627  50.508  54.944  0.00  0.00           H  
ATOM    600 HD12 LEU 1  37      53.211  50.544  54.578  0.00  0.00           H  
ATOM    601 HD13 LEU 1  37      52.998  50.751  56.312  0.00  0.00           H  
ATOM    602 HD21 LEU 1  37      53.788  52.745  56.920  0.00  0.00           H  
ATOM    603 HD22 LEU 1  37      54.688  52.529  55.490  0.00  0.00           H  
ATOM    604 HD23 LEU 1  37      53.948  54.053  55.682  0.00  0.00           H  
ATOM    605  N   ARG 1  38      51.823  55.311  51.216  0.00  0.00           N  
ATOM    606  CA  ARG 1  38      52.190  56.250  50.064  0.00  0.00           C  
ATOM    607  C   ARG 1  38      52.121  57.749  50.437  0.00  0.00           C  
ATOM    608  O   ARG 1  38      52.866  58.563  49.894  0.00  0.00           O  
ATOM    609  CB  ARG 1  38      51.240  56.000  48.953  0.00  0.00           C  
ATOM    610  CG  ARG 1  38      51.266  54.686  48.133  0.00  0.00           C  
ATOM    611  CD  ARG 1  38      49.935  54.479  47.448  0.00  0.00           C  
ATOM    612  NE  ARG 1  38      49.913  53.218  46.649  0.00  0.00           N  
ATOM    613  CZ  ARG 1  38      49.073  53.028  45.707  0.00  0.00           C  
ATOM    614  NH1 ARG 1  38      48.036  53.859  45.577  0.00  0.00           N  
ATOM    615  NH2 ARG 1  38      49.158  51.993  44.929  0.00  0.00           N  
ATOM    616  H   ARG 1  38      50.866  54.990  51.254  0.00  0.00           H  
ATOM    617  HA  ARG 1  38      53.207  56.168  49.679  0.00  0.00           H  
ATOM    618  HB2 ARG 1  38      50.183  56.135  49.184  0.00  0.00           H  
ATOM    619  HB3 ARG 1  38      51.557  56.829  48.319  0.00  0.00           H  
ATOM    620  HG2 ARG 1  38      52.140  54.615  47.486  0.00  0.00           H  
ATOM    621  HG3 ARG 1  38      51.419  53.876  48.846  0.00  0.00           H  
ATOM    622  HD2 ARG 1  38      49.132  54.425  48.183  0.00  0.00           H  
ATOM    623  HD3 ARG 1  38      49.742  55.350  46.823  0.00  0.00           H  
ATOM    624  HE  ARG 1  38      50.607  52.504  46.821  0.00  0.00           H  
ATOM    625 HH11 ARG 1  38      47.339  53.593  44.897  0.00  0.00           H  
ATOM    626 HH12 ARG 1  38      47.927  54.678  46.158  0.00  0.00           H  
ATOM    627 HH21 ARG 1  38      48.342  51.939  44.335  0.00  0.00           H  
ATOM    628 HH22 ARG 1  38      49.938  51.358  45.020  0.00  0.00           H  
ATOM    629  N   GLN 1  39      51.214  58.108  51.411  0.00  0.00           N  
ATOM    630  CA  GLN 1  39      51.259  59.422  52.056  0.00  0.00           C  
ATOM    631  C   GLN 1  39      52.538  59.586  52.937  0.00  0.00           C  
ATOM    632  O   GLN 1  39      53.003  60.654  53.151  0.00  0.00           O  
ATOM    633  CB  GLN 1  39      50.055  59.603  52.980  0.00  0.00           C  
ATOM    634  CG  GLN 1  39      49.813  61.110  53.245  0.00  0.00           C  
ATOM    635  CD  GLN 1  39      49.274  61.987  52.112  0.00  0.00           C  
ATOM    636  OE1 GLN 1  39      48.846  61.531  51.070  0.00  0.00           O  
ATOM    637  NE2 GLN 1  39      49.196  63.292  52.292  0.00  0.00           N  
ATOM    638  H   GLN 1  39      50.649  57.379  51.823  0.00  0.00           H  
ATOM    639  HA  GLN 1  39      51.464  60.129  51.253  0.00  0.00           H  
ATOM    640  HB2 GLN 1  39      49.180  59.078  52.597  0.00  0.00           H  
ATOM    641  HB3 GLN 1  39      50.251  59.187  53.969  0.00  0.00           H  
ATOM    642  HG2 GLN 1  39      49.053  61.217  54.019  0.00  0.00           H  
ATOM    643  HG3 GLN 1  39      50.634  61.668  53.695  0.00  0.00           H  
ATOM    644 HE21 GLN 1  39      48.829  63.929  51.599  0.00  0.00           H  
ATOM    645 HE22 GLN 1  39      49.409  63.656  53.210  0.00  0.00           H  
ATOM    646  N   LEU 1  40      53.131  58.440  53.353  0.00  0.00           N  
ATOM    647  CA  LEU 1  40      54.496  58.418  54.024  0.00  0.00           C  
ATOM    648  C   LEU 1  40      55.742  58.192  53.111  0.00  0.00           C  
ATOM    649  O   LEU 1  40      56.877  57.805  53.565  0.00  0.00           O  
ATOM    650  CB  LEU 1  40      54.395  57.318  55.107  0.00  0.00           C  
ATOM    651  CG  LEU 1  40      53.466  57.772  56.282  0.00  0.00           C  
ATOM    652  CD1 LEU 1  40      53.008  56.555  57.042  0.00  0.00           C  
ATOM    653  CD2 LEU 1  40      54.098  58.751  57.257  0.00  0.00           C  
ATOM    654  H   LEU 1  40      52.566  57.604  53.393  0.00  0.00           H  
ATOM    655  HA  LEU 1  40      54.666  59.413  54.437  0.00  0.00           H  
ATOM    656  HB2 LEU 1  40      53.982  56.392  54.707  0.00  0.00           H  
ATOM    657  HB3 LEU 1  40      55.378  57.133  55.541  0.00  0.00           H  
ATOM    658  HG  LEU 1  40      52.587  58.269  55.869  0.00  0.00           H  
ATOM    659 HD11 LEU 1  40      52.443  55.869  56.411  0.00  0.00           H  
ATOM    660 HD12 LEU 1  40      53.812  56.115  57.631  0.00  0.00           H  
ATOM    661 HD13 LEU 1  40      52.184  56.869  57.682  0.00  0.00           H  
ATOM    662 HD21 LEU 1  40      54.461  59.658  56.773  0.00  0.00           H  
ATOM    663 HD22 LEU 1  40      53.397  59.002  58.053  0.00  0.00           H  
ATOM    664 HD23 LEU 1  40      54.984  58.342  57.744  0.00  0.00           H  
ATOM    665  N   ASP 1  41      55.513  58.443  51.828  0.00  0.00           N  
ATOM    666  CA  ASP 1  41      56.704  58.299  50.874  0.00  0.00           C  
ATOM    667  C   ASP 1  41      57.339  56.973  50.712  0.00  0.00           C  
ATOM    668  O   ASP 1  41      58.396  56.862  50.063  0.00  0.00           O  
ATOM    669  CB  ASP 1  41      57.802  59.376  51.140  0.00  0.00           C  
ATOM    670  CG  ASP 1  41      57.212  60.812  51.284  0.00  0.00           C  
ATOM    671  OD1 ASP 1  41      57.806  61.587  52.048  0.00  0.00           O  
ATOM    672  OD2 ASP 1  41      56.245  61.267  50.638  0.00  0.00           O  
ATOM    673  H   ASP 1  41      54.625  58.710  51.429  0.00  0.00           H  
ATOM    674  HA  ASP 1  41      56.344  58.628  49.899  0.00  0.00           H  
ATOM    675  HB2 ASP 1  41      58.409  59.149  52.017  0.00  0.00           H  
ATOM    676  HB3 ASP 1  41      58.396  59.367  50.226  0.00  0.00           H  
ATOM    677  N   PHE 1  42      56.833  55.866  51.171  0.00  0.00           N  
ATOM    678  CA  PHE 1  42      57.352  54.544  50.836  0.00  0.00           C  
ATOM    679  C   PHE 1  42      56.850  54.145  49.343  0.00  0.00           C  
ATOM    680  O   PHE 1  42      55.808  54.708  48.887  0.00  0.00           O  
ATOM    681  CB  PHE 1  42      56.909  53.423  51.833  0.00  0.00           C  
ATOM    682  CG  PHE 1  42      57.334  53.592  53.228  0.00  0.00           C  
ATOM    683  CD1 PHE 1  42      57.003  54.720  54.000  0.00  0.00           C  
ATOM    684  CD2 PHE 1  42      58.140  52.677  53.920  0.00  0.00           C  
ATOM    685  CE1 PHE 1  42      57.390  54.850  55.345  0.00  0.00           C  
ATOM    686  CE2 PHE 1  42      58.569  52.848  55.221  0.00  0.00           C  
ATOM    687  CZ  PHE 1  42      58.167  53.931  55.973  0.00  0.00           C  
ATOM    688  H   PHE 1  42      55.932  55.874  51.626  0.00  0.00           H  
ATOM    689  HA  PHE 1  42      58.440  54.571  50.903  0.00  0.00           H  
ATOM    690  HB2 PHE 1  42      55.842  53.207  51.884  0.00  0.00           H  
ATOM    691  HB3 PHE 1  42      57.287  52.455  51.504  0.00  0.00           H  
ATOM    692  HD1 PHE 1  42      56.288  55.413  53.583  0.00  0.00           H  
ATOM    693  HD2 PHE 1  42      58.288  51.698  53.488  0.00  0.00           H  
ATOM    694  HE1 PHE 1  42      56.943  55.616  55.960  0.00  0.00           H  
ATOM    695  HE2 PHE 1  42      59.058  52.012  55.698  0.00  0.00           H  
ATOM    696  HZ  PHE 1  42      58.479  54.052  57.000  0.00  0.00           H  
ATOM    697  N   LYS 1  43      57.572  53.323  48.601  0.00  0.00           N  
ATOM    698  CA  LYS 1  43      57.173  52.496  47.433  0.00  0.00           C  
ATOM    699  C   LYS 1  43      56.420  51.255  48.038  0.00  0.00           C  
ATOM    700  O   LYS 1  43      57.083  50.550  48.732  0.00  0.00           O  
ATOM    701  CB  LYS 1  43      58.374  52.167  46.529  0.00  0.00           C  
ATOM    702  CG  LYS 1  43      58.915  53.304  45.671  0.00  0.00           C  
ATOM    703  CD  LYS 1  43      60.240  53.215  45.117  0.00  0.00           C  
ATOM    704  CE  LYS 1  43      61.214  53.632  46.300  0.00  0.00           C  
ATOM    705  NZ  LYS 1  43      62.646  53.495  45.991  0.00  0.00           N  
ATOM    706  H   LYS 1  43      58.516  53.130  48.904  0.00  0.00           H  
ATOM    707  HA  LYS 1  43      56.356  52.967  46.887  0.00  0.00           H  
ATOM    708  HB2 LYS 1  43      59.130  51.747  47.193  0.00  0.00           H  
ATOM    709  HB3 LYS 1  43      58.107  51.355  45.853  0.00  0.00           H  
ATOM    710  HG2 LYS 1  43      58.240  53.653  44.890  0.00  0.00           H  
ATOM    711  HG3 LYS 1  43      59.003  54.121  46.387  0.00  0.00           H  
ATOM    712  HD2 LYS 1  43      60.459  52.198  44.792  0.00  0.00           H  
ATOM    713  HD3 LYS 1  43      60.412  53.923  44.307  0.00  0.00           H  
ATOM    714  HE2 LYS 1  43      60.987  54.627  46.686  0.00  0.00           H  
ATOM    715  HE3 LYS 1  43      60.968  52.978  47.137  0.00  0.00           H  
ATOM    716  HZ1 LYS 1  43      62.808  52.612  45.527  0.00  0.00           H  
ATOM    717  HZ2 LYS 1  43      62.869  54.140  45.247  0.00  0.00           H  
ATOM    718  HZ3 LYS 1  43      63.175  53.634  46.840  0.00  0.00           H  
ATOM    719  N   VAL 1  44      55.121  51.061  47.817  0.00  0.00           N  
ATOM    720  CA  VAL 1  44      54.406  50.016  48.476  0.00  0.00           C  
ATOM    721  C   VAL 1  44      54.025  48.898  47.538  0.00  0.00           C  
ATOM    722  O   VAL 1  44      53.565  49.173  46.348  0.00  0.00           O  
ATOM    723  CB  VAL 1  44      53.152  50.522  49.316  0.00  0.00           C  
ATOM    724  CG1 VAL 1  44      52.736  49.522  50.338  0.00  0.00           C  
ATOM    725  CG2 VAL 1  44      53.441  51.826  50.080  0.00  0.00           C  
ATOM    726  H   VAL 1  44      54.592  51.713  47.256  0.00  0.00           H  
ATOM    727  HA  VAL 1  44      55.058  49.519  49.194  0.00  0.00           H  
ATOM    728  HB  VAL 1  44      52.260  50.661  48.705  0.00  0.00           H  
ATOM    729 HG11 VAL 1  44      52.596  48.619  49.743  0.00  0.00           H  
ATOM    730 HG12 VAL 1  44      53.536  49.532  51.079  0.00  0.00           H  
ATOM    731 HG13 VAL 1  44      51.806  49.762  50.854  0.00  0.00           H  
ATOM    732 HG21 VAL 1  44      54.113  51.656  50.920  0.00  0.00           H  
ATOM    733 HG22 VAL 1  44      53.744  52.596  49.370  0.00  0.00           H  
ATOM    734 HG23 VAL 1  44      52.444  52.085  50.436  0.00  0.00           H  
ATOM    735  N   VAL 1  45      53.983  47.687  48.006  0.00  0.00           N  
ATOM    736  CA  VAL 1  45      53.343  46.563  47.212  0.00  0.00           C  
ATOM    737  C   VAL 1  45      52.153  45.915  48.051  0.00  0.00           C  
ATOM    738  O   VAL 1  45      52.406  45.353  49.084  0.00  0.00           O  
ATOM    739  CB  VAL 1  45      54.330  45.490  46.675  0.00  0.00           C  
ATOM    740  CG1 VAL 1  45      53.733  44.284  46.022  0.00  0.00           C  
ATOM    741  CG2 VAL 1  45      55.248  46.180  45.725  0.00  0.00           C  
ATOM    742  H   VAL 1  45      54.378  47.440  48.902  0.00  0.00           H  
ATOM    743  HA  VAL 1  45      52.791  46.947  46.355  0.00  0.00           H  
ATOM    744  HB  VAL 1  45      54.963  45.114  47.479  0.00  0.00           H  
ATOM    745 HG11 VAL 1  45      53.141  43.653  46.684  0.00  0.00           H  
ATOM    746 HG12 VAL 1  45      53.069  44.765  45.304  0.00  0.00           H  
ATOM    747 HG13 VAL 1  45      54.465  43.682  45.483  0.00  0.00           H  
ATOM    748 HG21 VAL 1  45      55.800  45.460  45.120  0.00  0.00           H  
ATOM    749 HG22 VAL 1  45      54.704  46.818  45.028  0.00  0.00           H  
ATOM    750 HG23 VAL 1  45      55.936  46.778  46.322  0.00  0.00           H  
ATOM    751  N   SER 1  46      50.903  45.947  47.566  0.00  0.00           N  
ATOM    752  CA  SER 1  46      49.711  45.298  48.151  0.00  0.00           C  
ATOM    753  C   SER 1  46      49.396  44.009  47.450  0.00  0.00           C  
ATOM    754  O   SER 1  46      49.132  44.023  46.246  0.00  0.00           O  
ATOM    755  CB  SER 1  46      48.539  46.298  48.142  0.00  0.00           C  
ATOM    756  OG  SER 1  46      48.003  46.661  46.890  0.00  0.00           O  
ATOM    757  H   SER 1  46      50.895  46.167  46.580  0.00  0.00           H  
ATOM    758  HA  SER 1  46      49.925  44.982  49.172  0.00  0.00           H  
ATOM    759  HB2 SER 1  46      47.767  45.930  48.817  0.00  0.00           H  
ATOM    760  HB3 SER 1  46      49.016  47.106  48.698  0.00  0.00           H  
ATOM    761  HG  SER 1  46      47.499  47.478  46.922  0.00  0.00           H  
ATOM    762  N   LEU 1  47      49.370  42.896  48.144  0.00  0.00           N  
ATOM    763  CA  LEU 1  47      48.915  41.601  47.517  0.00  0.00           C  
ATOM    764  C   LEU 1  47      47.898  40.941  48.380  0.00  0.00           C  
ATOM    765  O   LEU 1  47      47.909  41.089  49.620  0.00  0.00           O  
ATOM    766  CB  LEU 1  47      50.122  40.675  47.357  0.00  0.00           C  
ATOM    767  CG  LEU 1  47      51.204  41.173  46.378  0.00  0.00           C  
ATOM    768  CD1 LEU 1  47      52.288  40.130  46.425  0.00  0.00           C  
ATOM    769  CD2 LEU 1  47      50.782  41.345  44.893  0.00  0.00           C  
ATOM    770  H   LEU 1  47      49.264  42.904  49.149  0.00  0.00           H  
ATOM    771  HA  LEU 1  47      48.389  41.758  46.575  0.00  0.00           H  
ATOM    772  HB2 LEU 1  47      50.602  40.533  48.325  0.00  0.00           H  
ATOM    773  HB3 LEU 1  47      49.685  39.728  47.040  0.00  0.00           H  
ATOM    774  HG  LEU 1  47      51.584  42.148  46.684  0.00  0.00           H  
ATOM    775 HD11 LEU 1  47      52.539  39.960  47.472  0.00  0.00           H  
ATOM    776 HD12 LEU 1  47      51.954  39.145  46.096  0.00  0.00           H  
ATOM    777 HD13 LEU 1  47      53.183  40.313  45.830  0.00  0.00           H  
ATOM    778 HD21 LEU 1  47      51.664  41.798  44.438  0.00  0.00           H  
ATOM    779 HD22 LEU 1  47      50.556  40.394  44.411  0.00  0.00           H  
ATOM    780 HD23 LEU 1  47      49.953  42.052  44.873  0.00  0.00           H  
ATOM    781  N   LEU 1  48      47.104  39.999  47.921  0.00  0.00           N  
ATOM    782  CA  LEU 1  48      46.036  39.253  48.608  0.00  0.00           C  
ATOM    783  C   LEU 1  48      45.843  37.875  48.175  0.00  0.00           C  
ATOM    784  O   LEU 1  48      46.235  37.520  47.046  0.00  0.00           O  
ATOM    785  CB  LEU 1  48      44.663  39.931  48.349  0.00  0.00           C  
ATOM    786  CG  LEU 1  48      44.329  41.407  48.796  0.00  0.00           C  
ATOM    787  CD1 LEU 1  48      42.929  41.604  48.454  0.00  0.00           C  
ATOM    788  CD2 LEU 1  48      44.593  41.807  50.293  0.00  0.00           C  
ATOM    789  H   LEU 1  48      47.012  39.978  46.915  0.00  0.00           H  
ATOM    790  HA  LEU 1  48      46.260  39.228  49.675  0.00  0.00           H  
ATOM    791  HB2 LEU 1  48      44.599  39.910  47.262  0.00  0.00           H  
ATOM    792  HB3 LEU 1  48      43.976  39.245  48.845  0.00  0.00           H  
ATOM    793  HG  LEU 1  48      44.910  42.104  48.192  0.00  0.00           H  
ATOM    794 HD11 LEU 1  48      42.554  42.439  49.046  0.00  0.00           H  
ATOM    795 HD12 LEU 1  48      42.833  41.973  47.432  0.00  0.00           H  
ATOM    796 HD13 LEU 1  48      42.308  40.783  48.813  0.00  0.00           H  
ATOM    797 HD21 LEU 1  48      43.908  41.387  51.030  0.00  0.00           H  
ATOM    798 HD22 LEU 1  48      45.601  41.629  50.666  0.00  0.00           H  
ATOM    799 HD23 LEU 1  48      44.484  42.891  50.327  0.00  0.00           H  
ATOM    800  N   ASP 1  49      45.360  37.094  49.111  0.00  0.00           N  
ATOM    801  CA  ASP 1  49      45.130  35.643  48.981  0.00  0.00           C  
ATOM    802  C   ASP 1  49      46.332  34.782  48.432  0.00  0.00           C  
ATOM    803  O   ASP 1  49      46.205  34.091  47.432  0.00  0.00           O  
ATOM    804  CB  ASP 1  49      43.835  35.379  48.207  0.00  0.00           C  
ATOM    805  CG  ASP 1  49      42.671  35.890  48.988  0.00  0.00           C  
ATOM    806  OD1 ASP 1  49      42.587  35.603  50.171  0.00  0.00           O  
ATOM    807  OD2 ASP 1  49      41.901  36.705  48.357  0.00  0.00           O  
ATOM    808  H   ASP 1  49      45.145  37.562  49.980  0.00  0.00           H  
ATOM    809  HA  ASP 1  49      45.005  35.352  50.024  0.00  0.00           H  
ATOM    810  HB2 ASP 1  49      43.848  35.687  47.161  0.00  0.00           H  
ATOM    811  HB3 ASP 1  49      43.766  34.292  48.186  0.00  0.00           H  
ATOM    812  N   LEU 1  50      47.536  34.782  49.019  0.00  0.00           N  
ATOM    813  CA  LEU 1  50      48.772  34.056  48.665  0.00  0.00           C  
ATOM    814  C   LEU 1  50      48.786  32.662  49.229  0.00  0.00           C  
ATOM    815  O   LEU 1  50      48.609  32.429  50.409  0.00  0.00           O  
ATOM    816  CB  LEU 1  50      49.949  34.852  49.046  0.00  0.00           C  
ATOM    817  CG  LEU 1  50      50.003  36.402  48.718  0.00  0.00           C  
ATOM    818  CD1 LEU 1  50      51.484  36.845  48.977  0.00  0.00           C  
ATOM    819  CD2 LEU 1  50      49.567  36.650  47.318  0.00  0.00           C  
ATOM    820  H   LEU 1  50      47.605  35.459  49.765  0.00  0.00           H  
ATOM    821  HA  LEU 1  50      48.784  33.976  47.578  0.00  0.00           H  
ATOM    822  HB2 LEU 1  50      50.126  34.854  50.122  0.00  0.00           H  
ATOM    823  HB3 LEU 1  50      50.818  34.313  48.672  0.00  0.00           H  
ATOM    824  HG  LEU 1  50      49.432  37.032  49.401  0.00  0.00           H  
ATOM    825 HD11 LEU 1  50      52.124  36.067  48.560  0.00  0.00           H  
ATOM    826 HD12 LEU 1  50      51.664  37.750  48.396  0.00  0.00           H  
ATOM    827 HD13 LEU 1  50      51.463  36.931  50.063  0.00  0.00           H  
ATOM    828 HD21 LEU 1  50      48.697  36.049  47.055  0.00  0.00           H  
ATOM    829 HD22 LEU 1  50      49.241  37.678  47.162  0.00  0.00           H  
ATOM    830 HD23 LEU 1  50      50.340  36.603  46.551  0.00  0.00           H  
ATOM    831  N   THR 1  51      49.137  31.780  48.356  0.00  0.00           N  
ATOM    832  CA  THR 1  51      49.687  30.427  48.674  0.00  0.00           C  
ATOM    833  C   THR 1  51      51.096  30.405  49.096  0.00  0.00           C  
ATOM    834  O   THR 1  51      51.824  31.345  48.738  0.00  0.00           O  
ATOM    835  CB  THR 1  51      49.536  29.403  47.595  0.00  0.00           C  
ATOM    836  OG1 THR 1  51      50.282  29.832  46.411  0.00  0.00           O  
ATOM    837  CG2 THR 1  51      48.060  29.129  47.222  0.00  0.00           C  
ATOM    838  H   THR 1  51      49.209  32.187  47.435  0.00  0.00           H  
ATOM    839  HA  THR 1  51      49.153  29.949  49.495  0.00  0.00           H  
ATOM    840  HB  THR 1  51      49.942  28.458  47.955  0.00  0.00           H  
ATOM    841  HG1 THR 1  51      49.780  30.587  46.093  0.00  0.00           H  
ATOM    842 HG21 THR 1  51      48.041  28.424  46.390  0.00  0.00           H  
ATOM    843 HG22 THR 1  51      47.415  28.813  48.042  0.00  0.00           H  
ATOM    844 HG23 THR 1  51      47.662  30.114  46.979  0.00  0.00           H  
ATOM    845  N   GLU 1  52      51.602  29.349  49.683  0.00  0.00           N  
ATOM    846  CA  GLU 1  52      52.960  29.412  50.271  0.00  0.00           C  
ATOM    847  C   GLU 1  52      54.110  29.751  49.229  0.00  0.00           C  
ATOM    848  O   GLU 1  52      54.877  30.643  49.503  0.00  0.00           O  
ATOM    849  CB  GLU 1  52      53.282  28.194  51.142  0.00  0.00           C  
ATOM    850  CG  GLU 1  52      54.129  28.355  52.332  0.00  0.00           C  
ATOM    851  CD  GLU 1  52      55.540  27.868  52.134  0.00  0.00           C  
ATOM    852  OE1 GLU 1  52      56.228  28.228  51.109  0.00  0.00           O  
ATOM    853  OE2 GLU 1  52      56.091  27.264  53.099  0.00  0.00           O  
ATOM    854  H   GLU 1  52      50.920  28.628  49.872  0.00  0.00           H  
ATOM    855  HA  GLU 1  52      52.895  30.264  50.948  0.00  0.00           H  
ATOM    856  HB2 GLU 1  52      52.346  27.793  51.530  0.00  0.00           H  
ATOM    857  HB3 GLU 1  52      53.829  27.560  50.444  0.00  0.00           H  
ATOM    858  HG2 GLU 1  52      54.135  29.376  52.714  0.00  0.00           H  
ATOM    859  HG3 GLU 1  52      53.839  27.674  53.133  0.00  0.00           H  
ATOM    860  N   TYR 1  53      54.037  29.244  48.041  0.00  0.00           N  
ATOM    861  CA  TYR 1  53      54.925  29.653  46.928  0.00  0.00           C  
ATOM    862  C   TYR 1  53      54.897  31.174  46.643  0.00  0.00           C  
ATOM    863  O   TYR 1  53      55.888  31.885  46.481  0.00  0.00           O  
ATOM    864  CB  TYR 1  53      54.596  28.904  45.612  0.00  0.00           C  
ATOM    865  CG  TYR 1  53      55.504  29.267  44.384  0.00  0.00           C  
ATOM    866  CD1 TYR 1  53      54.853  29.696  43.231  0.00  0.00           C  
ATOM    867  CD2 TYR 1  53      56.900  28.979  44.375  0.00  0.00           C  
ATOM    868  CE1 TYR 1  53      55.652  29.946  42.083  0.00  0.00           C  
ATOM    869  CE2 TYR 1  53      57.670  29.186  43.234  0.00  0.00           C  
ATOM    870  CZ  TYR 1  53      57.022  29.715  42.066  0.00  0.00           C  
ATOM    871  OH  TYR 1  53      57.772  29.996  40.986  0.00  0.00           O  
ATOM    872  H   TYR 1  53      53.339  28.575  47.750  0.00  0.00           H  
ATOM    873  HA  TYR 1  53      55.928  29.325  47.199  0.00  0.00           H  
ATOM    874  HB2 TYR 1  53      54.804  27.837  45.691  0.00  0.00           H  
ATOM    875  HB3 TYR 1  53      53.570  29.133  45.321  0.00  0.00           H  
ATOM    876  HD1 TYR 1  53      53.802  29.942  43.191  0.00  0.00           H  
ATOM    877  HD2 TYR 1  53      57.400  28.769  45.309  0.00  0.00           H  
ATOM    878  HE1 TYR 1  53      55.201  30.237  41.146  0.00  0.00           H  
ATOM    879  HE2 TYR 1  53      58.716  28.917  43.245  0.00  0.00           H  
ATOM    880  HH  TYR 1  53      58.673  29.938  41.315  0.00  0.00           H  
ATOM    881  N   GLU 1  54      53.674  31.721  46.592  0.00  0.00           N  
ATOM    882  CA  GLU 1  54      53.400  33.112  46.277  0.00  0.00           C  
ATOM    883  C   GLU 1  54      53.743  34.052  47.446  0.00  0.00           C  
ATOM    884  O   GLU 1  54      54.217  35.178  47.268  0.00  0.00           O  
ATOM    885  CB  GLU 1  54      51.931  33.208  45.930  0.00  0.00           C  
ATOM    886  CG  GLU 1  54      51.516  32.262  44.738  0.00  0.00           C  
ATOM    887  CD  GLU 1  54      49.983  32.208  44.575  0.00  0.00           C  
ATOM    888  OE1 GLU 1  54      49.229  32.218  45.561  0.00  0.00           O  
ATOM    889  OE2 GLU 1  54      49.570  31.984  43.391  0.00  0.00           O  
ATOM    890  H   GLU 1  54      52.896  31.080  46.660  0.00  0.00           H  
ATOM    891  HA  GLU 1  54      53.971  33.482  45.426  0.00  0.00           H  
ATOM    892  HB2 GLU 1  54      51.368  32.847  46.791  0.00  0.00           H  
ATOM    893  HB3 GLU 1  54      51.566  34.219  45.748  0.00  0.00           H  
ATOM    894  HG2 GLU 1  54      51.958  32.492  43.768  0.00  0.00           H  
ATOM    895  HG3 GLU 1  54      51.797  31.221  44.900  0.00  0.00           H  
ATOM    896  N   MET 1  55      53.493  33.641  48.710  0.00  0.00           N  
ATOM    897  CA  MET 1  55      53.916  34.389  49.831  0.00  0.00           C  
ATOM    898  C   MET 1  55      55.416  34.315  50.121  0.00  0.00           C  
ATOM    899  O   MET 1  55      56.034  35.383  50.416  0.00  0.00           O  
ATOM    900  CB  MET 1  55      53.136  33.805  51.093  0.00  0.00           C  
ATOM    901  CG  MET 1  55      53.227  34.586  52.322  0.00  0.00           C  
ATOM    902  SD  MET 1  55      52.412  33.846  53.860  0.00  0.00           S  
ATOM    903  CE  MET 1  55      50.663  34.125  53.587  0.00  0.00           C  
ATOM    904  H   MET 1  55      53.046  32.742  48.817  0.00  0.00           H  
ATOM    905  HA  MET 1  55      53.697  35.457  49.832  0.00  0.00           H  
ATOM    906  HB2 MET 1  55      52.118  33.794  50.706  0.00  0.00           H  
ATOM    907  HB3 MET 1  55      53.533  32.808  51.284  0.00  0.00           H  
ATOM    908  HG2 MET 1  55      54.252  34.824  52.606  0.00  0.00           H  
ATOM    909  HG3 MET 1  55      52.709  35.528  52.143  0.00  0.00           H  
ATOM    910  HE1 MET 1  55      50.404  35.171  53.418  0.00  0.00           H  
ATOM    911  HE2 MET 1  55      50.321  33.531  52.741  0.00  0.00           H  
ATOM    912  HE3 MET 1  55      50.158  33.839  54.510  0.00  0.00           H  
ATOM    913  N   ARG 1  56      56.037  33.174  49.987  0.00  0.00           N  
ATOM    914  CA  ARG 1  56      57.443  32.941  49.997  0.00  0.00           C  
ATOM    915  C   ARG 1  56      58.225  33.735  48.908  0.00  0.00           C  
ATOM    916  O   ARG 1  56      59.217  34.387  49.250  0.00  0.00           O  
ATOM    917  CB  ARG 1  56      57.824  31.425  49.900  0.00  0.00           C  
ATOM    918  CG  ARG 1  56      59.333  31.233  50.094  0.00  0.00           C  
ATOM    919  CD  ARG 1  56      59.649  29.746  50.068  0.00  0.00           C  
ATOM    920  NE  ARG 1  56      59.024  28.997  51.155  0.00  0.00           N  
ATOM    921  CZ  ARG 1  56      59.453  28.813  52.412  0.00  0.00           C  
ATOM    922  NH1 ARG 1  56      58.730  28.106  53.197  0.00  0.00           N  
ATOM    923  NH2 ARG 1  56      60.624  29.206  52.833  0.00  0.00           N  
ATOM    924  H   ARG 1  56      55.432  32.386  49.802  0.00  0.00           H  
ATOM    925  HA  ARG 1  56      57.795  33.360  50.940  0.00  0.00           H  
ATOM    926  HB2 ARG 1  56      57.287  30.845  50.650  0.00  0.00           H  
ATOM    927  HB3 ARG 1  56      57.537  30.950  48.961  0.00  0.00           H  
ATOM    928  HG2 ARG 1  56      59.798  31.738  49.247  0.00  0.00           H  
ATOM    929  HG3 ARG 1  56      59.609  31.624  51.073  0.00  0.00           H  
ATOM    930  HD2 ARG 1  56      59.318  29.338  49.113  0.00  0.00           H  
ATOM    931  HD3 ARG 1  56      60.731  29.629  50.010  0.00  0.00           H  
ATOM    932  HE  ARG 1  56      58.211  28.513  50.802  0.00  0.00           H  
ATOM    933 HH11 ARG 1  56      58.982  27.832  54.136  0.00  0.00           H  
ATOM    934 HH12 ARG 1  56      57.802  27.766  52.989  0.00  0.00           H  
ATOM    935 HH21 ARG 1  56      60.912  28.981  53.774  0.00  0.00           H  
ATOM    936 HH22 ARG 1  56      61.159  29.721  52.148  0.00  0.00           H  
ATOM    937  N   ASN 1  57      57.557  33.882  47.709  0.00  0.00           N  
ATOM    938  CA  ASN 1  57      58.137  34.709  46.663  0.00  0.00           C  
ATOM    939  C   ASN 1  57      58.169  36.225  47.032  0.00  0.00           C  
ATOM    940  O   ASN 1  57      59.234  36.854  46.983  0.00  0.00           O  
ATOM    941  CB  ASN 1  57      57.299  34.634  45.416  0.00  0.00           C  
ATOM    942  CG  ASN 1  57      57.615  33.447  44.518  0.00  0.00           C  
ATOM    943  OD1 ASN 1  57      58.574  32.731  44.722  0.00  0.00           O  
ATOM    944  ND2 ASN 1  57      56.659  33.041  43.704  0.00  0.00           N  
ATOM    945  H   ASN 1  57      56.712  33.373  47.491  0.00  0.00           H  
ATOM    946  HA  ASN 1  57      59.172  34.430  46.466  0.00  0.00           H  
ATOM    947  HB2 ASN 1  57      56.267  34.649  45.768  0.00  0.00           H  
ATOM    948  HB3 ASN 1  57      57.423  35.561  44.856  0.00  0.00           H  
ATOM    949 HD21 ASN 1  57      56.653  32.091  43.360  0.00  0.00           H  
ATOM    950 HD22 ASN 1  57      55.777  33.530  43.646  0.00  0.00           H  
ATOM    951  N   ALA 1  58      57.109  36.725  47.657  0.00  0.00           N  
ATOM    952  CA  ALA 1  58      57.119  38.119  48.089  0.00  0.00           C  
ATOM    953  C   ALA 1  58      58.109  38.321  49.230  0.00  0.00           C  
ATOM    954  O   ALA 1  58      58.823  39.345  49.198  0.00  0.00           O  
ATOM    955  CB  ALA 1  58      55.751  38.503  48.534  0.00  0.00           C  
ATOM    956  H   ALA 1  58      56.206  36.280  47.582  0.00  0.00           H  
ATOM    957  HA  ALA 1  58      57.477  38.710  47.247  0.00  0.00           H  
ATOM    958  HB1 ALA 1  58      55.832  39.585  48.635  0.00  0.00           H  
ATOM    959  HB2 ALA 1  58      54.963  38.376  47.791  0.00  0.00           H  
ATOM    960  HB3 ALA 1  58      55.435  37.997  49.446  0.00  0.00           H  
ATOM    961  N   VAL 1  59      58.146  37.457  50.253  0.00  0.00           N  
ATOM    962  CA  VAL 1  59      59.004  37.842  51.341  0.00  0.00           C  
ATOM    963  C   VAL 1  59      60.486  37.677  51.053  0.00  0.00           C  
ATOM    964  O   VAL 1  59      61.364  38.390  51.578  0.00  0.00           O  
ATOM    965  CB  VAL 1  59      58.675  36.985  52.599  0.00  0.00           C  
ATOM    966  CG1 VAL 1  59      59.713  37.204  53.711  0.00  0.00           C  
ATOM    967  CG2 VAL 1  59      57.213  37.206  53.133  0.00  0.00           C  
ATOM    968  H   VAL 1  59      57.703  36.555  50.151  0.00  0.00           H  
ATOM    969  HA  VAL 1  59      58.811  38.872  51.642  0.00  0.00           H  
ATOM    970  HB  VAL 1  59      58.813  35.915  52.441  0.00  0.00           H  
ATOM    971 HG11 VAL 1  59      59.864  38.279  53.807  0.00  0.00           H  
ATOM    972 HG12 VAL 1  59      59.427  36.767  54.668  0.00  0.00           H  
ATOM    973 HG13 VAL 1  59      60.710  36.835  53.469  0.00  0.00           H  
ATOM    974 HG21 VAL 1  59      56.468  36.927  52.388  0.00  0.00           H  
ATOM    975 HG22 VAL 1  59      57.061  36.573  54.007  0.00  0.00           H  
ATOM    976 HG23 VAL 1  59      57.031  38.242  53.421  0.00  0.00           H  
ATOM    977  N   ASP 1  60      60.948  36.704  50.201  0.00  0.00           N  
ATOM    978  CA  ASP 1  60      62.333  36.686  49.801  0.00  0.00           C  
ATOM    979  C   ASP 1  60      62.665  37.976  48.922  0.00  0.00           C  
ATOM    980  O   ASP 1  60      63.788  38.429  49.125  0.00  0.00           O  
ATOM    981  CB  ASP 1  60      62.643  35.377  49.029  0.00  0.00           C  
ATOM    982  CG  ASP 1  60      62.563  34.128  49.776  0.00  0.00           C  
ATOM    983  OD1 ASP 1  60      62.460  33.091  49.119  0.00  0.00           O  
ATOM    984  OD2 ASP 1  60      62.456  34.094  51.060  0.00  0.00           O  
ATOM    985  H   ASP 1  60      60.335  35.932  49.983  0.00  0.00           H  
ATOM    986  HA  ASP 1  60      63.059  36.713  50.613  0.00  0.00           H  
ATOM    987  HB2 ASP 1  60      61.980  35.374  48.164  0.00  0.00           H  
ATOM    988  HB3 ASP 1  60      63.653  35.534  48.649  0.00  0.00           H  
ATOM    989  N   GLU 1  61      61.737  38.514  48.185  0.00  0.00           N  
ATOM    990  CA  GLU 1  61      62.169  39.667  47.297  0.00  0.00           C  
ATOM    991  C   GLU 1  61      62.220  41.038  48.009  0.00  0.00           C  
ATOM    992  O   GLU 1  61      63.009  41.875  47.756  0.00  0.00           O  
ATOM    993  CB  GLU 1  61      61.368  39.635  46.014  0.00  0.00           C  
ATOM    994  CG  GLU 1  61      61.543  40.558  44.835  0.00  0.00           C  
ATOM    995  CD  GLU 1  61      62.855  40.378  44.119  0.00  0.00           C  
ATOM    996  OE1 GLU 1  61      63.349  41.369  43.598  0.00  0.00           O  
ATOM    997  OE2 GLU 1  61      63.423  39.262  44.191  0.00  0.00           O  
ATOM    998  H   GLU 1  61      60.777  38.202  48.208  0.00  0.00           H  
ATOM    999  HA  GLU 1  61      63.177  39.464  46.934  0.00  0.00           H  
ATOM   1000  HB2 GLU 1  61      61.596  38.600  45.760  0.00  0.00           H  
ATOM   1001  HB3 GLU 1  61      60.315  39.683  46.290  0.00  0.00           H  
ATOM   1002  HG2 GLU 1  61      60.761  40.375  44.098  0.00  0.00           H  
ATOM   1003  HG3 GLU 1  61      61.355  41.595  45.112  0.00  0.00           H  
ATOM   1004  N   PHE 1  62      61.247  41.216  48.885  0.00  0.00           N  
ATOM   1005  CA  PHE 1  62      61.282  42.311  49.876  0.00  0.00           C  
ATOM   1006  C   PHE 1  62      62.520  42.188  50.711  0.00  0.00           C  
ATOM   1007  O   PHE 1  62      63.248  43.111  50.843  0.00  0.00           O  
ATOM   1008  CB  PHE 1  62      60.021  42.099  50.824  0.00  0.00           C  
ATOM   1009  CG  PHE 1  62      60.116  42.972  52.143  0.00  0.00           C  
ATOM   1010  CD1 PHE 1  62      59.586  44.271  52.125  0.00  0.00           C  
ATOM   1011  CD2 PHE 1  62      60.698  42.525  53.369  0.00  0.00           C  
ATOM   1012  CE1 PHE 1  62      59.661  45.083  53.253  0.00  0.00           C  
ATOM   1013  CE2 PHE 1  62      60.634  43.241  54.576  0.00  0.00           C  
ATOM   1014  CZ  PHE 1  62      60.102  44.570  54.461  0.00  0.00           C  
ATOM   1015  H   PHE 1  62      60.722  40.377  49.087  0.00  0.00           H  
ATOM   1016  HA  PHE 1  62      61.250  43.254  49.330  0.00  0.00           H  
ATOM   1017  HB2 PHE 1  62      59.046  42.349  50.406  0.00  0.00           H  
ATOM   1018  HB3 PHE 1  62      59.965  41.055  51.131  0.00  0.00           H  
ATOM   1019  HD1 PHE 1  62      59.159  44.630  51.200  0.00  0.00           H  
ATOM   1020  HD2 PHE 1  62      61.209  41.580  53.473  0.00  0.00           H  
ATOM   1021  HE1 PHE 1  62      59.285  46.093  53.196  0.00  0.00           H  
ATOM   1022  HE2 PHE 1  62      61.030  42.899  55.521  0.00  0.00           H  
ATOM   1023  HZ  PHE 1  62      60.128  45.187  55.347  0.00  0.00           H  
ATOM   1024  N   LEU 1  63      62.848  40.996  51.223  0.00  0.00           N  
ATOM   1025  CA  LEU 1  63      64.039  40.801  52.076  0.00  0.00           C  
ATOM   1026  C   LEU 1  63      65.373  41.045  51.278  0.00  0.00           C  
ATOM   1027  O   LEU 1  63      66.305  41.581  51.843  0.00  0.00           O  
ATOM   1028  CB  LEU 1  63      64.039  39.428  52.690  0.00  0.00           C  
ATOM   1029  CG  LEU 1  63      63.261  39.142  53.932  0.00  0.00           C  
ATOM   1030  CD1 LEU 1  63      63.558  37.693  54.410  0.00  0.00           C  
ATOM   1031  CD2 LEU 1  63      63.539  40.046  55.123  0.00  0.00           C  
ATOM   1032  H   LEU 1  63      62.242  40.210  51.039  0.00  0.00           H  
ATOM   1033  HA  LEU 1  63      64.042  41.479  52.930  0.00  0.00           H  
ATOM   1034  HB2 LEU 1  63      63.742  38.717  51.919  0.00  0.00           H  
ATOM   1035  HB3 LEU 1  63      65.094  39.209  52.853  0.00  0.00           H  
ATOM   1036  HG  LEU 1  63      62.188  39.239  53.762  0.00  0.00           H  
ATOM   1037 HD11 LEU 1  63      63.076  37.484  55.365  0.00  0.00           H  
ATOM   1038 HD12 LEU 1  63      63.120  36.991  53.700  0.00  0.00           H  
ATOM   1039 HD13 LEU 1  63      64.617  37.464  54.295  0.00  0.00           H  
ATOM   1040 HD21 LEU 1  63      63.330  41.074  54.828  0.00  0.00           H  
ATOM   1041 HD22 LEU 1  63      62.985  39.671  55.985  0.00  0.00           H  
ATOM   1042 HD23 LEU 1  63      64.573  39.912  55.438  0.00  0.00           H  
ATOM   1043  N   LEU 1  64      65.365  40.940  49.936  0.00  0.00           N  
ATOM   1044  CA  LEU 1  64      66.523  41.461  49.148  0.00  0.00           C  
ATOM   1045  C   LEU 1  64      66.662  42.939  49.031  0.00  0.00           C  
ATOM   1046  O   LEU 1  64      67.759  43.429  48.821  0.00  0.00           O  
ATOM   1047  CB  LEU 1  64      66.507  40.848  47.700  0.00  0.00           C  
ATOM   1048  CG  LEU 1  64      66.810  39.330  47.567  0.00  0.00           C  
ATOM   1049  CD1 LEU 1  64      66.471  38.886  46.173  0.00  0.00           C  
ATOM   1050  CD2 LEU 1  64      68.258  39.066  47.841  0.00  0.00           C  
ATOM   1051  H   LEU 1  64      64.581  40.560  49.425  0.00  0.00           H  
ATOM   1052  HA  LEU 1  64      67.415  41.131  49.680  0.00  0.00           H  
ATOM   1053  HB2 LEU 1  64      65.489  41.046  47.365  0.00  0.00           H  
ATOM   1054  HB3 LEU 1  64      67.149  41.413  47.025  0.00  0.00           H  
ATOM   1055  HG  LEU 1  64      66.205  38.889  48.359  0.00  0.00           H  
ATOM   1056 HD11 LEU 1  64      65.391  39.028  46.136  0.00  0.00           H  
ATOM   1057 HD12 LEU 1  64      66.935  39.537  45.433  0.00  0.00           H  
ATOM   1058 HD13 LEU 1  64      66.662  37.823  46.024  0.00  0.00           H  
ATOM   1059 HD21 LEU 1  64      68.423  38.002  47.673  0.00  0.00           H  
ATOM   1060 HD22 LEU 1  64      68.980  39.595  47.220  0.00  0.00           H  
ATOM   1061 HD23 LEU 1  64      68.441  39.321  48.885  0.00  0.00           H  
ATOM   1062  N   LEU 1  65      65.578  43.724  49.155  0.00  0.00           N  
ATOM   1063  CA  LEU 1  65      65.648  45.224  49.066  0.00  0.00           C  
ATOM   1064  C   LEU 1  65      66.581  45.881  50.106  0.00  0.00           C  
ATOM   1065  O   LEU 1  65      67.381  46.787  49.919  0.00  0.00           O  
ATOM   1066  CB  LEU 1  65      64.215  45.881  49.029  0.00  0.00           C  
ATOM   1067  CG  LEU 1  65      63.214  45.522  47.912  0.00  0.00           C  
ATOM   1068  CD1 LEU 1  65      61.780  45.619  48.363  0.00  0.00           C  
ATOM   1069  CD2 LEU 1  65      63.446  46.289  46.659  0.00  0.00           C  
ATOM   1070  H   LEU 1  65      64.771  43.276  49.565  0.00  0.00           H  
ATOM   1071  HA  LEU 1  65      66.060  45.409  48.074  0.00  0.00           H  
ATOM   1072  HB2 LEU 1  65      63.680  45.719  49.965  0.00  0.00           H  
ATOM   1073  HB3 LEU 1  65      64.396  46.956  49.038  0.00  0.00           H  
ATOM   1074  HG  LEU 1  65      63.384  44.460  47.732  0.00  0.00           H  
ATOM   1075 HD11 LEU 1  65      61.630  45.343  49.407  0.00  0.00           H  
ATOM   1076 HD12 LEU 1  65      61.463  46.655  48.252  0.00  0.00           H  
ATOM   1077 HD13 LEU 1  65      61.170  45.054  47.659  0.00  0.00           H  
ATOM   1078 HD21 LEU 1  65      64.508  46.292  46.415  0.00  0.00           H  
ATOM   1079 HD22 LEU 1  65      62.939  45.984  45.743  0.00  0.00           H  
ATOM   1080 HD23 LEU 1  65      62.977  47.265  46.785  0.00  0.00           H  
ATOM   1081  N   LEU 1  66      66.562  45.262  51.358  0.00  0.00           N  
ATOM   1082  CA  LEU 1  66      67.070  45.957  52.617  0.00  0.00           C  
ATOM   1083  C   LEU 1  66      68.615  46.166  52.601  0.00  0.00           C  
ATOM   1084  O   LEU 1  66      69.370  45.258  52.734  0.00  0.00           O  
ATOM   1085  CB  LEU 1  66      66.572  45.080  53.811  0.00  0.00           C  
ATOM   1086  CG  LEU 1  66      65.057  44.836  53.829  0.00  0.00           C  
ATOM   1087  CD1 LEU 1  66      64.706  43.695  54.795  0.00  0.00           C  
ATOM   1088  CD2 LEU 1  66      64.176  46.070  54.116  0.00  0.00           C  
ATOM   1089  H   LEU 1  66      66.031  44.412  51.484  0.00  0.00           H  
ATOM   1090  HA  LEU 1  66      66.665  46.967  52.548  0.00  0.00           H  
ATOM   1091  HB2 LEU 1  66      67.179  44.175  53.785  0.00  0.00           H  
ATOM   1092  HB3 LEU 1  66      66.824  45.603  54.734  0.00  0.00           H  
ATOM   1093  HG  LEU 1  66      64.775  44.429  52.858  0.00  0.00           H  
ATOM   1094 HD11 LEU 1  66      65.224  42.786  54.488  0.00  0.00           H  
ATOM   1095 HD12 LEU 1  66      65.000  43.958  55.811  0.00  0.00           H  
ATOM   1096 HD13 LEU 1  66      63.654  43.419  54.864  0.00  0.00           H  
ATOM   1097 HD21 LEU 1  66      64.327  46.925  53.456  0.00  0.00           H  
ATOM   1098 HD22 LEU 1  66      63.116  45.832  54.205  0.00  0.00           H  
ATOM   1099 HD23 LEU 1  66      64.513  46.471  55.072  0.00  0.00           H  
ATOM   1100  N   ASP 1  67      69.020  47.441  52.484  0.00  0.00           N  
ATOM   1101  CA  ASP 1  67      70.367  48.022  52.486  0.00  0.00           C  
ATOM   1102  C   ASP 1  67      70.701  49.019  53.629  0.00  0.00           C  
ATOM   1103  O   ASP 1  67      69.834  49.370  54.452  0.00  0.00           O  
ATOM   1104  CB  ASP 1  67      70.653  48.605  51.030  0.00  0.00           C  
ATOM   1105  CG  ASP 1  67      72.020  49.014  50.662  0.00  0.00           C  
ATOM   1106  OD1 ASP 1  67      72.091  49.765  49.696  0.00  0.00           O  
ATOM   1107  OD2 ASP 1  67      72.977  48.654  51.445  0.00  0.00           O  
ATOM   1108  H   ASP 1  67      68.360  48.204  52.509  0.00  0.00           H  
ATOM   1109  HA  ASP 1  67      70.995  47.141  52.616  0.00  0.00           H  
ATOM   1110  HB2 ASP 1  67      70.189  47.878  50.363  0.00  0.00           H  
ATOM   1111  HB3 ASP 1  67      69.984  49.465  51.052  0.00  0.00           H  
ATOM   1112  N   LYS 1  68      71.935  49.354  53.841  0.00  0.00           N  
ATOM   1113  CA  LYS 1  68      72.573  50.115  54.995  0.00  0.00           C  
ATOM   1114  C   LYS 1  68      71.851  51.484  55.153  0.00  0.00           C  
ATOM   1115  O   LYS 1  68      72.259  52.372  54.456  0.00  0.00           O  
ATOM   1116  CB  LYS 1  68      74.063  50.288  54.716  0.00  0.00           C  
ATOM   1117  CG  LYS 1  68      74.725  48.909  54.455  0.00  0.00           C  
ATOM   1118  CD  LYS 1  68      76.126  49.114  53.991  0.00  0.00           C  
ATOM   1119  CE  LYS 1  68      76.198  49.752  52.543  0.00  0.00           C  
ATOM   1120  NZ  LYS 1  68      75.770  48.850  51.496  0.00  0.00           N  
ATOM   1121  H   LYS 1  68      72.603  48.935  53.210  0.00  0.00           H  
ATOM   1122  HA  LYS 1  68      72.479  49.541  55.917  0.00  0.00           H  
ATOM   1123  HB2 LYS 1  68      74.170  50.881  53.808  0.00  0.00           H  
ATOM   1124  HB3 LYS 1  68      74.501  50.680  55.633  0.00  0.00           H  
ATOM   1125  HG2 LYS 1  68      74.792  48.414  55.424  0.00  0.00           H  
ATOM   1126  HG3 LYS 1  68      74.323  48.316  53.633  0.00  0.00           H  
ATOM   1127  HD2 LYS 1  68      76.764  49.639  54.702  0.00  0.00           H  
ATOM   1128  HD3 LYS 1  68      76.637  48.154  53.920  0.00  0.00           H  
ATOM   1129  HE2 LYS 1  68      75.469  50.562  52.534  0.00  0.00           H  
ATOM   1130  HE3 LYS 1  68      77.221  50.120  52.462  0.00  0.00           H  
ATOM   1131  HZ1 LYS 1  68      76.191  47.934  51.568  0.00  0.00           H  
ATOM   1132  HZ2 LYS 1  68      74.780  48.733  51.337  0.00  0.00           H  
ATOM   1133  HZ3 LYS 1  68      76.137  49.234  50.637  0.00  0.00           H  
ATOM   1134  N   GLY 1  69      70.874  51.567  56.068  0.00  0.00           N  
ATOM   1135  CA  GLY 1  69      70.084  52.785  56.331  0.00  0.00           C  
ATOM   1136  C   GLY 1  69      68.683  52.725  55.798  0.00  0.00           C  
ATOM   1137  O   GLY 1  69      67.955  53.747  55.923  0.00  0.00           O  
ATOM   1138  H   GLY 1  69      70.624  50.675  56.470  0.00  0.00           H  
ATOM   1139  HA2 GLY 1  69      70.076  52.852  57.419  0.00  0.00           H  
ATOM   1140  HA3 GLY 1  69      70.554  53.656  55.874  0.00  0.00           H  
ATOM   1141  N   VAL 1  70      68.286  51.646  55.008  0.00  0.00           N  
ATOM   1142  CA  VAL 1  70      66.903  51.502  54.363  0.00  0.00           C  
ATOM   1143  C   VAL 1  70      65.892  51.558  55.472  0.00  0.00           C  
ATOM   1144  O   VAL 1  70      66.147  51.009  56.565  0.00  0.00           O  
ATOM   1145  CB  VAL 1  70      66.748  50.130  53.596  0.00  0.00           C  
ATOM   1146  CG1 VAL 1  70      65.407  49.576  53.341  0.00  0.00           C  
ATOM   1147  CG2 VAL 1  70      67.288  50.312  52.104  0.00  0.00           C  
ATOM   1148  H   VAL 1  70      68.909  50.883  54.784  0.00  0.00           H  
ATOM   1149  HA  VAL 1  70      66.708  52.362  53.723  0.00  0.00           H  
ATOM   1150  HB  VAL 1  70      67.329  49.333  54.059  0.00  0.00           H  
ATOM   1151 HG11 VAL 1  70      65.292  48.722  52.674  0.00  0.00           H  
ATOM   1152 HG12 VAL 1  70      65.024  49.106  54.247  0.00  0.00           H  
ATOM   1153 HG13 VAL 1  70      64.713  50.354  53.024  0.00  0.00           H  
ATOM   1154 HG21 VAL 1  70      68.279  50.764  52.064  0.00  0.00           H  
ATOM   1155 HG22 VAL 1  70      67.278  49.393  51.518  0.00  0.00           H  
ATOM   1156 HG23 VAL 1  70      66.536  50.934  51.619  0.00  0.00           H  
ATOM   1157  N   TYR 1  71      64.737  52.141  55.206  0.00  0.00           N  
ATOM   1158  CA  TYR 1  71      63.513  51.993  55.958  0.00  0.00           C  
ATOM   1159  C   TYR 1  71      62.551  50.992  55.214  0.00  0.00           C  
ATOM   1160  O   TYR 1  71      62.055  51.311  54.169  0.00  0.00           O  
ATOM   1161  CB  TYR 1  71      62.692  53.333  56.236  0.00  0.00           C  
ATOM   1162  CG  TYR 1  71      63.271  54.224  57.321  0.00  0.00           C  
ATOM   1163  CD1 TYR 1  71      64.697  54.431  57.595  0.00  0.00           C  
ATOM   1164  CD2 TYR 1  71      62.288  54.906  58.133  0.00  0.00           C  
ATOM   1165  CE1 TYR 1  71      65.115  55.250  58.582  0.00  0.00           C  
ATOM   1166  CE2 TYR 1  71      62.774  55.766  59.089  0.00  0.00           C  
ATOM   1167  CZ  TYR 1  71      64.140  55.916  59.409  0.00  0.00           C  
ATOM   1168  OH  TYR 1  71      64.601  56.636  60.448  0.00  0.00           O  
ATOM   1169  H   TYR 1  71      64.592  52.366  54.232  0.00  0.00           H  
ATOM   1170  HA  TYR 1  71      63.725  51.530  56.921  0.00  0.00           H  
ATOM   1171  HB2 TYR 1  71      62.623  53.931  55.327  0.00  0.00           H  
ATOM   1172  HB3 TYR 1  71      61.714  52.952  56.529  0.00  0.00           H  
ATOM   1173  HD1 TYR 1  71      65.451  53.900  57.033  0.00  0.00           H  
ATOM   1174  HD2 TYR 1  71      61.232  54.806  57.932  0.00  0.00           H  
ATOM   1175  HE1 TYR 1  71      66.144  55.368  58.886  0.00  0.00           H  
ATOM   1176  HE2 TYR 1  71      62.084  56.326  59.702  0.00  0.00           H  
ATOM   1177  HH  TYR 1  71      63.930  57.299  60.627  0.00  0.00           H  
ATOM   1178  N   GLY 1  72      62.364  49.794  55.803  0.00  0.00           N  
ATOM   1179  CA  GLY 1  72      61.411  48.815  55.241  0.00  0.00           C  
ATOM   1180  C   GLY 1  72      60.198  48.724  56.176  0.00  0.00           C  
ATOM   1181  O   GLY 1  72      60.251  48.899  57.408  0.00  0.00           O  
ATOM   1182  H   GLY 1  72      62.952  49.450  56.548  0.00  0.00           H  
ATOM   1183  HA2 GLY 1  72      61.108  49.168  54.255  0.00  0.00           H  
ATOM   1184  HA3 GLY 1  72      61.988  47.904  55.081  0.00  0.00           H  
ATOM   1185  N   LEU 1  73      59.110  48.229  55.582  0.00  0.00           N  
ATOM   1186  CA  LEU 1  73      57.988  47.703  56.300  0.00  0.00           C  
ATOM   1187  C   LEU 1  73      57.463  46.407  55.707  0.00  0.00           C  
ATOM   1188  O   LEU 1  73      57.101  46.420  54.520  0.00  0.00           O  
ATOM   1189  CB  LEU 1  73      56.840  48.858  56.355  0.00  0.00           C  
ATOM   1190  CG  LEU 1  73      55.697  48.383  57.233  0.00  0.00           C  
ATOM   1191  CD1 LEU 1  73      55.272  49.526  58.136  0.00  0.00           C  
ATOM   1192  CD2 LEU 1  73      54.483  47.871  56.421  0.00  0.00           C  
ATOM   1193  H   LEU 1  73      59.054  48.260  54.574  0.00  0.00           H  
ATOM   1194  HA  LEU 1  73      58.367  47.434  57.286  0.00  0.00           H  
ATOM   1195  HB2 LEU 1  73      57.334  49.754  56.732  0.00  0.00           H  
ATOM   1196  HB3 LEU 1  73      56.463  49.175  55.383  0.00  0.00           H  
ATOM   1197  HG  LEU 1  73      55.978  47.619  57.957  0.00  0.00           H  
ATOM   1198 HD11 LEU 1  73      54.454  49.149  58.750  0.00  0.00           H  
ATOM   1199 HD12 LEU 1  73      56.150  49.697  58.760  0.00  0.00           H  
ATOM   1200 HD13 LEU 1  73      55.084  50.334  57.430  0.00  0.00           H  
ATOM   1201 HD21 LEU 1  73      54.274  48.596  55.636  0.00  0.00           H  
ATOM   1202 HD22 LEU 1  73      54.791  46.935  55.954  0.00  0.00           H  
ATOM   1203 HD23 LEU 1  73      53.612  47.729  57.061  0.00  0.00           H  
ATOM   1204  N   LEU 1  74      57.329  45.343  56.477  0.00  0.00           N  
ATOM   1205  CA  LEU 1  74      56.521  44.172  56.199  0.00  0.00           C  
ATOM   1206  C   LEU 1  74      55.293  44.215  57.014  0.00  0.00           C  
ATOM   1207  O   LEU 1  74      55.308  44.404  58.227  0.00  0.00           O  
ATOM   1208  CB  LEU 1  74      57.414  42.895  56.412  0.00  0.00           C  
ATOM   1209  CG  LEU 1  74      56.712  41.523  56.035  0.00  0.00           C  
ATOM   1210  CD1 LEU 1  74      56.371  41.531  54.603  0.00  0.00           C  
ATOM   1211  CD2 LEU 1  74      57.726  40.446  56.243  0.00  0.00           C  
ATOM   1212  H   LEU 1  74      57.732  45.336  57.404  0.00  0.00           H  
ATOM   1213  HA  LEU 1  74      56.299  44.250  55.135  0.00  0.00           H  
ATOM   1214  HB2 LEU 1  74      58.371  42.986  55.898  0.00  0.00           H  
ATOM   1215  HB3 LEU 1  74      57.572  42.774  57.483  0.00  0.00           H  
ATOM   1216  HG  LEU 1  74      55.767  41.373  56.558  0.00  0.00           H  
ATOM   1217 HD11 LEU 1  74      57.256  41.703  53.989  0.00  0.00           H  
ATOM   1218 HD12 LEU 1  74      55.797  40.646  54.327  0.00  0.00           H  
ATOM   1219 HD13 LEU 1  74      55.607  42.250  54.308  0.00  0.00           H  
ATOM   1220 HD21 LEU 1  74      57.420  39.534  55.732  0.00  0.00           H  
ATOM   1221 HD22 LEU 1  74      58.658  40.745  55.763  0.00  0.00           H  
ATOM   1222 HD23 LEU 1  74      57.764  40.142  57.289  0.00  0.00           H  
ATOM   1223  N   TYR 1  75      54.206  43.814  56.362  0.00  0.00           N  
ATOM   1224  CA  TYR 1  75      52.924  43.604  57.050  0.00  0.00           C  
ATOM   1225  C   TYR 1  75      52.157  42.361  56.568  0.00  0.00           C  
ATOM   1226  O   TYR 1  75      52.235  42.005  55.366  0.00  0.00           O  
ATOM   1227  CB  TYR 1  75      52.169  44.925  57.103  0.00  0.00           C  
ATOM   1228  CG  TYR 1  75      50.621  44.921  57.357  0.00  0.00           C  
ATOM   1229  CD1 TYR 1  75      49.707  44.177  56.604  0.00  0.00           C  
ATOM   1230  CD2 TYR 1  75      50.101  45.688  58.484  0.00  0.00           C  
ATOM   1231  CE1 TYR 1  75      48.332  44.153  56.887  0.00  0.00           C  
ATOM   1232  CE2 TYR 1  75      48.731  45.706  58.689  0.00  0.00           C  
ATOM   1233  CZ  TYR 1  75      47.826  44.975  57.890  0.00  0.00           C  
ATOM   1234  OH  TYR 1  75      46.506  45.061  58.054  0.00  0.00           O  
ATOM   1235  H   TYR 1  75      54.202  43.939  55.360  0.00  0.00           H  
ATOM   1236  HA  TYR 1  75      53.205  43.330  58.067  0.00  0.00           H  
ATOM   1237  HB2 TYR 1  75      52.707  45.528  57.835  0.00  0.00           H  
ATOM   1238  HB3 TYR 1  75      52.370  45.560  56.240  0.00  0.00           H  
ATOM   1239  HD1 TYR 1  75      50.032  43.558  55.780  0.00  0.00           H  
ATOM   1240  HD2 TYR 1  75      50.720  46.251  59.167  0.00  0.00           H  
ATOM   1241  HE1 TYR 1  75      47.671  43.615  56.223  0.00  0.00           H  
ATOM   1242  HE2 TYR 1  75      48.282  46.243  59.512  0.00  0.00           H  
ATOM   1243  HH  TYR 1  75      46.291  45.263  58.967  0.00  0.00           H  
ATOM   1244  N   TYR 1  76      51.560  41.610  57.479  0.00  0.00           N  
ATOM   1245  CA  TYR 1  76      50.665  40.530  57.127  0.00  0.00           C  
ATOM   1246  C   TYR 1  76      49.324  40.607  57.815  0.00  0.00           C  
ATOM   1247  O   TYR 1  76      49.261  40.966  59.012  0.00  0.00           O  
ATOM   1248  CB  TYR 1  76      51.409  39.197  57.309  0.00  0.00           C  
ATOM   1249  CG  TYR 1  76      50.502  37.974  57.249  0.00  0.00           C  
ATOM   1250  CD1 TYR 1  76      50.158  37.322  56.012  0.00  0.00           C  
ATOM   1251  CD2 TYR 1  76      49.862  37.627  58.343  0.00  0.00           C  
ATOM   1252  CE1 TYR 1  76      49.303  36.245  56.088  0.00  0.00           C  
ATOM   1253  CE2 TYR 1  76      48.876  36.604  58.400  0.00  0.00           C  
ATOM   1254  CZ  TYR 1  76      48.649  35.859  57.245  0.00  0.00           C  
ATOM   1255  OH  TYR 1  76      47.869  34.766  57.407  0.00  0.00           O  
ATOM   1256  H   TYR 1  76      51.666  41.894  58.443  0.00  0.00           H  
ATOM   1257  HA  TYR 1  76      50.288  40.528  56.104  0.00  0.00           H  
ATOM   1258  HB2 TYR 1  76      52.187  39.057  56.558  0.00  0.00           H  
ATOM   1259  HB3 TYR 1  76      51.956  39.177  58.252  0.00  0.00           H  
ATOM   1260  HD1 TYR 1  76      50.539  37.660  55.059  0.00  0.00           H  
ATOM   1261  HD2 TYR 1  76      50.094  38.224  59.213  0.00  0.00           H  
ATOM   1262  HE1 TYR 1  76      48.979  35.744  55.188  0.00  0.00           H  
ATOM   1263  HE2 TYR 1  76      48.452  36.311  59.350  0.00  0.00           H  
ATOM   1264  HH  TYR 1  76      47.654  34.548  58.317  0.00  0.00           H  
ATOM   1265  N   ALA 1  77      48.288  40.178  57.175  0.00  0.00           N  
ATOM   1266  CA  ALA 1  77      46.996  40.074  57.799  0.00  0.00           C  
ATOM   1267  C   ALA 1  77      46.188  38.849  57.330  0.00  0.00           C  
ATOM   1268  O   ALA 1  77      45.954  38.571  56.146  0.00  0.00           O  
ATOM   1269  CB  ALA 1  77      46.189  41.357  57.595  0.00  0.00           C  
ATOM   1270  H   ALA 1  77      48.338  40.043  56.175  0.00  0.00           H  
ATOM   1271  HA  ALA 1  77      47.022  39.882  58.872  0.00  0.00           H  
ATOM   1272  HB1 ALA 1  77      46.126  41.562  56.526  0.00  0.00           H  
ATOM   1273  HB2 ALA 1  77      45.196  41.223  58.024  0.00  0.00           H  
ATOM   1274  HB3 ALA 1  77      46.741  42.158  58.086  0.00  0.00           H  
ATOM   1275  N   GLY 1  78      45.565  38.233  58.339  0.00  0.00           N  
ATOM   1276  CA  GLY 1  78      44.922  36.938  58.131  0.00  0.00           C  
ATOM   1277  C   GLY 1  78      44.742  36.043  59.355  0.00  0.00           C  
ATOM   1278  O   GLY 1  78      44.747  36.462  60.528  0.00  0.00           O  
ATOM   1279  H   GLY 1  78      45.722  38.514  59.297  0.00  0.00           H  
ATOM   1280  HA2 GLY 1  78      44.119  36.995  57.397  0.00  0.00           H  
ATOM   1281  HA3 GLY 1  78      45.587  36.358  57.491  0.00  0.00           H  
ATOM   1282  N   HIS 1  79      44.588  34.733  59.270  0.00  0.00           N  
ATOM   1283  CA  HIS 1  79      44.850  33.677  60.326  0.00  0.00           C  
ATOM   1284  C   HIS 1  79      46.342  33.614  60.694  0.00  0.00           C  
ATOM   1285  O   HIS 1  79      47.217  33.816  59.806  0.00  0.00           O  
ATOM   1286  CB  HIS 1  79      44.279  32.363  59.985  0.00  0.00           C  
ATOM   1287  CG  HIS 1  79      42.815  32.326  59.666  0.00  0.00           C  
ATOM   1288  ND1 HIS 1  79      41.847  32.737  60.629  0.00  0.00           N  
ATOM   1289  CD2 HIS 1  79      42.114  31.744  58.643  0.00  0.00           C  
ATOM   1290  CE1 HIS 1  79      40.680  32.362  60.150  0.00  0.00           C  
ATOM   1291  NE2 HIS 1  79      40.821  31.723  58.913  0.00  0.00           N  
ATOM   1292  H   HIS 1  79      44.626  34.416  58.312  0.00  0.00           H  
ATOM   1293  HA  HIS 1  79      44.425  34.020  61.270  0.00  0.00           H  
ATOM   1294  HB2 HIS 1  79      44.795  31.982  59.104  0.00  0.00           H  
ATOM   1295  HB3 HIS 1  79      44.459  31.757  60.872  0.00  0.00           H  
ATOM   1296  HD2 HIS 1  79      42.568  31.230  57.808  0.00  0.00           H  
ATOM   1297  HE1 HIS 1  79      39.744  32.512  60.668  0.00  0.00           H  
ATOM   1298  HE2 HIS 1  79      40.109  31.486  58.237  0.00  0.00           H  
ATOM   1299  N   GLY 1  80      46.610  33.541  61.932  0.00  0.00           N  
ATOM   1300  CA  GLY 1  80      47.948  33.278  62.555  0.00  0.00           C  
ATOM   1301  C   GLY 1  80      48.001  31.978  63.297  0.00  0.00           C  
ATOM   1302  O   GLY 1  80      47.008  31.556  63.904  0.00  0.00           O  
ATOM   1303  H   GLY 1  80      45.880  33.679  62.617  0.00  0.00           H  
ATOM   1304  HA2 GLY 1  80      48.664  33.157  61.742  0.00  0.00           H  
ATOM   1305  HA3 GLY 1  80      48.298  34.132  63.136  0.00  0.00           H  
ATOM   1306  N   TYR 1  81      49.061  31.149  63.247  0.00  0.00           N  
ATOM   1307  CA  TYR 1  81      49.204  29.843  63.848  0.00  0.00           C  
ATOM   1308  C   TYR 1  81      50.413  29.833  64.766  0.00  0.00           C  
ATOM   1309  O   TYR 1  81      51.377  30.555  64.408  0.00  0.00           O  
ATOM   1310  CB  TYR 1  81      49.266  28.797  62.750  0.00  0.00           C  
ATOM   1311  CG  TYR 1  81      49.749  27.424  63.225  0.00  0.00           C  
ATOM   1312  CD1 TYR 1  81      50.851  26.771  62.539  0.00  0.00           C  
ATOM   1313  CD2 TYR 1  81      49.062  26.681  64.184  0.00  0.00           C  
ATOM   1314  CE1 TYR 1  81      51.249  25.416  62.782  0.00  0.00           C  
ATOM   1315  CE2 TYR 1  81      49.443  25.362  64.367  0.00  0.00           C  
ATOM   1316  CZ  TYR 1  81      50.485  24.728  63.726  0.00  0.00           C  
ATOM   1317  OH  TYR 1  81      50.723  23.370  63.924  0.00  0.00           O  
ATOM   1318  H   TYR 1  81      49.862  31.538  62.771  0.00  0.00           H  
ATOM   1319  HA  TYR 1  81      48.369  29.731  64.539  0.00  0.00           H  
ATOM   1320  HB2 TYR 1  81      48.265  28.646  62.346  0.00  0.00           H  
ATOM   1321  HB3 TYR 1  81      49.871  29.111  61.899  0.00  0.00           H  
ATOM   1322  HD1 TYR 1  81      51.315  27.345  61.751  0.00  0.00           H  
ATOM   1323  HD2 TYR 1  81      48.191  27.159  64.606  0.00  0.00           H  
ATOM   1324  HE1 TYR 1  81      52.076  24.995  62.230  0.00  0.00           H  
ATOM   1325  HE2 TYR 1  81      48.781  24.850  65.049  0.00  0.00           H  
ATOM   1326  HH  TYR 1  81      51.659  23.229  63.764  0.00  0.00           H  
ATOM   1327  N   GLU 1  82      50.399  29.058  65.839  0.00  0.00           N  
ATOM   1328  CA  GLU 1  82      51.482  29.007  66.795  0.00  0.00           C  
ATOM   1329  C   GLU 1  82      51.643  27.565  67.510  0.00  0.00           C  
ATOM   1330  O   GLU 1  82      50.622  26.864  67.760  0.00  0.00           O  
ATOM   1331  CB  GLU 1  82      51.156  29.901  67.971  0.00  0.00           C  
ATOM   1332  CG  GLU 1  82      50.739  31.364  67.693  0.00  0.00           C  
ATOM   1333  CD  GLU 1  82      51.044  32.321  68.817  0.00  0.00           C  
ATOM   1334  OE1 GLU 1  82      51.632  33.361  68.501  0.00  0.00           O  
ATOM   1335  OE2 GLU 1  82      50.753  32.068  70.012  0.00  0.00           O  
ATOM   1336  H   GLU 1  82      49.590  28.489  66.045  0.00  0.00           H  
ATOM   1337  HA  GLU 1  82      52.408  29.253  66.277  0.00  0.00           H  
ATOM   1338  HB2 GLU 1  82      50.294  29.467  68.477  0.00  0.00           H  
ATOM   1339  HB3 GLU 1  82      51.888  29.932  68.778  0.00  0.00           H  
ATOM   1340  HG2 GLU 1  82      51.244  31.795  66.828  0.00  0.00           H  
ATOM   1341  HG3 GLU 1  82      49.680  31.413  67.440  0.00  0.00           H  
ATOM   1342  N   ASN 1  83      52.815  27.102  67.822  0.00  0.00           N  
ATOM   1343  CA  ASN 1  83      53.108  25.787  68.406  0.00  0.00           C  
ATOM   1344  C   ASN 1  83      54.519  25.848  69.118  0.00  0.00           C  
ATOM   1345  O   ASN 1  83      55.445  26.355  68.464  0.00  0.00           O  
ATOM   1346  CB  ASN 1  83      53.025  24.827  67.191  0.00  0.00           C  
ATOM   1347  CG  ASN 1  83      53.259  23.313  67.509  0.00  0.00           C  
ATOM   1348  OD1 ASN 1  83      53.246  22.861  68.676  0.00  0.00           O  
ATOM   1349  ND2 ASN 1  83      53.407  22.508  66.565  0.00  0.00           N  
ATOM   1350  H   ASN 1  83      53.596  27.734  67.722  0.00  0.00           H  
ATOM   1351  HA  ASN 1  83      52.484  25.454  69.235  0.00  0.00           H  
ATOM   1352  HB2 ASN 1  83      52.099  24.924  66.624  0.00  0.00           H  
ATOM   1353  HB3 ASN 1  83      53.732  25.013  66.383  0.00  0.00           H  
ATOM   1354 HD21 ASN 1  83      53.472  21.529  66.802  0.00  0.00           H  
ATOM   1355 HD22 ASN 1  83      53.479  22.773  65.593  0.00  0.00           H  
ATOM   1356  N   PHE 1  84      54.603  25.512  70.420  0.00  0.00           N  
ATOM   1357  CA  PHE 1  84      55.813  25.657  71.338  0.00  0.00           C  
ATOM   1358  C   PHE 1  84      56.367  27.161  71.566  0.00  0.00           C  
ATOM   1359  O   PHE 1  84      57.473  27.323  71.993  0.00  0.00           O  
ATOM   1360  CB  PHE 1  84      56.963  24.685  70.924  0.00  0.00           C  
ATOM   1361  CG  PHE 1  84      56.564  23.267  70.892  0.00  0.00           C  
ATOM   1362  CD1 PHE 1  84      56.599  22.471  72.028  0.00  0.00           C  
ATOM   1363  CD2 PHE 1  84      56.138  22.652  69.700  0.00  0.00           C  
ATOM   1364  CE1 PHE 1  84      56.353  21.065  71.980  0.00  0.00           C  
ATOM   1365  CE2 PHE 1  84      55.907  21.273  69.609  0.00  0.00           C  
ATOM   1366  CZ  PHE 1  84      56.062  20.455  70.728  0.00  0.00           C  
ATOM   1367  H   PHE 1  84      53.746  25.284  70.903  0.00  0.00           H  
ATOM   1368  HA  PHE 1  84      55.407  25.330  72.296  0.00  0.00           H  
ATOM   1369  HB2 PHE 1  84      57.450  25.045  70.018  0.00  0.00           H  
ATOM   1370  HB3 PHE 1  84      57.684  24.682  71.741  0.00  0.00           H  
ATOM   1371  HD1 PHE 1  84      56.873  22.865  72.996  0.00  0.00           H  
ATOM   1372  HD2 PHE 1  84      56.097  23.230  68.789  0.00  0.00           H  
ATOM   1373  HE1 PHE 1  84      56.430  20.386  72.816  0.00  0.00           H  
ATOM   1374  HE2 PHE 1  84      55.620  20.778  68.693  0.00  0.00           H  
ATOM   1375  HZ  PHE 1  84      56.192  19.403  70.524  0.00  0.00           H  
ATOM   1376  N   GLY 1  85      55.366  28.106  71.312  0.00  0.00           N  
ATOM   1377  CA  GLY 1  85      55.624  29.538  71.284  0.00  0.00           C  
ATOM   1378  C   GLY 1  85      56.116  30.218  69.976  0.00  0.00           C  
ATOM   1379  O   GLY 1  85      55.908  31.407  69.917  0.00  0.00           O  
ATOM   1380  H   GLY 1  85      54.419  27.834  71.089  0.00  0.00           H  
ATOM   1381  HA2 GLY 1  85      54.681  30.016  71.546  0.00  0.00           H  
ATOM   1382  HA3 GLY 1  85      56.381  29.754  72.039  0.00  0.00           H  
ATOM   1383  N   ASN 1  86      56.448  29.367  68.991  0.00  0.00           N  
ATOM   1384  CA  ASN 1  86      56.785  29.739  67.663  0.00  0.00           C  
ATOM   1385  C   ASN 1  86      55.527  30.052  66.837  0.00  0.00           C  
ATOM   1386  O   ASN 1  86      54.482  29.482  67.091  0.00  0.00           O  
ATOM   1387  CB  ASN 1  86      57.756  28.781  66.977  0.00  0.00           C  
ATOM   1388  CG  ASN 1  86      59.030  28.482  67.775  0.00  0.00           C  
ATOM   1389  OD1 ASN 1  86      59.518  29.257  68.571  0.00  0.00           O  
ATOM   1390  ND2 ASN 1  86      59.752  27.469  67.417  0.00  0.00           N  
ATOM   1391  H   ASN 1  86      56.442  28.364  69.113  0.00  0.00           H  
ATOM   1392  HA  ASN 1  86      57.309  30.688  67.772  0.00  0.00           H  
ATOM   1393  HB2 ASN 1  86      57.232  27.830  66.880  0.00  0.00           H  
ATOM   1394  HB3 ASN 1  86      58.072  29.119  65.990  0.00  0.00           H  
ATOM   1395 HD21 ASN 1  86      60.681  27.547  67.806  0.00  0.00           H  
ATOM   1396 HD22 ASN 1  86      59.458  26.679  66.861  0.00  0.00           H  
ATOM   1397  N   SER 1  87      55.603  30.982  65.865  0.00  0.00           N  
ATOM   1398  CA  SER 1  87      54.433  31.655  65.254  0.00  0.00           C  
ATOM   1399  C   SER 1  87      54.593  31.546  63.742  0.00  0.00           C  
ATOM   1400  O   SER 1  87      55.684  31.645  63.229  0.00  0.00           O  
ATOM   1401  CB  SER 1  87      54.180  33.057  65.729  0.00  0.00           C  
ATOM   1402  OG  SER 1  87      53.992  33.209  67.142  0.00  0.00           O  
ATOM   1403  H   SER 1  87      56.470  31.436  65.617  0.00  0.00           H  
ATOM   1404  HA  SER 1  87      53.538  31.119  65.571  0.00  0.00           H  
ATOM   1405  HB2 SER 1  87      55.041  33.547  65.275  0.00  0.00           H  
ATOM   1406  HB3 SER 1  87      53.224  33.269  65.251  0.00  0.00           H  
ATOM   1407  HG  SER 1  87      53.073  33.048  67.367  0.00  0.00           H  
ATOM   1408  N   PHE 1  88      53.462  31.417  63.049  0.00  0.00           N  
ATOM   1409  CA  PHE 1  88      53.449  31.218  61.557  0.00  0.00           C  
ATOM   1410  C   PHE 1  88      52.431  32.168  60.855  0.00  0.00           C  
ATOM   1411  O   PHE 1  88      51.213  32.099  61.191  0.00  0.00           O  
ATOM   1412  CB  PHE 1  88      53.196  29.750  61.226  0.00  0.00           C  
ATOM   1413  CG  PHE 1  88      53.998  28.675  61.946  0.00  0.00           C  
ATOM   1414  CD1 PHE 1  88      53.537  28.226  63.208  0.00  0.00           C  
ATOM   1415  CD2 PHE 1  88      55.176  28.224  61.400  0.00  0.00           C  
ATOM   1416  CE1 PHE 1  88      54.274  27.203  63.835  0.00  0.00           C  
ATOM   1417  CE2 PHE 1  88      55.888  27.272  62.073  0.00  0.00           C  
ATOM   1418  CZ  PHE 1  88      55.494  26.845  63.343  0.00  0.00           C  
ATOM   1419  H   PHE 1  88      52.568  31.393  63.518  0.00  0.00           H  
ATOM   1420  HA  PHE 1  88      54.429  31.526  61.190  0.00  0.00           H  
ATOM   1421  HB2 PHE 1  88      52.173  29.411  61.384  0.00  0.00           H  
ATOM   1422  HB3 PHE 1  88      53.314  29.439  60.188  0.00  0.00           H  
ATOM   1423  HD1 PHE 1  88      52.556  28.518  63.554  0.00  0.00           H  
ATOM   1424  HD2 PHE 1  88      55.458  28.575  60.418  0.00  0.00           H  
ATOM   1425  HE1 PHE 1  88      53.847  26.681  64.679  0.00  0.00           H  
ATOM   1426  HE2 PHE 1  88      56.860  27.090  61.637  0.00  0.00           H  
ATOM   1427  HZ  PHE 1  88      56.081  26.156  63.932  0.00  0.00           H  
ATOM   1428  N   MET 1  89      52.842  32.786  59.773  0.00  0.00           N  
ATOM   1429  CA  MET 1  89      52.034  33.469  58.733  0.00  0.00           C  
ATOM   1430  C   MET 1  89      51.349  32.368  57.856  0.00  0.00           C  
ATOM   1431  O   MET 1  89      52.078  31.601  57.136  0.00  0.00           O  
ATOM   1432  CB  MET 1  89      52.737  34.463  57.856  0.00  0.00           C  
ATOM   1433  CG  MET 1  89      53.478  35.507  58.703  0.00  0.00           C  
ATOM   1434  SD  MET 1  89      55.006  36.301  58.114  0.00  0.00           S  
ATOM   1435  CE  MET 1  89      54.339  36.433  56.444  0.00  0.00           C  
ATOM   1436  H   MET 1  89      53.828  32.752  59.561  0.00  0.00           H  
ATOM   1437  HA  MET 1  89      51.214  33.992  59.225  0.00  0.00           H  
ATOM   1438  HB2 MET 1  89      53.525  34.051  57.225  0.00  0.00           H  
ATOM   1439  HB3 MET 1  89      52.041  34.931  57.160  0.00  0.00           H  
ATOM   1440  HG2 MET 1  89      52.837  36.379  58.834  0.00  0.00           H  
ATOM   1441  HG3 MET 1  89      53.660  35.220  59.738  0.00  0.00           H  
ATOM   1442  HE1 MET 1  89      54.942  37.080  55.808  0.00  0.00           H  
ATOM   1443  HE2 MET 1  89      54.230  35.469  55.948  0.00  0.00           H  
ATOM   1444  HE3 MET 1  89      53.332  36.848  56.496  0.00  0.00           H  
ATOM   1445  N   VAL 1  90      50.041  32.270  57.730  0.00  0.00           N  
ATOM   1446  CA  VAL 1  90      49.417  31.201  57.131  0.00  0.00           C  
ATOM   1447  C   VAL 1  90      49.002  31.475  55.652  0.00  0.00           C  
ATOM   1448  O   VAL 1  90      48.180  32.302  55.400  0.00  0.00           O  
ATOM   1449  CB  VAL 1  90      48.169  30.866  57.973  0.00  0.00           C  
ATOM   1450  CG1 VAL 1  90      47.407  29.667  57.555  0.00  0.00           C  
ATOM   1451  CG2 VAL 1  90      48.619  30.565  59.410  0.00  0.00           C  
ATOM   1452  H   VAL 1  90      49.452  32.871  58.288  0.00  0.00           H  
ATOM   1453  HA  VAL 1  90      49.991  30.275  57.148  0.00  0.00           H  
ATOM   1454  HB  VAL 1  90      47.548  31.762  57.970  0.00  0.00           H  
ATOM   1455 HG11 VAL 1  90      47.515  29.497  56.483  0.00  0.00           H  
ATOM   1456 HG12 VAL 1  90      47.714  28.785  58.117  0.00  0.00           H  
ATOM   1457 HG13 VAL 1  90      46.361  29.821  57.819  0.00  0.00           H  
ATOM   1458 HG21 VAL 1  90      49.092  31.430  59.876  0.00  0.00           H  
ATOM   1459 HG22 VAL 1  90      47.768  30.270  60.024  0.00  0.00           H  
ATOM   1460 HG23 VAL 1  90      49.213  29.651  59.432  0.00  0.00           H  
ATOM   1461  N   PRO 1  91      49.425  30.639  54.734  0.00  0.00           N  
ATOM   1462  CA  PRO 1  91      48.940  30.573  53.370  0.00  0.00           C  
ATOM   1463  C   PRO 1  91      47.475  30.133  53.216  0.00  0.00           C  
ATOM   1464  O   PRO 1  91      46.942  29.508  54.144  0.00  0.00           O  
ATOM   1465  CB  PRO 1  91      49.828  29.532  52.670  0.00  0.00           C  
ATOM   1466  CG  PRO 1  91      51.092  29.752  53.470  0.00  0.00           C  
ATOM   1467  CD  PRO 1  91      50.493  29.772  54.823  0.00  0.00           C  
ATOM   1468  HA  PRO 1  91      49.019  31.505  52.809  0.00  0.00           H  
ATOM   1469  HB2 PRO 1  91      49.313  28.578  52.778  0.00  0.00           H  
ATOM   1470  HB3 PRO 1  91      49.928  29.715  51.600  0.00  0.00           H  
ATOM   1471  HG2 PRO 1  91      51.672  28.841  53.329  0.00  0.00           H  
ATOM   1472  HG3 PRO 1  91      51.590  30.702  53.272  0.00  0.00           H  
ATOM   1473  HD2 PRO 1  91      51.245  30.146  55.518  0.00  0.00           H  
ATOM   1474  HD3 PRO 1  91      50.231  28.761  55.135  0.00  0.00           H  
ATOM   1475  N   VAL 1  92      46.848  30.477  52.134  0.00  0.00           N  
ATOM   1476  CA  VAL 1  92      45.441  30.139  51.871  0.00  0.00           C  
ATOM   1477  C   VAL 1  92      45.257  28.611  51.476  0.00  0.00           C  
ATOM   1478  O   VAL 1  92      44.222  28.106  51.636  0.00  0.00           O  
ATOM   1479  CB  VAL 1  92      44.762  30.916  50.663  0.00  0.00           C  
ATOM   1480  CG1 VAL 1  92      44.885  32.451  50.854  0.00  0.00           C  
ATOM   1481  CG2 VAL 1  92      45.280  30.579  49.229  0.00  0.00           C  
ATOM   1482  H   VAL 1  92      47.254  30.963  51.348  0.00  0.00           H  
ATOM   1483  HA  VAL 1  92      44.856  30.314  52.775  0.00  0.00           H  
ATOM   1484  HB  VAL 1  92      43.705  30.653  50.705  0.00  0.00           H  
ATOM   1485 HG11 VAL 1  92      44.764  32.748  51.895  0.00  0.00           H  
ATOM   1486 HG12 VAL 1  92      45.864  32.734  50.468  0.00  0.00           H  
ATOM   1487 HG13 VAL 1  92      44.004  32.814  50.323  0.00  0.00           H  
ATOM   1488 HG21 VAL 1  92      46.364  30.540  49.332  0.00  0.00           H  
ATOM   1489 HG22 VAL 1  92      44.905  29.597  48.943  0.00  0.00           H  
ATOM   1490 HG23 VAL 1  92      45.125  31.402  48.530  0.00  0.00           H  
ATOM   1491  N   ASP 1  93      46.359  27.922  51.167  0.00  0.00           N  
ATOM   1492  CA  ASP 1  93      46.434  26.443  50.982  0.00  0.00           C  
ATOM   1493  C   ASP 1  93      46.884  25.608  52.210  0.00  0.00           C  
ATOM   1494  O   ASP 1  93      46.900  24.353  52.095  0.00  0.00           O  
ATOM   1495  CB  ASP 1  93      47.398  26.233  49.797  0.00  0.00           C  
ATOM   1496  CG  ASP 1  93      48.850  26.728  50.005  0.00  0.00           C  
ATOM   1497  OD1 ASP 1  93      49.118  27.882  50.390  0.00  0.00           O  
ATOM   1498  OD2 ASP 1  93      49.795  25.949  49.756  0.00  0.00           O  
ATOM   1499  H   ASP 1  93      47.156  28.537  51.092  0.00  0.00           H  
ATOM   1500  HA  ASP 1  93      45.459  26.068  50.671  0.00  0.00           H  
ATOM   1501  HB2 ASP 1  93      47.330  25.171  49.559  0.00  0.00           H  
ATOM   1502  HB3 ASP 1  93      46.856  26.711  48.981  0.00  0.00           H  
ATOM   1503  N   ALA 1  94      47.202  26.264  53.321  0.00  0.00           N  
ATOM   1504  CA  ALA 1  94      47.662  25.617  54.511  0.00  0.00           C  
ATOM   1505  C   ALA 1  94      46.625  24.610  54.996  0.00  0.00           C  
ATOM   1506  O   ALA 1  94      45.450  24.828  54.777  0.00  0.00           O  
ATOM   1507  CB  ALA 1  94      47.997  26.646  55.578  0.00  0.00           C  
ATOM   1508  H   ALA 1  94      47.216  27.273  53.356  0.00  0.00           H  
ATOM   1509  HA  ALA 1  94      48.605  25.098  54.341  0.00  0.00           H  
ATOM   1510  HB1 ALA 1  94      48.552  27.388  55.004  0.00  0.00           H  
ATOM   1511  HB2 ALA 1  94      47.148  27.187  55.995  0.00  0.00           H  
ATOM   1512  HB3 ALA 1  94      48.585  26.284  56.422  0.00  0.00           H  
ATOM   1513  N   PRO 1  95      47.073  23.452  55.512  0.00  0.00           N  
ATOM   1514  CA  PRO 1  95      46.192  22.283  55.808  0.00  0.00           C  
ATOM   1515  C   PRO 1  95      45.242  22.258  57.054  0.00  0.00           C  
ATOM   1516  O   PRO 1  95      45.362  23.166  57.880  0.00  0.00           O  
ATOM   1517  CB  PRO 1  95      47.231  21.133  55.719  0.00  0.00           C  
ATOM   1518  CG  PRO 1  95      48.350  21.719  56.490  0.00  0.00           C  
ATOM   1519  CD  PRO 1  95      48.461  23.191  56.023  0.00  0.00           C  
ATOM   1520  HA  PRO 1  95      45.498  22.127  54.982  0.00  0.00           H  
ATOM   1521  HB2 PRO 1  95      46.758  20.228  56.099  0.00  0.00           H  
ATOM   1522  HB3 PRO 1  95      47.570  20.967  54.696  0.00  0.00           H  
ATOM   1523  HG2 PRO 1  95      48.111  21.756  57.553  0.00  0.00           H  
ATOM   1524  HG3 PRO 1  95      49.323  21.228  56.460  0.00  0.00           H  
ATOM   1525  HD2 PRO 1  95      49.167  23.183  55.193  0.00  0.00           H  
ATOM   1526  HD3 PRO 1  95      48.740  23.886  56.815  0.00  0.00           H  
ATOM   1527  N   ASN 1  96      44.379  21.276  57.249  0.00  0.00           N  
ATOM   1528  CA  ASN 1  96      43.502  21.194  58.392  0.00  0.00           C  
ATOM   1529  C   ASN 1  96      43.687  19.852  59.163  0.00  0.00           C  
ATOM   1530  O   ASN 1  96      43.234  18.867  58.620  0.00  0.00           O  
ATOM   1531  CB  ASN 1  96      41.997  21.367  57.974  0.00  0.00           C  
ATOM   1532  CG  ASN 1  96      41.197  21.610  59.289  0.00  0.00           C  
ATOM   1533  OD1 ASN 1  96      41.767  21.318  60.349  0.00  0.00           O  
ATOM   1534  ND2 ASN 1  96      40.166  22.327  59.070  0.00  0.00           N  
ATOM   1535  H   ASN 1  96      44.335  20.613  56.489  0.00  0.00           H  
ATOM   1536  HA  ASN 1  96      43.711  21.955  59.144  0.00  0.00           H  
ATOM   1537  HB2 ASN 1  96      41.898  22.252  57.345  0.00  0.00           H  
ATOM   1538  HB3 ASN 1  96      41.630  20.496  57.431  0.00  0.00           H  
ATOM   1539 HD21 ASN 1  96      39.705  22.534  59.944  0.00  0.00           H  
ATOM   1540 HD22 ASN 1  96      40.032  22.895  58.245  0.00  0.00           H  
ATOM   1541  N   PRO 1  97      44.311  19.898  60.398  0.00  0.00           N  
ATOM   1542  CA  PRO 1  97      44.943  21.046  61.008  0.00  0.00           C  
ATOM   1543  C   PRO 1  97      46.248  21.500  60.318  0.00  0.00           C  
ATOM   1544  O   PRO 1  97      46.837  20.887  59.411  0.00  0.00           O  
ATOM   1545  CB  PRO 1  97      45.375  20.500  62.428  0.00  0.00           C  
ATOM   1546  CG  PRO 1  97      44.391  19.377  62.750  0.00  0.00           C  
ATOM   1547  CD  PRO 1  97      44.101  18.823  61.360  0.00  0.00           C  
ATOM   1548  HA  PRO 1  97      44.206  21.840  61.130  0.00  0.00           H  
ATOM   1549  HB2 PRO 1  97      46.272  19.882  62.393  0.00  0.00           H  
ATOM   1550  HB3 PRO 1  97      45.430  21.201  63.261  0.00  0.00           H  
ATOM   1551  HG2 PRO 1  97      44.907  18.698  63.429  0.00  0.00           H  
ATOM   1552  HG3 PRO 1  97      43.504  19.772  63.244  0.00  0.00           H  
ATOM   1553  HD2 PRO 1  97      44.864  18.071  61.161  0.00  0.00           H  
ATOM   1554  HD3 PRO 1  97      43.074  18.461  61.402  0.00  0.00           H  
ATOM   1555  N   TYR 1  98      46.681  22.731  60.679  0.00  0.00           N  
ATOM   1556  CA  TYR 1  98      47.875  23.413  60.172  0.00  0.00           C  
ATOM   1557  C   TYR 1  98      49.127  22.584  60.562  0.00  0.00           C  
ATOM   1558  O   TYR 1  98      49.041  21.827  61.536  0.00  0.00           O  
ATOM   1559  CB  TYR 1  98      48.045  24.917  60.641  0.00  0.00           C  
ATOM   1560  CG  TYR 1  98      46.772  25.892  60.462  0.00  0.00           C  
ATOM   1561  CD1 TYR 1  98      46.447  26.351  59.203  0.00  0.00           C  
ATOM   1562  CD2 TYR 1  98      46.114  26.364  61.672  0.00  0.00           C  
ATOM   1563  CE1 TYR 1  98      45.393  27.166  59.113  0.00  0.00           C  
ATOM   1564  CE2 TYR 1  98      45.057  27.265  61.526  0.00  0.00           C  
ATOM   1565  CZ  TYR 1  98      44.699  27.724  60.242  0.00  0.00           C  
ATOM   1566  OH  TYR 1  98      43.742  28.633  60.149  0.00  0.00           O  
ATOM   1567  H   TYR 1  98      46.201  23.130  61.473  0.00  0.00           H  
ATOM   1568  HA  TYR 1  98      47.887  23.381  59.082  0.00  0.00           H  
ATOM   1569  HB2 TYR 1  98      48.256  24.894  61.710  0.00  0.00           H  
ATOM   1570  HB3 TYR 1  98      48.925  25.339  60.157  0.00  0.00           H  
ATOM   1571  HD1 TYR 1  98      46.918  25.927  58.329  0.00  0.00           H  
ATOM   1572  HD2 TYR 1  98      46.535  25.920  62.562  0.00  0.00           H  
ATOM   1573  HE1 TYR 1  98      45.130  27.612  58.165  0.00  0.00           H  
ATOM   1574  HE2 TYR 1  98      44.530  27.478  62.444  0.00  0.00           H  
ATOM   1575  HH  TYR 1  98      43.192  28.607  60.935  0.00  0.00           H  
ATOM   1576  N   ARG 1  99      50.274  22.754  59.783  0.00  0.00           N  
ATOM   1577  CA  ARG 1  99      51.591  22.156  60.084  0.00  0.00           C  
ATOM   1578  C   ARG 1  99      52.709  23.062  59.589  0.00  0.00           C  
ATOM   1579  O   ARG 1  99      52.523  23.741  58.576  0.00  0.00           O  
ATOM   1580  CB  ARG 1  99      51.683  20.742  59.539  0.00  0.00           C  
ATOM   1581  CG  ARG 1  99      52.068  20.665  58.049  0.00  0.00           C  
ATOM   1582  CD  ARG 1  99      51.969  19.241  57.539  0.00  0.00           C  
ATOM   1583  NE  ARG 1  99      52.560  19.060  56.169  0.00  0.00           N  
ATOM   1584  CZ  ARG 1  99      52.850  17.981  55.537  0.00  0.00           C  
ATOM   1585  NH1 ARG 1  99      52.588  16.791  55.984  0.00  0.00           N  
ATOM   1586  NH2 ARG 1  99      53.529  18.080  54.382  0.00  0.00           N  
ATOM   1587  H   ARG 1  99      50.334  23.436  59.040  0.00  0.00           H  
ATOM   1588  HA  ARG 1  99      51.654  22.116  61.171  0.00  0.00           H  
ATOM   1589  HB2 ARG 1  99      52.408  20.233  60.174  0.00  0.00           H  
ATOM   1590  HB3 ARG 1  99      50.735  20.245  59.747  0.00  0.00           H  
ATOM   1591  HG2 ARG 1  99      51.423  21.281  57.422  0.00  0.00           H  
ATOM   1592  HG3 ARG 1  99      53.053  21.113  57.919  0.00  0.00           H  
ATOM   1593  HD2 ARG 1  99      52.576  18.696  58.262  0.00  0.00           H  
ATOM   1594  HD3 ARG 1  99      50.919  18.988  57.389  0.00  0.00           H  
ATOM   1595  HE  ARG 1  99      52.647  19.908  55.627  0.00  0.00           H  
ATOM   1596 HH11 ARG 1  99      52.723  15.948  55.445  0.00  0.00           H  
ATOM   1597 HH12 ARG 1  99      52.159  16.545  56.865  0.00  0.00           H  
ATOM   1598 HH21 ARG 1  99      53.856  17.197  54.017  0.00  0.00           H  
ATOM   1599 HH22 ARG 1  99      53.760  18.970  53.965  0.00  0.00           H  
ATOM   1600  N   SER 1 100      53.808  23.102  60.345  0.00  0.00           N  
ATOM   1601  CA  SER 1 100      54.925  24.024  60.067  0.00  0.00           C  
ATOM   1602  C   SER 1 100      55.561  23.939  58.707  0.00  0.00           C  
ATOM   1603  O   SER 1 100      56.021  25.007  58.202  0.00  0.00           O  
ATOM   1604  CB  SER 1 100      55.965  23.972  61.134  0.00  0.00           C  
ATOM   1605  OG  SER 1 100      56.733  22.768  61.135  0.00  0.00           O  
ATOM   1606  H   SER 1 100      53.944  22.502  61.146  0.00  0.00           H  
ATOM   1607  HA  SER 1 100      54.449  25.005  60.094  0.00  0.00           H  
ATOM   1608  HB2 SER 1 100      56.708  24.732  60.893  0.00  0.00           H  
ATOM   1609  HB3 SER 1 100      55.504  24.088  62.115  0.00  0.00           H  
ATOM   1610  HG  SER 1 100      56.152  22.216  61.665  0.00  0.00           H  
ATOM   1611  N   GLU 1 101      55.471  22.858  57.961  0.00  0.00           N  
ATOM   1612  CA  GLU 1 101      56.040  22.796  56.603  0.00  0.00           C  
ATOM   1613  C   GLU 1 101      55.043  23.272  55.468  0.00  0.00           C  
ATOM   1614  O   GLU 1 101      55.407  23.186  54.283  0.00  0.00           O  
ATOM   1615  CB  GLU 1 101      56.598  21.383  56.176  0.00  0.00           C  
ATOM   1616  CG  GLU 1 101      57.327  20.501  57.149  0.00  0.00           C  
ATOM   1617  CD  GLU 1 101      56.516  19.600  58.097  0.00  0.00           C  
ATOM   1618  OE1 GLU 1 101      56.855  18.410  58.151  0.00  0.00           O  
ATOM   1619  OE2 GLU 1 101      55.703  20.103  58.863  0.00  0.00           O  
ATOM   1620  H   GLU 1 101      55.301  21.992  58.453  0.00  0.00           H  
ATOM   1621  HA  GLU 1 101      56.833  23.532  56.465  0.00  0.00           H  
ATOM   1622  HB2 GLU 1 101      55.716  20.868  55.796  0.00  0.00           H  
ATOM   1623  HB3 GLU 1 101      57.325  21.644  55.407  0.00  0.00           H  
ATOM   1624  HG2 GLU 1 101      58.155  19.970  56.680  0.00  0.00           H  
ATOM   1625  HG3 GLU 1 101      57.946  21.250  57.643  0.00  0.00           H  
ATOM   1626  N   ASN 1 102      53.897  23.818  55.863  0.00  0.00           N  
ATOM   1627  CA  ASN 1 102      52.955  24.498  55.003  0.00  0.00           C  
ATOM   1628  C   ASN 1 102      52.658  25.943  55.346  0.00  0.00           C  
ATOM   1629  O   ASN 1 102      51.597  26.496  54.919  0.00  0.00           O  
ATOM   1630  CB  ASN 1 102      51.781  23.536  54.804  0.00  0.00           C  
ATOM   1631  CG  ASN 1 102      52.049  22.391  53.818  0.00  0.00           C  
ATOM   1632  OD1 ASN 1 102      52.402  21.279  54.219  0.00  0.00           O  
ATOM   1633  ND2 ASN 1 102      52.064  22.733  52.553  0.00  0.00           N  
ATOM   1634  H   ASN 1 102      53.699  23.836  56.853  0.00  0.00           H  
ATOM   1635  HA  ASN 1 102      53.495  24.619  54.064  0.00  0.00           H  
ATOM   1636  HB2 ASN 1 102      51.467  23.075  55.740  0.00  0.00           H  
ATOM   1637  HB3 ASN 1 102      50.924  24.145  54.517  0.00  0.00           H  
ATOM   1638 HD21 ASN 1 102      52.369  22.028  51.898  0.00  0.00           H  
ATOM   1639 HD22 ASN 1 102      51.861  23.648  52.177  0.00  0.00           H  
ATOM   1640  N   CYS 1 103      53.424  26.576  56.230  0.00  0.00           N  
ATOM   1641  CA  CYS 1 103      53.265  27.984  56.579  0.00  0.00           C  
ATOM   1642  C   CYS 1 103      54.698  28.698  56.665  0.00  0.00           C  
ATOM   1643  O   CYS 1 103      55.671  28.019  56.948  0.00  0.00           O  
ATOM   1644  CB  CYS 1 103      52.627  28.090  57.975  0.00  0.00           C  
ATOM   1645  SG  CYS 1 103      51.071  27.146  57.937  0.00  0.00           S  
ATOM   1646  H   CYS 1 103      54.257  26.154  56.613  0.00  0.00           H  
ATOM   1647  HA  CYS 1 103      52.761  28.559  55.802  0.00  0.00           H  
ATOM   1648  HB2 CYS 1 103      53.255  27.656  58.754  0.00  0.00           H  
ATOM   1649  HB3 CYS 1 103      52.361  29.140  58.093  0.00  0.00           H  
ATOM   1650  HG  CYS 1 103      51.563  25.970  57.537  0.00  0.00           H  
ATOM   1651  N   LEU 1 104      54.692  29.980  56.465  0.00  0.00           N  
ATOM   1652  CA  LEU 1 104      55.880  30.754  56.848  0.00  0.00           C  
ATOM   1653  C   LEU 1 104      55.942  30.876  58.421  0.00  0.00           C  
ATOM   1654  O   LEU 1 104      54.960  31.247  59.054  0.00  0.00           O  
ATOM   1655  CB  LEU 1 104      56.042  32.059  55.976  0.00  0.00           C  
ATOM   1656  CG  LEU 1 104      55.999  31.859  54.428  0.00  0.00           C  
ATOM   1657  CD1 LEU 1 104      56.304  33.101  53.803  0.00  0.00           C  
ATOM   1658  CD2 LEU 1 104      57.047  30.804  53.980  0.00  0.00           C  
ATOM   1659  H   LEU 1 104      53.872  30.519  56.225  0.00  0.00           H  
ATOM   1660  HA  LEU 1 104      56.706  30.073  56.644  0.00  0.00           H  
ATOM   1661  HB2 LEU 1 104      55.164  32.661  56.211  0.00  0.00           H  
ATOM   1662  HB3 LEU 1 104      57.013  32.401  56.333  0.00  0.00           H  
ATOM   1663  HG  LEU 1 104      54.988  31.608  54.107  0.00  0.00           H  
ATOM   1664 HD11 LEU 1 104      56.410  32.921  52.733  0.00  0.00           H  
ATOM   1665 HD12 LEU 1 104      55.445  33.721  54.057  0.00  0.00           H  
ATOM   1666 HD13 LEU 1 104      57.289  33.399  54.162  0.00  0.00           H  
ATOM   1667 HD21 LEU 1 104      58.013  31.015  54.439  0.00  0.00           H  
ATOM   1668 HD22 LEU 1 104      56.759  29.806  54.308  0.00  0.00           H  
ATOM   1669 HD23 LEU 1 104      57.131  30.689  52.899  0.00  0.00           H  
ATOM   1670  N   CYS 1 105      57.087  30.626  59.003  0.00  0.00           N  
ATOM   1671  CA  CYS 1 105      57.403  30.824  60.433  0.00  0.00           C  
ATOM   1672  C   CYS 1 105      57.890  32.261  60.514  0.00  0.00           C  
ATOM   1673  O   CYS 1 105      58.916  32.606  59.796  0.00  0.00           O  
ATOM   1674  CB  CYS 1 105      58.463  29.824  60.919  0.00  0.00           C  
ATOM   1675  SG  CYS 1 105      58.553  29.991  62.727  0.00  0.00           S  
ATOM   1676  H   CYS 1 105      57.828  30.273  58.414  0.00  0.00           H  
ATOM   1677  HA  CYS 1 105      56.538  30.850  61.096  0.00  0.00           H  
ATOM   1678  HB2 CYS 1 105      58.239  28.789  60.663  0.00  0.00           H  
ATOM   1679  HB3 CYS 1 105      59.413  29.962  60.403  0.00  0.00           H  
ATOM   1680  HG  CYS 1 105      59.593  29.197  62.997  0.00  0.00           H  
ATOM   1681  N   VAL 1 106      57.375  33.040  61.426  0.00  0.00           N  
ATOM   1682  CA  VAL 1 106      57.797  34.273  61.982  0.00  0.00           C  
ATOM   1683  C   VAL 1 106      59.210  34.386  62.579  0.00  0.00           C  
ATOM   1684  O   VAL 1 106      59.965  35.316  62.316  0.00  0.00           O  
ATOM   1685  CB  VAL 1 106      56.761  34.823  63.124  0.00  0.00           C  
ATOM   1686  CG1 VAL 1 106      57.279  36.027  63.858  0.00  0.00           C  
ATOM   1687  CG2 VAL 1 106      55.372  34.895  62.514  0.00  0.00           C  
ATOM   1688  H   VAL 1 106      56.608  32.635  61.942  0.00  0.00           H  
ATOM   1689  HA  VAL 1 106      57.738  34.969  61.146  0.00  0.00           H  
ATOM   1690  HB  VAL 1 106      56.790  34.017  63.856  0.00  0.00           H  
ATOM   1691 HG11 VAL 1 106      57.635  36.786  63.161  0.00  0.00           H  
ATOM   1692 HG12 VAL 1 106      56.556  36.527  64.502  0.00  0.00           H  
ATOM   1693 HG13 VAL 1 106      58.103  35.884  64.557  0.00  0.00           H  
ATOM   1694 HG21 VAL 1 106      54.620  34.876  63.302  0.00  0.00           H  
ATOM   1695 HG22 VAL 1 106      55.318  35.706  61.788  0.00  0.00           H  
ATOM   1696 HG23 VAL 1 106      55.088  34.031  61.913  0.00  0.00           H  
ATOM   1697  N   GLN 1 107      59.589  33.394  63.372  0.00  0.00           N  
ATOM   1698  CA  GLN 1 107      60.917  33.301  63.958  0.00  0.00           C  
ATOM   1699  C   GLN 1 107      62.005  33.255  62.931  0.00  0.00           C  
ATOM   1700  O   GLN 1 107      63.159  33.730  63.164  0.00  0.00           O  
ATOM   1701  CB  GLN 1 107      61.026  32.033  64.846  0.00  0.00           C  
ATOM   1702  CG  GLN 1 107      60.561  32.240  66.279  0.00  0.00           C  
ATOM   1703  CD  GLN 1 107      59.052  32.760  66.355  0.00  0.00           C  
ATOM   1704  OE1 GLN 1 107      58.183  32.481  65.555  0.00  0.00           O  
ATOM   1705  NE2 GLN 1 107      58.713  33.372  67.490  0.00  0.00           N  
ATOM   1706  H   GLN 1 107      58.897  32.686  63.572  0.00  0.00           H  
ATOM   1707  HA  GLN 1 107      61.157  34.170  64.572  0.00  0.00           H  
ATOM   1708  HB2 GLN 1 107      60.576  31.146  64.401  0.00  0.00           H  
ATOM   1709  HB3 GLN 1 107      62.092  31.806  64.855  0.00  0.00           H  
ATOM   1710  HG2 GLN 1 107      60.635  31.361  66.919  0.00  0.00           H  
ATOM   1711  HG3 GLN 1 107      61.210  32.994  66.724  0.00  0.00           H  
ATOM   1712 HE21 GLN 1 107      57.766  33.723  67.493  0.00  0.00           H  
ATOM   1713 HE22 GLN 1 107      59.390  33.555  68.217  0.00  0.00           H  
ATOM   1714  N   ASN 1 108      61.824  32.664  61.745  0.00  0.00           N  
ATOM   1715  CA  ASN 1 108      62.803  32.665  60.571  0.00  0.00           C  
ATOM   1716  C   ASN 1 108      62.890  34.098  59.894  0.00  0.00           C  
ATOM   1717  O   ASN 1 108      63.998  34.585  59.611  0.00  0.00           O  
ATOM   1718  CB  ASN 1 108      62.371  31.615  59.547  0.00  0.00           C  
ATOM   1719  CG  ASN 1 108      63.414  31.217  58.486  0.00  0.00           C  
ATOM   1720  OD1 ASN 1 108      64.373  30.581  58.766  0.00  0.00           O  
ATOM   1721  ND2 ASN 1 108      63.275  31.681  57.265  0.00  0.00           N  
ATOM   1722  H   ASN 1 108      60.887  32.297  61.656  0.00  0.00           H  
ATOM   1723  HA  ASN 1 108      63.792  32.447  60.975  0.00  0.00           H  
ATOM   1724  HB2 ASN 1 108      62.117  30.679  60.045  0.00  0.00           H  
ATOM   1725  HB3 ASN 1 108      61.454  31.927  59.047  0.00  0.00           H  
ATOM   1726 HD21 ASN 1 108      64.110  31.629  56.699  0.00  0.00           H  
ATOM   1727 HD22 ASN 1 108      62.506  32.285  57.010  0.00  0.00           H  
ATOM   1728  N   ILE 1 109      61.778  34.755  59.685  0.00  0.00           N  
ATOM   1729  CA  ILE 1 109      61.667  36.063  59.142  0.00  0.00           C  
ATOM   1730  C   ILE 1 109      62.410  37.084  60.052  0.00  0.00           C  
ATOM   1731  O   ILE 1 109      63.273  37.849  59.573  0.00  0.00           O  
ATOM   1732  CB  ILE 1 109      60.235  36.475  58.750  0.00  0.00           C  
ATOM   1733  CG1 ILE 1 109      59.733  35.469  57.677  0.00  0.00           C  
ATOM   1734  CG2 ILE 1 109      60.084  37.931  58.152  0.00  0.00           C  
ATOM   1735  CD1 ILE 1 109      58.212  35.476  57.433  0.00  0.00           C  
ATOM   1736  H   ILE 1 109      60.891  34.351  59.951  0.00  0.00           H  
ATOM   1737  HA  ILE 1 109      62.301  36.118  58.257  0.00  0.00           H  
ATOM   1738  HB  ILE 1 109      59.511  36.483  59.565  0.00  0.00           H  
ATOM   1739 HG12 ILE 1 109      60.332  35.584  56.774  0.00  0.00           H  
ATOM   1740 HG13 ILE 1 109      59.941  34.485  58.097  0.00  0.00           H  
ATOM   1741 HG21 ILE 1 109      60.576  38.649  58.808  0.00  0.00           H  
ATOM   1742 HG22 ILE 1 109      60.360  37.881  57.099  0.00  0.00           H  
ATOM   1743 HG23 ILE 1 109      59.007  38.096  58.119  0.00  0.00           H  
ATOM   1744 HD11 ILE 1 109      57.914  36.485  57.148  0.00  0.00           H  
ATOM   1745 HD12 ILE 1 109      57.999  34.914  56.524  0.00  0.00           H  
ATOM   1746 HD13 ILE 1 109      57.533  35.133  58.213  0.00  0.00           H  
ATOM   1747  N   LEU 1 110      62.238  36.935  61.380  0.00  0.00           N  
ATOM   1748  CA  LEU 1 110      62.933  37.752  62.392  0.00  0.00           C  
ATOM   1749  C   LEU 1 110      64.488  37.481  62.385  0.00  0.00           C  
ATOM   1750  O   LEU 1 110      65.298  38.507  62.272  0.00  0.00           O  
ATOM   1751  CB  LEU 1 110      62.460  37.340  63.828  0.00  0.00           C  
ATOM   1752  CG  LEU 1 110      61.107  37.845  64.344  0.00  0.00           C  
ATOM   1753  CD1 LEU 1 110      60.910  37.027  65.573  0.00  0.00           C  
ATOM   1754  CD2 LEU 1 110      61.044  39.329  64.634  0.00  0.00           C  
ATOM   1755  H   LEU 1 110      61.446  36.426  61.746  0.00  0.00           H  
ATOM   1756  HA  LEU 1 110      62.822  38.830  62.279  0.00  0.00           H  
ATOM   1757  HB2 LEU 1 110      62.517  36.255  63.914  0.00  0.00           H  
ATOM   1758  HB3 LEU 1 110      63.243  37.735  64.476  0.00  0.00           H  
ATOM   1759  HG  LEU 1 110      60.295  37.559  63.676  0.00  0.00           H  
ATOM   1760 HD11 LEU 1 110      60.924  35.953  65.386  0.00  0.00           H  
ATOM   1761 HD12 LEU 1 110      61.416  37.326  66.491  0.00  0.00           H  
ATOM   1762 HD13 LEU 1 110      59.844  37.106  65.790  0.00  0.00           H  
ATOM   1763 HD21 LEU 1 110      61.794  39.710  65.328  0.00  0.00           H  
ATOM   1764 HD22 LEU 1 110      61.272  39.974  63.785  0.00  0.00           H  
ATOM   1765 HD23 LEU 1 110      60.080  39.550  65.093  0.00  0.00           H  
ATOM   1766  N   LYS 1 111      64.844  36.207  62.131  0.00  0.00           N  
ATOM   1767  CA  LYS 1 111      66.335  35.949  61.985  0.00  0.00           C  
ATOM   1768  C   LYS 1 111      66.868  36.661  60.747  0.00  0.00           C  
ATOM   1769  O   LYS 1 111      67.994  37.208  60.786  0.00  0.00           O  
ATOM   1770  CB  LYS 1 111      66.529  34.434  62.000  0.00  0.00           C  
ATOM   1771  CG  LYS 1 111      67.985  34.010  62.018  0.00  0.00           C  
ATOM   1772  CD  LYS 1 111      68.199  32.533  62.503  0.00  0.00           C  
ATOM   1773  CE  LYS 1 111      68.448  32.508  63.989  0.00  0.00           C  
ATOM   1774  NZ  LYS 1 111      68.525  31.102  64.446  0.00  0.00           N  
ATOM   1775  H   LYS 1 111      64.159  35.466  62.098  0.00  0.00           H  
ATOM   1776  HA  LYS 1 111      66.839  36.494  62.783  0.00  0.00           H  
ATOM   1777  HB2 LYS 1 111      65.967  33.967  62.808  0.00  0.00           H  
ATOM   1778  HB3 LYS 1 111      66.102  34.139  61.042  0.00  0.00           H  
ATOM   1779  HG2 LYS 1 111      68.457  34.046  61.036  0.00  0.00           H  
ATOM   1780  HG3 LYS 1 111      68.562  34.721  62.608  0.00  0.00           H  
ATOM   1781  HD2 LYS 1 111      67.317  32.002  62.145  0.00  0.00           H  
ATOM   1782  HD3 LYS 1 111      69.122  32.159  62.060  0.00  0.00           H  
ATOM   1783  HE2 LYS 1 111      69.341  33.056  64.289  0.00  0.00           H  
ATOM   1784  HE3 LYS 1 111      67.579  33.016  64.406  0.00  0.00           H  
ATOM   1785  HZ1 LYS 1 111      67.703  30.551  64.245  0.00  0.00           H  
ATOM   1786  HZ2 LYS 1 111      69.280  30.660  63.941  0.00  0.00           H  
ATOM   1787  HZ3 LYS 1 111      68.574  31.008  65.450  0.00  0.00           H  
ATOM   1788  N   LEU 1 112      66.145  36.602  59.639  0.00  0.00           N  
ATOM   1789  CA  LEU 1 112      66.617  37.252  58.434  0.00  0.00           C  
ATOM   1790  C   LEU 1 112      66.576  38.774  58.442  0.00  0.00           C  
ATOM   1791  O   LEU 1 112      67.407  39.446  57.877  0.00  0.00           O  
ATOM   1792  CB  LEU 1 112      65.855  36.674  57.257  0.00  0.00           C  
ATOM   1793  CG  LEU 1 112      66.336  35.261  56.826  0.00  0.00           C  
ATOM   1794  CD1 LEU 1 112      65.124  34.801  55.869  0.00  0.00           C  
ATOM   1795  CD2 LEU 1 112      67.650  35.216  55.988  0.00  0.00           C  
ATOM   1796  H   LEU 1 112      65.285  36.074  59.668  0.00  0.00           H  
ATOM   1797  HA  LEU 1 112      67.676  37.111  58.216  0.00  0.00           H  
ATOM   1798  HB2 LEU 1 112      64.827  36.774  57.607  0.00  0.00           H  
ATOM   1799  HB3 LEU 1 112      65.919  37.403  56.450  0.00  0.00           H  
ATOM   1800  HG  LEU 1 112      66.442  34.495  57.594  0.00  0.00           H  
ATOM   1801 HD11 LEU 1 112      65.345  33.804  55.487  0.00  0.00           H  
ATOM   1802 HD12 LEU 1 112      64.172  34.876  56.394  0.00  0.00           H  
ATOM   1803 HD13 LEU 1 112      65.110  35.469  55.008  0.00  0.00           H  
ATOM   1804 HD21 LEU 1 112      67.725  34.337  55.349  0.00  0.00           H  
ATOM   1805 HD22 LEU 1 112      67.715  36.196  55.515  0.00  0.00           H  
ATOM   1806 HD23 LEU 1 112      68.499  35.171  56.670  0.00  0.00           H  
ATOM   1807  N   MET 1 113      65.657  39.425  59.209  0.00  0.00           N  
ATOM   1808  CA  MET 1 113      65.769  40.843  59.433  0.00  0.00           C  
ATOM   1809  C   MET 1 113      67.055  41.267  60.172  0.00  0.00           C  
ATOM   1810  O   MET 1 113      67.614  42.334  59.878  0.00  0.00           O  
ATOM   1811  CB  MET 1 113      64.424  41.287  59.977  0.00  0.00           C  
ATOM   1812  CG  MET 1 113      63.298  41.180  58.910  0.00  0.00           C  
ATOM   1813  SD  MET 1 113      61.676  41.568  59.760  0.00  0.00           S  
ATOM   1814  CE  MET 1 113      60.363  41.563  58.492  0.00  0.00           C  
ATOM   1815  H   MET 1 113      65.037  38.840  59.751  0.00  0.00           H  
ATOM   1816  HA  MET 1 113      65.784  41.364  58.475  0.00  0.00           H  
ATOM   1817  HB2 MET 1 113      64.196  40.729  60.886  0.00  0.00           H  
ATOM   1818  HB3 MET 1 113      64.477  42.350  60.213  0.00  0.00           H  
ATOM   1819  HG2 MET 1 113      63.445  41.876  58.084  0.00  0.00           H  
ATOM   1820  HG3 MET 1 113      63.200  40.142  58.590  0.00  0.00           H  
ATOM   1821  HE1 MET 1 113      60.649  40.853  57.716  0.00  0.00           H  
ATOM   1822  HE2 MET 1 113      59.463  41.264  59.029  0.00  0.00           H  
ATOM   1823  HE3 MET 1 113      60.294  42.564  58.066  0.00  0.00           H  
ATOM   1824  N   GLN 1 114      67.564  40.387  61.007  0.00  0.00           N  
ATOM   1825  CA  GLN 1 114      68.879  40.510  61.707  0.00  0.00           C  
ATOM   1826  C   GLN 1 114      70.110  40.531  60.785  0.00  0.00           C  
ATOM   1827  O   GLN 1 114      71.105  41.131  61.167  0.00  0.00           O  
ATOM   1828  CB  GLN 1 114      69.051  39.465  62.809  0.00  0.00           C  
ATOM   1829  CG  GLN 1 114      68.107  39.818  64.011  0.00  0.00           C  
ATOM   1830  CD  GLN 1 114      68.243  38.851  65.248  0.00  0.00           C  
ATOM   1831  OE1 GLN 1 114      68.875  37.828  65.230  0.00  0.00           O  
ATOM   1832  NE2 GLN 1 114      67.658  39.137  66.403  0.00  0.00           N  
ATOM   1833  H   GLN 1 114      67.016  39.568  61.232  0.00  0.00           H  
ATOM   1834  HA  GLN 1 114      68.871  41.489  62.187  0.00  0.00           H  
ATOM   1835  HB2 GLN 1 114      68.871  38.440  62.485  0.00  0.00           H  
ATOM   1836  HB3 GLN 1 114      70.087  39.538  63.139  0.00  0.00           H  
ATOM   1837  HG2 GLN 1 114      68.281  40.858  64.291  0.00  0.00           H  
ATOM   1838  HG3 GLN 1 114      67.082  39.765  63.643  0.00  0.00           H  
ATOM   1839 HE21 GLN 1 114      67.609  38.417  67.109  0.00  0.00           H  
ATOM   1840 HE22 GLN 1 114      67.107  39.983  66.418  0.00  0.00           H  
ATOM   1841  N   GLU 1 115      69.942  40.115  59.598  0.00  0.00           N  
ATOM   1842  CA  GLU 1 115      70.952  40.101  58.538  0.00  0.00           C  
ATOM   1843  C   GLU 1 115      71.075  41.450  57.836  0.00  0.00           C  
ATOM   1844  O   GLU 1 115      71.986  41.528  56.982  0.00  0.00           O  
ATOM   1845  CB  GLU 1 115      70.849  38.823  57.561  0.00  0.00           C  
ATOM   1846  CG  GLU 1 115      70.913  37.509  58.270  0.00  0.00           C  
ATOM   1847  CD  GLU 1 115      72.331  37.197  58.603  0.00  0.00           C  
ATOM   1848  OE1 GLU 1 115      73.156  36.955  57.722  0.00  0.00           O  
ATOM   1849  OE2 GLU 1 115      72.685  37.501  59.759  0.00  0.00           O  
ATOM   1850  H   GLU 1 115      69.037  39.750  59.337  0.00  0.00           H  
ATOM   1851  HA  GLU 1 115      71.924  39.935  59.002  0.00  0.00           H  
ATOM   1852  HB2 GLU 1 115      69.930  38.886  56.978  0.00  0.00           H  
ATOM   1853  HB3 GLU 1 115      71.611  38.942  56.790  0.00  0.00           H  
ATOM   1854  HG2 GLU 1 115      70.270  37.390  59.142  0.00  0.00           H  
ATOM   1855  HG3 GLU 1 115      70.585  36.728  57.583  0.00  0.00           H  
ATOM   1856  N   LYS 1 116      70.321  42.487  58.036  0.00  0.00           N  
ATOM   1857  CA  LYS 1 116      70.316  43.787  57.326  0.00  0.00           C  
ATOM   1858  C   LYS 1 116      70.711  44.922  58.230  0.00  0.00           C  
ATOM   1859  O   LYS 1 116      70.240  45.073  59.370  0.00  0.00           O  
ATOM   1860  CB  LYS 1 116      68.940  44.012  56.753  0.00  0.00           C  
ATOM   1861  CG  LYS 1 116      68.229  42.734  56.084  0.00  0.00           C  
ATOM   1862  CD  LYS 1 116      69.050  42.291  54.925  0.00  0.00           C  
ATOM   1863  CE  LYS 1 116      68.290  41.080  54.207  0.00  0.00           C  
ATOM   1864  NZ  LYS 1 116      69.002  40.678  52.994  0.00  0.00           N  
ATOM   1865  H   LYS 1 116      69.631  42.353  58.760  0.00  0.00           H  
ATOM   1866  HA  LYS 1 116      71.076  43.798  56.543  0.00  0.00           H  
ATOM   1867  HB2 LYS 1 116      68.272  44.308  57.562  0.00  0.00           H  
ATOM   1868  HB3 LYS 1 116      68.868  44.759  55.963  0.00  0.00           H  
ATOM   1869  HG2 LYS 1 116      68.105  41.987  56.868  0.00  0.00           H  
ATOM   1870  HG3 LYS 1 116      67.203  42.998  55.825  0.00  0.00           H  
ATOM   1871  HD2 LYS 1 116      69.137  43.076  54.173  0.00  0.00           H  
ATOM   1872  HD3 LYS 1 116      70.070  42.006  55.184  0.00  0.00           H  
ATOM   1873  HE2 LYS 1 116      68.150  40.256  54.907  0.00  0.00           H  
ATOM   1874  HE3 LYS 1 116      67.286  41.330  53.865  0.00  0.00           H  
ATOM   1875  HZ1 LYS 1 116      69.139  41.476  52.390  0.00  0.00           H  
ATOM   1876  HZ2 LYS 1 116      69.895  40.264  53.219  0.00  0.00           H  
ATOM   1877  HZ3 LYS 1 116      68.548  39.916  52.512  0.00  0.00           H  
ATOM   1878  N   GLU 1 117      71.450  45.890  57.646  0.00  0.00           N  
ATOM   1879  CA  GLU 1 117      71.814  47.159  58.277  0.00  0.00           C  
ATOM   1880  C   GLU 1 117      70.815  48.332  58.158  0.00  0.00           C  
ATOM   1881  O   GLU 1 117      71.061  49.462  57.752  0.00  0.00           O  
ATOM   1882  CB  GLU 1 117      73.307  47.606  57.880  0.00  0.00           C  
ATOM   1883  CG  GLU 1 117      73.993  48.737  58.623  0.00  0.00           C  
ATOM   1884  CD  GLU 1 117      73.779  48.693  60.079  0.00  0.00           C  
ATOM   1885  OE1 GLU 1 117      73.715  49.746  60.687  0.00  0.00           O  
ATOM   1886  OE2 GLU 1 117      73.851  47.644  60.679  0.00  0.00           O  
ATOM   1887  H   GLU 1 117      71.802  45.649  56.731  0.00  0.00           H  
ATOM   1888  HA  GLU 1 117      71.766  46.992  59.353  0.00  0.00           H  
ATOM   1889  HB2 GLU 1 117      73.935  46.718  57.956  0.00  0.00           H  
ATOM   1890  HB3 GLU 1 117      73.372  47.931  56.842  0.00  0.00           H  
ATOM   1891  HG2 GLU 1 117      75.069  48.689  58.455  0.00  0.00           H  
ATOM   1892  HG3 GLU 1 117      73.520  49.646  58.250  0.00  0.00           H  
ATOM   1893  N   THR 1 118      69.489  47.960  58.217  0.00  0.00           N  
ATOM   1894  CA  THR 1 118      68.374  48.958  58.025  0.00  0.00           C  
ATOM   1895  C   THR 1 118      68.302  50.057  59.064  0.00  0.00           C  
ATOM   1896  O   THR 1 118      68.313  49.883  60.254  0.00  0.00           O  
ATOM   1897  CB  THR 1 118      67.036  48.154  58.075  0.00  0.00           C  
ATOM   1898  OG1 THR 1 118      67.016  47.289  59.182  0.00  0.00           O  
ATOM   1899  CG2 THR 1 118      66.798  47.379  56.789  0.00  0.00           C  
ATOM   1900  H   THR 1 118      69.252  46.980  58.154  0.00  0.00           H  
ATOM   1901  HA  THR 1 118      68.419  49.458  57.057  0.00  0.00           H  
ATOM   1902  HB  THR 1 118      66.218  48.869  58.160  0.00  0.00           H  
ATOM   1903  HG1 THR 1 118      67.078  47.764  60.014  0.00  0.00           H  
ATOM   1904 HG21 THR 1 118      66.094  46.579  57.017  0.00  0.00           H  
ATOM   1905 HG22 THR 1 118      66.379  48.040  56.030  0.00  0.00           H  
ATOM   1906 HG23 THR 1 118      67.707  46.922  56.398  0.00  0.00           H  
ATOM   1907  N   GLY 1 119      68.118  51.355  58.545  0.00  0.00           N  
ATOM   1908  CA  GLY 1 119      67.704  52.492  59.348  0.00  0.00           C  
ATOM   1909  C   GLY 1 119      66.399  52.257  60.100  0.00  0.00           C  
ATOM   1910  O   GLY 1 119      66.393  52.429  61.341  0.00  0.00           O  
ATOM   1911  H   GLY 1 119      67.818  51.361  57.580  0.00  0.00           H  
ATOM   1912  HA2 GLY 1 119      68.432  52.815  60.093  0.00  0.00           H  
ATOM   1913  HA3 GLY 1 119      67.499  53.310  58.657  0.00  0.00           H  
ATOM   1914  N   LEU 1 120      65.368  51.704  59.512  0.00  0.00           N  
ATOM   1915  CA  LEU 1 120      64.279  51.049  60.118  0.00  0.00           C  
ATOM   1916  C   LEU 1 120      63.740  49.794  59.466  0.00  0.00           C  
ATOM   1917  O   LEU 1 120      63.922  49.563  58.294  0.00  0.00           O  
ATOM   1918  CB  LEU 1 120      63.181  52.205  60.337  0.00  0.00           C  
ATOM   1919  CG  LEU 1 120      61.915  51.817  61.148  0.00  0.00           C  
ATOM   1920  CD1 LEU 1 120      62.293  51.355  62.590  0.00  0.00           C  
ATOM   1921  CD2 LEU 1 120      60.924  52.901  61.173  0.00  0.00           C  
ATOM   1922  H   LEU 1 120      65.471  51.610  58.511  0.00  0.00           H  
ATOM   1923  HA  LEU 1 120      64.507  50.772  61.148  0.00  0.00           H  
ATOM   1924  HB2 LEU 1 120      63.691  53.000  60.880  0.00  0.00           H  
ATOM   1925  HB3 LEU 1 120      62.877  52.629  59.380  0.00  0.00           H  
ATOM   1926  HG  LEU 1 120      61.389  50.976  60.695  0.00  0.00           H  
ATOM   1927 HD11 LEU 1 120      63.174  50.714  62.569  0.00  0.00           H  
ATOM   1928 HD12 LEU 1 120      62.450  52.275  63.153  0.00  0.00           H  
ATOM   1929 HD13 LEU 1 120      61.459  50.770  62.977  0.00  0.00           H  
ATOM   1930 HD21 LEU 1 120      59.956  52.560  61.541  0.00  0.00           H  
ATOM   1931 HD22 LEU 1 120      61.366  53.697  61.773  0.00  0.00           H  
ATOM   1932 HD23 LEU 1 120      60.622  53.227  60.178  0.00  0.00           H  
ATOM   1933  N   ASN 1 121      63.232  48.791  60.215  0.00  0.00           N  
ATOM   1934  CA  ASN 1 121      62.558  47.626  59.588  0.00  0.00           C  
ATOM   1935  C   ASN 1 121      61.377  47.202  60.442  0.00  0.00           C  
ATOM   1936  O   ASN 1 121      61.538  46.803  61.554  0.00  0.00           O  
ATOM   1937  CB  ASN 1 121      63.541  46.486  59.259  0.00  0.00           C  
ATOM   1938  CG  ASN 1 121      62.852  45.504  58.307  0.00  0.00           C  
ATOM   1939  OD1 ASN 1 121      61.868  45.722  57.681  0.00  0.00           O  
ATOM   1940  ND2 ASN 1 121      63.473  44.342  58.218  0.00  0.00           N  
ATOM   1941  H   ASN 1 121      63.333  48.775  61.220  0.00  0.00           H  
ATOM   1942  HA  ASN 1 121      62.180  47.973  58.626  0.00  0.00           H  
ATOM   1943  HB2 ASN 1 121      64.437  46.848  58.754  0.00  0.00           H  
ATOM   1944  HB3 ASN 1 121      63.820  45.936  60.158  0.00  0.00           H  
ATOM   1945 HD21 ASN 1 121      63.091  43.685  57.552  0.00  0.00           H  
ATOM   1946 HD22 ASN 1 121      64.329  44.235  58.742  0.00  0.00           H  
ATOM   1947  N   VAL 1 122      60.202  47.528  60.045  0.00  0.00           N  
ATOM   1948  CA  VAL 1 122      58.978  47.268  60.860  0.00  0.00           C  
ATOM   1949  C   VAL 1 122      58.324  45.957  60.289  0.00  0.00           C  
ATOM   1950  O   VAL 1 122      57.938  45.909  59.152  0.00  0.00           O  
ATOM   1951  CB  VAL 1 122      58.042  48.451  60.910  0.00  0.00           C  
ATOM   1952  CG1 VAL 1 122      57.256  48.440  62.245  0.00  0.00           C  
ATOM   1953  CG2 VAL 1 122      58.864  49.722  61.015  0.00  0.00           C  
ATOM   1954  H   VAL 1 122      60.059  47.856  59.100  0.00  0.00           H  
ATOM   1955  HA  VAL 1 122      59.254  47.090  61.899  0.00  0.00           H  
ATOM   1956  HB  VAL 1 122      57.381  48.514  60.046  0.00  0.00           H  
ATOM   1957 HG11 VAL 1 122      57.849  48.512  63.157  0.00  0.00           H  
ATOM   1958 HG12 VAL 1 122      56.560  49.275  62.329  0.00  0.00           H  
ATOM   1959 HG13 VAL 1 122      56.717  47.505  62.396  0.00  0.00           H  
ATOM   1960 HG21 VAL 1 122      59.492  49.614  61.899  0.00  0.00           H  
ATOM   1961 HG22 VAL 1 122      59.439  49.904  60.108  0.00  0.00           H  
ATOM   1962 HG23 VAL 1 122      58.220  50.591  61.148  0.00  0.00           H  
ATOM   1963  N   PHE 1 123      58.381  44.933  61.089  0.00  0.00           N  
ATOM   1964  CA  PHE 1 123      57.532  43.773  60.985  0.00  0.00           C  
ATOM   1965  C   PHE 1 123      56.252  44.003  61.770  0.00  0.00           C  
ATOM   1966  O   PHE 1 123      56.338  44.239  62.960  0.00  0.00           O  
ATOM   1967  CB  PHE 1 123      58.355  42.581  61.465  0.00  0.00           C  
ATOM   1968  CG  PHE 1 123      57.921  41.135  61.077  0.00  0.00           C  
ATOM   1969  CD1 PHE 1 123      56.742  40.944  60.347  0.00  0.00           C  
ATOM   1970  CD2 PHE 1 123      58.612  40.007  61.485  0.00  0.00           C  
ATOM   1971  CE1 PHE 1 123      56.195  39.717  60.003  0.00  0.00           C  
ATOM   1972  CE2 PHE 1 123      58.230  38.735  61.048  0.00  0.00           C  
ATOM   1973  CZ  PHE 1 123      56.966  38.597  60.333  0.00  0.00           C  
ATOM   1974  H   PHE 1 123      58.979  44.992  61.902  0.00  0.00           H  
ATOM   1975  HA  PHE 1 123      57.235  43.602  59.950  0.00  0.00           H  
ATOM   1976  HB2 PHE 1 123      59.370  42.767  61.112  0.00  0.00           H  
ATOM   1977  HB3 PHE 1 123      58.530  42.537  62.540  0.00  0.00           H  
ATOM   1978  HD1 PHE 1 123      56.061  41.776  60.249  0.00  0.00           H  
ATOM   1979  HD2 PHE 1 123      59.507  40.086  62.084  0.00  0.00           H  
ATOM   1980  HE1 PHE 1 123      55.242  39.550  59.522  0.00  0.00           H  
ATOM   1981  HE2 PHE 1 123      58.729  37.875  61.469  0.00  0.00           H  
ATOM   1982  HZ  PHE 1 123      56.720  37.587  60.042  0.00  0.00           H  
ATOM   1983  N   LEU 1 124      55.117  44.122  61.052  0.00  0.00           N  
ATOM   1984  CA  LEU 1 124      53.790  44.150  61.668  0.00  0.00           C  
ATOM   1985  C   LEU 1 124      52.921  42.851  61.344  0.00  0.00           C  
ATOM   1986  O   LEU 1 124      53.067  42.325  60.187  0.00  0.00           O  
ATOM   1987  CB  LEU 1 124      53.013  45.337  61.271  0.00  0.00           C  
ATOM   1988  CG  LEU 1 124      53.589  46.738  61.587  0.00  0.00           C  
ATOM   1989  CD1 LEU 1 124      52.756  47.878  60.973  0.00  0.00           C  
ATOM   1990  CD2 LEU 1 124      53.819  46.953  63.082  0.00  0.00           C  
ATOM   1991  H   LEU 1 124      55.226  44.174  60.049  0.00  0.00           H  
ATOM   1992  HA  LEU 1 124      53.903  44.162  62.752  0.00  0.00           H  
ATOM   1993  HB2 LEU 1 124      52.760  45.375  60.212  0.00  0.00           H  
ATOM   1994  HB3 LEU 1 124      52.017  45.247  61.704  0.00  0.00           H  
ATOM   1995  HG  LEU 1 124      54.560  46.806  61.098  0.00  0.00           H  
ATOM   1996 HD11 LEU 1 124      51.739  47.830  61.363  0.00  0.00           H  
ATOM   1997 HD12 LEU 1 124      53.341  48.763  61.226  0.00  0.00           H  
ATOM   1998 HD13 LEU 1 124      52.726  47.797  59.887  0.00  0.00           H  
ATOM   1999 HD21 LEU 1 124      54.539  46.193  63.387  0.00  0.00           H  
ATOM   2000 HD22 LEU 1 124      54.247  47.907  63.389  0.00  0.00           H  
ATOM   2001 HD23 LEU 1 124      52.974  46.575  63.659  0.00  0.00           H  
ATOM   2002  N   LEU 1 125      52.121  42.350  62.274  0.00  0.00           N  
ATOM   2003  CA  LEU 1 125      51.324  41.057  62.102  0.00  0.00           C  
ATOM   2004  C   LEU 1 125      49.888  41.302  62.663  0.00  0.00           C  
ATOM   2005  O   LEU 1 125      49.765  41.493  63.878  0.00  0.00           O  
ATOM   2006  CB  LEU 1 125      52.061  39.853  62.845  0.00  0.00           C  
ATOM   2007  CG  LEU 1 125      53.330  39.336  62.138  0.00  0.00           C  
ATOM   2008  CD1 LEU 1 125      53.968  38.260  63.029  0.00  0.00           C  
ATOM   2009  CD2 LEU 1 125      53.024  38.582  60.855  0.00  0.00           C  
ATOM   2010  H   LEU 1 125      52.053  42.962  63.075  0.00  0.00           H  
ATOM   2011  HA  LEU 1 125      51.283  40.892  61.025  0.00  0.00           H  
ATOM   2012  HB2 LEU 1 125      52.342  40.102  63.868  0.00  0.00           H  
ATOM   2013  HB3 LEU 1 125      51.404  38.985  62.895  0.00  0.00           H  
ATOM   2014  HG  LEU 1 125      53.991  40.150  61.841  0.00  0.00           H  
ATOM   2015 HD11 LEU 1 125      54.412  38.734  63.905  0.00  0.00           H  
ATOM   2016 HD12 LEU 1 125      53.315  37.490  63.440  0.00  0.00           H  
ATOM   2017 HD13 LEU 1 125      54.884  37.894  62.565  0.00  0.00           H  
ATOM   2018 HD21 LEU 1 125      53.924  38.149  60.418  0.00  0.00           H  
ATOM   2019 HD22 LEU 1 125      52.299  37.769  60.884  0.00  0.00           H  
ATOM   2020 HD23 LEU 1 125      52.599  39.224  60.084  0.00  0.00           H  
ATOM   2021  N   ASP 1 126      48.841  41.386  61.817  0.00  0.00           N  
ATOM   2022  CA  ASP 1 126      47.420  41.426  62.233  0.00  0.00           C  
ATOM   2023  C   ASP 1 126      46.715  40.081  62.043  0.00  0.00           C  
ATOM   2024  O   ASP 1 126      46.273  39.809  60.910  0.00  0.00           O  
ATOM   2025  CB  ASP 1 126      46.759  42.654  61.561  0.00  0.00           C  
ATOM   2026  CG  ASP 1 126      45.336  42.777  61.919  0.00  0.00           C  
ATOM   2027  OD1 ASP 1 126      44.678  43.687  61.389  0.00  0.00           O  
ATOM   2028  OD2 ASP 1 126      44.821  42.018  62.791  0.00  0.00           O  
ATOM   2029  H   ASP 1 126      49.046  41.208  60.845  0.00  0.00           H  
ATOM   2030  HA  ASP 1 126      47.406  41.593  63.310  0.00  0.00           H  
ATOM   2031  HB2 ASP 1 126      47.454  43.451  61.823  0.00  0.00           H  
ATOM   2032  HB3 ASP 1 126      46.865  42.378  60.512  0.00  0.00           H  
ATOM   2033  N   MET 1 127      46.721  39.314  63.068  0.00  0.00           N  
ATOM   2034  CA  MET 1 127      46.559  37.925  63.113  0.00  0.00           C  
ATOM   2035  C   MET 1 127      45.624  37.250  64.082  0.00  0.00           C  
ATOM   2036  O   MET 1 127      45.705  37.334  65.287  0.00  0.00           O  
ATOM   2037  CB  MET 1 127      47.945  37.250  63.405  0.00  0.00           C  
ATOM   2038  CG  MET 1 127      48.978  37.465  62.242  0.00  0.00           C  
ATOM   2039  SD  MET 1 127      50.230  36.137  62.017  0.00  0.00           S  
ATOM   2040  CE  MET 1 127      50.865  35.802  63.737  0.00  0.00           C  
ATOM   2041  H   MET 1 127      46.872  39.643  64.011  0.00  0.00           H  
ATOM   2042  HA  MET 1 127      46.373  37.526  62.116  0.00  0.00           H  
ATOM   2043  HB2 MET 1 127      48.387  37.685  64.301  0.00  0.00           H  
ATOM   2044  HB3 MET 1 127      47.788  36.181  63.549  0.00  0.00           H  
ATOM   2045  HG2 MET 1 127      48.377  37.636  61.349  0.00  0.00           H  
ATOM   2046  HG3 MET 1 127      49.472  38.421  62.416  0.00  0.00           H  
ATOM   2047  HE1 MET 1 127      51.921  35.557  63.623  0.00  0.00           H  
ATOM   2048  HE2 MET 1 127      50.790  36.638  64.433  0.00  0.00           H  
ATOM   2049  HE3 MET 1 127      50.334  34.963  64.187  0.00  0.00           H  
ATOM   2050  N   CYS 1 128      44.698  36.430  63.593  0.00  0.00           N  
ATOM   2051  CA  CYS 1 128      43.755  35.650  64.414  0.00  0.00           C  
ATOM   2052  C   CYS 1 128      44.377  34.260  64.840  0.00  0.00           C  
ATOM   2053  O   CYS 1 128      44.291  33.296  64.050  0.00  0.00           O  
ATOM   2054  CB  CYS 1 128      42.562  35.324  63.498  0.00  0.00           C  
ATOM   2055  SG  CYS 1 128      41.726  36.768  62.926  0.00  0.00           S  
ATOM   2056  H   CYS 1 128      44.603  36.417  62.587  0.00  0.00           H  
ATOM   2057  HA  CYS 1 128      43.374  36.206  65.271  0.00  0.00           H  
ATOM   2058  HB2 CYS 1 128      42.947  34.770  62.642  0.00  0.00           H  
ATOM   2059  HB3 CYS 1 128      41.894  34.633  64.012  0.00  0.00           H  
ATOM   2060  HG  CYS 1 128      40.499  36.252  63.041  0.00  0.00           H  
ATOM   2061  N   ARG 1 129      44.896  34.126  66.067  0.00  0.00           N  
ATOM   2062  CA  ARG 1 129      45.496  32.863  66.533  0.00  0.00           C  
ATOM   2063  C   ARG 1 129      44.505  31.849  67.245  0.00  0.00           C  
ATOM   2064  O   ARG 1 129      45.007  30.847  67.809  0.00  0.00           O  
ATOM   2065  CB  ARG 1 129      46.752  33.074  67.310  0.00  0.00           C  
ATOM   2066  CG  ARG 1 129      46.675  33.660  68.709  0.00  0.00           C  
ATOM   2067  CD  ARG 1 129      47.872  33.448  69.543  0.00  0.00           C  
ATOM   2068  NE  ARG 1 129      47.653  34.099  70.886  0.00  0.00           N  
ATOM   2069  CZ  ARG 1 129      48.582  34.690  71.574  0.00  0.00           C  
ATOM   2070  NH1 ARG 1 129      49.859  34.584  71.236  0.00  0.00           N  
ATOM   2071  NH2 ARG 1 129      48.145  35.418  72.573  0.00  0.00           N  
ATOM   2072  H   ARG 1 129      44.815  34.901  66.709  0.00  0.00           H  
ATOM   2073  HA  ARG 1 129      45.697  32.186  65.702  0.00  0.00           H  
ATOM   2074  HB2 ARG 1 129      47.191  32.076  67.347  0.00  0.00           H  
ATOM   2075  HB3 ARG 1 129      47.511  33.619  66.749  0.00  0.00           H  
ATOM   2076  HG2 ARG 1 129      46.613  34.742  68.590  0.00  0.00           H  
ATOM   2077  HG3 ARG 1 129      45.797  33.263  69.218  0.00  0.00           H  
ATOM   2078  HD2 ARG 1 129      48.066  32.376  69.572  0.00  0.00           H  
ATOM   2079  HD3 ARG 1 129      48.687  33.982  69.056  0.00  0.00           H  
ATOM   2080  HE  ARG 1 129      46.754  34.063  71.346  0.00  0.00           H  
ATOM   2081 HH11 ARG 1 129      50.534  35.061  71.816  0.00  0.00           H  
ATOM   2082 HH12 ARG 1 129      50.163  33.737  70.778  0.00  0.00           H  
ATOM   2083 HH21 ARG 1 129      48.841  36.043  72.953  0.00  0.00           H  
ATOM   2084 HH22 ARG 1 129      47.169  35.359  72.828  0.00  0.00           H  
ATOM   2085  N   LYS 1 130      43.150  32.012  67.173  0.00  0.00           N  
ATOM   2086  CA  LYS 1 130      42.057  31.143  67.573  0.00  0.00           C  
ATOM   2087  C   LYS 1 130      41.899  30.893  69.023  0.00  0.00           C  
ATOM   2088  O   LYS 1 130      40.800  30.729  69.524  0.00  0.00           O  
ATOM   2089  CB  LYS 1 130      41.976  29.939  66.682  0.00  0.00           C  
ATOM   2090  CG  LYS 1 130      40.902  28.933  67.066  0.00  0.00           C  
ATOM   2091  CD  LYS 1 130      39.479  29.493  66.894  0.00  0.00           C  
ATOM   2092  CE  LYS 1 130      38.490  28.585  67.498  0.00  0.00           C  
ATOM   2093  NZ  LYS 1 130      37.088  28.731  66.988  0.00  0.00           N  
ATOM   2094  H   LYS 1 130      42.902  32.851  66.668  0.00  0.00           H  
ATOM   2095  HA  LYS 1 130      41.162  31.721  67.344  0.00  0.00           H  
ATOM   2096  HB2 LYS 1 130      41.743  30.220  65.655  0.00  0.00           H  
ATOM   2097  HB3 LYS 1 130      42.921  29.396  66.716  0.00  0.00           H  
ATOM   2098  HG2 LYS 1 130      41.094  28.116  66.371  0.00  0.00           H  
ATOM   2099  HG3 LYS 1 130      40.979  28.583  68.095  0.00  0.00           H  
ATOM   2100  HD2 LYS 1 130      39.391  30.395  67.500  0.00  0.00           H  
ATOM   2101  HD3 LYS 1 130      39.400  29.734  65.834  0.00  0.00           H  
ATOM   2102  HE2 LYS 1 130      38.929  27.632  67.202  0.00  0.00           H  
ATOM   2103  HE3 LYS 1 130      38.454  28.727  68.578  0.00  0.00           H  
ATOM   2104  HZ1 LYS 1 130      36.957  28.728  65.987  0.00  0.00           H  
ATOM   2105  HZ2 LYS 1 130      36.508  28.069  67.483  0.00  0.00           H  
ATOM   2106  HZ3 LYS 1 130      36.641  29.604  67.229  0.00  0.00           H  
ATOM   2107  N   ARG 1 131      43.026  30.977  69.755  0.00  0.00           N  
ATOM   2108  CA  ARG 1 131      43.046  30.539  71.232  0.00  0.00           C  
ATOM   2109  C   ARG 1 131      42.301  31.584  72.193  0.00  0.00           C  
ATOM   2110  O   ARG 1 131      42.677  32.751  72.201  0.00  0.00           O  
ATOM   2111  CB  ARG 1 131      44.323  30.208  71.907  0.00  0.00           C  
ATOM   2112  CG  ARG 1 131      44.335  29.233  73.099  0.00  0.00           C  
ATOM   2113  CD  ARG 1 131      45.754  28.965  73.599  0.00  0.00           C  
ATOM   2114  NE  ARG 1 131      45.729  27.970  74.733  0.00  0.00           N  
ATOM   2115  CZ  ARG 1 131      46.242  28.162  75.946  0.00  0.00           C  
ATOM   2116  NH1 ARG 1 131      46.609  29.267  76.382  0.00  0.00           N  
ATOM   2117  NH2 ARG 1 131      46.552  27.168  76.706  0.00  0.00           N  
ATOM   2118  H   ARG 1 131      43.932  31.186  69.359  0.00  0.00           H  
ATOM   2119  HA  ARG 1 131      42.454  29.626  71.274  0.00  0.00           H  
ATOM   2120  HB2 ARG 1 131      44.772  29.648  71.087  0.00  0.00           H  
ATOM   2121  HB3 ARG 1 131      44.865  31.147  72.018  0.00  0.00           H  
ATOM   2122  HG2 ARG 1 131      43.953  29.706  74.003  0.00  0.00           H  
ATOM   2123  HG3 ARG 1 131      43.899  28.259  72.878  0.00  0.00           H  
ATOM   2124  HD2 ARG 1 131      46.303  28.656  72.710  0.00  0.00           H  
ATOM   2125  HD3 ARG 1 131      46.218  29.890  73.941  0.00  0.00           H  
ATOM   2126  HE  ARG 1 131      45.620  26.982  74.552  0.00  0.00           H  
ATOM   2127 HH11 ARG 1 131      47.022  29.263  77.304  0.00  0.00           H  
ATOM   2128 HH12 ARG 1 131      46.199  30.125  76.039  0.00  0.00           H  
ATOM   2129 HH21 ARG 1 131      46.935  27.270  77.635  0.00  0.00           H  
ATOM   2130 HH22 ARG 1 131      46.425  26.235  76.339  0.00  0.00           H  
ATOM   2131  N   ASN 1 132      41.410  31.144  73.118  0.00  0.00           N  
ATOM   2132  CA  ASN 1 132      40.682  31.830  74.215  0.00  0.00           C  
ATOM   2133  C   ASN 1 132      41.619  32.333  75.309  0.00  0.00           C  
ATOM   2134  O   ASN 1 132      42.834  32.377  75.137  0.00  0.00           O  
ATOM   2135  CB  ASN 1 132      39.769  32.959  73.729  0.00  0.00           C  
ATOM   2136  CG  ASN 1 132      38.583  32.310  73.062  0.00  0.00           C  
ATOM   2137  OD1 ASN 1 132      38.570  32.176  71.833  0.00  0.00           O  
ATOM   2138  ND2 ASN 1 132      37.612  31.976  73.892  0.00  0.00           N  
ATOM   2139  H   ASN 1 132      41.076  30.219  72.890  0.00  0.00           H  
ATOM   2140  HA  ASN 1 132      40.080  31.115  74.776  0.00  0.00           H  
ATOM   2141  HB2 ASN 1 132      39.310  33.578  74.499  0.00  0.00           H  
ATOM   2142  HB3 ASN 1 132      40.203  33.698  73.055  0.00  0.00           H  
ATOM   2143 HD21 ASN 1 132      36.826  31.545  73.426  0.00  0.00           H  
ATOM   2144 HD22 ASN 1 132      37.797  31.865  74.878  0.00  0.00           H  
ATOM   2145  N   ASP 1 133      41.092  32.634  76.528  0.00  0.00           N  
ATOM   2146  CA  ASP 1 133      41.722  33.413  77.625  0.00  0.00           C  
ATOM   2147  C   ASP 1 133      42.433  32.459  78.615  0.00  0.00           C  
ATOM   2148  O   ASP 1 133      42.310  32.551  79.824  0.00  0.00           O  
ATOM   2149  CB  ASP 1 133      40.631  34.217  78.342  0.00  0.00           C  
ATOM   2150  CG  ASP 1 133      41.243  35.243  79.271  0.00  0.00           C  
ATOM   2151  OD1 ASP 1 133      40.455  35.744  80.113  0.00  0.00           O  
ATOM   2152  OD2 ASP 1 133      42.410  35.724  79.113  0.00  0.00           O  
ATOM   2153  H   ASP 1 133      40.149  32.304  76.680  0.00  0.00           H  
ATOM   2154  HA  ASP 1 133      42.489  34.073  77.217  0.00  0.00           H  
ATOM   2155  HB2 ASP 1 133      40.067  34.649  77.515  0.00  0.00           H  
ATOM   2156  HB3 ASP 1 133      39.900  33.612  78.877  0.00  0.00           H  
ATOM   2157  N   TYR 1 134      43.065  31.458  78.044  0.00  0.00           N  
ATOM   2158  CA  TYR 1 134      43.583  30.289  78.833  0.00  0.00           C  
ATOM   2159  C   TYR 1 134      44.370  30.581  80.082  0.00  0.00           C  
ATOM   2160  O   TYR 1 134      44.325  29.800  81.037  0.00  0.00           O  
ATOM   2161  CB  TYR 1 134      42.409  29.284  79.053  0.00  0.00           C  
ATOM   2162  CG  TYR 1 134      41.700  28.881  77.764  0.00  0.00           C  
ATOM   2163  CD1 TYR 1 134      40.397  29.331  77.526  0.00  0.00           C  
ATOM   2164  CD2 TYR 1 134      42.466  28.271  76.749  0.00  0.00           C  
ATOM   2165  CE1 TYR 1 134      39.776  29.124  76.259  0.00  0.00           C  
ATOM   2166  CE2 TYR 1 134      41.867  27.990  75.516  0.00  0.00           C  
ATOM   2167  CZ  TYR 1 134      40.498  28.472  75.284  0.00  0.00           C  
ATOM   2168  OH  TYR 1 134      39.995  28.271  74.049  0.00  0.00           O  
ATOM   2169  H   TYR 1 134      43.099  31.473  77.035  0.00  0.00           H  
ATOM   2170  HA  TYR 1 134      44.293  29.808  78.160  0.00  0.00           H  
ATOM   2171  HB2 TYR 1 134      42.821  28.372  79.485  0.00  0.00           H  
ATOM   2172  HB3 TYR 1 134      41.663  29.702  79.728  0.00  0.00           H  
ATOM   2173  HD1 TYR 1 134      39.769  29.838  78.244  0.00  0.00           H  
ATOM   2174  HD2 TYR 1 134      43.493  27.968  76.884  0.00  0.00           H  
ATOM   2175  HE1 TYR 1 134      38.765  29.472  76.113  0.00  0.00           H  
ATOM   2176  HE2 TYR 1 134      42.349  27.389  74.760  0.00  0.00           H  
ATOM   2177  HH  TYR 1 134      39.039  28.358  74.063  0.00  0.00           H  
ATOM   2178  N   ASP 1 135      45.299  31.564  79.941  0.00  0.00           N  
ATOM   2179  CA  ASP 1 135      46.186  32.112  81.011  0.00  0.00           C  
ATOM   2180  C   ASP 1 135      46.677  33.504  80.601  0.00  0.00           C  
ATOM   2181  O   ASP 1 135      46.640  33.983  79.453  0.00  0.00           O  
ATOM   2182  CB  ASP 1 135      47.323  31.275  81.508  0.00  0.00           C  
ATOM   2183  CG  ASP 1 135      48.295  31.004  80.391  0.00  0.00           C  
ATOM   2184  OD1 ASP 1 135      49.025  31.954  80.010  0.00  0.00           O  
ATOM   2185  OD2 ASP 1 135      48.469  29.844  79.913  0.00  0.00           O  
ATOM   2186  H   ASP 1 135      45.368  31.981  79.024  0.00  0.00           H  
ATOM   2187  HA  ASP 1 135      45.518  32.235  81.863  0.00  0.00           H  
ATOM   2188  HB2 ASP 1 135      47.876  31.839  82.259  0.00  0.00           H  
ATOM   2189  HB3 ASP 1 135      47.004  30.292  81.852  0.00  0.00           H  
ATOM   2190  N   ASP 1 136      47.267  34.271  81.547  0.00  0.00           N  
ATOM   2191  CA  ASP 1 136      47.798  35.606  81.302  0.00  0.00           C  
ATOM   2192  C   ASP 1 136      49.364  35.614  81.295  0.00  0.00           C  
ATOM   2193  O   ASP 1 136      49.932  36.586  81.594  0.00  0.00           O  
ATOM   2194  CB  ASP 1 136      47.282  36.659  82.273  0.00  0.00           C  
ATOM   2195  CG  ASP 1 136      45.797  36.885  82.342  0.00  0.00           C  
ATOM   2196  OD1 ASP 1 136      45.236  37.427  83.312  0.00  0.00           O  
ATOM   2197  OD2 ASP 1 136      45.021  36.422  81.440  0.00  0.00           O  
ATOM   2198  H   ASP 1 136      46.925  34.067  82.475  0.00  0.00           H  
ATOM   2199  HA  ASP 1 136      47.415  35.987  80.356  0.00  0.00           H  
ATOM   2200  HB2 ASP 1 136      47.690  36.467  83.265  0.00  0.00           H  
ATOM   2201  HB3 ASP 1 136      47.651  37.607  81.882  0.00  0.00           H  
ATOM   2202  N   THR 1 137      50.098  34.550  80.937  0.00  0.00           N  
ATOM   2203  CA  THR 1 137      51.575  34.401  81.016  0.00  0.00           C  
ATOM   2204  C   THR 1 137      52.218  35.190  79.811  0.00  0.00           C  
ATOM   2205  O   THR 1 137      51.661  35.318  78.721  0.00  0.00           O  
ATOM   2206  CB  THR 1 137      52.078  32.958  80.934  0.00  0.00           C  
ATOM   2207  OG1 THR 1 137      51.581  32.208  79.845  0.00  0.00           O  
ATOM   2208  CG2 THR 1 137      51.897  32.300  82.245  0.00  0.00           C  
ATOM   2209  H   THR 1 137      49.556  33.828  80.485  0.00  0.00           H  
ATOM   2210  HA  THR 1 137      51.968  34.853  81.927  0.00  0.00           H  
ATOM   2211  HB  THR 1 137      53.144  32.993  80.710  0.00  0.00           H  
ATOM   2212  HG1 THR 1 137      50.695  31.903  80.049  0.00  0.00           H  
ATOM   2213 HG21 THR 1 137      52.590  32.724  82.972  0.00  0.00           H  
ATOM   2214 HG22 THR 1 137      50.893  32.338  82.667  0.00  0.00           H  
ATOM   2215 HG23 THR 1 137      52.091  31.252  82.017  0.00  0.00           H  
ATOM   2216  N   ILE 1 138      53.471  35.664  80.050  0.00  0.00           N  
ATOM   2217  CA  ILE 1 138      54.314  36.243  79.021  0.00  0.00           C  
ATOM   2218  C   ILE 1 138      55.474  35.222  78.795  0.00  0.00           C  
ATOM   2219  O   ILE 1 138      55.761  34.435  79.671  0.00  0.00           O  
ATOM   2220  CB  ILE 1 138      54.823  37.671  79.571  0.00  0.00           C  
ATOM   2221  CG1 ILE 1 138      53.859  38.856  79.494  0.00  0.00           C  
ATOM   2222  CG2 ILE 1 138      55.448  37.635  80.856  0.00  0.00           C  
ATOM   2223  CD1 ILE 1 138      53.557  39.151  78.112  0.00  0.00           C  
ATOM   2224  H   ILE 1 138      53.831  35.501  80.980  0.00  0.00           H  
ATOM   2225  HA  ILE 1 138      53.721  36.349  78.113  0.00  0.00           H  
ATOM   2226  HB  ILE 1 138      55.638  37.915  78.889  0.00  0.00           H  
ATOM   2227 HG12 ILE 1 138      52.954  38.636  80.060  0.00  0.00           H  
ATOM   2228 HG13 ILE 1 138      54.322  39.715  79.981  0.00  0.00           H  
ATOM   2229 HG21 ILE 1 138      56.107  38.472  81.087  0.00  0.00           H  
ATOM   2230 HG22 ILE 1 138      54.790  37.570  81.722  0.00  0.00           H  
ATOM   2231 HG23 ILE 1 138      56.105  36.774  80.979  0.00  0.00           H  
ATOM   2232 HD11 ILE 1 138      52.992  40.082  78.060  0.00  0.00           H  
ATOM   2233 HD12 ILE 1 138      54.435  39.381  77.508  0.00  0.00           H  
ATOM   2234 HD13 ILE 1 138      52.950  38.429  77.565  0.00  0.00           H  
ATOM   2235  N   PRO 1 139      56.191  35.059  77.623  0.00  0.00           N  
ATOM   2236  CA  PRO 1 139      57.358  34.187  77.460  0.00  0.00           C  
ATOM   2237  C   PRO 1 139      58.495  34.679  78.351  0.00  0.00           C  
ATOM   2238  O   PRO 1 139      59.353  33.895  78.745  0.00  0.00           O  
ATOM   2239  CB  PRO 1 139      57.827  34.311  75.980  0.00  0.00           C  
ATOM   2240  CG  PRO 1 139      57.278  35.657  75.541  0.00  0.00           C  
ATOM   2241  CD  PRO 1 139      55.967  35.822  76.377  0.00  0.00           C  
ATOM   2242  HA  PRO 1 139      57.161  33.162  77.775  0.00  0.00           H  
ATOM   2243  HB2 PRO 1 139      58.906  34.179  75.907  0.00  0.00           H  
ATOM   2244  HB3 PRO 1 139      57.240  33.497  75.556  0.00  0.00           H  
ATOM   2245  HG2 PRO 1 139      57.935  36.516  75.678  0.00  0.00           H  
ATOM   2246  HG3 PRO 1 139      57.026  35.516  74.490  0.00  0.00           H  
ATOM   2247  HD2 PRO 1 139      55.785  36.842  76.714  0.00  0.00           H  
ATOM   2248  HD3 PRO 1 139      55.112  35.325  75.919  0.00  0.00           H  
ATOM   2249  N   ILE 1 140      58.598  35.993  78.641  0.00  0.00           N  
ATOM   2250  CA  ILE 1 140      59.854  36.600  79.044  0.00  0.00           C  
ATOM   2251  C   ILE 1 140      61.003  36.338  78.066  0.00  0.00           C  
ATOM   2252  O   ILE 1 140      61.588  35.309  77.974  0.00  0.00           O  
ATOM   2253  CB  ILE 1 140      60.231  36.276  80.571  0.00  0.00           C  
ATOM   2254  CG1 ILE 1 140      61.314  37.285  81.037  0.00  0.00           C  
ATOM   2255  CG2 ILE 1 140      58.920  36.534  81.327  0.00  0.00           C  
ATOM   2256  CD1 ILE 1 140      61.582  37.498  82.561  0.00  0.00           C  
ATOM   2257  H   ILE 1 140      57.955  36.592  78.145  0.00  0.00           H  
ATOM   2258  HA  ILE 1 140      59.627  37.660  78.930  0.00  0.00           H  
ATOM   2259  HB  ILE 1 140      60.404  35.200  80.596  0.00  0.00           H  
ATOM   2260 HG12 ILE 1 140      62.263  36.997  80.586  0.00  0.00           H  
ATOM   2261 HG13 ILE 1 140      61.160  38.268  80.592  0.00  0.00           H  
ATOM   2262 HG21 ILE 1 140      59.024  36.430  82.407  0.00  0.00           H  
ATOM   2263 HG22 ILE 1 140      58.586  37.526  81.021  0.00  0.00           H  
ATOM   2264 HG23 ILE 1 140      58.244  35.734  81.024  0.00  0.00           H  
ATOM   2265 HD11 ILE 1 140      62.558  37.979  82.630  0.00  0.00           H  
ATOM   2266 HD12 ILE 1 140      60.847  38.164  83.012  0.00  0.00           H  
ATOM   2267 HD13 ILE 1 140      61.550  36.544  83.087  0.00  0.00           H  
ATOM   2268  N   LEU 1 141      61.409  37.320  77.237  0.00  0.00           N  
ATOM   2269  CA  LEU 1 141      62.483  37.262  76.260  0.00  0.00           C  
ATOM   2270  C   LEU 1 141      63.890  37.509  76.879  0.00  0.00           C  
ATOM   2271  O   LEU 1 141      64.061  38.381  77.702  0.00  0.00           O  
ATOM   2272  CB  LEU 1 141      62.216  38.107  75.023  0.00  0.00           C  
ATOM   2273  CG  LEU 1 141      60.790  38.180  74.482  0.00  0.00           C  
ATOM   2274  CD1 LEU 1 141      60.674  39.104  73.236  0.00  0.00           C  
ATOM   2275  CD2 LEU 1 141      60.253  36.842  73.991  0.00  0.00           C  
ATOM   2276  H   LEU 1 141      60.937  38.200  77.387  0.00  0.00           H  
ATOM   2277  HA  LEU 1 141      62.624  36.233  75.930  0.00  0.00           H  
ATOM   2278  HB2 LEU 1 141      62.475  39.126  75.309  0.00  0.00           H  
ATOM   2279  HB3 LEU 1 141      63.010  37.972  74.289  0.00  0.00           H  
ATOM   2280  HG  LEU 1 141      60.023  38.425  75.216  0.00  0.00           H  
ATOM   2281 HD11 LEU 1 141      61.240  38.741  72.377  0.00  0.00           H  
ATOM   2282 HD12 LEU 1 141      59.613  39.209  73.009  0.00  0.00           H  
ATOM   2283 HD13 LEU 1 141      61.040  40.095  73.505  0.00  0.00           H  
ATOM   2284 HD21 LEU 1 141      59.230  37.048  73.676  0.00  0.00           H  
ATOM   2285 HD22 LEU 1 141      60.807  36.389  73.168  0.00  0.00           H  
ATOM   2286 HD23 LEU 1 141      60.186  36.094  74.781  0.00  0.00           H  
ATOM   2287  N   ASP 1 142      64.871  36.873  76.253  0.00  0.00           N  
ATOM   2288  CA  ASP 1 142      66.348  37.124  76.442  0.00  0.00           C  
ATOM   2289  C   ASP 1 142      67.165  36.799  75.135  0.00  0.00           C  
ATOM   2290  O   ASP 1 142      66.781  36.049  74.280  0.00  0.00           O  
ATOM   2291  CB  ASP 1 142      66.791  36.482  77.755  0.00  0.00           C  
ATOM   2292  CG  ASP 1 142      66.756  34.919  77.743  0.00  0.00           C  
ATOM   2293  OD1 ASP 1 142      66.195  34.266  76.779  0.00  0.00           O  
ATOM   2294  OD2 ASP 1 142      67.187  34.214  78.689  0.00  0.00           O  
ATOM   2295  H   ASP 1 142      64.591  36.221  75.534  0.00  0.00           H  
ATOM   2296  HA  ASP 1 142      66.421  38.184  76.685  0.00  0.00           H  
ATOM   2297  HB2 ASP 1 142      67.730  36.971  78.014  0.00  0.00           H  
ATOM   2298  HB3 ASP 1 142      66.275  36.854  78.641  0.00  0.00           H  
ATOM   2299  N   ALA 1 143      68.398  37.309  75.143  0.00  0.00           N  
ATOM   2300  CA  ALA 1 143      69.438  36.986  74.142  0.00  0.00           C  
ATOM   2301  C   ALA 1 143      69.053  37.497  72.747  0.00  0.00           C  
ATOM   2302  O   ALA 1 143      69.509  36.910  71.721  0.00  0.00           O  
ATOM   2303  CB  ALA 1 143      70.773  37.506  74.590  0.00  0.00           C  
ATOM   2304  H   ALA 1 143      68.748  38.079  75.694  0.00  0.00           H  
ATOM   2305  HA  ALA 1 143      69.559  35.903  74.120  0.00  0.00           H  
ATOM   2306  HB1 ALA 1 143      71.077  37.138  75.570  0.00  0.00           H  
ATOM   2307  HB2 ALA 1 143      71.543  37.344  73.836  0.00  0.00           H  
ATOM   2308  HB3 ALA 1 143      70.827  38.591  74.685  0.00  0.00           H  
ATOM   2309  N   LEU 1 144      68.232  38.509  72.610  0.00  0.00           N  
ATOM   2310  CA  LEU 1 144      67.922  39.197  71.297  0.00  0.00           C  
ATOM   2311  C   LEU 1 144      69.193  39.893  70.777  0.00  0.00           C  
ATOM   2312  O   LEU 1 144      69.841  40.566  71.513  0.00  0.00           O  
ATOM   2313  CB  LEU 1 144      66.578  40.043  71.386  0.00  0.00           C  
ATOM   2314  CG  LEU 1 144      65.297  39.417  71.950  0.00  0.00           C  
ATOM   2315  CD1 LEU 1 144      64.098  40.354  71.888  0.00  0.00           C  
ATOM   2316  CD2 LEU 1 144      64.896  38.145  71.175  0.00  0.00           C  
ATOM   2317  H   LEU 1 144      67.767  38.946  73.393  0.00  0.00           H  
ATOM   2318  HA  LEU 1 144      67.600  38.424  70.599  0.00  0.00           H  
ATOM   2319  HB2 LEU 1 144      66.732  40.897  72.046  0.00  0.00           H  
ATOM   2320  HB3 LEU 1 144      66.381  40.422  70.383  0.00  0.00           H  
ATOM   2321  HG  LEU 1 144      65.472  39.071  72.969  0.00  0.00           H  
ATOM   2322 HD11 LEU 1 144      63.809  40.592  70.865  0.00  0.00           H  
ATOM   2323 HD12 LEU 1 144      63.240  40.064  72.494  0.00  0.00           H  
ATOM   2324 HD13 LEU 1 144      64.496  41.294  72.272  0.00  0.00           H  
ATOM   2325 HD21 LEU 1 144      63.850  37.880  71.333  0.00  0.00           H  
ATOM   2326 HD22 LEU 1 144      65.143  38.392  70.142  0.00  0.00           H  
ATOM   2327 HD23 LEU 1 144      65.417  37.232  71.461  0.00  0.00           H  
ATOM   2328  N   LYS 1 145      69.474  39.951  69.503  0.00  0.00           N  
ATOM   2329  CA  LYS 1 145      70.715  40.487  68.890  0.00  0.00           C  
ATOM   2330  C   LYS 1 145      70.647  41.932  68.616  0.00  0.00           C  
ATOM   2331  O   LYS 1 145      69.617  42.381  68.167  0.00  0.00           O  
ATOM   2332  CB  LYS 1 145      71.029  39.721  67.645  0.00  0.00           C  
ATOM   2333  CG  LYS 1 145      72.411  40.056  67.017  0.00  0.00           C  
ATOM   2334  CD  LYS 1 145      72.685  39.252  65.795  0.00  0.00           C  
ATOM   2335  CE  LYS 1 145      73.986  39.706  65.120  0.00  0.00           C  
ATOM   2336  NZ  LYS 1 145      74.504  38.746  64.121  0.00  0.00           N  
ATOM   2337  H   LYS 1 145      68.837  39.566  68.820  0.00  0.00           H  
ATOM   2338  HA  LYS 1 145      71.538  40.334  69.589  0.00  0.00           H  
ATOM   2339  HB2 LYS 1 145      71.143  38.662  67.873  0.00  0.00           H  
ATOM   2340  HB3 LYS 1 145      70.294  39.829  66.847  0.00  0.00           H  
ATOM   2341  HG2 LYS 1 145      72.462  41.079  66.644  0.00  0.00           H  
ATOM   2342  HG3 LYS 1 145      73.176  40.032  67.793  0.00  0.00           H  
ATOM   2343  HD2 LYS 1 145      72.840  38.217  66.102  0.00  0.00           H  
ATOM   2344  HD3 LYS 1 145      71.955  39.183  64.988  0.00  0.00           H  
ATOM   2345  HE2 LYS 1 145      73.981  40.712  64.700  0.00  0.00           H  
ATOM   2346  HE3 LYS 1 145      74.676  39.798  65.959  0.00  0.00           H  
ATOM   2347  HZ1 LYS 1 145      75.301  39.045  63.577  0.00  0.00           H  
ATOM   2348  HZ2 LYS 1 145      74.787  37.921  64.631  0.00  0.00           H  
ATOM   2349  HZ3 LYS 1 145      73.772  38.493  63.473  0.00  0.00           H  
ATOM   2350  N   VAL 1 146      71.737  42.667  68.888  0.00  0.00           N  
ATOM   2351  CA  VAL 1 146      71.935  44.109  68.852  0.00  0.00           C  
ATOM   2352  C   VAL 1 146      72.061  44.592  67.439  0.00  0.00           C  
ATOM   2353  O   VAL 1 146      72.947  45.335  67.165  0.00  0.00           O  
ATOM   2354  CB  VAL 1 146      70.918  44.920  69.705  0.00  0.00           C  
ATOM   2355  CG1 VAL 1 146      71.006  44.545  71.108  0.00  0.00           C  
ATOM   2356  CG2 VAL 1 146      71.031  46.414  69.602  0.00  0.00           C  
ATOM   2357  H   VAL 1 146      72.522  42.180  69.295  0.00  0.00           H  
ATOM   2358  HA  VAL 1 146      72.945  44.290  69.219  0.00  0.00           H  
ATOM   2359  HB  VAL 1 146      69.878  44.722  69.446  0.00  0.00           H  
ATOM   2360 HG11 VAL 1 146      70.206  44.871  71.772  0.00  0.00           H  
ATOM   2361 HG12 VAL 1 146      71.098  43.460  71.159  0.00  0.00           H  
ATOM   2362 HG13 VAL 1 146      71.906  44.850  71.641  0.00  0.00           H  
ATOM   2363 HG21 VAL 1 146      70.259  46.845  70.239  0.00  0.00           H  
ATOM   2364 HG22 VAL 1 146      72.008  46.824  69.858  0.00  0.00           H  
ATOM   2365 HG23 VAL 1 146      70.801  46.753  68.591  0.00  0.00           H  
ATOM   2366  N   THR 1 147      71.208  44.121  66.491  0.00  0.00           N  
ATOM   2367  CA  THR 1 147      71.253  44.684  65.094  0.00  0.00           C  
ATOM   2368  C   THR 1 147      70.426  45.962  64.826  0.00  0.00           C  
ATOM   2369  O   THR 1 147      69.607  46.294  65.674  0.00  0.00           O  
ATOM   2370  CB  THR 1 147      70.770  43.631  64.156  0.00  0.00           C  
ATOM   2371  OG1 THR 1 147      69.361  43.503  64.243  0.00  0.00           O  
ATOM   2372  CG2 THR 1 147      71.444  42.284  64.436  0.00  0.00           C  
ATOM   2373  H   THR 1 147      70.391  43.583  66.741  0.00  0.00           H  
ATOM   2374  HA  THR 1 147      72.303  44.897  64.894  0.00  0.00           H  
ATOM   2375  HB  THR 1 147      71.054  43.985  63.165  0.00  0.00           H  
ATOM   2376  HG1 THR 1 147      69.114  43.637  63.325  0.00  0.00           H  
ATOM   2377 HG21 THR 1 147      70.949  41.825  65.292  0.00  0.00           H  
ATOM   2378 HG22 THR 1 147      71.442  41.678  63.530  0.00  0.00           H  
ATOM   2379 HG23 THR 1 147      72.443  42.401  64.854  0.00  0.00           H  
ATOM   2380  N   ALA 1 148      70.554  46.543  63.673  0.00  0.00           N  
ATOM   2381  CA  ALA 1 148      69.968  47.858  63.258  0.00  0.00           C  
ATOM   2382  C   ALA 1 148      68.382  47.797  63.283  0.00  0.00           C  
ATOM   2383  O   ALA 1 148      67.881  47.268  62.303  0.00  0.00           O  
ATOM   2384  CB  ALA 1 148      70.453  48.335  61.963  0.00  0.00           C  
ATOM   2385  H   ALA 1 148      71.217  46.158  63.016  0.00  0.00           H  
ATOM   2386  HA  ALA 1 148      70.293  48.629  63.956  0.00  0.00           H  
ATOM   2387  HB1 ALA 1 148      70.073  47.660  61.196  0.00  0.00           H  
ATOM   2388  HB2 ALA 1 148      70.172  49.369  61.766  0.00  0.00           H  
ATOM   2389  HB3 ALA 1 148      71.529  48.189  61.875  0.00  0.00           H  
ATOM   2390  N   ASN 1 149      67.756  48.457  64.288  0.00  0.00           N  
ATOM   2391  CA  ASN 1 149      66.405  49.035  64.151  0.00  0.00           C  
ATOM   2392  C   ASN 1 149      65.200  48.184  63.615  0.00  0.00           C  
ATOM   2393  O   ASN 1 149      64.428  48.585  62.799  0.00  0.00           O  
ATOM   2394  CB  ASN 1 149      66.671  50.309  63.351  0.00  0.00           C  
ATOM   2395  CG  ASN 1 149      67.715  51.266  63.885  0.00  0.00           C  
ATOM   2396  OD1 ASN 1 149      67.702  51.457  65.116  0.00  0.00           O  
ATOM   2397  ND2 ASN 1 149      68.616  51.698  63.089  0.00  0.00           N  
ATOM   2398  H   ASN 1 149      68.273  48.659  65.132  0.00  0.00           H  
ATOM   2399  HA  ASN 1 149      66.014  49.342  65.121  0.00  0.00           H  
ATOM   2400  HB2 ASN 1 149      66.955  50.001  62.345  0.00  0.00           H  
ATOM   2401  HB3 ASN 1 149      65.770  50.914  63.252  0.00  0.00           H  
ATOM   2402 HD21 ASN 1 149      69.309  52.305  63.501  0.00  0.00           H  
ATOM   2403 HD22 ASN 1 149      68.654  51.430  62.116  0.00  0.00           H  
ATOM   2404  N   ILE 1 150      65.163  46.936  64.049  0.00  0.00           N  
ATOM   2405  CA  ILE 1 150      64.015  46.024  63.849  0.00  0.00           C  
ATOM   2406  C   ILE 1 150      62.904  46.517  64.846  0.00  0.00           C  
ATOM   2407  O   ILE 1 150      63.246  46.764  66.051  0.00  0.00           O  
ATOM   2408  CB  ILE 1 150      64.375  44.549  64.062  0.00  0.00           C  
ATOM   2409  CG1 ILE 1 150      65.648  44.201  63.259  0.00  0.00           C  
ATOM   2410  CG2 ILE 1 150      63.061  43.748  63.737  0.00  0.00           C  
ATOM   2411  CD1 ILE 1 150      66.185  42.736  63.459  0.00  0.00           C  
ATOM   2412  H   ILE 1 150      65.856  46.599  64.701  0.00  0.00           H  
ATOM   2413  HA  ILE 1 150      63.580  46.157  62.858  0.00  0.00           H  
ATOM   2414  HB  ILE 1 150      64.701  44.353  65.083  0.00  0.00           H  
ATOM   2415 HG12 ILE 1 150      65.584  44.432  62.196  0.00  0.00           H  
ATOM   2416 HG13 ILE 1 150      66.517  44.777  63.578  0.00  0.00           H  
ATOM   2417 HG21 ILE 1 150      63.326  42.695  63.832  0.00  0.00           H  
ATOM   2418 HG22 ILE 1 150      62.312  43.980  64.495  0.00  0.00           H  
ATOM   2419 HG23 ILE 1 150      62.725  43.909  62.713  0.00  0.00           H  
ATOM   2420 HD11 ILE 1 150      66.566  42.640  64.476  0.00  0.00           H  
ATOM   2421 HD12 ILE 1 150      65.381  42.006  63.370  0.00  0.00           H  
ATOM   2422 HD13 ILE 1 150      66.970  42.491  62.744  0.00  0.00           H  
ATOM   2423  N   VAL 1 151      61.669  46.726  64.370  0.00  0.00           N  
ATOM   2424  CA  VAL 1 151      60.518  46.905  65.332  0.00  0.00           C  
ATOM   2425  C   VAL 1 151      59.404  45.991  64.924  0.00  0.00           C  
ATOM   2426  O   VAL 1 151      59.230  45.727  63.724  0.00  0.00           O  
ATOM   2427  CB  VAL 1 151      60.198  48.420  65.406  0.00  0.00           C  
ATOM   2428  CG1 VAL 1 151      58.803  48.731  66.037  0.00  0.00           C  
ATOM   2429  CG2 VAL 1 151      61.353  49.071  66.176  0.00  0.00           C  
ATOM   2430  H   VAL 1 151      61.504  46.660  63.376  0.00  0.00           H  
ATOM   2431  HA  VAL 1 151      60.807  46.608  66.340  0.00  0.00           H  
ATOM   2432  HB  VAL 1 151      60.175  48.833  64.397  0.00  0.00           H  
ATOM   2433 HG11 VAL 1 151      58.582  48.113  66.907  0.00  0.00           H  
ATOM   2434 HG12 VAL 1 151      58.674  49.784  66.286  0.00  0.00           H  
ATOM   2435 HG13 VAL 1 151      58.146  48.603  65.177  0.00  0.00           H  
ATOM   2436 HG21 VAL 1 151      62.273  49.193  65.604  0.00  0.00           H  
ATOM   2437 HG22 VAL 1 151      61.141  50.035  66.637  0.00  0.00           H  
ATOM   2438 HG23 VAL 1 151      61.691  48.377  66.945  0.00  0.00           H  
ATOM   2439  N   PHE 1 152      58.842  45.274  65.883  0.00  0.00           N  
ATOM   2440  CA  PHE 1 152      57.794  44.271  65.794  0.00  0.00           C  
ATOM   2441  C   PHE 1 152      56.473  44.782  66.393  0.00  0.00           C  
ATOM   2442  O   PHE 1 152      56.518  45.337  67.509  0.00  0.00           O  
ATOM   2443  CB  PHE 1 152      58.288  43.010  66.510  0.00  0.00           C  
ATOM   2444  CG  PHE 1 152      57.526  41.680  66.386  0.00  0.00           C  
ATOM   2445  CD1 PHE 1 152      57.607  40.937  65.141  0.00  0.00           C  
ATOM   2446  CD2 PHE 1 152      56.750  41.178  67.476  0.00  0.00           C  
ATOM   2447  CE1 PHE 1 152      56.953  39.715  65.105  0.00  0.00           C  
ATOM   2448  CE2 PHE 1 152      56.089  39.925  67.438  0.00  0.00           C  
ATOM   2449  CZ  PHE 1 152      56.183  39.232  66.242  0.00  0.00           C  
ATOM   2450  H   PHE 1 152      59.206  45.520  66.793  0.00  0.00           H  
ATOM   2451  HA  PHE 1 152      57.699  43.961  64.753  0.00  0.00           H  
ATOM   2452  HB2 PHE 1 152      59.332  42.914  66.212  0.00  0.00           H  
ATOM   2453  HB3 PHE 1 152      58.262  43.335  67.550  0.00  0.00           H  
ATOM   2454  HD1 PHE 1 152      58.148  41.315  64.287  0.00  0.00           H  
ATOM   2455  HD2 PHE 1 152      56.510  41.732  68.371  0.00  0.00           H  
ATOM   2456  HE1 PHE 1 152      56.920  39.102  64.216  0.00  0.00           H  
ATOM   2457  HE2 PHE 1 152      55.359  39.630  68.177  0.00  0.00           H  
ATOM   2458  HZ  PHE 1 152      55.693  38.285  66.073  0.00  0.00           H  
ATOM   2459  N   GLY 1 153      55.368  44.588  65.695  0.00  0.00           N  
ATOM   2460  CA  GLY 1 153      53.979  44.840  66.185  0.00  0.00           C  
ATOM   2461  C   GLY 1 153      53.124  43.631  65.893  0.00  0.00           C  
ATOM   2462  O   GLY 1 153      52.554  43.575  64.836  0.00  0.00           O  
ATOM   2463  H   GLY 1 153      55.390  44.314  64.723  0.00  0.00           H  
ATOM   2464  HA2 GLY 1 153      54.018  45.058  67.252  0.00  0.00           H  
ATOM   2465  HA3 GLY 1 153      53.636  45.637  65.524  0.00  0.00           H  
ATOM   2466  N   TYR 1 154      52.954  42.620  66.846  0.00  0.00           N  
ATOM   2467  CA  TYR 1 154      51.992  41.530  66.696  0.00  0.00           C  
ATOM   2468  C   TYR 1 154      50.662  41.669  67.435  0.00  0.00           C  
ATOM   2469  O   TYR 1 154      50.469  41.431  68.639  0.00  0.00           O  
ATOM   2470  CB  TYR 1 154      52.778  40.215  67.078  0.00  0.00           C  
ATOM   2471  CG  TYR 1 154      51.995  38.895  67.096  0.00  0.00           C  
ATOM   2472  CD1 TYR 1 154      52.669  37.763  67.611  0.00  0.00           C  
ATOM   2473  CD2 TYR 1 154      50.661  38.737  66.629  0.00  0.00           C  
ATOM   2474  CE1 TYR 1 154      52.033  36.493  67.529  0.00  0.00           C  
ATOM   2475  CE2 TYR 1 154      50.012  37.467  66.615  0.00  0.00           C  
ATOM   2476  CZ  TYR 1 154      50.695  36.309  67.066  0.00  0.00           C  
ATOM   2477  OH  TYR 1 154      50.120  35.081  67.072  0.00  0.00           O  
ATOM   2478  H   TYR 1 154      53.429  42.721  67.731  0.00  0.00           H  
ATOM   2479  HA  TYR 1 154      51.743  41.333  65.653  0.00  0.00           H  
ATOM   2480  HB2 TYR 1 154      53.673  40.134  66.461  0.00  0.00           H  
ATOM   2481  HB3 TYR 1 154      53.208  40.356  68.070  0.00  0.00           H  
ATOM   2482  HD1 TYR 1 154      53.688  37.825  67.963  0.00  0.00           H  
ATOM   2483  HD2 TYR 1 154      50.071  39.562  66.257  0.00  0.00           H  
ATOM   2484  HE1 TYR 1 154      52.568  35.638  67.916  0.00  0.00           H  
ATOM   2485  HE2 TYR 1 154      48.959  37.392  66.390  0.00  0.00           H  
ATOM   2486  HH  TYR 1 154      50.752  34.568  67.582  0.00  0.00           H  
ATOM   2487  N   ALA 1 155      49.700  42.115  66.636  0.00  0.00           N  
ATOM   2488  CA  ALA 1 155      48.329  42.254  67.028  0.00  0.00           C  
ATOM   2489  C   ALA 1 155      47.407  40.973  66.990  0.00  0.00           C  
ATOM   2490  O   ALA 1 155      47.476  40.130  66.085  0.00  0.00           O  
ATOM   2491  CB  ALA 1 155      47.746  43.342  66.130  0.00  0.00           C  
ATOM   2492  H   ALA 1 155      49.973  42.335  65.689  0.00  0.00           H  
ATOM   2493  HA  ALA 1 155      48.280  42.552  68.075  0.00  0.00           H  
ATOM   2494  HB1 ALA 1 155      47.556  42.907  65.149  0.00  0.00           H  
ATOM   2495  HB2 ALA 1 155      46.849  43.749  66.597  0.00  0.00           H  
ATOM   2496  HB3 ALA 1 155      48.453  44.160  66.000  0.00  0.00           H  
ATOM   2497  N   THR 1 156      46.578  40.794  67.962  0.00  0.00           N  
ATOM   2498  CA  THR 1 156      45.639  39.645  68.167  0.00  0.00           C  
ATOM   2499  C   THR 1 156      44.194  40.011  68.212  0.00  0.00           C  
ATOM   2500  O   THR 1 156      43.379  39.216  68.692  0.00  0.00           O  
ATOM   2501  CB  THR 1 156      46.030  38.895  69.449  0.00  0.00           C  
ATOM   2502  OG1 THR 1 156      46.290  39.744  70.503  0.00  0.00           O  
ATOM   2503  CG2 THR 1 156      47.308  38.084  69.261  0.00  0.00           C  
ATOM   2504  H   THR 1 156      46.659  41.383  68.779  0.00  0.00           H  
ATOM   2505  HA  THR 1 156      45.771  39.002  67.296  0.00  0.00           H  
ATOM   2506  HB  THR 1 156      45.230  38.229  69.772  0.00  0.00           H  
ATOM   2507  HG1 THR 1 156      47.228  39.892  70.644  0.00  0.00           H  
ATOM   2508 HG21 THR 1 156      47.123  37.357  68.471  0.00  0.00           H  
ATOM   2509 HG22 THR 1 156      48.144  38.632  68.826  0.00  0.00           H  
ATOM   2510 HG23 THR 1 156      47.680  37.648  70.188  0.00  0.00           H  
ATOM   2511  N   CYS 1 157      43.803  41.278  67.903  0.00  0.00           N  
ATOM   2512  CA  CYS 1 157      42.492  41.864  67.806  0.00  0.00           C  
ATOM   2513  C   CYS 1 157      41.323  40.957  67.327  0.00  0.00           C  
ATOM   2514  O   CYS 1 157      40.193  41.000  67.846  0.00  0.00           O  
ATOM   2515  CB  CYS 1 157      42.194  42.598  69.087  0.00  0.00           C  
ATOM   2516  SG  CYS 1 157      41.165  44.111  68.995  0.00  0.00           S  
ATOM   2517  H   CYS 1 157      44.570  41.856  67.590  0.00  0.00           H  
ATOM   2518  HA  CYS 1 157      42.601  42.638  67.046  0.00  0.00           H  
ATOM   2519  HB2 CYS 1 157      43.152  43.035  69.368  0.00  0.00           H  
ATOM   2520  HB3 CYS 1 157      41.843  41.928  69.872  0.00  0.00           H  
ATOM   2521  N   GLN 1 158      41.574  40.105  66.370  0.00  0.00           N  
ATOM   2522  CA  GLN 1 158      40.762  39.099  65.828  0.00  0.00           C  
ATOM   2523  C   GLN 1 158      40.168  37.999  66.673  0.00  0.00           C  
ATOM   2524  O   GLN 1 158      40.261  36.835  66.267  0.00  0.00           O  
ATOM   2525  CB  GLN 1 158      39.612  39.701  65.019  0.00  0.00           C  
ATOM   2526  CG  GLN 1 158      40.015  40.698  63.919  0.00  0.00           C  
ATOM   2527  CD  GLN 1 158      38.958  41.063  62.968  0.00  0.00           C  
ATOM   2528  OE1 GLN 1 158      38.450  40.356  62.071  0.00  0.00           O  
ATOM   2529  NE2 GLN 1 158      38.388  42.206  63.052  0.00  0.00           N  
ATOM   2530  H   GLN 1 158      42.358  40.380  65.796  0.00  0.00           H  
ATOM   2531  HA  GLN 1 158      41.457  38.656  65.116  0.00  0.00           H  
ATOM   2532  HB2 GLN 1 158      39.020  40.244  65.755  0.00  0.00           H  
ATOM   2533  HB3 GLN 1 158      38.971  38.935  64.581  0.00  0.00           H  
ATOM   2534  HG2 GLN 1 158      40.935  40.455  63.386  0.00  0.00           H  
ATOM   2535  HG3 GLN 1 158      40.288  41.594  64.476  0.00  0.00           H  
ATOM   2536 HE21 GLN 1 158      37.588  42.341  62.451  0.00  0.00           H  
ATOM   2537 HE22 GLN 1 158      38.590  42.901  63.757  0.00  0.00           H  
ATOM   2538  N   GLY 1 159      39.691  38.289  67.903  0.00  0.00           N  
ATOM   2539  CA  GLY 1 159      39.185  37.456  68.886  0.00  0.00           C  
ATOM   2540  C   GLY 1 159      37.728  36.949  68.535  0.00  0.00           C  
ATOM   2541  O   GLY 1 159      36.834  37.199  69.341  0.00  0.00           O  
ATOM   2542  H   GLY 1 159      39.618  39.281  68.075  0.00  0.00           H  
ATOM   2543  HA2 GLY 1 159      39.710  36.532  69.129  0.00  0.00           H  
ATOM   2544  HA3 GLY 1 159      39.069  37.992  69.828  0.00  0.00           H  
ATOM   2545  N   ALA 1 160      37.599  36.163  67.499  0.00  0.00           N  
ATOM   2546  CA  ALA 1 160      36.382  35.649  66.849  0.00  0.00           C  
ATOM   2547  C   ALA 1 160      35.332  34.835  67.620  0.00  0.00           C  
ATOM   2548  O   ALA 1 160      34.308  34.493  67.052  0.00  0.00           O  
ATOM   2549  CB  ALA 1 160      35.736  36.746  66.116  0.00  0.00           C  
ATOM   2550  H   ALA 1 160      38.403  36.016  66.906  0.00  0.00           H  
ATOM   2551  HA  ALA 1 160      36.835  34.949  66.147  0.00  0.00           H  
ATOM   2552  HB1 ALA 1 160      34.952  36.334  65.481  0.00  0.00           H  
ATOM   2553  HB2 ALA 1 160      35.395  37.554  66.764  0.00  0.00           H  
ATOM   2554  HB3 ALA 1 160      36.401  37.184  65.373  0.00  0.00           H  
ATOM   2555  N   GLU 1 161      35.509  34.608  68.922  0.00  0.00           N  
ATOM   2556  CA  GLU 1 161      34.587  33.908  69.774  0.00  0.00           C  
ATOM   2557  C   GLU 1 161      33.232  34.673  69.814  0.00  0.00           C  
ATOM   2558  O   GLU 1 161      33.205  35.857  70.096  0.00  0.00           O  
ATOM   2559  CB  GLU 1 161      35.224  33.711  71.115  0.00  0.00           C  
ATOM   2560  CG  GLU 1 161      34.675  32.659  72.117  0.00  0.00           C  
ATOM   2561  CD  GLU 1 161      34.990  31.204  71.944  0.00  0.00           C  
ATOM   2562  OE1 GLU 1 161      34.937  30.708  70.807  0.00  0.00           O  
ATOM   2563  OE2 GLU 1 161      35.498  30.499  72.865  0.00  0.00           O  
ATOM   2564  H   GLU 1 161      36.235  35.170  69.343  0.00  0.00           H  
ATOM   2565  HA  GLU 1 161      34.325  32.950  69.327  0.00  0.00           H  
ATOM   2566  HB2 GLU 1 161      35.094  34.704  71.546  0.00  0.00           H  
ATOM   2567  HB3 GLU 1 161      36.288  33.480  71.062  0.00  0.00           H  
ATOM   2568  HG2 GLU 1 161      33.605  32.834  72.008  0.00  0.00           H  
ATOM   2569  HG3 GLU 1 161      35.156  33.030  73.022  0.00  0.00           H  
ATOM   2570  N   ALA 1 162      32.092  33.940  69.726  0.00  0.00           N  
ATOM   2571  CA  ALA 1 162      30.702  34.379  69.959  0.00  0.00           C  
ATOM   2572  C   ALA 1 162      30.209  35.357  68.900  0.00  0.00           C  
ATOM   2573  O   ALA 1 162      29.060  35.775  68.949  0.00  0.00           O  
ATOM   2574  CB  ALA 1 162      29.859  33.112  70.060  0.00  0.00           C  
ATOM   2575  H   ALA 1 162      32.132  32.997  69.368  0.00  0.00           H  
ATOM   2576  HA  ALA 1 162      30.687  34.997  70.857  0.00  0.00           H  
ATOM   2577  HB1 ALA 1 162      30.303  32.534  70.870  0.00  0.00           H  
ATOM   2578  HB2 ALA 1 162      28.828  33.311  70.350  0.00  0.00           H  
ATOM   2579  HB3 ALA 1 162      29.810  32.511  69.152  0.00  0.00           H  
ATOM   2580  N   PHE 1 163      31.047  35.774  67.955  0.00  0.00           N  
ATOM   2581  CA  PHE 1 163      30.851  36.896  67.018  0.00  0.00           C  
ATOM   2582  C   PHE 1 163      30.178  36.336  65.767  0.00  0.00           C  
ATOM   2583  O   PHE 1 163      30.608  35.221  65.318  0.00  0.00           O  
ATOM   2584  CB  PHE 1 163      32.155  37.523  66.759  0.00  0.00           C  
ATOM   2585  CG  PHE 1 163      32.061  38.662  65.778  0.00  0.00           C  
ATOM   2586  CD1 PHE 1 163      31.657  40.010  65.993  0.00  0.00           C  
ATOM   2587  CD2 PHE 1 163      32.517  38.409  64.453  0.00  0.00           C  
ATOM   2588  CE1 PHE 1 163      31.512  40.963  64.954  0.00  0.00           C  
ATOM   2589  CE2 PHE 1 163      32.537  39.382  63.381  0.00  0.00           C  
ATOM   2590  CZ  PHE 1 163      31.994  40.647  63.651  0.00  0.00           C  
ATOM   2591  H   PHE 1 163      31.942  35.315  68.045  0.00  0.00           H  
ATOM   2592  HA  PHE 1 163      30.137  37.553  67.516  0.00  0.00           H  
ATOM   2593  HB2 PHE 1 163      32.824  36.774  66.336  0.00  0.00           H  
ATOM   2594  HB3 PHE 1 163      32.595  37.895  67.684  0.00  0.00           H  
ATOM   2595  HD1 PHE 1 163      31.349  40.237  67.003  0.00  0.00           H  
ATOM   2596  HD2 PHE 1 163      32.883  37.444  64.135  0.00  0.00           H  
ATOM   2597  HE1 PHE 1 163      31.166  41.964  65.164  0.00  0.00           H  
ATOM   2598  HE2 PHE 1 163      32.832  38.978  62.424  0.00  0.00           H  
ATOM   2599  HZ  PHE 1 163      31.941  41.346  62.830  0.00  0.00           H  
ATOM   2600  N   GLU 1 164      29.210  37.083  65.218  0.00  0.00           N  
ATOM   2601  CA  GLU 1 164      28.452  36.544  64.136  0.00  0.00           C  
ATOM   2602  C   GLU 1 164      29.196  36.717  62.765  0.00  0.00           C  
ATOM   2603  O   GLU 1 164      29.816  37.751  62.545  0.00  0.00           O  
ATOM   2604  CB  GLU 1 164      27.027  37.166  64.123  0.00  0.00           C  
ATOM   2605  CG  GLU 1 164      26.194  36.546  62.905  0.00  0.00           C  
ATOM   2606  CD  GLU 1 164      26.040  35.035  63.019  0.00  0.00           C  
ATOM   2607  OE1 GLU 1 164      26.944  34.200  62.718  0.00  0.00           O  
ATOM   2608  OE2 GLU 1 164      24.815  34.661  63.157  0.00  0.00           O  
ATOM   2609  H   GLU 1 164      28.846  37.893  65.699  0.00  0.00           H  
ATOM   2610  HA  GLU 1 164      28.458  35.463  64.279  0.00  0.00           H  
ATOM   2611  HB2 GLU 1 164      27.120  38.240  63.960  0.00  0.00           H  
ATOM   2612  HB3 GLU 1 164      26.480  36.910  65.031  0.00  0.00           H  
ATOM   2613  HG2 GLU 1 164      26.830  36.668  62.027  0.00  0.00           H  
ATOM   2614  HG3 GLU 1 164      25.266  37.094  62.741  0.00  0.00           H  
ATOM   2615  N   ILE 1 165      29.108  35.675  61.935  0.00  0.00           N  
ATOM   2616  CA  ILE 1 165      29.831  35.538  60.598  0.00  0.00           C  
ATOM   2617  C   ILE 1 165      29.910  36.743  59.623  0.00  0.00           C  
ATOM   2618  O   ILE 1 165      30.678  36.747  58.591  0.00  0.00           O  
ATOM   2619  CB  ILE 1 165      31.272  35.000  60.842  0.00  0.00           C  
ATOM   2620  CG1 ILE 1 165      31.340  33.542  61.423  0.00  0.00           C  
ATOM   2621  CG2 ILE 1 165      32.112  35.906  61.733  0.00  0.00           C  
ATOM   2622  CD1 ILE 1 165      32.667  32.709  61.421  0.00  0.00           C  
ATOM   2623  H   ILE 1 165      28.601  34.861  62.251  0.00  0.00           H  
ATOM   2624  HA  ILE 1 165      29.238  34.803  60.055  0.00  0.00           H  
ATOM   2625  HB  ILE 1 165      31.702  34.960  59.842  0.00  0.00           H  
ATOM   2626 HG12 ILE 1 165      30.650  32.975  60.799  0.00  0.00           H  
ATOM   2627 HG13 ILE 1 165      31.020  33.676  62.456  0.00  0.00           H  
ATOM   2628 HG21 ILE 1 165      31.894  36.878  61.290  0.00  0.00           H  
ATOM   2629 HG22 ILE 1 165      31.862  35.787  62.787  0.00  0.00           H  
ATOM   2630 HG23 ILE 1 165      33.180  35.691  61.787  0.00  0.00           H  
ATOM   2631 HD11 ILE 1 165      33.035  32.456  60.427  0.00  0.00           H  
ATOM   2632 HD12 ILE 1 165      33.481  33.181  61.971  0.00  0.00           H  
ATOM   2633 HD13 ILE 1 165      32.406  31.789  61.944  0.00  0.00           H  
ATOM   2634  N   GLN 1 166      29.159  37.815  59.919  0.00  0.00           N  
ATOM   2635  CA  GLN 1 166      29.141  39.232  59.509  0.00  0.00           C  
ATOM   2636  C   GLN 1 166      30.446  40.061  59.506  0.00  0.00           C  
ATOM   2637  O   GLN 1 166      30.405  41.261  59.586  0.00  0.00           O  
ATOM   2638  CB  GLN 1 166      28.611  39.356  58.059  0.00  0.00           C  
ATOM   2639  CG  GLN 1 166      27.307  38.562  57.725  0.00  0.00           C  
ATOM   2640  CD  GLN 1 166      26.257  38.810  58.815  0.00  0.00           C  
ATOM   2641  OE1 GLN 1 166      26.097  38.012  59.675  0.00  0.00           O  
ATOM   2642  NE2 GLN 1 166      25.730  40.007  58.896  0.00  0.00           N  
ATOM   2643  H   GLN 1 166      28.774  37.616  60.831  0.00  0.00           H  
ATOM   2644  HA  GLN 1 166      28.429  39.744  60.157  0.00  0.00           H  
ATOM   2645  HB2 GLN 1 166      29.305  39.009  57.294  0.00  0.00           H  
ATOM   2646  HB3 GLN 1 166      28.514  40.416  57.822  0.00  0.00           H  
ATOM   2647  HG2 GLN 1 166      27.746  37.568  57.640  0.00  0.00           H  
ATOM   2648  HG3 GLN 1 166      26.940  38.855  56.742  0.00  0.00           H  
ATOM   2649 HE21 GLN 1 166      25.097  40.139  59.672  0.00  0.00           H  
ATOM   2650 HE22 GLN 1 166      25.641  40.526  58.034  0.00  0.00           H  
ATOM   2651  N   HIS 1 167      31.601  39.492  59.276  0.00  0.00           N  
ATOM   2652  CA  HIS 1 167      32.869  40.155  59.074  0.00  0.00           C  
ATOM   2653  C   HIS 1 167      32.774  41.024  57.727  0.00  0.00           C  
ATOM   2654  O   HIS 1 167      32.645  40.442  56.647  0.00  0.00           O  
ATOM   2655  CB  HIS 1 167      34.062  39.310  58.839  0.00  0.00           C  
ATOM   2656  CG  HIS 1 167      34.586  38.559  60.085  0.00  0.00           C  
ATOM   2657  ND1 HIS 1 167      35.221  39.160  61.178  0.00  0.00           N  
ATOM   2658  CD2 HIS 1 167      34.794  37.252  60.108  0.00  0.00           C  
ATOM   2659  CE1 HIS 1 167      35.759  38.196  61.883  0.00  0.00           C  
ATOM   2660  NE2 HIS 1 167      35.570  36.989  61.312  0.00  0.00           N  
ATOM   2661  H   HIS 1 167      31.609  38.493  59.132  0.00  0.00           H  
ATOM   2662  HA  HIS 1 167      33.004  40.893  59.865  0.00  0.00           H  
ATOM   2663  HB2 HIS 1 167      34.865  40.014  58.621  0.00  0.00           H  
ATOM   2664  HB3 HIS 1 167      33.974  38.498  58.118  0.00  0.00           H  
ATOM   2665  HD2 HIS 1 167      34.528  36.501  59.379  0.00  0.00           H  
ATOM   2666  HE1 HIS 1 167      36.346  38.583  62.702  0.00  0.00           H  
ATOM   2667  HE2 HIS 1 167      35.916  36.064  61.523  0.00  0.00           H  
ATOM   2668  N   SER 1 168      32.838  42.347  57.968  0.00  0.00           N  
ATOM   2669  CA  SER 1 168      32.907  43.334  56.878  0.00  0.00           C  
ATOM   2670  C   SER 1 168      34.237  43.363  56.014  0.00  0.00           C  
ATOM   2671  O   SER 1 168      35.330  43.166  56.511  0.00  0.00           O  
ATOM   2672  CB  SER 1 168      32.554  44.712  57.376  0.00  0.00           C  
ATOM   2673  OG  SER 1 168      32.287  45.525  56.314  0.00  0.00           O  
ATOM   2674  H   SER 1 168      32.857  42.640  58.935  0.00  0.00           H  
ATOM   2675  HA  SER 1 168      32.184  43.073  56.105  0.00  0.00           H  
ATOM   2676  HB2 SER 1 168      33.428  44.987  57.965  0.00  0.00           H  
ATOM   2677  HB3 SER 1 168      31.745  44.698  58.106  0.00  0.00           H  
ATOM   2678  HG  SER 1 168      31.338  45.659  56.356  0.00  0.00           H  
ATOM   2679  N   GLY 1 169      34.101  43.690  54.730  0.00  0.00           N  
ATOM   2680  CA  GLY 1 169      35.131  44.180  53.846  0.00  0.00           C  
ATOM   2681  C   GLY 1 169      35.434  45.619  54.132  0.00  0.00           C  
ATOM   2682  O   GLY 1 169      36.653  45.918  54.019  0.00  0.00           O  
ATOM   2683  H   GLY 1 169      33.171  43.757  54.340  0.00  0.00           H  
ATOM   2684  HA2 GLY 1 169      36.029  43.588  54.019  0.00  0.00           H  
ATOM   2685  HA3 GLY 1 169      34.904  44.028  52.791  0.00  0.00           H  
ATOM   2686  N   LEU 1 170      34.534  46.507  54.581  0.00  0.00           N  
ATOM   2687  CA  LEU 1 170      34.803  47.931  54.676  0.00  0.00           C  
ATOM   2688  C   LEU 1 170      34.686  48.552  56.161  0.00  0.00           C  
ATOM   2689  O   LEU 1 170      35.168  49.583  56.461  0.00  0.00           O  
ATOM   2690  CB  LEU 1 170      33.761  48.719  53.748  0.00  0.00           C  
ATOM   2691  CG  LEU 1 170      33.978  48.395  52.300  0.00  0.00           C  
ATOM   2692  CD1 LEU 1 170      32.715  48.875  51.640  0.00  0.00           C  
ATOM   2693  CD2 LEU 1 170      35.206  49.207  51.748  0.00  0.00           C  
ATOM   2694  H   LEU 1 170      33.572  46.203  54.536  0.00  0.00           H  
ATOM   2695  HA  LEU 1 170      35.825  48.153  54.366  0.00  0.00           H  
ATOM   2696  HB2 LEU 1 170      32.807  48.285  54.049  0.00  0.00           H  
ATOM   2697  HB3 LEU 1 170      33.940  49.764  53.999  0.00  0.00           H  
ATOM   2698  HG  LEU 1 170      34.122  47.338  52.076  0.00  0.00           H  
ATOM   2699 HD11 LEU 1 170      32.674  48.840  50.552  0.00  0.00           H  
ATOM   2700 HD12 LEU 1 170      32.097  48.085  52.067  0.00  0.00           H  
ATOM   2701 HD13 LEU 1 170      32.619  49.948  51.808  0.00  0.00           H  
ATOM   2702 HD21 LEU 1 170      36.111  49.024  52.326  0.00  0.00           H  
ATOM   2703 HD22 LEU 1 170      35.420  48.898  50.725  0.00  0.00           H  
ATOM   2704 HD23 LEU 1 170      35.110  50.293  51.740  0.00  0.00           H  
ATOM   2705  N   ALA 1 171      34.208  47.757  57.134  0.00  0.00           N  
ATOM   2706  CA  ALA 1 171      34.114  48.178  58.555  0.00  0.00           C  
ATOM   2707  C   ALA 1 171      35.376  48.752  59.243  0.00  0.00           C  
ATOM   2708  O   ALA 1 171      35.254  49.498  60.211  0.00  0.00           O  
ATOM   2709  CB  ALA 1 171      32.819  48.930  58.787  0.00  0.00           C  
ATOM   2710  H   ALA 1 171      33.769  46.881  56.888  0.00  0.00           H  
ATOM   2711  HA  ALA 1 171      33.930  47.242  59.084  0.00  0.00           H  
ATOM   2712  HB1 ALA 1 171      32.670  49.156  59.843  0.00  0.00           H  
ATOM   2713  HB2 ALA 1 171      32.930  49.859  58.228  0.00  0.00           H  
ATOM   2714  HB3 ALA 1 171      31.877  48.440  58.540  0.00  0.00           H  
ATOM   2715  N   ASN 1 172      36.553  48.381  58.722  0.00  0.00           N  
ATOM   2716  CA  ASN 1 172      37.784  48.433  59.386  0.00  0.00           C  
ATOM   2717  C   ASN 1 172      37.892  47.581  60.738  0.00  0.00           C  
ATOM   2718  O   ASN 1 172      37.089  47.693  61.629  0.00  0.00           O  
ATOM   2719  CB  ASN 1 172      38.292  49.941  59.524  0.00  0.00           C  
ATOM   2720  CG  ASN 1 172      38.549  50.599  58.192  0.00  0.00           C  
ATOM   2721  OD1 ASN 1 172      39.601  51.260  57.991  0.00  0.00           O  
ATOM   2722  ND2 ASN 1 172      37.568  50.767  57.320  0.00  0.00           N  
ATOM   2723  H   ASN 1 172      36.493  47.702  57.977  0.00  0.00           H  
ATOM   2724  HA  ASN 1 172      38.464  47.998  58.654  0.00  0.00           H  
ATOM   2725  HB2 ASN 1 172      37.644  50.588  60.116  0.00  0.00           H  
ATOM   2726  HB3 ASN 1 172      39.263  49.805  60.000  0.00  0.00           H  
ATOM   2727 HD21 ASN 1 172      37.892  51.204  56.469  0.00  0.00           H  
ATOM   2728 HD22 ASN 1 172      36.739  50.208  57.464  0.00  0.00           H  
ATOM   2729  N   GLY 1 173      38.903  46.702  60.805  0.00  0.00           N  
ATOM   2730  CA  GLY 1 173      39.275  46.088  62.188  0.00  0.00           C  
ATOM   2731  C   GLY 1 173      39.860  47.024  63.209  0.00  0.00           C  
ATOM   2732  O   GLY 1 173      40.248  48.164  62.895  0.00  0.00           O  
ATOM   2733  H   GLY 1 173      39.441  46.476  59.981  0.00  0.00           H  
ATOM   2734  HA2 GLY 1 173      38.337  45.669  62.551  0.00  0.00           H  
ATOM   2735  HA3 GLY 1 173      39.995  45.276  62.090  0.00  0.00           H  
ATOM   2736  N   ILE 1 174      39.810  46.604  64.493  0.00  0.00           N  
ATOM   2737  CA  ILE 1 174      39.847  47.469  65.688  0.00  0.00           C  
ATOM   2738  C   ILE 1 174      41.240  48.067  65.796  0.00  0.00           C  
ATOM   2739  O   ILE 1 174      41.375  49.253  66.107  0.00  0.00           O  
ATOM   2740  CB  ILE 1 174      39.379  46.798  66.996  0.00  0.00           C  
ATOM   2741  CG1 ILE 1 174      37.894  46.487  66.917  0.00  0.00           C  
ATOM   2742  CG2 ILE 1 174      39.601  47.711  68.285  0.00  0.00           C  
ATOM   2743  CD1 ILE 1 174      37.328  45.564  67.987  0.00  0.00           C  
ATOM   2744  H   ILE 1 174      39.553  45.636  64.620  0.00  0.00           H  
ATOM   2745  HA  ILE 1 174      39.256  48.335  65.388  0.00  0.00           H  
ATOM   2746  HB  ILE 1 174      39.924  45.881  67.219  0.00  0.00           H  
ATOM   2747 HG12 ILE 1 174      37.517  46.108  65.968  0.00  0.00           H  
ATOM   2748 HG13 ILE 1 174      37.316  47.410  66.883  0.00  0.00           H  
ATOM   2749 HG21 ILE 1 174      39.135  47.284  69.173  0.00  0.00           H  
ATOM   2750 HG22 ILE 1 174      40.657  47.779  68.548  0.00  0.00           H  
ATOM   2751 HG23 ILE 1 174      39.166  48.700  68.144  0.00  0.00           H  
ATOM   2752 HD11 ILE 1 174      36.312  45.337  67.664  0.00  0.00           H  
ATOM   2753 HD12 ILE 1 174      37.053  46.129  68.877  0.00  0.00           H  
ATOM   2754 HD13 ILE 1 174      37.932  44.694  68.243  0.00  0.00           H  
ATOM   2755  N   PHE 1 175      42.291  47.335  65.487  0.00  0.00           N  
ATOM   2756  CA  PHE 1 175      43.675  47.820  65.299  0.00  0.00           C  
ATOM   2757  C   PHE 1 175      43.807  48.993  64.295  0.00  0.00           C  
ATOM   2758  O   PHE 1 175      44.372  49.982  64.692  0.00  0.00           O  
ATOM   2759  CB  PHE 1 175      44.576  46.619  65.036  0.00  0.00           C  
ATOM   2760  CG  PHE 1 175      46.059  46.841  65.001  0.00  0.00           C  
ATOM   2761  CD1 PHE 1 175      46.821  47.551  65.936  0.00  0.00           C  
ATOM   2762  CD2 PHE 1 175      46.728  46.156  63.944  0.00  0.00           C  
ATOM   2763  CE1 PHE 1 175      48.220  47.710  65.763  0.00  0.00           C  
ATOM   2764  CE2 PHE 1 175      48.106  46.336  63.666  0.00  0.00           C  
ATOM   2765  CZ  PHE 1 175      48.835  47.131  64.587  0.00  0.00           C  
ATOM   2766  H   PHE 1 175      42.235  46.366  65.206  0.00  0.00           H  
ATOM   2767  HA  PHE 1 175      43.980  48.181  66.281  0.00  0.00           H  
ATOM   2768  HB2 PHE 1 175      44.421  45.927  65.864  0.00  0.00           H  
ATOM   2769  HB3 PHE 1 175      44.222  46.113  64.138  0.00  0.00           H  
ATOM   2770  HD1 PHE 1 175      46.279  47.921  66.794  0.00  0.00           H  
ATOM   2771  HD2 PHE 1 175      46.203  45.632  63.160  0.00  0.00           H  
ATOM   2772  HE1 PHE 1 175      48.848  48.243  66.461  0.00  0.00           H  
ATOM   2773  HE2 PHE 1 175      48.664  45.886  62.858  0.00  0.00           H  
ATOM   2774  HZ  PHE 1 175      49.838  47.305  64.228  0.00  0.00           H  
ATOM   2775  N   MET 1 176      43.305  48.865  63.097  0.00  0.00           N  
ATOM   2776  CA  MET 1 176      43.421  49.840  62.079  0.00  0.00           C  
ATOM   2777  C   MET 1 176      42.781  51.197  62.461  0.00  0.00           C  
ATOM   2778  O   MET 1 176      43.486  52.193  62.427  0.00  0.00           O  
ATOM   2779  CB  MET 1 176      42.901  49.212  60.727  0.00  0.00           C  
ATOM   2780  CG  MET 1 176      42.606  50.304  59.674  0.00  0.00           C  
ATOM   2781  SD  MET 1 176      44.148  51.106  59.099  0.00  0.00           S  
ATOM   2782  CE  MET 1 176      43.634  51.652  57.501  0.00  0.00           C  
ATOM   2783  H   MET 1 176      42.829  48.019  62.818  0.00  0.00           H  
ATOM   2784  HA  MET 1 176      44.483  50.050  61.954  0.00  0.00           H  
ATOM   2785  HB2 MET 1 176      43.698  48.499  60.515  0.00  0.00           H  
ATOM   2786  HB3 MET 1 176      41.998  48.634  60.925  0.00  0.00           H  
ATOM   2787  HG2 MET 1 176      42.138  49.901  58.776  0.00  0.00           H  
ATOM   2788  HG3 MET 1 176      41.952  51.066  60.097  0.00  0.00           H  
ATOM   2789  HE1 MET 1 176      42.786  52.335  57.440  0.00  0.00           H  
ATOM   2790  HE2 MET 1 176      44.549  52.042  57.054  0.00  0.00           H  
ATOM   2791  HE3 MET 1 176      43.241  50.731  57.071  0.00  0.00           H  
ATOM   2792  N   LYS 1 177      41.511  51.239  62.728  0.00  0.00           N  
ATOM   2793  CA  LYS 1 177      40.744  52.324  63.340  0.00  0.00           C  
ATOM   2794  C   LYS 1 177      41.423  53.058  64.584  0.00  0.00           C  
ATOM   2795  O   LYS 1 177      41.111  54.211  64.892  0.00  0.00           O  
ATOM   2796  CB  LYS 1 177      39.510  51.825  63.938  0.00  0.00           C  
ATOM   2797  CG  LYS 1 177      38.453  51.391  62.852  0.00  0.00           C  
ATOM   2798  CD  LYS 1 177      37.239  50.825  63.522  0.00  0.00           C  
ATOM   2799  CE  LYS 1 177      36.370  51.941  64.135  0.00  0.00           C  
ATOM   2800  NZ  LYS 1 177      35.753  52.877  63.163  0.00  0.00           N  
ATOM   2801  H   LYS 1 177      41.028  50.352  62.743  0.00  0.00           H  
ATOM   2802  HA  LYS 1 177      40.619  53.188  62.688  0.00  0.00           H  
ATOM   2803  HB2 LYS 1 177      39.675  51.081  64.718  0.00  0.00           H  
ATOM   2804  HB3 LYS 1 177      39.039  52.702  64.383  0.00  0.00           H  
ATOM   2805  HG2 LYS 1 177      38.100  52.169  62.175  0.00  0.00           H  
ATOM   2806  HG3 LYS 1 177      38.885  50.599  62.240  0.00  0.00           H  
ATOM   2807  HD2 LYS 1 177      36.708  50.237  62.774  0.00  0.00           H  
ATOM   2808  HD3 LYS 1 177      37.520  50.026  64.208  0.00  0.00           H  
ATOM   2809  HE2 LYS 1 177      35.540  51.495  64.684  0.00  0.00           H  
ATOM   2810  HE3 LYS 1 177      36.962  52.585  64.786  0.00  0.00           H  
ATOM   2811  HZ1 LYS 1 177      36.500  53.045  62.504  0.00  0.00           H  
ATOM   2812  HZ2 LYS 1 177      35.102  52.454  62.517  0.00  0.00           H  
ATOM   2813  HZ3 LYS 1 177      35.474  53.781  63.517  0.00  0.00           H  
ATOM   2814  N   PHE 1 178      42.295  52.416  65.385  0.00  0.00           N  
ATOM   2815  CA  PHE 1 178      43.159  53.070  66.375  0.00  0.00           C  
ATOM   2816  C   PHE 1 178      44.472  53.567  65.786  0.00  0.00           C  
ATOM   2817  O   PHE 1 178      44.913  54.692  66.104  0.00  0.00           O  
ATOM   2818  CB  PHE 1 178      43.439  52.108  67.582  0.00  0.00           C  
ATOM   2819  CG  PHE 1 178      42.290  51.852  68.467  0.00  0.00           C  
ATOM   2820  CD1 PHE 1 178      41.554  52.914  69.040  0.00  0.00           C  
ATOM   2821  CD2 PHE 1 178      41.976  50.547  68.847  0.00  0.00           C  
ATOM   2822  CE1 PHE 1 178      40.610  52.666  69.982  0.00  0.00           C  
ATOM   2823  CE2 PHE 1 178      40.951  50.317  69.774  0.00  0.00           C  
ATOM   2824  CZ  PHE 1 178      40.247  51.357  70.362  0.00  0.00           C  
ATOM   2825  H   PHE 1 178      42.663  51.558  64.998  0.00  0.00           H  
ATOM   2826  HA  PHE 1 178      42.588  53.944  66.690  0.00  0.00           H  
ATOM   2827  HB2 PHE 1 178      43.800  51.132  67.258  0.00  0.00           H  
ATOM   2828  HB3 PHE 1 178      44.211  52.510  68.239  0.00  0.00           H  
ATOM   2829  HD1 PHE 1 178      41.894  53.889  68.724  0.00  0.00           H  
ATOM   2830  HD2 PHE 1 178      42.522  49.686  68.491  0.00  0.00           H  
ATOM   2831  HE1 PHE 1 178      40.188  53.567  70.400  0.00  0.00           H  
ATOM   2832  HE2 PHE 1 178      40.697  49.331  70.135  0.00  0.00           H  
ATOM   2833  HZ  PHE 1 178      39.454  51.211  71.081  0.00  0.00           H  
ATOM   2834  N   LEU 1 179      45.211  52.823  64.979  0.00  0.00           N  
ATOM   2835  CA  LEU 1 179      46.427  53.065  64.188  0.00  0.00           C  
ATOM   2836  C   LEU 1 179      46.274  54.347  63.292  0.00  0.00           C  
ATOM   2837  O   LEU 1 179      47.149  55.194  63.279  0.00  0.00           O  
ATOM   2838  CB  LEU 1 179      46.838  51.730  63.504  0.00  0.00           C  
ATOM   2839  CG  LEU 1 179      48.152  51.874  62.673  0.00  0.00           C  
ATOM   2840  CD1 LEU 1 179      49.393  51.984  63.630  0.00  0.00           C  
ATOM   2841  CD2 LEU 1 179      48.445  50.787  61.688  0.00  0.00           C  
ATOM   2842  H   LEU 1 179      44.732  51.977  64.704  0.00  0.00           H  
ATOM   2843  HA  LEU 1 179      47.247  53.295  64.868  0.00  0.00           H  
ATOM   2844  HB2 LEU 1 179      46.902  50.974  64.286  0.00  0.00           H  
ATOM   2845  HB3 LEU 1 179      46.038  51.463  62.813  0.00  0.00           H  
ATOM   2846  HG  LEU 1 179      47.983  52.806  62.133  0.00  0.00           H  
ATOM   2847 HD11 LEU 1 179      49.364  52.821  64.327  0.00  0.00           H  
ATOM   2848 HD12 LEU 1 179      49.441  51.014  64.124  0.00  0.00           H  
ATOM   2849 HD13 LEU 1 179      50.363  52.141  63.157  0.00  0.00           H  
ATOM   2850 HD21 LEU 1 179      48.217  49.841  62.179  0.00  0.00           H  
ATOM   2851 HD22 LEU 1 179      47.831  50.923  60.797  0.00  0.00           H  
ATOM   2852 HD23 LEU 1 179      49.481  50.604  61.404  0.00  0.00           H  
ATOM   2853  N   LYS 1 180      45.249  54.384  62.385  0.00  0.00           N  
ATOM   2854  CA  LYS 1 180      44.965  55.522  61.484  0.00  0.00           C  
ATOM   2855  C   LYS 1 180      44.904  56.956  62.039  0.00  0.00           C  
ATOM   2856  O   LYS 1 180      45.269  57.961  61.395  0.00  0.00           O  
ATOM   2857  CB  LYS 1 180      43.671  55.119  60.709  0.00  0.00           C  
ATOM   2858  CG  LYS 1 180      43.322  56.174  59.628  0.00  0.00           C  
ATOM   2859  CD  LYS 1 180      41.942  55.767  59.068  0.00  0.00           C  
ATOM   2860  CE  LYS 1 180      41.622  56.798  57.995  0.00  0.00           C  
ATOM   2861  NZ  LYS 1 180      40.359  56.415  57.339  0.00  0.00           N  
ATOM   2862  H   LYS 1 180      44.510  53.730  62.602  0.00  0.00           H  
ATOM   2863  HA  LYS 1 180      45.730  55.530  60.707  0.00  0.00           H  
ATOM   2864  HB2 LYS 1 180      43.825  54.151  60.233  0.00  0.00           H  
ATOM   2865  HB3 LYS 1 180      42.856  55.012  61.425  0.00  0.00           H  
ATOM   2866  HG2 LYS 1 180      43.213  57.170  60.056  0.00  0.00           H  
ATOM   2867  HG3 LYS 1 180      44.079  56.280  58.851  0.00  0.00           H  
ATOM   2868  HD2 LYS 1 180      41.941  54.742  58.697  0.00  0.00           H  
ATOM   2869  HD3 LYS 1 180      41.196  55.805  59.862  0.00  0.00           H  
ATOM   2870  HE2 LYS 1 180      41.589  57.813  58.390  0.00  0.00           H  
ATOM   2871  HE3 LYS 1 180      42.482  56.699  57.332  0.00  0.00           H  
ATOM   2872  HZ1 LYS 1 180      40.468  55.428  57.151  0.00  0.00           H  
ATOM   2873  HZ2 LYS 1 180      39.590  56.691  57.932  0.00  0.00           H  
ATOM   2874  HZ3 LYS 1 180      40.404  56.970  56.497  0.00  0.00           H  
ATOM   2875  N   ASP 1 181      44.443  56.939  63.303  0.00  0.00           N  
ATOM   2876  CA  ASP 1 181      44.493  58.045  64.223  0.00  0.00           C  
ATOM   2877  C   ASP 1 181      45.898  58.262  64.985  0.00  0.00           C  
ATOM   2878  O   ASP 1 181      45.852  58.915  66.037  0.00  0.00           O  
ATOM   2879  CB  ASP 1 181      43.298  57.908  65.184  0.00  0.00           C  
ATOM   2880  CG  ASP 1 181      41.856  58.036  64.617  0.00  0.00           C  
ATOM   2881  OD1 ASP 1 181      40.819  57.932  65.421  0.00  0.00           O  
ATOM   2882  OD2 ASP 1 181      41.677  58.345  63.421  0.00  0.00           O  
ATOM   2883  H   ASP 1 181      44.291  56.011  63.671  0.00  0.00           H  
ATOM   2884  HA  ASP 1 181      44.437  58.930  63.590  0.00  0.00           H  
ATOM   2885  HB2 ASP 1 181      43.412  56.933  65.658  0.00  0.00           H  
ATOM   2886  HB3 ASP 1 181      43.429  58.665  65.957  0.00  0.00           H  
ATOM   2887  N   ARG 1 182      46.976  57.592  64.644  0.00  0.00           N  
ATOM   2888  CA  ARG 1 182      48.294  57.586  65.366  0.00  0.00           C  
ATOM   2889  C   ARG 1 182      49.578  57.573  64.451  0.00  0.00           C  
ATOM   2890  O   ARG 1 182      50.582  58.118  64.928  0.00  0.00           O  
ATOM   2891  CB  ARG 1 182      48.387  56.452  66.389  0.00  0.00           C  
ATOM   2892  CG  ARG 1 182      47.451  56.603  67.643  0.00  0.00           C  
ATOM   2893  CD  ARG 1 182      47.840  55.862  68.901  0.00  0.00           C  
ATOM   2894  NE  ARG 1 182      46.825  55.797  69.891  0.00  0.00           N  
ATOM   2895  CZ  ARG 1 182      46.321  56.804  70.531  0.00  0.00           C  
ATOM   2896  NH1 ARG 1 182      46.962  57.930  70.655  0.00  0.00           N  
ATOM   2897  NH2 ARG 1 182      45.175  56.640  71.168  0.00  0.00           N  
ATOM   2898  H   ARG 1 182      46.896  56.881  63.932  0.00  0.00           H  
ATOM   2899  HA  ARG 1 182      48.328  58.526  65.917  0.00  0.00           H  
ATOM   2900  HB2 ARG 1 182      48.139  55.548  65.833  0.00  0.00           H  
ATOM   2901  HB3 ARG 1 182      49.435  56.374  66.678  0.00  0.00           H  
ATOM   2902  HG2 ARG 1 182      47.289  57.650  67.897  0.00  0.00           H  
ATOM   2903  HG3 ARG 1 182      46.526  56.128  67.316  0.00  0.00           H  
ATOM   2904  HD2 ARG 1 182      48.058  54.864  68.521  0.00  0.00           H  
ATOM   2905  HD3 ARG 1 182      48.736  56.339  69.299  0.00  0.00           H  
ATOM   2906  HE  ARG 1 182      46.142  55.053  69.907  0.00  0.00           H  
ATOM   2907 HH11 ARG 1 182      46.449  58.723  71.012  0.00  0.00           H  
ATOM   2908 HH12 ARG 1 182      47.898  58.100  70.313  0.00  0.00           H  
ATOM   2909 HH21 ARG 1 182      44.979  57.368  71.840  0.00  0.00           H  
ATOM   2910 HH22 ARG 1 182      44.828  55.696  71.259  0.00  0.00           H  
ATOM   2911  N   LEU 1 183      49.521  56.912  63.303  0.00  0.00           N  
ATOM   2912  CA  LEU 1 183      50.612  56.554  62.340  0.00  0.00           C  
ATOM   2913  C   LEU 1 183      51.324  57.811  61.820  0.00  0.00           C  
ATOM   2914  O   LEU 1 183      52.481  57.674  61.423  0.00  0.00           O  
ATOM   2915  CB  LEU 1 183      49.940  55.807  61.236  0.00  0.00           C  
ATOM   2916  CG  LEU 1 183      50.724  54.965  60.248  0.00  0.00           C  
ATOM   2917  CD1 LEU 1 183      50.926  53.594  60.872  0.00  0.00           C  
ATOM   2918  CD2 LEU 1 183      50.065  54.768  58.915  0.00  0.00           C  
ATOM   2919  H   LEU 1 183      48.589  56.627  63.038  0.00  0.00           H  
ATOM   2920  HA  LEU 1 183      51.373  55.991  62.881  0.00  0.00           H  
ATOM   2921  HB2 LEU 1 183      49.213  55.143  61.703  0.00  0.00           H  
ATOM   2922  HB3 LEU 1 183      49.259  56.423  60.649  0.00  0.00           H  
ATOM   2923  HG  LEU 1 183      51.706  55.433  60.172  0.00  0.00           H  
ATOM   2924 HD11 LEU 1 183      51.538  53.092  60.123  0.00  0.00           H  
ATOM   2925 HD12 LEU 1 183      51.372  53.718  61.859  0.00  0.00           H  
ATOM   2926 HD13 LEU 1 183      50.076  52.912  60.865  0.00  0.00           H  
ATOM   2927 HD21 LEU 1 183      49.170  54.147  58.898  0.00  0.00           H  
ATOM   2928 HD22 LEU 1 183      49.796  55.753  58.532  0.00  0.00           H  
ATOM   2929 HD23 LEU 1 183      50.827  54.255  58.328  0.00  0.00           H  
ATOM   2930  N   LEU 1 184      50.638  58.982  61.702  0.00  0.00           N  
ATOM   2931  CA  LEU 1 184      51.158  60.153  60.957  0.00  0.00           C  
ATOM   2932  C   LEU 1 184      51.838  61.259  61.879  0.00  0.00           C  
ATOM   2933  O   LEU 1 184      52.104  62.387  61.447  0.00  0.00           O  
ATOM   2934  CB  LEU 1 184      50.229  60.839  59.955  0.00  0.00           C  
ATOM   2935  CG  LEU 1 184      49.374  60.068  58.894  0.00  0.00           C  
ATOM   2936  CD1 LEU 1 184      48.638  61.020  57.906  0.00  0.00           C  
ATOM   2937  CD2 LEU 1 184      50.173  58.872  58.273  0.00  0.00           C  
ATOM   2938  H   LEU 1 184      49.681  59.057  62.017  0.00  0.00           H  
ATOM   2939  HA  LEU 1 184      51.991  59.757  60.377  0.00  0.00           H  
ATOM   2940  HB2 LEU 1 184      49.472  61.251  60.622  0.00  0.00           H  
ATOM   2941  HB3 LEU 1 184      50.797  61.630  59.466  0.00  0.00           H  
ATOM   2942  HG  LEU 1 184      48.597  59.748  59.588  0.00  0.00           H  
ATOM   2943 HD11 LEU 1 184      48.468  60.515  56.955  0.00  0.00           H  
ATOM   2944 HD12 LEU 1 184      47.756  61.404  58.418  0.00  0.00           H  
ATOM   2945 HD13 LEU 1 184      49.357  61.814  57.704  0.00  0.00           H  
ATOM   2946 HD21 LEU 1 184      49.455  58.356  57.635  0.00  0.00           H  
ATOM   2947 HD22 LEU 1 184      50.857  59.408  57.614  0.00  0.00           H  
ATOM   2948 HD23 LEU 1 184      50.537  58.202  59.052  0.00  0.00           H  
ATOM   2949  N   GLU 1 185      52.145  60.824  63.146  0.00  0.00           N  
ATOM   2950  CA  GLU 1 185      53.028  61.516  64.062  0.00  0.00           C  
ATOM   2951  C   GLU 1 185      54.522  61.318  63.738  0.00  0.00           C  
ATOM   2952  O   GLU 1 185      55.055  60.266  63.332  0.00  0.00           O  
ATOM   2953  CB  GLU 1 185      52.778  61.245  65.542  0.00  0.00           C  
ATOM   2954  CG  GLU 1 185      53.668  61.959  66.605  0.00  0.00           C  
ATOM   2955  CD  GLU 1 185      53.158  61.733  68.040  0.00  0.00           C  
ATOM   2956  OE1 GLU 1 185      52.397  60.754  68.320  0.00  0.00           O  
ATOM   2957  OE2 GLU 1 185      53.435  62.607  68.903  0.00  0.00           O  
ATOM   2958  H   GLU 1 185      52.026  59.843  63.356  0.00  0.00           H  
ATOM   2959  HA  GLU 1 185      52.770  62.552  63.843  0.00  0.00           H  
ATOM   2960  HB2 GLU 1 185      51.721  61.439  65.728  0.00  0.00           H  
ATOM   2961  HB3 GLU 1 185      52.991  60.192  65.729  0.00  0.00           H  
ATOM   2962  HG2 GLU 1 185      54.541  61.311  66.521  0.00  0.00           H  
ATOM   2963  HG3 GLU 1 185      53.947  62.988  66.379  0.00  0.00           H  
ATOM   2964  N   ASP 1 186      55.310  62.375  64.005  0.00  0.00           N  
ATOM   2965  CA  ASP 1 186      56.765  62.383  64.148  0.00  0.00           C  
ATOM   2966  C   ASP 1 186      57.185  61.755  65.511  0.00  0.00           C  
ATOM   2967  O   ASP 1 186      57.734  62.376  66.389  0.00  0.00           O  
ATOM   2968  CB  ASP 1 186      57.385  63.769  63.888  0.00  0.00           C  
ATOM   2969  CG  ASP 1 186      56.889  64.393  62.555  0.00  0.00           C  
ATOM   2970  OD1 ASP 1 186      56.350  65.533  62.545  0.00  0.00           O  
ATOM   2971  OD2 ASP 1 186      57.191  63.750  61.525  0.00  0.00           O  
ATOM   2972  H   ASP 1 186      54.750  63.193  64.199  0.00  0.00           H  
ATOM   2973  HA  ASP 1 186      57.160  61.768  63.339  0.00  0.00           H  
ATOM   2974  HB2 ASP 1 186      57.102  64.361  64.758  0.00  0.00           H  
ATOM   2975  HB3 ASP 1 186      58.468  63.639  63.894  0.00  0.00           H  
ATOM   2976  N   LYS 1 187      56.986  60.397  65.755  0.00  0.00           N  
ATOM   2977  CA  LYS 1 187      57.247  59.614  66.994  0.00  0.00           C  
ATOM   2978  C   LYS 1 187      58.039  58.284  66.829  0.00  0.00           C  
ATOM   2979  O   LYS 1 187      57.629  57.540  65.948  0.00  0.00           O  
ATOM   2980  CB  LYS 1 187      55.887  59.430  67.819  0.00  0.00           C  
ATOM   2981  CG  LYS 1 187      55.922  58.670  69.103  0.00  0.00           C  
ATOM   2982  CD  LYS 1 187      54.661  58.896  69.897  0.00  0.00           C  
ATOM   2983  CE  LYS 1 187      54.545  60.114  70.814  0.00  0.00           C  
ATOM   2984  NZ  LYS 1 187      53.201  60.405  71.057  0.00  0.00           N  
ATOM   2985  H   LYS 1 187      56.556  59.782  65.079  0.00  0.00           H  
ATOM   2986  HA  LYS 1 187      57.966  60.228  67.536  0.00  0.00           H  
ATOM   2987  HB2 LYS 1 187      55.629  60.452  68.098  0.00  0.00           H  
ATOM   2988  HB3 LYS 1 187      55.188  58.990  67.108  0.00  0.00           H  
ATOM   2989  HG2 LYS 1 187      56.109  57.609  68.941  0.00  0.00           H  
ATOM   2990  HG3 LYS 1 187      56.724  59.051  69.736  0.00  0.00           H  
ATOM   2991  HD2 LYS 1 187      53.789  58.969  69.247  0.00  0.00           H  
ATOM   2992  HD3 LYS 1 187      54.508  57.937  70.390  0.00  0.00           H  
ATOM   2993  HE2 LYS 1 187      54.935  59.760  71.768  0.00  0.00           H  
ATOM   2994  HE3 LYS 1 187      55.136  60.945  70.428  0.00  0.00           H  
ATOM   2995  HZ1 LYS 1 187      52.790  60.692  70.180  0.00  0.00           H  
ATOM   2996  HZ2 LYS 1 187      52.503  59.719  71.307  0.00  0.00           H  
ATOM   2997  HZ3 LYS 1 187      53.063  61.050  71.822  0.00  0.00           H  
ATOM   2998  N   LYS 1 188      59.039  58.008  67.673  0.00  0.00           N  
ATOM   2999  CA  LYS 1 188      59.746  56.705  67.786  0.00  0.00           C  
ATOM   3000  C   LYS 1 188      58.659  55.602  67.660  0.00  0.00           C  
ATOM   3001  O   LYS 1 188      57.717  55.559  68.486  0.00  0.00           O  
ATOM   3002  CB  LYS 1 188      60.548  56.692  69.034  0.00  0.00           C  
ATOM   3003  CG  LYS 1 188      61.577  55.543  69.168  0.00  0.00           C  
ATOM   3004  CD  LYS 1 188      62.411  55.614  70.482  0.00  0.00           C  
ATOM   3005  CE  LYS 1 188      63.238  54.346  70.583  0.00  0.00           C  
ATOM   3006  NZ  LYS 1 188      63.755  54.295  71.938  0.00  0.00           N  
ATOM   3007  H   LYS 1 188      59.322  58.767  68.277  0.00  0.00           H  
ATOM   3008  HA  LYS 1 188      60.508  56.689  67.007  0.00  0.00           H  
ATOM   3009  HB2 LYS 1 188      61.149  57.599  69.099  0.00  0.00           H  
ATOM   3010  HB3 LYS 1 188      59.882  56.709  69.897  0.00  0.00           H  
ATOM   3011  HG2 LYS 1 188      60.941  54.661  69.091  0.00  0.00           H  
ATOM   3012  HG3 LYS 1 188      62.189  55.664  68.274  0.00  0.00           H  
ATOM   3013  HD2 LYS 1 188      63.166  56.400  70.486  0.00  0.00           H  
ATOM   3014  HD3 LYS 1 188      61.772  55.606  71.366  0.00  0.00           H  
ATOM   3015  HE2 LYS 1 188      62.578  53.494  70.419  0.00  0.00           H  
ATOM   3016  HE3 LYS 1 188      64.155  54.305  69.996  0.00  0.00           H  
ATOM   3017  HZ1 LYS 1 188      64.355  53.492  72.068  0.00  0.00           H  
ATOM   3018  HZ2 LYS 1 188      64.327  55.096  72.165  0.00  0.00           H  
ATOM   3019  HZ3 LYS 1 188      63.025  54.245  72.634  0.00  0.00           H  
ATOM   3020  N   ILE 1 189      58.770  54.833  66.628  0.00  0.00           N  
ATOM   3021  CA  ILE 1 189      57.794  53.823  66.207  0.00  0.00           C  
ATOM   3022  C   ILE 1 189      57.403  52.813  67.368  0.00  0.00           C  
ATOM   3023  O   ILE 1 189      56.229  52.542  67.522  0.00  0.00           O  
ATOM   3024  CB  ILE 1 189      58.304  53.055  64.958  0.00  0.00           C  
ATOM   3025  CG1 ILE 1 189      57.213  52.103  64.509  0.00  0.00           C  
ATOM   3026  CG2 ILE 1 189      59.597  52.391  65.155  0.00  0.00           C  
ATOM   3027  CD1 ILE 1 189      55.895  52.923  64.186  0.00  0.00           C  
ATOM   3028  H   ILE 1 189      59.531  55.027  65.993  0.00  0.00           H  
ATOM   3029  HA  ILE 1 189      56.943  54.452  65.945  0.00  0.00           H  
ATOM   3030  HB  ILE 1 189      58.509  53.804  64.193  0.00  0.00           H  
ATOM   3031 HG12 ILE 1 189      57.411  51.685  63.522  0.00  0.00           H  
ATOM   3032 HG13 ILE 1 189      56.946  51.327  65.227  0.00  0.00           H  
ATOM   3033 HG21 ILE 1 189      59.881  51.910  64.219  0.00  0.00           H  
ATOM   3034 HG22 ILE 1 189      60.345  53.165  65.328  0.00  0.00           H  
ATOM   3035 HG23 ILE 1 189      59.542  51.665  65.966  0.00  0.00           H  
ATOM   3036 HD11 ILE 1 189      56.041  53.992  64.025  0.00  0.00           H  
ATOM   3037 HD12 ILE 1 189      55.348  52.587  63.305  0.00  0.00           H  
ATOM   3038 HD13 ILE 1 189      55.155  52.729  64.962  0.00  0.00           H  
ATOM   3039  N   THR 1 190      58.371  52.461  68.254  0.00  0.00           N  
ATOM   3040  CA  THR 1 190      58.031  51.763  69.515  0.00  0.00           C  
ATOM   3041  C   THR 1 190      57.092  52.433  70.502  0.00  0.00           C  
ATOM   3042  O   THR 1 190      56.186  51.853  71.006  0.00  0.00           O  
ATOM   3043  CB  THR 1 190      59.337  51.401  70.292  0.00  0.00           C  
ATOM   3044  OG1 THR 1 190      60.185  52.480  70.388  0.00  0.00           O  
ATOM   3045  CG2 THR 1 190      60.147  50.387  69.566  0.00  0.00           C  
ATOM   3046  H   THR 1 190      59.293  52.863  68.175  0.00  0.00           H  
ATOM   3047  HA  THR 1 190      57.442  50.898  69.209  0.00  0.00           H  
ATOM   3048  HB  THR 1 190      59.023  51.136  71.302  0.00  0.00           H  
ATOM   3049  HG1 THR 1 190      60.650  52.501  71.228  0.00  0.00           H  
ATOM   3050 HG21 THR 1 190      59.535  49.486  69.607  0.00  0.00           H  
ATOM   3051 HG22 THR 1 190      60.402  50.665  68.543  0.00  0.00           H  
ATOM   3052 HG23 THR 1 190      61.113  50.273  70.058  0.00  0.00           H  
ATOM   3053  N   VAL 1 191      57.251  53.720  70.662  0.00  0.00           N  
ATOM   3054  CA  VAL 1 191      56.496  54.696  71.512  0.00  0.00           C  
ATOM   3055  C   VAL 1 191      55.101  54.957  70.870  0.00  0.00           C  
ATOM   3056  O   VAL 1 191      54.153  55.318  71.636  0.00  0.00           O  
ATOM   3057  CB  VAL 1 191      57.324  56.010  71.715  0.00  0.00           C  
ATOM   3058  CG1 VAL 1 191      56.750  56.951  72.727  0.00  0.00           C  
ATOM   3059  CG2 VAL 1 191      58.773  55.770  72.221  0.00  0.00           C  
ATOM   3060  H   VAL 1 191      58.063  54.050  70.160  0.00  0.00           H  
ATOM   3061  HA  VAL 1 191      56.364  54.212  72.479  0.00  0.00           H  
ATOM   3062  HB  VAL 1 191      57.430  56.575  70.789  0.00  0.00           H  
ATOM   3063 HG11 VAL 1 191      56.923  56.673  73.767  0.00  0.00           H  
ATOM   3064 HG12 VAL 1 191      57.267  57.904  72.610  0.00  0.00           H  
ATOM   3065 HG13 VAL 1 191      55.677  57.108  72.621  0.00  0.00           H  
ATOM   3066 HG21 VAL 1 191      58.665  55.398  73.240  0.00  0.00           H  
ATOM   3067 HG22 VAL 1 191      59.200  55.036  71.538  0.00  0.00           H  
ATOM   3068 HG23 VAL 1 191      59.352  56.693  72.250  0.00  0.00           H  
ATOM   3069  N   LEU 1 192      54.945  54.671  69.594  0.00  0.00           N  
ATOM   3070  CA  LEU 1 192      53.732  54.901  68.861  0.00  0.00           C  
ATOM   3071  C   LEU 1 192      52.760  53.626  68.979  0.00  0.00           C  
ATOM   3072  O   LEU 1 192      51.606  53.706  69.349  0.00  0.00           O  
ATOM   3073  CB  LEU 1 192      54.138  55.118  67.312  0.00  0.00           C  
ATOM   3074  CG  LEU 1 192      52.983  55.725  66.412  0.00  0.00           C  
ATOM   3075  CD1 LEU 1 192      53.537  56.349  65.182  0.00  0.00           C  
ATOM   3076  CD2 LEU 1 192      51.960  54.658  65.935  0.00  0.00           C  
ATOM   3077  H   LEU 1 192      55.770  54.553  69.024  0.00  0.00           H  
ATOM   3078  HA  LEU 1 192      53.243  55.819  69.187  0.00  0.00           H  
ATOM   3079  HB2 LEU 1 192      55.029  55.731  67.179  0.00  0.00           H  
ATOM   3080  HB3 LEU 1 192      54.415  54.207  66.782  0.00  0.00           H  
ATOM   3081  HG  LEU 1 192      52.456  56.494  66.977  0.00  0.00           H  
ATOM   3082 HD11 LEU 1 192      54.153  55.562  64.746  0.00  0.00           H  
ATOM   3083 HD12 LEU 1 192      52.754  56.627  64.478  0.00  0.00           H  
ATOM   3084 HD13 LEU 1 192      54.072  57.251  65.479  0.00  0.00           H  
ATOM   3085 HD21 LEU 1 192      52.338  54.028  65.130  0.00  0.00           H  
ATOM   3086 HD22 LEU 1 192      51.582  54.050  66.758  0.00  0.00           H  
ATOM   3087 HD23 LEU 1 192      51.046  55.111  65.552  0.00  0.00           H  
ATOM   3088  N   LEU 1 193      53.436  52.470  68.717  0.00  0.00           N  
ATOM   3089  CA  LEU 1 193      52.976  51.162  69.040  0.00  0.00           C  
ATOM   3090  C   LEU 1 193      52.650  51.029  70.476  0.00  0.00           C  
ATOM   3091  O   LEU 1 193      51.568  50.480  70.752  0.00  0.00           O  
ATOM   3092  CB  LEU 1 193      54.090  50.060  68.712  0.00  0.00           C  
ATOM   3093  CG  LEU 1 193      54.367  49.784  67.227  0.00  0.00           C  
ATOM   3094  CD1 LEU 1 193      55.538  48.763  67.110  0.00  0.00           C  
ATOM   3095  CD2 LEU 1 193      53.125  49.143  66.587  0.00  0.00           C  
ATOM   3096  H   LEU 1 193      54.375  52.604  68.369  0.00  0.00           H  
ATOM   3097  HA  LEU 1 193      52.099  50.988  68.416  0.00  0.00           H  
ATOM   3098  HB2 LEU 1 193      55.021  50.495  69.075  0.00  0.00           H  
ATOM   3099  HB3 LEU 1 193      53.732  49.186  69.256  0.00  0.00           H  
ATOM   3100  HG  LEU 1 193      54.684  50.621  66.606  0.00  0.00           H  
ATOM   3101 HD11 LEU 1 193      56.394  49.220  67.607  0.00  0.00           H  
ATOM   3102 HD12 LEU 1 193      55.204  47.931  67.729  0.00  0.00           H  
ATOM   3103 HD13 LEU 1 193      55.616  48.549  66.044  0.00  0.00           H  
ATOM   3104 HD21 LEU 1 193      53.483  48.898  65.587  0.00  0.00           H  
ATOM   3105 HD22 LEU 1 193      52.731  48.264  67.097  0.00  0.00           H  
ATOM   3106 HD23 LEU 1 193      52.327  49.885  66.555  0.00  0.00           H  
ATOM   3107  N   ASP 1 194      53.399  51.491  71.453  0.00  0.00           N  
ATOM   3108  CA  ASP 1 194      52.983  51.491  72.883  0.00  0.00           C  
ATOM   3109  C   ASP 1 194      51.627  52.277  73.075  0.00  0.00           C  
ATOM   3110  O   ASP 1 194      50.788  52.022  73.935  0.00  0.00           O  
ATOM   3111  CB  ASP 1 194      54.062  52.096  73.717  0.00  0.00           C  
ATOM   3112  CG  ASP 1 194      53.897  51.828  75.145  0.00  0.00           C  
ATOM   3113  OD1 ASP 1 194      54.790  52.146  75.995  0.00  0.00           O  
ATOM   3114  OD2 ASP 1 194      52.960  51.179  75.674  0.00  0.00           O  
ATOM   3115  H   ASP 1 194      54.296  51.910  71.252  0.00  0.00           H  
ATOM   3116  HA  ASP 1 194      52.759  50.449  73.110  0.00  0.00           H  
ATOM   3117  HB2 ASP 1 194      55.024  51.695  73.399  0.00  0.00           H  
ATOM   3118  HB3 ASP 1 194      54.106  53.184  73.662  0.00  0.00           H  
ATOM   3119  N   GLU 1 195      51.455  53.398  72.336  0.00  0.00           N  
ATOM   3120  CA  GLU 1 195      50.291  54.232  72.435  0.00  0.00           C  
ATOM   3121  C   GLU 1 195      49.063  53.574  71.853  0.00  0.00           C  
ATOM   3122  O   GLU 1 195      47.996  53.696  72.440  0.00  0.00           O  
ATOM   3123  CB  GLU 1 195      50.540  55.540  71.858  0.00  0.00           C  
ATOM   3124  CG  GLU 1 195      51.365  56.284  72.967  0.00  0.00           C  
ATOM   3125  CD  GLU 1 195      51.841  57.699  72.571  0.00  0.00           C  
ATOM   3126  OE1 GLU 1 195      52.844  58.125  73.169  0.00  0.00           O  
ATOM   3127  OE2 GLU 1 195      51.404  58.404  71.673  0.00  0.00           O  
ATOM   3128  H   GLU 1 195      52.106  53.547  71.578  0.00  0.00           H  
ATOM   3129  HA  GLU 1 195      50.006  54.430  73.468  0.00  0.00           H  
ATOM   3130  HB2 GLU 1 195      51.053  55.443  70.901  0.00  0.00           H  
ATOM   3131  HB3 GLU 1 195      49.575  56.015  71.682  0.00  0.00           H  
ATOM   3132  HG2 GLU 1 195      50.768  56.315  73.879  0.00  0.00           H  
ATOM   3133  HG3 GLU 1 195      52.226  55.701  73.296  0.00  0.00           H  
ATOM   3134  N   VAL 1 196      49.171  52.783  70.769  0.00  0.00           N  
ATOM   3135  CA  VAL 1 196      48.110  51.984  70.094  0.00  0.00           C  
ATOM   3136  C   VAL 1 196      47.710  50.785  70.963  0.00  0.00           C  
ATOM   3137  O   VAL 1 196      46.601  50.363  71.038  0.00  0.00           O  
ATOM   3138  CB  VAL 1 196      48.652  51.411  68.741  0.00  0.00           C  
ATOM   3139  CG1 VAL 1 196      47.542  50.441  68.063  0.00  0.00           C  
ATOM   3140  CG2 VAL 1 196      48.766  52.562  67.746  0.00  0.00           C  
ATOM   3141  H   VAL 1 196      50.104  52.677  70.398  0.00  0.00           H  
ATOM   3142  HA  VAL 1 196      47.258  52.597  69.802  0.00  0.00           H  
ATOM   3143  HB  VAL 1 196      49.628  50.934  68.837  0.00  0.00           H  
ATOM   3144 HG11 VAL 1 196      47.648  49.463  68.532  0.00  0.00           H  
ATOM   3145 HG12 VAL 1 196      46.524  50.784  68.246  0.00  0.00           H  
ATOM   3146 HG13 VAL 1 196      47.777  50.315  67.006  0.00  0.00           H  
ATOM   3147 HG21 VAL 1 196      49.451  53.345  68.070  0.00  0.00           H  
ATOM   3148 HG22 VAL 1 196      49.237  52.279  66.804  0.00  0.00           H  
ATOM   3149 HG23 VAL 1 196      47.835  53.123  67.656  0.00  0.00           H  
ATOM   3150  N   ALA 1 197      48.790  50.282  71.687  0.00  0.00           N  
ATOM   3151  CA  ALA 1 197      48.640  49.149  72.631  0.00  0.00           C  
ATOM   3152  C   ALA 1 197      47.788  49.534  73.841  0.00  0.00           C  
ATOM   3153  O   ALA 1 197      46.909  48.745  74.202  0.00  0.00           O  
ATOM   3154  CB  ALA 1 197      50.047  48.752  73.115  0.00  0.00           C  
ATOM   3155  H   ALA 1 197      49.749  50.566  71.546  0.00  0.00           H  
ATOM   3156  HA  ALA 1 197      48.134  48.303  72.165  0.00  0.00           H  
ATOM   3157  HB1 ALA 1 197      50.247  49.480  73.901  0.00  0.00           H  
ATOM   3158  HB2 ALA 1 197      49.982  47.726  73.477  0.00  0.00           H  
ATOM   3159  HB3 ALA 1 197      50.791  48.670  72.322  0.00  0.00           H  
ATOM   3160  N   GLU 1 198      47.988  50.720  74.469  0.00  0.00           N  
ATOM   3161  CA  GLU 1 198      47.010  51.344  75.371  0.00  0.00           C  
ATOM   3162  C   GLU 1 198      45.562  51.391  74.844  0.00  0.00           C  
ATOM   3163  O   GLU 1 198      44.607  51.260  75.605  0.00  0.00           O  
ATOM   3164  CB  GLU 1 198      47.435  52.795  75.702  0.00  0.00           C  
ATOM   3165  CG  GLU 1 198      46.479  53.703  76.612  0.00  0.00           C  
ATOM   3166  CD  GLU 1 198      45.865  53.074  77.835  0.00  0.00           C  
ATOM   3167  OE1 GLU 1 198      44.849  53.617  78.388  0.00  0.00           O  
ATOM   3168  OE2 GLU 1 198      46.312  52.159  78.500  0.00  0.00           O  
ATOM   3169  H   GLU 1 198      48.765  51.268  74.131  0.00  0.00           H  
ATOM   3170  HA  GLU 1 198      46.850  50.782  76.291  0.00  0.00           H  
ATOM   3171  HB2 GLU 1 198      48.423  52.878  76.156  0.00  0.00           H  
ATOM   3172  HB3 GLU 1 198      47.579  53.318  74.756  0.00  0.00           H  
ATOM   3173  HG2 GLU 1 198      47.028  54.559  77.005  0.00  0.00           H  
ATOM   3174  HG3 GLU 1 198      45.681  54.126  76.001  0.00  0.00           H  
ATOM   3175  N   ASP 1 199      45.313  51.672  73.541  0.00  0.00           N  
ATOM   3176  CA  ASP 1 199      43.997  51.478  72.891  0.00  0.00           C  
ATOM   3177  C   ASP 1 199      43.636  50.008  72.653  0.00  0.00           C  
ATOM   3178  O   ASP 1 199      42.420  49.774  72.640  0.00  0.00           O  
ATOM   3179  CB  ASP 1 199      43.961  52.039  71.482  0.00  0.00           C  
ATOM   3180  CG  ASP 1 199      44.290  53.564  71.480  0.00  0.00           C  
ATOM   3181  OD1 ASP 1 199      44.070  54.228  72.530  0.00  0.00           O  
ATOM   3182  OD2 ASP 1 199      44.804  54.054  70.416  0.00  0.00           O  
ATOM   3183  H   ASP 1 199      45.988  52.092  72.918  0.00  0.00           H  
ATOM   3184  HA  ASP 1 199      43.262  51.906  73.573  0.00  0.00           H  
ATOM   3185  HB2 ASP 1 199      44.578  51.574  70.713  0.00  0.00           H  
ATOM   3186  HB3 ASP 1 199      42.897  52.040  71.246  0.00  0.00           H  
ATOM   3187  N   MET 1 200      44.554  49.105  72.407  0.00  0.00           N  
ATOM   3188  CA  MET 1 200      44.348  47.580  72.280  0.00  0.00           C  
ATOM   3189  C   MET 1 200      43.921  46.999  73.573  0.00  0.00           C  
ATOM   3190  O   MET 1 200      43.163  46.013  73.544  0.00  0.00           O  
ATOM   3191  CB  MET 1 200      45.566  46.911  71.557  0.00  0.00           C  
ATOM   3192  CG  MET 1 200      45.604  47.301  70.073  0.00  0.00           C  
ATOM   3193  SD  MET 1 200      44.342  46.597  68.984  0.00  0.00           S  
ATOM   3194  CE  MET 1 200      45.251  45.059  68.689  0.00  0.00           C  
ATOM   3195  H   MET 1 200      45.509  49.378  72.223  0.00  0.00           H  
ATOM   3196  HA  MET 1 200      43.513  47.396  71.605  0.00  0.00           H  
ATOM   3197  HB2 MET 1 200      46.559  47.180  71.917  0.00  0.00           H  
ATOM   3198  HB3 MET 1 200      45.572  45.822  71.578  0.00  0.00           H  
ATOM   3199  HG2 MET 1 200      45.582  48.388  69.987  0.00  0.00           H  
ATOM   3200  HG3 MET 1 200      46.560  47.120  69.582  0.00  0.00           H  
ATOM   3201  HE1 MET 1 200      45.355  44.577  69.661  0.00  0.00           H  
ATOM   3202  HE2 MET 1 200      44.647  44.375  68.093  0.00  0.00           H  
ATOM   3203  HE3 MET 1 200      46.230  45.236  68.244  0.00  0.00           H  
ATOM   3204  N   GLY 1 201      44.199  47.586  74.724  0.00  0.00           N  
ATOM   3205  CA  GLY 1 201      43.649  47.275  76.041  0.00  0.00           C  
ATOM   3206  C   GLY 1 201      42.207  47.732  76.101  0.00  0.00           C  
ATOM   3207  O   GLY 1 201      41.699  47.650  77.221  0.00  0.00           O  
ATOM   3208  H   GLY 1 201      44.875  48.336  74.724  0.00  0.00           H  
ATOM   3209  HA2 GLY 1 201      43.650  46.193  76.169  0.00  0.00           H  
ATOM   3210  HA3 GLY 1 201      44.276  47.673  76.839  0.00  0.00           H  
ATOM   3211  N   LYS 1 202      41.605  48.295  75.046  0.00  0.00           N  
ATOM   3212  CA  LYS 1 202      40.213  48.689  74.919  0.00  0.00           C  
ATOM   3213  C   LYS 1 202      39.372  47.780  74.018  0.00  0.00           C  
ATOM   3214  O   LYS 1 202      38.203  47.925  74.002  0.00  0.00           O  
ATOM   3215  CB  LYS 1 202      39.929  50.168  74.553  0.00  0.00           C  
ATOM   3216  CG  LYS 1 202      40.889  51.214  75.067  0.00  0.00           C  
ATOM   3217  CD  LYS 1 202      40.514  51.595  76.494  0.00  0.00           C  
ATOM   3218  CE  LYS 1 202      41.480  52.634  77.109  0.00  0.00           C  
ATOM   3219  NZ  LYS 1 202      42.723  52.066  77.404  0.00  0.00           N  
ATOM   3220  H   LYS 1 202      42.181  48.487  74.238  0.00  0.00           H  
ATOM   3221  HA  LYS 1 202      39.799  48.565  75.920  0.00  0.00           H  
ATOM   3222  HB2 LYS 1 202      39.946  50.180  73.463  0.00  0.00           H  
ATOM   3223  HB3 LYS 1 202      38.898  50.456  74.761  0.00  0.00           H  
ATOM   3224  HG2 LYS 1 202      41.945  50.942  75.056  0.00  0.00           H  
ATOM   3225  HG3 LYS 1 202      40.790  52.097  74.436  0.00  0.00           H  
ATOM   3226  HD2 LYS 1 202      39.485  51.949  76.556  0.00  0.00           H  
ATOM   3227  HD3 LYS 1 202      40.463  50.647  77.031  0.00  0.00           H  
ATOM   3228  HE2 LYS 1 202      41.548  53.605  76.619  0.00  0.00           H  
ATOM   3229  HE3 LYS 1 202      40.984  52.845  78.056  0.00  0.00           H  
ATOM   3230  HZ1 LYS 1 202      43.170  51.829  76.530  0.00  0.00           H  
ATOM   3231  HZ2 LYS 1 202      43.336  52.723  77.866  0.00  0.00           H  
ATOM   3232  HZ3 LYS 1 202      42.632  51.207  77.927  0.00  0.00           H  
ATOM   3233  N   CYS 1 203      39.977  46.843  73.275  0.00  0.00           N  
ATOM   3234  CA  CYS 1 203      39.262  45.855  72.448  0.00  0.00           C  
ATOM   3235  C   CYS 1 203      38.375  44.968  73.222  0.00  0.00           C  
ATOM   3236  O   CYS 1 203      38.835  44.276  74.203  0.00  0.00           O  
ATOM   3237  CB  CYS 1 203      40.386  45.106  71.677  0.00  0.00           C  
ATOM   3238  SG  CYS 1 203      39.818  43.846  70.513  0.00  0.00           S  
ATOM   3239  H   CYS 1 203      40.976  46.706  73.339  0.00  0.00           H  
ATOM   3240  HA  CYS 1 203      38.631  46.358  71.716  0.00  0.00           H  
ATOM   3241  HB2 CYS 1 203      40.867  45.831  71.021  0.00  0.00           H  
ATOM   3242  HB3 CYS 1 203      41.120  44.699  72.372  0.00  0.00           H  
ATOM   3243  N   HIS 1 204      37.074  45.002  72.946  0.00  0.00           N  
ATOM   3244  CA  HIS 1 204      36.044  44.183  73.600  0.00  0.00           C  
ATOM   3245  C   HIS 1 204      36.170  42.643  73.284  0.00  0.00           C  
ATOM   3246  O   HIS 1 204      35.721  41.804  74.142  0.00  0.00           O  
ATOM   3247  CB  HIS 1 204      34.650  44.721  73.220  0.00  0.00           C  
ATOM   3248  CG  HIS 1 204      34.313  44.674  71.797  0.00  0.00           C  
ATOM   3249  ND1 HIS 1 204      34.087  43.591  71.018  0.00  0.00           N  
ATOM   3250  CD2 HIS 1 204      34.074  45.803  71.018  0.00  0.00           C  
ATOM   3251  CE1 HIS 1 204      33.659  43.963  69.807  0.00  0.00           C  
ATOM   3252  NE2 HIS 1 204      33.693  45.319  69.809  0.00  0.00           N  
ATOM   3253  H   HIS 1 204      36.800  45.648  72.219  0.00  0.00           H  
ATOM   3254  HA  HIS 1 204      36.121  44.237  74.686  0.00  0.00           H  
ATOM   3255  HB2 HIS 1 204      33.900  44.114  73.726  0.00  0.00           H  
ATOM   3256  HB3 HIS 1 204      34.570  45.755  73.558  0.00  0.00           H  
ATOM   3257  HD2 HIS 1 204      34.022  46.831  71.345  0.00  0.00           H  
ATOM   3258  HE1 HIS 1 204      33.314  43.337  68.997  0.00  0.00           H  
ATOM   3259  HE2 HIS 1 204      33.452  45.880  69.004  0.00  0.00           H  
ATOM   3260  N   LEU 1 205      36.723  42.305  72.084  0.00  0.00           N  
ATOM   3261  CA  LEU 1 205      36.992  40.926  71.639  0.00  0.00           C  
ATOM   3262  C   LEU 1 205      38.031  40.132  72.438  0.00  0.00           C  
ATOM   3263  O   LEU 1 205      37.747  39.021  72.905  0.00  0.00           O  
ATOM   3264  CB  LEU 1 205      37.353  40.997  70.130  0.00  0.00           C  
ATOM   3265  CG  LEU 1 205      36.208  41.588  69.287  0.00  0.00           C  
ATOM   3266  CD1 LEU 1 205      36.647  41.678  67.805  0.00  0.00           C  
ATOM   3267  CD2 LEU 1 205      34.952  40.814  69.340  0.00  0.00           C  
ATOM   3268  H   LEU 1 205      36.802  43.040  71.397  0.00  0.00           H  
ATOM   3269  HA  LEU 1 205      36.091  40.341  71.823  0.00  0.00           H  
ATOM   3270  HB2 LEU 1 205      38.259  41.588  69.997  0.00  0.00           H  
ATOM   3271  HB3 LEU 1 205      37.561  39.987  69.777  0.00  0.00           H  
ATOM   3272  HG  LEU 1 205      36.007  42.598  69.644  0.00  0.00           H  
ATOM   3273 HD11 LEU 1 205      36.799  40.651  67.471  0.00  0.00           H  
ATOM   3274 HD12 LEU 1 205      35.960  42.128  67.089  0.00  0.00           H  
ATOM   3275 HD13 LEU 1 205      37.586  42.228  67.741  0.00  0.00           H  
ATOM   3276 HD21 LEU 1 205      34.162  41.208  68.701  0.00  0.00           H  
ATOM   3277 HD22 LEU 1 205      35.111  39.770  69.071  0.00  0.00           H  
ATOM   3278 HD23 LEU 1 205      34.520  40.915  70.336  0.00  0.00           H  
ATOM   3279  N   THR 1 206      39.208  40.613  72.717  0.00  0.00           N  
ATOM   3280  CA  THR 1 206      40.229  40.179  73.750  0.00  0.00           C  
ATOM   3281  C   THR 1 206      39.875  40.739  75.139  0.00  0.00           C  
ATOM   3282  O   THR 1 206      40.805  40.531  76.011  0.00  0.00           O  
ATOM   3283  CB  THR 1 206      41.667  40.653  73.363  0.00  0.00           C  
ATOM   3284  OG1 THR 1 206      41.469  41.865  72.671  0.00  0.00           O  
ATOM   3285  CG2 THR 1 206      42.252  39.791  72.285  0.00  0.00           C  
ATOM   3286  H   THR 1 206      39.543  41.386  72.159  0.00  0.00           H  
ATOM   3287  HA  THR 1 206      40.239  39.091  73.817  0.00  0.00           H  
ATOM   3288  HB  THR 1 206      42.383  40.873  74.155  0.00  0.00           H  
ATOM   3289  HG1 THR 1 206      41.867  42.526  73.243  0.00  0.00           H  
ATOM   3290 HG21 THR 1 206      42.552  38.781  72.566  0.00  0.00           H  
ATOM   3291 HG22 THR 1 206      41.434  39.709  71.569  0.00  0.00           H  
ATOM   3292 HG23 THR 1 206      43.169  40.216  71.878  0.00  0.00           H  
ATOM   3293  N   LYS 1 207      38.748  41.374  75.423  0.00  0.00           N  
ATOM   3294  CA  LYS 1 207      38.242  41.857  76.695  0.00  0.00           C  
ATOM   3295  C   LYS 1 207      39.139  42.746  77.603  0.00  0.00           C  
ATOM   3296  O   LYS 1 207      39.157  42.570  78.820  0.00  0.00           O  
ATOM   3297  CB  LYS 1 207      37.652  40.669  77.570  0.00  0.00           C  
ATOM   3298  CG  LYS 1 207      36.440  39.890  77.023  0.00  0.00           C  
ATOM   3299  CD  LYS 1 207      36.351  38.573  77.717  0.00  0.00           C  
ATOM   3300  CE  LYS 1 207      35.905  38.810  79.203  0.00  0.00           C  
ATOM   3301  NZ  LYS 1 207      35.810  37.481  79.852  0.00  0.00           N  
ATOM   3302  H   LYS 1 207      38.179  41.609  74.622  0.00  0.00           H  
ATOM   3303  HA  LYS 1 207      37.355  42.460  76.499  0.00  0.00           H  
ATOM   3304  HB2 LYS 1 207      38.438  39.969  77.852  0.00  0.00           H  
ATOM   3305  HB3 LYS 1 207      37.314  40.953  78.566  0.00  0.00           H  
ATOM   3306  HG2 LYS 1 207      35.556  40.517  77.141  0.00  0.00           H  
ATOM   3307  HG3 LYS 1 207      36.604  39.738  75.956  0.00  0.00           H  
ATOM   3308  HD2 LYS 1 207      35.561  37.996  77.236  0.00  0.00           H  
ATOM   3309  HD3 LYS 1 207      37.297  38.033  77.683  0.00  0.00           H  
ATOM   3310  HE2 LYS 1 207      36.699  39.433  79.615  0.00  0.00           H  
ATOM   3311  HE3 LYS 1 207      34.959  39.324  79.372  0.00  0.00           H  
ATOM   3312  HZ1 LYS 1 207      35.009  37.018  79.447  0.00  0.00           H  
ATOM   3313  HZ2 LYS 1 207      36.584  36.842  79.738  0.00  0.00           H  
ATOM   3314  HZ3 LYS 1 207      35.763  37.510  80.860  0.00  0.00           H  
ATOM   3315  N   GLY 1 208      39.730  43.769  76.990  0.00  0.00           N  
ATOM   3316  CA  GLY 1 208      40.488  44.738  77.635  0.00  0.00           C  
ATOM   3317  C   GLY 1 208      41.774  44.276  78.338  0.00  0.00           C  
ATOM   3318  O   GLY 1 208      42.472  45.149  78.839  0.00  0.00           O  
ATOM   3319  H   GLY 1 208      39.577  43.916  76.002  0.00  0.00           H  
ATOM   3320  HA2 GLY 1 208      40.795  45.486  76.905  0.00  0.00           H  
ATOM   3321  HA3 GLY 1 208      39.916  45.234  78.419  0.00  0.00           H  
ATOM   3322  N   LYS 1 209      42.166  42.985  78.206  0.00  0.00           N  
ATOM   3323  CA  LYS 1 209      43.440  42.564  78.471  0.00  0.00           C  
ATOM   3324  C   LYS 1 209      44.422  42.930  77.364  0.00  0.00           C  
ATOM   3325  O   LYS 1 209      43.991  43.441  76.305  0.00  0.00           O  
ATOM   3326  CB  LYS 1 209      43.487  40.976  78.583  0.00  0.00           C  
ATOM   3327  CG  LYS 1 209      42.841  40.474  79.814  0.00  0.00           C  
ATOM   3328  CD  LYS 1 209      42.529  38.964  79.760  0.00  0.00           C  
ATOM   3329  CE  LYS 1 209      42.062  38.753  81.144  0.00  0.00           C  
ATOM   3330  NZ  LYS 1 209      42.174  37.260  81.503  0.00  0.00           N  
ATOM   3331  H   LYS 1 209      41.557  42.437  77.614  0.00  0.00           H  
ATOM   3332  HA  LYS 1 209      43.782  43.005  79.407  0.00  0.00           H  
ATOM   3333  HB2 LYS 1 209      42.956  40.548  77.733  0.00  0.00           H  
ATOM   3334  HB3 LYS 1 209      44.551  40.744  78.528  0.00  0.00           H  
ATOM   3335  HG2 LYS 1 209      43.571  40.565  80.618  0.00  0.00           H  
ATOM   3336  HG3 LYS 1 209      41.939  41.063  79.978  0.00  0.00           H  
ATOM   3337  HD2 LYS 1 209      41.754  38.742  79.026  0.00  0.00           H  
ATOM   3338  HD3 LYS 1 209      43.401  38.330  79.600  0.00  0.00           H  
ATOM   3339  HE2 LYS 1 209      42.556  39.356  81.905  0.00  0.00           H  
ATOM   3340  HE3 LYS 1 209      41.003  38.979  81.270  0.00  0.00           H  
ATOM   3341  HZ1 LYS 1 209      41.569  36.717  80.904  0.00  0.00           H  
ATOM   3342  HZ2 LYS 1 209      43.137  36.976  81.395  0.00  0.00           H  
ATOM   3343  HZ3 LYS 1 209      41.895  37.118  82.463  0.00  0.00           H  
ATOM   3344  N   GLN 1 210      45.777  42.768  77.588  0.00  0.00           N  
ATOM   3345  CA  GLN 1 210      46.725  43.269  76.500  0.00  0.00           C  
ATOM   3346  C   GLN 1 210      46.679  42.392  75.221  0.00  0.00           C  
ATOM   3347  O   GLN 1 210      46.638  41.149  75.320  0.00  0.00           O  
ATOM   3348  CB  GLN 1 210      48.147  43.518  77.058  0.00  0.00           C  
ATOM   3349  CG  GLN 1 210      48.193  44.411  78.268  0.00  0.00           C  
ATOM   3350  CD  GLN 1 210      47.971  45.922  77.898  0.00  0.00           C  
ATOM   3351  OE1 GLN 1 210      48.466  46.486  76.935  0.00  0.00           O  
ATOM   3352  NE2 GLN 1 210      47.203  46.549  78.718  0.00  0.00           N  
ATOM   3353  H   GLN 1 210      46.170  42.308  78.396  0.00  0.00           H  
ATOM   3354  HA  GLN 1 210      46.474  44.275  76.163  0.00  0.00           H  
ATOM   3355  HB2 GLN 1 210      48.610  42.592  77.397  0.00  0.00           H  
ATOM   3356  HB3 GLN 1 210      48.731  43.905  76.223  0.00  0.00           H  
ATOM   3357  HG2 GLN 1 210      47.520  44.041  79.040  0.00  0.00           H  
ATOM   3358  HG3 GLN 1 210      49.253  44.439  78.520  0.00  0.00           H  
ATOM   3359 HE21 GLN 1 210      46.985  47.498  78.451  0.00  0.00           H  
ATOM   3360 HE22 GLN 1 210      46.626  46.081  79.403  0.00  0.00           H  
ATOM   3361  N   ALA 1 211      46.642  43.014  74.052  0.00  0.00           N  
ATOM   3362  CA  ALA 1 211      46.391  42.526  72.675  0.00  0.00           C  
ATOM   3363  C   ALA 1 211      47.269  43.040  71.574  0.00  0.00           C  
ATOM   3364  O   ALA 1 211      47.022  42.887  70.375  0.00  0.00           O  
ATOM   3365  CB  ALA 1 211      44.936  42.720  72.459  0.00  0.00           C  
ATOM   3366  H   ALA 1 211      46.644  44.021  74.130  0.00  0.00           H  
ATOM   3367  HA  ALA 1 211      46.560  41.451  72.741  0.00  0.00           H  
ATOM   3368  HB1 ALA 1 211      44.716  43.760  72.218  0.00  0.00           H  
ATOM   3369  HB2 ALA 1 211      44.683  42.116  71.587  0.00  0.00           H  
ATOM   3370  HB3 ALA 1 211      44.303  42.537  73.327  0.00  0.00           H  
ATOM   3371  N   LEU 1 212      48.452  43.582  71.911  0.00  0.00           N  
ATOM   3372  CA  LEU 1 212      49.511  43.884  70.940  0.00  0.00           C  
ATOM   3373  C   LEU 1 212      50.963  43.651  71.508  0.00  0.00           C  
ATOM   3374  O   LEU 1 212      51.284  44.201  72.569  0.00  0.00           O  
ATOM   3375  CB  LEU 1 212      49.366  45.358  70.504  0.00  0.00           C  
ATOM   3376  CG  LEU 1 212      50.481  45.939  69.632  0.00  0.00           C  
ATOM   3377  CD1 LEU 1 212      50.665  45.116  68.318  0.00  0.00           C  
ATOM   3378  CD2 LEU 1 212      50.189  47.359  69.271  0.00  0.00           C  
ATOM   3379  H   LEU 1 212      48.789  43.619  72.862  0.00  0.00           H  
ATOM   3380  HA  LEU 1 212      49.532  43.242  70.059  0.00  0.00           H  
ATOM   3381  HB2 LEU 1 212      48.421  45.306  69.963  0.00  0.00           H  
ATOM   3382  HB3 LEU 1 212      49.292  46.024  71.364  0.00  0.00           H  
ATOM   3383  HG  LEU 1 212      51.420  45.921  70.185  0.00  0.00           H  
ATOM   3384 HD11 LEU 1 212      51.117  44.143  68.513  0.00  0.00           H  
ATOM   3385 HD12 LEU 1 212      49.720  45.048  67.780  0.00  0.00           H  
ATOM   3386 HD13 LEU 1 212      51.310  45.634  67.609  0.00  0.00           H  
ATOM   3387 HD21 LEU 1 212      50.823  47.684  68.446  0.00  0.00           H  
ATOM   3388 HD22 LEU 1 212      49.164  47.387  68.902  0.00  0.00           H  
ATOM   3389 HD23 LEU 1 212      50.372  47.937  70.177  0.00  0.00           H  
ATOM   3390  N   GLU 1 213      51.680  42.747  70.844  0.00  0.00           N  
ATOM   3391  CA  GLU 1 213      53.002  42.360  71.331  0.00  0.00           C  
ATOM   3392  C   GLU 1 213      53.972  43.196  70.531  0.00  0.00           C  
ATOM   3393  O   GLU 1 213      53.720  43.416  69.374  0.00  0.00           O  
ATOM   3394  CB  GLU 1 213      53.194  40.851  71.203  0.00  0.00           C  
ATOM   3395  CG  GLU 1 213      54.666  40.512  71.384  0.00  0.00           C  
ATOM   3396  CD  GLU 1 213      54.891  38.916  71.566  0.00  0.00           C  
ATOM   3397  OE1 GLU 1 213      56.034  38.540  71.897  0.00  0.00           O  
ATOM   3398  OE2 GLU 1 213      53.929  38.145  71.311  0.00  0.00           O  
ATOM   3399  H   GLU 1 213      51.340  42.259  70.027  0.00  0.00           H  
ATOM   3400  HA  GLU 1 213      53.182  42.575  72.385  0.00  0.00           H  
ATOM   3401  HB2 GLU 1 213      52.506  40.419  71.930  0.00  0.00           H  
ATOM   3402  HB3 GLU 1 213      52.917  40.576  70.186  0.00  0.00           H  
ATOM   3403  HG2 GLU 1 213      55.287  40.832  70.547  0.00  0.00           H  
ATOM   3404  HG3 GLU 1 213      55.065  40.979  72.285  0.00  0.00           H  
ATOM   3405  N   ILE 1 214      54.955  43.806  71.270  0.00  0.00           N  
ATOM   3406  CA  ILE 1 214      55.931  44.729  70.653  0.00  0.00           C  
ATOM   3407  C   ILE 1 214      57.343  44.280  71.021  0.00  0.00           C  
ATOM   3408  O   ILE 1 214      57.673  44.032  72.186  0.00  0.00           O  
ATOM   3409  CB  ILE 1 214      55.765  46.232  71.163  0.00  0.00           C  
ATOM   3410  CG1 ILE 1 214      54.342  46.746  70.980  0.00  0.00           C  
ATOM   3411  CG2 ILE 1 214      56.890  47.142  70.538  0.00  0.00           C  
ATOM   3412  CD1 ILE 1 214      54.066  47.934  71.828  0.00  0.00           C  
ATOM   3413  H   ILE 1 214      54.935  43.627  72.264  0.00  0.00           H  
ATOM   3414  HA  ILE 1 214      55.773  44.712  69.575  0.00  0.00           H  
ATOM   3415  HB  ILE 1 214      56.067  46.221  72.210  0.00  0.00           H  
ATOM   3416 HG12 ILE 1 214      54.314  47.037  69.930  0.00  0.00           H  
ATOM   3417 HG13 ILE 1 214      53.637  45.990  71.326  0.00  0.00           H  
ATOM   3418 HG21 ILE 1 214      57.865  46.753  70.830  0.00  0.00           H  
ATOM   3419 HG22 ILE 1 214      56.739  47.095  69.459  0.00  0.00           H  
ATOM   3420 HG23 ILE 1 214      56.822  48.180  70.866  0.00  0.00           H  
ATOM   3421 HD11 ILE 1 214      54.862  48.666  71.696  0.00  0.00           H  
ATOM   3422 HD12 ILE 1 214      53.163  48.464  71.525  0.00  0.00           H  
ATOM   3423 HD13 ILE 1 214      53.945  47.799  72.903  0.00  0.00           H  
ATOM   3424  N   ARG 1 215      58.234  44.353  69.978  0.00  0.00           N  
ATOM   3425  CA  ARG 1 215      59.670  43.885  70.111  0.00  0.00           C  
ATOM   3426  C   ARG 1 215      60.626  44.829  69.428  0.00  0.00           C  
ATOM   3427  O   ARG 1 215      60.183  45.596  68.477  0.00  0.00           O  
ATOM   3428  CB  ARG 1 215      59.931  42.451  69.668  0.00  0.00           C  
ATOM   3429  CG  ARG 1 215      59.156  41.379  70.414  0.00  0.00           C  
ATOM   3430  CD  ARG 1 215      59.577  40.024  70.082  0.00  0.00           C  
ATOM   3431  NE  ARG 1 215      58.725  39.014  70.673  0.00  0.00           N  
ATOM   3432  CZ  ARG 1 215      58.830  37.686  70.516  0.00  0.00           C  
ATOM   3433  NH1 ARG 1 215      57.837  36.877  70.917  0.00  0.00           N  
ATOM   3434  NH2 ARG 1 215      59.889  37.101  70.214  0.00  0.00           N  
ATOM   3435  H   ARG 1 215      57.887  44.659  69.080  0.00  0.00           H  
ATOM   3436  HA  ARG 1 215      59.941  43.959  71.164  0.00  0.00           H  
ATOM   3437  HB2 ARG 1 215      59.798  42.453  68.586  0.00  0.00           H  
ATOM   3438  HB3 ARG 1 215      60.990  42.239  69.813  0.00  0.00           H  
ATOM   3439  HG2 ARG 1 215      59.194  41.540  71.491  0.00  0.00           H  
ATOM   3440  HG3 ARG 1 215      58.121  41.541  70.115  0.00  0.00           H  
ATOM   3441  HD2 ARG 1 215      59.622  39.782  69.020  0.00  0.00           H  
ATOM   3442  HD3 ARG 1 215      60.528  39.810  70.571  0.00  0.00           H  
ATOM   3443  HE  ARG 1 215      57.811  39.221  71.049  0.00  0.00           H  
ATOM   3444 HH11 ARG 1 215      57.897  35.871  70.856  0.00  0.00           H  
ATOM   3445 HH12 ARG 1 215      56.954  37.301  71.162  0.00  0.00           H  
ATOM   3446 HH21 ARG 1 215      59.949  36.100  70.093  0.00  0.00           H  
ATOM   3447 HH22 ARG 1 215      60.677  37.625  69.861  0.00  0.00           H  
ATOM   3448  N   SER 1 216      61.921  44.899  69.860  0.00  0.00           N  
ATOM   3449  CA  SER 1 216      62.663  45.980  69.419  0.00  0.00           C  
ATOM   3450  C   SER 1 216      64.179  45.786  69.478  0.00  0.00           C  
ATOM   3451  O   SER 1 216      64.697  45.245  70.424  0.00  0.00           O  
ATOM   3452  CB  SER 1 216      62.381  47.196  70.208  0.00  0.00           C  
ATOM   3453  OG  SER 1 216      63.038  48.334  69.718  0.00  0.00           O  
ATOM   3454  H   SER 1 216      62.251  44.436  70.695  0.00  0.00           H  
ATOM   3455  HA  SER 1 216      62.488  46.229  68.373  0.00  0.00           H  
ATOM   3456  HB2 SER 1 216      61.326  47.424  70.360  0.00  0.00           H  
ATOM   3457  HB3 SER 1 216      62.695  47.080  71.246  0.00  0.00           H  
ATOM   3458  HG  SER 1 216      63.162  48.920  70.468  0.00  0.00           H  
ATOM   3459  N   SER 1 217      64.948  46.195  68.442  0.00  0.00           N  
ATOM   3460  CA  SER 1 217      66.416  46.494  68.386  0.00  0.00           C  
ATOM   3461  C   SER 1 217      66.805  47.974  68.015  0.00  0.00           C  
ATOM   3462  O   SER 1 217      67.909  48.230  67.718  0.00  0.00           O  
ATOM   3463  CB  SER 1 217      67.172  45.407  67.581  0.00  0.00           C  
ATOM   3464  OG  SER 1 217      66.921  45.781  66.267  0.00  0.00           O  
ATOM   3465  H   SER 1 217      64.399  46.368  67.613  0.00  0.00           H  
ATOM   3466  HA  SER 1 217      66.805  46.339  69.392  0.00  0.00           H  
ATOM   3467  HB2 SER 1 217      68.202  45.533  67.916  0.00  0.00           H  
ATOM   3468  HB3 SER 1 217      66.844  44.375  67.709  0.00  0.00           H  
ATOM   3469  HG  SER 1 217      67.785  46.155  66.081  0.00  0.00           H  
ATOM   3470  N   LEU 1 218      65.755  48.852  67.954  0.00  0.00           N  
ATOM   3471  CA  LEU 1 218      65.812  50.245  67.728  0.00  0.00           C  
ATOM   3472  C   LEU 1 218      66.223  50.978  68.984  0.00  0.00           C  
ATOM   3473  O   LEU 1 218      65.680  50.835  70.062  0.00  0.00           O  
ATOM   3474  CB  LEU 1 218      64.408  50.590  67.213  0.00  0.00           C  
ATOM   3475  CG  LEU 1 218      64.196  52.085  67.071  0.00  0.00           C  
ATOM   3476  CD1 LEU 1 218      65.069  52.762  66.107  0.00  0.00           C  
ATOM   3477  CD2 LEU 1 218      62.683  52.389  66.685  0.00  0.00           C  
ATOM   3478  H   LEU 1 218      64.881  48.390  68.157  0.00  0.00           H  
ATOM   3479  HA  LEU 1 218      66.589  50.497  67.005  0.00  0.00           H  
ATOM   3480  HB2 LEU 1 218      64.264  50.127  66.237  0.00  0.00           H  
ATOM   3481  HB3 LEU 1 218      63.707  50.188  67.945  0.00  0.00           H  
ATOM   3482  HG  LEU 1 218      64.341  52.549  68.047  0.00  0.00           H  
ATOM   3483 HD11 LEU 1 218      64.894  53.838  66.080  0.00  0.00           H  
ATOM   3484 HD12 LEU 1 218      66.113  52.843  66.409  0.00  0.00           H  
ATOM   3485 HD13 LEU 1 218      65.017  52.591  65.032  0.00  0.00           H  
ATOM   3486 HD21 LEU 1 218      62.089  52.414  67.598  0.00  0.00           H  
ATOM   3487 HD22 LEU 1 218      62.442  53.372  66.279  0.00  0.00           H  
ATOM   3488 HD23 LEU 1 218      62.423  51.807  65.801  0.00  0.00           H  
ATOM   3489  N   SER 1 219      67.301  51.739  68.913  0.00  0.00           N  
ATOM   3490  CA  SER 1 219      67.729  52.664  69.995  0.00  0.00           C  
ATOM   3491  C   SER 1 219      67.124  54.068  69.891  0.00  0.00           C  
ATOM   3492  O   SER 1 219      66.687  54.509  70.907  0.00  0.00           O  
ATOM   3493  CB  SER 1 219      69.225  52.796  70.132  0.00  0.00           C  
ATOM   3494  OG  SER 1 219      69.772  51.501  70.189  0.00  0.00           O  
ATOM   3495  H   SER 1 219      67.828  51.820  68.055  0.00  0.00           H  
ATOM   3496  HA  SER 1 219      67.484  52.183  70.941  0.00  0.00           H  
ATOM   3497  HB2 SER 1 219      69.647  53.176  69.202  0.00  0.00           H  
ATOM   3498  HB3 SER 1 219      69.445  53.384  71.022  0.00  0.00           H  
ATOM   3499  HG  SER 1 219      69.860  51.157  69.297  0.00  0.00           H  
ATOM   3500  N   GLU 1 220      67.210  54.753  68.732  0.00  0.00           N  
ATOM   3501  CA  GLU 1 220      67.048  56.274  68.749  0.00  0.00           C  
ATOM   3502  C   GLU 1 220      65.672  56.695  68.328  0.00  0.00           C  
ATOM   3503  O   GLU 1 220      64.824  55.871  67.989  0.00  0.00           O  
ATOM   3504  CB  GLU 1 220      68.170  56.984  67.937  0.00  0.00           C  
ATOM   3505  CG  GLU 1 220      68.096  56.888  66.429  0.00  0.00           C  
ATOM   3506  CD  GLU 1 220      69.473  56.923  65.752  0.00  0.00           C  
ATOM   3507  OE1 GLU 1 220      69.729  56.003  64.936  0.00  0.00           O  
ATOM   3508  OE2 GLU 1 220      70.272  57.814  65.978  0.00  0.00           O  
ATOM   3509  H   GLU 1 220      67.747  54.480  67.921  0.00  0.00           H  
ATOM   3510  HA  GLU 1 220      67.303  56.529  69.778  0.00  0.00           H  
ATOM   3511  HB2 GLU 1 220      68.078  58.015  68.281  0.00  0.00           H  
ATOM   3512  HB3 GLU 1 220      69.114  56.620  68.343  0.00  0.00           H  
ATOM   3513  HG2 GLU 1 220      67.638  55.913  66.264  0.00  0.00           H  
ATOM   3514  HG3 GLU 1 220      67.493  57.696  66.014  0.00  0.00           H  
ATOM   3515  N   LYS 1 221      65.239  58.003  68.346  0.00  0.00           N  
ATOM   3516  CA  LYS 1 221      64.049  58.492  67.701  0.00  0.00           C  
ATOM   3517  C   LYS 1 221      64.041  58.276  66.197  0.00  0.00           C  
ATOM   3518  O   LYS 1 221      64.797  58.951  65.544  0.00  0.00           O  
ATOM   3519  CB  LYS 1 221      63.961  59.956  68.012  0.00  0.00           C  
ATOM   3520  CG  LYS 1 221      63.856  60.251  69.497  0.00  0.00           C  
ATOM   3521  CD  LYS 1 221      63.931  61.781  69.701  0.00  0.00           C  
ATOM   3522  CE  LYS 1 221      64.220  62.162  71.177  0.00  0.00           C  
ATOM   3523  NZ  LYS 1 221      63.716  63.460  71.666  0.00  0.00           N  
ATOM   3524  H   LYS 1 221      65.884  58.721  68.644  0.00  0.00           H  
ATOM   3525  HA  LYS 1 221      63.146  58.137  68.197  0.00  0.00           H  
ATOM   3526  HB2 LYS 1 221      64.813  60.463  67.559  0.00  0.00           H  
ATOM   3527  HB3 LYS 1 221      63.053  60.358  67.562  0.00  0.00           H  
ATOM   3528  HG2 LYS 1 221      62.914  59.891  69.910  0.00  0.00           H  
ATOM   3529  HG3 LYS 1 221      64.630  59.776  70.100  0.00  0.00           H  
ATOM   3530  HD2 LYS 1 221      64.700  62.295  69.124  0.00  0.00           H  
ATOM   3531  HD3 LYS 1 221      62.927  62.141  69.479  0.00  0.00           H  
ATOM   3532  HE2 LYS 1 221      63.839  61.392  71.848  0.00  0.00           H  
ATOM   3533  HE3 LYS 1 221      65.305  62.265  71.181  0.00  0.00           H  
ATOM   3534  HZ1 LYS 1 221      62.719  63.538  71.522  0.00  0.00           H  
ATOM   3535  HZ2 LYS 1 221      63.840  63.522  72.667  0.00  0.00           H  
ATOM   3536  HZ3 LYS 1 221      64.162  64.249  71.222  0.00  0.00           H  
ATOM   3537  N   ARG 1 222      63.099  57.447  65.704  0.00  0.00           N  
ATOM   3538  CA  ARG 1 222      62.870  56.955  64.268  0.00  0.00           C  
ATOM   3539  C   ARG 1 222      61.353  56.656  64.016  0.00  0.00           C  
ATOM   3540  O   ARG 1 222      60.823  55.892  64.772  0.00  0.00           O  
ATOM   3541  CB  ARG 1 222      63.778  55.823  63.879  0.00  0.00           C  
ATOM   3542  CG  ARG 1 222      65.234  56.202  63.866  0.00  0.00           C  
ATOM   3543  CD  ARG 1 222      66.138  55.132  63.146  0.00  0.00           C  
ATOM   3544  NE  ARG 1 222      67.545  55.483  63.128  0.00  0.00           N  
ATOM   3545  CZ  ARG 1 222      68.291  55.805  62.043  0.00  0.00           C  
ATOM   3546  NH1 ARG 1 222      67.831  55.783  60.842  0.00  0.00           N  
ATOM   3547  NH2 ARG 1 222      69.540  56.180  62.274  0.00  0.00           N  
ATOM   3548  H   ARG 1 222      62.711  56.820  66.394  0.00  0.00           H  
ATOM   3549  HA  ARG 1 222      62.929  57.858  63.661  0.00  0.00           H  
ATOM   3550  HB2 ARG 1 222      63.729  55.036  64.631  0.00  0.00           H  
ATOM   3551  HB3 ARG 1 222      63.442  55.284  62.994  0.00  0.00           H  
ATOM   3552  HG2 ARG 1 222      65.398  57.100  63.270  0.00  0.00           H  
ATOM   3553  HG3 ARG 1 222      65.633  56.346  64.870  0.00  0.00           H  
ATOM   3554  HD2 ARG 1 222      66.016  54.172  63.648  0.00  0.00           H  
ATOM   3555  HD3 ARG 1 222      65.681  55.116  62.156  0.00  0.00           H  
ATOM   3556  HE  ARG 1 222      68.036  55.613  64.000  0.00  0.00           H  
ATOM   3557 HH11 ARG 1 222      68.437  56.110  60.103  0.00  0.00           H  
ATOM   3558 HH12 ARG 1 222      66.829  55.706  60.744  0.00  0.00           H  
ATOM   3559 HH21 ARG 1 222      70.151  56.441  61.513  0.00  0.00           H  
ATOM   3560 HH22 ARG 1 222      69.803  56.159  63.249  0.00  0.00           H  
ATOM   3561  N   ALA 1 223      60.827  57.167  62.936  0.00  0.00           N  
ATOM   3562  CA  ALA 1 223      59.383  57.144  62.625  0.00  0.00           C  
ATOM   3563  C   ALA 1 223      59.122  56.857  61.102  0.00  0.00           C  
ATOM   3564  O   ALA 1 223      59.972  57.021  60.207  0.00  0.00           O  
ATOM   3565  CB  ALA 1 223      58.733  58.524  62.980  0.00  0.00           C  
ATOM   3566  H   ALA 1 223      61.394  57.749  62.337  0.00  0.00           H  
ATOM   3567  HA  ALA 1 223      58.911  56.386  63.250  0.00  0.00           H  
ATOM   3568  HB1 ALA 1 223      58.789  59.180  62.111  0.00  0.00           H  
ATOM   3569  HB2 ALA 1 223      57.658  58.392  63.104  0.00  0.00           H  
ATOM   3570  HB3 ALA 1 223      59.236  58.892  63.874  0.00  0.00           H  
ATOM   3571  N   LEU 1 224      57.882  56.567  60.850  0.00  0.00           N  
ATOM   3572  CA  LEU 1 224      57.611  56.204  59.397  0.00  0.00           C  
ATOM   3573  C   LEU 1 224      57.733  57.496  58.573  0.00  0.00           C  
ATOM   3574  O   LEU 1 224      58.207  57.445  57.449  0.00  0.00           O  
ATOM   3575  CB  LEU 1 224      56.244  55.591  59.466  0.00  0.00           C  
ATOM   3576  CG  LEU 1 224      56.230  54.198  60.110  0.00  0.00           C  
ATOM   3577  CD1 LEU 1 224      54.781  53.888  60.475  0.00  0.00           C  
ATOM   3578  CD2 LEU 1 224      56.940  53.174  59.218  0.00  0.00           C  
ATOM   3579  H   LEU 1 224      57.031  56.523  61.392  0.00  0.00           H  
ATOM   3580  HA  LEU 1 224      58.336  55.416  59.195  0.00  0.00           H  
ATOM   3581  HB2 LEU 1 224      55.508  56.253  59.923  0.00  0.00           H  
ATOM   3582  HB3 LEU 1 224      55.928  55.522  58.425  0.00  0.00           H  
ATOM   3583  HG  LEU 1 224      56.699  54.278  61.091  0.00  0.00           H  
ATOM   3584 HD11 LEU 1 224      54.672  52.822  60.676  0.00  0.00           H  
ATOM   3585 HD12 LEU 1 224      54.533  54.589  61.272  0.00  0.00           H  
ATOM   3586 HD13 LEU 1 224      54.140  54.163  59.637  0.00  0.00           H  
ATOM   3587 HD21 LEU 1 224      56.574  53.360  58.208  0.00  0.00           H  
ATOM   3588 HD22 LEU 1 224      58.025  53.269  59.178  0.00  0.00           H  
ATOM   3589 HD23 LEU 1 224      56.942  52.131  59.534  0.00  0.00           H  
ATOM   3590  N   THR 1 225      57.397  58.638  59.241  0.00  0.00           N  
ATOM   3591  CA  THR 1 225      57.376  59.975  58.701  0.00  0.00           C  
ATOM   3592  C   THR 1 225      58.710  60.567  58.326  0.00  0.00           C  
ATOM   3593  O   THR 1 225      58.843  61.801  57.968  0.00  0.00           O  
ATOM   3594  CB  THR 1 225      56.638  60.939  59.662  0.00  0.00           C  
ATOM   3595  OG1 THR 1 225      57.449  61.200  60.857  0.00  0.00           O  
ATOM   3596  CG2 THR 1 225      55.166  60.634  59.948  0.00  0.00           C  
ATOM   3597  H   THR 1 225      56.880  58.440  60.086  0.00  0.00           H  
ATOM   3598  HA  THR 1 225      56.760  59.882  57.807  0.00  0.00           H  
ATOM   3599  HB  THR 1 225      56.640  61.867  59.090  0.00  0.00           H  
ATOM   3600  HG1 THR 1 225      57.129  62.055  61.154  0.00  0.00           H  
ATOM   3601 HG21 THR 1 225      54.645  60.721  58.995  0.00  0.00           H  
ATOM   3602 HG22 THR 1 225      55.119  59.644  60.400  0.00  0.00           H  
ATOM   3603 HG23 THR 1 225      54.712  61.332  60.652  0.00  0.00           H  
ATOM   3604  N   ASP 1 226      59.820  59.853  58.580  0.00  0.00           N  
ATOM   3605  CA  ASP 1 226      61.195  60.355  58.448  0.00  0.00           C  
ATOM   3606  C   ASP 1 226      61.620  60.503  57.026  0.00  0.00           C  
ATOM   3607  O   ASP 1 226      61.349  59.643  56.232  0.00  0.00           O  
ATOM   3608  CB  ASP 1 226      62.219  59.361  59.063  0.00  0.00           C  
ATOM   3609  CG  ASP 1 226      62.116  59.312  60.586  0.00  0.00           C  
ATOM   3610  OD1 ASP 1 226      61.587  60.275  61.152  0.00  0.00           O  
ATOM   3611  OD2 ASP 1 226      62.702  58.382  61.218  0.00  0.00           O  
ATOM   3612  H   ASP 1 226      59.715  58.931  58.979  0.00  0.00           H  
ATOM   3613  HA  ASP 1 226      61.312  61.257  59.048  0.00  0.00           H  
ATOM   3614  HB2 ASP 1 226      62.002  58.435  58.530  0.00  0.00           H  
ATOM   3615  HB3 ASP 1 226      63.189  59.745  58.749  0.00  0.00           H  
ATOM   3616  N   PRO 1 227      62.214  61.640  56.657  0.00  0.00           N  
ATOM   3617  CA  PRO 1 227      62.587  61.915  55.329  0.00  0.00           C  
ATOM   3618  C   PRO 1 227      63.697  61.004  54.737  0.00  0.00           C  
ATOM   3619  O   PRO 1 227      64.453  60.184  55.391  0.00  0.00           O  
ATOM   3620  CB  PRO 1 227      62.963  63.313  55.173  0.00  0.00           C  
ATOM   3621  CG  PRO 1 227      62.434  64.057  56.424  0.00  0.00           C  
ATOM   3622  CD  PRO 1 227      62.288  62.911  57.407  0.00  0.00           C  
ATOM   3623  HA  PRO 1 227      61.680  61.721  54.756  0.00  0.00           H  
ATOM   3624  HB2 PRO 1 227      64.042  63.451  55.238  0.00  0.00           H  
ATOM   3625  HB3 PRO 1 227      62.536  63.793  54.291  0.00  0.00           H  
ATOM   3626  HG2 PRO 1 227      63.114  64.788  56.861  0.00  0.00           H  
ATOM   3627  HG3 PRO 1 227      61.421  64.364  56.162  0.00  0.00           H  
ATOM   3628  HD2 PRO 1 227      63.153  62.808  58.063  0.00  0.00           H  
ATOM   3629  HD3 PRO 1 227      61.420  63.080  58.045  0.00  0.00           H  
ATOM   3630  N   ILE 1 228      63.884  61.203  53.419  0.00  0.00           N  
ATOM   3631  CA  ILE 1 228      64.733  60.366  52.582  0.00  0.00           C  
ATOM   3632  C   ILE 1 228      66.100  61.075  52.442  0.00  0.00           C  
ATOM   3633  O   ILE 1 228      66.145  62.346  52.383  0.00  0.00           O  
ATOM   3634  CB  ILE 1 228      63.966  60.172  51.276  0.00  0.00           C  
ATOM   3635  CG1 ILE 1 228      62.650  59.464  51.475  0.00  0.00           C  
ATOM   3636  CG2 ILE 1 228      64.855  59.592  50.069  0.00  0.00           C  
ATOM   3637  CD1 ILE 1 228      61.739  59.618  50.264  0.00  0.00           C  
ATOM   3638  H   ILE 1 228      63.313  61.933  53.019  0.00  0.00           H  
ATOM   3639  HA  ILE 1 228      64.832  59.432  53.135  0.00  0.00           H  
ATOM   3640  HB  ILE 1 228      63.673  61.181  50.985  0.00  0.00           H  
ATOM   3641 HG12 ILE 1 228      62.884  58.414  51.646  0.00  0.00           H  
ATOM   3642 HG13 ILE 1 228      62.157  59.892  52.348  0.00  0.00           H  
ATOM   3643 HG21 ILE 1 228      65.712  60.241  49.889  0.00  0.00           H  
ATOM   3644 HG22 ILE 1 228      65.233  58.656  50.480  0.00  0.00           H  
ATOM   3645 HG23 ILE 1 228      64.292  59.381  49.160  0.00  0.00           H  
ATOM   3646 HD11 ILE 1 228      62.170  59.136  49.387  0.00  0.00           H  
ATOM   3647 HD12 ILE 1 228      60.785  59.187  50.568  0.00  0.00           H  
ATOM   3648 HD13 ILE 1 228      61.553  60.667  50.034  0.00  0.00           H  
ATOM   3649  N   GLN 1 229      67.126  60.254  52.324  0.00  0.00           N  
ATOM   3650  CA  GLN 1 229      68.558  60.764  52.228  0.00  0.00           C  
ATOM   3651  C   GLN 1 229      68.697  61.601  50.963  0.00  0.00           C  
ATOM   3652  O   GLN 1 229      68.367  61.111  49.878  0.00  0.00           O  
ATOM   3653  CB  GLN 1 229      69.526  59.585  52.218  0.00  0.00           C  
ATOM   3654  CG  GLN 1 229      69.854  59.147  53.666  0.00  0.00           C  
ATOM   3655  CD  GLN 1 229      70.823  57.935  53.716  0.00  0.00           C  
ATOM   3656  OE1 GLN 1 229      71.531  57.701  52.805  0.00  0.00           O  
ATOM   3657  NE2 GLN 1 229      70.807  57.201  54.750  0.00  0.00           N  
ATOM   3658  H   GLN 1 229      67.049  59.252  52.430  0.00  0.00           H  
ATOM   3659  HA  GLN 1 229      68.762  61.446  53.053  0.00  0.00           H  
ATOM   3660  HB2 GLN 1 229      69.124  58.800  51.579  0.00  0.00           H  
ATOM   3661  HB3 GLN 1 229      70.517  59.819  51.830  0.00  0.00           H  
ATOM   3662  HG2 GLN 1 229      70.261  59.969  54.256  0.00  0.00           H  
ATOM   3663  HG3 GLN 1 229      68.897  58.891  54.120  0.00  0.00           H  
ATOM   3664 HE21 GLN 1 229      71.461  56.438  54.651  0.00  0.00           H  
ATOM   3665 HE22 GLN 1 229      70.145  57.419  55.481  0.00  0.00           H  
ATOM   3666  N   GLY 1 230      69.220  62.846  50.959  0.00  0.00           N  
ATOM   3667  CA  GLY 1 230      69.347  63.669  49.795  0.00  0.00           C  
ATOM   3668  C   GLY 1 230      70.534  63.545  49.014  0.00  0.00           C  
ATOM   3669  O   GLY 1 230      71.588  63.763  49.488  0.00  0.00           O  
ATOM   3670  H   GLY 1 230      69.472  63.284  51.833  0.00  0.00           H  
ATOM   3671  HA2 GLY 1 230      68.526  63.450  49.112  0.00  0.00           H  
ATOM   3672  HA3 GLY 1 230      69.243  64.725  50.046  0.00  0.00           H  
ATOM   3673  N   THR 1 231      70.323  63.419  47.665  0.00  0.00           N  
ATOM   3674  CA  THR 1 231      71.373  63.440  46.705  0.00  0.00           C  
ATOM   3675  C   THR 1 231      70.775  63.619  45.324  0.00  0.00           C  
ATOM   3676  O   THR 1 231      69.572  63.477  45.189  0.00  0.00           O  
ATOM   3677  CB  THR 1 231      72.162  62.134  46.776  0.00  0.00           C  
ATOM   3678  OG1 THR 1 231      73.323  62.299  46.047  0.00  0.00           O  
ATOM   3679  CG2 THR 1 231      71.484  60.818  46.267  0.00  0.00           C  
ATOM   3680  H   THR 1 231      69.415  63.108  47.351  0.00  0.00           H  
ATOM   3681  HA  THR 1 231      72.059  64.279  46.819  0.00  0.00           H  
ATOM   3682  HB  THR 1 231      72.416  61.915  47.814  0.00  0.00           H  
ATOM   3683  HG1 THR 1 231      73.921  62.895  46.505  0.00  0.00           H  
ATOM   3684 HG21 THR 1 231      71.047  61.061  45.298  0.00  0.00           H  
ATOM   3685 HG22 THR 1 231      72.202  60.005  46.158  0.00  0.00           H  
ATOM   3686 HG23 THR 1 231      70.725  60.588  47.016  0.00  0.00           H  
ATOM   3687  N   GLU 1 232      71.597  63.944  44.315  0.00  0.00           N  
ATOM   3688  CA  GLU 1 232      71.088  64.136  42.931  0.00  0.00           C  
ATOM   3689  C   GLU 1 232      70.711  62.816  42.387  0.00  0.00           C  
ATOM   3690  O   GLU 1 232      71.396  61.789  42.645  0.00  0.00           O  
ATOM   3691  CB  GLU 1 232      72.059  64.909  41.994  0.00  0.00           C  
ATOM   3692  CG  GLU 1 232      72.281  66.319  42.562  0.00  0.00           C  
ATOM   3693  CD  GLU 1 232      70.934  67.077  42.910  0.00  0.00           C  
ATOM   3694  OE1 GLU 1 232      70.797  67.637  44.019  0.00  0.00           O  
ATOM   3695  OE2 GLU 1 232      70.059  67.247  41.986  0.00  0.00           O  
ATOM   3696  H   GLU 1 232      72.577  63.839  44.535  0.00  0.00           H  
ATOM   3697  HA  GLU 1 232      70.142  64.671  43.010  0.00  0.00           H  
ATOM   3698  HB2 GLU 1 232      73.012  64.389  41.897  0.00  0.00           H  
ATOM   3699  HB3 GLU 1 232      71.663  65.073  40.992  0.00  0.00           H  
ATOM   3700  HG2 GLU 1 232      72.826  66.265  43.504  0.00  0.00           H  
ATOM   3701  HG3 GLU 1 232      72.803  66.954  41.846  0.00  0.00           H  
ATOM   3702  N   TYR 1 233      69.731  62.723  41.528  0.00  0.00           N  
ATOM   3703  CA  TYR 1 233      69.307  61.437  40.941  0.00  0.00           C  
ATOM   3704  C   TYR 1 233      70.340  60.839  40.013  0.00  0.00           C  
ATOM   3705  O   TYR 1 233      71.383  61.437  39.701  0.00  0.00           O  
ATOM   3706  CB  TYR 1 233      67.998  61.752  40.228  0.00  0.00           C  
ATOM   3707  CG  TYR 1 233      67.076  60.559  39.993  0.00  0.00           C  
ATOM   3708  CD1 TYR 1 233      66.800  60.133  38.670  0.00  0.00           C  
ATOM   3709  CD2 TYR 1 233      66.558  59.911  41.164  0.00  0.00           C  
ATOM   3710  CE1 TYR 1 233      65.892  59.021  38.493  0.00  0.00           C  
ATOM   3711  CE2 TYR 1 233      65.745  58.802  40.988  0.00  0.00           C  
ATOM   3712  CZ  TYR 1 233      65.338  58.411  39.652  0.00  0.00           C  
ATOM   3713  OH  TYR 1 233      64.371  57.513  39.558  0.00  0.00           O  
ATOM   3714  H   TYR 1 233      69.259  63.586  41.298  0.00  0.00           H  
ATOM   3715  HA  TYR 1 233      69.116  60.885  41.862  0.00  0.00           H  
ATOM   3716  HB2 TYR 1 233      67.599  62.486  40.928  0.00  0.00           H  
ATOM   3717  HB3 TYR 1 233      68.267  62.334  39.346  0.00  0.00           H  
ATOM   3718  HD1 TYR 1 233      67.150  60.635  37.779  0.00  0.00           H  
ATOM   3719  HD2 TYR 1 233      66.774  60.269  42.160  0.00  0.00           H  
ATOM   3720  HE1 TYR 1 233      65.526  58.822  37.497  0.00  0.00           H  
ATOM   3721  HE2 TYR 1 233      65.296  58.319  41.843  0.00  0.00           H  
ATOM   3722  HH  TYR 1 233      63.804  57.526  38.783  0.00  0.00           H  
ATOM   3723  N   SER 1 234      70.237  59.538  39.743  0.00  0.00           N  
ATOM   3724  CA  SER 1 234      71.221  58.698  39.151  0.00  0.00           C  
ATOM   3725  C   SER 1 234      70.567  57.489  38.483  0.00  0.00           C  
ATOM   3726  O   SER 1 234      69.474  57.045  38.871  0.00  0.00           O  
ATOM   3727  CB  SER 1 234      72.152  58.144  40.090  0.00  0.00           C  
ATOM   3728  OG  SER 1 234      71.455  57.393  41.146  0.00  0.00           O  
ATOM   3729  H   SER 1 234      69.415  59.122  40.158  0.00  0.00           H  
ATOM   3730  HA  SER 1 234      71.857  59.169  38.402  0.00  0.00           H  
ATOM   3731  HB2 SER 1 234      72.814  57.482  39.530  0.00  0.00           H  
ATOM   3732  HB3 SER 1 234      72.752  58.932  40.544  0.00  0.00           H  
ATOM   3733  HG  SER 1 234      71.232  58.082  41.777  0.00  0.00           H  
ATOM   3734  N   ALA 1 235      71.245  56.956  37.428  0.00  0.00           N  
ATOM   3735  CA  ALA 1 235      70.918  55.650  36.935  0.00  0.00           C  
ATOM   3736  C   ALA 1 235      70.948  54.504  37.973  0.00  0.00           C  
ATOM   3737  O   ALA 1 235      70.147  53.627  37.864  0.00  0.00           O  
ATOM   3738  CB  ALA 1 235      71.913  55.313  35.846  0.00  0.00           C  
ATOM   3739  H   ALA 1 235      72.136  57.339  37.147  0.00  0.00           H  
ATOM   3740  HA  ALA 1 235      69.915  55.738  36.518  0.00  0.00           H  
ATOM   3741  HB1 ALA 1 235      71.823  54.273  35.532  0.00  0.00           H  
ATOM   3742  HB2 ALA 1 235      71.792  55.879  34.923  0.00  0.00           H  
ATOM   3743  HB3 ALA 1 235      72.898  55.366  36.309  0.00  0.00           H  
ATOM   3744  N   GLU 1 236      71.640  54.685  39.139  0.00  0.00           N  
ATOM   3745  CA  GLU 1 236      71.687  53.767  40.284  0.00  0.00           C  
ATOM   3746  C   GLU 1 236      70.436  53.941  41.125  0.00  0.00           C  
ATOM   3747  O   GLU 1 236      69.817  52.925  41.491  0.00  0.00           O  
ATOM   3748  CB  GLU 1 236      72.953  54.029  41.091  0.00  0.00           C  
ATOM   3749  CG  GLU 1 236      74.216  53.426  40.453  0.00  0.00           C  
ATOM   3750  CD  GLU 1 236      75.540  53.873  41.113  0.00  0.00           C  
ATOM   3751  OE1 GLU 1 236      75.517  54.828  41.940  0.00  0.00           O  
ATOM   3752  OE2 GLU 1 236      76.590  53.343  40.600  0.00  0.00           O  
ATOM   3753  H   GLU 1 236      72.194  55.515  39.296  0.00  0.00           H  
ATOM   3754  HA  GLU 1 236      71.733  52.738  39.927  0.00  0.00           H  
ATOM   3755  HB2 GLU 1 236      73.044  55.106  41.226  0.00  0.00           H  
ATOM   3756  HB3 GLU 1 236      72.770  53.581  42.068  0.00  0.00           H  
ATOM   3757  HG2 GLU 1 236      74.195  52.340  40.371  0.00  0.00           H  
ATOM   3758  HG3 GLU 1 236      74.179  53.787  39.425  0.00  0.00           H  
ATOM   3759  N   SER 1 237      69.925  55.167  41.344  0.00  0.00           N  
ATOM   3760  CA  SER 1 237      68.523  55.388  41.944  0.00  0.00           C  
ATOM   3761  C   SER 1 237      67.394  54.774  41.136  0.00  0.00           C  
ATOM   3762  O   SER 1 237      66.554  54.012  41.612  0.00  0.00           O  
ATOM   3763  CB  SER 1 237      68.329  56.832  42.153  0.00  0.00           C  
ATOM   3764  OG  SER 1 237      67.351  56.940  43.140  0.00  0.00           O  
ATOM   3765  H   SER 1 237      70.548  55.907  41.052  0.00  0.00           H  
ATOM   3766  HA  SER 1 237      68.567  54.912  42.924  0.00  0.00           H  
ATOM   3767  HB2 SER 1 237      69.264  57.367  42.320  0.00  0.00           H  
ATOM   3768  HB3 SER 1 237      67.950  57.292  41.240  0.00  0.00           H  
ATOM   3769  HG  SER 1 237      67.633  57.649  43.722  0.00  0.00           H  
ATOM   3770  N   LEU 1 238      67.365  55.137  39.851  0.00  0.00           N  
ATOM   3771  CA  LEU 1 238      66.320  54.960  38.862  0.00  0.00           C  
ATOM   3772  C   LEU 1 238      65.970  53.458  38.689  0.00  0.00           C  
ATOM   3773  O   LEU 1 238      64.816  53.144  38.553  0.00  0.00           O  
ATOM   3774  CB  LEU 1 238      66.904  55.555  37.550  0.00  0.00           C  
ATOM   3775  CG  LEU 1 238      65.942  55.315  36.340  0.00  0.00           C  
ATOM   3776  CD1 LEU 1 238      64.566  55.963  36.547  0.00  0.00           C  
ATOM   3777  CD2 LEU 1 238      66.602  56.045  35.180  0.00  0.00           C  
ATOM   3778  H   LEU 1 238      68.205  55.620  39.568  0.00  0.00           H  
ATOM   3779  HA  LEU 1 238      65.423  55.446  39.246  0.00  0.00           H  
ATOM   3780  HB2 LEU 1 238      66.956  56.627  37.742  0.00  0.00           H  
ATOM   3781  HB3 LEU 1 238      67.868  55.160  37.228  0.00  0.00           H  
ATOM   3782  HG  LEU 1 238      65.902  54.282  35.996  0.00  0.00           H  
ATOM   3783 HD11 LEU 1 238      64.683  57.007  36.836  0.00  0.00           H  
ATOM   3784 HD12 LEU 1 238      63.989  55.905  35.624  0.00  0.00           H  
ATOM   3785 HD13 LEU 1 238      64.014  55.372  37.277  0.00  0.00           H  
ATOM   3786 HD21 LEU 1 238      66.009  56.020  34.265  0.00  0.00           H  
ATOM   3787 HD22 LEU 1 238      66.824  57.081  35.433  0.00  0.00           H  
ATOM   3788 HD23 LEU 1 238      67.512  55.518  34.893  0.00  0.00           H  
ATOM   3789  N   VAL 1 239      67.024  52.600  38.656  0.00  0.00           N  
ATOM   3790  CA  VAL 1 239      66.680  51.194  38.420  0.00  0.00           C  
ATOM   3791  C   VAL 1 239      66.002  50.534  39.591  0.00  0.00           C  
ATOM   3792  O   VAL 1 239      65.296  49.507  39.477  0.00  0.00           O  
ATOM   3793  CB  VAL 1 239      67.987  50.331  38.010  0.00  0.00           C  
ATOM   3794  CG1 VAL 1 239      68.609  51.011  36.776  0.00  0.00           C  
ATOM   3795  CG2 VAL 1 239      69.083  50.199  39.128  0.00  0.00           C  
ATOM   3796  H   VAL 1 239      67.938  52.960  38.424  0.00  0.00           H  
ATOM   3797  HA  VAL 1 239      66.029  51.112  37.549  0.00  0.00           H  
ATOM   3798  HB  VAL 1 239      67.600  49.360  37.701  0.00  0.00           H  
ATOM   3799 HG11 VAL 1 239      67.846  50.925  36.003  0.00  0.00           H  
ATOM   3800 HG12 VAL 1 239      68.856  52.054  36.972  0.00  0.00           H  
ATOM   3801 HG13 VAL 1 239      69.479  50.447  36.438  0.00  0.00           H  
ATOM   3802 HG21 VAL 1 239      68.669  49.787  40.049  0.00  0.00           H  
ATOM   3803 HG22 VAL 1 239      69.772  49.373  38.952  0.00  0.00           H  
ATOM   3804 HG23 VAL 1 239      69.577  51.164  39.238  0.00  0.00           H  
ATOM   3805  N   ARG 1 240      65.949  51.094  40.807  0.00  0.00           N  
ATOM   3806  CA  ARG 1 240      65.076  50.556  41.808  0.00  0.00           C  
ATOM   3807  C   ARG 1 240      63.662  51.017  41.671  0.00  0.00           C  
ATOM   3808  O   ARG 1 240      62.764  50.237  41.879  0.00  0.00           O  
ATOM   3809  CB  ARG 1 240      65.571  50.943  43.230  0.00  0.00           C  
ATOM   3810  CG  ARG 1 240      67.073  50.593  43.288  0.00  0.00           C  
ATOM   3811  CD  ARG 1 240      67.611  50.414  44.747  0.00  0.00           C  
ATOM   3812  NE  ARG 1 240      67.255  51.673  45.509  0.00  0.00           N  
ATOM   3813  CZ  ARG 1 240      68.012  52.792  45.737  0.00  0.00           C  
ATOM   3814  NH1 ARG 1 240      67.476  53.873  46.226  0.00  0.00           N  
ATOM   3815  NH2 ARG 1 240      69.247  52.943  45.340  0.00  0.00           N  
ATOM   3816  H   ARG 1 240      66.571  51.878  40.949  0.00  0.00           H  
ATOM   3817  HA  ARG 1 240      65.096  49.468  41.739  0.00  0.00           H  
ATOM   3818  HB2 ARG 1 240      65.408  51.983  43.515  0.00  0.00           H  
ATOM   3819  HB3 ARG 1 240      64.989  50.344  43.931  0.00  0.00           H  
ATOM   3820  HG2 ARG 1 240      67.391  49.660  42.823  0.00  0.00           H  
ATOM   3821  HG3 ARG 1 240      67.511  51.464  42.800  0.00  0.00           H  
ATOM   3822  HD2 ARG 1 240      66.942  49.739  45.280  0.00  0.00           H  
ATOM   3823  HD3 ARG 1 240      68.627  50.038  44.864  0.00  0.00           H  
ATOM   3824  HE  ARG 1 240      66.341  51.799  45.920  0.00  0.00           H  
ATOM   3825 HH11 ARG 1 240      67.992  54.740  46.277  0.00  0.00           H  
ATOM   3826 HH12 ARG 1 240      66.489  53.856  46.439  0.00  0.00           H  
ATOM   3827 HH21 ARG 1 240      69.712  53.838  45.282  0.00  0.00           H  
ATOM   3828 HH22 ARG 1 240      69.564  52.115  44.856  0.00  0.00           H  
ATOM   3829  N   ASN 1 241      63.452  52.252  41.211  0.00  0.00           N  
ATOM   3830  CA  ASN 1 241      62.112  52.916  41.047  0.00  0.00           C  
ATOM   3831  C   ASN 1 241      61.389  52.259  39.785  0.00  0.00           C  
ATOM   3832  O   ASN 1 241      60.229  51.932  39.800  0.00  0.00           O  
ATOM   3833  CB  ASN 1 241      62.229  54.499  40.931  0.00  0.00           C  
ATOM   3834  CG  ASN 1 241      62.720  55.166  42.219  0.00  0.00           C  
ATOM   3835  OD1 ASN 1 241      62.747  54.661  43.368  0.00  0.00           O  
ATOM   3836  ND2 ASN 1 241      63.353  56.286  41.967  0.00  0.00           N  
ATOM   3837  H   ASN 1 241      64.252  52.839  41.022  0.00  0.00           H  
ATOM   3838  HA  ASN 1 241      61.507  52.746  41.938  0.00  0.00           H  
ATOM   3839  HB2 ASN 1 241      63.070  54.644  40.253  0.00  0.00           H  
ATOM   3840  HB3 ASN 1 241      61.389  55.060  40.520  0.00  0.00           H  
ATOM   3841 HD21 ASN 1 241      63.824  56.677  42.770  0.00  0.00           H  
ATOM   3842 HD22 ASN 1 241      63.262  56.721  41.060  0.00  0.00           H  
ATOM   3843  N   LEU 1 242      62.116  51.887  38.687  0.00  0.00           N  
ATOM   3844  CA  LEU 1 242      61.526  51.277  37.406  0.00  0.00           C  
ATOM   3845  C   LEU 1 242      61.060  49.838  37.596  0.00  0.00           C  
ATOM   3846  O   LEU 1 242      60.011  49.438  37.074  0.00  0.00           O  
ATOM   3847  CB  LEU 1 242      62.644  51.197  36.307  0.00  0.00           C  
ATOM   3848  CG  LEU 1 242      62.869  52.474  35.530  0.00  0.00           C  
ATOM   3849  CD1 LEU 1 242      63.959  52.272  34.427  0.00  0.00           C  
ATOM   3850  CD2 LEU 1 242      61.617  52.921  34.694  0.00  0.00           C  
ATOM   3851  H   LEU 1 242      63.027  52.323  38.705  0.00  0.00           H  
ATOM   3852  HA  LEU 1 242      60.632  51.799  37.066  0.00  0.00           H  
ATOM   3853  HB2 LEU 1 242      63.601  50.774  36.613  0.00  0.00           H  
ATOM   3854  HB3 LEU 1 242      62.274  50.512  35.543  0.00  0.00           H  
ATOM   3855  HG  LEU 1 242      63.079  53.196  36.319  0.00  0.00           H  
ATOM   3856 HD11 LEU 1 242      64.131  53.221  33.919  0.00  0.00           H  
ATOM   3857 HD12 LEU 1 242      64.844  52.264  35.063  0.00  0.00           H  
ATOM   3858 HD13 LEU 1 242      63.809  51.383  33.815  0.00  0.00           H  
ATOM   3859 HD21 LEU 1 242      60.780  53.075  35.375  0.00  0.00           H  
ATOM   3860 HD22 LEU 1 242      61.780  53.856  34.159  0.00  0.00           H  
ATOM   3861 HD23 LEU 1 242      61.380  52.201  33.910  0.00  0.00           H  
ATOM   3862  N   GLN 1 243      61.774  49.039  38.376  0.00  0.00           N  
ATOM   3863  CA  GLN 1 243      61.400  47.645  38.815  0.00  0.00           C  
ATOM   3864  C   GLN 1 243      60.039  47.563  39.660  0.00  0.00           C  
ATOM   3865  O   GLN 1 243      59.132  46.819  39.335  0.00  0.00           O  
ATOM   3866  CB  GLN 1 243      62.588  47.015  39.565  0.00  0.00           C  
ATOM   3867  CG  GLN 1 243      62.683  45.460  39.573  0.00  0.00           C  
ATOM   3868  CD  GLN 1 243      63.086  44.866  38.282  0.00  0.00           C  
ATOM   3869  OE1 GLN 1 243      62.932  45.355  37.177  0.00  0.00           O  
ATOM   3870  NE2 GLN 1 243      63.370  43.573  38.253  0.00  0.00           N  
ATOM   3871  H   GLN 1 243      62.601  49.419  38.813  0.00  0.00           H  
ATOM   3872  HA  GLN 1 243      61.223  47.131  37.870  0.00  0.00           H  
ATOM   3873  HB2 GLN 1 243      63.481  47.406  39.077  0.00  0.00           H  
ATOM   3874  HB3 GLN 1 243      62.439  47.312  40.603  0.00  0.00           H  
ATOM   3875  HG2 GLN 1 243      63.327  45.151  40.396  0.00  0.00           H  
ATOM   3876  HG3 GLN 1 243      61.766  45.009  39.951  0.00  0.00           H  
ATOM   3877 HE21 GLN 1 243      63.316  43.022  37.408  0.00  0.00           H  
ATOM   3878 HE22 GLN 1 243      63.434  43.069  39.126  0.00  0.00           H  
ATOM   3879  N   TRP 1 244      59.884  48.397  40.747  0.00  0.00           N  
ATOM   3880  CA  TRP 1 244      58.607  48.639  41.449  0.00  0.00           C  
ATOM   3881  C   TRP 1 244      57.532  49.195  40.486  0.00  0.00           C  
ATOM   3882  O   TRP 1 244      56.393  48.666  40.518  0.00  0.00           O  
ATOM   3883  CB  TRP 1 244      58.702  49.517  42.681  0.00  0.00           C  
ATOM   3884  CG  TRP 1 244      57.470  50.112  43.205  0.00  0.00           C  
ATOM   3885  CD1 TRP 1 244      56.753  49.598  44.214  0.00  0.00           C  
ATOM   3886  CD2 TRP 1 244      56.678  51.210  42.679  0.00  0.00           C  
ATOM   3887  NE1 TRP 1 244      55.568  50.342  44.406  0.00  0.00           N  
ATOM   3888  CE2 TRP 1 244      55.432  51.293  43.484  0.00  0.00           C  
ATOM   3889  CE3 TRP 1 244      56.848  52.180  41.723  0.00  0.00           C  
ATOM   3890  CZ2 TRP 1 244      54.322  52.019  42.970  0.00  0.00           C  
ATOM   3891  CZ3 TRP 1 244      55.788  53.100  41.389  0.00  0.00           C  
ATOM   3892  CH2 TRP 1 244      54.486  52.892  41.948  0.00  0.00           C  
ATOM   3893  H   TRP 1 244      60.638  49.018  41.002  0.00  0.00           H  
ATOM   3894  HA  TRP 1 244      58.294  47.645  41.768  0.00  0.00           H  
ATOM   3895  HB2 TRP 1 244      59.212  49.011  43.502  0.00  0.00           H  
ATOM   3896  HB3 TRP 1 244      59.275  50.397  42.391  0.00  0.00           H  
ATOM   3897  HD1 TRP 1 244      56.991  48.745  44.833  0.00  0.00           H  
ATOM   3898  HE1 TRP 1 244      54.920  50.188  45.165  0.00  0.00           H  
ATOM   3899  HE3 TRP 1 244      57.761  52.284  41.155  0.00  0.00           H  
ATOM   3900  HZ2 TRP 1 244      53.362  51.943  43.459  0.00  0.00           H  
ATOM   3901  HZ3 TRP 1 244      55.905  53.859  40.630  0.00  0.00           H  
ATOM   3902  HH2 TRP 1 244      53.586  53.344  41.556  0.00  0.00           H  
ATOM   3903  N   ALA 1 245      57.781  50.122  39.551  0.00  0.00           N  
ATOM   3904  CA  ALA 1 245      56.773  50.607  38.680  0.00  0.00           C  
ATOM   3905  C   ALA 1 245      56.211  49.556  37.640  0.00  0.00           C  
ATOM   3906  O   ALA 1 245      55.028  49.605  37.244  0.00  0.00           O  
ATOM   3907  CB  ALA 1 245      57.397  51.753  37.922  0.00  0.00           C  
ATOM   3908  H   ALA 1 245      58.637  50.658  39.578  0.00  0.00           H  
ATOM   3909  HA  ALA 1 245      55.900  50.974  39.221  0.00  0.00           H  
ATOM   3910  HB1 ALA 1 245      56.596  52.230  37.356  0.00  0.00           H  
ATOM   3911  HB2 ALA 1 245      57.703  52.552  38.597  0.00  0.00           H  
ATOM   3912  HB3 ALA 1 245      58.136  51.409  37.198  0.00  0.00           H  
ATOM   3913  N   LYS 1 246      57.068  48.584  37.295  0.00  0.00           N  
ATOM   3914  CA  LYS 1 246      56.830  47.426  36.445  0.00  0.00           C  
ATOM   3915  C   LYS 1 246      55.829  46.394  36.996  0.00  0.00           C  
ATOM   3916  O   LYS 1 246      54.991  45.924  36.258  0.00  0.00           O  
ATOM   3917  CB  LYS 1 246      58.129  46.751  36.186  0.00  0.00           C  
ATOM   3918  CG  LYS 1 246      58.057  45.506  35.264  0.00  0.00           C  
ATOM   3919  CD  LYS 1 246      59.400  44.840  35.032  0.00  0.00           C  
ATOM   3920  CE  LYS 1 246      60.480  45.849  34.421  0.00  0.00           C  
ATOM   3921  NZ  LYS 1 246      61.878  45.451  34.491  0.00  0.00           N  
ATOM   3922  H   LYS 1 246      58.028  48.667  37.600  0.00  0.00           H  
ATOM   3923  HA  LYS 1 246      56.370  47.737  35.507  0.00  0.00           H  
ATOM   3924  HB2 LYS 1 246      58.842  47.493  35.828  0.00  0.00           H  
ATOM   3925  HB3 LYS 1 246      58.674  46.424  37.072  0.00  0.00           H  
ATOM   3926  HG2 LYS 1 246      57.315  44.791  35.618  0.00  0.00           H  
ATOM   3927  HG3 LYS 1 246      57.861  45.802  34.233  0.00  0.00           H  
ATOM   3928  HD2 LYS 1 246      59.768  44.518  36.006  0.00  0.00           H  
ATOM   3929  HD3 LYS 1 246      59.227  43.987  34.377  0.00  0.00           H  
ATOM   3930  HE2 LYS 1 246      60.059  45.953  33.422  0.00  0.00           H  
ATOM   3931  HE3 LYS 1 246      60.318  46.873  34.759  0.00  0.00           H  
ATOM   3932  HZ1 LYS 1 246      62.176  44.663  33.933  0.00  0.00           H  
ATOM   3933  HZ2 LYS 1 246      62.329  46.308  34.204  0.00  0.00           H  
ATOM   3934  HZ3 LYS 1 246      62.346  45.359  35.381  0.00  0.00           H  
ATOM   3935  N   ALA 1 247      55.803  46.260  38.303  0.00  0.00           N  
ATOM   3936  CA  ALA 1 247      54.803  45.655  39.065  0.00  0.00           C  
ATOM   3937  C   ALA 1 247      53.377  46.362  39.027  0.00  0.00           C  
ATOM   3938  O   ALA 1 247      52.431  45.855  39.612  0.00  0.00           O  
ATOM   3939  CB  ALA 1 247      55.209  45.561  40.536  0.00  0.00           C  
ATOM   3940  H   ALA 1 247      56.394  46.748  38.961  0.00  0.00           H  
ATOM   3941  HA  ALA 1 247      54.674  44.633  38.709  0.00  0.00           H  
ATOM   3942  HB1 ALA 1 247      54.422  45.048  41.089  0.00  0.00           H  
ATOM   3943  HB2 ALA 1 247      56.135  44.989  40.587  0.00  0.00           H  
ATOM   3944  HB3 ALA 1 247      55.530  46.528  40.924  0.00  0.00           H  
ATOM   3945  N   HIS 1 248      53.236  47.467  38.313  0.00  0.00           N  
ATOM   3946  CA  HIS 1 248      52.013  48.333  38.524  0.00  0.00           C  
ATOM   3947  C   HIS 1 248      51.550  48.824  37.104  0.00  0.00           C  
ATOM   3948  O   HIS 1 248      50.645  49.613  36.944  0.00  0.00           O  
ATOM   3949  CB  HIS 1 248      52.245  49.509  39.400  0.00  0.00           C  
ATOM   3950  CG  HIS 1 248      52.533  48.960  40.743  0.00  0.00           C  
ATOM   3951  ND1 HIS 1 248      53.742  48.863  41.394  0.00  0.00           N  
ATOM   3952  CD2 HIS 1 248      51.570  48.366  41.547  0.00  0.00           C  
ATOM   3953  CE1 HIS 1 248      53.538  48.173  42.511  0.00  0.00           C  
ATOM   3954  NE2 HIS 1 248      52.210  47.952  42.685  0.00  0.00           N  
ATOM   3955  H   HIS 1 248      54.079  47.768  37.844  0.00  0.00           H  
ATOM   3956  HA  HIS 1 248      51.164  47.754  38.887  0.00  0.00           H  
ATOM   3957  HB2 HIS 1 248      53.165  50.037  39.149  0.00  0.00           H  
ATOM   3958  HB3 HIS 1 248      51.406  50.205  39.416  0.00  0.00           H  
ATOM   3959  HD1 HIS 1 248      54.634  49.208  41.069  0.00  0.00           H  
ATOM   3960  HD2 HIS 1 248      50.542  48.243  41.238  0.00  0.00           H  
ATOM   3961  HE1 HIS 1 248      54.229  47.988  43.320  0.00  0.00           H  
ATOM   3962  N   GLU 1 249      52.014  48.208  35.994  0.00  0.00           N  
ATOM   3963  CA  GLU 1 249      51.633  48.639  34.633  0.00  0.00           C  
ATOM   3964  C   GLU 1 249      50.240  48.152  34.229  0.00  0.00           C  
ATOM   3965  O   GLU 1 249      50.185  46.942  33.888  0.00  0.00           O  
ATOM   3966  CB  GLU 1 249      52.702  48.075  33.643  0.00  0.00           C  
ATOM   3967  CG  GLU 1 249      54.029  48.795  33.541  0.00  0.00           C  
ATOM   3968  CD  GLU 1 249      54.017  50.026  32.652  0.00  0.00           C  
ATOM   3969  OE1 GLU 1 249      54.516  51.106  33.153  0.00  0.00           O  
ATOM   3970  OE2 GLU 1 249      53.667  49.853  31.480  0.00  0.00           O  
ATOM   3971  H   GLU 1 249      52.672  47.449  36.103  0.00  0.00           H  
ATOM   3972  HA  GLU 1 249      51.691  49.720  34.509  0.00  0.00           H  
ATOM   3973  HB2 GLU 1 249      52.874  47.031  33.905  0.00  0.00           H  
ATOM   3974  HB3 GLU 1 249      52.297  47.988  32.635  0.00  0.00           H  
ATOM   3975  HG2 GLU 1 249      54.387  49.085  34.529  0.00  0.00           H  
ATOM   3976  HG3 GLU 1 249      54.647  48.026  33.078  0.00  0.00           H  
ATOM   3977  N   LEU 1 250      49.268  49.056  33.942  0.00  0.00           N  
ATOM   3978  CA  LEU 1 250      47.974  48.769  33.260  0.00  0.00           C  
ATOM   3979  C   LEU 1 250      48.072  48.874  31.728  0.00  0.00           C  
ATOM   3980  O   LEU 1 250      48.926  49.580  31.227  0.00  0.00           O  
ATOM   3981  CB  LEU 1 250      46.883  49.744  33.777  0.00  0.00           C  
ATOM   3982  CG  LEU 1 250      46.496  49.426  35.239  0.00  0.00           C  
ATOM   3983  CD1 LEU 1 250      45.581  50.514  35.719  0.00  0.00           C  
ATOM   3984  CD2 LEU 1 250      45.623  48.144  35.172  0.00  0.00           C  
ATOM   3985  H   LEU 1 250      49.453  50.006  34.228  0.00  0.00           H  
ATOM   3986  HA  LEU 1 250      47.718  47.784  33.652  0.00  0.00           H  
ATOM   3987  HB2 LEU 1 250      47.155  50.789  33.631  0.00  0.00           H  
ATOM   3988  HB3 LEU 1 250      45.979  49.732  33.168  0.00  0.00           H  
ATOM   3989  HG  LEU 1 250      47.346  49.302  35.909  0.00  0.00           H  
ATOM   3990 HD11 LEU 1 250      45.365  50.406  36.782  0.00  0.00           H  
ATOM   3991 HD12 LEU 1 250      46.093  51.462  35.558  0.00  0.00           H  
ATOM   3992 HD13 LEU 1 250      44.643  50.530  35.163  0.00  0.00           H  
ATOM   3993 HD21 LEU 1 250      46.240  47.269  34.962  0.00  0.00           H  
ATOM   3994 HD22 LEU 1 250      45.221  48.098  36.184  0.00  0.00           H  
ATOM   3995 HD23 LEU 1 250      44.722  48.331  34.588  0.00  0.00           H  
ATOM   3996  N   PRO 1 251      47.364  48.068  30.920  0.00  0.00           N  
ATOM   3997  CA  PRO 1 251      47.250  48.278  29.455  0.00  0.00           C  
ATOM   3998  C   PRO 1 251      46.571  49.641  29.145  0.00  0.00           C  
ATOM   3999  O   PRO 1 251      45.836  50.183  29.975  0.00  0.00           O  
ATOM   4000  CB  PRO 1 251      46.431  47.123  28.908  0.00  0.00           C  
ATOM   4001  CG  PRO 1 251      45.930  46.352  30.110  0.00  0.00           C  
ATOM   4002  CD  PRO 1 251      46.323  47.166  31.352  0.00  0.00           C  
ATOM   4003  HA  PRO 1 251      48.230  48.310  28.978  0.00  0.00           H  
ATOM   4004  HB2 PRO 1 251      45.547  47.424  28.344  0.00  0.00           H  
ATOM   4005  HB3 PRO 1 251      47.136  46.501  28.356  0.00  0.00           H  
ATOM   4006  HG2 PRO 1 251      44.885  46.131  29.893  0.00  0.00           H  
ATOM   4007  HG3 PRO 1 251      46.339  45.341  30.113  0.00  0.00           H  
ATOM   4008  HD2 PRO 1 251      45.538  47.833  31.707  0.00  0.00           H  
ATOM   4009  HD3 PRO 1 251      46.625  46.460  32.125  0.00  0.00           H  
ATOM   4010  N   GLU 1 252      46.849  50.220  27.944  0.00  0.00           N  
ATOM   4011  CA  GLU 1 252      46.128  51.404  27.537  0.00  0.00           C  
ATOM   4012  C   GLU 1 252      44.712  50.963  27.028  0.00  0.00           C  
ATOM   4013  O   GLU 1 252      44.363  49.799  26.982  0.00  0.00           O  
ATOM   4014  CB  GLU 1 252      46.850  52.205  26.401  0.00  0.00           C  
ATOM   4015  CG  GLU 1 252      48.288  52.543  26.855  0.00  0.00           C  
ATOM   4016  CD  GLU 1 252      48.391  53.298  28.256  0.00  0.00           C  
ATOM   4017  OE1 GLU 1 252      47.578  54.194  28.463  0.00  0.00           O  
ATOM   4018  OE2 GLU 1 252      49.148  52.931  29.055  0.00  0.00           O  
ATOM   4019  H   GLU 1 252      47.554  49.831  27.335  0.00  0.00           H  
ATOM   4020  HA  GLU 1 252      46.020  52.125  28.347  0.00  0.00           H  
ATOM   4021  HB2 GLU 1 252      46.850  51.556  25.525  0.00  0.00           H  
ATOM   4022  HB3 GLU 1 252      46.239  53.070  26.142  0.00  0.00           H  
ATOM   4023  HG2 GLU 1 252      48.872  51.623  26.826  0.00  0.00           H  
ATOM   4024  HG3 GLU 1 252      48.667  53.194  26.067  0.00  0.00           H  
ATOM   4025  N   SER 1 253      43.770  51.940  26.915  0.00  0.00           N  
ATOM   4026  CA  SER 1 253      42.347  51.791  26.403  0.00  0.00           C  
ATOM   4027  C   SER 1 253      42.274  51.644  24.882  0.00  0.00           C  
ATOM   4028  O   SER 1 253      43.102  52.193  24.170  0.00  0.00           O  
ATOM   4029  CB  SER 1 253      41.617  53.011  26.861  0.00  0.00           C  
ATOM   4030  OG  SER 1 253      40.302  52.975  26.380  0.00  0.00           O  
ATOM   4031  H   SER 1 253      44.071  52.875  27.146  0.00  0.00           H  
ATOM   4032  HA  SER 1 253      41.981  50.878  26.873  0.00  0.00           H  
ATOM   4033  HB2 SER 1 253      41.634  53.115  27.946  0.00  0.00           H  
ATOM   4034  HB3 SER 1 253      42.031  53.922  26.427  0.00  0.00           H  
ATOM   4035  HG  SER 1 253      39.824  52.250  26.790  0.00  0.00           H  
ATOM   4036  N   MET 1 254      41.277  50.938  24.282  0.00  0.00           N  
ATOM   4037  CA  MET 1 254      41.056  50.789  22.812  0.00  0.00           C  
ATOM   4038  C   MET 1 254      39.594  50.749  22.502  0.00  0.00           C  
ATOM   4039  O   MET 1 254      38.688  50.327  23.174  0.00  0.00           O  
ATOM   4040  CB  MET 1 254      41.765  49.444  22.311  0.00  0.00           C  
ATOM   4041  CG  MET 1 254      41.335  48.221  23.046  0.00  0.00           C  
ATOM   4042  SD  MET 1 254      42.204  46.697  22.504  0.00  0.00           S  
ATOM   4043  CE  MET 1 254      43.693  46.821  23.513  0.00  0.00           C  
ATOM   4044  H   MET 1 254      40.617  50.476  24.891  0.00  0.00           H  
ATOM   4045  HA  MET 1 254      41.510  51.567  22.198  0.00  0.00           H  
ATOM   4046  HB2 MET 1 254      41.419  49.326  21.284  0.00  0.00           H  
ATOM   4047  HB3 MET 1 254      42.838  49.568  22.459  0.00  0.00           H  
ATOM   4048  HG2 MET 1 254      41.469  48.264  24.127  0.00  0.00           H  
ATOM   4049  HG3 MET 1 254      40.292  48.051  22.776  0.00  0.00           H  
ATOM   4050  HE1 MET 1 254      43.557  46.985  24.582  0.00  0.00           H  
ATOM   4051  HE2 MET 1 254      44.182  45.854  23.393  0.00  0.00           H  
ATOM   4052  HE3 MET 1 254      44.332  47.612  23.121  0.00  0.00           H  
ATOM   4053  N   CYS 1 255      39.307  51.334  21.356  0.00  0.00           N  
ATOM   4054  CA  CYS 1 255      38.034  51.381  20.735  0.00  0.00           C  
ATOM   4055  C   CYS 1 255      37.951  50.385  19.605  0.00  0.00           C  
ATOM   4056  O   CYS 1 255      38.515  50.720  18.560  0.00  0.00           O  
ATOM   4057  CB  CYS 1 255      37.712  52.856  20.297  0.00  0.00           C  
ATOM   4058  SG  CYS 1 255      36.299  52.706  19.181  0.00  0.00           S  
ATOM   4059  H   CYS 1 255      39.948  51.958  20.886  0.00  0.00           H  
ATOM   4060  HA  CYS 1 255      37.202  51.195  21.414  0.00  0.00           H  
ATOM   4061  HB2 CYS 1 255      37.478  53.461  21.174  0.00  0.00           H  
ATOM   4062  HB3 CYS 1 255      38.534  53.347  19.777  0.00  0.00           H  
ATOM   4063  HG  CYS 1 255      35.551  51.938  19.978  0.00  0.00           H  
ATOM   4064  N   LEU 1 256      37.342  49.190  19.780  0.00  0.00           N  
ATOM   4065  CA  LEU 1 256      37.264  48.125  18.713  0.00  0.00           C  
ATOM   4066  C   LEU 1 256      36.191  48.576  17.800  0.00  0.00           C  
ATOM   4067  O   LEU 1 256      35.045  48.890  18.227  0.00  0.00           O  
ATOM   4068  CB  LEU 1 256      36.927  46.777  19.293  0.00  0.00           C  
ATOM   4069  CG  LEU 1 256      37.890  46.166  20.351  0.00  0.00           C  
ATOM   4070  CD1 LEU 1 256      37.224  44.838  20.781  0.00  0.00           C  
ATOM   4071  CD2 LEU 1 256      39.319  45.932  19.827  0.00  0.00           C  
ATOM   4072  H   LEU 1 256      36.801  48.992  20.609  0.00  0.00           H  
ATOM   4073  HA  LEU 1 256      38.270  48.095  18.295  0.00  0.00           H  
ATOM   4074  HB2 LEU 1 256      35.944  46.878  19.752  0.00  0.00           H  
ATOM   4075  HB3 LEU 1 256      36.918  46.167  18.390  0.00  0.00           H  
ATOM   4076  HG  LEU 1 256      37.903  46.772  21.257  0.00  0.00           H  
ATOM   4077 HD11 LEU 1 256      36.327  45.090  21.348  0.00  0.00           H  
ATOM   4078 HD12 LEU 1 256      36.987  44.201  19.928  0.00  0.00           H  
ATOM   4079 HD13 LEU 1 256      37.869  44.399  21.542  0.00  0.00           H  
ATOM   4080 HD21 LEU 1 256      39.697  46.863  19.404  0.00  0.00           H  
ATOM   4081 HD22 LEU 1 256      39.930  45.448  20.588  0.00  0.00           H  
ATOM   4082 HD23 LEU 1 256      39.157  45.142  19.094  0.00  0.00           H  
ATOM   4083  N   LYS 1 257      36.442  48.599  16.490  0.00  0.00           N  
ATOM   4084  CA  LYS 1 257      35.565  49.164  15.417  0.00  0.00           C  
ATOM   4085  C   LYS 1 257      34.887  48.031  14.698  0.00  0.00           C  
ATOM   4086  O   LYS 1 257      35.414  47.609  13.609  0.00  0.00           O  
ATOM   4087  CB  LYS 1 257      36.501  50.066  14.502  0.00  0.00           C  
ATOM   4088  CG  LYS 1 257      36.861  51.294  15.337  0.00  0.00           C  
ATOM   4089  CD  LYS 1 257      37.895  52.217  14.627  0.00  0.00           C  
ATOM   4090  CE  LYS 1 257      39.367  51.702  14.922  0.00  0.00           C  
ATOM   4091  NZ  LYS 1 257      39.853  52.149  16.252  0.00  0.00           N  
ATOM   4092  H   LYS 1 257      37.276  48.080  16.254  0.00  0.00           H  
ATOM   4093  HA  LYS 1 257      34.827  49.810  15.892  0.00  0.00           H  
ATOM   4094  HB2 LYS 1 257      37.370  49.506  14.156  0.00  0.00           H  
ATOM   4095  HB3 LYS 1 257      35.933  50.387  13.629  0.00  0.00           H  
ATOM   4096  HG2 LYS 1 257      35.932  51.834  15.518  0.00  0.00           H  
ATOM   4097  HG3 LYS 1 257      37.353  50.987  16.259  0.00  0.00           H  
ATOM   4098  HD2 LYS 1 257      37.656  52.351  13.572  0.00  0.00           H  
ATOM   4099  HD3 LYS 1 257      37.791  53.187  15.113  0.00  0.00           H  
ATOM   4100  HE2 LYS 1 257      39.388  50.622  15.069  0.00  0.00           H  
ATOM   4101  HE3 LYS 1 257      39.916  52.005  14.031  0.00  0.00           H  
ATOM   4102  HZ1 LYS 1 257      40.770  51.741  16.363  0.00  0.00           H  
ATOM   4103  HZ2 LYS 1 257      39.911  53.155  16.321  0.00  0.00           H  
ATOM   4104  HZ3 LYS 1 257      39.214  51.809  16.957  0.00  0.00           H  
ATOM   4105  N   PHE 1 258      33.820  47.454  15.202  0.00  0.00           N  
ATOM   4106  CA  PHE 1 258      33.110  46.346  14.588  0.00  0.00           C  
ATOM   4107  C   PHE 1 258      32.318  46.707  13.289  0.00  0.00           C  
ATOM   4108  O   PHE 1 258      32.084  47.926  13.141  0.00  0.00           O  
ATOM   4109  CB  PHE 1 258      31.941  45.680  15.521  0.00  0.00           C  
ATOM   4110  CG  PHE 1 258      32.574  45.175  16.752  0.00  0.00           C  
ATOM   4111  CD1 PHE 1 258      32.864  46.040  17.794  0.00  0.00           C  
ATOM   4112  CD2 PHE 1 258      32.777  43.777  17.006  0.00  0.00           C  
ATOM   4113  CE1 PHE 1 258      33.510  45.586  19.010  0.00  0.00           C  
ATOM   4114  CE2 PHE 1 258      33.363  43.352  18.186  0.00  0.00           C  
ATOM   4115  CZ  PHE 1 258      33.789  44.247  19.155  0.00  0.00           C  
ATOM   4116  H   PHE 1 258      33.289  47.825  15.978  0.00  0.00           H  
ATOM   4117  HA  PHE 1 258      33.843  45.589  14.310  0.00  0.00           H  
ATOM   4118  HB2 PHE 1 258      31.166  46.425  15.699  0.00  0.00           H  
ATOM   4119  HB3 PHE 1 258      31.604  44.827  14.931  0.00  0.00           H  
ATOM   4120  HD1 PHE 1 258      32.627  47.093  17.789  0.00  0.00           H  
ATOM   4121  HD2 PHE 1 258      32.432  43.049  16.287  0.00  0.00           H  
ATOM   4122  HE1 PHE 1 258      33.829  46.396  19.650  0.00  0.00           H  
ATOM   4123  HE2 PHE 1 258      33.639  42.309  18.234  0.00  0.00           H  
ATOM   4124  HZ  PHE 1 258      34.289  44.079  20.097  0.00  0.00           H  
ATOM   4125  N   ASP 1 259      32.057  45.702  12.458  0.00  0.00           N  
ATOM   4126  CA  ASP 1 259      31.492  45.787  11.145  0.00  0.00           C  
ATOM   4127  C   ASP 1 259      30.115  46.461  11.006  0.00  0.00           C  
ATOM   4128  O   ASP 1 259      29.922  47.274  10.109  0.00  0.00           O  
ATOM   4129  CB  ASP 1 259      31.535  44.442  10.495  0.00  0.00           C  
ATOM   4130  CG  ASP 1 259      32.936  43.845  10.231  0.00  0.00           C  
ATOM   4131  OD1 ASP 1 259      33.306  42.705  10.576  0.00  0.00           O  
ATOM   4132  OD2 ASP 1 259      33.814  44.612   9.586  0.00  0.00           O  
ATOM   4133  H   ASP 1 259      32.185  44.752  12.777  0.00  0.00           H  
ATOM   4134  HA  ASP 1 259      32.082  46.511  10.583  0.00  0.00           H  
ATOM   4135  HB2 ASP 1 259      31.070  43.724  11.172  0.00  0.00           H  
ATOM   4136  HB3 ASP 1 259      30.896  44.432   9.612  0.00  0.00           H  
ATOM   4137  HD2 ASP 1 259      34.540  44.044   9.316  0.00  0.00           H  
ATOM   4138  N   CYS 1 260      29.167  46.271  11.977  0.00  0.00           N  
ATOM   4139  CA  CYS 1 260      27.897  46.995  12.086  0.00  0.00           C  
ATOM   4140  C   CYS 1 260      27.983  48.459  12.448  0.00  0.00           C  
ATOM   4141  O   CYS 1 260      27.003  49.148  12.562  0.00  0.00           O  
ATOM   4142  CB  CYS 1 260      27.083  46.317  13.197  0.00  0.00           C  
ATOM   4143  SG  CYS 1 260      28.027  46.200  14.733  0.00  0.00           S  
ATOM   4144  H   CYS 1 260      29.281  45.599  12.723  0.00  0.00           H  
ATOM   4145  HA  CYS 1 260      27.445  46.974  11.095  0.00  0.00           H  
ATOM   4146  HB2 CYS 1 260      26.172  46.883  13.389  0.00  0.00           H  
ATOM   4147  HB3 CYS 1 260      26.760  45.352  12.806  0.00  0.00           H  
ATOM   4148  HG  CYS 1 260      28.201  44.877  14.681  0.00  0.00           H  
ATOM   4149  N   GLY 1 261      29.157  49.079  12.693  0.00  0.00           N  
ATOM   4150  CA  GLY 1 261      29.307  50.517  12.881  0.00  0.00           C  
ATOM   4151  C   GLY 1 261      29.297  50.826  14.396  0.00  0.00           C  
ATOM   4152  O   GLY 1 261      29.371  51.947  14.718  0.00  0.00           O  
ATOM   4153  H   GLY 1 261      29.993  48.588  12.407  0.00  0.00           H  
ATOM   4154  HA2 GLY 1 261      30.308  50.765  12.527  0.00  0.00           H  
ATOM   4155  HA3 GLY 1 261      28.559  51.063  12.306  0.00  0.00           H  
ATOM   4156  N   VAL 1 262      29.160  49.804  15.308  0.00  0.00           N  
ATOM   4157  CA  VAL 1 262      29.196  50.046  16.723  0.00  0.00           C  
ATOM   4158  C   VAL 1 262      30.595  50.164  17.215  0.00  0.00           C  
ATOM   4159  O   VAL 1 262      31.478  49.517  16.712  0.00  0.00           O  
ATOM   4160  CB  VAL 1 262      28.527  48.840  17.369  0.00  0.00           C  
ATOM   4161  CG1 VAL 1 262      28.730  48.773  18.885  0.00  0.00           C  
ATOM   4162  CG2 VAL 1 262      26.963  48.718  17.063  0.00  0.00           C  
ATOM   4163  H   VAL 1 262      29.097  48.830  15.048  0.00  0.00           H  
ATOM   4164  HA  VAL 1 262      28.622  50.965  16.843  0.00  0.00           H  
ATOM   4165  HB  VAL 1 262      29.009  47.985  16.895  0.00  0.00           H  
ATOM   4166 HG11 VAL 1 262      28.020  48.015  19.218  0.00  0.00           H  
ATOM   4167 HG12 VAL 1 262      29.709  48.303  18.979  0.00  0.00           H  
ATOM   4168 HG13 VAL 1 262      28.438  49.712  19.355  0.00  0.00           H  
ATOM   4169 HG21 VAL 1 262      26.619  47.755  17.438  0.00  0.00           H  
ATOM   4170 HG22 VAL 1 262      26.400  49.539  17.508  0.00  0.00           H  
ATOM   4171 HG23 VAL 1 262      26.871  48.661  15.978  0.00  0.00           H  
ATOM   4172  N   GLN 1 263      30.828  51.014  18.232  0.00  0.00           N  
ATOM   4173  CA  GLN 1 263      32.048  51.371  18.991  0.00  0.00           C  
ATOM   4174  C   GLN 1 263      32.023  51.056  20.497  0.00  0.00           C  
ATOM   4175  O   GLN 1 263      31.428  51.814  21.278  0.00  0.00           O  
ATOM   4176  CB  GLN 1 263      32.374  52.805  18.808  0.00  0.00           C  
ATOM   4177  CG  GLN 1 263      32.767  53.025  17.341  0.00  0.00           C  
ATOM   4178  CD  GLN 1 263      32.885  54.565  16.957  0.00  0.00           C  
ATOM   4179  OE1 GLN 1 263      33.478  55.334  17.622  0.00  0.00           O  
ATOM   4180  NE2 GLN 1 263      32.379  55.124  15.865  0.00  0.00           N  
ATOM   4181  H   GLN 1 263      29.991  51.511  18.503  0.00  0.00           H  
ATOM   4182  HA  GLN 1 263      32.881  50.842  18.528  0.00  0.00           H  
ATOM   4183  HB2 GLN 1 263      31.489  53.408  19.010  0.00  0.00           H  
ATOM   4184  HB3 GLN 1 263      33.189  53.207  19.409  0.00  0.00           H  
ATOM   4185  HG2 GLN 1 263      33.693  52.572  16.986  0.00  0.00           H  
ATOM   4186  HG3 GLN 1 263      31.909  52.688  16.759  0.00  0.00           H  
ATOM   4187 HE21 GLN 1 263      32.392  56.133  15.885  0.00  0.00           H  
ATOM   4188 HE22 GLN 1 263      31.795  54.570  15.255  0.00  0.00           H  
ATOM   4189  N   ILE 1 264      32.666  49.946  20.800  0.00  0.00           N  
ATOM   4190  CA  ILE 1 264      32.838  49.527  22.170  0.00  0.00           C  
ATOM   4191  C   ILE 1 264      34.145  50.002  22.679  0.00  0.00           C  
ATOM   4192  O   ILE 1 264      35.104  49.655  22.025  0.00  0.00           O  
ATOM   4193  CB  ILE 1 264      32.658  48.004  22.190  0.00  0.00           C  
ATOM   4194  CG1 ILE 1 264      31.323  47.648  21.454  0.00  0.00           C  
ATOM   4195  CG2 ILE 1 264      32.604  47.413  23.558  0.00  0.00           C  
ATOM   4196  CD1 ILE 1 264      30.070  48.319  22.049  0.00  0.00           C  
ATOM   4197  H   ILE 1 264      33.246  49.473  20.121  0.00  0.00           H  
ATOM   4198  HA  ILE 1 264      32.136  50.048  22.820  0.00  0.00           H  
ATOM   4199  HB  ILE 1 264      33.502  47.571  21.652  0.00  0.00           H  
ATOM   4200 HG12 ILE 1 264      31.452  47.869  20.395  0.00  0.00           H  
ATOM   4201 HG13 ILE 1 264      31.318  46.560  21.393  0.00  0.00           H  
ATOM   4202 HG21 ILE 1 264      33.545  47.444  24.107  0.00  0.00           H  
ATOM   4203 HG22 ILE 1 264      31.873  48.005  24.108  0.00  0.00           H  
ATOM   4204 HG23 ILE 1 264      32.254  46.381  23.556  0.00  0.00           H  
ATOM   4205 HD11 ILE 1 264      29.787  48.015  23.057  0.00  0.00           H  
ATOM   4206 HD12 ILE 1 264      30.127  49.406  21.978  0.00  0.00           H  
ATOM   4207 HD13 ILE 1 264      29.249  48.034  21.391  0.00  0.00           H  
ATOM   4208  N   GLN 1 265      34.274  50.851  23.626  0.00  0.00           N  
ATOM   4209  CA  GLN 1 265      35.579  51.164  24.305  0.00  0.00           C  
ATOM   4210  C   GLN 1 265      35.796  50.322  25.509  0.00  0.00           C  
ATOM   4211  O   GLN 1 265      34.925  50.140  26.329  0.00  0.00           O  
ATOM   4212  CB  GLN 1 265      35.601  52.634  24.619  0.00  0.00           C  
ATOM   4213  CG  GLN 1 265      36.841  53.130  25.387  0.00  0.00           C  
ATOM   4214  CD  GLN 1 265      37.096  54.608  25.359  0.00  0.00           C  
ATOM   4215  OE1 GLN 1 265      36.193  55.422  25.153  0.00  0.00           O  
ATOM   4216  NE2 GLN 1 265      38.330  55.043  25.423  0.00  0.00           N  
ATOM   4217  H   GLN 1 265      33.429  51.174  24.074  0.00  0.00           H  
ATOM   4218  HA  GLN 1 265      36.419  50.996  23.631  0.00  0.00           H  
ATOM   4219  HB2 GLN 1 265      35.575  53.114  23.641  0.00  0.00           H  
ATOM   4220  HB3 GLN 1 265      34.747  52.892  25.246  0.00  0.00           H  
ATOM   4221  HG2 GLN 1 265      36.851  52.858  26.443  0.00  0.00           H  
ATOM   4222  HG3 GLN 1 265      37.687  52.666  24.882  0.00  0.00           H  
ATOM   4223 HE21 GLN 1 265      38.434  56.042  25.318  0.00  0.00           H  
ATOM   4224 HE22 GLN 1 265      39.166  54.489  25.545  0.00  0.00           H  
ATOM   4225  N   LEU 1 266      36.996  49.821  25.648  0.00  0.00           N  
ATOM   4226  CA  LEU 1 266      37.497  48.904  26.752  0.00  0.00           C  
ATOM   4227  C   LEU 1 266      38.436  49.699  27.648  0.00  0.00           C  
ATOM   4228  O   LEU 1 266      39.243  50.511  27.198  0.00  0.00           O  
ATOM   4229  CB  LEU 1 266      38.264  47.681  26.207  0.00  0.00           C  
ATOM   4230  CG  LEU 1 266      37.429  46.518  25.576  0.00  0.00           C  
ATOM   4231  CD1 LEU 1 266      36.771  46.971  24.210  0.00  0.00           C  
ATOM   4232  CD2 LEU 1 266      38.333  45.317  25.499  0.00  0.00           C  
ATOM   4233  H   LEU 1 266      37.624  50.037  24.887  0.00  0.00           H  
ATOM   4234  HA  LEU 1 266      36.661  48.427  27.263  0.00  0.00           H  
ATOM   4235  HB2 LEU 1 266      39.026  47.944  25.473  0.00  0.00           H  
ATOM   4236  HB3 LEU 1 266      38.763  47.308  27.101  0.00  0.00           H  
ATOM   4237  HG  LEU 1 266      36.535  46.272  26.150  0.00  0.00           H  
ATOM   4238 HD11 LEU 1 266      37.605  47.499  23.747  0.00  0.00           H  
ATOM   4239 HD12 LEU 1 266      36.430  46.080  23.683  0.00  0.00           H  
ATOM   4240 HD13 LEU 1 266      35.906  47.627  24.313  0.00  0.00           H  
ATOM   4241 HD21 LEU 1 266      39.078  45.408  24.709  0.00  0.00           H  
ATOM   4242 HD22 LEU 1 266      38.808  45.306  26.480  0.00  0.00           H  
ATOM   4243 HD23 LEU 1 266      37.727  44.412  25.532  0.00  0.00           H  
ATOM   4244  N   GLY 1 267      38.470  49.424  28.917  0.00  0.00           N  
ATOM   4245  CA  GLY 1 267      39.397  50.043  29.800  0.00  0.00           C  
ATOM   4246  C   GLY 1 267      39.864  49.171  30.899  0.00  0.00           C  
ATOM   4247  O   GLY 1 267      39.259  48.094  31.089  0.00  0.00           O  
ATOM   4248  H   GLY 1 267      37.762  48.832  29.327  0.00  0.00           H  
ATOM   4249  HA2 GLY 1 267      40.222  50.585  29.340  0.00  0.00           H  
ATOM   4250  HA3 GLY 1 267      38.854  50.836  30.313  0.00  0.00           H  
ATOM   4251  N   PHE 1 268      40.819  49.704  31.699  0.00  0.00           N  
ATOM   4252  CA  PHE 1 268      41.514  48.934  32.732  0.00  0.00           C  
ATOM   4253  C   PHE 1 268      41.769  49.744  33.979  0.00  0.00           C  
ATOM   4254  O   PHE 1 268      41.846  50.981  33.919  0.00  0.00           O  
ATOM   4255  CB  PHE 1 268      42.788  48.397  32.154  0.00  0.00           C  
ATOM   4256  CG  PHE 1 268      42.662  47.557  30.918  0.00  0.00           C  
ATOM   4257  CD1 PHE 1 268      42.529  46.229  30.951  0.00  0.00           C  
ATOM   4258  CD2 PHE 1 268      42.674  48.146  29.605  0.00  0.00           C  
ATOM   4259  CE1 PHE 1 268      42.249  45.455  29.791  0.00  0.00           C  
ATOM   4260  CE2 PHE 1 268      42.389  47.401  28.472  0.00  0.00           C  
ATOM   4261  CZ  PHE 1 268      42.169  46.041  28.536  0.00  0.00           C  
ATOM   4262  H   PHE 1 268      41.157  50.620  31.440  0.00  0.00           H  
ATOM   4263  HA  PHE 1 268      40.884  48.118  33.087  0.00  0.00           H  
ATOM   4264  HB2 PHE 1 268      43.489  49.217  31.995  0.00  0.00           H  
ATOM   4265  HB3 PHE 1 268      43.244  47.790  32.936  0.00  0.00           H  
ATOM   4266  HD1 PHE 1 268      42.615  45.624  31.841  0.00  0.00           H  
ATOM   4267  HD2 PHE 1 268      42.951  49.181  29.472  0.00  0.00           H  
ATOM   4268  HE1 PHE 1 268      42.092  44.388  29.854  0.00  0.00           H  
ATOM   4269  HE2 PHE 1 268      42.342  47.885  27.508  0.00  0.00           H  
ATOM   4270  HZ  PHE 1 268      41.845  45.439  27.699  0.00  0.00           H  
ATOM   4271  N   ALA 1 269      41.971  49.120  35.116  0.00  0.00           N  
ATOM   4272  CA  ALA 1 269      42.215  49.713  36.425  0.00  0.00           C  
ATOM   4273  C   ALA 1 269      42.830  48.677  37.379  0.00  0.00           C  
ATOM   4274  O   ALA 1 269      43.020  47.524  37.021  0.00  0.00           O  
ATOM   4275  CB  ALA 1 269      40.906  50.266  36.938  0.00  0.00           C  
ATOM   4276  H   ALA 1 269      41.830  48.125  35.012  0.00  0.00           H  
ATOM   4277  HA  ALA 1 269      42.928  50.532  36.332  0.00  0.00           H  
ATOM   4278  HB1 ALA 1 269      41.169  51.154  37.514  0.00  0.00           H  
ATOM   4279  HB2 ALA 1 269      40.141  50.440  36.181  0.00  0.00           H  
ATOM   4280  HB3 ALA 1 269      40.439  49.615  37.676  0.00  0.00           H  
ATOM   4281  N   ALA 1 270      43.097  49.013  38.611  0.00  0.00           N  
ATOM   4282  CA  ALA 1 270      43.718  48.090  39.599  0.00  0.00           C  
ATOM   4283  C   ALA 1 270      43.410  48.413  41.004  0.00  0.00           C  
ATOM   4284  O   ALA 1 270      43.260  49.552  41.369  0.00  0.00           O  
ATOM   4285  CB  ALA 1 270      45.209  47.999  39.427  0.00  0.00           C  
ATOM   4286  H   ALA 1 270      43.131  50.001  38.818  0.00  0.00           H  
ATOM   4287  HA  ALA 1 270      43.335  47.106  39.331  0.00  0.00           H  
ATOM   4288  HB1 ALA 1 270      45.596  49.016  39.492  0.00  0.00           H  
ATOM   4289  HB2 ALA 1 270      45.702  47.331  40.132  0.00  0.00           H  
ATOM   4290  HB3 ALA 1 270      45.527  47.660  38.441  0.00  0.00           H  
ATOM   4291  N   GLU 1 271      43.336  47.442  41.943  0.00  0.00           N  
ATOM   4292  CA  GLU 1 271      42.909  47.653  43.428  0.00  0.00           C  
ATOM   4293  C   GLU 1 271      44.004  47.101  44.336  0.00  0.00           C  
ATOM   4294  O   GLU 1 271      44.294  47.684  45.395  0.00  0.00           O  
ATOM   4295  CB  GLU 1 271      41.600  46.852  43.650  0.00  0.00           C  
ATOM   4296  CG  GLU 1 271      40.868  47.101  44.967  0.00  0.00           C  
ATOM   4297  CD  GLU 1 271      39.505  46.428  45.100  0.00  0.00           C  
ATOM   4298  OE1 GLU 1 271      39.585  45.243  45.488  0.00  0.00           O  
ATOM   4299  OE2 GLU 1 271      38.440  46.946  44.643  0.00  0.00           O  
ATOM   4300  H   GLU 1 271      43.481  46.527  41.540  0.00  0.00           H  
ATOM   4301  HA  GLU 1 271      42.847  48.738  43.512  0.00  0.00           H  
ATOM   4302  HB2 GLU 1 271      40.888  47.065  42.852  0.00  0.00           H  
ATOM   4303  HB3 GLU 1 271      41.821  45.792  43.528  0.00  0.00           H  
ATOM   4304  HG2 GLU 1 271      41.471  46.850  45.840  0.00  0.00           H  
ATOM   4305  HG3 GLU 1 271      40.683  48.165  45.112  0.00  0.00           H  
ATOM   4306  N   PHE 1 272      44.779  46.134  43.811  0.00  0.00           N  
ATOM   4307  CA  PHE 1 272      45.971  45.532  44.395  0.00  0.00           C  
ATOM   4308  C   PHE 1 272      46.967  45.120  43.316  0.00  0.00           C  
ATOM   4309  O   PHE 1 272      46.559  44.882  42.213  0.00  0.00           O  
ATOM   4310  CB  PHE 1 272      45.427  44.344  45.256  0.00  0.00           C  
ATOM   4311  CG  PHE 1 272      44.488  44.728  46.357  0.00  0.00           C  
ATOM   4312  CD1 PHE 1 272      44.901  45.287  47.594  0.00  0.00           C  
ATOM   4313  CD2 PHE 1 272      43.075  44.429  46.274  0.00  0.00           C  
ATOM   4314  CE1 PHE 1 272      44.044  45.453  48.679  0.00  0.00           C  
ATOM   4315  CE2 PHE 1 272      42.201  44.645  47.352  0.00  0.00           C  
ATOM   4316  CZ  PHE 1 272      42.741  45.122  48.576  0.00  0.00           C  
ATOM   4317  H   PHE 1 272      44.521  45.834  42.882  0.00  0.00           H  
ATOM   4318  HA  PHE 1 272      46.410  46.182  45.151  0.00  0.00           H  
ATOM   4319  HB2 PHE 1 272      44.960  43.585  44.628  0.00  0.00           H  
ATOM   4320  HB3 PHE 1 272      46.277  43.885  45.762  0.00  0.00           H  
ATOM   4321  HD1 PHE 1 272      45.893  45.699  47.707  0.00  0.00           H  
ATOM   4322  HD2 PHE 1 272      42.716  43.980  45.360  0.00  0.00           H  
ATOM   4323  HE1 PHE 1 272      44.436  45.954  49.551  0.00  0.00           H  
ATOM   4324  HE2 PHE 1 272      41.151  44.395  47.313  0.00  0.00           H  
ATOM   4325  HZ  PHE 1 272      42.135  45.297  49.453  0.00  0.00           H  
ATOM   4326  N   SER 1 273      48.234  45.013  43.654  0.00  0.00           N  
ATOM   4327  CA  SER 1 273      49.303  44.589  42.633  0.00  0.00           C  
ATOM   4328  C   SER 1 273      49.061  43.214  41.929  0.00  0.00           C  
ATOM   4329  O   SER 1 273      49.650  43.057  40.797  0.00  0.00           O  
ATOM   4330  CB  SER 1 273      50.685  44.656  43.385  0.00  0.00           C  
ATOM   4331  OG  SER 1 273      50.985  45.890  44.081  0.00  0.00           O  
ATOM   4332  H   SER 1 273      48.551  44.963  44.612  0.00  0.00           H  
ATOM   4333  HA  SER 1 273      49.413  45.352  41.863  0.00  0.00           H  
ATOM   4334  HB2 SER 1 273      50.622  43.843  44.109  0.00  0.00           H  
ATOM   4335  HB3 SER 1 273      51.485  44.422  42.682  0.00  0.00           H  
ATOM   4336  HG  SER 1 273      51.319  46.539  43.458  0.00  0.00           H  
ATOM   4337  N   ASN 1 274      48.196  42.375  42.551  0.00  0.00           N  
ATOM   4338  CA  ASN 1 274      47.762  41.174  41.800  0.00  0.00           C  
ATOM   4339  C   ASN 1 274      46.196  40.988  41.624  0.00  0.00           C  
ATOM   4340  O   ASN 1 274      45.795  39.864  41.517  0.00  0.00           O  
ATOM   4341  CB  ASN 1 274      48.283  39.916  42.478  0.00  0.00           C  
ATOM   4342  CG  ASN 1 274      47.562  39.578  43.788  0.00  0.00           C  
ATOM   4343  OD1 ASN 1 274      47.293  40.419  44.587  0.00  0.00           O  
ATOM   4344  ND2 ASN 1 274      47.372  38.359  44.020  0.00  0.00           N  
ATOM   4345  H   ASN 1 274      47.809  42.676  43.434  0.00  0.00           H  
ATOM   4346  HA  ASN 1 274      48.210  41.216  40.808  0.00  0.00           H  
ATOM   4347  HB2 ASN 1 274      48.179  39.041  41.837  0.00  0.00           H  
ATOM   4348  HB3 ASN 1 274      49.320  40.132  42.735  0.00  0.00           H  
ATOM   4349 HD21 ASN 1 274      47.129  38.063  44.955  0.00  0.00           H  
ATOM   4350 HD22 ASN 1 274      47.532  37.607  43.365  0.00  0.00           H  
ATOM   4351  N   VAL 1 275      45.464  42.127  41.581  0.00  0.00           N  
ATOM   4352  CA  VAL 1 275      44.024  42.205  41.273  0.00  0.00           C  
ATOM   4353  C   VAL 1 275      43.749  43.459  40.386  0.00  0.00           C  
ATOM   4354  O   VAL 1 275      43.854  44.596  40.736  0.00  0.00           O  
ATOM   4355  CB  VAL 1 275      43.154  42.295  42.537  0.00  0.00           C  
ATOM   4356  CG1 VAL 1 275      41.571  42.361  42.300  0.00  0.00           C  
ATOM   4357  CG2 VAL 1 275      43.372  41.189  43.600  0.00  0.00           C  
ATOM   4358  H   VAL 1 275      45.965  42.998  41.688  0.00  0.00           H  
ATOM   4359  HA  VAL 1 275      43.786  41.277  40.754  0.00  0.00           H  
ATOM   4360  HB  VAL 1 275      43.415  43.259  42.974  0.00  0.00           H  
ATOM   4361 HG11 VAL 1 275      41.009  41.839  43.073  0.00  0.00           H  
ATOM   4362 HG12 VAL 1 275      41.335  43.421  42.204  0.00  0.00           H  
ATOM   4363 HG13 VAL 1 275      41.350  41.860  41.357  0.00  0.00           H  
ATOM   4364 HG21 VAL 1 275      44.241  41.282  44.251  0.00  0.00           H  
ATOM   4365 HG22 VAL 1 275      42.597  41.339  44.352  0.00  0.00           H  
ATOM   4366 HG23 VAL 1 275      43.252  40.183  43.199  0.00  0.00           H  
ATOM   4367  N   MET 1 276      43.300  43.087  39.193  0.00  0.00           N  
ATOM   4368  CA  MET 1 276      43.033  44.013  38.111  0.00  0.00           C  
ATOM   4369  C   MET 1 276      41.550  44.209  38.045  0.00  0.00           C  
ATOM   4370  O   MET 1 276      40.795  43.280  38.306  0.00  0.00           O  
ATOM   4371  CB  MET 1 276      43.552  43.535  36.842  0.00  0.00           C  
ATOM   4372  CG  MET 1 276      43.606  44.636  35.726  0.00  0.00           C  
ATOM   4373  SD  MET 1 276      44.479  44.336  34.151  0.00  0.00           S  
ATOM   4374  CE  MET 1 276      43.735  42.823  33.502  0.00  0.00           C  
ATOM   4375  H   MET 1 276      43.140  42.114  38.978  0.00  0.00           H  
ATOM   4376  HA  MET 1 276      43.454  44.995  38.328  0.00  0.00           H  
ATOM   4377  HB2 MET 1 276      44.567  43.171  36.999  0.00  0.00           H  
ATOM   4378  HB3 MET 1 276      42.975  42.650  36.576  0.00  0.00           H  
ATOM   4379  HG2 MET 1 276      42.593  44.815  35.365  0.00  0.00           H  
ATOM   4380  HG3 MET 1 276      44.119  45.505  36.137  0.00  0.00           H  
ATOM   4381  HE1 MET 1 276      42.657  42.920  33.633  0.00  0.00           H  
ATOM   4382  HE2 MET 1 276      43.947  42.654  32.446  0.00  0.00           H  
ATOM   4383  HE3 MET 1 276      44.086  41.990  34.110  0.00  0.00           H  
ATOM   4384  N   ILE 1 277      41.056  45.400  37.587  0.00  0.00           N  
ATOM   4385  CA  ILE 1 277      39.618  45.494  37.078  0.00  0.00           C  
ATOM   4386  C   ILE 1 277      39.658  45.756  35.484  0.00  0.00           C  
ATOM   4387  O   ILE 1 277      40.582  46.452  35.030  0.00  0.00           O  
ATOM   4388  CB  ILE 1 277      38.913  46.609  37.759  0.00  0.00           C  
ATOM   4389  CG1 ILE 1 277      39.015  46.471  39.282  0.00  0.00           C  
ATOM   4390  CG2 ILE 1 277      37.390  46.623  37.386  0.00  0.00           C  
ATOM   4391  CD1 ILE 1 277      38.273  45.283  39.916  0.00  0.00           C  
ATOM   4392  H   ILE 1 277      41.730  46.133  37.422  0.00  0.00           H  
ATOM   4393  HA  ILE 1 277      39.061  44.564  37.197  0.00  0.00           H  
ATOM   4394  HB  ILE 1 277      39.277  47.594  37.463  0.00  0.00           H  
ATOM   4395 HG12 ILE 1 277      40.013  46.371  39.709  0.00  0.00           H  
ATOM   4396 HG13 ILE 1 277      38.651  47.412  39.693  0.00  0.00           H  
ATOM   4397 HG21 ILE 1 277      36.891  45.721  37.739  0.00  0.00           H  
ATOM   4398 HG22 ILE 1 277      36.878  47.442  37.890  0.00  0.00           H  
ATOM   4399 HG23 ILE 1 277      37.138  46.661  36.326  0.00  0.00           H  
ATOM   4400 HD11 ILE 1 277      37.202  45.480  39.958  0.00  0.00           H  
ATOM   4401 HD12 ILE 1 277      38.436  44.399  39.300  0.00  0.00           H  
ATOM   4402 HD13 ILE 1 277      38.703  45.176  40.912  0.00  0.00           H  
ATOM   4403  N   ILE 1 278      38.697  45.160  34.717  0.00  0.00           N  
ATOM   4404  CA  ILE 1 278      38.501  45.380  33.303  0.00  0.00           C  
ATOM   4405  C   ILE 1 278      37.115  45.871  33.230  0.00  0.00           C  
ATOM   4406  O   ILE 1 278      36.187  45.614  34.021  0.00  0.00           O  
ATOM   4407  CB  ILE 1 278      38.790  44.077  32.507  0.00  0.00           C  
ATOM   4408  CG1 ILE 1 278      40.228  44.200  32.058  0.00  0.00           C  
ATOM   4409  CG2 ILE 1 278      37.836  43.872  31.429  0.00  0.00           C  
ATOM   4410  CD1 ILE 1 278      40.651  42.874  31.431  0.00  0.00           C  
ATOM   4411  H   ILE 1 278      37.940  44.675  35.178  0.00  0.00           H  
ATOM   4412  HA  ILE 1 278      39.148  46.203  33.001  0.00  0.00           H  
ATOM   4413  HB  ILE 1 278      38.625  43.252  33.201  0.00  0.00           H  
ATOM   4414 HG12 ILE 1 278      40.285  45.043  31.369  0.00  0.00           H  
ATOM   4415 HG13 ILE 1 278      40.849  44.493  32.905  0.00  0.00           H  
ATOM   4416 HG21 ILE 1 278      37.832  44.691  30.709  0.00  0.00           H  
ATOM   4417 HG22 ILE 1 278      38.007  42.879  31.015  0.00  0.00           H  
ATOM   4418 HG23 ILE 1 278      36.815  43.875  31.812  0.00  0.00           H  
ATOM   4419 HD11 ILE 1 278      41.739  42.827  31.478  0.00  0.00           H  
ATOM   4420 HD12 ILE 1 278      40.376  41.979  31.989  0.00  0.00           H  
ATOM   4421 HD13 ILE 1 278      40.306  42.689  30.414  0.00  0.00           H  
ATOM   4422  N   TYR 1 279      36.820  46.720  32.238  0.00  0.00           N  
ATOM   4423  CA  TYR 1 279      35.452  47.323  32.126  0.00  0.00           C  
ATOM   4424  C   TYR 1 279      35.166  47.658  30.683  0.00  0.00           C  
ATOM   4425  O   TYR 1 279      36.088  47.678  29.837  0.00  0.00           O  
ATOM   4426  CB  TYR 1 279      35.328  48.548  33.081  0.00  0.00           C  
ATOM   4427  CG  TYR 1 279      36.155  49.761  32.746  0.00  0.00           C  
ATOM   4428  CD1 TYR 1 279      35.703  50.787  31.880  0.00  0.00           C  
ATOM   4429  CD2 TYR 1 279      37.402  49.928  33.403  0.00  0.00           C  
ATOM   4430  CE1 TYR 1 279      36.463  52.008  31.793  0.00  0.00           C  
ATOM   4431  CE2 TYR 1 279      38.165  51.133  33.249  0.00  0.00           C  
ATOM   4432  CZ  TYR 1 279      37.631  52.176  32.451  0.00  0.00           C  
ATOM   4433  OH  TYR 1 279      38.278  53.380  32.418  0.00  0.00           O  
ATOM   4434  H   TYR 1 279      37.526  47.091  31.618  0.00  0.00           H  
ATOM   4435  HA  TYR 1 279      34.755  46.570  32.493  0.00  0.00           H  
ATOM   4436  HB2 TYR 1 279      34.258  48.755  33.112  0.00  0.00           H  
ATOM   4437  HB3 TYR 1 279      35.523  48.348  34.135  0.00  0.00           H  
ATOM   4438  HD1 TYR 1 279      34.779  50.677  31.333  0.00  0.00           H  
ATOM   4439  HD2 TYR 1 279      37.681  49.194  34.144  0.00  0.00           H  
ATOM   4440  HE1 TYR 1 279      36.048  52.746  31.123  0.00  0.00           H  
ATOM   4441  HE2 TYR 1 279      39.118  51.282  33.735  0.00  0.00           H  
ATOM   4442  HH  TYR 1 279      39.104  53.498  32.891  0.00  0.00           H  
ATOM   4443  N   THR 1 280      33.926  47.901  30.391  0.00  0.00           N  
ATOM   4444  CA  THR 1 280      33.477  48.096  29.009  0.00  0.00           C  
ATOM   4445  C   THR 1 280      32.370  49.148  28.996  0.00  0.00           C  
ATOM   4446  O   THR 1 280      31.495  49.253  29.891  0.00  0.00           O  
ATOM   4447  CB  THR 1 280      33.039  46.821  28.356  0.00  0.00           C  
ATOM   4448  OG1 THR 1 280      31.991  46.182  29.044  0.00  0.00           O  
ATOM   4449  CG2 THR 1 280      34.164  45.829  28.144  0.00  0.00           C  
ATOM   4450  H   THR 1 280      33.140  47.714  30.997  0.00  0.00           H  
ATOM   4451  HA  THR 1 280      34.260  48.594  28.437  0.00  0.00           H  
ATOM   4452  HB  THR 1 280      32.715  47.104  27.355  0.00  0.00           H  
ATOM   4453  HG1 THR 1 280      31.210  46.669  28.771  0.00  0.00           H  
ATOM   4454 HG21 THR 1 280      34.598  45.417  29.054  0.00  0.00           H  
ATOM   4455 HG22 THR 1 280      33.823  44.929  27.632  0.00  0.00           H  
ATOM   4456 HG23 THR 1 280      34.899  46.236  27.449  0.00  0.00           H  
ATOM   4457  N   SER 1 281      32.233  49.904  27.951  0.00  0.00           N  
ATOM   4458  CA  SER 1 281      31.134  50.712  27.576  0.00  0.00           C  
ATOM   4459  C   SER 1 281      30.830  50.801  26.087  0.00  0.00           C  
ATOM   4460  O   SER 1 281      31.684  50.715  25.199  0.00  0.00           O  
ATOM   4461  CB  SER 1 281      31.398  52.113  28.165  0.00  0.00           C  
ATOM   4462  OG  SER 1 281      32.385  52.830  27.602  0.00  0.00           O  
ATOM   4463  H   SER 1 281      33.033  49.874  27.336  0.00  0.00           H  
ATOM   4464  HA  SER 1 281      30.251  50.267  28.035  0.00  0.00           H  
ATOM   4465  HB2 SER 1 281      30.554  52.788  28.022  0.00  0.00           H  
ATOM   4466  HB3 SER 1 281      31.498  52.058  29.249  0.00  0.00           H  
ATOM   4467  HG  SER 1 281      33.230  52.482  27.896  0.00  0.00           H  
ATOM   4468  N   ILE 1 282      29.545  51.049  25.776  0.00  0.00           N  
ATOM   4469  CA  ILE 1 282      29.135  51.523  24.430  0.00  0.00           C  
ATOM   4470  C   ILE 1 282      29.553  53.066  24.405  0.00  0.00           C  
ATOM   4471  O   ILE 1 282      29.380  53.757  25.331  0.00  0.00           O  
ATOM   4472  CB  ILE 1 282      27.643  51.374  24.239  0.00  0.00           C  
ATOM   4473  CG1 ILE 1 282      27.270  49.849  23.982  0.00  0.00           C  
ATOM   4474  CG2 ILE 1 282      27.153  52.075  22.938  0.00  0.00           C  
ATOM   4475  CD1 ILE 1 282      27.516  48.933  25.153  0.00  0.00           C  
ATOM   4476  H   ILE 1 282      28.818  50.987  26.474  0.00  0.00           H  
ATOM   4477  HA  ILE 1 282      29.638  50.935  23.662  0.00  0.00           H  
ATOM   4478  HB  ILE 1 282      27.193  51.849  25.111  0.00  0.00           H  
ATOM   4479 HG12 ILE 1 282      26.218  49.789  23.700  0.00  0.00           H  
ATOM   4480 HG13 ILE 1 282      27.775  49.418  23.118  0.00  0.00           H  
ATOM   4481 HG21 ILE 1 282      27.007  53.151  23.034  0.00  0.00           H  
ATOM   4482 HG22 ILE 1 282      27.861  51.774  22.165  0.00  0.00           H  
ATOM   4483 HG23 ILE 1 282      26.164  51.685  22.698  0.00  0.00           H  
ATOM   4484 HD11 ILE 1 282      27.000  47.989  24.975  0.00  0.00           H  
ATOM   4485 HD12 ILE 1 282      28.591  48.755  25.156  0.00  0.00           H  
ATOM   4486 HD13 ILE 1 282      27.055  49.297  26.071  0.00  0.00           H  
ATOM   4487  N   VAL 1 283      30.265  53.517  23.276  0.00  0.00           N  
ATOM   4488  CA  VAL 1 283      30.542  54.925  23.053  0.00  0.00           C  
ATOM   4489  C   VAL 1 283      29.856  55.430  21.756  0.00  0.00           C  
ATOM   4490  O   VAL 1 283      29.706  56.651  21.648  0.00  0.00           O  
ATOM   4491  CB  VAL 1 283      32.048  55.265  23.126  0.00  0.00           C  
ATOM   4492  CG1 VAL 1 283      32.509  54.904  24.469  0.00  0.00           C  
ATOM   4493  CG2 VAL 1 283      32.902  54.559  22.094  0.00  0.00           C  
ATOM   4494  H   VAL 1 283      30.550  52.777  22.651  0.00  0.00           H  
ATOM   4495  HA  VAL 1 283      30.011  55.468  23.835  0.00  0.00           H  
ATOM   4496  HB  VAL 1 283      32.261  56.318  22.946  0.00  0.00           H  
ATOM   4497 HG11 VAL 1 283      31.868  55.419  25.184  0.00  0.00           H  
ATOM   4498 HG12 VAL 1 283      32.513  53.851  24.753  0.00  0.00           H  
ATOM   4499 HG13 VAL 1 283      33.533  55.274  24.522  0.00  0.00           H  
ATOM   4500 HG21 VAL 1 283      33.735  55.214  21.842  0.00  0.00           H  
ATOM   4501 HG22 VAL 1 283      33.310  53.604  22.426  0.00  0.00           H  
ATOM   4502 HG23 VAL 1 283      32.317  54.487  21.177  0.00  0.00           H  
ATOM   4503  N   TYR 1 284      29.439  54.519  20.865  0.00  0.00           N  
ATOM   4504  CA  TYR 1 284      28.638  54.907  19.683  0.00  0.00           C  
ATOM   4505  C   TYR 1 284      27.948  53.673  19.165  0.00  0.00           C  
ATOM   4506  O   TYR 1 284      28.537  52.558  19.053  0.00  0.00           O  
ATOM   4507  CB  TYR 1 284      29.372  55.571  18.510  0.00  0.00           C  
ATOM   4508  CG  TYR 1 284      28.524  55.742  17.292  0.00  0.00           C  
ATOM   4509  CD1 TYR 1 284      27.709  56.942  17.247  0.00  0.00           C  
ATOM   4510  CD2 TYR 1 284      28.616  54.890  16.171  0.00  0.00           C  
ATOM   4511  CE1 TYR 1 284      27.017  57.285  16.097  0.00  0.00           C  
ATOM   4512  CE2 TYR 1 284      27.937  55.277  15.010  0.00  0.00           C  
ATOM   4513  CZ  TYR 1 284      27.149  56.467  14.924  0.00  0.00           C  
ATOM   4514  OH  TYR 1 284      26.467  56.766  13.825  0.00  0.00           O  
ATOM   4515  H   TYR 1 284      29.406  53.547  21.137  0.00  0.00           H  
ATOM   4516  HA  TYR 1 284      27.783  55.525  19.957  0.00  0.00           H  
ATOM   4517  HB2 TYR 1 284      29.658  56.545  18.908  0.00  0.00           H  
ATOM   4518  HB3 TYR 1 284      30.223  54.935  18.265  0.00  0.00           H  
ATOM   4519  HD1 TYR 1 284      27.481  57.593  18.079  0.00  0.00           H  
ATOM   4520  HD2 TYR 1 284      29.231  54.006  16.253  0.00  0.00           H  
ATOM   4521  HE1 TYR 1 284      26.422  58.185  16.153  0.00  0.00           H  
ATOM   4522  HE2 TYR 1 284      27.951  54.519  14.241  0.00  0.00           H  
ATOM   4523  HH  TYR 1 284      26.918  56.425  13.049  0.00  0.00           H  
ATOM   4524  N   LYS 1 285      26.644  53.887  18.833  0.00  0.00           N  
ATOM   4525  CA  LYS 1 285      25.932  53.091  17.865  0.00  0.00           C  
ATOM   4526  C   LYS 1 285      25.431  53.824  16.760  0.00  0.00           C  
ATOM   4527  O   LYS 1 285      25.009  55.002  16.950  0.00  0.00           O  
ATOM   4528  CB  LYS 1 285      24.979  52.103  18.668  0.00  0.00           C  
ATOM   4529  CG  LYS 1 285      23.684  52.881  19.176  0.00  0.00           C  
ATOM   4530  CD  LYS 1 285      22.518  51.937  19.326  0.00  0.00           C  
ATOM   4531  CE  LYS 1 285      21.206  52.563  19.797  0.00  0.00           C  
ATOM   4532  NZ  LYS 1 285      20.846  53.743  18.904  0.00  0.00           N  
ATOM   4533  H   LYS 1 285      26.289  54.831  18.889  0.00  0.00           H  
ATOM   4534  HA  LYS 1 285      26.655  52.471  17.335  0.00  0.00           H  
ATOM   4535  HB2 LYS 1 285      24.687  51.231  18.082  0.00  0.00           H  
ATOM   4536  HB3 LYS 1 285      25.483  51.613  19.500  0.00  0.00           H  
ATOM   4537  HG2 LYS 1 285      23.927  53.346  20.132  0.00  0.00           H  
ATOM   4538  HG3 LYS 1 285      23.449  53.610  18.401  0.00  0.00           H  
ATOM   4539  HD2 LYS 1 285      22.376  51.592  18.302  0.00  0.00           H  
ATOM   4540  HD3 LYS 1 285      22.687  51.103  20.008  0.00  0.00           H  
ATOM   4541  HE2 LYS 1 285      20.419  51.813  19.720  0.00  0.00           H  
ATOM   4542  HE3 LYS 1 285      21.182  52.899  20.834  0.00  0.00           H  
ATOM   4543  HZ1 LYS 1 285      21.414  54.520  19.211  0.00  0.00           H  
ATOM   4544  HZ2 LYS 1 285      21.079  53.475  17.958  0.00  0.00           H  
ATOM   4545  HZ3 LYS 1 285      19.879  53.996  19.050  0.00  0.00           H  
ATOM   4546  N   PRO 1 286      25.266  53.357  15.531  0.00  0.00           N  
ATOM   4547  CA  PRO 1 286      24.409  53.998  14.549  0.00  0.00           C  
ATOM   4548  C   PRO 1 286      22.962  54.059  15.082  0.00  0.00           C  
ATOM   4549  O   PRO 1 286      22.481  53.141  15.787  0.00  0.00           O  
ATOM   4550  CB  PRO 1 286      24.704  53.213  13.322  0.00  0.00           C  
ATOM   4551  CG  PRO 1 286      24.994  51.759  13.703  0.00  0.00           C  
ATOM   4552  CD  PRO 1 286      25.745  52.013  15.043  0.00  0.00           C  
ATOM   4553  HA  PRO 1 286      24.811  54.983  14.311  0.00  0.00           H  
ATOM   4554  HB2 PRO 1 286      23.727  53.157  12.842  0.00  0.00           H  
ATOM   4555  HB3 PRO 1 286      25.545  53.706  12.834  0.00  0.00           H  
ATOM   4556  HG2 PRO 1 286      24.136  51.150  13.990  0.00  0.00           H  
ATOM   4557  HG3 PRO 1 286      25.525  51.344  12.846  0.00  0.00           H  
ATOM   4558  HD2 PRO 1 286      25.515  51.241  15.777  0.00  0.00           H  
ATOM   4559  HD3 PRO 1 286      26.809  52.036  14.809  0.00  0.00           H  
ATOM   4560  N   PRO 1 287      22.139  55.120  14.724  0.00  0.00           N  
ATOM   4561  CA  PRO 1 287      20.767  55.310  15.136  0.00  0.00           C  
ATOM   4562  C   PRO 1 287      19.747  54.273  14.641  0.00  0.00           C  
ATOM   4563  O   PRO 1 287      18.635  54.232  15.240  0.00  0.00           O  
ATOM   4564  CB  PRO 1 287      20.354  56.685  14.628  0.00  0.00           C  
ATOM   4565  CG  PRO 1 287      21.663  57.348  14.883  0.00  0.00           C  
ATOM   4566  CD  PRO 1 287      22.696  56.384  14.366  0.00  0.00           C  
ATOM   4567  HA  PRO 1 287      20.753  55.346  16.226  0.00  0.00           H  
ATOM   4568  HB2 PRO 1 287      20.223  56.815  13.554  0.00  0.00           H  
ATOM   4569  HB3 PRO 1 287      19.597  57.138  15.268  0.00  0.00           H  
ATOM   4570  HG2 PRO 1 287      21.644  58.278  14.314  0.00  0.00           H  
ATOM   4571  HG3 PRO 1 287      21.797  57.652  15.921  0.00  0.00           H  
ATOM   4572  HD2 PRO 1 287      23.602  56.778  14.827  0.00  0.00           H  
ATOM   4573  HD3 PRO 1 287      22.858  56.446  13.290  0.00  0.00           H  
ATOM   4574  N   GLU 1 288      19.990  53.667  13.478  0.00  0.00           N  
ATOM   4575  CA  GLU 1 288      19.084  52.616  12.926  0.00  0.00           C  
ATOM   4576  C   GLU 1 288      19.148  51.254  13.691  0.00  0.00           C  
ATOM   4577  O   GLU 1 288      18.256  50.415  13.538  0.00  0.00           O  
ATOM   4578  CB  GLU 1 288      19.334  52.456  11.454  0.00  0.00           C  
ATOM   4579  CG  GLU 1 288      20.730  51.889  11.013  0.00  0.00           C  
ATOM   4580  CD  GLU 1 288      21.745  52.900  10.601  0.00  0.00           C  
ATOM   4581  OE1 GLU 1 288      22.382  52.709   9.550  0.00  0.00           O  
ATOM   4582  OE2 GLU 1 288      21.876  53.997  11.228  0.00  0.00           O  
ATOM   4583  H   GLU 1 288      20.817  53.834  12.923  0.00  0.00           H  
ATOM   4584  HA  GLU 1 288      18.051  52.965  12.944  0.00  0.00           H  
ATOM   4585  HB2 GLU 1 288      18.579  51.758  11.093  0.00  0.00           H  
ATOM   4586  HB3 GLU 1 288      19.085  53.390  10.951  0.00  0.00           H  
ATOM   4587  HG2 GLU 1 288      21.102  51.312  11.860  0.00  0.00           H  
ATOM   4588  HG3 GLU 1 288      20.559  51.151  10.230  0.00  0.00           H  
ATOM   4589  N   ILE 1 289      20.156  50.987  14.554  0.00  0.00           N  
ATOM   4590  CA  ILE 1 289      20.101  50.071  15.636  0.00  0.00           C  
ATOM   4591  C   ILE 1 289      19.350  50.620  16.866  0.00  0.00           C  
ATOM   4592  O   ILE 1 289      19.653  51.694  17.416  0.00  0.00           O  
ATOM   4593  CB  ILE 1 289      21.591  49.727  15.817  0.00  0.00           C  
ATOM   4594  CG1 ILE 1 289      22.070  48.926  14.601  0.00  0.00           C  
ATOM   4595  CG2 ILE 1 289      21.761  48.923  17.262  0.00  0.00           C  
ATOM   4596  CD1 ILE 1 289      23.326  48.055  14.673  0.00  0.00           C  
ATOM   4597  H   ILE 1 289      20.963  51.583  14.438  0.00  0.00           H  
ATOM   4598  HA  ILE 1 289      19.653  49.141  15.287  0.00  0.00           H  
ATOM   4599  HB  ILE 1 289      22.115  50.681  15.886  0.00  0.00           H  
ATOM   4600 HG12 ILE 1 289      21.278  48.354  14.118  0.00  0.00           H  
ATOM   4601 HG13 ILE 1 289      22.202  49.626  13.775  0.00  0.00           H  
ATOM   4602 HG21 ILE 1 289      22.806  48.691  17.466  0.00  0.00           H  
ATOM   4603 HG22 ILE 1 289      21.288  49.475  18.075  0.00  0.00           H  
ATOM   4604 HG23 ILE 1 289      21.238  47.974  17.148  0.00  0.00           H  
ATOM   4605 HD11 ILE 1 289      24.209  48.693  14.708  0.00  0.00           H  
ATOM   4606 HD12 ILE 1 289      23.211  47.345  15.492  0.00  0.00           H  
ATOM   4607 HD13 ILE 1 289      23.491  47.489  13.756  0.00  0.00           H  
ATOM   4608  N   ILE 1 290      18.320  49.825  17.321  0.00  0.00           N  
ATOM   4609  CA  ILE 1 290      17.543  50.147  18.500  0.00  0.00           C  
ATOM   4610  C   ILE 1 290      18.066  49.354  19.728  0.00  0.00           C  
ATOM   4611  O   ILE 1 290      17.659  49.632  20.850  0.00  0.00           O  
ATOM   4612  CB  ILE 1 290      16.104  49.836  18.262  0.00  0.00           C  
ATOM   4613  CG1 ILE 1 290      15.055  50.274  19.339  0.00  0.00           C  
ATOM   4614  CG2 ILE 1 290      15.796  48.355  17.942  0.00  0.00           C  
ATOM   4615  CD1 ILE 1 290      15.348  51.756  19.780  0.00  0.00           C  
ATOM   4616  H   ILE 1 290      18.083  49.069  16.695  0.00  0.00           H  
ATOM   4617  HA  ILE 1 290      17.594  51.225  18.650  0.00  0.00           H  
ATOM   4618  HB  ILE 1 290      15.821  50.379  17.361  0.00  0.00           H  
ATOM   4619 HG12 ILE 1 290      14.065  50.205  18.887  0.00  0.00           H  
ATOM   4620 HG13 ILE 1 290      15.047  49.730  20.284  0.00  0.00           H  
ATOM   4621 HG21 ILE 1 290      16.479  48.038  17.153  0.00  0.00           H  
ATOM   4622 HG22 ILE 1 290      15.896  47.747  18.841  0.00  0.00           H  
ATOM   4623 HG23 ILE 1 290      14.785  48.318  17.536  0.00  0.00           H  
ATOM   4624 HD11 ILE 1 290      14.528  52.000  20.457  0.00  0.00           H  
ATOM   4625 HD12 ILE 1 290      16.345  51.903  20.195  0.00  0.00           H  
ATOM   4626 HD13 ILE 1 290      15.230  52.332  18.862  0.00  0.00           H  
ATOM   4627  N   MET 1 291      18.905  48.362  19.547  0.00  0.00           N  
ATOM   4628  CA  MET 1 291      19.407  47.529  20.588  0.00  0.00           C  
ATOM   4629  C   MET 1 291      20.773  47.070  20.363  0.00  0.00           C  
ATOM   4630  O   MET 1 291      21.148  46.642  19.271  0.00  0.00           O  
ATOM   4631  CB  MET 1 291      18.475  46.428  21.000  0.00  0.00           C  
ATOM   4632  CG  MET 1 291      19.102  45.616  22.188  0.00  0.00           C  
ATOM   4633  SD  MET 1 291      20.200  44.295  21.519  0.00  0.00           S  
ATOM   4634  CE  MET 1 291      20.972  43.715  23.028  0.00  0.00           C  
ATOM   4635  H   MET 1 291      19.075  48.176  18.569  0.00  0.00           H  
ATOM   4636  HA  MET 1 291      19.396  48.186  21.457  0.00  0.00           H  
ATOM   4637  HB2 MET 1 291      17.525  46.852  21.322  0.00  0.00           H  
ATOM   4638  HB3 MET 1 291      18.369  45.726  20.173  0.00  0.00           H  
ATOM   4639  HG2 MET 1 291      19.684  46.303  22.803  0.00  0.00           H  
ATOM   4640  HG3 MET 1 291      18.338  45.116  22.782  0.00  0.00           H  
ATOM   4641  HE1 MET 1 291      21.045  44.537  23.740  0.00  0.00           H  
ATOM   4642  HE2 MET 1 291      20.426  42.854  23.411  0.00  0.00           H  
ATOM   4643  HE3 MET 1 291      22.003  43.411  22.844  0.00  0.00           H  
ATOM   4644  N   CYS 1 292      21.640  47.239  21.352  0.00  0.00           N  
ATOM   4645  CA  CYS 1 292      23.098  47.012  21.305  0.00  0.00           C  
ATOM   4646  C   CYS 1 292      23.794  46.818  22.682  0.00  0.00           C  
ATOM   4647  O   CYS 1 292      23.875  47.723  23.440  0.00  0.00           O  
ATOM   4648  CB  CYS 1 292      23.619  48.138  20.469  0.00  0.00           C  
ATOM   4649  SG  CYS 1 292      25.376  47.870  20.288  0.00  0.00           S  
ATOM   4650  H   CYS 1 292      21.300  47.624  22.222  0.00  0.00           H  
ATOM   4651  HA  CYS 1 292      23.117  46.095  20.716  0.00  0.00           H  
ATOM   4652  HB2 CYS 1 292      23.212  48.215  19.461  0.00  0.00           H  
ATOM   4653  HB3 CYS 1 292      23.466  49.081  20.994  0.00  0.00           H  
ATOM   4654  HG  CYS 1 292      25.612  48.192  21.563  0.00  0.00           H  
ATOM   4655  N   ASP 1 293      24.402  45.641  22.839  0.00  0.00           N  
ATOM   4656  CA  ASP 1 293      24.943  45.201  24.178  0.00  0.00           C  
ATOM   4657  C   ASP 1 293      26.266  44.398  23.971  0.00  0.00           C  
ATOM   4658  O   ASP 1 293      26.405  43.641  23.045  0.00  0.00           O  
ATOM   4659  CB  ASP 1 293      23.937  44.144  24.807  0.00  0.00           C  
ATOM   4660  CG  ASP 1 293      24.288  43.649  26.163  0.00  0.00           C  
ATOM   4661  OD1 ASP 1 293      24.957  44.316  26.989  0.00  0.00           O  
ATOM   4662  OD2 ASP 1 293      23.826  42.500  26.455  0.00  0.00           O  
ATOM   4663  H   ASP 1 293      24.335  44.943  22.112  0.00  0.00           H  
ATOM   4664  HA  ASP 1 293      25.077  45.991  24.917  0.00  0.00           H  
ATOM   4665  HB2 ASP 1 293      22.917  44.528  24.825  0.00  0.00           H  
ATOM   4666  HB3 ASP 1 293      23.828  43.221  24.238  0.00  0.00           H  
ATOM   4667  N   ALA 1 294      27.161  44.551  24.949  0.00  0.00           N  
ATOM   4668  CA  ALA 1 294      28.552  44.190  24.832  0.00  0.00           C  
ATOM   4669  C   ALA 1 294      29.095  43.401  26.092  0.00  0.00           C  
ATOM   4670  O   ALA 1 294      28.693  43.728  27.182  0.00  0.00           O  
ATOM   4671  CB  ALA 1 294      29.442  45.404  24.525  0.00  0.00           C  
ATOM   4672  H   ALA 1 294      26.838  45.037  25.774  0.00  0.00           H  
ATOM   4673  HA  ALA 1 294      28.702  43.583  23.939  0.00  0.00           H  
ATOM   4674  HB1 ALA 1 294      29.619  46.140  25.310  0.00  0.00           H  
ATOM   4675  HB2 ALA 1 294      30.461  45.094  24.294  0.00  0.00           H  
ATOM   4676  HB3 ALA 1 294      29.080  45.881  23.614  0.00  0.00           H  
ATOM   4677  N   TYR 1 295      30.011  42.449  25.881  0.00  0.00           N  
ATOM   4678  CA  TYR 1 295      30.560  41.724  26.966  0.00  0.00           C  
ATOM   4679  C   TYR 1 295      31.973  41.125  26.661  0.00  0.00           C  
ATOM   4680  O   TYR 1 295      32.394  40.827  25.549  0.00  0.00           O  
ATOM   4681  CB  TYR 1 295      29.552  40.757  27.511  0.00  0.00           C  
ATOM   4682  CG  TYR 1 295      29.091  39.639  26.523  0.00  0.00           C  
ATOM   4683  CD1 TYR 1 295      28.070  39.873  25.579  0.00  0.00           C  
ATOM   4684  CD2 TYR 1 295      29.731  38.431  26.649  0.00  0.00           C  
ATOM   4685  CE1 TYR 1 295      27.777  38.842  24.686  0.00  0.00           C  
ATOM   4686  CE2 TYR 1 295      29.363  37.381  25.778  0.00  0.00           C  
ATOM   4687  CZ  TYR 1 295      28.407  37.615  24.779  0.00  0.00           C  
ATOM   4688  OH  TYR 1 295      28.011  36.633  23.884  0.00  0.00           O  
ATOM   4689  H   TYR 1 295      30.413  42.298  24.967  0.00  0.00           H  
ATOM   4690  HA  TYR 1 295      30.834  42.405  27.772  0.00  0.00           H  
ATOM   4691  HB2 TYR 1 295      30.043  40.234  28.331  0.00  0.00           H  
ATOM   4692  HB3 TYR 1 295      28.648  41.324  27.736  0.00  0.00           H  
ATOM   4693  HD1 TYR 1 295      27.627  40.852  25.474  0.00  0.00           H  
ATOM   4694  HD2 TYR 1 295      30.426  38.249  27.455  0.00  0.00           H  
ATOM   4695  HE1 TYR 1 295      27.059  39.065  23.911  0.00  0.00           H  
ATOM   4696  HE2 TYR 1 295      29.816  36.403  25.847  0.00  0.00           H  
ATOM   4697  HH  TYR 1 295      27.420  36.954  23.200  0.00  0.00           H  
ATOM   4698  N   VAL 1 296      32.849  40.854  27.767  0.00  0.00           N  
ATOM   4699  CA  VAL 1 296      34.126  40.087  27.627  0.00  0.00           C  
ATOM   4700  C   VAL 1 296      33.966  38.698  28.255  0.00  0.00           C  
ATOM   4701  O   VAL 1 296      33.244  38.445  29.225  0.00  0.00           O  
ATOM   4702  CB  VAL 1 296      35.290  40.917  28.269  0.00  0.00           C  
ATOM   4703  CG1 VAL 1 296      35.858  41.948  27.331  0.00  0.00           C  
ATOM   4704  CG2 VAL 1 296      34.898  41.605  29.598  0.00  0.00           C  
ATOM   4705  H   VAL 1 296      32.489  41.128  28.670  0.00  0.00           H  
ATOM   4706  HA  VAL 1 296      34.355  39.981  26.567  0.00  0.00           H  
ATOM   4707  HB  VAL 1 296      36.062  40.193  28.528  0.00  0.00           H  
ATOM   4708 HG11 VAL 1 296      36.731  42.385  27.817  0.00  0.00           H  
ATOM   4709 HG12 VAL 1 296      36.115  41.548  26.350  0.00  0.00           H  
ATOM   4710 HG13 VAL 1 296      35.066  42.675  27.156  0.00  0.00           H  
ATOM   4711 HG21 VAL 1 296      34.531  40.829  30.269  0.00  0.00           H  
ATOM   4712 HG22 VAL 1 296      35.740  42.124  30.058  0.00  0.00           H  
ATOM   4713 HG23 VAL 1 296      34.170  42.402  29.448  0.00  0.00           H  
ATOM   4714  N   THR 1 297      34.647  37.731  27.570  0.00  0.00           N  
ATOM   4715  CA  THR 1 297      34.581  36.325  27.853  0.00  0.00           C  
ATOM   4716  C   THR 1 297      35.810  35.560  27.399  0.00  0.00           C  
ATOM   4717  O   THR 1 297      36.628  36.136  26.591  0.00  0.00           O  
ATOM   4718  CB  THR 1 297      33.266  35.670  27.341  0.00  0.00           C  
ATOM   4719  OG1 THR 1 297      32.926  34.493  28.066  0.00  0.00           O  
ATOM   4720  CG2 THR 1 297      33.332  35.310  25.829  0.00  0.00           C  
ATOM   4721  H   THR 1 297      35.104  38.043  26.725  0.00  0.00           H  
ATOM   4722  HA  THR 1 297      34.566  36.246  28.940  0.00  0.00           H  
ATOM   4723  HB  THR 1 297      32.358  36.250  27.509  0.00  0.00           H  
ATOM   4724  HG1 THR 1 297      32.581  34.870  28.879  0.00  0.00           H  
ATOM   4725 HG21 THR 1 297      33.499  36.169  25.179  0.00  0.00           H  
ATOM   4726 HG22 THR 1 297      33.976  34.481  25.538  0.00  0.00           H  
ATOM   4727 HG23 THR 1 297      32.294  35.111  25.562  0.00  0.00           H  
ATOM   4728  N   ASP 1 298      36.000  34.245  27.785  0.00  0.00           N  
ATOM   4729  CA  ASP 1 298      37.092  33.356  27.397  0.00  0.00           C  
ATOM   4730  C   ASP 1 298      38.436  33.979  27.631  0.00  0.00           C  
ATOM   4731  O   ASP 1 298      39.166  34.238  26.714  0.00  0.00           O  
ATOM   4732  CB  ASP 1 298      36.815  32.879  25.952  0.00  0.00           C  
ATOM   4733  CG  ASP 1 298      35.530  32.089  25.789  0.00  0.00           C  
ATOM   4734  OD1 ASP 1 298      34.896  31.712  26.810  0.00  0.00           O  
ATOM   4735  OD2 ASP 1 298      35.117  31.830  24.656  0.00  0.00           O  
ATOM   4736  H   ASP 1 298      35.236  33.736  28.206  0.00  0.00           H  
ATOM   4737  HA  ASP 1 298      37.048  32.461  28.017  0.00  0.00           H  
ATOM   4738  HB2 ASP 1 298      36.704  33.720  25.268  0.00  0.00           H  
ATOM   4739  HB3 ASP 1 298      37.695  32.291  25.688  0.00  0.00           H  
ATOM   4740  N   PHE 1 299      38.688  34.263  28.870  0.00  0.00           N  
ATOM   4741  CA  PHE 1 299      40.008  34.589  29.456  0.00  0.00           C  
ATOM   4742  C   PHE 1 299      40.957  33.324  29.635  0.00  0.00           C  
ATOM   4743  O   PHE 1 299      40.534  32.184  29.440  0.00  0.00           O  
ATOM   4744  CB  PHE 1 299      39.832  35.287  30.837  0.00  0.00           C  
ATOM   4745  CG  PHE 1 299      38.948  36.533  30.826  0.00  0.00           C  
ATOM   4746  CD1 PHE 1 299      39.436  37.664  30.252  0.00  0.00           C  
ATOM   4747  CD2 PHE 1 299      37.523  36.581  31.196  0.00  0.00           C  
ATOM   4748  CE1 PHE 1 299      38.659  38.810  30.050  0.00  0.00           C  
ATOM   4749  CE2 PHE 1 299      36.814  37.805  31.032  0.00  0.00           C  
ATOM   4750  CZ  PHE 1 299      37.372  38.928  30.508  0.00  0.00           C  
ATOM   4751  H   PHE 1 299      37.979  33.985  29.533  0.00  0.00           H  
ATOM   4752  HA  PHE 1 299      40.518  35.175  28.691  0.00  0.00           H  
ATOM   4753  HB2 PHE 1 299      39.426  34.594  31.575  0.00  0.00           H  
ATOM   4754  HB3 PHE 1 299      40.837  35.545  31.171  0.00  0.00           H  
ATOM   4755  HD1 PHE 1 299      40.448  37.656  29.875  0.00  0.00           H  
ATOM   4756  HD2 PHE 1 299      37.142  35.667  31.627  0.00  0.00           H  
ATOM   4757  HE1 PHE 1 299      39.131  39.669  29.598  0.00  0.00           H  
ATOM   4758  HE2 PHE 1 299      35.773  37.809  31.317  0.00  0.00           H  
ATOM   4759  HZ  PHE 1 299      36.838  39.857  30.372  0.00  0.00           H  
ATOM   4760  N   PRO 1 300      42.245  33.423  30.082  0.00  0.00           N  
ATOM   4761  CA  PRO 1 300      43.068  32.224  30.335  0.00  0.00           C  
ATOM   4762  C   PRO 1 300      42.600  31.392  31.470  0.00  0.00           C  
ATOM   4763  O   PRO 1 300      42.215  31.847  32.578  0.00  0.00           O  
ATOM   4764  CB  PRO 1 300      44.523  32.706  30.377  0.00  0.00           C  
ATOM   4765  CG  PRO 1 300      44.438  33.976  29.497  0.00  0.00           C  
ATOM   4766  CD  PRO 1 300      43.097  34.587  29.985  0.00  0.00           C  
ATOM   4767  HA  PRO 1 300      43.082  31.569  29.464  0.00  0.00           H  
ATOM   4768  HB2 PRO 1 300      44.683  33.021  31.408  0.00  0.00           H  
ATOM   4769  HB3 PRO 1 300      45.258  32.028  29.944  0.00  0.00           H  
ATOM   4770  HG2 PRO 1 300      45.302  34.597  29.733  0.00  0.00           H  
ATOM   4771  HG3 PRO 1 300      44.413  33.658  28.455  0.00  0.00           H  
ATOM   4772  HD2 PRO 1 300      43.243  35.133  30.917  0.00  0.00           H  
ATOM   4773  HD3 PRO 1 300      42.707  35.190  29.164  0.00  0.00           H  
ATOM   4774  N   LEU 1 301      42.688  30.043  31.313  0.00  0.00           N  
ATOM   4775  CA  LEU 1 301      42.089  28.979  32.164  0.00  0.00           C  
ATOM   4776  C   LEU 1 301      42.590  29.203  33.649  0.00  0.00           C  
ATOM   4777  O   LEU 1 301      41.841  29.010  34.627  0.00  0.00           O  
ATOM   4778  CB  LEU 1 301      42.565  27.586  31.586  0.00  0.00           C  
ATOM   4779  CG  LEU 1 301      41.756  26.302  32.126  0.00  0.00           C  
ATOM   4780  CD1 LEU 1 301      40.267  26.493  31.834  0.00  0.00           C  
ATOM   4781  CD2 LEU 1 301      42.162  24.964  31.372  0.00  0.00           C  
ATOM   4782  H   LEU 1 301      43.065  29.723  30.433  0.00  0.00           H  
ATOM   4783  HA  LEU 1 301      41.001  28.969  32.231  0.00  0.00           H  
ATOM   4784  HB2 LEU 1 301      42.427  27.601  30.505  0.00  0.00           H  
ATOM   4785  HB3 LEU 1 301      43.622  27.529  31.846  0.00  0.00           H  
ATOM   4786  HG  LEU 1 301      41.965  26.252  33.194  0.00  0.00           H  
ATOM   4787 HD11 LEU 1 301      40.174  26.941  30.845  0.00  0.00           H  
ATOM   4788 HD12 LEU 1 301      39.753  25.532  31.875  0.00  0.00           H  
ATOM   4789 HD13 LEU 1 301      39.789  27.166  32.546  0.00  0.00           H  
ATOM   4790 HD21 LEU 1 301      41.869  24.120  31.996  0.00  0.00           H  
ATOM   4791 HD22 LEU 1 301      41.811  25.026  30.342  0.00  0.00           H  
ATOM   4792 HD23 LEU 1 301      43.246  24.960  31.258  0.00  0.00           H  
ATOM   4793  N   ASP 1 302      43.836  29.636  33.853  0.00  0.00           N  
ATOM   4794  CA  ASP 1 302      44.474  29.722  35.180  0.00  0.00           C  
ATOM   4795  C   ASP 1 302      44.091  30.937  35.974  0.00  0.00           C  
ATOM   4796  O   ASP 1 302      44.431  30.964  37.189  0.00  0.00           O  
ATOM   4797  CB  ASP 1 302      46.086  29.747  34.938  0.00  0.00           C  
ATOM   4798  CG  ASP 1 302      46.563  28.587  34.129  0.00  0.00           C  
ATOM   4799  OD1 ASP 1 302      46.179  27.419  34.475  0.00  0.00           O  
ATOM   4800  OD2 ASP 1 302      47.509  28.793  33.323  0.00  0.00           O  
ATOM   4801  H   ASP 1 302      44.425  29.863  33.064  0.00  0.00           H  
ATOM   4802  HA  ASP 1 302      44.310  28.762  35.670  0.00  0.00           H  
ATOM   4803  HB2 ASP 1 302      46.368  30.672  34.434  0.00  0.00           H  
ATOM   4804  HB3 ASP 1 302      46.567  29.726  35.916  0.00  0.00           H  
ATOM   4805  N   LEU 1 303      43.460  31.915  35.414  0.00  0.00           N  
ATOM   4806  CA  LEU 1 303      42.783  32.997  36.092  0.00  0.00           C  
ATOM   4807  C   LEU 1 303      41.296  32.606  36.591  0.00  0.00           C  
ATOM   4808  O   LEU 1 303      40.849  33.352  37.460  0.00  0.00           O  
ATOM   4809  CB  LEU 1 303      42.563  34.172  35.149  0.00  0.00           C  
ATOM   4810  CG  LEU 1 303      43.779  34.863  34.439  0.00  0.00           C  
ATOM   4811  CD1 LEU 1 303      43.445  36.235  33.894  0.00  0.00           C  
ATOM   4812  CD2 LEU 1 303      44.985  35.037  35.357  0.00  0.00           C  
ATOM   4813  H   LEU 1 303      43.101  31.784  34.479  0.00  0.00           H  
ATOM   4814  HA  LEU 1 303      43.380  33.293  36.954  0.00  0.00           H  
ATOM   4815  HB2 LEU 1 303      41.891  33.962  34.317  0.00  0.00           H  
ATOM   4816  HB3 LEU 1 303      42.185  35.001  35.748  0.00  0.00           H  
ATOM   4817  HG  LEU 1 303      44.064  34.243  33.588  0.00  0.00           H  
ATOM   4818 HD11 LEU 1 303      43.030  36.845  34.696  0.00  0.00           H  
ATOM   4819 HD12 LEU 1 303      44.354  36.669  33.477  0.00  0.00           H  
ATOM   4820 HD13 LEU 1 303      42.723  36.035  33.103  0.00  0.00           H  
ATOM   4821 HD21 LEU 1 303      45.378  34.023  35.427  0.00  0.00           H  
ATOM   4822 HD22 LEU 1 303      45.753  35.644  34.878  0.00  0.00           H  
ATOM   4823 HD23 LEU 1 303      44.666  35.382  36.340  0.00  0.00           H  
ATOM   4824  N   ASP 1 304      40.698  31.521  36.139  0.00  0.00           N  
ATOM   4825  CA  ASP 1 304      39.359  31.099  36.559  0.00  0.00           C  
ATOM   4826  C   ASP 1 304      38.195  32.153  36.507  0.00  0.00           C  
ATOM   4827  O   ASP 1 304      37.270  32.190  37.392  0.00  0.00           O  
ATOM   4828  CB  ASP 1 304      39.608  30.380  37.948  0.00  0.00           C  
ATOM   4829  CG  ASP 1 304      38.474  29.337  38.127  0.00  0.00           C  
ATOM   4830  OD1 ASP 1 304      37.712  29.088  37.167  0.00  0.00           O  
ATOM   4831  OD2 ASP 1 304      38.351  28.895  39.262  0.00  0.00           O  
ATOM   4832  H   ASP 1 304      41.138  30.926  35.451  0.00  0.00           H  
ATOM   4833  HA  ASP 1 304      39.074  30.342  35.829  0.00  0.00           H  
ATOM   4834  HB2 ASP 1 304      40.562  29.856  37.897  0.00  0.00           H  
ATOM   4835  HB3 ASP 1 304      39.707  31.202  38.657  0.00  0.00           H  
ATOM   4836  N   ILE 1 305      38.228  33.018  35.462  0.00  0.00           N  
ATOM   4837  CA  ILE 1 305      37.302  34.163  35.356  0.00  0.00           C  
ATOM   4838  C   ILE 1 305      35.994  33.645  34.837  0.00  0.00           C  
ATOM   4839  O   ILE 1 305      35.948  33.050  33.739  0.00  0.00           O  
ATOM   4840  CB  ILE 1 305      37.853  35.365  34.483  0.00  0.00           C  
ATOM   4841  CG1 ILE 1 305      39.340  35.708  34.632  0.00  0.00           C  
ATOM   4842  CG2 ILE 1 305      36.928  36.535  34.642  0.00  0.00           C  
ATOM   4843  CD1 ILE 1 305      39.567  36.337  35.990  0.00  0.00           C  
ATOM   4844  H   ILE 1 305      38.942  32.937  34.751  0.00  0.00           H  
ATOM   4845  HA  ILE 1 305      37.048  34.475  36.369  0.00  0.00           H  
ATOM   4846  HB  ILE 1 305      37.743  35.016  33.456  0.00  0.00           H  
ATOM   4847 HG12 ILE 1 305      40.007  34.847  34.584  0.00  0.00           H  
ATOM   4848 HG13 ILE 1 305      39.613  36.474  33.906  0.00  0.00           H  
ATOM   4849 HG21 ILE 1 305      36.764  36.902  35.655  0.00  0.00           H  
ATOM   4850 HG22 ILE 1 305      37.376  37.347  34.069  0.00  0.00           H  
ATOM   4851 HG23 ILE 1 305      35.936  36.424  34.203  0.00  0.00           H  
ATOM   4852 HD11 ILE 1 305      40.654  36.358  36.068  0.00  0.00           H  
ATOM   4853 HD12 ILE 1 305      39.115  37.329  35.992  0.00  0.00           H  
ATOM   4854 HD13 ILE 1 305      39.148  35.611  36.687  0.00  0.00           H  
ATOM   4855  N   ASP 1 306      34.927  33.563  35.696  0.00  0.00           N  
ATOM   4856  CA  ASP 1 306      33.676  32.930  35.419  0.00  0.00           C  
ATOM   4857  C   ASP 1 306      32.761  33.822  34.630  0.00  0.00           C  
ATOM   4858  O   ASP 1 306      32.401  34.909  35.130  0.00  0.00           O  
ATOM   4859  CB  ASP 1 306      33.124  32.417  36.761  0.00  0.00           C  
ATOM   4860  CG  ASP 1 306      32.007  31.400  36.608  0.00  0.00           C  
ATOM   4861  OD1 ASP 1 306      31.636  30.730  37.561  0.00  0.00           O  
ATOM   4862  OD2 ASP 1 306      31.332  31.389  35.564  0.00  0.00           O  
ATOM   4863  H   ASP 1 306      35.113  33.790  36.663  0.00  0.00           H  
ATOM   4864  HA  ASP 1 306      33.948  32.081  34.792  0.00  0.00           H  
ATOM   4865  HB2 ASP 1 306      33.932  31.993  37.356  0.00  0.00           H  
ATOM   4866  HB3 ASP 1 306      32.701  33.191  37.402  0.00  0.00           H  
ATOM   4867  N   PRO 1 307      32.125  33.335  33.586  0.00  0.00           N  
ATOM   4868  CA  PRO 1 307      30.929  34.014  32.988  0.00  0.00           C  
ATOM   4869  C   PRO 1 307      29.677  34.258  33.835  0.00  0.00           C  
ATOM   4870  O   PRO 1 307      28.865  35.134  33.504  0.00  0.00           O  
ATOM   4871  CB  PRO 1 307      30.515  33.210  31.862  0.00  0.00           C  
ATOM   4872  CG  PRO 1 307      31.912  32.586  31.404  0.00  0.00           C  
ATOM   4873  CD  PRO 1 307      32.635  32.301  32.738  0.00  0.00           C  
ATOM   4874  HA  PRO 1 307      31.170  35.030  32.674  0.00  0.00           H  
ATOM   4875  HB2 PRO 1 307      29.925  32.316  32.062  0.00  0.00           H  
ATOM   4876  HB3 PRO 1 307      30.080  33.856  31.099  0.00  0.00           H  
ATOM   4877  HG2 PRO 1 307      31.771  31.682  30.812  0.00  0.00           H  
ATOM   4878  HG3 PRO 1 307      32.535  33.328  30.903  0.00  0.00           H  
ATOM   4879  HD2 PRO 1 307      32.454  31.292  33.110  0.00  0.00           H  
ATOM   4880  HD3 PRO 1 307      33.689  32.547  32.606  0.00  0.00           H  
ATOM   4881  N   LYS 1 308      29.546  33.692  35.005  0.00  0.00           N  
ATOM   4882  CA  LYS 1 308      28.566  34.017  36.005  0.00  0.00           C  
ATOM   4883  C   LYS 1 308      28.907  35.145  36.903  0.00  0.00           C  
ATOM   4884  O   LYS 1 308      28.086  35.649  37.633  0.00  0.00           O  
ATOM   4885  CB  LYS 1 308      28.186  32.786  36.806  0.00  0.00           C  
ATOM   4886  CG  LYS 1 308      27.943  31.492  35.964  0.00  0.00           C  
ATOM   4887  CD  LYS 1 308      27.075  30.469  36.863  0.00  0.00           C  
ATOM   4888  CE  LYS 1 308      27.697  30.115  38.281  0.00  0.00           C  
ATOM   4889  NZ  LYS 1 308      29.097  29.513  38.187  0.00  0.00           N  
ATOM   4890  H   LYS 1 308      30.297  33.077  35.281  0.00  0.00           H  
ATOM   4891  HA  LYS 1 308      27.660  34.403  35.536  0.00  0.00           H  
ATOM   4892  HB2 LYS 1 308      28.934  32.568  37.568  0.00  0.00           H  
ATOM   4893  HB3 LYS 1 308      27.245  32.995  37.315  0.00  0.00           H  
ATOM   4894  HG2 LYS 1 308      27.489  31.730  35.001  0.00  0.00           H  
ATOM   4895  HG3 LYS 1 308      28.878  30.961  35.785  0.00  0.00           H  
ATOM   4896  HD2 LYS 1 308      26.076  30.900  36.929  0.00  0.00           H  
ATOM   4897  HD3 LYS 1 308      27.026  29.540  36.296  0.00  0.00           H  
ATOM   4898  HE2 LYS 1 308      27.750  30.950  38.979  0.00  0.00           H  
ATOM   4899  HE3 LYS 1 308      27.098  29.347  38.772  0.00  0.00           H  
ATOM   4900  HZ1 LYS 1 308      29.330  29.247  39.133  0.00  0.00           H  
ATOM   4901  HZ2 LYS 1 308      28.973  28.649  37.679  0.00  0.00           H  
ATOM   4902  HZ3 LYS 1 308      29.717  30.153  37.713  0.00  0.00           H  
ATOM   4903  N   ASP 1 309      30.221  35.543  36.870  0.00  0.00           N  
ATOM   4904  CA  ASP 1 309      30.759  36.631  37.743  0.00  0.00           C  
ATOM   4905  C   ASP 1 309      31.308  37.874  37.007  0.00  0.00           C  
ATOM   4906  O   ASP 1 309      31.524  38.931  37.608  0.00  0.00           O  
ATOM   4907  CB  ASP 1 309      31.870  35.931  38.556  0.00  0.00           C  
ATOM   4908  CG  ASP 1 309      31.415  34.814  39.415  0.00  0.00           C  
ATOM   4909  OD1 ASP 1 309      30.275  34.405  39.613  0.00  0.00           O  
ATOM   4910  OD2 ASP 1 309      32.352  34.289  40.203  0.00  0.00           O  
ATOM   4911  H   ASP 1 309      30.844  35.274  36.123  0.00  0.00           H  
ATOM   4912  HA  ASP 1 309      30.017  36.967  38.468  0.00  0.00           H  
ATOM   4913  HB2 ASP 1 309      32.603  35.634  37.806  0.00  0.00           H  
ATOM   4914  HB3 ASP 1 309      32.428  36.618  39.192  0.00  0.00           H  
ATOM   4915  HD2 ASP 1 309      33.247  34.572  40.001  0.00  0.00           H  
ATOM   4916  N   ALA 1 310      31.676  37.737  35.771  0.00  0.00           N  
ATOM   4917  CA  ALA 1 310      32.074  38.878  34.910  0.00  0.00           C  
ATOM   4918  C   ALA 1 310      30.907  39.729  34.384  0.00  0.00           C  
ATOM   4919  O   ALA 1 310      29.728  39.266  34.535  0.00  0.00           O  
ATOM   4920  CB  ALA 1 310      32.867  38.252  33.740  0.00  0.00           C  
ATOM   4921  H   ALA 1 310      31.626  36.819  35.352  0.00  0.00           H  
ATOM   4922  HA  ALA 1 310      32.730  39.459  35.559  0.00  0.00           H  
ATOM   4923  HB1 ALA 1 310      33.759  37.721  34.073  0.00  0.00           H  
ATOM   4924  HB2 ALA 1 310      32.216  37.559  33.209  0.00  0.00           H  
ATOM   4925  HB3 ALA 1 310      33.222  39.030  33.064  0.00  0.00           H  
ATOM   4926  N   ASN 1 311      31.120  40.867  33.715  0.00  0.00           N  
ATOM   4927  CA  ASN 1 311      30.150  41.697  33.098  0.00  0.00           C  
ATOM   4928  C   ASN 1 311      28.932  41.970  33.973  0.00  0.00           C  
ATOM   4929  O   ASN 1 311      27.765  41.831  33.545  0.00  0.00           O  
ATOM   4930  CB  ASN 1 311      29.709  41.145  31.713  0.00  0.00           C  
ATOM   4931  CG  ASN 1 311      30.917  40.753  30.853  0.00  0.00           C  
ATOM   4932  OD1 ASN 1 311      31.726  41.555  30.426  0.00  0.00           O  
ATOM   4933  ND2 ASN 1 311      31.173  39.486  30.693  0.00  0.00           N  
ATOM   4934  H   ASN 1 311      32.090  41.147  33.746  0.00  0.00           H  
ATOM   4935  HA  ASN 1 311      30.662  42.637  32.889  0.00  0.00           H  
ATOM   4936  HB2 ASN 1 311      29.003  40.326  31.854  0.00  0.00           H  
ATOM   4937  HB3 ASN 1 311      29.159  41.914  31.172  0.00  0.00           H
[truncated: 5,774,167 more chars]
