# Supplementary material for: Broadening the Scope of Binding Free Energy Calculations Using a Separated Topologies Approach
Source: J Chem Theory Comput. 2023 Jul 24;19(15):5058–76. doi: 10.1021/acs.jctc.3c00282 (PMC10413862; doi:10.1021/acs.jctc.3c00282)
Supplement: Supplementary file 2 — ct3c00282_si_002.zip [file ct3c00282_si_002.zip › SI_paper/MALT1/input/7ak1_spruce_combined.pdb]

ATOM      1  C   ACE A 337       4.894   0.733  25.307  0.00 99.99           C  
ATOM      2  O   ACE A 337       5.510   0.442  24.308  0.00 99.99           O  
ATOM      3  CH3 ACE A 337       5.607   1.372  26.475  0.00 99.99           C  
ATOM      4 HH31 ACE A 337       6.673   1.493  26.232  0.00 20.00           H  
ATOM      5 HH32 ACE A 337       5.163   2.358  26.680  0.00 20.00           H  
ATOM      6 HH33 ACE A 337       5.503   0.731  27.363  0.00 20.00           H  
ATOM      7  N   PRO A 338       3.588   0.489  25.378  1.00 54.24           N  
ATOM      8  CA  PRO A 338       3.359  -0.950  25.172  1.00 54.02           C  
ATOM      9  C   PRO A 338       2.751  -1.203  23.811  1.00 54.07           C  
ATOM     10  O   PRO A 338       1.728  -0.604  23.454  1.00 54.40           O  
ATOM     11  CB  PRO A 338       2.414  -1.336  26.311  1.00 54.92           C  
ATOM     12  CG  PRO A 338       2.711  -0.363  27.386  1.00 55.69           C  
ATOM     13  CD  PRO A 338       3.088   0.936  26.692  1.00 54.02           C  
ATOM     14  HA  PRO A 338       4.302  -1.507  25.270  1.00 20.00           H  
ATOM     15  HB2 PRO A 338       1.365  -1.253  25.991  1.00 20.00           H  
ATOM     16  HB3 PRO A 338       2.614  -2.363  26.650  1.00 20.00           H  
ATOM     17  HG2 PRO A 338       1.825  -0.213  28.020  1.00 20.00           H  
ATOM     18  HG3 PRO A 338       3.547  -0.721  28.004  1.00 20.00           H  
ATOM     19  HD2 PRO A 338       3.872   1.468  27.251  1.00 20.00           H  
ATOM     20  HD3 PRO A 338       2.211   1.590  26.578  1.00 20.00           H  
ATOM     21  N   LEU A 339       3.397  -2.072  23.034  1.00 53.48           N  
ATOM     22  CA  LEU A 339       2.931  -2.367  21.691  1.00 53.47           C  
ATOM     23  C   LEU A 339       2.621  -3.842  21.503  1.00 52.46           C  
ATOM     24  O   LEU A 339       3.192  -4.688  22.191  1.00 52.97           O  
ATOM     25  CB  LEU A 339       3.993  -1.950  20.681  1.00 54.43           C  
ATOM     26  CG  LEU A 339       4.276  -0.477  20.575  1.00 57.08           C  
ATOM     27  CD1 LEU A 339       5.472  -0.247  19.703  1.00 58.07           C  
ATOM     28  CD2 LEU A 339       3.095   0.247  19.973  1.00 58.15           C  
ATOM     29  H   LEU A 339       4.216  -2.528  23.382  1.00 20.00           H  
ATOM     30  HA  LEU A 339       2.016  -1.791  21.489  1.00 20.00           H  
ATOM     31  HB2 LEU A 339       4.932  -2.452  20.957  1.00 20.00           H  
ATOM     32  HB3 LEU A 339       3.668  -2.300  19.690  1.00 20.00           H  
ATOM     33  HG  LEU A 339       4.474  -0.073  21.579  1.00 20.00           H  
ATOM     34 HD11 LEU A 339       5.672   0.832  19.631  1.00 20.00           H  
ATOM     35 HD12 LEU A 339       6.346  -0.753  20.139  1.00 20.00           H  
ATOM     36 HD13 LEU A 339       5.277  -0.651  18.699  1.00 20.00           H  
ATOM     37 HD21 LEU A 339       3.320   1.322  19.903  1.00 20.00           H  
ATOM     38 HD22 LEU A 339       2.894  -0.152  18.968  1.00 20.00           H  
ATOM     39 HD23 LEU A 339       2.210   0.098  20.610  1.00 20.00           H  
ATOM     40  N   ALA A 340       1.735  -4.152  20.543  1.00 50.66           N  
ATOM     41  CA  ALA A 340       1.384  -5.515  20.195  1.00 49.54           C  
ATOM     42  C   ALA A 340       2.006  -5.832  18.846  1.00 48.94           C  
ATOM     43  O   ALA A 340       1.958  -4.997  17.939  1.00 48.67           O  
ATOM     44  CB  ALA A 340      -0.130  -5.654  20.095  1.00 49.29           C  
ATOM     45  H   ALA A 340       1.295  -3.406  20.043  1.00 20.00           H  
ATOM     46  HA  ALA A 340       1.767  -6.216  20.951  1.00 20.00           H  
ATOM     47  HB1 ALA A 340      -0.387  -6.690  19.831  1.00 20.00           H  
ATOM     48  HB2 ALA A 340      -0.586  -5.399  21.063  1.00 20.00           H  
ATOM     49  HB3 ALA A 340      -0.510  -4.973  19.319  1.00 20.00           H  
ATOM     50  N   LYS A 341       2.566  -7.039  18.686  1.00 48.18           N  
ATOM     51  CA  LYS A 341       3.093  -7.464  17.383  1.00 47.73           C  
ATOM     52  C   LYS A 341       1.921  -7.593  16.385  1.00 46.24           C  
ATOM     53  O   LYS A 341       2.080  -7.282  15.214  1.00 47.01           O  
ATOM     54  CB  LYS A 341       3.850  -8.795  17.518  1.00 50.82           C  
ATOM     55  CG  LYS A 341       4.956  -9.011  16.491  1.00 56.66           C  
ATOM     56  CD  LYS A 341       4.418  -9.740  15.264  1.00 62.80           C  
ATOM     57  CE  LYS A 341       5.376  -9.745  14.094  1.00 67.21           C  
ATOM     58  NZ  LYS A 341       4.740 -10.361  12.894  1.00 69.61           N1+
ATOM     59  H   LYS A 341       2.626  -7.661  19.467  1.00 20.00           H  
ATOM     60  HA  LYS A 341       3.790  -6.702  17.004  1.00 20.00           H  
ATOM     61  HB2 LYS A 341       4.302  -8.831  18.520  1.00 20.00           H  
ATOM     62  HB3 LYS A 341       3.123  -9.614  17.414  1.00 20.00           H  
ATOM     63  HG2 LYS A 341       5.359  -8.035  16.183  1.00 20.00           H  
ATOM     64  HG3 LYS A 341       5.758  -9.612  16.945  1.00 20.00           H  
ATOM     65  HD2 LYS A 341       4.206 -10.782  15.544  1.00 20.00           H  
ATOM     66  HD3 LYS A 341       3.486  -9.248  14.948  1.00 20.00           H  
ATOM     67  HE2 LYS A 341       5.664  -8.710  13.859  1.00 20.00           H  
ATOM     68  HE3 LYS A 341       6.273 -10.323  14.364  1.00 20.00           H  
ATOM     69  HZ1 LYS A 341       5.388 -10.355  12.132  1.00 20.00           H  
ATOM     70  HZ2 LYS A 341       4.479 -11.304  13.102  1.00 20.00           H  
ATOM     71  HZ3 LYS A 341       3.926  -9.838  12.643  1.00 20.00           H  
ATOM     72  N   ASP A 342       0.743  -8.021  16.872  1.00 44.39           N  
ATOM     73  CA  ASP A 342      -0.526  -8.163  16.172  1.00 42.82           C  
ATOM     74  C   ASP A 342      -1.624  -8.439  17.236  1.00 41.70           C  
ATOM     75  O   ASP A 342      -1.311  -8.696  18.394  1.00 41.93           O  
ATOM     76  CB  ASP A 342      -0.465  -9.300  15.137  1.00 43.83           C  
ATOM     77  CG  ASP A 342      -1.519  -9.211  14.030  1.00 48.26           C  
ATOM     78  OD1 ASP A 342      -2.259  -8.199  13.983  1.00 48.20           O  
ATOM     79  OD2 ASP A 342      -1.603 -10.150  13.217  1.00 51.20           O1-
ATOM     80  H   ASP A 342       0.738  -8.274  17.839  1.00 20.00           H  
ATOM     81  HA  ASP A 342      -0.772  -7.225  15.652  1.00 20.00           H  
ATOM     82  HB2 ASP A 342       0.529  -9.283  14.667  1.00 20.00           H  
ATOM     83  HB3 ASP A 342      -0.603 -10.254  15.667  1.00 20.00           H  
ATOM     84  N   LYS A 343      -2.898  -8.373  16.854  1.00 40.26           N  
ATOM     85  CA  LYS A 343      -4.001  -8.613  17.757  1.00 39.76           C  
ATOM     86  C   LYS A 343      -4.988  -9.555  17.072  1.00 40.19           C  
ATOM     87  O   LYS A 343      -5.648  -9.164  16.095  1.00 40.73           O  
ATOM     88  CB  LYS A 343      -4.709  -7.304  18.053  1.00 40.78           C  
ATOM     89  CG  LYS A 343      -3.949  -6.343  18.902  1.00 43.66           C  
ATOM     90  CD  LYS A 343      -4.600  -5.010  18.755  1.00 47.98           C  
ATOM     91  CE  LYS A 343      -4.442  -4.207  19.992  1.00 52.68           C  
ATOM     92  NZ  LYS A 343      -5.201  -2.944  19.867  1.00 56.31           N1+
ATOM     93  H   LYS A 343      -3.101  -8.148  15.901  1.00 20.00           H  
ATOM     94  HA  LYS A 343      -3.647  -9.066  18.695  1.00 20.00           H  
ATOM     95  HB2 LYS A 343      -4.926  -6.811  17.094  1.00 20.00           H  
ATOM     96  HB3 LYS A 343      -5.653  -7.538  18.567  1.00 20.00           H  
ATOM     97  HG2 LYS A 343      -3.981  -6.663  19.954  1.00 20.00           H  
ATOM     98  HG3 LYS A 343      -2.903  -6.290  18.566  1.00 20.00           H  
ATOM     99  HD2 LYS A 343      -4.136  -4.473  17.915  1.00 20.00           H  
ATOM    100  HD3 LYS A 343      -5.672  -5.153  18.552  1.00 20.00           H  
ATOM    101  HE2 LYS A 343      -4.823  -4.779  20.851  1.00 20.00           H  
ATOM    102  HE3 LYS A 343      -3.377  -3.980  20.147  1.00 20.00           H  
ATOM    103  HZ1 LYS A 343      -4.575  -2.169  19.951  1.00 20.00           H  
ATOM    104  HZ2 LYS A 343      -5.652  -2.913  18.975  1.00 20.00           H  
ATOM    105  HZ3 LYS A 343      -5.890  -2.896  20.591  1.00 20.00           H  
ATOM    106  N   VAL A 344      -5.090 -10.803  17.565  1.00 38.88           N  
ATOM    107  CA  VAL A 344      -5.979 -11.779  16.947  1.00 37.57           C  
ATOM    108  C   VAL A 344      -7.000 -12.272  17.955  1.00 36.53           C  
ATOM    109  O   VAL A 344      -6.686 -12.363  19.131  1.00 37.10           O  
ATOM    110  CB  VAL A 344      -5.173 -12.939  16.317  1.00 37.94           C  
ATOM    111  CG1 VAL A 344      -4.183 -12.416  15.291  1.00 38.30           C  
ATOM    112  CG2 VAL A 344      -4.460 -13.767  17.371  1.00 38.18           C  
ATOM    113  H   VAL A 344      -4.549 -11.064  18.365  1.00 20.00           H  
ATOM    114  HA  VAL A 344      -6.527 -11.282  16.133  1.00 20.00           H  
ATOM    115  HB  VAL A 344      -5.886 -13.595  15.796  1.00 20.00           H  
ATOM    116 HG11 VAL A 344      -3.623 -13.258  14.858  1.00 20.00           H  
ATOM    117 HG12 VAL A 344      -4.726 -11.888  14.493  1.00 20.00           H  
ATOM    118 HG13 VAL A 344      -3.482 -11.722  15.778  1.00 20.00           H  
ATOM    119 HG21 VAL A 344      -3.900 -14.579  16.883  1.00 20.00           H  
ATOM    120 HG22 VAL A 344      -3.763 -13.126  17.931  1.00 20.00           H  
ATOM    121 HG23 VAL A 344      -5.200 -14.196  18.063  1.00 20.00           H  
ATOM    122  N   ALA A 345      -8.223 -12.571  17.516  1.00 35.09           N  
ATOM    123  CA  ALA A 345      -9.259 -13.041  18.431  1.00 34.17           C  
ATOM    124  C   ALA A 345     -10.059 -14.192  17.868  1.00 32.46           C  
ATOM    125  O   ALA A 345     -10.314 -14.225  16.673  1.00 33.13           O  
ATOM    126  CB  ALA A 345     -10.181 -11.895  18.845  1.00 34.21           C  
ATOM    127  H   ALA A 345      -8.434 -12.472  16.544  1.00 20.00           H  
ATOM    128  HA  ALA A 345      -8.764 -13.403  19.344  1.00 20.00           H  
ATOM    129  HB1 ALA A 345     -10.951 -12.274  19.533  1.00 20.00           H  
ATOM    130  HB2 ALA A 345      -9.592 -11.114  19.348  1.00 20.00           H  
ATOM    131  HB3 ALA A 345     -10.663 -11.472  17.952  1.00 20.00           H  
ATOM    132  N   LEU A 346     -10.425 -15.156  18.716  1.00 30.42           N  
ATOM    133  CA  LEU A 346     -11.258 -16.276  18.279  1.00 29.26           C  
ATOM    134  C   LEU A 346     -12.447 -16.269  19.194  1.00 27.89           C  
ATOM    135  O   LEU A 346     -12.292 -16.375  20.409  1.00 28.00           O  
ATOM    136  CB  LEU A 346     -10.531 -17.638  18.336  1.00 29.17           C  
ATOM    137  CG  LEU A 346     -11.428 -18.895  18.188  1.00 30.19           C  
ATOM    138  CD1 LEU A 346     -12.181 -18.925  16.817  1.00 29.68           C  
ATOM    139  CD2 LEU A 346     -10.616 -20.179  18.418  1.00 30.67           C  
ATOM    140  H   LEU A 346     -10.124 -15.111  19.669  1.00 20.00           H  
ATOM    141  HA  LEU A 346     -11.597 -16.104  17.247  1.00 20.00           H  
ATOM    142  HB2 LEU A 346      -9.788 -17.657  17.525  1.00 20.00           H  
ATOM    143  HB3 LEU A 346     -10.016 -17.704  19.306  1.00 20.00           H  
ATOM    144  HG  LEU A 346     -12.193 -18.844  18.976  1.00 20.00           H  
ATOM    145 HD11 LEU A 346     -12.802 -19.831  16.759  1.00 20.00           H  
ATOM    146 HD12 LEU A 346     -12.822 -18.035  16.732  1.00 20.00           H  
ATOM    147 HD13 LEU A 346     -11.448 -18.929  15.997  1.00 20.00           H  
ATOM    148 HD21 LEU A 346     -11.274 -21.054  18.308  1.00 20.00           H  
ATOM    149 HD22 LEU A 346      -9.803 -20.236  17.679  1.00 20.00           H  
ATOM    150 HD23 LEU A 346     -10.190 -20.166  19.432  1.00 20.00           H  
ATOM    151  N   LEU A 347     -13.622 -16.106  18.629  1.00 26.68           N  
ATOM    152  CA  LEU A 347     -14.843 -16.022  19.413  1.00 26.74           C  
ATOM    153  C   LEU A 347     -15.741 -17.156  19.019  1.00 26.90           C  
ATOM    154  O   LEU A 347     -15.963 -17.339  17.834  1.00 27.26           O  
ATOM    155  CB  LEU A 347     -15.517 -14.666  19.159  1.00 26.52           C  
ATOM    156  CG  LEU A 347     -15.119 -13.496  20.070  1.00 27.75           C  
ATOM    157  CD1 LEU A 347     -13.620 -13.306  20.180  1.00 27.81           C  
ATOM    158  CD2 LEU A 347     -15.725 -12.211  19.593  1.00 28.57           C  
ATOM    159  H   LEU A 347     -13.678 -16.038  17.633  1.00 20.00           H  
ATOM    160  HA  LEU A 347     -14.606 -16.104  20.484  1.00 20.00           H  
ATOM    161  HB2 LEU A 347     -15.286 -14.372  18.125  1.00 20.00           H  
ATOM    162  HB3 LEU A 347     -16.602 -14.812  19.265  1.00 20.00           H  
ATOM    163  HG  LEU A 347     -15.509 -13.707  21.076  1.00 20.00           H  
ATOM    164 HD11 LEU A 347     -13.405 -12.456  20.844  1.00 20.00           H  
ATOM    165 HD12 LEU A 347     -13.164 -14.218  20.593  1.00 20.00           H  
ATOM    166 HD13 LEU A 347     -13.202 -13.107  19.182  1.00 20.00           H  
ATOM    167 HD21 LEU A 347     -15.424 -11.392  20.263  1.00 20.00           H  
ATOM    168 HD22 LEU A 347     -15.375 -11.997  18.572  1.00 20.00           H  
ATOM    169 HD23 LEU A 347     -16.821 -12.300  19.594  1.00 20.00           H  
ATOM    170  N   ILE A 348     -16.186 -17.983  19.984  1.00 26.76           N  
ATOM    171  CA  ILE A 348     -17.044 -19.138  19.703  1.00 27.10           C  
ATOM    172  C   ILE A 348     -18.296 -19.034  20.537  1.00 29.90           C  
ATOM    173  O   ILE A 348     -18.204 -18.773  21.730  1.00 30.90           O  
ATOM    174  CB  ILE A 348     -16.295 -20.461  20.029  1.00 26.42           C  
ATOM    175  CG1 ILE A 348     -15.103 -20.677  19.071  1.00 25.94           C  
ATOM    176  CG2 ILE A 348     -17.254 -21.686  20.060  1.00 26.77           C  
ATOM    177  CD1 ILE A 348     -14.253 -21.743  19.387  1.00 25.54           C  
ATOM    178  H   ILE A 348     -15.920 -17.802  20.931  1.00 20.00           H  
ATOM    179  HA  ILE A 348     -17.319 -19.145  18.638  1.00 20.00           H  
ATOM    180  HB  ILE A 348     -15.880 -20.353  21.042  1.00 20.00           H  
ATOM    181 HG12 ILE A 348     -15.507 -20.855  18.064  1.00 20.00           H  
ATOM    182 HG13 ILE A 348     -14.502 -19.756  19.067  1.00 20.00           H  
ATOM    183 HG21 ILE A 348     -16.681 -22.595  20.294  1.00 20.00           H  
ATOM    184 HG22 ILE A 348     -18.023 -21.530  20.830  1.00 20.00           H  
ATOM    185 HG23 ILE A 348     -17.736 -21.799  19.078  1.00 20.00           H  
ATOM    186 HD11 ILE A 348     -13.446 -21.802  18.642  1.00 20.00           H  
ATOM    187 HD12 ILE A 348     -13.820 -21.583  20.385  1.00 20.00           H  
ATOM    188 HD13 ILE A 348     -14.825 -22.682  19.382  1.00 20.00           H  
ATOM    189  N   GLY A 349     -19.455 -19.306  19.944  1.00 30.96           N  
ATOM    190  CA  GLY A 349     -20.705 -19.318  20.692  1.00 31.74           C  
ATOM    191  C   GLY A 349     -21.544 -20.532  20.349  1.00 32.78           C  
ATOM    192  O   GLY A 349     -21.951 -20.703  19.201  1.00 33.42           O  
ATOM    193  H   GLY A 349     -19.469 -19.506  18.964  1.00 20.00           H  
ATOM    194  HA2 GLY A 349     -20.478 -19.333  21.768  1.00 20.00           H  
ATOM    195  HA3 GLY A 349     -21.275 -18.409  20.450  1.00 20.00           H  
ATOM    196  N   ASN A 350     -21.804 -21.393  21.324  1.00 32.89           N  
ATOM    197  CA  ASN A 350     -22.623 -22.581  21.104  1.00 33.75           C  
ATOM    198  C   ASN A 350     -24.014 -22.391  21.723  1.00 36.23           C  
ATOM    199  O   ASN A 350     -24.138 -22.055  22.910  1.00 36.33           O  
ATOM    200  CB  ASN A 350     -21.930 -23.832  21.627  1.00 32.40           C  
ATOM    201  CG  ASN A 350     -20.733 -24.261  20.819  1.00 31.45           C  
ATOM    202  ND2 ASN A 350     -19.888 -25.111  21.383  1.00 30.36           N  
ATOM    203  OD1 ASN A 350     -20.545 -23.826  19.692  1.00 32.13           O  
ATOM    204  H   ASN A 350     -21.428 -21.223  22.235  1.00 20.00           H  
ATOM    205  HA  ASN A 350     -22.761 -22.708  20.020  1.00 20.00           H  
ATOM    206  HB2 ASN A 350     -21.598 -23.637  22.657  1.00 20.00           H  
ATOM    207  HB3 ASN A 350     -22.659 -24.656  21.626  1.00 20.00           H  
ATOM    208 HD21 ASN A 350     -19.074 -25.411  20.885  1.00 20.00           H  
ATOM    209 HD22 ASN A 350     -20.064 -25.452  22.306  1.00 20.00           H  
ATOM    210  N   MET A 351     -25.058 -22.569  20.903  1.00 37.64           N  
ATOM    211  CA  MET A 351     -26.442 -22.369  21.339  1.00 39.48           C  
ATOM    212  C   MET A 351     -27.368 -23.478  20.899  1.00 40.56           C  
ATOM    213  O   MET A 351     -28.146 -23.981  21.698  1.00 40.88           O  
ATOM    214  CB  MET A 351     -26.982 -21.000  20.895  1.00 40.63           C  
ATOM    215  CG  MET A 351     -26.410 -20.515  19.614  1.00 45.08           C  
ATOM    216  SD  MET A 351     -26.724 -18.775  19.332  1.00 58.47           S  
ATOM    217  CE  MET A 351     -28.568 -18.802  19.173  1.00 54.51           C  
ATOM    218  H   MET A 351     -24.886 -22.849  19.958  1.00 20.00           H  
ATOM    219  HA  MET A 351     -26.445 -22.367  22.439  1.00 20.00           H  
ATOM    220  HB2 MET A 351     -28.073 -21.079  20.779  1.00 20.00           H  
ATOM    221  HB3 MET A 351     -26.749 -20.265  21.679  1.00 20.00           H  
ATOM    222  HG2 MET A 351     -25.322 -20.678  19.630  1.00 20.00           H  
ATOM    223  HG3 MET A 351     -26.855 -21.091  18.789  1.00 20.00           H  
ATOM    224  HE1 MET A 351     -28.880 -18.091  18.394  1.00 20.00           H  
ATOM    225  HE2 MET A 351     -28.897 -19.815  18.898  1.00 20.00           H  
ATOM    226  HE3 MET A 351     -29.023 -18.517  20.133  1.00 20.00           H  
ATOM    227  N   ASN A 352     -27.270 -23.887  19.641  1.00 40.97           N  
ATOM    228  CA  ASN A 352     -28.105 -24.946  19.101  1.00 41.55           C  
ATOM    229  C   ASN A 352     -27.510 -26.297  19.365  1.00 42.45           C  
ATOM    230  O   ASN A 352     -26.788 -26.840  18.535  1.00 43.05           O  
ATOM    231  CB  ASN A 352     -28.361 -24.700  17.635  1.00 42.17           C  
ATOM    232  CG  ASN A 352     -29.160 -23.438  17.490  1.00 45.40           C  
ATOM    233  ND2 ASN A 352     -28.550 -22.447  16.857  1.00 45.37           N  
ATOM    234  OD1 ASN A 352     -30.341 -23.360  17.873  1.00 47.23           O  
ATOM    235  H   ASN A 352     -26.597 -23.451  19.043  1.00 20.00           H  
ATOM    236  HA  ASN A 352     -29.077 -24.908  19.614  1.00 20.00           H  
ATOM    237  HB2 ASN A 352     -27.403 -24.594  17.105  1.00 20.00           H  
ATOM    238  HB3 ASN A 352     -28.924 -25.545  17.211  1.00 20.00           H  
ATOM    239 HD21 ASN A 352     -29.040 -21.596  16.670  1.00 20.00           H  
ATOM    240 HD22 ASN A 352     -27.598 -22.550  16.566  1.00 20.00           H  
ATOM    241  N   TYR A 353     -27.782 -26.822  20.549  1.00 42.65           N  
ATOM    242  CA  TYR A 353     -27.288 -28.117  20.987  1.00 43.78           C  
ATOM    243  C   TYR A 353     -28.257 -29.213  20.543  1.00 46.45           C  
ATOM    244  O   TYR A 353     -29.466 -29.031  20.694  1.00 46.82           O  
ATOM    245  CB  TYR A 353     -27.159 -28.118  22.522  1.00 42.72           C  
ATOM    246  CG  TYR A 353     -25.923 -27.402  22.991  1.00 42.48           C  
ATOM    247  CD1 TYR A 353     -25.912 -26.024  23.154  1.00 42.84           C  
ATOM    248  CD2 TYR A 353     -24.743 -28.093  23.218  1.00 42.50           C  
ATOM    249  CE1 TYR A 353     -24.754 -25.351  23.510  1.00 42.74           C  
ATOM    250  CE2 TYR A 353     -23.595 -27.436  23.620  1.00 42.68           C  
ATOM    251  CZ  TYR A 353     -23.601 -26.064  23.753  1.00 43.29           C  
ATOM    252  OH  TYR A 353     -22.454 -25.419  24.148  1.00 44.55           O  
ATOM    253  H   TYR A 353     -28.359 -26.299  21.177  1.00 20.00           H  
ATOM    254  HA  TYR A 353     -26.299 -28.312  20.546  1.00 20.00           H  
ATOM    255  HB2 TYR A 353     -28.041 -27.620  22.951  1.00 20.00           H  
ATOM    256  HB3 TYR A 353     -27.119 -29.160  22.873  1.00 20.00           H  
ATOM    257  HD1 TYR A 353     -26.823 -25.465  23.000  1.00 20.00           H  
ATOM    258  HD2 TYR A 353     -24.720 -29.164  23.078  1.00 20.00           H  
ATOM    259  HE1 TYR A 353     -24.756 -24.274  23.596  1.00 20.00           H  
ATOM    260  HE2 TYR A 353     -22.696 -27.996  23.829  1.00 20.00           H  
ATOM    261  HH  TYR A 353     -21.698 -25.944  23.913  1.00 20.00           H  
ATOM    262  N   ARG A 354     -27.748 -30.361  20.056  1.00 48.11           N  
ATOM    263  CA  ARG A 354     -28.641 -31.446  19.622  1.00 50.32           C  
ATOM    264  C   ARG A 354     -29.214 -32.215  20.816  1.00 50.60           C  
ATOM    265  O   ARG A 354     -30.357 -32.659  20.771  1.00 51.22           O  
ATOM    266  CB  ARG A 354     -27.940 -32.456  18.672  1.00 53.59           C  
ATOM    267  CG  ARG A 354     -26.869 -31.896  17.724  1.00 59.71           C  
ATOM    268  CD  ARG A 354     -26.092 -33.006  17.012  1.00 65.51           C  
ATOM    269  NE  ARG A 354     -25.574 -34.019  17.942  1.00 70.76           N  
ATOM    270  CZ  ARG A 354     -24.722 -34.987  17.608  1.00 73.79           C  
ATOM    271  NH1 ARG A 354     -24.264 -35.077  16.365  1.00 72.97           N1+
ATOM    272  NH2 ARG A 354     -24.302 -35.856  18.521  1.00 74.12           N  
ATOM    273  H   ARG A 354     -26.757 -30.476  19.989  1.00 20.00           H  
ATOM    274  HA  ARG A 354     -29.485 -31.005  19.071  1.00 20.00           H  
ATOM    275  HB2 ARG A 354     -27.460 -33.222  19.299  1.00 20.00           H  
ATOM    276  HB3 ARG A 354     -28.719 -32.924  18.052  1.00 20.00           H  
ATOM    277  HG2 ARG A 354     -27.360 -31.265  16.968  1.00 20.00           H  
ATOM    278  HG3 ARG A 354     -26.163 -31.287  18.307  1.00 20.00           H  
ATOM    279  HD2 ARG A 354     -26.762 -33.499  16.292  1.00 20.00           H  
ATOM    280  HD3 ARG A 354     -25.245 -32.554  16.475  1.00 20.00           H  
ATOM    281  HE  ARG A 354     -25.883 -33.979  18.892  1.00 20.00           H  
ATOM    282 HH11 ARG A 354     -23.610 -35.794  16.124  1.00 20.00           H  
ATOM    283 HH12 ARG A 354     -24.573 -34.428  15.670  1.00 20.00           H  
ATOM    284 HH21 ARG A 354     -23.647 -36.569  18.269  1.00 20.00           H  
ATOM    285 HH22 ARG A 354     -24.640 -35.797  19.460  1.00 20.00           H  
ATOM    286  N   GLU A 355     -28.403 -32.432  21.845  1.00 50.08           N  
ATOM    287  CA  GLU A 355     -28.809 -33.221  22.997  1.00 49.96           C  
ATOM    288  C   GLU A 355     -28.903 -32.418  24.295  1.00 49.50           C  
ATOM    289  O   GLU A 355     -28.970 -33.024  25.369  1.00 50.12           O  
ATOM    290  CB  GLU A 355     -27.822 -34.384  23.192  1.00 52.58           C  
ATOM    291  CG  GLU A 355     -27.572 -35.213  21.948  1.00 59.69           C  
ATOM    292  CD  GLU A 355     -28.725 -36.129  21.596  1.00 70.39           C  
ATOM    293  OE1 GLU A 355     -29.260 -36.792  22.520  1.00 72.40           O  
ATOM    294  OE2 GLU A 355     -29.095 -36.186  20.398  1.00 73.69           O1-
ATOM    295  H   GLU A 355     -27.483 -32.040  21.827  1.00 20.00           H  
ATOM    296  HA  GLU A 355     -29.800 -33.654  22.797  1.00 20.00           H  
ATOM    297  HB2 GLU A 355     -26.861 -33.966  23.525  1.00 20.00           H  
ATOM    298  HB3 GLU A 355     -28.223 -35.048  23.972  1.00 20.00           H  
ATOM    299  HG2 GLU A 355     -27.398 -34.531  21.103  1.00 20.00           H  
ATOM    300  HG3 GLU A 355     -26.675 -35.828  22.113  1.00 20.00           H  
ATOM    301  N   HIS A 356     -28.874 -31.079  24.232  1.00 48.42           N  
ATOM    302  CA  HIS A 356     -28.872 -30.266  25.452  1.00 47.83           C  
ATOM    303  C   HIS A 356     -29.693 -28.956  25.326  1.00 46.89           C  
ATOM    304  O   HIS A 356     -30.094 -28.603  24.216  1.00 47.22           O  
ATOM    305  CB  HIS A 356     -27.413 -30.006  25.872  1.00 48.90           C  
ATOM    306  CG  HIS A 356     -26.673 -31.244  26.267  1.00 51.69           C  
ATOM    307  CD2 HIS A 356     -25.869 -32.041  25.527  1.00 52.82           C  
ATOM    308  ND1 HIS A 356     -26.750 -31.752  27.549  1.00 54.14           N  
ATOM    309  CE1 HIS A 356     -26.012 -32.849  27.545  1.00 54.54           C  
ATOM    310  NE2 HIS A 356     -25.447 -33.053  26.354  1.00 54.07           N  
ATOM    311  H   HIS A 356     -28.853 -30.628  23.340  1.00 20.00           H  
ATOM    312  HA  HIS A 356     -29.337 -30.858  26.254  1.00 20.00           H  
ATOM    313  HB2 HIS A 356     -26.885 -29.541  25.026  1.00 20.00           H  
ATOM    314  HB3 HIS A 356     -27.416 -29.315  26.728  1.00 20.00           H  
ATOM    315  HD1 HIS A 356     -27.258 -31.369  28.320  1.00 20.00           H  
ATOM    316  HD2 HIS A 356     -25.609 -31.907  24.487  1.00 20.00           H  
ATOM    317  HE1 HIS A 356     -25.883 -33.498  28.399  1.00 20.00           H  
ATOM    318  HE2 HIS A 356     -24.832 -33.802  26.109  1.00 20.00           H  
ATOM    319  N   PRO A 357     -29.988 -28.242  26.443  1.00 45.78           N  
ATOM    320  CA  PRO A 357     -30.769 -26.999  26.343  1.00 45.13           C  
ATOM    321  C   PRO A 357     -30.138 -25.895  25.499  1.00 45.02           C  
ATOM    322  O   PRO A 357     -28.923 -25.683  25.534  1.00 45.80           O  
ATOM    323  CB  PRO A 357     -30.880 -26.537  27.800  1.00 45.49           C  
ATOM    324  CG  PRO A 357     -30.684 -27.769  28.608  1.00 46.13           C  
ATOM    325  CD  PRO A 357     -29.659 -28.546  27.850  1.00 45.07           C  
ATOM    326  HA  PRO A 357     -31.775 -27.219  25.957  1.00 20.00           H  
ATOM    327  HB2 PRO A 357     -30.102 -25.795  28.031  1.00 20.00           H  
ATOM    328  HB3 PRO A 357     -31.871 -26.101  27.993  1.00 20.00           H  
ATOM    329  HG2 PRO A 357     -30.319 -27.521  29.615  1.00 20.00           H  
ATOM    330  HG3 PRO A 357     -31.623 -28.336  28.688  1.00 20.00           H  
ATOM    331  HD2 PRO A 357     -29.749 -29.623  28.053  1.00 20.00           H  
ATOM    332  HD3 PRO A 357     -28.642 -28.209  28.100  1.00 20.00           H  
ATOM    333  N   LYS A 358     -30.970 -25.204  24.724  1.00 43.80           N  
ATOM    334  CA  LYS A 358     -30.514 -24.100  23.904  1.00 43.35           C  
ATOM    335  C   LYS A 358     -30.215 -22.898  24.782  1.00 42.68           C  
ATOM    336  O   LYS A 358     -30.789 -22.771  25.869  1.00 42.67           O  
ATOM    337  CB  LYS A 358     -31.577 -23.706  22.863  1.00 45.20           C  
ATOM    338  CG  LYS A 358     -32.137 -24.867  22.057  1.00 50.36           C  
ATOM    339  CD  LYS A 358     -31.092 -25.628  21.251  1.00 55.07           C  
ATOM    340  CE  LYS A 358     -31.748 -26.556  20.247  1.00 58.37           C  
ATOM    341  NZ  LYS A 358     -32.304 -25.831  19.073  1.00 59.36           N1+
ATOM    342  H   LYS A 358     -31.938 -25.454  24.707  1.00 20.00           H  
ATOM    343  HA  LYS A 358     -29.595 -24.388  23.373  1.00 20.00           H  
ATOM    344  HB2 LYS A 358     -32.411 -23.222  23.392  1.00 20.00           H  
ATOM    345  HB3 LYS A 358     -31.122 -22.990  22.163  1.00 20.00           H  
ATOM    346  HG2 LYS A 358     -32.616 -25.571  22.753  1.00 20.00           H  
ATOM    347  HG3 LYS A 358     -32.890 -24.472  21.360  1.00 20.00           H  
ATOM    348  HD2 LYS A 358     -30.458 -24.908  20.714  1.00 20.00           H  
ATOM    349  HD3 LYS A 358     -30.471 -26.222  21.938  1.00 20.00           H  
ATOM    350  HE2 LYS A 358     -30.997 -27.277  19.892  1.00 20.00           H  
ATOM    351  HE3 LYS A 358     -32.566 -27.094  20.748  1.00 20.00           H  
ATOM    352  HZ1 LYS A 358     -32.500 -26.483  18.340  1.00 20.00           H  
ATOM    353  HZ2 LYS A 358     -33.147 -25.364  19.339  1.00 20.00           H  
ATOM    354  HZ3 LYS A 358     -31.638 -25.158  18.751  1.00 20.00           H  
ATOM    355  N   LEU A 359     -29.331 -22.005  24.296  1.00 41.97           N  
ATOM    356  CA  LEU A 359     -28.934 -20.760  24.953  1.00 42.29           C  
ATOM    357  C   LEU A 359     -29.125 -19.588  23.955  1.00 43.80           C  
ATOM    358  O   LEU A 359     -28.822 -19.746  22.770  1.00 44.80           O  
ATOM    359  CB  LEU A 359     -27.467 -20.854  25.399  1.00 41.73           C  
ATOM    360  CG  LEU A 359     -27.122 -21.965  26.394  1.00 41.76           C  
ATOM    361  CD1 LEU A 359     -25.642 -22.058  26.617  1.00 41.69           C  
ATOM    362  CD2 LEU A 359     -27.798 -21.744  27.718  1.00 42.34           C  
ATOM    363  H   LEU A 359     -28.911 -22.211  23.412  1.00 20.00           H  
ATOM    364  HA  LEU A 359     -29.566 -20.582  25.835  1.00 20.00           H  
ATOM    365  HB2 LEU A 359     -26.854 -21.010  24.499  1.00 20.00           H  
ATOM    366  HB3 LEU A 359     -27.198 -19.894  25.864  1.00 20.00           H  
ATOM    367  HG  LEU A 359     -27.474 -22.920  25.977  1.00 20.00           H  
ATOM    368 HD11 LEU A 359     -25.429 -22.864  27.335  1.00 20.00           H  
ATOM    369 HD12 LEU A 359     -25.140 -22.275  25.663  1.00 20.00           H  
ATOM    370 HD13 LEU A 359     -25.271 -21.103  27.017  1.00 20.00           H  
ATOM    371 HD21 LEU A 359     -27.530 -22.558  28.408  1.00 20.00           H  
ATOM    372 HD22 LEU A 359     -27.471 -20.783  28.141  1.00 20.00           H  
ATOM    373 HD23 LEU A 359     -28.889 -21.729  27.575  1.00 20.00           H  
ATOM    374  N   LYS A 360     -29.648 -18.433  24.405  1.00 43.64           N  
ATOM    375  CA  LYS A 360     -29.889 -17.325  23.469  1.00 43.83           C  
ATOM    376  C   LYS A 360     -28.763 -16.319  23.432  1.00 42.88           C  
ATOM    377  O   LYS A 360     -28.453 -15.777  22.362  1.00 42.99           O  
ATOM    378  CB  LYS A 360     -31.213 -16.607  23.771  1.00 46.96           C  
ATOM    379  CG  LYS A 360     -32.415 -17.531  23.970  1.00 52.90           C  
ATOM    380  CD  LYS A 360     -33.283 -17.044  25.158  1.00 58.67           C  
ATOM    381  CE  LYS A 360     -34.379 -18.021  25.528  1.00 63.41           C  
ATOM    382  NZ  LYS A 360     -35.173 -18.436  24.329  1.00 65.69           N1+
ATOM    383  H   LYS A 360     -29.872 -18.328  25.374  1.00 20.00           H  
ATOM    384  HA  LYS A 360     -29.979 -17.752  22.459  1.00 20.00           H  
ATOM    385  HB2 LYS A 360     -31.080 -16.017  24.690  1.00 20.00           H  
ATOM    386  HB3 LYS A 360     -31.436 -15.933  22.931  1.00 20.00           H  
ATOM    387  HG2 LYS A 360     -33.024 -17.535  23.054  1.00 20.00           H  
ATOM    388  HG3 LYS A 360     -32.058 -18.551  24.177  1.00 20.00           H  
ATOM    389  HD2 LYS A 360     -32.632 -16.900  26.033  1.00 20.00           H  
ATOM    390  HD3 LYS A 360     -33.746 -16.085  24.884  1.00 20.00           H  
ATOM    391  HE2 LYS A 360     -33.924 -18.914  25.981  1.00 20.00           H  
ATOM    392  HE3 LYS A 360     -35.053 -17.544  26.255  1.00 20.00           H  
ATOM    393  HZ1 LYS A 360     -36.021 -18.874  24.626  1.00 20.00           H  
ATOM    394  HZ2 LYS A 360     -35.389 -17.630  23.778  1.00 20.00           H  
ATOM    395  HZ3 LYS A 360     -34.639 -19.080  23.782  1.00 20.00           H  
ATOM    396  N   ALA A 361     -28.175 -16.039  24.613  1.00 41.62           N  
ATOM    397  CA  ALA A 361     -27.146 -15.027  24.785  1.00 40.72           C  
ATOM    398  C   ALA A 361     -25.901 -15.177  23.902  1.00 40.09           C  
ATOM    399  O   ALA A 361     -25.481 -14.134  23.401  1.00 41.05           O  
ATOM    400  CB  ALA A 361     -26.746 -14.902  26.242  1.00 40.69           C  
ATOM    401  H   ALA A 361     -28.464 -16.558  25.417  1.00 20.00           H  
ATOM    402  HA  ALA A 361     -27.598 -14.063  24.508  1.00 20.00           H  
ATOM    403  HB1 ALA A 361     -25.968 -14.131  26.344  1.00 20.00           H  
ATOM    404  HB2 ALA A 361     -27.624 -14.618  26.840  1.00 20.00           H  
ATOM    405  HB3 ALA A 361     -26.356 -15.866  26.599  1.00 20.00           H  
ATOM    406  N   PRO A 362     -25.306 -16.371  23.634  1.00 37.98           N  
ATOM    407  CA  PRO A 362     -24.103 -16.406  22.783  1.00 37.53           C  
ATOM    408  C   PRO A 362     -24.234 -15.681  21.450  1.00 37.91           C  
ATOM    409  O   PRO A 362     -23.263 -15.079  20.983  1.00 38.25           O  
ATOM    410  CB  PRO A 362     -23.845 -17.903  22.576  1.00 38.15           C  
ATOM    411  CG  PRO A 362     -24.449 -18.558  23.744  1.00 38.93           C  
ATOM    412  CD  PRO A 362     -25.632 -17.711  24.156  1.00 37.37           C  
ATOM    413  HA  PRO A 362     -23.254 -15.977  23.335  1.00 20.00           H  
ATOM    414  HB2 PRO A 362     -24.321 -18.253  21.648  1.00 20.00           H  
ATOM    415  HB3 PRO A 362     -22.765 -18.107  22.534  1.00 20.00           H  
ATOM    416  HG2 PRO A 362     -24.783 -19.572  23.479  1.00 20.00           H  
ATOM    417  HG3 PRO A 362     -23.720 -18.615  24.566  1.00 20.00           H  
ATOM    418  HD2 PRO A 362     -26.561 -18.091  23.706  1.00 20.00           H  
ATOM    419  HD3 PRO A 362     -25.736 -17.690  25.251  1.00 20.00           H  
ATOM    420  N   LEU A 363     -25.446 -15.729  20.851  1.00 37.24           N  
ATOM    421  CA  LEU A 363     -25.773 -15.062  19.608  1.00 37.39           C  
ATOM    422  C   LEU A 363     -25.439 -13.574  19.653  1.00 38.46           C  
ATOM    423  O   LEU A 363     -24.537 -13.147  18.938  1.00 40.01           O  
ATOM    424  CB  LEU A 363     -27.262 -15.259  19.254  1.00 37.19           C  
ATOM    425  CG  LEU A 363     -27.662 -14.646  17.916  1.00 37.19           C  
ATOM    426  CD1 LEU A 363     -26.947 -15.370  16.750  1.00 37.21           C  
ATOM    427  CD2 LEU A 363     -29.186 -14.551  17.767  1.00 36.43           C  
ATOM    428  H   LEU A 363     -26.165 -16.261  21.297  1.00 20.00           H  
ATOM    429  HA  LEU A 363     -25.179 -15.513  18.800  1.00 20.00           H  
ATOM    430  HB2 LEU A 363     -27.470 -16.338  19.217  1.00 20.00           H  
ATOM    431  HB3 LEU A 363     -27.871 -14.795  20.044  1.00 20.00           H  
ATOM    432  HG  LEU A 363     -27.283 -13.613  17.918  1.00 20.00           H  
ATOM    433 HD11 LEU A 363     -27.248 -14.914  15.795  1.00 20.00           H  
ATOM    434 HD12 LEU A 363     -25.858 -15.277  16.874  1.00 20.00           H  
ATOM    435 HD13 LEU A 363     -27.227 -16.434  16.753  1.00 20.00           H  
ATOM    436 HD21 LEU A 363     -29.433 -14.105  16.792  1.00 20.00           H  
ATOM    437 HD22 LEU A 363     -29.624 -15.558  17.831  1.00 20.00           H  
ATOM    438 HD23 LEU A 363     -29.594 -13.922  18.572  1.00 20.00           H  
ATOM    439  N   VAL A 364     -26.103 -12.795  20.513  1.00 37.72           N  
ATOM    440  CA  VAL A 364     -25.842 -11.369  20.625  1.00 38.12           C  
ATOM    441  C   VAL A 364     -24.467 -11.082  21.244  1.00 37.50           C  
ATOM    442  O   VAL A 364     -23.785 -10.169  20.777  1.00 37.97           O  
ATOM    443  CB  VAL A 364     -27.004 -10.633  21.360  1.00 40.18           C  
ATOM    444  CG1 VAL A 364     -27.417 -11.365  22.633  1.00 41.51           C  
ATOM    445  CG2 VAL A 364     -26.663  -9.171  21.651  1.00 40.68           C  
ATOM    446  H   VAL A 364     -26.802 -13.206  21.098  1.00 20.00           H  
ATOM    447  HA  VAL A 364     -25.816 -10.958  19.605  1.00 20.00           H  
ATOM    448  HB  VAL A 364     -27.869 -10.639  20.681  1.00 20.00           H  
ATOM    449 HG11 VAL A 364     -28.236 -10.818  23.122  1.00 20.00           H  
ATOM    450 HG12 VAL A 364     -27.755 -12.380  22.379  1.00 20.00           H  
ATOM    451 HG13 VAL A 364     -26.557 -11.425  23.316  1.00 20.00           H  
ATOM    452 HG21 VAL A 364     -27.508  -8.693  22.168  1.00 20.00           H  
ATOM    453 HG22 VAL A 364     -25.768  -9.123  22.289  1.00 20.00           H  
ATOM    454 HG23 VAL A 364     -26.467  -8.645  20.705  1.00 20.00           H  
ATOM    455  N   ASP A 365     -24.032 -11.885  22.234  1.00 36.35           N  
ATOM    456  CA  ASP A 365     -22.742 -11.707  22.908  1.00 36.50           C  
ATOM    457  C   ASP A 365     -21.517 -11.791  21.953  1.00 36.37           C  
ATOM    458  O   ASP A 365     -20.705 -10.869  21.935  1.00 36.07           O  
ATOM    459  CB  ASP A 365     -22.596 -12.674  24.100  1.00 38.53           C  
ATOM    460  CG  ASP A 365     -23.462 -12.331  25.318  1.00 44.19           C  
ATOM    461  OD1 ASP A 365     -24.162 -11.284  25.281  1.00 44.38           O  
ATOM    462  OD2 ASP A 365     -23.429 -13.109  26.320  1.00 46.86           O1-
ATOM    463  H   ASP A 365     -24.619 -12.641  22.524  1.00 20.00           H  
ATOM    464  HA  ASP A 365     -22.733 -10.691  23.330  1.00 20.00           H  
ATOM    465  HB2 ASP A 365     -22.871 -13.682  23.758  1.00 20.00           H  
ATOM    466  HB3 ASP A 365     -21.543 -12.669  24.417  1.00 20.00           H  
ATOM    467  HD2 ASP A 365     -24.000 -12.773  27.001  1.00 20.00           H  
ATOM    468  N   VAL A 366     -21.405 -12.858  21.136  1.00 36.15           N  
ATOM    469  CA  VAL A 366     -20.302 -12.973  20.174  1.00 36.22           C  
ATOM    470  C   VAL A 366     -20.419 -11.875  19.105  1.00 38.01           C  
ATOM    471  O   VAL A 366     -19.409 -11.279  18.735  1.00 39.20           O  
ATOM    472  CB  VAL A 366     -20.182 -14.397  19.581  1.00 35.49           C  
ATOM    473  CG1 VAL A 366     -19.345 -14.426  18.312  1.00 34.91           C  
ATOM    474  CG2 VAL A 366     -19.633 -15.369  20.619  1.00 35.79           C  
ATOM    475  H   VAL A 366     -22.088 -13.587  21.187  1.00 20.00           H  
ATOM    476  HA  VAL A 366     -19.367 -12.782  20.721  1.00 20.00           H  
ATOM    477  HB  VAL A 366     -21.197 -14.729  19.319  1.00 20.00           H  
ATOM    478 HG11 VAL A 366     -19.291 -15.457  17.932  1.00 20.00           H  
ATOM    479 HG12 VAL A 366     -19.808 -13.779  17.552  1.00 20.00           H  
ATOM    480 HG13 VAL A 366     -18.330 -14.063  18.534  1.00 20.00           H  
ATOM    481 HG21 VAL A 366     -19.556 -16.373  20.177  1.00 20.00           H  
ATOM    482 HG22 VAL A 366     -18.637 -15.034  20.944  1.00 20.00           H  
ATOM    483 HG23 VAL A 366     -20.310 -15.401  21.486  1.00 20.00           H  
ATOM    484  N   TYR A 367     -21.639 -11.546  18.679  1.00 38.27           N  
ATOM    485  CA  TYR A 367     -21.839 -10.475  17.712  1.00 39.44           C  
ATOM    486  C   TYR A 367     -21.328  -9.123  18.247  1.00 40.56           C  
ATOM    487  O   TYR A 367     -20.585  -8.449  17.549  1.00 41.30           O  
ATOM    488  CB  TYR A 367     -23.313 -10.377  17.262  1.00 39.40           C  
ATOM    489  CG  TYR A 367     -23.467  -9.510  16.030  1.00 40.24           C  
ATOM    490  CD1 TYR A 367     -23.416 -10.062  14.756  1.00 41.02           C  
ATOM    491  CD2 TYR A 367     -23.587  -8.131  16.135  1.00 41.13           C  
ATOM    492  CE1 TYR A 367     -23.499  -9.264  13.619  1.00 41.58           C  
ATOM    493  CE2 TYR A 367     -23.669  -7.324  15.004  1.00 41.92           C  
ATOM    494  CZ  TYR A 367     -23.619  -7.894  13.749  1.00 42.73           C  
ATOM    495  OH  TYR A 367     -23.662  -7.085  12.639  1.00 44.91           O  
ATOM    496  H   TYR A 367     -22.432 -12.044  19.030  1.00 20.00           H  
ATOM    497  HA  TYR A 367     -21.246 -10.711  16.816  1.00 20.00           H  
ATOM    498  HB2 TYR A 367     -23.684 -11.387  17.035  1.00 20.00           H  
ATOM    499  HB3 TYR A 367     -23.907  -9.943  18.080  1.00 20.00           H  
ATOM    500  HD1 TYR A 367     -23.310 -11.131  14.646  1.00 20.00           H  
ATOM    501  HD2 TYR A 367     -23.617  -7.675  17.114  1.00 20.00           H  
ATOM    502  HE1 TYR A 367     -23.470  -9.714  12.638  1.00 20.00           H  
ATOM    503  HE2 TYR A 367     -23.771  -6.254  15.109  1.00 20.00           H  
ATOM    504  HH  TYR A 367     -23.162  -7.484  11.936  1.00 20.00           H  
ATOM    505  N   GLU A 368     -21.710  -8.732  19.468  1.00 40.78           N  
ATOM    506  CA  GLU A 368     -21.280  -7.449  20.043  1.00 41.43           C  
ATOM    507  C   GLU A 368     -19.797  -7.440  20.386  1.00 40.42           C  
ATOM    508  O   GLU A 368     -19.113  -6.427  20.161  1.00 40.72           O  
ATOM    509  CB  GLU A 368     -22.126  -7.057  21.269  1.00 44.58           C  
ATOM    510  CG  GLU A 368     -23.513  -6.535  20.899  1.00 50.98           C  
ATOM    511  CD  GLU A 368     -24.398  -6.225  22.096  1.00 58.37           C  
ATOM    512  OE1 GLU A 368     -24.123  -6.770  23.191  1.00 60.53           O  
ATOM    513  OE2 GLU A 368     -25.373  -5.456  21.940  1.00 59.48           O1-
ATOM    514  H   GLU A 368     -22.305  -9.330  20.005  1.00 20.00           H  
ATOM    515  HA  GLU A 368     -21.441  -6.671  19.282  1.00 20.00           H  
ATOM    516  HB2 GLU A 368     -22.245  -7.943  21.910  1.00 20.00           H  
ATOM    517  HB3 GLU A 368     -21.593  -6.271  21.825  1.00 20.00           H  
ATOM    518  HG2 GLU A 368     -23.390  -5.613  20.312  1.00 20.00           H  
ATOM    519  HG3 GLU A 368     -24.016  -7.296  20.285  1.00 20.00           H  
ATOM    520  N   LEU A 369     -19.291  -8.580  20.871  1.00 38.85           N  
ATOM    521  CA  LEU A 369     -17.877  -8.686  21.173  1.00 38.41           C  
ATOM    522  C   LEU A 369     -17.027  -8.586  19.910  1.00 37.86           C  
ATOM    523  O   LEU A 369     -15.970  -7.987  19.959  1.00 37.71           O  
ATOM    524  CB  LEU A 369     -17.546  -9.941  22.009  1.00 38.53           C  
ATOM    525  CG  LEU A 369     -16.149  -9.983  22.651  1.00 39.08           C  
ATOM    526  CD1 LEU A 369     -15.870  -8.744  23.472  1.00 39.15           C  
ATOM    527  CD2 LEU A 369     -15.943 -11.239  23.428  1.00 39.33           C  
ATOM    528  H   LEU A 369     -19.892  -9.364  21.026  1.00 20.00           H  
ATOM    529  HA  LEU A 369     -17.610  -7.821  21.798  1.00 20.00           H  
ATOM    530  HB2 LEU A 369     -18.289 -10.011  22.817  1.00 20.00           H  
ATOM    531  HB3 LEU A 369     -17.638 -10.817  21.350  1.00 20.00           H  
ATOM    532  HG  LEU A 369     -15.423  -9.990  21.825  1.00 20.00           H  
ATOM    533 HD11 LEU A 369     -14.864  -8.814  23.912  1.00 20.00           H  
ATOM    534 HD12 LEU A 369     -15.926  -7.856  22.826  1.00 20.00           H  
ATOM    535 HD13 LEU A 369     -16.617  -8.661  24.275  1.00 20.00           H  
ATOM    536 HD21 LEU A 369     -14.937 -11.235  23.872  1.00 20.00           H  
ATOM    537 HD22 LEU A 369     -16.696 -11.303  24.227  1.00 20.00           H  
ATOM    538 HD23 LEU A 369     -16.045 -12.105  22.758  1.00 20.00           H  
ATOM    539  N   THR A 370     -17.520  -9.069  18.771  1.00 38.11           N  
ATOM    540  CA  THR A 370     -16.795  -8.953  17.503  1.00 39.24           C  
ATOM    541  C   THR A 370     -16.622  -7.499  17.057  1.00 40.82           C  
ATOM    542  O   THR A 370     -15.519  -7.100  16.697  1.00 40.69           O  
ATOM    543  CB  THR A 370     -17.464  -9.779  16.408  1.00 39.50           C  
ATOM    544  CG2 THR A 370     -16.751  -9.660  15.107  1.00 39.51           C  
ATOM    545  OG1 THR A 370     -17.467 -11.147  16.801  1.00 39.99           O  
ATOM    546  H   THR A 370     -18.410  -9.524  18.781  1.00 20.00           H  
ATOM    547  HA  THR A 370     -15.787  -9.368  17.651  1.00 20.00           H  
ATOM    548  HB  THR A 370     -18.497  -9.423  16.284  1.00 20.00           H  
ATOM    549  HG1 THR A 370     -17.972 -11.247  17.599  1.00 20.00           H  
ATOM    550 HG21 THR A 370     -17.265 -10.269  14.349  1.00 20.00           H  
ATOM    551 HG22 THR A 370     -16.744  -8.607  14.788  1.00 20.00           H  
ATOM    552 HG23 THR A 370     -15.716 -10.015  15.222  1.00 20.00           H  
ATOM    553  N   ASN A 371     -17.704  -6.705  17.090  1.00 42.23           N  
ATOM    554  CA  ASN A 371     -17.627  -5.301  16.679  1.00 43.68           C  
ATOM    555  C   ASN A 371     -16.724  -4.520  17.607  1.00 43.44           C  
ATOM    556  O   ASN A 371     -15.937  -3.706  17.131  1.00 43.52           O  
ATOM    557  CB  ASN A 371     -19.008  -4.648  16.628  1.00 46.57           C  
ATOM    558  CG  ASN A 371     -19.975  -5.322  15.690  1.00 53.10           C  
ATOM    559  ND2 ASN A 371     -19.418  -5.934  14.642  1.00 55.20           N  
ATOM    560  OD1 ASN A 371     -21.211  -5.313  15.887  1.00 54.34           O  
ATOM    561  H   ASN A 371     -18.578  -7.079  17.401  1.00 20.00           H  
ATOM    562  HA  ASN A 371     -17.196  -5.255  15.668  1.00 20.00           H  
ATOM    563  HB2 ASN A 371     -19.438  -4.670  17.640  1.00 20.00           H  
ATOM    564  HB3 ASN A 371     -18.884  -3.604  16.304  1.00 20.00           H  
ATOM    565 HD21 ASN A 371     -19.993  -6.409  13.976  1.00 20.00           H  
ATOM    566 HD22 ASN A 371     -18.425  -5.917  14.523  1.00 20.00           H  
ATOM    567  N   LEU A 372     -16.818  -4.773  18.926  1.00 42.84           N  
ATOM    568  CA  LEU A 372     -15.975  -4.048  19.869  1.00 42.61           C  
ATOM    569  C   LEU A 372     -14.510  -4.396  19.668  1.00 41.71           C  
ATOM    570  O   LEU A 372     -13.688  -3.486  19.575  1.00 42.07           O  
ATOM    571  CB  LEU A 372     -16.420  -4.285  21.308  1.00 43.01           C  
ATOM    572  CG  LEU A 372     -17.837  -3.845  21.611  1.00 44.49           C  
ATOM    573  CD1 LEU A 372     -18.244  -4.285  22.964  1.00 45.02           C  
ATOM    574  CD2 LEU A 372     -17.994  -2.352  21.482  1.00 45.19           C  
ATOM    575  H   LEU A 372     -17.466  -5.458  19.259  1.00 20.00           H  
ATOM    576  HA  LEU A 372     -16.086  -2.972  19.667  1.00 20.00           H  
ATOM    577  HB2 LEU A 372     -16.343  -5.362  21.518  1.00 20.00           H  
ATOM    578  HB3 LEU A 372     -15.740  -3.732  21.973  1.00 20.00           H  
ATOM    579  HG  LEU A 372     -18.503  -4.322  20.877  1.00 20.00           H  
ATOM    580 HD11 LEU A 372     -19.274  -3.955  23.163  1.00 20.00           H  
ATOM    581 HD12 LEU A 372     -18.192  -5.382  23.024  1.00 20.00           H  
ATOM    582 HD13 LEU A 372     -17.568  -3.845  23.712  1.00 20.00           H  
ATOM    583 HD21 LEU A 372     -19.033  -2.071  21.709  1.00 20.00           H  
ATOM    584 HD22 LEU A 372     -17.316  -1.850  22.188  1.00 20.00           H  
ATOM    585 HD23 LEU A 372     -17.747  -2.045  20.455  1.00 20.00           H  
ATOM    586  N   LEU A 373     -14.187  -5.687  19.512  1.00 40.44           N  
ATOM    587  CA  LEU A 373     -12.805  -6.090  19.264  1.00 40.20           C  
ATOM    588  C   LEU A 373     -12.266  -5.551  17.936  1.00 41.44           C  
ATOM    589  O   LEU A 373     -11.105  -5.136  17.874  1.00 40.86           O  
ATOM    590  CB  LEU A 373     -12.620  -7.601  19.376  1.00 39.22           C  
ATOM    591  CG  LEU A 373     -12.710  -8.170  20.780  1.00 39.22           C  
ATOM    592  CD1 LEU A 373     -12.572  -9.675  20.757  1.00 39.48           C  
ATOM    593  CD2 LEU A 373     -11.667  -7.546  21.704  1.00 39.19           C  
ATOM    594  H   LEU A 373     -14.902  -6.384  19.566  1.00 20.00           H  
ATOM    595  HA  LEU A 373     -12.187  -5.641  20.056  1.00 20.00           H  
ATOM    596  HB2 LEU A 373     -13.397  -8.083  18.765  1.00 20.00           H  
ATOM    597  HB3 LEU A 373     -11.628  -7.851  18.972  1.00 20.00           H  
ATOM    598  HG  LEU A 373     -13.705  -7.926  21.181  1.00 20.00           H  
ATOM    599 HD11 LEU A 373     -12.640 -10.066  21.783  1.00 20.00           H  
ATOM    600 HD12 LEU A 373     -13.378 -10.108  20.146  1.00 20.00           H  
ATOM    601 HD13 LEU A 373     -11.598  -9.947  20.325  1.00 20.00           H  
ATOM    602 HD21 LEU A 373     -11.761  -7.981  22.710  1.00 20.00           H  
ATOM    603 HD22 LEU A 373     -10.660  -7.748  21.310  1.00 20.00           H  
ATOM    604 HD23 LEU A 373     -11.828  -6.459  21.757  1.00 20.00           H  
ATOM    605  N   ARG A 374     -13.123  -5.497  16.896  1.00 42.70           N  
ATOM    606  CA  ARG A 374     -12.756  -4.925  15.603  1.00 44.40           C  
ATOM    607  C   ARG A 374     -12.469  -3.432  15.741  1.00 44.69           C  
ATOM    608  O   ARG A 374     -11.494  -2.958  15.169  1.00 45.05           O  
ATOM    609  CB  ARG A 374     -13.808  -5.230  14.521  1.00 47.57           C  
ATOM    610  CG  ARG A 374     -13.486  -6.524  13.776  1.00 53.95           C  
ATOM    611  CD  ARG A 374     -14.633  -7.125  12.974  1.00 60.27           C  
ATOM    612  NE  ARG A 374     -14.309  -8.498  12.561  1.00 65.74           N  
ATOM    613  CZ  ARG A 374     -15.155  -9.322  11.948  1.00 69.19           C  
ATOM    614  NH1 ARG A 374     -16.399  -8.933  11.686  1.00 70.02           N1+
ATOM    615  NH2 ARG A 374     -14.771 -10.549  11.614  1.00 68.52           N  
ATOM    616  H   ARG A 374     -14.046  -5.863  17.015  1.00 20.00           H  
ATOM    617  HA  ARG A 374     -11.819  -5.403  15.279  1.00 20.00           H  
ATOM    618  HB2 ARG A 374     -14.794  -5.328  14.999  1.00 20.00           H  
ATOM    619  HB3 ARG A 374     -13.831  -4.399  13.801  1.00 20.00           H  
ATOM    620  HG2 ARG A 374     -12.659  -6.317  13.081  1.00 20.00           H  
ATOM    621  HG3 ARG A 374     -13.164  -7.270  14.517  1.00 20.00           H  
ATOM    622  HD2 ARG A 374     -15.541  -7.139  13.595  1.00 20.00           H  
ATOM    623  HD3 ARG A 374     -14.810  -6.510  12.079  1.00 20.00           H  
ATOM    624  HE  ARG A 374     -13.388  -8.837  12.754  1.00 20.00           H  
ATOM    625 HH11 ARG A 374     -17.036  -9.562  11.241  1.00 20.00           H  
ATOM    626 HH12 ARG A 374     -16.697  -8.011  11.934  1.00 20.00           H  
ATOM    627 HH21 ARG A 374     -15.416 -11.171  11.170  1.00 20.00           H  
ATOM    628 HH22 ARG A 374     -13.837 -10.851  11.807  1.00 20.00           H  
ATOM    629  N   GLN A 375     -13.222  -2.720  16.597  1.00 44.82           N  
ATOM    630  CA  GLN A 375     -12.982  -1.308  16.901  1.00 45.57           C  
ATOM    631  C   GLN A 375     -11.617  -1.082  17.544  1.00 46.03           C  
ATOM    632  O   GLN A 375     -11.052  -0.005  17.398  1.00 46.91           O  
ATOM    633  CB  GLN A 375     -14.053  -0.766  17.838  1.00 47.88           C  
ATOM    634  CG  GLN A 375     -15.325  -0.388  17.143  1.00 53.04           C  
ATOM    635  CD  GLN A 375     -16.357   0.003  18.161  1.00 58.65           C  
ATOM    636  NE2 GLN A 375     -16.102   1.105  18.868  1.00 57.50           N  
ATOM    637  OE1 GLN A 375     -17.380  -0.684  18.326  1.00 61.64           O  
ATOM    638  H   GLN A 375     -13.986  -3.179  17.050  1.00 20.00           H  
ATOM    639  HA  GLN A 375     -13.020  -0.730  15.966  1.00 20.00           H  
ATOM    640  HB2 GLN A 375     -14.283  -1.538  18.587  1.00 20.00           H  
ATOM    641  HB3 GLN A 375     -13.654   0.127  18.342  1.00 20.00           H  
ATOM    642  HG2 GLN A 375     -15.136   0.460  16.469  1.00 20.00           H  
ATOM    643  HG3 GLN A 375     -15.692  -1.245  16.560  1.00 20.00           H  
ATOM    644 HE21 GLN A 375     -16.748   1.411  19.567  1.00 20.00           H  
ATOM    645 HE22 GLN A 375     -15.265   1.625  18.699  1.00 20.00           H  
ATOM    646  N   LEU A 376     -11.107  -2.083  18.283  1.00 45.63           N  
ATOM    647  CA  LEU A 376      -9.786  -2.099  18.921  1.00 45.25           C  
ATOM    648  C   LEU A 376      -8.676  -2.604  17.974  1.00 45.49           C  
ATOM    649  O   LEU A 376      -7.572  -2.892  18.448  1.00 46.33           O  
ATOM    650  CB  LEU A 376      -9.812  -2.983  20.177  1.00 44.87           C  
ATOM    651  CG  LEU A 376     -10.789  -2.559  21.239  1.00 45.67           C  
ATOM    652  CD1 LEU A 376     -10.935  -3.621  22.289  1.00 46.19           C  
ATOM    653  CD2 LEU A 376     -10.372  -1.263  21.845  1.00 46.28           C  
ATOM    654  H   LEU A 376     -11.682  -2.892  18.409  1.00 20.00           H  
ATOM    655  HA  LEU A 376      -9.527  -1.076  19.230  1.00 20.00           H  
ATOM    656  HB2 LEU A 376     -10.069  -4.007  19.867  1.00 20.00           H  
ATOM    657  HB3 LEU A 376      -8.805  -2.976  20.619  1.00 20.00           H  
ATOM    658  HG  LEU A 376     -11.769  -2.415  20.761  1.00 20.00           H  
ATOM    659 HD11 LEU A 376     -11.653  -3.287  23.052  1.00 20.00           H  
ATOM    660 HD12 LEU A 376     -11.300  -4.549  21.824  1.00 20.00           H  
ATOM    661 HD13 LEU A 376      -9.959  -3.806  22.761  1.00 20.00           H  
ATOM    662 HD21 LEU A 376     -11.097  -0.969  22.618  1.00 20.00           H  
ATOM    663 HD22 LEU A 376      -9.376  -1.374  22.299  1.00 20.00           H  
ATOM    664 HD23 LEU A 376     -10.334  -0.489  21.065  1.00 20.00           H  
ATOM    665  N   ASP A 377      -8.972  -2.743  16.667  1.00 44.67           N  
ATOM    666  CA  ASP A 377      -8.045  -3.162  15.627  1.00 44.62           C  
ATOM    667  C   ASP A 377      -7.548  -4.612  15.744  1.00 42.33           C  
ATOM    668  O   ASP A 377      -6.413  -4.915  15.347  1.00 42.41           O  
ATOM    669  CB  ASP A 377      -6.879  -2.171  15.528  1.00 48.36           C  
ATOM    670  CG  ASP A 377      -7.370  -0.813  15.059  1.00 57.41           C  
ATOM    671  OD1 ASP A 377      -8.311  -0.774  14.215  1.00 58.04           O  
ATOM    672  OD2 ASP A 377      -6.824   0.215  15.531  1.00 62.36           O1-
ATOM    673  H   ASP A 377      -9.910  -2.540  16.388  1.00 20.00           H  
ATOM    674  HA  ASP A 377      -8.583  -3.099  14.670  1.00 20.00           H  
ATOM    675  HB2 ASP A 377      -6.411  -2.064  16.517  1.00 20.00           H  
ATOM    676  HB3 ASP A 377      -6.138  -2.555  14.811  1.00 20.00           H  
ATOM    677  N   PHE A 378      -8.443  -5.515  16.193  1.00 39.91           N  
ATOM    678  CA  PHE A 378      -8.198  -6.954  16.307  1.00 37.56           C  
ATOM    679  C   PHE A 378      -8.735  -7.679  15.056  1.00 36.00           C  
ATOM    680  O   PHE A 378      -9.872  -7.436  14.659  1.00 35.94           O  
ATOM    681  CB  PHE A 378      -8.961  -7.522  17.529  1.00 36.63           C  
ATOM    682  CG  PHE A 378      -8.235  -7.603  18.853  1.00 36.09           C  
ATOM    683  CD1 PHE A 378      -8.192  -6.516  19.704  1.00 35.90           C  
ATOM    684  CD2 PHE A 378      -7.690  -8.796  19.291  1.00 36.70           C  
ATOM    685  CE1 PHE A 378      -7.523  -6.586  20.910  1.00 36.39           C  
ATOM    686  CE2 PHE A 378      -7.010  -8.865  20.503  1.00 36.95           C  
ATOM    687  CZ  PHE A 378      -6.940  -7.762  21.308  1.00 36.35           C  
ATOM    688  H   PHE A 378      -9.342  -5.176  16.469  1.00 20.00           H  
ATOM    689  HA  PHE A 378      -7.123  -7.157  16.418  1.00 20.00           H  
ATOM    690  HB2 PHE A 378      -9.848  -6.890  17.682  1.00 20.00           H  
ATOM    691  HB3 PHE A 378      -9.279  -8.542  17.269  1.00 20.00           H  
ATOM    692  HD1 PHE A 378      -8.688  -5.599  19.423  1.00 20.00           H  
ATOM    693  HD2 PHE A 378      -7.793  -9.684  18.685  1.00 20.00           H  
ATOM    694  HE1 PHE A 378      -7.459  -5.712  21.542  1.00 20.00           H  
ATOM    695  HE2 PHE A 378      -6.538  -9.788  20.807  1.00 20.00           H  
ATOM    696  HZ  PHE A 378      -6.426  -7.817  22.256  1.00 20.00           H  
ATOM    697  N   LYS A 379      -7.963  -8.611  14.481  1.00 34.87           N  
ATOM    698  CA  LYS A 379      -8.463  -9.458  13.405  1.00 34.58           C  
ATOM    699  C   LYS A 379      -9.300 -10.514  14.139  1.00 34.43           C  
ATOM    700  O   LYS A 379      -8.788 -11.173  15.025  1.00 35.05           O  
ATOM    701  CB  LYS A 379      -7.321 -10.112  12.623  1.00 36.44           C  
ATOM    702  CG  LYS A 379      -6.387  -9.098  12.005  1.00 43.28           C  
ATOM    703  CD  LYS A 379      -5.288  -9.703  11.130  1.00 49.85           C  
ATOM    704  CE  LYS A 379      -4.429 -10.726  11.846  1.00 55.09           C  
ATOM    705  NZ  LYS A 379      -3.221 -11.098  11.050  1.00 57.79           N1+
ATOM    706  H   LYS A 379      -7.022  -8.728  14.797  1.00 20.00           H  
ATOM    707  HA  LYS A 379      -9.104  -8.884  12.720  1.00 20.00           H  
ATOM    708  HB2 LYS A 379      -6.745 -10.750  13.309  1.00 20.00           H  
ATOM    709  HB3 LYS A 379      -7.751 -10.730  11.821  1.00 20.00           H  
ATOM    710  HG2 LYS A 379      -6.984  -8.414  11.384  1.00 20.00           H  
ATOM    711  HG3 LYS A 379      -5.908  -8.532  12.817  1.00 20.00           H  
ATOM    712  HD2 LYS A 379      -5.762 -10.192  10.266  1.00 20.00           H  
ATOM    713  HD3 LYS A 379      -4.637  -8.889  10.778  1.00 20.00           H  
ATOM    714  HE2 LYS A 379      -4.104 -10.305  12.809  1.00 20.00           H  
ATOM    715  HE3 LYS A 379      -5.029 -11.631  12.025  1.00 20.00           H  
ATOM    716  HZ1 LYS A 379      -3.237 -12.079  10.857  1.00 20.00           H  
ATOM    717  HZ2 LYS A 379      -3.220 -10.589  10.189  1.00 20.00           H  
ATOM    718  HZ3 LYS A 379      -2.397 -10.874  11.571  1.00 20.00           H  
ATOM    719  N   VAL A 380     -10.592 -10.627  13.842  1.00 33.80           N  
ATOM    720  CA  VAL A 380     -11.486 -11.514  14.591  1.00 33.11           C  
ATOM    721  C   VAL A 380     -12.028 -12.670  13.754  1.00 33.40           C  
ATOM    722  O   VAL A 380     -12.212 -12.536  12.555  1.00 34.19           O  
ATOM    723  CB  VAL A 380     -12.637 -10.671  15.229  1.00 32.53           C  
ATOM    724  CG1 VAL A 380     -13.612 -11.534  16.030  1.00 33.16           C  
ATOM    725  CG2 VAL A 380     -12.084  -9.551  16.094  1.00 31.87           C  
ATOM    726  H   VAL A 380     -10.964 -10.090  13.085  1.00 20.00           H  
ATOM    727  HA  VAL A 380     -10.913 -11.952  15.422  1.00 20.00           H  
ATOM    728  HB  VAL A 380     -13.200 -10.211  14.404  1.00 20.00           H  
ATOM    729 HG11 VAL A 380     -14.401 -10.897  16.457  1.00 20.00           H  
ATOM    730 HG12 VAL A 380     -14.066 -12.285  15.367  1.00 20.00           H  
ATOM    731 HG13 VAL A 380     -13.071 -12.041  16.842  1.00 20.00           H  
ATOM    732 HG21 VAL A 380     -12.916  -8.977  16.528  1.00 20.00           H  
ATOM    733 HG22 VAL A 380     -11.474  -9.980  16.902  1.00 20.00           H  
ATOM    734 HG23 VAL A 380     -11.462  -8.885  15.478  1.00 20.00           H  
ATOM    735  N   VAL A 381     -12.277 -13.807  14.387  1.00 32.64           N  
ATOM    736  CA  VAL A 381     -12.939 -14.938  13.758  1.00 32.31           C  
ATOM    737  C   VAL A 381     -14.099 -15.251  14.722  1.00 31.56           C  
ATOM    738  O   VAL A 381     -13.855 -15.558  15.877  1.00 31.56           O  
ATOM    739  CB  VAL A 381     -11.989 -16.153  13.549  1.00 32.43           C  
ATOM    740  CG1 VAL A 381     -12.777 -17.447  13.389  1.00 32.17           C  
ATOM    741  CG2 VAL A 381     -11.062 -15.921  12.354  1.00 32.42           C  
ATOM    742  H   VAL A 381     -11.996 -13.891  15.343  1.00 20.00           H  
ATOM    743  HA  VAL A 381     -13.354 -14.641  12.783  1.00 20.00           H  
ATOM    744  HB  VAL A 381     -11.364 -16.245  14.449  1.00 20.00           H  
ATOM    745 HG11 VAL A 381     -12.080 -18.286  13.243  1.00 20.00           H  
ATOM    746 HG12 VAL A 381     -13.379 -17.624  14.292  1.00 20.00           H  
ATOM    747 HG13 VAL A 381     -13.441 -17.366  12.516  1.00 20.00           H  
ATOM    748 HG21 VAL A 381     -10.402 -16.792  12.227  1.00 20.00           H  
ATOM    749 HG22 VAL A 381     -11.665 -15.782  11.444  1.00 20.00           H  
ATOM    750 HG23 VAL A 381     -10.453 -15.022  12.531  1.00 20.00           H  
ATOM    751  N   SER A 382     -15.333 -15.119  14.267  1.00 30.83           N  
ATOM    752  CA  SER A 382     -16.505 -15.376  15.091  0.50 31.13           C  
ATOM    753  C   SER A 382     -17.234 -16.607  14.562  1.00 31.91           C  
ATOM    754  O   SER A 382     -17.613 -16.646  13.396  1.00 32.56           O  
ATOM    755  CB  SER A 382     -17.428 -14.163  15.111  0.50 32.15           C  
ATOM    756  OG  SER A 382     -17.545 -13.529  13.847  0.50 34.33           O  
ATOM    757  H   SER A 382     -15.467 -14.831  13.319  1.00 20.00           H  
ATOM    758  HA  SER A 382     -16.184 -15.582  16.123  0.50 20.00           H  
ATOM    759  HB2 SER A 382     -18.428 -14.490  15.432  0.50 20.00           H  
ATOM    760  HB3 SER A 382     -17.031 -13.434  15.833  0.50 20.00           H  
ATOM    761  HG  SER A 382     -16.715 -13.130  13.615  0.50 20.00           H  
ATOM    762  N   LEU A 383     -17.400 -17.620  15.399  1.00 31.47           N  
ATOM    763  CA  LEU A 383     -18.012 -18.861  14.973  1.00 31.64           C  
ATOM    764  C   LEU A 383     -19.162 -19.256  15.854  1.00 33.02           C  
ATOM    765  O   LEU A 383     -19.065 -19.240  17.078  1.00 32.45           O  
ATOM    766  CB  LEU A 383     -16.953 -19.967  14.931  1.00 30.87           C  
ATOM    767  CG  LEU A 383     -15.742 -19.658  14.073  1.00 31.25           C  
ATOM    768  CD1 LEU A 383     -14.611 -20.620  14.335  1.00 30.99           C  
ATOM    769  CD2 LEU A 383     -16.119 -19.660  12.609  1.00 32.47           C  
ATOM    770  H   LEU A 383     -17.096 -17.525  16.347  1.00 20.00           H  
ATOM    771  HA  LEU A 383     -18.397 -18.730  13.951  1.00 20.00           H  
ATOM    772  HB2 LEU A 383     -16.606 -20.147  15.959  1.00 20.00           H  
ATOM    773  HB3 LEU A 383     -17.427 -20.879  14.538  1.00 20.00           H  
ATOM    774  HG  LEU A 383     -15.394 -18.647  14.332  1.00 20.00           H  
ATOM    775 HD11 LEU A 383     -13.754 -20.362  13.695  1.00 20.00           H  
ATOM    776 HD12 LEU A 383     -14.312 -20.555  15.392  1.00 20.00           H  
ATOM    777 HD13 LEU A 383     -14.942 -21.645  14.110  1.00 20.00           H  
ATOM    778 HD21 LEU A 383     -15.231 -19.434  12.001  1.00 20.00           H  
ATOM    779 HD22 LEU A 383     -16.511 -20.650  12.333  1.00 20.00           H  
ATOM    780 HD23 LEU A 383     -16.890 -18.897  12.428  1.00 20.00           H  
ATOM    781  N   LEU A 384     -20.258 -19.637  15.214  1.00 34.47           N  
ATOM    782  CA  LEU A 384     -21.456 -20.033  15.906  1.00 36.03           C  
ATOM    783  C   LEU A 384     -21.688 -21.516  15.768  1.00 36.57           C  
ATOM    784  O   LEU A 384     -21.399 -22.086  14.722  1.00 37.11           O  
ATOM    785  CB  LEU A 384     -22.620 -19.289  15.271  1.00 37.50           C  
ATOM    786  CG  LEU A 384     -23.559 -18.606  16.236  1.00 40.09           C  
ATOM    787  CD1 LEU A 384     -22.838 -17.479  16.978  1.00 40.81           C  
ATOM    788  CD2 LEU A 384     -24.792 -18.112  15.509  1.00 40.57           C  
ATOM    789  H   LEU A 384     -20.252 -19.650  14.214  1.00 20.00           H  
ATOM    790  HA  LEU A 384     -21.391 -19.768  16.972  1.00 20.00           H  
ATOM    791  HB2 LEU A 384     -22.206 -18.522  14.600  1.00 20.00           H  
ATOM    792  HB3 LEU A 384     -23.205 -20.012  14.684  1.00 20.00           H  
ATOM    793  HG  LEU A 384     -23.879 -19.348  16.982  1.00 20.00           H  
ATOM    794 HD11 LEU A 384     -23.536 -16.993  17.676  1.00 20.00           H  
ATOM    795 HD12 LEU A 384     -21.988 -17.895  17.540  1.00 20.00           H  
ATOM    796 HD13 LEU A 384     -22.471 -16.739  16.252  1.00 20.00           H  
ATOM    797 HD21 LEU A 384     -25.466 -17.617  16.224  1.00 20.00           H  
ATOM    798 HD22 LEU A 384     -24.495 -17.396  14.729  1.00 20.00           H  
ATOM    799 HD23 LEU A 384     -25.310 -18.964  15.046  1.00 20.00           H  
ATOM    800  N   ASP A 385     -22.208 -22.144  16.826  1.00 36.51           N  
ATOM    801  CA  ASP A 385     -22.610 -23.551  16.852  1.00 36.50           C  
ATOM    802  C   ASP A 385     -21.600 -24.515  16.255  1.00 36.07           C  
ATOM    803  O   ASP A 385     -21.783 -24.986  15.127  1.00 36.82           O  
ATOM    804  CB  ASP A 385     -23.977 -23.678  16.154  1.00 37.94           C  
ATOM    805  CG  ASP A 385     -25.032 -22.927  16.936  1.00 42.09           C  
ATOM    806  OD1 ASP A 385     -25.001 -23.000  18.179  1.00 42.91           O  
ATOM    807  OD2 ASP A 385     -25.891 -22.263  16.304  1.00 43.87           O1-
ATOM    808  H   ASP A 385     -22.332 -21.612  17.664  1.00 20.00           H  
ATOM    809  HA  ASP A 385     -22.757 -23.842  17.903  1.00 20.00           H  
ATOM    810  HB2 ASP A 385     -23.908 -23.258  15.140  1.00 20.00           H  
ATOM    811  HB3 ASP A 385     -24.257 -24.740  16.093  1.00 20.00           H  
ATOM    812  N   LEU A 386     -20.531 -24.800  17.006  1.00 34.61           N  
ATOM    813  CA  LEU A 386     -19.460 -25.690  16.581  1.00 33.28           C  
ATOM    814  C   LEU A 386     -19.461 -27.087  17.210  1.00 31.95           C  
ATOM    815  O   LEU A 386     -19.639 -27.231  18.411  1.00 31.45           O  
ATOM    816  CB  LEU A 386     -18.106 -25.025  16.844  1.00 33.34           C  
ATOM    817  CG  LEU A 386     -17.807 -23.710  16.132  1.00 34.16           C  
ATOM    818  CD1 LEU A 386     -16.356 -23.359  16.308  1.00 34.49           C  
ATOM    819  CD2 LEU A 386     -18.135 -23.774  14.617  1.00 34.12           C  
ATOM    820  H   LEU A 386     -20.463 -24.378  17.910  1.00 20.00           H  
ATOM    821  HA  LEU A 386     -19.545 -25.827  15.493  1.00 20.00           H  
ATOM    822  HB2 LEU A 386     -18.039 -24.835  17.925  1.00 20.00           H  
ATOM    823  HB3 LEU A 386     -17.326 -25.742  16.549  1.00 20.00           H  
ATOM    824  HG  LEU A 386     -18.422 -22.918  16.585  1.00 20.00           H  
ATOM    825 HD11 LEU A 386     -16.143 -22.410  15.794  1.00 20.00           H  
ATOM    826 HD12 LEU A 386     -16.132 -23.253  17.380  1.00 20.00           H  
ATOM    827 HD13 LEU A 386     -15.731 -24.157  15.880  1.00 20.00           H  
ATOM    828 HD21 LEU A 386     -17.903 -22.806  14.150  1.00 20.00           H  
ATOM    829 HD22 LEU A 386     -17.531 -24.563  14.144  1.00 20.00           H  
ATOM    830 HD23 LEU A 386     -19.203 -24.000  14.482  1.00 20.00           H  
ATOM    831  N   THR A 387     -19.244 -28.115  16.393  1.00 31.86           N  
ATOM    832  CA  THR A 387     -19.094 -29.489  16.878  1.00 32.92           C  
ATOM    833  C   THR A 387     -17.661 -29.649  17.440  1.00 34.06           C  
ATOM    834  O   THR A 387     -16.816 -28.776  17.222  1.00 34.41           O  
ATOM    835  CB  THR A 387     -19.336 -30.499  15.735  1.00 33.86           C  
ATOM    836  CG2 THR A 387     -20.706 -30.390  15.153  1.00 33.87           C  
ATOM    837  OG1 THR A 387     -18.369 -30.285  14.723  1.00 34.77           O  
ATOM    838  H   THR A 387     -19.181 -27.943  15.410  1.00 20.00           H  
ATOM    839  HA  THR A 387     -19.816 -29.684  17.685  1.00 20.00           H  
ATOM    840  HB  THR A 387     -19.214 -31.511  16.150  1.00 20.00           H  
ATOM    841  HG1 THR A 387     -18.556 -30.849  13.982  1.00 20.00           H  
ATOM    842 HG21 THR A 387     -20.822 -31.129  14.347  1.00 20.00           H  
ATOM    843 HG22 THR A 387     -21.454 -30.582  15.937  1.00 20.00           H  
ATOM    844 HG23 THR A 387     -20.852 -29.378  14.746  1.00 20.00           H  
ATOM    845  N   GLU A 388     -17.392 -30.758  18.160  1.00 34.50           N  
ATOM    846  CA  GLU A 388     -16.113 -31.058  18.790  1.00 34.80           C  
ATOM    847  C   GLU A 388     -14.912 -30.851  17.865  1.00 35.19           C  
ATOM    848  O   GLU A 388     -14.030 -30.070  18.218  1.00 35.91           O  
ATOM    849  CB  GLU A 388     -16.113 -32.469  19.382  1.00 36.84           C  
ATOM    850  CG  GLU A 388     -14.833 -32.820  20.126  1.00 43.41           C  
ATOM    851  CD  GLU A 388     -14.572 -34.306  20.341  1.00 51.76           C  
ATOM    852  OE1 GLU A 388     -15.489 -35.126  20.103  1.00 53.18           O  
ATOM    853  OE2 GLU A 388     -13.439 -34.651  20.748  1.00 54.95           O1-
ATOM    854  H   GLU A 388     -18.128 -31.426  18.270  1.00 20.00           H  
ATOM    855  HA  GLU A 388     -15.987 -30.362  19.632  1.00 20.00           H  
ATOM    856  HB2 GLU A 388     -16.956 -32.551  20.084  1.00 20.00           H  
ATOM    857  HB3 GLU A 388     -16.247 -33.190  18.562  1.00 20.00           H  
ATOM    858  HG2 GLU A 388     -13.988 -32.409  19.554  1.00 20.00           H  
ATOM    859  HG3 GLU A 388     -14.875 -32.339  21.114  1.00 20.00           H  
ATOM    860  N   TYR A 389     -14.902 -31.487  16.676  1.00 34.59           N  
ATOM    861  CA  TYR A 389     -13.786 -31.376  15.749  1.00 35.31           C  
ATOM    862  C   TYR A 389     -13.608 -29.982  15.196  1.00 35.09           C  
ATOM    863  O   TYR A 389     -12.471 -29.589  14.940  1.00 35.46           O  
ATOM    864  CB  TYR A 389     -13.836 -32.419  14.616  1.00 35.88           C  
ATOM    865  CG  TYR A 389     -15.077 -32.358  13.756  1.00 37.94           C  
ATOM    866  CD1 TYR A 389     -16.238 -33.024  14.129  1.00 39.62           C  
ATOM    867  CD2 TYR A 389     -15.062 -31.715  12.527  1.00 39.30           C  
ATOM    868  CE1 TYR A 389     -17.367 -33.016  13.316  1.00 41.20           C  
ATOM    869  CE2 TYR A 389     -16.191 -31.670  11.723  1.00 40.87           C  
ATOM    870  CZ  TYR A 389     -17.351 -32.313  12.124  1.00 42.86           C  
ATOM    871  OH  TYR A 389     -18.488 -32.266  11.327  1.00 45.43           O  
ATOM    872  H   TYR A 389     -15.687 -32.053  16.423  1.00 20.00           H  
ATOM    873  HA  TYR A 389     -12.873 -31.598  16.322  1.00 20.00           H  
ATOM    874  HB2 TYR A 389     -12.962 -32.262  13.967  1.00 20.00           H  
ATOM    875  HB3 TYR A 389     -13.782 -33.420  15.069  1.00 20.00           H  
ATOM    876  HD1 TYR A 389     -16.264 -33.558  15.068  1.00 20.00           H  
ATOM    877  HD2 TYR A 389     -14.153 -31.240  12.189  1.00 20.00           H  
ATOM    878  HE1 TYR A 389     -18.253 -33.557  13.614  1.00 20.00           H  
ATOM    879  HE2 TYR A 389     -16.166 -31.134  10.785  1.00 20.00           H  
ATOM    880  HH  TYR A 389     -18.241 -32.371  10.416  1.00 20.00           H  
ATOM    881  N   GLU A 390     -14.700 -29.216  15.048  1.00 34.18           N  
ATOM    882  CA  GLU A 390     -14.580 -27.843  14.568  1.00 33.81           C  
ATOM    883  C   GLU A 390     -13.980 -26.939  15.628  1.00 32.48           C  
ATOM    884  O   GLU A 390     -13.190 -26.068  15.299  1.00 31.98           O  
ATOM    885  CB  GLU A 390     -15.913 -27.307  14.049  1.00 36.74           C  
ATOM    886  CG  GLU A 390     -16.532 -28.205  12.988  1.00 40.51           C  
ATOM    887  CD  GLU A 390     -18.013 -27.958  12.750  1.00 47.62           C  
ATOM    888  OE1 GLU A 390     -18.618 -27.135  13.483  1.00 47.41           O  
ATOM    889  OE2 GLU A 390     -18.572 -28.595  11.826  1.00 50.65           O1-
ATOM    890  H   GLU A 390     -15.602 -29.588  15.268  1.00 20.00           H  
ATOM    891  HA  GLU A 390     -13.884 -27.846  13.716  1.00 20.00           H  
ATOM    892  HB2 GLU A 390     -16.613 -27.226  14.894  1.00 20.00           H  
ATOM    893  HB3 GLU A 390     -15.747 -26.311  13.614  1.00 20.00           H  
ATOM    894  HG2 GLU A 390     -15.998 -28.039  12.041  1.00 20.00           H  
ATOM    895  HG3 GLU A 390     -16.403 -29.251  13.303  1.00 20.00           H  
ATOM    896  N   MET A 391     -14.289 -27.184  16.898  1.00 32.16           N  
ATOM    897  CA  MET A 391     -13.724 -26.412  18.008  1.00 32.12           C  
ATOM    898  C   MET A 391     -12.241 -26.703  18.125  1.00 32.89           C  
ATOM    899  O   MET A 391     -11.447 -25.780  18.315  1.00 33.35           O  
ATOM    900  CB  MET A 391     -14.423 -26.759  19.336  1.00 31.66           C  
ATOM    901  CG  MET A 391     -15.801 -26.177  19.441  1.00 34.20           C  
ATOM    902  SD  MET A 391     -16.581 -26.469  21.041  1.00 38.57           S  
ATOM    903  CE  MET A 391     -15.721 -25.177  22.058  1.00 32.06           C  
ATOM    904  H   MET A 391     -14.931 -27.923  17.103  1.00 20.00           H  
ATOM    905  HA  MET A 391     -13.860 -25.338  17.813  1.00 20.00           H  
ATOM    906  HB2 MET A 391     -14.497 -27.853  19.418  1.00 20.00           H  
ATOM    907  HB3 MET A 391     -13.814 -26.370  20.165  1.00 20.00           H  
ATOM    908  HG2 MET A 391     -15.734 -25.091  19.278  1.00 20.00           H  
ATOM    909  HG3 MET A 391     -16.430 -26.627  18.659  1.00 20.00           H  
ATOM    910  HE1 MET A 391     -16.434 -24.736  22.770  1.00 20.00           H  
ATOM    911  HE2 MET A 391     -14.890 -25.639  22.611  1.00 20.00           H  
ATOM    912  HE3 MET A 391     -15.329 -24.390  21.396  1.00 20.00           H  
ATOM    913  N   ARG A 392     -11.863 -27.987  18.035  1.00 32.68           N  
ATOM    914  CA  ARG A 392     -10.466 -28.373  18.179  1.00 32.85           C  
ATOM    915  C   ARG A 392      -9.599 -27.788  17.054  1.00 32.96           C  
ATOM    916  O   ARG A 392      -8.460 -27.398  17.305  1.00 32.97           O  
ATOM    917  CB  ARG A 392     -10.326 -29.889  18.286  1.00 33.15           C  
ATOM    918  CG  ARG A 392     -11.157 -30.505  19.391  1.00 34.51           C  
ATOM    919  CD  ARG A 392     -10.629 -31.896  19.683  1.00 35.61           C  
ATOM    920  NE  ARG A 392     -11.297 -32.576  20.797  1.00 37.07           N  
ATOM    921  CZ  ARG A 392     -11.042 -32.361  22.083  1.00 37.56           C  
ATOM    922  NH1 ARG A 392     -11.667 -33.066  23.017  1.00 34.90           N1+
ATOM    923  NH2 ARG A 392     -10.179 -31.422  22.446  1.00 38.44           N  
ATOM    924  H   ARG A 392     -12.552 -28.691  17.866  1.00 20.00           H  
ATOM    925  HA  ARG A 392     -10.094 -27.948  19.123  1.00 20.00           H  
ATOM    926  HB2 ARG A 392     -10.637 -30.334  17.329  1.00 20.00           H  
ATOM    927  HB3 ARG A 392      -9.269 -30.127  18.474  1.00 20.00           H  
ATOM    928  HG2 ARG A 392     -11.085 -29.885  20.297  1.00 20.00           H  
ATOM    929  HG3 ARG A 392     -12.208 -30.568  19.072  1.00 20.00           H  
ATOM    930  HD2 ARG A 392     -10.757 -32.509  18.779  1.00 20.00           H  
ATOM    931  HD3 ARG A 392      -9.558 -31.814  19.922  1.00 20.00           H  
ATOM    932  HE  ARG A 392     -11.998 -33.253  20.572  1.00 20.00           H  
ATOM    933 HH11 ARG A 392     -11.485 -32.887  23.984  1.00 20.00           H  
ATOM    934 HH12 ARG A 392     -12.320 -33.777  22.754  1.00 20.00           H  
ATOM    935 HH21 ARG A 392     -10.005 -31.251  23.416  1.00 20.00           H  
ATOM    936 HH22 ARG A 392      -9.703 -30.885  21.750  1.00 20.00           H  
ATOM    937  N   ASN A 393     -10.153 -27.680  15.840  1.00 32.76           N  
ATOM    938  CA  ASN A 393      -9.445 -27.081  14.713  1.00 33.12           C  
ATOM    939  C   ASN A 393      -9.338 -25.567  14.923  1.00 33.32           C  
ATOM    940  O   ASN A 393      -8.241 -25.024  14.859  1.00 33.46           O  
ATOM    941  CB  ASN A 393     -10.122 -27.419  13.392  1.00 34.13           C  
ATOM    942  CG  ASN A 393      -9.682 -28.741  12.801  1.00 39.17           C  
ATOM    943  ND2 ASN A 393     -10.587 -29.692  12.722  1.00 40.52           N  
ATOM    944  OD1 ASN A 393      -8.530 -28.941  12.406  1.00 41.28           O  
ATOM    945  H   ASN A 393     -11.083 -28.021  15.701  1.00 20.00           H  
ATOM    946  HA  ASN A 393      -8.424 -27.488  14.682  1.00 20.00           H  
ATOM    947  HB2 ASN A 393     -11.208 -27.458  13.559  1.00 20.00           H  
ATOM    948  HB3 ASN A 393      -9.891 -26.622  12.670  1.00 20.00           H  
ATOM    949 HD21 ASN A 393     -10.343 -30.583  12.340  1.00 20.00           H  
ATOM    950 HD22 ASN A 393     -11.519 -29.524  13.044  1.00 20.00           H  
ATOM    951  N   ALA A 394     -10.448 -24.906  15.283  1.00 33.27           N  
ATOM    952  CA  ALA A 394     -10.454 -23.468  15.533  1.00 33.16           C  
ATOM    953  C   ALA A 394      -9.473 -23.066  16.636  1.00 33.59           C  
ATOM    954  O   ALA A 394      -8.606 -22.224  16.390  1.00 33.59           O  
ATOM    955  CB  ALA A 394     -11.865 -22.970  15.835  1.00 32.67           C  
ATOM    956  H   ALA A 394     -11.302 -25.417  15.384  1.00 20.00           H  
ATOM    957  HA  ALA A 394     -10.125 -22.965  14.612  1.00 20.00           H  
ATOM    958  HB1 ALA A 394     -11.840 -21.886  16.019  1.00 20.00           H  
ATOM    959  HB2 ALA A 394     -12.520 -23.181  14.977  1.00 20.00           H  
ATOM    960  HB3 ALA A 394     -12.252 -23.484  16.727  1.00 20.00           H  
ATOM    961  N   VAL A 395      -9.533 -23.720  17.806  1.00 34.01           N  
ATOM    962  CA  VAL A 395      -8.613 -23.394  18.899  1.00 34.68           C  
ATOM    963  C   VAL A 395      -7.137 -23.680  18.495  1.00 35.44           C  
ATOM    964  O   VAL A 395      -6.319 -22.779  18.675  1.00 36.03           O  
ATOM    965  CB  VAL A 395      -9.031 -24.036  20.241  1.00 35.01           C  
ATOM    966  CG1 VAL A 395      -8.055 -23.683  21.347  1.00 35.34           C  
ATOM    967  CG2 VAL A 395     -10.437 -23.596  20.626  1.00 35.68           C  
ATOM    968  H   VAL A 395     -10.215 -24.440  17.934  1.00 20.00           H  
ATOM    969  HA  VAL A 395      -8.675 -22.307  19.053  1.00 20.00           H  
ATOM    970  HB  VAL A 395      -9.032 -25.128  20.112  1.00 20.00           H  
ATOM    971 HG11 VAL A 395      -8.379 -24.154  22.287  1.00 20.00           H  
ATOM    972 HG12 VAL A 395      -7.052 -24.048  21.081  1.00 20.00           H  
ATOM    973 HG13 VAL A 395      -8.026 -22.591  21.475  1.00 20.00           H  
ATOM    974 HG21 VAL A 395     -10.719 -24.061  21.582  1.00 20.00           H  
ATOM    975 HG22 VAL A 395     -10.463 -22.501  20.729  1.00 20.00           H  
ATOM    976 HG23 VAL A 395     -11.146 -23.907  19.844  1.00 20.00           H  
ATOM    977  N   ASP A 396      -6.806 -24.842  17.860  1.00 34.74           N  
ATOM    978  CA  ASP A 396      -5.421 -25.092  17.439  1.00 35.65           C  
ATOM    979  C   ASP A 396      -4.875 -23.995  16.523  1.00 36.65           C  
ATOM    980  O   ASP A 396      -3.780 -23.489  16.743  1.00 36.99           O  
ATOM    981  CB  ASP A 396      -5.267 -26.430  16.693  1.00 38.01           C  
ATOM    982  CG  ASP A 396      -5.354 -27.665  17.539  1.00 43.74           C  
ATOM    983  OD1 ASP A 396      -5.785 -27.553  18.698  1.00 44.15           O  
ATOM    984  OD2 ASP A 396      -5.020 -28.755  17.027  1.00 47.51           O1-
ATOM    985  H   ASP A 396      -7.511 -25.528  17.680  1.00 20.00           H  
ATOM    986  HA  ASP A 396      -4.783 -25.132  18.334  1.00 20.00           H  
ATOM    987  HB2 ASP A 396      -6.060 -26.485  15.933  1.00 20.00           H  
ATOM    988  HB3 ASP A 396      -4.285 -26.429  16.198  1.00 20.00           H  
ATOM    989  N   GLU A 397      -5.641 -23.630  15.497  1.00 37.07           N  
ATOM    990  CA  GLU A 397      -5.231 -22.608  14.550  1.00 37.58           C  
ATOM    991  C   GLU A 397      -5.043 -21.257  15.246  1.00 37.93           C  
ATOM    992  O   GLU A 397      -4.082 -20.543  14.921  1.00 38.18           O  
ATOM    993  CB  GLU A 397      -6.219 -22.538  13.374  1.00 38.16           C  
ATOM    994  CG  GLU A 397      -6.230 -23.836  12.599  1.00 42.01           C  
ATOM    995  CD  GLU A 397      -6.971 -23.798  11.282  1.00 51.17           C  
ATOM    996  OE1 GLU A 397      -7.266 -22.683  10.793  1.00 54.51           O  
ATOM    997  OE2 GLU A 397      -7.283 -24.885  10.747  1.00 53.97           O1-
ATOM    998  H   GLU A 397      -6.528 -24.074  15.374  1.00 20.00           H  
ATOM    999  HA  GLU A 397      -4.254 -22.898  14.135  1.00 20.00           H  
ATOM   1000  HB2 GLU A 397      -7.229 -22.343  13.764  1.00 20.00           H  
ATOM   1001  HB3 GLU A 397      -5.921 -21.720  12.702  1.00 20.00           H  
ATOM   1002  HG2 GLU A 397      -5.187 -24.118  12.394  1.00 20.00           H  
ATOM   1003  HG3 GLU A 397      -6.700 -24.604  13.231  1.00 20.00           H  
ATOM   1004  N   PHE A 398      -5.916 -20.942  16.234  1.00 37.18           N  
ATOM   1005  CA  PHE A 398      -5.803 -19.724  17.020  1.00 37.26           C  
ATOM   1006  C   PHE A 398      -4.490 -19.731  17.795  1.00 37.45           C  
ATOM   1007  O   PHE A 398      -3.776 -18.731  17.788  1.00 37.39           O  
ATOM   1008  CB  PHE A 398      -7.005 -19.545  17.979  1.00 37.00           C  
ATOM   1009  CG  PHE A 398      -6.833 -18.420  18.974  1.00 36.85           C  
ATOM   1010  CD1 PHE A 398      -6.950 -17.103  18.579  1.00 37.10           C  
ATOM   1011  CD2 PHE A 398      -6.481 -18.681  20.290  1.00 37.43           C  
ATOM   1012  CE1 PHE A 398      -6.747 -16.075  19.486  1.00 37.95           C  
ATOM   1013  CE2 PHE A 398      -6.251 -17.645  21.188  1.00 37.73           C  
ATOM   1014  CZ  PHE A 398      -6.405 -16.352  20.785  1.00 37.57           C  
ATOM   1015  H   PHE A 398      -6.667 -21.572  16.430  1.00 20.00           H  
ATOM   1016  HA  PHE A 398      -5.789 -18.861  16.338  1.00 20.00           H  
ATOM   1017  HB2 PHE A 398      -7.902 -19.340  17.376  1.00 20.00           H  
ATOM   1018  HB3 PHE A 398      -7.145 -20.483  18.537  1.00 20.00           H  
ATOM   1019  HD1 PHE A 398      -7.202 -16.872  17.555  1.00 20.00           H  
ATOM   1020  HD2 PHE A 398      -6.384 -19.704  20.622  1.00 20.00           H  
ATOM   1021  HE1 PHE A 398      -6.859 -15.049  19.168  1.00 20.00           H  
ATOM   1022  HE2 PHE A 398      -5.951 -17.864  22.202  1.00 20.00           H  
ATOM   1023  HZ  PHE A 398      -6.258 -15.546  21.488  1.00 20.00           H  
ATOM   1024  N   LEU A 399      -4.157 -20.849  18.439  1.00 38.04           N  
ATOM   1025  CA  LEU A 399      -2.913 -20.952  19.207  1.00 38.99           C  
ATOM   1026  C   LEU A 399      -1.686 -20.805  18.305  1.00 40.61           C  
ATOM   1027  O   LEU A 399      -0.677 -20.273  18.764  1.00 41.38           O  
ATOM   1028  CB  LEU A 399      -2.829 -22.259  20.019  1.00 38.81           C  
ATOM   1029  CG  LEU A 399      -4.001 -22.571  20.953  1.00 39.95           C  
ATOM   1030  CD1 LEU A 399      -3.892 -23.983  21.526  1.00 39.81           C  
ATOM   1031  CD2 LEU A 399      -4.127 -21.541  22.048  1.00 40.70           C  
ATOM   1032  H   LEU A 399      -4.771 -21.637  18.397  1.00 20.00           H  
ATOM   1033  HA  LEU A 399      -2.889 -20.121  19.928  1.00 20.00           H  
ATOM   1034  HB2 LEU A 399      -2.744 -23.090  19.303  1.00 20.00           H  
ATOM   1035  HB3 LEU A 399      -1.918 -22.210  20.634  1.00 20.00           H  
ATOM   1036  HG  LEU A 399      -4.920 -22.531  20.351  1.00 20.00           H  
ATOM   1037 HD11 LEU A 399      -4.746 -24.176  22.191  1.00 20.00           H  
ATOM   1038 HD12 LEU A 399      -3.895 -24.714  20.704  1.00 20.00           H  
ATOM   1039 HD13 LEU A 399      -2.956 -24.076  22.096  1.00 20.00           H  
ATOM   1040 HD21 LEU A 399      -4.977 -21.797  22.697  1.00 20.00           H  
ATOM   1041 HD22 LEU A 399      -3.203 -21.525  22.644  1.00 20.00           H  
ATOM   1042 HD23 LEU A 399      -4.293 -20.550  21.601  1.00 20.00           H  
ATOM   1043  N   LEU A 400      -1.767 -21.240  17.031  1.00 41.18           N  
ATOM   1044  CA  LEU A 400      -0.661 -21.113  16.065  1.00 42.77           C  
ATOM   1045  C   LEU A 400      -0.311 -19.640  15.817  1.00 43.43           C  
ATOM   1046  O   LEU A 400       0.835 -19.328  15.512  1.00 44.24           O  
ATOM   1047  CB  LEU A 400      -1.038 -21.720  14.705  1.00 43.79           C  
ATOM   1048  CG  LEU A 400      -0.630 -23.156  14.411  1.00 46.64           C  
ATOM   1049  CD1 LEU A 400      -1.055 -23.545  12.991  1.00 47.19           C  
ATOM   1050  CD2 LEU A 400       0.876 -23.359  14.566  1.00 47.30           C  
ATOM   1051  H   LEU A 400      -2.618 -21.669  16.727  1.00 20.00           H  
ATOM   1052  HA  LEU A 400       0.230 -21.631  16.451  1.00 20.00           H  
ATOM   1053  HB2 LEU A 400      -2.134 -21.670  14.620  1.00 20.00           H  
ATOM   1054  HB3 LEU A 400      -0.581 -21.088  13.930  1.00 20.00           H  
ATOM   1055  HG  LEU A 400      -1.146 -23.819  15.122  1.00 20.00           H  
ATOM   1056 HD11 LEU A 400      -0.755 -24.584  12.790  1.00 20.00           H  
ATOM   1057 HD12 LEU A 400      -2.147 -23.454  12.897  1.00 20.00           H  
ATOM   1058 HD13 LEU A 400      -0.568 -22.876  12.266  1.00 20.00           H  
ATOM   1059 HD21 LEU A 400       1.130 -24.406  14.346  1.00 20.00           H  
ATOM   1060 HD22 LEU A 400       1.409 -22.698  13.867  1.00 20.00           H  
ATOM   1061 HD23 LEU A 400       1.174 -23.119  15.597  1.00 20.00           H  
ATOM   1062  N   LEU A 401      -1.299 -18.747  15.891  1.00 42.94           N  
ATOM   1063  CA  LEU A 401      -1.068 -17.329  15.662  1.00 43.15           C  
ATOM   1064  C   LEU A 401      -0.400 -16.637  16.841  1.00 44.81           C  
ATOM   1065  O   LEU A 401       0.063 -15.516  16.682  1.00 45.81           O  
ATOM   1066  CB  LEU A 401      -2.394 -16.628  15.381  1.00 42.30           C  
ATOM   1067  CG  LEU A 401      -3.212 -17.166  14.231  1.00 41.94           C  
ATOM   1068  CD1 LEU A 401      -4.578 -16.511  14.209  1.00 41.80           C  
ATOM   1069  CD2 LEU A 401      -2.479 -16.990  12.926  1.00 41.69           C  
ATOM   1070  H   LEU A 401      -2.223 -19.060  16.110  1.00 20.00           H  
ATOM   1071  HA  LEU A 401      -0.422 -17.207  14.780  1.00 20.00           H  
ATOM   1072  HB2 LEU A 401      -3.009 -16.700  16.290  1.00 20.00           H  
ATOM   1073  HB3 LEU A 401      -2.175 -15.571  15.169  1.00 20.00           H  
ATOM   1074  HG  LEU A 401      -3.358 -18.244  14.395  1.00 20.00           H  
ATOM   1075 HD11 LEU A 401      -5.163 -16.911  13.368  1.00 20.00           H  
ATOM   1076 HD12 LEU A 401      -5.101 -16.723  15.153  1.00 20.00           H  
ATOM   1077 HD13 LEU A 401      -4.461 -15.424  14.090  1.00 20.00           H  
ATOM   1078 HD21 LEU A 401      -3.092 -17.388  12.104  1.00 20.00           H  
ATOM   1079 HD22 LEU A 401      -2.286 -15.921  12.755  1.00 20.00           H  
ATOM   1080 HD23 LEU A 401      -1.523 -17.533  12.966  1.00 20.00           H  
ATOM   1081  N   LEU A 402      -0.392 -17.252  18.031  1.00 44.82           N  
ATOM   1082  CA  LEU A 402       0.168 -16.638  19.219  1.00 44.96           C  
ATOM   1083  C   LEU A 402       1.697 -16.640  19.249  1.00 45.97           C  
ATOM   1084  O   LEU A 402       2.322 -17.212  20.149  1.00 45.85           O  
ATOM   1085  CB  LEU A 402      -0.406 -17.272  20.485  1.00 44.39           C  
ATOM   1086  CG  LEU A 402      -1.921 -17.337  20.599  1.00 44.69           C  
ATOM   1087  CD1 LEU A 402      -2.317 -18.049  21.877  1.00 44.93           C  
ATOM   1088  CD2 LEU A 402      -2.553 -15.948  20.529  1.00 44.69           C  
ATOM   1089  H   LEU A 402      -0.787 -18.168  18.103  1.00 20.00           H  
ATOM   1090  HA  LEU A 402      -0.145 -15.583  19.226  1.00 20.00           H  
ATOM   1091  HB2 LEU A 402      -0.024 -18.302  20.542  1.00 20.00           H  
ATOM   1092  HB3 LEU A 402      -0.033 -16.694  21.344  1.00 20.00           H  
ATOM   1093  HG  LEU A 402      -2.301 -17.924  19.750  1.00 20.00           H  
ATOM   1094 HD11 LEU A 402      -3.414 -18.090  21.949  1.00 20.00           H  
ATOM   1095 HD12 LEU A 402      -1.911 -19.071  21.868  1.00 20.00           H  
ATOM   1096 HD13 LEU A 402      -1.913 -17.502  22.742  1.00 20.00           H  
ATOM   1097 HD21 LEU A 402      -3.646 -16.037  20.615  1.00 20.00           H  
ATOM   1098 HD22 LEU A 402      -2.170 -15.329  21.354  1.00 20.00           H  
ATOM   1099 HD23 LEU A 402      -2.298 -15.477  19.568  1.00 20.00           H  
ATOM   1100  N   ASP A 403       2.297 -15.950  18.285  1.00 46.23           N  
ATOM   1101  CA  ASP A 403       3.739 -15.789  18.213  1.00 47.04           C  
ATOM   1102  C   ASP A 403       4.209 -14.779  19.275  1.00 45.93           C  
ATOM   1103  O   ASP A 403       3.381 -14.134  19.929  1.00 45.10           O  
ATOM   1104  CB  ASP A 403       4.116 -15.319  16.799  1.00 50.85           C  
ATOM   1105  CG  ASP A 403       3.788 -16.359  15.751  1.00 59.64           C  
ATOM   1106  OD1 ASP A 403       3.915 -17.570  16.055  1.00 62.30           O  
ATOM   1107  OD2 ASP A 403       3.408 -15.970  14.632  1.00 62.04           O1-
ATOM   1108  H   ASP A 403       1.732 -15.523  17.579  1.00 20.00           H  
ATOM   1109  HA  ASP A 403       4.231 -16.754  18.405  1.00 20.00           H  
ATOM   1110  HB2 ASP A 403       3.560 -14.397  16.571  1.00 20.00           H  
ATOM   1111  HB3 ASP A 403       5.196 -15.113  16.769  1.00 20.00           H  
ATOM   1112  N   LYS A 404       5.539 -14.641  19.443  1.00 45.83           N  
ATOM   1113  CA  LYS A 404       6.124 -13.707  20.405  1.00 46.21           C  
ATOM   1114  C   LYS A 404       5.669 -12.242  20.199  1.00 45.74           C  
ATOM   1115  O   LYS A 404       5.737 -11.724  19.092  1.00 45.68           O  
ATOM   1116  CB  LYS A 404       7.656 -13.824  20.414  1.00 48.87           C  
ATOM   1117  CG  LYS A 404       8.333 -12.971  21.484  1.00 54.60           C  
ATOM   1118  CD  LYS A 404       9.730 -13.461  21.806  1.00 60.35           C  
ATOM   1119  CE  LYS A 404      10.467 -12.500  22.706  1.00 65.04           C  
ATOM   1120  NZ  LYS A 404      10.929 -11.296  21.963  1.00 67.76           N1+
ATOM   1121  H   LYS A 404       6.152 -15.201  18.886  1.00 20.00           H  
ATOM   1122  HA  LYS A 404       5.779 -14.004  21.406  1.00 20.00           H  
ATOM   1123  HB2 LYS A 404       7.922 -14.877  20.590  1.00 20.00           H  
ATOM   1124  HB3 LYS A 404       8.034 -13.510  19.430  1.00 20.00           H  
ATOM   1125  HG2 LYS A 404       8.396 -11.934  21.123  1.00 20.00           H  
ATOM   1126  HG3 LYS A 404       7.726 -13.004  22.400  1.00 20.00           H  
ATOM   1127  HD2 LYS A 404       9.658 -14.436  22.309  1.00 20.00           H  
ATOM   1128  HD3 LYS A 404      10.293 -13.573  20.868  1.00 20.00           H  
ATOM   1129  HE2 LYS A 404       9.794 -12.183  23.516  1.00 20.00           H  
ATOM   1130  HE3 LYS A 404      11.341 -13.012  23.135  1.00 20.00           H  
ATOM   1131  HZ1 LYS A 404      11.609 -10.807  22.509  1.00 20.00           H  
ATOM   1132  HZ2 LYS A 404      11.338 -11.577  21.095  1.00 20.00           H  
ATOM   1133  HZ3 LYS A 404      10.150 -10.695  21.785  1.00 20.00           H  
ATOM   1134  N   GLY A 405       5.145 -11.627  21.255  1.00 45.16           N  
ATOM   1135  CA  GLY A 405       4.691 -10.242  21.216  1.00 45.05           C  
ATOM   1136  C   GLY A 405       3.250 -10.030  20.799  1.00 45.14           C  
ATOM   1137  O   GLY A 405       2.751  -8.902  20.860  1.00 46.45           O  
ATOM   1138  H   GLY A 405       5.059 -12.136  22.112  1.00 20.00           H  
ATOM   1139  HA2 GLY A 405       4.817  -9.818  22.223  1.00 20.00           H  
ATOM   1140  HA3 GLY A 405       5.331  -9.697  20.506  1.00 20.00           H  
ATOM   1141  N   VAL A 406       2.556 -11.095  20.380  1.00 43.11           N  
ATOM   1142  CA  VAL A 406       1.193 -10.981  19.890  1.00 41.38           C  
ATOM   1143  C   VAL A 406       0.158 -10.875  21.021  1.00 39.97           C  
ATOM   1144  O   VAL A 406       0.415 -11.346  22.121  1.00 40.59           O  
ATOM   1145  CB  VAL A 406       0.954 -12.164  18.929  1.00 41.38           C  
ATOM   1146  CG1 VAL A 406      -0.531 -12.444  18.679  1.00 41.39           C  
ATOM   1147  CG2 VAL A 406       1.728 -11.957  17.631  1.00 41.01           C  
ATOM   1148  H   VAL A 406       2.989 -11.996  20.405  1.00 20.00           H  
ATOM   1149  HA  VAL A 406       1.118 -10.060  19.294  1.00 20.00           H  
ATOM   1150  HB  VAL A 406       1.372 -13.058  19.414  1.00 20.00           H  
ATOM   1151 HG11 VAL A 406      -0.633 -13.295  17.989  1.00 20.00           H  
ATOM   1152 HG12 VAL A 406      -1.024 -12.684  19.632  1.00 20.00           H  
ATOM   1153 HG13 VAL A 406      -1.002 -11.554  18.236  1.00 20.00           H  
ATOM   1154 HG21 VAL A 406       1.548 -12.807  16.957  1.00 20.00           H  
ATOM   1155 HG22 VAL A 406       1.391 -11.028  17.148  1.00 20.00           H  
ATOM   1156 HG23 VAL A 406       2.803 -11.886  17.853  1.00 20.00           H  
ATOM   1157  N   TYR A 407      -0.959 -10.158  20.789  1.00 38.02           N  
ATOM   1158  CA  TYR A 407      -2.029 -10.062  21.776  1.00 36.92           C  
ATOM   1159  C   TYR A 407      -3.118 -10.976  21.251  1.00 35.07           C  
ATOM   1160  O   TYR A 407      -3.567 -10.809  20.127  1.00 35.46           O  
ATOM   1161  CB  TYR A 407      -2.605  -8.648  21.890  1.00 37.34           C  
ATOM   1162  CG  TYR A 407      -1.807  -7.643  22.687  1.00 39.07           C  
ATOM   1163  CD1 TYR A 407      -0.451  -7.832  22.931  1.00 40.29           C  
ATOM   1164  CD2 TYR A 407      -2.377  -6.449  23.100  1.00 40.45           C  
ATOM   1165  CE1 TYR A 407       0.315  -6.854  23.560  1.00 40.88           C  
ATOM   1166  CE2 TYR A 407      -1.628  -5.478  23.756  1.00 41.36           C  
ATOM   1167  CZ  TYR A 407      -0.280  -5.679  23.974  1.00 42.05           C  
ATOM   1168  OH  TYR A 407       0.449  -4.700  24.606  1.00 43.73           O  
ATOM   1169  H   TYR A 407      -1.057  -9.679  19.917  1.00 20.00           H  
ATOM   1170  HA  TYR A 407      -1.687 -10.408  22.762  1.00 20.00           H  
ATOM   1171  HB2 TYR A 407      -2.714  -8.251  20.870  1.00 20.00           H  
ATOM   1172  HB3 TYR A 407      -3.597  -8.731  22.359  1.00 20.00           H  
ATOM   1173  HD1 TYR A 407       0.018  -8.756  22.626  1.00 20.00           H  
ATOM   1174  HD2 TYR A 407      -3.424  -6.269  22.908  1.00 20.00           H  
ATOM   1175  HE1 TYR A 407       1.370  -7.014  23.723  1.00 20.00           H  
ATOM   1176  HE2 TYR A 407      -2.101  -4.568  24.094  1.00 20.00           H  
ATOM   1177  HH  TYR A 407      -0.133  -4.007  24.894  1.00 20.00           H  
ATOM   1178  N   GLY A 408      -3.482 -11.976  22.023  1.00 33.43           N  
ATOM   1179  CA  GLY A 408      -4.508 -12.922  21.618  1.00 32.78           C  
ATOM   1180  C   GLY A 408      -5.668 -12.870  22.572  1.00 32.37           C  
ATOM   1181  O   GLY A 408      -5.471 -12.601  23.756  1.00 33.05           O  
ATOM   1182  H   GLY A 408      -3.041 -12.089  22.913  1.00 20.00           H  
ATOM   1183  HA2 GLY A 408      -4.858 -12.668  20.607  1.00 20.00           H  
ATOM   1184  HA3 GLY A 408      -4.085 -13.938  21.615  1.00 20.00           H  
ATOM   1185  N   LEU A 409      -6.887 -13.060  22.069  1.00 31.29           N  
ATOM   1186  CA  LEU A 409      -8.064 -13.099  22.919  1.00 30.66           C  
ATOM   1187  C   LEU A 409      -8.933 -14.254  22.453  1.00 30.24           C  
ATOM   1188  O   LEU A 409      -9.317 -14.311  21.292  1.00 31.29           O  
ATOM   1189  CB  LEU A 409      -8.843 -11.766  22.908  1.00 30.87           C  
ATOM   1190  CG  LEU A 409      -9.913 -11.587  24.022  1.00 32.31           C  
ATOM   1191  CD1 LEU A 409     -10.113 -10.116  24.389  1.00 32.64           C  
ATOM   1192  CD2 LEU A 409     -11.248 -12.199  23.637  1.00 33.08           C  
ATOM   1193  H   LEU A 409      -6.994 -13.179  21.082  1.00 20.00           H  
ATOM   1194  HA  LEU A 409      -7.753 -13.300  23.955  1.00 20.00           H  
ATOM   1195  HB2 LEU A 409      -8.113 -10.950  23.010  1.00 20.00           H  
ATOM   1196  HB3 LEU A 409      -9.353 -11.683  21.937  1.00 20.00           H  
ATOM   1197  HG  LEU A 409      -9.547 -12.110  24.918  1.00 20.00           H  
ATOM   1198 HD11 LEU A 409     -10.875 -10.035  25.178  1.00 20.00           H  
ATOM   1199 HD12 LEU A 409      -9.163  -9.697  24.753  1.00 20.00           H  
ATOM   1200 HD13 LEU A 409     -10.444  -9.558  23.500  1.00 20.00           H  
ATOM   1201 HD21 LEU A 409     -11.970 -12.048  24.453  1.00 20.00           H  
ATOM   1202 HD22 LEU A 409     -11.622 -11.716  22.722  1.00 20.00           H  
ATOM   1203 HD23 LEU A 409     -11.119 -13.276  23.456  1.00 20.00           H  
ATOM   1204  N   LEU A 410      -9.254 -15.172  23.351  1.00 28.72           N  
ATOM   1205  CA  LEU A 410     -10.141 -16.294  23.031  1.00 27.38           C  
ATOM   1206  C   LEU A 410     -11.402 -16.161  23.897  1.00 26.69           C  
ATOM   1207  O   LEU A 410     -11.294 -15.904  25.082  1.00 27.00           O  
ATOM   1208  CB  LEU A 410      -9.409 -17.606  23.283  1.00 26.75           C  
ATOM   1209  CG  LEU A 410     -10.201 -18.879  23.265  1.00 28.21           C  
ATOM   1210  CD1 LEU A 410     -10.806 -19.127  21.891  1.00 28.86           C  
ATOM   1211  CD2 LEU A 410      -9.293 -20.051  23.598  1.00 28.71           C  
ATOM   1212  H   LEU A 410      -8.880 -15.098  24.275  1.00 20.00           H  
ATOM   1213  HA  LEU A 410     -10.432 -16.246  21.971  1.00 20.00           H  
ATOM   1214  HB2 LEU A 410      -8.630 -17.697  22.512  1.00 20.00           H  
ATOM   1215  HB3 LEU A 410      -8.938 -17.530  24.274  1.00 20.00           H  
ATOM   1216  HG  LEU A 410     -11.007 -18.821  24.011  1.00 20.00           H  
ATOM   1217 HD11 LEU A 410     -11.380 -20.065  21.906  1.00 20.00           H  
ATOM   1218 HD12 LEU A 410     -11.474 -18.293  21.628  1.00 20.00           H  
ATOM   1219 HD13 LEU A 410     -10.002 -19.202  21.144  1.00 20.00           H  
ATOM   1220 HD21 LEU A 410      -9.877 -20.983  23.584  1.00 20.00           H  
ATOM   1221 HD22 LEU A 410      -8.486 -20.113  22.853  1.00 20.00           H  
ATOM   1222 HD23 LEU A 410      -8.859 -19.906  24.598  1.00 20.00           H  
ATOM   1223  N   TYR A 411     -12.582 -16.244  23.304  1.00 26.06           N  
ATOM   1224  CA  TYR A 411     -13.818 -16.131  24.060  1.00 26.31           C  
ATOM   1225  C   TYR A 411     -14.736 -17.265  23.717  1.00 26.84           C  
ATOM   1226  O   TYR A 411     -14.950 -17.554  22.534  1.00 26.70           O  
ATOM   1227  CB  TYR A 411     -14.489 -14.780  23.818  1.00 25.96           C  
ATOM   1228  CG  TYR A 411     -15.892 -14.674  24.369  1.00 26.51           C  
ATOM   1229  CD1 TYR A 411     -16.993 -14.993  23.586  1.00 27.69           C  
ATOM   1230  CD2 TYR A 411     -16.127 -14.150  25.631  1.00 27.13           C  
ATOM   1231  CE1 TYR A 411     -18.288 -14.829  24.058  1.00 28.08           C  
ATOM   1232  CE2 TYR A 411     -17.417 -14.020  26.129  1.00 27.88           C  
ATOM   1233  CZ  TYR A 411     -18.495 -14.342  25.329  1.00 29.12           C  
ATOM   1234  OH  TYR A 411     -19.777 -14.122  25.764  1.00 31.99           O  
ATOM   1235  H   TYR A 411     -12.624 -16.387  22.315  1.00 20.00           H  
ATOM   1236  HA  TYR A 411     -13.581 -16.198  25.132  1.00 20.00           H  
ATOM   1237  HB2 TYR A 411     -13.874 -14.000  24.291  1.00 20.00           H  
ATOM   1238  HB3 TYR A 411     -14.531 -14.606  22.733  1.00 20.00           H  
ATOM   1239  HD1 TYR A 411     -16.839 -15.377  22.588  1.00 20.00           H  
ATOM   1240  HD2 TYR A 411     -15.291 -13.837  26.239  1.00 20.00           H  
ATOM   1241  HE1 TYR A 411     -19.130 -15.082  23.431  1.00 20.00           H  
ATOM   1242  HE2 TYR A 411     -17.576 -13.668  27.138  1.00 20.00           H  
ATOM   1243  HH  TYR A 411     -19.842 -14.346  26.685  1.00 20.00           H  
ATOM   1244  N   TYR A 412     -15.284 -17.910  24.748  1.00 27.02           N  
ATOM   1245  CA  TYR A 412     -16.243 -18.972  24.506  1.00 27.82           C  
ATOM   1246  C   TYR A 412     -17.549 -18.697  25.259  1.00 29.25           C  
ATOM   1247  O   TYR A 412     -17.521 -18.306  26.419  1.00 29.90           O  
ATOM   1248  CB  TYR A 412     -15.655 -20.349  24.829  1.00 26.95           C  
ATOM   1249  CG  TYR A 412     -16.705 -21.437  24.868  1.00 26.52           C  
ATOM   1250  CD1 TYR A 412     -17.289 -21.906  23.702  1.00 27.36           C  
ATOM   1251  CD2 TYR A 412     -17.162 -21.945  26.072  1.00 26.60           C  
ATOM   1252  CE1 TYR A 412     -18.289 -22.872  23.732  1.00 28.18           C  
ATOM   1253  CE2 TYR A 412     -18.150 -22.924  26.114  1.00 27.65           C  
ATOM   1254  CZ  TYR A 412     -18.719 -23.376  24.940  1.00 28.82           C  
ATOM   1255  OH  TYR A 412     -19.696 -24.336  24.959  1.00 30.91           O  
ATOM   1256  H   TYR A 412     -15.035 -17.663  25.684  1.00 20.00           H  
ATOM   1257  HA  TYR A 412     -16.486 -18.971  23.433  1.00 20.00           H  
ATOM   1258  HB2 TYR A 412     -14.912 -20.604  24.059  1.00 20.00           H  
ATOM   1259  HB3 TYR A 412     -15.162 -20.300  25.811  1.00 20.00           H  
ATOM   1260  HD1 TYR A 412     -16.961 -21.513  22.751  1.00 20.00           H  
ATOM   1261  HD2 TYR A 412     -16.744 -21.574  26.996  1.00 20.00           H  
ATOM   1262  HE1 TYR A 412     -18.727 -23.226  22.811  1.00 20.00           H  
ATOM   1263  HE2 TYR A 412     -18.471 -23.329  27.062  1.00 20.00           H  
ATOM   1264  HH  TYR A 412     -19.787 -24.678  25.840  1.00 20.00           H  
ATOM   1265  N   ALA A 413     -18.679 -18.933  24.616  1.00 29.67           N  
ATOM   1266  CA  ALA A 413     -19.982 -18.768  25.245  1.00 31.01           C  
ATOM   1267  C   ALA A 413     -20.779 -20.021  24.914  1.00 32.06           C  
ATOM   1268  O   ALA A 413     -20.951 -20.341  23.751  1.00 32.33           O  
ATOM   1269  CB  ALA A 413     -20.690 -17.531  24.683  1.00 30.84           C  
ATOM   1270  H   ALA A 413     -18.638 -19.236  23.664  1.00 20.00           H  
ATOM   1271  HA  ALA A 413     -19.878 -18.670  26.336  1.00 20.00           H  
ATOM   1272  HB1 ALA A 413     -21.672 -17.419  25.166  1.00 20.00           H  
ATOM   1273  HB2 ALA A 413     -20.080 -16.638  24.881  1.00 20.00           H  
ATOM   1274  HB3 ALA A 413     -20.827 -17.648  23.598  1.00 20.00           H  
ATOM   1275  N   GLY A 414     -21.237 -20.732  25.922  1.00 32.70           N  
ATOM   1276  CA  GLY A 414     -22.046 -21.930  25.725  1.00 33.40           C  
ATOM   1277  C   GLY A 414     -22.057 -22.808  26.945  1.00 33.84           C  
ATOM   1278  O   GLY A 414     -21.750 -22.333  28.032  1.00 34.52           O  
ATOM   1279  H   GLY A 414     -21.023 -20.441  26.855  1.00 20.00           H  
ATOM   1280  HA2 GLY A 414     -23.078 -21.628  25.496  1.00 20.00           H  
ATOM   1281  HA3 GLY A 414     -21.635 -22.501  24.880  1.00 20.00           H  
ATOM   1282  N   HIS A 415     -22.413 -24.086  26.789  1.00 34.09           N  
ATOM   1283  CA  HIS A 415     -22.389 -25.012  27.919  1.00 35.01           C  
ATOM   1284  C   HIS A 415     -20.964 -25.368  28.276  1.00 36.86           C  
ATOM   1285  O   HIS A 415     -20.082 -25.422  27.427  1.00 37.04           O  
ATOM   1286  CB  HIS A 415     -23.198 -26.287  27.657  1.00 34.77           C  
ATOM   1287  CG  HIS A 415     -24.672 -26.068  27.705  1.00 36.38           C  
ATOM   1288  CD2 HIS A 415     -25.612 -26.307  26.765  1.00 37.61           C  
ATOM   1289  ND1 HIS A 415     -25.289 -25.593  28.841  1.00 38.12           N  
ATOM   1290  CE1 HIS A 415     -26.571 -25.499  28.537  1.00 38.85           C  
ATOM   1291  NE2 HIS A 415     -26.816 -25.928  27.304  1.00 38.54           N  
ATOM   1292  H   HIS A 415     -22.699 -24.413  25.888  1.00 20.00           H  
ATOM   1293  HA  HIS A 415     -22.837 -24.509  28.789  1.00 20.00           H  
ATOM   1294  HB2 HIS A 415     -22.934 -26.670  26.660  1.00 20.00           H  
ATOM   1295  HB3 HIS A 415     -22.931 -27.034  28.419  1.00 20.00           H  
ATOM   1296  HD2 HIS A 415     -25.448 -26.717  25.779  1.00 20.00           H  
ATOM   1297  HE1 HIS A 415     -27.327 -25.120  29.208  1.00 20.00           H  
ATOM   1298  HE2 HIS A 415     -27.708 -25.967  26.854  1.00 20.00           H  
ATOM   1299  N   GLY A 416     -20.761 -25.578  29.549  1.00 38.21           N  
ATOM   1300  CA  GLY A 416     -19.504 -25.999  30.121  1.00 40.18           C  
ATOM   1301  C   GLY A 416     -19.755 -26.796  31.380  1.00 43.08           C  
ATOM   1302  O   GLY A 416     -20.825 -26.675  31.986  1.00 43.00           O  
ATOM   1303  H   GLY A 416     -21.531 -25.437  30.172  1.00 20.00           H  
ATOM   1304  HA2 GLY A 416     -18.964 -26.624  29.395  1.00 20.00           H  
ATOM   1305  HA3 GLY A 416     -18.899 -25.113  30.364  1.00 20.00           H  
ATOM   1306  N   TYR A 417     -18.781 -27.611  31.793  1.00 45.59           N  
ATOM   1307  CA  TYR A 417     -18.952 -28.363  33.025  1.00 48.68           C  
ATOM   1308  C   TYR A 417     -17.642 -28.598  33.757  1.00 50.16           C  
ATOM   1309  O   TYR A 417     -16.579 -28.612  33.148  1.00 49.83           O  
ATOM   1310  CB  TYR A 417     -19.746 -29.651  32.787  1.00 50.04           C  
ATOM   1311  CG  TYR A 417     -18.918 -30.860  32.448  1.00 52.08           C  
ATOM   1312  CD1 TYR A 417     -18.377 -31.022  31.183  1.00 53.57           C  
ATOM   1313  CD2 TYR A 417     -18.729 -31.873  33.374  1.00 53.64           C  
ATOM   1314  CE1 TYR A 417     -17.643 -32.154  30.857  1.00 55.06           C  
ATOM   1315  CE2 TYR A 417     -17.990 -33.000  33.066  1.00 54.94           C  
ATOM   1316  CZ  TYR A 417     -17.430 -33.128  31.814  1.00 56.21           C  
ATOM   1317  OH  TYR A 417     -16.672 -34.230  31.540  1.00 58.28           O  
ATOM   1318  H   TYR A 417     -17.941 -27.703  31.259  1.00 20.00           H  
ATOM   1319  HA  TYR A 417     -19.569 -27.745  33.694  1.00 20.00           H  
ATOM   1320  HB2 TYR A 417     -20.315 -29.874  33.701  1.00 20.00           H  
ATOM   1321  HB3 TYR A 417     -20.444 -29.472  31.955  1.00 20.00           H  
ATOM   1322  HD1 TYR A 417     -18.529 -30.255  30.438  1.00 20.00           H  
ATOM   1323  HD2 TYR A 417     -19.168 -31.780  34.356  1.00 20.00           H  
ATOM   1324  HE1 TYR A 417     -17.241 -32.273  29.862  1.00 20.00           H  
ATOM   1325  HE2 TYR A 417     -17.852 -33.777  33.804  1.00 20.00           H  
ATOM   1326  HH  TYR A 417     -16.816 -34.498  30.640  1.00 20.00           H  
ATOM   1327  N   GLU A 418     -17.736 -28.734  35.081  1.00 51.88           N  
ATOM   1328  CA  GLU A 418     -16.600 -28.974  35.951  1.00 54.22           C  
ATOM   1329  C   GLU A 418     -16.553 -30.450  36.379  1.00 55.94           C  
ATOM   1330  O   GLU A 418     -17.570 -31.009  36.786  1.00 55.42           O  
ATOM   1331  CB  GLU A 418     -16.612 -28.012  37.138  1.00 57.38           C  
ATOM   1332  CG  GLU A 418     -16.529 -26.565  36.698  1.00 64.75           C  
ATOM   1333  CD  GLU A 418     -16.080 -25.586  37.765  1.00 76.84           C  
ATOM   1334  OE1 GLU A 418     -16.597 -24.445  37.762  1.00 79.46           O  
ATOM   1335  OE2 GLU A 418     -15.201 -25.943  38.586  1.00 80.59           O1-
ATOM   1336  H   GLU A 418     -18.642 -28.667  35.498  1.00 20.00           H  
ATOM   1337  HA  GLU A 418     -15.682 -28.774  35.379  1.00 20.00           H  
ATOM   1338  HB2 GLU A 418     -17.544 -28.158  37.704  1.00 20.00           H  
ATOM   1339  HB3 GLU A 418     -15.751 -28.236  37.785  1.00 20.00           H  
ATOM   1340  HG2 GLU A 418     -15.818 -26.505  35.861  1.00 20.00           H  
ATOM   1341  HG3 GLU A 418     -17.527 -26.257  36.353  1.00 20.00           H  
ATOM   1342  N   ASN A 419     -15.379 -31.088  36.218  1.00 57.42           N  
ATOM   1343  CA  ASN A 419     -15.186 -32.501  36.491  1.00 59.59           C  
ATOM   1344  C   ASN A 419     -13.853 -32.715  37.159  1.00 61.72           C  
ATOM   1345  O   ASN A 419     -12.836 -32.889  36.473  1.00 62.82           O  
ATOM   1346  CB  ASN A 419     -15.215 -33.280  35.173  1.00 61.59           C  
ATOM   1347  CG  ASN A 419     -15.575 -34.740  35.299  1.00 65.84           C  
ATOM   1348  ND2 ASN A 419     -14.976 -35.575  34.446  1.00 65.92           N  
ATOM   1349  OD1 ASN A 419     -16.397 -35.134  36.142  1.00 67.61           O  
ATOM   1350  H   ASN A 419     -14.595 -30.559  35.892  1.00 20.00           H  
ATOM   1351  HA  ASN A 419     -15.987 -32.873  37.146  1.00 20.00           H  
ATOM   1352  HB2 ASN A 419     -15.953 -32.803  34.512  1.00 20.00           H  
ATOM   1353  HB3 ASN A 419     -14.217 -33.214  34.716  1.00 20.00           H  
ATOM   1354 HD21 ASN A 419     -15.185 -36.553  34.473  1.00 20.00           H  
ATOM   1355 HD22 ASN A 419     -14.319 -35.223  33.780  1.00 20.00           H  
ATOM   1356  N   PHE A 420     -13.851 -32.692  38.502  1.00 62.15           N  
ATOM   1357  CA  PHE A 420     -12.684 -32.934  39.344  1.00 62.67           C  
ATOM   1358  C   PHE A 420     -11.595 -31.891  39.159  1.00 62.14           C  
ATOM   1359  O   PHE A 420     -10.430 -32.230  38.935  1.00 62.92           O  
ATOM   1360  CB  PHE A 420     -12.144 -34.369  39.161  1.00 63.43           C  
ATOM   1361  CG  PHE A 420     -13.114 -35.459  39.569  1.00 65.18           C  
ATOM   1362  CD1 PHE A 420     -14.160 -35.833  38.733  1.00 66.39           C  
ATOM   1363  CD2 PHE A 420     -12.969 -36.123  40.777  1.00 66.48           C  
ATOM   1364  CE1 PHE A 420     -15.052 -36.836  39.109  1.00 67.38           C  
ATOM   1365  CE2 PHE A 420     -13.863 -37.129  41.150  1.00 67.47           C  
ATOM   1366  CZ  PHE A 420     -14.896 -37.480  40.311  1.00 67.38           C  
ATOM   1367  H   PHE A 420     -14.717 -32.493  38.961  1.00 20.00           H  
ATOM   1368  HA  PHE A 420     -13.015 -32.860  40.390  1.00 20.00           H  
ATOM   1369  HB2 PHE A 420     -11.895 -34.510  38.099  1.00 20.00           H  
ATOM   1370  HB3 PHE A 420     -11.233 -34.474  39.769  1.00 20.00           H  
ATOM   1371  HD1 PHE A 420     -14.283 -35.340  37.780  1.00 20.00           H  
ATOM   1372  HD2 PHE A 420     -12.156 -35.860  41.437  1.00 20.00           H  
ATOM   1373  HE1 PHE A 420     -15.867 -37.107  38.454  1.00 20.00           H  
ATOM   1374  HE2 PHE A 420     -13.744 -37.632  42.098  1.00 20.00           H  
ATOM   1375  HZ  PHE A 420     -15.583 -38.262  40.598  1.00 20.00           H  
ATOM   1376  N   GLY A 421     -11.978 -30.625  39.278  1.00 60.61           N  
ATOM   1377  CA  GLY A 421     -11.037 -29.519  39.142  1.00 59.26           C  
ATOM   1378  C   GLY A 421     -10.819 -29.041  37.719  1.00 57.44           C  
ATOM   1379  O   GLY A 421     -10.156 -28.022  37.501  1.00 57.83           O  
ATOM   1380  H   GLY A 421     -12.939 -30.424  39.466  1.00 20.00           H  
ATOM   1381  HA2 GLY A 421     -11.416 -28.672  39.733  1.00 20.00           H  
ATOM   1382  HA3 GLY A 421     -10.067 -29.843  39.547  1.00 20.00           H  
ATOM   1383  N   ASN A 422     -11.360 -29.773  36.732  1.00 54.94           N  
ATOM   1384  CA  ASN A 422     -11.221 -29.394  35.334  1.00 52.67           C  
ATOM   1385  C   ASN A 422     -12.491 -28.769  34.794  1.00 49.73           C  
ATOM   1386  O   ASN A 422     -13.586 -29.163  35.160  1.00 49.29           O  
ATOM   1387  CB  ASN A 422     -10.874 -30.597  34.493  1.00 53.61           C  
ATOM   1388  CG  ASN A 422      -9.568 -31.232  34.842  1.00 56.21           C  
ATOM   1389  ND2 ASN A 422      -8.541 -30.391  34.961  1.00 56.97           N  
ATOM   1390  OD1 ASN A 422      -9.471 -32.454  35.023  1.00 56.21           O  
ATOM   1391  H   ASN A 422     -11.872 -30.600  36.964  1.00 20.00           H  
ATOM   1392  HA  ASN A 422     -10.408 -28.659  35.240  1.00 20.00           H  
ATOM   1393  HB2 ASN A 422     -11.668 -31.348  34.621  1.00 20.00           H  
ATOM   1394  HB3 ASN A 422     -10.834 -30.282  33.440  1.00 20.00           H  
ATOM   1395 HD21 ASN A 422      -7.637 -30.738  35.209  1.00 20.00           H  
ATOM   1396 HD22 ASN A 422      -8.675 -29.413  34.804  1.00 20.00           H  
ATOM   1397  N   SER A 423     -12.336 -27.813  33.899  1.00 47.78           N  
ATOM   1398  CA  SER A 423     -13.424 -27.110  33.238  1.00 46.60           C  
ATOM   1399  C   SER A 423     -13.432 -27.532  31.762  1.00 45.10           C  
ATOM   1400  O   SER A 423     -12.370 -27.701  31.166  1.00 45.44           O  
ATOM   1401  CB  SER A 423     -13.227 -25.600  33.369  1.00 47.51           C  
ATOM   1402  OG  SER A 423     -13.869 -25.074  34.519  1.00 48.93           O  
ATOM   1403  H   SER A 423     -11.401 -27.552  33.657  1.00 20.00           H  
ATOM   1404  HA  SER A 423     -14.385 -27.388  33.695  1.00 20.00           H  
ATOM   1405  HB2 SER A 423     -12.150 -25.388  33.436  1.00 20.00           H  
ATOM   1406  HB3 SER A 423     -13.642 -25.110  32.476  1.00 20.00           H  
ATOM   1407  HG  SER A 423     -13.492 -25.464  35.299  1.00 20.00           H  
ATOM   1408  N   PHE A 424     -14.619 -27.746  31.186  1.00 43.39           N  
ATOM   1409  CA  PHE A 424     -14.754 -28.220  29.807  1.00 42.25           C  
ATOM   1410  C   PHE A 424     -15.737 -27.392  29.000  1.00 41.56           C  
ATOM   1411  O   PHE A 424     -16.781 -27.023  29.513  1.00 41.30           O  
ATOM   1412  CB  PHE A 424     -15.244 -29.679  29.808  1.00 41.61           C  
ATOM   1413  CG  PHE A 424     -14.273 -30.619  30.460  1.00 41.68           C  
ATOM   1414  CD1 PHE A 424     -14.352 -30.891  31.813  1.00 42.35           C  
ATOM   1415  CD2 PHE A 424     -13.235 -31.175  29.738  1.00 42.38           C  
ATOM   1416  CE1 PHE A 424     -13.411 -31.702  32.432  1.00 42.96           C  
ATOM   1417  CE2 PHE A 424     -12.300 -31.994  30.358  1.00 43.45           C  
ATOM   1418  CZ  PHE A 424     -12.388 -32.247  31.705  1.00 42.84           C  
ATOM   1419  H   PHE A 424     -15.448 -27.576  31.718  1.00 20.00           H  
ATOM   1420  HA  PHE A 424     -13.773 -28.184  29.311  1.00 20.00           H  
ATOM   1421  HB2 PHE A 424     -16.199 -29.728  30.351  1.00 20.00           H  
ATOM   1422  HB3 PHE A 424     -15.397 -29.999  28.767  1.00 20.00           H  
ATOM   1423  HD1 PHE A 424     -15.156 -30.467  32.396  1.00 20.00           H  
ATOM   1424  HD2 PHE A 424     -13.149 -30.971  28.681  1.00 20.00           H  
ATOM   1425  HE1 PHE A 424     -13.486 -31.903  33.490  1.00 20.00           H  
ATOM   1426  HE2 PHE A 424     -11.501 -32.433  29.779  1.00 20.00           H  
ATOM   1427  HZ  PHE A 424     -11.653 -32.873  32.188  1.00 20.00           H  
ATOM   1428  N   MET A 425     -15.427 -27.135  27.727  1.00 41.09           N  
ATOM   1429  CA  MET A 425     -16.325 -26.408  26.830  1.00 40.90           C  
ATOM   1430  C   MET A 425     -17.123 -27.454  26.055  1.00 40.63           C  
ATOM   1431  O   MET A 425     -16.544 -28.394  25.510  1.00 41.25           O  
ATOM   1432  CB  MET A 425     -15.525 -25.495  25.909  1.00 41.47           C  
ATOM   1433  CG  MET A 425     -14.679 -24.511  26.688  1.00 44.41           C  
ATOM   1434  SD  MET A 425     -13.700 -23.390  25.658  1.00 48.69           S  
ATOM   1435  CE  MET A 425     -12.628 -24.514  24.936  1.00 47.93           C  
ATOM   1436  H   MET A 425     -14.547 -27.452  27.373  1.00 20.00           H  
ATOM   1437  HA  MET A 425     -17.022 -25.795  27.420  1.00 20.00           H  
ATOM   1438  HB2 MET A 425     -14.866 -26.112  25.281  1.00 20.00           H  
ATOM   1439  HB3 MET A 425     -16.223 -24.935  25.269  1.00 20.00           H  
ATOM   1440  HG2 MET A 425     -15.347 -23.905  27.317  1.00 20.00           H  
ATOM   1441  HG3 MET A 425     -13.990 -25.081  27.328  1.00 20.00           H  
ATOM   1442  HE1 MET A 425     -11.794 -23.975  24.463  1.00 20.00           H  
ATOM   1443  HE2 MET A 425     -12.235 -25.193  25.707  1.00 20.00           H  
ATOM   1444  HE3 MET A 425     -13.167 -25.097  24.174  1.00 20.00           H  
ATOM   1445  N   VAL A 426     -18.443 -27.359  26.096  1.00 39.64           N  
ATOM   1446  CA  VAL A 426     -19.306 -28.355  25.485  1.00 39.34           C  
ATOM   1447  C   VAL A 426     -19.673 -28.032  24.021  1.00 40.03           C  
ATOM   1448  O   VAL A 426     -20.396 -27.074  23.743  1.00 40.07           O  
ATOM   1449  CB  VAL A 426     -20.562 -28.590  26.368  1.00 38.80           C  
ATOM   1450  CG1 VAL A 426     -21.471 -29.660  25.774  1.00 39.13           C  
ATOM   1451  CG2 VAL A 426     -20.176 -28.946  27.786  1.00 38.10           C  
ATOM   1452  H   VAL A 426     -18.858 -26.578  26.562  1.00 20.00           H  
ATOM   1453  HA  VAL A 426     -18.755 -29.307  25.467  1.00 20.00           H  
ATOM   1454  HB  VAL A 426     -21.127 -27.646  26.397  1.00 20.00           H  
ATOM   1455 HG11 VAL A 426     -22.347 -29.799  26.424  1.00 20.00           H  
ATOM   1456 HG12 VAL A 426     -21.803 -29.345  24.774  1.00 20.00           H  
ATOM   1457 HG13 VAL A 426     -20.919 -30.608  25.695  1.00 20.00           H  
ATOM   1458 HG21 VAL A 426     -21.085 -29.106  28.385  1.00 20.00           H  
ATOM   1459 HG22 VAL A 426     -19.573 -29.866  27.782  1.00 20.00           H  
ATOM   1460 HG23 VAL A 426     -19.589 -28.125  28.223  1.00 20.00           H  
ATOM   1461  N   PRO A 427     -19.218 -28.871  23.074  1.00 40.02           N  
ATOM   1462  CA  PRO A 427     -19.581 -28.668  21.662  1.00 39.87           C  
ATOM   1463  C   PRO A 427     -21.052 -28.991  21.386  1.00 40.20           C  
ATOM   1464  O   PRO A 427     -21.664 -29.756  22.144  1.00 40.03           O  
ATOM   1465  CB  PRO A 427     -18.662 -29.645  20.928  1.00 40.16           C  
ATOM   1466  CG  PRO A 427     -17.675 -30.111  21.924  1.00 40.72           C  
ATOM   1467  CD  PRO A 427     -18.374 -30.065  23.231  1.00 39.46           C  
ATOM   1468  HA  PRO A 427     -19.359 -27.637  21.348  1.00 20.00           H  
ATOM   1469  HB2 PRO A 427     -19.242 -30.495  20.539  1.00 20.00           H  
ATOM   1470  HB3 PRO A 427     -18.153 -29.137  20.096  1.00 20.00           H  
ATOM   1471  HG2 PRO A 427     -17.355 -31.138  21.696  1.00 20.00           H  
ATOM   1472  HG3 PRO A 427     -16.798 -29.448  21.934  1.00 20.00           H  
ATOM   1473  HD2 PRO A 427     -17.663 -29.948  24.062  1.00 20.00           H  
ATOM   1474  HD3 PRO A 427     -18.982 -30.968  23.393  1.00 20.00           H  
ATOM   1475  N   VAL A 428     -21.631 -28.436  20.302  1.00 40.72           N  
ATOM   1476  CA  VAL A 428     -23.065 -28.661  20.027  1.00 42.25           C  
ATOM   1477  C   VAL A 428     -23.426 -30.129  19.743  1.00 44.52           C  
ATOM   1478  O   VAL A 428     -24.591 -30.496  19.858  1.00 44.88           O  
ATOM   1479  CB  VAL A 428     -23.636 -27.744  18.932  1.00 42.37           C  
ATOM   1480  CG1 VAL A 428     -23.533 -26.273  19.326  1.00 42.30           C  
ATOM   1481  CG2 VAL A 428     -22.972 -28.020  17.591  1.00 42.79           C  
ATOM   1482  H   VAL A 428     -21.088 -27.870  19.682  1.00 20.00           H  
ATOM   1483  HA  VAL A 428     -23.603 -28.395  20.949  1.00 20.00           H  
ATOM   1484  HB  VAL A 428     -24.705 -27.984  18.828  1.00 20.00           H  
ATOM   1485 HG11 VAL A 428     -23.949 -25.648  18.522  1.00 20.00           H  
ATOM   1486 HG12 VAL A 428     -24.098 -26.102  20.254  1.00 20.00           H  
ATOM   1487 HG13 VAL A 428     -22.477 -26.009  19.486  1.00 20.00           H  
ATOM   1488 HG21 VAL A 428     -23.397 -27.353  16.827  1.00 20.00           H  
ATOM   1489 HG22 VAL A 428     -21.890 -27.840  17.674  1.00 20.00           H  
ATOM   1490 HG23 VAL A 428     -23.149 -29.067  17.303  1.00 20.00           H  
ATOM   1491  N   ASP A 429     -22.430 -30.961  19.409  1.00 46.10           N  
ATOM   1492  CA  ASP A 429     -22.597 -32.373  19.104  1.00 48.08           C  
ATOM   1493  C   ASP A 429     -22.329 -33.310  20.316  1.00 51.03           C  
ATOM   1494  O   ASP A 429     -22.219 -34.532  20.141  1.00 51.64           O  
ATOM   1495  CB  ASP A 429     -21.733 -32.757  17.876  1.00 49.03           C  
ATOM   1496  CG  ASP A 429     -20.241 -32.965  18.130  1.00 51.88           C  
ATOM   1497  OD1 ASP A 429     -19.702 -32.336  19.065  1.00 51.50           O  
ATOM   1498  OD2 ASP A 429     -19.605 -33.738  17.367  1.00 53.62           O1-
ATOM   1499  H   ASP A 429     -21.505 -30.583  19.366  1.00 20.00           H  
ATOM   1500  HA  ASP A 429     -23.646 -32.531  18.812  1.00 20.00           H  
ATOM   1501  HB2 ASP A 429     -22.136 -33.694  17.464  1.00 20.00           H  
ATOM   1502  HB3 ASP A 429     -21.836 -31.955  17.131  1.00 20.00           H  
ATOM   1503  N   ALA A 430     -22.186 -32.744  21.531  1.00 52.40           N  
ATOM   1504  CA  ALA A 430     -21.935 -33.557  22.712  1.00 54.08           C  
ATOM   1505  C   ALA A 430     -23.156 -34.386  23.039  1.00 56.26           C  
ATOM   1506  O   ALA A 430     -24.292 -33.946  22.828  1.00 56.59           O  
ATOM   1507  CB  ALA A 430     -21.566 -32.683  23.892  1.00 54.02           C  
ATOM   1508  H   ALA A 430     -22.253 -31.750  21.622  1.00 20.00           H  
ATOM   1509  HA  ALA A 430     -21.096 -34.239  22.509  1.00 20.00           H  
ATOM   1510  HB1 ALA A 430     -21.381 -33.315  24.773  1.00 20.00           H  
ATOM   1511  HB2 ALA A 430     -20.658 -32.110  23.654  1.00 20.00           H  
ATOM   1512  HB3 ALA A 430     -22.392 -31.989  24.106  1.00 20.00           H  
ATOM   1513  N   PRO A 431     -22.945 -35.624  23.490  1.00 57.63           N  
ATOM   1514  CA  PRO A 431     -24.093 -36.464  23.844  1.00 59.00           C  
ATOM   1515  C   PRO A 431     -24.608 -36.142  25.253  1.00 61.05           C  
ATOM   1516  O   PRO A 431     -23.962 -35.418  26.028  1.00 61.63           O  
ATOM   1517  CB  PRO A 431     -23.498 -37.872  23.793  1.00 59.41           C  
ATOM   1518  CG  PRO A 431     -22.091 -37.679  24.285  1.00 59.33           C  
ATOM   1519  CD  PRO A 431     -21.664 -36.309  23.774  1.00 57.41           C  
ATOM   1520  HA  PRO A 431     -24.904 -36.364  23.108  1.00 20.00           H  
ATOM   1521  HB2 PRO A 431     -24.053 -38.557  24.450  1.00 20.00           H  
ATOM   1522  HB3 PRO A 431     -23.504 -38.264  22.765  1.00 20.00           H  
ATOM   1523  HG2 PRO A 431     -22.061 -37.705  25.384  1.00 20.00           H  
ATOM   1524  HG3 PRO A 431     -21.432 -38.462  23.882  1.00 20.00           H  
ATOM   1525  HD2 PRO A 431     -21.059 -36.403  22.860  1.00 20.00           H  
ATOM   1526  HD3 PRO A 431     -21.091 -35.766  24.540  1.00 20.00           H  
ATOM   1527  N   ASN A 432     -25.769 -36.701  25.599  1.00 61.80           N  
ATOM   1528  CA  ASN A 432     -26.320 -36.546  26.937  1.00 62.88           C  
ATOM   1529  C   ASN A 432     -26.352 -37.954  27.539  1.00 63.03           C  
ATOM   1530  O   ASN A 432     -26.983 -38.829  26.934  1.00 63.50           O  
ATOM   1531  CB  ASN A 432     -27.729 -35.949  26.865  1.00 64.53           C  
ATOM   1532  CG  ASN A 432     -28.121 -35.215  28.124  1.00 68.31           C  
ATOM   1533  ND2 ASN A 432     -28.966 -34.203  27.985  1.00 69.26           N  
ATOM   1534  OD1 ASN A 432     -27.671 -35.536  29.229  1.00 69.41           O  
ATOM   1535  H   ASN A 432     -26.272 -37.239  24.923  1.00 20.00           H  
ATOM   1536  HA  ASN A 432     -25.676 -35.898  27.549  1.00 20.00           H  
ATOM   1537  HB2 ASN A 432     -27.769 -35.244  26.021  1.00 20.00           H  
ATOM   1538  HB3 ASN A 432     -28.448 -36.765  26.696  1.00 20.00           H  
ATOM   1539 HD21 ASN A 432     -29.254 -33.679  28.786  1.00 20.00           H  
ATOM   1540 HD22 ASN A 432     -29.315 -33.964  27.079  1.00 20.00           H  
ATOM   1541  N   PRO A 433     -25.640 -38.243  28.652  1.00 62.40           N  
ATOM   1542  CA  PRO A 433     -24.807 -37.350  29.491  1.00 62.30           C  
ATOM   1543  C   PRO A 433     -23.441 -36.980  28.900  1.00 61.73           C  
ATOM   1544  O   PRO A 433     -23.014 -37.612  27.931  1.00 62.23           O  
ATOM   1545  CB  PRO A 433     -24.591 -38.191  30.758  1.00 63.14           C  
ATOM   1546  CG  PRO A 433     -24.574 -39.596  30.240  1.00 63.57           C  
ATOM   1547  CD  PRO A 433     -25.671 -39.610  29.209  1.00 61.82           C  
ATOM   1548  HA  PRO A 433     -25.361 -36.434  29.745  1.00 20.00           H  
ATOM   1549  HB2 PRO A 433     -23.636 -37.938  31.241  1.00 20.00           H  
ATOM   1550  HB3 PRO A 433     -25.414 -38.045  31.473  1.00 20.00           H  
ATOM   1551  HG2 PRO A 433     -23.602 -39.833  29.782  1.00 20.00           H  
ATOM   1552  HG3 PRO A 433     -24.785 -40.314  31.046  1.00 20.00           H  
ATOM   1553  HD2 PRO A 433     -25.467 -40.357  28.428  1.00 20.00           H  
ATOM   1554  HD3 PRO A 433     -26.645 -39.823  29.674  1.00 20.00           H  
ATOM   1555  N   TYR A 434     -22.745 -35.968  29.483  1.00 60.41           N  
ATOM   1556  CA  TYR A 434     -21.430 -35.583  28.954  1.00 59.60           C  
ATOM   1557  C   TYR A 434     -20.359 -36.641  29.277  1.00 58.02           C  
ATOM   1558  O   TYR A 434     -20.467 -37.399  30.241  1.00 58.26           O  
ATOM   1559  CB  TYR A 434     -20.886 -34.231  29.509  1.00 59.36           C  
ATOM   1560  CG  TYR A 434     -21.770 -33.007  29.529  1.00 59.69           C  
ATOM   1561  CD1 TYR A 434     -22.527 -32.653  28.423  1.00 60.74           C  
ATOM   1562  CD2 TYR A 434     -21.730 -32.121  30.594  1.00 60.45           C  
ATOM   1563  CE1 TYR A 434     -23.281 -31.481  28.411  1.00 61.77           C  
ATOM   1564  CE2 TYR A 434     -22.490 -30.962  30.604  1.00 61.54           C  
ATOM   1565  CZ  TYR A 434     -23.276 -30.647  29.515  1.00 62.55           C  
ATOM   1566  OH  TYR A 434     -24.021 -29.489  29.545  1.00 63.65           O  
ATOM   1567  H   TYR A 434     -23.128 -35.486  30.271  1.00 20.00           H  
ATOM   1568  HA  TYR A 434     -21.499 -35.493  27.860  1.00 20.00           H  
ATOM   1569  HB2 TYR A 434     -20.579 -34.416  30.549  1.00 20.00           H  
ATOM   1570  HB3 TYR A 434     -20.003 -33.974  28.906  1.00 20.00           H  
ATOM   1571  HD1 TYR A 434     -22.533 -33.297  27.556  1.00 20.00           H  
ATOM   1572  HD2 TYR A 434     -21.091 -32.339  31.437  1.00 20.00           H  
ATOM   1573  HE1 TYR A 434     -23.868 -31.224  27.542  1.00 20.00           H  
ATOM   1574  HE2 TYR A 434     -22.467 -30.307  31.462  1.00 20.00           H  
ATOM   1575  HH  TYR A 434     -23.566 -28.832  30.059  1.00 20.00           H  
ATOM   1576  N   ARG A 435     -19.305 -36.639  28.461  1.00 56.11           N  
ATOM   1577  CA  ARG A 435     -18.082 -37.407  28.580  1.00 54.26           C  
ATOM   1578  C   ARG A 435     -16.995 -36.341  28.309  1.00 51.29           C  
ATOM   1579  O   ARG A 435     -17.057 -35.638  27.295  1.00 50.54           O  
ATOM   1580  CB  ARG A 435     -18.014 -38.520  27.511  1.00 56.38           C  
ATOM   1581  CG  ARG A 435     -19.296 -39.337  27.315  1.00 61.32           C  
ATOM   1582  CD  ARG A 435     -19.206 -40.286  26.114  1.00 66.09           C  
ATOM   1583  NE  ARG A 435     -20.511 -40.818  25.704  1.00 70.46           N  
ATOM   1584  CZ  ARG A 435     -20.888 -40.993  24.437  1.00 74.53           C  
ATOM   1585  NH1 ARG A 435     -20.071 -40.665  23.442  1.00 74.86           N1+
ATOM   1586  NH2 ARG A 435     -22.092 -41.481  24.155  1.00 74.70           N  
ATOM   1587  H   ARG A 435     -19.366 -36.032  27.668  1.00 20.00           H  
ATOM   1588  HA  ARG A 435     -17.961 -37.833  29.587  1.00 20.00           H  
ATOM   1589  HB2 ARG A 435     -17.764 -38.049  26.549  1.00 20.00           H  
ATOM   1590  HB3 ARG A 435     -17.212 -39.215  27.799  1.00 20.00           H  
ATOM   1591  HG2 ARG A 435     -19.478 -39.932  28.222  1.00 20.00           H  
ATOM   1592  HG3 ARG A 435     -20.135 -38.644  27.156  1.00 20.00           H  
ATOM   1593  HD2 ARG A 435     -18.769 -39.738  25.266  1.00 20.00           H  
ATOM   1594  HD3 ARG A 435     -18.552 -41.129  26.382  1.00 20.00           H  
ATOM   1595  HE  ARG A 435     -21.161 -41.066  26.423  1.00 20.00           H  
ATOM   1596 HH11 ARG A 435     -20.364 -40.786  22.494  1.00 20.00           H  
ATOM   1597 HH12 ARG A 435     -19.163 -40.297  23.641  1.00 20.00           H  
ATOM   1598 HH21 ARG A 435     -22.374 -41.597  23.203  1.00 20.00           H  
ATOM   1599 HH22 ARG A 435     -22.716 -41.731  24.895  1.00 20.00           H  
ATOM   1600  N   SER A 436     -16.036 -36.201  29.219  1.00 49.46           N  
ATOM   1601  CA  SER A 436     -14.951 -35.225  29.108  1.00 48.54           C  
ATOM   1602  C   SER A 436     -14.178 -35.304  27.811  1.00 46.96           C  
ATOM   1603  O   SER A 436     -13.829 -34.261  27.263  1.00 46.15           O  
ATOM   1604  CB  SER A 436     -13.990 -35.364  30.282  1.00 50.16           C  
ATOM   1605  OG  SER A 436     -13.513 -36.697  30.353  1.00 52.76           O  
ATOM   1606  H   SER A 436     -16.057 -36.795  30.023  1.00 20.00           H  
ATOM   1607  HA  SER A 436     -15.393 -34.219  29.166  1.00 20.00           H  
ATOM   1608  HB2 SER A 436     -13.141 -34.679  30.143  1.00 20.00           H  
ATOM   1609  HB3 SER A 436     -14.514 -35.113  31.216  1.00 20.00           H  
ATOM   1610  HG  SER A 436     -14.159 -37.285  29.980  1.00 20.00           H  
ATOM   1611  N   GLU A 437     -13.927 -36.536  27.313  1.00 46.36           N  
ATOM   1612  CA  GLU A 437     -13.207 -36.805  26.069  1.00 46.15           C  
ATOM   1613  C   GLU A 437     -13.785 -36.045  24.902  1.00 45.39           C  
ATOM   1614  O   GLU A 437     -13.042 -35.600  24.032  1.00 45.85           O  
ATOM   1615  CB  GLU A 437     -13.246 -38.296  25.713  1.00 49.62           C  
ATOM   1616  CG  GLU A 437     -13.083 -39.243  26.882  1.00 56.96           C  
ATOM   1617  CD  GLU A 437     -14.399 -39.787  27.402  1.00 65.95           C  
ATOM   1618  OE1 GLU A 437     -15.122 -40.457  26.623  1.00 67.09           O  
ATOM   1619  OE2 GLU A 437     -14.696 -39.550  28.598  1.00 68.05           O1-
ATOM   1620  H   GLU A 437     -14.259 -37.322  27.835  1.00 20.00           H  
ATOM   1621  HA  GLU A 437     -12.155 -36.509  26.191  1.00 20.00           H  
ATOM   1622  HB2 GLU A 437     -14.215 -38.507  25.237  1.00 20.00           H  
ATOM   1623  HB3 GLU A 437     -12.435 -38.496  24.997  1.00 20.00           H  
ATOM   1624  HG2 GLU A 437     -12.458 -40.089  26.561  1.00 20.00           H  
ATOM   1625  HG3 GLU A 437     -12.580 -38.705  27.699  1.00 20.00           H  
ATOM   1626  N   ASN A 438     -15.107 -35.902  24.862  1.00 44.24           N  
ATOM   1627  CA  ASN A 438     -15.770 -35.222  23.757  1.00 43.40           C  
ATOM   1628  C   ASN A 438     -15.909 -33.709  23.919  1.00 40.68           C  
ATOM   1629  O   ASN A 438     -16.547 -33.074  23.070  1.00 40.67           O  
ATOM   1630  CB  ASN A 438     -17.134 -35.862  23.488  1.00 46.10           C  
ATOM   1631  CG  ASN A 438     -17.005 -37.316  23.109  1.00 51.23           C  
ATOM   1632  ND2 ASN A 438     -16.711 -37.586  21.845  1.00 50.97           N  
ATOM   1633  OD1 ASN A 438     -17.199 -38.209  23.941  1.00 54.24           O  
ATOM   1634  H   ASN A 438     -15.660 -36.271  25.609  1.00 20.00           H  
ATOM   1635  HA  ASN A 438     -15.162 -35.387  22.855  1.00 20.00           H  
ATOM   1636  HB2 ASN A 438     -17.749 -35.784  24.396  1.00 20.00           H  
ATOM   1637  HB3 ASN A 438     -17.625 -35.322  22.665  1.00 20.00           H  
ATOM   1638 HD21 ASN A 438     -16.640 -38.536  21.540  1.00 20.00           H  
ATOM   1639 HD22 ASN A 438     -16.559 -36.840  21.197  1.00 20.00           H  
ATOM   1640  N   CYS A 439     -15.325 -33.139  24.982  1.00 38.20           N  
ATOM   1641  CA  CYS A 439     -15.347 -31.704  25.275  1.00 36.96           C  
ATOM   1642  C   CYS A 439     -13.929 -31.140  25.273  1.00 35.85           C  
ATOM   1643  O   CYS A 439     -12.973 -31.898  25.393  1.00 36.77           O  
ATOM   1644  CB  CYS A 439     -16.044 -31.436  26.607  1.00 37.31           C  
ATOM   1645  SG  CYS A 439     -17.660 -32.237  26.776  1.00 41.63           S  
ATOM   1646  H   CYS A 439     -14.840 -33.736  25.621  1.00 20.00           H  
ATOM   1647  HA  CYS A 439     -15.917 -31.191  24.486  1.00 20.00           H  
ATOM   1648  HB2 CYS A 439     -15.393 -31.799  27.416  1.00 20.00           H  
ATOM   1649  HB3 CYS A 439     -16.185 -30.350  26.710  1.00 20.00           H  
ATOM   1650  HG  CYS A 439     -17.391 -33.463  26.437  1.00 20.00           H  
ATOM   1651  N   LEU A 440     -13.778 -29.818  25.199  1.00 34.22           N  
ATOM   1652  CA  LEU A 440     -12.447 -29.215  25.207  1.00 33.16           C  
ATOM   1653  C   LEU A 440     -12.068 -28.812  26.603  1.00 32.97           C  
ATOM   1654  O   LEU A 440     -12.751 -27.992  27.202  1.00 34.05           O  
ATOM   1655  CB  LEU A 440     -12.393 -28.007  24.278  1.00 32.69           C  
ATOM   1656  CG  LEU A 440     -12.130 -28.280  22.814  1.00 32.92           C  
ATOM   1657  CD1 LEU A 440     -13.268 -29.083  22.184  1.00 33.70           C  
ATOM   1658  CD2 LEU A 440     -11.908 -26.986  22.073  1.00 32.89           C  
ATOM   1659  H   LEU A 440     -14.585 -29.231  25.137  1.00 20.00           H  
ATOM   1660  HA  LEU A 440     -11.717 -29.956  24.848  1.00 20.00           H  
ATOM   1661  HB2 LEU A 440     -13.361 -27.489  24.351  1.00 20.00           H  
ATOM   1662  HB3 LEU A 440     -11.594 -27.344  24.641  1.00 20.00           H  
ATOM   1663  HG  LEU A 440     -11.211 -28.880  22.738  1.00 20.00           H  
ATOM   1664 HD11 LEU A 440     -13.046 -29.264  21.122  1.00 20.00           H  
ATOM   1665 HD12 LEU A 440     -13.370 -30.046  22.706  1.00 20.00           H  
ATOM   1666 HD13 LEU A 440     -14.208 -28.517  22.271  1.00 20.00           H  
ATOM   1667 HD21 LEU A 440     -11.718 -27.199  21.011  1.00 20.00           H  
ATOM   1668 HD22 LEU A 440     -12.802 -26.353  22.166  1.00 20.00           H  
ATOM   1669 HD23 LEU A 440     -11.041 -26.462  22.502  1.00 20.00           H  
ATOM   1670  N   CYS A 441     -10.994 -29.367  27.130  1.00 32.23           N  
ATOM   1671  CA  CYS A 441     -10.538 -29.050  28.477  1.00 32.53           C  
ATOM   1672  C   CYS A 441      -9.828 -27.709  28.503  1.00 33.32           C  
ATOM   1673  O   CYS A 441      -8.822 -27.528  27.813  1.00 33.46           O  
ATOM   1674  CB  CYS A 441      -9.659 -30.163  29.033  1.00 32.83           C  
ATOM   1675  SG  CYS A 441      -9.104 -29.896  30.737  1.00 38.27           S  
ATOM   1676  H   CYS A 441     -10.475 -30.027  26.587  1.00 20.00           H  
ATOM   1677  HA  CYS A 441     -11.420 -28.970  29.129  1.00 20.00           H  
ATOM   1678  HB2 CYS A 441     -10.231 -31.102  29.000  1.00 20.00           H  
ATOM   1679  HB3 CYS A 441      -8.770 -30.253  28.391  1.00 20.00           H  
ATOM   1680  HG  CYS A 441     -10.094 -29.221  31.241  1.00 20.00           H  
ATOM   1681  N   VAL A 442     -10.346 -26.789  29.326  1.00 33.57           N  
ATOM   1682  CA  VAL A 442      -9.843 -25.447  29.547  1.00 35.08           C  
ATOM   1683  C   VAL A 442      -8.408 -25.500  30.077  1.00 37.43           C  
ATOM   1684  O   VAL A 442      -7.537 -24.762  29.590  1.00 38.28           O  
ATOM   1685  CB  VAL A 442     -10.779 -24.731  30.544  1.00 35.35           C  
ATOM   1686  CG1 VAL A 442     -10.205 -23.393  31.004  1.00 35.22           C  
ATOM   1687  CG2 VAL A 442     -12.179 -24.582  29.962  1.00 35.44           C  
ATOM   1688  H   VAL A 442     -11.162 -27.054  29.840  1.00 20.00           H  
ATOM   1689  HA  VAL A 442      -9.848 -24.888  28.600  1.00 20.00           H  
ATOM   1690  HB  VAL A 442     -10.860 -25.375  31.432  1.00 20.00           H  
ATOM   1691 HG11 VAL A 442     -10.901 -22.918  31.711  1.00 20.00           H  
ATOM   1692 HG12 VAL A 442      -9.237 -23.560  31.499  1.00 20.00           H  
ATOM   1693 HG13 VAL A 442     -10.062 -22.736  30.133  1.00 20.00           H  
ATOM   1694 HG21 VAL A 442     -12.826 -24.070  30.689  1.00 20.00           H  
ATOM   1695 HG22 VAL A 442     -12.130 -23.991  29.035  1.00 20.00           H  
ATOM   1696 HG23 VAL A 442     -12.592 -25.577  29.741  1.00 20.00           H  
ATOM   1697  N   GLN A 443      -8.143 -26.408  31.036  1.00 37.81           N  
ATOM   1698  CA  GLN A 443      -6.808 -26.566  31.598  1.00 38.52           C  
ATOM   1699  C   GLN A 443      -5.786 -27.019  30.570  1.00 38.66           C  
ATOM   1700  O   GLN A 443      -4.612 -26.647  30.692  1.00 38.88           O  
ATOM   1701  CB  GLN A 443      -6.810 -27.474  32.832  1.00 41.06           C  
ATOM   1702  CG  GLN A 443      -7.323 -26.762  34.090  1.00 46.56           C  
ATOM   1703  CD  GLN A 443      -8.838 -26.658  34.159  1.00 51.89           C  
ATOM   1704  NE2 GLN A 443      -9.346 -25.865  35.096  1.00 52.83           N  
ATOM   1705  OE1 GLN A 443      -9.568 -27.296  33.388  1.00 52.99           O  
ATOM   1706  H   GLN A 443      -8.884 -26.990  31.372  1.00 20.00           H  
ATOM   1707  HA  GLN A 443      -6.482 -25.574  31.945  1.00 20.00           H  
ATOM   1708  HB2 GLN A 443      -7.456 -28.341  32.630  1.00 20.00           H  
ATOM   1709  HB3 GLN A 443      -5.782 -27.818  33.017  1.00 20.00           H  
ATOM   1710  HG2 GLN A 443      -6.973 -27.319  34.972  1.00 20.00           H  
ATOM   1711  HG3 GLN A 443      -6.904 -25.745  34.109  1.00 20.00           H  
ATOM   1712 HE21 GLN A 443     -10.337 -25.774  35.190  1.00 20.00           H  
ATOM   1713 HE22 GLN A 443      -8.737 -25.360  35.707  1.00 20.00           H  
ATOM   1714  N   ASN A 444      -6.221 -27.790  29.543  1.00 38.21           N  
ATOM   1715  CA  ASN A 444      -5.328 -28.213  28.461  1.00 38.48           C  
ATOM   1716  C   ASN A 444      -4.989 -26.993  27.599  1.00 36.52           C  
ATOM   1717  O   ASN A 444      -3.822 -26.748  27.311  1.00 35.79           O  
ATOM   1718  CB  ASN A 444      -5.951 -29.336  27.610  1.00 41.53           C  
ATOM   1719  CG  ASN A 444      -5.834 -30.712  28.231  1.00 48.43           C  
ATOM   1720  ND2 ASN A 444      -4.833 -30.917  29.085  1.00 50.56           N  
ATOM   1721  OD1 ASN A 444      -6.633 -31.618  27.959  1.00 51.23           O  
ATOM   1722  H   ASN A 444      -7.178 -28.078  29.523  1.00 20.00           H  
ATOM   1723  HA  ASN A 444      -4.393 -28.595  28.897  1.00 20.00           H  
ATOM   1724  HB2 ASN A 444      -7.018 -29.110  27.466  1.00 20.00           H  
ATOM   1725  HB3 ASN A 444      -5.445 -29.352  26.634  1.00 20.00           H  
ATOM   1726 HD21 ASN A 444      -4.719 -31.813  29.516  1.00 20.00           H  
ATOM   1727 HD22 ASN A 444      -4.195 -30.177  29.295  1.00 20.00           H  
ATOM   1728  N   ILE A 445      -6.002 -26.187  27.257  1.00 35.74           N  
ATOM   1729  CA  ILE A 445      -5.776 -24.973  26.475  1.00 35.88           C  
ATOM   1730  C   ILE A 445      -4.838 -23.995  27.210  1.00 36.88           C  
ATOM   1731  O   ILE A 445      -3.867 -23.532  26.618  1.00 37.01           O  
ATOM   1732  CB  ILE A 445      -7.110 -24.325  26.077  1.00 35.06           C  
ATOM   1733  CG1 ILE A 445      -7.835 -25.215  25.082  1.00 35.18           C  
ATOM   1734  CG2 ILE A 445      -6.918 -22.891  25.540  1.00 34.84           C  
ATOM   1735  CD1 ILE A 445      -9.238 -25.004  25.125  1.00 36.12           C  
ATOM   1736  H   ILE A 445      -6.932 -26.420  27.542  1.00 20.00           H  
ATOM   1737  HA  ILE A 445      -5.269 -25.262  25.543  1.00 20.00           H  
ATOM   1738  HB  ILE A 445      -7.731 -24.259  26.983  1.00 20.00           H  
ATOM   1739 HG12 ILE A 445      -7.470 -24.990  24.069  1.00 20.00           H  
ATOM   1740 HG13 ILE A 445      -7.624 -26.267  25.323  1.00 20.00           H  
ATOM   1741 HG21 ILE A 445      -7.896 -22.467  25.268  1.00 20.00           H  
ATOM   1742 HG22 ILE A 445      -6.451 -22.268  26.317  1.00 20.00           H  
ATOM   1743 HG23 ILE A 445      -6.269 -22.916  24.652  1.00 20.00           H  
ATOM   1744 HD11 ILE A 445      -9.731 -25.662  24.394  1.00 20.00           H  
ATOM   1745 HD12 ILE A 445      -9.612 -25.231  26.134  1.00 20.00           H  
ATOM   1746 HD13 ILE A 445      -9.458 -23.955  24.880  1.00 20.00           H  
ATOM   1747  N   LEU A 446      -5.105 -23.733  28.504  1.00 37.12           N  
ATOM   1748  CA  LEU A 446      -4.314 -22.869  29.360  1.00 38.24           C  
ATOM   1749  C   LEU A 446      -2.855 -23.298  29.373  1.00 40.55           C  
ATOM   1750  O   LEU A 446      -1.972 -22.459  29.158  1.00 41.06           O  
ATOM   1751  CB  LEU A 446      -4.895 -22.872  30.770  1.00 37.99           C  
ATOM   1752  CG  LEU A 446      -6.035 -21.872  30.991  1.00 37.88           C  
ATOM   1753  CD1 LEU A 446      -6.647 -22.042  32.368  1.00 37.13           C  
ATOM   1754  CD2 LEU A 446      -5.538 -20.433  30.792  1.00 37.73           C  
ATOM   1755  H   LEU A 446      -5.911 -24.168  28.906  1.00 20.00           H  
ATOM   1756  HA  LEU A 446      -4.364 -21.840  28.974  1.00 20.00           H  
ATOM   1757  HB2 LEU A 446      -5.278 -23.881  30.982  1.00 20.00           H  
ATOM   1758  HB3 LEU A 446      -4.086 -22.632  31.475  1.00 20.00           H  
ATOM   1759  HG  LEU A 446      -6.814 -22.071  30.240  1.00 20.00           H  
ATOM   1760 HD11 LEU A 446      -7.461 -21.314  32.500  1.00 20.00           H  
ATOM   1761 HD12 LEU A 446      -7.048 -23.062  32.468  1.00 20.00           H  
ATOM   1762 HD13 LEU A 446      -5.877 -21.874  33.135  1.00 20.00           H  
ATOM   1763 HD21 LEU A 446      -6.370 -19.732  30.955  1.00 20.00           H  
ATOM   1764 HD22 LEU A 446      -4.733 -20.221  31.511  1.00 20.00           H  
ATOM   1765 HD23 LEU A 446      -5.155 -20.316  29.768  1.00 20.00           H  
ATOM   1766  N   LYS A 447      -2.611 -24.625  29.496  1.00 41.24           N  
ATOM   1767  CA  LYS A 447      -1.283 -25.228  29.454  1.00 42.12           C  
ATOM   1768  C   LYS A 447      -0.604 -24.890  28.121  1.00 42.59           C  
ATOM   1769  O   LYS A 447       0.582 -24.554  28.103  1.00 43.28           O  
ATOM   1770  CB  LYS A 447      -1.411 -26.745  29.607  1.00 45.17           C  
ATOM   1771  CG  LYS A 447      -0.095 -27.473  29.813  1.00 52.33           C  
ATOM   1772  CD  LYS A 447       0.025 -28.731  28.920  1.00 59.25           C  
ATOM   1773  CE  LYS A 447       0.455 -28.394  27.501  1.00 64.60           C  
ATOM   1774  NZ  LYS A 447       0.253 -29.537  26.552  1.00 67.61           N1+
ATOM   1775  H   LYS A 447      -3.395 -25.233  29.624  1.00 20.00           H  
ATOM   1776  HA  LYS A 447      -0.667 -24.836  30.277  1.00 20.00           H  
ATOM   1777  HB2 LYS A 447      -2.055 -26.949  30.475  1.00 20.00           H  
ATOM   1778  HB3 LYS A 447      -1.884 -27.143  28.697  1.00 20.00           H  
ATOM   1779  HG2 LYS A 447       0.730 -26.787  29.571  1.00 20.00           H  
ATOM   1780  HG3 LYS A 447      -0.021 -27.779  30.867  1.00 20.00           H  
ATOM   1781  HD2 LYS A 447       0.769 -29.409  29.363  1.00 20.00           H  
ATOM   1782  HD3 LYS A 447      -0.953 -29.233  28.883  1.00 20.00           H  
ATOM   1783  HE2 LYS A 447      -0.134 -27.535  27.149  1.00 20.00           H  
ATOM   1784  HE3 LYS A 447       1.522 -28.128  27.510  1.00 20.00           H  
ATOM   1785  HZ1 LYS A 447       0.763 -29.365  25.709  1.00 20.00           H  
ATOM   1786  HZ2 LYS A 447       0.581 -30.382  26.974  1.00 20.00           H  
ATOM   1787  HZ3 LYS A 447      -0.720 -29.626  26.340  1.00 20.00           H  
ATOM   1788  N   LEU A 448      -1.352 -24.955  27.011  1.00 41.99           N  
ATOM   1789  CA  LEU A 448      -0.808 -24.647  25.695  1.00 42.44           C  
ATOM   1790  C   LEU A 448      -0.453 -23.147  25.535  1.00 43.00           C  
ATOM   1791  O   LEU A 448       0.613 -22.812  25.015  1.00 42.68           O  
ATOM   1792  CB  LEU A 448      -1.750 -25.153  24.590  1.00 42.36           C  
ATOM   1793  CG  LEU A 448      -1.775 -26.682  24.424  1.00 43.26           C  
ATOM   1794  CD1 LEU A 448      -2.778 -27.101  23.378  1.00 42.97           C  
ATOM   1795  CD2 LEU A 448      -0.376 -27.231  24.089  1.00 43.47           C  
ATOM   1796  H   LEU A 448      -2.312 -25.223  27.088  1.00 20.00           H  
ATOM   1797  HA  LEU A 448       0.134 -25.205  25.586  1.00 20.00           H  
ATOM   1798  HB2 LEU A 448      -2.770 -24.816  24.827  1.00 20.00           H  
ATOM   1799  HB3 LEU A 448      -1.430 -24.709  23.636  1.00 20.00           H  
ATOM   1800  HG  LEU A 448      -2.083 -27.118  25.386  1.00 20.00           H  
ATOM   1801 HD11 LEU A 448      -2.773 -28.197  23.282  1.00 20.00           H  
ATOM   1802 HD12 LEU A 448      -3.782 -26.764  23.677  1.00 20.00           H  
ATOM   1803 HD13 LEU A 448      -2.511 -26.647  22.412  1.00 20.00           H  
ATOM   1804 HD21 LEU A 448      -0.428 -28.324  23.977  1.00 20.00           H  
ATOM   1805 HD22 LEU A 448      -0.022 -26.782  23.149  1.00 20.00           H  
ATOM   1806 HD23 LEU A 448       0.321 -26.978  24.902  1.00 20.00           H  
ATOM   1807  N   MET A 449      -1.311 -22.267  26.073  1.00 43.29           N  
ATOM   1808  CA  MET A 449      -1.096 -20.823  26.102  1.00 43.60           C  
ATOM   1809  C   MET A 449       0.120 -20.487  26.986  1.00 43.59           C  
ATOM   1810  O   MET A 449       0.857 -19.555  26.691  1.00 43.48           O  
ATOM   1811  CB  MET A 449      -2.328 -20.103  26.678  1.00 43.87           C  
ATOM   1812  CG  MET A 449      -3.580 -20.255  25.896  1.00 44.87           C  
ATOM   1813  SD  MET A 449      -4.966 -19.479  26.788  1.00 48.47           S  
ATOM   1814  CE  MET A 449      -6.012 -18.984  25.380  1.00 45.49           C  
ATOM   1815  H   MET A 449      -2.152 -22.623  26.480  1.00 20.00           H  
ATOM   1816  HA  MET A 449      -0.910 -20.451  25.084  1.00 20.00           H  
ATOM   1817  HB2 MET A 449      -2.510 -20.498  27.689  1.00 20.00           H  
ATOM   1818  HB3 MET A 449      -2.095 -19.030  26.740  1.00 20.00           H  
ATOM   1819  HG2 MET A 449      -3.459 -19.770  24.916  1.00 20.00           H  
ATOM   1820  HG3 MET A 449      -3.792 -21.325  25.752  1.00 20.00           H  
ATOM   1821  HE1 MET A 449      -7.043 -18.822  25.728  1.00 20.00           H  
ATOM   1822  HE2 MET A 449      -5.622 -18.053  24.943  1.00 20.00           H  
ATOM   1823  HE3 MET A 449      -6.002 -19.778  24.619  1.00 20.00           H  
ATOM   1824  N   GLN A 450       0.319 -21.243  28.064  1.00 43.97           N  
ATOM   1825  CA  GLN A 450       1.435 -21.078  28.989  1.00 44.89           C  
ATOM   1826  C   GLN A 450       2.810 -21.269  28.308  1.00 46.05           C  
ATOM   1827  O   GLN A 450       3.806 -20.759  28.821  1.00 46.38           O  
ATOM   1828  CB  GLN A 450       1.276 -21.995  30.211  1.00 45.75           C  
ATOM   1829  CG  GLN A 450       0.459 -21.368  31.339  1.00 48.71           C  
ATOM   1830  CD  GLN A 450      -0.236 -22.346  32.287  1.00 52.70           C  
ATOM   1831  NE2 GLN A 450      -1.230 -21.898  33.041  1.00 51.91           N  
ATOM   1832  OE1 GLN A 450       0.119 -23.538  32.352  1.00 54.49           O  
ATOM   1833  H   GLN A 450      -0.340 -21.972  28.252  1.00 20.00           H  
ATOM   1834  HA  GLN A 450       1.409 -20.044  29.363  1.00 20.00           H  
ATOM   1835  HB2 GLN A 450       0.774 -22.920  29.890  1.00 20.00           H  
ATOM   1836  HB3 GLN A 450       2.277 -22.236  30.598  1.00 20.00           H  
ATOM   1837  HG2 GLN A 450       1.137 -20.743  31.938  1.00 20.00           H  
ATOM   1838  HG3 GLN A 450      -0.315 -20.735  30.882  1.00 20.00           H  
ATOM   1839 HE21 GLN A 450      -1.701 -22.518  33.668  1.00 20.00           H  
ATOM   1840 HE22 GLN A 450      -1.508 -20.939  32.982  1.00 20.00           H  
ATOM   1841  N   GLU A 451       2.865 -21.946  27.139  1.00 46.23           N  
ATOM   1842  CA  GLU A 451       4.143 -22.123  26.431  1.00 46.82           C  
ATOM   1843  C   GLU A 451       4.425 -21.019  25.401  1.00 46.03           C  
ATOM   1844  O   GLU A 451       5.476 -21.046  24.764  1.00 45.61           O  
ATOM   1845  CB  GLU A 451       4.238 -23.496  25.735  1.00 50.50           C  
ATOM   1846  CG  GLU A 451       3.717 -24.685  26.523  1.00 58.83           C  
ATOM   1847  CD  GLU A 451       3.158 -25.780  25.631  1.00 70.64           C  
ATOM   1848  OE1 GLU A 451       2.614 -25.450  24.548  1.00 73.96           O  
ATOM   1849  OE2 GLU A 451       3.261 -26.969  26.016  1.00 73.51           O1-
ATOM   1850  H   GLU A 451       2.028 -22.331  26.751  1.00 20.00           H  
ATOM   1851  HA  GLU A 451       4.951 -22.083  27.177  1.00 20.00           H  
ATOM   1852  HB2 GLU A 451       3.665 -23.438  24.798  1.00 20.00           H  
ATOM   1853  HB3 GLU A 451       5.297 -23.684  25.506  1.00 20.00           H  
ATOM   1854  HG2 GLU A 451       4.543 -25.103  27.117  1.00 20.00           H  
ATOM   1855  HG3 GLU A 451       2.919 -24.338  27.197  1.00 20.00           H  
ATOM   1856  N   LYS A 452       3.495 -20.079  25.209  1.00 45.78           N  
ATOM   1857  CA  LYS A 452       3.690 -19.011  24.236  1.00 46.14           C  
ATOM   1858  C   LYS A 452       4.438 -17.831  24.856  1.00 47.86           C  
ATOM   1859  O   LYS A 452       4.410 -17.651  26.071  1.00 48.41           O  
ATOM   1860  CB  LYS A 452       2.349 -18.550  23.634  1.00 45.64           C  
ATOM   1861  CG  LYS A 452       1.468 -19.676  23.098  1.00 46.22           C  
ATOM   1862  CD  LYS A 452       2.053 -20.342  21.859  1.00 47.17           C  
ATOM   1863  CE  LYS A 452       1.241 -21.531  21.417  1.00 48.62           C  
ATOM   1864  NZ  LYS A 452       1.328 -21.757  19.951  1.00 49.90           N1+
ATOM   1865  H   LYS A 452       2.650 -20.109  25.743  1.00 20.00           H  
ATOM   1866  HA  LYS A 452       4.306 -19.399  23.411  1.00 20.00           H  
ATOM   1867  HB2 LYS A 452       1.787 -18.019  24.416  1.00 20.00           H  
ATOM   1868  HB3 LYS A 452       2.565 -17.860  22.805  1.00 20.00           H  
ATOM   1869  HG2 LYS A 452       1.352 -20.436  23.884  1.00 20.00           H  
ATOM   1870  HG3 LYS A 452       0.482 -19.260  22.842  1.00 20.00           H  
ATOM   1871  HD2 LYS A 452       2.080 -19.607  21.041  1.00 20.00           H  
ATOM   1872  HD3 LYS A 452       3.076 -20.676  22.086  1.00 20.00           H  
ATOM   1873  HE2 LYS A 452       1.613 -22.427  21.936  1.00 20.00           H  
ATOM   1874  HE3 LYS A 452       0.188 -21.361  21.687  1.00 20.00           H  
ATOM   1875  HZ1 LYS A 452       0.989 -22.672  19.734  1.00 20.00           H  
ATOM   1876  HZ2 LYS A 452       0.773 -21.074  19.475  1.00 20.00           H  
ATOM   1877  HZ3 LYS A 452       2.280 -21.676  19.657  1.00 20.00           H  
ATOM   1878  N   GLU A 453       5.137 -17.041  24.017  1.00 48.60           N  
ATOM   1879  CA  GLU A 453       5.838 -15.839  24.471  1.00 49.16           C  
ATOM   1880  C   GLU A 453       5.076 -14.600  23.993  1.00 49.16           C  
ATOM   1881  O   GLU A 453       5.661 -13.632  23.508  1.00 49.84           O  
ATOM   1882  CB  GLU A 453       7.275 -15.834  23.970  1.00 51.92           C  
ATOM   1883  CG  GLU A 453       8.153 -16.741  24.803  1.00 57.41           C  
ATOM   1884  CD  GLU A 453       9.572 -16.863  24.296  1.00 64.39           C  
ATOM   1885  OE1 GLU A 453       9.791 -16.648  23.080  1.00 65.95           O  
ATOM   1886  OE2 GLU A 453      10.463 -17.184  25.116  1.00 66.87           O1-
ATOM   1887  H   GLU A 453       5.178 -17.285  23.048  1.00 20.00           H  
ATOM   1888  HA  GLU A 453       5.856 -15.828  25.571  1.00 20.00           H  
ATOM   1889  HB2 GLU A 453       7.291 -16.180  22.926  1.00 20.00           H  
ATOM   1890  HB3 GLU A 453       7.669 -14.808  24.022  1.00 20.00           H  
ATOM   1891  HG2 GLU A 453       8.186 -16.344  25.828  1.00 20.00           H  
ATOM   1892  HG3 GLU A 453       7.702 -17.744  24.813  1.00 20.00           H  
ATOM   1893  N   THR A 454       3.756 -14.651  24.160  1.00 48.11           N  
ATOM   1894  CA  THR A 454       2.771 -13.663  23.777  1.00 47.40           C  
ATOM   1895  C   THR A 454       2.876 -12.414  24.684  1.00 46.81           C  
ATOM   1896  O   THR A 454       3.350 -12.489  25.822  1.00 47.12           O  
ATOM   1897  CB  THR A 454       1.405 -14.398  23.816  1.00 48.49           C  
ATOM   1898  CG2 THR A 454       0.637 -14.165  25.071  1.00 48.40           C  
ATOM   1899  OG1 THR A 454       0.609 -14.101  22.671  1.00 49.92           O  
ATOM   1900  H   THR A 454       3.402 -15.474  24.605  1.00 20.00           H  
ATOM   1901  HA  THR A 454       2.957 -13.347  22.740  1.00 20.00           H  
ATOM   1902  HB  THR A 454       1.639 -15.472  23.785  1.00 20.00           H  
ATOM   1903  HG1 THR A 454       0.472 -13.163  22.614  1.00 20.00           H  
ATOM   1904 HG21 THR A 454      -0.315 -14.715  25.027  1.00 20.00           H  
ATOM   1905 HG22 THR A 454       1.224 -14.518  25.931  1.00 20.00           H  
ATOM   1906 HG23 THR A 454       0.434 -13.090  25.182  1.00 20.00           H  
ATOM   1907  N   GLY A 455       2.435 -11.281  24.171  1.00 45.90           N  
ATOM   1908  CA  GLY A 455       2.426 -10.041  24.927  1.00 45.39           C  
ATOM   1909  C   GLY A 455       1.235  -9.986  25.861  1.00 44.83           C  
ATOM   1910  O   GLY A 455       1.350  -9.526  26.996  1.00 45.27           O  
ATOM   1911  H   GLY A 455       2.096 -11.276  23.230  1.00 20.00           H  
ATOM   1912  HA2 GLY A 455       3.351  -9.973  25.518  1.00 20.00           H  
ATOM   1913  HA3 GLY A 455       2.375  -9.193  24.228  1.00 20.00           H  
ATOM   1914  N   LEU A 456       0.072 -10.456  25.388  1.00 43.57           N  
ATOM   1915  CA  LEU A 456      -1.159 -10.510  26.183  1.00 42.28           C  
ATOM   1916  C   LEU A 456      -1.993 -11.693  25.692  1.00 41.59           C  
ATOM   1917  O   LEU A 456      -2.117 -11.876  24.493  1.00 42.50           O  
ATOM   1918  CB  LEU A 456      -1.952  -9.196  26.044  1.00 41.51           C  
ATOM   1919  CG  LEU A 456      -3.209  -9.072  26.900  1.00 41.63           C  
ATOM   1920  CD1 LEU A 456      -2.898  -9.235  28.399  1.00 41.95           C  
ATOM   1921  CD2 LEU A 456      -3.922  -7.763  26.642  1.00 41.41           C  
ATOM   1922  H   LEU A 456       0.042 -10.787  24.445  1.00 20.00           H  
ATOM   1923  HA  LEU A 456      -0.911 -10.664  27.244  1.00 20.00           H  
ATOM   1924  HB2 LEU A 456      -1.280  -8.368  26.314  1.00 20.00           H  
ATOM   1925  HB3 LEU A 456      -2.253  -9.096  24.991  1.00 20.00           H  
ATOM   1926  HG  LEU A 456      -3.889  -9.887  26.613  1.00 20.00           H  
ATOM   1927 HD11 LEU A 456      -3.828  -9.139  28.979  1.00 20.00           H  
ATOM   1928 HD12 LEU A 456      -2.456 -10.227  28.576  1.00 20.00           H  
ATOM   1929 HD13 LEU A 456      -2.188  -8.456  28.713  1.00 20.00           H  
ATOM   1930 HD21 LEU A 456      -4.821  -7.704  27.272  1.00 20.00           H  
ATOM   1931 HD22 LEU A 456      -3.250  -6.926  26.883  1.00 20.00           H  
ATOM   1932 HD23 LEU A 456      -4.213  -7.707  25.583  1.00 20.00           H  
ATOM   1933  N   ASN A 457      -2.529 -12.513  26.589  1.00 40.13           N  
ATOM   1934  CA  ASN A 457      -3.333 -13.668  26.202  1.00 39.45           C  
ATOM   1935  C   ASN A 457      -4.571 -13.610  27.055  1.00 37.20           C  
ATOM   1936  O   ASN A 457      -4.487 -13.988  28.206  1.00 38.28           O  
ATOM   1937  CB  ASN A 457      -2.556 -14.953  26.517  1.00 42.75           C  
ATOM   1938  CG  ASN A 457      -2.608 -16.066  25.483  1.00 49.04           C  
ATOM   1939  ND2 ASN A 457      -1.484 -16.814  25.359  1.00 49.45           N  
ATOM   1940  OD1 ASN A 457      -3.642 -16.298  24.822  1.00 51.17           O  
ATOM   1941  H   ASN A 457      -2.377 -12.333  27.561  1.00 20.00           H  
ATOM   1942  HA  ASN A 457      -3.595 -13.634  25.134  1.00 20.00           H  
ATOM   1943  HB2 ASN A 457      -1.500 -14.677  26.653  1.00 20.00           H  
ATOM   1944  HB3 ASN A 457      -2.954 -15.358  27.459  1.00 20.00           H  
ATOM   1945 HD21 ASN A 457      -1.463 -17.583  24.720  1.00 20.00           H  
ATOM   1946 HD22 ASN A 457      -0.676 -16.597  25.906  1.00 20.00           H  
ATOM   1947  N   VAL A 458      -5.682 -13.069  26.558  1.00 34.57           N  
ATOM   1948  CA  VAL A 458      -6.898 -12.989  27.344  1.00 33.35           C  
ATOM   1949  C   VAL A 458      -7.814 -14.149  27.032  1.00 33.13           C  
ATOM   1950  O   VAL A 458      -8.179 -14.327  25.875  1.00 33.84           O  
ATOM   1951  CB  VAL A 458      -7.597 -11.639  27.181  1.00 33.29           C  
ATOM   1952  CG1 VAL A 458      -8.902 -11.612  27.975  1.00 33.23           C  
ATOM   1953  CG2 VAL A 458      -6.664 -10.495  27.599  1.00 33.32           C  
ATOM   1954  H   VAL A 458      -5.677 -12.711  25.624  1.00 20.00           H  
ATOM   1955  HA  VAL A 458      -6.618 -13.076  28.404  1.00 20.00           H  
ATOM   1956  HB  VAL A 458      -7.842 -11.507  26.117  1.00 20.00           H  
ATOM   1957 HG11 VAL A 458      -9.390 -10.635  27.846  1.00 20.00           H  
ATOM   1958 HG12 VAL A 458      -9.570 -12.406  27.610  1.00 20.00           H  
ATOM   1959 HG13 VAL A 458      -8.686 -11.776  29.041  1.00 20.00           H  
ATOM   1960 HG21 VAL A 458      -7.184  -9.533  27.475  1.00 20.00           H  
ATOM   1961 HG22 VAL A 458      -6.377 -10.623  28.653  1.00 20.00           H  
ATOM   1962 HG23 VAL A 458      -5.762 -10.508  26.969  1.00 20.00           H  
ATOM   1963  N   PHE A 459      -8.144 -14.983  28.028  1.00 32.10           N  
ATOM   1964  CA  PHE A 459      -9.021 -16.130  27.787  1.00 31.71           C  
ATOM   1965  C   PHE A 459     -10.317 -15.970  28.584  1.00 31.58           C  
ATOM   1966  O   PHE A 459     -10.318 -16.092  29.809  1.00 31.32           O  
ATOM   1967  CB  PHE A 459      -8.280 -17.446  28.094  1.00 31.35           C  
ATOM   1968  CG  PHE A 459      -9.006 -18.751  27.834  1.00 32.21           C  
ATOM   1969  CD1 PHE A 459     -10.293 -18.765  27.327  1.00 32.71           C  
ATOM   1970  CD2 PHE A 459      -8.400 -19.967  28.105  1.00 33.63           C  
ATOM   1971  CE1 PHE A 459     -10.962 -19.965  27.099  1.00 33.35           C  
ATOM   1972  CE2 PHE A 459      -9.084 -21.168  27.901  1.00 34.16           C  
ATOM   1973  CZ  PHE A 459     -10.361 -21.154  27.401  1.00 33.42           C  
ATOM   1974  H   PHE A 459      -7.786 -14.820  28.948  1.00 20.00           H  
ATOM   1975  HA  PHE A 459      -9.288 -16.144  26.720  1.00 20.00           H  
ATOM   1976  HB2 PHE A 459      -7.364 -17.455  27.485  1.00 20.00           H  
ATOM   1977  HB3 PHE A 459      -8.011 -17.428  29.160  1.00 20.00           H  
ATOM   1978  HD1 PHE A 459     -10.787 -17.831  27.104  1.00 20.00           H  
ATOM   1979  HD2 PHE A 459      -7.387 -19.987  28.478  1.00 20.00           H  
ATOM   1980  HE1 PHE A 459     -11.958 -19.955  26.682  1.00 20.00           H  
ATOM   1981  HE2 PHE A 459      -8.607 -22.108  28.137  1.00 20.00           H  
ATOM   1982  HZ  PHE A 459     -10.891 -22.082  27.246  1.00 20.00           H  
ATOM   1983  N   LEU A 460     -11.417 -15.662  27.890  1.00 31.69           N  
ATOM   1984  CA  LEU A 460     -12.711 -15.485  28.549  1.00 32.34           C  
ATOM   1985  C   LEU A 460     -13.642 -16.665  28.366  1.00 32.89           C  
ATOM   1986  O   LEU A 460     -13.845 -17.115  27.242  1.00 33.53           O  
ATOM   1987  CB  LEU A 460     -13.395 -14.204  28.076  1.00 32.40           C  
ATOM   1988  CG  LEU A 460     -12.577 -12.937  28.203  1.00 33.64           C  
ATOM   1989  CD1 LEU A 460     -13.357 -11.753  27.683  1.00 34.98           C  
ATOM   1990  CD2 LEU A 460     -12.119 -12.702  29.643  1.00 33.31           C  
ATOM   1991  H   LEU A 460     -11.354 -15.550  26.898  1.00 20.00           H  
ATOM   1992  HA  LEU A 460     -12.529 -15.376  29.628  1.00 20.00           H  
ATOM   1993  HB2 LEU A 460     -13.656 -14.333  27.015  1.00 20.00           H  
ATOM   1994  HB3 LEU A 460     -14.314 -14.074  28.667  1.00 20.00           H  
ATOM   1995  HG  LEU A 460     -11.678 -13.051  27.580  1.00 20.00           H  
ATOM   1996 HD11 LEU A 460     -12.750 -10.841  27.782  1.00 20.00           H  
ATOM   1997 HD12 LEU A 460     -13.606 -11.915  26.624  1.00 20.00           H  
ATOM   1998 HD13 LEU A 460     -14.284 -11.641  28.264  1.00 20.00           H  
ATOM   1999 HD21 LEU A 460     -11.529 -11.775  29.694  1.00 20.00           H  
ATOM   2000 HD22 LEU A 460     -12.999 -12.614  30.298  1.00 20.00           H  
ATOM   2001 HD23 LEU A 460     -11.500 -13.549  29.973  1.00 20.00           H  
ATOM   2002  N   LEU A 461     -14.183 -17.185  29.475  1.00 32.85           N  
ATOM   2003  CA  LEU A 461     -15.132 -18.290  29.484  1.00 33.28           C  
ATOM   2004  C   LEU A 461     -16.445 -17.776  30.022  1.00 33.15           C  
ATOM   2005  O   LEU A 461     -16.508 -17.302  31.139  1.00 32.69           O  
ATOM   2006  CB  LEU A 461     -14.649 -19.421  30.367  1.00 34.29           C  
ATOM   2007  CG  LEU A 461     -13.653 -20.407  29.792  1.00 36.99           C  
ATOM   2008  CD1 LEU A 461     -13.415 -21.496  30.788  1.00 38.29           C  
ATOM   2009  CD2 LEU A 461     -14.187 -21.068  28.548  1.00 38.04           C  
ATOM   2010  H   LEU A 461     -13.918 -16.789  30.354  1.00 20.00           H  
ATOM   2011  HA  LEU A 461     -15.281 -18.667  28.461  1.00 20.00           H  
ATOM   2012  HB2 LEU A 461     -14.182 -18.966  31.253  1.00 20.00           H  
ATOM   2013  HB3 LEU A 461     -15.535 -19.995  30.674  1.00 20.00           H  
ATOM   2014  HG  LEU A 461     -12.708 -19.891  29.565  1.00 20.00           H  
ATOM   2015 HD11 LEU A 461     -12.692 -22.217  30.378  1.00 20.00           H  
ATOM   2016 HD12 LEU A 461     -13.014 -21.063  31.716  1.00 20.00           H  
ATOM   2017 HD13 LEU A 461     -14.364 -22.010  31.003  1.00 20.00           H  
ATOM   2018 HD21 LEU A 461     -13.440 -21.775  28.159  1.00 20.00           H  
ATOM   2019 HD22 LEU A 461     -15.114 -21.609  28.789  1.00 20.00           H  
ATOM   2020 HD23 LEU A 461     -14.398 -20.302  27.787  1.00 20.00           H  
ATOM   2021  N   ASP A 462     -17.483 -17.838  29.223  1.00 33.60           N  
ATOM   2022  CA  ASP A 462     -18.792 -17.355  29.595  1.00 34.70           C  
ATOM   2023  C   ASP A 462     -19.694 -18.572  29.481  1.00 35.99           C  
ATOM   2024  O   ASP A 462     -20.383 -18.757  28.485  1.00 35.97           O  
ATOM   2025  CB  ASP A 462     -19.198 -16.229  28.633  1.00 35.98           C  
ATOM   2026  CG  ASP A 462     -20.335 -15.361  29.118  1.00 39.80           C  
ATOM   2027  OD1 ASP A 462     -20.758 -15.531  30.275  1.00 40.62           O  
ATOM   2028  OD2 ASP A 462     -20.817 -14.523  28.331  1.00 42.31           O1-
ATOM   2029  H   ASP A 462     -17.362 -18.238  28.315  1.00 20.00           H  
ATOM   2030  HA  ASP A 462     -18.796 -16.980  30.629  1.00 20.00           H  
ATOM   2031  HB2 ASP A 462     -18.321 -15.585  28.470  1.00 20.00           H  
ATOM   2032  HB3 ASP A 462     -19.499 -16.686  27.679  1.00 20.00           H  
ATOM   2033  N   MET A 463     -19.634 -19.426  30.477  1.00 37.83           N  
ATOM   2034  CA  MET A 463     -20.309 -20.706  30.438  1.00 41.04           C  
ATOM   2035  C   MET A 463     -21.503 -20.873  31.334  1.00 43.33           C  
ATOM   2036  O   MET A 463     -21.543 -20.383  32.451  1.00 43.64           O  
ATOM   2037  CB  MET A 463     -19.312 -21.835  30.737  1.00 42.59           C  
ATOM   2038  CG  MET A 463     -18.040 -21.727  29.924  1.00 46.54           C  
ATOM   2039  SD  MET A 463     -17.227 -23.311  29.681  1.00 58.86           S  
ATOM   2040  CE  MET A 463     -16.875 -23.788  31.442  1.00 57.57           C  
ATOM   2041  H   MET A 463     -19.104 -19.184  31.290  1.00 20.00           H  
ATOM   2042  HA  MET A 463     -20.659 -20.864  29.407  1.00 20.00           H  
ATOM   2043  HB2 MET A 463     -19.050 -21.799  31.805  1.00 20.00           H  
ATOM   2044  HB3 MET A 463     -19.793 -22.798  30.510  1.00 20.00           H  
ATOM   2045  HG2 MET A 463     -18.288 -21.305  28.939  1.00 20.00           H  
ATOM   2046  HG3 MET A 463     -17.346 -21.053  30.447  1.00 20.00           H  
ATOM   2047  HE1 MET A 463     -16.847 -24.884  31.527  1.00 20.00           H  
ATOM   2048  HE2 MET A 463     -15.903 -23.372  31.747  1.00 20.00           H  
ATOM   2049  HE3 MET A 463     -17.666 -23.390  32.095  1.00 20.00           H  
ATOM   2050  N   CYS A 464     -22.459 -21.633  30.842  1.00 45.05           N  
ATOM   2051  CA  CYS A 464     -23.612 -22.066  31.590  1.00 47.54           C  
ATOM   2052  C   CYS A 464     -23.139 -23.397  32.197  1.00 49.69           C  
ATOM   2053  O   CYS A 464     -23.120 -24.415  31.497  1.00 49.83           O  
ATOM   2054  CB  CYS A 464     -24.796 -22.268  30.656  1.00 48.80           C  
ATOM   2055  SG  CYS A 464     -26.161 -23.171  31.408  1.00 54.64           S  
ATOM   2056  H   CYS A 464     -22.380 -21.928  29.890  1.00 20.00           H  
ATOM   2057  HA  CYS A 464     -23.869 -21.354  32.388  1.00 20.00           H  
ATOM   2058  HB2 CYS A 464     -25.164 -21.280  30.342  1.00 20.00           H  
ATOM   2059  HB3 CYS A 464     -24.452 -22.829  29.774  1.00 20.00           H  
ATOM   2061  N   ARG A 465     -22.610 -23.270  33.459  1.00 51.12           N  
ATOM   2062  CA  ARG A 465     -22.155 -24.382  34.220  1.00 52.88           C  
ATOM   2063  C   ARG A 465     -23.182 -25.169  34.987  1.00 54.99           C  
ATOM   2064  O   ARG A 465     -23.881 -26.056  34.486  1.00 55.55           O  
ATOM   2065  CB  ARG A 465     -20.685 -24.650  34.260  1.00 54.34           C  
ATOM   2066  CG  ARG A 465     -20.220 -25.312  35.535  1.00 58.32           C  
ATOM   2067  CD  ARG A 465     -19.556 -24.296  36.435  1.00 61.75           C  
ATOM   2068  NE  ARG A 465     -20.414 -24.000  37.564  1.00 65.00           N  
ATOM   2069  CZ  ARG A 465     -19.937 -23.155  38.578  1.00 68.21           C  
ATOM   2070  NH1 ARG A 465     -18.665 -22.587  38.522  1.00 68.14           N1+
ATOM   2071  NH2 ARG A 465     -20.760 -22.872  39.663  1.00 69.00           N  
ATOM   2072  H   ARG A 465     -22.543 -22.356  33.860  1.00 20.00           H  
ATOM   2073  HA  ARG A 465     -22.271 -25.046  33.351  1.00 20.00           H  
ATOM   2074  HB2 ARG A 465     -20.430 -25.307  33.415  1.00 20.00           H  
ATOM   2075  HB3 ARG A 465     -20.155 -23.693  34.153  1.00 20.00           H  
ATOM   2076  HG2 ARG A 465     -21.086 -25.749  36.055  1.00 20.00           H  
ATOM   2077  HG3 ARG A 465     -19.500 -26.107  35.290  1.00 20.00           H  
ATOM   2078  HD2 ARG A 465     -18.601 -24.701  36.800  1.00 20.00           H  
ATOM   2079  HD3 ARG A 465     -19.370 -23.372  35.867  1.00 20.00           H  
ATOM   2080  HE  ARG A 465     -21.332 -24.393  37.620  1.00 20.00           H  
ATOM   2081 HH11 ARG A 465     -18.354 -21.985  39.257  1.00 20.00           H  
ATOM   2082 HH12 ARG A 465     -18.064 -22.783  37.747  1.00 20.00           H  
ATOM   2083 HH21 ARG A 465     -20.437 -22.267  40.391  1.00 20.00           H  
ATOM   2084 HH22 ARG A 465     -21.675 -23.272  39.714  1.00 20.00           H  
ATOM   2085  N   LYS A 466     -23.330 -24.687  36.268  0.00 99.99           N  
ATOM   2086  CA  LYS A 466     -24.283 -25.235  37.182  0.00 99.99           C  
ATOM   2087  C   LYS A 466     -23.814 -25.706  38.533  0.00 99.99           C  
ATOM   2088  O   LYS A 466     -22.694 -26.169  38.745  0.00 99.99           O  
ATOM   2089  CB  LYS A 466     -25.724 -25.365  36.773  0.00 99.99           C  
ATOM   2090  CG  LYS A 466     -26.292 -24.029  36.323  0.00 99.99           C  
ATOM   2091  CD  LYS A 466     -27.650 -24.227  35.685  0.00 99.99           C  
ATOM   2092  CE  LYS A 466     -27.535 -24.883  34.341  0.00 99.99           C  
ATOM   2093  NZ  LYS A 466     -28.871 -24.892  33.758  0.00 99.99           N1+
ATOM   2094  H   LYS A 466     -22.751 -23.929  36.569  0.00 20.00           H  
ATOM   2095  HA  LYS A 466     -24.480 -24.233  37.590  0.00 20.00           H  
ATOM   2096  HB2 LYS A 466     -25.798 -26.083  35.944  0.00 20.00           H  
ATOM   2097  HB3 LYS A 466     -26.308 -25.732  37.630  0.00 20.00           H  
ATOM   2098  HG2 LYS A 466     -26.394 -23.366  37.195  0.00 20.00           H  
ATOM   2099  HG3 LYS A 466     -25.610 -23.572  35.592  0.00 20.00           H  
ATOM   2100  HD2 LYS A 466     -28.265 -24.861  36.340  0.00 20.00           H  
ATOM   2101  HD3 LYS A 466     -28.135 -23.247  35.564  0.00 20.00           H  
ATOM   2102  HE2 LYS A 466     -26.847 -24.313  33.700  0.00 20.00           H  
ATOM   2103  HE3 LYS A 466     -27.165 -25.912  34.453  0.00 20.00           H  
ATOM   2104  HZ1 LYS A 466     -28.838 -25.323  32.856  0.00 20.00           H  
ATOM   2105  HZ2 LYS A 466     -29.490 -25.406  34.351  0.00 20.00           H  
ATOM   2106  HZ3 LYS A 466     -29.201 -23.952  33.667  0.00 20.00           H  
ATOM   2107  N   ARG A 467     -24.809 -25.617  39.491  0.00 99.99           N  
ATOM   2108  CA  ARG A 467     -24.579 -26.109  40.803  0.00 99.99           C  
ATOM   2109  C   ARG A 467     -24.536 -27.590  41.066  0.00 99.99           C  
ATOM   2110  O   ARG A 467     -25.472 -28.353  40.827  0.00 99.99           O  
ATOM   2111  CB  ARG A 467     -24.540 -25.142  41.944  0.00 99.99           C  
ATOM   2112  CG  ARG A 467     -23.118 -24.764  42.292  0.00 99.99           C  
ATOM   2113  CD  ARG A 467     -23.028 -24.598  43.788  0.00 99.99           C  
ATOM   2114  NE  ARG A 467     -22.209 -25.644  44.366  0.00 99.99           N  
ATOM   2115  CZ  ARG A 467     -22.208 -25.753  45.779  0.00 99.99           C  
ATOM   2116  NH1 ARG A 467     -22.981 -24.911  46.564  0.00 99.99           N1+
ATOM   2117  NH2 ARG A 467     -21.369 -26.690  46.382  0.00 99.99           N  
ATOM   2118  H   ARG A 467     -25.690 -25.205  39.259  0.00 20.00           H  
ATOM   2119  HA  ARG A 467     -23.488 -26.061  40.674  0.00 20.00           H  
ATOM   2120  HB2 ARG A 467     -25.095 -24.234  41.664  0.00 20.00           H  
ATOM   2121  HB3 ARG A 467     -25.014 -25.605  42.822  0.00 20.00           H  
ATOM   2122  HG2 ARG A 467     -22.431 -25.556  41.963  0.00 20.00           H  
ATOM   2123  HG3 ARG A 467     -22.852 -23.818  41.796  0.00 20.00           H  
ATOM   2124  HD2 ARG A 467     -22.582 -23.620  44.018  0.00 20.00           H  
ATOM   2125  HD3 ARG A 467     -24.039 -24.651  44.220  0.00 20.00           H  
ATOM   2126  HE  ARG A 467     -21.668 -26.260  43.794  0.00 20.00           H  
ATOM   2127 HH11 ARG A 467     -22.936 -24.976  47.561  0.00 20.00           H  
ATOM   2128 HH12 ARG A 467     -23.583 -24.239  46.133  0.00 20.00           H  
ATOM   2129 HH21 ARG A 467     -21.326 -26.754  47.379  0.00 20.00           H  
ATOM   2130 HH22 ARG A 467     -20.812 -27.298  45.817  0.00 20.00           H  
ATOM   2131  N   ASN A 468     -23.325 -27.997  41.589  0.00 99.99           N  
ATOM   2132  CA  ASN A 468     -23.156 -29.348  42.015  0.00 99.99           C  
ATOM   2133  C   ASN A 468     -23.245 -29.606  43.493  0.00 99.99           C  
ATOM   2134  O   ASN A 468     -22.316 -29.362  44.270  0.00 99.99           O  
ATOM   2135  CB  ASN A 468     -22.976 -30.419  40.986  0.00 99.99           C  
ATOM   2136  CG  ASN A 468     -22.458 -31.675  41.615  0.00 99.99           C  
ATOM   2137  ND2 ASN A 468     -21.082 -31.679  41.714  0.00 99.99           N  
ATOM   2138  OD1 ASN A 468     -23.185 -32.602  41.981  0.00 99.99           O  
ATOM   2139  H   ASN A 468     -22.569 -27.347  41.668  0.00 20.00           H  
ATOM   2140  HA  ASN A 468     -22.067 -29.209  42.086  0.00 20.00           H  
ATOM   2141  HB2 ASN A 468     -23.945 -30.628  40.508  0.00 20.00           H  
ATOM   2142  HB3 ASN A 468     -22.260 -30.074  40.226  0.00 20.00           H  
ATOM   2143 HD21 ASN A 468     -20.612 -32.471  42.104  0.00 20.00           H  
ATOM   2144 HD22 ASN A 468     -20.556 -30.891  41.396  0.00 20.00           H  
ATOM   2145  N   ASP A 469     -24.497 -30.063  43.876  0.00 99.99           N  
ATOM   2146  CA  ASP A 469     -24.780 -30.206  45.273  0.00 99.99           C  
ATOM   2147  C   ASP A 469     -24.175 -31.312  46.102  0.00 99.99           C  
ATOM   2148  O   ASP A 469     -24.110 -31.296  47.333  0.00 99.99           O  
ATOM   2149  CB  ASP A 469     -25.799 -29.312  45.899  0.00 99.99           C  
ATOM   2150  CG  ASP A 469     -25.295 -27.906  45.778  0.00 99.99           C  
ATOM   2151  OD1 ASP A 469     -26.075 -27.088  45.196  0.00 99.99           O  
ATOM   2152  OD2 ASP A 469     -24.149 -27.630  46.260  0.00 99.99           O1-
ATOM   2153  H   ASP A 469     -25.189 -30.289  43.190  0.00 20.00           H  
ATOM   2154  HA  ASP A 469     -23.965 -29.517  45.542  0.00 20.00           H  
ATOM   2155  HB2 ASP A 469     -26.761 -29.413  45.375  0.00 20.00           H  
ATOM   2156  HB3 ASP A 469     -25.930 -29.575  46.959  0.00 20.00           H  
ATOM   2157  N   TYR A 470     -23.779 -32.388  45.335  0.00 99.99           N  
ATOM   2158  CA  TYR A 470     -23.187 -33.539  45.938  0.00 99.99           C  
ATOM   2159  C   TYR A 470     -21.699 -33.646  46.141  0.00 99.99           C  
ATOM   2160  O   TYR A 470     -21.157 -34.527  46.823  0.00 99.99           O  
ATOM   2161  CB  TYR A 470     -24.046 -34.663  46.462  0.00 99.99           C  
ATOM   2162  CG  TYR A 470     -25.433 -34.727  45.916  0.00 99.99           C  
ATOM   2163  CD1 TYR A 470     -26.516 -34.443  46.753  0.00 99.99           C  
ATOM   2164  CD2 TYR A 470     -25.668 -35.074  44.579  0.00 99.99           C  
ATOM   2165  CE1 TYR A 470     -27.821 -34.490  46.265  0.00 99.99           C  
ATOM   2166  CE2 TYR A 470     -26.965 -35.119  44.078  0.00 99.99           C  
ATOM   2167  CZ  TYR A 470     -28.026 -34.828  44.930  0.00 99.99           C  
ATOM   2168  OH  TYR A 470     -29.301 -34.890  44.449  0.00 99.99           O  
ATOM   2169  H   TYR A 470     -23.907 -32.361  44.344  0.00 20.00           H  
ATOM   2170  HA  TYR A 470     -23.107 -34.034  44.959  0.00 20.00           H  
ATOM   2171  HB2 TYR A 470     -23.545 -35.612  46.223  0.00 20.00           H  
ATOM   2172  HB3 TYR A 470     -24.118 -34.552  47.554  0.00 20.00           H  
ATOM   2173  HD1 TYR A 470     -26.340 -34.185  47.787  0.00 20.00           H  
ATOM   2174  HD2 TYR A 470     -24.835 -35.307  43.932  0.00 20.00           H  
ATOM   2175  HE1 TYR A 470     -28.658 -34.268  46.910  0.00 20.00           H  
ATOM   2176  HE2 TYR A 470     -27.146 -35.376  43.044  0.00 20.00           H  
ATOM   2177  HH  TYR A 470     -29.915 -34.733  45.156  0.00 20.00           H  
ATOM   2178  N   ASP A 471     -20.991 -32.671  45.467  0.00 99.99           N  
ATOM   2179  CA  ASP A 471     -19.571 -32.561  45.654  0.00 99.99           C  
ATOM   2180  C   ASP A 471     -19.173 -31.838  46.923  0.00 99.99           C  
ATOM   2181  O   ASP A 471     -19.471 -30.664  47.153  0.00 99.99           O  
ATOM   2182  CB  ASP A 471     -18.806 -32.242  44.406  0.00 99.99           C  
ATOM   2183  CG  ASP A 471     -17.412 -32.656  44.722  0.00 99.99           C  
ATOM   2184  OD1 ASP A 471     -16.550 -31.721  44.698  0.00 99.99           O  
ATOM   2185  OD2 ASP A 471     -17.192 -33.883  44.960  0.00 99.99           O1-
ATOM   2186  H   ASP A 471     -21.465 -32.044  44.849  0.00 20.00           H  
ATOM   2187  HA  ASP A 471     -19.265 -33.596  45.865  0.00 20.00           H  
ATOM   2188  HB2 ASP A 471     -19.198 -32.811  43.550  0.00 20.00           H  
ATOM   2189  HB3 ASP A 471     -18.853 -31.166  44.183  0.00 20.00           H  
ATOM   2190  N   ASP A 472     -18.510 -32.671  47.797  0.00 99.99           N  
ATOM   2191  CA  ASP A 472     -18.041 -32.191  49.059  0.00 99.99           C  
ATOM   2192  C   ASP A 472     -16.715 -31.474  49.203  0.00 99.99           C  
ATOM   2193  O   ASP A 472     -16.316 -30.947  50.250  0.00 99.99           O  
ATOM   2194  CB  ASP A 472     -18.892 -32.511  50.245  0.00 99.99           C  
ATOM   2195  CG  ASP A 472     -19.193 -31.249  50.989  0.00 99.99           C  
ATOM   2196  OD1 ASP A 472     -19.609 -30.248  50.329  0.00 99.99           O  
ATOM   2197  OD2 ASP A 472     -19.062 -31.311  52.251  0.00 99.99           O1-
ATOM   2198  H   ASP A 472     -18.355 -33.626  47.545  0.00 20.00           H  
ATOM   2199  HA  ASP A 472     -18.566 -31.235  48.915  0.00 20.00           H  
ATOM   2200  HB2 ASP A 472     -19.832 -32.973  49.909  0.00 20.00           H  
ATOM   2201  HB3 ASP A 472     -18.356 -33.208  50.905  0.00 20.00           H  
ATOM   2202  N   THR A 473     -15.958 -31.514  48.050  0.00 99.99           N  
ATOM   2203  CA  THR A 473     -14.633 -30.989  48.048  0.00 99.99           C  
ATOM   2204  C   THR A 473     -14.370 -29.528  47.837  0.00 99.99           C  
ATOM   2205  O   THR A 473     -14.968 -28.827  47.009  0.00 99.99           O  
ATOM   2206  CB  THR A 473     -13.496 -31.924  48.238  0.00 99.99           C  
ATOM   2207  CG2 THR A 473     -13.197 -32.555  49.562  0.00 99.99           C  
ATOM   2208  OG1 THR A 473     -12.705 -32.284  47.134  0.00 99.99           O  
ATOM   2209  H   THR A 473     -16.339 -31.912  47.216  0.00 20.00           H  
ATOM   2210  HA  THR A 473     -14.689 -30.828  49.134  0.00 20.00           H  
ATOM   2211  HB  THR A 473     -12.823 -31.084  48.468  0.00 20.00           H  
ATOM   2212  HG1 THR A 473     -13.260 -32.408  46.374  0.00 20.00           H  
ATOM   2213 HG21 THR A 473     -12.315 -33.206  49.468  0.00 20.00           H  
ATOM   2214 HG22 THR A 473     -12.995 -31.769  50.306  0.00 20.00           H  
ATOM   2215 HG23 THR A 473     -14.061 -33.153  49.887  0.00 20.00           H  
ATOM   2216  N   ILE A 474     -13.349 -29.044  48.629  0.00 99.99           N  
ATOM   2217  CA  ILE A 474     -12.781 -27.752  48.368  0.00 99.99           C  
ATOM   2218  C   ILE A 474     -11.780 -27.682  47.228  0.00 99.99           C  
ATOM   2219  O   ILE A 474     -11.108 -28.674  46.914  0.00 99.99           O  
ATOM   2220  CB  ILE A 474     -13.106 -26.647  49.296  0.00 99.99           C  
ATOM   2221  CG1 ILE A 474     -14.418 -25.936  49.205  0.00 99.99           C  
ATOM   2222  CG2 ILE A 474     -12.117 -26.242  50.340  0.00 99.99           C  
ATOM   2223  CD1 ILE A 474     -15.487 -26.708  49.946  0.00 99.99           C  
ATOM   2224  H   ILE A 474     -13.003 -29.596  49.388  0.00 20.00           H  
ATOM   2225  HA  ILE A 474     -13.612 -27.482  47.700  0.00 20.00           H  
ATOM   2226  HB  ILE A 474     -12.663 -25.925  48.594  0.00 20.00           H  
ATOM   2227 HG12 ILE A 474     -14.319 -24.935  49.649  0.00 20.00           H  
ATOM   2228 HG13 ILE A 474     -14.706 -25.841  48.147  0.00 20.00           H  
ATOM   2229 HG21 ILE A 474     -12.528 -25.411  50.932  0.00 20.00           H  
ATOM   2230 HG22 ILE A 474     -11.912 -27.096  51.001  0.00 20.00           H  
ATOM   2231 HG23 ILE A 474     -11.184 -25.920  49.855  0.00 20.00           H  
ATOM   2232 HD11 ILE A 474     -16.446 -26.174  49.870  0.00 20.00           H  
ATOM   2233 HD12 ILE A 474     -15.590 -27.710  49.502  0.00 20.00           H  
ATOM   2234 HD13 ILE A 474     -15.204 -26.804  51.004  0.00 20.00           H  
ATOM   2235  N   PRO A 475     -11.605 -26.495  46.568  0.00 99.99           N  
ATOM   2236  CA  PRO A 475     -10.703 -26.385  45.438  0.00 99.99           C  
ATOM   2237  C   PRO A 475      -9.219 -26.528  45.780  0.00 99.99           C  
ATOM   2238  O   PRO A 475      -8.589 -27.575  45.567  0.00 99.99           O  
ATOM   2239  CB  PRO A 475     -11.045 -25.080  44.749  0.00 99.99           C  
ATOM   2240  CG  PRO A 475     -11.784 -24.269  45.806  0.00 99.99           C  
ATOM   2241  CD  PRO A 475     -12.393 -25.292  46.752  0.00 99.99           C  
ATOM   2242  HA  PRO A 475     -10.947 -27.194  44.734  0.00 20.00           H  
ATOM   2243  HB2 PRO A 475     -10.131 -24.559  44.428  0.00 20.00           H  
ATOM   2244  HB3 PRO A 475     -11.690 -25.259  43.876  0.00 20.00           H  
ATOM   2245  HG2 PRO A 475     -11.085 -23.615  46.347  0.00 20.00           H  
ATOM   2246  HG3 PRO A 475     -12.573 -23.659  45.342  0.00 20.00           H  
ATOM   2247  HD2 PRO A 475     -12.328 -24.943  47.793  0.00 20.00           H  
ATOM   2248  HD3 PRO A 475     -13.446 -25.478  46.493  0.00 20.00           H  
ATOM   2249  N   ILE A 476      -8.665 -25.414  46.393  0.00 99.99           N  
ATOM   2250  CA  ILE A 476      -7.318 -25.505  46.870  0.00 99.99           C  
ATOM   2251  C   ILE A 476      -6.111 -25.570  45.962  0.00 99.99           C  
ATOM   2252  O   ILE A 476      -4.978 -25.876  46.355  0.00 99.99           O  
ATOM   2253  CB  ILE A 476      -7.131 -25.584  48.339  0.00 99.99           C  
ATOM   2254  CG1 ILE A 476      -7.182 -26.920  49.008  0.00 99.99           C  
ATOM   2255  CG2 ILE A 476      -6.847 -24.326  49.099  0.00 99.99           C  
ATOM   2256  CD1 ILE A 476      -7.369 -26.827  50.501  0.00 99.99           C  
ATOM   2257  H   ILE A 476      -9.192 -24.571  46.499  0.00 20.00           H  
ATOM   2258  HA  ILE A 476      -7.245 -24.408  46.908  0.00 20.00           H  
ATOM   2259  HB  ILE A 476      -8.212 -25.450  48.496  0.00 20.00           H  
ATOM   2260 HG12 ILE A 476      -8.021 -27.493  48.585  0.00 20.00           H  
ATOM   2261 HG13 ILE A 476      -6.239 -27.449  48.806  0.00 20.00           H  
ATOM   2262 HG21 ILE A 476      -6.736 -24.561  50.168  0.00 20.00           H  
ATOM   2263 HG22 ILE A 476      -5.917 -23.874  48.724  0.00 20.00           H  
ATOM   2264 HG23 ILE A 476      -7.679 -23.620  48.962  0.00 20.00           H  
ATOM   2265 HD11 ILE A 476      -7.398 -27.839  50.932  0.00 20.00           H  
ATOM   2266 HD12 ILE A 476      -6.532 -26.265  50.941  0.00 20.00           H  
ATOM   2267 HD13 ILE A 476      -8.314 -26.308  50.720  0.00 20.00           H  
ATOM   2268  N   LEU A 477      -6.392 -25.204  44.658  0.00 99.99           N  
ATOM   2269  CA  LEU A 477      -5.378 -25.307  43.654  0.00 99.99           C  
ATOM   2270  C   LEU A 477      -4.173 -24.399  43.698  0.00 99.99           C  
ATOM   2271  O   LEU A 477      -4.217 -23.253  44.153  0.00 99.99           O  
ATOM   2272  CB  LEU A 477      -5.625 -26.211  42.478  0.00 99.99           C  
ATOM   2273  CG  LEU A 477      -6.070 -27.587  42.861  0.00 99.99           C  
ATOM   2274  CD1 LEU A 477      -7.366 -28.111  42.320  0.00 99.99           C  
ATOM   2275  CD2 LEU A 477      -5.240 -28.457  43.746  0.00 99.99           C  
ATOM   2276  H   LEU A 477      -7.302 -24.868  44.418  0.00 20.00           H  
ATOM   2277  HA  LEU A 477      -4.852 -26.100  44.205  0.00 20.00           H  
ATOM   2278  HB2 LEU A 477      -6.404 -25.757  41.848  0.00 20.00           H  
ATOM   2279  HB3 LEU A 477      -4.691 -26.295  41.903  0.00 20.00           H  
ATOM   2280  HG  LEU A 477      -6.593 -27.181  43.740  0.00 20.00           H  
ATOM   2281 HD11 LEU A 477      -7.538 -29.129  42.699  0.00 20.00           H  
ATOM   2282 HD12 LEU A 477      -8.189 -27.456  42.642  0.00 20.00           H  
ATOM   2283 HD13 LEU A 477      -7.323 -28.132  41.221  0.00 20.00           H  
ATOM   2284 HD21 LEU A 477      -5.751 -29.420  43.898  0.00 20.00           H  
ATOM   2285 HD22 LEU A 477      -4.261 -28.632  43.275  0.00 20.00           H  
ATOM   2286 HD23 LEU A 477      -5.095 -27.961  44.717  0.00 20.00           H  
ATOM   2287  N   ASP A 478      -3.049 -24.978  43.145  0.00 99.99           N  
ATOM   2288  CA  ASP A 478      -1.796 -24.280  43.153  0.00 99.99           C  
ATOM   2289  C   ASP A 478      -1.632 -23.004  42.356  0.00 99.99           C  
ATOM   2290  O   ASP A 478      -2.341 -22.727  41.378  0.00 99.99           O  
ATOM   2291  CB  ASP A 478      -0.636 -24.953  43.812  0.00 99.99           C  
ATOM   2292  CG  ASP A 478      -0.373 -24.361  45.163  0.00 99.99           C  
ATOM   2293  OD1 ASP A 478      -1.218 -23.573  45.669  0.00 99.99           O  
ATOM   2294  OD2 ASP A 478       0.711 -24.742  45.704  0.00 99.99           O1-
ATOM   2295  H   ASP A 478      -3.107 -25.889  42.737  0.00 20.00           H  
ATOM   2296  HA  ASP A 478      -2.055 -23.728  44.069  0.00 20.00           H  
ATOM   2297  HB2 ASP A 478      -0.858 -26.024  43.925  0.00 20.00           H  
ATOM   2298  HB3 ASP A 478       0.258 -24.828  43.183  0.00 20.00           H  
ATOM   2299  N   ALA A 479      -0.604 -22.198  42.799  0.00 99.99           N  
ATOM   2300  CA  ALA A 479      -0.392 -20.934  42.179  0.00 99.99           C  
ATOM   2301  C   ALA A 479       0.296 -20.865  40.839  0.00 99.99           C  
ATOM   2302  O   ALA A 479       1.239 -21.601  40.520  0.00 99.99           O  
ATOM   2303  CB  ALA A 479      -0.902 -19.712  42.874  0.00 99.99           C  
ATOM   2304  H   ALA A 479      -0.014 -22.499  43.548  0.00 20.00           H  
ATOM   2305  HA  ALA A 479       0.576 -20.833  42.692  0.00 20.00           H  
ATOM   2306  HB1 ALA A 479      -0.663 -18.821  42.274  0.00 20.00           H  
ATOM   2307  HB2 ALA A 479      -1.993 -19.788  42.997  0.00 20.00           H  
ATOM   2308  HB3 ALA A 479      -0.427 -19.627  43.862  0.00 20.00           H  
ATOM   2309  N   LEU A 480      -0.235 -19.892  40.008  0.00 99.99           N  
ATOM   2310  CA  LEU A 480       0.242 -19.767  38.672  0.00 99.99           C  
ATOM   2311  C   LEU A 480       1.585 -19.148  38.382  0.00 99.99           C  
ATOM   2312  O   LEU A 480       2.010 -18.148  38.970  0.00 99.99           O  
ATOM   2313  CB  LEU A 480      -0.650 -20.180  37.539  0.00 99.99           C  
ATOM   2314  CG  LEU A 480      -1.162 -21.585  37.637  0.00 99.99           C  
ATOM   2315  CD1 LEU A 480      -2.628 -21.833  37.452  0.00 99.99           C  
ATOM   2316  CD2 LEU A 480      -0.243 -22.743  37.868  0.00 99.99           C  
ATOM   2317  H   LEU A 480      -0.949 -19.280  40.345  0.00 20.00           H  
ATOM   2318  HA  LEU A 480       0.690 -20.771  38.713  0.00 20.00           H  
ATOM   2319  HB2 LEU A 480      -1.515 -19.500  37.516  0.00 20.00           H  
ATOM   2320  HB3 LEU A 480      -0.083 -20.084  36.601  0.00 20.00           H  
ATOM   2321  HG  LEU A 480      -1.307 -21.469  38.721  0.00 20.00           H  
ATOM   2322 HD11 LEU A 480      -2.833 -22.909  37.554  0.00 20.00           H  
ATOM   2323 HD12 LEU A 480      -3.193 -21.278  38.215  0.00 20.00           H  
ATOM   2324 HD13 LEU A 480      -2.934 -21.495  36.451  0.00 20.00           H  
ATOM   2325 HD21 LEU A 480      -0.828 -23.674  37.905  0.00 20.00           H  
ATOM   2326 HD22 LEU A 480       0.487 -22.802  37.048  0.00 20.00           H  
ATOM   2327 HD23 LEU A 480       0.288 -22.606  38.822  0.00 20.00           H  
ATOM   2328  N   LYS A 481       2.263 -19.806  37.372  0.00 99.99           N  
ATOM   2329  CA  LYS A 481       3.516 -19.302  36.903  0.00 99.99           C  
ATOM   2330  C   LYS A 481       3.521 -18.165  35.914  0.00 99.99           C  
ATOM   2331  O   LYS A 481       2.580 -17.934  35.147  0.00 99.99           O  
ATOM   2332  CB  LYS A 481       4.786 -19.942  37.383  0.00 99.99           C  
ATOM   2333  CG  LYS A 481       4.957 -21.317  36.784  0.00 99.99           C  
ATOM   2334  CD  LYS A 481       6.422 -21.710  36.776  0.00 99.99           C  
ATOM   2335  CE  LYS A 481       6.564 -23.091  36.174  0.00 99.99           C  
ATOM   2336  NZ  LYS A 481       6.931 -24.000  37.266  0.00 99.99           N1+
ATOM   2337  H   LYS A 481       1.876 -20.635  36.970  0.00 20.00           H  
ATOM   2338  HA  LYS A 481       3.551 -18.587  37.738  0.00 20.00           H  
ATOM   2339  HB2 LYS A 481       5.639 -19.312  37.090  0.00 20.00           H  
ATOM   2340  HB3 LYS A 481       4.753 -20.028  38.479  0.00 20.00           H  
ATOM   2341  HG2 LYS A 481       4.390 -22.046  37.381  0.00 20.00           H  
ATOM   2342  HG3 LYS A 481       4.577 -21.313  35.752  0.00 20.00           H  
ATOM   2343  HD2 LYS A 481       6.994 -20.986  36.177  0.00 20.00           H  
ATOM   2344  HD3 LYS A 481       6.806 -21.717  37.807  0.00 20.00           H  
ATOM   2345  HE2 LYS A 481       5.612 -23.407  35.723  0.00 20.00           H  
ATOM   2346  HE3 LYS A 481       7.351 -23.088  35.404  0.00 20.00           H  
ATOM   2347  HZ1 LYS A 481       7.036 -24.928  36.908  0.00 20.00           H  
ATOM   2348  HZ2 LYS A 481       7.794 -23.701  37.673  0.00 20.00           H  
ATOM   2349  HZ3 LYS A 481       6.214 -23.990  37.963  0.00 20.00           H  
ATOM   2350  N   VAL A 482       4.712 -17.454  35.896  0.00 99.99           N  
ATOM   2351  CA  VAL A 482       4.901 -16.459  34.891  0.00 99.99           C  
ATOM   2352  C   VAL A 482       5.421 -16.928  33.553  0.00 99.99           C  
ATOM   2353  O   VAL A 482       6.590 -17.278  33.355  0.00 99.99           O  
ATOM   2354  CB  VAL A 482       4.514 -15.049  35.135  0.00 99.99           C  
ATOM   2355  CG1 VAL A 482       4.628 -14.026  34.057  0.00 99.99           C  
ATOM   2356  CG2 VAL A 482       3.979 -14.621  36.464  0.00 99.99           C  
ATOM   2357  H   VAL A 482       5.424 -17.635  36.574  0.00 20.00           H  
ATOM   2358  HA  VAL A 482       5.924 -16.263  35.244  0.00 20.00           H  
ATOM   2359  HB  VAL A 482       5.537 -14.820  35.468  0.00 20.00           H  
ATOM   2360 HG11 VAL A 482       4.293 -13.050  34.440  0.00 20.00           H  
ATOM   2361 HG12 VAL A 482       5.677 -13.951  33.732  0.00 20.00           H  
ATOM   2362 HG13 VAL A 482       4.000 -14.320  33.204  0.00 20.00           H  
ATOM   2363 HG21 VAL A 482       3.753 -13.545  36.439  0.00 20.00           H  
ATOM   2364 HG22 VAL A 482       3.060 -15.183  36.687  0.00 20.00           H  
ATOM   2365 HG23 VAL A 482       4.730 -14.821  37.242  0.00 20.00           H  
ATOM   2366  N   THR A 483       4.405 -17.032  32.619  0.00 99.99           N  
ATOM   2367  CA  THR A 483       4.614 -17.727  31.379  0.00 99.99           C  
ATOM   2368  C   THR A 483       4.296 -17.145  30.031  0.00 99.99           C  
ATOM   2369  O   THR A 483       4.922 -17.436  29.009  0.00 99.99           O  
ATOM   2370  CB  THR A 483       4.987 -19.163  31.436  0.00 99.99           C  
ATOM   2371  CG2 THR A 483       6.353 -19.659  31.093  0.00 99.99           C  
ATOM   2372  OG1 THR A 483       4.024 -20.098  31.834  0.00 99.99           O  
ATOM   2373  H   THR A 483       3.515 -16.618  32.809  0.00 20.00           H  
ATOM   2374  HA  THR A 483       5.665 -17.408  31.320  0.00 20.00           H  
ATOM   2375  HB  THR A 483       4.678 -19.287  30.388  0.00 20.00           H  
ATOM   2376  HG1 THR A 483       4.061 -20.210  32.776  0.00 20.00           H  
ATOM   2377 HG21 THR A 483       6.387 -20.753  31.210  0.00 20.00           H  
ATOM   2378 HG22 THR A 483       6.589 -19.395  30.052  0.00 20.00           H  
ATOM   2379 HG23 THR A 483       7.091 -19.196  31.765  0.00 20.00           H  
ATOM   2380  N   ALA A 484       3.169 -16.343  30.071  1.00 47.54           N  
ATOM   2381  CA  ALA A 484       2.522 -15.839  28.900  1.00 46.05           C  
ATOM   2382  C   ALA A 484       1.891 -14.464  28.833  1.00 44.91           C  
ATOM   2383  O   ALA A 484       1.422 -13.964  27.810  1.00 45.41           O  
ATOM   2384  CB  ALA A 484       2.276 -16.757  27.741  1.00 45.81           C  
ATOM   2385  H   ALA A 484       2.788 -16.104  30.964  1.00 20.00           H  
ATOM   2386  HA  ALA A 484       3.468 -15.476  28.473  1.00 20.00           H  
ATOM   2387  HB1 ALA A 484       1.772 -16.203  26.935  1.00 20.00           H  
ATOM   2388  HB2 ALA A 484       3.236 -17.148  27.374  1.00 20.00           H  
ATOM   2389  HB3 ALA A 484       1.639 -17.593  28.065  1.00 20.00           H  
ATOM   2390  N   ASN A 485       1.780 -13.870  30.073  1.00 43.24           N  
ATOM   2391  CA  ASN A 485       0.833 -12.788  30.357  1.00 42.32           C  
ATOM   2392  C   ASN A 485      -0.635 -13.175  30.152  1.00 40.42           C  
ATOM   2393  O   ASN A 485      -1.408 -12.431  29.543  1.00 40.41           O  
ATOM   2394  CB  ASN A 485       1.185 -11.541  29.542  1.00 43.30           C  
ATOM   2395  CG  ASN A 485       2.425 -10.819  29.997  1.00 46.23           C  
ATOM   2396  ND2 ASN A 485       3.106 -10.125  29.095  1.00 46.75           N  
ATOM   2397  OD1 ASN A 485       2.799 -10.897  31.166  1.00 47.73           O  
ATOM   2398  H   ASN A 485       2.372 -14.192  30.812  1.00 20.00           H  
ATOM   2399  HA  ASN A 485       0.946 -12.517  31.417  1.00 20.00           H  
ATOM   2400  HB2 ASN A 485       1.331 -11.846  28.495  1.00 20.00           H  
ATOM   2401  HB3 ASN A 485       0.339 -10.841  29.605  1.00 20.00           H  
ATOM   2402 HD21 ASN A 485       3.946  -9.649  29.359  1.00 20.00           H  
ATOM   2403 HD22 ASN A 485       2.781 -10.076  28.151  1.00 20.00           H  
ATOM   2404  N   ILE A 486      -1.002 -14.359  30.645  1.00 38.49           N  
ATOM   2405  CA  ILE A 486      -2.360 -14.845  30.510  1.00 36.78           C  
ATOM   2406  C   ILE A 486      -3.239 -14.194  31.552  1.00 35.38           C  
ATOM   2407  O   ILE A 486      -2.840 -14.094  32.706  1.00 35.45           O  
ATOM   2408  CB  ILE A 486      -2.400 -16.396  30.597  1.00 36.52           C  
ATOM   2409  CG1 ILE A 486      -1.469 -17.019  29.537  1.00 36.95           C  
ATOM   2410  CG2 ILE A 486      -3.843 -16.936  30.505  1.00 36.45           C  
ATOM   2411  CD1 ILE A 486      -1.273 -18.429  29.693  1.00 37.75           C  
ATOM   2412  H   ILE A 486      -0.325 -14.923  31.118  1.00 20.00           H  
ATOM   2413  HA  ILE A 486      -2.741 -14.560  29.518  1.00 20.00           H  
ATOM   2414  HB  ILE A 486      -2.007 -16.677  31.585  1.00 20.00           H  
ATOM   2415 HG12 ILE A 486      -1.905 -16.838  28.544  1.00 20.00           H  
ATOM   2416 HG13 ILE A 486      -0.489 -16.524  29.603  1.00 20.00           H  
ATOM   2417 HG21 ILE A 486      -3.829 -18.034  30.570  1.00 20.00           H  
ATOM   2418 HG22 ILE A 486      -4.441 -16.527  31.333  1.00 20.00           H  
ATOM   2419 HG23 ILE A 486      -4.288 -16.631  29.546  1.00 20.00           H  
ATOM   2420 HD11 ILE A 486      -0.601 -18.796  28.903  1.00 20.00           H  
ATOM   2421 HD12 ILE A 486      -0.826 -18.630  30.678  1.00 20.00           H  
ATOM   2422 HD13 ILE A 486      -2.242 -18.944  29.618  1.00 20.00           H  
ATOM   2423  N   VAL A 487      -4.403 -13.706  31.129  1.00 34.43           N  
ATOM   2424  CA  VAL A 487      -5.454 -13.145  31.969  1.00 33.96           C  
ATOM   2425  C   VAL A 487      -6.676 -14.005  31.676  1.00 33.77           C  
ATOM   2426  O   VAL A 487      -7.276 -13.867  30.614  1.00 33.71           O  
ATOM   2427  CB  VAL A 487      -5.779 -11.681  31.631  1.00 34.22           C  
ATOM   2428  CG1 VAL A 487      -6.916 -11.169  32.514  1.00 34.52           C  
ATOM   2429  CG2 VAL A 487      -4.541 -10.791  31.743  1.00 34.58           C  
ATOM   2430  H   VAL A 487      -4.572 -13.726  30.144  1.00 20.00           H  
ATOM   2431  HA  VAL A 487      -5.187 -13.227  33.033  1.00 20.00           H  
ATOM   2432  HB  VAL A 487      -6.123 -11.648  30.587  1.00 20.00           H  
ATOM   2433 HG11 VAL A 487      -7.135 -10.122  32.259  1.00 20.00           H  
ATOM   2434 HG12 VAL A 487      -7.814 -11.783  32.348  1.00 20.00           H  
ATOM   2435 HG13 VAL A 487      -6.617 -11.235  33.571  1.00 20.00           H  
ATOM   2436 HG21 VAL A 487      -4.811  -9.754  31.495  1.00 20.00           H  
ATOM   2437 HG22 VAL A 487      -4.152 -10.833  32.771  1.00 20.00           H  
ATOM   2438 HG23 VAL A 487      -3.770 -11.146  31.044  1.00 20.00           H  
ATOM   2439  N   PHE A 488      -7.009 -14.929  32.574  1.00 33.36           N  
ATOM   2440  CA  PHE A 488      -8.153 -15.813  32.424  1.00 33.71           C  
ATOM   2441  C   PHE A 488      -9.360 -15.249  33.193  1.00 34.87           C  
ATOM   2442  O   PHE A 488      -9.225 -14.825  34.327  1.00 35.12           O  
ATOM   2443  CB  PHE A 488      -7.755 -17.219  32.906  1.00 33.21           C  
ATOM   2444  CG  PHE A 488      -8.812 -18.301  32.945  1.00 33.19           C  
ATOM   2445  CD1 PHE A 488      -9.458 -18.700  31.799  1.00 33.61           C  
ATOM   2446  CD2 PHE A 488      -9.078 -18.987  34.113  1.00 33.48           C  
ATOM   2447  CE1 PHE A 488     -10.404 -19.710  31.838  1.00 33.89           C  
ATOM   2448  CE2 PHE A 488     -10.004 -20.018  34.140  1.00 33.51           C  
ATOM   2449  CZ  PHE A 488     -10.657 -20.371  33.004  1.00 33.29           C  
ATOM   2450  H   PHE A 488      -6.443 -15.020  33.394  1.00 20.00           H  
ATOM   2451  HA  PHE A 488      -8.424 -15.879  31.360  1.00 20.00           H  
ATOM   2452  HB2 PHE A 488      -6.953 -17.574  32.242  1.00 20.00           H  
ATOM   2453  HB3 PHE A 488      -7.364 -17.112  33.929  1.00 20.00           H  
ATOM   2454  HD1 PHE A 488      -9.225 -18.221  30.859  1.00 20.00           H  
ATOM   2455  HD2 PHE A 488      -8.557 -18.716  35.019  1.00 20.00           H  
ATOM   2456  HE1 PHE A 488     -10.944 -19.976  30.941  1.00 20.00           H  
ATOM   2457  HE2 PHE A 488     -10.206 -20.540  35.064  1.00 20.00           H  
ATOM   2458  HZ  PHE A 488     -11.377 -21.176  33.023  1.00 20.00           H  
ATOM   2459  N   GLY A 489     -10.512 -15.192  32.540  1.00 35.38           N  
ATOM   2460  CA  GLY A 489     -11.761 -14.733  33.133  1.00 35.97           C  
ATOM   2461  C   GLY A 489     -12.772 -15.854  33.038  1.00 37.02           C  
ATOM   2462  O   GLY A 489     -12.925 -16.451  31.976  1.00 37.77           O  
ATOM   2463  H   GLY A 489     -10.525 -15.481  31.583  1.00 20.00           H  
ATOM   2464  HA2 GLY A 489     -11.597 -14.469  34.188  1.00 20.00           H  
ATOM   2465  HA3 GLY A 489     -12.130 -13.852  32.587  1.00 20.00           H  
ATOM   2466  N   TYR A 490     -13.429 -16.190  34.136  1.00 37.35           N  
ATOM   2467  CA  TYR A 490     -14.343 -17.311  34.168  1.00 38.70           C  
ATOM   2468  C   TYR A 490     -15.677 -16.914  34.772  1.00 39.38           C  
ATOM   2469  O   TYR A 490     -15.761 -16.601  35.948  1.00 39.76           O  
ATOM   2470  CB  TYR A 490     -13.655 -18.458  34.901  1.00 39.77           C  
ATOM   2471  CG  TYR A 490     -14.470 -19.715  35.041  1.00 42.67           C  
ATOM   2472  CD1 TYR A 490     -15.070 -20.303  33.941  1.00 44.44           C  
ATOM   2473  CD2 TYR A 490     -14.583 -20.362  36.265  1.00 44.90           C  
ATOM   2474  CE1 TYR A 490     -15.821 -21.468  34.065  1.00 45.92           C  
ATOM   2475  CE2 TYR A 490     -15.319 -21.537  36.398  1.00 46.16           C  
ATOM   2476  CZ  TYR A 490     -15.919 -22.097  35.289  1.00 47.06           C  
ATOM   2477  OH  TYR A 490     -16.631 -23.263  35.406  1.00 48.81           O  
ATOM   2478  H   TYR A 490     -13.290 -15.653  34.968  1.00 20.00           H  
ATOM   2479  HA  TYR A 490     -14.529 -17.641  33.135  1.00 20.00           H  
ATOM   2480  HB2 TYR A 490     -12.736 -18.709  34.352  1.00 20.00           H  
ATOM   2481  HB3 TYR A 490     -13.395 -18.108  35.911  1.00 20.00           H  
ATOM   2482  HD1 TYR A 490     -14.953 -19.849  32.968  1.00 20.00           H  
ATOM   2483  HD2 TYR A 490     -14.090 -19.945  37.131  1.00 20.00           H  
ATOM   2484  HE1 TYR A 490     -16.327 -21.879  33.204  1.00 20.00           H  
ATOM   2485  HE2 TYR A 490     -15.420 -22.008  37.365  1.00 20.00           H  
ATOM   2486  HH  TYR A 490     -16.492 -23.634  36.269  1.00 20.00           H  
ATOM   2487  N   ALA A 491     -16.711 -16.867  33.939  1.00 39.91           N  
ATOM   2488  CA  ALA A 491     -18.072 -16.476  34.296  1.00 41.00           C  
ATOM   2489  C   ALA A 491     -19.004 -17.690  34.273  1.00 42.87           C  
ATOM   2490  O   ALA A 491     -18.923 -18.512  33.364  1.00 42.50           O  
ATOM   2491  CB  ALA A 491     -18.582 -15.404  33.339  1.00 40.26           C  
ATOM   2492  H   ALA A 491     -16.543 -17.121  32.986  1.00 20.00           H  
ATOM   2493  HA  ALA A 491     -18.073 -16.060  35.314  1.00 20.00           H  
ATOM   2494  HB1 ALA A 491     -19.607 -15.119  33.619  1.00 20.00           H  
ATOM   2495  HB2 ALA A 491     -17.928 -14.521  33.395  1.00 20.00           H  
ATOM   2496  HB3 ALA A 491     -18.579 -15.798  32.312  1.00 20.00           H  
ATOM   2497  N   THR A 492     -20.060 -17.767  35.160  1.00 44.55           N  
ATOM   2498  CA  THR A 492     -20.909 -18.973  35.192  1.00 46.44           C  
ATOM   2499  C   THR A 492     -22.432 -19.033  34.974  1.00 48.50           C  
ATOM   2500  O   THR A 492     -23.144 -18.014  35.022  1.00 49.13           O  
ATOM   2501  CB  THR A 492     -20.255 -20.229  35.651  1.00 47.61           C  
ATOM   2502  CG2 THR A 492     -19.566 -21.172  34.722  1.00 47.74           C  
ATOM   2503  OG1 THR A 492     -20.226 -20.508  37.022  1.00 49.28           O  
ATOM   2504  H   THR A 492     -20.249 -17.006  35.781  1.00 20.00           H  
ATOM   2505  HA  THR A 492     -20.705 -19.200  34.135  1.00 20.00           H  
ATOM   2506  HB  THR A 492     -21.199 -20.782  35.539  1.00 20.00           H  
ATOM   2507  HG1 THR A 492     -19.999 -19.719  37.501  1.00 20.00           H  
ATOM   2508 HG21 THR A 492     -19.163 -22.021  35.293  1.00 20.00           H  
ATOM   2509 HG22 THR A 492     -20.283 -21.540  33.974  1.00 20.00           H  
ATOM   2510 HG23 THR A 492     -18.742 -20.649  34.214  1.00 20.00           H  
ATOM   2511  N   CYS A 493     -22.991 -20.307  34.772  0.00 99.99           N  
ATOM   2512  CA  CYS A 493     -24.421 -20.638  34.867  0.00 99.99           C  
ATOM   2513  C   CYS A 493     -25.062 -20.327  36.197  0.00 99.99           C  
ATOM   2514  O   CYS A 493     -24.548 -20.698  37.268  0.00 99.99           O  
ATOM   2515  CB  CYS A 493     -24.996 -21.796  34.066  0.00 99.99           C  
ATOM   2516  SG  CYS A 493     -26.492 -21.695  32.980  0.00 99.99           S  
ATOM   2517  H   CYS A 493     -22.363 -21.052  34.546  0.00 20.00           H  
ATOM   2518  HA  CYS A 493     -24.833 -19.804  34.279  0.00 20.00           H  
ATOM   2519  HB2 CYS A 493     -25.222 -22.580  34.804  0.00 20.00           H  
ATOM   2520  HB3 CYS A 493     -24.180 -22.134  33.411  0.00 20.00           H  
ATOM   2521  N   GLN A 494     -26.294 -19.708  36.095  0.00 99.99           N  
ATOM   2522  CA  GLN A 494     -27.011 -19.488  37.313  0.00 99.99           C  
ATOM   2523  C   GLN A 494     -27.853 -20.605  37.879  0.00 99.99           C  
ATOM   2524  O   GLN A 494     -28.350 -21.495  37.174  0.00 99.99           O  
ATOM   2525  CB  GLN A 494     -26.803 -18.178  38.002  0.00 99.99           C  
ATOM   2526  CG  GLN A 494     -27.670 -17.091  37.422  0.00 99.99           C  
ATOM   2527  CD  GLN A 494     -27.035 -16.462  36.219  0.00 99.99           C  
ATOM   2528  NE2 GLN A 494     -28.012 -16.115  35.300  0.00 99.99           N  
ATOM   2529  OE1 GLN A 494     -25.825 -16.256  36.076  0.00 99.99           O  
ATOM   2530  H   GLN A 494     -26.667 -19.427  35.211  0.00 20.00           H  
ATOM   2531  HA  GLN A 494     -27.874 -19.087  36.761  0.00 20.00           H  
ATOM   2532  HB2 GLN A 494     -25.747 -17.885  37.897  0.00 20.00           H  
ATOM   2533  HB3 GLN A 494     -27.046 -18.295  39.069  0.00 20.00           H  
ATOM   2534  HG2 GLN A 494     -27.831 -16.317  38.186  0.00 20.00           H  
ATOM   2535  HG3 GLN A 494     -28.637 -17.525  37.129  0.00 20.00           H  
ATOM   2536 HE21 GLN A 494     -27.756 -15.662  34.445  0.00 20.00           H  
ATOM   2537 HE22 GLN A 494     -28.972 -16.317  35.491  0.00 20.00           H  
ATOM   2538  N   GLY A 495     -28.014 -20.548  39.245  0.00 99.99           N  
ATOM   2539  CA  GLY A 495     -28.740 -21.604  39.919  0.00 99.99           C  
ATOM   2540  C   GLY A 495     -30.173 -21.179  40.081  0.00 99.99           C  
ATOM   2541  O   GLY A 495     -30.585 -20.503  41.032  0.00 99.99           O  
ATOM   2542  H   GLY A 495     -27.632 -19.785  39.766  0.00 20.00           H  
ATOM   2543  HA2 GLY A 495     -28.694 -22.525  39.320  0.00 20.00           H  
ATOM   2544  HA3 GLY A 495     -28.295 -21.786  40.908  0.00 20.00           H  
ATOM   2545  N   ALA A 496     -30.962 -21.601  39.027  0.00 99.99           N  
ATOM   2546  CA  ALA A 496     -32.320 -21.166  38.931  0.00 99.99           C  
ATOM   2547  C   ALA A 496     -33.454 -21.758  39.740  0.00 99.99           C  
ATOM   2548  O   ALA A 496     -34.639 -21.461  39.549  0.00 99.99           O  
ATOM   2549  CB  ALA A 496     -32.562 -20.046  37.958  0.00 99.99           C  
ATOM   2550  H   ALA A 496     -30.583 -22.211  38.331  0.00 20.00           H  
ATOM   2551  HA  ALA A 496     -32.502 -21.901  38.134  0.00 20.00           H  
ATOM   2552  HB1 ALA A 496     -33.630 -19.785  37.957  0.00 20.00           H  
ATOM   2553  HB2 ALA A 496     -31.970 -19.168  38.254  0.00 20.00           H  
ATOM   2554  HB3 ALA A 496     -32.262 -20.367  36.949  0.00 20.00           H  
ATOM   2555  N   GLU A 497     -33.039 -22.640  40.719  0.00 99.99           N  
ATOM   2556  CA  GLU A 497     -34.006 -23.299  41.534  0.00 99.99           C  
ATOM   2557  C   GLU A 497     -34.788 -22.508  42.554  0.00 99.99           C  
ATOM   2558  O   GLU A 497     -34.261 -21.837  43.452  0.00 99.99           O  
ATOM   2559  CB  GLU A 497     -34.153 -24.780  41.408  0.00 99.99           C  
ATOM   2560  CG  GLU A 497     -35.402 -25.185  40.664  0.00 99.99           C  
ATOM   2561  CD  GLU A 497     -35.312 -25.133  39.168  0.00 99.99           C  
ATOM   2562  OE1 GLU A 497     -34.248 -24.696  38.632  0.00 99.99           O  
ATOM   2563  OE2 GLU A 497     -36.344 -25.553  38.550  0.00 99.99           O1-
ATOM   2564  H   GLU A 497     -32.064 -22.815  40.856  0.00 20.00           H  
ATOM   2565  HA  GLU A 497     -34.788 -23.135  40.777  0.00 20.00           H  
ATOM   2566  HB2 GLU A 497     -34.189 -25.216  42.417  0.00 20.00           H  
ATOM   2567  HB3 GLU A 497     -33.280 -25.175  40.868  0.00 20.00           H  
ATOM   2568  HG2 GLU A 497     -36.215 -24.513  40.977  0.00 20.00           H  
ATOM   2569  HG3 GLU A 497     -35.647 -26.218  40.952  0.00 20.00           H  
ATOM   2570  N   ALA A 498     -36.149 -22.519  42.313  0.00 99.99           N  
ATOM   2571  CA  ALA A 498     -37.003 -21.622  43.031  0.00 99.99           C  
ATOM   2572  C   ALA A 498     -37.093 -20.141  42.696  0.00 99.99           C  
ATOM   2573  O   ALA A 498     -37.855 -19.350  43.261  0.00 99.99           O  
ATOM   2574  CB  ALA A 498     -37.834 -22.187  44.141  0.00 99.99           C  
ATOM   2575  H   ALA A 498     -36.536 -23.151  41.641  0.00 20.00           H  
ATOM   2576  HA  ALA A 498     -36.190 -21.413  43.743  0.00 20.00           H  
ATOM   2577  HB1 ALA A 498     -38.433 -21.385  44.597  0.00 20.00           H  
ATOM   2578  HB2 ALA A 498     -38.503 -22.962  43.739  0.00 20.00           H  
ATOM   2579  HB3 ALA A 498     -37.175 -22.631  44.903  0.00 20.00           H  
ATOM   2580  N   PHE A 499     -36.200 -19.770  41.707  0.00 99.99           N  
ATOM   2581  CA  PHE A 499     -36.097 -18.412  41.273  0.00 99.99           C  
ATOM   2582  C   PHE A 499     -37.101 -17.911  40.268  0.00 99.99           C  
ATOM   2583  O   PHE A 499     -37.307 -18.474  39.183  0.00 99.99           O  
ATOM   2584  CB  PHE A 499     -34.977 -17.610  41.860  0.00 99.99           C  
ATOM   2585  CG  PHE A 499     -34.727 -16.252  41.288  0.00 99.99           C  
ATOM   2586  CD1 PHE A 499     -34.980 -15.123  42.063  0.00 99.99           C  
ATOM   2587  CD2 PHE A 499     -34.198 -16.103  40.002  0.00 99.99           C  
ATOM   2588  CE1 PHE A 499     -34.714 -13.846  41.571  0.00 99.99           C  
ATOM   2589  CE2 PHE A 499     -33.938 -14.826  39.492  0.00 99.99           C  
ATOM   2590  CZ  PHE A 499     -34.190 -13.703  40.280  0.00 99.99           C  
ATOM   2591  H   PHE A 499     -35.616 -20.464  41.287  0.00 20.00           H  
ATOM   2592  HA  PHE A 499     -36.757 -18.096  42.094  0.00 20.00           H  
ATOM   2593  HB2 PHE A 499     -34.054 -18.195  41.737  0.00 20.00           H  
ATOM   2594  HB3 PHE A 499     -35.190 -17.482  42.932  0.00 20.00           H  
ATOM   2595  HD1 PHE A 499     -35.388 -15.238  43.056  0.00 20.00           H  
ATOM   2596  HD2 PHE A 499     -33.990 -16.976  39.401  0.00 20.00           H  
ATOM   2597  HE1 PHE A 499     -34.909 -12.976  42.180  0.00 20.00           H  
ATOM   2598  HE2 PHE A 499     -33.544 -14.711  38.493  0.00 20.00           H  
ATOM   2599  HZ  PHE A 499     -33.981 -12.717  39.892  0.00 20.00           H  
ATOM   2600  N   GLU A 500     -37.773 -16.784  40.693  0.00 99.99           N  
ATOM   2601  CA  GLU A 500     -38.754 -16.181  39.836  0.00 99.99           C  
ATOM   2602  C   GLU A 500     -38.199 -15.372  38.685  0.00 99.99           C  
ATOM   2603  O   GLU A 500     -37.491 -14.370  38.825  0.00 99.99           O  
ATOM   2604  CB  GLU A 500     -39.908 -15.558  40.583  0.00 99.99           C  
ATOM   2605  CG  GLU A 500     -41.090 -15.265  39.691  0.00 99.99           C  
ATOM   2606  CD  GLU A 500     -41.876 -16.472  39.240  0.00 99.99           C  
ATOM   2607  OE1 GLU A 500     -41.404 -17.622  39.470  0.00 99.99           O  
ATOM   2608  OE2 GLU A 500     -42.970 -16.208  38.641  0.00 99.99           O1-
ATOM   2609  H   GLU A 500     -37.579 -16.389  41.591  0.00 20.00           H  
ATOM   2610  HA  GLU A 500     -39.221 -17.039  39.331  0.00 20.00           H  
ATOM   2611  HB2 GLU A 500     -39.566 -14.616  41.036  0.00 20.00           H  
ATOM   2612  HB3 GLU A 500     -40.228 -16.251  41.376  0.00 20.00           H  
ATOM   2613  HG2 GLU A 500     -40.717 -14.749  38.794  0.00 20.00           H  
ATOM   2614  HG3 GLU A 500     -41.773 -14.601  40.239  0.00 20.00           H  
ATOM   2615  N   ILE A 501     -38.550 -15.915  37.466  0.00 99.99           N  
ATOM   2616  CA  ILE A 501     -38.134 -15.288  36.256  0.00 99.99           C  
ATOM   2617  C   ILE A 501     -38.947 -14.235  35.562  0.00 99.99           C  
ATOM   2618  O   ILE A 501     -38.625 -13.718  34.491  0.00 99.99           O  
ATOM   2619  CB  ILE A 501     -36.825 -15.695  35.685  0.00 99.99           C  
ATOM   2620  CG1 ILE A 501     -36.801 -16.795  34.676  0.00 99.99           C  
ATOM   2621  CG2 ILE A 501     -35.577 -15.010  36.137  0.00 99.99           C  
ATOM   2622  CD1 ILE A 501     -35.490 -16.888  33.921  0.00 99.99           C  
ATOM   2623  H   ILE A 501     -39.099 -16.751  37.432  0.00 20.00           H  
ATOM   2624  HA  ILE A 501     -38.638 -16.071  35.670  0.00 20.00           H  
ATOM   2625  HB  ILE A 501     -36.943 -14.955  34.879  0.00 20.00           H  
ATOM   2626 HG12 ILE A 501     -37.610 -16.622  33.951  0.00 20.00           H  
ATOM   2627 HG13 ILE A 501     -36.973 -17.749  35.196  0.00 20.00           H  
ATOM   2628 HG21 ILE A 501     -35.831 -14.238  36.878  0.00 20.00           H  
ATOM   2629 HG22 ILE A 501     -34.899 -15.747  36.593  0.00 20.00           H  
ATOM   2630 HG23 ILE A 501     -35.083 -14.541  35.274  0.00 20.00           H  
ATOM   2631 HD11 ILE A 501     -35.540 -17.715  33.197  0.00 20.00           H  
ATOM   2632 HD12 ILE A 501     -35.307 -15.944  33.386  0.00 20.00           H  
ATOM   2633 HD13 ILE A 501     -34.670 -17.072  34.631  0.00 20.00           H  
ATOM   2634  N   GLN A 502     -40.088 -13.886  36.246  0.00 99.99           N  
ATOM   2635  CA  GLN A 502     -41.021 -12.975  35.665  0.00 99.99           C  
ATOM   2636  C   GLN A 502     -40.731 -11.497  35.611  0.00 99.99           C  
ATOM   2637  O   GLN A 502     -40.377 -10.825  36.589  0.00 99.99           O  
ATOM   2638  CB  GLN A 502     -42.272 -13.507  35.016  0.00 99.99           C  
ATOM   2639  CG  GLN A 502     -42.942 -14.564  35.872  0.00 99.99           C  
ATOM   2640  CD  GLN A 502     -43.150 -15.780  35.034  0.00 99.99           C  
ATOM   2641  NE2 GLN A 502     -42.452 -16.864  35.517  0.00 99.99           N  
ATOM   2642  OE1 GLN A 502     -43.873 -15.792  34.030  0.00 99.99           O  
ATOM   2643  H   GLN A 502     -40.265 -14.270  37.153  0.00 20.00           H  
ATOM   2644  HA  GLN A 502     -41.543 -12.860  36.626  0.00 20.00           H  
ATOM   2645  HB2 GLN A 502     -42.009 -13.950  34.044  0.00 20.00           H  
ATOM   2646  HB3 GLN A 502     -42.975 -12.675  34.862  0.00 20.00           H  
ATOM   2647  HG2 GLN A 502     -43.912 -14.190  36.234  0.00 20.00           H  
ATOM   2648  HG3 GLN A 502     -42.300 -14.809  36.731  0.00 20.00           H  
ATOM   2649 HE21 GLN A 502     -42.508 -17.745  35.048  0.00 20.00           H  
ATOM   2650 HE22 GLN A 502     -41.889 -16.770  36.338  0.00 20.00           H  
ATOM   2651  N   HIS A 503     -40.845 -11.006  34.319  0.00 99.99           N  
ATOM   2652  CA  HIS A 503     -40.600  -9.619  34.059  0.00 99.99           C  
ATOM   2653  C   HIS A 503     -39.234  -9.066  33.741  0.00 99.99           C  
ATOM   2654  O   HIS A 503     -39.012  -7.872  33.515  0.00 99.99           O  
ATOM   2655  CB  HIS A 503     -41.730  -8.632  34.176  0.00 99.99           C  
ATOM   2656  CG  HIS A 503     -42.957  -9.041  33.466  0.00 99.99           C  
ATOM   2657  CD2 HIS A 503     -44.089  -9.701  33.873  0.00 99.99           C  
ATOM   2658  ND1 HIS A 503     -43.157  -8.774  32.136  0.00 99.99           N  
ATOM   2659  CE1 HIS A 503     -44.374  -9.301  31.790  0.00 99.99           C  
ATOM   2660  NE2 HIS A 503     -44.969  -9.873  32.818  0.00 99.99           N  
ATOM   2661  H   HIS A 503     -41.097 -11.619  33.570  0.00 20.00           H  
ATOM   2662  HA  HIS A 503     -40.811  -9.762  32.989  0.00 20.00           H  
ATOM   2663  HB2 HIS A 503     -41.394  -7.670  33.761  0.00 20.00           H  
ATOM   2664  HB3 HIS A 503     -41.971  -8.507  35.242  0.00 20.00           H  
ATOM   2665  HD2 HIS A 503     -44.269 -10.041  34.883  0.00 20.00           H  
ATOM   2666  HE1 HIS A 503     -44.795  -9.254  30.796  0.00 20.00           H  
ATOM   2667  HE2 HIS A 503     -45.859 -10.331  32.833  0.00 20.00           H  
ATOM   2668  N   SER A 504     -38.243 -10.030  33.724  0.00 99.99           N  
ATOM   2669  CA  SER A 504     -36.881  -9.656  33.468  0.00 99.99           C  
ATOM   2670  C   SER A 504     -36.476  -9.268  32.070  0.00 99.99           C  
ATOM   2671  O   SER A 504     -36.938  -9.792  31.052  0.00 99.99           O  
ATOM   2672  CB  SER A 504     -35.814 -10.302  34.308  0.00 99.99           C  
ATOM   2673  OG  SER A 504     -35.908  -9.843  35.659  0.00 99.99           O  
ATOM   2674  H   SER A 504     -38.476 -10.988  33.889  0.00 20.00           H  
ATOM   2675  HA  SER A 504     -36.880  -8.657  33.929  0.00 20.00           H  
ATOM   2676  HB2 SER A 504     -34.825 -10.041  33.903  0.00 20.00           H  
ATOM   2677  HB3 SER A 504     -35.944 -11.394  34.284  0.00 20.00           H  
ATOM   2678  HG  SER A 504     -36.447 -10.443  36.161  0.00 20.00           H  
ATOM   2679  N   GLY A 505     -35.521  -8.271  32.050  0.00 99.99           N  
ATOM   2680  CA  GLY A 505     -35.029  -7.766  30.788  0.00 99.99           C  
ATOM   2681  C   GLY A 505     -33.881  -8.632  30.321  0.00 99.99           C  
ATOM   2682  O   GLY A 505     -32.824  -8.774  30.948  0.00 99.99           O  
ATOM   2683  H   GLY A 505     -35.170  -7.898  32.908  0.00 20.00           H  
ATOM   2684  HA2 GLY A 505     -35.837  -7.792  30.042  0.00 20.00           H  
ATOM   2685  HA3 GLY A 505     -34.681  -6.731  30.917  0.00 20.00           H  
ATOM   2686  N   LEU A 506     -34.182  -9.275  29.134  0.00 99.99           N  
ATOM   2687  CA  LEU A 506     -33.301 -10.261  28.595  0.00 99.99           C  
ATOM   2688  C   LEU A 506     -32.137  -9.961  27.678  0.00 99.99           C  
ATOM   2689  O   LEU A 506     -31.491 -10.838  27.087  0.00 99.99           O  
ATOM   2690  CB  LEU A 506     -33.555 -11.700  28.957  0.00 99.99           C  
ATOM   2691  CG  LEU A 506     -32.993 -12.073  30.287  0.00 99.99           C  
ATOM   2692  CD1 LEU A 506     -33.915 -12.524  31.375  0.00 99.99           C  
ATOM   2693  CD2 LEU A 506     -31.520 -12.035  30.549  0.00 99.99           C  
ATOM   2694  H   LEU A 506     -35.026  -9.048  28.648  0.00 20.00           H  
ATOM   2695  HA  LEU A 506     -32.642 -10.155  29.470  0.00 20.00           H  
ATOM   2696  HB2 LEU A 506     -34.641 -11.871  28.974  0.00 20.00           H  
ATOM   2697  HB3 LEU A 506     -33.095 -12.341  28.190  0.00 20.00           H  
ATOM   2698  HG  LEU A 506     -33.088 -11.032  30.628  0.00 20.00           H  
ATOM   2699 HD11 LEU A 506     -33.332 -12.756  32.278  0.00 20.00           H  
ATOM   2700 HD12 LEU A 506     -34.635 -11.723  31.600  0.00 20.00           H  
ATOM   2701 HD13 LEU A 506     -34.457 -13.423  31.047  0.00 20.00           H  
ATOM   2702 HD21 LEU A 506     -31.324 -12.346  31.586  0.00 20.00           H  
ATOM   2703 HD22 LEU A 506     -31.007 -12.720  29.858  0.00 20.00           H  
ATOM   2704 HD23 LEU A 506     -31.147 -11.012  30.396  0.00 20.00           H  
ATOM   2705  N   ALA A 507     -31.837  -8.616  27.584  0.00 99.99           N  
ATOM   2706  CA  ALA A 507     -30.752  -8.229  26.731  0.00 99.99           C  
ATOM   2707  C   ALA A 507     -29.337  -8.322  27.229  0.00 99.99           C  
ATOM   2708  O   ALA A 507     -28.933  -7.744  28.248  0.00 99.99           O  
ATOM   2709  CB  ALA A 507     -31.082  -7.832  25.326  0.00 99.99           C  
ATOM   2710  H   ALA A 507     -32.360  -7.933  28.096  0.00 20.00           H  
ATOM   2711  HA  ALA A 507     -30.826  -7.185  27.069  0.00 20.00           H  
ATOM   2712  HB1 ALA A 507     -30.158  -7.562  24.793  0.00 20.00           H  
ATOM   2713  HB2 ALA A 507     -31.569  -8.673  24.812  0.00 20.00           H  
ATOM   2714  HB3 ALA A 507     -31.762  -6.967  25.339  0.00 20.00           H  
ATOM   2715  N   ASN A 508     -28.553  -9.170  26.479  1.00 48.08           N  
ATOM   2716  CA  ASN A 508     -27.307  -9.634  26.995  1.00 47.95           C  
ATOM   2717  C   ASN A 508     -27.340 -10.900  27.807  1.00 48.53           C  
ATOM   2718  O   ASN A 508     -28.355 -11.263  28.424  1.00 49.72           O  
ATOM   2719  CB  ASN A 508     -26.089  -8.759  27.044  1.00 48.60           C  
ATOM   2720  CG  ASN A 508     -25.932  -7.971  25.787  1.00 51.48           C  
ATOM   2721  ND2 ASN A 508     -25.819  -8.756  24.667  1.00 51.32           N  
ATOM   2722  OD1 ASN A 508     -25.887  -6.735  25.790  1.00 52.98           O  
ATOM   2723  H   ASN A 508     -28.857  -9.460  25.572  1.00 20.00           H  
ATOM   2724  HA  ASN A 508     -27.009 -10.140  26.064  1.00 20.00           H  
ATOM   2725  HB2 ASN A 508     -26.183  -8.064  27.891  1.00 20.00           H  
ATOM   2726  HB3 ASN A 508     -25.200  -9.390  27.184  1.00 20.00           H  
ATOM   2727 HD21 ASN A 508     -25.691  -8.333  23.771  1.00 20.00           H  
ATOM   2728 HD22 ASN A 508     -25.866  -9.752  24.748  1.00 20.00           H  
ATOM   2729  N   GLY A 509     -26.124 -11.556  27.918  1.00 47.57           N  
ATOM   2730  CA  GLY A 509     -25.940 -12.219  29.199  1.00 46.89           C  
ATOM   2731  C   GLY A 509     -25.348 -11.229  30.197  1.00 46.15           C  
ATOM   2732  O   GLY A 509     -24.936 -10.120  29.818  1.00 45.69           O  
ATOM   2733  H   GLY A 509     -25.440 -11.572  27.188  1.00 20.00           H  
ATOM   2734  HA2 GLY A 509     -26.911 -12.578  29.570  1.00 20.00           H  
ATOM   2735  HA3 GLY A 509     -25.256 -13.071  29.077  1.00 20.00           H  
ATOM   2736  N   ILE A 510     -25.297 -11.605  31.494  1.00 45.62           N  
ATOM   2737  CA  ILE A 510     -24.773 -10.700  32.519  1.00 45.73           C  
ATOM   2738  C   ILE A 510     -23.353 -10.205  32.213  1.00 45.68           C  
ATOM   2739  O   ILE A 510     -23.118  -8.992  32.179  1.00 46.35           O  
ATOM   2740  CB  ILE A 510     -24.842 -11.268  33.950  1.00 46.39           C  
ATOM   2741  CG1 ILE A 510     -26.145 -12.062  34.227  1.00 47.59           C  
ATOM   2742  CG2 ILE A 510     -24.617 -10.153  34.954  1.00 46.80           C  
ATOM   2743  CD1 ILE A 510     -27.389 -11.267  34.288  1.00 49.11           C  
ATOM   2744  H   ILE A 510     -25.622 -12.514  31.757  1.00 20.00           H  
ATOM   2745  HA  ILE A 510     -25.415  -9.807  32.515  1.00 20.00           H  
ATOM   2746  HB  ILE A 510     -24.007 -11.976  34.056  1.00 20.00           H  
ATOM   2747 HG12 ILE A 510     -26.261 -12.807  33.426  1.00 20.00           H  
ATOM   2748 HG13 ILE A 510     -26.027 -12.576  35.192  1.00 20.00           H  
ATOM   2749 HG21 ILE A 510     -24.667 -10.562  35.974  1.00 20.00           H  
ATOM   2750 HG22 ILE A 510     -23.627  -9.704  34.787  1.00 20.00           H  
ATOM   2751 HG23 ILE A 510     -25.394  -9.385  34.829  1.00 20.00           H  
ATOM   2752 HD11 ILE A 510     -28.241 -11.933  34.488  1.00 20.00           H  
ATOM   2753 HD12 ILE A 510     -27.309 -10.522  35.093  1.00 20.00           H  
ATOM   2754 HD13 ILE A 510     -27.543 -10.753  33.328  1.00 20.00           H  
ATOM   2755  N   PHE A 511     -22.429 -11.141  31.950  1.00 44.13           N  
ATOM   2756  CA  PHE A 511     -21.040 -10.828  31.697  1.00 43.07           C  
ATOM   2757  C   PHE A 511     -20.821  -9.845  30.569  1.00 41.82           C  
ATOM   2758  O   PHE A 511     -20.112  -8.861  30.769  1.00 41.98           O  
ATOM   2759  CB  PHE A 511     -20.245 -12.113  31.464  1.00 43.34           C  
ATOM   2760  CG  PHE A 511     -18.769 -11.902  31.245  1.00 44.24           C  
ATOM   2761  CD1 PHE A 511     -17.948 -11.507  32.287  1.00 44.75           C  
ATOM   2762  CD2 PHE A 511     -18.192 -12.160  30.011  1.00 45.42           C  
ATOM   2763  CE1 PHE A 511     -16.589 -11.344  32.093  1.00 45.73           C  
ATOM   2764  CE2 PHE A 511     -16.825 -12.019  29.823  1.00 46.18           C  
ATOM   2765  CZ  PHE A 511     -16.033 -11.610  30.865  1.00 46.05           C  
ATOM   2766  H   PHE A 511     -22.714 -12.099  31.928  1.00 20.00           H  
ATOM   2767  HA  PHE A 511     -20.631 -10.365  32.607  1.00 20.00           H  
ATOM   2768  HB2 PHE A 511     -20.373 -12.761  32.344  1.00 20.00           H  
ATOM   2769  HB3 PHE A 511     -20.656 -12.615  30.576  1.00 20.00           H  
ATOM   2770  HD1 PHE A 511     -18.374 -11.324  33.263  1.00 20.00           H  
ATOM   2771  HD2 PHE A 511     -18.814 -12.474  29.186  1.00 20.00           H  
ATOM   2772  HE1 PHE A 511     -15.964 -11.007  32.907  1.00 20.00           H  
ATOM   2773  HE2 PHE A 511     -16.386 -12.231  28.859  1.00 20.00           H  
ATOM   2774  HZ  PHE A 511     -14.969 -11.497  30.720  1.00 20.00           H  
ATOM   2775  N   MET A 512     -21.422 -10.097  29.395  1.00 40.28           N  
ATOM   2776  CA  MET A 512     -21.241  -9.245  28.242  1.00 39.41           C  
ATOM   2777  C   MET A 512     -21.892  -7.885  28.389  1.00 39.30           C  
ATOM   2778  O   MET A 512     -21.331  -6.920  27.906  1.00 38.98           O  
ATOM   2779  CB  MET A 512     -21.693  -9.948  26.973  1.00 39.81           C  
ATOM   2780  CG  MET A 512     -21.281  -9.235  25.688  1.00 41.60           C  
ATOM   2781  SD  MET A 512     -19.488  -9.015  25.513  1.00 42.64           S  
ATOM   2782  CE  MET A 512     -18.948 -10.742  25.563  1.00 40.19           C  
ATOM   2783  H   MET A 512     -22.013 -10.899  29.316  1.00 20.00           H  
ATOM   2784  HA  MET A 512     -20.161  -9.066  28.132  1.00 20.00           H  
ATOM   2785  HB2 MET A 512     -21.257 -10.958  26.963  1.00 20.00           H  
ATOM   2786  HB3 MET A 512     -22.790 -10.022  26.991  1.00 20.00           H  
ATOM   2787  HG2 MET A 512     -21.643  -9.825  24.833  1.00 20.00           H  
ATOM   2788  HG3 MET A 512     -21.755  -8.242  25.675  1.00 20.00           H  
ATOM   2789  HE1 MET A 512     -17.860 -10.782  25.719  1.00 20.00           H  
ATOM   2790  HE2 MET A 512     -19.456 -11.261  26.389  1.00 20.00           H  
ATOM   2791  HE3 MET A 512     -19.200 -11.233  24.611  1.00 20.00           H  
ATOM   2792  N   LYS A 513     -23.038  -7.791  29.076  1.00 39.42           N  
ATOM   2793  CA  LYS A 513     -23.706  -6.529  29.377  1.00 40.76           C  
ATOM   2794  C   LYS A 513     -22.738  -5.566  30.127  1.00 42.04           C  
ATOM   2795  O   LYS A 513     -22.599  -4.407  29.732  1.00 42.84           O  
ATOM   2796  CB  LYS A 513     -24.930  -6.816  30.268  1.00 43.24           C  
ATOM   2797  CG  LYS A 513     -25.766  -5.604  30.634  1.00 47.82           C  
ATOM   2798  CD  LYS A 513     -26.420  -5.831  31.993  1.00 53.61           C  
ATOM   2799  CE  LYS A 513     -27.686  -5.034  32.193  1.00 57.75           C  
ATOM   2800  NZ  LYS A 513     -28.229  -5.230  33.563  1.00 61.15           N1+
ATOM   2801  H   LYS A 513     -23.461  -8.636  29.402  1.00 20.00           H  
ATOM   2802  HA  LYS A 513     -24.042  -6.045  28.448  1.00 20.00           H  
ATOM   2803  HB2 LYS A 513     -25.578  -7.527  29.735  1.00 20.00           H  
ATOM   2804  HB3 LYS A 513     -24.571  -7.275  31.201  1.00 20.00           H  
ATOM   2805  HG2 LYS A 513     -25.121  -4.714  30.681  1.00 20.00           H  
ATOM   2806  HG3 LYS A 513     -26.545  -5.452  29.873  1.00 20.00           H  
ATOM   2807  HD2 LYS A 513     -26.663  -6.900  32.088  1.00 20.00           H  
ATOM   2808  HD3 LYS A 513     -25.702  -5.547  32.777  1.00 20.00           H  
ATOM   2809  HE2 LYS A 513     -27.466  -3.967  32.042  1.00 20.00           H  
ATOM   2810  HE3 LYS A 513     -28.437  -5.361  31.458  1.00 20.00           H  
ATOM   2811  HZ1 LYS A 513     -29.066  -4.693  33.671  1.00 20.00           H  
ATOM   2812  HZ2 LYS A 513     -28.434  -6.198  33.705  1.00 20.00           H  
ATOM   2813  HZ3 LYS A 513     -27.552  -4.931  34.236  1.00 20.00           H  
ATOM   2814  N   PHE A 514     -22.027  -6.066  31.156  1.00 41.77           N  
ATOM   2815  CA  PHE A 514     -21.060  -5.270  31.892  1.00 42.79           C  
ATOM   2816  C   PHE A 514     -19.717  -5.131  31.180  1.00 44.06           C  
ATOM   2817  O   PHE A 514     -19.098  -4.074  31.259  1.00 45.27           O  
ATOM   2818  CB  PHE A 514     -20.854  -5.821  33.304  1.00 43.01           C  
ATOM   2819  CG  PHE A 514     -22.091  -5.695  34.152  1.00 44.37           C  
ATOM   2820  CD1 PHE A 514     -22.669  -4.463  34.380  1.00 45.51           C  
ATOM   2821  CD2 PHE A 514     -22.695  -6.812  34.693  1.00 45.33           C  
ATOM   2822  CE1 PHE A 514     -23.820  -4.354  35.136  1.00 46.45           C  
ATOM   2823  CE2 PHE A 514     -23.836  -6.696  35.465  1.00 46.15           C  
ATOM   2824  CZ  PHE A 514     -24.386  -5.470  35.687  1.00 46.27           C  
ATOM   2825  H   PHE A 514     -22.170  -7.019  31.423  1.00 20.00           H  
ATOM   2826  HA  PHE A 514     -21.472  -4.256  32.001  1.00 20.00           H  
ATOM   2827  HB2 PHE A 514     -20.581  -6.884  33.233  1.00 20.00           H  
ATOM   2828  HB3 PHE A 514     -20.037  -5.264  33.785  1.00 20.00           H  
ATOM   2829  HD1 PHE A 514     -22.217  -3.575  33.963  1.00 20.00           H  
ATOM   2830  HD2 PHE A 514     -22.271  -7.788  34.511  1.00 20.00           H  
ATOM   2831  HE1 PHE A 514     -24.273  -3.386  35.292  1.00 20.00           H  
ATOM   2832  HE2 PHE A 514     -24.291  -7.577  35.892  1.00 20.00           H  
ATOM   2833  HZ  PHE A 514     -25.271  -5.379  36.299  1.00 20.00           H  
ATOM   2834  N   LEU A 515     -19.249  -6.185  30.512  1.00 43.68           N  
ATOM   2835  CA  LEU A 515     -17.984  -6.154  29.792  1.00 44.15           C  
ATOM   2836  C   LEU A 515     -18.022  -5.213  28.573  1.00 46.04           C  
ATOM   2837  O   LEU A 515     -17.082  -4.453  28.368  1.00 46.00           O  
ATOM   2838  CB  LEU A 515     -17.593  -7.574  29.360  1.00 43.42           C  
ATOM   2839  CG  LEU A 515     -16.279  -7.691  28.654  1.00 43.79           C  
ATOM   2840  CD1 LEU A 515     -15.179  -7.737  29.624  1.00 43.80           C  
ATOM   2841  CD2 LEU A 515     -16.242  -8.914  27.772  1.00 44.88           C  
ATOM   2842  H   LEU A 515     -19.787  -7.028  30.505  1.00 20.00           H  
ATOM   2843  HA  LEU A 515     -17.202  -5.785  30.472  1.00 20.00           H  
ATOM   2844  HB2 LEU A 515     -17.551  -8.203  30.261  1.00 20.00           H  
ATOM   2845  HB3 LEU A 515     -18.376  -7.951  28.685  1.00 20.00           H  
ATOM   2846  HG  LEU A 515     -16.149  -6.804  28.016  1.00 20.00           H  
ATOM   2847 HD11 LEU A 515     -14.221  -7.823  29.090  1.00 20.00           H  
ATOM   2848 HD12 LEU A 515     -15.182  -6.816  30.225  1.00 20.00           H  
ATOM   2849 HD13 LEU A 515     -15.309  -8.607  30.285  1.00 20.00           H  
ATOM   2850 HD21 LEU A 515     -15.266  -8.973  27.267  1.00 20.00           H  
ATOM   2851 HD22 LEU A 515     -16.392  -9.814  28.387  1.00 20.00           H  
ATOM   2852 HD23 LEU A 515     -17.041  -8.847  27.019  1.00 20.00           H  
ATOM   2853  N   LYS A 516     -19.108  -5.231  27.786  1.00 47.70           N  
ATOM   2854  CA  LYS A 516     -19.228  -4.390  26.590  1.00 49.98           C  
ATOM   2855  C   LYS A 516     -19.197  -2.890  26.881  1.00 51.60           C  
ATOM   2856  O   LYS A 516     -18.806  -2.118  26.008  1.00 51.54           O  
ATOM   2857  CB  LYS A 516     -20.460  -4.756  25.735  1.00 52.75           C  
ATOM   2858  CG  LYS A 516     -21.796  -4.210  26.243  1.00 57.52           C  
ATOM   2859  CD  LYS A 516     -22.895  -4.467  25.232  1.00 61.86           C  
ATOM   2860  CE  LYS A 516     -24.240  -3.972  25.702  1.00 66.68           C  
ATOM   2861  NZ  LYS A 516     -25.206  -3.825  24.567  1.00 70.22           N1+
ATOM   2862  H   LYS A 516     -19.864  -5.841  28.024  1.00 20.00           H  
ATOM   2863  HA  LYS A 516     -18.349  -4.599  25.962  1.00 20.00           H  
ATOM   2864  HB2 LYS A 516     -20.297  -4.365  24.720  1.00 20.00           H  
ATOM   2865  HB3 LYS A 516     -20.534  -5.853  25.698  1.00 20.00           H  
ATOM   2866  HG2 LYS A 516     -22.053  -4.706  27.191  1.00 20.00           H  
ATOM   2867  HG3 LYS A 516     -21.704  -3.127  26.410  1.00 20.00           H  
ATOM   2868  HD2 LYS A 516     -22.638  -3.953  24.294  1.00 20.00           H  
ATOM   2869  HD3 LYS A 516     -22.961  -5.550  25.051  1.00 20.00           H  
ATOM   2870  HE2 LYS A 516     -24.650  -4.690  26.428  1.00 20.00           H  
ATOM   2871  HE3 LYS A 516     -24.110  -2.994  26.188  1.00 20.00           H  
ATOM   2872  HZ1 LYS A 516     -26.115  -3.615  24.927  1.00 20.00           H  
ATOM   2873  HZ2 LYS A 516     -24.905  -3.083  23.968  1.00 20.00           H  
ATOM   2874  HZ3 LYS A 516     -25.243  -4.679  24.048  1.00 20.00           H  
ATOM   2875  N   ASP A 517     -19.577  -2.491  28.106  1.00 52.99           N  
ATOM   2876  CA  ASP A 517     -19.571  -1.099  28.576  1.00 54.64           C  
ATOM   2877  C   ASP A 517     -18.184  -0.638  29.052  1.00 55.11           C  
ATOM   2878  O   ASP A 517     -17.992   0.556  29.272  1.00 56.09           O  
ATOM   2879  CB  ASP A 517     -20.542  -0.933  29.760  1.00 57.64           C  
ATOM   2880  CG  ASP A 517     -22.005  -0.762  29.389  1.00 64.69           C  
ATOM   2881  OD1 ASP A 517     -22.294  -0.505  28.178  1.00 65.50           O  
ATOM   2882  OD2 ASP A 517     -22.868  -0.867  30.307  1.00 67.32           O1-
ATOM   2883  H   ASP A 517     -19.887  -3.194  28.746  1.00 20.00           H  
ATOM   2884  HA  ASP A 517     -19.899  -0.437  27.761  1.00 20.00           H  
ATOM   2885  HB2 ASP A 517     -20.456  -1.826  30.396  1.00 20.00           H  
ATOM   2886  HB3 ASP A 517     -20.231  -0.045  30.331  1.00 20.00           H  
ATOM   2887  N   ARG A 518     -17.245  -1.565  29.285  1.00 54.12           N  
ATOM   2888  CA  ARG A 518     -15.919  -1.196  29.761  1.00 53.56           C  
ATOM   2889  C   ARG A 518     -14.796  -1.538  28.796  1.00 52.31           C  
ATOM   2890  O   ARG A 518     -13.761  -0.892  28.837  1.00 51.99           O  
ATOM   2891  CB  ARG A 518     -15.641  -1.833  31.130  1.00 55.04           C  
ATOM   2892  CG  ARG A 518     -16.521  -1.283  32.236  1.00 58.19           C  
ATOM   2893  CD  ARG A 518     -15.758  -1.236  33.528  1.00 60.81           C  
ATOM   2894  NE  ARG A 518     -16.618  -0.943  34.675  1.00 63.28           N  
ATOM   2895  CZ  ARG A 518     -16.794   0.269  35.195  1.00 64.50           C  
ATOM   2896  NH1 ARG A 518     -16.200   1.326  34.652  1.00 63.74           N1+
ATOM   2897  NH2 ARG A 518     -17.575   0.435  36.253  1.00 64.07           N  
ATOM   2898  H   ARG A 518     -17.459  -2.529  29.129  1.00 20.00           H  
ATOM   2899  HA  ARG A 518     -15.902  -0.106  29.905  1.00 20.00           H  
ATOM   2900  HB2 ARG A 518     -15.813  -2.917  31.053  1.00 20.00           H  
ATOM   2901  HB3 ARG A 518     -14.590  -1.647  31.395  1.00 20.00           H  
ATOM   2902  HG2 ARG A 518     -16.848  -0.267  31.969  1.00 20.00           H  
ATOM   2903  HG3 ARG A 518     -17.401  -1.931  32.357  1.00 20.00           H  
ATOM   2904  HD2 ARG A 518     -15.276  -2.211  33.689  1.00 20.00           H  
ATOM   2905  HD3 ARG A 518     -14.988  -0.454  33.455  1.00 20.00           H  
ATOM   2906  HE  ARG A 518     -17.107  -1.706  35.097  1.00 20.00           H  
ATOM   2907 HH11 ARG A 518     -16.344   2.236  35.042  1.00 20.00           H  
ATOM   2908 HH12 ARG A 518     -15.609   1.212  33.854  1.00 20.00           H  
ATOM   2909 HH21 ARG A 518     -17.712   1.349  36.635  1.00 20.00           H  
ATOM   2910 HH22 ARG A 518     -18.027  -0.354  36.670  1.00 20.00           H  
ATOM   2911  N   LEU A 519     -14.986  -2.539  27.937  1.00 51.27           N  
ATOM   2912  CA  LEU A 519     -13.934  -3.018  27.063  1.00 51.12           C  
ATOM   2913  C   LEU A 519     -13.160  -1.952  26.273  1.00 51.48           C  
ATOM   2914  O   LEU A 519     -11.959  -2.142  26.066  1.00 51.71           O  
ATOM   2915  CB  LEU A 519     -14.447  -4.089  26.117  1.00 51.11           C  
ATOM   2916  CG  LEU A 519     -13.434  -5.193  25.885  1.00 52.00           C  
ATOM   2917  CD1 LEU A 519     -13.225  -6.005  27.124  1.00 51.84           C  
ATOM   2918  CD2 LEU A 519     -13.825  -6.052  24.732  1.00 53.00           C  
ATOM   2919  H   LEU A 519     -15.885  -2.974  27.894  1.00 20.00           H  
ATOM   2920  HA  LEU A 519     -13.190  -3.513  27.705  1.00 20.00           H  
ATOM   2921  HB2 LEU A 519     -15.358  -4.531  26.546  1.00 20.00           H  
ATOM   2922  HB3 LEU A 519     -14.686  -3.621  25.151  1.00 20.00           H  
ATOM   2923  HG  LEU A 519     -12.476  -4.713  25.635  1.00 20.00           H  
ATOM   2924 HD11 LEU A 519     -12.487  -6.796  26.925  1.00 20.00           H  
ATOM   2925 HD12 LEU A 519     -12.856  -5.354  27.931  1.00 20.00           H  
ATOM   2926 HD13 LEU A 519     -14.178  -6.462  27.428  1.00 20.00           H  
ATOM   2927 HD21 LEU A 519     -13.072  -6.841  24.590  1.00 20.00           H  
ATOM   2928 HD22 LEU A 519     -14.804  -6.511  24.933  1.00 20.00           H  
ATOM   2929 HD23 LEU A 519     -13.888  -5.438  23.822  1.00 20.00           H  
ATOM   2930  N   LEU A 520     -13.799  -0.827  25.867  1.00 51.05           N  
ATOM   2931  CA  LEU A 520     -13.074   0.213  25.125  1.00 50.75           C  
ATOM   2932  C   LEU A 520     -12.349   1.227  26.011  1.00 51.75           C  
ATOM   2933  O   LEU A 520     -11.935   2.269  25.504  1.00 51.50           O  
ATOM   2934  CB  LEU A 520     -13.992   0.949  24.151  1.00 50.13           C  
ATOM   2935  CG  LEU A 520     -14.820   0.099  23.209  1.00 50.30           C  
ATOM   2936  CD1 LEU A 520     -15.741   0.964  22.400  1.00 50.78           C  
ATOM   2937  CD2 LEU A 520     -13.950  -0.727  22.312  1.00 50.29           C  
ATOM   2938  H   LEU A 520     -14.770  -0.705  26.074  1.00 20.00           H  
ATOM   2939  HA  LEU A 520     -12.304  -0.288  24.520  1.00 20.00           H  
ATOM   2940  HB2 LEU A 520     -14.688   1.558  24.747  1.00 20.00           H  
ATOM   2941  HB3 LEU A 520     -13.362   1.609  23.536  1.00 20.00           H  
ATOM   2942  HG  LEU A 520     -15.434  -0.583  23.816  1.00 20.00           H  
ATOM   2943 HD11 LEU A 520     -16.335   0.334  21.722  1.00 20.00           H  
ATOM   2944 HD12 LEU A 520     -16.415   1.513  23.074  1.00 20.00           H  
ATOM   2945 HD13 LEU A 520     -15.149   1.680  21.811  1.00 20.00           H  
ATOM   2946 HD21 LEU A 520     -14.581  -1.331  21.643  1.00 20.00           H  
ATOM   2947 HD22 LEU A 520     -13.308  -0.065  21.712  1.00 20.00           H  
ATOM   2948 HD23 LEU A 520     -13.322  -1.392  22.922  1.00 20.00           H  
ATOM   2949  N   GLU A 521     -12.216   0.952  27.333  1.00 52.68           N  
ATOM   2950  CA  GLU A 521     -11.498   1.830  28.270  1.00 53.86           C  
ATOM   2951  C   GLU A 521      -9.984   1.656  28.055  1.00 54.95           C  
ATOM   2952  O   GLU A 521      -9.533   0.556  27.731  1.00 54.99           O  
ATOM   2953  CB  GLU A 521     -11.838   1.498  29.735  1.00 55.85           C  
ATOM   2954  CG  GLU A 521     -13.130   2.093  30.275  1.00 60.94           C  
ATOM   2955  CD  GLU A 521     -13.434   1.700  31.714  1.00 68.99           C  
ATOM   2956  OE1 GLU A 521     -12.930   0.640  32.153  1.00 71.74           O  
ATOM   2957  OE2 GLU A 521     -14.165   2.447  32.406  1.00 70.93           O1-
ATOM   2958  H   GLU A 521     -12.626   0.112  27.688  1.00 20.00           H  
ATOM   2959  HA  GLU A 521     -11.765   2.879  28.074  1.00 20.00           H  
ATOM   2960  HB2 GLU A 521     -11.909   0.404  29.823  1.00 20.00           H  
ATOM   2961  HB3 GLU A 521     -11.012   1.863  30.363  1.00 20.00           H  
ATOM   2962  HG2 GLU A 521     -13.055   3.189  30.223  1.00 20.00           H  
ATOM   2963  HG3 GLU A 521     -13.961   1.752  29.640  1.00 20.00           H  
ATOM   2964  N   ASP A 522      -9.194   2.730  28.243  1.00 55.48           N  
ATOM   2965  CA  ASP A 522      -7.746   2.649  28.036  1.00 55.81           C  
ATOM   2966  C   ASP A 522      -6.992   2.339  29.317  1.00 55.18           C  
ATOM   2967  O   ASP A 522      -5.993   2.991  29.638  1.00 56.32           O  
ATOM   2968  CB  ASP A 522      -7.199   3.907  27.339  1.00 57.77           C  
ATOM   2969  CG  ASP A 522      -5.780   3.781  26.803  1.00 63.33           C  
ATOM   2970  OD1 ASP A 522      -5.218   2.660  26.850  1.00 63.88           O  
ATOM   2971  OD2 ASP A 522      -5.226   4.804  26.351  1.00 66.81           O1-
ATOM   2972  H   ASP A 522      -9.602   3.597  28.529  1.00 20.00           H  
ATOM   2973  HA  ASP A 522      -7.561   1.809  27.351  1.00 20.00           H  
ATOM   2974  HB2 ASP A 522      -7.863   4.145  26.495  1.00 20.00           H  
ATOM   2975  HB3 ASP A 522      -7.218   4.734  28.064  1.00 20.00           H  
ATOM   2976  N   LYS A 523      -7.454   1.334  30.049  1.00 53.12           N  
ATOM   2977  CA  LYS A 523      -6.763   0.910  31.273  1.00 51.11           C  
ATOM   2978  C   LYS A 523      -6.252  -0.527  31.142  1.00 48.70           C  
ATOM   2979  O   LYS A 523      -6.610  -1.221  30.197  1.00 49.26           O  
ATOM   2980  CB  LYS A 523      -7.613   1.117  32.543  1.00 51.95           C  
ATOM   2981  CG  LYS A 523      -9.112   1.073  32.350  1.00 54.70           C  
ATOM   2982  CD  LYS A 523      -9.838   1.391  33.644  1.00 59.40           C  
ATOM   2983  CE  LYS A 523      -9.375   2.644  34.366  1.00 62.99           C  
ATOM   2984  NZ  LYS A 523      -9.437   3.865  33.510  1.00 65.32           N1+
ATOM   2985  H   LYS A 523      -8.285   0.858  29.763  1.00 20.00           H  
ATOM   2986  HA  LYS A 523      -5.875   1.549  31.385  1.00 20.00           H  
ATOM   2987  HB2 LYS A 523      -7.343   0.329  33.261  1.00 20.00           H  
ATOM   2988  HB3 LYS A 523      -7.356   2.101  32.964  1.00 20.00           H  
ATOM   2989  HG2 LYS A 523      -9.398   1.811  31.587  1.00 20.00           H  
ATOM   2990  HG3 LYS A 523      -9.402   0.067  32.013  1.00 20.00           H  
ATOM   2991  HD2 LYS A 523     -10.907   1.510  33.412  1.00 20.00           H  
ATOM   2992  HD3 LYS A 523      -9.703   0.538  34.326  1.00 20.00           H  
ATOM   2993  HE2 LYS A 523     -10.017   2.799  35.246  1.00 20.00           H  
ATOM   2994  HE3 LYS A 523      -8.335   2.497  34.692  1.00 20.00           H  
ATOM   2995  HZ1 LYS A 523      -9.240   4.673  34.066  1.00 20.00           H  
ATOM   2996  HZ2 LYS A 523      -8.761   3.793  32.777  1.00 20.00           H  
ATOM   2997  HZ3 LYS A 523     -10.351   3.948  33.114  1.00 20.00           H  
ATOM   2998  N   LYS A 524      -5.410  -0.987  32.080  1.00 46.00           N  
ATOM   2999  CA  LYS A 524      -4.882  -2.341  32.094  1.00 44.24           C  
ATOM   3000  C   LYS A 524      -6.055  -3.325  32.135  1.00 44.06           C  
ATOM   3001  O   LYS A 524      -7.039  -3.060  32.829  1.00 44.82           O  
ATOM   3002  CB  LYS A 524      -4.020  -2.505  33.340  1.00 44.09           C  
ATOM   3003  CG  LYS A 524      -3.006  -3.611  33.277  1.00 45.12           C  
ATOM   3004  CD  LYS A 524      -2.109  -3.448  34.446  1.00 46.42           C  
ATOM   3005  CE  LYS A 524      -1.374  -4.699  34.793  1.00 49.17           C  
ATOM   3006  NZ  LYS A 524      -0.600  -4.520  36.055  1.00 51.31           N1+
ATOM   3007  H   LYS A 524      -5.130  -0.363  32.810  1.00 20.00           H  
ATOM   3008  HA  LYS A 524      -4.275  -2.530  31.197  1.00 20.00           H  
ATOM   3009  HB2 LYS A 524      -3.483  -1.560  33.508  1.00 20.00           H  
ATOM   3010  HB3 LYS A 524      -4.688  -2.704  34.191  1.00 20.00           H  
ATOM   3011  HG2 LYS A 524      -3.510  -4.588  33.321  1.00 20.00           H  
ATOM   3012  HG3 LYS A 524      -2.427  -3.539  32.344  1.00 20.00           H  
ATOM   3013  HD2 LYS A 524      -1.375  -2.661  34.218  1.00 20.00           H  
ATOM   3014  HD3 LYS A 524      -2.714  -3.145  35.313  1.00 20.00           H  
ATOM   3015  HE2 LYS A 524      -2.096  -5.518  34.925  1.00 20.00           H  
ATOM   3016  HE3 LYS A 524      -0.681  -4.950  33.976  1.00 20.00           H  
ATOM   3017  HZ1 LYS A 524      -0.214  -5.398  36.337  1.00 20.00           H  
ATOM   3018  HZ2 LYS A 524       0.140  -3.865  35.902  1.00 20.00           H  
ATOM   3019  HZ3 LYS A 524      -1.207  -4.176  36.772  1.00 20.00           H  
ATOM   3020  N   ILE A 525      -6.010  -4.374  31.313  1.00 42.72           N  
ATOM   3021  CA  ILE A 525      -7.095  -5.337  31.211  1.00 41.98           C  
ATOM   3022  C   ILE A 525      -7.499  -5.971  32.551  1.00 41.73           C  
ATOM   3023  O   ILE A 525      -8.662  -6.288  32.763  1.00 41.98           O  
ATOM   3024  CB  ILE A 525      -6.733  -6.398  30.162  1.00 41.72           C  
ATOM   3025  CG1 ILE A 525      -7.934  -7.303  29.861  1.00 41.84           C  
ATOM   3026  CG2 ILE A 525      -5.471  -7.174  30.551  1.00 41.88           C  
ATOM   3027  CD1 ILE A 525      -9.129  -6.563  29.294  1.00 42.10           C  
ATOM   3028  H   ILE A 525      -5.198  -4.504  30.744  1.00 20.00           H  
ATOM   3029  HA  ILE A 525      -7.980  -4.805  30.832  1.00 20.00           H  
ATOM   3030  HB  ILE A 525      -6.501  -5.859  29.232  1.00 20.00           H  
ATOM   3031 HG12 ILE A 525      -7.620  -8.065  29.133  1.00 20.00           H  
ATOM   3032 HG13 ILE A 525      -8.241  -7.794  30.796  1.00 20.00           H  
ATOM   3033 HG21 ILE A 525      -5.246  -7.922  29.776  1.00 20.00           H  
ATOM   3034 HG22 ILE A 525      -4.626  -6.476  30.643  1.00 20.00           H  
ATOM   3035 HG23 ILE A 525      -5.635  -7.681  31.513  1.00 20.00           H  
ATOM   3036 HD11 ILE A 525      -9.946  -7.275  29.105  1.00 20.00           H  
ATOM   3037 HD12 ILE A 525      -9.465  -5.803  30.014  1.00 20.00           H  
ATOM   3038 HD13 ILE A 525      -8.844  -6.074  28.351  1.00 20.00           H  
ATOM   3039  N   THR A 526      -6.552  -6.119  33.457  1.00 40.89           N  
ATOM   3040  CA  THR A 526      -6.789  -6.705  34.766  1.00 40.77           C  
ATOM   3041  C   THR A 526      -7.591  -5.743  35.652  1.00 41.39           C  
ATOM   3042  O   THR A 526      -8.530  -6.158  36.335  1.00 41.04           O  
ATOM   3043  CB  THR A 526      -5.457  -7.126  35.348  1.00 41.05           C  
ATOM   3044  CG2 THR A 526      -4.877  -8.329  34.621  1.00 40.55           C  
ATOM   3045  OG1 THR A 526      -4.551  -6.013  35.269  1.00 42.38           O  
ATOM   3046  H   THR A 526      -5.627  -5.813  33.233  1.00 20.00           H  
ATOM   3047  HA  THR A 526      -7.396  -7.613  34.634  1.00 20.00           H  
ATOM   3048  HB  THR A 526      -5.609  -7.400  36.403  1.00 20.00           H  
ATOM   3049  HG1 THR A 526      -4.709  -5.423  35.997  1.00 20.00           H  
ATOM   3050 HG21 THR A 526      -3.912  -8.601  35.074  1.00 20.00           H  
ATOM   3051 HG22 THR A 526      -5.573  -9.177  34.703  1.00 20.00           H  
ATOM   3052 HG23 THR A 526      -4.727  -8.079  33.560  1.00 20.00           H  
ATOM   3053  N   VAL A 527      -7.236  -4.452  35.598  1.00 41.81           N  
ATOM   3054  CA  VAL A 527      -7.926  -3.376  36.292  1.00 42.78           C  
ATOM   3055  C   VAL A 527      -9.357  -3.265  35.706  1.00 43.38           C  
ATOM   3056  O   VAL A 527     -10.320  -3.144  36.463  1.00 44.03           O  
ATOM   3057  CB  VAL A 527      -7.109  -2.058  36.122  1.00 44.10           C  
ATOM   3058  CG1 VAL A 527      -7.926  -0.826  36.508  1.00 44.80           C  
ATOM   3059  CG2 VAL A 527      -5.805  -2.113  36.919  1.00 44.70           C  
ATOM   3060  H   VAL A 527      -6.441  -4.211  35.041  1.00 20.00           H  
ATOM   3061  HA  VAL A 527      -8.001  -3.607  37.365  1.00 20.00           H  
ATOM   3062  HB  VAL A 527      -6.848  -1.968  35.057  1.00 20.00           H  
ATOM   3063 HG11 VAL A 527      -7.313   0.078  36.373  1.00 20.00           H  
ATOM   3064 HG12 VAL A 527      -8.818  -0.763  35.868  1.00 20.00           H  
ATOM   3065 HG13 VAL A 527      -8.235  -0.906  37.561  1.00 20.00           H  
ATOM   3066 HG21 VAL A 527      -5.251  -1.173  36.781  1.00 20.00           H  
ATOM   3067 HG22 VAL A 527      -6.033  -2.251  37.986  1.00 20.00           H  
ATOM   3068 HG23 VAL A 527      -5.193  -2.955  36.563  1.00 20.00           H  
ATOM   3069  N   LEU A 528      -9.479  -3.349  34.363  1.00 42.82           N  
ATOM   3070  CA  LEU A 528     -10.708  -3.295  33.574  1.00 43.19           C  
ATOM   3071  C   LEU A 528     -11.639  -4.478  33.951  1.00 43.10           C  
ATOM   3072  O   LEU A 528     -12.789  -4.247  34.298  1.00 43.42           O  
ATOM   3073  CB  LEU A 528     -10.324  -3.333  32.074  1.00 43.70           C  
ATOM   3074  CG  LEU A 528     -11.362  -2.917  30.993  1.00 45.60           C  
ATOM   3075  CD1 LEU A 528     -10.733  -2.961  29.599  1.00 45.59           C  
ATOM   3076  CD2 LEU A 528     -12.545  -3.879  30.942  1.00 46.67           C  
ATOM   3077  H   LEU A 528      -8.629  -3.461  33.849  1.00 20.00           H  
ATOM   3078  HA  LEU A 528     -11.239  -2.353  33.777  1.00 20.00           H  
ATOM   3079  HB2 LEU A 528      -9.455  -2.669  31.952  1.00 20.00           H  
ATOM   3080  HB3 LEU A 528     -10.029  -4.368  31.848  1.00 20.00           H  
ATOM   3081  HG  LEU A 528     -11.720  -1.899  31.205  1.00 20.00           H  
ATOM   3082 HD11 LEU A 528     -11.481  -2.664  28.849  1.00 20.00           H  
ATOM   3083 HD12 LEU A 528      -9.880  -2.268  29.560  1.00 20.00           H  
ATOM   3084 HD13 LEU A 528     -10.386  -3.983  29.386  1.00 20.00           H  
ATOM   3085 HD21 LEU A 528     -13.253  -3.550  30.167  1.00 20.00           H  
ATOM   3086 HD22 LEU A 528     -12.185  -4.891  30.703  1.00 20.00           H  
ATOM   3087 HD23 LEU A 528     -13.050  -3.891  31.919  1.00 20.00           H  
ATOM   3088  N   LEU A 529     -11.151  -5.722  33.902  1.00 42.31           N  
ATOM   3089  CA  LEU A 529     -11.934  -6.894  34.285  1.00 42.44           C  
ATOM   3090  C   LEU A 529     -12.315  -6.888  35.779  1.00 43.12           C  
ATOM   3091  O   LEU A 529     -13.403  -7.359  36.130  1.00 43.56           O  
ATOM   3092  CB  LEU A 529     -11.202  -8.187  33.915  1.00 42.36           C  
ATOM   3093  CG  LEU A 529     -11.208  -8.530  32.431  1.00 43.55           C  
ATOM   3094  CD1 LEU A 529     -10.328  -9.729  32.147  1.00 44.02           C  
ATOM   3095  CD2 LEU A 529     -12.616  -8.792  31.949  1.00 43.81           C  
ATOM   3096  H   LEU A 529     -10.210  -5.856  33.590  1.00 20.00           H  
ATOM   3097  HA  LEU A 529     -12.873  -6.878  33.713  1.00 20.00           H  
ATOM   3098  HB2 LEU A 529     -10.155  -8.090  34.238  1.00 20.00           H  
ATOM   3099  HB3 LEU A 529     -11.679  -9.016  34.458  1.00 20.00           H  
ATOM   3100  HG  LEU A 529     -10.807  -7.668  31.878  1.00 20.00           H  
ATOM   3101 HD11 LEU A 529     -10.351  -9.954  31.071  1.00 20.00           H  
ATOM   3102 HD12 LEU A 529      -9.295  -9.506  32.453  1.00 20.00           H  
ATOM   3103 HD13 LEU A 529     -10.699 -10.597  32.711  1.00 20.00           H  
ATOM   3104 HD21 LEU A 529     -12.597  -9.037  30.877  1.00 20.00           H  
ATOM   3105 HD22 LEU A 529     -13.045  -9.635  32.511  1.00 20.00           H  
ATOM   3106 HD23 LEU A 529     -13.231  -7.894  32.109  1.00 20.00           H  
ATOM   3107  N   ASP A 530     -11.451  -6.325  36.650  1.00 42.95           N  
ATOM   3108  CA  ASP A 530     -11.741  -6.179  38.076  1.00 43.32           C  
ATOM   3109  C   ASP A 530     -12.904  -5.203  38.295  1.00 43.01           C  
ATOM   3110  O   ASP A 530     -13.706  -5.402  39.200  1.00 43.07           O  
ATOM   3111  CB  ASP A 530     -10.505  -5.691  38.842  1.00 46.00           C  
ATOM   3112  CG  ASP A 530     -10.362  -6.304  40.231  1.00 50.47           C  
ATOM   3113  OD1 ASP A 530     -10.174  -7.562  40.325  1.00 50.67           O  
ATOM   3114  OD2 ASP A 530     -10.436  -5.545  41.217  1.00 51.89           O1-
ATOM   3115  H   ASP A 530     -10.573  -5.993  36.305  1.00 20.00           H  
ATOM   3116  HA  ASP A 530     -12.033  -7.157  38.485  1.00 20.00           H  
ATOM   3117  HB2 ASP A 530      -9.610  -5.947  38.256  1.00 20.00           H  
ATOM   3118  HB3 ASP A 530     -10.573  -4.598  38.950  1.00 20.00           H  
ATOM   3119  N   GLU A 531     -13.015  -4.172  37.456  1.00 42.69           N  
ATOM   3120  CA  GLU A 531     -14.121  -3.226  37.503  1.00 43.01           C  
ATOM   3121  C   GLU A 531     -15.419  -3.911  37.074  1.00 43.45           C  
ATOM   3122  O   GLU A 531     -16.475  -3.591  37.618  1.00 44.43           O  
ATOM   3123  CB  GLU A 531     -13.862  -2.061  36.546  1.00 45.04           C  
ATOM   3124  CG  GLU A 531     -12.776  -1.116  37.010  1.00 48.69           C  
ATOM   3125  CD  GLU A 531     -12.397  -0.050  36.001  1.00 53.86           C  
ATOM   3126  OE1 GLU A 531     -11.704   0.916  36.400  1.00 55.62           O  
ATOM   3127  OE2 GLU A 531     -12.779  -0.184  34.814  1.00 54.50           O1-
ATOM   3128  H   GLU A 531     -12.306  -4.043  36.763  1.00 20.00           H  
ATOM   3129  HA  GLU A 531     -14.241  -2.834  38.524  1.00 20.00           H  
ATOM   3130  HB2 GLU A 531     -13.568  -2.474  35.570  1.00 20.00           H  
ATOM   3131  HB3 GLU A 531     -14.795  -1.489  36.436  1.00 20.00           H  
ATOM   3132  HG2 GLU A 531     -13.125  -0.615  37.925  1.00 20.00           H  
ATOM   3133  HG3 GLU A 531     -11.878  -1.709  37.237  1.00 20.00           H  
ATOM   3134  N   VAL A 532     -15.357  -4.820  36.094  1.00 42.57           N  
ATOM   3135  CA  VAL A 532     -16.515  -5.571  35.619  1.00 42.78           C  
ATOM   3136  C   VAL A 532     -16.998  -6.499  36.757  1.00 43.99           C  
ATOM   3137  O   VAL A 532     -18.191  -6.552  37.030  1.00 44.20           O  
ATOM   3138  CB  VAL A 532     -16.159  -6.360  34.333  1.00 42.66           C  
ATOM   3139  CG1 VAL A 532     -17.249  -7.343  33.963  1.00 42.49           C  
ATOM   3140  CG2 VAL A 532     -15.858  -5.423  33.171  1.00 43.09           C  
ATOM   3141  H   VAL A 532     -14.471  -4.994  35.665  1.00 20.00           H  
ATOM   3142  HA  VAL A 532     -17.329  -4.871  35.377  1.00 20.00           H  
ATOM   3143  HB  VAL A 532     -15.245  -6.935  34.543  1.00 20.00           H  
ATOM   3144 HG11 VAL A 532     -16.962  -7.883  33.049  1.00 20.00           H  
ATOM   3145 HG12 VAL A 532     -17.389  -8.062  34.784  1.00 20.00           H  
ATOM   3146 HG13 VAL A 532     -18.189  -6.799  33.788  1.00 20.00           H  
ATOM   3147 HG21 VAL A 532     -15.610  -6.014  32.277  1.00 20.00           H  
ATOM   3148 HG22 VAL A 532     -16.740  -4.799  32.965  1.00 20.00           H  
ATOM   3149 HG23 VAL A 532     -15.006  -4.778  33.432  1.00 20.00           H  
ATOM   3150  N   ALA A 533     -16.067  -7.163  37.465  1.00 44.62           N  
ATOM   3151  CA  ALA A 533     -16.357  -8.031  38.630  1.00 45.69           C  
ATOM   3152  C   ALA A 533     -17.118  -7.260  39.722  1.00 47.19           C  
ATOM   3153  O   ALA A 533     -18.005  -7.804  40.382  1.00 47.50           O  
ATOM   3154  CB  ALA A 533     -15.058  -8.585  39.217  1.00 44.83           C  
ATOM   3155  H   ALA A 533     -15.112  -7.064  37.185  1.00 20.00           H  
ATOM   3156  HA  ALA A 533     -16.981  -8.876  38.303  1.00 20.00           H  
ATOM   3157  HB1 ALA A 533     -15.289  -9.227  40.080  1.00 20.00           H  
ATOM   3158  HB2 ALA A 533     -14.532  -9.175  38.452  1.00 20.00           H  
ATOM   3159  HB3 ALA A 533     -14.417  -7.752  39.541  1.00 20.00           H  
ATOM   3160  N   GLU A 534     -16.757  -5.996  39.906  1.00 47.65           N  
ATOM   3161  CA  GLU A 534     -17.389  -5.117  40.862  1.00 48.70           C  
ATOM   3162  C   GLU A 534     -18.767  -4.656  40.368  1.00 50.02           C  
ATOM   3163  O   GLU A 534     -19.636  -4.404  41.189  1.00 50.06           O  
ATOM   3164  CB  GLU A 534     -16.485  -3.923  41.104  1.00 50.95           C  
ATOM   3165  CG  GLU A 534     -16.583  -3.407  42.515  1.00 56.69           C  
ATOM   3166  CD  GLU A 534     -15.743  -2.168  42.713  1.00 64.82           C  
ATOM   3167  OE1 GLU A 534     -14.511  -2.307  42.889  1.00 64.49           O  
ATOM   3168  OE2 GLU A 534     -16.319  -1.055  42.677  1.00 69.27           O1-
ATOM   3169  H   GLU A 534     -16.007  -5.633  39.353  1.00 20.00           H  
ATOM   3170  HA  GLU A 534     -17.525  -5.650  41.815  1.00 20.00           H  
ATOM   3171  HB2 GLU A 534     -15.445  -4.222  40.908  1.00 20.00           H  
ATOM   3172  HB3 GLU A 534     -16.771  -3.117  40.412  1.00 20.00           H  
ATOM   3173  HG2 GLU A 534     -17.633  -3.165  42.735  1.00 20.00           H  
ATOM   3174  HG3 GLU A 534     -16.235  -4.189  43.206  1.00 20.00           H  
ATOM   3175  N   ASP A 535     -18.957  -4.514  39.030  1.00 51.11           N  
ATOM   3176  CA  ASP A 535     -20.235  -4.142  38.397  1.00 51.94           C  
ATOM   3177  C   ASP A 535     -21.232  -5.284  38.641  1.00 52.54           C  
ATOM   3178  O   ASP A 535     -22.358  -5.056  39.109  1.00 52.71           O  
ATOM   3179  CB  ASP A 535     -20.065  -3.934  36.871  1.00 53.71           C  
ATOM   3180  CG  ASP A 535     -19.324  -2.682  36.451  1.00 59.39           C  
ATOM   3181  OD1 ASP A 535     -19.040  -1.836  37.331  1.00 61.70           O  
ATOM   3182  OD2 ASP A 535     -19.020  -2.546  35.237  1.00 60.58           O1-
ATOM   3183  H   ASP A 535     -18.172  -4.674  38.431  1.00 20.00           H  
ATOM   3184  HA  ASP A 535     -20.625  -3.217  38.846  1.00 20.00           H  
ATOM   3185  HB2 ASP A 535     -19.516  -4.800  36.472  1.00 20.00           H  
ATOM   3186  HB3 ASP A 535     -21.069  -3.898  36.422  1.00 20.00           H  
ATOM   3187  N   MET A 536     -20.778  -6.520  38.367  1.00 52.62           N  
ATOM   3188  CA  MET A 536     -21.534  -7.747  38.526  1.00 53.76           C  
ATOM   3189  C   MET A 536     -21.914  -8.036  39.967  1.00 56.29           C  
ATOM   3190  O   MET A 536     -22.971  -8.610  40.212  1.00 56.70           O  
ATOM   3191  CB  MET A 536     -20.741  -8.908  37.952  1.00 53.33           C  
ATOM   3192  CG  MET A 536     -21.259  -9.348  36.648  1.00 54.22           C  
ATOM   3193  SD  MET A 536     -20.297 -10.713  36.013  1.00 54.91           S  
ATOM   3194  CE  MET A 536     -18.923  -9.873  35.473  1.00 51.66           C  
ATOM   3195  H   MET A 536     -19.841  -6.599  38.025  1.00 20.00           H  
ATOM   3196  HA  MET A 536     -22.465  -7.661  37.947  1.00 20.00           H  
ATOM   3197  HB2 MET A 536     -19.694  -8.594  37.829  1.00 20.00           H  
ATOM   3198  HB3 MET A 536     -20.791  -9.752  38.655  1.00 20.00           H  
ATOM   3199  HG2 MET A 536     -22.305  -9.667  36.764  1.00 20.00           H  
ATOM   3200  HG3 MET A 536     -21.208  -8.509  35.938  1.00 20.00           H  
ATOM   3201  HE1 MET A 536     -18.205 -10.584  35.039  1.00 20.00           H  
ATOM   3202  HE2 MET A 536     -19.219  -9.139  34.709  1.00 20.00           H  
ATOM   3203  HE3 MET A 536     -18.456  -9.351  36.321  1.00 20.00           H  
ATOM   3204  N   GLY A 537     -21.053  -7.651  40.903  1.00 57.66           N  
ATOM   3205  CA  GLY A 537     -21.307  -7.844  42.322  1.00 59.48           C  
ATOM   3206  C   GLY A 537     -22.359  -6.905  42.880  1.00 61.48           C  
ATOM   3207  O   GLY A 537     -22.931  -7.181  43.931  1.00 61.64           O  
ATOM   3208  H   GLY A 537     -20.199  -7.213  40.621  1.00 20.00           H  
ATOM   3209  HA2 GLY A 537     -21.646  -8.879  42.478  1.00 20.00           H  
ATOM   3210  HA3 GLY A 537     -20.367  -7.680  42.870  1.00 20.00           H  
ATOM   3211  N   LYS A 538     -22.603  -5.775  42.203  1.00 62.89           N  
ATOM   3212  CA  LYS A 538     -23.616  -4.798  42.607  1.00 64.72           C  
ATOM   3213  C   LYS A 538     -24.971  -5.153  41.985  1.00 67.05           C  
ATOM   3214  O   LYS A 538     -25.998  -4.917  42.613  1.00 67.91           O  
ATOM   3215  CB  LYS A 538     -23.208  -3.372  42.199  1.00 65.89           C  
ATOM   3216  CG  LYS A 538     -22.024  -2.839  42.985  1.00 69.77           C  
ATOM   3217  CD  LYS A 538     -21.669  -1.415  42.594  1.00 73.87           C  
ATOM   3218  CE  LYS A 538     -21.199  -1.291  41.170  1.00 77.75           C  
ATOM   3219  NZ  LYS A 538     -21.166   0.131  40.737  1.00 80.22           N1+
ATOM   3220  H   LYS A 538     -22.066  -5.589  41.380  1.00 20.00           H  
ATOM   3221  HA  LYS A 538     -23.723  -4.823  43.701  1.00 20.00           H  
ATOM   3222  HB2 LYS A 538     -22.945  -3.376  41.131  1.00 20.00           H  
ATOM   3223  HB3 LYS A 538     -24.066  -2.703  42.363  1.00 20.00           H  
ATOM   3224  HG2 LYS A 538     -22.272  -2.861  44.056  1.00 20.00           H  
ATOM   3225  HG3 LYS A 538     -21.154  -3.485  42.797  1.00 20.00           H  
ATOM   3226  HD2 LYS A 538     -22.561  -0.784  42.724  1.00 20.00           H  
ATOM   3227  HD3 LYS A 538     -20.868  -1.059  43.259  1.00 20.00           H  
ATOM   3228  HE2 LYS A 538     -20.187  -1.715  41.088  1.00 20.00           H  
ATOM   3229  HE3 LYS A 538     -21.885  -1.849  40.516  1.00 20.00           H  
ATOM   3230  HZ1 LYS A 538     -20.970   0.177  39.757  1.00 20.00           H  
ATOM   3231  HZ2 LYS A 538     -22.053   0.556  40.920  1.00 20.00           H  
ATOM   3232  HZ3 LYS A 538     -20.453   0.617  41.243  1.00 20.00           H  
ATOM   3233  N   CYS A 539     -24.976  -5.726  40.755  1.00 67.89           N  
ATOM   3234  CA  CYS A 539     -26.162  -6.161  40.018  1.00 69.13           C  
ATOM   3235  C   CYS A 539     -27.016  -7.061  40.890  1.00 70.22           C  
ATOM   3236  O   CYS A 539     -26.496  -8.018  41.440  1.00 69.69           O  
ATOM   3237  CB  CYS A 539     -25.749  -6.871  38.729  1.00 70.37           C  
ATOM   3238  SG  CYS A 539     -27.125  -7.595  37.784  1.00 75.03           S  
ATOM   3239  H   CYS A 539     -24.090  -5.863  40.313  1.00 20.00           H  
ATOM   3240  HA  CYS A 539     -26.758  -5.278  39.746  1.00 20.00           H  
ATOM   3241  HB2 CYS A 539     -25.238  -6.141  38.084  1.00 20.00           H  
ATOM   3242  HB3 CYS A 539     -25.051  -7.680  38.992  1.00 20.00           H  
ATOM   3243  N   HIS A 540     -28.315  -6.728  41.046  1.00 71.54           N  
ATOM   3244  CA  HIS A 540     -29.272  -7.474  41.870  1.00 72.76           C  
ATOM   3245  C   HIS A 540     -29.338  -8.970  41.523  1.00 72.91           C  
ATOM   3246  O   HIS A 540     -29.650  -9.785  42.391  1.00 72.88           O  
ATOM   3247  CB  HIS A 540     -30.666  -6.839  41.770  1.00 74.45           C  
ATOM   3248  CG  HIS A 540     -31.264  -6.930  40.404  1.00 78.51           C  
ATOM   3249  CD2 HIS A 540     -32.203  -7.779  39.923  1.00 80.13           C  
ATOM   3250  ND1 HIS A 540     -30.871  -6.073  39.384  1.00 81.14           N  
ATOM   3251  CE1 HIS A 540     -31.580  -6.427  38.322  1.00 81.69           C  
ATOM   3252  NE2 HIS A 540     -32.394  -7.450  38.595  1.00 81.54           N  
ATOM   3253  H   HIS A 540     -28.648  -5.916  40.566  1.00 20.00           H  
ATOM   3254  HA  HIS A 540     -28.952  -7.397  42.920  1.00 20.00           H  
ATOM   3255  HB2 HIS A 540     -31.334  -7.352  42.478  1.00 20.00           H  
ATOM   3256  HB3 HIS A 540     -30.586  -5.777  42.045  1.00 20.00           H  
ATOM   3257  HD2 HIS A 540     -32.705  -8.562  40.472  1.00 20.00           H  
ATOM   3258  HE1 HIS A 540     -31.509  -5.948  37.357  1.00 20.00           H  
ATOM   3259  HE2 HIS A 540     -33.024  -7.894  37.958  1.00 20.00           H  
ATOM   3260  N   LEU A 541     -29.027  -9.328  40.263  1.00 72.69           N  
ATOM   3261  CA  LEU A 541     -29.036 -10.717  39.823  1.00 72.92           C  
ATOM   3262  C   LEU A 541     -27.925 -11.539  40.501  1.00 73.19           C  
ATOM   3263  O   LEU A 541     -28.221 -12.431  41.296  1.00 73.30           O  
ATOM   3264  CB  LEU A 541     -28.972 -10.824  38.277  1.00 73.00           C  
ATOM   3265  CG  LEU A 541     -30.254 -10.501  37.469  1.00 74.54           C  
ATOM   3266  CD1 LEU A 541     -31.507 -11.132  38.090  1.00 75.01           C  
ATOM   3267  CD2 LEU A 541     -30.434  -9.003  37.240  1.00 74.94           C  
ATOM   3268  H   LEU A 541     -28.781  -8.616  39.606  1.00 20.00           H  
ATOM   3269  HA  LEU A 541     -29.994 -11.161  40.131  1.00 20.00           H  
ATOM   3270  HB2 LEU A 541     -28.187 -10.134  37.934  1.00 20.00           H  
ATOM   3271  HB3 LEU A 541     -28.684 -11.857  38.033  1.00 20.00           H  
ATOM   3272  HG  LEU A 541     -30.125 -10.962  36.478  1.00 20.00           H  
ATOM   3273 HD11 LEU A 541     -32.387 -10.875  37.482  1.00 20.00           H  
ATOM   3274 HD12 LEU A 541     -31.390 -12.225  38.121  1.00 20.00           H  
ATOM   3275 HD13 LEU A 541     -31.642 -10.748  39.112  1.00 20.00           H  
ATOM   3276 HD21 LEU A 541     -31.355  -8.828  36.664  1.00 20.00           H  
ATOM   3277 HD22 LEU A 541     -30.505  -8.490  38.210  1.00 20.00           H  
ATOM   3278 HD23 LEU A 541     -29.572  -8.611  36.681  1.00 20.00           H  
ATOM   3279  N   THR A 542     -26.657 -11.201  40.238  1.00 73.15           N  
ATOM   3280  CA  THR A 542     -25.503 -11.905  40.798  1.00 73.48           C  
ATOM   3281  C   THR A 542     -24.958 -11.247  42.067  1.00 73.34           C  
ATOM   3282  O   THR A 542     -23.791 -11.457  42.394  1.00 73.92           O  
ATOM   3283  CB  THR A 542     -24.389 -11.980  39.745  1.00 75.05           C  
ATOM   3284  CG2 THR A 542     -24.734 -12.925  38.593  1.00 75.56           C  
ATOM   3285  OG1 THR A 542     -24.140 -10.662  39.239  1.00 76.14           O  
ATOM   3286  H   THR A 542     -26.490 -10.427  39.627  1.00 20.00           H  
ATOM   3287  HA  THR A 542     -25.802 -12.933  41.049  1.00 20.00           H  
ATOM   3288  HB  THR A 542     -23.481 -12.359  40.237  1.00 20.00           H  
ATOM   3289  HG1 THR A 542     -23.669 -10.156  39.891  1.00 20.00           H  
ATOM   3290 HG21 THR A 542     -23.905 -12.941  37.870  1.00 20.00           H  
ATOM   3291 HG22 THR A 542     -24.896 -13.939  38.987  1.00 20.00           H  
ATOM   3292 HG23 THR A 542     -25.649 -12.575  38.093  1.00 20.00           H  
ATOM   3293  N   LYS A 543     -25.777 -10.457  42.775  1.00 72.49           N  
ATOM   3294  CA  LYS A 543     -25.315  -9.757  43.963  1.00 72.18           C  
ATOM   3295  C   LYS A 543     -24.907 -10.718  45.047  1.00 71.88           C  
ATOM   3296  O   LYS A 543     -25.686 -11.597  45.425  1.00 72.36           O  
ATOM   3297  CB  LYS A 543     -26.355  -8.758  44.483  1.00 73.72           C  
ATOM   3298  CG  LYS A 543     -25.826  -7.928  45.639  1.00 77.53           C  
ATOM   3299  CD  LYS A 543     -26.544  -6.608  45.788  1.00 81.95           C  
ATOM   3300  CE  LYS A 543     -26.178  -6.006  47.115  1.00 85.30           C  
ATOM   3301  NZ  LYS A 543     -26.310  -7.010  48.202  1.00 87.54           N1+
ATOM   3302  H   LYS A 543     -26.726 -10.347  42.480  1.00 20.00           H  
ATOM   3303  HA  LYS A 543     -24.422  -9.177  43.688  1.00 20.00           H  
ATOM   3304  HB2 LYS A 543     -26.638  -8.082  43.662  1.00 20.00           H  
ATOM   3305  HB3 LYS A 543     -27.241  -9.314  44.823  1.00 20.00           H  
ATOM   3306  HG2 LYS A 543     -25.949  -8.502  46.569  1.00 20.00           H  
ATOM   3307  HG3 LYS A 543     -24.757  -7.730  45.469  1.00 20.00           H  
ATOM   3308  HD2 LYS A 543     -26.241  -5.929  44.978  1.00 20.00           H  
ATOM   3309  HD3 LYS A 543     -27.631  -6.771  45.743  1.00 20.00           H  
ATOM   3310  HE2 LYS A 543     -25.138  -5.651  47.076  1.00 20.00           H  
ATOM   3311  HE3 LYS A 543     -26.847  -5.158  47.324  1.00 20.00           H  
ATOM   3312  HZ1 LYS A 543     -26.548  -6.548  49.056  1.00 20.00           H  
ATOM   3313  HZ2 LYS A 543     -27.028  -7.664  47.966  1.00 20.00           H  
ATOM   3314  HZ3 LYS A 543     -25.442  -7.494  48.316  1.00 20.00           H  
ATOM   3315  N   GLY A 544     -23.670 -10.552  45.513  1.00 70.68           N  
ATOM   3316  CA  GLY A 544     -23.085 -11.381  46.556  1.00 69.44           C  
ATOM   3317  C   GLY A 544     -22.920 -12.826  46.135  1.00 67.69           C  
ATOM   3318  O   GLY A 544     -22.890 -13.712  46.992  1.00 67.68           O  
ATOM   3319  H   GLY A 544     -23.113  -9.818  45.125  1.00 20.00           H  
ATOM   3320  HA2 GLY A 544     -22.096 -10.975  46.814  1.00 20.00           H  
ATOM   3321  HA3 GLY A 544     -23.738 -11.345  47.441  1.00 20.00           H  
ATOM   3322  N   LYS A 545     -22.808 -13.082  44.814  1.00 65.74           N  
ATOM   3323  CA  LYS A 545     -22.668 -14.442  44.319  1.00 64.61           C  
ATOM   3324  C   LYS A 545     -21.348 -14.672  43.608  1.00 63.34           C  
ATOM   3325  O   LYS A 545     -20.795 -13.752  43.006  1.00 63.78           O  
ATOM   3326  CB  LYS A 545     -23.817 -14.781  43.370  1.00 66.45           C  
ATOM   3327  CG  LYS A 545     -25.151 -14.953  44.055  1.00 70.41           C  
ATOM   3328  CD  LYS A 545     -26.236 -15.058  43.012  1.00 75.36           C  
ATOM   3329  CE  LYS A 545     -27.570 -15.445  43.593  1.00 78.99           C  
ATOM   3330  NZ  LYS A 545     -28.619 -15.448  42.546  1.00 81.13           N1+
ATOM   3331  H   LYS A 545     -22.822 -12.322  44.164  1.00 20.00           H  
ATOM   3332  HA  LYS A 545     -22.719 -15.136  45.171  1.00 20.00           H  
ATOM   3333  HB2 LYS A 545     -23.909 -13.969  42.634  1.00 20.00           H  
ATOM   3334  HB3 LYS A 545     -23.571 -15.719  42.851  1.00 20.00           H  
ATOM   3335  HG2 LYS A 545     -25.136 -15.869  44.664  1.00 20.00           H  
ATOM   3336  HG3 LYS A 545     -25.346 -14.085  44.703  1.00 20.00           H  
ATOM   3337  HD2 LYS A 545     -26.340 -14.083  42.514  1.00 20.00           H  
ATOM   3338  HD3 LYS A 545     -25.941 -15.818  42.273  1.00 20.00           H  
ATOM   3339  HE2 LYS A 545     -27.494 -16.451  44.031  1.00 20.00           H  
ATOM   3340  HE3 LYS A 545     -27.845 -14.724  44.377  1.00 20.00           H  
ATOM   3341  HZ1 LYS A 545     -29.495 -15.707  42.952  1.00 20.00           H  
ATOM   3342  HZ2 LYS A 545     -28.694 -14.534  42.147  1.00 20.00           H  
ATOM   3343  HZ3 LYS A 545     -28.375 -16.105  41.832  1.00 20.00           H  
ATOM   3344  N   GLN A 546     -20.852 -15.911  43.652  1.00 61.67           N  
ATOM   3345  CA  GLN A 546     -19.635 -16.269  42.940  1.00 60.60           C  
ATOM   3346  C   GLN A 546     -20.005 -16.544  41.467  1.00 58.11           C  
ATOM   3347  O   GLN A 546     -20.332 -17.673  41.099  1.00 58.33           O  
ATOM   3348  CB  GLN A 546     -18.941 -17.481  43.593  1.00 63.38           C  
ATOM   3349  CG  GLN A 546     -17.687 -17.104  44.384  1.00 69.19           C  
ATOM   3350  CD  GLN A 546     -17.405 -18.022  45.564  1.00 75.99           C  
ATOM   3351  NE2 GLN A 546     -16.434 -17.640  46.400  1.00 76.16           N  
ATOM   3352  OE1 GLN A 546     -18.045 -19.074  45.747  1.00 78.46           O  
ATOM   3353  H   GLN A 546     -21.328 -16.609  44.187  1.00 20.00           H  
ATOM   3354  HA  GLN A 546     -18.936 -15.420  42.965  1.00 20.00           H  
ATOM   3355  HB2 GLN A 546     -19.653 -17.965  44.277  1.00 20.00           H  
ATOM   3356  HB3 GLN A 546     -18.655 -18.189  42.801  1.00 20.00           H  
ATOM   3357  HG2 GLN A 546     -16.824 -17.140  43.703  1.00 20.00           H  
ATOM   3358  HG3 GLN A 546     -17.812 -16.079  44.764  1.00 20.00           H  
ATOM   3359 HE21 GLN A 546     -16.207 -18.204  47.194  1.00 20.00           H  
ATOM   3360 HE22 GLN A 546     -15.934 -16.790  46.231  1.00 20.00           H  
ATOM   3361  N   ALA A 547     -20.007 -15.481  40.641  1.00 55.34           N  
ATOM   3362  CA  ALA A 547     -20.327 -15.569  39.214  1.00 52.63           C  
ATOM   3363  C   ALA A 547     -19.126 -15.222  38.319  1.00 49.64           C  
ATOM   3364  O   ALA A 547     -19.188 -15.489  37.123  1.00 49.70           O  
ATOM   3365  CB  ALA A 547     -21.497 -14.663  38.882  1.00 52.50           C  
ATOM   3366  H   ALA A 547     -19.778 -14.585  41.021  1.00 20.00           H  
ATOM   3367  HA  ALA A 547     -20.625 -16.603  38.986  1.00 20.00           H  
ATOM   3368  HB1 ALA A 547     -21.727 -14.738  37.809  1.00 20.00           H  
ATOM   3369  HB2 ALA A 547     -22.376 -14.970  39.467  1.00 20.00           H  
ATOM   3370  HB3 ALA A 547     -21.237 -13.623  39.129  1.00 20.00           H  
ATOM   3371  N   LEU A 548     -18.047 -14.618  38.877  1.00 46.57           N  
ATOM   3372  CA  LEU A 548     -16.862 -14.277  38.094  1.00 44.09           C  
ATOM   3373  C   LEU A 548     -15.554 -14.495  38.860  1.00 42.42           C  
ATOM   3374  O   LEU A 548     -15.390 -13.995  39.971  1.00 42.19           O  
ATOM   3375  CB  LEU A 548     -16.915 -12.837  37.554  1.00 43.19           C  
ATOM   3376  CG  LEU A 548     -15.727 -12.452  36.660  1.00 43.21           C  
ATOM   3377  CD1 LEU A 548     -15.791 -13.144  35.319  1.00 43.20           C  
ATOM   3378  CD2 LEU A 548     -15.639 -10.995  36.471  1.00 43.54           C  
ATOM   3379  H   LEU A 548     -18.063 -14.400  39.853  1.00 20.00           H  
ATOM   3380  HA  LEU A 548     -16.835 -14.944  37.220  1.00 20.00           H  
ATOM   3381  HB2 LEU A 548     -17.838 -12.723  36.967  1.00 20.00           H  
ATOM   3382  HB3 LEU A 548     -16.938 -12.148  38.411  1.00 20.00           H  
ATOM   3383  HG  LEU A 548     -14.811 -12.789  37.167  1.00 20.00           H  
ATOM   3384 HD11 LEU A 548     -14.926 -12.844  34.709  1.00 20.00           H  
ATOM   3385 HD12 LEU A 548     -15.774 -14.234  35.468  1.00 20.00           H  
ATOM   3386 HD13 LEU A 548     -16.720 -12.859  34.803  1.00 20.00           H  
ATOM   3387 HD21 LEU A 548     -14.779 -10.759  35.827  1.00 20.00           H  
ATOM   3388 HD22 LEU A 548     -16.562 -10.630  35.997  1.00 20.00           H  
ATOM   3389 HD23 LEU A 548     -15.511 -10.506  37.448  1.00 20.00           H  
ATOM   3390  N   GLU A 549     -14.622 -15.237  38.246  1.00 40.90           N  
ATOM   3391  CA  GLU A 549     -13.280 -15.477  38.773  1.00 39.92           C  
ATOM   3392  C   GLU A 549     -12.296 -14.899  37.776  1.00 38.29           C  
ATOM   3393  O   GLU A 549     -12.469 -15.098  36.589  1.00 38.25           O  
ATOM   3394  CB  GLU A 549     -12.984 -16.991  38.905  1.00 42.11           C  
ATOM   3395  CG  GLU A 549     -12.257 -17.353  40.191  1.00 47.60           C  
ATOM   3396  CD  GLU A 549     -11.109 -18.336  40.069  1.00 54.41           C  
ATOM   3397  OE1 GLU A 549     -10.299 -18.441  41.020  1.00 55.69           O  
ATOM   3398  OE2 GLU A 549     -11.019 -19.005  39.017  1.00 57.16           O1-
ATOM   3399  H   GLU A 549     -14.861 -15.654  37.369  1.00 20.00           H  
ATOM   3400  HA  GLU A 549     -13.153 -14.991  39.751  1.00 20.00           H  
ATOM   3401  HB2 GLU A 549     -13.939 -17.537  38.878  1.00 20.00           H  
ATOM   3402  HB3 GLU A 549     -12.361 -17.300  38.053  1.00 20.00           H  
ATOM   3403  HG2 GLU A 549     -11.856 -16.423  40.620  1.00 20.00           H  
ATOM   3404  HG3 GLU A 549     -12.996 -17.787  40.881  1.00 20.00           H  
ATOM   3405  N   ILE A 550     -11.255 -14.217  38.238  1.00 37.23           N  
ATOM   3406  CA  ILE A 550     -10.198 -13.740  37.347  1.00 36.17           C  
ATOM   3407  C   ILE A 550      -8.887 -14.326  37.806  1.00 36.17           C  
ATOM   3408  O   ILE A 550      -8.495 -14.096  38.940  1.00 36.44           O  
ATOM   3409  CB  ILE A 550     -10.107 -12.213  37.214  1.00 35.29           C  
ATOM   3410  CG1 ILE A 550     -11.447 -11.606  36.767  1.00 34.93           C  
ATOM   3411  CG2 ILE A 550      -9.008 -11.859  36.231  1.00 35.60           C  
ATOM   3412  CD1 ILE A 550     -11.528 -10.196  36.995  1.00 34.79           C  
ATOM   3413  H   ILE A 550     -11.192 -14.025  39.217  1.00 20.00           H  
ATOM   3414  HA  ILE A 550     -10.400 -14.138  36.342  1.00 20.00           H  
ATOM   3415  HB  ILE A 550      -9.847 -11.794  38.197  1.00 20.00           H  
ATOM   3416 HG12 ILE A 550     -11.575 -11.795  35.691  1.00 20.00           H  
ATOM   3417 HG13 ILE A 550     -12.258 -12.098  37.325  1.00 20.00           H  
ATOM   3418 HG21 ILE A 550      -8.941 -10.765  36.134  1.00 20.00           H  
ATOM   3419 HG22 ILE A 550      -8.049 -12.254  36.596  1.00 20.00           H  
ATOM   3420 HG23 ILE A 550      -9.237 -12.301  35.250  1.00 20.00           H  
ATOM   3421 HD11 ILE A 550     -12.506  -9.825  36.655  1.00 20.00           H  
ATOM   3422 HD12 ILE A 550     -11.411  -9.991  38.069  1.00 20.00           H  
ATOM   3423 HD13 ILE A 550     -10.729  -9.688  36.436  1.00 20.00           H  
ATOM   3424  N   ARG A 551      -8.223 -15.109  36.952  1.00 35.81           N  
ATOM   3425  CA  ARG A 551      -6.893 -15.677  37.227  1.00 36.20           C  
ATOM   3426  C   ARG A 551      -5.902 -14.911  36.351  1.00 37.00           C  
ATOM   3427  O   ARG A 551      -6.191 -14.711  35.187  1.00 38.05           O  
ATOM   3428  CB  ARG A 551      -6.862 -17.173  36.909  1.00 36.52           C  
ATOM   3429  CG  ARG A 551      -7.849 -17.958  37.727  1.00 38.58           C  
ATOM   3430  CD  ARG A 551      -7.564 -19.429  37.623  1.00 43.62           C  
ATOM   3431  NE  ARG A 551      -8.476 -20.215  38.454  1.00 49.87           N  
ATOM   3432  CZ  ARG A 551      -8.647 -21.528  38.341  1.00 55.66           C  
ATOM   3433  NH1 ARG A 551      -9.502 -22.162  39.134  1.00 56.92           N1+
ATOM   3434  NH2 ARG A 551      -7.964 -22.220  37.433  1.00 56.76           N  
ATOM   3435  H   ARG A 551      -8.654 -15.322  36.075  1.00 20.00           H  
ATOM   3436  HA  ARG A 551      -6.632 -15.527  38.285  1.00 20.00           H  
ATOM   3437  HB2 ARG A 551      -7.098 -17.312  35.844  1.00 20.00           H  
ATOM   3438  HB3 ARG A 551      -5.851 -17.556  37.114  1.00 20.00           H  
ATOM   3439  HG2 ARG A 551      -7.775 -17.648  38.780  1.00 20.00           H  
ATOM   3440  HG3 ARG A 551      -8.866 -17.759  37.357  1.00 20.00           H  
ATOM   3441  HD2 ARG A 551      -7.678 -19.741  36.574  1.00 20.00           H  
ATOM   3442  HD3 ARG A 551      -6.531 -19.616  37.951  1.00 20.00           H  
ATOM   3443  HE  ARG A 551      -9.005 -19.733  39.152  1.00 20.00           H  
ATOM   3444 HH11 ARG A 551      -9.628 -23.150  39.046  1.00 20.00           H  
ATOM   3445 HH12 ARG A 551     -10.021 -21.652  39.820  1.00 20.00           H  
ATOM   3446 HH21 ARG A 551      -8.097 -23.208  37.353  1.00 20.00           H  
ATOM   3447 HH22 ARG A 551      -7.317 -21.752  36.831  1.00 20.00           H  
ATOM   3448  N   SER A 552      -4.783 -14.432  36.893  1.00 36.81           N  
ATOM   3449  CA  SER A 552      -3.865 -13.604  36.121  1.00 36.94           C  
ATOM   3450  C   SER A 552      -2.392 -13.744  36.444  1.00 37.65           C  
ATOM   3451  O   SER A 552      -1.984 -13.742  37.600  1.00 37.33           O  
ATOM   3452  CB  SER A 552      -4.265 -12.145  36.257  1.00 37.74           C  
ATOM   3453  OG  SER A 552      -3.371 -11.311  35.543  1.00 40.74           O  
ATOM   3454  H   SER A 552      -4.569 -14.644  37.847  1.00 20.00           H  
ATOM   3455  HA  SER A 552      -3.987 -13.871  35.061  1.00 20.00           H  
ATOM   3456  HB2 SER A 552      -5.281 -12.011  35.857  1.00 20.00           H  
ATOM   3457  HB3 SER A 552      -4.249 -11.864  37.320  1.00 20.00           H  
ATOM   3458  HG  SER A 552      -3.259 -10.492  36.011  1.00 20.00           H  
ATOM   3459  N   SER A 553      -1.586 -13.812  35.400  1.00 38.40           N  
ATOM   3460  CA  SER A 553      -0.130 -13.823  35.525  1.00 39.37           C  
ATOM   3461  C   SER A 553       0.456 -12.660  34.726  1.00 41.35           C  
ATOM   3462  O   SER A 553       1.594 -12.753  34.296  1.00 41.92           O  
ATOM   3463  CB  SER A 553       0.456 -15.150  35.049  1.00 39.99           C  
ATOM   3464  OG  SER A 553       0.008 -15.554  33.761  1.00 42.48           O  
ATOM   3465  H   SER A 553      -1.989 -13.858  34.486  1.00 20.00           H  
ATOM   3466  HA  SER A 553       0.142 -13.686  36.582  1.00 20.00           H  
ATOM   3467  HB2 SER A 553       1.551 -15.053  35.019  1.00 20.00           H  
ATOM   3468  HB3 SER A 553       0.177 -15.930  35.772  1.00 20.00           H  
ATOM   3469  HG  SER A 553      -0.941 -15.604  33.756  1.00 20.00           H  
ATOM   3470  N   LEU A 554      -0.314 -11.567  34.518  1.00 42.69           N  
ATOM   3471  CA  LEU A 554       0.112 -10.401  33.748  1.00 44.12           C  
ATOM   3472  C   LEU A 554       1.135  -9.609  34.546  1.00 45.39           C  
ATOM   3473  O   LEU A 554       0.815  -8.962  35.542  1.00 45.37           O  
ATOM   3474  CB  LEU A 554      -1.101  -9.523  33.361  1.00 43.88           C  
ATOM   3475  CG  LEU A 554      -0.802  -8.267  32.525  1.00 44.26           C  
ATOM   3476  CD1 LEU A 554      -0.325  -8.627  31.129  1.00 44.21           C  
ATOM   3477  CD2 LEU A 554      -2.029  -7.377  32.422  1.00 44.68           C  
ATOM   3478  H   LEU A 554      -1.231 -11.557  34.916  1.00 20.00           H  
ATOM   3479  HA  LEU A 554       0.591 -10.743  32.819  1.00 20.00           H  
ATOM   3480  HB2 LEU A 554      -1.797 -10.150  32.784  1.00 20.00           H  
ATOM   3481  HB3 LEU A 554      -1.587  -9.196  34.292  1.00 20.00           H  
ATOM   3482  HG  LEU A 554      -0.004  -7.701  33.029  1.00 20.00           H  
ATOM   3483 HD11 LEU A 554      -0.122  -7.707  30.562  1.00 20.00           H  
ATOM   3484 HD12 LEU A 554       0.595  -9.225  31.199  1.00 20.00           H  
ATOM   3485 HD13 LEU A 554      -1.103  -9.210  30.615  1.00 20.00           H  
ATOM   3486 HD21 LEU A 554      -1.788  -6.488  31.820  1.00 20.00           H  
ATOM   3487 HD22 LEU A 554      -2.847  -7.934  31.942  1.00 20.00           H  
ATOM   3488 HD23 LEU A 554      -2.341  -7.064  33.430  1.00 20.00           H  
ATOM   3489  N   SER A 555       2.369  -9.668  34.094  1.00 46.25           N  
ATOM   3490  CA  SER A 555       3.470  -8.995  34.745  1.00 47.47           C  
ATOM   3491  C   SER A 555       3.749  -7.588  34.194  1.00 48.71           C  
ATOM   3492  O   SER A 555       4.648  -6.942  34.710  1.00 49.48           O  
ATOM   3493  CB  SER A 555       4.721  -9.855  34.645  1.00 48.66           C  
ATOM   3494  OG  SER A 555       4.996 -10.116  33.278  1.00 51.56           O  
ATOM   3495  H   SER A 555       2.553 -10.200  33.267  1.00 20.00           H  
ATOM   3496  HA  SER A 555       3.228  -8.886  35.813  1.00 20.00           H  
ATOM   3497  HB2 SER A 555       5.571  -9.323  35.097  1.00 20.00           H  
ATOM   3498  HB3 SER A 555       4.559 -10.805  35.176  1.00 20.00           H  
ATOM   3499  HG  SER A 555       5.471  -9.383  32.905  1.00 20.00           H  
ATOM   3500  N   GLU A 556       3.013  -7.102  33.180  1.00 49.17           N  
ATOM   3501  CA  GLU A 556       3.274  -5.748  32.654  1.00 50.22           C  
ATOM   3502  C   GLU A 556       2.000  -4.996  32.237  1.00 50.58           C  
ATOM   3503  O   GLU A 556       0.938  -5.591  32.124  1.00 50.16           O  
ATOM   3504  CB  GLU A 556       4.329  -5.757  31.531  1.00 53.02           C  
ATOM   3505  CG  GLU A 556       4.191  -6.898  30.540  1.00 60.04           C  
ATOM   3506  CD  GLU A 556       5.457  -7.205  29.757  1.00 68.40           C  
ATOM   3507  OE1 GLU A 556       6.550  -6.775  30.193  1.00 68.55           O  
ATOM   3508  OE2 GLU A 556       5.356  -7.879  28.706  1.00 72.30           O1-
ATOM   3509  H   GLU A 556       2.286  -7.660  32.780  1.00 20.00           H  
ATOM   3510  HA  GLU A 556       3.714  -5.167  33.478  1.00 20.00           H  
ATOM   3511  HB2 GLU A 556       4.248  -4.810  30.977  1.00 20.00           H  
ATOM   3512  HB3 GLU A 556       5.324  -5.825  31.996  1.00 20.00           H  
ATOM   3513  HG2 GLU A 556       3.901  -7.803  31.095  1.00 20.00           H  
ATOM   3514  HG3 GLU A 556       3.398  -6.638  29.824  1.00 20.00           H  
ATOM   3515  N   LYS A 557       2.100  -3.666  32.077  1.00 50.96           N  
ATOM   3516  CA  LYS A 557       0.964  -2.818  31.732  1.00 51.25           C  
ATOM   3517  C   LYS A 557       0.461  -2.978  30.281  1.00 50.14           C  
ATOM   3518  O   LYS A 557       0.749  -2.140  29.430  1.00 50.56           O  
ATOM   3519  CB  LYS A 557       1.277  -1.344  32.045  1.00 54.19           C  
ATOM   3520  CG  LYS A 557       0.149  -0.641  32.795  1.00 59.88           C  
ATOM   3521  CD  LYS A 557       0.333   0.884  32.865  1.00 65.27           C  
ATOM   3522  CE  LYS A 557       1.263   1.309  33.983  1.00 69.84           C  
ATOM   3523  NZ  LYS A 557       0.784   0.837  35.318  1.00 72.33           N1+
ATOM   3524  H   LYS A 557       2.995  -3.237  32.200  1.00 20.00           H  
ATOM   3525  HA  LYS A 557       0.127  -3.106  32.386  1.00 20.00           H  
ATOM   3526  HB2 LYS A 557       2.187  -1.302  32.661  1.00 20.00           H  
ATOM   3527  HB3 LYS A 557       1.451  -0.814  31.097  1.00 20.00           H  
ATOM   3528  HG2 LYS A 557      -0.800  -0.856  32.283  1.00 20.00           H  
ATOM   3529  HG3 LYS A 557       0.110  -1.037  33.821  1.00 20.00           H  
ATOM   3530  HD2 LYS A 557       0.750   1.233  31.909  1.00 20.00           H  
ATOM   3531  HD3 LYS A 557      -0.650   1.350  33.028  1.00 20.00           H  
ATOM   3532  HE2 LYS A 557       2.261   0.888  33.794  1.00 20.00           H  
ATOM   3533  HE3 LYS A 557       1.325   2.407  33.996  1.00 20.00           H  
ATOM   3534  HZ1 LYS A 557       1.077   1.481  36.025  1.00 20.00           H  
ATOM   3535  HZ2 LYS A 557      -0.214   0.780  35.313  1.00 20.00           H  
ATOM   3536  HZ3 LYS A 557       1.169  -0.066  35.510  1.00 20.00           H  
ATOM   3537  N   ARG A 558      -0.340  -4.023  30.032  1.00 48.66           N  
ATOM   3538  CA  ARG A 558      -0.956  -4.295  28.740  1.00 47.73           C  
ATOM   3539  C   ARG A 558      -2.455  -3.954  28.786  1.00 46.75           C  
ATOM   3540  O   ARG A 558      -3.106  -4.104  29.815  1.00 46.72           O  
ATOM   3541  CB  ARG A 558      -0.780  -5.767  28.327  1.00 49.14           C  
ATOM   3542  CG  ARG A 558       0.660  -6.278  28.303  1.00 53.20           C  
ATOM   3543  CD  ARG A 558       1.513  -5.539  27.310  1.00 58.04           C  
ATOM   3544  NE  ARG A 558       2.762  -6.236  26.987  1.00 62.18           N  
ATOM   3545  CZ  ARG A 558       3.700  -5.748  26.171  1.00 63.68           C  
ATOM   3546  NH1 ARG A 558       3.536  -4.567  25.589  1.00 62.22           N1+
ATOM   3547  NH2 ARG A 558       4.798  -6.446  25.918  1.00 63.55           N  
ATOM   3548  H   ARG A 558      -0.527  -4.657  30.782  1.00 20.00           H  
ATOM   3549  HA  ARG A 558      -0.483  -3.664  27.973  1.00 20.00           H  
ATOM   3550  HB2 ARG A 558      -1.348  -6.388  29.036  1.00 20.00           H  
ATOM   3551  HB3 ARG A 558      -1.199  -5.888  27.317  1.00 20.00           H  
ATOM   3552  HG2 ARG A 558       1.096  -6.153  29.305  1.00 20.00           H  
ATOM   3553  HG3 ARG A 558       0.652  -7.345  28.037  1.00 20.00           H  
ATOM   3554  HD2 ARG A 558       0.936  -5.409  26.383  1.00 20.00           H  
ATOM   3555  HD3 ARG A 558       1.762  -4.553  27.729  1.00 20.00           H  
ATOM   3556  HE  ARG A 558       2.921  -7.131  27.403  1.00 20.00           H  
ATOM   3557 HH11 ARG A 558       4.236  -4.214  24.968  1.00 20.00           H  
ATOM   3558 HH12 ARG A 558       2.712  -4.030  25.771  1.00 20.00           H  
ATOM   3559 HH21 ARG A 558       5.490  -6.081  25.295  1.00 20.00           H  
ATOM   3560 HH22 ARG A 558       4.934  -7.338  26.350  1.00 20.00           H  
ATOM   3561  N   ALA A 559      -2.998  -3.514  27.646  1.00 45.77           N  
ATOM   3562  CA  ALA A 559      -4.391  -3.133  27.467  1.00 44.74           C  
ATOM   3563  C   ALA A 559      -4.849  -3.535  26.071  1.00 44.13           C  
ATOM   3564  O   ALA A 559      -4.065  -3.464  25.130  1.00 43.78           O  
ATOM   3565  CB  ALA A 559      -4.523  -1.634  27.617  1.00 44.43           C  
ATOM   3566  H   ALA A 559      -2.397  -3.441  26.850  1.00 20.00           H  
ATOM   3567  HA  ALA A 559      -5.022  -3.634  28.216  1.00 20.00           H  
ATOM   3568  HB1 ALA A 559      -5.575  -1.343  27.482  1.00 20.00           H  
ATOM   3569  HB2 ALA A 559      -4.186  -1.335  28.620  1.00 20.00           H  
ATOM   3570  HB3 ALA A 559      -3.904  -1.134  26.858  1.00 20.00           H  
ATOM   3571  N   LEU A 560      -6.140  -3.895  25.915  1.00 43.93           N  
ATOM   3572  CA  LEU A 560      -6.703  -4.244  24.597  1.00 43.60           C  
ATOM   3573  C   LEU A 560      -6.622  -3.080  23.572  1.00 43.90           C  
ATOM   3574  O   LEU A 560      -6.781  -3.309  22.375  1.00 43.51           O  
ATOM   3575  CB  LEU A 560      -8.156  -4.734  24.723  1.00 42.93           C  
ATOM   3576  CG  LEU A 560      -8.421  -5.930  25.632  1.00 43.19           C  
ATOM   3577  CD1 LEU A 560      -9.879  -6.342  25.564  1.00 43.13           C  
ATOM   3578  CD2 LEU A 560      -7.533  -7.114  25.288  1.00 43.37           C  
ATOM   3579  H   LEU A 560      -6.734  -3.926  26.719  1.00 20.00           H  
ATOM   3580  HA  LEU A 560      -6.113  -5.077  24.186  1.00 20.00           H  
ATOM   3581  HB2 LEU A 560      -8.755  -3.893  25.102  1.00 20.00           H  
ATOM   3582  HB3 LEU A 560      -8.501  -5.004  23.714  1.00 20.00           H  
ATOM   3583  HG  LEU A 560      -8.200  -5.627  26.666  1.00 20.00           H  
ATOM   3584 HD11 LEU A 560     -10.048  -7.204  26.226  1.00 20.00           H  
ATOM   3585 HD12 LEU A 560     -10.512  -5.503  25.887  1.00 20.00           H  
ATOM   3586 HD13 LEU A 560     -10.134  -6.618  24.530  1.00 20.00           H  
ATOM   3587 HD21 LEU A 560      -7.757  -7.951  25.966  1.00 20.00           H  
ATOM   3588 HD22 LEU A 560      -7.721  -7.424  24.249  1.00 20.00           H  
ATOM   3589 HD23 LEU A 560      -6.477  -6.825  25.399  1.00 20.00           H  
ATOM   3590  N   THR A 561      -6.364  -1.846  24.054  1.00 44.10           N  
ATOM   3591  CA  THR A 561      -6.242  -0.646  23.239  1.00 44.66           C  
ATOM   3592  C   THR A 561      -4.813  -0.354  22.772  1.00 45.50           C  
ATOM   3593  O   THR A 561      -4.633   0.567  21.987  1.00 45.21           O  
ATOM   3594  CB  THR A 561      -6.791   0.565  24.003  1.00 45.59           C  
ATOM   3595  CG2 THR A 561      -8.304   0.535  24.148  1.00 45.73           C  
ATOM   3596  OG1 THR A 561      -6.169   0.637  25.286  1.00 46.86           O  
ATOM   3597  H   THR A 561      -6.248  -1.749  25.042  1.00 20.00           H  
ATOM   3598  HA  THR A 561      -6.862  -0.775  22.339  1.00 20.00           H  
ATOM   3599  HB  THR A 561      -6.528   1.466  23.429  1.00 20.00           H  
ATOM   3600  HG1 THR A 561      -5.633   1.420  25.335  1.00 20.00           H  
ATOM   3601 HG21 THR A 561      -8.637   1.425  24.702  1.00 20.00           H  
ATOM   3602 HG22 THR A 561      -8.768   0.529  23.151  1.00 20.00           H  
ATOM   3603 HG23 THR A 561      -8.602  -0.371  24.696  1.00 20.00           H  
ATOM   3604  N   ASP A 562      -3.796  -1.092  23.257  1.00 46.62           N  
ATOM   3605  CA  ASP A 562      -2.404  -0.855  22.846  1.00 48.45           C  
ATOM   3606  C   ASP A 562      -2.220  -0.945  21.331  1.00 51.25           C  
ATOM   3607  O   ASP A 562      -2.804  -1.816  20.700  1.00 51.62           O  
ATOM   3608  CB  ASP A 562      -1.455  -1.840  23.530  1.00 49.06           C  
ATOM   3609  CG  ASP A 562      -1.274  -1.640  25.014  1.00 50.79           C  
ATOM   3610  OD1 ASP A 562      -1.797  -0.640  25.551  1.00 51.06           O  
ATOM   3611  OD2 ASP A 562      -0.628  -2.485  25.640  1.00 51.62           O1-
ATOM   3612  H   ASP A 562      -3.993  -1.820  23.914  1.00 20.00           H  
ATOM   3613  HA  ASP A 562      -2.116   0.160  23.159  1.00 20.00           H  
ATOM   3614  HB2 ASP A 562      -1.847  -2.855  23.370  1.00 20.00           H  
ATOM   3615  HB3 ASP A 562      -0.468  -1.748  23.052  1.00 20.00           H  
ATOM   3616  N   PRO A 563      -1.425  -0.050  20.723  1.00 53.13           N  
ATOM   3617  CA  PRO A 563      -1.262  -0.089  19.263  1.00 54.91           C  
ATOM   3618  C   PRO A 563      -0.420  -1.246  18.731  1.00 57.50           C  
ATOM   3619  O   PRO A 563       0.388  -1.817  19.450  1.00 57.22           O  
ATOM   3620  CB  PRO A 563      -0.586   1.258  18.947  1.00 55.12           C  
ATOM   3621  CG  PRO A 563      -0.623   2.053  20.221  1.00 54.83           C  
ATOM   3622  CD  PRO A 563      -0.663   1.060  21.320  1.00 52.88           C  
ATOM   3623  HA  PRO A 563      -2.250  -0.113  18.779  1.00 20.00           H  
ATOM   3624  HB2 PRO A 563       0.454   1.097  18.628  1.00 20.00           H  
ATOM   3625  HB3 PRO A 563      -1.136   1.784  18.153  1.00 20.00           H  
ATOM   3626  HG2 PRO A 563       0.276   2.681  20.306  1.00 20.00           H  
ATOM   3627  HG3 PRO A 563      -1.519   2.690  20.248  1.00 20.00           H  
ATOM   3628  HD2 PRO A 563       0.351   0.739  21.602  1.00 20.00           H  
ATOM   3629  HD3 PRO A 563      -1.178   1.466  22.203  1.00 20.00           H  
ATOM   3630  N   ILE A 564      -0.586  -1.559  17.445  1.00 60.06           N  
ATOM   3631  CA  ILE A 564       0.209  -2.594  16.797  1.00 62.98           C  
ATOM   3632  C   ILE A 564       1.500  -1.963  16.252  1.00 67.10           C  
ATOM   3633  O   ILE A 564       1.440  -0.898  15.632  1.00 67.23           O  
ATOM   3634  CB  ILE A 564      -0.600  -3.302  15.684  1.00 62.72           C  
ATOM   3635  CG1 ILE A 564      -1.841  -3.999  16.259  1.00 63.00           C  
ATOM   3636  CG2 ILE A 564       0.279  -4.279  14.915  1.00 63.18           C  
ATOM   3637  CD1 ILE A 564      -2.750  -4.637  15.232  1.00 63.91           C  
ATOM   3638  H   ILE A 564      -1.275  -1.070  16.911  1.00 20.00           H  
ATOM   3639  HA  ILE A 564       0.490  -3.351  17.544  1.00 20.00           H  
ATOM   3640  HB  ILE A 564      -0.944  -2.530  14.980  1.00 20.00           H  
ATOM   3641 HG12 ILE A 564      -1.502  -4.785  16.949  1.00 20.00           H  
ATOM   3642 HG13 ILE A 564      -2.426  -3.251  16.814  1.00 20.00           H  
ATOM   3643 HG21 ILE A 564      -0.316  -4.769  14.131  1.00 20.00           H  
ATOM   3644 HG22 ILE A 564       1.116  -3.734  14.453  1.00 20.00           H  
ATOM   3645 HG23 ILE A 564       0.673  -5.039  15.606  1.00 20.00           H  
ATOM   3646 HD11 ILE A 564      -3.605  -5.107  15.740  1.00 20.00           H  
ATOM   3647 HD12 ILE A 564      -3.115  -3.867  14.537  1.00 20.00           H  
ATOM   3648 HD13 ILE A 564      -2.191  -5.401  14.672  1.00 20.00           H  
ATOM   3649  N   GLN A 565       2.665  -2.611  16.496  1.00 70.22           N  
ATOM   3650  CA  GLN A 565       3.991  -2.174  16.024  1.00 73.52           C  
ATOM   3651  C   GLN A 565       3.974  -1.930  14.515  1.00 77.26           C  
ATOM   3652  O   GLN A 565       3.188  -2.565  13.810  1.00 77.11           O  
ATOM   3653  CB  GLN A 565       5.071  -3.226  16.348  1.00 75.19           C  
ATOM   3654  CG  GLN A 565       4.968  -3.806  17.746  1.00 80.07           C  
ATOM   3655  CD  GLN A 565       6.220  -4.513  18.206  1.00 86.15           C  
ATOM   3656  NE2 GLN A 565       6.055  -5.470  19.129  1.00 86.55           N  
ATOM   3657  OE1 GLN A 565       7.340  -4.202  17.764  1.00 88.10           O  
ATOM   3658  H   GLN A 565       2.622  -3.450  17.038  1.00 20.00           H  
ATOM   3659  HA  GLN A 565       4.262  -1.234  16.526  1.00 20.00           H  
ATOM   3660  HB2 GLN A 565       4.980  -4.049  15.624  1.00 20.00           H  
ATOM   3661  HB3 GLN A 565       6.058  -2.752  16.242  1.00 20.00           H  
ATOM   3662  HG2 GLN A 565       4.756  -2.986  18.447  1.00 20.00           H  
ATOM   3663  HG3 GLN A 565       4.137  -4.527  17.762  1.00 20.00           H  
ATOM   3664 HE21 GLN A 565       6.849  -5.962  19.486  1.00 20.00           H  
ATOM   3665 HE22 GLN A 565       5.138  -5.692  19.460  1.00 20.00           H  
ATOM   3666  N   GLY A 566       4.857  -1.034  14.049  1.00 80.23           N  
ATOM   3667  CA  GLY A 566       5.004  -0.611  12.656  1.00 83.53           C  
ATOM   3668  C   GLY A 566       4.744  -1.671  11.606  1.00 87.19           C  
ATOM   3669  O   GLY A 566       5.650  -2.436  11.272  1.00 87.33           O  
ATOM   3670  H   GLY A 566       5.473  -0.616  14.717  1.00 20.00           H  
ATOM   3671  HA2 GLY A 566       4.300   0.216  12.480  1.00 20.00           H  
ATOM   3672  HA3 GLY A 566       6.035  -0.250  12.521  1.00 20.00           H  
ATOM   3673  N   THR A 567       3.478  -1.733  11.121  1.00 90.00           N  
ATOM   3674  CA  THR A 567       2.950  -2.703  10.152  1.00 93.24           C  
ATOM   3675  C   THR A 567       3.883  -2.852   8.938  1.00 96.51           C  
ATOM   3676  O   THR A 567       3.807  -2.076   7.979  1.00 96.83           O  
ATOM   3677  CB  THR A 567       1.486  -2.360   9.789  1.00 94.58           C  
ATOM   3678  CG2 THR A 567       0.586  -2.275  11.023  1.00 94.81           C  
ATOM   3679  OG1 THR A 567       1.426  -1.131   9.054  1.00 95.51           O  
ATOM   3680  H   THR A 567       2.836  -1.045  11.459  1.00 20.00           H  
ATOM   3681  HA  THR A 567       2.926  -3.684  10.650  1.00 20.00           H  
ATOM   3682  HB  THR A 567       1.105  -3.173   9.154  1.00 20.00           H  
ATOM   3683  HG1 THR A 567       2.182  -1.066   8.482  1.00 20.00           H  
ATOM   3684 HG21 THR A 567      -0.440  -2.030  10.713  1.00 20.00           H  
ATOM   3685 HG22 THR A 567       0.589  -3.243  11.547  1.00 20.00           H  
ATOM   3686 HG23 THR A 567       0.962  -1.492  11.698  1.00 20.00           H  
ATOM   3687  N   GLU A 568       4.785  -3.851   8.999  1.00 98.45           N  
ATOM   3688  CA  GLU A 568       5.784  -4.027   7.961  1.00100.68           C  
ATOM   3689  C   GLU A 568       5.586  -5.262   7.068  1.00102.69           C  
ATOM   3690  O   GLU A 568       4.831  -6.177   7.404  1.00102.68           O  
ATOM   3691  CB  GLU A 568       7.202  -3.992   8.560  1.00102.96           C  
ATOM   3692  CG  GLU A 568       7.869  -2.635   8.389  1.00108.03           C  
ATOM   3693  CD  GLU A 568       7.900  -2.113   6.962  1.00114.30           C  
ATOM   3694  OE1 GLU A 568       6.973  -1.360   6.583  1.00115.39           O  
ATOM   3695  OE2 GLU A 568       8.839  -2.473   6.216  1.00116.18           O1-
ATOM   3696  H   GLU A 568       4.766  -4.483   9.774  1.00 20.00           H  
ATOM   3697  HA  GLU A 568       5.714  -3.155   7.294  1.00 20.00           H  
ATOM   3698  HB2 GLU A 568       7.138  -4.222   9.634  1.00 20.00           H  
ATOM   3699  HB3 GLU A 568       7.817  -4.754   8.058  1.00 20.00           H  
ATOM   3700  HG2 GLU A 568       7.325  -1.906   9.008  1.00 20.00           H  
ATOM   3701  HG3 GLU A 568       8.906  -2.717   8.746  1.00 20.00           H  
ATOM   3702  N   TYR A 569       6.265  -5.246   5.900  1.00104.12           N  
ATOM   3703  CA  TYR A 569       6.188  -6.269   4.869  1.00105.86           C  
ATOM   3704  C   TYR A 569       7.065  -7.486   5.138  1.00106.57           C  
ATOM   3705  O   TYR A 569       8.140  -7.645   4.552  1.00106.67           O  
ATOM   3706  CB  TYR A 569       6.465  -5.664   3.483  1.00106.51           C  
ATOM   3707  CG  TYR A 569       5.460  -4.585   3.142  1.00107.97           C  
ATOM   3708  CD1 TYR A 569       4.157  -4.908   2.792  1.00109.12           C  
ATOM   3709  CD2 TYR A 569       5.790  -3.241   3.248  1.00109.21           C  
ATOM   3710  CE1 TYR A 569       3.220  -3.922   2.510  1.00110.23           C  
ATOM   3711  CE2 TYR A 569       4.861  -2.245   2.976  1.00110.34           C  
ATOM   3712  CZ  TYR A 569       3.574  -2.590   2.605  1.00111.29           C  
ATOM   3713  OH  TYR A 569       2.649  -1.611   2.323  1.00112.90           O  
ATOM   3714  H   TYR A 569       6.870  -4.468   5.731  1.00 20.00           H  
ATOM   3715  HA  TYR A 569       5.150  -6.632   4.846  1.00 20.00           H  
ATOM   3716  HB2 TYR A 569       7.475  -5.227   3.478  1.00 20.00           H  
ATOM   3717  HB3 TYR A 569       6.406  -6.460   2.726  1.00 20.00           H  
ATOM   3718  HD1 TYR A 569       3.865  -5.946   2.738  1.00 20.00           H  
ATOM   3719  HD2 TYR A 569       6.790  -2.964   3.548  1.00 20.00           H  
ATOM   3720  HE1 TYR A 569       2.217  -4.196   2.217  1.00 20.00           H  
ATOM   3721  HE2 TYR A 569       5.142  -1.205   3.054  1.00 20.00           H  
ATOM   3722  HH  TYR A 569       3.048  -0.756   2.435  1.00 20.00           H  
ATOM   3723  N   SER A 570       6.565  -8.353   6.028  1.00106.75           N  
ATOM   3724  CA  SER A 570       7.143  -9.646   6.363  1.00107.36           C  
ATOM   3725  C   SER A 570       6.220 -10.645   5.662  1.00107.73           C  
ATOM   3726  O   SER A 570       5.012 -10.631   5.917  1.00107.95           O  
ATOM   3727  CB  SER A 570       7.111  -9.872   7.872  1.00108.69           C  
ATOM   3728  OG  SER A 570       7.343 -11.231   8.207  1.00110.83           O  
ATOM   3729  H   SER A 570       5.725  -8.090   6.502  1.00 20.00           H  
ATOM   3730  HA  SER A 570       8.170  -9.740   5.982  1.00 20.00           H  
ATOM   3731  HB2 SER A 570       7.889  -9.252   8.341  1.00 20.00           H  
ATOM   3732  HB3 SER A 570       6.124  -9.574   8.256  1.00 20.00           H  
ATOM   3733  HG  SER A 570       8.273 -11.369   8.347  1.00 20.00           H  
ATOM   3734  N   ALA A 571       6.767 -11.461   4.740  1.00107.49           N  
ATOM   3735  CA  ALA A 571       5.988 -12.426   3.959  1.00107.54           C  
ATOM   3736  C   ALA A 571       5.089 -13.359   4.791  1.00107.35           C  
ATOM   3737  O   ALA A 571       3.933 -13.546   4.429  1.00107.47           O  
ATOM   3738  CB  ALA A 571       6.903 -13.236   3.052  1.00107.65           C  
ATOM   3739  H   ALA A 571       7.753 -11.406   4.581  1.00 20.00           H  
ATOM   3740  HA  ALA A 571       5.319 -11.852   3.301  1.00 20.00           H  
ATOM   3741  HB1 ALA A 571       6.304 -13.955   2.473  1.00 20.00           H  
ATOM   3742  HB2 ALA A 571       7.429 -12.559   2.363  1.00 20.00           H  
ATOM   3743  HB3 ALA A 571       7.638 -13.780   3.664  1.00 20.00           H  
ATOM   3744  N   GLU A 572       5.594 -13.905   5.915  1.00106.85           N  
ATOM   3745  CA  GLU A 572       4.819 -14.813   6.770  1.00106.75           C  
ATOM   3746  C   GLU A 572       3.559 -14.184   7.397  1.00106.10           C  
ATOM   3747  O   GLU A 572       2.491 -14.789   7.341  1.00106.30           O  
ATOM   3748  CB  GLU A 572       5.704 -15.448   7.856  1.00109.09           C  
ATOM   3749  CG  GLU A 572       6.579 -16.574   7.329  1.00114.00           C  
ATOM   3750  CD  GLU A 572       7.276 -17.416   8.383  1.00120.28           C  
ATOM   3751  OE1 GLU A 572       7.014 -17.203   9.589  1.00121.85           O  
ATOM   3752  OE2 GLU A 572       8.075 -18.301   8.001  1.00121.85           O1-
ATOM   3753  H   GLU A 572       6.533 -13.683   6.177  1.00 20.00           H  
ATOM   3754  HA  GLU A 572       4.469 -15.639   6.133  1.00 20.00           H  
ATOM   3755  HB2 GLU A 572       6.354 -14.668   8.278  1.00 20.00           H  
ATOM   3756  HB3 GLU A 572       5.054 -15.851   8.646  1.00 20.00           H  
ATOM   3757  HG2 GLU A 572       5.944 -17.242   6.728  1.00 20.00           H  
ATOM   3758  HG3 GLU A 572       7.353 -16.128   6.687  1.00 20.00           H  
ATOM   3759  N   SER A 573       3.673 -12.988   7.990  1.00105.05           N  
ATOM   3760  CA  SER A 573       2.518 -12.325   8.607  1.00104.30           C  
ATOM   3761  C   SER A 573       1.560 -11.696   7.577  1.00102.57           C  
ATOM   3762  O   SER A 573       0.381 -11.503   7.876  1.00102.46           O  
ATOM   3763  CB  SER A 573       2.974 -11.284   9.627  1.00106.09           C  
ATOM   3764  OG  SER A 573       3.976 -10.430   9.096  1.00108.72           O  
ATOM   3765  H   SER A 573       4.565 -12.537   8.013  1.00 20.00           H  
ATOM   3766  HA  SER A 573       1.945 -13.087   9.156  1.00 20.00           H  
ATOM   3767  HB2 SER A 573       2.108 -10.675   9.925  1.00 20.00           H  
ATOM   3768  HB3 SER A 573       3.379 -11.803  10.509  1.00 20.00           H  
ATOM   3769  HG  SER A 573       3.803 -10.272   8.175  1.00 20.00           H  
ATOM   3770  N   LEU A 574       2.062 -11.373   6.371  1.00100.91           N  
ATOM   3771  CA  LEU A 574       1.221 -10.780   5.333  1.00 99.56           C  
ATOM   3772  C   LEU A 574       0.328 -11.824   4.674  1.00 97.76           C  
ATOM   3773  O   LEU A 574      -0.816 -11.518   4.338  1.00 97.72           O  
ATOM   3774  CB  LEU A 574       2.048 -10.029   4.284  1.00 99.67           C  
ATOM   3775  CG  LEU A 574       1.589  -8.599   4.051  1.00101.15           C  
ATOM   3776  CD1 LEU A 574       2.246  -7.646   5.037  1.00101.72           C  
ATOM   3777  CD2 LEU A 574       1.826  -8.172   2.620  1.00101.84           C  
ATOM   3778  H   LEU A 574       3.029 -11.542   6.181  1.00 20.00           H  
ATOM   3779  HA  LEU A 574       0.560 -10.043   5.812  1.00 20.00           H  
ATOM   3780  HB2 LEU A 574       3.096 -10.007   4.619  1.00 20.00           H  
ATOM   3781  HB3 LEU A 574       1.979 -10.575   3.332  1.00 20.00           H  
ATOM   3782  HG  LEU A 574       0.504  -8.566   4.232  1.00 20.00           H  
ATOM   3783 HD11 LEU A 574       1.896  -6.621   4.845  1.00 20.00           H  
ATOM   3784 HD12 LEU A 574       1.979  -7.939   6.063  1.00 20.00           H  
ATOM   3785 HD13 LEU A 574       3.339  -7.689   4.916  1.00 20.00           H  
ATOM   3786 HD21 LEU A 574       1.484  -7.135   2.485  1.00 20.00           H  
ATOM   3787 HD22 LEU A 574       2.900  -8.236   2.391  1.00 20.00           H  
ATOM   3788 HD23 LEU A 574       1.267  -8.834   1.943  1.00 20.00           H  
ATOM   3789  N   VAL A 575       0.838 -13.059   4.498  1.00 96.08           N  
ATOM   3790  CA  VAL A 575       0.022 -14.122   3.913  1.00 94.78           C  
ATOM   3791  C   VAL A 575      -1.035 -14.611   4.904  1.00 93.21           C  
ATOM   3792  O   VAL A 575      -2.098 -15.033   4.468  1.00 93.17           O  
ATOM   3793  CB  VAL A 575       0.814 -15.287   3.274  1.00 95.37           C  
ATOM   3794  CG1 VAL A 575       1.748 -14.784   2.179  1.00 95.84           C  
ATOM   3795  CG2 VAL A 575       1.567 -16.097   4.317  1.00 95.79           C  
ATOM   3796  H   VAL A 575       1.781 -13.250   4.769  1.00 20.00           H  
ATOM   3797  HA  VAL A 575      -0.539 -13.662   3.086  1.00 20.00           H  
ATOM   3798  HB  VAL A 575       0.081 -15.957   2.800  1.00 20.00           H  
ATOM   3799 HG11 VAL A 575       2.296 -15.633   1.745  1.00 20.00           H  
ATOM   3800 HG12 VAL A 575       1.159 -14.288   1.394  1.00 20.00           H  
ATOM   3801 HG13 VAL A 575       2.464 -14.067   2.608  1.00 20.00           H  
ATOM   3802 HG21 VAL A 575       2.115 -16.913   3.823  1.00 20.00           H  
ATOM   3803 HG22 VAL A 575       2.278 -15.444   4.845  1.00 20.00           H  
ATOM   3804 HG23 VAL A 575       0.853 -16.520   5.039  1.00 20.00           H  
ATOM   3805  N   ARG A 576      -0.774 -14.527   6.224  1.00 91.75           N  
ATOM   3806  CA  ARG A 576      -1.776 -14.918   7.221  1.00 90.74           C  
ATOM   3807  C   ARG A 576      -2.844 -13.814   7.405  1.00 89.36           C  
ATOM   3808  O   ARG A 576      -3.998 -14.118   7.704  1.00 89.21           O  
ATOM   3809  CB  ARG A 576      -1.139 -15.380   8.554  1.00 91.67           C  
ATOM   3810  CG  ARG A 576      -0.344 -14.330   9.321  1.00 93.57           C  
ATOM   3811  CD  ARG A 576       0.433 -14.964  10.460  1.00 95.55           C  
ATOM   3812  NE  ARG A 576       0.255 -14.240  11.721  1.00 97.47           N  
ATOM   3813  CZ  ARG A 576       0.706 -14.664  12.901  1.00 98.28           C  
ATOM   3814  NH1 ARG A 576       0.495 -13.942  13.997  1.00 96.89           N1+
ATOM   3815  NH2 ARG A 576       1.361 -15.814  12.995  1.00 97.75           N  
ATOM   3816  H   ARG A 576       0.118 -14.192   6.528  1.00 20.00           H  
ATOM   3817  HA  ARG A 576      -2.307 -15.793   6.818  1.00 20.00           H  
ATOM   3818  HB2 ARG A 576      -1.950 -15.731   9.209  1.00 20.00           H  
ATOM   3819  HB3 ARG A 576      -0.461 -16.216   8.329  1.00 20.00           H  
ATOM   3820  HG2 ARG A 576       0.361 -13.839   8.634  1.00 20.00           H  
ATOM   3821  HG3 ARG A 576      -1.038 -13.582   9.731  1.00 20.00           H  
ATOM   3822  HD2 ARG A 576       0.085 -15.999  10.593  1.00 20.00           H  
ATOM   3823  HD3 ARG A 576       1.502 -14.967  10.201  1.00 20.00           H  
ATOM   3824  HE  ARG A 576      -0.237 -13.370  11.694  1.00 20.00           H  
ATOM   3825 HH11 ARG A 576       0.829 -14.267  14.882  1.00 20.00           H  
ATOM   3826 HH12 ARG A 576       0.002 -13.074  13.937  1.00 20.00           H  
ATOM   3827 HH21 ARG A 576       1.691 -16.130  13.884  1.00 20.00           H  
ATOM   3828 HH22 ARG A 576       1.525 -16.365  12.176  1.00 20.00           H  
ATOM   3829  N   ASN A 577      -2.461 -12.540   7.183  1.00 87.99           N  
ATOM   3830  CA  ASN A 577      -3.386 -11.409   7.226  1.00 86.86           C  
ATOM   3831  C   ASN A 577      -4.259 -11.446   5.964  1.00 84.70           C  
ATOM   3832  O   ASN A 577      -5.458 -11.181   6.048  1.00 84.86           O  
ATOM   3833  CB  ASN A 577      -2.617 -10.086   7.281  1.00 88.63           C  
ATOM   3834  CG  ASN A 577      -3.445  -8.903   7.731  1.00 92.50           C  
ATOM   3835  ND2 ASN A 577      -3.071  -8.329   8.864  1.00 93.39           N  
ATOM   3836  OD1 ASN A 577      -4.410  -8.481   7.075  1.00 93.59           O  
ATOM   3837  H   ASN A 577      -1.498 -12.361   6.979  1.00 20.00           H  
ATOM   3838  HA  ASN A 577      -4.033 -11.486   8.112  1.00 20.00           H  
ATOM   3839  HB2 ASN A 577      -1.777 -10.205   7.981  1.00 20.00           H  
ATOM   3840  HB3 ASN A 577      -2.228  -9.872   6.275  1.00 20.00           H  
ATOM   3841 HD21 ASN A 577      -3.570  -7.535   9.211  1.00 20.00           H  
ATOM   3842 HD22 ASN A 577      -2.289  -8.690   9.373  1.00 20.00           H  
ATOM   3843  N   LEU A 578      -3.669 -11.794   4.799  1.00 82.45           N  
ATOM   3844  CA  LEU A 578      -4.439 -11.872   3.566  1.00 80.57           C  
ATOM   3845  C   LEU A 578      -5.249 -13.161   3.467  1.00 77.80           C  
ATOM   3846  O   LEU A 578      -6.311 -13.131   2.856  1.00 78.19           O  
ATOM   3847  CB  LEU A 578      -3.590 -11.615   2.324  1.00 81.13           C  
ATOM   3848  CG  LEU A 578      -3.182 -10.145   2.157  1.00 83.12           C  
ATOM   3849  CD1 LEU A 578      -2.260  -9.957   0.964  1.00 83.75           C  
ATOM   3850  CD2 LEU A 578      -4.408  -9.222   2.048  1.00 83.92           C  
ATOM   3851  H   LEU A 578      -2.691 -12.001   4.784  1.00 20.00           H  
ATOM   3852  HA  LEU A 578      -5.175 -11.056   3.602  1.00 20.00           H  
ATOM   3853  HB2 LEU A 578      -2.677 -12.224   2.394  1.00 20.00           H  
ATOM   3854  HB3 LEU A 578      -4.167 -11.919   1.438  1.00 20.00           H  
ATOM   3855  HG  LEU A 578      -2.626  -9.851   3.059  1.00 20.00           H  
ATOM   3856 HD11 LEU A 578      -1.988  -8.895   0.874  1.00 20.00           H  
ATOM   3857 HD12 LEU A 578      -1.350 -10.558   1.106  1.00 20.00           H  
ATOM   3858 HD13 LEU A 578      -2.775 -10.282   0.048  1.00 20.00           H  
ATOM   3859 HD21 LEU A 578      -4.074  -8.181   1.930  1.00 20.00           H  
ATOM   3860 HD22 LEU A 578      -5.011  -9.515   1.176  1.00 20.00           H  
ATOM   3861 HD23 LEU A 578      -5.016  -9.311   2.961  1.00 20.00           H  
ATOM   3862  N   GLN A 579      -4.829 -14.255   4.130  1.00 75.17           N  
ATOM   3863  CA  GLN A 579      -5.675 -15.458   4.191  1.00 72.99           C  
ATOM   3864  C   GLN A 579      -6.835 -15.209   5.172  1.00 69.65           C  
ATOM   3865  O   GLN A 579      -7.906 -15.763   4.958  1.00 69.99           O  
ATOM   3866  CB  GLN A 579      -4.914 -16.764   4.503  1.00 75.08           C  
ATOM   3867  CG  GLN A 579      -4.658 -17.021   5.987  1.00 79.26           C  
ATOM   3868  CD  GLN A 579      -4.413 -18.478   6.275  1.00 83.99           C  
ATOM   3869  NE2 GLN A 579      -3.537 -18.745   7.234  1.00 84.94           N  
ATOM   3870  OE1 GLN A 579      -5.004 -19.371   5.653  1.00 85.19           O  
ATOM   3871  H   GLN A 579      -3.938 -14.250   4.583  1.00 20.00           H  
ATOM   3872  HA  GLN A 579      -6.128 -15.590   3.197  1.00 20.00           H  
ATOM   3873  HB2 GLN A 579      -5.502 -17.605   4.107  1.00 20.00           H  
ATOM   3874  HB3 GLN A 579      -3.941 -16.723   3.991  1.00 20.00           H  
ATOM   3875  HG2 GLN A 579      -3.775 -16.444   6.300  1.00 20.00           H  
ATOM   3876  HG3 GLN A 579      -5.535 -16.688   6.561  1.00 20.00           H  
ATOM   3877 HE21 GLN A 579      -3.335 -19.694   7.476  1.00 20.00           H  
ATOM   3878 HE22 GLN A 579      -3.079 -17.997   7.715  1.00 20.00           H  
ATOM   3879  N   TRP A 580      -6.649 -14.345   6.211  1.00 66.30           N  
ATOM   3880  CA  TRP A 580      -7.740 -13.965   7.115  1.00 63.64           C  
ATOM   3881  C   TRP A 580      -8.736 -13.070   6.346  1.00 62.05           C  
ATOM   3882  O   TRP A 580      -9.940 -13.189   6.560  1.00 61.94           O  
ATOM   3883  CB  TRP A 580      -7.237 -13.268   8.405  1.00 62.39           C  
ATOM   3884  CG  TRP A 580      -8.352 -12.730   9.251  1.00 61.28           C  
ATOM   3885  CD1 TRP A 580      -9.196 -13.447  10.046  1.00 61.63           C  
ATOM   3886  CD2 TRP A 580      -8.857 -11.390   9.235  1.00 60.83           C  
ATOM   3887  CE2 TRP A 580      -9.995 -11.360  10.067  1.00 61.29           C  
ATOM   3888  CE3 TRP A 580      -8.455 -10.208   8.601  1.00 61.25           C  
ATOM   3889  NE1 TRP A 580     -10.168 -12.625  10.565  1.00 61.60           N  
ATOM   3890  CZ2 TRP A 580     -10.721 -10.192  10.295  1.00 61.92           C  
ATOM   3891  CZ3 TRP A 580      -9.173  -9.052   8.833  1.00 61.93           C  
ATOM   3892  CH2 TRP A 580     -10.294  -9.052   9.666  1.00 62.02           C  
ATOM   3893  H   TRP A 580      -5.739 -13.958   6.361  1.00 20.00           H  
ATOM   3894  HA  TRP A 580      -8.277 -14.876   7.418  1.00 20.00           H  
ATOM   3895  HB2 TRP A 580      -6.667 -13.998   8.999  1.00 20.00           H  
ATOM   3896  HB3 TRP A 580      -6.579 -12.434   8.119  1.00 20.00           H  
ATOM   3897  HD1 TRP A 580      -9.113 -14.506  10.240  1.00 20.00           H  
ATOM   3898  HE1 TRP A 580     -10.885 -12.905  11.203  1.00 20.00           H  
ATOM   3899  HE3 TRP A 580      -7.599 -10.201   7.943  1.00 20.00           H  
ATOM   3900  HZ2 TRP A 580     -11.586 -10.186  10.942  1.00 20.00           H  
ATOM   3901  HZ3 TRP A 580      -8.862  -8.131   8.362  1.00 20.00           H  
ATOM   3902  HH2 TRP A 580     -10.837  -8.131   9.818  1.00 20.00           H  
ATOM   3903  N   ALA A 581      -8.235 -12.184   5.458  1.00 60.80           N  
ATOM   3904  CA  ALA A 581      -9.073 -11.325   4.617  1.00 60.16           C  
ATOM   3905  C   ALA A 581      -9.859 -12.182   3.615  1.00 59.36           C  
ATOM   3906  O   ALA A 581     -11.056 -11.946   3.406  1.00 58.85           O  
ATOM   3907  CB  ALA A 581      -8.217 -10.308   3.874  1.00 59.89           C  
ATOM   3908  H   ALA A 581      -7.242 -12.111   5.370  1.00 20.00           H  
ATOM   3909  HA  ALA A 581      -9.791 -10.783   5.250  1.00 20.00           H  
ATOM   3910  HB1 ALA A 581      -8.861  -9.673   3.249  1.00 20.00           H  
ATOM   3911  HB2 ALA A 581      -7.679  -9.682   4.601  1.00 20.00           H  
ATOM   3912  HB3 ALA A 581      -7.492 -10.835   3.236  1.00 20.00           H  
ATOM   3913  N   LYS A 582      -9.188 -13.195   3.029  1.00 58.98           N  
ATOM   3914  CA  LYS A 582      -9.770 -14.130   2.058  1.00 59.41           C  
ATOM   3915  C   LYS A 582     -10.842 -14.985   2.728  1.00 58.17           C  
ATOM   3916  O   LYS A 582     -11.933 -15.176   2.164  1.00 58.81           O  
ATOM   3917  CB  LYS A 582      -8.666 -15.020   1.460  1.00 62.81           C  
ATOM   3918  CG  LYS A 582      -9.128 -16.019   0.393  1.00 68.17           C  
ATOM   3919  CD  LYS A 582      -8.300 -17.333   0.429  1.00 73.05           C  
ATOM   3920  CE  LYS A 582      -6.793 -17.140   0.476  1.00 76.71           C  
ATOM   3921  NZ  LYS A 582      -6.087 -18.353   0.988  1.00 78.52           N1+
ATOM   3922  H   LYS A 582      -8.226 -13.318   3.273  1.00 20.00           H  
ATOM   3923  HA  LYS A 582     -10.237 -13.561   1.241  1.00 20.00           H  
ATOM   3924  HB2 LYS A 582      -7.911 -14.363   1.004  1.00 20.00           H  
ATOM   3925  HB3 LYS A 582      -8.208 -15.590   2.282  1.00 20.00           H  
ATOM   3926  HG2 LYS A 582     -10.187 -16.261   0.568  1.00 20.00           H  
ATOM   3927  HG3 LYS A 582      -9.017 -15.556  -0.599  1.00 20.00           H  
ATOM   3928  HD2 LYS A 582      -8.599 -17.901   1.322  1.00 20.00           H  
ATOM   3929  HD3 LYS A 582      -8.542 -17.914  -0.473  1.00 20.00           H  
ATOM   3930  HE2 LYS A 582      -6.431 -16.921  -0.540  1.00 20.00           H  
ATOM   3931  HE3 LYS A 582      -6.564 -16.291   1.137  1.00 20.00           H  
ATOM   3932  HZ1 LYS A 582      -5.101 -18.184   1.003  1.00 20.00           H  
ATOM   3933  HZ2 LYS A 582      -6.404 -18.557   1.914  1.00 20.00           H  
ATOM   3934  HZ3 LYS A 582      -6.283 -19.130   0.390  1.00 20.00           H  
ATOM   3935  N   ALA A 583     -10.563 -15.438   3.974  1.00 56.05           N  
ATOM   3936  CA  ALA A 583     -11.523 -16.223   4.762  1.00 54.01           C  
ATOM   3937  C   ALA A 583     -12.727 -15.417   5.262  1.00 51.57           C  
ATOM   3938  O   ALA A 583     -13.516 -15.936   6.041  1.00 51.75           O  
ATOM   3939  CB  ALA A 583     -10.832 -16.904   5.924  1.00 54.00           C  
ATOM   3940  H   ALA A 583      -9.670 -15.230   4.372  1.00 20.00           H  
ATOM   3941  HA  ALA A 583     -11.918 -17.017   4.111  1.00 20.00           H  
ATOM   3942  HB1 ALA A 583     -11.568 -17.485   6.499  1.00 20.00           H  
ATOM   3943  HB2 ALA A 583     -10.051 -17.578   5.542  1.00 20.00           H  
ATOM   3944  HB3 ALA A 583     -10.375 -16.144   6.575  1.00 20.00           H  
ATOM   3945  N   HIS A 584     -12.861 -14.157   4.832  1.00 49.44           N  
ATOM   3946  CA  HIS A 584     -13.988 -13.286   5.152  1.00 48.33           C  
ATOM   3947  C   HIS A 584     -14.524 -12.568   3.907  1.00 47.92           C  
ATOM   3948  O   HIS A 584     -15.139 -11.518   4.033  1.00 47.74           O  
ATOM   3949  CB  HIS A 584     -13.619 -12.280   6.234  1.00 48.20           C  
ATOM   3950  CG  HIS A 584     -13.574 -12.883   7.598  1.00 49.66           C  
ATOM   3951  CD2 HIS A 584     -14.539 -12.952   8.541  1.00 50.21           C  
ATOM   3952  ND1 HIS A 584     -12.440 -13.523   8.070  1.00 51.29           N  
ATOM   3953  CE1 HIS A 584     -12.749 -13.941   9.282  1.00 51.29           C  
ATOM   3954  NE2 HIS A 584     -14.002 -13.627   9.605  1.00 50.89           N  
ATOM   3955  H   HIS A 584     -12.138 -13.785   4.250  1.00 20.00           H  
ATOM   3956  HA  HIS A 584     -14.804 -13.910   5.546  1.00 20.00           H  
ATOM   3957  HB2 HIS A 584     -12.628 -11.863   6.002  1.00 20.00           H  
ATOM   3958  HB3 HIS A 584     -14.366 -11.473   6.232  1.00 20.00           H  
ATOM   3959  HD1 HIS A 584     -11.570 -13.643   7.592  1.00 20.00           H  
ATOM   3960  HD2 HIS A 584     -15.540 -12.552   8.470  1.00 20.00           H  
ATOM   3961  HE1 HIS A 584     -12.070 -14.472   9.932  1.00 20.00           H  
ATOM   3962  N   GLU A 585     -14.286 -13.127   2.704  1.00 47.70           N  
ATOM   3963  CA  GLU A 585     -14.733 -12.513   1.459  1.00 47.63           C  
ATOM   3964  C   GLU A 585     -16.117 -12.980   1.147  1.00 46.13           C  
ATOM   3965  O   GLU A 585     -16.379 -14.182   1.159  1.00 45.88           O  
ATOM   3966  CB  GLU A 585     -13.824 -12.917   0.300  1.00 51.04           C  
ATOM   3967  CG  GLU A 585     -12.709 -11.942   0.003  1.00 58.83           C  
ATOM   3968  CD  GLU A 585     -11.720 -12.521  -0.987  1.00 69.21           C  
ATOM   3969  OE1 GLU A 585     -12.162 -13.215  -1.935  1.00 71.59           O  
ATOM   3970  OE2 GLU A 585     -10.501 -12.298  -0.804  1.00 71.75           O1-
ATOM   3971  H   GLU A 585     -13.786 -13.992   2.664  1.00 20.00           H  
ATOM   3972  HA  GLU A 585     -14.727 -11.417   1.556  1.00 20.00           H  
ATOM   3973  HB2 GLU A 585     -13.373 -13.891   0.542  1.00 20.00           H  
ATOM   3974  HB3 GLU A 585     -14.444 -13.014  -0.604  1.00 20.00           H  
ATOM   3975  HG2 GLU A 585     -13.140 -11.022  -0.418  1.00 20.00           H  
ATOM   3976  HG3 GLU A 585     -12.182 -11.705   0.939  1.00 20.00           H  
ATOM   3977  N   LEU A 586     -17.003 -12.041   0.836  1.00 44.96           N  
ATOM   3978  CA  LEU A 586     -18.364 -12.393   0.484  1.00 44.17           C  
ATOM   3979  C   LEU A 586     -18.472 -12.461  -1.024  1.00 44.31           C  
ATOM   3980  O   LEU A 586     -17.775 -11.725  -1.734  1.00 45.14           O  
ATOM   3981  CB  LEU A 586     -19.338 -11.345   1.049  1.00 43.53           C  
ATOM   3982  CG  LEU A 586     -19.725 -11.515   2.509  1.00 43.99           C  
ATOM   3983  CD1 LEU A 586     -20.395 -10.287   3.040  1.00 44.08           C  
ATOM   3984  CD2 LEU A 586     -20.629 -12.697   2.695  1.00 44.76           C  
ATOM   3985  H   LEU A 586     -16.728 -11.080   0.845  1.00 20.00           H  
ATOM   3986  HA  LEU A 586     -18.618 -13.376   0.907  1.00 20.00           H  
ATOM   3987  HB2 LEU A 586     -18.870 -10.356   0.938  1.00 20.00           H  
ATOM   3988  HB3 LEU A 586     -20.260 -11.384   0.450  1.00 20.00           H  
ATOM   3989  HG  LEU A 586     -18.806 -11.687   3.088  1.00 20.00           H  
ATOM   3990 HD11 LEU A 586     -20.662 -10.442   4.096  1.00 20.00           H  
ATOM   3991 HD12 LEU A 586     -19.710  -9.431   2.957  1.00 20.00           H  
ATOM   3992 HD13 LEU A 586     -21.306 -10.086   2.457  1.00 20.00           H  
ATOM   3993 HD21 LEU A 586     -20.892 -12.795   3.759  1.00 20.00           H  
ATOM   3994 HD22 LEU A 586     -21.545 -12.555   2.103  1.00 20.00           H  
ATOM   3995 HD23 LEU A 586     -20.114 -13.609   2.359  1.00 20.00           H  
ATOM   3996  N   PRO A 587     -19.369 -13.301  -1.560  1.00 43.52           N  
ATOM   3997  CA  PRO A 587     -19.614 -13.266  -3.010  1.00 43.33           C  
ATOM   3998  C   PRO A 587     -20.140 -11.879  -3.408  1.00 44.15           C  
ATOM   3999  O   PRO A 587     -20.909 -11.291  -2.651  1.00 43.91           O  
ATOM   4000  CB  PRO A 587     -20.699 -14.330  -3.207  1.00 43.73           C  
ATOM   4001  CG  PRO A 587     -20.716 -15.130  -1.950  1.00 43.90           C  
ATOM   4002  CD  PRO A 587     -20.304 -14.206  -0.872  1.00 42.63           C  
ATOM   4003  HA  PRO A 587     -18.709 -13.519  -3.582  1.00 20.00           H  
ATOM   4004  HB2 PRO A 587     -21.677 -13.854  -3.371  1.00 20.00           H  
ATOM   4005  HB3 PRO A 587     -20.455 -14.972  -4.066  1.00 20.00           H  
ATOM   4006  HG2 PRO A 587     -21.728 -15.516  -1.756  1.00 20.00           H  
ATOM   4007  HG3 PRO A 587     -20.010 -15.971  -2.023  1.00 20.00           H  
ATOM   4008  HD2 PRO A 587     -21.167 -13.654  -0.471  1.00 20.00           H  
ATOM   4009  HD3 PRO A 587     -19.803 -14.747  -0.056  1.00 20.00           H  
ATOM   4010  N   GLU A 588     -19.684 -11.322  -4.543  1.00 45.34           N  
ATOM   4011  CA  GLU A 588     -20.154 -10.000  -4.966  1.00 46.86           C  
ATOM   4012  C   GLU A 588     -21.639 -10.054  -5.410  1.00 47.77           C  
ATOM   4013  O   GLU A 588     -22.172 -11.140  -5.666  1.00 48.06           O  
ATOM   4014  CB  GLU A 588     -19.243  -9.393  -6.048  1.00 49.88           C  
ATOM   4015  CG  GLU A 588     -17.913  -8.856  -5.530  1.00 58.48           C  
ATOM   4016  CD  GLU A 588     -17.803  -7.384  -5.136  1.00 69.98           C  
ATOM   4017  OE1 GLU A 588     -18.365  -6.523  -5.855  1.00 72.09           O  
ATOM   4018  OE2 GLU A 588     -17.115  -7.089  -4.128  1.00 73.45           O1-
ATOM   4019  H   GLU A 588     -19.018 -11.814  -5.104  1.00 20.00           H  
ATOM   4020  HA  GLU A 588     -20.107  -9.331  -4.094  1.00 20.00           H  
ATOM   4021  HB2 GLU A 588     -19.031 -10.172  -6.795  1.00 20.00           H  
ATOM   4022  HB3 GLU A 588     -19.785  -8.564  -6.527  1.00 20.00           H  
ATOM   4023  HG2 GLU A 588     -17.654  -9.447  -4.639  1.00 20.00           H  
ATOM   4024  HG3 GLU A 588     -17.166  -9.034  -6.318  1.00 20.00           H  
ATOM   4025  N   SER A 589     -22.306  -8.882  -5.508  1.00 47.89           N  
ATOM   4026  CA  SER A 589     -23.699  -8.778  -5.957  1.00 48.53           C  
ATOM   4027  C   SER A 589     -23.864  -9.415  -7.316  1.00 49.09           C  
ATOM   4028  O   SER A 589     -22.937  -9.421  -8.116  1.00 49.17           O  
ATOM   4029  CB  SER A 589     -24.144  -7.319  -6.031  1.00 50.08           C  
ATOM   4030  OG  SER A 589     -24.876  -6.929  -4.882  1.00 52.73           O  
ATOM   4031  H   SER A 589     -21.824  -8.041  -5.261  1.00 20.00           H  
ATOM   4032  HA  SER A 589     -24.349  -9.303  -5.242  1.00 20.00           H  
ATOM   4033  HB2 SER A 589     -23.253  -6.680  -6.119  1.00 20.00           H  
ATOM   4034  HB3 SER A 589     -24.779  -7.186  -6.919  1.00 20.00           H  
ATOM   4035  HG  SER A 589     -24.300  -6.921  -4.127  1.00 20.00           H  
ATOM   4036  N   MET A 590     -25.024  -9.989  -7.558  1.00 49.49           N  
ATOM   4037  CA  MET A 590     -25.287 -10.708  -8.786  1.00 49.89           C  
ATOM   4038  C   MET A 590     -26.565 -10.257  -9.381  1.00 50.15           C  
ATOM   4039  O   MET A 590     -27.528 -10.030  -8.668  1.00 49.61           O  
ATOM   4040  CB  MET A 590     -25.444 -12.185  -8.451  1.00 50.86           C  
ATOM   4041  CG  MET A 590     -24.822 -13.096  -9.435  1.00 53.40           C  
ATOM   4042  SD  MET A 590     -24.412 -14.600  -8.544  1.00 60.56           S  
ATOM   4043  CE  MET A 590     -22.988 -13.997  -7.540  1.00 61.14           C  
ATOM   4044  H   MET A 590     -25.747  -9.926  -6.870  1.00 20.00           H  
ATOM   4045  HA  MET A 590     -24.463 -10.574  -9.502  1.00 20.00           H  
ATOM   4046  HB2 MET A 590     -24.981 -12.368  -7.470  1.00 20.00           H  
ATOM   4047  HB3 MET A 590     -26.518 -12.415  -8.398  1.00 20.00           H  
ATOM   4048  HG2 MET A 590     -25.528 -13.316 -10.249  1.00 20.00           H  
ATOM   4049  HG3 MET A 590     -23.912 -12.641  -9.853  1.00 20.00           H  
ATOM   4050  HE1 MET A 590     -23.026 -14.451  -6.539  1.00 20.00           H  
ATOM   4051  HE2 MET A 590     -22.046 -14.278  -8.034  1.00 20.00           H  
ATOM   4052  HE3 MET A 590     -23.042 -12.902  -7.449  1.00 20.00           H  
ATOM   4053  N   CYS A 591     -26.601 -10.195 -10.703  1.00 51.12           N  
ATOM   4054  CA  CYS A 591     -27.807  -9.847 -11.416  1.00 52.20           C  
ATOM   4055  C   CYS A 591     -28.100 -10.910 -12.456  1.00 51.76           C  
ATOM   4056  O   CYS A 591     -27.334 -11.078 -13.393  1.00 51.80           O  
ATOM   4057  CB  CYS A 591     -27.716  -8.453 -12.022  1.00 54.32           C  
ATOM   4058  SG  CYS A 591     -29.130  -7.393 -11.620  1.00 61.49           S  
ATOM   4059  H   CYS A 591     -25.770 -10.395 -11.222  1.00 20.00           H  
ATOM   4060  HA  CYS A 591     -28.644  -9.842 -10.702  1.00 20.00           H  
ATOM   4061  HB2 CYS A 591     -26.802  -7.970 -11.647  1.00 20.00           H  
ATOM   4062  HB3 CYS A 591     -27.656  -8.553 -13.116  1.00 20.00           H  
ATOM   4063  HG  CYS A 591     -28.658  -6.207 -11.868  1.00 20.00           H  
ATOM   4064  N   LEU A 592     -29.163 -11.682 -12.235  1.00 51.27           N  
ATOM   4065  CA  LEU A 592     -29.565 -12.743 -13.133  1.00 51.60           C  
ATOM   4066  C   LEU A 592     -30.674 -12.247 -14.017  1.00 51.60           C  
ATOM   4067  O   LEU A 592     -31.636 -11.654 -13.533  1.00 51.96           O  
ATOM   4068  CB  LEU A 592     -30.089 -13.933 -12.347  1.00 52.34           C  
ATOM   4069  CG  LEU A 592     -29.124 -14.558 -11.385  1.00 54.96           C  
ATOM   4070  CD1 LEU A 592     -29.830 -15.586 -10.531  1.00 55.70           C  
ATOM   4071  CD2 LEU A 592     -27.945 -15.174 -12.116  1.00 56.11           C  
ATOM   4072  H   LEU A 592     -29.707 -11.521 -11.412  1.00 20.00           H  
ATOM   4073  HA  LEU A 592     -28.714 -13.062 -13.753  1.00 20.00           H  
ATOM   4074  HB2 LEU A 592     -30.967 -13.599 -11.775  1.00 20.00           H  
ATOM   4075  HB3 LEU A 592     -30.394 -14.705 -13.068  1.00 20.00           H  
ATOM   4076  HG  LEU A 592     -28.739 -13.769 -10.722  1.00 20.00           H  
ATOM   4077 HD11 LEU A 592     -29.112 -16.037  -9.830  1.00 20.00           H  
ATOM   4078 HD12 LEU A 592     -30.638 -15.100  -9.965  1.00 20.00           H  
ATOM   4079 HD13 LEU A 592     -30.254 -16.370 -11.176  1.00 20.00           H  
ATOM   4080 HD21 LEU A 592     -27.255 -15.624 -11.387  1.00 20.00           H  
ATOM   4081 HD22 LEU A 592     -28.307 -15.951 -12.806  1.00 20.00           H  
ATOM   4082 HD23 LEU A 592     -27.419 -14.394 -12.685  1.00 20.00           H  
ATOM   4083  N   LYS A 593     -30.571 -12.531 -15.309  1.00 50.88           N  
ATOM   4084  CA  LYS A 593     -31.579 -12.127 -16.266  1.00 50.51           C  
ATOM   4085  C   LYS A 593     -32.282 -13.384 -16.767  1.00 49.98           C  
ATOM   4086  O   LYS A 593     -31.624 -14.315 -17.206  1.00 49.42           O  
ATOM   4087  CB  LYS A 593     -30.950 -11.346 -17.445  1.00 52.25           C  
ATOM   4088  CG  LYS A 593     -29.568 -10.727 -17.151  1.00 57.24           C  
ATOM   4089  CD  LYS A 593     -29.126  -9.666 -18.178  1.00 61.31           C  
ATOM   4090  CE  LYS A 593     -28.187  -8.647 -17.571  1.00 63.43           C  
ATOM   4091  NZ  LYS A 593     -28.060  -7.438 -18.426  1.00 65.30           N1+
ATOM   4092  H   LYS A 593     -29.773 -13.040 -15.631  1.00 20.00           H  
ATOM   4093  HA  LYS A 593     -32.320 -11.479 -15.775  1.00 20.00           H  
ATOM   4094  HB2 LYS A 593     -30.841 -12.038 -18.293  1.00 20.00           H  
ATOM   4095  HB3 LYS A 593     -31.637 -10.532 -17.721  1.00 20.00           H  
ATOM   4096  HG2 LYS A 593     -29.605 -10.254 -16.159  1.00 20.00           H  
ATOM   4097  HG3 LYS A 593     -28.821 -11.535 -17.145  1.00 20.00           H  
ATOM   4098  HD2 LYS A 593     -28.613 -10.170 -19.011  1.00 20.00           H  
ATOM   4099  HD3 LYS A 593     -30.018  -9.146 -18.557  1.00 20.00           H  
ATOM   4100  HE2 LYS A 593     -28.574  -8.348 -16.586  1.00 20.00           H  
ATOM   4101  HE3 LYS A 593     -27.194  -9.104 -17.451  1.00 20.00           H  
ATOM   4102  HZ1 LYS A 593     -27.434  -6.788 -17.995  1.00 20.00           H  
ATOM   4103  HZ2 LYS A 593     -27.703  -7.700 -19.323  1.00 20.00           H  
ATOM   4104  HZ3 LYS A 593     -28.958  -7.012 -18.536  1.00 20.00           H  
ATOM   4105  N   PHE A 594     -33.605 -13.430 -16.670  1.00 50.16           N  
ATOM   4106  CA  PHE A 594     -34.373 -14.564 -17.179  1.00 51.31           C  
ATOM   4107  C   PHE A 594     -34.873 -14.258 -18.604  1.00 51.90           C  
ATOM   4108  O   PHE A 594     -34.992 -13.087 -18.969  1.00 52.10           O  
ATOM   4109  CB  PHE A 594     -35.518 -14.923 -16.223  1.00 51.76           C  
ATOM   4110  CG  PHE A 594     -35.019 -15.676 -15.014  1.00 53.00           C  
ATOM   4111  CD1 PHE A 594     -34.545 -15.002 -13.905  1.00 54.18           C  
ATOM   4112  CD2 PHE A 594     -34.964 -17.060 -15.014  1.00 54.23           C  
ATOM   4113  CE1 PHE A 594     -34.029 -15.697 -12.819  1.00 55.28           C  
ATOM   4114  CE2 PHE A 594     -34.468 -17.755 -13.920  1.00 55.22           C  
ATOM   4115  CZ  PHE A 594     -34.003 -17.071 -12.827  1.00 55.14           C  
ATOM   4116  H   PHE A 594     -34.089 -12.669 -16.237  1.00 20.00           H  
ATOM   4117  HA  PHE A 594     -33.707 -15.437 -17.242  1.00 20.00           H  
ATOM   4118  HB2 PHE A 594     -36.008 -13.996 -15.889  1.00 20.00           H  
ATOM   4119  HB3 PHE A 594     -36.246 -15.550 -16.758  1.00 20.00           H  
ATOM   4120  HD1 PHE A 594     -34.576 -13.923 -13.882  1.00 20.00           H  
ATOM   4121  HD2 PHE A 594     -35.312 -17.606 -15.878  1.00 20.00           H  
ATOM   4122  HE1 PHE A 594     -33.647 -15.156 -11.966  1.00 20.00           H  
ATOM   4123  HE2 PHE A 594     -34.448 -18.835 -13.930  1.00 20.00           H  
ATOM   4124  HZ  PHE A 594     -33.617 -17.610 -11.974  1.00 20.00           H  
ATOM   4125  N   ASP A 595     -35.130 -15.297 -19.421  1.00 52.12           N  
ATOM   4126  CA  ASP A 595     -35.596 -15.136 -20.810  1.00 52.69           C  
ATOM   4127  C   ASP A 595     -36.809 -14.203 -20.926  1.00 52.01           C  
ATOM   4128  O   ASP A 595     -36.811 -13.305 -21.768  1.00 52.19           O  
ATOM   4129  CB  ASP A 595     -35.904 -16.500 -21.458  1.00 55.72           C  
ATOM   4130  CG  ASP A 595     -34.713 -17.444 -21.520  1.00 61.69           C  
ATOM   4131  OD1 ASP A 595     -33.615 -16.993 -21.937  1.00 61.86           O  
ATOM   4132  OD2 ASP A 595     -34.882 -18.643 -21.165  1.00 64.73           O1-
ATOM   4133  H   ASP A 595     -34.998 -16.223 -19.068  1.00 20.00           H  
ATOM   4134  HA  ASP A 595     -34.780 -14.680 -21.389  1.00 20.00           H  
ATOM   4135  HB2 ASP A 595     -36.700 -16.987 -20.875  1.00 20.00           H  
ATOM   4136  HB3 ASP A 595     -36.257 -16.322 -22.485  1.00 20.00           H  
ATOM   4137  HD2 ASP A 595     -34.067 -19.121 -21.265  1.00 20.00           H  
ATOM   4138  N   CYS A 596     -37.800 -14.363 -20.028  1.00 50.98           N  
ATOM   4139  CA  CYS A 596     -38.996 -13.517 -19.957  1.00 50.16           C  
ATOM   4140  C   CYS A 596     -38.704 -11.991 -19.771  1.00 48.96           C  
ATOM   4141  O   CYS A 596     -39.616 -11.173 -19.885  1.00 49.60           O  
ATOM   4142  CB  CYS A 596     -39.937 -14.034 -18.872  1.00 50.69           C  
ATOM   4143  SG  CYS A 596     -39.242 -13.965 -17.196  1.00 55.29           S  
ATOM   4144  H   CYS A 596     -37.715 -15.108 -19.366  1.00 20.00           H  
ATOM   4145  HA  CYS A 596     -39.529 -13.616 -20.914  1.00 20.00           H  
ATOM   4146  HB2 CYS A 596     -40.854 -13.427 -18.891  1.00 20.00           H  
ATOM   4147  HB3 CYS A 596     -40.186 -15.081 -19.100  1.00 20.00           H  
ATOM   4148  HG  CYS A 596     -40.312 -13.995 -16.458  1.00 20.00           H  
ATOM   4149  N   GLY A 597     -37.467 -11.633 -19.462  1.00 47.14           N  
ATOM   4150  CA  GLY A 597     -37.096 -10.243 -19.245  1.00 46.03           C  
ATOM   4151  C   GLY A 597     -37.001  -9.820 -17.790  1.00 44.64           C  
ATOM   4152  O   GLY A 597     -36.583  -8.695 -17.500  1.00 44.70           O  
ATOM   4153  H   GLY A 597     -36.766 -12.340 -19.375  1.00 20.00           H  
ATOM   4154  HA2 GLY A 597     -36.115 -10.075 -19.713  1.00 20.00           H  
ATOM   4155  HA3 GLY A 597     -37.849  -9.609 -19.735  1.00 20.00           H  
ATOM   4156  N   VAL A 598     -37.372 -10.713 -16.859  1.00 43.21           N  
ATOM   4157  CA  VAL A 598     -37.299 -10.443 -15.427  1.00 42.10           C  
ATOM   4158  C   VAL A 598     -35.852 -10.515 -14.949  1.00 41.20           C  
ATOM   4159  O   VAL A 598     -35.103 -11.424 -15.316  1.00 41.44           O  
ATOM   4160  CB  VAL A 598     -38.207 -11.414 -14.645  1.00 42.55           C  
ATOM   4161  CG1 VAL A 598     -37.906 -11.412 -13.155  1.00 42.51           C  
ATOM   4162  CG2 VAL A 598     -39.676 -11.112 -14.901  1.00 43.15           C  
ATOM   4163  H   VAL A 598     -37.714 -11.603 -17.160  1.00 20.00           H  
ATOM   4164  HA  VAL A 598     -37.665  -9.422 -15.242  1.00 20.00           H  
ATOM   4165  HB  VAL A 598     -38.006 -12.427 -15.023  1.00 20.00           H  
ATOM   4166 HG11 VAL A 598     -38.577 -12.118 -12.644  1.00 20.00           H  
ATOM   4167 HG12 VAL A 598     -36.861 -11.716 -12.992  1.00 20.00           H  
ATOM   4168 HG13 VAL A 598     -38.061 -10.401 -12.751  1.00 20.00           H  
ATOM   4169 HG21 VAL A 598     -40.300 -11.817 -14.333  1.00 20.00           H  
ATOM   4170 HG22 VAL A 598     -39.900 -10.084 -14.581  1.00 20.00           H  
ATOM   4171 HG23 VAL A 598     -39.890 -11.216 -15.975  1.00 20.00           H  
ATOM   4172  N   GLN A 599     -35.453  -9.541 -14.134  1.00 39.80           N  
ATOM   4173  CA  GLN A 599     -34.110  -9.492 -13.597  1.00 38.70           C  
ATOM   4174  C   GLN A 599     -34.182  -9.604 -12.098  1.00 38.30           C  
ATOM   4175  O   GLN A 599     -35.007  -8.956 -11.466  1.00 37.70           O  
ATOM   4176  CB  GLN A 599     -33.397  -8.222 -14.041  1.00 39.04           C  
ATOM   4177  CG  GLN A 599     -33.445  -8.040 -15.555  1.00 40.82           C  
ATOM   4178  CD  GLN A 599     -32.134  -7.587 -16.126  1.00 44.44           C  
ATOM   4179  NE2 GLN A 599     -32.174  -6.621 -17.005  1.00 44.95           N  
ATOM   4180  OE1 GLN A 599     -31.073  -8.100 -15.789  1.00 46.40           O  
ATOM   4181  H   GLN A 599     -36.101  -8.821 -13.885  1.00 20.00           H  
ATOM   4182  HA  GLN A 599     -33.541 -10.352 -13.979  1.00 20.00           H  
ATOM   4183  HB2 GLN A 599     -33.881  -7.357 -13.564  1.00 20.00           H  
ATOM   4184  HB3 GLN A 599     -32.345  -8.275 -13.723  1.00 20.00           H  
ATOM   4185  HG2 GLN A 599     -33.716  -9.001 -16.016  1.00 20.00           H  
ATOM   4186  HG3 GLN A 599     -34.212  -7.288 -15.795  1.00 20.00           H  
ATOM   4187 HE21 GLN A 599     -31.327  -6.285 -17.418  1.00 20.00           H  
ATOM   4188 HE22 GLN A 599     -33.051  -6.217 -17.265  1.00 20.00           H  
ATOM   4189  N   ILE A 600     -33.363 -10.494 -11.537  1.00 38.37           N  
ATOM   4190  CA  ILE A 600     -33.320 -10.757 -10.107  1.00 38.76           C  
ATOM   4191  C   ILE A 600     -31.943 -10.413  -9.588  1.00 39.46           C  
ATOM   4192  O   ILE A 600     -30.948 -10.763 -10.213  1.00 40.23           O  
ATOM   4193  CB  ILE A 600     -33.604 -12.257  -9.807  1.00 38.71           C  
ATOM   4194  CG1 ILE A 600     -34.812 -12.813 -10.605  1.00 38.34           C  
ATOM   4195  CG2 ILE A 600     -33.748 -12.504  -8.284  1.00 39.14           C  
ATOM   4196  CD1 ILE A 600     -36.091 -12.296 -10.206  1.00 39.68           C  
ATOM   4197  H   ILE A 600     -32.745 -11.009 -12.131  1.00 20.00           H  
ATOM   4198  HA  ILE A 600     -34.070 -10.143  -9.586  1.00 20.00           H  
ATOM   4199  HB  ILE A 600     -32.718 -12.819 -10.138  1.00 20.00           H  
ATOM   4200 HG12 ILE A 600     -34.661 -12.569 -11.667  1.00 20.00           H  
ATOM   4201 HG13 ILE A 600     -34.831 -13.906 -10.479  1.00 20.00           H  
ATOM   4202 HG21 ILE A 600     -33.948 -13.570  -8.102  1.00 20.00           H  
ATOM   4203 HG22 ILE A 600     -32.817 -12.214  -7.776  1.00 20.00           H  
ATOM   4204 HG23 ILE A 600     -34.582 -11.903  -7.892  1.00 20.00           H  
ATOM   4205 HD11 ILE A 600     -36.879 -12.747 -10.826  1.00 20.00           H  
ATOM   4206 HD12 ILE A 600     -36.272 -12.540  -9.149  1.00 20.00           H  
ATOM   4207 HD13 ILE A 600     -36.102 -11.204 -10.337  1.00 20.00           H  
ATOM   4208  N   GLN A 601     -31.874  -9.786  -8.435  1.00 39.31           N  
ATOM   4209  CA  GLN A 601     -30.608  -9.475  -7.786  1.00 40.14           C  
ATOM   4210  C   GLN A 601     -30.386 -10.369  -6.551  1.00 39.91           C  
ATOM   4211  O   GLN A 601     -31.281 -10.513  -5.712  1.00 39.24           O  
ATOM   4212  CB  GLN A 601     -30.591  -8.012  -7.362  1.00 42.75           C  
ATOM   4213  CG  GLN A 601     -29.221  -7.394  -7.370  1.00 49.34           C  
ATOM   4214  CD  GLN A 601     -29.314  -6.016  -6.786  1.00 58.21           C  
ATOM   4215  NE2 GLN A 601     -29.612  -5.947  -5.490  1.00 60.32           N  
ATOM   4216  OE1 GLN A 601     -29.155  -5.009  -7.485  1.00 60.90           O  
ATOM   4217  H   GLN A 601     -32.724  -9.512  -7.986  1.00 20.00           H  
ATOM   4218  HA  GLN A 601     -29.782  -9.646  -8.492  1.00 20.00           H  
ATOM   4219  HB2 GLN A 601     -31.232  -7.444  -8.052  1.00 20.00           H  
ATOM   4220  HB3 GLN A 601     -30.997  -7.942  -6.342  1.00 20.00           H  
ATOM   4221  HG2 GLN A 601     -28.535  -8.007  -6.767  1.00 20.00           H  
ATOM   4222  HG3 GLN A 601     -28.847  -7.334  -8.403  1.00 20.00           H  
ATOM   4223 HE21 GLN A 601     -29.715  -5.056  -5.047  1.00 20.00           H  
ATOM   4224 HE22 GLN A 601     -29.733  -6.786  -4.959  1.00 20.00           H  
ATOM   4225  N   LEU A 602     -29.208 -10.990  -6.467  1.00 40.34           N  
ATOM   4226  CA  LEU A 602     -28.797 -11.792  -5.319  1.00 41.45           C  
ATOM   4227  C   LEU A 602     -27.797 -10.945  -4.552  1.00 41.36           C  
ATOM   4228  O   LEU A 602     -26.811 -10.485  -5.118  1.00 41.94           O  
ATOM   4229  CB  LEU A 602     -28.037 -13.047  -5.746  1.00 42.73           C  
ATOM   4230  CG  LEU A 602     -28.807 -14.214  -6.336  1.00 45.26           C  
ATOM   4231  CD1 LEU A 602     -27.836 -15.180  -7.014  1.00 45.96           C  
ATOM   4232  CD2 LEU A 602     -29.555 -14.960  -5.254  1.00 45.90           C  
ATOM   4233  H   LEU A 602     -28.572 -10.901  -7.233  1.00 20.00           H  
ATOM   4234  HA  LEU A 602     -29.654 -12.056  -4.682  1.00 20.00           H  
ATOM   4235  HB2 LEU A 602     -27.299 -12.735  -6.500  1.00 20.00           H  
ATOM   4236  HB3 LEU A 602     -27.514 -13.425  -4.855  1.00 20.00           H  
ATOM   4237  HG  LEU A 602     -29.523 -13.838  -7.082  1.00 20.00           H  
ATOM   4238 HD11 LEU A 602     -28.396 -16.025  -7.441  1.00 20.00           H  
ATOM   4239 HD12 LEU A 602     -27.297 -14.655  -7.816  1.00 20.00           H  
ATOM   4240 HD13 LEU A 602     -27.115 -15.555  -6.273  1.00 20.00           H  
ATOM   4241 HD21 LEU A 602     -30.106 -15.801  -5.701  1.00 20.00           H  
ATOM   4242 HD22 LEU A 602     -28.840 -15.344  -4.512  1.00 20.00           H  
ATOM   4243 HD23 LEU A 602     -30.264 -14.278  -4.761  1.00 20.00           H  
ATOM   4244  N   GLY A 603     -28.045 -10.763  -3.279  1.00 40.67           N  
ATOM   4245  CA  GLY A 603     -27.142 -10.062  -2.387  1.00 40.81           C  
ATOM   4246  C   GLY A 603     -26.687 -10.982  -1.269  1.00 40.67           C  
ATOM   4247  O   GLY A 603     -27.364 -11.970  -0.942  1.00 40.81           O  
ATOM   4248  H   GLY A 603     -28.898 -11.125  -2.904  1.00 20.00           H  
ATOM   4249  HA2 GLY A 603     -26.264  -9.719  -2.955  1.00 20.00           H  
ATOM   4250  HA3 GLY A 603     -27.661  -9.194  -1.954  1.00 20.00           H  
ATOM   4251  N   PHE A 604     -25.545 -10.664  -0.669  1.00 39.93           N  
ATOM   4252  CA  PHE A 604     -24.977 -11.492   0.378  1.00 40.25           C  
ATOM   4253  C   PHE A 604     -24.452 -10.650   1.558  1.00 40.47           C  
ATOM   4254  O   PHE A 604     -23.702  -9.693   1.350  1.00 41.50           O  
ATOM   4255  CB  PHE A 604     -23.817 -12.329  -0.210  1.00 40.20           C  
ATOM   4256  CG  PHE A 604     -24.163 -13.097  -1.468  1.00 40.84           C  
ATOM   4257  CD1 PHE A 604     -24.694 -14.372  -1.398  1.00 41.37           C  
ATOM   4258  CD2 PHE A 604     -23.966 -12.535  -2.721  1.00 41.76           C  
ATOM   4259  CE1 PHE A 604     -25.008 -15.076  -2.550  1.00 42.05           C  
ATOM   4260  CE2 PHE A 604     -24.268 -13.245  -3.876  1.00 42.41           C  
ATOM   4261  CZ  PHE A 604     -24.792 -14.510  -3.783  1.00 42.16           C  
ATOM   4262  H   PHE A 604     -25.064  -9.832  -0.946  1.00 20.00           H  
ATOM   4263  HA  PHE A 604     -25.744 -12.183   0.759  1.00 20.00           H  
ATOM   4264  HB2 PHE A 604     -22.986 -11.646  -0.443  1.00 20.00           H  
ATOM   4265  HB3 PHE A 604     -23.494 -13.051   0.554  1.00 20.00           H  
ATOM   4266  HD1 PHE A 604     -24.866 -14.825  -0.433  1.00 20.00           H  
ATOM   4267  HD2 PHE A 604     -23.573 -11.532  -2.799  1.00 20.00           H  
ATOM   4268  HE1 PHE A 604     -25.423 -16.070  -2.478  1.00 20.00           H  
ATOM   4269  HE2 PHE A 604     -24.091 -12.802  -4.845  1.00 20.00           H  
ATOM   4270  HZ  PHE A 604     -25.035 -15.061  -4.680  1.00 20.00           H  
ATOM   4271  N   ALA A 605     -24.800 -11.028   2.788  1.00 39.08           N  
ATOM   4272  CA  ALA A 605     -24.297 -10.356   3.989  1.00 38.68           C  
ATOM   4273  C   ALA A 605     -23.637 -11.394   4.937  1.00 38.48           C  
ATOM   4274  O   ALA A 605     -23.825 -12.590   4.752  1.00 38.64           O  
ATOM   4275  CB  ALA A 605     -25.436  -9.638   4.700  1.00 38.46           C  
ATOM   4276  H   ALA A 605     -25.428 -11.799   2.895  1.00 20.00           H  
ATOM   4277  HA  ALA A 605     -23.536  -9.615   3.703  1.00 20.00           H  
ATOM   4278  HB1 ALA A 605     -25.049  -9.137   5.600  1.00 20.00           H  
ATOM   4279  HB2 ALA A 605     -25.876  -8.890   4.024  1.00 20.00           H  
ATOM   4280  HB3 ALA A 605     -26.206 -10.368   4.990  1.00 20.00           H  
ATOM   4281  N   ALA A 606     -22.851 -10.954   5.931  1.00 38.09           N  
ATOM   4282  CA  ALA A 606     -22.204 -11.879   6.880  1.00 37.40           C  
ATOM   4283  C   ALA A 606     -22.606 -11.529   8.299  1.00 37.56           C  
ATOM   4284  O   ALA A 606     -22.521 -10.364   8.696  1.00 37.60           O  
ATOM   4285  CB  ALA A 606     -20.691 -11.813   6.748  1.00 36.61           C  
ATOM   4286  H   ALA A 606     -22.699  -9.971   6.031  1.00 20.00           H  
ATOM   4287  HA  ALA A 606     -22.531 -12.907   6.664  1.00 20.00           H  
ATOM   4288  HB1 ALA A 606     -20.229 -12.509   7.464  1.00 20.00           H  
ATOM   4289  HB2 ALA A 606     -20.400 -12.092   5.725  1.00 20.00           H  
ATOM   4290  HB3 ALA A 606     -20.349 -10.789   6.960  1.00 20.00           H  
ATOM   4291  N   GLU A 607     -23.074 -12.529   9.061  1.00 37.01           N  
ATOM   4292  CA  GLU A 607     -23.413 -12.322  10.460  1.00 36.31           C  
ATOM   4293  C   GLU A 607     -22.223 -12.781  11.346  1.00 35.81           C  
ATOM   4294  O   GLU A 607     -21.875 -12.117  12.322  1.00 36.21           O  
ATOM   4295  CB  GLU A 607     -24.728 -13.019  10.824  1.00 37.48           C  
ATOM   4296  CG  GLU A 607     -25.476 -12.261  11.902  1.00 40.85           C  
ATOM   4297  CD  GLU A 607     -26.889 -12.738  12.156  1.00 47.25           C  
ATOM   4298  OE1 GLU A 607     -27.060 -13.716  12.918  1.00 48.28           O  
ATOM   4299  OE2 GLU A 607     -27.831 -12.131  11.601  1.00 49.56           O1-
ATOM   4300  H   GLU A 607     -23.192 -13.437   8.658  1.00 20.00           H  
ATOM   4301  HA  GLU A 607     -23.551 -11.244  10.630  1.00 20.00           H  
ATOM   4302  HB2 GLU A 607     -25.360 -13.081   9.926  1.00 20.00           H  
ATOM   4303  HB3 GLU A 607     -24.507 -14.033  11.188  1.00 20.00           H  
ATOM   4304  HG2 GLU A 607     -24.910 -12.355  12.841  1.00 20.00           H  
ATOM   4305  HG3 GLU A 607     -25.521 -11.203  11.606  1.00 20.00           H  
ATOM   4306  N   PHE A 608     -21.582 -13.896  10.973  1.00 34.72           N  
ATOM   4307  CA  PHE A 608     -20.397 -14.464  11.640  1.00 34.21           C  
ATOM   4308  C   PHE A 608     -19.434 -14.979  10.566  1.00 32.89           C  
ATOM   4309  O   PHE A 608     -19.809 -15.041   9.394  1.00 32.89           O  
ATOM   4310  CB  PHE A 608     -20.795 -15.626  12.595  1.00 34.51           C  
ATOM   4311  CG  PHE A 608     -21.726 -15.161  13.684  1.00 35.86           C  
ATOM   4312  CD1 PHE A 608     -21.231 -14.544  14.822  1.00 36.96           C  
ATOM   4313  CD2 PHE A 608     -23.101 -15.249  13.530  1.00 36.15           C  
ATOM   4314  CE1 PHE A 608     -22.098 -14.050  15.796  1.00 37.50           C  
ATOM   4315  CE2 PHE A 608     -23.955 -14.761  14.504  1.00 36.81           C  
ATOM   4316  CZ  PHE A 608     -23.450 -14.163  15.630  1.00 36.83           C  
ATOM   4317  H   PHE A 608     -21.937 -14.384  10.175  1.00 20.00           H  
ATOM   4318  HA  PHE A 608     -19.892 -13.683  12.228  1.00 20.00           H  
ATOM   4319  HB2 PHE A 608     -21.295 -16.412  12.010  1.00 20.00           H  
ATOM   4320  HB3 PHE A 608     -19.884 -16.036  13.056  1.00 20.00           H  
ATOM   4321  HD1 PHE A 608     -20.164 -14.445  14.956  1.00 20.00           H  
ATOM   4322  HD2 PHE A 608     -23.510 -15.703  12.640  1.00 20.00           H  
ATOM   4323  HE1 PHE A 608     -21.701 -13.578  16.682  1.00 20.00           H  
ATOM   4324  HE2 PHE A 608     -25.024 -14.852  14.377  1.00 20.00           H  
ATOM   4325  HZ  PHE A 608     -24.121 -13.781  16.386  1.00 20.00           H  
ATOM   4326  N   SER A 609     -18.228 -15.399  10.950  1.00 31.63           N  
ATOM   4327  CA  SER A 609     -17.286 -15.991  10.010  1.00 31.40           C  
ATOM   4328  C   SER A 609     -17.840 -17.227   9.308  1.00 31.61           C  
ATOM   4329  O   SER A 609     -17.365 -17.558   8.231  1.00 31.65           O  
ATOM   4330  CB  SER A 609     -15.988 -16.354  10.714  1.00 32.16           C  
ATOM   4331  OG  SER A 609     -15.400 -15.168  11.213  1.00 34.08           O  
ATOM   4332  H   SER A 609     -17.963 -15.305  11.910  1.00 20.00           H  
ATOM   4333  HA  SER A 609     -17.050 -15.246   9.236  1.00 20.00           H  
ATOM   4334  HB2 SER A 609     -16.197 -17.043  11.546  1.00 20.00           H  
ATOM   4335  HB3 SER A 609     -15.302 -16.837  10.002  1.00 20.00           H  
ATOM   4336  HG  SER A 609     -14.483 -15.140  10.966  1.00 20.00           H  
ATOM   4337  N   ASN A 610     -18.815 -17.922   9.918  1.00 31.49           N  
ATOM   4338  CA  ASN A 610     -19.425 -19.104   9.335  1.00 32.38           C  
ATOM   4339  C   ASN A 610     -20.940 -18.910   9.020  1.00 33.99           C  
ATOM   4340  O   ASN A 610     -21.632 -19.892   8.757  1.00 34.12           O  
ATOM   4341  CB  ASN A 610     -19.232 -20.308  10.270  1.00 32.39           C  
ATOM   4342  CG  ASN A 610     -19.961 -20.169  11.587  1.00 33.67           C  
ATOM   4343  ND2 ASN A 610     -20.566 -21.258  12.084  1.00 32.35           N  
ATOM   4344  OD1 ASN A 610     -19.981 -19.088  12.190  1.00 34.76           O  
ATOM   4345  H   ASN A 610     -19.135 -17.611  10.813  1.00 20.00           H  
ATOM   4346  HA  ASN A 610     -18.918 -19.333   8.386  1.00 20.00           H  
ATOM   4347  HB2 ASN A 610     -19.603 -21.209   9.759  1.00 20.00           H  
ATOM   4348  HB3 ASN A 610     -18.157 -20.420  10.477  1.00 20.00           H  
ATOM   4349 HD21 ASN A 610     -21.046 -21.207  12.960  1.00 20.00           H  
ATOM   4350 HD22 ASN A 610     -20.537 -22.121  11.579  1.00 20.00           H  
ATOM   4351  N   VAL A 611     -21.464 -17.665   9.112  1.00 34.46           N  
ATOM   4352  CA  VAL A 611     -22.864 -17.373   8.871  1.00 35.27           C  
ATOM   4353  C   VAL A 611     -23.033 -16.281   7.847  1.00 36.53           C  
ATOM   4354  O   VAL A 611     -22.649 -15.141   8.090  1.00 36.85           O  
ATOM   4355  CB  VAL A 611     -23.631 -17.010  10.144  1.00 36.02           C  
ATOM   4356  CG1 VAL A 611     -25.116 -16.799   9.813  1.00 36.16           C  
ATOM   4357  CG2 VAL A 611     -23.446 -18.077  11.225  1.00 36.16           C  
ATOM   4358  H   VAL A 611     -20.856 -16.910   9.358  1.00 20.00           H  
ATOM   4359  HA  VAL A 611     -23.333 -18.280   8.461  1.00 20.00           H  
ATOM   4360  HB  VAL A 611     -23.229 -16.061  10.527  1.00 20.00           H  
ATOM   4361 HG11 VAL A 611     -25.663 -16.538  10.731  1.00 20.00           H  
ATOM   4362 HG12 VAL A 611     -25.216 -15.983   9.082  1.00 20.00           H  
ATOM   4363 HG13 VAL A 611     -25.532 -17.725   9.389  1.00 20.00           H  
ATOM   4364 HG21 VAL A 611     -24.008 -17.788  12.126  1.00 20.00           H  
ATOM   4365 HG22 VAL A 611     -23.819 -19.043  10.854  1.00 20.00           H  
ATOM   4366 HG23 VAL A 611     -22.378 -18.167  11.472  1.00 20.00           H  
ATOM   4367  N   MET A 612     -23.645 -16.627   6.710  1.00 37.01           N  
ATOM   4368  CA  MET A 612     -23.887 -15.711   5.608  1.00 37.55           C  
ATOM   4369  C   MET A 612     -25.376 -15.645   5.311  1.00 37.68           C  
ATOM   4370  O   MET A 612     -26.017 -16.682   5.243  1.00 37.83           O  
ATOM   4371  CB  MET A 612     -23.149 -16.223   4.355  1.00 38.53           C  
ATOM   4372  CG  MET A 612     -23.303 -15.324   3.151  1.00 40.63           C  
ATOM   4373  SD  MET A 612     -22.518 -15.954   1.665  1.00 42.15           S  
ATOM   4374  CE  MET A 612     -23.460 -17.355   1.383  1.00 41.67           C  
ATOM   4375  H   MET A 612     -23.955 -17.573   6.612  1.00 20.00           H  
ATOM   4376  HA  MET A 612     -23.519 -14.705   5.858  1.00 20.00           H  
ATOM   4377  HB2 MET A 612     -22.078 -16.306   4.592  1.00 20.00           H  
ATOM   4378  HB3 MET A 612     -23.546 -17.217   4.100  1.00 20.00           H  
ATOM   4379  HG2 MET A 612     -24.377 -15.198   2.948  1.00 20.00           H  
ATOM   4380  HG3 MET A 612     -22.858 -14.347   3.390  1.00 20.00           H  
ATOM   4381  HE1 MET A 612     -23.468 -17.582   0.307  1.00 20.00           H  
ATOM   4382  HE2 MET A 612     -23.028 -18.204   1.933  1.00 20.00           H  
ATOM   4383  HE3 MET A 612     -24.490 -17.180   1.728  1.00 20.00           H  
ATOM   4384  N   ILE A 613     -25.927 -14.449   5.108  1.00 37.37           N  
ATOM   4385  CA  ILE A 613     -27.330 -14.298   4.704  1.00 37.55           C  
ATOM   4386  C   ILE A 613     -27.352 -14.126   3.175  1.00 38.19           C  
ATOM   4387  O   ILE A 613     -26.508 -13.409   2.630  1.00 38.38           O  
ATOM   4388  CB  ILE A 613     -28.013 -13.045   5.364  1.00 37.68           C  
ATOM   4389  CG1 ILE A 613     -27.757 -12.946   6.879  1.00 38.70           C  
ATOM   4390  CG2 ILE A 613     -29.503 -12.985   5.059  1.00 37.48           C  
ATOM   4391  CD1 ILE A 613     -28.189 -14.122   7.657  1.00 39.77           C  
ATOM   4392  H   ILE A 613     -25.368 -13.630   5.235  1.00 20.00           H  
ATOM   4393  HA  ILE A 613     -27.902 -15.198   4.975  1.00 20.00           H  
ATOM   4394  HB  ILE A 613     -27.553 -12.158   4.903  1.00 20.00           H  
ATOM   4395 HG12 ILE A 613     -26.677 -12.810   7.035  1.00 20.00           H  
ATOM   4396 HG13 ILE A 613     -28.296 -12.066   7.260  1.00 20.00           H  
ATOM   4397 HG21 ILE A 613     -29.940 -12.097   5.538  1.00 20.00           H  
ATOM   4398 HG22 ILE A 613     -29.652 -12.926   3.971  1.00 20.00           H  
ATOM   4399 HG23 ILE A 613     -29.993 -13.890   5.448  1.00 20.00           H  
ATOM   4400 HD11 ILE A 613     -27.966 -13.960   8.722  1.00 20.00           H  
ATOM   4401 HD12 ILE A 613     -29.271 -14.270   7.527  1.00 20.00           H  
ATOM   4402 HD13 ILE A 613     -27.652 -15.014   7.302  1.00 20.00           H  
ATOM   4403  N   ILE A 614     -28.323 -14.745   2.487  1.00 38.41           N  
ATOM   4404  CA  ILE A 614     -28.524 -14.548   1.059  1.00 39.48           C  
ATOM   4405  C   ILE A 614     -29.885 -13.873   0.899  1.00 40.57           C  
ATOM   4406  O   ILE A 614     -30.856 -14.318   1.514  1.00 41.68           O  
ATOM   4407  CB  ILE A 614     -28.429 -15.856   0.234  1.00 40.14           C  
ATOM   4408  CG1 ILE A 614     -27.052 -16.528   0.406  1.00 42.32           C  
ATOM   4409  CG2 ILE A 614     -28.718 -15.590  -1.239  1.00 39.84           C  
ATOM   4410  CD1 ILE A 614     -26.943 -17.905  -0.364  1.00 44.40           C  
ATOM   4411  H   ILE A 614     -28.934 -15.368   2.976  1.00 20.00           H  
ATOM   4412  HA  ILE A 614     -27.755 -13.857   0.682  1.00 20.00           H  
ATOM   4413  HB  ILE A 614     -29.194 -16.550   0.613  1.00 20.00           H  
ATOM   4414 HG12 ILE A 614     -26.278 -15.848   0.021  1.00 20.00           H  
ATOM   4415 HG13 ILE A 614     -26.881 -16.710   1.477  1.00 20.00           H  
ATOM   4416 HG21 ILE A 614     -28.645 -16.531  -1.803  1.00 20.00           H  
ATOM   4417 HG22 ILE A 614     -29.732 -15.177  -1.345  1.00 20.00           H  
ATOM   4418 HG23 ILE A 614     -27.986 -14.869  -1.632  1.00 20.00           H  
ATOM   4419 HD11 ILE A 614     -25.944 -18.336  -0.206  1.00 20.00           H  
ATOM   4420 HD12 ILE A 614     -27.706 -18.599   0.017  1.00 20.00           H  
ATOM   4421 HD13 ILE A 614     -27.104 -17.737  -1.439  1.00 20.00           H  
ATOM   4422  N   TYR A 615     -29.962 -12.784   0.124  1.00 40.23           N  
ATOM   4423  CA  TYR A 615     -31.240 -12.107  -0.081  1.00 40.31           C  
ATOM   4424  C   TYR A 615     -31.507 -11.814  -1.559  1.00 40.01           C  
ATOM   4425  O   TYR A 615     -30.599 -11.455  -2.303  1.00 39.92           O  
ATOM   4426  CB  TYR A 615     -31.405 -10.871   0.809  1.00 40.58           C  
ATOM   4427  CG  TYR A 615     -30.322  -9.845   0.626  1.00 42.38           C  
ATOM   4428  CD1 TYR A 615     -30.440  -8.846  -0.326  1.00 43.76           C  
ATOM   4429  CD2 TYR A 615     -29.179  -9.865   1.411  1.00 43.54           C  
ATOM   4430  CE1 TYR A 615     -29.418  -7.933  -0.540  1.00 45.01           C  
ATOM   4431  CE2 TYR A 615     -28.169  -8.934   1.233  1.00 44.88           C  
ATOM   4432  CZ  TYR A 615     -28.293  -7.967   0.254  1.00 46.38           C  
ATOM   4433  OH  TYR A 615     -27.310  -7.024   0.068  1.00 49.51           O  
ATOM   4434  H   TYR A 615     -29.138 -12.431  -0.318  1.00 20.00           H  
ATOM   4435  HA  TYR A 615     -32.024 -12.811   0.233  1.00 20.00           H  
ATOM   4436  HB2 TYR A 615     -32.372 -10.401   0.575  1.00 20.00           H  
ATOM   4437  HB3 TYR A 615     -31.401 -11.197   1.860  1.00 20.00           H  
ATOM   4438  HD1 TYR A 615     -31.344  -8.777  -0.912  1.00 20.00           H  
ATOM   4439  HD2 TYR A 615     -29.074 -10.621   2.175  1.00 20.00           H  
ATOM   4440  HE1 TYR A 615     -29.504  -7.198  -1.327  1.00 20.00           H  
ATOM   4441  HE2 TYR A 615     -27.288  -8.964   1.857  1.00 20.00           H  
ATOM   4442  HH  TYR A 615     -26.458  -7.427   0.185  1.00 20.00           H  
ATOM   4443  N   THR A 616     -32.745 -12.046  -1.998  1.00 39.64           N  
ATOM   4444  CA  THR A 616     -33.104 -11.844  -3.388  1.00 39.64           C  
ATOM   4445  C   THR A 616     -34.159 -10.784  -3.539  1.00 40.03           C  
ATOM   4446  O   THR A 616     -35.072 -10.685  -2.730  1.00 40.25           O  
ATOM   4447  CB  THR A 616     -33.635 -13.148  -4.011  1.00 40.69           C  
ATOM   4448  CG2 THR A 616     -32.594 -14.223  -4.099  1.00 40.55           C  
ATOM   4449  OG1 THR A 616     -34.755 -13.611  -3.254  1.00 42.00           O  
ATOM   4450  H   THR A 616     -33.440 -12.366  -1.355  1.00 20.00           H  
ATOM   4451  HA  THR A 616     -32.212 -11.534  -3.952  1.00 20.00           H  
ATOM   4452  HB  THR A 616     -33.968 -12.914  -5.033  1.00 20.00           H  
ATOM   4453  HG1 THR A 616     -34.464 -13.882  -2.391  1.00 20.00           H  
ATOM   4454 HG21 THR A 616     -33.034 -15.124  -4.551  1.00 20.00           H  
ATOM   4455 HG22 THR A 616     -31.757 -13.873  -4.721  1.00 20.00           H  
ATOM   4456 HG23 THR A 616     -32.227 -14.461  -3.090  1.00 20.00           H  
ATOM   4457  N   SER A 617     -34.097 -10.058  -4.636  1.00 40.07           N  
ATOM   4458  CA  SER A 617     -35.127  -9.096  -4.995  1.00 39.96           C  
ATOM   4459  C   SER A 617     -35.264  -9.047  -6.510  1.00 39.43           C  
ATOM   4460  O   SER A 617     -34.325  -9.350  -7.223  1.00 39.30           O  
ATOM   4461  CB  SER A 617     -34.815  -7.716  -4.425  1.00 41.72           C  
ATOM   4462  OG  SER A 617     -33.528  -7.267  -4.819  1.00 44.78           O  
ATOM   4463  H   SER A 617     -33.312 -10.172  -5.245  1.00 20.00           H  
ATOM   4464  HA  SER A 617     -36.088  -9.428  -4.576  1.00 20.00           H  
ATOM   4465  HB2 SER A 617     -35.569  -7.001  -4.787  1.00 20.00           H  
ATOM   4466  HB3 SER A 617     -34.855  -7.766  -3.327  1.00 20.00           H  
ATOM   4467  HG  SER A 617     -32.868  -7.859  -4.479  1.00 20.00           H  
ATOM   4468  N   ILE A 618     -36.440  -8.691  -7.003  1.00 39.15           N  
ATOM   4469  CA  ILE A 618     -36.664  -8.511  -8.425  1.00 39.13           C  
ATOM   4470  C   ILE A 618     -36.235  -7.069  -8.703  1.00 39.09           C  
ATOM   4471  O   ILE A 618     -36.783  -6.148  -8.099  1.00 39.45           O  
ATOM   4472  CB  ILE A 618     -38.165  -8.761  -8.757  1.00 39.67           C  
ATOM   4473  CG1 ILE A 618     -38.602 -10.151  -8.273  1.00 40.93           C  
ATOM   4474  CG2 ILE A 618     -38.457  -8.592 -10.232  1.00 39.65           C  
ATOM   4475  CD1 ILE A 618     -39.679 -10.076  -7.246  1.00 42.48           C  
ATOM   4476  H   ILE A 618     -37.201  -8.541  -6.372  1.00 20.00           H  
ATOM   4477  HA  ILE A 618     -36.041  -9.203  -9.010  1.00 20.00           H  
ATOM   4478  HB  ILE A 618     -38.754  -8.014  -8.206  1.00 20.00           H  
ATOM   4479 HG12 ILE A 618     -38.973 -10.726  -9.134  1.00 20.00           H  
ATOM   4480 HG13 ILE A 618     -37.732 -10.664  -7.837  1.00 20.00           H  
ATOM   4481 HG21 ILE A 618     -39.525  -8.778 -10.418  1.00 20.00           H  
ATOM   4482 HG22 ILE A 618     -38.204  -7.567 -10.541  1.00 20.00           H  
ATOM   4483 HG23 ILE A 618     -37.854  -9.308 -10.809  1.00 20.00           H  
ATOM   4484 HD11 ILE A 618     -39.958 -11.092  -6.931  1.00 20.00           H  
ATOM   4485 HD12 ILE A 618     -39.317  -9.509  -6.376  1.00 20.00           H  
ATOM   4486 HD13 ILE A 618     -40.558  -9.571  -7.673  1.00 20.00           H  
ATOM   4487  N   VAL A 619     -35.207  -6.872  -9.525  1.00 38.87           N  
ATOM   4488  CA  VAL A 619     -34.753  -5.523  -9.862  1.00 39.37           C  
ATOM   4489  C   VAL A 619     -35.531  -4.972 -11.051  1.00 39.83           C  
ATOM   4490  O   VAL A 619     -35.794  -3.783 -11.091  1.00 40.65           O  
ATOM   4491  CB  VAL A 619     -33.224  -5.367 -10.036  1.00 39.66           C  
ATOM   4492  CG1 VAL A 619     -32.546  -5.237  -8.699  1.00 39.96           C  
ATOM   4493  CG2 VAL A 619     -32.623  -6.509 -10.845  1.00 40.00           C  
ATOM   4494  H   VAL A 619     -34.736  -7.661  -9.920  1.00 20.00           H  
ATOM   4495  HA  VAL A 619     -35.019  -4.883  -9.008  1.00 20.00           H  
ATOM   4496  HB  VAL A 619     -33.050  -4.435 -10.594  1.00 20.00           H  
ATOM   4497 HG11 VAL A 619     -31.461  -5.127  -8.846  1.00 20.00           H  
ATOM   4498 HG12 VAL A 619     -32.936  -4.352  -8.175  1.00 20.00           H  
ATOM   4499 HG13 VAL A 619     -32.745  -6.136  -8.098  1.00 20.00           H  
ATOM   4500 HG21 VAL A 619     -31.538  -6.358 -10.944  1.00 20.00           H  
ATOM   4501 HG22 VAL A 619     -32.815  -7.463 -10.332  1.00 20.00           H  
ATOM   4502 HG23 VAL A 619     -33.082  -6.532 -11.844  1.00 20.00           H  
ATOM   4503  N   TYR A 620     -35.879  -5.818 -12.023  1.00 39.43           N  
ATOM   4504  CA  TYR A 620     -36.668  -5.386 -13.164  1.00 39.69           C  
ATOM   4505  C   TYR A 620     -37.733  -6.410 -13.481  1.00 41.46           C  
ATOM   4506  O   TYR A 620     -37.488  -7.609 -13.409  1.00 41.29           O  
ATOM   4507  CB  TYR A 620     -35.816  -5.043 -14.417  1.00 38.76           C  
ATOM   4508  CG  TYR A 620     -36.672  -4.493 -15.542  1.00 38.47           C  
ATOM   4509  CD1 TYR A 620     -37.214  -3.217 -15.471  1.00 38.92           C  
ATOM   4510  CD2 TYR A 620     -37.025  -5.285 -16.626  1.00 38.66           C  
ATOM   4511  CE1 TYR A 620     -38.067  -2.736 -16.457  1.00 39.18           C  
ATOM   4512  CE2 TYR A 620     -37.871  -4.814 -17.618  1.00 39.29           C  
ATOM   4513  CZ  TYR A 620     -38.380  -3.530 -17.539  1.00 40.14           C  
ATOM   4514  OH  TYR A 620     -39.200  -3.041 -18.536  1.00 41.63           O  
ATOM   4515  H   TYR A 620     -35.589  -6.773 -11.964  1.00 20.00           H  
ATOM   4516  HA  TYR A 620     -37.189  -4.460 -12.878  1.00 20.00           H  
ATOM   4517  HB2 TYR A 620     -35.063  -4.290 -14.141  1.00 20.00           H  
ATOM   4518  HB3 TYR A 620     -35.311  -5.956 -14.766  1.00 20.00           H  
ATOM   4519  HD1 TYR A 620     -36.967  -2.584 -14.631  1.00 20.00           H  
ATOM   4520  HD2 TYR A 620     -36.632  -6.289 -16.698  1.00 20.00           H  
ATOM   4521  HE1 TYR A 620     -38.483  -1.743 -16.376  1.00 20.00           H  
ATOM   4522  HE2 TYR A 620     -38.132  -5.449 -18.452  1.00 20.00           H  
ATOM   4523  HH  TYR A 620     -38.951  -2.147 -18.741  1.00 20.00           H  
ATOM   4524  N   LYS A 621     -38.930  -5.935 -13.815  1.00 43.22           N  
ATOM   4525  CA  LYS A 621     -40.039  -6.785 -14.205  1.00 45.10           C  
ATOM   4526  C   LYS A 621     -40.709  -6.137 -15.393  1.00 46.98           C  
ATOM   4527  O   LYS A 621     -41.208  -5.014 -15.282  1.00 47.48           O  
ATOM   4528  CB  LYS A 621     -41.047  -6.939 -13.049  1.00 47.32           C  
ATOM   4529  CG  LYS A 621     -42.348  -7.671 -13.423  1.00 51.41           C  
ATOM   4530  CD  LYS A 621     -43.592  -7.038 -12.765  1.00 56.20           C  
ATOM   4531  CE  LYS A 621     -44.048  -5.810 -13.534  1.00 60.46           C  
ATOM   4532  NZ  LYS A 621     -45.234  -5.149 -12.928  1.00 62.98           N1+
ATOM   4533  H   LYS A 621     -39.072  -4.945 -13.796  1.00 20.00           H  
ATOM   4534  HA  LYS A 621     -39.671  -7.781 -14.493  1.00 20.00           H  
ATOM   4535  HB2 LYS A 621     -40.558  -7.502 -12.240  1.00 20.00           H  
ATOM   4536  HB3 LYS A 621     -41.311  -5.934 -12.689  1.00 20.00           H  
ATOM   4537  HG2 LYS A 621     -42.471  -7.636 -14.516  1.00 20.00           H  
ATOM   4538  HG3 LYS A 621     -42.270  -8.718 -13.096  1.00 20.00           H  
ATOM   4539  HD2 LYS A 621     -44.407  -7.777 -12.751  1.00 20.00           H  
ATOM   4540  HD3 LYS A 621     -43.344  -6.746 -11.734  1.00 20.00           H  
ATOM   4541  HE2 LYS A 621     -43.220  -5.087 -13.561  1.00 20.00           H  
ATOM   4542  HE3 LYS A 621     -44.303  -6.114 -14.560  1.00 20.00           H  
ATOM   4543  HZ1 LYS A 621     -45.487  -4.351 -13.475  1.00 20.00           H  
ATOM   4544  HZ2 LYS A 621     -45.999  -5.793 -12.905  1.00 20.00           H  
ATOM   4545  HZ3 LYS A 621     -45.014  -4.859 -11.997  1.00 20.00           H  
ATOM   4546  N   PRO A 622     -40.747  -6.829 -16.544  1.00 47.94           N  
ATOM   4547  CA  PRO A 622     -41.442  -6.279 -17.714  1.00 48.86           C  
ATOM   4548  C   PRO A 622     -42.908  -5.949 -17.429  1.00 50.43           C  
ATOM   4549  O   PRO A 622     -43.570  -6.677 -16.700  1.00 50.36           O  
ATOM   4550  CB  PRO A 622     -41.352  -7.422 -18.731  1.00 49.13           C  
ATOM   4551  CG  PRO A 622     -40.172  -8.186 -18.340  1.00 49.14           C  
ATOM   4552  CD  PRO A 622     -40.162  -8.146 -16.842  1.00 47.45           C  
ATOM   4553  HA  PRO A 622     -40.922  -5.389 -18.099  1.00 20.00           H  
ATOM   4554  HB2 PRO A 622     -42.253  -8.052 -18.685  1.00 20.00           H  
ATOM   4555  HB3 PRO A 622     -41.235  -7.024 -19.750  1.00 20.00           H  
ATOM   4556  HG2 PRO A 622     -40.247  -9.223 -18.698  1.00 20.00           H  
ATOM   4557  HG3 PRO A 622     -39.260  -7.723 -18.745  1.00 20.00           H  
ATOM   4558  HD2 PRO A 622     -40.775  -8.956 -16.420  1.00 20.00           H  
ATOM   4559  HD3 PRO A 622     -39.137  -8.221 -16.451  1.00 20.00           H  
ATOM   4560  N   PRO A 623     -43.424  -4.850 -18.008  1.00 51.86           N  
ATOM   4561  CA  PRO A 623     -44.839  -4.466 -17.786  1.00 52.93           C  
ATOM   4562  C   PRO A 623     -45.897  -5.504 -18.154  1.00 54.14           C  
ATOM   4563  O   PRO A 623     -47.008  -5.455 -17.625  1.00 54.50           O  
ATOM   4564  CB  PRO A 623     -45.013  -3.236 -18.675  1.00 53.45           C  
ATOM   4565  CG  PRO A 623     -43.878  -3.328 -19.681  1.00 53.81           C  
ATOM   4566  CD  PRO A 623     -42.743  -3.883 -18.884  1.00 51.65           C  
ATOM   4567  HA  PRO A 623     -44.979  -4.170 -16.736  1.00 20.00           H  
ATOM   4568  HB2 PRO A 623     -45.987  -3.260 -19.185  1.00 20.00           H  
ATOM   4569  HB3 PRO A 623     -44.932  -2.313 -18.082  1.00 20.00           H  
ATOM   4570  HG2 PRO A 623     -44.142  -4.002 -20.510  1.00 20.00           H  
ATOM   4571  HG3 PRO A 623     -43.627  -2.335 -20.082  1.00 20.00           H  
ATOM   4572  HD2 PRO A 623     -42.244  -3.096 -18.299  1.00 20.00           H  
ATOM   4573  HD3 PRO A 623     -42.006  -4.381 -19.532  1.00 20.00           H  
ATOM   4574  N   GLU A 624     -45.579  -6.415 -19.086  1.00 54.45           N  
ATOM   4575  CA  GLU A 624     -46.527  -7.454 -19.494  1.00 54.95           C  
ATOM   4576  C   GLU A 624     -46.640  -8.616 -18.499  1.00 55.43           C  
ATOM   4577  O   GLU A 624     -47.550  -9.432 -18.632  1.00 55.56           O  
ATOM   4578  CB  GLU A 624     -46.211  -7.966 -20.907  1.00 57.56           C  
ATOM   4579  CG  GLU A 624     -44.872  -8.669 -21.042  1.00 62.79           C  
ATOM   4580  CD  GLU A 624     -43.713  -7.797 -21.479  1.00 68.16           C  
ATOM   4581  OE1 GLU A 624     -43.869  -6.554 -21.487  1.00 69.88           O  
ATOM   4582  OE2 GLU A 624     -42.644  -8.360 -21.808  1.00 69.63           O1-
ATOM   4583  H   GLU A 624     -44.675  -6.384 -19.512  1.00 20.00           H  
ATOM   4584  HA  GLU A 624     -47.522  -6.988 -19.545  1.00 20.00           H  
ATOM   4585  HB2 GLU A 624     -47.001  -8.674 -21.200  1.00 20.00           H  
ATOM   4586  HB3 GLU A 624     -46.217  -7.106 -21.593  1.00 20.00           H  
ATOM   4587  HG2 GLU A 624     -44.618  -9.103 -20.064  1.00 20.00           H  
ATOM   4588  HG3 GLU A 624     -44.986  -9.475 -21.782  1.00 20.00           H  
ATOM   4589  N   ILE A 625     -45.728  -8.684 -17.499  1.00 55.72           N  
ATOM   4590  CA  ILE A 625     -45.707  -9.683 -16.437  1.00 56.28           C  
ATOM   4591  C   ILE A 625     -46.527  -9.168 -15.230  1.00 57.57           C  
ATOM   4592  O   ILE A 625     -46.237  -8.103 -14.687  1.00 57.84           O  
ATOM   4593  CB  ILE A 625     -44.249  -9.969 -16.052  1.00 56.32           C  
ATOM   4594  CG1 ILE A 625     -43.441 -10.530 -17.262  1.00 57.00           C  
ATOM   4595  CG2 ILE A 625     -44.167 -10.842 -14.803  1.00 56.63           C  
ATOM   4596  CD1 ILE A 625     -43.254 -12.074 -17.375  1.00 58.03           C  
ATOM   4597  H   ILE A 625     -45.008  -7.990 -17.489  1.00 20.00           H  
ATOM   4598  HA  ILE A 625     -46.165 -10.616 -16.797  1.00 20.00           H  
ATOM   4599  HB  ILE A 625     -43.794  -9.001 -15.795  1.00 20.00           H  
ATOM   4600 HG12 ILE A 625     -43.952 -10.196 -18.177  1.00 20.00           H  
ATOM   4601 HG13 ILE A 625     -42.437 -10.083 -17.218  1.00 20.00           H  
ATOM   4602 HG21 ILE A 625     -43.112 -11.028 -14.554  1.00 20.00           H  
ATOM   4603 HG22 ILE A 625     -44.657 -10.327 -13.963  1.00 20.00           H  
ATOM   4604 HG23 ILE A 625     -44.674 -11.800 -14.991  1.00 20.00           H  
ATOM   4605 HD11 ILE A 625     -42.667 -12.308 -18.275  1.00 20.00           H  
ATOM   4606 HD12 ILE A 625     -42.724 -12.445 -16.485  1.00 20.00           H  
ATOM   4607 HD13 ILE A 625     -44.239 -12.558 -17.444  1.00 20.00           H  
ATOM   4608  N   ILE A 626     -47.562  -9.912 -14.829  1.00 58.11           N  
ATOM   4609  CA  ILE A 626     -48.441  -9.517 -13.734  1.00 59.40           C  
ATOM   4610  C   ILE A 626     -47.881  -9.907 -12.364  1.00 59.28           C  
ATOM   4611  O   ILE A 626     -48.077  -9.189 -11.378  1.00 59.72           O  
ATOM   4612  CB  ILE A 626     -49.880 -10.068 -13.982  1.00 61.35           C  
ATOM   4613  CG1 ILE A 626     -50.520  -9.381 -15.204  1.00 63.04           C  
ATOM   4614  CG2 ILE A 626     -50.764  -9.968 -12.717  1.00 62.43           C  
ATOM   4615  CD1 ILE A 626     -52.129  -9.490 -15.345  1.00 65.57           C  
ATOM   4616  H   ILE A 626     -47.742 -10.776 -15.299  1.00 20.00           H  
ATOM   4617  HA  ILE A 626     -48.519  -8.420 -13.746  1.00 20.00           H  
ATOM   4618  HB  ILE A 626     -49.779 -11.136 -14.224  1.00 20.00           H  
ATOM   4619 HG12 ILE A 626     -50.262  -8.313 -15.158  1.00 20.00           H  
ATOM   4620 HG13 ILE A 626     -50.076  -9.827 -16.106  1.00 20.00           H  
ATOM   4621 HG21 ILE A 626     -51.766 -10.366 -12.937  1.00 20.00           H  
ATOM   4622 HG22 ILE A 626     -50.308 -10.552 -11.904  1.00 20.00           H  
ATOM   4623 HG23 ILE A 626     -50.847  -8.915 -12.410  1.00 20.00           H  
ATOM   4624 HD11 ILE A 626     -52.455  -8.961 -16.253  1.00 20.00           H  
ATOM   4625 HD12 ILE A 626     -52.420 -10.549 -15.413  1.00 20.00           H  
ATOM   4626 HD13 ILE A 626     -52.606  -9.035 -14.465  1.00 20.00           H  
ATOM   4627  N   MET A 627     -47.146 -11.021 -12.303  1.00 58.33           N  
ATOM   4628  CA  MET A 627     -46.571 -11.497 -11.054  1.00 57.26           C  
ATOM   4629  C   MET A 627     -45.232 -12.160 -11.319  1.00 56.29           C  
ATOM   4630  O   MET A 627     -45.094 -12.865 -12.308  1.00 55.97           O  
ATOM   4631  CB  MET A 627     -47.549 -12.521 -10.429  1.00 57.73           C  
ATOM   4632  CG  MET A 627     -47.015 -13.288  -9.221  1.00 59.63           C  
ATOM   4633  SD  MET A 627     -46.147 -14.846  -9.596  1.00 66.99           S  
ATOM   4634  CE  MET A 627     -47.390 -15.734 -10.452  1.00 66.48           C  
ATOM   4635  H   MET A 627     -46.986 -11.543 -13.141  1.00 20.00           H  
ATOM   4636  HA  MET A 627     -46.433 -10.660 -10.354  1.00 20.00           H  
ATOM   4637  HB2 MET A 627     -48.452 -11.978 -10.113  1.00 20.00           H  
ATOM   4638  HB3 MET A 627     -47.814 -13.254 -11.205  1.00 20.00           H  
ATOM   4639  HG2 MET A 627     -46.314 -12.631  -8.686  1.00 20.00           H  
ATOM   4640  HG3 MET A 627     -47.867 -13.525  -8.567  1.00 20.00           H  
ATOM   4641  HE1 MET A 627     -47.342 -16.796 -10.171  1.00 20.00           H  
ATOM   4642  HE2 MET A 627     -48.378 -15.329 -10.187  1.00 20.00           H  
ATOM   4643  HE3 MET A 627     -47.231 -15.634 -11.536  1.00 20.00           H  
ATOM   4644  N   CYS A 628     -44.276 -12.010 -10.389  1.00 55.75           N  
ATOM   4645  CA  CYS A 628     -43.000 -12.724 -10.419  1.00 55.62           C  
ATOM   4646  C   CYS A 628     -42.455 -12.978  -8.995  1.00 55.35           C  
ATOM   4647  O   CYS A 628     -42.259 -12.050  -8.211  1.00 55.21           O  
ATOM   4648  CB  CYS A 628     -41.968 -12.051 -11.319  1.00 55.92           C  
ATOM   4649  SG  CYS A 628     -41.733 -10.295 -10.978  1.00 58.53           S  
ATOM   4650  H   CYS A 628     -44.445 -11.376  -9.635  1.00 20.00           H  
ATOM   4651  HA  CYS A 628     -43.193 -13.715 -10.855  1.00 20.00           H  
ATOM   4652  HB2 CYS A 628     -41.004 -12.562 -11.182  1.00 20.00           H  
ATOM   4653  HB3 CYS A 628     -42.296 -12.160 -12.363  1.00 20.00           H  
ATOM   4654  HG  CYS A 628     -41.848 -10.253  -9.684  1.00 20.00           H  
ATOM   4655  N   ASP A 629     -42.256 -14.244  -8.660  1.00 55.10           N  
ATOM   4656  CA  ASP A 629     -41.722 -14.621  -7.368  1.00 55.42           C  
ATOM   4657  C   ASP A 629     -40.366 -15.268  -7.589  1.00 54.06           C  
ATOM   4658  O   ASP A 629     -40.266 -16.225  -8.351  1.00 54.28           O  
ATOM   4659  CB  ASP A 629     -42.671 -15.570  -6.606  1.00 58.83           C  
ATOM   4660  CG  ASP A 629     -42.078 -16.066  -5.289  1.00 69.67           C  
ATOM   4661  OD1 ASP A 629     -41.505 -15.231  -4.534  1.00 71.69           O  
ATOM   4662  OD2 ASP A 629     -42.159 -17.293  -5.020  1.00 74.02           O1-
ATOM   4663  H   ASP A 629     -42.481 -14.961  -9.319  1.00 20.00           H  
ATOM   4664  HA  ASP A 629     -41.579 -13.718  -6.756  1.00 20.00           H  
ATOM   4665  HB2 ASP A 629     -43.607 -15.033  -6.390  1.00 20.00           H  
ATOM   4666  HB3 ASP A 629     -42.886 -16.440  -7.245  1.00 20.00           H  
ATOM   4667  N   ALA A 630     -39.327 -14.757  -6.922  1.00 52.36           N  
ATOM   4668  CA  ALA A 630     -37.999 -15.355  -7.017  1.00 51.32           C  
ATOM   4669  C   ALA A 630     -37.690 -16.084  -5.690  1.00 50.35           C  
ATOM   4670  O   ALA A 630     -38.022 -15.569  -4.623  1.00 50.48           O  
ATOM   4671  CB  ALA A 630     -36.963 -14.288  -7.286  1.00 51.09           C  
ATOM   4672  H   ALA A 630     -39.462 -13.950  -6.347  1.00 20.00           H  
ATOM   4673  HA  ALA A 630     -37.979 -16.090  -7.835  1.00 20.00           H  
ATOM   4674  HB1 ALA A 630     -35.968 -14.752  -7.355  1.00 20.00           H  
ATOM   4675  HB2 ALA A 630     -37.197 -13.780  -8.233  1.00 20.00           H  
ATOM   4676  HB3 ALA A 630     -36.970 -13.555  -6.465  1.00 20.00           H  
ATOM   4677  N   TYR A 631     -37.096 -17.277  -5.755  1.00 49.12           N  
ATOM   4678  CA  TYR A 631     -36.789 -18.025  -4.547  1.00 49.12           C  
ATOM   4679  C   TYR A 631     -35.648 -18.989  -4.774  1.00 48.28           C  
ATOM   4680  O   TYR A 631     -35.527 -19.534  -5.861  1.00 48.02           O  
ATOM   4681  CB  TYR A 631     -38.046 -18.692  -3.951  1.00 49.79           C  
ATOM   4682  CG  TYR A 631     -38.604 -19.850  -4.736  1.00 51.67           C  
ATOM   4683  CD1 TYR A 631     -39.450 -19.640  -5.818  1.00 53.48           C  
ATOM   4684  CD2 TYR A 631     -38.352 -21.159  -4.354  1.00 53.30           C  
ATOM   4685  CE1 TYR A 631     -39.985 -20.706  -6.536  1.00 54.78           C  
ATOM   4686  CE2 TYR A 631     -38.890 -22.234  -5.054  1.00 54.84           C  
ATOM   4687  CZ  TYR A 631     -39.706 -22.004  -6.146  1.00 56.21           C  
ATOM   4688  OH  TYR A 631     -40.226 -23.072  -6.838  1.00 58.57           O  
ATOM   4689  H   TYR A 631     -36.859 -17.662  -6.647  1.00 20.00           H  
ATOM   4690  HA  TYR A 631     -36.441 -17.301  -3.796  1.00 20.00           H  
ATOM   4691  HB2 TYR A 631     -37.791 -19.057  -2.945  1.00 20.00           H  
ATOM   4692  HB3 TYR A 631     -38.831 -17.926  -3.874  1.00 20.00           H  
ATOM   4693  HD1 TYR A 631     -39.697 -18.629  -6.108  1.00 20.00           H  
ATOM   4694  HD2 TYR A 631     -37.725 -21.348  -3.495  1.00 20.00           H  
ATOM   4695  HE1 TYR A 631     -40.615 -20.521  -7.393  1.00 20.00           H  
ATOM   4696  HE2 TYR A 631     -38.671 -23.246  -4.745  1.00 20.00           H  
ATOM   4697  HH  TYR A 631     -39.571 -23.757  -6.903  1.00 20.00           H  
ATOM   4698  N   VAL A 632     -34.756 -19.138  -3.781  1.00 47.74           N  
ATOM   4699  CA  VAL A 632     -33.592 -20.006  -3.910  1.00 47.98           C  
ATOM   4700  C   VAL A 632     -33.797 -21.378  -3.274  1.00 48.42           C  
ATOM   4701  O   VAL A 632     -34.428 -21.504  -2.226  1.00 48.99           O  
ATOM   4702  CB  VAL A 632     -32.324 -19.313  -3.388  1.00 48.75           C  
ATOM   4703  CG1 VAL A 632     -31.958 -18.136  -4.273  1.00 49.53           C  
ATOM   4704  CG2 VAL A 632     -32.517 -18.850  -1.958  1.00 49.44           C  
ATOM   4705  H   VAL A 632     -34.895 -18.638  -2.926  1.00 20.00           H  
ATOM   4706  HA  VAL A 632     -33.431 -20.180  -4.984  1.00 20.00           H  
ATOM   4707  HB  VAL A 632     -31.498 -20.039  -3.413  1.00 20.00           H  
ATOM   4708 HG11 VAL A 632     -31.049 -17.653  -3.884  1.00 20.00           H  
ATOM   4709 HG12 VAL A 632     -31.775 -18.491  -5.298  1.00 20.00           H  
ATOM   4710 HG13 VAL A 632     -32.785 -17.411  -4.279  1.00 20.00           H  
ATOM   4711 HG21 VAL A 632     -31.599 -18.358  -1.604  1.00 20.00           H  
ATOM   4712 HG22 VAL A 632     -33.355 -18.139  -1.913  1.00 20.00           H  
ATOM   4713 HG23 VAL A 632     -32.737 -19.717  -1.318  1.00 20.00           H  
ATOM   4714  N   THR A 633     -33.274 -22.415  -3.914  1.00 48.19           N  
ATOM   4715  CA  THR A 633     -33.402 -23.781  -3.431  1.00 48.79           C  
ATOM   4716  C   THR A 633     -32.208 -24.663  -3.899  1.00 48.82           C  
ATOM   4717  O   THR A 633     -31.281 -24.152  -4.539  1.00 48.37           O  
ATOM   4718  CB  THR A 633     -34.796 -24.317  -3.848  1.00 51.46           C  
ATOM   4719  CG2 THR A 633     -34.890 -24.623  -5.353  1.00 50.43           C  
ATOM   4720  OG1 THR A 633     -35.140 -25.442  -2.998  1.00 54.61           O  
ATOM   4721  H   THR A 633     -32.771 -22.251  -4.763  1.00 20.00           H  
ATOM   4722  HA  THR A 633     -33.378 -23.762  -2.331  1.00 20.00           H  
ATOM   4723  HB  THR A 633     -35.516 -23.511  -3.644  1.00 20.00           H  
ATOM   4724  HG1 THR A 633     -35.372 -26.188  -3.538  1.00 20.00           H  
ATOM   4725 HG21 THR A 633     -35.897 -24.998  -5.589  1.00 20.00           H  
ATOM   4726 HG22 THR A 633     -34.697 -23.704  -5.926  1.00 20.00           H  
ATOM   4727 HG23 THR A 633     -34.143 -25.385  -5.619  1.00 20.00           H  
ATOM   4728  N   ASP A 634     -32.220 -25.976  -3.554  1.00 49.29           N  
ATOM   4729  CA  ASP A 634     -31.231 -26.979  -3.964  1.00 50.27           C  
ATOM   4730  C   ASP A 634     -29.838 -26.639  -3.488  1.00 50.47           C  
ATOM   4731  O   ASP A 634     -28.883 -26.665  -4.264  1.00 50.79           O  
ATOM   4732  CB  ASP A 634     -31.258 -27.245  -5.494  1.00 52.86           C  
ATOM   4733  CG  ASP A 634     -32.633 -27.470  -6.103  1.00 59.83           C  
ATOM   4734  OD1 ASP A 634     -33.551 -27.900  -5.362  1.00 60.97           O  
ATOM   4735  OD2 ASP A 634     -32.788 -27.234  -7.332  1.00 62.97           O1-
ATOM   4736  H   ASP A 634     -32.969 -26.287  -2.969  1.00 20.00           H  
ATOM   4737  HA  ASP A 634     -31.508 -27.928  -3.481  1.00 20.00           H  
ATOM   4738  HB2 ASP A 634     -30.805 -26.377  -5.995  1.00 20.00           H  
ATOM   4739  HB3 ASP A 634     -30.651 -28.141  -5.692  1.00 20.00           H  
ATOM   4740  N   PHE A 635     -29.720 -26.282  -2.212  1.00 50.51           N  
ATOM   4741  CA  PHE A 635     -28.415 -25.965  -1.622  1.00 50.71           C  
ATOM   4742  C   PHE A 635     -27.672 -27.267  -1.311  1.00 51.65           C  
ATOM   4743  O   PHE A 635     -28.322 -28.299  -1.082  1.00 51.74           O  
ATOM   4744  CB  PHE A 635     -28.598 -25.165  -0.322  1.00 49.98           C  
ATOM   4745  CG  PHE A 635     -29.102 -23.760  -0.516  1.00 49.89           C  
ATOM   4746  CD1 PHE A 635     -28.222 -22.719  -0.756  1.00 50.10           C  
ATOM   4747  CD2 PHE A 635     -30.456 -23.477  -0.450  1.00 50.34           C  
ATOM   4748  CE1 PHE A 635     -28.684 -21.427  -0.912  1.00 50.57           C  
ATOM   4749  CE2 PHE A 635     -30.917 -22.182  -0.618  1.00 50.76           C  
ATOM   4750  CZ  PHE A 635     -30.027 -21.166  -0.842  1.00 50.53           C  
ATOM   4751  H   PHE A 635     -30.540 -26.229  -1.642  1.00 20.00           H  
ATOM   4752  HA  PHE A 635     -27.818 -25.370  -2.328  1.00 20.00           H  
ATOM   4753  HB2 PHE A 635     -29.317 -25.703   0.313  1.00 20.00           H  
ATOM   4754  HB3 PHE A 635     -27.625 -25.113   0.189  1.00 20.00           H  
ATOM   4755  HD1 PHE A 635     -27.163 -22.919  -0.822  1.00 20.00           H  
ATOM   4756  HD2 PHE A 635     -31.160 -24.275  -0.266  1.00 20.00           H  
ATOM   4757  HE1 PHE A 635     -27.986 -20.622  -1.089  1.00 20.00           H  
ATOM   4758  HE2 PHE A 635     -31.976 -21.974  -0.572  1.00 20.00           H  
ATOM   4759  HZ  PHE A 635     -30.385 -20.154  -0.964  1.00 20.00           H  
ATOM   4760  N   PRO A 636     -26.316 -27.246  -1.247  1.00 52.08           N  
ATOM   4761  CA  PRO A 636     -25.579 -28.474  -0.890  1.00 52.74           C  
ATOM   4762  C   PRO A 636     -26.031 -28.999   0.480  1.00 54.20           C  
ATOM   4763  O   PRO A 636     -26.242 -28.211   1.411  1.00 53.90           O  
ATOM   4764  CB  PRO A 636     -24.113 -28.020  -0.900  1.00 53.07           C  
ATOM   4765  CG  PRO A 636     -24.097 -26.811  -1.775  1.00 53.06           C  
ATOM   4766  CD  PRO A 636     -25.390 -26.121  -1.485  1.00 51.40           C  
ATOM   4767  HA  PRO A 636     -25.732 -29.251  -1.653  1.00 20.00           H  
ATOM   4768  HB2 PRO A 636     -23.778 -27.767   0.117  1.00 20.00           H  
ATOM   4769  HB3 PRO A 636     -23.466 -28.807  -1.314  1.00 20.00           H  
ATOM   4770  HG2 PRO A 636     -23.245 -26.162  -1.525  1.00 20.00           H  
ATOM   4771  HG3 PRO A 636     -24.039 -27.099  -2.835  1.00 20.00           H  
ATOM   4772  HD2 PRO A 636     -25.306 -25.482  -0.594  1.00 20.00           H  
ATOM   4773  HD3 PRO A 636     -25.716 -25.514  -2.343  1.00 20.00           H  
ATOM   4774  N   LEU A 637     -26.278 -30.317   0.566  1.00 55.25           N  
ATOM   4775  CA  LEU A 637     -26.847 -30.947   1.751  1.00 56.57           C  
ATOM   4776  C   LEU A 637     -25.979 -30.882   2.992  1.00 58.23           C  
ATOM   4777  O   LEU A 637     -26.493 -31.137   4.079  1.00 58.71           O  
ATOM   4778  CB  LEU A 637     -27.257 -32.389   1.449  1.00 57.00           C  
ATOM   4779  CG  LEU A 637     -28.204 -32.557   0.246  1.00 58.60           C  
ATOM   4780  CD1 LEU A 637     -28.431 -34.012  -0.064  1.00 58.97           C  
ATOM   4781  CD2 LEU A 637     -29.532 -31.859   0.491  1.00 59.23           C  
ATOM   4782  H   LEU A 637     -26.061 -30.894  -0.221  1.00 20.00           H  
ATOM   4783  HA  LEU A 637     -27.774 -30.406   1.991  1.00 20.00           H  
ATOM   4784  HB2 LEU A 637     -26.344 -32.969   1.248  1.00 20.00           H  
ATOM   4785  HB3 LEU A 637     -27.760 -32.794   2.339  1.00 20.00           H  
ATOM   4786  HG  LEU A 637     -27.727 -32.088  -0.627  1.00 20.00           H  
ATOM   4787 HD11 LEU A 637     -29.109 -34.103  -0.925  1.00 20.00           H  
ATOM   4788 HD12 LEU A 637     -27.470 -34.490  -0.303  1.00 20.00           H  
ATOM   4789 HD13 LEU A 637     -28.880 -34.507   0.810  1.00 20.00           H  
ATOM   4790 HD21 LEU A 637     -30.186 -31.996  -0.383  1.00 20.00           H  
ATOM   4791 HD22 LEU A 637     -30.014 -32.290   1.381  1.00 20.00           H  
ATOM   4792 HD23 LEU A 637     -29.357 -30.785   0.653  1.00 20.00           H  
ATOM   4793  N   ASP A 638     -24.694 -30.497   2.868  1.00 59.03           N  
ATOM   4794  CA  ASP A 638     -23.825 -30.336   4.042  1.00 60.18           C  
ATOM   4795  C   ASP A 638     -24.325 -29.190   4.916  1.00 61.03           C  
ATOM   4796  O   ASP A 638     -24.268 -29.281   6.138  1.00 61.29           O  
ATOM   4797  CB  ASP A 638     -22.379 -30.033   3.628  1.00 62.20           C  
ATOM   4798  CG  ASP A 638     -21.650 -31.204   3.013  1.00 67.30           C  
ATOM   4799  OD1 ASP A 638     -22.013 -32.367   3.334  1.00 67.55           O  
ATOM   4800  OD2 ASP A 638     -20.712 -30.961   2.205  1.00 69.80           O1-
ATOM   4801  H   ASP A 638     -24.323 -30.317   1.957  1.00 20.00           H  
ATOM   4802  HA  ASP A 638     -23.834 -31.263   4.635  1.00 20.00           H  
ATOM   4803  HB2 ASP A 638     -22.395 -29.214   2.894  1.00 20.00           H  
ATOM   4804  HB3 ASP A 638     -21.824 -29.713   4.523  1.00 20.00           H  
ATOM   4805  N   LEU A 639     -24.804 -28.109   4.290  1.00 61.49           N  
ATOM   4806  CA  LEU A 639     -25.332 -26.935   4.980  1.00 62.56           C  
ATOM   4807  C   LEU A 639     -26.611 -27.234   5.787  1.00 64.55           C  
ATOM   4808  O   LEU A 639     -26.944 -26.474   6.700  1.00 64.88           O  
ATOM   4809  CB  LEU A 639     -25.605 -25.825   3.955  1.00 62.08           C  
ATOM   4810  CG  LEU A 639     -24.401 -25.379   3.136  1.00 62.52           C  
ATOM   4811  CD1 LEU A 639     -24.825 -24.515   1.979  1.00 62.79           C  
ATOM   4812  CD2 LEU A 639     -23.415 -24.640   3.988  1.00 62.90           C  
ATOM   4813  H   LEU A 639     -24.800 -28.104   3.290  1.00 20.00           H  
ATOM   4814  HA  LEU A 639     -24.571 -26.565   5.683  1.00 20.00           H  
ATOM   4815  HB2 LEU A 639     -26.373 -26.189   3.257  1.00 20.00           H  
ATOM   4816  HB3 LEU A 639     -25.989 -24.949   4.498  1.00 20.00           H  
ATOM   4817  HG  LEU A 639     -23.909 -26.277   2.735  1.00 20.00           H  
ATOM   4818 HD11 LEU A 639     -23.938 -24.208   1.406  1.00 20.00           H  
ATOM   4819 HD12 LEU A 639     -25.504 -25.083   1.327  1.00 20.00           H  
ATOM   4820 HD13 LEU A 639     -25.343 -23.622   2.359  1.00 20.00           H  
ATOM   4821 HD21 LEU A 639     -22.558 -24.330   3.373  1.00 20.00           H  
ATOM   4822 HD22 LEU A 639     -23.897 -23.750   4.419  1.00 20.00           H  
ATOM   4823 HD23 LEU A 639     -23.066 -25.297   4.799  1.00 20.00           H  
ATOM   4824  N   ASP A 640     -27.319 -28.333   5.450  1.00 65.76           N  
ATOM   4825  CA  ASP A 640     -28.559 -28.762   6.090  1.00 67.47           C  
ATOM   4826  C   ASP A 640     -29.588 -27.630   6.174  1.00 68.02           C  
ATOM   4827  O   ASP A 640     -30.088 -27.322   7.261  1.00 68.66           O  
ATOM   4828  CB  ASP A 640     -28.298 -29.403   7.468  1.00 70.39           C  
ATOM   4829  CG  ASP A 640     -28.940 -30.774   7.655  1.00 77.12           C  
ATOM   4830  OD1 ASP A 640     -29.697 -31.212   6.749  1.00 78.90           O  
ATOM   4831  OD2 ASP A 640     -28.684 -31.412   8.701  1.00 79.16           O1-
ATOM   4832  H   ASP A 640     -26.966 -28.897   4.704  1.00 20.00           H  
ATOM   4833  HA  ASP A 640     -29.003 -29.546   5.459  1.00 20.00           H  
ATOM   4834  HB2 ASP A 640     -27.211 -29.511   7.597  1.00 20.00           H  
ATOM   4835  HB3 ASP A 640     -28.694 -28.729   8.242  1.00 20.00           H  
ATOM   4836  N   ILE A 641     -29.866 -26.991   5.026  1.00 67.33           N  
ATOM   4837  CA  ILE A 641     -30.812 -25.882   4.927  1.00 67.05           C  
ATOM   4838  C   ILE A 641     -32.225 -26.411   4.747  1.00 67.20           C  
ATOM   4839  O   ILE A 641     -32.540 -26.984   3.702  1.00 67.27           O  
ATOM   4840  CB  ILE A 641     -30.435 -24.928   3.756  1.00 67.01           C  
ATOM   4841  CG1 ILE A 641     -29.070 -24.263   3.982  1.00 67.26           C  
ATOM   4842  CG2 ILE A 641     -31.538 -23.884   3.496  1.00 67.46           C  
ATOM   4843  CD1 ILE A 641     -29.015 -23.395   5.170  1.00 68.36           C  
ATOM   4844  H   ILE A 641     -29.400 -27.291   4.194  1.00 20.00           H  
ATOM   4845  HA  ILE A 641     -30.779 -25.299   5.859  1.00 20.00           H  
ATOM   4846  HB  ILE A 641     -30.352 -25.546   2.850  1.00 20.00           H  
ATOM   4847 HG12 ILE A 641     -28.315 -25.054   4.097  1.00 20.00           H  
ATOM   4848 HG13 ILE A 641     -28.831 -23.654   3.098  1.00 20.00           H  
ATOM   4849 HG21 ILE A 641     -31.236 -23.230   2.664  1.00 20.00           H  
ATOM   4850 HG22 ILE A 641     -32.475 -24.398   3.237  1.00 20.00           H  
ATOM   4851 HG23 ILE A 641     -31.690 -23.278   4.402  1.00 20.00           H  
ATOM   4852 HD11 ILE A 641     -28.009 -22.959   5.260  1.00 20.00           H  
ATOM   4853 HD12 ILE A 641     -29.756 -22.588   5.069  1.00 20.00           H  
ATOM   4854 HD13 ILE A 641     -29.239 -23.989   6.069  1.00 20.00           H  
ATOM   4855  N   ASP A 642     -33.087 -26.190   5.742  1.00 66.93           N  
ATOM   4856  CA  ASP A 642     -34.484 -26.604   5.661  1.00 66.91           C  
ATOM   4857  C   ASP A 642     -35.214 -25.666   4.691  1.00 67.08           C  
ATOM   4858  O   ASP A 642     -35.261 -24.468   4.943  1.00 67.07           O  
ATOM   4859  CB  ASP A 642     -35.111 -26.513   7.064  1.00 67.89           C  
ATOM   4860  CG  ASP A 642     -36.543 -27.013   7.191  1.00 70.28           C  
ATOM   4861  OD1 ASP A 642     -37.223 -27.147   6.152  1.00 69.21           O  
ATOM   4862  OD2 ASP A 642     -36.988 -27.251   8.339  1.00 72.30           O1-
ATOM   4863  H   ASP A 642     -32.766 -25.727   6.568  1.00 20.00           H  
ATOM   4864  HA  ASP A 642     -34.558 -27.639   5.295  1.00 20.00           H  
ATOM   4865  HB2 ASP A 642     -34.486 -27.104   7.750  1.00 20.00           H  
ATOM   4866  HB3 ASP A 642     -35.095 -25.457   7.371  1.00 20.00           H  
ATOM   4867  N   PRO A 643     -35.843 -26.181   3.616  1.00 67.37           N  
ATOM   4868  CA  PRO A 643     -36.574 -25.287   2.693  1.00 67.54           C  
ATOM   4869  C   PRO A 643     -37.711 -24.485   3.345  1.00 67.87           C  
ATOM   4870  O   PRO A 643     -38.132 -23.471   2.797  1.00 68.19           O  
ATOM   4871  CB  PRO A 643     -37.081 -26.233   1.594  1.00 68.09           C  
ATOM   4872  CG  PRO A 643     -36.217 -27.456   1.694  1.00 68.51           C  
ATOM   4873  CD  PRO A 643     -35.901 -27.586   3.163  1.00 67.08           C  
ATOM   4874  HA  PRO A 643     -35.865 -24.578   2.241  1.00 20.00           H  
ATOM   4875  HB2 PRO A 643     -38.136 -26.492   1.765  1.00 20.00           H  
ATOM   4876  HB3 PRO A 643     -36.974 -25.766   0.604  1.00 20.00           H  
ATOM   4877  HG2 PRO A 643     -36.758 -28.343   1.334  1.00 20.00           H  
ATOM   4878  HG3 PRO A 643     -35.294 -27.327   1.109  1.00 20.00           H  
ATOM   4879  HD2 PRO A 643     -36.692 -28.139   3.690  1.00 20.00           H  
ATOM   4880  HD3 PRO A 643     -34.936 -28.091   3.317  1.00 20.00           H  
ATOM   4881  N   LYS A 644     -38.189 -24.916   4.517  1.00 67.52           N  
ATOM   4882  CA  LYS A 644     -39.218 -24.182   5.249  1.00 67.65           C  
ATOM   4883  C   LYS A 644     -38.639 -22.991   6.043  1.00 66.69           C  
ATOM   4884  O   LYS A 644     -39.414 -22.188   6.549  1.00 67.43           O  
ATOM   4885  CB  LYS A 644     -40.011 -25.114   6.182  1.00 70.36           C  
ATOM   4886  CG  LYS A 644     -40.773 -26.194   5.432  1.00 75.55           C  
ATOM   4887  CD  LYS A 644     -41.569 -27.094   6.361  1.00 81.17           C  
ATOM   4888  CE  LYS A 644     -42.575 -27.905   5.568  1.00 86.06           C  
ATOM   4889  NZ  LYS A 644     -43.535 -28.624   6.447  1.00 88.69           N1+
ATOM   4890  H   LYS A 644     -37.831 -25.766   4.904  1.00 20.00           H  
ATOM   4891  HA  LYS A 644     -39.930 -23.770   4.519  1.00 20.00           H  
ATOM   4892  HB2 LYS A 644     -39.307 -25.598   6.875  1.00 20.00           H  
ATOM   4893  HB3 LYS A 644     -40.731 -24.509   6.753  1.00 20.00           H  
ATOM   4894  HG2 LYS A 644     -41.467 -25.712   4.727  1.00 20.00           H  
ATOM   4895  HG3 LYS A 644     -40.053 -26.811   4.874  1.00 20.00           H  
ATOM   4896  HD2 LYS A 644     -40.882 -27.777   6.883  1.00 20.00           H  
ATOM   4897  HD3 LYS A 644     -42.101 -26.475   7.098  1.00 20.00           H  
ATOM   4898  HE2 LYS A 644     -43.137 -27.226   4.910  1.00 20.00           H  
ATOM   4899  HE3 LYS A 644     -42.033 -28.642   4.957  1.00 20.00           H  
ATOM   4900  HZ1 LYS A 644     -44.178 -29.144   5.884  1.00 20.00           H  
ATOM   4901  HZ2 LYS A 644     -43.035 -29.249   7.046  1.00 20.00           H  
ATOM   4902  HZ3 LYS A 644     -44.038 -27.962   7.003  1.00 20.00           H  
ATOM   4903  N   ASP A 645     -37.305 -22.887   6.181  1.00 64.47           N  
ATOM   4904  CA  ASP A 645     -36.648 -21.768   6.868  1.00 63.25           C  
ATOM   4905  C   ASP A 645     -36.054 -20.732   5.863  1.00 60.83           C  
ATOM   4906  O   ASP A 645     -35.768 -19.592   6.231  1.00 60.89           O  
ATOM   4907  CB  ASP A 645     -35.543 -22.277   7.818  1.00 65.75           C  
ATOM   4908  CG  ASP A 645     -36.047 -23.148   8.953  1.00 71.62           C  
ATOM   4909  OD1 ASP A 645     -35.263 -23.991   9.456  1.00 72.83           O  
ATOM   4910  OD2 ASP A 645     -37.227 -22.986   9.343  1.00 73.74           O1-
ATOM   4911  H   ASP A 645     -36.731 -23.609   5.796  1.00 20.00           H  
ATOM   4912  HA  ASP A 645     -37.397 -21.243   7.479  1.00 20.00           H  
ATOM   4913  HB2 ASP A 645     -34.824 -22.863   7.227  1.00 20.00           H  
ATOM   4914  HB3 ASP A 645     -35.034 -21.404   8.253  1.00 20.00           H  
ATOM   4915  HD2 ASP A 645     -37.411 -23.588  10.054  1.00 20.00           H  
ATOM   4916  N   ALA A 646     -35.868 -21.133   4.608  1.00 58.28           N  
ATOM   4917  CA  ALA A 646     -35.341 -20.264   3.581  1.00 56.67           C  
ATOM   4918  C   ALA A 646     -36.466 -19.424   2.942  1.00 55.19           C  
ATOM   4919  O   ALA A 646     -37.652 -19.767   3.074  1.00 55.70           O  
ATOM   4920  CB  ALA A 646     -34.652 -21.115   2.526  1.00 56.81           C  
ATOM   4921  H   ALA A 646     -36.103 -22.074   4.366  1.00 20.00           H  
ATOM   4922  HA  ALA A 646     -34.601 -19.578   4.019  1.00 20.00           H  
ATOM   4923  HB1 ALA A 646     -34.246 -20.465   1.737  1.00 20.00           H  
ATOM   4924  HB2 ALA A 646     -33.833 -21.683   2.991  1.00 20.00           H  
ATOM   4925  HB3 ALA A 646     -35.379 -21.814   2.086  1.00 20.00           H  
ATOM   4926  N   ASN A 647     -36.091 -18.330   2.241  1.00 53.07           N  
ATOM   4927  CA  ASN A 647     -37.003 -17.449   1.513  1.00 51.67           C  
ATOM   4928  C   ASN A 647     -38.101 -16.854   2.385  1.00 51.24           C  
ATOM   4929  O   ASN A 647     -39.293 -17.114   2.172  1.00 51.89           O  
ATOM   4930  CB  ASN A 647     -37.592 -18.148   0.295  1.00 51.16           C  
ATOM   4931  CG  ASN A 647     -36.575 -18.678  -0.658  1.00 51.90           C  
ATOM   4932  ND2 ASN A 647     -36.497 -19.991  -0.762  1.00 50.64           N  
ATOM   4933  OD1 ASN A 647     -35.871 -17.916  -1.337  1.00 53.45           O  
ATOM   4934  H   ASN A 647     -35.117 -18.107   2.219  1.00 20.00           H  
ATOM   4935  HA  ASN A 647     -36.410 -16.604   1.134  1.00 20.00           H  
ATOM   4936  HB2 ASN A 647     -38.208 -18.989   0.645  1.00 20.00           H  
ATOM   4937  HB3 ASN A 647     -38.226 -17.428  -0.243  1.00 20.00           H  
ATOM   4938 HD21 ASN A 647     -35.853 -20.404  -1.406  1.00 20.00           H  
ATOM   4939 HD22 ASN A 647     -37.082 -20.573  -0.197  1.00 20.00           H
[truncated: 113,044 more chars]
