# Supplementary material for: Broadening the Scope of Binding Free Energy Calculations Using a Separated Topologies Approach
Source: J Chem Theory Comput. 2023 Jul 24;19(15):5058–76. doi: 10.1021/acs.jctc.3c00282 (PMC10413862; doi:10.1021/acs.jctc.3c00282)
Supplement: Supplementary file 2 — ct3c00282_si_002.zip [file ct3c00282_si_002.zip › SI_paper/MALT1/input/Pfizer-01-01/solvent.pdb]

CRYST1   29.033   29.033   29.033  90.00  90.00  90.00 P 1            
HETATM    1 NA   Na+ 1   1      12.887  16.938  21.017  0.00  0.00          NA  
HETATM    2 CL   Cl- 1   2      12.138  15.847  11.192  0.00  0.00          CL  
HETATM    3  C1  UNL 2   3      31.265   6.738   8.499  0.00  0.00           C  
HETATM    4  C2  UNL 2   3      27.509   9.352  -0.175  0.00  0.00           C  
HETATM    5  C3  UNL 2   3      31.503   5.723   6.420  0.00  0.00           C  
HETATM    6  C4  UNL 2   3      32.206   5.860   9.034  0.00  0.00           C  
HETATM    7  C5  UNL 2   3      26.373  10.319   0.028  0.00  0.00           C  
HETATM    8  C6  UNL 2   3      30.887   6.691   7.226  0.00  0.00           C  
HETATM    9  C7  UNL 2   3      32.381   4.846   6.962  0.00  0.00           C  
HETATM   10  C8  UNL 2   3      27.740   8.902   1.076  0.00  0.00           C  
HETATM   11  C9  UNL 2   3      28.683   7.568   2.623  0.00  0.00           C  
HETATM   12  C10 UNL 2   3      27.990   8.383   3.710  0.00  0.00           C  
HETATM   13  C11 UNL 2   3      27.097   9.392   3.288  0.00  0.00           C  
HETATM   14  C12 UNL 2   3      29.719   7.806   5.401  0.00  0.00           C  
HETATM   15  C13 UNL 2   3      27.153  11.634   4.396  0.00  0.00           C  
HETATM   16  C14 UNL 2   3      24.917  10.509   3.945  0.00  0.00           C  
HETATM   17  C15 UNL 2   3      26.385  10.315   4.275  0.00  0.00           C  
HETATM   18  C16 UNL 2   3      32.993   3.709   6.026  0.00  0.00           C  
HETATM   19  N1  UNL 2   3      32.734   4.911   8.253  0.00  0.00           N  
HETATM   20  N2  UNL 2   3      26.092  10.480   1.317  0.00  0.00           N  
HETATM   21  N3  UNL 2   3      28.594   7.829   1.327  0.00  0.00           N  
HETATM   22  N4  UNL 2   3      26.892   9.600   1.967  0.00  0.00           N  
HETATM   23  N5  UNL 2   3      29.937   7.560   6.668  0.00  0.00           N  
HETATM   24  N6  UNL 2   3      28.498   8.294   5.074  0.00  0.00           N  
HETATM   25  O1  UNL 2   3      30.633   7.823   4.609  0.00  0.00           O  
HETATM   26  F1  UNL 2   3      32.040   2.866   5.560  0.00  0.00           F  
HETATM   27  F2  UNL 2   3      33.787   4.060   5.002  0.00  0.00           F  
HETATM   28  F3  UNL 2   3      33.773   2.804   6.729  0.00  0.00           F  
HETATM   29  H1  UNL 2   3      30.762   7.486   9.103  0.00  0.00           H  
HETATM   30  H2  UNL 2   3      27.886   9.118  -1.166  0.00  0.00           H  
HETATM   31  H3  UNL 2   3      31.288   5.667   5.357  0.00  0.00           H  
HETATM   32  H4  UNL 2   3      32.474   5.967  10.080  0.00  0.00           H  
HETATM   33  H5  UNL 2   3      26.054  10.997  -0.758  0.00  0.00           H  
HETATM   34  H6  UNL 2   3      29.252   6.700   2.939  0.00  0.00           H  
HETATM   35  H7  UNL 2   3      27.339  12.053   3.402  0.00  0.00           H  
HETATM   36  H8  UNL 2   3      28.091  11.324   4.866  0.00  0.00           H  
HETATM   37  H9  UNL 2   3      26.688  12.326   5.104  0.00  0.00           H  
HETATM   38  H10 UNL 2   3      24.724  11.328   3.246  0.00  0.00           H  
HETATM   39  H11 UNL 2   3      24.227  10.674   4.778  0.00  0.00           H  
HETATM   40  H12 UNL 2   3      24.554   9.544   3.578  0.00  0.00           H  
HETATM   41  H13 UNL 2   3      26.287   9.815   5.244  0.00  0.00           H  
HETATM   42  H14 UNL 2   3      29.120   7.804   7.226  0.00  0.00           H  
HETATM   43  H15 UNL 2   3      27.947   8.773   5.785  0.00  0.00           H  
HETATM   44  O   HOH 3   4       9.230  17.038   7.271  0.00  0.00           O  
HETATM   45  H1  HOH 3   4       9.057  16.967   8.209  0.00  0.00           H  
HETATM   46  H2  HOH 3   4       9.974  16.455   7.119  0.00  0.00           H  
HETATM   47  O   HOH 3   5      28.606  25.533  11.855  0.00  0.00           O  
HETATM   48  H1  HOH 3   5      28.986  25.281  12.696  0.00  0.00           H  
HETATM   49  H2  HOH 3   5      28.351  26.449  11.971  0.00  0.00           H  
HETATM   50  O   HOH 3   6      26.476  19.293  23.002  0.00  0.00           O  
HETATM   51  H1  HOH 3   6      26.339  20.121  22.543  0.00  0.00           H  
HETATM   52  H2  HOH 3   6      26.541  18.640  22.306  0.00  0.00           H  
HETATM   53  O   HOH 3   7       1.681  16.718  18.537  0.00  0.00           O  
HETATM   54  H1  HOH 3   7       2.075  15.854  18.657  0.00  0.00           H  
HETATM   55  H2  HOH 3   7       2.394  17.264  18.205  0.00  0.00           H  
HETATM   56  O   HOH 3   8      20.411  21.803  17.290  0.00  0.00           O  
HETATM   57  H1  HOH 3   8      19.542  22.165  17.116  0.00  0.00           H  
HETATM   58  H2  HOH 3   8      20.834  21.771  16.433  0.00  0.00           H  
HETATM   59  O   HOH 3   9      14.074   5.192  17.144  0.00  0.00           O  
HETATM   60  H1  HOH 3   9      14.398   5.122  18.043  0.00  0.00           H  
HETATM   61  H2  HOH 3   9      14.851   5.066  16.599  0.00  0.00           H  
HETATM   62  O   HOH 3  10      11.975  10.954   1.000  0.00  0.00           O  
HETATM   63  H1  HOH 3  10      12.929  10.959   1.066  0.00  0.00           H  
HETATM   64  H2  HOH 3  10      11.712  11.841   1.248  0.00  0.00           H  
HETATM   65  O   HOH 3  11      21.477   5.284   1.160  0.00  0.00           O  
HETATM   66  H1  HOH 3  11      20.924   5.556   0.428  0.00  0.00           H  
HETATM   67  H2  HOH 3  11      22.133   5.977   1.235  0.00  0.00           H  
HETATM   68  O   HOH 3  12      27.536  19.967  14.023  0.00  0.00           O  
HETATM   69  H1  HOH 3  12      27.547  20.599  13.305  0.00  0.00           H  
HETATM   70  H2  HOH 3  12      26.729  19.469  13.893  0.00  0.00           H  
HETATM   71  O   HOH 3  13      21.813   7.701  13.573  0.00  0.00           O  
HETATM   72  H1  HOH 3  13      22.592   7.999  13.104  0.00  0.00           H  
HETATM   73  H2  HOH 3  13      21.201   8.435  13.512  0.00  0.00           H  
HETATM   74  O   HOH 3  14      10.477  22.120  13.311  0.00  0.00           O  
HETATM   75  H1  HOH 3  14       9.942  21.837  12.569  0.00  0.00           H  
HETATM   76  H2  HOH 3  14      10.445  21.385  13.924  0.00  0.00           H  
HETATM   77  O   HOH 3  15      28.438   7.951  16.641  0.00  0.00           O  
HETATM   78  H1  HOH 3  15      28.517   8.856  16.941  0.00  0.00           H  
HETATM   79  H2  HOH 3  15      28.229   7.453  17.431  0.00  0.00           H  
HETATM   80  O   HOH 3  16       5.809  11.302   7.578  0.00  0.00           O  
HETATM   81  H1  HOH 3  16       6.330  11.695   8.278  0.00  0.00           H  
HETATM   82  H2  HOH 3  16       6.394  10.662   7.174  0.00  0.00           H  
HETATM   83  O   HOH 3  17      -0.245  11.495   8.031  0.00  0.00           O  
HETATM   84  H1  HOH 3  17      -0.162  12.261   7.464  0.00  0.00           H  
HETATM   85  H2  HOH 3  17       0.470  10.918   7.763  0.00  0.00           H  
HETATM   86  O   HOH 3  18      12.975  28.073  27.942  0.00  0.00           O  
HETATM   87  H1  HOH 3  18      12.034  27.991  27.788  0.00  0.00           H  
HETATM   88  H2  HOH 3  18      13.251  28.788  27.368  0.00  0.00           H  
HETATM   89  O   HOH 3  19       8.993  16.144  10.219  0.00  0.00           O  
HETATM   90  H1  HOH 3  19       8.261  15.530  10.150  0.00  0.00           H  
HETATM   91  H2  HOH 3  19       9.673  15.655  10.682  0.00  0.00           H  
HETATM   92  O   HOH 3  20      14.722   6.216  13.050  0.00  0.00           O  
HETATM   93  H1  HOH 3  20      14.957   6.854  13.723  0.00  0.00           H  
HETATM   94  H2  HOH 3  20      14.211   6.715  12.413  0.00  0.00           H  
HETATM   95  O   HOH 3  21      26.665  10.872  16.578  0.00  0.00           O  
HETATM   96  H1  HOH 3  21      26.305  11.718  16.843  0.00  0.00           H  
HETATM   97  H2  HOH 3  21      26.366  10.755  15.676  0.00  0.00           H  
HETATM   98  O   HOH 3  22      15.237  28.390  11.984  0.00  0.00           O  
HETATM   99  H1  HOH 3  22      14.950  27.733  11.350  0.00  0.00           H  
HETATM  100  H2  HOH 3  22      14.810  28.138  12.802  0.00  0.00           H  
HETATM  101  O   HOH 3  23      25.087  14.188  20.809  0.00  0.00           O  
HETATM  102  H1  HOH 3  23      25.475  13.472  20.306  0.00  0.00           H  
HETATM  103  H2  HOH 3  23      24.374  14.510  20.257  0.00  0.00           H  
HETATM  104  O   HOH 3  24       0.595  23.055  23.250  0.00  0.00           O  
HETATM  105  H1  HOH 3  24       0.098  22.430  23.779  0.00  0.00           H  
HETATM  106  H2  HOH 3  24       0.016  23.261  22.516  0.00  0.00           H  
HETATM  107  O   HOH 3  25      27.943   8.033  11.230  0.00  0.00           O  
HETATM  108  H1  HOH 3  25      28.494   8.814  11.291  0.00  0.00           H  
HETATM  109  H2  HOH 3  25      27.197   8.221  11.799  0.00  0.00           H  
HETATM  110  O   HOH 3  26      25.411   3.276  24.684  0.00  0.00           O  
HETATM  111  H1  HOH 3  26      25.090   2.398  24.478  0.00  0.00           H  
HETATM  112  H2  HOH 3  26      25.886   3.171  25.509  0.00  0.00           H  
HETATM  113  O   HOH 3  27      19.770  14.846  15.737  0.00  0.00           O  
HETATM  114  H1  HOH 3  27      19.326  15.663  15.507  0.00  0.00           H  
HETATM  115  H2  HOH 3  27      20.064  14.489  14.900  0.00  0.00           H  
HETATM  116  O   HOH 3  28      26.068  26.090  15.067  0.00  0.00           O  
HETATM  117  H1  HOH 3  28      26.282  27.020  14.989  0.00  0.00           H  
HETATM  118  H2  HOH 3  28      25.118  26.071  15.177  0.00  0.00           H  
HETATM  119  O   HOH 3  29       7.711  25.303  26.018  0.00  0.00           O  
HETATM  120  H1  HOH 3  29       7.719  25.626  26.919  0.00  0.00           H  
HETATM  121  H2  HOH 3  29       6.785  25.164  25.821  0.00  0.00           H  
HETATM  122  O   HOH 3  30      19.582  22.584  24.665  0.00  0.00           O  
HETATM  123  H1  HOH 3  30      19.026  23.177  25.169  0.00  0.00           H  
HETATM  124  H2  HOH 3  30      19.175  21.724  24.772  0.00  0.00           H  
HETATM  125  O   HOH 3  31       9.337   4.744   0.917  0.00  0.00           O  
HETATM  126  H1  HOH 3  31       9.220   4.874  -0.024  0.00  0.00           H  
HETATM  127  H2  HOH 3  31       8.630   4.148   1.166  0.00  0.00           H  
HETATM  128  O   HOH 3  32       7.970   6.908  16.342  0.00  0.00           O  
HETATM  129  H1  HOH 3  32       7.869   6.127  15.798  0.00  0.00           H  
HETATM  130  H2  HOH 3  32       7.156   7.396  16.214  0.00  0.00           H  
HETATM  131  O   HOH 3  33      22.731  14.241   9.998  0.00  0.00           O  
HETATM  132  H1  HOH 3  33      22.225  13.524  10.380  0.00  0.00           H  
HETATM  133  H2  HOH 3  33      22.863  14.854  10.721  0.00  0.00           H  
HETATM  134  O   HOH 3  34      19.801  23.890  20.126  0.00  0.00           O  
HETATM  135  H1  HOH 3  34      20.726  23.712  19.959  0.00  0.00           H  
HETATM  136  H2  HOH 3  34      19.714  23.835  21.078  0.00  0.00           H  
HETATM  137  O   HOH 3  35      27.433  21.984  11.562  0.00  0.00           O  
HETATM  138  H1  HOH 3  35      26.545  21.694  11.354  0.00  0.00           H  
HETATM  139  H2  HOH 3  35      27.564  22.763  11.023  0.00  0.00           H  
HETATM  140  O   HOH 3  36      19.501   2.973  24.270  0.00  0.00           O  
HETATM  141  H1  HOH 3  36      19.297   3.636  23.611  0.00  0.00           H  
HETATM  142  H2  HOH 3  36      18.836   2.297  24.145  0.00  0.00           H  
HETATM  143  O   HOH 3  37       4.052  19.034  22.370  0.00  0.00           O  
HETATM  144  H1  HOH 3  37       4.358  18.935  21.468  0.00  0.00           H  
HETATM  145  H2  HOH 3  37       3.099  18.973  22.308  0.00  0.00           H  
HETATM  146  O   HOH 3  38       7.172  13.484   0.864  0.00  0.00           O  
HETATM  147  H1  HOH 3  38       7.765  13.828   0.196  0.00  0.00           H  
HETATM  148  H2  HOH 3  38       6.296  13.660   0.521  0.00  0.00           H  
HETATM  149  O   HOH 3  39       6.154  20.194   2.745  0.00  0.00           O  
HETATM  150  H1  HOH 3  39       6.409  20.136   1.824  0.00  0.00           H  
HETATM  151  H2  HOH 3  39       6.336  21.101   2.989  0.00  0.00           H  
HETATM  152  O   HOH 3  40      11.470  25.877   7.322  0.00  0.00           O  
HETATM  153  H1  HOH 3  40      12.211  26.440   7.098  0.00  0.00           H  
HETATM  154  H2  HOH 3  40      11.145  26.227   8.151  0.00  0.00           H  
HETATM  155  O   HOH 3  41      28.078  24.665  26.546  0.00  0.00           O  
HETATM  156  H1  HOH 3  41      28.352  23.776  26.319  0.00  0.00           H  
HETATM  157  H2  HOH 3  41      27.259  24.549  27.026  0.00  0.00           H  
HETATM  158  O   HOH 3  42      16.799  19.669  19.566  0.00  0.00           O  
HETATM  159  H1  HOH 3  42      16.593  19.760  18.636  0.00  0.00           H  
HETATM  160  H2  HOH 3  42      17.358  18.894  19.614  0.00  0.00           H  
HETATM  161  O   HOH 3  43       3.046  13.626   7.186  0.00  0.00           O  
HETATM  162  H1  HOH 3  43       3.086  14.267   7.895  0.00  0.00           H  
HETATM  163  H2  HOH 3  43       3.922  13.642   6.799  0.00  0.00           H  
HETATM  164  O   HOH 3  44      12.761  19.820   1.223  0.00  0.00           O  
HETATM  165  H1  HOH 3  44      12.092  20.472   1.430  0.00  0.00           H  
HETATM  166  H2  HOH 3  44      12.302  18.982   1.270  0.00  0.00           H  
HETATM  167  O   HOH 3  45      13.325  23.565  25.089  0.00  0.00           O  
HETATM  168  H1  HOH 3  45      14.140  23.998  25.345  0.00  0.00           H  
HETATM  169  H2  HOH 3  45      12.634  24.134  25.427  0.00  0.00           H  
HETATM  170  O   HOH 3  46      11.966  12.992   7.310  0.00  0.00           O  
HETATM  171  H1  HOH 3  46      12.561  13.275   8.005  0.00  0.00           H  
HETATM  172  H2  HOH 3  46      11.250  12.554   7.771  0.00  0.00           H  
HETATM  173  O   HOH 3  47       9.721  25.742  19.085  0.00  0.00           O  
HETATM  174  H1  HOH 3  47      10.632  25.539  18.873  0.00  0.00           H  
HETATM  175  H2  HOH 3  47       9.654  26.690  18.977  0.00  0.00           H  
HETATM  176  O   HOH 3  48      26.532  15.622   4.916  0.00  0.00           O  
HETATM  177  H1  HOH 3  48      25.625  15.648   4.611  0.00  0.00           H  
HETATM  178  H2  HOH 3  48      27.017  15.228   4.190  0.00  0.00           H  
HETATM  179  O   HOH 3  49      11.763   3.695  27.723  0.00  0.00           O  
HETATM  180  H1  HOH 3  49      12.009   4.105  28.552  0.00  0.00           H  
HETATM  181  H2  HOH 3  49      11.556   4.428  27.144  0.00  0.00           H  
HETATM  182  O   HOH 3  50      23.373  -0.055  23.158  0.00  0.00           O  
HETATM  183  H1  HOH 3  50      22.703   0.618  23.037  0.00  0.00           H  
HETATM  184  H2  HOH 3  50      23.633   0.028  24.075  0.00  0.00           H  
HETATM  185  O   HOH 3  51      27.235   8.736   7.921  0.00  0.00           O  
HETATM  186  H1  HOH 3  51      27.297   8.116   8.648  0.00  0.00           H  
HETATM  187  H2  HOH 3  51      27.180   9.594   8.342  0.00  0.00           H  
HETATM  188  O   HOH 3  52      28.012  24.656   3.316  0.00  0.00           O  
HETATM  189  H1  HOH 3  52      28.623  24.470   2.603  0.00  0.00           H  
HETATM  190  H2  HOH 3  52      27.947  23.832   3.799  0.00  0.00           H  
HETATM  191  O   HOH 3  53      19.528   0.620   9.688  0.00  0.00           O  
HETATM  192  H1  HOH 3  53      20.175   0.809   9.009  0.00  0.00           H  
HETATM  193  H2  HOH 3  53      18.689   0.620   9.227  0.00  0.00           H  
HETATM  194  O   HOH 3  54      25.588  16.996  25.055  0.00  0.00           O  
HETATM  195  H1  HOH 3  54      26.214  17.246  24.376  0.00  0.00           H  
HETATM  196  H2  HOH 3  54      25.088  16.277  24.668  0.00  0.00           H  
HETATM  197  O   HOH 3  55       5.175  16.939  11.112  0.00  0.00           O  
HETATM  198  H1  HOH 3  55       5.863  17.599  11.029  0.00  0.00           H  
HETATM  199  H2  HOH 3  55       5.580  16.130  10.799  0.00  0.00           H  
HETATM  200  O   HOH 3  56      24.708  26.848   9.636  0.00  0.00           O  
HETATM  201  H1  HOH 3  56      25.143  27.627   9.984  0.00  0.00           H  
HETATM  202  H2  HOH 3  56      23.886  27.175   9.272  0.00  0.00           H  
HETATM  203  O   HOH 3  57       2.740  19.967  10.576  0.00  0.00           O  
HETATM  204  H1  HOH 3  57       1.794  19.845  10.490  0.00  0.00           H  
HETATM  205  H2  HOH 3  57       2.845  20.463  11.388  0.00  0.00           H  
HETATM  206  O   HOH 3  58       1.810   1.129  20.672  0.00  0.00           O  
HETATM  207  H1  HOH 3  58       1.918   1.862  21.277  0.00  0.00           H  
HETATM  208  H2  HOH 3  58       2.665   1.038  20.250  0.00  0.00           H  
HETATM  209  O   HOH 3  59      19.578  10.140   5.140  0.00  0.00           O  
HETATM  210  H1  HOH 3  59      20.491  10.081   5.421  0.00  0.00           H  
HETATM  211  H2  HOH 3  59      19.169   9.346   5.484  0.00  0.00           H  
HETATM  212  O   HOH 3  60      23.173  24.948  18.324  0.00  0.00           O  
HETATM  213  H1  HOH 3  60      23.034  25.883  18.174  0.00  0.00           H  
HETATM  214  H2  HOH 3  60      23.884  24.911  18.964  0.00  0.00           H  
HETATM  215  O   HOH 3  61      13.594  10.091   6.634  0.00  0.00           O  
HETATM  216  H1  HOH 3  61      14.146  10.861   6.769  0.00  0.00           H  
HETATM  217  H2  HOH 3  61      14.149   9.352   6.883  0.00  0.00           H  
HETATM  218  O   HOH 3  62       2.481  26.422   6.411  0.00  0.00           O  
HETATM  219  H1  HOH 3  62       2.105  25.579   6.667  0.00  0.00           H  
HETATM  220  H2  HOH 3  62       2.677  26.325   5.480  0.00  0.00           H  
HETATM  221  O   HOH 3  63       2.514  24.780  20.702  0.00  0.00           O  
HETATM  222  H1  HOH 3  63       1.691  24.294  20.655  0.00  0.00           H  
HETATM  223  H2  HOH 3  63       2.257  25.698  20.614  0.00  0.00           H  
HETATM  224  O   HOH 3  64       0.444   8.970  19.751  0.00  0.00           O  
HETATM  225  H1  HOH 3  64      -0.175   9.320  20.392  0.00  0.00           H  
HETATM  226  H2  HOH 3  64       0.824   8.203  20.180  0.00  0.00           H  
HETATM  227  O   HOH 3  65      16.994  11.679  14.786  0.00  0.00           O  
HETATM  228  H1  HOH 3  65      17.763  11.689  15.356  0.00  0.00           H  
HETATM  229  H2  HOH 3  65      16.924  12.577  14.462  0.00  0.00           H  
HETATM  230  O   HOH 3  66      22.333  24.910   5.863  0.00  0.00           O  
HETATM  231  H1  HOH 3  66      22.642  25.427   5.119  0.00  0.00           H  
HETATM  232  H2  HOH 3  66      21.385  24.860   5.743  0.00  0.00           H  
HETATM  233  O   HOH 3  67       7.460   6.275  10.663  0.00  0.00           O  
HETATM  234  H1  HOH 3  67       7.726   5.581  11.266  0.00  0.00           H  
HETATM  235  H2  HOH 3  67       8.263   6.512  10.200  0.00  0.00           H  
HETATM  236  O   HOH 3  68      13.977  26.579  10.356  0.00  0.00           O  
HETATM  237  H1  HOH 3  68      14.336  25.699  10.464  0.00  0.00           H  
HETATM  238  H2  HOH 3  68      13.084  26.438  10.042  0.00  0.00           H  
HETATM  239  O   HOH 3  69       2.224   6.469  12.977  0.00  0.00           O  
HETATM  240  H1  HOH 3  69       2.562   6.156  13.816  0.00  0.00           H  
HETATM  241  H2  HOH 3  69       1.275   6.509  13.101  0.00  0.00           H  
HETATM  242  O   HOH 3  70      28.949   1.219  24.158  0.00  0.00           O  
HETATM  243  H1  HOH 3  70      29.065   1.099  25.100  0.00  0.00           H  
HETATM  244  H2  HOH 3  70      28.107   0.807  23.964  0.00  0.00           H  
HETATM  245  O   HOH 3  71      27.614   7.488  25.488  0.00  0.00           O  
HETATM  246  H1  HOH 3  71      26.663   7.539  25.584  0.00  0.00           H  
HETATM  247  H2  HOH 3  71      27.782   6.580  25.236  0.00  0.00           H  
HETATM  248  O   HOH 3  72      15.494   1.714  22.386  0.00  0.00           O  
HETATM  249  H1  HOH 3  72      15.024   1.427  23.168  0.00  0.00           H  
HETATM  250  H2  HOH 3  72      15.420   0.979  21.777  0.00  0.00           H  
HETATM  251  O   HOH 3  73      21.545   1.850  27.138  0.00  0.00           O  
HETATM  252  H1  HOH 3  73      21.228   1.116  26.611  0.00  0.00           H  
HETATM  253  H2  HOH 3  73      20.750   2.287  27.444  0.00  0.00           H  
HETATM  254  O   HOH 3  74      25.064   2.531  12.689  0.00  0.00           O  
HETATM  255  H1  HOH 3  74      25.733   2.968  13.216  0.00  0.00           H  
HETATM  256  H2  HOH 3  74      24.235   2.886  13.012  0.00  0.00           H  
HETATM  257  O   HOH 3  75       0.348  16.530   1.935  0.00  0.00           O  
HETATM  258  H1  HOH 3  75      -0.376  15.912   2.044  0.00  0.00           H  
HETATM  259  H2  HOH 3  75       1.045  16.183   2.491  0.00  0.00           H  
HETATM  260  O   HOH 3  76      27.244   9.364  23.670  0.00  0.00           O  
HETATM  261  H1  HOH 3  76      27.349   8.891  24.496  0.00  0.00           H  
HETATM  262  H2  HOH 3  76      26.530   8.910  23.223  0.00  0.00           H  
HETATM  263  O   HOH 3  77      28.816  23.885  20.596  0.00  0.00           O  
HETATM  264  H1  HOH 3  77      28.376  23.858  19.746  0.00  0.00           H  
HETATM  265  H2  HOH 3  77      28.516  24.702  20.995  0.00  0.00           H  
HETATM  266  O   HOH 3  78      23.532  11.023  12.989  0.00  0.00           O  
HETATM  267  H1  HOH 3  78      23.739  11.296  13.882  0.00  0.00           H  
HETATM  268  H2  HOH 3  78      23.047  11.761  12.619  0.00  0.00           H  
HETATM  269  O   HOH 3  79       9.115  11.631  14.215  0.00  0.00           O  
HETATM  270  H1  HOH 3  79       9.814  10.978  14.254  0.00  0.00           H  
HETATM  271  H2  HOH 3  79       9.508  12.378  13.764  0.00  0.00           H  
HETATM  272  O   HOH 3  80      17.632  25.793  20.206  0.00  0.00           O  
HETATM  273  H1  HOH 3  80      18.178  26.506  19.873  0.00  0.00           H  
HETATM  274  H2  HOH 3  80      18.211  25.031  20.211  0.00  0.00           H  
HETATM  275  O   HOH 3  81      27.671  20.968   1.483  0.00  0.00           O  
HETATM  276  H1  HOH 3  81      28.473  21.298   1.888  0.00  0.00           H  
HETATM  277  H2  HOH 3  81      27.702  20.022   1.628  0.00  0.00           H  
HETATM  278  O   HOH 3  82      24.986   2.033  16.331  0.00  0.00           O  
HETATM  279  H1  HOH 3  82      24.116   1.885  15.961  0.00  0.00           H  
HETATM  280  H2  HOH 3  82      24.980   1.554  17.159  0.00  0.00           H  
HETATM  281  O   HOH 3  83       8.855   2.397  16.608  0.00  0.00           O  
HETATM  282  H1  HOH 3  83       8.518   3.042  17.230  0.00  0.00           H  
HETATM  283  H2  HOH 3  83       8.105   2.186  16.051  0.00  0.00           H  
HETATM  284  O   HOH 3  84       9.277   1.831   9.743  0.00  0.00           O  
HETATM  285  H1  HOH 3  84       9.482   2.731   9.490  0.00  0.00           H  
HETATM  286  H2  HOH 3  84       8.563   1.574   9.159  0.00  0.00           H  
HETATM  287  O   HOH 3  85      15.339  15.109  26.441  0.00  0.00           O  
HETATM  288  H1  HOH 3  85      14.828  15.916  26.504  0.00  0.00           H  
HETATM  289  H2  HOH 3  85      15.164  14.649  27.262  0.00  0.00           H  
HETATM  290  O   HOH 3  86       9.257  18.985  10.059  0.00  0.00           O  
HETATM  291  H1  HOH 3  86       8.313  19.142  10.030  0.00  0.00           H  
HETATM  292  H2  HOH 3  86       9.340  18.036  10.154  0.00  0.00           H  
HETATM  293  O   HOH 3  87       0.023  29.087   4.181  0.00  0.00           O  
HETATM  294  H1  HOH 3  87      -0.247  28.703   5.015  0.00  0.00           H  
HETATM  295  H2  HOH 3  87       0.970  29.202   4.265  0.00  0.00           H  
HETATM  296  O   HOH 3  88      20.191  20.110   5.566  0.00  0.00           O  
HETATM  297  H1  HOH 3  88      20.798  20.053   6.304  0.00  0.00           H  
HETATM  298  H2  HOH 3  88      19.577  20.801   5.814  0.00  0.00           H  
HETATM  299  O   HOH 3  89       2.043  29.172   6.792  0.00  0.00           O  
HETATM  300  H1  HOH 3  89       1.958  28.221   6.855  0.00  0.00           H  
HETATM  301  H2  HOH 3  89       2.975  29.340   6.931  0.00  0.00           H  
HETATM  302  O   HOH 3  90      13.894  25.338  28.648  0.00  0.00           O  
HETATM  303  H1  HOH 3  90      13.156  25.112  29.214  0.00  0.00           H  
HETATM  304  H2  HOH 3  90      13.803  26.278  28.497  0.00  0.00           H  
HETATM  305  O   HOH 3  91      17.517  25.312   9.408  0.00  0.00           O  
HETATM  306  H1  HOH 3  91      17.133  25.407  10.280  0.00  0.00           H  
HETATM  307  H2  HOH 3  91      18.392  25.692   9.489  0.00  0.00           H  
HETATM  308  O   HOH 3  92      20.434   8.951  17.449  0.00  0.00           O  
HETATM  309  H1  HOH 3  92      21.263   8.480  17.531  0.00  0.00           H  
HETATM  310  H2  HOH 3  92      19.843   8.327  17.028  0.00  0.00           H  
HETATM  311  O   HOH 3  93      18.767  13.110  25.751  0.00  0.00           O  
HETATM  312  H1  HOH 3  93      18.319  12.273  25.874  0.00  0.00           H  
HETATM  313  H2  HOH 3  93      19.600  12.879  25.341  0.00  0.00           H  
HETATM  314  O   HOH 3  94      20.456  28.280  28.683  0.00  0.00           O  
HETATM  315  H1  HOH 3  94      20.607  27.336  28.735  0.00  0.00           H  
HETATM  316  H2  HOH 3  94      20.483  28.475  27.746  0.00  0.00           H  
HETATM  317  O   HOH 3  95      11.454  22.865  20.015  0.00  0.00           O  
HETATM  318  H1  HOH 3  95      10.607  22.868  20.462  0.00  0.00           H  
HETATM  319  H2  HOH 3  95      11.233  22.847  19.084  0.00  0.00           H  
HETATM  320  O   HOH 3  96      29.170  19.718  11.022  0.00  0.00           O  
HETATM  321  H1  HOH 3  96      29.263  19.267  11.862  0.00  0.00           H  
HETATM  322  H2  HOH 3  96      28.560  20.434  11.200  0.00  0.00           H  
HETATM  323  O   HOH 3  97      18.000  13.542  17.210  0.00  0.00           O  
HETATM  324  H1  HOH 3  97      18.792  13.811  16.746  0.00  0.00           H  
HETATM  325  H2  HOH 3  97      18.258  12.756  17.690  0.00  0.00           H  
HETATM  326  O   HOH 3  98       1.573  27.412  18.726  0.00  0.00           O  
HETATM  327  H1  HOH 3  98       1.539  28.017  17.986  0.00  0.00           H  
HETATM  328  H2  HOH 3  98       0.766  27.581  19.212  0.00  0.00           H  
HETATM  329  O   HOH 3  99      12.983   8.590  15.677  0.00  0.00           O  
HETATM  330  H1  HOH 3  99      13.154   9.158  16.429  0.00  0.00           H  
HETATM  331  H2  HOH 3  99      12.539   7.828  16.049  0.00  0.00           H  
HETATM  332  O   HOH 3 100       4.723  17.547   0.799  0.00  0.00           O  
HETATM  333  H1  HOH 3 100       4.136  17.568   1.554  0.00  0.00           H  
HETATM  334  H2  HOH 3 100       4.954  18.463   0.648  0.00  0.00           H  
HETATM  335  O   HOH 3 101       0.716  24.324   6.738  0.00  0.00           O  
HETATM  336  H1  HOH 3 101       0.397  24.102   7.613  0.00  0.00           H  
HETATM  337  H2  HOH 3 101       0.105  23.889   6.143  0.00  0.00           H  
HETATM  338  O   HOH 3 102       4.309   8.048   4.740  0.00  0.00           O  
HETATM  339  H1  HOH 3 102       4.556   8.488   5.553  0.00  0.00           H  
HETATM  340  H2  HOH 3 102       3.365   7.913   4.817  0.00  0.00           H  
HETATM  341  O   HOH 3 103      24.276  20.148  24.510  0.00  0.00           O  
HETATM  342  H1  HOH 3 103      23.941  19.484  25.112  0.00  0.00           H  
HETATM  343  H2  HOH 3 103      24.946  19.693  23.999  0.00  0.00           H  
HETATM  344  O   HOH 3 104       4.787  22.541  25.365  0.00  0.00           O  
HETATM  345  H1  HOH 3 104       4.012  22.711  24.828  0.00  0.00           H  
HETATM  346  H2  HOH 3 104       4.583  21.731  25.831  0.00  0.00           H  
HETATM  347  O   HOH 3 105      16.295   2.877   5.729  0.00  0.00           O  
HETATM  348  H1  HOH 3 105      16.071   1.981   5.476  0.00  0.00           H  
HETATM  349  H2  HOH 3 105      15.452   3.326   5.795  0.00  0.00           H  
HETATM  350  O   HOH 3 106      22.233  22.600  19.458  0.00  0.00           O  
HETATM  351  H1  HOH 3 106      22.666  23.442  19.318  0.00  0.00           H  
HETATM  352  H2  HOH 3 106      21.737  22.448  18.653  0.00  0.00           H  
HETATM  353  O   HOH 3 107      14.107  20.215  27.891  0.00  0.00           O  
HETATM  354  H1  HOH 3 107      13.548  19.605  27.409  0.00  0.00           H  
HETATM  355  H2  HOH 3 107      13.701  20.281  28.755  0.00  0.00           H  
HETATM  356  O   HOH 3 108      12.312   7.918   8.805  0.00  0.00           O  
HETATM  357  H1  HOH 3 108      13.224   8.104   8.579  0.00  0.00           H  
HETATM  358  H2  HOH 3 108      11.800   8.426   8.175  0.00  0.00           H  
HETATM  359  O   HOH 3 109       6.667  17.332  14.081  0.00  0.00           O  
HETATM  360  H1  HOH 3 109       6.194  17.987  14.595  0.00  0.00           H  
HETATM  361  H2  HOH 3 109       6.093  17.152  13.336  0.00  0.00           H  
HETATM  362  O   HOH 3 110      28.659   5.451  12.989  0.00  0.00           O  
HETATM  363  H1  HOH 3 110      27.872   5.977  13.132  0.00  0.00           H  
HETATM  364  H2  HOH 3 110      28.467   4.944  12.200  0.00  0.00           H  
HETATM  365  O   HOH 3 111       7.328  16.467   0.372  0.00  0.00           O  
HETATM  366  H1  HOH 3 111       7.425  17.366   0.058  0.00  0.00           H  
HETATM  367  H2  HOH 3 111       6.464  16.449   0.783  0.00  0.00           H  
HETATM  368  O   HOH 3 112      28.115   5.571  21.165  0.00  0.00           O  
HETATM  369  H1  HOH 3 112      27.840   5.223  22.014  0.00  0.00           H  
HETATM  370  H2  HOH 3 112      29.071   5.547  21.195  0.00  0.00           H  
HETATM  371  O   HOH 3 113      19.676  10.756   8.402  0.00  0.00           O  
HETATM  372  H1  HOH 3 113      18.831  10.325   8.272  0.00  0.00           H  
HETATM  373  H2  HOH 3 113      20.047  10.328   9.174  0.00  0.00           H  
HETATM  374  O   HOH 3 114      14.248  13.929  -0.326  0.00  0.00           O  
HETATM  375  H1  HOH 3 114      14.168  14.338   0.536  0.00  0.00           H  
HETATM  376  H2  HOH 3 114      14.570  13.047  -0.144  0.00  0.00           H  
HETATM  377  O   HOH 3 115      17.804  21.774  16.121  0.00  0.00           O  
HETATM  378  H1  HOH 3 115      17.691  22.053  15.213  0.00  0.00           H  
HETATM  379  H2  HOH 3 115      18.293  20.953  16.061  0.00  0.00           H  
HETATM  380  O   HOH 3 116      25.904   9.506  19.147  0.00  0.00           O  
HETATM  381  H1  HOH 3 116      26.571   9.660  18.478  0.00  0.00           H  
HETATM  382  H2  HOH 3 116      25.128   9.235  18.655  0.00  0.00           H  
HETATM  383  O   HOH 3 117      19.527  29.001  16.254  0.00  0.00           O  
HETATM  384  H1  HOH 3 117      19.735  28.245  15.705  0.00  0.00           H  
HETATM  385  H2  HOH 3 117      19.382  29.716  15.635  0.00  0.00           H  
HETATM  386  O   HOH 3 118      16.270  19.897  22.303  0.00  0.00           O  
HETATM  387  H1  HOH 3 118      17.047  19.520  21.891  0.00  0.00           H  
HETATM  388  H2  HOH 3 118      16.098  20.696  21.805  0.00  0.00           H  
HETATM  389  O   HOH 3 119       8.630  26.759   7.638  0.00  0.00           O  
HETATM  390  H1  HOH 3 119       9.192  26.244   7.059  0.00  0.00           H  
HETATM  391  H2  HOH 3 119       8.364  26.146   8.322  0.00  0.00           H  
HETATM  392  O   HOH 3 120       1.771  20.901  20.159  0.00  0.00           O  
HETATM  393  H1  HOH 3 120       1.432  20.115  20.586  0.00  0.00           H  
HETATM  394  H2  HOH 3 120       1.102  21.567  20.316  0.00  0.00           H  
HETATM  395  O   HOH 3 121       7.188   6.213  20.432  0.00  0.00           O  
HETATM  396  H1  HOH 3 121       6.251   6.206  20.235  0.00  0.00           H  
HETATM  397  H2  HOH 3 121       7.314   5.473  21.026  0.00  0.00           H  
HETATM  398  O   HOH 3 122      25.002  19.817  16.059  0.00  0.00           O  
HETATM  399  H1  HOH 3 122      25.175  19.453  15.191  0.00  0.00           H  
HETATM  400  H2  HOH 3 122      24.701  20.710  15.889  0.00  0.00           H  
HETATM  401  O   HOH 3 123      18.184  22.078   6.037  0.00  0.00           O  
HETATM  402  H1  HOH 3 123      17.897  22.113   5.124  0.00  0.00           H  
HETATM  403  H2  HOH 3 123      17.400  22.290   6.543  0.00  0.00           H  
HETATM  404  O   HOH 3 124       3.091  12.382  23.198  0.00  0.00           O  
HETATM  405  H1  HOH 3 124       3.649  12.775  22.527  0.00  0.00           H  
HETATM  406  H2  HOH 3 124       3.643  12.349  23.979  0.00  0.00           H  
HETATM  407  O   HOH 3 125       0.682  26.358  24.676  0.00  0.00           O  
HETATM  408  H1  HOH 3 125       0.989  25.784  23.974  0.00  0.00           H  
HETATM  409  H2  HOH 3 125       1.038  25.971  25.476  0.00  0.00           H  
HETATM  410  O   HOH 3 126       9.947   1.214  27.247  0.00  0.00           O  
HETATM  411  H1  HOH 3 126       9.859   1.317  26.300  0.00  0.00           H  
HETATM  412  H2  HOH 3 126      10.087   2.103  27.573  0.00  0.00           H  
HETATM  413  O   HOH 3 127      16.264  17.430   6.152  0.00  0.00           O  
HETATM  414  H1  HOH 3 127      15.857  16.619   6.459  0.00  0.00           H  
HETATM  415  H2  HOH 3 127      16.636  17.203   5.300  0.00  0.00           H  
HETATM  416  O   HOH 3 128       4.785  25.407  25.721  0.00  0.00           O  
HETATM  417  H1  HOH 3 128       4.435  24.588  25.370  0.00  0.00           H  
HETATM  418  H2  HOH 3 128       4.342  26.091  25.219  0.00  0.00           H  
HETATM  419  O   HOH 3 129       9.910   7.506   1.320  0.00  0.00           O  
HETATM  420  H1  HOH 3 129      10.572   7.542   0.629  0.00  0.00           H  
HETATM  421  H2  HOH 3 129       9.830   6.575   1.526  0.00  0.00           H  
HETATM  422  O   HOH 3 130       4.402   2.666  28.411  0.00  0.00           O  
HETATM  423  H1  HOH 3 130       4.174   3.331  29.061  0.00  0.00           H  
HETATM  424  H2  HOH 3 130       3.918   1.887  28.685  0.00  0.00           H  
HETATM  425  O   HOH 3 131      13.142   4.015  12.140  0.00  0.00           O  
HETATM  426  H1  HOH 3 131      12.974   4.173  11.211  0.00  0.00           H  
HETATM  427  H2  HOH 3 131      13.404   4.868  12.485  0.00  0.00           H  
HETATM  428  O   HOH 3 132      16.630  27.969  24.302  0.00  0.00           O  
HETATM  429  H1  HOH 3 132      15.756  28.301  24.504  0.00  0.00           H  
HETATM  430  H2  HOH 3 132      16.476  27.230  23.713  0.00  0.00           H  
HETATM  431  O   HOH 3 133       6.639  28.475   2.676  0.00  0.00           O  
HETATM  432  H1  HOH 3 133       7.314  28.087   2.119  0.00  0.00           H  
HETATM  433  H2  HOH 3 133       6.882  29.398   2.740  0.00  0.00           H  
HETATM  434  O   HOH 3 134       1.030   0.204  16.667  0.00  0.00           O  
HETATM  435  H1  HOH 3 134       0.192  -0.123  16.991  0.00  0.00           H  
HETATM  436  H2  HOH 3 134       1.031  -0.019  15.736  0.00  0.00           H  
HETATM  437  O   HOH 3 135      17.019   7.184   5.541  0.00  0.00           O  
HETATM  438  H1  HOH 3 135      17.004   6.922   4.621  0.00  0.00           H  
HETATM  439  H2  HOH 3 135      17.338   6.411   6.006  0.00  0.00           H  
HETATM  440  O   HOH 3 136       2.681   9.642   1.436  0.00  0.00           O  
HETATM  441  H1  HOH 3 136       2.138   9.974   2.151  0.00  0.00           H  
HETATM  442  H2  HOH 3 136       2.268   9.985   0.643  0.00  0.00           H  
HETATM  443  O   HOH 3 137      15.191  14.031   4.191  0.00  0.00           O  
HETATM  444  H1  HOH 3 137      15.822  13.399   3.847  0.00  0.00           H  
HETATM  445  H2  HOH 3 137      14.374  13.538   4.268  0.00  0.00           H  
HETATM  446  O   HOH 3 138      17.732  22.850  10.586  0.00  0.00           O  
HETATM  447  H1  HOH 3 138      17.326  22.235   9.974  0.00  0.00           H  
HETATM  448  H2  HOH 3 138      17.422  23.710  10.302  0.00  0.00           H  
HETATM  449  O   HOH 3 139       1.700  21.685   7.996  0.00  0.00           O  
HETATM  450  H1  HOH 3 139       0.824  21.301   8.017  0.00  0.00           H  
HETATM  451  H2  HOH 3 139       1.923  21.827   8.916  0.00  0.00           H  
HETATM  452  O   HOH 3 140      18.174  24.731  25.730  0.00  0.00           O  
HETATM  453  H1  HOH 3 140      18.254  24.931  26.662  0.00  0.00           H  
HETATM  454  H2  HOH 3 140      18.186  25.586  25.299  0.00  0.00           H  
HETATM  455  O   HOH 3 141       4.553  12.144  25.452  0.00  0.00           O  
HETATM  456  H1  HOH 3 141       4.427  12.388  26.369  0.00  0.00           H  
HETATM  457  H2  HOH 3 141       5.433  12.456  25.240  0.00  0.00           H  
HETATM  458  O   HOH 3 142      20.953  13.597  21.441  0.00  0.00           O  
HETATM  459  H1  HOH 3 142      20.204  13.017  21.572  0.00  0.00           H  
HETATM  460  H2  HOH 3 142      20.768  14.357  21.993  0.00  0.00           H  
HETATM  461  O   HOH 3 143      19.839   0.837  12.589  0.00  0.00           O  
HETATM  462  H1  HOH 3 143      19.341   1.436  13.147  0.00  0.00           H  
HETATM  463  H2  HOH 3 143      19.400   0.881  11.739  0.00  0.00           H  
HETATM  464  O   HOH 3 144      18.148   2.324   2.239  0.00  0.00           O  
HETATM  465  H1  HOH 3 144      18.042   1.426   2.552  0.00  0.00           H  
HETATM  466  H2  HOH 3 144      17.306   2.743   2.419  0.00  0.00           H  
HETATM  467  O   HOH 3 145      20.918  18.259  15.966  0.00  0.00           O  
HETATM  468  H1  HOH 3 145      21.285  18.921  15.381  0.00  0.00           H  
HETATM  469  H2  HOH 3 145      20.016  18.544  16.115  0.00  0.00           H  
HETATM  470  O   HOH 3 146      23.721   0.816  25.695  0.00  0.00           O  
HETATM  471  H1  HOH 3 146      22.924   1.337  25.789  0.00  0.00           H  
HETATM  472  H2  HOH 3 146      24.042   0.704  26.590  0.00  0.00           H  
HETATM  473  O   HOH 3 147      17.678   5.026  13.201  0.00  0.00           O  
HETATM  474  H1  HOH 3 147      16.724   4.962  13.161  0.00  0.00           H  
HETATM  475  H2  HOH 3 147      17.846   5.921  13.495  0.00  0.00           H  
HETATM  476  O   HOH 3 148       8.855  12.259   5.823  0.00  0.00           O  
HETATM  477  H1  HOH 3 148       9.674  12.731   5.979  0.00  0.00           H  
HETATM  478  H2  HOH 3 148       8.569  12.553   4.959  0.00  0.00           H  
HETATM  479  O   HOH 3 149      19.825  13.874   3.101  0.00  0.00           O  
HETATM  480  H1  HOH 3 149      19.090  14.236   2.606  0.00  0.00           H  
HETATM  481  H2  HOH 3 149      20.090  14.582   3.688  0.00  0.00           H  
HETATM  482  O   HOH 3 150      21.639   4.448  10.948  0.00  0.00           O  
HETATM  483  H1  HOH 3 150      21.962   4.475  10.048  0.00  0.00           H  
HETATM  484  H2  HOH 3 150      20.766   4.064  10.879  0.00  0.00           H  
HETATM  485  O   HOH 3 151      15.167  17.045  10.311  0.00  0.00           O  
HETATM  486  H1  HOH 3 151      15.693  16.408   9.827  0.00  0.00           H  
HETATM  487  H2  HOH 3 151      14.595  16.514  10.865  0.00  0.00           H  
HETATM  488  O   HOH 3 152      11.682   0.780  10.650  0.00  0.00           O  
HETATM  489  H1  HOH 3 152      12.192   0.607   9.858  0.00  0.00           H  
HETATM  490  H2  HOH 3 152      10.809   1.007  10.328  0.00  0.00           H  
HETATM  491  O   HOH 3 153      25.296  21.901   0.492  0.00  0.00           O  
HETATM  492  H1  HOH 3 153      25.114  21.072   0.049  0.00  0.00           H  
HETATM  493  H2  HOH 3 153      26.138  21.762   0.926  0.00  0.00           H  
HETATM  494  O   HOH 3 154      10.498  22.521   2.742  0.00  0.00           O  
HETATM  495  H1  HOH 3 154      10.375  22.800   1.834  0.00  0.00           H  
HETATM  496  H2  HOH 3 154       9.638  22.202   3.013  0.00  0.00           H  
HETATM  497  O   HOH 3 155       3.111   4.381   1.298  0.00  0.00           O  
HETATM  498  H1  HOH 3 155       2.212   4.195   1.570  0.00  0.00           H  
HETATM  499  H2  HOH 3 155       3.176   5.335   1.319  0.00  0.00           H  
HETATM  500  O   HOH 3 156      20.873  12.179  10.721  0.00  0.00           O  
HETATM  501  H1  HOH 3 156      21.378  11.429  10.407  0.00  0.00           H  
HETATM  502  H2  HOH 3 156      20.446  11.865  11.518  0.00  0.00           H  
HETATM  503  O   HOH 3 157       8.244  26.377  10.796  0.00  0.00           O  
HETATM  504  H1  HOH 3 157       8.401  26.518  11.730  0.00  0.00           H  
HETATM  505  H2  HOH 3 157       7.291  26.366  10.712  0.00  0.00           H  
HETATM  506  O   HOH 3 158       8.994   3.976  11.669  0.00  0.00           O  
HETATM  507  H1  HOH 3 158       9.289   3.200  11.192  0.00  0.00           H  
HETATM  508  H2  HOH 3 158       8.936   3.690  12.580  0.00  0.00           H  
HETATM  509  O   HOH 3 159      11.958  14.964   2.247  0.00  0.00           O  
HETATM  510  H1  HOH 3 159      11.499  15.231   3.044  0.00  0.00           H  
HETATM  511  H2  HOH 3 159      12.854  15.280   2.369  0.00  0.00           H  
HETATM  512  O   HOH 3 160      21.732  13.308  16.919  0.00  0.00           O  
HETATM  513  H1  HOH 3 160      21.115  13.986  16.643  0.00  0.00           H  
HETATM  514  H2  HOH 3 160      21.892  13.491  17.844  0.00  0.00           H  
HETATM  515  O   HOH 3 161      27.381   4.903   3.725  0.00  0.00           O  
HETATM  516  H1  HOH 3 161      27.255   4.975   4.671  0.00  0.00           H  
HETATM  517  H2  HOH 3 161      26.497   4.947   3.361  0.00  0.00           H  
HETATM  518  O   HOH 3 162       8.493  18.549  21.929  0.00  0.00           O  
HETATM  519  H1  HOH 3 162       9.406  18.598  22.214  0.00  0.00           H  
HETATM  520  H2  HOH 3 162       8.237  17.643  22.099  0.00  0.00           H  
HETATM  521  O   HOH 3 163       7.153   8.864  21.676  0.00  0.00           O  
HETATM  522  H1  HOH 3 163       6.342   8.886  22.185  0.00  0.00           H  
HETATM  523  H2  HOH 3 163       7.160   7.995  21.274  0.00  0.00           H  
HETATM  524  O   HOH 3 164      11.913   6.896  25.618  0.00  0.00           O  
HETATM  525  H1  HOH 3 164      12.028   6.243  24.929  0.00  0.00           H  
HETATM  526  H2  HOH 3 164      11.664   7.695  25.152  0.00  0.00           H  
HETATM  527  O   HOH 3 165       0.663  12.731  20.074  0.00  0.00           O  
HETATM  528  H1  HOH 3 165       0.356  12.130  20.753  0.00  0.00           H  
HETATM  529  H2  HOH 3 165       1.378  12.261  19.644  0.00  0.00           H  
HETATM  530  O   HOH 3 166       9.189  22.908  21.752  0.00  0.00           O  
HETATM  531  H1  HOH 3 166       9.139  23.492  22.508  0.00  0.00           H  
HETATM  532  H2  HOH 3 166       8.848  22.073  22.071  0.00  0.00           H  
HETATM  533  O   HOH 3 167       6.930  11.379  20.617  0.00  0.00           O  
HETATM  534  H1  HOH 3 167       6.351  11.016  19.948  0.00  0.00           H  
HETATM  535  H2  HOH 3 167       7.342  10.614  21.019  0.00  0.00           H  
HETATM  536  O   HOH 3 168      20.956   5.415  14.821  0.00  0.00           O  
HETATM  537  H1  HOH 3 168      20.069   5.746  14.959  0.00  0.00           H  
HETATM  538  H2  HOH 3 168      21.381   6.084  14.285  0.00  0.00           H  
HETATM  539  O   HOH 3 169      24.226   2.477  21.292  0.00  0.00           O  
HETATM  540  H1  HOH 3 169      23.639   2.458  20.537  0.00  0.00           H  
HETATM  541  H2  HOH 3 169      23.894   1.792  21.872  0.00  0.00           H  
HETATM  542  O   HOH 3 170      19.339  27.894  23.762  0.00  0.00           O  
HETATM  543  H1  HOH 3 170      19.461  28.468  23.006  0.00  0.00           H  
HETATM  544  H2  HOH 3 170      18.408  27.971  23.974  0.00  0.00           H  
HETATM  545  O   HOH 3 171       7.641   9.647   6.410  0.00  0.00           O  
HETATM  546  H1  HOH 3 171       7.752   9.125   5.615  0.00  0.00           H  
HETATM  547  H2  HOH 3 171       8.175  10.428   6.261  0.00  0.00           H  
HETATM  548  O   HOH 3 172      15.552  21.518  25.954  0.00  0.00           O  
HETATM  549  H1  HOH 3 172      14.963  22.176  26.323  0.00  0.00           H  
HETATM  550  H2  HOH 3 172      15.341  20.714  26.428  0.00  0.00           H  
HETATM  551  O   HOH 3 173       2.747  13.902   3.919  0.00  0.00           O  
HETATM  552  H1  HOH 3 173       2.491  14.790   4.169  0.00  0.00           H  
HETATM  553  H2  HOH 3 173       3.638  13.805   4.254  0.00  0.00           H  
HETATM  554  O   HOH 3 174      28.337   5.898  28.309  0.00  0.00           O  
HETATM  555  H1  HOH 3 174      28.125   6.685  28.811  0.00  0.00           H  
HETATM  556  H2  HOH 3 174      27.526   5.682  27.848  0.00  0.00           H  
HETATM  557  O   HOH 3 175       7.613   4.420  27.174  0.00  0.00           O  
HETATM  558  H1  HOH 3 175       8.370   4.986  27.025  0.00  0.00           H  
HETATM  559  H2  HOH 3 175       7.213   4.322  26.310  0.00  0.00           H  
HETATM  560  O   HOH 3 176      17.996   3.388  18.184  0.00  0.00           O  
HETATM  561  H1  HOH 3 176      17.565   2.879  17.498  0.00  0.00           H  
HETATM  562  H2  HOH 3 176      17.310   3.547  18.832  0.00  0.00           H  
HETATM  563  O   HOH 3 177      11.217   1.532   6.752  0.00  0.00           O  
HETATM  564  H1  HOH 3 177      10.607   0.801   6.656  0.00  0.00           H  
HETATM  565  H2  HOH 3 177      10.942   2.163   6.087  0.00  0.00           H  
HETATM  566  O   HOH 3 178       4.142  22.020  19.380  0.00  0.00           O  
HETATM  567  H1  HOH 3 178       4.751  21.586  19.977  0.00  0.00           H  
HETATM  568  H2  HOH 3 178       3.274  21.786  19.711  0.00  0.00           H  
HETATM  569  O   HOH 3 179       7.613  19.625   6.044  0.00  0.00           O  
HETATM  570  H1  HOH 3 179       6.667  19.508   6.130  0.00  0.00           H  
HETATM  571  H2  HOH 3 179       7.875  18.989   5.379  0.00  0.00           H  
HETATM  572  O   HOH 3 180       8.134  17.875  25.909  0.00  0.00           O  
HETATM  573  H1  HOH 3 180       7.355  18.054  25.382  0.00  0.00           H  
HETATM  574  H2  HOH 3 180       8.193  18.618  26.509  0.00  0.00           H  
HETATM  575  O   HOH 3 181      11.417   0.547  22.808  0.00  0.00           O  
HETATM  576  H1  HOH 3 181      11.720   0.842  21.950  0.00  0.00           H  
HETATM  577  H2  HOH 3 181      10.582   0.114  22.632  0.00  0.00           H  
HETATM  578  O   HOH 3 182      21.600  23.300  26.650  0.00  0.00           O  
HETATM  579  H1  HOH 3 182      20.907  22.717  26.338  0.00  0.00           H  
HETATM  580  H2  HOH 3 182      22.401  22.779  26.580  0.00  0.00           H  
HETATM  581  O   HOH 3 183       4.849  10.230  28.790  0.00  0.00           O  
HETATM  582  H1  HOH 3 183       4.415  10.688  28.070  0.00  0.00           H  
HETATM  583  H2  HOH 3 183       4.170   9.666  29.161  0.00  0.00           H  
HETATM  584  O   HOH 3 184      16.029  15.709  22.730  0.00  0.00           O  
HETATM  585  H1  HOH 3 184      16.784  15.865  23.297  0.00  0.00           H  
HETATM  586  H2  HOH 3 184      16.407  15.545  21.866  0.00  0.00           H  
HETATM  587  O   HOH 3 185      27.572  15.703  22.530  0.00  0.00           O  
HETATM  588  H1  HOH 3 185      28.180  15.158  22.031  0.00  0.00           H  
HETATM  589  H2  HOH 3 185      26.706  15.458  22.202  0.00  0.00           H  
HETATM  590  O   HOH 3 186      17.354  10.029  12.528  0.00  0.00           O  
HETATM  591  H1  HOH 3 186      16.485  10.040  12.128  0.00  0.00           H  
HETATM  592  H2  HOH 3 186      17.258  10.549  13.326  0.00  0.00           H  
HETATM  593  O   HOH 3 187      17.549  18.088   1.971  0.00  0.00           O  
HETATM  594  H1  HOH 3 187      18.076  18.797   2.338  0.00  0.00           H  
HETATM  595  H2  HOH 3 187      16.782  18.038   2.542  0.00  0.00           H  
HETATM  596  O   HOH 3 188       3.972   9.921  14.280  0.00  0.00           O  
HETATM  597  H1  HOH 3 188       3.644   9.568  13.453  0.00  0.00           H  
HETATM  598  H2  HOH 3 188       4.881  10.159  14.096  0.00  0.00           H  
HETATM  599  O   HOH 3 189      22.971  22.368  23.045  0.00  0.00           O  
HETATM  600  H1  HOH 3 189      23.685  22.998  22.954  0.00  0.00           H  
HETATM  601  H2  HOH 3 189      23.377  21.601  23.449  0.00  0.00           H  
HETATM  602  O   HOH 3 190      18.881  15.286  27.658  0.00  0.00           O  
HETATM  603  H1  HOH 3 190      18.869  15.916  26.937  0.00  0.00           H  
HETATM  604  H2  HOH 3 190      18.978  14.435  27.231  0.00  0.00           H  
HETATM  605  O   HOH 3 191      21.149   1.475   4.890  0.00  0.00           O  
HETATM  606  H1  HOH 3 191      20.972   0.867   4.173  0.00  0.00           H  
HETATM  607  H2  HOH 3 191      21.204   2.333   4.470  0.00  0.00           H  
HETATM  608  O   HOH 3 192       5.158  21.243  17.063  0.00  0.00           O  
HETATM  609  H1  HOH 3 192       5.925  21.035  17.597  0.00  0.00           H  
HETATM  610  H2  HOH 3 192       4.533  21.625  17.679  0.00  0.00           H  
HETATM  611  O   HOH 3 193      21.442  27.800  13.366  0.00  0.00           O  
HETATM  612  H1  HOH 3 193      20.948  28.516  12.968  0.00  0.00           H  
HETATM  613  H2  HOH 3 193      20.853  27.443  14.032  0.00  0.00           H  
HETATM  614  O   HOH 3 194      20.146  11.126  28.328  0.00  0.00           O  
HETATM  615  H1  HOH 3 194      20.373  12.041  28.167  0.00  0.00           H  
HETATM  616  H2  HOH 3 194      20.781  10.627  27.814  0.00  0.00           H  
HETATM  617  O   HOH 3 195      20.121   7.657   8.937  0.00  0.00           O  
HETATM  618  H1  HOH 3 195      19.496   7.117   9.421  0.00  0.00           H  
HETATM  619  H2  HOH 3 195      19.983   7.420   8.020  0.00  0.00           H  
HETATM  620  O   HOH 3 196       9.954   1.888  24.534  0.00  0.00           O  
HETATM  621  H1  HOH 3 196       9.975   2.834  24.390  0.00  0.00           H  
HETATM  622  H2  HOH 3 196      10.649   1.544  23.973  0.00  0.00           H  
HETATM  623  O   HOH 3 197      10.451  23.878   9.947  0.00  0.00           O  
HETATM  624  H1  HOH 3 197      10.193  23.137  10.494  0.00  0.00           H  
HETATM  625  H2  HOH 3 197       9.725  23.988   9.333  0.00  0.00           H  
HETATM  626  O   HOH 3 198       9.189   6.261   5.738  0.00  0.00           O  
HETATM  627  H1  HOH 3 198       9.198   6.915   6.438  0.00  0.00           H  
HETATM  628  H2  HOH 3 198       8.782   6.708   4.997  0.00  0.00           H  
HETATM  629  O   HOH 3 199       0.936  28.708  14.069  0.00  0.00           O  
HETATM  630  H1  HOH 3 199       1.642  28.670  13.424  0.00  0.00           H  
HETATM  631  H2  HOH 3 199       0.377  29.425  13.770  0.00  0.00           H  
HETATM  632  O   HOH 3 200       9.763  15.438   3.921  0.00  0.00           O  
HETATM  633  H1  HOH 3 200       8.867  15.103   3.959  0.00  0.00           H  
HETATM  634  H2  HOH 3 200       9.666  16.389   3.955  0.00  0.00           H  
HETATM  635  O   HOH 3 201      20.495   3.939   3.568  0.00  0.00           O  
HETATM  636  H1  HOH 3 201      20.779   4.312   2.733  0.00  0.00           H  
HETATM  637  H2  HOH 3 201      19.724   3.417   3.347  0.00  0.00           H  
HETATM  638  O   HOH 3 202      14.724  24.566  19.431  0.00  0.00           O  
HETATM  639  H1  HOH 3 202      14.311  24.605  20.293  0.00  0.00           H  
HETATM  640  H2  HOH 3 202      15.608  24.904  19.573  0.00  0.00           H  
HETATM  641  O   HOH 3 203       0.292  12.420   1.798  0.00  0.00           O  
HETATM  642  H1  HOH 3 203       0.756  12.018   1.064  0.00  0.00           H  
HETATM  643  H2  HOH 3 203       0.424  11.813   2.526  0.00  0.00           H  
HETATM  644  O   HOH 3 204      15.647  28.741  17.182  0.00  0.00           O  
HETATM  645  H1  HOH 3 204      16.373  28.858  17.795  0.00  0.00           H  
HETATM  646  H2  HOH 3 204      15.973  28.109  16.542  0.00  0.00           H  
HETATM  647  O   HOH 3 205      22.626  14.381   7.209  0.00  0.00           O  
HETATM  648  H1  HOH 3 205      22.630  14.366   8.166  0.00  0.00           H  
HETATM  649  H2  HOH 3 205      23.423  14.856   6.973  0.00  0.00           H  
HETATM  650  O   HOH 3 206      25.082  14.711  23.453  0.00  0.00           O  
HETATM  651  H1  HOH 3 206      24.823  14.845  22.541  0.00  0.00           H  
HETATM  652  H2  HOH 3 206      24.508  14.011  23.764  0.00  0.00           H  
HETATM  653  O   HOH 3 207      25.335  17.160  10.289  0.00  0.00           O  
HETATM  654  H1  HOH 3 207      25.825  16.391  10.582  0.00  0.00           H  
HETATM  655  H2  HOH 3 207      25.302  17.075   9.336  0.00  0.00           H  
HETATM  656  O   HOH 3 208       8.409   9.319  10.620  0.00  0.00           O  
HETATM  657  H1  HOH 3 208       8.857   8.645  11.131  0.00  0.00           H  
HETATM  658  H2  HOH 3 208       7.645   8.874  10.253  0.00  0.00           H  
HETATM  659  O   HOH 3 209      28.287  17.758   4.658  0.00  0.00           O  
HETATM  660  H1  HOH 3 209      29.000  17.650   5.288  0.00  0.00           H  
HETATM  661  H2  HOH 3 209      27.576  17.221   5.007  0.00  0.00           H  
HETATM  662  O   HOH 3 210      17.917  25.887  12.160  0.00  0.00           O  
HETATM  663  H1  HOH 3 210      18.525  25.351  12.669  0.00  0.00           H  
HETATM  664  H2  HOH 3 210      17.938  26.744  12.587  0.00  0.00           H  
HETATM  665  O   HOH 3 211      24.080  21.871  26.690  0.00  0.00           O  
HETATM  666  H1  HOH 3 211      24.390  21.202  27.300  0.00  0.00           H  
HETATM  667  H2  HOH 3 211      24.194  21.479  25.824  0.00  0.00           H  
HETATM  668  O   HOH 3 212      10.698   3.959   8.758  0.00  0.00           O  
HETATM  669  H1  HOH 3 212      11.302   4.355   9.386  0.00  0.00           H  
HETATM  670  H2  HOH 3 212      11.239   3.353   8.253  0.00  0.00           H  
HETATM  671  O   HOH 3 213      13.850   5.006   4.212  0.00  0.00           O  
HETATM  672  H1  HOH 3 213      13.372   5.832   4.139  0.00  0.00           H  
HETATM  673  H2  HOH 3 213      14.134   4.972   5.125  0.00  0.00           H  
HETATM  674  O   HOH 3 214      24.355  23.261   6.297  0.00  0.00           O  
HETATM  675  H1  HOH 3 214      25.008  23.840   6.691  0.00  0.00           H  
HETATM  676  H2  HOH 3 214      23.578  23.811   6.193  0.00  0.00           H  
HETATM  677  O   HOH 3 215       9.037  21.703   7.952  0.00  0.00           O  
HETATM  678  H1  HOH 3 215       8.545  21.227   7.284  0.00  0.00           H  
HETATM  679  H2  HOH 3 215       8.741  22.610   7.867  0.00  0.00           H  
HETATM  680  O   HOH 3 216       5.056  21.856  12.548  0.00  0.00           O  
HETATM  681  H1  HOH 3 216       4.318  21.608  13.105  0.00  0.00           H  
HETATM  682  H2  HOH 3 216       5.795  21.938  13.151  0.00  0.00           H  
HETATM  683  O   HOH 3 217       5.372  13.041  12.769  0.00  0.00           O  
HETATM  684  H1  HOH 3 217       5.995  12.415  13.137  0.00  0.00           H  
HETATM  685  H2  HOH 3 217       4.933  13.420  13.531  0.00  0.00           H  
HETATM  686  O   HOH 3 218       3.314  19.281  25.979  0.00  0.00           O  
HETATM  687  H1  HOH 3 218       4.191  19.161  25.616  0.00  0.00           H  
HETATM  688  H2  HOH 3 218       3.027  18.398  26.212  0.00  0.00           H  
HETATM  689  O   HOH 3 219      19.758  16.232   9.937  0.00  0.00           O  
HETATM  690  H1  HOH 3 219      20.167  15.448  10.305  0.00  0.00           H  
HETATM  691  H2  HOH 3 219      19.501  15.976   9.051  0.00  0.00           H  
HETATM  692  O   HOH 3 220       8.837   6.971  23.682  0.00  0.00           O  
HETATM  693  H1  HOH 3 220       8.148   7.176  24.315  0.00  0.00           H  
HETATM  694  H2  HOH 3 220       8.844   7.720  23.086  0.00  0.00           H  
HETATM  695  O   HOH 3 221      22.917  12.171  22.704  0.00  0.00           O  
HETATM  696  H1  HOH 3 221      22.355  12.815  22.272  0.00  0.00           H  
HETATM  697  H2  HOH 3 221      23.592  11.969  22.056  0.00  0.00           H  
HETATM  698  O   HOH 3 222      14.540  10.761   1.573  0.00  0.00           O  
HETATM  699  H1  HOH 3 222      15.044  10.699   0.762  0.00  0.00           H  
HETATM  700  H2  HOH 3 222      15.104  11.256   2.168  0.00  0.00           H  
HETATM  701  O   HOH 3 223      10.352  27.993  28.732  0.00  0.00           O  
HETATM  702  H1  HOH 3 223      10.213  28.771  28.192  0.00  0.00           H  
HETATM  703  H2  HOH 3 223       9.579  27.949  29.294  0.00  0.00           H  
HETATM  704  O   HOH 3 224      19.085   2.791  14.551  0.00  0.00           O  
HETATM  705  H1  HOH 3 224      19.109   3.410  13.821  0.00  0.00           H  
HETATM  706  H2  HOH 3 224      18.287   3.017  15.030  0.00  0.00           H  
HETATM  707  O   HOH 3 225      22.558   9.157  22.311  0.00  0.00           O  
HETATM  708  H1  HOH 3 225      22.398   8.974  21.385  0.00  0.00           H  
HETATM  709  H2  HOH 3 225      22.881  10.057  22.326  0.00  0.00           H  
HETATM  710  O   HOH 3 226       9.458  17.993   4.634  0.00  0.00           O  
HETATM  711  H1  HOH 3 226      10.052  18.698   4.889  0.00  0.00           H  
HETATM  712  H2  HOH 3 226       9.187  17.595   5.462  0.00  0.00           H  
HETATM  713  O   HOH 3 227      10.229   9.796  23.026  0.00  0.00           O  
HETATM  714  H1  HOH 3 227       9.304   9.877  23.260  0.00  0.00           H  
HETATM  715  H2  HOH 3 227      10.672  10.443  23.575  0.00  0.00           H  
HETATM  716  O   HOH 3 228      20.729  21.975  11.553  0.00  0.00           O  
HETATM  717  H1  HOH 3 228      20.800  21.023  11.489  0.00  0.00           H  
HETATM  718  H2  HOH 3 228      19.789  22.150  11.501  0.00  0.00           H  
HETATM  719  O   HOH 3 229      15.124  13.207  22.522  0.00  0.00           O  
HETATM  720  H1  HOH 3 229      15.339  14.034  22.954  0.00  0.00           H  
HETATM  721  H2  HOH 3 229      15.960  12.891  22.180  0.00  0.00           H  
HETATM  722  O   HOH 3 230       1.119  10.358   3.502  0.00  0.00           O  
HETATM  723  H1  HOH 3 230       1.628  10.675   4.248  0.00  0.00           H  
HETATM  724  H2  HOH 3 230       1.141   9.405   3.584  0.00  0.00           H  
HETATM  725  O   HOH 3 231      22.426  23.850   9.895  0.00  0.00           O  
HETATM  726  H1  HOH 3 231      21.717  23.335  10.279  0.00  0.00           H  
HETATM  727  H2  HOH 3 231      22.235  24.752  10.153  0.00  0.00           H  
HETATM  728  O   HOH 3 232      14.675  24.538   7.364  0.00  0.00           O  
HETATM  729  H1  HOH 3 232      13.910  24.774   6.840  0.00  0.00           H  
HETATM  730  H2  HOH 3 232      14.310  24.163   8.166  0.00  0.00           H  
HETATM  731  O   HOH 3 233      25.684   3.342   1.785  0.00  0.00           O  
HETATM  732  H1  HOH 3 233      25.719   2.491   2.221  0.00  0.00           H  
HETATM  733  H2  HOH 3 233      26.488   3.379   1.267  0.00  0.00           H  
HETATM  734  O   HOH 3 234       1.449   5.723  23.478  0.00  0.00           O  
HETATM  735  H1  HOH 3 234       1.037   6.403  24.010  0.00  0.00           H  
HETATM  736  H2  HOH 3 234       1.063   4.905  23.792  0.00  0.00           H  
HETATM  737  O   HOH 3 235      24.249  27.120  27.823  0.00  0.00           O  
HETATM  738  H1  HOH 3 235      23.403  26.831  28.163  0.00  0.00           H  
HETATM  739  H2  HOH 3 235      24.891  26.576  28.281  0.00  0.00           H  
HETATM  740  O   HOH 3 236      23.731  12.027  15.601  0.00  0.00           O  
HETATM  741  H1  HOH 3 236      22.877  12.398  15.820  0.00  0.00           H  
HETATM  742  H2  HOH 3 236      24.360  12.590  16.052  0.00  0.00           H  
HETATM  743  O   HOH 3 237      13.696  27.307  14.139  0.00  0.00           O  
HETATM  744  H1  HOH 3 237      12.807  27.360  14.488  0.00  0.00           H  
HETATM  745  H2  HOH 3 237      14.251  27.194  14.911  0.00  0.00           H  
HETATM  746  O   HOH 3 238       1.263  25.749  14.133  0.00  0.00           O  
HETATM  747  H1  HOH 3 238       1.484  26.670  13.991  0.00  0.00           H  
HETATM  748  H2  HOH 3 238       2.094  25.336  14.365  0.00  0.00           H  
HETATM  749  O   HOH 3 239      13.397  17.192  27.743  0.00  0.00           O  
HETATM  750  H1  HOH 3 239      13.241  17.551  26.869  0.00  0.00           H  
HETATM  751  H2  HOH 3 239      12.887  16.383  27.764  0.00  0.00           H  
HETATM  752  O   HOH 3 240      23.416  15.421  12.262  0.00  0.00           O  
HETATM  753  H1  HOH 3 240      22.633  15.761  12.695  0.00  0.00           H  
HETATM  754  H2  HOH 3 240      23.875  14.932  12.946  0.00  0.00           H  
HETATM  755  O   HOH 3 241      14.829  24.718   4.378  0.00  0.00           O  
HETATM  756  H1  HOH 3 241      14.436  24.161   3.706  0.00  0.00           H  
HETATM  757  H2  HOH 3 241      15.428  24.139   4.849  0.00  0.00           H  
HETATM  758  O   HOH 3 242      17.218   9.288   7.213  0.00  0.00           O  
HETATM  759  H1  HOH 3 242      17.220   8.479   6.702  0.00  0.00           H  
HETATM  760  H2  HOH 3 242      17.198   8.997   8.125  0.00  0.00           H  
HETATM  761  O   HOH 3 243      26.086   2.495  27.292  0.00  0.00           O  
HETATM  762  H1  HOH 3 243      25.390   2.294  27.918  0.00  0.00           H  
HETATM  763  H2  HOH 3 243      26.887   2.184  27.715  0.00  0.00           H  
HETATM  764  O   HOH 3 244      13.953   8.027   1.753  0.00  0.00           O  
HETATM  765  H1  HOH 3 244      14.295   8.559   1.035  0.00  0.00           H  
HETATM  766  H2  HOH 3 244      13.177   8.500   2.053  0.00  0.00           H  
HETATM  767  O   HOH 3 245      15.811   3.864  19.618  0.00  0.00           O  
HETATM  768  H1  HOH 3 245      15.101   3.409  19.165  0.00  0.00           H  
HETATM  769  H2  HOH 3 245      15.370   4.402  20.276  0.00  0.00           H  
HETATM  770  O   HOH 3 246      20.758   6.702   6.523  0.00  0.00           O  
HETATM  771  H1  HOH 3 246      21.471   6.486   5.923  0.00  0.00           H  
HETATM  772  H2  HOH 3 246      20.138   5.979   6.430  0.00  0.00           H  
HETATM  773  O   HOH 3 247      26.207   0.490  24.336  0.00  0.00           O  
HETATM  774  H1  HOH 3 247      25.964  -0.106  25.044  0.00  0.00           H  
HETATM  775  H2  HOH 3 247      25.645   0.235  23.604  0.00  0.00           H  
HETATM  776  O   HOH 3 248      15.367  23.456   1.090  0.00  0.00           O  
HETATM  777  H1  HOH 3 248      15.269  24.358   0.782  0.00  0.00           H  
HETATM  778  H2  HOH 3 248      14.618  23.317   1.668  0.00  0.00           H  
HETATM  779  O   HOH 3 249      14.038  17.133  17.033  0.00  0.00           O  
HETATM  780  H1  HOH 3 249      13.188  16.704  16.935  0.00  0.00           H  
HETATM  781  H2  HOH 3 249      14.668  16.500  16.688  0.00  0.00           H  
HETATM  782  O   HOH 3 250      10.359  13.509   0.727  0.00  0.00           O  
HETATM  783  H1  HOH 3 250      10.896  13.978   1.365  0.00  0.00           H  
HETATM  784  H2  HOH 3 250       9.544  13.319   1.193  0.00  0.00           H  
HETATM  785  O   HOH 3 251       5.487  16.247  21.455  0.00  0.00           O  
HETATM  786  H1  HOH 3 251       5.486  15.435  20.946  0.00  0.00           H  
HETATM  787  H2  HOH 3 251       5.222  16.922  20.830  0.00  0.00           H  
HETATM  788  O   HOH 3 252      11.288  25.984  15.355  0.00  0.00           O  
HETATM  789  H1  HOH 3 252      10.693  26.721  15.210  0.00  0.00           H  
HETATM  790  H2  HOH 3 252      11.103  25.699  16.249  0.00  0.00           H  
HETATM  791  O   HOH 3 253      16.404  26.944   0.565  0.00  0.00           O  
HETATM  792  H1  HOH 3 253      16.642  27.560  -0.129  0.00  0.00           H  
HETATM  793  H2  HOH 3 253      15.462  27.068   0.681  0.00  0.00           H  
HETATM  794  O   HOH 3 254       1.635  21.340   5.287  0.00  0.00           O  
HETATM  795  H1  HOH 3 254       1.614  21.602   6.208  0.00  0.00           H  
HETATM  796  H2  HOH 3 254       1.977  22.107   4.828  0.00  0.00           H  
HETATM  797  O   HOH 3 255      27.105   5.266   6.511  0.00  0.00           O  
HETATM  798  H1  HOH 3 255      27.592   5.662   7.235  0.00  0.00           H  
HETATM  799  H2  HOH 3 255      26.256   5.709   6.523  0.00  0.00           H  
HETATM  800  O   HOH 3 256      22.211   2.889  23.922  0.00  0.00           O  
HETATM  801  H1  HOH 3 256      21.306   3.150  24.095  0.00  0.00           H  
HETATM  802  H2  HOH 3 256      22.739   3.609  24.267  0.00  0.00           H  
HETATM  803  O   HOH 3 257      23.543  16.702  21.416  0.00  0.00           O  
HETATM  804  H1  HOH 3 257      24.180  17.354  21.127  0.00  0.00           H  
HETATM  805  H2  HOH 3 257      23.525  16.054  20.712  0.00  0.00           H  
HETATM  806  O   HOH 3 258      27.937  24.039   9.517  0.00  0.00           O  
HETATM  807  H1  HOH 3 258      27.257  24.374   8.933  0.00  0.00           H  
HETATM  808  H2  HOH 3 258      27.878  24.592  10.296  0.00  0.00           H  
HETATM  809  O   HOH 3 259      12.323   7.320   4.842  0.00  0.00           O  
HETATM  810  H1  HOH 3 259      12.029   7.727   5.657  0.00  0.00           H  
HETATM  811  H2  HOH 3 259      12.090   7.951   4.161  0.00  0.00           H  
HETATM  812  O   HOH 3 260       1.840  23.759  10.709  0.00  0.00           O  
HETATM  813  H1  HOH 3 260       2.611  24.318  10.810  0.00  0.00           H  
HETATM  814  H2  HOH 3 260       1.511  23.640  11.600  0.00  0.00           H  
HETATM  815  O   HOH 3 261       7.505   1.817   2.589  0.00  0.00           O  
HETATM  816  H1  HOH 3 261       7.066   2.291   1.883  0.00  0.00           H  
HETATM  817  H2  HOH 3 261       8.395   1.674   2.266  0.00  0.00           H  
HETATM  818  O   HOH 3 262       3.432  27.293  12.667  0.00  0.00           O  
HETATM  819  H1  HOH 3 262       4.321  26.982  12.838  0.00  0.00           H  
HETATM  820  H2  HOH 3 262       3.374  27.341  11.713  0.00  0.00           H  
HETATM  821  O   HOH 3 263       7.972  25.100   4.237  0.00  0.00           O  
HETATM  822  H1  HOH 3 263       7.247  24.545   4.524  0.00  0.00           H  
HETATM  823  H2  HOH 3 263       8.687  24.893   4.839  0.00  0.00           H  
HETATM  824  O   HOH 3 264      24.060   0.175  11.563  0.00  0.00           O  
HETATM  825  H1  HOH 3 264      24.391   0.808  12.200  0.00  0.00           H  
HETATM  826  H2  HOH 3 264      23.788  -0.577  12.090  0.00  0.00           H  
HETATM  827  O   HOH 3 265      26.849   3.322  14.520  0.00  0.00           O  
HETATM  828  H1  HOH 3 265      27.469   3.921  14.935  0.00  0.00           H  
HETATM  829  H2  HOH 3 265      26.393   2.904  15.251  0.00  0.00           H  
HETATM  830  O   HOH 3 266      11.265  25.526   0.605  0.00  0.00           O  
HETATM  831  H1  HOH 3 266      11.127  26.449   0.390  0.00  0.00           H  
HETATM  832  H2  HOH 3 266      10.475  25.086   0.290  0.00  0.00           H  
HETATM  833  O   HOH 3 267       5.254   7.920  10.210  0.00  0.00           O  
HETATM  834  H1  HOH 3 267       5.346   8.034   9.264  0.00  0.00           H  
HETATM  835  H2  HOH 3 267       5.904   7.254  10.435  0.00  0.00           H  
HETATM  836  O   HOH 3 268      24.529   8.409  12.027  0.00  0.00           O  
HETATM  837  H1  HOH 3 268      24.285   9.281  12.337  0.00  0.00           H  
HETATM  838  H2  HOH 3 268      24.315   8.418  11.094  0.00  0.00           H  
HETATM  839  O   HOH 3 269      26.349  16.186  14.670  0.00  0.00           O  
HETATM  840  H1  HOH 3 269      26.028  15.291  14.564  0.00  0.00           H  
HETATM  841  H2  HOH 3 269      27.295  16.119  14.538  0.00  0.00           H  
HETATM  842  O   HOH 3 270       2.393   7.866  16.234  0.00  0.00           O  
HETATM  843  H1  HOH 3 270       1.444   7.850  16.352  0.00  0.00           H  
HETATM  844  H2  HOH 3 270       2.535   8.475  15.509  0.00  0.00           H  
HETATM  845  O   HOH 3 271      20.867   1.355  21.981  0.00  0.00           O  
HETATM  846  H1  HOH 3 271      20.178   1.981  21.761  0.00  0.00           H  
HETATM  847  H2  HOH 3 271      21.313   1.744  22.734  0.00  0.00           H  
HETATM  848  O   HOH 3 272      19.915  26.832   9.504  0.00  0.00           O  
HETATM  849  H1  HOH 3 272      19.996  27.018   8.569  0.00  0.00           H  
HETATM  850  H2  HOH 3 272      19.923  27.693   9.922  0.00  0.00           H  
HETATM  851  O   HOH 3 273       5.526   8.175  16.314  0.00  0.00           O  
HETATM  852  H1  HOH 3 273       5.735   8.637  15.501  0.00  0.00           H  
HETATM  853  H2  HOH 3 273       4.795   7.602  16.083  0.00  0.00           H  
HETATM  854  O   HOH 3 274       5.394  28.642  15.992  0.00  0.00           O  
HETATM  855  H1  HOH 3 274       5.131  27.944  15.392  0.00  0.00           H  
HETATM  856  H2  HOH 3 274       5.921  29.234  15.456  0.00  0.00           H  
HETATM  857  O   HOH 3 275       5.928  13.388  16.135  0.00  0.00           O  
HETATM  858  H1  HOH 3 275       5.098  13.847  16.005  0.00  0.00           H  
HETATM  859  H2  HOH 3 275       5.704  12.638  16.686  0.00  0.00           H  
HETATM  860  O   HOH 3 276       0.998  14.804  15.893  0.00  0.00           O  
HETATM  861  H1  HOH 3 276       0.387  14.344  16.468  0.00  0.00           H  
HETATM  862  H2  HOH 3 276       0.557  14.828  15.043  0.00  0.00           H  
HETATM  863  O   HOH 3 277       9.657  28.465   5.883  0.00  0.00           O  
HETATM  864  H1  HOH 3 277       9.486  27.757   6.504  0.00  0.00           H  
HETATM  865  H2  HOH 3 277       8.848  28.976   5.874  0.00  0.00           H  
HETATM  866  O   HOH 3 278      26.312  26.749   5.208  0.00  0.00           O  
HETATM  867  H1  HOH 3 278      27.124  27.065   5.605  0.00  0.00           H  
HETATM  868  H2  HOH 3 278      26.579  26.411   4.353  0.00  0.00           H  
HETATM  869  O   HOH 3 279       2.039  26.869  27.611  0.00  0.00           O  
HETATM  870  H1  HOH 3 279       2.524  26.044  27.579  0.00  0.00           H  
HETATM  871  H2  HOH 3 279       2.507  27.446  27.008  0.00  0.00           H  
HETATM  872  O   HOH 3 280      14.394  15.978   2.052  0.00  0.00           O  
HETATM  873  H1  HOH 3 280      14.556  16.911   2.194  0.00  0.00           H  
HETATM  874  H2  HOH 3 280      15.120  15.539   2.496  0.00  0.00           H  
HETATM  875  O   HOH 3 281      13.907  14.431  13.469  0.00  0.00           O  
HETATM  876  H1  HOH 3 281      13.287  14.825  12.856  0.00  0.00           H  
HETATM  877  H2  HOH 3 281      14.435  13.842  12.930  0.00  0.00           H  
HETATM  878  O   HOH 3 282      19.494  10.321   2.311  0.00  0.00           O  
HETATM  879  H1  HOH 3 282      19.256  10.315   3.238  0.00  0.00           H  
HETATM  880  H2  HOH 3 282      20.106   9.591   2.216  0.00  0.00           H  
HETATM  881  O   HOH 3 283       2.560  15.579  25.617  0.00  0.00           O  
HETATM  882  H1  HOH 3 283       3.042  15.365  26.416  0.00  0.00           H  
HETATM  883  H2  HOH 3 283       3.073  15.182  24.913  0.00  0.00           H  
HETATM  884  O   HOH 3 284       7.444  11.855   9.844  0.00  0.00           O  
HETATM  885  H1  HOH 3 284       8.250  12.002   9.350  0.00  0.00           H  
HETATM  886  H2  HOH 3 284       7.582  11.017  10.285  0.00  0.00           H  
HETATM  887  O   HOH 3 285      21.731  26.342  21.178  0.00  0.00           O  
HETATM  888  H1  HOH 3 285      21.540  25.594  21.744  0.00  0.00           H  
HETATM  889  H2  HOH 3 285      22.519  26.734  21.555  0.00  0.00           H  
HETATM  890  O   HOH 3 286      21.950  25.718  28.758  0.00  0.00           O  
HETATM  891  H1  HOH 3 286      21.820  24.978  28.165  0.00  0.00           H  
HETATM  892  H2  HOH 3 286      22.673  25.447  29.324  0.00  0.00           H  
HETATM  893  O   HOH 3 287      20.991  25.781  25.656  0.00  0.00           O  
HETATM  894  H1  HOH 3 287      21.115  24.838  25.757  0.00  0.00           H  
HETATM  895  H2  HOH 3 287      20.555  25.877  24.809  0.00  0.00           H  
HETATM  896  O   HOH 3 288      17.391  14.043  13.685  0.00  0.00           O  
HETATM  897  H1  HOH 3 288      17.001  13.831  12.837  0.00  0.00           H  
HETATM  898  H2  HOH 3 288      18.061  14.697  13.485  0.00  0.00           H  
HETATM  899  O   HOH 3 289      10.909  13.702  25.375  0.00  0.00           O  
HETATM  900  H1  HOH 3 289      10.058  14.126  25.262  0.00  0.00           H  
HETATM  901  H2  HOH 3 289      11.389  14.280  25.969  0.00  0.00           H  
HETATM  902  O   HOH 3 290       4.853  18.940  15.366  0.00  0.00           O  
HETATM  903  H1  HOH 3 290       4.589  19.696  15.890  0.00  0.00           H  
HETATM  904  H2  HOH 3 290       4.516  19.127  14.489  0.00  0.00           H  
HETATM  905  O   HOH 3 291       0.224  10.994  16.764  0.00  0.00           O  
HETATM  906  H1  HOH 3 291      -0.645  10.664  16.537  0.00  0.00           H  
HETATM  907  H2  HOH 3 291       0.651  11.148  15.921  0.00  0.00           H  
HETATM  908  O   HOH 3 292      16.911  15.006   9.219  0.00  0.00           O  
HETATM  909  H1  HOH 3 292      17.753  14.573   9.078  0.00  0.00           H  
HETATM  910  H2  HOH 3 292      16.421  14.847   8.412  0.00  0.00           H  
HETATM  911  O   HOH 3 293      -0.047  10.785  21.838  0.00  0.00           O  
HETATM  912  H1  HOH 3 293      -0.619  10.525  22.559  0.00  0.00           H  
HETATM  913  H2  HOH 3 293       0.829  10.806  22.222  0.00  0.00           H  
HETATM  914  O   HOH 3 294      10.791  16.251  20.939  0.00  0.00           O  
HETATM  915  H1  HOH 3 294      10.515  16.430  20.040  0.00  0.00           H  
HETATM  916  H2  HOH 3 294      10.191  15.569  21.242  0.00  0.00           H  
HETATM  917  O   HOH 3 295      18.685   5.858  10.394  0.00  0.00           O  
HETATM  918  H1  HOH 3 295      18.282   5.004  10.553  0.00  0.00           H  
HETATM  919  H2  HOH 3 295      19.091   6.090  11.229  0.00  0.00           H  
HETATM  920  O   HOH 3 296      20.110   6.145  28.034  0.00  0.00           O  
HETATM  921  H1  HOH 3 296      19.397   6.378  28.628  0.00  0.00           H  
HETATM  922  H2  HOH 3 296      19.679   5.700  27.304  0.00  0.00           H  
HETATM  923  O   HOH 3 297      22.233  12.461   3.251  0.00  0.00           O  
HETATM  924  H1  HOH 3 297      21.359  12.846   3.307  0.00  0.00           H  
HETATM  925  H2  HOH 3 297      22.660  12.714   4.070  0.00  0.00           H  
HETATM  926  O   HOH 3 298       2.077  11.332   6.006  0.00  0.00           O  
HETATM  927  H1  HOH 3 298       2.492  12.145   6.294  0.00  0.00           H  
HETATM  928  H2  HOH 3 298       2.550  10.643   6.472  0.00  0.00           H  
HETATM  929  O   HOH 3 299      20.233  17.341  20.372  0.00  0.00           O  
HETATM  930  H1  HOH 3 299      19.977  18.240  20.166  0.00  0.00           H  
HETATM  931  H2  HOH 3 299      20.468  17.366  21.300  0.00  0.00           H  
HETATM  932  O   HOH 3 300       0.467  26.994   1.252  0.00  0.00           O  
HETATM  933  H1  HOH 3 300      -0.121  27.712   1.017  0.00  0.00           H  
HETATM  934  H2  HOH 3 300       0.886  26.746   0.428  0.00  0.00           H  
HETATM  935  O   HOH 3 301       5.025   4.460  20.393  0.00  0.00           O  
HETATM  936  H1  HOH 3 301       4.530   4.337  19.583  0.00  0.00           H  
HETATM  937  H2  HOH 3 301       4.852   3.669  20.903  0.00  0.00           H  
HETATM  938  O   HOH 3 302      24.577  27.038  25.119  0.00  0.00           O  
HETATM  939  H1  HOH 3 302      24.351  27.320  26.005  0.00  0.00           H  
HETATM  940  H2  HOH 3 302      23.814  27.273  24.591  0.00  0.00           H  
HETATM  941  O   HOH 3 303       0.909  19.616   3.185  0.00  0.00           O  
HETATM  942  H1  HOH 3 303       1.066  20.082   4.006  0.00  0.00           H  
HETATM  943  H2  HOH 3 303       0.258  18.950   3.408  0.00  0.00           H  
HETATM  944  O   HOH 3 304      10.017  15.280  18.482  0.00  0.00           O  
HETATM  945  H1  HOH 3 304      10.762  14.704  18.654  0.00  0.00           H  
HETATM  946  H2  HOH 3 304       9.478  14.795  17.857  0.00  0.00           H  
HETATM  947  O   HOH 3 305      23.046   4.129  27.983  0.00  0.00           O  
HETATM  948  H1  HOH 3 305      22.620   4.463  28.773  0.00  0.00           H  
HETATM  949  H2  HOH 3 305      22.631   3.281  27.827  0.00  0.00           H  
HETATM  950  O   HOH 3 306       5.235  24.689  28.576  0.00  0.00           O  
HETATM  951  H1  HOH 3 306       5.812  25.423  28.786  0.00  0.00           H  
HETATM  952  H2  HOH 3 306       4.920  24.876  27.691  0.00  0.00           H  
HETATM  953  O   HOH 3 307       8.050  28.621  23.725  0.00  0.00           O  
HETATM  954  H1  HOH 3 307       8.642  29.282  24.084  0.00  0.00           H  
HETATM  955  H2  HOH 3 307       8.513  28.270  22.965  0.00  0.00           H  
HETATM  956  O   HOH 3 308       7.239   7.824   4.456  0.00  0.00           O  
HETATM  957  H1  HOH 3 308       6.375   7.445   4.617  0.00  0.00           H  
HETATM  958  H2  HOH 3 308       7.202   8.130   3.550  0.00  0.00           H  
HETATM  959  O   HOH 3 309       2.240  26.294   3.349  0.00  0.00           O  
HETATM  960  H1  HOH 3 309       1.509  26.577   2.799  0.00  0.00           H  
HETATM  961  H2  HOH 3 309       3.010  26.701   2.954  0.00  0.00           H  
HETATM  962  O   HOH 3 310       8.584  16.229  15.626  0.00  0.00           O  
HETATM  963  H1  HOH 3 310       8.794  15.312  15.451  0.00  0.00           H  
HETATM  964  H2  HOH 3 310       7.960  16.468  14.941  0.00  0.00           H  
HETATM  965  O   HOH 3 311      17.953  10.595  26.310  0.00  0.00           O  
HETATM  966  H1  HOH 3 311      18.359  10.016  25.664  0.00  0.00           H  
HETATM  967  H2  HOH 3 311      18.349  10.339  27.143  0.00  0.00           H  
HETATM  968  O   HOH 3 312      16.589   7.867  19.942  0.00  0.00           O  
HETATM  969  H1  HOH 3 312      17.071   7.301  19.339  0.00  0.00           H  
HETATM  970  H2  HOH 3 312      15.941   7.290  20.346  0.00  0.00           H  
HETATM  971  O   HOH 3 313      13.588  21.850  14.564  0.00  0.00           O  
HETATM  972  H1  HOH 3 313      13.604  22.246  15.436  0.00  0.00           H  
HETATM  973  H2  HOH 3 313      12.666  21.641  14.413  0.00  0.00           H  
HETATM  974  O   HOH 3 314       0.444   3.209  22.243  0.00  0.00           O  
HETATM  975  H1  HOH 3 314       0.384   2.590  22.971  0.00  0.00           H  
HETATM  976  H2  HOH 3 314      -0.312   3.006  21.692  0.00  0.00           H  
HETATM  977  O   HOH 3 315      14.588   6.082  20.649  0.00  0.00           O  
HETATM  978  H1  HOH 3 315      14.572   6.494  21.513  0.00  0.00           H  
HETATM  979  H2  HOH 3 315      13.671   6.067  20.373  0.00  0.00           H  
HETATM  980  O   HOH 3 316      25.530  24.028  27.566  0.00  0.00           O  
HETATM  981  H1  HOH 3 316      24.994  23.377  27.112  0.00  0.00           H  
HETATM  982  H2  HOH 3 316      25.634  23.678  28.451  0.00  0.00           H  
HETATM  983  O   HOH 3 317      15.742  13.592  11.446  0.00  0.00           O  
HETATM  984  H1  HOH 3 317      15.391  12.815  11.011  0.00  0.00           H  
HETATM  985  H2  HOH 3 317      16.012  14.167  10.730  0.00  0.00           H  
HETATM  986  O   HOH 3 318      16.991  15.243  20.277  0.00  0.00           O  
HETATM  987  H1  HOH 3 318      17.345  14.429  19.918  0.00  0.00           H  
HETATM  988  H2  HOH 3 318      17.108  15.885  19.576  0.00  0.00           H  
HETATM  989  O   HOH 3 319       3.191  27.412  22.668  0.00  0.00           O  
HETATM  990  H1  HOH 3 319       2.756  27.903  23.366  0.00  0.00           H  
HETATM  991  H2  HOH 3 319       4.120  27.441  22.897  0.00  0.00           H  
HETATM  992  O   HOH 3 320       0.724   3.644   2.532  0.00  0.00           O  
HETATM  993  H1  HOH 3 320       0.878   2.908   3.124  0.00  0.00           H  
HETATM  994  H2  HOH 3 320      -0.006   4.121   2.927  0.00  0.00           H  
HETATM  995  O   HOH 3 321      14.405  12.446  25.375  0.00  0.00           O  
HETATM  996  H1  HOH 3 321      14.993  12.711  24.668  0.00  0.00           H  
HETATM  997  H2  HOH 3 321      14.117  13.269  25.769  0.00  0.00           H  
HETATM  998  O   HOH 3 322       4.658   2.292  21.766  0.00  0.00           O  
HETATM  999  H1  HOH 3 322       4.418   2.019  22.651  0.00  0.00           H  
HETATM 1000  H2  HOH 3 322       5.340   1.675  21.500  0.00  0.00           H  
HETATM 1001  O   HOH 3 323      15.303  14.982   6.780  0.00  0.00           O  
HETATM 1002  H1  HOH 3 323      15.140  14.719   5.874  0.00  0.00           H  
HETATM 1003  H2  HOH 3 323      14.756  14.394   7.303  0.00  0.00           H  
HETATM 1004  O   HOH 3 324      21.970  17.513  23.469  0.00  0.00           O  
HETATM 1005  H1  HOH 3 324      21.736  18.420  23.665  0.00  0.00           H  
HETATM 1006  H2  HOH 3 324      22.601  17.577  22.752  0.00  0.00           H  
HETATM 1007  O   HOH 3 325      17.975   3.268  10.394  0.00  0.00           O  
HETATM 1008  H1  HOH 3 325      18.546   2.613   9.992  0.00  0.00           H  
HETATM 1009  H2  HOH 3 325      17.208   2.773  10.682  0.00  0.00           H  
HETATM 1010  O   HOH 3 326      27.545   6.366  18.600  0.00  0.00           O  
HETATM 1011  H1  HOH 3 326      27.813   6.252  19.512  0.00  0.00           H  
HETATM 1012  H2  HOH 3 326      26.984   5.612  18.419  0.00  0.00           H  
HETATM 1013  O   HOH 3 327      17.402  11.810  19.682  0.00  0.00           O  
HETATM 1014  H1  HOH 3 327      18.321  11.544  19.664  0.00  0.00           H  
HETATM 1015  H2  HOH 3 327      16.986  11.198  20.289  0.00  0.00           H  
HETATM 1016  O   HOH 3 328      11.938   8.227  12.013  0.00  0.00           O  
HETATM 1017  H1  HOH 3 328      11.160   7.891  12.458  0.00  0.00           H  
HETATM 1018  H2  HOH 3 328      11.963   7.751  11.182  0.00  0.00           H  
HETATM 1019  O   HOH 3 329       8.134  13.807  20.283  0.00  0.00           O  
HETATM 1020  H1  HOH 3 329       9.008  13.450  20.441  0.00  0.00           H  
HETATM 1021  H2  HOH 3 329       7.555  13.044  20.306  0.00  0.00           H  
HETATM 1022  O   HOH 3 330      18.881  24.623  17.122  0.00  0.00           O  
HETATM 1023  H1  HOH 3 330      18.462  23.812  16.836  0.00  0.00           H  
HETATM 1024  H2  HOH 3 330      19.268  24.407  17.971  0.00  0.00           H  
HETATM 1025  O   HOH 3 331      24.555   6.168   6.604  0.00  0.00           O  
HETATM 1026  H1  HOH 3 331      24.282   7.085   6.639  0.00  0.00           H  
HETATM 1027  H2  HOH 3 331      24.418   5.912   5.692  0.00  0.00           H  
HETATM 1028  O   HOH 3 332      26.661  15.228   7.705  0.00  0.00           O  
HETATM 1029  H1  HOH 3 332      26.310  15.710   6.956  0.00  0.00           H  
HETATM 1030  H2  HOH 3 332      27.598  15.158   7.528  0.00  0.00           H  
HETATM 1031  O   HOH 3 333       7.378  22.768   1.997  0.00  0.00           O  
HETATM 1032  H1  HOH 3 333       8.051  22.930   1.336  0.00  0.00           H  
HETATM 1033  H2  HOH 3 333       7.408  23.538   2.564  0.00  0.00           H  
HETATM 1034  O   HOH 3 334      14.581   7.454   7.668  0.00  0.00           O  
HETATM 1035  H1  HOH 3 334      14.667   7.127   6.773  0.00  0.00           H  
HETATM 1036  H2  HOH 3 334      15.216   6.944   8.172  0.00  0.00           H  
HETATM 1037  O   HOH 3 335      23.062  20.679   4.666  0.00  0.00           O  
HETATM 1038  H1  HOH 3 335      23.706  21.296   5.016  0.00  0.00           H  
HETATM 1039  H2  HOH 3 335      22.329  21.229   4.390  0.00  0.00           H  
HETATM 1040  O   HOH 3 336      22.413   1.839  18.567  0.00  0.00           O  
HETATM 1041  H1  HOH 3 336      22.171   2.253  17.739  0.00  0.00           H  
HETATM 1042  H2  HOH 3 336      21.637   1.936  19.120  0.00  0.00           H  
HETATM 1043  O   HOH 3 337      14.807  11.639   9.764  0.00  0.00           O  
HETATM 1044  H1  HOH 3 337      14.913  11.266   8.888  0.00  0.00           H  
HETATM 1045  H2  HOH 3 337      14.610  10.887  10.323  0.00  0.00           H  
HETATM 1046  O   HOH 3 338      14.638   9.360  11.770  0.00  0.00           O  
HETATM 1047  H1  HOH 3 338      15.019   8.809  12.454  0.00  0.00           H  
HETATM 1048  H2  HOH 3 338      13.732   9.058  11.697  0.00  0.00           H  
HETATM 1049  O   HOH 3 339      23.414  26.310  15.384  0.00  0.00           O  
HETATM 1050  H1  HOH 3 339      22.797  26.196  14.661  0.00  0.00           H  
HETATM 1051  H2  HOH 3 339      22.938  26.838  16.025  0.00  0.00           H  
HETATM 1052  O   HOH 3 340      26.971   2.632  20.893  0.00  0.00           O  
HETATM 1053  H1  HOH 3 340      26.056   2.577  21.167  0.00  0.00           H  
HETATM 1054  H2  HOH 3 340      26.971   3.272  20.181  0.00  0.00           H  
HETATM 1055  O   HOH 3 341      16.436  16.120  15.721  0.00  0.00           O  
HETATM 1056  H1  HOH 3 341      16.957  15.318  15.669  0.00  0.00           H  
HETATM 1057  H2  HOH 3 341      16.527  16.522  14.857  0.00  0.00           H  
HETATM 1058  O   HOH 3 342       2.829  15.295  11.785  0.00  0.00           O  
HETATM 1059  H1  HOH 3 342       3.535  15.818  11.405  0.00  0.00           H  
HETATM 1060  H2  HOH 3 342       2.639  14.631  11.123  0.00  0.00           H  
HETATM 1061  O   HOH 3 343      11.318   2.332  13.363  0.00  0.00           O  
HETATM 1062  H1  HOH 3 343      10.987   1.829  12.619  0.00  0.00           H  
HETATM 1063  H2  HOH 3 343      12.070   2.811  13.014  0.00  0.00           H  
HETATM 1064  O   HOH 3 344       0.994  22.812  13.045  0.00  0.00           O  
HETATM 1065  H1  HOH 3 344       0.039  22.760  13.092  0.00  0.00           H  
HETATM 1066  H2  HOH 3 344       1.217  23.593  13.551  0.00  0.00           H  
HETATM 1067  O   HOH 3 345       2.278  23.421   3.657  0.00  0.00           O  
HETATM 1068  H1  HOH 3 345       2.305  24.377   3.685  0.00  0.00           H  
HETATM 1069  H2  HOH 3 345       1.898  23.216   2.803  0.00  0.00           H  
HETATM 1070  O   HOH 3 346      25.686  25.199   7.667  0.00  0.00           O  
HETATM 1071  H1  HOH 3 346      25.261  25.705   8.360  0.00  0.00           H  
HETATM 1072  H2  HOH 3 346      25.549  25.717   6.874  0.00  0.00           H  
HETATM 1073  O   HOH 3 347       9.442  27.824  15.379  0.00  0.00           O  
HETATM 1074  H1  HOH 3 347       9.360  28.707  15.020  0.00  0.00           H  
HETATM 1075  H2  HOH 3 347       8.747  27.765  16.034  0.00  0.00           H  
HETATM 1076  O   HOH 3 348       2.027   3.015  14.635  0.00  0.00           O  
HETATM 1077  H1  HOH 3 348       2.426   2.427  13.994  0.00  0.00           H  
HETATM 1078  H2  HOH 3 348       1.277   3.395  14.178  0.00  0.00           H  
HETATM 1079  O   HOH 3 349       6.231   2.477  15.398  0.00  0.00           O  
HETATM 1080  H1  HOH 3 349       5.321   2.675  15.620  0.00  0.00           H  
HETATM 1081  H2  HOH 3 349       6.290   2.638  14.457  0.00  0.00           H  
HETATM 1082  O   HOH 3 350      23.145  21.456   8.556  0.00  0.00           O  
HETATM 1083  H1  HOH 3 350      23.667  21.845   7.854  0.00  0.00           H  
HETATM 1084  H2  HOH 3 350      22.743  22.203   8.999  0.00  0.00           H  
HETATM 1085  O   HOH 3 351      23.278   1.966   6.828  0.00  0.00           O  
HETATM 1086  H1  HOH 3 351      22.673   1.514   6.240  0.00  0.00           H  
HETATM 1087  H2  HOH 3 351      23.977   2.284   6.256  0.00  0.00           H  
HETATM 1088  O   HOH 3 352      25.723  13.991  10.082  0.00  0.00           O  
HETATM 1089  H1  HOH 3 352      24.795  13.791   9.961  0.00  0.00           H  
HETATM 1090  H2  HOH 3 352      25.959  14.509   9.312  0.00  0.00           H  
HETATM 1091  O   HOH 3 353      11.678   7.930  28.365  0.00  0.00           O  
HETATM 1092  H1  HOH 3 353      12.580   7.785  28.080  0.00  0.00           H  
HETATM 1093  H2  HOH 3 353      11.343   8.601  27.770  0.00  0.00           H  
HETATM 1094  O   HOH 3 354      21.046  20.327  22.438  0.00  0.00           O  
HETATM 1095  H1  HOH 3 354      20.994  20.419  23.390  0.00  0.00           H  
HETATM 1096  H2  HOH 3 354      21.553  21.085  22.151  0.00  0.00           H  
HETATM 1097  O   HOH 3 355       2.252  11.026  18.588  0.00  0.00           O  
HETATM 1098  H1  HOH 3 355       1.613  11.142  17.885  0.00  0.00           H  
HETATM 1099  H2  HOH 3 355       1.951  10.250  19.060  0.00  0.00           H  
HETATM 1100  O   HOH 3 356       1.736  24.074  27.015  0.00  0.00           O  
HETATM 1101  H1  HOH 3 356       0.787  24.190  26.968  0.00  0.00           H  
HETATM 1102  H2  HOH 3 356       1.863  23.125  26.994  0.00  0.00           H  
HETATM 1103  O   HOH 3 357      19.791  25.208   5.061  0.00  0.00           O  
HETATM 1104  H1  HOH 3 357      19.090  24.910   5.640  0.00  0.00           H  
HETATM 1105  H2  HOH 3 357      19.490  24.981   4.181  0.00  0.00           H  
HETATM 1106  O   HOH 3 358       0.108   3.640  10.346  0.00  0.00           O  
HETATM 1107  H1  HOH 3 358      -0.694   3.118  10.319  0.00  0.00           H  
HETATM 1108  H2  HOH 3 358       0.593   3.376   9.564  0.00  0.00           H  
HETATM 1109  O   HOH 3 359      17.683  25.026  28.345  0.00  0.00           O  
HETATM 1110  H1  HOH 3 359      17.297  25.779  28.792  0.00  0.00           H  
HETATM 1111  H2  HOH 3 359      17.753  24.354  29.024  0.00  0.00           H  
HETATM 1112  O   HOH 3 360       6.577  19.288  11.512  0.00  0.00           O  
HETATM 1113  H1  HOH 3 360       7.056  19.316  12.341  0.00  0.00           H  
HETATM 1114  H2  HOH 3 360       5.836  19.879  11.643  0.00  0.00           H  
HETATM 1115  O   HOH 3 361      22.134  27.692  17.419  0.00  0.00           O  
HETATM 1116  H1  HOH 3 361      22.496  28.519  17.739  0.00  0.00           H  
HETATM 1117  H2  HOH 3 361      21.198  27.751  17.607  0.00  0.00           H  
HETATM 1118  O   HOH 3 362      22.886  18.115   5.224  0.00  0.00           O  
HETATM 1119  H1  HOH 3 362      22.100  17.831   4.758  0.00  0.00           H  
HETATM 1120  H2  HOH 3 362      23.093  18.970   4.846  0.00  0.00           H  
HETATM 1121  O   HOH 3 363       2.062  21.631  16.776  0.00  0.00           O  
HETATM 1122  H1  HOH 3 363       2.327  21.587  17.695  0.00  0.00           H  
HETATM 1123  H2  HOH 3 363       1.614  20.801  16.614  0.00  0.00           H  
HETATM 1124  O   HOH 3 364      15.788   5.177   9.055  0.00  0.00           O  
HETATM 1125  H1  HOH 3 364      15.987   4.335   8.646  0.00  0.00           H  
HETATM 1126  H2  HOH 3 364      16.514   5.328   9.660  0.00  0.00           H  
HETATM 1127  O   HOH 3 365       7.482  27.523  17.537  0.00  0.00           O  
HETATM 1128  H1  HOH 3 365       7.065  26.797  18.002  0.00  0.00           H  
HETATM 1129  H2  HOH 3 365       6.757  27.991  17.123  0.00  0.00           H  
HETATM 1130  O   HOH 3 366       7.932   2.526   7.096  0.00  0.00           O  
HETATM 1131  H1  HOH 3 366       8.771   2.927   6.869  0.00  0.00           H  
HETATM 1132  H2  HOH 3 366       7.813   1.835   6.444  0.00  0.00           H  
HETATM 1133  O   HOH 3 367       2.894   8.828  11.966  0.00  0.00           O  
HETATM 1134  H1  HOH 3 367       3.550   8.617  11.302  0.00  0.00           H  
HETATM 1135  H2  HOH 3 367       2.662   7.983  12.351  0.00  0.00           H  
HETATM 1136  O   HOH 3 368      23.587  24.277   1.359  0.00  0.00           O  
HETATM 1137  H1  HOH 3 368      24.104  23.527   1.065  0.00  0.00           H  
HETATM 1138  H2  HOH 3 368      24.222  24.857   1.778  0.00  0.00           H  
HETATM 1139  O   HOH 3 369      20.405  28.403   6.552  0.00  0.00           O  
HETATM 1140  H1  HOH 3 369      19.737  28.116   5.928  0.00  0.00           H  
HETATM 1141  H2  HOH 3 369      20.952  29.011   6.054  0.00  0.00           H  
HETATM 1142  O   HOH 3 370       9.997   3.358   5.213  0.00  0.00           O  
HETATM 1143  H1  HOH 3 370       9.740   3.144   4.316  0.00  0.00           H  
HETATM 1144  H2  HOH 3 370       9.995   4.315   5.241  0.00  0.00           H  
HETATM 1145  O   HOH 3 371      11.842  14.970  28.041  0.00  0.00           O  
HETATM 1146  H1  HOH 3 371      12.601  14.436  28.278  0.00  0.00           H  
HETATM 1147  H2  HOH 3 371      11.154  14.690  28.644  0.00  0.00           H  
HETATM 1148  O   HOH 3 372      14.192  28.238   2.337  0.00  0.00           O  
HETATM 1149  H1  HOH 3 372      13.501  27.581   2.425  0.00  0.00           H  
HETATM 1150  H2  HOH 3 372      13.799  28.931   1.807  0.00  0.00           H  
HETATM 1151  O   HOH 3 373      11.537  20.794  26.912  0.00  0.00           O  
HETATM 1152  H1  HOH 3 373      12.220  21.363  27.267  0.00  0.00           H  
HETATM 1153  H2  HOH 3 373      10.961  21.385  26.427  0.00  0.00           H  
HETATM 1154  O   HOH 3 374       5.154  20.217  29.002  0.00  0.00           O  
HETATM 1155  H1  HOH 3 374       5.091  21.076  29.419  0.00  0.00           H  
HETATM 1156  H2  HOH 3 374       4.298  20.083  28.597  0.00  0.00           H  
HETATM 1157  O   HOH 3 375      17.548   0.657   7.834  0.00  0.00           O  
HETATM 1158  H1  HOH 3 375      18.142   0.714   7.086  0.00  0.00           H  
HETATM 1159  H2  HOH 3 375      16.780   0.196   7.497  0.00  0.00           H  
HETATM 1160  O   HOH 3 376      28.418  23.276  17.005  0.00  0.00           O  
HETATM 1161  H1  HOH 3 376      29.223  22.782  17.159  0.00  0.00           H  
HETATM 1162  H2  HOH 3 376      28.192  23.090  16.094  0.00  0.00           H  
HETATM 1163  O   HOH 3 377      23.943  28.433   5.668  0.00  0.00           O  
HETATM 1164  H1  HOH 3 377      24.761  27.972   5.481  0.00  0.00           H  
HETATM 1165  H2  HOH 3 377      23.722  28.175   6.563  0.00  0.00           H  
HETATM 1166  O   HOH 3 378       7.742   3.916  21.888  0.00  0.00           O  
HETATM 1167  H1  HOH 3 378       7.644   3.219  21.241  0.00  0.00           H  
HETATM 1168  H2  HOH 3 378       8.558   3.708  22.344  0.00  0.00           H  
HETATM 1169  O   HOH 3 379      13.767   0.471  24.267  0.00  0.00           O  
HETATM 1170  H1  HOH 3 379      12.990   0.608  23.726  0.00  0.00           H  
HETATM 1171  H2  HOH 3 379      13.728  -0.453  24.514  0.00  0.00           H  
HETATM 1172  O   HOH 3 380      10.463   4.659  23.865  0.00  0.00           O  
HETATM 1173  H1  HOH 3 380      10.940   4.890  23.068  0.00  0.00           H  
HETATM 1174  H2  HOH 3 380       9.805   5.348  23.959  0.00  0.00           H  
HETATM 1175  O   HOH 3 381      11.845  10.836  11.088  0.00  0.00           O  
HETATM 1176  H1  HOH 3 381      11.914   9.885  11.174  0.00  0.00           H  
HETATM 1177  H2  HOH 3 381      12.046  11.172  11.962  0.00  0.00           H  
HETATM 1178  O   HOH 3 382      12.851  10.327  20.349  0.00  0.00           O  
HETATM 1179  H1  HOH 3 382      11.948  10.011  20.313  0.00  0.00           H  
HETATM 1180  H2  HOH 3 382      13.037  10.412  21.284  0.00  0.00           H  
HETATM 1181  O   HOH 3 383       6.044   6.289   1.324  0.00  0.00           O  
HETATM 1182  H1  HOH 3 383       6.350   7.128   1.669  0.00  0.00           H  
HETATM 1183  H2  HOH 3 383       5.090   6.338   1.386  0.00  0.00           H  
HETATM 1184  O   HOH 3 384       7.458   8.686   1.767  0.00  0.00           O  
HETATM 1185  H1  HOH 3 384       7.568   9.516   1.304  0.00  0.00           H  
HETATM 1186  H2  HOH 3 384       8.329   8.290   1.761  0.00  0.00           H  
HETATM 1187  O   HOH 3 385       6.437  10.342  17.897  0.00  0.00           O  
HETATM 1188  H1  HOH 3 385       7.379  10.395  17.734  0.00  0.00           H  
HETATM 1189  H2  HOH 3 385       6.176   9.501  17.521  0.00  0.00           H  
HETATM 1190  O   HOH 3 386      13.913   2.171  17.809  0.00  0.00           O  
HETATM 1191  H1  HOH 3 386      13.180   2.033  17.209  0.00  0.00           H  
HETATM 1192  H2  HOH 3 386      14.674   2.274  17.238  0.00  0.00           H  
HETATM 1193  O   HOH 3 387      17.701  15.478  24.789  0.00  0.00           O  
HETATM 1194  H1  HOH 3 387      16.885  15.568  25.280  0.00  0.00           H  
HETATM 1195  H2  HOH 3 387      18.083  14.659  25.105  0.00  0.00           H  
HETATM 1196  O   HOH 3 388      15.204  24.539  26.503  0.00  0.00           O  
HETATM 1197  H1  HOH 3 388      14.885  24.665  27.396  0.00  0.00           H  
HETATM 1198  H2  HOH 3 388      16.138  24.354  26.606  0.00  0.00           H  
HETATM 1199  O   HOH 3 389       8.623  21.424  11.406  0.00  0.00           O  
HETATM 1200  H1  HOH 3 389       9.018  20.743  10.862  0.00  0.00           H  
HETATM 1201  H2  HOH 3 389       7.759  21.568  11.020  0.00  0.00           H  
HETATM 1202  O   HOH 3 390       7.462  10.401  28.781  0.00  0.00           O  
HETATM 1203  H1  HOH 3 390       7.553  11.219  29.269  0.00  0.00           H  
HETATM 1204  H2  HOH 3 390       6.521  10.315  28.630  0.00  0.00           H  
HETATM 1205  O   HOH 3 391      14.663  18.625   2.651  0.00  0.00           O  
HETATM 1206  H1  HOH 3 391      14.114  19.195   2.114  0.00  0.00           H  
HETATM 1207  H2  HOH 3 391      14.315  18.722   3.538  0.00  0.00           H  
HETATM 1208  O   HOH 3 392      24.388  22.616  12.333  0.00  0.00           O  
HETATM 1209  H1  HOH 3 392      24.332  23.525  12.039  0.00  0.00           H  
HETATM 1210  H2  HOH 3 392      24.350  22.101  11.527  0.00  0.00           H  
HETATM 1211  O   HOH 3 393      25.248   7.838  16.099  0.00  0.00           O  
HETATM 1212  H1  HOH 3 393      24.786   7.043  16.366  0.00  0.00           H  
HETATM 1213  H2  HOH 3 393      26.137   7.722  16.435  0.00  0.00           H  
HETATM 1214  O   HOH 3 394       3.624  25.276   9.083  0.00  0.00           O  
HETATM 1215  H1  HOH 3 394       2.692  25.059   9.059  0.00  0.00           H  
HETATM 1216  H2  HOH 3 394       3.658  26.140   9.495  0.00  0.00           H  
HETATM 1217  O   HOH 3 395       2.111  19.449   0.412  0.00  0.00           O  
HETATM 1218  H1  HOH 3 395       1.774  19.632   1.289  0.00  0.00           H  
HETATM 1219  H2  HOH 3 395       2.444  18.554   0.465  0.00  0.00           H  
HETATM 1220  O   HOH 3 396       4.953   0.618  23.873  0.00  0.00           O  
HETATM 1221  H1  HOH 3 396       5.512  -0.135  23.682  0.00  0.00           H  
HETATM 1222  H2  HOH 3 396       5.399   1.075  24.586  0.00  0.00           H  
HETATM 1223  O   HOH 3 397       8.112  10.246  24.621  0.00  0.00           O  
HETATM 1224  H1  HOH 3 397       8.299   9.484  25.169  0.00  0.00           H  
HETATM 1225  H2  HOH 3 397       7.338   9.995  24.117  0.00  0.00           H  
HETATM 1226  O   HOH 3 398      12.702   5.776   0.673  0.00  0.00           O  
HETATM 1227  H1  HOH 3 398      13.472   6.294   0.910  0.00  0.00           H  
HETATM 1228  H2  HOH 3 398      12.181   6.360   0.121  0.00  0.00           H  
HETATM 1229  O   HOH 3 399      25.851  -0.111  14.595  0.00  0.00           O  
HETATM 1230  H1  HOH 3 399      26.342   0.365  15.265  0.00  0.00           H  
HETATM 1231  H2  HOH 3 399      24.971   0.263  14.631  0.00  0.00           H  
HETATM 1232  O   HOH 3 400      15.230   8.657  14.306  0.00  0.00           O  
HETATM 1233  H1  HOH 3 400      14.523   8.820  14.930  0.00  0.00           H  
HETATM 1234  H2  HOH 3 400      16.026   8.661  14.839  0.00  0.00           H  
HETATM 1235  O   HOH 3 401      21.769   2.713  16.043  0.00  0.00           O  
HETATM 1236  H1  HOH 3 401      20.872   2.552  15.749  0.00  0.00           H  
HETATM 1237  H2  HOH 3 401      22.289   2.710  15.240  0.00  0.00           H  
HETATM 1238  O   HOH 3 402      13.369  23.580   9.580  0.00  0.00           O  
HETATM 1239  H1  HOH 3 402      12.440  23.546   9.807  0.00  0.00           H  
HETATM 1240  H2  HOH 3 402      13.817  23.688  10.419  0.00  0.00           H  
HETATM 1241  O   HOH 3 403      22.802  14.874  19.677  0.00  0.00           O  
HETATM 1242  H1  HOH 3 403      22.085  14.562  20.228  0.00  0.00           H  
HETATM 1243  H2  HOH 3 403      22.373  15.390  18.994  0.00  0.00           H  
HETATM 1244  O   HOH 3 404      26.828   2.042  10.520  0.00  0.00           O  
HETATM 1245  H1  HOH 3 404      26.424   1.491   9.850  0.00  0.00           H  
HETATM 1246  H2  HOH 3 404      26.161   2.121  11.201  0.00  0.00           H  
HETATM 1247  O   HOH 3 405       8.343  23.706  14.255  0.00  0.00           O  
HETATM 1248  H1  HOH 3 405       9.093  23.206  13.932  0.00  0.00           H  
HETATM 1249  H2  HOH 3 405       7.649  23.056  14.364  0.00  0.00           H  
HETATM 1250  O   HOH 3 406      22.982   8.397   6.809  0.00  0.00           O  
HETATM 1251  H1  HOH 3 406      22.125   7.979   6.894  0.00  0.00           H  
HETATM 1252  H2  HOH 3 406      22.784   9.321   6.653  0.00  0.00           H  
HETATM 1253  O   HOH 3 407      25.964   5.185  27.433  0.00  0.00           O  
HETATM 1254  H1  HOH 3 407      25.059   5.407  27.655  0.00  0.00           H  
HETATM 1255  H2  HOH 3 407      25.984   4.228  27.438  0.00  0.00           H  
HETATM 1256  O   HOH 3 408       1.278  13.150  10.308  0.00  0.00           O  
HETATM 1257  H1  HOH 3 408       0.849  12.614   9.641  0.00  0.00           H  
HETATM 1258  H2  HOH 3 408       2.182  12.838  10.322  0.00  0.00           H  
HETATM 1259  O   HOH 3 409      25.218  18.559  13.733  0.00  0.00           O  
HETATM 1260  H1  HOH 3 409      25.406  17.710  14.133  0.00  0.00           H  
HETATM 1261  H2  HOH 3 409      24.598  18.361  13.031  0.00  0.00           H  
HETATM 1262  O   HOH 3 410      14.591   7.908  23.070  0.00  0.00           O  
HETATM 1263  H1  HOH 3 410      13.642   7.847  22.967  0.00  0.00           H  
HETATM 1264  H2  HOH 3 410      14.751   8.828  23.279  0.00  0.00           H  
HETATM 1265  O   HOH 3 411      27.026  25.797  17.658  0.00  0.00           O  
HETATM 1266  H1  HOH 3 411      27.674  25.133  17.424  0.00  0.00           H  
HETATM 1267  H2  HOH 3 411      26.479  25.884  16.878  0.00  0.00           H  
HETATM 1268  O   HOH 3 412       7.080  22.574  27.377  0.00  0.00           O  
HETATM 1269  H1  HOH 3 412       6.442  22.637  26.666  0.00  0.00           H  
HETATM 1270  H2  HOH 3 412       6.560  22.344  28.147  0.00  0.00           H  
HETATM 1271  O   HOH 3 413      15.547  28.789  20.671  0.00  0.00           O  
HETATM 1272  H1  HOH 3 413      15.593  27.979  21.179  0.00  0.00           H  
HETATM 1273  H2  HOH 3 413      16.000  28.585  19.853  0.00  0.00           H  
HETATM 1274  O   HOH 3 414      25.277   7.713  22.710  0.00  0.00           O  
HETATM 1275  H1  HOH 3 414      25.566   7.212  21.948  0.00  0.00           H  
HETATM 1276  H2  HOH 3 414      24.343   7.861  22.560  0.00  0.00           H  
HETATM 1277  O   HOH 3 415      12.072  19.835  18.724  0.00  0.00           O  
HETATM 1278  H1  HOH 3 415      12.970  19.531  18.851  0.00  0.00           H  
HETATM 1279  H2  HOH 3 415      11.661  19.156  18.189  0.00  0.00           H  
HETATM 1280  O   HOH 3 416      14.172  24.151  22.417  0.00  0.00           O  
HETATM 1281  H1  HOH 3 416      13.989  23.302  22.015  0.00  0.00           H  
HETATM 1282  H2  HOH 3 416      14.059  24.001  23.356  0.00  0.00           H  
HETATM 1283  O   HOH 3 417      23.982   9.134   9.305  0.00  0.00           O  
HETATM 1284  H1  HOH 3 417      24.761   9.665   9.142  0.00  0.00           H  
HETATM 1285  H2  HOH 3 417      23.867   8.624   8.503  0.00  0.00           H  
HETATM 1286  O   HOH 3 418      24.627  22.349  15.092  0.00  0.00           O  
HETATM 1287  H1  HOH 3 418      25.485  22.726  15.285  0.00  0.00           H  
HETATM 1288  H2  HOH 3 418      24.544  22.417  14.140  0.00  0.00           H  
HETATM 1289  O   HOH 3 419      15.684   1.803  11.012  0.00  0.00           O  
HETATM 1290  H1  HOH 3 419      15.293   1.091  11.518  0.00  0.00           H  
HETATM 1291  H2  HOH 3 419      15.369   1.663  10.119  0.00  0.00           H  
HETATM 1292  O   HOH 3 420      15.823  24.141  14.672  0.00  0.00           O  
HETATM 1293  H1  HOH 3 420      15.022  23.853  14.235  0.00  0.00           H  
HETATM 1294  H2  HOH 3 420      16.530  23.743  14.164  0.00  0.00           H  
HETATM 1295  O   HOH 3 421      29.390   0.652  28.754  0.00  0.00           O  
HETATM 1296  H1  HOH 3 421      28.793   0.537  28.014  0.00  0.00           H  
HETATM 1297  H2  HOH 3 421      28.836   0.986  29.459  0.00  0.00           H  
HETATM 1298  O   HOH 3 422       3.496   0.801  17.678  0.00  0.00           O  
HETATM 1299  H1  HOH 3 422       4.135   0.505  17.029  0.00  0.00           H  
HETATM 1300  H2  HOH 3 422       2.646   0.617  17.279  0.00  0.00           H  
HETATM 1301  O   HOH 3 423      14.221  18.309  19.518  0.00  0.00           O  
HETATM 1302  H1  HOH 3 423      15.002  18.800  19.771  0.00  0.00           H  
HETATM 1303  H2  HOH 3 423      14.463  17.880  18.697  0.00  0.00           H  
HETATM 1304  O   HOH 3 424      22.402  18.780   9.200  0.00  0.00           O  
HETATM 1305  H1  HOH 3 424      22.625  19.684   8.980  0.00  0.00           H  
HETATM 1306  H2  HOH 3 424      23.165  18.271   8.927  0.00  0.00           H  
HETATM 1307  O   HOH 3 425       6.667  10.525  14.142  0.00  0.00           O  
HETATM 1308  H1  HOH 3 425       7.383  11.083  14.444  0.00  0.00           H  
HETATM 1309  H2  HOH 3 425       7.092   9.707  13.882  0.00  0.00           H  
HETATM 1310  O   HOH 3 426      26.584   0.951   3.114  0.00  0.00           O  
HETATM 1311  H1  HOH 3 426      27.408   0.577   3.426  0.00  0.00           H  
HETATM 1312  H2  HOH 3 426      26.123   1.216   3.910  0.00  0.00           H  
HETATM 1313  O   HOH 3 427      27.327  11.361  13.883  0.00  0.00           O  
HETATM 1314  H1  HOH 3 427      27.150  11.324  12.943  0.00  0.00           H  
HETATM 1315  H2  HOH 3 427      28.282  11.387  13.946  0.00  0.00           H  
HETATM 1316  O   HOH 3 428      28.250  22.714   5.114  0.00  0.00           O  
HETATM 1317  H1  HOH 3 428      28.983  22.101   5.159  0.00  0.00           H  
HETATM 1318  H2  HOH 3 428      27.475  22.173   5.268  0.00  0.00           H  
HETATM 1319  O   HOH 3 429      11.472   9.184   3.106  0.00  0.00           O  
HETATM 1320  H1  HOH 3 429      10.766   8.687   2.692  0.00  0.00           H  
HETATM 1321  H2  HOH 3 429      11.699   9.858   2.465  0.00  0.00           H  
HETATM 1322  O   HOH 3 430      17.900   0.188  18.479  0.00  0.00           O  
HETATM 1323  H1  HOH 3 430      18.450   0.321  17.707  0.00  0.00           H  
HETATM 1324  H2  HOH 3 430      18.508   0.226  19.217  0.00  0.00           H  
HETATM 1325  O   HOH 3 431      16.787  22.259   3.642  0.00  0.00           O  
HETATM 1326  H1  HOH 3 431      16.019  21.838   4.027  0.00  0.00           H  
HETATM 1327  H2  HOH 3 431      16.435  22.809   2.942  0.00  0.00           H  
HETATM 1328  O   HOH 3 432      18.462   7.234   0.910  0.00  0.00           O  
HETATM 1329  H1  HOH 3 432      18.878   7.947   1.395  0.00  0.00           H  
HETATM 1330  H2  HOH 3 432      17.992   6.733   1.577  0.00  0.00           H  
HETATM 1331  O   HOH 3 433      25.943  21.030   5.897  0.00  0.00           O  
HETATM 1332  H1  HOH 3 433      25.711  20.619   5.064  0.00  0.00           H  
HETATM 1333  H2  HOH 3 433      25.283  21.712   6.021  0.00  0.00           H  
HETATM 1334  O   HOH 3 434      28.141   6.228   9.058  0.00  0.00           O  
HETATM 1335  H1  HOH 3 434      28.323   5.366   9.432  0.00  0.00           H  
HETATM 1336  H2  HOH 3 434      28.336   6.842   9.765  0.00  0.00           H  
HETATM 1337  O   HOH 3 435       0.946  18.380  20.863  0.00  0.00           O  
HETATM 1338  H1  HOH 3 435       1.144  18.080  19.976  0.00  0.00           H  
HETATM 1339  H2  HOH 3 435       0.789  17.577  21.359  0.00  0.00           H  
HETATM 1340  O   HOH 3 436      21.101   6.355  24.532  0.00  0.00           O  
HETATM 1341  H1  HOH 3 436      22.020   6.564  24.367  0.00  0.00           H  
HETATM 1342  H2  HOH 3 436      21.121   5.746  25.271  0.00  0.00           H  
HETATM 1343  O   HOH 3 437      23.510  18.371  26.362  0.00  0.00           O  
HETATM 1344  H1  HOH 3 437      24.131  17.701  26.076  0.00  0.00           H  
HETATM 1345  H2  HOH 3 437      24.032  18.969  26.898  0.00  0.00           H  
HETATM 1346  O   HOH 3 438      11.532  11.127  25.071  0.00  0.00           O  
HETATM 1347  H1  HOH 3 438      11.325  12.062  25.080  0.00  0.00           H  
HETATM 1348  H2  HOH 3 438      11.460  10.857  25.986  0.00  0.00           H  
HETATM 1349  O   HOH 3 439      11.319  20.240   8.556  0.00  0.00           O  
HETATM 1350  H1  HOH 3 439      10.790  20.988   8.280  0.00  0.00           H  
HETATM 1351  H2  HOH 3 439      10.705  19.668   9.015  0.00  0.00           H  
HETATM 1352  O   HOH 3 440      28.513  16.239  11.130  0.00  0.00           O  
HETATM 1353  H1  HOH 3 440      28.768  16.808  10.404  0.00  0.00           H  
HETATM 1354  H2  HOH 3 440      28.876  15.383  10.902  0.00  0.00           H  
HETATM 1355  O   HOH 3 441      22.326   1.759  10.007  0.00  0.00           O  
HETATM 1356  H1  HOH 3 441      22.035   2.539  10.480  0.00  0.00           H  
HETATM 1357  H2  HOH 3 441      22.729   1.209  10.678  0.00  0.00           H  
HETATM 1358  O   HOH 3 442      16.416  18.229  28.709  0.00  0.00           O  
HETATM 1359  H1  HOH 3 442      15.540  18.614  28.680  0.00  0.00           H  
HETATM 1360  H2  HOH 3 442      16.658  18.251  29.635  0.00  0.00           H  
HETATM 1361  O   HOH 3 443      19.101  13.511   8.608  0.00  0.00           O  
HETATM 1362  H1  HOH 3 443      19.036  12.986   7.811  0.00  0.00           H  
HETATM 1363  H2  HOH 3 443      19.725  13.037   9.158  0.00  0.00           H  
HETATM 1364  O   HOH 3 444      11.770   6.010  20.250  0.00  0.00           O  
HETATM 1365  H1  HOH 3 444      11.087   6.445  19.739  0.00  0.00           H  
HETATM 1366  H2  HOH 3 444      11.638   5.077  20.082  0.00  0.00           H  
HETATM 1367  O   HOH 3 445       2.989  24.922  17.246  0.00  0.00           O  
HETATM 1368  H1  HOH 3 445       2.683  25.829  17.222  0.00  0.00           H  
HETATM 1369  H2  HOH 3 445       3.082  24.724  18.178  0.00  0.00           H  
HETATM 1370  O   HOH 3 446      20.131  15.559  23.030  0.00  0.00           O  
HETATM 1371  H1  HOH 3 446      20.827  16.154  23.306  0.00  0.00           H  
HETATM 1372  H2  HOH 3 446      19.572  15.469  23.802  0.00  0.00           H  
HETATM 1373  O   HOH 3 447       9.751   6.046  27.157  0.00  0.00           O  
HETATM 1374  H1  HOH 3 447      10.541   6.452  26.799  0.00  0.00           H  
HETATM 1375  H2  HOH 3 447       9.300   6.758  27.612  0.00  0.00           H  
HETATM 1376  O   HOH 3 448      15.751  19.510  17.000  0.00  0.00           O  
HETATM 1377  H1  HOH 3 448      15.148  18.811  16.747  0.00  0.00           H  
HETATM 1378  H2  HOH 3 448      15.265  20.318  16.832  0.00  0.00           H  
HETATM 1379  O   HOH 3 449      13.155  20.878  23.951  0.00  0.00           O  
HETATM 1380  H1  HOH 3 449      12.972  21.288  23.106  0.00  0.00           H  
HETATM 1381  H2  HOH 3 449      13.661  21.533  24.432  0.00  0.00           H  
HETATM 1382  O   HOH 3 450      11.900  28.682  16.924  0.00  0.00           O  
HETATM 1383  H1  HOH 3 450      12.808  28.767  17.213  0.00  0.00           H  
HETATM 1384  H2  HOH 3 450      11.714  29.506  16.473  0.00  0.00           H  
HETATM 1385  O   HOH 3 451      27.443   0.849   7.768  0.00  0.00           O  
HETATM 1386  H1  HOH 3 451      26.521   0.669   7.955  0.00  0.00           H  
HETATM 1387  H2  HOH 3 451      27.776   0.033   7.394  0.00  0.00           H  
HETATM 1388  O   HOH 3 452       2.843  17.006  13.807  0.00  0.00           O  
HETATM 1389  H1  HOH 3 452       2.155  17.665  13.893  0.00  0.00           H  
HETATM 1390  H2  HOH 3 452       2.570  16.470  13.062  0.00  0.00           H  
HETATM 1391  O   HOH 3 453       3.663  14.828  18.762  0.00  0.00           O  
HETATM 1392  H1  HOH 3 453       3.931  13.964  18.448  0.00  0.00           H  
HETATM 1393  H2  HOH 3 453       3.939  15.431  18.072  0.00  0.00           H  
HETATM 1394  O   HOH 3 454      18.027  16.038   4.532  0.00  0.00           O  
HETATM 1395  H1  HOH 3 454      17.991  15.365   5.212  0.00  0.00           H  
HETATM 1396  H2  HOH 3 454      17.661  15.615   3.756  0.00  0.00           H  
HETATM 1397  O   HOH 3 455       9.860   6.826  12.820  0.00  0.00           O  
HETATM 1398  H1  HOH 3 455       9.711   6.210  12.103  0.00  0.00           H  
HETATM 1399  H2  HOH 3 455       9.849   6.283  13.608  0.00  0.00           H  
HETATM 1400  O   HOH 3 456       7.534  21.315  23.494  0.00  0.00           O  
HETATM 1401  H1  HOH 3 456       7.673  21.865  24.265  0.00  0.00           H  
HETATM 1402  H2  HOH 3 456       8.015  20.509  23.684  0.00  0.00           H  
HETATM 1403  O   HOH 3 457       9.360  25.058  23.743  0.00  0.00           O  
HETATM 1404  H1  HOH 3 457       8.863  25.477  23.041  0.00  0.00           H  
HETATM 1405  H2  HOH 3 457       8.915  25.328  24.546  0.00  0.00           H  
HETATM 1406  O   HOH 3 458      13.689  21.556   7.563  0.00  0.00           O  
HETATM 1407  H1  HOH 3 458      13.526  22.139   8.304  0.00  0.00           H  
HETATM 1408  H2  HOH 3 458      13.213  20.755   7.778  0.00  0.00           H  
HETATM 1409  O   HOH 3 459      17.395   8.432   9.820  0.00  0.00           O  
HETATM 1410  H1  HOH 3 459      16.988   8.863  10.571  0.00  0.00           H  
HETATM 1411  H2  HOH 3 459      17.524   7.527  10.102  0.00  0.00           H  
HETATM 1412  O   HOH 3 460       5.973   1.635  26.451  0.00  0.00           O  
HETATM 1413  H1  HOH 3 460       6.609   2.327  26.268  0.00  0.00           H  
HETATM 1414  H2  HOH 3 460       5.283   2.071  26.953  0.00  0.00           H  
HETATM 1415  O   HOH 3 461      18.498  12.433   6.155  0.00  0.00           O  
HETATM 1416  H1  HOH 3 461      18.526  11.633   5.630  0.00  0.00           H  
HETATM 1417  H2  HOH 3 461      19.329  12.871   5.971  0.00  0.00           H  
HETATM 1418  O   HOH 3 462      13.428  18.193  25.371  0.00  0.00           O  
HETATM 1419  H1  HOH 3 462      13.327  19.143  25.432  0.00  0.00           H  
HETATM 1420  H2  HOH 3 462      13.620  18.032  24.447  0.00  0.00           H  
HETATM 1421  O   HOH 3 463       1.906   1.245  10.490  0.00  0.00           O  
HETATM 1422  H1  HOH 3 463       1.592   2.095  10.800  0.00  0.00           H  
HETATM 1423  H2  HOH 3 463       2.008   1.357   9.545  0.00  0.00           H  
HETATM 1424  O   HOH 3 464      28.924  16.738  28.338  0.00  0.00           O  
HETATM 1425  H1  HOH 3 464      28.028  17.063  28.425  0.00  0.00           H  
HETATM 1426  H2  HOH 3 464      29.145  16.411  29.210  0.00  0.00           H  
HETATM 1427  O   HOH 3 465      23.098   0.458  14.858  0.00  0.00           O  
HETATM 1428  H1  HOH 3 465      22.493   0.248  14.147  0.00  0.00           H  
HETATM 1429  H2  HOH 3 465      22.926  -0.207  15.524  0.00  0.00           H  
HETATM 1430  O   HOH 3 466       4.562  16.975  17.465  0.00  0.00           O  
HETATM 1431  H1  HOH 3 466       5.491  16.745  17.441  0.00  0.00           H  
HETATM 1432  H2  HOH 3 466       4.427  17.514  16.686  0.00  0.00           H  
HETATM 1433  O   HOH 3 467       6.438  14.325  10.654  0.00  0.00           O  
HETATM 1434  H1  HOH 3 467       6.914  13.520  10.451  0.00  0.00           H  
HETATM 1435  H2  HOH 3 467       5.984  14.135  11.475  0.00  0.00           H  
HETATM 1436  O   HOH 3 468      19.660  24.180  13.513  0.00  0.00           O  
HETATM 1437  H1  HOH 3 468      20.433  23.706  13.204  0.00  0.00           H  
HETATM 1438  H2  HOH 3 468      19.184  23.542  14.045  0.00  0.00           H  
HETATM 1439  O   HOH 3 469      26.484  18.298   6.977  0.00  0.00           O  
HETATM 1440  H1  HOH 3 469      25.734  17.803   7.306  0.00  0.00           H  
HETATM 1441  H2  HOH 3 469      26.099  19.052   6.532  0.00  0.00           H  
HETATM 1442  O   HOH 3 470       3.645   1.175  12.463  0.00  0.00           O  
HETATM 1443  H1  HOH 3 470       3.144   1.220  11.648  0.00  0.00           H  
HETATM 1444  H2  HOH 3 470       3.590   0.256  12.726  0.00  0.00           H  
HETATM 1445  O   HOH 3 471      25.533  18.391  20.576  0.00  0.00           O  
HETATM 1446  H1  HOH 3 471      25.789  18.027  19.729  0.00  0.00           H  
HETATM 1447  H2  HOH 3 471      25.041  19.183  20.358  0.00  0.00           H  
HETATM 1448  O   HOH 3 472       2.423  16.731   4.612  0.00  0.00           O  
HETATM 1449  H1  HOH 3 472       2.640  17.600   4.272  0.00  0.00           H  
HETATM 1450  H2  HOH 3 472       2.142  16.889   5.513  0.00  0.00           H  
HETATM 1451  O   HOH 3 473      22.695   4.372   8.400  0.00  0.00           O  
HETATM 1452  H1  HOH 3 473      23.136   3.820   7.754  0.00  0.00           H  
HETATM 1453  H2  HOH 3 473      22.782   5.261   8.054  0.00  0.00           H  
HETATM 1454  O   HOH 3 474      21.966  23.051  15.353  0.00  0.00           O  
HETATM 1455  H1  HOH 3 474      22.833  23.102  14.950  0.00  0.00           H  
HETATM 1456  H2  HOH 3 474      22.100  23.360  16.249  0.00  0.00           H  
HETATM 1457  O   HOH 3 475       7.834  24.041   8.726  0.00  0.00           O  
HETATM 1458  H1  HOH 3 475       7.112  24.103   8.101  0.00  0.00           H  
HETATM 1459  H2  HOH 3 475       7.459  23.590   9.482  0.00  0.00           H  
HETATM 1460  O   HOH 3 476       2.841  28.505  25.341  0.00  0.00           O  
HETATM 1461  H1  HOH 3 476       3.641  28.912  25.008  0.00  0.00           H  
HETATM 1462  H2  HOH 3 476       2.137  29.078  25.039  0.00  0.00           H  
HETATM 1463  O   HOH 3 477      13.501  10.818  23.191  0.00  0.00           O  
HETATM 1464  H1  HOH 3 477      13.001  11.191  23.917  0.00  0.00           H  
HETATM 1465  H2  HOH 3 477      14.145  11.491  22.972  0.00  0.00           H  
HETATM 1466  O   HOH 3 478      13.601  21.770  21.367  0.00  0.00           O  
HETATM 1467  H1  HOH 3 478      13.534  20.882  21.015  0.00  0.00           H  
HETATM 1468  H2  HOH 3 478      12.914  22.260  20.915  0.00  0.00           H  
HETATM 1469  O   HOH 3 479       3.826   3.824  18.028  0.00  0.00           O  
HETATM 1470  H1  HOH 3 479       3.045   4.344  17.839  0.00  0.00           H  
HETATM 1471  H2  HOH 3 479       3.570   2.925  17.821  0.00  0.00           H  
HETATM 1472  O   HOH 3 480      28.629  17.720   8.826  0.00  0.00           O  
HETATM 1473  H1  HOH 3 480      28.804  18.594   9.173  0.00  0.00           H  
HETATM 1474  H2  HOH 3 480      27.941  17.853   8.174  0.00  0.00           H  
HETATM 1475  O   HOH 3 481       7.172  16.567  17.917  0.00  0.00           O  
HETATM 1476  H1  HOH 3 481       7.287  15.719  18.347  0.00  0.00           H  
HETATM 1477  H2  HOH 3 481       7.742  16.527  17.150  0.00  0.00           H  
HETATM 1478  O   HOH 3 482      21.646  15.757  26.587  0.00  0.00           O  
HETATM 1479  H1  HOH 3 482      22.040  16.468  26.083  0.00  0.00           H  
HETATM 1480  H2  HOH 3 482      21.463  16.143  27.444  0.00  0.00           H  
HETATM 1481  O   HOH 3 483      21.473  16.509  17.912  0.00  0.00           O  
HETATM 1482  H1  HOH 3 483      21.085  17.056  17.229  0.00  0.00           H  
HETATM 1483  H2  HOH 3 483      21.050  16.800  18.721  0.00  0.00           H  
HETATM 1484  O   HOH 3 484      23.678  20.128  19.862  0.00  0.00           O  
HETATM 1485  H1  HOH 3 484      23.204  19.630  19.196  0.00  0.00           H  
HETATM 1486  H2  HOH 3 484      23.226  20.971  19.898  0.00  0.00           H  
HETATM 1487  O   HOH 3 485      13.359   1.667   0.973  0.00  0.00           O  
HETATM 1488  H1  HOH 3 485      12.740   1.829   0.262  0.00  0.00           H  
HETATM 1489  H2  HOH 3 485      13.030   2.191   1.703  0.00  0.00           H  
HETATM 1490  O   HOH 3 486       7.584  26.399  28.430  0.00  0.00           O  
HETATM 1491  H1  HOH 3 486       8.007  26.387  29.288  0.00  0.00           H  
HETATM 1492  H2  HOH 3 486       7.456  27.328  28.239  0.00  0.00           H  
HETATM 1493  O   HOH 3 487      19.408  23.327   0.599  0.00  0.00           O  
HETATM 1494  H1  HOH 3 487      19.980  23.728  -0.056  0.00  0.00           H  
HETATM 1495  H2  HOH 3 487      18.881  22.699   0.104  0.00  0.00           H  
HETATM 1496  O   HOH 3 488       3.479  27.802  10.088  0.00  0.00           O  
HETATM 1497  H1  HOH 3 488       3.884  27.954   9.234  0.00  0.00           H  
HETATM 1498  H2  HOH 3 488       2.910  28.560  10.222  0.00  0.00           H  
HETATM 1499  O   HOH 3 489      15.749   3.354   1.703  0.00  0.00           O  
HETATM 1500  H1  HOH 3 489      15.821   3.523   0.763  0.00  0.00           H  
HETATM 1501  H2  HOH 3 489      14.985   2.783   1.787  0.00  0.00           H  
HETATM 1502  O   HOH 3 490       0.448  17.723  25.700  0.00  0.00           O  
HETATM 1503  H1  HOH 3 490       0.568  17.410  26.596  0.00  0.00           H  
HETATM 1504  H2  HOH 3 490       1.258  17.483  25.251  0.00  0.00           H  
HETATM 1505  O   HOH 3 491      11.325  25.413  25.713  0.00  0.00           O  
HETATM 1506  H1  HOH 3 491      10.718  25.983  26.185  0.00  0.00           H  
HETATM 1507  H2  HOH 3 491      11.016  25.431  24.807  0.00  0.00           H  
HETATM 1508  O   HOH 3 492      22.182   6.107   4.255  0.00  0.00           O  
HETATM 1509  H1  HOH 3 492      22.941   5.928   3.700  0.00  0.00           H  
HETATM 1510  H2  HOH 3 492      21.558   5.413   4.038  0.00  0.00           H  
HETATM 1511  O   HOH 3 493       0.891  11.277  24.568  0.00  0.00           O  
HETATM 1512  H1  HOH 3 493       1.484  11.555  23.870  0.00  0.00           H  
HETATM 1513  H2  HOH 3 493       0.414  12.071  24.809  0.00  0.00           H  
HETATM 1514  O   HOH 3 494      11.373  17.440   0.836  0.00  0.00           O  
HETATM 1515  H1  HOH 3 494      11.896  17.593   0.049  0.00  0.00           H  
HETATM 1516  H2  HOH 3 494      11.591  16.546   1.099  0.00  0.00           H  
HETATM 1517  O   HOH 3 495      22.681   7.342  27.409  0.00  0.00           O  
HETATM 1518  H1  HOH 3 495      21.914   6.826  27.160  0.00  0.00           H  
HETATM 1519  H2  HOH 3 495      22.366   8.245  27.430  0.00  0.00           H  
HETATM 1520  O   HOH 3 496       0.825  18.827  13.626  0.00  0.00           O  
HETATM 1521  H1  HOH 3 496       1.214  19.483  14.205  0.00  0.00           H  
HETATM 1522  H2  HOH 3 496      -0.105  18.826  13.856  0.00  0.00           H  
HETATM 1523  O   HOH 3 497      25.941  14.979  27.030  0.00  0.00           O  
HETATM 1524  H1  HOH 3 497      26.365  14.200  26.670  0.00  0.00           H  
HETATM 1525  H2  HOH 3 497      26.149  15.675  26.406  0.00  0.00           H  
HETATM 1526  O   HOH 3 498       6.563   1.435   8.985  0.00  0.00           O  
HETATM 1527  H1  HOH 3 498       6.112   2.164   9.411  0.00  0.00           H  
HETATM 1528  H2  HOH 3 498       6.967   1.824   8.209  0.00  0.00           H  
HETATM 1529  O   HOH 3 499      11.662   2.103  16.118  0.00  0.00           O  
HETATM 1530  H1  HOH 3 499      11.679   2.276  15.177  0.00  0.00           H  
HETATM 1531  H2  HOH 3 499      10.786   2.369  16.396  0.00  0.00           H  
HETATM 1532  O   HOH 3 500       6.387  22.365  10.095  0.00  0.00           O  
HETATM 1533  H1  HOH 3 500       5.837  22.414  10.877  0.00  0.00           H  
HETATM 1534  H2  HOH 3 500       5.775  22.181   9.382  0.00  0.00           H  
HETATM 1535  O   HOH 3 501      17.648  20.436  24.607  0.00  0.00           O  
HETATM 1536  H1  HOH 3 501      17.167  19.922  23.959  0.00  0.00           H  
HETATM 1537  H2  HOH 3 501      16.992  21.023  24.982  0.00  0.00           H  
HETATM 1538  O   HOH 3 502       1.877   5.520  17.931  0.00  0.00           O  
HETATM 1539  H1  HOH 3 502       1.527   6.374  17.680  0.00  0.00           H  
HETATM 1540  H2  HOH 3 502       2.069   5.604  18.865  0.00  0.00           H  
HETATM 1541  O   HOH 3 503       8.860  13.298  16.177  0.00  0.00           O  
HETATM 1542  H1  HOH 3 503       7.909  13.330  16.076  0.00  0.00           H  
HETATM 1543  H2  HOH 3 503       9.138  12.588  15.598  0.00  0.00           H  
HETATM 1544  O   HOH 3 504      17.642  11.859   0.372  0.00  0.00           O  
HETATM 1545  H1  HOH 3 504      18.521  11.579   0.117  0.00  0.00           H  
HETATM 1546  H2  HOH 3 504      17.082  11.582  -0.353  0.00  0.00           H  
HETATM 1547  O   HOH 3 505       3.581   7.013   2.267  0.00  0.00           O  
HETATM 1548  H1  HOH 3 505       3.546   7.053   3.223  0.00  0.00           H  
HETATM 1549  H2  HOH 3 505       3.076   7.773   1.977  0.00  0.00           H  
HETATM 1550  O   HOH 3 506      27.622   4.972  24.249  0.00  0.00           O  
HETATM 1551  H1  HOH 3 506      26.824   4.470  24.084  0.00  0.00           H  
HETATM 1552  H2  HOH 3 506      28.093   4.463  24.908  0.00  0.00           H  
HETATM 1553  O   HOH 3 507      18.701   4.733  26.261  0.00  0.00           O  
HETATM 1554  H1  HOH 3 507      18.894   4.202  25.489  0.00  0.00           H  
HETATM 1555  H2  HOH 3 507      18.670   4.104  26.983  0.00  0.00           H  
HETATM 1556  O   HOH 3 508       6.430   3.633   0.945  0.00  0.00           O  
HETATM 1557  H1  HOH 3 508       6.585   3.774   0.011  0.00  0.00           H  
HETATM 1558  H2  HOH 3 508       6.336   4.513   1.308  0.00  0.00           H  
HETATM 1559  O   HOH 3 509       4.874  15.242   8.601  0.00  0.00           O  
HETATM 1560  H1  HOH 3 509       5.479  14.776   9.178  0.00  0.00           H  
HETATM 1561  H2  HOH 3 509       5.281  15.192   7.736  0.00  0.00           H  
HETATM 1562  O   HOH 3 510      21.653  16.875  13.660  0.00  0.00           O  
HETATM 1563  H1  HOH 3 510      21.616  17.696  13.169  0.00  0.00           H  
HETATM 1564  H2  HOH 3 510      21.838  17.141  14.560  0.00  0.00           H  
HETATM 1565  O   HOH 3 511       5.240  13.910   5.568  0.00  0.00           O  
HETATM 1566  H1  HOH 3 511       5.830  14.664   5.564  0.00  0.00           H  
HETATM 1567  H2  HOH 3 511       5.815  13.155   5.690  0.00  0.00           H  
HETATM 1568  O   HOH 3 512      28.780  28.127  26.523  0.00  0.00           O  
HETATM 1569  H1  HOH 3 512      29.588  27.819  26.934  0.00  0.00           H  
HETATM 1570  H2  HOH 3 512      28.629  27.516  25.802  0.00  0.00           H  
HETATM 1571  O   HOH 3 513      14.526  21.427   4.873  0.00  0.00           O  
HETATM 1572  H1  HOH 3 513      14.482  21.473   5.828  0.00  0.00           H  
HETATM 1573  H2  HOH 3 513      14.212  20.549   4.659  0.00  0.00           H  
HETATM 1574  O   HOH 3 514       4.608  13.318  28.234  0.00  0.00           O  
HETATM 1575  H1  HOH 3 514       4.346  14.192  27.945  0.00  0.00           H  
HETATM 1576  H2  HOH 3 514       4.376  13.292  29.162  0.00  0.00           H  
HETATM 1577  O   HOH 3 515      24.361  25.654  11.866  0.00  0.00           O  
HETATM 1578  H1  HOH 3 515      24.354  25.947  10.955  0.00  0.00           H  
HETATM 1579  H2  HOH 3 515      23.438  25.621  12.115  0.00  0.00           H  
HETATM 1580  O   HOH 3 516      16.718   9.910  21.800  0.00  0.00           O  
HETATM 1581  H1  HOH 3 516      16.530   9.265  21.118  0.00  0.00           H  
HETATM 1582  H2  HOH 3 516      17.441   9.528  22.298  0.00  0.00           H  
HETATM 1583  O   HOH 3 517      11.952   1.036  19.980  0.00  0.00           O  
HETATM 1584  H1  HOH 3 517      11.650   0.214  19.593  0.00  0.00           H  
HETATM 1585  H2  HOH 3 517      12.343   1.515  19.250  0.00  0.00           H  
HETATM 1586  O   HOH 3 518       1.794  10.444  27.936  0.00  0.00           O  
HETATM 1587  H1  HOH 3 518       1.460   9.669  27.485  0.00  0.00           H  
HETATM 1588  H2  HOH 3 518       1.699  11.152  27.298  0.00  0.00           H  
HETATM 1589  O   HOH 3 519       1.358  11.055  14.472  0.00  0.00           O  
HETATM 1590  H1  HOH 3 519       1.103  11.870  14.039  0.00  0.00           H  
HETATM 1591  H2  HOH 3 519       2.303  10.996  14.336  0.00  0.00           H  
HETATM 1592  O   HOH 3 520      23.880  19.005   1.658  0.00  0.00           O  
HETATM 1593  H1  HOH 3 520      23.490  18.141   1.787  0.00  0.00           H  
HETATM 1594  H2  HOH 3 520      23.156  19.553   1.356  0.00  0.00           H  
HETATM 1595  O   HOH 3 521      26.406   6.987  13.535  0.00  0.00           O  
HETATM 1596  H1  HOH 3 521      25.883   6.847  14.324  0.00  0.00           H  
HETATM 1597  H2  HOH 3 521      25.763   7.173  12.851  0.00  0.00           H  
HETATM 1598  O   HOH 3 522      12.303  24.336  12.854  0.00  0.00           O  
HETATM 1599  H1  HOH 3 522      12.142  24.852  13.644  0.00  0.00           H  
HETATM 1600  H2  HOH 3 522      11.727  23.577  12.941  0.00  0.00           H  
HETATM 1601  O   HOH 3 523       5.870   0.694  19.956  0.00  0.00           O  
HETATM 1602  H1  HOH 3 523       5.573  -0.106  20.390  0.00  0.00           H  
HETATM 1603  H2  HOH 3 523       5.192   0.881  19.307  0.00  0.00           H  
HETATM 1604  O   HOH 3 524       3.443   5.642  15.135  0.00  0.00           O  
HETATM 1605  H1  HOH 3 524       3.166   4.729  15.211  0.00  0.00           H  
HETATM 1606  H2  HOH 3 524       2.981   6.092  15.842  0.00  0.00           H  
HETATM 1607  O   HOH 3 525      22.735  28.198   8.169  0.00  0.00           O  
HETATM 1608  H1  HOH 3 525      22.018  28.054   7.552  0.00  0.00           H  
HETATM 1609  H2  HOH 3 525      22.427  28.906   8.735  0.00  0.00           H  
HETATM 1610  O   HOH 3 526       8.007  25.655  21.472  0.00  0.00           O  
HETATM 1611  H1  HOH 3 526       8.514  25.439  20.690  0.00  0.00           H  
HETATM 1612  H2  HOH 3 526       7.383  24.934  21.560  0.00  0.00           H  
HETATM 1613  O   HOH 3 527       0.900  13.266  12.874  0.00  0.00           O  
HETATM 1614  H1  HOH 3 527       1.288  14.136  12.965  0.00  0.00           H  
HETATM 1615  H2  HOH 3 527       0.706  13.186  11.940  0.00  0.00           H  
HETATM 1616  O   HOH 3 528       5.903  27.026  22.898  0.00  0.00           O  
HETATM 1617  H1  HOH 3 528       6.443  26.935  23.684  0.00  0.00           H  
HETATM 1618  H2  HOH 3 528       6.489  26.795  22.177  0.00  0.00           H  
HETATM 1619  O   HOH 3 529      27.322  19.451  25.607  0.00  0.00           O  
HETATM 1620  H1  HOH 3 529      26.935  19.435  24.731  0.00  0.00           H  
HETATM 1621  H2  HOH 3 529      28.019  18.796  25.574  0.00  0.00           H  
HETATM 1622  O   HOH 3 530      28.528  13.523  17.813  0.00  0.00           O  
HETATM 1623  H1  HOH 3 530      28.685  12.671  17.406  0.00  0.00           H  
HETATM 1624  H2  HOH 3 530      28.902  13.443  18.690  0.00  0.00           H  
HETATM 1625  O   HOH 3 531      28.630  27.458   6.408  0.00  0.00           O  
HETATM 1626  H1  HOH 3 531      29.092  26.662   6.143  0.00  0.00           H  
HETATM 1627  H2  HOH 3 531      28.966  27.650   7.283  0.00  0.00           H  
HETATM 1628  O   HOH 3 532      26.242   3.745  18.459  0.00  0.00           O  
HETATM 1629  H1  HOH 3 532      25.580   3.466  17.826  0.00  0.00           H  
HETATM 1630  H2  HOH 3 532      27.076   3.612  18.010  0.00  0.00           H  
HETATM 1631  O   HOH 3 533       4.856  22.811   4.261  0.00  0.00           O  
HETATM 1632  H1  HOH 3 533       3.914  22.776   4.094  0.00  0.00           H  
HETATM 1633  H2  HOH 3 533       4.942  22.609   5.192  0.00  0.00           H  
HETATM 1634  O   HOH 3 534       0.479  27.614   8.900  0.00  0.00           O  
HETATM 1635  H1  HOH 3 534       0.478  28.568   8.974  0.00  0.00           H  
HETATM 1636  H2  HOH 3 534       0.674  27.304   9.784  0.00  0.00           H  
HETATM 1637  O   HOH 3 535      16.581   3.794  23.640  0.00  0.00           O  
HETATM 1638  H1  HOH 3 535      16.351   3.133  22.988  0.00  0.00           H  
HETATM 1639  H2  HOH 3 535      15.995   3.619  24.377  0.00  0.00           H  
HETATM 1640  O   HOH 3 536      25.247  20.071  10.616  0.00  0.00           O  
HETATM 1641  H1  HOH 3 536      24.613  20.405   9.981  0.00  0.00           H  
HETATM 1642  H2  HOH 3 536      25.266  19.126  10.463  0.00  0.00           H  
HETATM 1643  O   HOH 3 537       8.111   2.122  19.728  0.00  0.00           O  
HETATM 1644  H1  HOH 3 537       8.717   1.798  19.062  0.00  0.00           H  
HETATM 1645  H2  HOH 3 537       7.451   1.434  19.807  0.00  0.00           H  
HETATM 1646  O   HOH 3 538      23.474  12.664  27.566  0.00  0.00           O  
HETATM 1647  H1  HOH 3 538      23.798  13.390  27.034  0.00  0.00           H  
HETATM 1648  H2  HOH 3 538      22.946  13.081  28.247  0.00  0.00           H  
HETATM 1649  O   HOH 3 539       9.542  21.051  28.858  0.00  0.00           O  
HETATM 1650  H1  HOH 3 539      10.017  20.560  28.186  0.00  0.00           H  
HETATM 1651  H2  HOH 3 539       9.567  20.486  29.630  0.00  0.00           H  
HETATM 1652  O   HOH 3 540      18.133  15.327   1.363  0.00  0.00           O  
HETATM 1653  H1  HOH 3 540      18.498  15.171   0.492  0.00  0.00           H  
HETATM 1654  H2  HOH 3 540      17.903  16.257   1.364  0.00  0.00           H  
HETATM 1655  O   HOH 3 541      24.328  15.598   3.085  0.00  0.00           O  
HETATM 1656  H1  HOH 3 541      23.425  15.863   2.911  0.00  0.00           H  
HETATM 1657  H2  HOH 3 541      24.432  14.773   2.610  0.00  0.00           H  
HETATM 1658  O   HOH 3 542      13.680  14.253   9.129  0.00  0.00           O  
HETATM 1659  H1  HOH 3 542      13.360  14.916   9.741  0.00  0.00           H  
HETATM 1660  H2  HOH 3 542      13.755  13.457   9.655  0.00  0.00           H  
HETATM 1661  O   HOH 3 543      24.223  15.765  16.978  0.00  0.00           O  
HETATM 1662  H1  HOH 3 543      24.723  16.580  16.942  0.00  0.00           H  
HETATM 1663  H2  HOH 3 543      23.362  16.026  17.303  0.00  0.00           H  
HETATM 1664  O   HOH 3 544      16.362   9.271  17.685  0.00  0.00           O  
HETATM 1665  H1  HOH 3 544      16.236   8.797  18.507  0.00  0.00           H  
HETATM 1666  H2  HOH 3 544      15.752  10.008  17.737  0.00  0.00           H  
HETATM 1667  O   HOH 3 545      26.391  11.114   9.035  0.00  0.00           O  
HETATM 1668  H1  HOH 3 545      26.224  11.863   9.607  0.00  0.00           H  
HETATM 1669  H2  HOH 3 545      27.282  11.251   8.713  0.00  0.00           H  
HETATM 1670  O   HOH 3 546      14.888  24.743  11.830  0.00  0.00           O  
HETATM 1671  H1  HOH 3 546      14.144  24.736  12.432  0.00  0.00           H  
HETATM 1672  H2  HOH 3 546      15.601  25.134  12.336  0.00  0.00           H  
HETATM 1673  O   HOH 3 547      20.756  15.010   5.439  0.00  0.00           O  
HETATM 1674  H1  HOH 3 547      21.434  14.754   6.064  0.00  0.00           H  
HETATM 1675  H2  HOH 3 547      21.128  15.761   4.976  0.00  0.00           H  
HETATM 1676  O   HOH 3 548      10.899  17.663  17.152  0.00  0.00           O  
HETATM 1677  H1  HOH 3 548      10.404  16.845  17.207  0.00  0.00           H  
HETATM 1678  H2  HOH 3 548      10.779  17.956  16.249  0.00  0.00           H  
HETATM 1679  O   HOH 3 549      18.018   1.753  20.984  0.00  0.00           O  
HETATM 1680  H1  HOH 3 549      17.532   1.623  20.170  0.00  0.00           H  
HETATM 1681  H2  HOH 3 549      17.344   1.926  21.641  0.00  0.00           H  
HETATM 1682  O   HOH 3 550      20.866  19.417  25.021  0.00  0.00           O  
HETATM 1683  H1  HOH 3 550      20.094  19.477  25.584  0.00  0.00           H  
HETATM 1684  H2  HOH 3 550      21.583  19.204  25.618  0.00  0.00           H  
HETATM 1685  O   HOH 3 551      20.830  23.936  22.630  0.00  0.00           O  
HETATM 1686  H1  HOH 3 551      20.372  23.478  23.336  0.00  0.00           H  
HETATM 1687  H2  HOH 3 551      21.747  23.684  22.735  0.00  0.00           H  
HETATM 1688  O   HOH 3 552       3.634  17.830   8.610  0.00  0.00           O  
HETATM 1689  H1  HOH 3 552       4.266  17.149   8.839  0.00  0.00           H  
HETATM 1690  H2  HOH 3 552       3.481  18.300   9.430  0.00  0.00           H  
HETATM 1691  O   HOH 3 553      16.687  12.029   2.818  0.00  0.00           O  
HETATM 1692  H1  HOH 3 553      17.322  11.541   3.341  0.00  0.00           H  
HETATM 1693  H2  HOH 3 553      17.172  12.294   2.036  0.00  0.00           H  
HETATM 1694  O   HOH 3 554      19.652   9.855  22.487  0.00  0.00           O  
HETATM 1695  H1  HOH 3 554      19.839  10.167  21.602  0.00  0.00           H  
HETATM 1696  H2  HOH 3 554      20.422   9.340  22.728  0.00  0.00           H  
HETATM 1697  O   HOH 3 555      18.337  24.397   2.781  0.00  0.00           O  
HETATM 1698  H1  HOH 3 555      17.970  23.652   3.258  0.00  0.00           H  
HETATM 1699  H2  HOH 3 555      18.691  24.016   1.978  0.00  0.00           H  
HETATM 1700  O   HOH 3 556       3.076  23.965  23.514  0.00  0.00           O  
HETATM 1701  H1  HOH 3 556       2.915  24.571  22.791  0.00  0.00           H  
HETATM 1702  H2  HOH 3 556       2.282  23.433  23.563  0.00  0.00           H  
HETATM 1703  O   HOH 3 557       4.287   7.961  25.431  0.00  0.00           O  
HETATM 1704  H1  HOH 3 557       3.620   8.582  25.725  0.00  0.00           H  
HETATM 1705  H2  HOH 3 557       3.913   7.100  25.623  0.00  0.00           H  
HETATM 1706  O   HOH 3 558       7.419  18.960  19.246  0.00  0.00           O  
HETATM 1707  H1  HOH 3 558       7.950  18.779  20.022  0.00  0.00           H  
HETATM 1708  H2  HOH 3 558       7.343  18.114  18.805  0.00  0.00           H  
HETATM 1709  O   HOH 3 559       4.579   5.565  26.924  0.00  0.00           O  
HETATM 1710  H1  HOH 3 559       5.440   5.558  26.506  0.00  0.00           H  
HETATM 1711  H2  HOH 3 559       4.629   4.877  27.588  0.00  0.00           H  
HETATM 1712  O   HOH 3 560      26.531  21.711  21.802  0.00  0.00           O  
HETATM 1713  H1  HOH 3 560      26.046  22.536  21.797  0.00  0.00           H  
HETATM 1714  H2  HOH 3 560      26.433  21.368  20.914  0.00  0.00           H  
HETATM 1715  O   HOH 3 561      16.305  26.486  15.852  0.00  0.00           O  
HETATM 1716  H1  HOH 3 561      17.096  26.385  16.381  0.00  0.00           H  
HETATM 1717  H2  HOH 3 561      16.149  25.616  15.484  0.00  0.00           H  
HETATM 1718  O   HOH 3 562      10.218  14.368  13.206  0.00  0.00           O  
HETATM 1719  H1  HOH 3 562      10.468  14.837  12.410  0.00  0.00           H  
HETATM 1720  H2  HOH 3 562      11.035  13.984  13.525  0.00  0.00           H  
HETATM 1721  O   HOH 3 563      17.559  22.425  13.327  0.00  0.00           O  
HETATM 1722  H1  HOH 3 563      17.771  22.776  12.462  0.00  0.00           H  
HETATM 1723  H2  HOH 3 563      16.813  21.846  13.175  0.00  0.00           H  
HETATM 1724  O   HOH 3 564       4.605  12.273  18.403  0.00  0.00           O  
HETATM 1725  H1  HOH 3 564       3.722  11.904  18.362  0.00  0.00           H  
HETATM 1726  H2  HOH 3 564       5.177  11.555  18.130  0.00  0.00           H  
HETATM 1727  O   HOH 3 565      27.679  28.310  17.322  0.00  0.00           O  
HETATM 1728  H1  HOH 3 565      27.054  28.922  17.710  0.00  0.00           H  
HETATM 1729  H2  HOH 3 565      27.348  27.445  17.561  0.00  0.00           H  
HETATM 1730  O   HOH 3 566       9.039  26.810   2.308  0.00  0.00           O  
HETATM 1731  H1  HOH 3 566       8.483  26.249   2.848  0.00  0.00           H  
HETATM 1732  H2  HOH 3 566       9.859  26.878   2.799  0.00  0.00           H  
HETATM 1733  O   HOH 3 567       4.862  28.453   7.727  0.00  0.00           O  
HETATM 1734  H1  HOH 3 567       4.799  28.156   6.819  0.00  0.00           H  
HETATM 1735  H2  HOH 3 567       5.694  28.925   7.768  0.00  0.00           H  
HETATM 1736  O   HOH 3 568       9.551  22.636  25.905  0.00  0.00           O  
HETATM 1737  H1  HOH 3 568       8.817  22.717  26.514  0.00  0.00           H  
HETATM 1738  H2  HOH 3 568       9.635  23.505  25.513  0.00  0.00           H  
HETATM 1739  O   HOH 3 569       7.431   7.290  28.164  0.00  0.00           O  
HETATM 1740  H1  HOH 3 569       7.468   8.162  28.557  0.00  0.00           H  
HETATM 1741  H2  HOH 3 569       6.794   6.813  28.696  0.00  0.00           H  
HETATM 1742  O   HOH 3 570      20.033  26.364  15.313  0.00  0.00           O  
HETATM 1743  H1  HOH 3 570      19.757  25.629  14.766  0.00  0.00           H  
HETATM 1744  H2  HOH 3 570      20.002  26.023  16.207  0.00  0.00           H  
HETATM 1745  O   HOH 3 571      25.533  19.507  27.821  0.00  0.00           O  
HETATM 1746  H1  HOH 3 571      26.016  19.180  27.062  0.00  0.00           H  
HETATM 1747  H2  HOH 3 571      25.808  18.940  28.542  0.00  0.00           H  
HETATM 1748  O   HOH 3 572      10.785  26.581   9.907  0.00  0.00           O  
HETATM 1749  H1  HOH 3 572       9.909  26.775  10.242  0.00  0.00           H  
HETATM 1750  H2  HOH 3 572      10.818  25.626   9.862  0.00  0.00           H  
HETATM 1751  O   HOH 3 573       8.558  15.252  25.413  0.00  0.00           O  
HETATM 1752  H1  HOH 3 573       8.300  15.627  24.571  0.00  0.00           H  
HETATM 1753  H2  HOH 3 573       8.199  15.855  26.064  0.00  0.00           H  
HETATM 1754  O   HOH 3 574      12.238  12.548  18.992  0.00  0.00           O  
HETATM 1755  H1  HOH 3 574      12.456  11.746  19.469  0.00  0.00           H  
HETATM 1756  H2  HOH 3 574      13.066  13.025  18.935  0.00  0.00           H  
HETATM 1757  O   HOH 3 575       3.570   9.521   7.178  0.00  0.00           O  
HETATM 1758  H1  HOH 3 575       4.308  10.089   7.398  0.00  0.00           H  
HETATM 1759  H2  HOH 3 575       3.876   8.638   7.385  0.00  0.00           H  
HETATM 1760  O   HOH 3 576      22.678  10.836  19.490  0.00  0.00           O  
HETATM 1761  H1  HOH 3 576      22.909  10.514  18.618  0.00  0.00           H  
HETATM 1762  H2  HOH 3 576      23.495  11.191  19.839  0.00  0.00           H  
HETATM 1763  O   HOH 3 577      23.297   5.027  25.390  0.00  0.00           O  
HETATM 1764  H1  HOH 3 577      23.197   4.806  26.316  0.00  0.00           H  
HETATM 1765  H2  HOH 3 577      24.242   5.006  25.239  0.00  0.00           H  
HETATM 1766  O   HOH 3 578       7.960  15.632  22.518  0.00  0.00           O  
HETATM 1767  H1  HOH 3 578       7.021  15.795  22.610  0.00  0.00           H  
HETATM 1768  H2  HOH 3 578       8.031  15.066  21.749  0.00  0.00           H  
HETATM 1769  O   HOH 3 579       4.981  13.489  21.021  0.00  0.00           O  
HETATM 1770  H1  HOH 3 579       4.753  13.544  20.093  0.00  0.00           H  
HETATM 1771  H2  HOH 3 579       5.652  12.807  21.064  0.00  0.00           H  
HETATM 1772  O   HOH 3 580      13.642  19.496  11.076  0.00  0.00           O  
HETATM 1773  H1  HOH 3 580      12.853  19.171  11.510  0.00  0.00           H  
HETATM 1774  H2  HOH 3 580      14.137  18.707  10.855  0.00  0.00           H  
HETATM 1775  O   HOH 3 581      22.535  10.082  27.027  0.00  0.00           O  
HETATM 1776  H1  HOH 3 581      22.119  10.395  26.224  0.00  0.00           H  
HETATM 1777  H2  HOH 3 581      23.055  10.826  27.333  0.00  0.00           H  
HETATM 1778  O   HOH 3 582      28.394   5.255  15.710  0.00  0.00           O  
HETATM 1779  H1  HOH 3 582      28.402   6.157  16.029  0.00  0.00           H  
HETATM 1780  H2  HOH 3 582      28.534   5.333  14.766  0.00  0.00           H  
HETATM 1781  O   HOH 3 583      17.639   7.568  16.069  0.00  0.00           O  
HETATM 1782  H1  HOH 3 583      17.221   8.224  16.627  0.00  0.00           H  
HETATM 1783  H2  HOH 3 583      18.050   6.959  16.682  0.00  0.00           H  
HETATM 1784  O   HOH 3 584      26.759  25.701  24.139  0.00  0.00           O  
HETATM 1785  H1  HOH 3 584      27.452  25.621  24.795  0.00  0.00           H  
HETATM 1786  H2  HOH 3 584      26.031  26.108  24.608  0.00  0.00           H  
HETATM 1787  O   HOH 3 585       4.219   8.184  20.858  0.00  0.00           O  
HETATM 1788  H1  HOH 3 585       4.362   8.674  20.048  0.00  0.00           H  
HETATM 1789  H2  HOH 3 585       4.292   8.840  21.551  0.00  0.00           H  
HETATM 1790  O   HOH 3 586      22.202  16.814   1.864  0.00  0.00           O  
HETATM 1791  H1  HOH 3 586      21.532  17.241   2.398  0.00  0.00           H  
HETATM 1792  H2  HOH 3 586      21.956  17.019   0.962  0.00  0.00           H  
HETATM 1793  O   HOH 3 587      11.212  17.897  14.077  0.00  0.00           O  
HETATM 1794  H1  HOH 3 587      11.340  17.039  14.483  0.00  0.00           H  
HETATM 1795  H2  HOH 3 587      11.208  17.719  13.137  0.00  0.00           H  
HETATM 1796  O   HOH 3 588       9.478  28.236  21.476  0.00  0.00           O  
HETATM 1797  H1  HOH 3 588       9.088  27.366  21.391  0.00  0.00           H  
HETATM 1798  H2  HOH 3 588       9.632  28.519  20.575  0.00  0.00           H  
HETATM 1799  O   HOH 3 589       3.760  19.195   3.802  0.00  0.00           O  
HETATM 1800  H1  HOH 3 589       4.485  19.510   3.262  0.00  0.00           H  
HETATM 1801  H2  HOH 3 589       3.063  19.837   3.666  0.00  0.00           H  
HETATM 1802  O   HOH 3 590      11.303  22.482  17.335  0.00  0.00           O  
HETATM 1803  H1  HOH 3 590      11.652  21.644  17.638  0.00  0.00           H  
HETATM 1804  H2  HOH 3 590      10.723  22.253  16.609  0.00  0.00           H  
HETATM 1805  O   HOH 3 591       5.678  27.433   5.264  0.00  0.00           O  
HETATM 1806  H1  HOH 3 591       5.748  26.499   5.465  0.00  0.00           H  
HETATM 1807  H2  HOH 3 591       5.516  27.464   4.321  0.00  0.00           H  
HETATM 1808  O   HOH 3 592      13.654  27.002   5.121  0.00  0.00           O  
HETATM 1809  H1  HOH 3 592      14.353  27.192   5.747  0.00  0.00           H  
HETATM 1810  H2  HOH 3 592      13.982  26.260   4.613  0.00  0.00           H  
HETATM 1811  O   HOH 3 593      20.477  17.649   4.175  0.00  0.00           O  
HETATM 1812  H1  HOH 3 593      20.278  18.386   4.753  0.00  0.00           H  
HETATM 1813  H2  HOH 3 593      19.665  17.142   4.146  0.00  0.00           H  
HETATM 1814  O   HOH 3 594      18.007   7.604  13.457  0.00  0.00           O  
HETATM 1815  H1  HOH 3 594      18.043   7.744  14.403  0.00  0.00           H  
HETATM 1816  H2  HOH 3 594      17.952   8.485  13.087  0.00  0.00           H  
HETATM 1817  O   HOH 3 595      11.917   7.381  22.740  0.00  0.00           O  
HETATM 1818  H1  HOH 3 595      11.344   8.144  22.665  0.00  0.00           H  
HETATM 1819  H2  HOH 3 595      11.955   7.021  21.854  0.00  0.00           H  
HETATM 1820  O   HOH 3 596      12.059   3.693   2.398  0.00  0.00           O  
HETATM 1821  H1  HOH 3 596      12.639   4.127   3.025  0.00  0.00           H  
HETATM 1822  H2  HOH 3 596      12.092   4.247   1.618  0.00  0.00           H  
HETATM 1823  O   HOH 3 597       5.910   5.710  13.964  0.00  0.00           O  
HETATM 1824  H1  HOH 3 597       5.034   5.860  14.318  0.00  0.00           H  
HETATM 1825  H2  HOH 3 597       5.911   4.787  13.708  0.00  0.00           H  
HETATM 1826  O   HOH 3 598      15.660  27.539   8.041  0.00  0.00           O  
HETATM 1827  H1  HOH 3 598      14.839  27.686   8.510  0.00  0.00           H  
HETATM 1828  H2  HOH 3 598      16.074  26.810   8.503  0.00  0.00           H  
HETATM 1829  O   HOH 3 599      25.779  25.725   1.976  0.00  0.00           O  
HETATM 1830  H1  HOH 3 599      26.560  25.443   2.453  0.00  0.00           H  
HETATM 1831  H2  HOH 3 599      25.906  26.664   1.841  0.00  0.00           H  
HETATM 1832  O   HOH 3 600      10.225   1.457   1.990  0.00  0.00           O  
HETATM 1833  H1  HOH 3 600      10.759   2.214   2.231  0.00  0.00           H  
HETATM 1834  H2  HOH 3 600      10.763   0.700   2.221  0.00  0.00           H  
HETATM 1835  O   HOH 3 601       6.977  12.748  25.422  0.00  0.00           O  
HETATM 1836  H1  HOH 3 601       7.460  13.563  25.283  0.00  0.00           H  
HETATM 1837  H2  HOH 3 601       7.523  12.073  25.018  0.00  0.00           H  
HETATM 1838  O   HOH 3 602      23.061  26.641   3.688  0.00  0.00           O  
HETATM 1839  H1  HOH 3 602      23.182  27.380   4.284  0.00  0.00           H  
HETATM 1840  H2  HOH 3 602      22.605  27.013   2.933  0.00  0.00           H  
HETATM 1841  O   HOH 3 603       7.898   1.385  13.157  0.00  0.00           O  
HETATM 1842  H1  HOH 3 603       7.130   1.662  12.657  0.00  0.00           H  
HETATM 1843  H2  HOH 3 603       8.334   0.746  12.593  0.00  0.00           H  
HETATM 1844  O   HOH 3 604       5.755   7.978   7.552  0.00  0.00           O  
HETATM 1845  H1  HOH 3 604       6.379   8.492   7.039  0.00  0.00           H  
HETATM 1846  H2  HOH 3 604       5.968   7.068   7.348  0.00  0.00           H  
HETATM 1847  O   HOH 3 605       4.410   5.900  23.249  0.00  0.00           O  
HETATM 1848  H1  HOH 3 605       3.455   5.931  23.202  0.00  0.00           H  
HETATM 1849  H2  HOH 3 605       4.700   6.049  22.349  0.00  0.00           H  
HETATM 1850  O   HOH 3 606      21.761  20.329  14.220  0.00  0.00           O  
HETATM 1851  H1  HOH 3 606      21.704  20.053  13.305  0.00  0.00           H  
HETATM 1852  H2  HOH 3 606      22.091  21.226  14.180  0.00  0.00           H  
HETATM 1853  O   HOH 3 607       5.096  15.759  23.982  0.00  0.00           O  
HETATM 1854  H1  HOH 3 607       5.328  16.123  23.128  0.00  0.00           H  
HETATM 1855  H2  HOH 3 607       5.338  14.835  23.923  0.00  0.00           H  
HETATM 1856  O   HOH 3 608      12.990   5.202   9.695  0.00  0.00           O  
HETATM 1857  H1  HOH 3 608      12.800   6.138   9.632  0.00  0.00           H  
HETATM 1858  H2  HOH 3 608      13.919   5.130   9.475  0.00  0.00           H  
HETATM 1859  O   HOH 3 609      12.197  25.456  17.956  0.00  0.00           O  
HETATM 1860  H1  HOH 3 609      12.141  24.515  17.790  0.00  0.00           H  
HETATM 1861  H2  HOH 3 609      13.028  25.567  18.420  0.00  0.00           H  
HETATM 1862  O   HOH 3 610      17.213  18.914  13.131  0.00  0.00           O  
HETATM 1863  H1  HOH 3 610      17.581  18.953  12.248  0.00  0.00           H  
HETATM 1864  H2  HOH 3 610      16.425  19.455  13.087  0.00  0.00           H  
HETATM 1865  O   HOH 3 611       8.323  23.107  19.258  0.00  0.00           O  
HETATM 1866  H1  HOH 3 611       8.761  23.876  18.893  0.00  0.00           H  
HETATM 1867  H2  HOH 3 611       8.543  23.126  20.190  0.00  0.00           H  
HETATM 1868  O   HOH 3 612      28.566  -0.349  20.993  0.00  0.00           O  
HETATM 1869  H1  HOH 3 612      29.382   0.149  20.955  0.00  0.00           H  
HETATM 1870  H2  HOH 3 612      27.891   0.307  21.166  0.00  0.00           H  
HETATM 1871  O   HOH 3 613      24.057   1.218  28.482  0.00  0.00           O  
HETATM 1872  H1  HOH 3 613      23.121   1.264  28.288  0.00  0.00           H  
HETATM 1873  H2  HOH 3 613      24.117   0.630  29.235  0.00  0.00           H  
HETATM 1874  O   HOH 3 614      16.432  21.669   8.505  0.00  0.00           O  
HETATM 1875  H1  HOH 3 614      15.573  21.907   8.157  0.00  0.00           H  
HETATM 1876  H2  HOH 3 614      16.429  20.712   8.517  0.00  0.00           H  
HETATM 1877  O   HOH 3 615       7.602  12.394   3.245  0.00  0.00           O  
HETATM 1878  H1  HOH 3 615       7.526  12.943   2.465  0.00  0.00           H  
HETATM 1879  H2  HOH 3 615       6.865  11.785   3.183  0.00  0.00           H  
HETATM 1880  O   HOH 3 616      16.049   6.441   2.765  0.00  0.00           O  
HETATM 1881  H1  HOH 3 616      15.389   7.098   2.543  0.00  0.00           H  
HETATM 1882  H2  HOH 3 616      15.544   5.672   3.028  0.00  0.00           H  
HETATM 1883  O   HOH 3 617       0.693   4.533  26.148  0.00  0.00           O  
HETATM 1884  H1  HOH 3 617       1.591   4.320  26.404  0.00  0.00           H  
HETATM 1885  H2  HOH 3 617       0.279   4.840  26.955  0.00  0.00           H  
HETATM 1886  O   HOH 3 618      17.374  27.687   5.492  0.00  0.00           O  
HETATM 1887  H1  HOH 3 618      17.281  26.883   6.003  0.00  0.00           H  
HETATM 1888  H2  HOH 3 618      17.525  27.386   4.596  0.00  0.00           H  
HETATM 1889  O   HOH 3 619      12.872  23.707   2.593  0.00  0.00           O  
HETATM 1890  H1  HOH 3 619      12.080  23.205   2.785  0.00  0.00           H  
HETATM 1891  H2  HOH 3 619      12.551  24.558   2.296  0.00  0.00           H  
HETATM 1892  O   HOH 3 620      15.778   3.968  28.113  0.00  0.00           O  
HETATM 1893  H1  HOH 3 620      16.148   4.715  27.643  0.00  0.00           H  
HETATM 1894  H2  HOH 3 620      15.282   3.488  27.450  0.00  0.00           H  
HETATM 1895  O   HOH 3 621       6.762  21.691  14.845  0.00  0.00           O  
HETATM 1896  H1  HOH 3 621       5.950  21.457  15.295  0.00  0.00           H  
HETATM 1897  H2  HOH 3 621       7.455  21.454  15.462  0.00  0.00           H  
HETATM 1898  O   HOH 3 622      24.408  28.851   1.968  0.00  0.00           O  
HETATM 1899  H1  HOH 3 622      24.406  28.130   2.598  0.00  0.00           H  
HETATM 1900  H2  HOH 3 622      25.231  29.311   2.133  0.00  0.00           H  
HETATM 1901  O   HOH 3 623      25.679  19.537   3.630  0.00  0.00           O  
HETATM 1902  H1  HOH 3 623      25.006  19.685   2.967  0.00  0.00           H  
HETATM 1903  H2  HOH 3 623      26.428  19.197   3.141  0.00  0.00           H  
HETATM 1904  O   HOH 3 624       5.976  25.606  18.595  0.00  0.00           O  
HETATM 1905  H1  HOH 3 624       6.292  24.868  19.117  0.00  0.00           H  
HETATM 1906  H2  HOH 3 624       5.206  25.922  19.067  0.00  0.00           H  
HETATM 1907  O   HOH 3 625       5.746   3.811  10.092  0.00  0.00           O  
HETATM 1908  H1  HOH 3 625       6.328   4.570  10.102  0.00  0.00           H  
HETATM 1909  H2  HOH 3 625       5.077   4.029   9.443  0.00  0.00           H  
HETATM 1910  O   HOH 3 626       5.033  18.355   6.228  0.00  0.00           O  
HETATM 1911  H1  HOH 3 626       4.709  18.442   5.332  0.00  0.00           H  
HETATM 1912  H2  HOH 3 626       4.249  18.198   6.753  0.00  0.00           H  
HETATM 1913  O   HOH 3 627      17.873  16.999  18.423  0.00  0.00           O  
HETATM 1914  H1  HOH 3 627      17.863  16.682  17.520  0.00  0.00           H  
HETATM 1915  H2  HOH 3 627      18.793  17.191  18.601  0.00  0.00           H  
HETATM 1916  O   HOH 3 628      17.189  25.093   6.722  0.00  0.00           O  
HETATM 1917  H1  HOH 3 628      17.623  24.919   7.557  0.00  0.00           H  
HETATM 1918  H2  HOH 3 628      16.258  24.962   6.904  0.00  0.00           H  
HETATM 1919  O   HOH 3 629       8.434  26.361  13.370  0.00  0.00           O  
HETATM 1920  H1  HOH 3 629       8.601  25.438  13.562  0.00  0.00           H  
HETATM 1921  H2  HOH 3 629       9.144  26.830  13.808  0.00  0.00           H  
HETATM 1922  O   HOH 3 630      18.952   2.548  28.326  0.00  0.00           O  
HETATM 1923  H1  HOH 3 630      18.173   2.006  28.201  0.00  0.00           H  
HETATM 1924  H2  HOH 3 630      19.168   2.446  29.253  0.00  0.00           H  
HETATM 1925  O   HOH 3 631      19.335  11.146  15.913  0.00  0.00           O  
HETATM 1926  H1  HOH 3 631      19.724  10.611  16.604  0.00  0.00           H  
HETATM 1927  H2  HOH 3 631      19.694  10.788  15.101  0.00  0.00           H  
HETATM 1928  O   HOH 3 632      10.992  27.617  12.405  0.00  0.00           O  
HETATM 1929  H1  HOH 3 632      11.257  27.108  11.639  0.00  0.00           H  
HETATM 1930  H2  HOH 3 632      11.166  28.526  12.161  0.00  0.00           H  
HETATM 1931  O   HOH 3 633      21.552  13.711   0.029  0.00  0.00           O  
HETATM 1932  H1  HOH 3 633      21.506  13.912   0.964  0.00  0.00           H  
HETATM 1933  H2  HOH 3 633      20.947  14.330  -0.379  0.00  0.00           H  
HETATM 1934  O   HOH 3 634       9.189  24.005  29.079  0.00  0.00           O  
HETATM 1935  H1  HOH 3 634       9.452  23.219  28.600  0.00  0.00           H  
HETATM 1936  H2  HOH 3 634       8.439  24.343  28.590  0.00  0.00           H  
HETATM 1937  O   HOH 3 635      20.120   6.526  20.508  0.00  0.00           O  
HETATM 1938  H1  HOH 3 635      19.533   7.187  20.876  0.00  0.00           H  
HETATM 1939  H2  HOH 3 635      20.256   5.902  21.220  0.00  0.00           H  
HETATM 1940  O   HOH 3 636      22.368   6.150  18.986  0.00  0.00           O  
HETATM 1941  H1  HOH 3 636      23.015   5.677  19.510  0.00  0.00           H  
HETATM 1942  H2  HOH 3 636      21.636   6.296  19.584  0.00  0.00           H  
HETATM 1943  O   HOH 3 637      24.986  24.357  22.516  0.00  0.00           O  
HETATM 1944  H1  HOH 3 637      25.028  24.939  21.757  0.00  0.00           H  
HETATM 1945  H2  HOH 3 637      25.662  24.686  23.108  0.00  0.00           H  
HETATM 1946  O   HOH 3 638       7.630   0.066  28.779  0.00  0.00           O  
HETATM 1947  H1  HOH 3 638       6.883   0.654  28.884  0.00  0.00           H  
HETATM 1948  H2  HOH 3 638       8.281   0.586  28.307  0.00  0.00           H  
HETATM 1949  O   HOH 3 639      20.446   2.602   7.735  0.00  0.00           O  
HETATM 1950  H1  HOH 3 639      21.133   2.753   8.384  0.00  0.00           H  
HETATM 1951  H2  HOH 3 639      20.918   2.454   6.916  0.00  0.00           H  
HETATM 1952  O   HOH 3 640      25.194  11.264  20.962  0.00  0.00           O  
HETATM 1953  H1  HOH 3 640      25.523  10.637  20.318  0.00  0.00           H  
HETATM 1954  H2  HOH 3 640      25.934  11.416  21.550  0.00  0.00           H  
HETATM 1955  O   HOH 3 641       4.950  18.280  19.927  0.00  0.00           O  
HETATM 1956  H1  HOH 3 641       5.815  18.669  19.797  0.00  0.00           H  
HETATM 1957  H2  HOH 3 641       4.718  17.920  19.071  0.00  0.00           H  
HETATM 1958  O   HOH 3 642      28.222  17.194  17.238  0.00  0.00           O  
HETATM 1959  H1  HOH 3 642      28.804  16.843  16.564  0.00  0.00           H  
HETATM 1960  H2  HOH 3 642      28.576  16.858  18.061  0.00  0.00           H  
HETATM 1961  O   HOH 3 643      21.005  11.264  24.728  0.00  0.00           O  
HETATM 1962  H1  HOH 3 643      20.375  10.923  24.093  0.00  0.00           H  
HETATM 1963  H2  HOH 3 643      21.745  11.559  24.197  0.00  0.00           H  
HETATM 1964  O   HOH 3 644       4.381  21.578   7.698  0.00  0.00           O  
HETATM 1965  H1  HOH 3 644       4.246  20.633   7.766  0.00  0.00           H  
HETATM 1966  H2  HOH 3 644       3.505  21.953   7.787  0.00  0.00           H  
HETATM 1967  O   HOH 3 645       9.530  10.534  17.365  0.00  0.00           O  
HETATM 1968  H1  HOH 3 645       9.641  11.456  17.135  0.00  0.00           H  
HETATM 1969  H2  HOH 3 645      10.021  10.059  16.694  0.00  0.00           H  
HETATM 1970  O   HOH 3 646       3.547  14.487  14.784  0.00  0.00           O  
HETATM 1971  H1  HOH 3 646       2.847  14.481  15.437  0.00  0.00           H  
HETATM 1972  H2  HOH 3 646       3.492  15.353  14.381  0.00  0.00           H  
HETATM 1973  O   HOH 3 647      22.878  10.158   1.010  0.00  0.00           O  
HETATM 1974  H1  HOH 3 647      22.763  10.757   1.747  0.00  0.00           H  
HETATM 1975  H2  HOH 3 647      22.359  10.543   0.304  0.00  0.00           H  
HETATM 1976  O   HOH 3 648      22.655   3.487  13.563  0.00  0.00           O  
HETATM 1977  H1  HOH 3 648      22.076   4.104  14.009  0.00  0.00           H  
HETATM 1978  H2  HOH 3 648      22.695   3.804  12.661  0.00  0.00           H  
HETATM 1979  O   HOH 3 649       6.126  24.714  15.940  0.00  0.00           O  
HETATM 1980  H1  HOH 3 649       6.268  24.908  16.866  0.00  0.00           H  
HETATM 1981  H2  HOH 3 649       7.003  24.559  15.590  0.00  0.00           H  
HETATM 1982  O   HOH 3 650      25.016   1.050   8.652  0.00  0.00           O  
HETATM 1983  H1  HOH 3 650      24.367   0.813   9.314  0.00  0.00           H  
HETATM 1984  H2  HOH 3 650      24.506   1.457   7.951  0.00  0.00           H  
HETATM 1985  O   HOH 3 651      14.091  14.997  20.436  0.00  0.00           O  
HETATM 1986  H1  HOH 3 651      13.859  14.211  20.932  0.00  0.00           H  
HETATM 1987  H2  HOH 3 651      14.913  14.772  20.001  0.00  0.00           H  
HETATM 1988  O   HOH 3 652      14.397  12.301  15.491  0.00  0.00           O  
HETATM 1989  H1  HOH 3 652      14.453  13.217  15.217  0.00  0.00           H  
HETATM 1990  H2  HOH 3 652      15.270  11.946  15.322  0.00  0.00           H  
HETATM 1991  O   HOH 3 653       3.784  12.111  10.652  0.00  0.00           O  
HETATM 1992  H1  HOH 3 653       4.317  12.045   9.860  0.00  0.00           H  
HETATM 1993  H2  HOH 3 653       4.402  12.368  11.337  0.00  0.00           H  
HETATM 1994  O   HOH 3 654      28.477   2.547  17.310  0.00  0.00           O  
HETATM 1995  H1  HOH 3 654      29.009   3.296  17.042  0.00  0.00           H  
HETATM 1996  H2  HOH 3 654      29.108   1.840  17.447  0.00  0.00           H  
HETATM 1997  O   HOH 3 655       4.292  27.298  20.072  0.00  0.00           O  
HETATM 1998  H1  HOH 3 655       3.585  27.408  19.437  0.00  0.00           H  
HETATM 1999  H2  HOH 3 655       3.847  27.198  20.913  0.00  0.00           H  
HETATM 2000  O   HOH 3 656       2.468  15.268  21.250  0.00  0.00           O  
HETATM 2001  H1  HOH 3 656       2.886  15.046  20.418  0.00  0.00           H  
HETATM 2002  H2  HOH 3 656       3.160  15.159  21.903  0.00  0.00           H  
HETATM 2003  O   HOH 3 657      16.188   2.165  16.269  0.00  0.00           O  
HETATM 2004  H1  HOH 3 657      15.814   1.382  16.673  0.00  0.00           H  
HETATM 2005  H2  HOH 3 657      15.869   2.145  15.367  0.00  0.00           H  
HETATM 2006  O   HOH 3 658      15.858  11.616   6.831  0.00  0.00           O  
HETATM 2007  H1  HOH 3 658      16.395  10.826   6.773  0.00  0.00           H  
HETATM 2008  H2  HOH 3 658      16.462  12.333   6.635  0.00  0.00           H  
HETATM 2009  O   HOH 3 659      14.059   8.158  27.198  0.00  0.00           O  
HETATM 2010  H1  HOH 3 659      14.975   7.909  27.317  0.00  0.00           H  
HETATM 2011  H2  HOH 3 659      13.863   7.928  26.290  0.00  0.00           H  
HETATM 2012  O   HOH 3 660      28.519  21.886  25.908  0.00  0.00           O  
HETATM 2013  H1  HOH 3 660      29.288  21.497  26.324  0.00  0.00           H  
HETATM 2014  H2  HOH 3 660      27.953  21.141  25.706  0.00  0.00           H  
HETATM 2015  O   HOH 3 661       7.200   0.639   5.332  0.00  0.00           O  
HETATM 2016  H1  HOH 3 661       6.884  -0.255   5.199  0.00  0.00           H  
HETATM 2017  H2  HOH 3 661       6.985   1.093   4.517  0.00  0.00           H  
HETATM 2018  O   HOH 3 662       5.055  10.692   3.253  0.00  0.00           O  
HETATM 2019  H1  HOH 3 662       4.815   9.953   3.812  0.00  0.00           H  
HETATM 2020  H2  HOH 3 662       4.784  10.426   2.374  0.00  0.00           H  
HETATM 2021  O   HOH 3 663      16.452  18.862   8.356  0.00  0.00           O  
HETATM 2022  H1  HOH 3 663      16.560  18.454   7.498  0.00  0.00           H  
HETATM 2023  H2  HOH 3 663      15.922  18.239   8.854  0.00  0.00           H  
HETATM 2024  O   HOH 3 664      21.134  19.106  11.515  0.00  0.00           O  
HETATM 2025  H1  HOH 3 664      21.723  18.858  10.803  0.00  0.00           H  
HETATM 2026  H2  HOH 3 664      20.256  18.964  11.161  0.00  0.00           H  
HETATM 2027  O   HOH 3 665      11.804  19.341  21.558  0.00  0.00           O  
HETATM 2028  H1  HOH 3 665      11.255  19.913  21.022  0.00  0.00           H  
HETATM 2029  H2  HOH 3 665      11.444  19.421  22.441  0.00  0.00           H  
HETATM 2030  O   HOH 3 666      17.676  26.945   2.890  0.00  0.00           O  
HETATM 2031  H1  HOH 3 666      17.241  27.163   2.066  0.00  0.00           H  
HETATM 2032  H2  HOH 3 666      17.774  25.994   2.866  0.00  0.00           H  
HETATM 2033  O   HOH 3 667      24.592   5.710   2.951  0.00  0.00           O  
HETATM 2034  H1  HOH 3 667      24.765   4.825   2.630  0.00  0.00           H  
HETATM 2035  H2  HOH 3 667      24.465   6.232   2.159  0.00  0.00           H  
HETATM 2036  O   HOH 3 668      18.154  18.955  15.678  0.00  0.00           O  
HETATM 2037  H1  HOH 3 668      17.865  19.024  14.768  0.00  0.00           H  
HETATM 2038  H2  HOH 3 668      17.343  18.945  16.187  0.00  0.00           H  
HETATM 2039  O   HOH 3 669       5.521  18.459  24.827  0.00  0.00           O  
HETATM 2040  H1  HOH 3 669       5.439  18.686  23.900  0.00  0.00           H  
HETATM 2041  H2  HOH 3 669       5.450  17.504  24.847  0.00  0.00           H  
HETATM 2042  O   HOH 3 670      10.452  19.660  24.000  0.00  0.00           O  
HETATM 2043  H1  HOH 3 670      11.242  19.979  24.436  0.00  0.00           H  
HETATM 2044  H2  HOH 3 670      10.117  18.977  24.580  0.00  0.00           H  
HETATM 2045  O   HOH 3 671      25.848   2.459   5.813  0.00  0.00           O  
HETATM 2046  H1  HOH 3 671      26.267   1.936   6.496  0.00  0.00           H  
HETATM 2047  H2  HOH 3 671      26.385   3.248   5.751  0.00  0.00           H  
HETATM 2048  O   HOH 3 672       1.965  21.296  27.306  0.00  0.00           O  
HETATM 2049  H1  HOH 3 672       1.696  20.673  27.981  0.00  0.00           H  
HETATM 2050  H2  HOH 3 672       2.279  20.750  26.586  0.00  0.00           H  
HETATM 2051  O   HOH 3 673      25.415   0.338  19.190  0.00  0.00           O  
HETATM 2052  H1  HOH 3 673      26.057   1.024  19.372  0.00  0.00           H  
HETATM 2053  H2  HOH 3 673      25.191  -0.016  20.051  0.00  0.00           H  
HETATM 2054  O   HOH 3 674       5.036   9.564  23.355  0.00  0.00           O  
HETATM 2055  H1  HOH 3 674       4.729  10.334  23.833  0.00  0.00           H  
HETATM 2056  H2  HOH 3 674       4.971   8.848  23.986  0.00  0.00           H  
HETATM 2057  O   HOH 3 675      23.879   9.822  17.100  0.00  0.00           O  
HETATM 2058  H1  HOH 3 675      23.693  10.568  16.529  0.00  0.00           H  
HETATM 2059  H2  HOH 3 675      24.350   9.204  16.542  0.00  0.00           H  
HETATM 2060  O   HOH 3 676       3.563  23.965  14.752  0.00  0.00           O  
HETATM 2061  H1  HOH 3 676       3.394  24.036  15.691  0.00  0.00           H  
HETATM 2062  H2  HOH 3 676       4.504  24.116  14.665  0.00  0.00           H  
HETATM 2063  O   HOH 3 677      10.082   9.851  19.932  0.00  0.00           O  
HETATM 2064  H1  HOH 3 677       9.281   9.660  20.421  0.00  0.00           H  
HETATM 2065  H2  HOH 3 677       9.776  10.097  19.059  0.00  0.00           H  
HETATM 2066  O   HOH 3 678      12.110  10.832  14.300  0.00  0.00           O  
HETATM 2067  H1  HOH 3 678      12.238   9.918  14.553  0.00  0.00           H  
HETATM 2068  H2  HOH 3 678      12.876  11.287  14.650  0.00  0.00           H  
HETATM 2069  O   HOH 3 679      10.885   3.479  20.238  0.00  0.00           O  
HETATM 2070  H1  HOH 3 679      11.160   2.565  20.311  0.00  0.00           H  
HETATM 2071  H2  HOH 3 679       9.951   3.433  20.037  0.00  0.00           H  
HETATM 2072  O   HOH 3 680      18.315  18.996  26.864  0.00  0.00           O  
HETATM 2073  H1  HOH 3 680      17.597  18.752  27.450  0.00  0.00           H  
HETATM 2074  H2  HOH 3 680      17.886  19.215  26.037  0.00  0.00           H  
HETATM 2075  O   HOH 3 681      23.458   5.806  16.600  0.00  0.00           O  
HETATM 2076  H1  HOH 3 681      23.103   5.948  17.478  0.00  0.00           H  
HETATM 2077  H2  HOH 3 681      22.688   5.656  16.052  0.00  0.00           H  
HETATM 2078  O   HOH 3 682      13.764   0.654   7.085  0.00  0.00           O  
HETATM 2079  H1  HOH 3 682      12.824   0.825   7.138  0.00  0.00           H  
HETATM 2080  H2  HOH 3 682      13.909   0.391   6.176  0.00  0.00           H  
HETATM 2081  O   HOH 3 683       6.876   5.604   7.035  0.00  0.00           O  
HETATM 2082  H1  HOH 3 683       6.905   4.727   7.416  0.00  0.00           H  
HETATM 2083  H2  HOH 3 683       7.663   5.656   6.493  0.00  0.00           H  
HETATM 2084  O   HOH 3 684      19.001  16.162  13.241  0.00  0.00           O  
HETATM 2085  H1  HOH 3 684      19.907  16.426  13.403  0.00  0.00           H  
HETATM 2086  H2  HOH 3 684      18.676  16.799  12.604  0.00  0.00           H  
HETATM 2087  O   HOH 3 685      21.741  26.023  11.464  0.00  0.00           O  
HETATM 2088  H1  HOH 3 685      21.638  26.664  12.167  0.00  0.00           H  
HETATM 2089  H2  HOH 3 685      21.064  26.253  10.828  0.00  0.00           H  
HETATM 2090  O   HOH 3 686      28.648   1.727  13.039  0.00  0.00           O  
HETATM 2091  H1  HOH 3 686      28.119   1.514  12.271  0.00  0.00           H  
HETATM 2092  H2  HOH 3 686      28.040   2.159  13.638  0.00  0.00           H  
HETATM 2093  O   HOH 3 687       1.754   6.670  20.763  0.00  0.00           O  
HETATM 2094  H1  HOH 3 687       2.605   7.076  20.599  0.00  0.00           H  
HETATM 2095  H2  HOH 3 687       1.750   6.493  21.704  0.00  0.00           H  
HETATM 2096  O   HOH 3 688       7.449   8.037  13.555  0.00  0.00           O  
HETATM 2097  H1  HOH 3 688       8.392   7.876  13.577  0.00  0.00           H  
HETATM 2098  H2  HOH 3 688       7.071   7.214  13.245  0.00  0.00           H  
HETATM 2099  O   HOH 3 689       5.383  24.110   7.252  0.00  0.00           O  
HETATM 2100  H1  HOH 3 689       4.939  23.262   7.232  0.00  0.00           H  
HETATM 2101  H2  HOH 3 689       4.919  24.607   7.927  0.00  0.00           H  
HETATM 2102  O   HOH 3 690       2.670  20.946  14.258  0.00  0.00           O  
HETATM 2103  H1  HOH 3 690       2.446  21.212  15.150  0.00  0.00           H  
HETATM 2104  H2  HOH 3 690       2.272  21.615  13.702  0.00  0.00           H  
HETATM 2105  O   HOH 3 691      12.913  17.933   7.980  0.00  0.00           O  
HETATM 2106  H1  HOH 3 691      13.114  17.253   8.622  0.00  0.00           H  
HETATM 2107  H2  HOH 3 691      12.348  18.547   8.450  0.00  0.00           H  
HETATM 2108  O   HOH 3 692      25.428  25.525  20.026  0.00  0.00           O  
HETATM 2109  H1  HOH 3 692      25.890  25.338  19.208  0.00  0.00           H  
HETATM 2110  H2  HOH 3 692      26.099  25.889  20.603  0.00  0.00           H  
HETATM 2111  O   HOH 3 693      20.172  10.018  12.825  0.00  0.00           O  
HETATM 2112  H1  HOH 3 693      19.269   9.831  12.570  0.00  0.00           H  
HETATM 2113  H2  HOH 3 693      20.701   9.677  12.103  0.00  0.00           H  
HETATM 2114  O   HOH 3 694      25.736  13.494  16.831  0.00  0.00           O  
HETATM 2115  H1  HOH 3 694      26.579  13.844  17.119  0.00  0.00           H  
HETATM 2116  H2  HOH 3 694      25.188  14.267  16.696  0.00  0.00           H  
HETATM 2117  O   HOH 3 695      21.338   8.341   2.591  0.00  0.00           O  
HETATM 2118  H1  HOH 3 695      22.037   8.772   2.099  0.00  0.00           H  
HETATM 2119  H2  HOH 3 695      21.783   7.653   3.087  0.00  0.00           H  
HETATM 2120  O   HOH 3 696      27.961  21.227   8.229  0.00  0.00           O  
HETATM 2121  H1  HOH 3 696      27.130  20.832   7.963  0.00  0.00           H  
HETATM 2122  H2  HOH 3 696      27.710  21.945   8.809  0.00  0.00           H  
HETATM 2123  O   HOH 3 697      15.898  26.448  22.277  0.00  0.00           O  
HETATM 2124  H1  HOH 3 697      15.279  25.726  22.169  0.00  0.00           H  
HETATM 2125  H2  HOH 3 697      16.703  26.136  21.863  0.00  0.00           H  
HETATM 2126  O   HOH 3 698      26.837  27.599  12.451  0.00  0.00           O  
HETATM 2127  H1  HOH 3 698      26.245  26.847  12.468  0.00  0.00           H  
HETATM 2128  H2  HOH 3 698      26.587  28.118  13.216  0.00  0.00           H  
HETATM 2129  O   HOH 3 699       4.218  27.803   1.987  0.00  0.00           O  
HETATM 2130  H1  HOH 3 699       3.931  28.605   1.551  0.00  0.00           H  
HETATM 2131  H2  HOH 3 699       5.116  27.986   2.261  0.00  0.00           H  
HETATM 2132  O   HOH 3 700      25.552  17.967  17.803  0.00  0.00           O  
HETATM 2133  H1  HOH 3 700      26.354  17.568  17.465  0.00  0.00           H  
HETATM 2134  H2  HOH 3 700      25.323  18.633  17.156  0.00  0.00           H  
HETATM 2135  O   HOH 3 701       4.533  22.645   0.941  0.00  0.00           O  
HETATM 2136  H1  HOH 3 701       4.623  22.963   1.839  0.00  0.00           H  
HETATM 2137  H2  HOH 3 701       4.749  23.402   0.396  0.00  0.00           H  
HETATM 2138  O   HOH 3 702       1.594  17.755   6.912  0.00  0.00           O  
HETATM 2139  H1  HOH 3 702       0.770  17.894   7.378  0.00  0.00           H  
HETATM 2140  H2  HOH 3 702       2.269  18.039   7.529  0.00  0.00           H  
HETATM 2141  O   HOH 3 703      25.362  13.480   0.510  0.00  0.00           O  
HETATM 2142  H1  HOH 3 703      24.888  13.639  -0.306  0.00  0.00           H  
HETATM 2143  H2  HOH 3 703      25.317  12.531   0.632  0.00  0.00           H  
HETATM 2144  O   HOH 3 704      10.328  20.288  15.121  0.00  0.00           O  
HETATM 2145  H1  HOH 3 704       9.704  20.061  15.811  0.00  0.00           H  
HETATM 2146  H2  HOH 3 704      10.476  19.467  14.652  0.00  0.00           H  
HETATM 2147  O   HOH 3 705      28.885  20.059  16.413  0.00  0.00           O  
HETATM 2148  H1  HOH 3 705      28.624  19.194  16.727  0.00  0.00           H  
HETATM 2149  H2  HOH 3 705      28.364  20.195  15.622  0.00  0.00           H  
HETATM 2150  O   HOH 3 706      15.352  21.039  12.626  0.00  0.00           O  
HETATM 2151  H1  HOH 3 706      14.716  21.468  13.198  0.00  0.00           H  
HETATM 2152  H2  HOH 3 706      14.825  20.656  11.925  0.00  0.00           H  
HETATM 2153  O   HOH 3 707      23.944   7.354   0.852  0.00  0.00           O  
HETATM 2154  H1  HOH 3 707      24.115   8.272   1.064  0.00  0.00           H  
HETATM 2155  H2  HOH 3 707      23.729   7.359  -0.080  0.00  0.00           H  
HETATM 2156  O   HOH 3 708      24.157  17.244   7.538  0.00  0.00           O  
HETATM 2157  H1  HOH 3 708      23.307  16.884   7.789  0.00  0.00           H  
HETATM 2158  H2  HOH 3 708      24.013  17.616   6.668  0.00  0.00           H  
HETATM 2159  O   HOH 3 709      19.009   5.301  22.974  0.00  0.00           O  
HETATM 2160  H1  HOH 3 709      18.139   5.059  23.291  0.00  0.00           H  
HETATM 2161  H2  HOH 3 709      19.367   5.864  23.661  0.00  0.00           H  
HETATM 2162  O   HOH 3 710       0.760   2.439   8.156  0.00  0.00           O  
HETATM 2163  H1  HOH 3 710       1.194   1.782   7.611  0.00  0.00           H  
HETATM 2164  H2  HOH 3 710      -0.169   2.351   7.944  0.00  0.00           H  
HETATM 2165  O   HOH 3 711      17.745  28.140  13.623  0.00  0.00           O  
HETATM 2166  H1  HOH 3 711      17.125  27.924  14.319  0.00  0.00           H  
HETATM 2167  H2  HOH 3 711      17.265  28.738  13.050  0.00  0.00           H  
HETATM 2168  O   HOH 3 712      24.944   7.994  25.737  0.00  0.00           O  
HETATM 2169  H1  HOH 3 712      24.117   7.642  26.067  0.00  0.00           H  
HETATM 2170  H2  HOH 3 712      24.883   7.900  24.786  0.00  0.00           H  
HETATM 2171  O   HOH 3 713      17.906  21.183  28.671  0.00  0.00           O  
HETATM 2172  H1  HOH 3 713      17.259  21.308  27.976  0.00  0.00           H  
HETATM 2173  H2  HOH 3 713      18.525  20.549  28.312  0.00  0.00           H  
HETATM 2174  O   HOH 3 714      12.252  15.597  15.520  0.00  0.00           O  
HETATM 2175  H1  HOH 3 714      12.944  15.158  15.026  0.00  0.00           H  
HETATM 2176  H2  HOH 3 714      11.852  14.903  16.044  0.00  0.00           H  
HETATM 2177  O   HOH 3 715      20.998  28.735  25.777  0.00  0.00           O  
HETATM 2178  H1  HOH 3 715      21.721  28.108  25.757  0.00  0.00           H  
HETATM 2179  H2  HOH 3 715      20.393  28.426  25.103  0.00  0.00           H  
HETATM 2180  O   HOH 3 716      27.782  26.159  21.609  0.00  0.00           O  
HETATM 2181  H1  HOH 3 716      27.625  26.232  22.550  0.00  0.00           H  
HETATM 2182  H2  HOH 3 716      28.338  26.910  21.400  0.00  0.00           H  
HETATM 2183  O   HOH 3 717       0.361  10.354  11.766  0.00  0.00           O  
HETATM 2184  H1  HOH 3 717       1.136   9.819  11.937  0.00  0.00           H  
HETATM 2185  H2  HOH 3 717       0.676  11.256  11.816  0.00  0.00           H  
HETATM 2186  O   HOH 3 718      19.875  10.590  19.548  0.00  0.00           O  
HETATM 2187  H1  HOH 3 718      19.721   9.837  18.978  0.00  0.00           H  
HETATM 2188  H2  HOH 3 718      20.708  10.953  19.246  0.00  0.00           H  
HETATM 2189  O   HOH 3 719      21.328  20.307   1.070  0.00  0.00           O  
HETATM 2190  H1  HOH 3 719      20.519  20.276   1.581  0.00  0.00           H  
HETATM 2191  H2  HOH 3 719      21.804  21.060   1.420  0.00  0.00           H  
HETATM 2192  O   HOH 3 720       7.005   7.747  25.498  0.00  0.00           O  
HETATM 2193  H1  HOH 3 720       7.140   7.512  26.416  0.00  0.00           H  
HETATM 2194  H2  HOH 3 720       6.058   7.691  25.373  0.00  0.00           H  
HETATM 2195  O   HOH 3 721      17.970   4.673   6.432  0.00  0.00           O  
HETATM 2196  H1  HOH 3 721      17.388   4.002   6.074  0.00  0.00           H  
HETATM 2197  H2  HOH 3 721      18.609   4.184   6.950  0.00  0.00           H  
HETATM 2198  O   HOH 3 722       8.464  20.805  17.247  0.00  0.00           O  
HETATM 2199  H1  HOH 3 722       8.457  20.038  17.819  0.00  0.00           H  
HETATM 2200  H2  HOH 3 722       8.332  21.547  17.838  0.00  0.00           H  
HETATM 2201  O   HOH 3 723      13.867  10.282  17.837  0.00  0.00           O  
HETATM 2202  H1  HOH 3 723      13.907  11.204  17.582  0.00  0.00           H  
HETATM 2203  H2  HOH 3 723      13.454  10.291  18.701  0.00  0.00           H  
HETATM 2204  O   HOH 3 724      26.758  28.311  28.687  0.00  0.00           O  
HETATM 2205  H1  HOH 3 724      25.850  28.354  28.386  0.00  0.00           H  
HETATM 2206  H2  HOH 3 724      27.266  28.148  27.892  0.00  0.00           H  
HETATM 2207  O   HOH 3 725       1.253   8.439  25.597  0.00  0.00           O  
HETATM 2208  H1  HOH 3 725       1.065   9.181  25.022  0.00  0.00           H  
HETATM 2209  H2  HOH 3 725       0.424   7.965  25.655  0.00  0.00           H  
HETATM 2210  O   HOH 3 726      20.390  28.450  19.999  0.00  0.00           O  
HETATM 2211  H1  HOH 3 726      20.956  27.727  20.267  0.00  0.00           H  
HETATM 2212  H2  HOH 3 726      20.614  29.165  20.594  0.00  0.00           H  
HETATM 2213  O   HOH 3 727      15.624   2.897  13.706  0.00  0.00           O  
HETATM 2214  H1  HOH 3 727      14.885   3.489  13.848  0.00  0.00           H  
HETATM 2215  H2  HOH 3 727      15.613   2.721  12.765  0.00  0.00           H  
HETATM 2216  O   HOH 3 728       9.978   8.512  15.271  0.00  0.00           O  
HETATM 2217  H1  HOH 3 728      10.403   7.706  14.976  0.00  0.00           H  
HETATM 2218  H2  HOH 3 728       9.150   8.221  15.652  0.00  0.00           H  
HETATM 2219  O   HOH 3 729      21.947  22.267   2.630  0.00  0.00           O  
HETATM 2220  H1  HOH 3 729      22.341  22.955   2.094  0.00  0.00           H  
HETATM 2221  H2  HOH 3 729      21.219  22.699   3.078  0.00  0.00           H  
HETATM 2222  O   HOH 3 730      21.943  10.942   6.597  0.00  0.00           O  
HETATM 2223  H1  HOH 3 730      21.117  10.892   7.077  0.00  0.00           H  
HETATM 2224  H2  HOH 3 730      22.195  11.864   6.649  0.00  0.00           H  
HETATM 2225  O   HOH 3 731       9.809  28.452  18.607  0.00  0.00           O  
HETATM 2226  H1  HOH 3 731       9.050  28.239  18.065  0.00  0.00           H  
HETATM 2227  H2  HOH 3 731      10.539  28.498  17.989  0.00  0.00           H  
HETATM 2228  O   HOH 3 732      15.032  13.518  18.067  0.00  0.00           O  
HETATM 2229  H1  HOH 3 732      15.807  12.967  18.173  0.00  0.00           H  
HETATM 2230  H2  HOH 3 732      15.363  14.325  17.674  0.00  0.00           H  
HETATM 2231  O   HOH 3 733       6.673   4.318  17.861  0.00  0.00           O  
HETATM 2232  H1  HOH 3 733       6.534   4.542  18.781  0.00  0.00           H  
HETATM 2233  H2  HOH 3 733       5.986   3.681  17.663  0.00  0.00           H  
HETATM 2234  O   HOH 3 734       9.687   4.948  14.647  0.00  0.00           O  
HETATM 2235  H1  HOH 3 734      10.530   4.953  15.099  0.00  0.00           H  
HETATM 2236  H2  HOH 3 734       9.322   4.082  14.829  0.00  0.00           H  
HETATM 2237  O   HOH 3 735       5.609   3.094  12.641  0.00  0.00           O  
HETATM 2238  H1  HOH 3 735       5.817   3.630  11.876  0.00  0.00           H  
HETATM 2239  H2  HOH 3 735       4.816   2.619  12.393  0.00  0.00           H  
HETATM 2240  O   HOH 3 736      16.530   7.302  27.614  0.00  0.00           O  
HETATM 2241  H1  HOH 3 736      16.858   7.390  28.509  0.00  0.00           H  
HETATM 2242  H2  HOH 3 736      17.300   7.056  27.100  0.00  0.00           H  
HETATM 2243  O   HOH 3 737       5.603  24.195  21.156  0.00  0.00           O  
HETATM 2244  H1  HOH 3 737       5.590  23.238  21.176  0.00  0.00           H  
HETATM 2245  H2  HOH 3 737       4.691  24.443  21.006  0.00  0.00           H  
HETATM 2246  O   HOH 3 738       5.795  26.776  13.752  0.00  0.00           O  
HETATM 2247  H1  HOH 3 738       6.745  26.658  13.767  0.00  0.00           H  
HETATM 2248  H2  HOH 3 738       5.447  25.976  14.146  0.00  0.00           H  
HETATM 2249  O   HOH 3 739       1.673  22.756   1.160  0.00  0.00           O  
HETATM 2250  H1  HOH 3 739       2.561  22.556   0.864  0.00  0.00           H  
HETATM 2251  H2  HOH 3 739       1.238  23.116   0.388  0.00  0.00           H  
HETATM 2252  O   HOH 3 740      18.331  18.573  10.523  0.00  0.00           O  
HETATM 2253  H1  HOH 3 740      17.905  18.768   9.688  0.00  0.00           H  
HETATM 2254  H2  HOH 3 740      18.600  17.658  10.448  0.00  0.00           H  
HETATM 2255  O   HOH 3 741       9.741  24.335   6.046  0.00  0.00           O  
HETATM 2256  H1  HOH 3 741      10.417  24.653   6.645  0.00  0.00           H  
HETATM 2257  H2  HOH 3 741      10.083  23.503   5.719  0.00  0.00           H  
HETATM 2258  O   HOH 3 742      10.965   9.215   6.676  0.00  0.00           O  
HETATM 2259  H1  HOH 3 742      10.424   9.390   5.906  0.00  0.00           H  
HETATM 2260  H2  HOH 3 742      11.700   9.823   6.594  0.00  0.00           H  
HETATM 2261  O   HOH 3 743       9.956  19.542   1.987  0.00  0.00           O  
HETATM 2262  H1  HOH 3 743       9.288  19.495   2.671  0.00  0.00           H  
HETATM 2263  H2  HOH 3 743      10.266  18.641   1.892  0.00  0.00           H  
HETATM 2264  O   HOH 3 744      21.369   9.112  10.647  0.00  0.00           O  
HETATM 2265  H1  HOH 3 744      22.256   8.916  10.345  0.00  0.00           H  
HETATM 2266  H2  HOH 3 744      20.803   8.570  10.098  0.00  0.00           H  
HETATM 2267  O   HOH 3 745       6.333   4.848  24.819  0.00  0.00           O  
HETATM 2268  H1  HOH 3 745       6.844   4.693  24.025  0.00  0.00           H  
HETATM 2269  H2  HOH 3 745       5.484   5.155  24.502  0.00  0.00           H  
HETATM 2270  O   HOH 3 746       0.410  13.784   6.641  0.00  0.00           O  
HETATM 2271  H1  HOH 3 746       1.349  13.912   6.773  0.00  0.00           H  
HETATM 2272  H2  HOH 3 746       0.291  13.843   5.693  0.00  0.00           H  
HETATM 2273  O   HOH 3 747      20.679  17.752  28.685  0.00  0.00           O  
HETATM 2274  H1  HOH 3 747      20.822  18.697  28.747  0.00  0.00           H  
HETATM 2275  H2  HOH 3 747      19.742  17.662  28.514  0.00  0.00           H  
HETATM 2276  O   HOH 3 748      15.266   2.479   8.411  0.00  0.00           O  
HETATM 2277  H1  HOH 3 748      14.675   1.798   8.090  0.00  0.00           H  
HETATM 2278  H2  HOH 3 748      16.103   2.291   7.985  0.00  0.00           H  
HETATM 2279  O   HOH 3 749       6.758  16.191   6.232  0.00  0.00           O  
HETATM 2280  H1  HOH 3 749       7.341  16.611   6.865  0.00  0.00           H  
HETATM 2281  H2  HOH 3 749       6.122  16.870   6.006  0.00  0.00           H  
HETATM 2282  O   HOH 3 750      10.491  10.470  27.622  0.00  0.00           O  
HETATM 2283  H1  HOH 3 750      10.988  10.776  28.380  0.00  0.00           H  
HETATM 2284  H2  HOH 3 750       9.579  10.668  27.837  0.00  0.00           H  
HETATM 2285  O   HOH 3 751      27.463  14.362   2.155  0.00  0.00           O  
HETATM 2286  H1  HOH 3 751      28.101  13.680   1.945  0.00  0.00           H  
HETATM 2287  H2  HOH 3 751      26.708  14.163   1.601  0.00  0.00           H  
HETATM 2288  O   HOH 3 752       5.811  21.202  21.238  0.00  0.00           O  
HETATM 2289  H1  HOH 3 752       5.272  20.677  21.830  0.00  0.00           H  
HETATM 2290  H2  HOH 3 752       6.654  21.278  21.685  0.00  0.00           H  
HETATM 2291  O   HOH 3 753      13.953  26.796  25.021  0.00  0.00           O  
HETATM 2292  H1  HOH 3 753      14.477  26.245  25.602  0.00  0.00           H  
HETATM 2293  H2  HOH 3 753      13.049  26.535  25.193  0.00  0.00           H  
HETATM 2294  O   HOH 3 754      12.930  12.684   4.880  0.00  0.00           O  
HETATM 2295  H1  HOH 3 754      12.770  12.904   5.798  0.00  0.00           H  
HETATM 2296  H2  HOH 3 754      12.716  11.753   4.816  0.00  0.00           H  
HETATM 2297  O   HOH 3 755       9.542   6.620   9.041  0.00  0.00           O  
HETATM 2298  H1  HOH 3 755       9.820   5.712   8.917  0.00  0.00           H  
HETATM 2299  H2  HOH 3 755      10.356   7.123   9.037  0.00  0.00           H  
HETATM 2300  O   HOH 3 756       3.969  12.729   1.820  0.00  0.00           O  
HETATM 2301  H1  HOH 3 756       4.510  12.401   2.539  0.00  0.00           H  
HETATM 2302  H2  HOH 3 756       3.197  13.096   2.249  0.00  0.00           H  
HETATM 2303  O   HOH 3 757      14.785  22.250  17.311  0.00  0.00           O  
HETATM 2304  H1  HOH 3 757      15.727  22.345  17.455  0.00  0.00           H  
HETATM 2305  H2  HOH 3 757      14.402  23.033  17.706  0.00  0.00           H  
HETATM 2306  O   HOH 3 758       7.654  19.196  28.599  0.00  0.00           O  
HETATM 2307  H1  HOH 3 758       8.292  19.909  28.606  0.00  0.00           H  
HETATM 2308  H2  HOH 3 758       6.821  19.621  28.396  0.00  0.00           H  
HETATM 2309  O   HOH 3 759      18.816  20.394   2.372  0.00  0.00           O  
HETATM 2310  H1  HOH 3 759      18.708  20.918   3.166  0.00  0.00           H  
HETATM 2311  H2  HOH 3 759      18.440  20.933   1.677  0.00  0.00           H  
HETATM 2312  O   HOH 3 760      28.583  14.070  24.811  0.00  0.00           O  
HETATM 2313  H1  HOH 3 760      28.023  14.486  24.156  0.00  0.00           H  
HETATM 2314  H2  HOH 3 760      29.020  14.799  25.251  0.00  0.00           H  
HETATM 2315  O   HOH 3 761      20.178   3.430  20.266  0.00  0.00           O  
HETATM 2316  H1  HOH 3 761      19.242   3.231  20.289  0.00  0.00           H  
HETATM 2317  H2  HOH 3 761      20.418   3.347  19.343  0.00  0.00           H  
HETATM 2318  O   HOH 3 762      14.137  17.887  22.729  0.00  0.00           O  
HETATM 2319  H1  HOH 3 762      14.792  17.190  22.759  0.00  0.00           H  
HETATM 2320  H2  HOH 3 762      14.635  18.675  22.515  0.00  0.00           H  
HETATM 2321  O   HOH 3 763      11.503   6.011  16.504  0.00  0.00           O  
HETATM 2322  H1  HOH 3 763      12.420   5.750  16.587  0.00  0.00           H  
HETATM 2323  H2  HOH 3 763      11.206   6.133  17.405  0.00  0.00           H  
HETATM 2324  O   HOH 3 764      10.511  12.838  21.371  0.00  0.00           O  
HETATM 2325  H1  HOH 3 764      10.857  12.359  22.124  0.00  0.00           H  
HETATM 2326  H2  HOH 3 764      10.702  12.276  20.620  0.00  0.00           H  
HETATM 2327  O   HOH 3 765      15.263   0.480   4.599  0.00  0.00           O  
HETATM 2328  H1  HOH 3 765      15.891  -0.173   4.909  0.00  0.00           H  
HETATM 2329  H2  HOH 3 765      14.989   0.160   3.739  0.00  0.00           H  
HETATM 2330  O   HOH 3 766      17.596  28.013  27.399  0.00  0.00           O  
HETATM 2331  H1  HOH 3 766      17.095  27.622  26.683  0.00  0.00           H  
HETATM 2332  H2  HOH 3 766      18.490  28.071  27.061  0.00  0.00           H  
HETATM 2333  O   HOH 3 767       3.073  29.180  28.819  0.00  0.00           O  
HETATM 2334  H1  HOH 3 767       3.081  28.228  28.717  0.00  0.00           H  
HETATM 2335  H2  HOH 3 767       2.144  29.407  28.873  0.00  0.00           H  
HETATM 2336  O   HOH 3 768      27.360  18.440   2.001  0.00  0.00           O  
HETATM 2337  H1  HOH 3 768      27.705  17.950   2.748  0.00  0.00           H  
HETATM 2338  H2  HOH 3 768      27.482  17.855   1.253  0.00  0.00           H  
HETATM 2339  O   HOH 3 769      11.335  27.591   3.864  0.00  0.00           O  
HETATM 2340  H1  HOH 3 769      10.607  27.909   4.399  0.00  0.00           H  
HETATM 2341  H2  HOH 3 769      12.059  27.486   4.483  0.00  0.00           H  
HETATM 2342  O   HOH 3 770      13.861  18.426   5.336  0.00  0.00           O  
HETATM 2343  H1  HOH 3 770      14.697  17.971   5.428  0.00  0.00           H  
HETATM 2344  H2  HOH 3 770      13.387  18.224   6.143  0.00  0.00           H  
HETATM 2345  O   HOH 3 771      28.953  15.975  13.740  0.00  0.00           O  
HETATM 2346  H1  HOH 3 771      29.437  16.791  13.865  0.00  0.00           H  
HETATM 2347  H2  HOH 3 771      28.537  16.072  12.884  0.00  0.00           H  
HETATM 2348  O   HOH 3 772      20.009  20.114  19.643  0.00  0.00           O  
HETATM 2349  H1  HOH 3 772      20.180  20.374  18.738  0.00  0.00           H  
HETATM 2350  H2  HOH 3 772      20.200  20.898  20.158  0.00  0.00           H  
HETATM 2351  O   HOH 3 773      14.245   2.674  26.319  0.00  0.00           O  
HETATM 2352  H1  HOH 3 773      13.431   2.998  26.707  0.00  0.00           H  
HETATM 2353  H2  HOH 3 773      13.962   2.022  25.678  0.00  0.00           H  
HETATM 2354  O   HOH 3 774      19.240   5.991  17.950  0.00  0.00           O  
HETATM 2355  H1  HOH 3 774      18.917   5.090  17.915  0.00  0.00           H  
HETATM 2356  H2  HOH 3 774      19.700   6.048  18.787  0.00  0.00           H  
HETATM 2357  O   HOH 3 775      28.108   3.424   0.391  0.00  0.00           O  
HETATM 2358  H1  HOH 3 775      28.216   4.275  -0.034  0.00  0.00           H  
HETATM 2359  H2  HOH 3 775      28.772   3.414   1.080  0.00  0.00           H  
HETATM 2360  O   HOH 3 776      10.093  11.515   8.702  0.00  0.00           O  
HETATM 2361  H1  HOH 3 776       9.929  10.608   8.443  0.00  0.00           H  
HETATM 2362  H2  HOH 3 776      10.386  11.455   9.611  0.00  0.00           H  
HETATM 2363  O   HOH 3 777      24.545   5.042  20.036  0.00  0.00           O  
HETATM 2364  H1  HOH 3 777      24.528   4.276  20.609  0.00  0.00           H  
HETATM 2365  H2  HOH 3 777      24.758   4.691  19.171  0.00  0.00           H  
HETATM 2366  O   HOH 3 778      20.170  28.945   2.706  0.00  0.00           O  
HETATM 2367  H1  HOH 3 778      19.482  28.291   2.830  0.00  0.00           H  
HETATM 2368  H2  HOH 3 778      20.193  29.093   1.761  0.00  0.00           H  
HETATM 2369  O   HOH 3 779      25.303  13.875  13.494  0.00  0.00           O  
HETATM 2370  H1  HOH 3 779      25.400  12.969  13.788  0.00  0.00           H  
HETATM 2371  H2  HOH 3 779      25.931  13.963  12.777  0.00  0.00           H  
HETATM 2372  O   HOH 3 780      19.112   8.271  25.150  0.00  0.00           O  
HETATM 2373  H1  HOH 3 780      18.858   8.311  24.228  0.00  0.00           H  
HETATM 2374  H2  HOH 3 780      19.822   7.629  25.175  0.00  0.00           H  
HETATM 2375  O   HOH 3 781      27.216  23.647  14.520  0.00  0.00           O  
HETATM 2376  H1  HOH 3 781      27.101  24.575  14.727  0.00  0.00           H  
HETATM 2377  H2  HOH 3 781      26.941  23.569  13.607  0.00  0.00           H  
HETATM 2378  O   HOH 3 782       9.475   6.416  18.665  0.00  0.00           O  
HETATM 2379  H1  HOH 3 782       8.766   6.069  19.208  0.00  0.00           H  
HETATM 2380  H2  HOH 3 782       9.047   6.674  17.849  0.00  0.00           H  
HETATM 2381  O   HOH 3 783       3.483  15.803  28.038  0.00  0.00           O  
HETATM 2382  H1  HOH 3 783       2.623  16.059  28.369  0.00  0.00           H  
HETATM 2383  H2  HOH 3 783       4.093  16.409  28.460  0.00  0.00           H  
HETATM 2384  O   HOH 3 784      14.890  11.274  27.817  0.00  0.00           O  
HETATM 2385  H1  HOH 3 784      14.906  11.744  26.983  0.00  0.00           H  
HETATM 2386  H2  HOH 3 784      14.723  10.363  27.575  0.00  0.00           H  
HETATM 2387  O   HOH 3 785      26.183  17.055  28.973  0.00  0.00           O  
HETATM 2388  H1  HOH 3 785      25.462  17.165  29.592  0.00  0.00           H  
HETATM 2389  H2  HOH 3 785      25.996  16.228  28.530  0.00  0.00           H  
END                                                                             
