# Supplementary material for: Broadening the Scope of Binding Free Energy Calculations Using a Separated Topologies Approach
Source: J Chem Theory Comput. 2023 Jul 24;19(15):5058–76. doi: 10.1021/acs.jctc.3c00282 (PMC10413862; doi:10.1021/acs.jctc.3c00282)
Supplement: Supplementary file 2 — ct3c00282_si_002.zip [file ct3c00282_si_002.zip › SI_paper/MALT1/input/Pfizer-01-01/complex.pdb]

CRYST1   91.483   91.483   91.483  90.00  90.00  90.00 P 1            
HETATM    1  C   ACE 1   1      71.275  64.929  58.922  0.00  0.00           C  
HETATM    2  O   ACE 1   1      71.303  65.754  58.083  0.00  0.00           O  
HETATM    3  CH3 ACE 1   1      70.516  65.224  60.203  0.00  0.00           C  
HETATM    4 HH31 ACE 1   1      70.995  64.726  61.046  0.00  0.00           H  
HETATM    5 HH32 ACE 1   1      70.407  66.306  60.280  0.00  0.00           H  
HETATM    6 HH33 ACE 1   1      69.483  64.884  60.130  0.00  0.00           H  
ATOM      7  N   PRO 1   2      71.938  63.730  58.719  0.00  0.00           N  
ATOM      8  CA  PRO 1   2      72.564  63.397  57.401  0.00  0.00           C  
ATOM      9  C   PRO 1   2      71.531  63.286  56.323  0.00  0.00           C  
ATOM     10  O   PRO 1   2      70.367  63.036  56.459  0.00  0.00           O  
ATOM     11  CB  PRO 1   2      73.225  61.989  57.624  0.00  0.00           C  
ATOM     12  CG  PRO 1   2      72.586  61.414  58.890  0.00  0.00           C  
ATOM     13  CD  PRO 1   2      72.050  62.625  59.682  0.00  0.00           C  
ATOM     14  HA  PRO 1   2      73.319  64.150  57.174  0.00  0.00           H  
ATOM     15  HB2 PRO 1   2      73.072  61.273  56.817  0.00  0.00           H  
ATOM     16  HB3 PRO 1   2      74.255  62.216  57.899  0.00  0.00           H  
ATOM     17  HG2 PRO 1   2      71.754  60.762  58.623  0.00  0.00           H  
ATOM     18  HG3 PRO 1   2      73.308  60.840  59.470  0.00  0.00           H  
ATOM     19  HD2 PRO 1   2      72.738  62.962  60.458  0.00  0.00           H  
ATOM     20  HD3 PRO 1   2      71.090  62.354  60.123  0.00  0.00           H  
ATOM     21  N   LEU 1   3      71.940  63.376  55.101  0.00  0.00           N  
ATOM     22  CA  LEU 1   3      71.214  62.959  53.876  0.00  0.00           C  
ATOM     23  C   LEU 1   3      71.135  61.427  53.688  0.00  0.00           C  
ATOM     24  O   LEU 1   3      71.932  60.605  54.235  0.00  0.00           O  
ATOM     25  CB  LEU 1   3      71.964  63.548  52.658  0.00  0.00           C  
ATOM     26  CG  LEU 1   3      71.798  65.063  52.533  0.00  0.00           C  
ATOM     27  CD1 LEU 1   3      72.973  65.704  53.254  0.00  0.00           C  
ATOM     28  CD2 LEU 1   3      71.622  65.572  51.149  0.00  0.00           C  
ATOM     29  H   LEU 1   3      72.925  63.578  55.009  0.00  0.00           H  
ATOM     30  HA  LEU 1   3      70.191  63.329  53.957  0.00  0.00           H  
ATOM     31  HB2 LEU 1   3      72.978  63.186  52.490  0.00  0.00           H  
ATOM     32  HB3 LEU 1   3      71.454  63.185  51.766  0.00  0.00           H  
ATOM     33  HG  LEU 1   3      70.883  65.429  53.000  0.00  0.00           H  
ATOM     34 HD11 LEU 1   3      73.863  65.221  52.852  0.00  0.00           H  
ATOM     35 HD12 LEU 1   3      73.099  66.737  52.930  0.00  0.00           H  
ATOM     36 HD13 LEU 1   3      72.873  65.765  54.338  0.00  0.00           H  
ATOM     37 HD21 LEU 1   3      71.578  66.661  51.155  0.00  0.00           H  
ATOM     38 HD22 LEU 1   3      72.368  65.289  50.406  0.00  0.00           H  
ATOM     39 HD23 LEU 1   3      70.660  65.256  50.743  0.00  0.00           H  
ATOM     40  N   ALA 1   4      70.203  60.933  52.890  0.00  0.00           N  
ATOM     41  CA  ALA 1   4      70.050  59.522  52.554  0.00  0.00           C  
ATOM     42  C   ALA 1   4      70.871  59.383  51.281  0.00  0.00           C  
ATOM     43  O   ALA 1   4      70.951  60.286  50.537  0.00  0.00           O  
ATOM     44  CB  ALA 1   4      68.531  59.351  52.368  0.00  0.00           C  
ATOM     45  H   ALA 1   4      69.521  61.528  52.443  0.00  0.00           H  
ATOM     46  HA  ALA 1   4      70.370  58.789  53.295  0.00  0.00           H  
ATOM     47  HB1 ALA 1   4      68.290  59.708  51.367  0.00  0.00           H  
ATOM     48  HB2 ALA 1   4      68.311  58.283  52.401  0.00  0.00           H  
ATOM     49  HB3 ALA 1   4      67.924  59.813  53.147  0.00  0.00           H  
ATOM     50  N   LYS 1   5      71.503  58.277  50.962  0.00  0.00           N  
ATOM     51  CA  LYS 1   5      72.142  58.046  49.690  0.00  0.00           C  
ATOM     52  C   LYS 1   5      71.100  57.817  48.607  0.00  0.00           C  
ATOM     53  O   LYS 1   5      71.270  58.123  47.400  0.00  0.00           O  
ATOM     54  CB  LYS 1   5      73.107  56.846  49.874  0.00  0.00           C  
ATOM     55  CG  LYS 1   5      73.980  56.470  48.720  0.00  0.00           C  
ATOM     56  CD  LYS 1   5      75.185  55.468  48.945  0.00  0.00           C  
ATOM     57  CE  LYS 1   5      75.952  55.183  47.729  0.00  0.00           C  
ATOM     58  NZ  LYS 1   5      77.210  54.455  48.100  0.00  0.00           N  
ATOM     59  H   LYS 1   5      71.557  57.475  51.574  0.00  0.00           H  
ATOM     60  HA  LYS 1   5      72.792  58.891  49.463  0.00  0.00           H  
ATOM     61  HB2 LYS 1   5      73.726  57.024  50.754  0.00  0.00           H  
ATOM     62  HB3 LYS 1   5      72.725  55.897  50.252  0.00  0.00           H  
ATOM     63  HG2 LYS 1   5      73.343  55.920  48.028  0.00  0.00           H  
ATOM     64  HG3 LYS 1   5      74.227  57.415  48.235  0.00  0.00           H  
ATOM     65  HD2 LYS 1   5      75.856  55.863  49.708  0.00  0.00           H  
ATOM     66  HD3 LYS 1   5      74.794  54.540  49.362  0.00  0.00           H  
ATOM     67  HE2 LYS 1   5      75.396  54.594  46.999  0.00  0.00           H  
ATOM     68  HE3 LYS 1   5      76.222  56.167  47.347  0.00  0.00           H  
ATOM     69  HZ1 LYS 1   5      77.024  53.742  48.791  0.00  0.00           H  
ATOM     70  HZ2 LYS 1   5      77.598  54.010  47.280  0.00  0.00           H  
ATOM     71  HZ3 LYS 1   5      77.959  55.017  48.478  0.00  0.00           H  
ATOM     72  N   ASP 1   6      70.078  57.117  48.922  0.00  0.00           N  
ATOM     73  CA  ASP 1   6      68.946  56.735  48.016  0.00  0.00           C  
ATOM     74  C   ASP 1   6      67.812  56.209  48.903  0.00  0.00           C  
ATOM     75  O   ASP 1   6      68.067  55.705  49.996  0.00  0.00           O  
ATOM     76  CB  ASP 1   6      69.297  55.662  46.964  0.00  0.00           C  
ATOM     77  CG  ASP 1   6      68.452  55.641  45.750  0.00  0.00           C  
ATOM     78  OD1 ASP 1   6      67.377  56.298  45.809  0.00  0.00           O  
ATOM     79  OD2 ASP 1   6      68.762  54.978  44.731  0.00  0.00           O  
ATOM     80  H   ASP 1   6      69.965  56.945  49.911  0.00  0.00           H  
ATOM     81  HA  ASP 1   6      68.614  57.584  47.419  0.00  0.00           H  
ATOM     82  HB2 ASP 1   6      70.337  55.839  46.690  0.00  0.00           H  
ATOM     83  HB3 ASP 1   6      69.273  54.631  47.316  0.00  0.00           H  
ATOM     84  N   LYS 1   7      66.543  56.227  48.423  0.00  0.00           N  
ATOM     85  CA  LYS 1   7      65.389  55.807  49.167  0.00  0.00           C  
ATOM     86  C   LYS 1   7      64.530  54.874  48.272  0.00  0.00           C  
ATOM     87  O   LYS 1   7      64.196  55.262  47.140  0.00  0.00           O  
ATOM     88  CB  LYS 1   7      64.504  57.097  49.527  0.00  0.00           C  
ATOM     89  CG  LYS 1   7      65.261  58.022  50.496  0.00  0.00           C  
ATOM     90  CD  LYS 1   7      64.580  59.269  51.081  0.00  0.00           C  
ATOM     91  CE  LYS 1   7      63.950  60.240  50.059  0.00  0.00           C  
ATOM     92  NZ  LYS 1   7      63.358  61.465  50.702  0.00  0.00           N  
ATOM     93  H   LYS 1   7      66.429  56.487  47.454  0.00  0.00           H  
ATOM     94  HA  LYS 1   7      65.649  55.327  50.111  0.00  0.00           H  
ATOM     95  HB2 LYS 1   7      64.107  57.716  48.723  0.00  0.00           H  
ATOM     96  HB3 LYS 1   7      63.544  56.805  49.954  0.00  0.00           H  
ATOM     97  HG2 LYS 1   7      65.610  57.419  51.335  0.00  0.00           H  
ATOM     98  HG3 LYS 1   7      66.161  58.399  50.011  0.00  0.00           H  
ATOM     99  HD2 LYS 1   7      63.877  58.883  51.819  0.00  0.00           H  
ATOM    100  HD3 LYS 1   7      65.311  59.865  51.627  0.00  0.00           H  
ATOM    101  HE2 LYS 1   7      64.696  60.488  49.304  0.00  0.00           H  
ATOM    102  HE3 LYS 1   7      63.159  59.749  49.491  0.00  0.00           H  
ATOM    103  HZ1 LYS 1   7      62.794  62.001  50.059  0.00  0.00           H  
ATOM    104  HZ2 LYS 1   7      62.705  61.319  51.459  0.00  0.00           H  
ATOM    105  HZ3 LYS 1   7      64.032  62.072  51.148  0.00  0.00           H  
ATOM    106  N   VAL 1   8      64.048  53.711  48.777  0.00  0.00           N  
ATOM    107  CA  VAL 1   8      63.243  52.686  48.092  0.00  0.00           C  
ATOM    108  C   VAL 1   8      62.164  51.988  49.035  0.00  0.00           C  
ATOM    109  O   VAL 1   8      62.241  51.944  50.281  0.00  0.00           O  
ATOM    110  CB  VAL 1   8      64.189  51.597  47.458  0.00  0.00           C  
ATOM    111  CG1 VAL 1   8      65.566  51.962  47.012  0.00  0.00           C  
ATOM    112  CG2 VAL 1   8      64.389  50.315  48.254  0.00  0.00           C  
ATOM    113  H   VAL 1   8      64.333  53.425  49.703  0.00  0.00           H  
ATOM    114  HA  VAL 1   8      62.733  53.187  47.269  0.00  0.00           H  
ATOM    115  HB  VAL 1   8      63.642  51.363  46.545  0.00  0.00           H  
ATOM    116 HG11 VAL 1   8      65.519  52.545  46.092  0.00  0.00           H  
ATOM    117 HG12 VAL 1   8      66.282  52.334  47.745  0.00  0.00           H  
ATOM    118 HG13 VAL 1   8      66.150  51.081  46.748  0.00  0.00           H  
ATOM    119 HG21 VAL 1   8      63.418  49.831  48.359  0.00  0.00           H  
ATOM    120 HG22 VAL 1   8      65.057  49.601  47.772  0.00  0.00           H  
ATOM    121 HG23 VAL 1   8      64.862  50.487  49.221  0.00  0.00           H  
ATOM    122  N   ALA 1   9      61.079  51.464  48.459  0.00  0.00           N  
ATOM    123  CA  ALA 1   9      60.013  50.740  49.312  0.00  0.00           C  
ATOM    124  C   ALA 1   9      59.304  49.630  48.583  0.00  0.00           C  
ATOM    125  O   ALA 1   9      58.988  49.822  47.374  0.00  0.00           O  
ATOM    126  CB  ALA 1   9      59.060  51.785  49.933  0.00  0.00           C  
ATOM    127  H   ALA 1   9      60.834  51.802  47.539  0.00  0.00           H  
ATOM    128  HA  ALA 1   9      60.539  50.290  50.154  0.00  0.00           H  
ATOM    129  HB1 ALA 1   9      58.387  52.089  49.132  0.00  0.00           H  
ATOM    130  HB2 ALA 1   9      58.605  51.302  50.798  0.00  0.00           H  
ATOM    131  HB3 ALA 1   9      59.640  52.672  50.190  0.00  0.00           H  
ATOM    132  N   LEU 1  10      58.962  48.587  49.365  0.00  0.00           N  
ATOM    133  CA  LEU 1  10      58.020  47.515  48.801  0.00  0.00           C  
ATOM    134  C   LEU 1  10      56.751  47.402  49.632  0.00  0.00           C  
ATOM    135  O   LEU 1  10      56.883  47.211  50.832  0.00  0.00           O  
ATOM    136  CB  LEU 1  10      58.757  46.214  48.640  0.00  0.00           C  
ATOM    137  CG  LEU 1  10      57.933  44.932  48.411  0.00  0.00           C  
ATOM    138  CD1 LEU 1  10      57.366  45.120  46.979  0.00  0.00           C  
ATOM    139  CD2 LEU 1  10      58.891  43.694  48.386  0.00  0.00           C  
ATOM    140  H   LEU 1  10      59.239  48.476  50.330  0.00  0.00           H  
ATOM    141  HA  LEU 1  10      57.658  47.801  47.813  0.00  0.00           H  
ATOM    142  HB2 LEU 1  10      59.502  46.324  47.851  0.00  0.00           H  
ATOM    143  HB3 LEU 1  10      59.212  46.070  49.620  0.00  0.00           H  
ATOM    144  HG  LEU 1  10      57.086  44.869  49.093  0.00  0.00           H  
ATOM    145 HD11 LEU 1  10      56.716  45.991  46.903  0.00  0.00           H  
ATOM    146 HD12 LEU 1  10      58.121  45.150  46.193  0.00  0.00           H  
ATOM    147 HD13 LEU 1  10      56.650  44.326  46.767  0.00  0.00           H  
ATOM    148 HD21 LEU 1  10      59.740  43.959  47.756  0.00  0.00           H  
ATOM    149 HD22 LEU 1  10      59.161  43.456  49.415  0.00  0.00           H  
ATOM    150 HD23 LEU 1  10      58.308  42.862  47.990  0.00  0.00           H  
ATOM    151  N   LEU 1  11      55.552  47.538  49.067  0.00  0.00           N  
ATOM    152  CA  LEU 1  11      54.217  47.732  49.709  0.00  0.00           C  
ATOM    153  C   LEU 1  11      53.254  46.731  49.058  0.00  0.00           C  
ATOM    154  O   LEU 1  11      53.036  46.593  47.817  0.00  0.00           O  
ATOM    155  CB  LEU 1  11      53.735  49.118  49.395  0.00  0.00           C  
ATOM    156  CG  LEU 1  11      54.768  50.251  49.771  0.00  0.00           C  
ATOM    157  CD1 LEU 1  11      55.546  50.759  48.603  0.00  0.00           C  
ATOM    158  CD2 LEU 1  11      53.987  51.411  50.322  0.00  0.00           C  
ATOM    159  H   LEU 1  11      55.579  47.666  48.065  0.00  0.00           H  
ATOM    160  HA  LEU 1  11      54.247  47.607  50.791  0.00  0.00           H  
ATOM    161  HB2 LEU 1  11      53.523  49.095  48.326  0.00  0.00           H  
ATOM    162  HB3 LEU 1  11      52.821  49.331  49.950  0.00  0.00           H  
ATOM    163  HG  LEU 1  11      55.489  49.933  50.524  0.00  0.00           H  
ATOM    164 HD11 LEU 1  11      56.202  51.608  48.794  0.00  0.00           H  
ATOM    165 HD12 LEU 1  11      56.040  49.906  48.139  0.00  0.00           H  
ATOM    166 HD13 LEU 1  11      54.851  51.084  47.828  0.00  0.00           H  
ATOM    167 HD21 LEU 1  11      54.643  52.257  50.526  0.00  0.00           H  
ATOM    168 HD22 LEU 1  11      53.195  51.738  49.649  0.00  0.00           H  
ATOM    169 HD23 LEU 1  11      53.657  51.187  51.337  0.00  0.00           H  
ATOM    170  N   ILE 1  12      52.625  45.850  49.894  0.00  0.00           N  
ATOM    171  CA  ILE 1  12      51.905  44.584  49.407  0.00  0.00           C  
ATOM    172  C   ILE 1  12      50.548  44.284  50.035  0.00  0.00           C  
ATOM    173  O   ILE 1  12      50.428  44.227  51.230  0.00  0.00           O  
ATOM    174  CB  ILE 1  12      52.814  43.336  49.434  0.00  0.00           C  
ATOM    175  CG1 ILE 1  12      54.249  43.423  48.732  0.00  0.00           C  
ATOM    176  CG2 ILE 1  12      52.009  42.124  48.830  0.00  0.00           C  
ATOM    177  CD1 ILE 1  12      55.149  42.193  49.021  0.00  0.00           C  
ATOM    178  H   ILE 1  12      52.716  45.810  50.899  0.00  0.00           H  
ATOM    179  HA  ILE 1  12      51.790  44.793  48.344  0.00  0.00           H  
ATOM    180  HB  ILE 1  12      53.045  43.168  50.486  0.00  0.00           H  
ATOM    181 HG12 ILE 1  12      54.276  43.491  47.644  0.00  0.00           H  
ATOM    182 HG13 ILE 1  12      54.904  44.200  49.125  0.00  0.00           H  
ATOM    183 HG21 ILE 1  12      52.576  41.207  48.991  0.00  0.00           H  
ATOM    184 HG22 ILE 1  12      51.010  42.072  49.264  0.00  0.00           H  
ATOM    185 HG23 ILE 1  12      52.019  42.220  47.745  0.00  0.00           H  
ATOM    186 HD11 ILE 1  12      54.826  41.265  48.548  0.00  0.00           H  
ATOM    187 HD12 ILE 1  12      56.181  42.301  48.684  0.00  0.00           H  
ATOM    188 HD13 ILE 1  12      55.169  42.107  50.107  0.00  0.00           H  
ATOM    189  N   GLY 1  13      49.488  44.209  49.185  0.00  0.00           N  
ATOM    190  CA  GLY 1  13      48.120  44.257  49.604  0.00  0.00           C  
ATOM    191  C   GLY 1  13      47.236  43.013  49.119  0.00  0.00           C  
ATOM    192  O   GLY 1  13      46.676  43.018  48.034  0.00  0.00           O  
ATOM    193  H   GLY 1  13      49.667  44.508  48.237  0.00  0.00           H  
ATOM    194  HA2 GLY 1  13      47.947  44.263  50.680  0.00  0.00           H  
ATOM    195  HA3 GLY 1  13      47.527  45.084  49.215  0.00  0.00           H  
ATOM    196  N   ASN 1  14      47.323  41.911  49.871  0.00  0.00           N  
ATOM    197  CA  ASN 1  14      46.542  40.706  49.698  0.00  0.00           C  
ATOM    198  C   ASN 1  14      45.058  40.765  50.210  0.00  0.00           C  
ATOM    199  O   ASN 1  14      44.764  41.134  51.342  0.00  0.00           O  
ATOM    200  CB  ASN 1  14      47.264  39.399  50.163  0.00  0.00           C  
ATOM    201  CG  ASN 1  14      48.491  39.065  49.376  0.00  0.00           C  
ATOM    202  OD1 ASN 1  14      48.904  39.800  48.504  0.00  0.00           O  
ATOM    203  ND2 ASN 1  14      49.191  37.986  49.666  0.00  0.00           N  
ATOM    204  H   ASN 1  14      47.738  41.986  50.789  0.00  0.00           H  
ATOM    205  HA  ASN 1  14      46.473  40.645  48.612  0.00  0.00           H  
ATOM    206  HB2 ASN 1  14      47.601  39.486  51.196  0.00  0.00           H  
ATOM    207  HB3 ASN 1  14      46.552  38.581  50.047  0.00  0.00           H  
ATOM    208 HD21 ASN 1  14      50.021  37.804  49.120  0.00  0.00           H  
ATOM    209 HD22 ASN 1  14      49.099  37.505  50.550  0.00  0.00           H  
ATOM    210  N   MET 1  15      44.134  40.350  49.321  0.00  0.00           N  
ATOM    211  CA  MET 1  15      42.684  40.358  49.530  0.00  0.00           C  
ATOM    212  C   MET 1  15      41.889  39.178  48.914  0.00  0.00           C  
ATOM    213  O   MET 1  15      40.920  38.736  49.537  0.00  0.00           O  
ATOM    214  CB  MET 1  15      41.864  41.684  49.279  0.00  0.00           C  
ATOM    215  CG  MET 1  15      42.685  42.914  49.505  0.00  0.00           C  
ATOM    216  SD  MET 1  15      41.862  44.563  49.354  0.00  0.00           S  
ATOM    217  CE  MET 1  15      40.971  44.499  47.795  0.00  0.00           C  
ATOM    218  H   MET 1  15      44.551  40.183  48.416  0.00  0.00           H  
ATOM    219  HA  MET 1  15      42.608  40.255  50.612  0.00  0.00           H  
ATOM    220  HB2 MET 1  15      41.508  41.809  48.257  0.00  0.00           H  
ATOM    221  HB3 MET 1  15      40.994  41.708  49.936  0.00  0.00           H  
ATOM    222  HG2 MET 1  15      43.160  42.648  50.449  0.00  0.00           H  
ATOM    223  HG3 MET 1  15      43.438  43.008  48.723  0.00  0.00           H  
ATOM    224  HE1 MET 1  15      40.755  45.548  47.591  0.00  0.00           H  
ATOM    225  HE2 MET 1  15      41.497  44.065  46.945  0.00  0.00           H  
ATOM    226  HE3 MET 1  15      40.058  43.955  48.038  0.00  0.00           H  
ATOM    227  N   ASN 1  16      42.251  38.723  47.750  0.00  0.00           N  
ATOM    228  CA  ASN 1  16      41.328  37.791  46.992  0.00  0.00           C  
ATOM    229  C   ASN 1  16      41.651  36.309  47.373  0.00  0.00           C  
ATOM    230  O   ASN 1  16      42.008  35.549  46.510  0.00  0.00           O  
ATOM    231  CB  ASN 1  16      41.182  38.100  45.576  0.00  0.00           C  
ATOM    232  CG  ASN 1  16      40.402  39.387  45.298  0.00  0.00           C  
ATOM    233  OD1 ASN 1  16      39.163  39.387  45.370  0.00  0.00           O  
ATOM    234  ND2 ASN 1  16      41.122  40.480  45.117  0.00  0.00           N  
ATOM    235  H   ASN 1  16      43.039  39.154  47.290  0.00  0.00           H  
ATOM    236  HA  ASN 1  16      40.327  38.035  47.349  0.00  0.00           H  
ATOM    237  HB2 ASN 1  16      42.197  38.092  45.178  0.00  0.00           H  
ATOM    238  HB3 ASN 1  16      40.632  37.356  44.999  0.00  0.00           H  
ATOM    239 HD21 ASN 1  16      40.508  41.281  45.152  0.00  0.00           H  
ATOM    240 HD22 ASN 1  16      42.061  40.427  44.748  0.00  0.00           H  
ATOM    241  N   TYR 1  17      41.584  35.966  48.691  0.00  0.00           N  
ATOM    242  CA  TYR 1  17      42.038  34.734  49.251  0.00  0.00           C  
ATOM    243  C   TYR 1  17      41.327  33.534  48.662  0.00  0.00           C  
ATOM    244  O   TYR 1  17      40.143  33.530  48.761  0.00  0.00           O  
ATOM    245  CB  TYR 1  17      42.252  34.782  50.766  0.00  0.00           C  
ATOM    246  CG  TYR 1  17      43.353  35.548  51.384  0.00  0.00           C  
ATOM    247  CD1 TYR 1  17      43.248  36.945  51.747  0.00  0.00           C  
ATOM    248  CD2 TYR 1  17      44.620  34.867  51.575  0.00  0.00           C  
ATOM    249  CE1 TYR 1  17      44.324  37.615  52.325  0.00  0.00           C  
ATOM    250  CE2 TYR 1  17      45.687  35.625  52.078  0.00  0.00           C  
ATOM    251  CZ  TYR 1  17      45.551  37.017  52.387  0.00  0.00           C  
ATOM    252  OH  TYR 1  17      46.630  37.710  52.813  0.00  0.00           O  
ATOM    253  H   TYR 1  17      41.413  36.713  49.349  0.00  0.00           H  
ATOM    254  HA  TYR 1  17      43.032  34.788  48.808  0.00  0.00           H  
ATOM    255  HB2 TYR 1  17      41.333  35.180  51.195  0.00  0.00           H  
ATOM    256  HB3 TYR 1  17      42.390  33.786  51.186  0.00  0.00           H  
ATOM    257  HD1 TYR 1  17      42.244  37.342  51.716  0.00  0.00           H  
ATOM    258  HD2 TYR 1  17      44.730  33.856  51.213  0.00  0.00           H  
ATOM    259  HE1 TYR 1  17      44.250  38.653  52.613  0.00  0.00           H  
ATOM    260  HE2 TYR 1  17      46.695  35.238  52.076  0.00  0.00           H  
ATOM    261  HH  TYR 1  17      47.524  37.365  52.761  0.00  0.00           H  
ATOM    262  N   ARG 1  18      41.994  32.482  48.045  0.00  0.00           N  
ATOM    263  CA  ARG 1  18      41.249  31.373  47.459  0.00  0.00           C  
ATOM    264  C   ARG 1  18      40.316  30.669  48.534  0.00  0.00           C  
ATOM    265  O   ARG 1  18      39.072  30.676  48.432  0.00  0.00           O  
ATOM    266  CB  ARG 1  18      42.308  30.413  46.842  0.00  0.00           C  
ATOM    267  CG  ARG 1  18      43.112  30.844  45.573  0.00  0.00           C  
ATOM    268  CD  ARG 1  18      42.182  31.326  44.485  0.00  0.00           C  
ATOM    269  NE  ARG 1  18      41.256  30.289  44.014  0.00  0.00           N  
ATOM    270  CZ  ARG 1  18      40.230  30.521  43.221  0.00  0.00           C  
ATOM    271  NH1 ARG 1  18      40.085  31.584  42.598  0.00  0.00           N  
ATOM    272  NH2 ARG 1  18      39.261  29.690  43.257  0.00  0.00           N  
ATOM    273  H   ARG 1  18      42.971  32.585  47.811  0.00  0.00           H  
ATOM    274  HA  ARG 1  18      40.507  31.718  46.738  0.00  0.00           H  
ATOM    275  HB2 ARG 1  18      43.041  30.248  47.631  0.00  0.00           H  
ATOM    276  HB3 ARG 1  18      41.890  29.428  46.635  0.00  0.00           H  
ATOM    277  HG2 ARG 1  18      43.780  31.678  45.789  0.00  0.00           H  
ATOM    278  HG3 ARG 1  18      43.822  30.079  45.258  0.00  0.00           H  
ATOM    279  HD2 ARG 1  18      41.602  32.105  44.980  0.00  0.00           H  
ATOM    280  HD3 ARG 1  18      42.781  31.893  43.773  0.00  0.00           H  
ATOM    281  HE  ARG 1  18      41.299  29.409  44.507  0.00  0.00           H  
ATOM    282 HH11 ARG 1  18      39.210  31.548  42.094  0.00  0.00           H  
ATOM    283 HH12 ARG 1  18      40.741  32.351  42.588  0.00  0.00           H  
ATOM    284 HH21 ARG 1  18      38.439  29.840  42.689  0.00  0.00           H  
ATOM    285 HH22 ARG 1  18      39.275  28.878  43.857  0.00  0.00           H  
ATOM    286  N   GLU 1  19      40.966  30.234  49.611  0.00  0.00           N  
ATOM    287  CA  GLU 1  19      40.416  29.143  50.591  0.00  0.00           C  
ATOM    288  C   GLU 1  19      39.929  29.766  51.973  0.00  0.00           C  
ATOM    289  O   GLU 1  19      39.715  29.031  52.961  0.00  0.00           O  
ATOM    290  CB  GLU 1  19      41.483  28.085  50.702  0.00  0.00           C  
ATOM    291  CG  GLU 1  19      42.103  27.488  49.355  0.00  0.00           C  
ATOM    292  CD  GLU 1  19      41.205  27.068  48.166  0.00  0.00           C  
ATOM    293  OE1 GLU 1  19      41.743  26.780  47.072  0.00  0.00           O  
ATOM    294  OE2 GLU 1  19      39.967  27.168  48.213  0.00  0.00           O  
ATOM    295  H   GLU 1  19      41.950  30.437  49.708  0.00  0.00           H  
ATOM    296  HA  GLU 1  19      39.480  28.764  50.183  0.00  0.00           H  
ATOM    297  HB2 GLU 1  19      42.194  28.609  51.340  0.00  0.00           H  
ATOM    298  HB3 GLU 1  19      41.118  27.210  51.240  0.00  0.00           H  
ATOM    299  HG2 GLU 1  19      42.748  28.307  49.037  0.00  0.00           H  
ATOM    300  HG3 GLU 1  19      42.738  26.702  49.763  0.00  0.00           H  
ATOM    301  N   HIS 1  20      39.867  31.097  52.122  0.00  0.00           N  
ATOM    302  CA  HIS 1  20      39.609  31.955  53.312  0.00  0.00           C  
ATOM    303  C   HIS 1  20      38.877  33.205  53.033  0.00  0.00           C  
ATOM    304  O   HIS 1  20      38.674  33.526  51.815  0.00  0.00           O  
ATOM    305  CB  HIS 1  20      41.060  32.298  53.783  0.00  0.00           C  
ATOM    306  CG  HIS 1  20      41.783  31.092  54.282  0.00  0.00           C  
ATOM    307  ND1 HIS 1  20      41.649  30.424  55.453  0.00  0.00           N  
ATOM    308  CD2 HIS 1  20      42.678  30.477  53.521  0.00  0.00           C  
ATOM    309  CE1 HIS 1  20      42.598  29.447  55.383  0.00  0.00           C  
ATOM    310  NE2 HIS 1  20      43.135  29.389  54.151  0.00  0.00           N  
ATOM    311  H   HIS 1  20      39.802  31.536  51.215  0.00  0.00           H  
ATOM    312  HA  HIS 1  20      39.068  31.357  54.045  0.00  0.00           H  
ATOM    313  HB2 HIS 1  20      41.591  32.904  53.049  0.00  0.00           H  
ATOM    314  HB3 HIS 1  20      40.966  32.991  54.619  0.00  0.00           H  
ATOM    315  HD1 HIS 1  20      41.041  30.604  56.239  0.00  0.00           H  
ATOM    316  HD2 HIS 1  20      43.046  30.805  52.561  0.00  0.00           H  
ATOM    317  HE1 HIS 1  20      43.013  29.043  56.294  0.00  0.00           H  
ATOM    318  HE2 HIS 1  20      44.038  28.959  54.006  0.00  0.00           H  
ATOM    319  N   PRO 1  21      38.362  33.989  54.061  0.00  0.00           N  
ATOM    320  CA  PRO 1  21      37.491  35.102  53.866  0.00  0.00           C  
ATOM    321  C   PRO 1  21      38.220  36.227  53.193  0.00  0.00           C  
ATOM    322  O   PRO 1  21      39.439  36.288  53.225  0.00  0.00           O  
ATOM    323  CB  PRO 1  21      36.877  35.435  55.271  0.00  0.00           C  
ATOM    324  CG  PRO 1  21      37.325  34.318  56.190  0.00  0.00           C  
ATOM    325  CD  PRO 1  21      38.453  33.694  55.455  0.00  0.00           C  
ATOM    326  HA  PRO 1  21      36.629  34.757  53.295  0.00  0.00           H  
ATOM    327  HB2 PRO 1  21      37.298  36.341  55.707  0.00  0.00           H  
ATOM    328  HB3 PRO 1  21      35.795  35.491  55.147  0.00  0.00           H  
ATOM    329  HG2 PRO 1  21      37.548  34.646  57.206  0.00  0.00           H  
ATOM    330  HG3 PRO 1  21      36.550  33.565  56.332  0.00  0.00           H  
ATOM    331  HD2 PRO 1  21      38.349  32.629  55.662  0.00  0.00           H  
ATOM    332  HD3 PRO 1  21      39.413  34.085  55.791  0.00  0.00           H  
ATOM    333  N   LYS 1  22      37.487  37.171  52.649  0.00  0.00           N  
ATOM    334  CA  LYS 1  22      37.922  38.326  51.822  0.00  0.00           C  
ATOM    335  C   LYS 1  22      38.121  39.593  52.585  0.00  0.00           C  
ATOM    336  O   LYS 1  22      37.585  39.638  53.702  0.00  0.00           O  
ATOM    337  CB  LYS 1  22      36.914  38.519  50.673  0.00  0.00           C  
ATOM    338  CG  LYS 1  22      36.731  37.216  49.753  0.00  0.00           C  
ATOM    339  CD  LYS 1  22      38.014  36.578  49.266  0.00  0.00           C  
ATOM    340  CE  LYS 1  22      37.685  35.443  48.292  0.00  0.00           C  
ATOM    341  NZ  LYS 1  22      37.418  34.148  49.033  0.00  0.00           N  
ATOM    342  H   LYS 1  22      36.497  37.005  52.544  0.00  0.00           H  
ATOM    343  HA  LYS 1  22      38.893  37.988  51.459  0.00  0.00           H  
ATOM    344  HB2 LYS 1  22      35.930  38.933  50.890  0.00  0.00           H  
ATOM    345  HB3 LYS 1  22      37.298  39.272  49.984  0.00  0.00           H  
ATOM    346  HG2 LYS 1  22      36.042  36.510  50.218  0.00  0.00           H  
ATOM    347  HG3 LYS 1  22      36.095  37.413  48.889  0.00  0.00           H  
ATOM    348  HD2 LYS 1  22      38.658  37.292  48.753  0.00  0.00           H  
ATOM    349  HD3 LYS 1  22      38.503  36.086  50.107  0.00  0.00           H  
ATOM    350  HE2 LYS 1  22      36.884  35.811  47.652  0.00  0.00           H  
ATOM    351  HE3 LYS 1  22      38.539  35.095  47.712  0.00  0.00           H  
ATOM    352  HZ1 LYS 1  22      38.220  33.840  49.565  0.00  0.00           H  
ATOM    353  HZ2 LYS 1  22      36.629  34.101  49.661  0.00  0.00           H  
ATOM    354  HZ3 LYS 1  22      37.214  33.491  48.293  0.00  0.00           H  
ATOM    355  N   LEU 1  23      38.828  40.559  51.986  0.00  0.00           N  
ATOM    356  CA  LEU 1  23      38.996  41.917  52.621  0.00  0.00           C  
ATOM    357  C   LEU 1  23      38.856  43.007  51.498  0.00  0.00           C  
ATOM    358  O   LEU 1  23      38.738  42.662  50.280  0.00  0.00           O  
ATOM    359  CB  LEU 1  23      40.422  41.930  53.166  0.00  0.00           C  
ATOM    360  CG  LEU 1  23      40.881  41.024  54.314  0.00  0.00           C  
ATOM    361  CD1 LEU 1  23      42.347  41.283  54.618  0.00  0.00           C  
ATOM    362  CD2 LEU 1  23      40.076  41.176  55.565  0.00  0.00           C  
ATOM    363  H   LEU 1  23      39.191  40.285  51.084  0.00  0.00           H  
ATOM    364  HA  LEU 1  23      38.243  42.140  53.377  0.00  0.00           H  
ATOM    365  HB2 LEU 1  23      41.125  41.773  52.348  0.00  0.00           H  
ATOM    366  HB3 LEU 1  23      40.648  42.965  53.421  0.00  0.00           H  
ATOM    367  HG  LEU 1  23      40.712  40.005  53.966  0.00  0.00           H  
ATOM    368 HD11 LEU 1  23      42.601  42.225  55.103  0.00  0.00           H  
ATOM    369 HD12 LEU 1  23      42.809  40.521  55.245  0.00  0.00           H  
ATOM    370 HD13 LEU 1  23      42.965  41.302  53.720  0.00  0.00           H  
ATOM    371 HD21 LEU 1  23      40.498  40.466  56.277  0.00  0.00           H  
ATOM    372 HD22 LEU 1  23      40.321  42.189  55.885  0.00  0.00           H  
ATOM    373 HD23 LEU 1  23      39.036  40.944  55.336  0.00  0.00           H  
ATOM    374  N   LYS 1  24      39.020  44.290  51.931  0.00  0.00           N  
ATOM    375  CA  LYS 1  24      38.964  45.436  50.965  0.00  0.00           C  
ATOM    376  C   LYS 1  24      39.812  46.726  51.190  0.00  0.00           C  
ATOM    377  O   LYS 1  24      39.887  47.598  50.314  0.00  0.00           O  
ATOM    378  CB  LYS 1  24      37.512  45.660  50.520  0.00  0.00           C  
ATOM    379  CG  LYS 1  24      36.559  46.277  51.553  0.00  0.00           C  
ATOM    380  CD  LYS 1  24      35.079  46.207  51.175  0.00  0.00           C  
ATOM    381  CE  LYS 1  24      34.240  46.950  52.205  0.00  0.00           C  
ATOM    382  NZ  LYS 1  24      32.812  46.965  51.874  0.00  0.00           N  
ATOM    383  H   LYS 1  24      39.252  44.413  52.907  0.00  0.00           H  
ATOM    384  HA  LYS 1  24      39.437  45.045  50.065  0.00  0.00           H  
ATOM    385  HB2 LYS 1  24      37.552  46.229  49.591  0.00  0.00           H  
ATOM    386  HB3 LYS 1  24      37.028  44.720  50.257  0.00  0.00           H  
ATOM    387  HG2 LYS 1  24      36.662  45.557  52.365  0.00  0.00           H  
ATOM    388  HG3 LYS 1  24      36.848  47.300  51.796  0.00  0.00           H  
ATOM    389  HD2 LYS 1  24      35.001  46.807  50.268  0.00  0.00           H  
ATOM    390  HD3 LYS 1  24      34.732  45.182  51.041  0.00  0.00           H  
ATOM    391  HE2 LYS 1  24      34.399  46.371  53.115  0.00  0.00           H  
ATOM    392  HE3 LYS 1  24      34.611  47.974  52.255  0.00  0.00           H  
ATOM    393  HZ1 LYS 1  24      32.770  46.919  50.866  0.00  0.00           H  
ATOM    394  HZ2 LYS 1  24      32.344  46.119  52.167  0.00  0.00           H  
ATOM    395  HZ3 LYS 1  24      32.338  47.784  52.227  0.00  0.00           H  
ATOM    396  N   ALA 1  25      40.482  46.906  52.365  0.00  0.00           N  
ATOM    397  CA  ALA 1  25      41.436  47.960  52.755  0.00  0.00           C  
ATOM    398  C   ALA 1  25      42.912  47.830  52.436  0.00  0.00           C  
ATOM    399  O   ALA 1  25      43.544  48.893  52.247  0.00  0.00           O  
ATOM    400  CB  ALA 1  25      41.253  48.221  54.233  0.00  0.00           C  
ATOM    401  H   ALA 1  25      40.363  46.134  53.005  0.00  0.00           H  
ATOM    402  HA  ALA 1  25      41.022  48.807  52.207  0.00  0.00           H  
ATOM    403  HB1 ALA 1  25      41.737  47.357  54.687  0.00  0.00           H  
ATOM    404  HB2 ALA 1  25      41.689  49.172  54.539  0.00  0.00           H  
ATOM    405  HB3 ALA 1  25      40.183  48.177  54.435  0.00  0.00           H  
ATOM    406  N   PRO 1  26      43.441  46.594  52.210  0.00  0.00           N  
ATOM    407  CA  PRO 1  26      44.886  46.474  51.766  0.00  0.00           C  
ATOM    408  C   PRO 1  26      45.030  47.222  50.468  0.00  0.00           C  
ATOM    409  O   PRO 1  26      46.102  47.743  50.209  0.00  0.00           O  
ATOM    410  CB  PRO 1  26      45.115  45.033  51.781  0.00  0.00           C  
ATOM    411  CG  PRO 1  26      44.150  44.528  52.884  0.00  0.00           C  
ATOM    412  CD  PRO 1  26      42.952  45.383  52.762  0.00  0.00           C  
ATOM    413  HA  PRO 1  26      45.447  46.970  52.558  0.00  0.00           H  
ATOM    414  HB2 PRO 1  26      44.829  44.474  50.890  0.00  0.00           H  
ATOM    415  HB3 PRO 1  26      46.131  44.805  52.104  0.00  0.00           H  
ATOM    416  HG2 PRO 1  26      43.932  43.471  52.727  0.00  0.00           H  
ATOM    417  HG3 PRO 1  26      44.586  44.699  53.868  0.00  0.00           H  
ATOM    418  HD2 PRO 1  26      42.219  44.771  52.236  0.00  0.00           H  
ATOM    419  HD3 PRO 1  26      42.534  45.487  53.764  0.00  0.00           H  
ATOM    420  N   LEU 1  27      44.021  47.292  49.535  0.00  0.00           N  
ATOM    421  CA  LEU 1  27      44.217  47.964  48.245  0.00  0.00           C  
ATOM    422  C   LEU 1  27      44.427  49.444  48.474  0.00  0.00           C  
ATOM    423  O   LEU 1  27      45.374  50.067  48.051  0.00  0.00           O  
ATOM    424  CB  LEU 1  27      43.040  47.658  47.178  0.00  0.00           C  
ATOM    425  CG  LEU 1  27      43.300  48.354  45.836  0.00  0.00           C  
ATOM    426  CD1 LEU 1  27      42.712  47.404  44.760  0.00  0.00           C  
ATOM    427  CD2 LEU 1  27      42.647  49.716  45.784  0.00  0.00           C  
ATOM    428  H   LEU 1  27      43.119  46.927  49.808  0.00  0.00           H  
ATOM    429  HA  LEU 1  27      45.162  47.592  47.851  0.00  0.00           H  
ATOM    430  HB2 LEU 1  27      43.059  46.582  47.006  0.00  0.00           H  
ATOM    431  HB3 LEU 1  27      42.076  47.946  47.598  0.00  0.00           H  
ATOM    432  HG  LEU 1  27      44.375  48.361  45.654  0.00  0.00           H  
ATOM    433 HD11 LEU 1  27      41.669  47.258  45.040  0.00  0.00           H  
ATOM    434 HD12 LEU 1  27      42.883  47.827  43.771  0.00  0.00           H  
ATOM    435 HD13 LEU 1  27      43.214  46.436  44.752  0.00  0.00           H  
ATOM    436 HD21 LEU 1  27      41.607  49.608  46.094  0.00  0.00           H  
ATOM    437 HD22 LEU 1  27      43.293  50.401  46.333  0.00  0.00           H  
ATOM    438 HD23 LEU 1  27      42.727  50.057  44.751  0.00  0.00           H  
ATOM    439  N   VAL 1  28      43.523  49.984  49.223  0.00  0.00           N  
ATOM    440  CA  VAL 1  28      43.417  51.417  49.463  0.00  0.00           C  
ATOM    441  C   VAL 1  28      44.614  51.872  50.366  0.00  0.00           C  
ATOM    442  O   VAL 1  28      45.210  52.962  50.080  0.00  0.00           O  
ATOM    443  CB  VAL 1  28      42.086  51.799  50.052  0.00  0.00           C  
ATOM    444  CG1 VAL 1  28      41.929  53.340  50.421  0.00  0.00           C  
ATOM    445  CG2 VAL 1  28      41.006  51.416  49.029  0.00  0.00           C  
ATOM    446  H   VAL 1  28      42.874  49.358  49.678  0.00  0.00           H  
ATOM    447  HA  VAL 1  28      43.509  52.001  48.548  0.00  0.00           H  
ATOM    448  HB  VAL 1  28      41.970  51.263  50.994  0.00  0.00           H  
ATOM    449 HG11 VAL 1  28      42.269  53.826  49.507  0.00  0.00           H  
ATOM    450 HG12 VAL 1  28      40.904  53.619  50.663  0.00  0.00           H  
ATOM    451 HG13 VAL 1  28      42.646  53.625  51.191  0.00  0.00           H  
ATOM    452 HG21 VAL 1  28      41.360  51.553  48.007  0.00  0.00           H  
ATOM    453 HG22 VAL 1  28      40.721  50.404  49.315  0.00  0.00           H  
ATOM    454 HG23 VAL 1  28      40.173  52.094  49.218  0.00  0.00           H  
ATOM    455  N   ASP 1  29      44.992  51.065  51.386  0.00  0.00           N  
ATOM    456  CA  ASP 1  29      46.091  51.439  52.196  0.00  0.00           C  
ATOM    457  C   ASP 1  29      47.473  51.249  51.627  0.00  0.00           C  
ATOM    458  O   ASP 1  29      48.362  52.087  51.875  0.00  0.00           O  
ATOM    459  CB  ASP 1  29      46.086  50.687  53.559  0.00  0.00           C  
ATOM    460  CG  ASP 1  29      44.751  51.095  54.233  0.00  0.00           C  
ATOM    461  OD1 ASP 1  29      44.282  52.220  54.125  0.00  0.00           O  
ATOM    462  OD2 ASP 1  29      44.143  50.109  54.879  0.00  0.00           O  
ATOM    463  H   ASP 1  29      44.498  50.193  51.507  0.00  0.00           H  
ATOM    464  HA  ASP 1  29      46.042  52.480  52.515  0.00  0.00           H  
ATOM    465  HB2 ASP 1  29      46.247  49.613  53.458  0.00  0.00           H  
ATOM    466  HB3 ASP 1  29      46.952  50.958  54.164  0.00  0.00           H  
ATOM    467  HD2 ASP 1  29      44.547  49.273  54.634  0.00  0.00           H  
ATOM    468  N   VAL 1  30      47.663  50.323  50.651  0.00  0.00           N  
ATOM    469  CA  VAL 1  30      48.865  50.235  49.799  0.00  0.00           C  
ATOM    470  C   VAL 1  30      48.935  51.452  48.886  0.00  0.00           C  
ATOM    471  O   VAL 1  30      50.044  52.097  48.842  0.00  0.00           O  
ATOM    472  CB  VAL 1  30      49.029  48.906  48.986  0.00  0.00           C  
ATOM    473  CG1 VAL 1  30      50.097  49.025  47.895  0.00  0.00           C  
ATOM    474  CG2 VAL 1  30      49.310  47.875  50.027  0.00  0.00           C  
ATOM    475  H   VAL 1  30      46.912  49.679  50.449  0.00  0.00           H  
ATOM    476  HA  VAL 1  30      49.755  50.284  50.426  0.00  0.00           H  
ATOM    477  HB  VAL 1  30      48.169  48.588  48.396  0.00  0.00           H  
ATOM    478 HG11 VAL 1  30      50.965  49.536  48.312  0.00  0.00           H  
ATOM    479 HG12 VAL 1  30      50.355  48.028  47.537  0.00  0.00           H  
ATOM    480 HG13 VAL 1  30      49.714  49.530  47.009  0.00  0.00           H  
ATOM    481 HG21 VAL 1  30      48.501  47.759  50.748  0.00  0.00           H  
ATOM    482 HG22 VAL 1  30      49.297  46.860  49.629  0.00  0.00           H  
ATOM    483 HG23 VAL 1  30      50.261  47.978  50.550  0.00  0.00           H  
ATOM    484  N   TYR 1  31      47.925  51.819  48.158  0.00  0.00           N  
ATOM    485  CA  TYR 1  31      48.058  53.082  47.349  0.00  0.00           C  
ATOM    486  C   TYR 1  31      48.276  54.288  48.317  0.00  0.00           C  
ATOM    487  O   TYR 1  31      48.848  55.214  47.864  0.00  0.00           O  
ATOM    488  CB  TYR 1  31      46.842  53.304  46.461  0.00  0.00           C  
ATOM    489  CG  TYR 1  31      46.852  54.384  45.383  0.00  0.00           C  
ATOM    490  CD1 TYR 1  31      47.236  54.103  44.047  0.00  0.00           C  
ATOM    491  CD2 TYR 1  31      46.668  55.757  45.721  0.00  0.00           C  
ATOM    492  CE1 TYR 1  31      47.185  55.166  43.082  0.00  0.00           C  
ATOM    493  CE2 TYR 1  31      46.857  56.840  44.828  0.00  0.00           C  
ATOM    494  CZ  TYR 1  31      47.007  56.508  43.450  0.00  0.00           C  
ATOM    495  OH  TYR 1  31      47.094  57.453  42.527  0.00  0.00           O  
ATOM    496  H   TYR 1  31      47.072  51.279  48.161  0.00  0.00           H  
ATOM    497  HA  TYR 1  31      48.997  53.055  46.795  0.00  0.00           H  
ATOM    498  HB2 TYR 1  31      46.602  52.415  45.878  0.00  0.00           H  
ATOM    499  HB3 TYR 1  31      45.966  53.490  47.083  0.00  0.00           H  
ATOM    500  HD1 TYR 1  31      47.395  53.082  43.733  0.00  0.00           H  
ATOM    501  HD2 TYR 1  31      46.299  55.952  46.717  0.00  0.00           H  
ATOM    502  HE1 TYR 1  31      47.601  55.060  42.091  0.00  0.00           H  
ATOM    503  HE2 TYR 1  31      46.700  57.879  45.078  0.00  0.00           H  
ATOM    504  HH  TYR 1  31      46.738  58.309  42.776  0.00  0.00           H  
ATOM    505  N   GLU 1  32      47.793  54.270  49.541  0.00  0.00           N  
ATOM    506  CA  GLU 1  32      47.730  55.548  50.440  0.00  0.00           C  
ATOM    507  C   GLU 1  32      49.161  55.949  50.810  0.00  0.00           C  
ATOM    508  O   GLU 1  32      49.492  57.111  50.671  0.00  0.00           O  
ATOM    509  CB  GLU 1  32      46.860  55.320  51.738  0.00  0.00           C  
ATOM    510  CG  GLU 1  32      45.362  55.640  51.530  0.00  0.00           C  
ATOM    511  CD  GLU 1  32      45.015  57.105  51.840  0.00  0.00           C  
ATOM    512  OE1 GLU 1  32      43.835  57.360  52.094  0.00  0.00           O  
ATOM    513  OE2 GLU 1  32      45.867  58.039  51.734  0.00  0.00           O  
ATOM    514  H   GLU 1  32      47.240  53.504  49.898  0.00  0.00           H  
ATOM    515  HA  GLU 1  32      47.322  56.412  49.916  0.00  0.00           H  
ATOM    516  HB2 GLU 1  32      47.053  54.339  52.171  0.00  0.00           H  
ATOM    517  HB3 GLU 1  32      47.240  56.021  52.481  0.00  0.00           H  
ATOM    518  HG2 GLU 1  32      45.053  55.498  50.495  0.00  0.00           H  
ATOM    519  HG3 GLU 1  32      44.708  55.015  52.138  0.00  0.00           H  
ATOM    520  N   LEU 1  33      49.934  54.998  51.302  0.00  0.00           N  
ATOM    521  CA  LEU 1  33      51.324  55.174  51.627  0.00  0.00           C  
ATOM    522  C   LEU 1  33      52.245  55.052  50.434  0.00  0.00           C  
ATOM    523  O   LEU 1  33      53.268  55.787  50.417  0.00  0.00           O  
ATOM    524  CB  LEU 1  33      51.497  54.089  52.663  0.00  0.00           C  
ATOM    525  CG  LEU 1  33      52.927  53.930  53.231  0.00  0.00           C  
ATOM    526  CD1 LEU 1  33      53.417  55.205  53.916  0.00  0.00           C  
ATOM    527  CD2 LEU 1  33      52.859  52.829  54.305  0.00  0.00           C  
ATOM    528  H   LEU 1  33      49.617  54.039  51.320  0.00  0.00           H  
ATOM    529  HA  LEU 1  33      51.368  56.140  52.130  0.00  0.00           H  
ATOM    530  HB2 LEU 1  33      50.858  54.388  53.494  0.00  0.00           H  
ATOM    531  HB3 LEU 1  33      51.095  53.171  52.233  0.00  0.00           H  
ATOM    532  HG  LEU 1  33      53.730  53.655  52.546  0.00  0.00           H  
ATOM    533 HD11 LEU 1  33      54.318  55.007  54.498  0.00  0.00           H  
ATOM    534 HD12 LEU 1  33      53.449  56.042  53.219  0.00  0.00           H  
ATOM    535 HD13 LEU 1  33      52.626  55.504  54.603  0.00  0.00           H  
ATOM    536 HD21 LEU 1  33      53.852  52.642  54.714  0.00  0.00           H  
ATOM    537 HD22 LEU 1  33      52.194  53.165  55.101  0.00  0.00           H  
ATOM    538 HD23 LEU 1  33      52.628  51.844  53.900  0.00  0.00           H  
ATOM    539  N   THR 1  34      51.991  54.355  49.331  0.00  0.00           N  
ATOM    540  CA  THR 1  34      52.733  54.423  48.012  0.00  0.00           C  
ATOM    541  C   THR 1  34      52.737  55.805  47.323  0.00  0.00           C  
ATOM    542  O   THR 1  34      53.763  56.332  47.042  0.00  0.00           O  
ATOM    543  CB  THR 1  34      52.212  53.415  46.918  0.00  0.00           C  
ATOM    544  OG1 THR 1  34      52.169  52.076  47.463  0.00  0.00           O  
ATOM    545  CG2 THR 1  34      53.122  53.410  45.718  0.00  0.00           C  
ATOM    546  H   THR 1  34      51.097  53.887  49.361  0.00  0.00           H  
ATOM    547  HA  THR 1  34      53.777  54.188  48.219  0.00  0.00           H  
ATOM    548  HB  THR 1  34      51.182  53.597  46.612  0.00  0.00           H  
ATOM    549  HG1 THR 1  34      51.426  52.209  48.057  0.00  0.00           H  
ATOM    550 HG21 THR 1  34      52.815  52.581  45.080  0.00  0.00           H  
ATOM    551 HG22 THR 1  34      53.190  54.318  45.119  0.00  0.00           H  
ATOM    552 HG23 THR 1  34      54.144  53.158  46.003  0.00  0.00           H  
ATOM    553  N   ASN 1  35      51.561  56.426  47.310  0.00  0.00           N  
ATOM    554  CA  ASN 1  35      51.353  57.854  46.903  0.00  0.00           C  
ATOM    555  C   ASN 1  35      52.207  58.866  47.665  0.00  0.00           C  
ATOM    556  O   ASN 1  35      52.725  59.823  47.073  0.00  0.00           O  
ATOM    557  CB  ASN 1  35      49.855  58.119  47.018  0.00  0.00           C  
ATOM    558  CG  ASN 1  35      49.425  59.477  46.288  0.00  0.00           C  
ATOM    559  OD1 ASN 1  35      49.628  59.551  45.072  0.00  0.00           O  
ATOM    560  ND2 ASN 1  35      48.870  60.394  46.988  0.00  0.00           N  
ATOM    561  H   ASN 1  35      50.755  55.826  47.407  0.00  0.00           H  
ATOM    562  HA  ASN 1  35      51.576  57.885  45.836  0.00  0.00           H  
ATOM    563  HB2 ASN 1  35      49.294  57.292  46.582  0.00  0.00           H  
ATOM    564  HB3 ASN 1  35      49.447  58.246  48.020  0.00  0.00           H  
ATOM    565 HD21 ASN 1  35      48.543  61.263  46.588  0.00  0.00           H  
ATOM    566 HD22 ASN 1  35      48.515  60.133  47.897  0.00  0.00           H  
ATOM    567  N   LEU 1  36      52.288  58.667  48.979  0.00  0.00           N  
ATOM    568  CA  LEU 1  36      53.083  59.590  49.775  0.00  0.00           C  
ATOM    569  C   LEU 1  36      54.692  59.304  49.626  0.00  0.00           C  
ATOM    570  O   LEU 1  36      55.443  60.289  49.417  0.00  0.00           O  
ATOM    571  CB  LEU 1  36      52.575  59.527  51.247  0.00  0.00           C  
ATOM    572  CG  LEU 1  36      51.268  60.299  51.329  0.00  0.00           C  
ATOM    573  CD1 LEU 1  36      50.827  60.218  52.808  0.00  0.00           C  
ATOM    574  CD2 LEU 1  36      51.508  61.802  51.010  0.00  0.00           C  
ATOM    575  H   LEU 1  36      51.666  57.924  49.260  0.00  0.00           H  
ATOM    576  HA  LEU 1  36      52.947  60.615  49.432  0.00  0.00           H  
ATOM    577  HB2 LEU 1  36      52.487  58.537  51.694  0.00  0.00           H  
ATOM    578  HB3 LEU 1  36      53.370  60.043  51.785  0.00  0.00           H  
ATOM    579  HG  LEU 1  36      50.387  60.014  50.754  0.00  0.00           H  
ATOM    580 HD11 LEU 1  36      49.944  60.845  52.933  0.00  0.00           H  
ATOM    581 HD12 LEU 1  36      50.472  59.224  53.083  0.00  0.00           H  
ATOM    582 HD13 LEU 1  36      51.574  60.620  53.491  0.00  0.00           H  
ATOM    583 HD21 LEU 1  36      50.729  62.420  51.458  0.00  0.00           H  
ATOM    584 HD22 LEU 1  36      52.448  62.183  51.408  0.00  0.00           H  
ATOM    585 HD23 LEU 1  36      51.433  61.944  49.932  0.00  0.00           H  
ATOM    586  N   LEU 1  37      55.143  58.042  49.582  0.00  0.00           N  
ATOM    587  CA  LEU 1  37      56.469  57.692  49.477  0.00  0.00           C  
ATOM    588  C   LEU 1  37      57.026  58.005  48.084  0.00  0.00           C  
ATOM    589  O   LEU 1  37      58.170  58.484  47.965  0.00  0.00           O  
ATOM    590  CB  LEU 1  37      56.720  56.213  49.857  0.00  0.00           C  
ATOM    591  CG  LEU 1  37      56.613  55.903  51.391  0.00  0.00           C  
ATOM    592  CD1 LEU 1  37      57.172  54.521  51.612  0.00  0.00           C  
ATOM    593  CD2 LEU 1  37      57.376  56.822  52.325  0.00  0.00           C  
ATOM    594  H   LEU 1  37      54.510  57.298  49.837  0.00  0.00           H  
ATOM    595  HA  LEU 1  37      57.159  58.291  50.072  0.00  0.00           H  
ATOM    596  HB2 LEU 1  37      55.978  55.622  49.319  0.00  0.00           H  
ATOM    597  HB3 LEU 1  37      57.705  55.915  49.499  0.00  0.00           H  
ATOM    598  HG  LEU 1  37      55.593  56.074  51.736  0.00  0.00           H  
ATOM    599 HD11 LEU 1  37      56.581  53.792  51.058  0.00  0.00           H  
ATOM    600 HD12 LEU 1  37      58.224  54.377  51.365  0.00  0.00           H  
ATOM    601 HD13 LEU 1  37      56.974  54.279  52.656  0.00  0.00           H  
ATOM    602 HD21 LEU 1  37      58.428  56.787  52.041  0.00  0.00           H  
ATOM    603 HD22 LEU 1  37      57.040  57.857  52.257  0.00  0.00           H  
ATOM    604 HD23 LEU 1  37      57.304  56.484  53.359  0.00  0.00           H  
ATOM    605  N   ARG 1  38      56.212  57.918  47.017  0.00  0.00           N  
ATOM    606  CA  ARG 1  38      56.580  58.367  45.658  0.00  0.00           C  
ATOM    607  C   ARG 1  38      56.749  59.840  45.531  0.00  0.00           C  
ATOM    608  O   ARG 1  38      57.738  60.272  44.861  0.00  0.00           O  
ATOM    609  CB  ARG 1  38      55.534  57.820  44.603  0.00  0.00           C  
ATOM    610  CG  ARG 1  38      56.100  57.863  43.135  0.00  0.00           C  
ATOM    611  CD  ARG 1  38      55.218  57.128  42.131  0.00  0.00           C  
ATOM    612  NE  ARG 1  38      53.809  57.596  42.189  0.00  0.00           N  
ATOM    613  CZ  ARG 1  38      52.793  56.782  42.446  0.00  0.00           C  
ATOM    614  NH1 ARG 1  38      52.976  55.486  42.693  0.00  0.00           N  
ATOM    615  NH2 ARG 1  38      51.676  57.191  42.866  0.00  0.00           N  
ATOM    616  H   ARG 1  38      55.300  57.496  47.115  0.00  0.00           H  
ATOM    617  HA  ARG 1  38      57.532  57.890  45.426  0.00  0.00           H  
ATOM    618  HB2 ARG 1  38      55.264  56.786  44.817  0.00  0.00           H  
ATOM    619  HB3 ARG 1  38      54.574  58.335  44.596  0.00  0.00           H  
ATOM    620  HG2 ARG 1  38      56.115  58.920  42.870  0.00  0.00           H  
ATOM    621  HG3 ARG 1  38      57.130  57.525  43.016  0.00  0.00           H  
ATOM    622  HD2 ARG 1  38      55.701  57.231  41.160  0.00  0.00           H  
ATOM    623  HD3 ARG 1  38      55.266  56.048  42.269  0.00  0.00           H  
ATOM    624  HE  ARG 1  38      53.611  58.525  41.844  0.00  0.00           H  
ATOM    625 HH11 ARG 1  38      52.079  55.037  42.815  0.00  0.00           H  
ATOM    626 HH12 ARG 1  38      53.832  55.003  42.459  0.00  0.00           H  
ATOM    627 HH21 ARG 1  38      51.125  56.498  43.352  0.00  0.00           H  
ATOM    628 HH22 ARG 1  38      51.499  58.186  42.862  0.00  0.00           H  
ATOM    629  N   GLN 1  39      56.018  60.717  46.169  0.00  0.00           N  
ATOM    630  CA  GLN 1  39      56.264  62.202  46.321  0.00  0.00           C  
ATOM    631  C   GLN 1  39      57.533  62.529  47.167  0.00  0.00           C  
ATOM    632  O   GLN 1  39      58.389  63.435  46.878  0.00  0.00           O  
ATOM    633  CB  GLN 1  39      55.060  62.887  46.914  0.00  0.00           C  
ATOM    634  CG  GLN 1  39      53.906  62.815  45.865  0.00  0.00           C  
ATOM    635  CD  GLN 1  39      52.672  63.354  46.599  0.00  0.00           C  
ATOM    636  OE1 GLN 1  39      52.391  64.488  46.649  0.00  0.00           O  
ATOM    637  NE2 GLN 1  39      51.986  62.487  47.272  0.00  0.00           N  
ATOM    638  H   GLN 1  39      55.366  60.309  46.824  0.00  0.00           H  
ATOM    639  HA  GLN 1  39      56.469  62.608  45.330  0.00  0.00           H  
ATOM    640  HB2 GLN 1  39      54.709  62.533  47.884  0.00  0.00           H  
ATOM    641  HB3 GLN 1  39      55.324  63.933  47.071  0.00  0.00           H  
ATOM    642  HG2 GLN 1  39      54.080  63.545  45.074  0.00  0.00           H  
ATOM    643  HG3 GLN 1  39      53.747  61.822  45.446  0.00  0.00           H  
ATOM    644 HE21 GLN 1  39      51.252  62.879  47.844  0.00  0.00           H  
ATOM    645 HE22 GLN 1  39      52.012  61.487  47.131  0.00  0.00           H  
ATOM    646  N   LEU 1  40      57.722  61.760  48.242  0.00  0.00           N  
ATOM    647  CA  LEU 1  40      58.995  61.787  48.988  0.00  0.00           C  
ATOM    648  C   LEU 1  40      60.180  61.287  48.129  0.00  0.00           C  
ATOM    649  O   LEU 1  40      61.224  61.064  48.726  0.00  0.00           O  
ATOM    650  CB  LEU 1  40      58.738  61.050  50.348  0.00  0.00           C  
ATOM    651  CG  LEU 1  40      57.884  61.714  51.418  0.00  0.00           C  
ATOM    652  CD1 LEU 1  40      57.896  60.816  52.598  0.00  0.00           C  
ATOM    653  CD2 LEU 1  40      58.603  62.991  51.821  0.00  0.00           C  
ATOM    654  H   LEU 1  40      56.956  61.251  48.660  0.00  0.00           H  
ATOM    655  HA  LEU 1  40      59.165  62.827  49.268  0.00  0.00           H  
ATOM    656  HB2 LEU 1  40      58.274  60.084  50.151  0.00  0.00           H  
ATOM    657  HB3 LEU 1  40      59.751  60.898  50.720  0.00  0.00           H  
ATOM    658  HG  LEU 1  40      56.923  62.026  51.009  0.00  0.00           H  
ATOM    659 HD11 LEU 1  40      58.871  60.524  52.989  0.00  0.00           H  
ATOM    660 HD12 LEU 1  40      57.361  61.330  53.397  0.00  0.00           H  
ATOM    661 HD13 LEU 1  40      57.260  59.959  52.379  0.00  0.00           H  
ATOM    662 HD21 LEU 1  40      58.666  63.781  51.073  0.00  0.00           H  
ATOM    663 HD22 LEU 1  40      58.061  63.608  52.537  0.00  0.00           H  
ATOM    664 HD23 LEU 1  40      59.586  62.765  52.235  0.00  0.00           H  
ATOM    665  N   ASP 1  41      60.056  61.001  46.829  0.00  0.00           N  
ATOM    666  CA  ASP 1  41      61.103  60.485  45.975  0.00  0.00           C  
ATOM    667  C   ASP 1  41      61.700  59.121  46.323  0.00  0.00           C  
ATOM    668  O   ASP 1  41      62.759  58.730  45.778  0.00  0.00           O  
ATOM    669  CB  ASP 1  41      62.211  61.534  45.836  0.00  0.00           C  
ATOM    670  CG  ASP 1  41      61.651  62.966  45.565  0.00  0.00           C  
ATOM    671  OD1 ASP 1  41      61.136  63.236  44.463  0.00  0.00           O  
ATOM    672  OD2 ASP 1  41      61.959  63.867  46.335  0.00  0.00           O  
ATOM    673  H   ASP 1  41      59.166  61.018  46.350  0.00  0.00           H  
ATOM    674  HA  ASP 1  41      60.758  60.344  44.951  0.00  0.00           H  
ATOM    675  HB2 ASP 1  41      62.800  61.549  46.753  0.00  0.00           H  
ATOM    676  HB3 ASP 1  41      62.857  61.168  45.037  0.00  0.00           H  
ATOM    677  N   PHE 1  42      60.987  58.292  47.059  0.00  0.00           N  
ATOM    678  CA  PHE 1  42      61.283  56.872  47.250  0.00  0.00           C  
ATOM    679  C   PHE 1  42      60.920  56.168  45.919  0.00  0.00           C  
ATOM    680  O   PHE 1  42      59.797  56.337  45.349  0.00  0.00           O  
ATOM    681  CB  PHE 1  42      60.407  56.222  48.305  0.00  0.00           C  
ATOM    682  CG  PHE 1  42      60.794  56.460  49.754  0.00  0.00           C  
ATOM    683  CD1 PHE 1  42      60.630  57.639  50.403  0.00  0.00           C  
ATOM    684  CD2 PHE 1  42      61.209  55.306  50.531  0.00  0.00           C  
ATOM    685  CE1 PHE 1  42      61.028  57.786  51.719  0.00  0.00           C  
ATOM    686  CE2 PHE 1  42      61.488  55.438  51.898  0.00  0.00           C  
ATOM    687  CZ  PHE 1  42      61.361  56.727  52.572  0.00  0.00           C  
ATOM    688  H   PHE 1  42      60.120  58.634  47.447  0.00  0.00           H  
ATOM    689  HA  PHE 1  42      62.304  56.634  47.549  0.00  0.00           H  
ATOM    690  HB2 PHE 1  42      59.380  56.475  48.038  0.00  0.00           H  
ATOM    691  HB3 PHE 1  42      60.486  55.149  48.131  0.00  0.00           H  
ATOM    692  HD1 PHE 1  42      60.251  58.438  49.782  0.00  0.00           H  
ATOM    693  HD2 PHE 1  42      61.348  54.356  50.036  0.00  0.00           H  
ATOM    694  HE1 PHE 1  42      61.021  58.776  52.149  0.00  0.00           H  
ATOM    695  HE2 PHE 1  42      61.971  54.612  52.399  0.00  0.00           H  
ATOM    696  HZ  PHE 1  42      61.674  56.851  53.598  0.00  0.00           H  
ATOM    697  N   LYS 1  43      61.837  55.309  45.340  0.00  0.00           N  
ATOM    698  CA  LYS 1  43      61.392  54.281  44.419  0.00  0.00           C  
ATOM    699  C   LYS 1  43      60.510  53.197  45.069  0.00  0.00           C  
ATOM    700  O   LYS 1  43      60.867  52.224  45.683  0.00  0.00           O  
ATOM    701  CB  LYS 1  43      62.721  53.616  43.951  0.00  0.00           C  
ATOM    702  CG  LYS 1  43      63.406  54.573  42.933  0.00  0.00           C  
ATOM    703  CD  LYS 1  43      64.626  54.006  42.168  0.00  0.00           C  
ATOM    704  CE  LYS 1  43      65.806  53.837  43.140  0.00  0.00           C  
ATOM    705  NZ  LYS 1  43      66.486  55.214  43.206  0.00  0.00           N  
ATOM    706  H   LYS 1  43      62.771  55.304  45.723  0.00  0.00           H  
ATOM    707  HA  LYS 1  43      60.921  54.681  43.521  0.00  0.00           H  
ATOM    708  HB2 LYS 1  43      63.316  53.389  44.836  0.00  0.00           H  
ATOM    709  HB3 LYS 1  43      62.517  52.687  43.419  0.00  0.00           H  
ATOM    710  HG2 LYS 1  43      62.663  54.785  42.164  0.00  0.00           H  
ATOM    711  HG3 LYS 1  43      63.691  55.581  43.234  0.00  0.00           H  
ATOM    712  HD2 LYS 1  43      64.371  52.981  41.901  0.00  0.00           H  
ATOM    713  HD3 LYS 1  43      64.807  54.464  41.196  0.00  0.00           H  
ATOM    714  HE2 LYS 1  43      65.285  53.573  44.060  0.00  0.00           H  
ATOM    715  HE3 LYS 1  43      66.492  53.033  42.875  0.00  0.00           H  
ATOM    716  HZ1 LYS 1  43      66.899  55.299  42.288  0.00  0.00           H  
ATOM    717  HZ2 LYS 1  43      65.782  55.932  43.292  0.00  0.00           H  
ATOM    718  HZ3 LYS 1  43      67.155  55.328  43.955  0.00  0.00           H  
ATOM    719  N   VAL 1  44      59.225  53.480  44.926  0.00  0.00           N  
ATOM    720  CA  VAL 1  44      58.191  52.631  45.494  0.00  0.00           C  
ATOM    721  C   VAL 1  44      57.841  51.558  44.444  0.00  0.00           C  
ATOM    722  O   VAL 1  44      57.889  51.793  43.206  0.00  0.00           O  
ATOM    723  CB  VAL 1  44      56.897  53.374  45.848  0.00  0.00           C  
ATOM    724  CG1 VAL 1  44      57.209  54.415  46.859  0.00  0.00           C  
ATOM    725  CG2 VAL 1  44      56.256  54.044  44.697  0.00  0.00           C  
ATOM    726  H   VAL 1  44      58.981  54.376  44.529  0.00  0.00           H  
ATOM    727  HA  VAL 1  44      58.562  52.066  46.349  0.00  0.00           H  
ATOM    728  HB  VAL 1  44      56.120  52.723  46.248  0.00  0.00           H  
ATOM    729 HG11 VAL 1  44      57.776  53.913  47.643  0.00  0.00           H  
ATOM    730 HG12 VAL 1  44      57.762  55.248  46.426  0.00  0.00           H  
ATOM    731 HG13 VAL 1  44      56.331  54.831  47.354  0.00  0.00           H  
ATOM    732 HG21 VAL 1  44      55.443  54.627  45.129  0.00  0.00           H  
ATOM    733 HG22 VAL 1  44      56.919  54.639  44.068  0.00  0.00           H  
ATOM    734 HG23 VAL 1  44      55.790  53.246  44.118  0.00  0.00           H  
ATOM    735  N   VAL 1  45      57.465  50.377  44.930  0.00  0.00           N  
ATOM    736  CA  VAL 1  45      56.990  49.246  44.052  0.00  0.00           C  
ATOM    737  C   VAL 1  45      55.854  48.737  44.905  0.00  0.00           C  
ATOM    738  O   VAL 1  45      55.969  48.481  46.106  0.00  0.00           O  
ATOM    739  CB  VAL 1  45      58.101  48.097  43.683  0.00  0.00           C  
ATOM    740  CG1 VAL 1  45      57.516  46.896  42.932  0.00  0.00           C  
ATOM    741  CG2 VAL 1  45      59.222  48.717  42.948  0.00  0.00           C  
ATOM    742  H   VAL 1  45      57.473  50.390  45.940  0.00  0.00           H  
ATOM    743  HA  VAL 1  45      56.631  49.603  43.087  0.00  0.00           H  
ATOM    744  HB  VAL 1  45      58.429  47.696  44.642  0.00  0.00           H  
ATOM    745 HG11 VAL 1  45      58.108  46.011  43.163  0.00  0.00           H  
ATOM    746 HG12 VAL 1  45      56.528  46.688  43.343  0.00  0.00           H  
ATOM    747 HG13 VAL 1  45      57.338  47.037  41.866  0.00  0.00           H  
ATOM    748 HG21 VAL 1  45      59.057  48.880  41.883  0.00  0.00           H  
ATOM    749 HG22 VAL 1  45      59.550  49.593  43.509  0.00  0.00           H  
ATOM    750 HG23 VAL 1  45      60.015  47.977  43.048  0.00  0.00           H  
ATOM    751  N   SER 1  46      54.669  48.688  44.238  0.00  0.00           N  
ATOM    752  CA  SER 1  46      53.423  48.276  44.896  0.00  0.00           C  
ATOM    753  C   SER 1  46      52.645  47.232  44.193  0.00  0.00           C  
ATOM    754  O   SER 1  46      52.617  47.208  42.969  0.00  0.00           O  
ATOM    755  CB  SER 1  46      52.488  49.497  45.104  0.00  0.00           C  
ATOM    756  OG  SER 1  46      52.217  50.110  43.842  0.00  0.00           O  
ATOM    757  H   SER 1  46      54.602  48.979  43.273  0.00  0.00           H  
ATOM    758  HA  SER 1  46      53.550  47.824  45.880  0.00  0.00           H  
ATOM    759  HB2 SER 1  46      51.562  49.187  45.589  0.00  0.00           H  
ATOM    760  HB3 SER 1  46      52.902  50.203  45.825  0.00  0.00           H  
ATOM    761  HG  SER 1  46      52.974  50.664  43.636  0.00  0.00           H  
ATOM    762  N   LEU 1  47      52.204  46.214  44.978  0.00  0.00           N  
ATOM    763  CA  LEU 1  47      51.826  44.917  44.499  0.00  0.00           C  
ATOM    764  C   LEU 1  47      50.578  44.385  45.254  0.00  0.00           C  
ATOM    765  O   LEU 1  47      50.322  44.708  46.369  0.00  0.00           O  
ATOM    766  CB  LEU 1  47      52.960  43.807  44.504  0.00  0.00           C  
ATOM    767  CG  LEU 1  47      54.211  44.222  43.678  0.00  0.00           C  
ATOM    768  CD1 LEU 1  47      55.347  43.208  44.016  0.00  0.00           C  
ATOM    769  CD2 LEU 1  47      54.053  44.104  42.222  0.00  0.00           C  
ATOM    770  H   LEU 1  47      52.155  46.375  45.974  0.00  0.00           H  
ATOM    771  HA  LEU 1  47      51.437  45.005  43.485  0.00  0.00           H  
ATOM    772  HB2 LEU 1  47      53.087  43.620  45.570  0.00  0.00           H  
ATOM    773  HB3 LEU 1  47      52.630  42.923  43.959  0.00  0.00           H  
ATOM    774  HG  LEU 1  47      54.622  45.192  43.958  0.00  0.00           H  
ATOM    775 HD11 LEU 1  47      56.295  43.502  43.564  0.00  0.00           H  
ATOM    776 HD12 LEU 1  47      55.507  43.227  45.094  0.00  0.00           H  
ATOM    777 HD13 LEU 1  47      55.102  42.164  43.822  0.00  0.00           H  
ATOM    778 HD21 LEU 1  47      53.574  43.227  41.786  0.00  0.00           H  
ATOM    779 HD22 LEU 1  47      53.472  44.980  41.932  0.00  0.00           H  
ATOM    780 HD23 LEU 1  47      55.017  44.290  41.749  0.00  0.00           H  
ATOM    781  N   LEU 1  48      49.789  43.606  44.556  0.00  0.00           N  
ATOM    782  CA  LEU 1  48      48.493  43.072  45.017  0.00  0.00           C  
ATOM    783  C   LEU 1  48      48.357  41.558  44.766  0.00  0.00           C  
ATOM    784  O   LEU 1  48      48.775  40.991  43.700  0.00  0.00           O  
ATOM    785  CB  LEU 1  48      47.361  43.905  44.363  0.00  0.00           C  
ATOM    786  CG  LEU 1  48      47.263  45.433  44.794  0.00  0.00           C  
ATOM    787  CD1 LEU 1  48      46.083  45.982  44.065  0.00  0.00           C  
ATOM    788  CD2 LEU 1  48      47.032  45.637  46.279  0.00  0.00           C  
ATOM    789  H   LEU 1  48      50.009  43.425  43.587  0.00  0.00           H  
ATOM    790  HA  LEU 1  48      48.344  43.189  46.091  0.00  0.00           H  
ATOM    791  HB2 LEU 1  48      47.452  43.842  43.279  0.00  0.00           H  
ATOM    792  HB3 LEU 1  48      46.424  43.394  44.584  0.00  0.00           H  
ATOM    793  HG  LEU 1  48      48.190  45.961  44.569  0.00  0.00           H  
ATOM    794 HD11 LEU 1  48      45.218  45.352  44.273  0.00  0.00           H  
ATOM    795 HD12 LEU 1  48      45.853  46.966  44.471  0.00  0.00           H  
ATOM    796 HD13 LEU 1  48      46.238  46.020  42.986  0.00  0.00           H  
ATOM    797 HD21 LEU 1  48      47.755  45.130  46.918  0.00  0.00           H  
ATOM    798 HD22 LEU 1  48      47.060  46.699  46.521  0.00  0.00           H  
ATOM    799 HD23 LEU 1  48      46.027  45.250  46.452  0.00  0.00           H  
ATOM    800  N   ASP 1  49      47.698  40.887  45.683  0.00  0.00           N  
ATOM    801  CA  ASP 1  49      47.244  39.503  45.523  0.00  0.00           C  
ATOM    802  C   ASP 1  49      48.415  38.647  45.006  0.00  0.00           C  
ATOM    803  O   ASP 1  49      48.305  38.094  43.897  0.00  0.00           O  
ATOM    804  CB  ASP 1  49      45.915  39.339  44.733  0.00  0.00           C  
ATOM    805  CG  ASP 1  49      44.690  40.001  45.263  0.00  0.00           C  
ATOM    806  OD1 ASP 1  49      44.425  39.906  46.500  0.00  0.00           O  
ATOM    807  OD2 ASP 1  49      43.923  40.607  44.491  0.00  0.00           O  
ATOM    808  H   ASP 1  49      47.483  41.373  46.541  0.00  0.00           H  
ATOM    809  HA  ASP 1  49      47.154  39.235  46.576  0.00  0.00           H  
ATOM    810  HB2 ASP 1  49      46.187  39.739  43.756  0.00  0.00           H  
ATOM    811  HB3 ASP 1  49      45.755  38.269  44.605  0.00  0.00           H  
ATOM    812  N   LEU 1  50      49.441  38.598  45.750  0.00  0.00           N  
ATOM    813  CA  LEU 1  50      50.621  37.777  45.466  0.00  0.00           C  
ATOM    814  C   LEU 1  50      50.420  36.359  45.954  0.00  0.00           C  
ATOM    815  O   LEU 1  50      50.044  36.138  47.064  0.00  0.00           O  
ATOM    816  CB  LEU 1  50      51.948  38.412  45.824  0.00  0.00           C  
ATOM    817  CG  LEU 1  50      52.338  39.785  45.237  0.00  0.00           C  
ATOM    818  CD1 LEU 1  50      53.768  40.185  45.622  0.00  0.00           C  
ATOM    819  CD2 LEU 1  50      52.329  39.785  43.638  0.00  0.00           C  
ATOM    820  H   LEU 1  50      49.413  39.184  46.572  0.00  0.00           H  
ATOM    821  HA  LEU 1  50      50.706  37.782  44.379  0.00  0.00           H  
ATOM    822  HB2 LEU 1  50      52.072  38.370  46.906  0.00  0.00           H  
ATOM    823  HB3 LEU 1  50      52.721  37.711  45.506  0.00  0.00           H  
ATOM    824  HG  LEU 1  50      51.703  40.605  45.571  0.00  0.00           H  
ATOM    825 HD11 LEU 1  50      54.016  40.076  46.678  0.00  0.00           H  
ATOM    826 HD12 LEU 1  50      54.374  39.456  45.083  0.00  0.00           H  
ATOM    827 HD13 LEU 1  50      53.984  41.216  45.341  0.00  0.00           H  
ATOM    828 HD21 LEU 1  50      52.982  40.569  43.255  0.00  0.00           H  
ATOM    829 HD22 LEU 1  50      52.722  38.831  43.287  0.00  0.00           H  
ATOM    830 HD23 LEU 1  50      51.324  39.980  43.263  0.00  0.00           H  
ATOM    831  N   THR 1  51      50.510  35.412  45.053  0.00  0.00           N  
ATOM    832  CA  THR 1  51      50.779  33.989  45.330  0.00  0.00           C  
ATOM    833  C   THR 1  51      52.136  33.829  45.925  0.00  0.00           C  
ATOM    834  O   THR 1  51      53.062  34.665  45.774  0.00  0.00           O  
ATOM    835  CB  THR 1  51      50.600  33.093  44.110  0.00  0.00           C  
ATOM    836  OG1 THR 1  51      51.622  33.273  43.068  0.00  0.00           O  
ATOM    837  CG2 THR 1  51      49.264  33.160  43.587  0.00  0.00           C  
ATOM    838  H   THR 1  51      50.739  35.758  44.132  0.00  0.00           H  
ATOM    839  HA  THR 1  51      50.044  33.613  46.042  0.00  0.00           H  
ATOM    840  HB  THR 1  51      50.673  32.080  44.506  0.00  0.00           H  
ATOM    841  HG1 THR 1  51      51.617  34.221  42.917  0.00  0.00           H  
ATOM    842 HG21 THR 1  51      49.087  34.151  43.170  0.00  0.00           H  
ATOM    843 HG22 THR 1  51      49.151  32.445  42.772  0.00  0.00           H  
ATOM    844 HG23 THR 1  51      48.411  32.999  44.246  0.00  0.00           H  
ATOM    845  N   GLU 1  52      52.355  32.757  46.633  0.00  0.00           N  
ATOM    846  CA  GLU 1  52      53.629  32.539  47.391  0.00  0.00           C  
ATOM    847  C   GLU 1  52      54.917  32.605  46.625  0.00  0.00           C  
ATOM    848  O   GLU 1  52      55.951  33.096  47.107  0.00  0.00           O  
ATOM    849  CB  GLU 1  52      53.422  31.114  47.982  0.00  0.00           C  
ATOM    850  CG  GLU 1  52      54.596  30.731  48.890  0.00  0.00           C  
ATOM    851  CD  GLU 1  52      54.387  29.348  49.477  0.00  0.00           C  
ATOM    852  OE1 GLU 1  52      55.326  28.878  50.142  0.00  0.00           O  
ATOM    853  OE2 GLU 1  52      53.352  28.692  49.108  0.00  0.00           O  
ATOM    854  H   GLU 1  52      51.626  32.079  46.800  0.00  0.00           H  
ATOM    855  HA  GLU 1  52      53.776  33.242  48.211  0.00  0.00           H  
ATOM    856  HB2 GLU 1  52      52.513  31.135  48.583  0.00  0.00           H  
ATOM    857  HB3 GLU 1  52      53.258  30.515  47.087  0.00  0.00           H  
ATOM    858  HG2 GLU 1  52      55.551  30.742  48.364  0.00  0.00           H  
ATOM    859  HG3 GLU 1  52      54.726  31.331  49.791  0.00  0.00           H  
ATOM    860  N   TYR 1  53      54.887  32.071  45.394  0.00  0.00           N  
ATOM    861  CA  TYR 1  53      56.037  32.142  44.489  0.00  0.00           C  
ATOM    862  C   TYR 1  53      56.415  33.575  44.261  0.00  0.00           C  
ATOM    863  O   TYR 1  53      57.614  33.995  44.156  0.00  0.00           O  
ATOM    864  CB  TYR 1  53      55.806  31.399  43.088  0.00  0.00           C  
ATOM    865  CG  TYR 1  53      56.909  31.707  42.102  0.00  0.00           C  
ATOM    866  CD1 TYR 1  53      56.822  32.902  41.255  0.00  0.00           C  
ATOM    867  CD2 TYR 1  53      58.089  30.933  42.065  0.00  0.00           C  
ATOM    868  CE1 TYR 1  53      57.794  33.140  40.272  0.00  0.00           C  
ATOM    869  CE2 TYR 1  53      59.003  31.072  41.042  0.00  0.00           C  
ATOM    870  CZ  TYR 1  53      58.836  32.203  40.186  0.00  0.00           C  
ATOM    871  OH  TYR 1  53      59.790  32.421  39.245  0.00  0.00           O  
ATOM    872  H   TYR 1  53      54.081  31.528  45.119  0.00  0.00           H  
ATOM    873  HA  TYR 1  53      56.954  31.692  44.869  0.00  0.00           H  
ATOM    874  HB2 TYR 1  53      55.696  30.325  43.243  0.00  0.00           H  
ATOM    875  HB3 TYR 1  53      54.895  31.781  42.627  0.00  0.00           H  
ATOM    876  HD1 TYR 1  53      56.043  33.650  41.267  0.00  0.00           H  
ATOM    877  HD2 TYR 1  53      58.300  30.248  42.872  0.00  0.00           H  
ATOM    878  HE1 TYR 1  53      57.724  34.042  39.681  0.00  0.00           H  
ATOM    879  HE2 TYR 1  53      59.732  30.298  40.854  0.00  0.00           H  
ATOM    880  HH  TYR 1  53      60.611  31.948  39.399  0.00  0.00           H  
ATOM    881  N   GLU 1  54      55.362  34.440  43.991  0.00  0.00           N  
ATOM    882  CA  GLU 1  54      55.515  35.882  43.608  0.00  0.00           C  
ATOM    883  C   GLU 1  54      55.967  36.750  44.788  0.00  0.00           C  
ATOM    884  O   GLU 1  54      57.006  37.399  44.781  0.00  0.00           O  
ATOM    885  CB  GLU 1  54      54.164  36.377  43.001  0.00  0.00           C  
ATOM    886  CG  GLU 1  54      53.812  35.900  41.590  0.00  0.00           C  
ATOM    887  CD  GLU 1  54      52.272  36.019  41.389  0.00  0.00           C  
ATOM    888  OE1 GLU 1  54      51.446  35.877  42.325  0.00  0.00           O  
ATOM    889  OE2 GLU 1  54      51.798  36.197  40.232  0.00  0.00           O  
ATOM    890  H   GLU 1  54      54.440  34.108  44.236  0.00  0.00           H  
ATOM    891  HA  GLU 1  54      56.261  35.910  42.815  0.00  0.00           H  
ATOM    892  HB2 GLU 1  54      53.348  36.220  43.706  0.00  0.00           H  
ATOM    893  HB3 GLU 1  54      54.168  37.458  42.859  0.00  0.00           H  
ATOM    894  HG2 GLU 1  54      54.098  36.676  40.880  0.00  0.00           H  
ATOM    895  HG3 GLU 1  54      54.123  34.871  41.410  0.00  0.00           H  
ATOM    896  N   MET 1  55      55.326  36.534  45.943  0.00  0.00           N  
ATOM    897  CA  MET 1  55      55.520  37.205  47.217  0.00  0.00           C  
ATOM    898  C   MET 1  55      56.911  36.947  47.717  0.00  0.00           C  
ATOM    899  O   MET 1  55      57.562  37.847  48.111  0.00  0.00           O  
ATOM    900  CB  MET 1  55      54.442  36.643  48.223  0.00  0.00           C  
ATOM    901  CG  MET 1  55      54.254  37.625  49.341  0.00  0.00           C  
ATOM    902  SD  MET 1  55      52.774  37.069  50.273  0.00  0.00           S  
ATOM    903  CE  MET 1  55      52.604  38.672  51.146  0.00  0.00           C  
ATOM    904  H   MET 1  55      54.543  35.915  45.782  0.00  0.00           H  
ATOM    905  HA  MET 1  55      55.334  38.280  47.206  0.00  0.00           H  
ATOM    906  HB2 MET 1  55      53.594  36.521  47.548  0.00  0.00           H  
ATOM    907  HB3 MET 1  55      54.637  35.642  48.607  0.00  0.00           H  
ATOM    908  HG2 MET 1  55      55.182  37.758  49.898  0.00  0.00           H  
ATOM    909  HG3 MET 1  55      54.015  38.642  49.030  0.00  0.00           H  
ATOM    910  HE1 MET 1  55      53.534  39.148  51.457  0.00  0.00           H  
ATOM    911  HE2 MET 1  55      52.117  39.417  50.517  0.00  0.00           H  
ATOM    912  HE3 MET 1  55      52.052  38.500  52.070  0.00  0.00           H  
ATOM    913  N   ARG 1  56      57.427  35.747  47.583  0.00  0.00           N  
ATOM    914  CA  ARG 1  56      58.830  35.521  47.866  0.00  0.00           C  
ATOM    915  C   ARG 1  56      59.778  36.240  46.907  0.00  0.00           C  
ATOM    916  O   ARG 1  56      60.765  36.792  47.400  0.00  0.00           O  
ATOM    917  CB  ARG 1  56      59.032  34.005  47.926  0.00  0.00           C  
ATOM    918  CG  ARG 1  56      58.315  33.507  49.129  0.00  0.00           C  
ATOM    919  CD  ARG 1  56      58.673  31.994  49.203  0.00  0.00           C  
ATOM    920  NE  ARG 1  56      57.737  31.204  50.036  0.00  0.00           N  
ATOM    921  CZ  ARG 1  56      57.867  30.877  51.338  0.00  0.00           C  
ATOM    922  NH1 ARG 1  56      56.944  30.198  51.924  0.00  0.00           N  
ATOM    923  NH2 ARG 1  56      58.819  31.301  52.090  0.00  0.00           N  
ATOM    924  H   ARG 1  56      56.882  34.979  47.217  0.00  0.00           H  
ATOM    925  HA  ARG 1  56      59.186  35.822  48.852  0.00  0.00           H  
ATOM    926  HB2 ARG 1  56      58.596  33.529  47.048  0.00  0.00           H  
ATOM    927  HB3 ARG 1  56      60.086  33.749  48.032  0.00  0.00           H  
ATOM    928  HG2 ARG 1  56      58.631  34.064  50.011  0.00  0.00           H  
ATOM    929  HG3 ARG 1  56      57.239  33.663  49.048  0.00  0.00           H  
ATOM    930  HD2 ARG 1  56      58.553  31.575  48.204  0.00  0.00           H  
ATOM    931  HD3 ARG 1  56      59.700  31.907  49.558  0.00  0.00           H  
ATOM    932  HE  ARG 1  56      56.926  30.763  49.626  0.00  0.00           H  
ATOM    933 HH11 ARG 1  56      57.047  30.023  52.913  0.00  0.00           H  
ATOM    934 HH12 ARG 1  56      56.149  29.836  51.415  0.00  0.00           H  
ATOM    935 HH21 ARG 1  56      58.765  30.949  53.035  0.00  0.00           H  
ATOM    936 HH22 ARG 1  56      59.583  31.879  51.769  0.00  0.00           H  
ATOM    937  N   ASN 1  57      59.501  36.147  45.588  0.00  0.00           N  
ATOM    938  CA  ASN 1  57      60.445  36.646  44.596  0.00  0.00           C  
ATOM    939  C   ASN 1  57      60.597  38.178  44.556  0.00  0.00           C  
ATOM    940  O   ASN 1  57      61.764  38.695  44.404  0.00  0.00           O  
ATOM    941  CB  ASN 1  57      59.938  36.124  43.278  0.00  0.00           C  
ATOM    942  CG  ASN 1  57      60.804  34.925  42.943  0.00  0.00           C  
ATOM    943  OD1 ASN 1  57      62.007  35.018  42.676  0.00  0.00           O  
ATOM    944  ND2 ASN 1  57      60.204  33.795  42.892  0.00  0.00           N  
ATOM    945  H   ASN 1  57      58.614  35.752  45.310  0.00  0.00           H  
ATOM    946  HA  ASN 1  57      61.428  36.237  44.830  0.00  0.00           H  
ATOM    947  HB2 ASN 1  57      58.873  35.892  43.276  0.00  0.00           H  
ATOM    948  HB3 ASN 1  57      60.185  36.836  42.491  0.00  0.00           H  
ATOM    949 HD21 ASN 1  57      60.692  32.911  42.881  0.00  0.00           H  
ATOM    950 HD22 ASN 1  57      59.263  33.755  43.256  0.00  0.00           H  
ATOM    951  N   ALA 1  58      59.517  38.831  44.833  0.00  0.00           N  
ATOM    952  CA  ALA 1  58      59.602  40.266  45.005  0.00  0.00           C  
ATOM    953  C   ALA 1  58      60.371  40.688  46.241  0.00  0.00           C  
ATOM    954  O   ALA 1  58      61.217  41.585  46.058  0.00  0.00           O  
ATOM    955  CB  ALA 1  58      58.173  40.959  45.036  0.00  0.00           C  
ATOM    956  H   ALA 1  58      58.619  38.382  44.945  0.00  0.00           H  
ATOM    957  HA  ALA 1  58      60.139  40.722  44.174  0.00  0.00           H  
ATOM    958  HB1 ALA 1  58      57.365  40.577  44.411  0.00  0.00           H  
ATOM    959  HB2 ALA 1  58      57.814  41.009  46.064  0.00  0.00           H  
ATOM    960  HB3 ALA 1  58      58.458  41.984  44.799  0.00  0.00           H  
ATOM    961  N   VAL 1  59      60.059  40.084  47.403  0.00  0.00           N  
ATOM    962  CA  VAL 1  59      60.861  40.283  48.650  0.00  0.00           C  
ATOM    963  C   VAL 1  59      62.394  39.980  48.377  0.00  0.00           C  
ATOM    964  O   VAL 1  59      63.199  40.708  48.944  0.00  0.00           O  
ATOM    965  CB  VAL 1  59      60.223  39.617  49.853  0.00  0.00           C  
ATOM    966  CG1 VAL 1  59      60.979  39.649  51.195  0.00  0.00           C  
ATOM    967  CG2 VAL 1  59      58.737  40.134  50.253  0.00  0.00           C  
ATOM    968  H   VAL 1  59      59.374  39.343  47.443  0.00  0.00           H  
ATOM    969  HA  VAL 1  59      60.826  41.366  48.770  0.00  0.00           H  
ATOM    970  HB  VAL 1  59      60.127  38.578  49.537  0.00  0.00           H  
ATOM    971 HG11 VAL 1  59      60.596  38.827  51.800  0.00  0.00           H  
ATOM    972 HG12 VAL 1  59      62.040  39.467  51.025  0.00  0.00           H  
ATOM    973 HG13 VAL 1  59      60.931  40.517  51.852  0.00  0.00           H  
ATOM    974 HG21 VAL 1  59      58.084  40.116  49.381  0.00  0.00           H  
ATOM    975 HG22 VAL 1  59      58.310  39.468  51.004  0.00  0.00           H  
ATOM    976 HG23 VAL 1  59      58.855  41.166  50.584  0.00  0.00           H  
ATOM    977  N   ASP 1  60      62.808  38.971  47.593  0.00  0.00           N  
ATOM    978  CA  ASP 1  60      64.206  38.690  47.260  0.00  0.00           C  
ATOM    979  C   ASP 1  60      64.759  39.848  46.382  0.00  0.00           C  
ATOM    980  O   ASP 1  60      65.993  40.145  46.516  0.00  0.00           O  
ATOM    981  CB  ASP 1  60      64.346  37.352  46.448  0.00  0.00           C  
ATOM    982  CG  ASP 1  60      64.132  36.111  47.253  0.00  0.00           C  
ATOM    983  OD1 ASP 1  60      64.351  36.161  48.485  0.00  0.00           O  
ATOM    984  OD2 ASP 1  60      63.653  35.104  46.662  0.00  0.00           O  
ATOM    985  H   ASP 1  60      62.165  38.231  47.350  0.00  0.00           H  
ATOM    986  HA  ASP 1  60      64.750  38.616  48.202  0.00  0.00           H  
ATOM    987  HB2 ASP 1  60      63.612  37.472  45.650  0.00  0.00           H  
ATOM    988  HB3 ASP 1  60      65.345  37.261  46.023  0.00  0.00           H  
ATOM    989  N   GLU 1  61      64.015  40.519  45.514  0.00  0.00           N  
ATOM    990  CA  GLU 1  61      64.702  41.755  44.896  0.00  0.00           C  
ATOM    991  C   GLU 1  61      64.735  42.918  45.820  0.00  0.00           C  
ATOM    992  O   GLU 1  61      65.631  43.747  45.695  0.00  0.00           O  
ATOM    993  CB  GLU 1  61      63.979  41.998  43.470  0.00  0.00           C  
ATOM    994  CG  GLU 1  61      63.902  40.949  42.454  0.00  0.00           C  
ATOM    995  CD  GLU 1  61      65.359  40.707  41.907  0.00  0.00           C  
ATOM    996  OE1 GLU 1  61      65.741  39.566  41.769  0.00  0.00           O  
ATOM    997  OE2 GLU 1  61      66.153  41.674  41.766  0.00  0.00           O  
ATOM    998  H   GLU 1  61      63.125  40.187  45.171  0.00  0.00           H  
ATOM    999  HA  GLU 1  61      65.725  41.428  44.709  0.00  0.00           H  
ATOM   1000  HB2 GLU 1  61      62.970  42.370  43.648  0.00  0.00           H  
ATOM   1001  HB3 GLU 1  61      64.458  42.893  43.073  0.00  0.00           H  
ATOM   1002  HG2 GLU 1  61      63.492  39.998  42.794  0.00  0.00           H  
ATOM   1003  HG3 GLU 1  61      63.187  41.187  41.667  0.00  0.00           H  
ATOM   1004  N   PHE 1  62      63.848  42.972  46.814  0.00  0.00           N  
ATOM   1005  CA  PHE 1  62      63.882  44.036  47.778  0.00  0.00           C  
ATOM   1006  C   PHE 1  62      65.038  43.874  48.805  0.00  0.00           C  
ATOM   1007  O   PHE 1  62      65.866  44.789  49.041  0.00  0.00           O  
ATOM   1008  CB  PHE 1  62      62.510  44.225  48.424  0.00  0.00           C  
ATOM   1009  CG  PHE 1  62      62.616  44.949  49.712  0.00  0.00           C  
ATOM   1010  CD1 PHE 1  62      62.648  46.343  49.680  0.00  0.00           C  
ATOM   1011  CD2 PHE 1  62      62.410  44.339  50.945  0.00  0.00           C  
ATOM   1012  CE1 PHE 1  62      62.549  47.124  50.867  0.00  0.00           C  
ATOM   1013  CE2 PHE 1  62      62.278  45.104  52.118  0.00  0.00           C  
ATOM   1014  CZ  PHE 1  62      62.345  46.504  52.135  0.00  0.00           C  
ATOM   1015  H   PHE 1  62      63.088  42.308  46.857  0.00  0.00           H  
ATOM   1016  HA  PHE 1  62      64.027  45.000  47.290  0.00  0.00           H  
ATOM   1017  HB2 PHE 1  62      61.858  44.754  47.729  0.00  0.00           H  
ATOM   1018  HB3 PHE 1  62      62.085  43.255  48.684  0.00  0.00           H  
ATOM   1019  HD1 PHE 1  62      62.856  46.810  48.729  0.00  0.00           H  
ATOM   1020  HD2 PHE 1  62      62.356  43.265  51.043  0.00  0.00           H  
ATOM   1021  HE1 PHE 1  62      62.567  48.202  50.799  0.00  0.00           H  
ATOM   1022  HE2 PHE 1  62      62.241  44.607  53.076  0.00  0.00           H  
ATOM   1023  HZ  PHE 1  62      62.326  47.051  53.066  0.00  0.00           H  
ATOM   1024  N   LEU 1  63      65.237  42.632  49.251  0.00  0.00           N  
ATOM   1025  CA  LEU 1  63      66.314  42.222  50.173  0.00  0.00           C  
ATOM   1026  C   LEU 1  63      67.718  42.444  49.481  0.00  0.00           C  
ATOM   1027  O   LEU 1  63      68.722  42.776  50.135  0.00  0.00           O  
ATOM   1028  CB  LEU 1  63      66.193  40.761  50.660  0.00  0.00           C  
ATOM   1029  CG  LEU 1  63      65.054  40.809  51.690  0.00  0.00           C  
ATOM   1030  CD1 LEU 1  63      64.435  39.408  51.918  0.00  0.00           C  
ATOM   1031  CD2 LEU 1  63      65.402  41.401  53.097  0.00  0.00           C  
ATOM   1032  H   LEU 1  63      64.471  42.006  49.046  0.00  0.00           H  
ATOM   1033  HA  LEU 1  63      66.239  42.865  51.050  0.00  0.00           H  
ATOM   1034  HB2 LEU 1  63      65.965  40.046  49.870  0.00  0.00           H  
ATOM   1035  HB3 LEU 1  63      67.161  40.553  51.116  0.00  0.00           H  
ATOM   1036  HG  LEU 1  63      64.190  41.336  51.284  0.00  0.00           H  
ATOM   1037 HD11 LEU 1  63      64.150  38.874  51.011  0.00  0.00           H  
ATOM   1038 HD12 LEU 1  63      65.175  38.769  52.398  0.00  0.00           H  
ATOM   1039 HD13 LEU 1  63      63.610  39.464  52.628  0.00  0.00           H  
ATOM   1040 HD21 LEU 1  63      64.630  41.236  53.848  0.00  0.00           H  
ATOM   1041 HD22 LEU 1  63      66.343  40.952  53.417  0.00  0.00           H  
ATOM   1042 HD23 LEU 1  63      65.536  42.471  52.934  0.00  0.00           H  
ATOM   1043  N   LEU 1  64      67.857  42.188  48.150  0.00  0.00           N  
ATOM   1044  CA  LEU 1  64      69.127  42.374  47.502  0.00  0.00           C  
ATOM   1045  C   LEU 1  64      69.557  43.850  47.359  0.00  0.00           C  
ATOM   1046  O   LEU 1  64      70.715  44.051  47.282  0.00  0.00           O  
ATOM   1047  CB  LEU 1  64      68.934  41.691  46.154  0.00  0.00           C  
ATOM   1048  CG  LEU 1  64      70.188  41.759  45.152  0.00  0.00           C  
ATOM   1049  CD1 LEU 1  64      71.520  41.148  45.884  0.00  0.00           C  
ATOM   1050  CD2 LEU 1  64      69.843  41.053  43.870  0.00  0.00           C  
ATOM   1051  H   LEU 1  64      67.158  41.585  47.739  0.00  0.00           H  
ATOM   1052  HA  LEU 1  64      69.881  41.829  48.070  0.00  0.00           H  
ATOM   1053  HB2 LEU 1  64      68.730  40.635  46.333  0.00  0.00           H  
ATOM   1054  HB3 LEU 1  64      68.104  42.146  45.614  0.00  0.00           H  
ATOM   1055  HG  LEU 1  64      70.382  42.798  44.885  0.00  0.00           H  
ATOM   1056 HD11 LEU 1  64      71.298  40.081  45.895  0.00  0.00           H  
ATOM   1057 HD12 LEU 1  64      72.357  41.268  45.197  0.00  0.00           H  
ATOM   1058 HD13 LEU 1  64      71.650  41.614  46.861  0.00  0.00           H  
ATOM   1059 HD21 LEU 1  64      69.958  39.983  44.043  0.00  0.00           H  
ATOM   1060 HD22 LEU 1  64      68.848  41.298  43.499  0.00  0.00           H  
ATOM   1061 HD23 LEU 1  64      70.613  41.142  43.103  0.00  0.00           H  
ATOM   1062  N   LEU 1  65      68.614  44.800  47.366  0.00  0.00           N  
ATOM   1063  CA  LEU 1  65      68.785  46.290  47.218  0.00  0.00           C  
ATOM   1064  C   LEU 1  65      69.196  47.040  48.510  0.00  0.00           C  
ATOM   1065  O   LEU 1  65      69.629  48.178  48.513  0.00  0.00           O  
ATOM   1066  CB  LEU 1  65      67.547  46.972  46.518  0.00  0.00           C  
ATOM   1067  CG  LEU 1  65      67.242  46.548  45.103  0.00  0.00           C  
ATOM   1068  CD1 LEU 1  65      65.848  46.890  44.673  0.00  0.00           C  
ATOM   1069  CD2 LEU 1  65      68.361  47.147  44.246  0.00  0.00           C  
ATOM   1070  H   LEU 1  65      67.683  44.462  47.562  0.00  0.00           H  
ATOM   1071  HA  LEU 1  65      69.592  46.483  46.511  0.00  0.00           H  
ATOM   1072  HB2 LEU 1  65      66.695  46.700  47.141  0.00  0.00           H  
ATOM   1073  HB3 LEU 1  65      67.591  48.057  46.602  0.00  0.00           H  
ATOM   1074  HG  LEU 1  65      67.489  45.487  45.068  0.00  0.00           H  
ATOM   1075 HD11 LEU 1  65      65.200  46.672  45.523  0.00  0.00           H  
ATOM   1076 HD12 LEU 1  65      65.774  47.931  44.361  0.00  0.00           H  
ATOM   1077 HD13 LEU 1  65      65.606  46.198  43.867  0.00  0.00           H  
ATOM   1078 HD21 LEU 1  65      68.469  48.199  44.509  0.00  0.00           H  
ATOM   1079 HD22 LEU 1  65      69.323  46.699  44.499  0.00  0.00           H  
ATOM   1080 HD23 LEU 1  65      67.995  47.047  43.225  0.00  0.00           H  
ATOM   1081  N   LEU 1  66      68.967  46.409  49.731  0.00  0.00           N  
ATOM   1082  CA  LEU 1  66      69.213  47.012  50.996  0.00  0.00           C  
ATOM   1083  C   LEU 1  66      70.736  47.254  51.325  0.00  0.00           C  
ATOM   1084  O   LEU 1  66      71.606  46.325  51.047  0.00  0.00           O  
ATOM   1085  CB  LEU 1  66      68.439  46.223  52.134  0.00  0.00           C  
ATOM   1086  CG  LEU 1  66      66.887  46.133  52.073  0.00  0.00           C  
ATOM   1087  CD1 LEU 1  66      66.378  45.395  53.382  0.00  0.00           C  
ATOM   1088  CD2 LEU 1  66      66.047  47.376  51.776  0.00  0.00           C  
ATOM   1089  H   LEU 1  66      68.254  45.701  49.627  0.00  0.00           H  
ATOM   1090  HA  LEU 1  66      68.737  47.992  50.972  0.00  0.00           H  
ATOM   1091  HB2 LEU 1  66      68.912  45.242  52.154  0.00  0.00           H  
ATOM   1092  HB3 LEU 1  66      68.676  46.627  53.118  0.00  0.00           H  
ATOM   1093  HG  LEU 1  66      66.719  45.406  51.279  0.00  0.00           H  
ATOM   1094 HD11 LEU 1  66      66.940  44.472  53.525  0.00  0.00           H  
ATOM   1095 HD12 LEU 1  66      66.593  46.024  54.246  0.00  0.00           H  
ATOM   1096 HD13 LEU 1  66      65.361  45.039  53.221  0.00  0.00           H  
ATOM   1097 HD21 LEU 1  66      64.997  47.101  51.879  0.00  0.00           H  
ATOM   1098 HD22 LEU 1  66      66.236  48.123  52.546  0.00  0.00           H  
ATOM   1099 HD23 LEU 1  66      66.265  47.718  50.764  0.00  0.00           H  
ATOM   1100  N   ASP 1  67      71.169  48.466  51.663  0.00  0.00           N  
ATOM   1101  CA  ASP 1  67      72.534  48.985  51.648  0.00  0.00           C  
ATOM   1102  C   ASP 1  67      72.978  50.071  52.590  0.00  0.00           C  
ATOM   1103  O   ASP 1  67      72.129  50.895  53.133  0.00  0.00           O  
ATOM   1104  CB  ASP 1  67      73.047  49.357  50.303  0.00  0.00           C  
ATOM   1105  CG  ASP 1  67      74.470  48.987  49.881  0.00  0.00           C  
ATOM   1106  OD1 ASP 1  67      75.157  48.276  50.638  0.00  0.00           O  
ATOM   1107  OD2 ASP 1  67      75.018  49.433  48.743  0.00  0.00           O  
ATOM   1108  H   ASP 1  67      70.514  49.212  51.851  0.00  0.00           H  
ATOM   1109  HA  ASP 1  67      73.179  48.211  52.063  0.00  0.00           H  
ATOM   1110  HB2 ASP 1  67      72.534  48.735  49.569  0.00  0.00           H  
ATOM   1111  HB3 ASP 1  67      72.981  50.437  50.172  0.00  0.00           H  
ATOM   1112  N   LYS 1  68      74.293  50.186  52.830  0.00  0.00           N  
ATOM   1113  CA  LYS 1  68      74.811  51.475  53.473  0.00  0.00           C  
ATOM   1114  C   LYS 1  68      74.391  52.735  52.731  0.00  0.00           C  
ATOM   1115  O   LYS 1  68      74.543  52.780  51.498  0.00  0.00           O  
ATOM   1116  CB  LYS 1  68      76.318  51.315  53.504  0.00  0.00           C  
ATOM   1117  CG  LYS 1  68      77.054  52.426  54.210  0.00  0.00           C  
ATOM   1118  CD  LYS 1  68      78.591  52.190  54.265  0.00  0.00           C  
ATOM   1119  CE  LYS 1  68      79.261  53.356  55.002  0.00  0.00           C  
ATOM   1120  NZ  LYS 1  68      80.653  52.891  55.455  0.00  0.00           N  
ATOM   1121  H   LYS 1  68      74.971  49.554  52.428  0.00  0.00           H  
ATOM   1122  HA  LYS 1  68      74.507  51.356  54.513  0.00  0.00           H  
ATOM   1123  HB2 LYS 1  68      76.638  50.380  53.964  0.00  0.00           H  
ATOM   1124  HB3 LYS 1  68      76.559  51.388  52.443  0.00  0.00           H  
ATOM   1125  HG2 LYS 1  68      76.842  53.411  53.793  0.00  0.00           H  
ATOM   1126  HG3 LYS 1  68      76.674  52.315  55.225  0.00  0.00           H  
ATOM   1127  HD2 LYS 1  68      78.752  51.309  54.886  0.00  0.00           H  
ATOM   1128  HD3 LYS 1  68      79.045  52.044  53.285  0.00  0.00           H  
ATOM   1129  HE2 LYS 1  68      79.390  54.256  54.401  0.00  0.00           H  
ATOM   1130  HE3 LYS 1  68      78.700  53.606  55.902  0.00  0.00           H  
ATOM   1131  HZ1 LYS 1  68      80.393  52.129  56.065  0.00  0.00           H  
ATOM   1132  HZ2 LYS 1  68      81.136  52.508  54.655  0.00  0.00           H  
ATOM   1133  HZ3 LYS 1  68      81.298  53.566  55.839  0.00  0.00           H  
ATOM   1134  N   GLY 1  69      73.847  53.714  53.407  0.00  0.00           N  
ATOM   1135  CA  GLY 1  69      73.311  54.982  52.864  0.00  0.00           C  
ATOM   1136  C   GLY 1  69      71.778  54.943  52.546  0.00  0.00           C  
ATOM   1137  O   GLY 1  69      71.161  56.016  52.577  0.00  0.00           O  
ATOM   1138  H   GLY 1  69      73.835  53.612  54.412  0.00  0.00           H  
ATOM   1139  HA2 GLY 1  69      73.427  55.722  53.656  0.00  0.00           H  
ATOM   1140  HA3 GLY 1  69      73.926  55.230  51.999  0.00  0.00           H  
ATOM   1141  N   VAL 1  70      71.358  53.797  52.166  0.00  0.00           N  
ATOM   1142  CA  VAL 1  70      70.024  53.671  51.523  0.00  0.00           C  
ATOM   1143  C   VAL 1  70      68.968  53.413  52.537  0.00  0.00           C  
ATOM   1144  O   VAL 1  70      69.205  52.702  53.474  0.00  0.00           O  
ATOM   1145  CB  VAL 1  70      70.161  52.413  50.730  0.00  0.00           C  
ATOM   1146  CG1 VAL 1  70      68.701  51.912  50.242  0.00  0.00           C  
ATOM   1147  CG2 VAL 1  70      71.069  52.616  49.532  0.00  0.00           C  
ATOM   1148  H   VAL 1  70      71.883  52.938  52.246  0.00  0.00           H  
ATOM   1149  HA  VAL 1  70      69.828  54.510  50.854  0.00  0.00           H  
ATOM   1150  HB  VAL 1  70      70.607  51.580  51.273  0.00  0.00           H  
ATOM   1151 HG11 VAL 1  70      68.134  52.658  49.684  0.00  0.00           H  
ATOM   1152 HG12 VAL 1  70      68.901  51.130  49.510  0.00  0.00           H  
ATOM   1153 HG13 VAL 1  70      68.167  51.408  51.048  0.00  0.00           H  
ATOM   1154 HG21 VAL 1  70      71.109  51.698  48.946  0.00  0.00           H  
ATOM   1155 HG22 VAL 1  70      70.661  53.475  48.999  0.00  0.00           H  
ATOM   1156 HG23 VAL 1  70      72.101  52.824  49.813  0.00  0.00           H  
ATOM   1157  N   TYR 1  71      67.754  54.078  52.464  0.00  0.00           N  
ATOM   1158  CA  TYR 1  71      66.595  53.846  53.270  0.00  0.00           C  
ATOM   1159  C   TYR 1  71      65.670  52.901  52.506  0.00  0.00           C  
ATOM   1160  O   TYR 1  71      65.227  53.234  51.412  0.00  0.00           O  
ATOM   1161  CB  TYR 1  71      65.875  55.150  53.508  0.00  0.00           C  
ATOM   1162  CG  TYR 1  71      66.631  56.310  54.155  0.00  0.00           C  
ATOM   1163  CD1 TYR 1  71      68.028  56.231  54.551  0.00  0.00           C  
ATOM   1164  CD2 TYR 1  71      65.974  57.509  54.434  0.00  0.00           C  
ATOM   1165  CE1 TYR 1  71      68.569  57.264  55.236  0.00  0.00           C  
ATOM   1166  CE2 TYR 1  71      66.530  58.557  55.081  0.00  0.00           C  
ATOM   1167  CZ  TYR 1  71      67.865  58.449  55.522  0.00  0.00           C  
ATOM   1168  OH  TYR 1  71      68.501  59.465  56.113  0.00  0.00           O  
ATOM   1169  H   TYR 1  71      67.616  54.592  51.606  0.00  0.00           H  
ATOM   1170  HA  TYR 1  71      66.915  53.290  54.152  0.00  0.00           H  
ATOM   1171  HB2 TYR 1  71      65.540  55.510  52.535  0.00  0.00           H  
ATOM   1172  HB3 TYR 1  71      65.117  54.954  54.266  0.00  0.00           H  
ATOM   1173  HD1 TYR 1  71      68.735  55.422  54.440  0.00  0.00           H  
ATOM   1174  HD2 TYR 1  71      65.002  57.581  53.969  0.00  0.00           H  
ATOM   1175  HE1 TYR 1  71      69.603  57.241  55.548  0.00  0.00           H  
ATOM   1176  HE2 TYR 1  71      66.039  59.511  55.205  0.00  0.00           H  
ATOM   1177  HH  TYR 1  71      67.855  60.137  56.343  0.00  0.00           H  
ATOM   1178  N   GLY 1  72      65.362  51.759  53.146  0.00  0.00           N  
ATOM   1179  CA  GLY 1  72      64.361  50.800  52.579  0.00  0.00           C  
ATOM   1180  C   GLY 1  72      63.176  50.684  53.541  0.00  0.00           C  
ATOM   1181  O   GLY 1  72      63.302  50.427  54.702  0.00  0.00           O  
ATOM   1182  H   GLY 1  72      65.869  51.628  54.010  0.00  0.00           H  
ATOM   1183  HA2 GLY 1  72      64.134  51.090  51.553  0.00  0.00           H  
ATOM   1184  HA3 GLY 1  72      64.725  49.786  52.413  0.00  0.00           H  
ATOM   1185  N   LEU 1  73      61.991  50.823  52.968  0.00  0.00           N  
ATOM   1186  CA  LEU 1  73      60.691  50.483  53.685  0.00  0.00           C  
ATOM   1187  C   LEU 1  73      59.892  49.290  53.066  0.00  0.00           C  
ATOM   1188  O   LEU 1  73      59.860  49.143  51.824  0.00  0.00           O  
ATOM   1189  CB  LEU 1  73      59.849  51.730  53.921  0.00  0.00           C  
ATOM   1190  CG  LEU 1  73      58.462  51.691  54.655  0.00  0.00           C  
ATOM   1191  CD1 LEU 1  73      58.155  53.095  55.352  0.00  0.00           C  
ATOM   1192  CD2 LEU 1  73      57.321  51.457  53.682  0.00  0.00           C  
ATOM   1193  H   LEU 1  73      61.926  51.073  51.992  0.00  0.00           H  
ATOM   1194  HA  LEU 1  73      60.933  50.194  54.708  0.00  0.00           H  
ATOM   1195  HB2 LEU 1  73      60.519  52.280  54.582  0.00  0.00           H  
ATOM   1196  HB3 LEU 1  73      59.744  52.295  52.995  0.00  0.00           H  
ATOM   1197  HG  LEU 1  73      58.371  50.856  55.351  0.00  0.00           H  
ATOM   1198 HD11 LEU 1  73      58.918  53.391  56.072  0.00  0.00           H  
ATOM   1199 HD12 LEU 1  73      58.196  53.834  54.552  0.00  0.00           H  
ATOM   1200 HD13 LEU 1  73      57.145  53.144  55.761  0.00  0.00           H  
ATOM   1201 HD21 LEU 1  73      57.181  52.213  52.909  0.00  0.00           H  
ATOM   1202 HD22 LEU 1  73      57.567  50.583  53.080  0.00  0.00           H  
ATOM   1203 HD23 LEU 1  73      56.433  51.236  54.274  0.00  0.00           H  
ATOM   1204  N   LEU 1  74      59.296  48.470  53.981  0.00  0.00           N  
ATOM   1205  CA  LEU 1  74      58.462  47.312  53.637  0.00  0.00           C  
ATOM   1206  C   LEU 1  74      57.094  47.278  54.383  0.00  0.00           C  
ATOM   1207  O   LEU 1  74      57.191  47.224  55.627  0.00  0.00           O  
ATOM   1208  CB  LEU 1  74      59.290  46.083  53.843  0.00  0.00           C  
ATOM   1209  CG  LEU 1  74      58.678  44.724  53.592  0.00  0.00           C  
ATOM   1210  CD1 LEU 1  74      58.362  44.299  52.162  0.00  0.00           C  
ATOM   1211  CD2 LEU 1  74      59.515  43.583  54.157  0.00  0.00           C  
ATOM   1212  H   LEU 1  74      59.656  48.384  54.921  0.00  0.00           H  
ATOM   1213  HA  LEU 1  74      58.332  47.416  52.560  0.00  0.00           H  
ATOM   1214  HB2 LEU 1  74      60.106  46.186  53.128  0.00  0.00           H  
ATOM   1215  HB3 LEU 1  74      59.684  46.117  54.859  0.00  0.00           H  
ATOM   1216  HG  LEU 1  74      57.730  44.760  54.129  0.00  0.00           H  
ATOM   1217 HD11 LEU 1  74      57.290  44.136  52.048  0.00  0.00           H  
ATOM   1218 HD12 LEU 1  74      58.680  45.075  51.466  0.00  0.00           H  
ATOM   1219 HD13 LEU 1  74      58.897  43.403  51.848  0.00  0.00           H  
ATOM   1220 HD21 LEU 1  74      58.860  42.713  54.209  0.00  0.00           H  
ATOM   1221 HD22 LEU 1  74      60.397  43.415  53.540  0.00  0.00           H  
ATOM   1222 HD23 LEU 1  74      59.779  43.832  55.184  0.00  0.00           H  
ATOM   1223  N   TYR 1  75      55.970  47.283  53.675  0.00  0.00           N  
ATOM   1224  CA  TYR 1  75      54.636  47.398  54.292  0.00  0.00           C  
ATOM   1225  C   TYR 1  75      53.687  46.289  53.879  0.00  0.00           C  
ATOM   1226  O   TYR 1  75      53.437  46.272  52.665  0.00  0.00           O  
ATOM   1227  CB  TYR 1  75      54.013  48.759  53.849  0.00  0.00           C  
ATOM   1228  CG  TYR 1  75      52.572  48.867  54.144  0.00  0.00           C  
ATOM   1229  CD1 TYR 1  75      51.613  48.681  53.179  0.00  0.00           C  
ATOM   1230  CD2 TYR 1  75      52.177  49.083  55.493  0.00  0.00           C  
ATOM   1231  CE1 TYR 1  75      50.221  48.761  53.494  0.00  0.00           C  
ATOM   1232  CE2 TYR 1  75      50.877  49.300  55.776  0.00  0.00           C  
ATOM   1233  CZ  TYR 1  75      49.879  49.132  54.777  0.00  0.00           C  
ATOM   1234  OH  TYR 1  75      48.552  49.256  55.170  0.00  0.00           O  
ATOM   1235  H   TYR 1  75      56.054  47.596  52.719  0.00  0.00           H  
ATOM   1236  HA  TYR 1  75      54.734  47.340  55.376  0.00  0.00           H  
ATOM   1237  HB2 TYR 1  75      54.542  49.626  54.245  0.00  0.00           H  
ATOM   1238  HB3 TYR 1  75      54.167  48.937  52.785  0.00  0.00           H  
ATOM   1239  HD1 TYR 1  75      51.846  48.474  52.145  0.00  0.00           H  
ATOM   1240  HD2 TYR 1  75      52.901  49.309  56.262  0.00  0.00           H  
ATOM   1241  HE1 TYR 1  75      49.458  48.683  52.734  0.00  0.00           H  
ATOM   1242  HE2 TYR 1  75      50.593  49.582  56.780  0.00  0.00           H  
ATOM   1243  HH  TYR 1  75      48.271  48.969  56.042  0.00  0.00           H  
ATOM   1244  N   TYR 1  76      53.311  45.422  54.812  0.00  0.00           N  
ATOM   1245  CA  TYR 1  76      52.451  44.332  54.424  0.00  0.00           C  
ATOM   1246  C   TYR 1  76      51.053  44.437  54.981  0.00  0.00           C  
ATOM   1247  O   TYR 1  76      50.947  44.674  56.207  0.00  0.00           O  
ATOM   1248  CB  TYR 1  76      53.029  42.928  54.758  0.00  0.00           C  
ATOM   1249  CG  TYR 1  76      52.047  41.841  54.473  0.00  0.00           C  
ATOM   1250  CD1 TYR 1  76      51.566  41.606  53.178  0.00  0.00           C  
ATOM   1251  CD2 TYR 1  76      51.365  41.195  55.550  0.00  0.00           C  
ATOM   1252  CE1 TYR 1  76      50.491  40.665  52.868  0.00  0.00           C  
ATOM   1253  CE2 TYR 1  76      50.335  40.325  55.237  0.00  0.00           C  
ATOM   1254  CZ  TYR 1  76      49.913  40.010  53.971  0.00  0.00           C  
ATOM   1255  OH  TYR 1  76      48.985  39.063  53.688  0.00  0.00           O  
ATOM   1256  H   TYR 1  76      53.479  45.630  55.786  0.00  0.00           H  
ATOM   1257  HA  TYR 1  76      52.342  44.414  53.343  0.00  0.00           H  
ATOM   1258  HB2 TYR 1  76      53.932  42.798  54.161  0.00  0.00           H  
ATOM   1259  HB3 TYR 1  76      53.430  43.031  55.767  0.00  0.00           H  
ATOM   1260  HD1 TYR 1  76      51.968  42.208  52.377  0.00  0.00           H  
ATOM   1261  HD2 TYR 1  76      51.541  41.487  56.575  0.00  0.00           H  
ATOM   1262  HE1 TYR 1  76      50.199  40.458  51.849  0.00  0.00           H  
ATOM   1263  HE2 TYR 1  76      49.865  39.752  56.023  0.00  0.00           H  
ATOM   1264  HH  TYR 1  76      48.492  38.743  54.448  0.00  0.00           H  
ATOM   1265  N   ALA 1  77      50.010  44.084  54.179  0.00  0.00           N  
ATOM   1266  CA  ALA 1  77      48.562  43.989  54.531  0.00  0.00           C  
ATOM   1267  C   ALA 1  77      47.815  42.879  53.743  0.00  0.00           C  
ATOM   1268  O   ALA 1  77      48.194  42.540  52.608  0.00  0.00           O  
ATOM   1269  CB  ALA 1  77      48.017  45.450  54.204  0.00  0.00           C  
ATOM   1270  H   ALA 1  77      50.340  43.662  53.322  0.00  0.00           H  
ATOM   1271  HA  ALA 1  77      48.584  43.721  55.587  0.00  0.00           H  
ATOM   1272  HB1 ALA 1  77      46.972  45.415  54.514  0.00  0.00           H  
ATOM   1273  HB2 ALA 1  77      48.644  46.129  54.781  0.00  0.00           H  
ATOM   1274  HB3 ALA 1  77      48.040  45.469  53.115  0.00  0.00           H  
ATOM   1275  N   GLY 1  78      46.775  42.343  54.338  0.00  0.00           N  
ATOM   1276  CA  GLY 1  78      46.283  41.068  54.035  0.00  0.00           C  
ATOM   1277  C   GLY 1  78      46.266  40.232  55.332  0.00  0.00           C  
ATOM   1278  O   GLY 1  78      46.756  40.720  56.379  0.00  0.00           O  
ATOM   1279  H   GLY 1  78      46.401  42.811  55.151  0.00  0.00           H  
ATOM   1280  HA2 GLY 1  78      45.302  41.258  53.599  0.00  0.00           H  
ATOM   1281  HA3 GLY 1  78      46.900  40.516  53.325  0.00  0.00           H  
ATOM   1282  N   HIS 1  79      45.754  39.049  55.339  0.00  0.00           N  
ATOM   1283  CA  HIS 1  79      45.912  38.136  56.541  0.00  0.00           C  
ATOM   1284  C   HIS 1  79      47.346  37.888  56.999  0.00  0.00           C  
ATOM   1285  O   HIS 1  79      48.277  37.931  56.181  0.00  0.00           O  
ATOM   1286  CB  HIS 1  79      45.077  36.838  56.270  0.00  0.00           C  
ATOM   1287  CG  HIS 1  79      43.657  37.065  55.917  0.00  0.00           C  
ATOM   1288  ND1 HIS 1  79      42.684  37.670  56.717  0.00  0.00           N  
ATOM   1289  CD2 HIS 1  79      43.000  36.519  54.911  0.00  0.00           C  
ATOM   1290  CE1 HIS 1  79      41.474  37.447  56.232  0.00  0.00           C  
ATOM   1291  NE2 HIS 1  79      41.618  36.714  55.118  0.00  0.00           N  
ATOM   1292  H   HIS 1  79      45.493  38.579  54.484  0.00  0.00           H  
ATOM   1293  HA  HIS 1  79      45.449  38.640  57.390  0.00  0.00           H  
ATOM   1294  HB2 HIS 1  79      45.552  36.316  55.439  0.00  0.00           H  
ATOM   1295  HB3 HIS 1  79      45.169  36.153  57.112  0.00  0.00           H  
ATOM   1296  HD2 HIS 1  79      43.543  35.949  54.172  0.00  0.00           H  
ATOM   1297  HE1 HIS 1  79      40.501  37.669  56.645  0.00  0.00           H  
ATOM   1298  HE2 HIS 1  79      40.936  36.318  54.487  0.00  0.00           H  
ATOM   1299  N   GLY 1  80      47.452  37.583  58.302  0.00  0.00           N  
ATOM   1300  CA  GLY 1  80      48.622  37.078  59.022  0.00  0.00           C  
ATOM   1301  C   GLY 1  80      48.341  35.676  59.583  0.00  0.00           C  
ATOM   1302  O   GLY 1  80      47.150  35.398  59.832  0.00  0.00           O  
ATOM   1303  H   GLY 1  80      46.552  37.386  58.716  0.00  0.00           H  
ATOM   1304  HA2 GLY 1  80      49.530  37.117  58.421  0.00  0.00           H  
ATOM   1305  HA3 GLY 1  80      48.744  37.776  59.849  0.00  0.00           H  
ATOM   1306  N   TYR 1  81      49.379  34.880  59.777  0.00  0.00           N  
ATOM   1307  CA  TYR 1  81      49.230  33.615  60.529  0.00  0.00           C  
ATOM   1308  C   TYR 1  81      50.194  33.552  61.718  0.00  0.00           C  
ATOM   1309  O   TYR 1  81      51.134  34.429  61.787  0.00  0.00           O  
ATOM   1310  CB  TYR 1  81      49.492  32.411  59.565  0.00  0.00           C  
ATOM   1311  CG  TYR 1  81      49.251  31.035  60.099  0.00  0.00           C  
ATOM   1312  CD1 TYR 1  81      50.305  30.080  60.079  0.00  0.00           C  
ATOM   1313  CD2 TYR 1  81      48.030  30.701  60.751  0.00  0.00           C  
ATOM   1314  CE1 TYR 1  81      50.208  28.968  60.794  0.00  0.00           C  
ATOM   1315  CE2 TYR 1  81      47.924  29.538  61.492  0.00  0.00           C  
ATOM   1316  CZ  TYR 1  81      49.008  28.661  61.509  0.00  0.00           C  
ATOM   1317  OH  TYR 1  81      49.018  27.464  62.202  0.00  0.00           O  
ATOM   1318  H   TYR 1  81      50.289  35.275  59.589  0.00  0.00           H  
ATOM   1319  HA  TYR 1  81      48.245  33.441  60.962  0.00  0.00           H  
ATOM   1320  HB2 TYR 1  81      48.814  32.501  58.716  0.00  0.00           H  
ATOM   1321  HB3 TYR 1  81      50.497  32.286  59.161  0.00  0.00           H  
ATOM   1322  HD1 TYR 1  81      51.217  30.321  59.553  0.00  0.00           H  
ATOM   1323  HD2 TYR 1  81      47.163  31.346  60.750  0.00  0.00           H  
ATOM   1324  HE1 TYR 1  81      51.022  28.260  60.751  0.00  0.00           H  
ATOM   1325  HE2 TYR 1  81      46.919  29.241  61.752  0.00  0.00           H  
ATOM   1326  HH  TYR 1  81      48.635  27.653  63.062  0.00  0.00           H  
ATOM   1327  N   GLU 1  82      50.098  32.656  62.626  0.00  0.00           N  
ATOM   1328  CA  GLU 1  82      51.050  32.551  63.812  0.00  0.00           C  
ATOM   1329  C   GLU 1  82      50.948  31.131  64.394  0.00  0.00           C  
ATOM   1330  O   GLU 1  82      49.852  30.594  64.521  0.00  0.00           O  
ATOM   1331  CB  GLU 1  82      50.618  33.579  64.901  0.00  0.00           C  
ATOM   1332  CG  GLU 1  82      51.149  33.330  66.307  0.00  0.00           C  
ATOM   1333  CD  GLU 1  82      50.924  34.592  67.183  0.00  0.00           C  
ATOM   1334  OE1 GLU 1  82      51.128  34.345  68.372  0.00  0.00           O  
ATOM   1335  OE2 GLU 1  82      50.515  35.686  66.669  0.00  0.00           O  
ATOM   1336  H   GLU 1  82      49.395  31.932  62.585  0.00  0.00           H  
ATOM   1337  HA  GLU 1  82      52.061  32.688  63.427  0.00  0.00           H  
ATOM   1338  HB2 GLU 1  82      50.934  34.572  64.582  0.00  0.00           H  
ATOM   1339  HB3 GLU 1  82      49.542  33.714  65.011  0.00  0.00           H  
ATOM   1340  HG2 GLU 1  82      50.719  32.440  66.766  0.00  0.00           H  
ATOM   1341  HG3 GLU 1  82      52.235  33.234  66.334  0.00  0.00           H  
ATOM   1342  N   ASN 1  83      52.060  30.556  64.791  0.00  0.00           N  
ATOM   1343  CA  ASN 1  83      52.090  29.331  65.640  0.00  0.00           C  
ATOM   1344  C   ASN 1  83      53.441  29.340  66.348  0.00  0.00           C  
ATOM   1345  O   ASN 1  83      54.387  29.640  65.670  0.00  0.00           O  
ATOM   1346  CB  ASN 1  83      52.000  28.094  64.649  0.00  0.00           C  
ATOM   1347  CG  ASN 1  83      52.028  26.714  65.282  0.00  0.00           C  
ATOM   1348  OD1 ASN 1  83      53.019  26.275  65.804  0.00  0.00           O  
ATOM   1349  ND2 ASN 1  83      50.890  26.140  65.435  0.00  0.00           N  
ATOM   1350  H   ASN 1  83      52.919  31.014  64.523  0.00  0.00           H  
ATOM   1351  HA  ASN 1  83      51.248  29.315  66.331  0.00  0.00           H  
ATOM   1352  HB2 ASN 1  83      51.194  28.164  63.917  0.00  0.00           H  
ATOM   1353  HB3 ASN 1  83      52.926  28.108  64.074  0.00  0.00           H  
ATOM   1354 HD21 ASN 1  83      50.757  25.249  65.891  0.00  0.00           H  
ATOM   1355 HD22 ASN 1  83      50.047  26.683  65.319  0.00  0.00           H  
ATOM   1356  N   PHE 1  84      53.512  28.975  67.654  0.00  0.00           N  
ATOM   1357  CA  PHE 1  84      54.751  28.968  68.508  0.00  0.00           C  
ATOM   1358  C   PHE 1  84      55.505  30.352  68.528  0.00  0.00           C  
ATOM   1359  O   PHE 1  84      56.739  30.407  68.377  0.00  0.00           O  
ATOM   1360  CB  PHE 1  84      55.553  27.722  68.274  0.00  0.00           C  
ATOM   1361  CG  PHE 1  84      56.233  27.299  69.582  0.00  0.00           C  
ATOM   1362  CD1 PHE 1  84      57.574  27.668  69.842  0.00  0.00           C  
ATOM   1363  CD2 PHE 1  84      55.495  26.489  70.444  0.00  0.00           C  
ATOM   1364  CE1 PHE 1  84      58.186  27.302  71.016  0.00  0.00           C  
ATOM   1365  CE2 PHE 1  84      56.179  26.040  71.571  0.00  0.00           C  
ATOM   1366  CZ  PHE 1  84      57.506  26.386  71.844  0.00  0.00           C  
ATOM   1367  H   PHE 1  84      52.714  28.689  68.204  0.00  0.00           H  
ATOM   1368  HA  PHE 1  84      54.320  28.955  69.509  0.00  0.00           H  
ATOM   1369  HB2 PHE 1  84      54.975  26.946  67.772  0.00  0.00           H  
ATOM   1370  HB3 PHE 1  84      56.299  27.991  67.526  0.00  0.00           H  
ATOM   1371  HD1 PHE 1  84      58.085  28.334  69.162  0.00  0.00           H  
ATOM   1372  HD2 PHE 1  84      54.437  26.320  70.306  0.00  0.00           H  
ATOM   1373  HE1 PHE 1  84      59.073  27.817  71.352  0.00  0.00           H  
ATOM   1374  HE2 PHE 1  84      55.639  25.482  72.322  0.00  0.00           H  
ATOM   1375  HZ  PHE 1  84      58.044  26.074  72.727  0.00  0.00           H  
ATOM   1376  N   GLY 1  85      54.709  31.481  68.680  0.00  0.00           N  
ATOM   1377  CA  GLY 1  85      55.244  32.856  68.857  0.00  0.00           C  
ATOM   1378  C   GLY 1  85      55.670  33.486  67.534  0.00  0.00           C  
ATOM   1379  O   GLY 1  85      55.676  34.715  67.411  0.00  0.00           O  
ATOM   1380  H   GLY 1  85      53.705  31.380  68.729  0.00  0.00           H  
ATOM   1381  HA2 GLY 1  85      54.523  33.537  69.310  0.00  0.00           H  
ATOM   1382  HA3 GLY 1  85      56.198  32.778  69.379  0.00  0.00           H  
ATOM   1383  N   ASN 1  86      56.074  32.679  66.523  0.00  0.00           N  
ATOM   1384  CA  ASN 1  86      56.387  33.171  65.199  0.00  0.00           C  
ATOM   1385  C   ASN 1  86      55.141  33.493  64.439  0.00  0.00           C  
ATOM   1386  O   ASN 1  86      54.157  32.671  64.489  0.00  0.00           O  
ATOM   1387  CB  ASN 1  86      57.279  32.080  64.550  0.00  0.00           C  
ATOM   1388  CG  ASN 1  86      58.674  31.929  65.050  0.00  0.00           C  
ATOM   1389  OD1 ASN 1  86      59.633  32.410  64.405  0.00  0.00           O  
ATOM   1390  ND2 ASN 1  86      58.939  31.265  66.148  0.00  0.00           N  
ATOM   1391  H   ASN 1  86      56.058  31.684  66.695  0.00  0.00           H  
ATOM   1392  HA  ASN 1  86      56.964  34.095  65.245  0.00  0.00           H  
ATOM   1393  HB2 ASN 1  86      56.779  31.112  64.589  0.00  0.00           H  
ATOM   1394  HB3 ASN 1  86      57.422  32.282  63.489  0.00  0.00           H  
ATOM   1395 HD21 ASN 1  86      59.891  31.047  66.402  0.00  0.00           H  
ATOM   1396 HD22 ASN 1  86      58.144  30.869  66.629  0.00  0.00           H  
ATOM   1397  N   SER 1  87      55.171  34.507  63.623  0.00  0.00           N  
ATOM   1398  CA  SER 1  87      54.050  35.153  62.783  0.00  0.00           C  
ATOM   1399  C   SER 1  87      54.425  35.230  61.325  0.00  0.00           C  
ATOM   1400  O   SER 1  87      55.539  35.273  60.887  0.00  0.00           O  
ATOM   1401  CB  SER 1  87      53.615  36.487  63.360  0.00  0.00           C  
ATOM   1402  OG  SER 1  87      54.800  37.209  63.415  0.00  0.00           O  
ATOM   1403  H   SER 1  87      55.968  35.127  63.638  0.00  0.00           H  
ATOM   1404  HA  SER 1  87      53.173  34.511  62.869  0.00  0.00           H  
ATOM   1405  HB2 SER 1  87      52.862  36.893  62.685  0.00  0.00           H  
ATOM   1406  HB3 SER 1  87      53.191  36.360  64.357  0.00  0.00           H  
ATOM   1407  HG  SER 1  87      54.565  38.055  63.803  0.00  0.00           H  
ATOM   1408  N   PHE 1  88      53.380  35.273  60.495  0.00  0.00           N  
ATOM   1409  CA  PHE 1  88      53.623  35.084  59.008  0.00  0.00           C  
ATOM   1410  C   PHE 1  88      52.756  36.005  58.169  0.00  0.00           C  
ATOM   1411  O   PHE 1  88      51.621  36.198  58.517  0.00  0.00           O  
ATOM   1412  CB  PHE 1  88      53.453  33.725  58.554  0.00  0.00           C  
ATOM   1413  CG  PHE 1  88      54.110  32.693  59.501  0.00  0.00           C  
ATOM   1414  CD1 PHE 1  88      53.305  32.042  60.476  0.00  0.00           C  
ATOM   1415  CD2 PHE 1  88      55.329  31.977  59.234  0.00  0.00           C  
ATOM   1416  CE1 PHE 1  88      53.668  31.019  61.305  0.00  0.00           C  
ATOM   1417  CE2 PHE 1  88      55.722  30.965  60.094  0.00  0.00           C  
ATOM   1418  CZ  PHE 1  88      54.963  30.550  61.260  0.00  0.00           C  
ATOM   1419  H   PHE 1  88      52.447  35.039  60.804  0.00  0.00           H  
ATOM   1420  HA  PHE 1  88      54.647  35.390  58.793  0.00  0.00           H  
ATOM   1421  HB2 PHE 1  88      52.384  33.514  58.518  0.00  0.00           H  
ATOM   1422  HB3 PHE 1  88      53.880  33.561  57.564  0.00  0.00           H  
ATOM   1423  HD1 PHE 1  88      52.311  32.425  60.656  0.00  0.00           H  
ATOM   1424  HD2 PHE 1  88      55.964  32.258  58.407  0.00  0.00           H  
ATOM   1425  HE1 PHE 1  88      52.984  30.803  62.112  0.00  0.00           H  
ATOM   1426  HE2 PHE 1  88      56.667  30.478  59.904  0.00  0.00           H  
ATOM   1427  HZ  PHE 1  88      55.224  29.726  61.908  0.00  0.00           H  
ATOM   1428  N   MET 1  89      53.351  36.564  57.037  0.00  0.00           N  
ATOM   1429  CA  MET 1  89      52.536  37.125  56.001  0.00  0.00           C  
ATOM   1430  C   MET 1  89      51.922  36.104  55.024  0.00  0.00           C  
ATOM   1431  O   MET 1  89      52.596  35.100  54.700  0.00  0.00           O  
ATOM   1432  CB  MET 1  89      53.276  38.163  55.157  0.00  0.00           C  
ATOM   1433  CG  MET 1  89      54.261  39.089  55.921  0.00  0.00           C  
ATOM   1434  SD  MET 1  89      55.164  40.289  54.902  0.00  0.00           S  
ATOM   1435  CE  MET 1  89      55.755  39.094  53.683  0.00  0.00           C  
ATOM   1436  H   MET 1  89      54.230  36.216  56.682  0.00  0.00           H  
ATOM   1437  HA  MET 1  89      51.771  37.717  56.503  0.00  0.00           H  
ATOM   1438  HB2 MET 1  89      53.673  37.487  54.399  0.00  0.00           H  
ATOM   1439  HB3 MET 1  89      52.563  38.742  54.570  0.00  0.00           H  
ATOM   1440  HG2 MET 1  89      53.706  39.684  56.647  0.00  0.00           H  
ATOM   1441  HG3 MET 1  89      54.939  38.452  56.489  0.00  0.00           H  
ATOM   1442  HE1 MET 1  89      55.075  38.460  53.113  0.00  0.00           H  
ATOM   1443  HE2 MET 1  89      56.336  39.597  52.910  0.00  0.00           H  
ATOM   1444  HE3 MET 1  89      56.543  38.523  54.174  0.00  0.00           H  
ATOM   1445  N   VAL 1  90      50.591  36.177  54.682  0.00  0.00           N  
ATOM   1446  CA  VAL 1  90      49.875  35.048  54.106  0.00  0.00           C  
ATOM   1447  C   VAL 1  90      49.617  35.358  52.633  0.00  0.00           C  
ATOM   1448  O   VAL 1  90      48.911  36.383  52.340  0.00  0.00           O  
ATOM   1449  CB  VAL 1  90      48.589  34.742  54.900  0.00  0.00           C  
ATOM   1450  CG1 VAL 1  90      47.879  33.537  54.401  0.00  0.00           C  
ATOM   1451  CG2 VAL 1  90      48.971  34.434  56.349  0.00  0.00           C  
ATOM   1452  H   VAL 1  90      50.035  36.972  54.965  0.00  0.00           H  
ATOM   1453  HA  VAL 1  90      50.413  34.100  54.125  0.00  0.00           H  
ATOM   1454  HB  VAL 1  90      47.884  35.573  54.856  0.00  0.00           H  
ATOM   1455 HG11 VAL 1  90      46.818  33.486  54.645  0.00  0.00           H  
ATOM   1456 HG12 VAL 1  90      48.009  33.523  53.319  0.00  0.00           H  
ATOM   1457 HG13 VAL 1  90      48.312  32.674  54.906  0.00  0.00           H  
ATOM   1458 HG21 VAL 1  90      48.056  34.378  56.939  0.00  0.00           H  
ATOM   1459 HG22 VAL 1  90      49.557  33.530  56.512  0.00  0.00           H  
ATOM   1460 HG23 VAL 1  90      49.558  35.260  56.750  0.00  0.00           H  
ATOM   1461  N   PRO 1  91      50.011  34.496  51.668  0.00  0.00           N  
ATOM   1462  CA  PRO 1  91      49.868  34.643  50.188  0.00  0.00           C  
ATOM   1463  C   PRO 1  91      48.437  34.288  49.780  0.00  0.00           C  
ATOM   1464  O   PRO 1  91      47.722  33.606  50.525  0.00  0.00           O  
ATOM   1465  CB  PRO 1  91      50.856  33.622  49.621  0.00  0.00           C  
ATOM   1466  CG  PRO 1  91      50.744  32.481  50.587  0.00  0.00           C  
ATOM   1467  CD  PRO 1  91      50.656  33.174  51.933  0.00  0.00           C  
ATOM   1468  HA  PRO 1  91      50.094  35.660  49.867  0.00  0.00           H  
ATOM   1469  HB2 PRO 1  91      50.612  33.345  48.596  0.00  0.00           H  
ATOM   1470  HB3 PRO 1  91      51.804  34.158  49.573  0.00  0.00           H  
ATOM   1471  HG2 PRO 1  91      49.842  31.975  50.244  0.00  0.00           H  
ATOM   1472  HG3 PRO 1  91      51.626  31.840  50.582  0.00  0.00           H  
ATOM   1473  HD2 PRO 1  91      51.656  33.168  52.368  0.00  0.00           H  
ATOM   1474  HD3 PRO 1  91      50.010  32.527  52.526  0.00  0.00           H  
ATOM   1475  N   VAL 1  92      47.942  34.741  48.669  0.00  0.00           N  
ATOM   1476  CA  VAL 1  92      46.512  34.605  48.367  0.00  0.00           C  
ATOM   1477  C   VAL 1  92      46.184  33.171  47.929  0.00  0.00           C  
ATOM   1478  O   VAL 1  92      45.047  32.725  48.141  0.00  0.00           O  
ATOM   1479  CB  VAL 1  92      46.008  35.563  47.313  0.00  0.00           C  
ATOM   1480  CG1 VAL 1  92      46.019  36.972  47.826  0.00  0.00           C  
ATOM   1481  CG2 VAL 1  92      46.716  35.352  45.951  0.00  0.00           C  
ATOM   1482  H   VAL 1  92      48.522  35.443  48.232  0.00  0.00           H  
ATOM   1483  HA  VAL 1  92      45.981  34.704  49.314  0.00  0.00           H  
ATOM   1484  HB  VAL 1  92      44.935  35.394  47.219  0.00  0.00           H  
ATOM   1485 HG11 VAL 1  92      47.056  37.306  47.864  0.00  0.00           H  
ATOM   1486 HG12 VAL 1  92      45.581  37.558  47.017  0.00  0.00           H  
ATOM   1487 HG13 VAL 1  92      45.602  37.125  48.822  0.00  0.00           H  
ATOM   1488 HG21 VAL 1  92      46.123  36.080  45.397  0.00  0.00           H  
ATOM   1489 HG22 VAL 1  92      47.753  35.686  45.925  0.00  0.00           H  
ATOM   1490 HG23 VAL 1  92      46.470  34.374  45.538  0.00  0.00           H  
ATOM   1491  N   ASP 1  93      47.203  32.396  47.514  0.00  0.00           N  
ATOM   1492  CA  ASP 1  93      47.072  30.970  47.102  0.00  0.00           C  
ATOM   1493  C   ASP 1  93      47.174  29.996  48.307  0.00  0.00           C  
ATOM   1494  O   ASP 1  93      47.361  28.754  48.176  0.00  0.00           O  
ATOM   1495  CB  ASP 1  93      48.035  30.583  46.026  0.00  0.00           C  
ATOM   1496  CG  ASP 1  93      49.493  30.503  46.446  0.00  0.00           C  
ATOM   1497  OD1 ASP 1  93      49.868  31.127  47.400  0.00  0.00           O  
ATOM   1498  OD2 ASP 1  93      50.270  29.735  45.915  0.00  0.00           O  
ATOM   1499  H   ASP 1  93      48.143  32.764  47.537  0.00  0.00           H  
ATOM   1500  HA  ASP 1  93      46.056  30.755  46.770  0.00  0.00           H  
ATOM   1501  HB2 ASP 1  93      47.663  29.646  45.612  0.00  0.00           H  
ATOM   1502  HB3 ASP 1  93      47.901  31.305  45.220  0.00  0.00           H  
ATOM   1503  N   ALA 1  94      47.173  30.495  49.560  0.00  0.00           N  
ATOM   1504  CA  ALA 1  94      47.376  29.862  50.809  0.00  0.00           C  
ATOM   1505  C   ALA 1  94      46.476  28.621  51.072  0.00  0.00           C  
ATOM   1506  O   ALA 1  94      45.224  28.741  50.897  0.00  0.00           O  
ATOM   1507  CB  ALA 1  94      47.091  30.844  51.907  0.00  0.00           C  
ATOM   1508  H   ALA 1  94      47.102  31.498  49.659  0.00  0.00           H  
ATOM   1509  HA  ALA 1  94      48.443  29.649  50.747  0.00  0.00           H  
ATOM   1510  HB1 ALA 1  94      47.881  31.592  51.970  0.00  0.00           H  
ATOM   1511  HB2 ALA 1  94      46.198  31.437  51.712  0.00  0.00           H  
ATOM   1512  HB3 ALA 1  94      46.938  30.388  52.885  0.00  0.00           H  
ATOM   1513  N   PRO 1  95      47.017  27.527  51.625  0.00  0.00           N  
ATOM   1514  CA  PRO 1  95      46.212  26.346  51.941  0.00  0.00           C  
ATOM   1515  C   PRO 1  95      45.118  26.536  52.991  0.00  0.00           C  
ATOM   1516  O   PRO 1  95      45.091  27.527  53.718  0.00  0.00           O  
ATOM   1517  CB  PRO 1  95      47.180  25.247  52.227  0.00  0.00           C  
ATOM   1518  CG  PRO 1  95      48.426  25.983  52.802  0.00  0.00           C  
ATOM   1519  CD  PRO 1  95      48.433  27.172  51.848  0.00  0.00           C  
ATOM   1520  HA  PRO 1  95      45.762  26.098  50.980  0.00  0.00           H  
ATOM   1521  HB2 PRO 1  95      46.763  24.457  52.852  0.00  0.00           H  
ATOM   1522  HB3 PRO 1  95      47.479  24.795  51.281  0.00  0.00           H  
ATOM   1523  HG2 PRO 1  95      48.163  26.233  53.830  0.00  0.00           H  
ATOM   1524  HG3 PRO 1  95      49.376  25.450  52.821  0.00  0.00           H  
ATOM   1525  HD2 PRO 1  95      48.930  27.012  50.891  0.00  0.00           H  
ATOM   1526  HD3 PRO 1  95      48.937  28.033  52.286  0.00  0.00           H  
ATOM   1527  N   ASN 1  96      44.308  25.515  53.186  0.00  0.00           N  
ATOM   1528  CA  ASN 1  96      43.460  25.318  54.373  0.00  0.00           C  
ATOM   1529  C   ASN 1  96      43.486  23.866  54.961  0.00  0.00           C  
ATOM   1530  O   ASN 1  96      42.985  22.978  54.282  0.00  0.00           O  
ATOM   1531  CB  ASN 1  96      42.034  25.708  53.877  0.00  0.00           C  
ATOM   1532  CG  ASN 1  96      41.005  25.911  54.956  0.00  0.00           C  
ATOM   1533  OD1 ASN 1  96      41.341  26.501  55.941  0.00  0.00           O  
ATOM   1534  ND2 ASN 1  96      39.825  25.346  54.943  0.00  0.00           N  
ATOM   1535  H   ASN 1  96      44.526  24.739  52.578  0.00  0.00           H  
ATOM   1536  HA  ASN 1  96      43.714  26.119  55.068  0.00  0.00           H  
ATOM   1537  HB2 ASN 1  96      42.205  26.697  53.452  0.00  0.00           H  
ATOM   1538  HB3 ASN 1  96      41.752  24.986  53.111  0.00  0.00           H  
ATOM   1539 HD21 ASN 1  96      39.273  25.546  55.765  0.00  0.00           H  
ATOM   1540 HD22 ASN 1  96      39.515  24.944  54.070  0.00  0.00           H  
ATOM   1541  N   PRO 1  97      44.065  23.622  56.163  0.00  0.00           N  
ATOM   1542  CA  PRO 1  97      44.524  24.633  57.112  0.00  0.00           C  
ATOM   1543  C   PRO 1  97      45.707  25.408  56.599  0.00  0.00           C  
ATOM   1544  O   PRO 1  97      46.497  25.074  55.703  0.00  0.00           O  
ATOM   1545  CB  PRO 1  97      44.947  23.846  58.316  0.00  0.00           C  
ATOM   1546  CG  PRO 1  97      45.158  22.449  57.882  0.00  0.00           C  
ATOM   1547  CD  PRO 1  97      44.275  22.219  56.660  0.00  0.00           C  
ATOM   1548  HA  PRO 1  97      43.693  25.298  57.346  0.00  0.00           H  
ATOM   1549  HB2 PRO 1  97      45.821  24.304  58.779  0.00  0.00           H  
ATOM   1550  HB3 PRO 1  97      44.249  23.936  59.149  0.00  0.00           H  
ATOM   1551  HG2 PRO 1  97      46.207  22.281  57.636  0.00  0.00           H  
ATOM   1552  HG3 PRO 1  97      44.896  21.770  58.693  0.00  0.00           H  
ATOM   1553  HD2 PRO 1  97      44.622  21.589  55.841  0.00  0.00           H  
ATOM   1554  HD3 PRO 1  97      43.268  21.934  56.963  0.00  0.00           H  
ATOM   1555  N   TYR 1  98      46.004  26.599  57.207  0.00  0.00           N  
ATOM   1556  CA  TYR 1  98      47.260  27.319  56.986  0.00  0.00           C  
ATOM   1557  C   TYR 1  98      48.394  26.421  57.436  0.00  0.00           C  
ATOM   1558  O   TYR 1  98      48.408  25.755  58.441  0.00  0.00           O  
ATOM   1559  CB  TYR 1  98      47.233  28.596  57.842  0.00  0.00           C  
ATOM   1560  CG  TYR 1  98      46.371  29.670  57.202  0.00  0.00           C  
ATOM   1561  CD1 TYR 1  98      46.432  30.206  55.903  0.00  0.00           C  
ATOM   1562  CD2 TYR 1  98      45.501  30.356  58.116  0.00  0.00           C  
ATOM   1563  CE1 TYR 1  98      45.544  31.228  55.483  0.00  0.00           C  
ATOM   1564  CE2 TYR 1  98      44.629  31.379  57.751  0.00  0.00           C  
ATOM   1565  CZ  TYR 1  98      44.602  31.755  56.434  0.00  0.00           C  
ATOM   1566  OH  TYR 1  98      43.764  32.729  56.050  0.00  0.00           O  
ATOM   1567  H   TYR 1  98      45.344  26.964  57.878  0.00  0.00           H  
ATOM   1568  HA  TYR 1  98      47.374  27.490  55.916  0.00  0.00           H  
ATOM   1569  HB2 TYR 1  98      46.988  28.410  58.887  0.00  0.00           H  
ATOM   1570  HB3 TYR 1  98      48.258  28.965  57.882  0.00  0.00           H  
ATOM   1571  HD1 TYR 1  98      47.103  29.813  55.153  0.00  0.00           H  
ATOM   1572  HD2 TYR 1  98      45.510  30.076  59.158  0.00  0.00           H  
ATOM   1573  HE1 TYR 1  98      45.397  31.638  54.495  0.00  0.00           H  
ATOM   1574  HE2 TYR 1  98      44.091  31.917  58.517  0.00  0.00           H  
ATOM   1575  HH  TYR 1  98      43.144  33.048  56.710  0.00  0.00           H  
ATOM   1576  N   ARG 1  99      49.551  26.694  56.788  0.00  0.00           N  
ATOM   1577  CA  ARG 1  99      50.867  26.086  56.973  0.00  0.00           C  
ATOM   1578  C   ARG 1  99      51.947  27.166  57.129  0.00  0.00           C  
ATOM   1579  O   ARG 1  99      51.940  28.102  56.297  0.00  0.00           O  
ATOM   1580  CB  ARG 1  99      51.094  25.017  55.862  0.00  0.00           C  
ATOM   1581  CG  ARG 1  99      50.216  23.750  56.043  0.00  0.00           C  
ATOM   1582  CD  ARG 1  99      50.514  22.987  57.320  0.00  0.00           C  
ATOM   1583  NE  ARG 1  99      51.825  22.381  57.082  0.00  0.00           N  
ATOM   1584  CZ  ARG 1  99      52.151  21.061  57.102  0.00  0.00           C  
ATOM   1585  NH1 ARG 1  99      51.439  20.129  56.747  0.00  0.00           N  
ATOM   1586  NH2 ARG 1  99      53.402  20.813  57.368  0.00  0.00           N  
ATOM   1587  H   ARG 1  99      49.604  27.495  56.175  0.00  0.00           H  
ATOM   1588  HA  ARG 1  99      50.734  25.631  57.955  0.00  0.00           H  
ATOM   1589  HB2 ARG 1  99      50.871  25.533  54.928  0.00  0.00           H  
ATOM   1590  HB3 ARG 1  99      52.153  24.819  55.700  0.00  0.00           H  
ATOM   1591  HG2 ARG 1  99      49.171  24.017  56.198  0.00  0.00           H  
ATOM   1592  HG3 ARG 1  99      50.270  23.195  55.106  0.00  0.00           H  
ATOM   1593  HD2 ARG 1  99      50.487  23.542  58.258  0.00  0.00           H  
ATOM   1594  HD3 ARG 1  99      49.780  22.182  57.350  0.00  0.00           H  
ATOM   1595  HE  ARG 1  99      52.648  22.960  57.175  0.00  0.00           H  
ATOM   1596 HH11 ARG 1  99      51.886  19.225  56.684  0.00  0.00           H  
ATOM   1597 HH12 ARG 1  99      50.538  20.271  56.312  0.00  0.00           H  
ATOM   1598 HH21 ARG 1  99      53.681  19.843  57.325  0.00  0.00           H  
ATOM   1599 HH22 ARG 1  99      54.045  21.580  57.509  0.00  0.00           H  
ATOM   1600  N   SER 1 100      52.860  27.022  58.119  0.00  0.00           N  
ATOM   1601  CA  SER 1 100      54.022  27.846  58.323  0.00  0.00           C  
ATOM   1602  C   SER 1 100      55.010  27.724  57.144  0.00  0.00           C  
ATOM   1603  O   SER 1 100      55.546  28.717  56.708  0.00  0.00           O  
ATOM   1604  CB  SER 1 100      54.805  27.392  59.675  0.00  0.00           C  
ATOM   1605  OG  SER 1 100      55.285  26.173  59.564  0.00  0.00           O  
ATOM   1606  H   SER 1 100      52.872  26.159  58.644  0.00  0.00           H  
ATOM   1607  HA  SER 1 100      53.699  28.886  58.364  0.00  0.00           H  
ATOM   1608  HB2 SER 1 100      55.651  28.074  59.764  0.00  0.00           H  
ATOM   1609  HB3 SER 1 100      54.164  27.467  60.553  0.00  0.00           H  
ATOM   1610  HG  SER 1 100      55.901  26.124  60.298  0.00  0.00           H  
ATOM   1611  N   GLU 1 101      55.197  26.592  56.461  0.00  0.00           N  
ATOM   1612  CA  GLU 1 101      56.047  26.372  55.255  0.00  0.00           C  
ATOM   1613  C   GLU 1 101      55.543  27.289  54.091  0.00  0.00           C  
ATOM   1614  O   GLU 1 101      56.383  27.552  53.245  0.00  0.00           O  
ATOM   1615  CB  GLU 1 101      55.828  24.870  54.842  0.00  0.00           C  
ATOM   1616  CG  GLU 1 101      56.233  23.765  55.902  0.00  0.00           C  
ATOM   1617  CD  GLU 1 101      55.311  23.378  56.994  0.00  0.00           C  
ATOM   1618  OE1 GLU 1 101      54.213  23.863  57.111  0.00  0.00           O  
ATOM   1619  OE2 GLU 1 101      55.682  22.524  57.779  0.00  0.00           O  
ATOM   1620  H   GLU 1 101      54.724  25.727  56.683  0.00  0.00           H  
ATOM   1621  HA  GLU 1 101      57.117  26.522  55.398  0.00  0.00           H  
ATOM   1622  HB2 GLU 1 101      54.817  24.633  54.509  0.00  0.00           H  
ATOM   1623  HB3 GLU 1 101      56.465  24.604  53.999  0.00  0.00           H  
ATOM   1624  HG2 GLU 1 101      56.519  22.938  55.252  0.00  0.00           H  
ATOM   1625  HG3 GLU 1 101      57.230  24.007  56.271  0.00  0.00           H  
ATOM   1626  N   ASN 1 102      54.238  27.615  54.089  0.00  0.00           N  
ATOM   1627  CA  ASN 1 102      53.609  28.420  52.981  0.00  0.00           C  
ATOM   1628  C   ASN 1 102      53.545  29.915  53.224  0.00  0.00           C  
ATOM   1629  O   ASN 1 102      53.775  30.720  52.286  0.00  0.00           O  
ATOM   1630  CB  ASN 1 102      52.186  27.774  52.658  0.00  0.00           C  
ATOM   1631  CG  ASN 1 102      52.426  26.460  52.058  0.00  0.00           C  
ATOM   1632  OD1 ASN 1 102      52.292  25.445  52.722  0.00  0.00           O  
ATOM   1633  ND2 ASN 1 102      52.521  26.328  50.793  0.00  0.00           N  
ATOM   1634  H   ASN 1 102      53.634  27.389  54.866  0.00  0.00           H  
ATOM   1635  HA  ASN 1 102      54.210  28.378  52.072  0.00  0.00           H  
ATOM   1636  HB2 ASN 1 102      51.499  27.581  53.482  0.00  0.00           H  
ATOM   1637  HB3 ASN 1 102      51.740  28.417  51.900  0.00  0.00           H  
ATOM   1638 HD21 ASN 1 102      52.798  25.438  50.403  0.00  0.00           H  
ATOM   1639 HD22 ASN 1 102      52.716  27.135  50.218  0.00  0.00           H  
ATOM   1640  N   CYS 1 103      53.222  30.351  54.385  0.00  0.00           N  
ATOM   1641  CA  CYS 1 103      53.128  31.748  54.886  0.00  0.00           C  
ATOM   1642  C   CYS 1 103      54.614  32.319  55.154  0.00  0.00           C  
ATOM   1643  O   CYS 1 103      55.334  31.716  55.949  0.00  0.00           O  
ATOM   1644  CB  CYS 1 103      52.183  31.839  56.042  0.00  0.00           C  
ATOM   1645  SG  CYS 1 103      50.645  31.105  55.614  0.00  0.00           S  
ATOM   1646  H   CYS 1 103      53.047  29.571  55.003  0.00  0.00           H  
ATOM   1647  HA  CYS 1 103      52.760  32.332  54.042  0.00  0.00           H  
ATOM   1648  HB2 CYS 1 103      52.624  31.359  56.915  0.00  0.00           H  
ATOM   1649  HB3 CYS 1 103      51.986  32.859  56.374  0.00  0.00           H  
ATOM   1650  HG  CYS 1 103      50.899  30.040  56.380  0.00  0.00           H  
ATOM   1651  N   LEU 1 104      54.936  33.468  54.596  0.00  0.00           N  
ATOM   1652  CA  LEU 1 104      56.323  33.939  54.608  0.00  0.00           C  
ATOM   1653  C   LEU 1 104      56.707  34.426  56.037  0.00  0.00           C  
ATOM   1654  O   LEU 1 104      56.055  35.290  56.568  0.00  0.00           O  
ATOM   1655  CB  LEU 1 104      56.398  35.151  53.648  0.00  0.00           C  
ATOM   1656  CG  LEU 1 104      56.479  34.915  52.144  0.00  0.00           C  
ATOM   1657  CD1 LEU 1 104      55.288  34.263  51.542  0.00  0.00           C  
ATOM   1658  CD2 LEU 1 104      56.589  36.275  51.478  0.00  0.00           C  
ATOM   1659  H   LEU 1 104      54.302  33.873  53.921  0.00  0.00           H  
ATOM   1660  HA  LEU 1 104      57.035  33.185  54.271  0.00  0.00           H  
ATOM   1661  HB2 LEU 1 104      55.542  35.787  53.874  0.00  0.00           H  
ATOM   1662  HB3 LEU 1 104      57.312  35.687  53.904  0.00  0.00           H  
ATOM   1663  HG  LEU 1 104      57.236  34.165  51.911  0.00  0.00           H  
ATOM   1664 HD11 LEU 1 104      55.022  33.265  51.892  0.00  0.00           H  
ATOM   1665 HD12 LEU 1 104      54.404  34.884  51.689  0.00  0.00           H  
ATOM   1666 HD13 LEU 1 104      55.410  34.276  50.458  0.00  0.00           H  
ATOM   1667 HD21 LEU 1 104      55.624  36.708  51.744  0.00  0.00           H  
ATOM   1668 HD22 LEU 1 104      57.334  36.871  52.005  0.00  0.00           H  
ATOM   1669 HD23 LEU 1 104      56.730  36.265  50.398  0.00  0.00           H  
ATOM   1670  N   CYS 1 105      57.705  33.827  56.686  0.00  0.00           N  
ATOM   1671  CA  CYS 1 105      57.951  34.022  58.100  0.00  0.00           C  
ATOM   1672  C   CYS 1 105      58.592  35.451  58.482  0.00  0.00           C  
ATOM   1673  O   CYS 1 105      59.675  35.838  58.102  0.00  0.00           O  
ATOM   1674  CB  CYS 1 105      58.721  32.858  58.623  0.00  0.00           C  
ATOM   1675  SG  CYS 1 105      58.887  33.024  60.466  0.00  0.00           S  
ATOM   1676  H   CYS 1 105      58.300  33.205  56.157  0.00  0.00           H  
ATOM   1677  HA  CYS 1 105      57.016  34.022  58.661  0.00  0.00           H  
ATOM   1678  HB2 CYS 1 105      58.136  31.970  58.381  0.00  0.00           H  
ATOM   1679  HB3 CYS 1 105      59.665  32.732  58.094  0.00  0.00           H  
ATOM   1680  HG  CYS 1 105      57.580  33.020  60.745  0.00  0.00           H  
ATOM   1681  N   VAL 1 106      57.909  36.195  59.372  0.00  0.00           N  
ATOM   1682  CA  VAL 1 106      58.301  37.519  59.699  0.00  0.00           C  
ATOM   1683  C   VAL 1 106      59.692  37.526  60.372  0.00  0.00           C  
ATOM   1684  O   VAL 1 106      60.603  38.323  60.048  0.00  0.00           O  
ATOM   1685  CB  VAL 1 106      57.346  38.217  60.539  0.00  0.00           C  
ATOM   1686  CG1 VAL 1 106      57.702  39.512  61.190  0.00  0.00           C  
ATOM   1687  CG2 VAL 1 106      56.043  38.352  59.816  0.00  0.00           C  
ATOM   1688  H   VAL 1 106      56.921  36.084  59.546  0.00  0.00           H  
ATOM   1689  HA  VAL 1 106      58.415  37.999  58.726  0.00  0.00           H  
ATOM   1690  HB  VAL 1 106      57.163  37.530  61.365  0.00  0.00           H  
ATOM   1691 HG11 VAL 1 106      56.932  39.991  61.795  0.00  0.00           H  
ATOM   1692 HG12 VAL 1 106      58.461  39.183  61.900  0.00  0.00           H  
ATOM   1693 HG13 VAL 1 106      58.040  40.177  60.395  0.00  0.00           H  
ATOM   1694 HG21 VAL 1 106      56.134  38.857  58.855  0.00  0.00           H  
ATOM   1695 HG22 VAL 1 106      55.588  37.365  59.747  0.00  0.00           H  
ATOM   1696 HG23 VAL 1 106      55.316  38.879  60.435  0.00  0.00           H  
ATOM   1697  N   GLN 1 107      59.961  36.569  61.298  0.00  0.00           N  
ATOM   1698  CA  GLN 1 107      61.225  36.376  62.045  0.00  0.00           C  
ATOM   1699  C   GLN 1 107      62.482  36.007  61.090  0.00  0.00           C  
ATOM   1700  O   GLN 1 107      63.645  36.310  61.263  0.00  0.00           O  
ATOM   1701  CB  GLN 1 107      60.981  35.496  63.281  0.00  0.00           C  
ATOM   1702  CG  GLN 1 107      60.011  35.983  64.370  0.00  0.00           C  
ATOM   1703  CD  GLN 1 107      58.518  35.954  64.022  0.00  0.00           C  
ATOM   1704  OE1 GLN 1 107      58.050  35.307  63.081  0.00  0.00           O  
ATOM   1705  NE2 GLN 1 107      57.576  36.565  64.815  0.00  0.00           N  
ATOM   1706  H   GLN 1 107      59.218  35.954  61.598  0.00  0.00           H  
ATOM   1707  HA  GLN 1 107      61.495  37.321  62.517  0.00  0.00           H  
ATOM   1708  HB2 GLN 1 107      60.651  34.529  62.902  0.00  0.00           H  
ATOM   1709  HB3 GLN 1 107      61.964  35.265  63.693  0.00  0.00           H  
ATOM   1710  HG2 GLN 1 107      60.109  35.463  65.323  0.00  0.00           H  
ATOM   1711  HG3 GLN 1 107      60.187  37.025  64.638  0.00  0.00           H  
ATOM   1712 HE21 GLN 1 107      56.603  36.507  64.550  0.00  0.00           H  
ATOM   1713 HE22 GLN 1 107      57.987  37.299  65.375  0.00  0.00           H  
ATOM   1714  N   ASN 1 108      62.133  35.198  60.019  0.00  0.00           N  
ATOM   1715  CA  ASN 1 108      63.096  34.858  58.920  0.00  0.00           C  
ATOM   1716  C   ASN 1 108      63.421  36.051  58.047  0.00  0.00           C  
ATOM   1717  O   ASN 1 108      64.593  36.428  57.840  0.00  0.00           O  
ATOM   1718  CB  ASN 1 108      62.479  33.712  58.160  0.00  0.00           C  
ATOM   1719  CG  ASN 1 108      63.444  33.176  57.150  0.00  0.00           C  
ATOM   1720  OD1 ASN 1 108      64.618  33.030  57.274  0.00  0.00           O  
ATOM   1721  ND2 ASN 1 108      63.005  32.666  56.014  0.00  0.00           N  
ATOM   1722  H   ASN 1 108      61.238  34.731  60.046  0.00  0.00           H  
ATOM   1723  HA  ASN 1 108      64.056  34.509  59.299  0.00  0.00           H  
ATOM   1724  HB2 ASN 1 108      62.165  32.921  58.842  0.00  0.00           H  
ATOM   1725  HB3 ASN 1 108      61.557  33.997  57.653  0.00  0.00           H  
ATOM   1726 HD21 ASN 1 108      63.538  32.079  55.389  0.00  0.00           H  
ATOM   1727 HD22 ASN 1 108      61.998  32.640  55.947  0.00  0.00           H  
ATOM   1728  N   ILE 1 109      62.426  36.877  57.573  0.00  0.00           N  
ATOM   1729  CA  ILE 1 109      62.710  38.101  56.754  0.00  0.00           C  
ATOM   1730  C   ILE 1 109      63.399  39.109  57.565  0.00  0.00           C  
ATOM   1731  O   ILE 1 109      64.367  39.748  57.067  0.00  0.00           O  
ATOM   1732  CB  ILE 1 109      61.378  38.689  56.194  0.00  0.00           C  
ATOM   1733  CG1 ILE 1 109      60.741  37.645  55.188  0.00  0.00           C  
ATOM   1734  CG2 ILE 1 109      61.605  40.071  55.410  0.00  0.00           C  
ATOM   1735  CD1 ILE 1 109      59.358  37.991  54.810  0.00  0.00           C  
ATOM   1736  H   ILE 1 109      61.446  36.631  57.573  0.00  0.00           H  
ATOM   1737  HA  ILE 1 109      63.314  37.997  55.853  0.00  0.00           H  
ATOM   1738  HB  ILE 1 109      60.575  38.879  56.906  0.00  0.00           H  
ATOM   1739 HG12 ILE 1 109      61.305  37.595  54.256  0.00  0.00           H  
ATOM   1740 HG13 ILE 1 109      60.771  36.679  55.691  0.00  0.00           H  
ATOM   1741 HG21 ILE 1 109      60.703  40.577  55.066  0.00  0.00           H  
ATOM   1742 HG22 ILE 1 109      62.087  40.716  56.145  0.00  0.00           H  
ATOM   1743 HG23 ILE 1 109      62.338  40.034  54.604  0.00  0.00           H  
ATOM   1744 HD11 ILE 1 109      59.245  39.051  54.583  0.00  0.00           H  
ATOM   1745 HD12 ILE 1 109      59.020  37.465  53.917  0.00  0.00           H  
ATOM   1746 HD13 ILE 1 109      58.726  37.804  55.678  0.00  0.00           H  
ATOM   1747  N   LEU 1 110      63.061  39.237  58.843  0.00  0.00           N  
ATOM   1748  CA  LEU 1 110      64.006  39.968  59.759  0.00  0.00           C  
ATOM   1749  C   LEU 1 110      65.444  39.479  59.850  0.00  0.00           C  
ATOM   1750  O   LEU 1 110      66.340  40.325  59.755  0.00  0.00           O  
ATOM   1751  CB  LEU 1 110      63.498  39.898  61.226  0.00  0.00           C  
ATOM   1752  CG  LEU 1 110      62.290  40.722  61.531  0.00  0.00           C  
ATOM   1753  CD1 LEU 1 110      61.840  40.501  62.985  0.00  0.00           C  
ATOM   1754  CD2 LEU 1 110      62.570  42.199  61.307  0.00  0.00           C  
ATOM   1755  H   LEU 1 110      62.151  38.925  59.150  0.00  0.00           H  
ATOM   1756  HA  LEU 1 110      64.091  40.966  59.329  0.00  0.00           H  
ATOM   1757  HB2 LEU 1 110      63.284  38.880  61.551  0.00  0.00           H  
ATOM   1758  HB3 LEU 1 110      64.245  40.352  61.878  0.00  0.00           H  
ATOM   1759  HG  LEU 1 110      61.443  40.430  60.911  0.00  0.00           H  
ATOM   1760 HD11 LEU 1 110      62.414  41.018  63.754  0.00  0.00           H  
ATOM   1761 HD12 LEU 1 110      60.814  40.856  63.082  0.00  0.00           H  
ATOM   1762 HD13 LEU 1 110      61.775  39.448  63.259  0.00  0.00           H  
ATOM   1763 HD21 LEU 1 110      63.478  42.574  61.780  0.00  0.00           H  
ATOM   1764 HD22 LEU 1 110      62.593  42.499  60.260  0.00  0.00           H  
ATOM   1765 HD23 LEU 1 110      61.766  42.793  61.744  0.00  0.00           H  
ATOM   1766  N   LYS 1 111      65.659  38.190  59.894  0.00  0.00           N  
ATOM   1767  CA  LYS 1 111      67.066  37.566  59.989  0.00  0.00           C  
ATOM   1768  C   LYS 1 111      67.909  37.782  58.719  0.00  0.00           C  
ATOM   1769  O   LYS 1 111      69.148  38.075  58.688  0.00  0.00           O  
ATOM   1770  CB  LYS 1 111      66.870  36.090  60.418  0.00  0.00           C  
ATOM   1771  CG  LYS 1 111      68.230  35.522  61.026  0.00  0.00           C  
ATOM   1772  CD  LYS 1 111      68.260  33.995  61.018  0.00  0.00           C  
ATOM   1773  CE  LYS 1 111      69.592  33.436  61.463  0.00  0.00           C  
ATOM   1774  NZ  LYS 1 111      69.509  32.039  61.192  0.00  0.00           N  
ATOM   1775  H   LYS 1 111      64.887  37.586  59.650  0.00  0.00           H  
ATOM   1776  HA  LYS 1 111      67.426  38.099  60.869  0.00  0.00           H  
ATOM   1777  HB2 LYS 1 111      66.054  36.032  61.139  0.00  0.00           H  
ATOM   1778  HB3 LYS 1 111      66.579  35.486  59.557  0.00  0.00           H  
ATOM   1779  HG2 LYS 1 111      69.111  35.966  60.562  0.00  0.00           H  
ATOM   1780  HG3 LYS 1 111      68.182  35.835  62.069  0.00  0.00           H  
ATOM   1781  HD2 LYS 1 111      67.448  33.561  61.602  0.00  0.00           H  
ATOM   1782  HD3 LYS 1 111      68.054  33.637  60.009  0.00  0.00           H  
ATOM   1783  HE2 LYS 1 111      70.484  33.844  60.987  0.00  0.00           H  
ATOM   1784  HE3 LYS 1 111      69.694  33.615  62.534  0.00  0.00           H  
ATOM   1785  HZ1 LYS 1 111      69.626  31.804  60.216  0.00  0.00           H  
ATOM   1786  HZ2 LYS 1 111      70.390  31.645  61.492  0.00  0.00           H  
ATOM   1787  HZ3 LYS 1 111      68.759  31.618  61.721  0.00  0.00           H  
ATOM   1788  N   LEU 1 112      67.171  37.732  57.640  0.00  0.00           N  
ATOM   1789  CA  LEU 1 112      67.685  38.125  56.323  0.00  0.00           C  
ATOM   1790  C   LEU 1 112      67.935  39.652  56.119  0.00  0.00           C  
ATOM   1791  O   LEU 1 112      68.871  39.995  55.374  0.00  0.00           O  
ATOM   1792  CB  LEU 1 112      66.722  37.572  55.322  0.00  0.00           C  
ATOM   1793  CG  LEU 1 112      66.427  36.048  55.134  0.00  0.00           C  
ATOM   1794  CD1 LEU 1 112      65.252  35.855  54.137  0.00  0.00           C  
ATOM   1795  CD2 LEU 1 112      67.709  35.345  54.634  0.00  0.00           C  
ATOM   1796  H   LEU 1 112      66.220  37.407  57.735  0.00  0.00           H  
ATOM   1797  HA  LEU 1 112      68.621  37.612  56.102  0.00  0.00           H  
ATOM   1798  HB2 LEU 1 112      65.793  38.060  55.618  0.00  0.00           H  
ATOM   1799  HB3 LEU 1 112      66.885  38.055  54.359  0.00  0.00           H  
ATOM   1800  HG  LEU 1 112      66.217  35.625  56.116  0.00  0.00           H  
ATOM   1801 HD11 LEU 1 112      64.838  34.868  54.339  0.00  0.00           H  
ATOM   1802 HD12 LEU 1 112      64.406  36.485  54.412  0.00  0.00           H  
ATOM   1803 HD13 LEU 1 112      65.591  36.011  53.113  0.00  0.00           H  
ATOM   1804 HD21 LEU 1 112      67.531  34.277  54.505  0.00  0.00           H  
ATOM   1805 HD22 LEU 1 112      68.046  35.744  53.677  0.00  0.00           H  
ATOM   1806 HD23 LEU 1 112      68.533  35.352  55.346  0.00  0.00           H  
ATOM   1807  N   MET 1 113      67.139  40.484  56.740  0.00  0.00           N  
ATOM   1808  CA  MET 1 113      67.211  41.980  56.631  0.00  0.00           C  
ATOM   1809  C   MET 1 113      68.238  42.581  57.513  0.00  0.00           C  
ATOM   1810  O   MET 1 113      68.867  43.510  57.072  0.00  0.00           O  
ATOM   1811  CB  MET 1 113      65.767  42.454  56.840  0.00  0.00           C  
ATOM   1812  CG  MET 1 113      65.761  43.989  57.134  0.00  0.00           C  
ATOM   1813  SD  MET 1 113      64.232  44.583  57.905  0.00  0.00           S  
ATOM   1814  CE  MET 1 113      63.188  44.851  56.437  0.00  0.00           C  
ATOM   1815  H   MET 1 113      66.516  40.044  57.401  0.00  0.00           H  
ATOM   1816  HA  MET 1 113      67.475  42.206  55.598  0.00  0.00           H  
ATOM   1817  HB2 MET 1 113      65.228  42.281  55.908  0.00  0.00           H  
ATOM   1818  HB3 MET 1 113      65.291  41.885  57.639  0.00  0.00           H  
ATOM   1819  HG2 MET 1 113      66.559  44.385  57.762  0.00  0.00           H  
ATOM   1820  HG3 MET 1 113      65.872  44.547  56.204  0.00  0.00           H  
ATOM   1821  HE1 MET 1 113      62.210  45.105  56.845  0.00  0.00           H  
ATOM   1822  HE2 MET 1 113      63.675  45.617  55.833  0.00  0.00           H  
ATOM   1823  HE3 MET 1 113      63.117  43.919  55.877  0.00  0.00           H  
ATOM   1824  N   GLN 1 114      68.352  42.128  58.776  0.00  0.00           N  
ATOM   1825  CA  GLN 1 114      69.191  42.739  59.729  0.00  0.00           C  
ATOM   1826  C   GLN 1 114      70.660  42.336  59.582  0.00  0.00           C  
ATOM   1827  O   GLN 1 114      71.575  42.927  60.116  0.00  0.00           O  
ATOM   1828  CB  GLN 1 114      68.602  42.428  61.097  0.00  0.00           C  
ATOM   1829  CG  GLN 1 114      67.395  43.317  61.355  0.00  0.00           C  
ATOM   1830  CD  GLN 1 114      67.037  43.157  62.836  0.00  0.00           C  
ATOM   1831  OE1 GLN 1 114      66.002  42.511  63.168  0.00  0.00           O  
ATOM   1832  NE2 GLN 1 114      67.796  43.648  63.805  0.00  0.00           N  
ATOM   1833  H   GLN 1 114      67.733  41.396  59.095  0.00  0.00           H  
ATOM   1834  HA  GLN 1 114      69.231  43.828  59.701  0.00  0.00           H  
ATOM   1835  HB2 GLN 1 114      68.216  41.409  61.126  0.00  0.00           H  
ATOM   1836  HB3 GLN 1 114      69.424  42.458  61.812  0.00  0.00           H  
ATOM   1837  HG2 GLN 1 114      67.513  44.355  61.043  0.00  0.00           H  
ATOM   1838  HG3 GLN 1 114      66.554  42.955  60.762  0.00  0.00           H  
ATOM   1839 HE21 GLN 1 114      67.635  43.519  64.794  0.00  0.00           H  
ATOM   1840 HE22 GLN 1 114      68.591  44.194  63.505  0.00  0.00           H  
ATOM   1841  N   GLU 1 115      70.899  41.374  58.686  0.00  0.00           N  
ATOM   1842  CA  GLU 1 115      72.198  40.981  58.034  0.00  0.00           C  
ATOM   1843  C   GLU 1 115      72.835  42.092  57.111  0.00  0.00           C  
ATOM   1844  O   GLU 1 115      73.959  41.899  56.672  0.00  0.00           O  
ATOM   1845  CB  GLU 1 115      71.976  39.710  57.161  0.00  0.00           C  
ATOM   1846  CG  GLU 1 115      73.230  38.789  57.106  0.00  0.00           C  
ATOM   1847  CD  GLU 1 115      73.303  37.765  58.261  0.00  0.00           C  
ATOM   1848  OE1 GLU 1 115      73.672  36.551  58.062  0.00  0.00           O  
ATOM   1849  OE2 GLU 1 115      72.933  38.132  59.433  0.00  0.00           O  
ATOM   1850  H   GLU 1 115      70.032  41.039  58.290  0.00  0.00           H  
ATOM   1851  HA  GLU 1 115      72.980  40.849  58.782  0.00  0.00           H  
ATOM   1852  HB2 GLU 1 115      71.177  39.099  57.581  0.00  0.00           H  
ATOM   1853  HB3 GLU 1 115      71.737  39.973  56.131  0.00  0.00           H  
ATOM   1854  HG2 GLU 1 115      73.390  38.375  56.111  0.00  0.00           H  
ATOM   1855  HG3 GLU 1 115      74.138  39.390  57.159  0.00  0.00           H  
ATOM   1856  N   LYS 1 116      72.024  43.130  56.819  0.00  0.00           N  
ATOM   1857  CA  LYS 1 116      72.431  44.293  56.012  0.00  0.00           C  
ATOM   1858  C   LYS 1 116      72.857  45.467  56.874  0.00  0.00           C  
ATOM   1859  O   LYS 1 116      72.142  45.927  57.800  0.00  0.00           O  
ATOM   1860  CB  LYS 1 116      71.207  44.729  55.158  0.00  0.00           C  
ATOM   1861  CG  LYS 1 116      70.549  43.500  54.310  0.00  0.00           C  
ATOM   1862  CD  LYS 1 116      71.280  42.995  53.114  0.00  0.00           C  
ATOM   1863  CE  LYS 1 116      70.513  41.736  52.613  0.00  0.00           C  
ATOM   1864  NZ  LYS 1 116      71.203  41.033  51.442  0.00  0.00           N  
ATOM   1865  H   LYS 1 116      71.098  43.216  57.214  0.00  0.00           H  
ATOM   1866  HA  LYS 1 116      73.255  43.971  55.375  0.00  0.00           H  
ATOM   1867  HB2 LYS 1 116      70.455  45.147  55.827  0.00  0.00           H  
ATOM   1868  HB3 LYS 1 116      71.343  45.592  54.506  0.00  0.00           H  
ATOM   1869  HG2 LYS 1 116      70.336  42.777  55.098  0.00  0.00           H  
ATOM   1870  HG3 LYS 1 116      69.567  43.821  53.965  0.00  0.00           H  
ATOM   1871  HD2 LYS 1 116      71.308  43.684  52.270  0.00  0.00           H  
ATOM   1872  HD3 LYS 1 116      72.258  42.697  53.493  0.00  0.00           H  
ATOM   1873  HE2 LYS 1 116      70.439  41.124  53.512  0.00  0.00           H  
ATOM   1874  HE3 LYS 1 116      69.533  42.076  52.280  0.00  0.00           H  
ATOM   1875  HZ1 LYS 1 116      70.524  40.442  50.985  0.00  0.00           H  
ATOM   1876  HZ2 LYS 1 116      71.470  41.741  50.773  0.00  0.00           H  
ATOM   1877  HZ3 LYS 1 116      72.105  40.622  51.635  0.00  0.00           H  
ATOM   1878  N   GLU 1 117      74.058  46.044  56.684  0.00  0.00           N  
ATOM   1879  CA  GLU 1 117      74.433  47.460  56.826  0.00  0.00           C  
ATOM   1880  C   GLU 1 117      73.400  48.296  56.064  0.00  0.00           C  
ATOM   1881  O   GLU 1 117      73.183  48.077  54.928  0.00  0.00           O  
ATOM   1882  CB  GLU 1 117      75.870  47.666  56.352  0.00  0.00           C  
ATOM   1883  CG  GLU 1 117      76.384  49.062  56.727  0.00  0.00           C  
ATOM   1884  CD  GLU 1 117      76.537  49.425  58.219  0.00  0.00           C  
ATOM   1885  OE1 GLU 1 117      76.477  48.538  59.124  0.00  0.00           O  
ATOM   1886  OE2 GLU 1 117      76.548  50.621  58.566  0.00  0.00           O  
ATOM   1887  H   GLU 1 117      74.758  45.563  56.139  0.00  0.00           H  
ATOM   1888  HA  GLU 1 117      74.370  47.746  57.876  0.00  0.00           H  
ATOM   1889  HB2 GLU 1 117      76.630  46.907  56.540  0.00  0.00           H  
ATOM   1890  HB3 GLU 1 117      75.792  47.737  55.267  0.00  0.00           H  
ATOM   1891  HG2 GLU 1 117      77.317  49.004  56.167  0.00  0.00           H  
ATOM   1892  HG3 GLU 1 117      75.739  49.818  56.279  0.00  0.00           H  
ATOM   1893  N   THR 1 118      72.663  49.131  56.801  0.00  0.00           N  
ATOM   1894  CA  THR 1 118      71.622  50.020  56.303  0.00  0.00           C  
ATOM   1895  C   THR 1 118      71.830  51.484  56.617  0.00  0.00           C  
ATOM   1896  O   THR 1 118      72.426  51.861  57.687  0.00  0.00           O  
ATOM   1897  CB  THR 1 118      70.184  49.504  56.624  0.00  0.00           C  
ATOM   1898  OG1 THR 1 118      69.245  50.369  55.997  0.00  0.00           O  
ATOM   1899  CG2 THR 1 118      69.941  49.456  58.177  0.00  0.00           C  
ATOM   1900  H   THR 1 118      72.811  49.134  57.800  0.00  0.00           H  
ATOM   1901  HA  THR 1 118      71.700  49.929  55.220  0.00  0.00           H  
ATOM   1902  HB  THR 1 118      70.091  48.478  56.267  0.00  0.00           H  
ATOM   1903  HG1 THR 1 118      68.511  49.799  55.759  0.00  0.00           H  
ATOM   1904 HG21 THR 1 118      68.925  49.087  58.317  0.00  0.00           H  
ATOM   1905 HG22 THR 1 118      70.670  48.810  58.667  0.00  0.00           H  
ATOM   1906 HG23 THR 1 118      69.978  50.463  58.593  0.00  0.00           H  
ATOM   1907  N   GLY 1 119      71.352  52.364  55.742  0.00  0.00           N  
ATOM   1908  CA  GLY 1 119      71.162  53.712  56.096  0.00  0.00           C  
ATOM   1909  C   GLY 1 119      69.839  53.988  56.832  0.00  0.00           C  
ATOM   1910  O   GLY 1 119      69.804  54.682  57.842  0.00  0.00           O  
ATOM   1911  H   GLY 1 119      70.828  52.026  54.947  0.00  0.00           H  
ATOM   1912  HA2 GLY 1 119      72.017  54.150  56.611  0.00  0.00           H  
ATOM   1913  HA3 GLY 1 119      71.202  54.299  55.178  0.00  0.00           H  
ATOM   1914  N   LEU 1 120      68.825  53.143  56.543  0.00  0.00           N  
ATOM   1915  CA  LEU 1 120      67.652  52.843  57.366  0.00  0.00           C  
ATOM   1916  C   LEU 1 120      66.883  51.642  56.805  0.00  0.00           C  
ATOM   1917  O   LEU 1 120      66.540  51.566  55.682  0.00  0.00           O  
ATOM   1918  CB  LEU 1 120      66.738  54.203  57.358  0.00  0.00           C  
ATOM   1919  CG  LEU 1 120      65.361  54.096  58.065  0.00  0.00           C  
ATOM   1920  CD1 LEU 1 120      65.492  54.068  59.559  0.00  0.00           C  
ATOM   1921  CD2 LEU 1 120      64.508  55.305  57.755  0.00  0.00           C  
ATOM   1922  H   LEU 1 120      68.842  52.575  55.707  0.00  0.00           H  
ATOM   1923  HA  LEU 1 120      67.921  52.643  58.403  0.00  0.00           H  
ATOM   1924  HB2 LEU 1 120      67.378  54.895  57.905  0.00  0.00           H  
ATOM   1925  HB3 LEU 1 120      66.488  54.372  56.311  0.00  0.00           H  
ATOM   1926  HG  LEU 1 120      64.827  53.201  57.748  0.00  0.00           H  
ATOM   1927 HD11 LEU 1 120      65.860  54.987  60.015  0.00  0.00           H  
ATOM   1928 HD12 LEU 1 120      64.499  54.012  60.005  0.00  0.00           H  
ATOM   1929 HD13 LEU 1 120      66.072  53.263  60.009  0.00  0.00           H  
ATOM   1930 HD21 LEU 1 120      64.936  56.154  58.288  0.00  0.00           H  
ATOM   1931 HD22 LEU 1 120      64.413  55.517  56.691  0.00  0.00           H  
ATOM   1932 HD23 LEU 1 120      63.522  55.115  58.180  0.00  0.00           H  
ATOM   1933  N   ASN 1 121      66.377  50.816  57.710  0.00  0.00           N  
ATOM   1934  CA  ASN 1 121      65.310  49.856  57.388  0.00  0.00           C  
ATOM   1935  C   ASN 1 121      63.984  50.126  58.170  0.00  0.00           C  
ATOM   1936  O   ASN 1 121      64.042  50.450  59.341  0.00  0.00           O  
ATOM   1937  CB  ASN 1 121      65.896  48.453  57.589  0.00  0.00           C  
ATOM   1938  CG  ASN 1 121      66.780  48.068  56.465  0.00  0.00           C  
ATOM   1939  OD1 ASN 1 121      66.695  48.459  55.365  0.00  0.00           O  
ATOM   1940  ND2 ASN 1 121      67.650  47.120  56.761  0.00  0.00           N  
ATOM   1941  H   ASN 1 121      66.528  51.055  58.679  0.00  0.00           H  
ATOM   1942  HA  ASN 1 121      65.076  49.944  56.327  0.00  0.00           H  
ATOM   1943  HB2 ASN 1 121      66.399  48.450  58.556  0.00  0.00           H  
ATOM   1944  HB3 ASN 1 121      65.051  47.767  57.547  0.00  0.00           H  
ATOM   1945 HD21 ASN 1 121      68.150  46.703  55.990  0.00  0.00           H  
ATOM   1946 HD22 ASN 1 121      67.822  46.770  57.693  0.00  0.00           H  
ATOM   1947  N   VAL 1 122      62.859  50.037  57.520  0.00  0.00           N  
ATOM   1948  CA  VAL 1 122      61.469  50.191  58.119  0.00  0.00           C  
ATOM   1949  C   VAL 1 122      60.529  48.971  57.764  0.00  0.00           C  
ATOM   1950  O   VAL 1 122      60.268  48.780  56.628  0.00  0.00           O  
ATOM   1951  CB  VAL 1 122      60.693  51.468  57.668  0.00  0.00           C  
ATOM   1952  CG1 VAL 1 122      59.431  51.568  58.532  0.00  0.00           C  
ATOM   1953  CG2 VAL 1 122      61.592  52.751  57.851  0.00  0.00           C  
ATOM   1954  H   VAL 1 122      62.931  49.798  56.542  0.00  0.00           H  
ATOM   1955  HA  VAL 1 122      61.517  50.164  59.208  0.00  0.00           H  
ATOM   1956  HB  VAL 1 122      60.288  51.331  56.665  0.00  0.00           H  
ATOM   1957 HG11 VAL 1 122      58.550  50.992  58.248  0.00  0.00           H  
ATOM   1958 HG12 VAL 1 122      59.679  51.607  59.593  0.00  0.00           H  
ATOM   1959 HG13 VAL 1 122      59.064  52.588  58.427  0.00  0.00           H  
ATOM   1960 HG21 VAL 1 122      61.057  53.610  57.446  0.00  0.00           H  
ATOM   1961 HG22 VAL 1 122      61.919  52.874  58.884  0.00  0.00           H  
ATOM   1962 HG23 VAL 1 122      62.447  52.642  57.185  0.00  0.00           H  
ATOM   1963  N   PHE 1 123      60.070  48.251  58.833  0.00  0.00           N  
ATOM   1964  CA  PHE 1 123      59.160  47.132  58.557  0.00  0.00           C  
ATOM   1965  C   PHE 1 123      57.798  47.178  59.357  0.00  0.00           C  
ATOM   1966  O   PHE 1 123      57.731  47.259  60.554  0.00  0.00           O  
ATOM   1967  CB  PHE 1 123      60.004  45.878  58.907  0.00  0.00           C  
ATOM   1968  CG  PHE 1 123      59.340  44.506  58.505  0.00  0.00           C  
ATOM   1969  CD1 PHE 1 123      58.187  44.468  57.705  0.00  0.00           C  
ATOM   1970  CD2 PHE 1 123      59.948  43.323  58.881  0.00  0.00           C  
ATOM   1971  CE1 PHE 1 123      57.613  43.176  57.433  0.00  0.00           C  
ATOM   1972  CE2 PHE 1 123      59.391  42.081  58.533  0.00  0.00           C  
ATOM   1973  CZ  PHE 1 123      58.266  41.974  57.685  0.00  0.00           C  
ATOM   1974  H   PHE 1 123      60.289  48.419  59.805  0.00  0.00           H  
ATOM   1975  HA  PHE 1 123      58.845  47.144  57.513  0.00  0.00           H  
ATOM   1976  HB2 PHE 1 123      60.972  45.861  58.408  0.00  0.00           H  
ATOM   1977  HB3 PHE 1 123      60.167  45.875  59.985  0.00  0.00           H  
ATOM   1978  HD1 PHE 1 123      57.681  45.340  57.317  0.00  0.00           H  
ATOM   1979  HD2 PHE 1 123      60.862  43.377  59.455  0.00  0.00           H  
ATOM   1980  HE1 PHE 1 123      56.748  43.133  56.788  0.00  0.00           H  
ATOM   1981  HE2 PHE 1 123      59.947  41.177  58.733  0.00  0.00           H  
ATOM   1982  HZ  PHE 1 123      57.897  40.981  57.478  0.00  0.00           H  
ATOM   1983  N   LEU 1 124      56.671  47.220  58.570  0.00  0.00           N  
ATOM   1984  CA  LEU 1 124      55.236  47.549  58.939  0.00  0.00           C  
ATOM   1985  C   LEU 1 124      54.307  46.351  58.701  0.00  0.00           C  
ATOM   1986  O   LEU 1 124      54.203  45.740  57.601  0.00  0.00           O  
ATOM   1987  CB  LEU 1 124      54.906  48.805  58.115  0.00  0.00           C  
ATOM   1988  CG  LEU 1 124      55.755  50.021  58.412  0.00  0.00           C  
ATOM   1989  CD1 LEU 1 124      55.146  51.265  57.737  0.00  0.00           C  
ATOM   1990  CD2 LEU 1 124      55.713  50.305  59.890  0.00  0.00           C  
ATOM   1991  H   LEU 1 124      56.799  47.176  57.569  0.00  0.00           H  
ATOM   1992  HA  LEU 1 124      55.174  47.788  60.001  0.00  0.00           H  
ATOM   1993  HB2 LEU 1 124      54.992  48.614  57.045  0.00  0.00           H  
ATOM   1994  HB3 LEU 1 124      53.852  49.069  58.198  0.00  0.00           H  
ATOM   1995  HG  LEU 1 124      56.767  49.734  58.127  0.00  0.00           H  
ATOM   1996 HD11 LEU 1 124      54.919  51.002  56.704  0.00  0.00           H  
ATOM   1997 HD12 LEU 1 124      54.250  51.523  58.300  0.00  0.00           H  
ATOM   1998 HD13 LEU 1 124      55.985  51.938  57.913  0.00  0.00           H  
ATOM   1999 HD21 LEU 1 124      56.094  51.278  60.200  0.00  0.00           H  
ATOM   2000 HD22 LEU 1 124      54.737  50.151  60.350  0.00  0.00           H  
ATOM   2001 HD23 LEU 1 124      56.351  49.578  60.391  0.00  0.00           H  
ATOM   2002  N   LEU 1 125      53.500  45.944  59.735  0.00  0.00           N  
ATOM   2003  CA  LEU 1 125      52.685  44.773  59.638  0.00  0.00           C  
ATOM   2004  C   LEU 1 125      51.330  45.191  60.093  0.00  0.00           C  
ATOM   2005  O   LEU 1 125      50.989  45.300  61.270  0.00  0.00           O  
ATOM   2006  CB  LEU 1 125      53.372  43.627  60.453  0.00  0.00           C  
ATOM   2007  CG  LEU 1 125      54.730  43.136  59.884  0.00  0.00           C  
ATOM   2008  CD1 LEU 1 125      55.807  43.570  60.850  0.00  0.00           C  
ATOM   2009  CD2 LEU 1 125      54.788  41.645  59.804  0.00  0.00           C  
ATOM   2010  H   LEU 1 125      53.748  46.432  60.584  0.00  0.00           H  
ATOM   2011  HA  LEU 1 125      52.478  44.372  58.646  0.00  0.00           H  
ATOM   2012  HB2 LEU 1 125      53.427  43.998  61.476  0.00  0.00           H  
ATOM   2013  HB3 LEU 1 125      52.603  42.862  60.351  0.00  0.00           H  
ATOM   2014  HG  LEU 1 125      54.936  43.461  58.865  0.00  0.00           H  
ATOM   2015 HD11 LEU 1 125      56.716  43.324  60.301  0.00  0.00           H  
ATOM   2016 HD12 LEU 1 125      55.684  44.653  60.845  0.00  0.00           H  
ATOM   2017 HD13 LEU 1 125      55.807  42.989  61.772  0.00  0.00           H  
ATOM   2018 HD21 LEU 1 125      54.568  41.291  60.811  0.00  0.00           H  
ATOM   2019 HD22 LEU 1 125      54.108  41.353  59.004  0.00  0.00           H  
ATOM   2020 HD23 LEU 1 125      55.748  41.210  59.527  0.00  0.00           H  
ATOM   2021  N   ASP 1 126      50.569  45.554  59.098  0.00  0.00           N  
ATOM   2022  CA  ASP 1 126      49.151  45.873  59.134  0.00  0.00           C  
ATOM   2023  C   ASP 1 126      48.378  44.677  58.579  0.00  0.00           C  
ATOM   2024  O   ASP 1 126      47.621  44.795  57.677  0.00  0.00           O  
ATOM   2025  CB  ASP 1 126      48.893  47.189  58.375  0.00  0.00           C  
ATOM   2026  CG  ASP 1 126      47.337  47.570  58.303  0.00  0.00           C  
ATOM   2027  OD1 ASP 1 126      46.605  47.101  59.186  0.00  0.00           O  
ATOM   2028  OD2 ASP 1 126      47.000  48.329  57.383  0.00  0.00           O  
ATOM   2029  H   ASP 1 126      51.013  45.547  58.190  0.00  0.00           H  
ATOM   2030  HA  ASP 1 126      48.816  45.917  60.171  0.00  0.00           H  
ATOM   2031  HB2 ASP 1 126      49.448  48.038  58.775  0.00  0.00           H  
ATOM   2032  HB3 ASP 1 126      49.237  46.929  57.374  0.00  0.00           H  
ATOM   2033  N   MET 1 127      48.503  43.538  59.256  0.00  0.00           N  
ATOM   2034  CA  MET 1 127      47.932  42.237  58.845  0.00  0.00           C  
ATOM   2035  C   MET 1 127      46.765  41.672  59.711  0.00  0.00           C  
ATOM   2036  O   MET 1 127      46.834  41.856  60.917  0.00  0.00           O  
ATOM   2037  CB  MET 1 127      48.997  41.154  58.701  0.00  0.00           C  
ATOM   2038  CG  MET 1 127      49.623  40.752  60.014  0.00  0.00           C  
ATOM   2039  SD  MET 1 127      51.031  39.630  59.909  0.00  0.00           S  
ATOM   2040  CE  MET 1 127      51.706  39.766  61.583  0.00  0.00           C  
ATOM   2041  H   MET 1 127      49.004  43.626  60.128  0.00  0.00           H  
ATOM   2042  HA  MET 1 127      47.636  42.419  57.812  0.00  0.00           H  
ATOM   2043  HB2 MET 1 127      48.647  40.256  58.192  0.00  0.00           H  
ATOM   2044  HB3 MET 1 127      49.835  41.547  58.126  0.00  0.00           H  
ATOM   2045  HG2 MET 1 127      49.994  41.691  60.425  0.00  0.00           H  
ATOM   2046  HG3 MET 1 127      48.865  40.179  60.548  0.00  0.00           H  
ATOM   2047  HE1 MET 1 127      51.984  40.814  61.700  0.00  0.00           H  
ATOM   2048  HE2 MET 1 127      50.971  39.594  62.370  0.00  0.00           H  
ATOM   2049  HE3 MET 1 127      52.584  39.153  61.784  0.00  0.00           H  
ATOM   2050  N   CYS 1 128      45.744  41.136  59.052  0.00  0.00           N  
ATOM   2051  CA  CYS 1 128      44.638  40.524  59.714  0.00  0.00           C  
ATOM   2052  C   CYS 1 128      45.002  39.092  60.242  0.00  0.00           C  
ATOM   2053  O   CYS 1 128      44.877  38.152  59.504  0.00  0.00           O  
ATOM   2054  CB  CYS 1 128      43.363  40.646  58.853  0.00  0.00           C  
ATOM   2055  SG  CYS 1 128      43.051  42.398  58.274  0.00  0.00           S  
ATOM   2056  H   CYS 1 128      45.909  40.885  58.088  0.00  0.00           H  
ATOM   2057  HA  CYS 1 128      44.321  41.182  60.523  0.00  0.00           H  
ATOM   2058  HB2 CYS 1 128      43.459  39.829  58.138  0.00  0.00           H  
ATOM   2059  HB3 CYS 1 128      42.573  40.231  59.479  0.00  0.00           H  
ATOM   2060  HG  CYS 1 128      42.916  43.012  59.453  0.00  0.00           H  
ATOM   2061  N   ARG 1 129      45.467  38.916  61.543  0.00  0.00           N  
ATOM   2062  CA  ARG 1 129      46.022  37.750  62.123  0.00  0.00           C  
ATOM   2063  C   ARG 1 129      44.943  36.902  62.858  0.00  0.00           C  
ATOM   2064  O   ARG 1 129      45.325  35.813  63.344  0.00  0.00           O  
ATOM   2065  CB  ARG 1 129      47.222  38.228  62.991  0.00  0.00           C  
ATOM   2066  CG  ARG 1 129      48.268  37.160  63.594  0.00  0.00           C  
ATOM   2067  CD  ARG 1 129      47.888  36.124  64.635  0.00  0.00           C  
ATOM   2068  NE  ARG 1 129      46.990  36.842  65.624  0.00  0.00           N  
ATOM   2069  CZ  ARG 1 129      47.120  37.033  66.889  0.00  0.00           C  
ATOM   2070  NH1 ARG 1 129      48.271  36.928  67.543  0.00  0.00           N  
ATOM   2071  NH2 ARG 1 129      46.162  37.491  67.578  0.00  0.00           N  
ATOM   2072  H   ARG 1 129      45.207  39.660  62.176  0.00  0.00           H  
ATOM   2073  HA  ARG 1 129      46.410  37.016  61.418  0.00  0.00           H  
ATOM   2074  HB2 ARG 1 129      47.810  38.908  62.374  0.00  0.00           H  
ATOM   2075  HB3 ARG 1 129      46.813  38.821  63.810  0.00  0.00           H  
ATOM   2076  HG2 ARG 1 129      48.512  36.643  62.666  0.00  0.00           H  
ATOM   2077  HG3 ARG 1 129      49.229  37.617  63.829  0.00  0.00           H  
ATOM   2078  HD2 ARG 1 129      47.356  35.319  64.128  0.00  0.00           H  
ATOM   2079  HD3 ARG 1 129      48.759  35.717  65.148  0.00  0.00           H  
ATOM   2080  HE  ARG 1 129      46.085  37.107  65.263  0.00  0.00           H  
ATOM   2081 HH11 ARG 1 129      48.341  37.013  68.547  0.00  0.00           H  
ATOM   2082 HH12 ARG 1 129      49.091  36.512  67.125  0.00  0.00           H  
ATOM   2083 HH21 ARG 1 129      46.165  37.697  68.567  0.00  0.00           H  
ATOM   2084 HH22 ARG 1 129      45.436  37.919  67.021  0.00  0.00           H  
ATOM   2085  N   LYS 1 130      43.683  37.309  62.919  0.00  0.00           N  
ATOM   2086  CA  LYS 1 130      42.654  36.768  63.787  0.00  0.00           C  
ATOM   2087  C   LYS 1 130      43.015  36.671  65.302  0.00  0.00           C  
ATOM   2088  O   LYS 1 130      44.207  36.785  65.691  0.00  0.00           O  
ATOM   2089  CB  LYS 1 130      42.065  35.431  63.285  0.00  0.00           C  
ATOM   2090  CG  LYS 1 130      40.728  34.891  63.872  0.00  0.00           C  
ATOM   2091  CD  LYS 1 130      39.928  33.988  62.992  0.00  0.00           C  
ATOM   2092  CE  LYS 1 130      38.538  33.638  63.670  0.00  0.00           C  
ATOM   2093  NZ  LYS 1 130      37.655  32.938  62.781  0.00  0.00           N  
ATOM   2094  H   LYS 1 130      43.379  38.056  62.312  0.00  0.00           H  
ATOM   2095  HA  LYS 1 130      41.800  37.441  63.853  0.00  0.00           H  
ATOM   2096  HB2 LYS 1 130      41.958  35.629  62.218  0.00  0.00           H  
ATOM   2097  HB3 LYS 1 130      42.778  34.614  63.393  0.00  0.00           H  
ATOM   2098  HG2 LYS 1 130      41.037  34.320  64.747  0.00  0.00           H  
ATOM   2099  HG3 LYS 1 130      40.061  35.638  64.302  0.00  0.00           H  
ATOM   2100  HD2 LYS 1 130      39.878  34.534  62.050  0.00  0.00           H  
ATOM   2101  HD3 LYS 1 130      40.542  33.093  62.894  0.00  0.00           H  
ATOM   2102  HE2 LYS 1 130      38.972  33.035  64.468  0.00  0.00           H  
ATOM   2103  HE3 LYS 1 130      38.065  34.580  63.948  0.00  0.00           H  
ATOM   2104  HZ1 LYS 1 130      36.777  32.659  63.194  0.00  0.00           H  
ATOM   2105  HZ2 LYS 1 130      37.366  33.616  62.089  0.00  0.00           H  
ATOM   2106  HZ3 LYS 1 130      38.029  32.095  62.369  0.00  0.00           H  
ATOM   2107  N   ARG 1 131      42.042  36.553  66.214  0.00  0.00           N  
ATOM   2108  CA  ARG 1 131      42.324  36.259  67.631  0.00  0.00           C  
ATOM   2109  C   ARG 1 131      43.057  34.914  67.705  0.00  0.00           C  
ATOM   2110  O   ARG 1 131      42.507  33.915  67.353  0.00  0.00           O  
ATOM   2111  CB  ARG 1 131      40.948  36.408  68.478  0.00  0.00           C  
ATOM   2112  CG  ARG 1 131      41.235  36.297  69.932  0.00  0.00           C  
ATOM   2113  CD  ARG 1 131      39.875  36.328  70.677  0.00  0.00           C  
ATOM   2114  NE  ARG 1 131      39.011  35.011  70.567  0.00  0.00           N  
ATOM   2115  CZ  ARG 1 131      37.776  34.865  70.446  0.00  0.00           C  
ATOM   2116  NH1 ARG 1 131      36.889  35.882  70.741  0.00  0.00           N  
ATOM   2117  NH2 ARG 1 131      37.326  33.772  70.069  0.00  0.00           N  
ATOM   2118  H   ARG 1 131      41.109  36.857  65.974  0.00  0.00           H  
ATOM   2119  HA  ARG 1 131      43.049  36.963  68.040  0.00  0.00           H  
ATOM   2120  HB2 ARG 1 131      40.450  37.326  68.164  0.00  0.00           H  
ATOM   2121  HB3 ARG 1 131      40.364  35.529  68.207  0.00  0.00           H  
ATOM   2122  HG2 ARG 1 131      41.814  35.447  70.295  0.00  0.00           H  
ATOM   2123  HG3 ARG 1 131      41.677  37.262  70.177  0.00  0.00           H  
ATOM   2124  HD2 ARG 1 131      40.100  36.536  71.723  0.00  0.00           H  
ATOM   2125  HD3 ARG 1 131      39.235  37.097  70.245  0.00  0.00           H  
ATOM   2126  HE  ARG 1 131      39.604  34.194  70.545  0.00  0.00           H  
ATOM   2127 HH11 ARG 1 131      35.910  35.648  70.657  0.00  0.00           H  
ATOM   2128 HH12 ARG 1 131      37.294  36.793  70.899  0.00  0.00           H  
ATOM   2129 HH21 ARG 1 131      36.364  33.577  70.306  0.00  0.00           H  
ATOM   2130 HH22 ARG 1 131      38.005  33.069  69.813  0.00  0.00           H  
ATOM   2131  N   ASN 1 132      44.350  34.967  68.181  0.00  0.00           N  
ATOM   2132  CA  ASN 1 132      45.320  33.847  68.415  0.00  0.00           C  
ATOM   2133  C   ASN 1 132      44.830  32.706  69.325  0.00  0.00           C  
ATOM   2134  O   ASN 1 132      45.424  32.508  70.359  0.00  0.00           O  
ATOM   2135  CB  ASN 1 132      45.737  33.349  67.001  0.00  0.00           C  
ATOM   2136  CG  ASN 1 132      47.161  32.694  66.911  0.00  0.00           C  
ATOM   2137  OD1 ASN 1 132      47.876  32.475  67.858  0.00  0.00           O  
ATOM   2138  ND2 ASN 1 132      47.505  32.234  65.799  0.00  0.00           N  
ATOM   2139  H   ASN 1 132      44.687  35.906  68.341  0.00  0.00           H  
ATOM   2140  HA  ASN 1 132      46.163  34.306  68.932  0.00  0.00           H  
ATOM   2141  HB2 ASN 1 132      45.020  32.641  66.584  0.00  0.00           H  
ATOM   2142  HB3 ASN 1 132      45.850  34.145  66.266  0.00  0.00           H  
ATOM   2143 HD21 ASN 1 132      48.300  31.611  65.816  0.00  0.00           H  
ATOM   2144 HD22 ASN 1 132      47.055  32.460  64.924  0.00  0.00           H  
ATOM   2145  N   ASP 1 133      43.674  32.101  69.006  0.00  0.00           N  
ATOM   2146  CA  ASP 1 133      43.025  31.019  69.764  0.00  0.00           C  
ATOM   2147  C   ASP 1 133      43.792  29.665  69.789  0.00  0.00           C  
ATOM   2148  O   ASP 1 133      43.604  28.831  70.627  0.00  0.00           O  
ATOM   2149  CB  ASP 1 133      41.528  30.842  69.322  0.00  0.00           C  
ATOM   2150  CG  ASP 1 133      40.679  31.929  69.959  0.00  0.00           C  
ATOM   2151  OD1 ASP 1 133      39.524  31.991  69.466  0.00  0.00           O  
ATOM   2152  OD2 ASP 1 133      41.104  32.780  70.841  0.00  0.00           O  
ATOM   2153  H   ASP 1 133      43.208  32.386  68.157  0.00  0.00           H  
ATOM   2154  HA  ASP 1 133      42.896  31.325  70.802  0.00  0.00           H  
ATOM   2155  HB2 ASP 1 133      41.439  30.835  68.235  0.00  0.00           H  
ATOM   2156  HB3 ASP 1 133      41.122  29.857  69.553  0.00  0.00           H  
ATOM   2157  N   TYR 1 134      44.674  29.474  68.781  0.00  0.00           N  
ATOM   2158  CA  TYR 1 134      45.084  28.126  68.237  0.00  0.00           C  
ATOM   2159  C   TYR 1 134      45.597  27.169  69.297  0.00  0.00           C  
ATOM   2160  O   TYR 1 134      45.230  25.995  69.419  0.00  0.00           O  
ATOM   2161  CB  TYR 1 134      44.060  27.646  67.300  0.00  0.00           C  
ATOM   2162  CG  TYR 1 134      43.631  28.539  66.241  0.00  0.00           C  
ATOM   2163  CD1 TYR 1 134      42.307  29.088  66.310  0.00  0.00           C  
ATOM   2164  CD2 TYR 1 134      44.600  29.071  65.316  0.00  0.00           C  
ATOM   2165  CE1 TYR 1 134      42.038  30.294  65.552  0.00  0.00           C  
ATOM   2166  CE2 TYR 1 134      44.269  30.161  64.532  0.00  0.00           C  
ATOM   2167  CZ  TYR 1 134      43.019  30.811  64.680  0.00  0.00           C  
ATOM   2168  OH  TYR 1 134      42.682  31.962  63.936  0.00  0.00           O  
ATOM   2169  H   TYR 1 134      44.770  30.245  68.137  0.00  0.00           H  
ATOM   2170  HA  TYR 1 134      45.980  28.349  67.658  0.00  0.00           H  
ATOM   2171  HB2 TYR 1 134      44.519  26.791  66.805  0.00  0.00           H  
ATOM   2172  HB3 TYR 1 134      43.262  27.196  67.890  0.00  0.00           H  
ATOM   2173  HD1 TYR 1 134      41.528  28.676  66.935  0.00  0.00           H  
ATOM   2174  HD2 TYR 1 134      45.559  28.574  65.303  0.00  0.00           H  
ATOM   2175  HE1 TYR 1 134      41.065  30.748  65.676  0.00  0.00           H  
ATOM   2176  HE2 TYR 1 134      44.991  30.600  63.859  0.00  0.00           H  
ATOM   2177  HH  TYR 1 134      43.293  32.084  63.206  0.00  0.00           H  
ATOM   2178  N   ASP 1 135      46.323  27.738  70.225  0.00  0.00           N  
ATOM   2179  CA  ASP 1 135      46.892  27.177  71.454  0.00  0.00           C  
ATOM   2180  C   ASP 1 135      46.596  28.133  72.661  0.00  0.00           C  
ATOM   2181  O   ASP 1 135      46.596  29.308  72.442  0.00  0.00           O  
ATOM   2182  CB  ASP 1 135      48.420  26.809  71.315  0.00  0.00           C  
ATOM   2183  CG  ASP 1 135      48.972  25.716  72.270  0.00  0.00           C  
ATOM   2184  OD1 ASP 1 135      48.202  24.902  72.852  0.00  0.00           O  
ATOM   2185  OD2 ASP 1 135      50.209  25.568  72.212  0.00  0.00           O  
ATOM   2186  H   ASP 1 135      46.498  28.716  70.046  0.00  0.00           H  
ATOM   2187  HA  ASP 1 135      46.340  26.247  71.592  0.00  0.00           H  
ATOM   2188  HB2 ASP 1 135      48.527  26.439  70.295  0.00  0.00           H  
ATOM   2189  HB3 ASP 1 135      48.978  27.740  71.411  0.00  0.00           H  
ATOM   2190  N   ASP 1 136      46.204  27.671  73.847  0.00  0.00           N  
ATOM   2191  CA  ASP 1 136      45.944  28.560  74.972  0.00  0.00           C  
ATOM   2192  C   ASP 1 136      47.227  29.197  75.501  0.00  0.00           C  
ATOM   2193  O   ASP 1 136      47.283  30.436  75.841  0.00  0.00           O  
ATOM   2194  CB  ASP 1 136      45.194  27.782  76.121  0.00  0.00           C  
ATOM   2195  CG  ASP 1 136      43.728  27.479  75.707  0.00  0.00           C  
ATOM   2196  OD1 ASP 1 136      43.290  26.328  75.643  0.00  0.00           O  
ATOM   2197  OD2 ASP 1 136      43.063  28.437  75.317  0.00  0.00           O  
ATOM   2198  H   ASP 1 136      46.007  26.682  73.889  0.00  0.00           H  
ATOM   2199  HA  ASP 1 136      45.324  29.379  74.607  0.00  0.00           H  
ATOM   2200  HB2 ASP 1 136      45.705  26.835  76.295  0.00  0.00           H  
ATOM   2201  HB3 ASP 1 136      45.315  28.332  77.054  0.00  0.00           H  
ATOM   2202  N   THR 1 137      48.262  28.285  75.622  0.00  0.00           N  
ATOM   2203  CA  THR 1 137      49.646  28.622  76.181  0.00  0.00           C  
ATOM   2204  C   THR 1 137      50.280  29.747  75.376  0.00  0.00           C  
ATOM   2205  O   THR 1 137      50.340  29.653  74.128  0.00  0.00           O  
ATOM   2206  CB  THR 1 137      50.654  27.508  76.206  0.00  0.00           C  
ATOM   2207  OG1 THR 1 137      50.281  26.312  76.747  0.00  0.00           O  
ATOM   2208  CG2 THR 1 137      51.879  27.962  77.010  0.00  0.00           C  
ATOM   2209  H   THR 1 137      48.068  27.349  75.296  0.00  0.00           H  
ATOM   2210  HA  THR 1 137      49.427  29.006  77.178  0.00  0.00           H  
ATOM   2211  HB  THR 1 137      50.959  27.288  75.183  0.00  0.00           H  
ATOM   2212  HG1 THR 1 137      49.941  25.806  76.005  0.00  0.00           H  
ATOM   2213 HG21 THR 1 137      51.594  28.345  77.990  0.00  0.00           H  
ATOM   2214 HG22 THR 1 137      52.540  27.148  77.308  0.00  0.00           H  
ATOM   2215 HG23 THR 1 137      52.455  28.629  76.369  0.00  0.00           H  
ATOM   2216  N   ILE 1 138      50.593  30.853  76.030  0.00  0.00           N  
ATOM   2217  CA  ILE 1 138      51.250  31.991  75.434  0.00  0.00           C  
ATOM   2218  C   ILE 1 138      52.646  31.741  74.908  0.00  0.00           C  
ATOM   2219  O   ILE 1 138      53.479  31.117  75.475  0.00  0.00           O  
ATOM   2220  CB  ILE 1 138      51.238  33.084  76.434  0.00  0.00           C  
ATOM   2221  CG1 ILE 1 138      49.723  33.598  76.779  0.00  0.00           C  
ATOM   2222  CG2 ILE 1 138      52.053  32.778  77.801  0.00  0.00           C  
ATOM   2223  CD1 ILE 1 138      49.191  34.421  75.537  0.00  0.00           C  
ATOM   2224  H   ILE 1 138      50.408  30.947  77.018  0.00  0.00           H  
ATOM   2225  HA  ILE 1 138      50.630  32.216  74.566  0.00  0.00           H  
ATOM   2226  HB  ILE 1 138      51.704  33.966  75.994  0.00  0.00           H  
ATOM   2227 HG12 ILE 1 138      49.097  32.740  77.022  0.00  0.00           H  
ATOM   2228 HG13 ILE 1 138      49.769  34.222  77.672  0.00  0.00           H  
ATOM   2229 HG21 ILE 1 138      53.103  33.030  77.658  0.00  0.00           H  
ATOM   2230 HG22 ILE 1 138      51.569  33.299  78.627  0.00  0.00           H  
ATOM   2231 HG23 ILE 1 138      52.053  31.706  78.002  0.00  0.00           H  
ATOM   2232 HD11 ILE 1 138      49.882  35.241  75.341  0.00  0.00           H  
ATOM   2233 HD12 ILE 1 138      49.225  33.738  74.688  0.00  0.00           H  
ATOM   2234 HD13 ILE 1 138      48.220  34.866  75.754  0.00  0.00           H  
ATOM   2235  N   PRO 1 139      53.055  32.297  73.759  0.00  0.00           N  
ATOM   2236  CA  PRO 1 139      54.426  32.255  73.306  0.00  0.00           C  
ATOM   2237  C   PRO 1 139      55.481  32.925  74.177  0.00  0.00           C  
ATOM   2238  O   PRO 1 139      55.200  33.859  74.966  0.00  0.00           O  
ATOM   2239  CB  PRO 1 139      54.359  32.703  71.916  0.00  0.00           C  
ATOM   2240  CG  PRO 1 139      53.124  33.623  71.744  0.00  0.00           C  
ATOM   2241  CD  PRO 1 139      52.177  33.045  72.851  0.00  0.00           C  
ATOM   2242  HA  PRO 1 139      54.803  31.241  73.172  0.00  0.00           H  
ATOM   2243  HB2 PRO 1 139      55.311  33.067  71.528  0.00  0.00           H  
ATOM   2244  HB3 PRO 1 139      54.116  31.858  71.272  0.00  0.00           H  
ATOM   2245  HG2 PRO 1 139      53.353  34.664  71.971  0.00  0.00           H  
ATOM   2246  HG3 PRO 1 139      52.715  33.444  70.750  0.00  0.00           H  
ATOM   2247  HD2 PRO 1 139      51.532  33.812  73.282  0.00  0.00           H  
ATOM   2248  HD3 PRO 1 139      51.593  32.228  72.427  0.00  0.00           H  
ATOM   2249  N   ILE 1 140      56.742  32.485  74.000  0.00  0.00           N  
ATOM   2250  CA  ILE 1 140      57.844  33.213  74.554  0.00  0.00           C  
ATOM   2251  C   ILE 1 140      58.919  33.408  73.409  0.00  0.00           C  
ATOM   2252  O   ILE 1 140      59.528  32.415  72.951  0.00  0.00           O  
ATOM   2253  CB  ILE 1 140      58.433  32.582  75.950  0.00  0.00           C  
ATOM   2254  CG1 ILE 1 140      59.612  33.315  76.623  0.00  0.00           C  
ATOM   2255  CG2 ILE 1 140      57.275  32.456  77.016  0.00  0.00           C  
ATOM   2256  CD1 ILE 1 140      60.412  32.624  77.713  0.00  0.00           C  
ATOM   2257  H   ILE 1 140      56.978  31.701  73.408  0.00  0.00           H  
ATOM   2258  HA  ILE 1 140      57.628  34.274  74.680  0.00  0.00           H  
ATOM   2259  HB  ILE 1 140      58.763  31.579  75.680  0.00  0.00           H  
ATOM   2260 HG12 ILE 1 140      60.198  33.504  75.724  0.00  0.00           H  
ATOM   2261 HG13 ILE 1 140      59.248  34.277  76.986  0.00  0.00           H  
ATOM   2262 HG21 ILE 1 140      56.296  32.112  76.680  0.00  0.00           H  
ATOM   2263 HG22 ILE 1 140      57.499  31.800  77.856  0.00  0.00           H  
ATOM   2264 HG23 ILE 1 140      57.146  33.449  77.447  0.00  0.00           H  
ATOM   2265 HD11 ILE 1 140      60.695  31.612  77.423  0.00  0.00           H  
ATOM   2266 HD12 ILE 1 140      61.375  33.045  78.001  0.00  0.00           H  
ATOM   2267 HD13 ILE 1 140      59.851  32.518  78.641  0.00  0.00           H  
ATOM   2268  N   LEU 1 141      59.290  34.658  73.129  0.00  0.00           N  
ATOM   2269  CA  LEU 1 141      60.321  35.057  72.145  0.00  0.00           C  
ATOM   2270  C   LEU 1 141      61.049  36.429  72.563  0.00  0.00           C  
ATOM   2271  O   LEU 1 141      60.420  37.334  73.079  0.00  0.00           O  
ATOM   2272  CB  LEU 1 141      59.667  35.328  70.803  0.00  0.00           C  
ATOM   2273  CG  LEU 1 141      59.152  34.170  70.024  0.00  0.00           C  
ATOM   2274  CD1 LEU 1 141      58.660  34.638  68.719  0.00  0.00           C  
ATOM   2275  CD2 LEU 1 141      60.399  33.220  69.767  0.00  0.00           C  
ATOM   2276  H   LEU 1 141      58.780  35.391  73.601  0.00  0.00           H  
ATOM   2277  HA  LEU 1 141      61.144  34.342  72.146  0.00  0.00           H  
ATOM   2278  HB2 LEU 1 141      58.805  35.982  70.935  0.00  0.00           H  
ATOM   2279  HB3 LEU 1 141      60.349  35.963  70.237  0.00  0.00           H  
ATOM   2280  HG  LEU 1 141      58.395  33.598  70.560  0.00  0.00           H  
ATOM   2281 HD11 LEU 1 141      59.501  34.838  68.054  0.00  0.00           H  
ATOM   2282 HD12 LEU 1 141      58.124  33.791  68.290  0.00  0.00           H  
ATOM   2283 HD13 LEU 1 141      58.091  35.554  68.874  0.00  0.00           H  
ATOM   2284 HD21 LEU 1 141      61.200  33.742  69.244  0.00  0.00           H  
ATOM   2285 HD22 LEU 1 141      60.685  32.853  70.753  0.00  0.00           H  
ATOM   2286 HD23 LEU 1 141      60.195  32.390  69.091  0.00  0.00           H  
ATOM   2287  N   ASP 1 142      62.303  36.584  72.171  0.00  0.00           N  
ATOM   2288  CA  ASP 1 142      63.016  37.863  72.120  0.00  0.00           C  
ATOM   2289  C   ASP 1 142      62.495  38.868  71.061  0.00  0.00           C  
ATOM   2290  O   ASP 1 142      61.933  38.385  70.054  0.00  0.00           O  
ATOM   2291  CB  ASP 1 142      64.550  37.671  72.229  0.00  0.00           C  
ATOM   2292  CG  ASP 1 142      65.107  36.940  73.446  0.00  0.00           C  
ATOM   2293  OD1 ASP 1 142      65.895  35.950  73.310  0.00  0.00           O  
ATOM   2294  OD2 ASP 1 142      64.734  37.447  74.551  0.00  0.00           O  
ATOM   2295  H   ASP 1 142      62.815  35.759  71.890  0.00  0.00           H  
ATOM   2296  HA  ASP 1 142      62.754  38.383  73.042  0.00  0.00           H  
ATOM   2297  HB2 ASP 1 142      65.018  37.384  71.288  0.00  0.00           H  
ATOM   2298  HB3 ASP 1 142      64.950  38.650  72.494  0.00  0.00           H  
ATOM   2299  N   ALA 1 143      62.756  40.193  71.273  0.00  0.00           N  
ATOM   2300  CA  ALA 1 143      62.471  41.266  70.397  0.00  0.00           C  
ATOM   2301  C   ALA 1 143      63.251  41.303  69.070  0.00  0.00           C  
ATOM   2302  O   ALA 1 143      63.568  40.304  68.407  0.00  0.00           O  
ATOM   2303  CB  ALA 1 143      61.032  41.553  70.262  0.00  0.00           C  
ATOM   2304  H   ALA 1 143      63.335  40.389  72.077  0.00  0.00           H  
ATOM   2305  HA  ALA 1 143      62.901  42.101  70.950  0.00  0.00           H  
ATOM   2306  HB1 ALA 1 143      60.692  42.347  69.596  0.00  0.00           H  
ATOM   2307  HB2 ALA 1 143      60.621  40.659  69.793  0.00  0.00           H  
ATOM   2308  HB3 ALA 1 143      60.548  41.753  71.218  0.00  0.00           H  
ATOM   2309  N   LEU 1 144      63.603  42.502  68.593  0.00  0.00           N  
ATOM   2310  CA  LEU 1 144      64.513  42.606  67.400  0.00  0.00           C  
ATOM   2311  C   LEU 1 144      66.007  42.298  67.771  0.00  0.00           C  
ATOM   2312  O   LEU 1 144      66.404  42.685  68.886  0.00  0.00           O  
ATOM   2313  CB  LEU 1 144      64.525  44.069  66.937  0.00  0.00           C  
ATOM   2314  CG  LEU 1 144      63.246  44.748  66.472  0.00  0.00           C  
ATOM   2315  CD1 LEU 1 144      63.506  46.265  66.318  0.00  0.00           C  
ATOM   2316  CD2 LEU 1 144      62.741  44.094  65.157  0.00  0.00           C  
ATOM   2317  H   LEU 1 144      63.301  43.351  69.050  0.00  0.00           H  
ATOM   2318  HA  LEU 1 144      64.187  41.857  66.677  0.00  0.00           H  
ATOM   2319  HB2 LEU 1 144      64.934  44.740  67.693  0.00  0.00           H  
ATOM   2320  HB3 LEU 1 144      65.151  44.184  66.052  0.00  0.00           H  
ATOM   2321  HG  LEU 1 144      62.471  44.596  67.222  0.00  0.00           H  
ATOM   2322 HD11 LEU 1 144      63.308  46.812  67.239  0.00  0.00           H  
ATOM   2323 HD12 LEU 1 144      64.548  46.465  66.066  0.00  0.00           H  
ATOM   2324 HD13 LEU 1 144      62.995  46.777  65.503  0.00  0.00           H  
ATOM   2325 HD21 LEU 1 144      61.837  44.649  64.905  0.00  0.00           H  
ATOM   2326 HD22 LEU 1 144      63.458  44.289  64.359  0.00  0.00           H  
ATOM   2327 HD23 LEU 1 144      62.562  43.048  65.406  0.00  0.00           H  
ATOM   2328  N   LYS 1 145      66.787  41.621  66.915  0.00  0.00           N  
ATOM   2329  CA  LYS 1 145      68.305  41.645  66.984  0.00  0.00           C  
ATOM   2330  C   LYS 1 145      68.795  43.092  67.171  0.00  0.00           C  
ATOM   2331  O   LYS 1 145      68.271  43.967  66.568  0.00  0.00           O  
ATOM   2332  CB  LYS 1 145      68.917  40.853  65.767  0.00  0.00           C  
ATOM   2333  CG  LYS 1 145      70.433  40.518  65.750  0.00  0.00           C  
ATOM   2334  CD  LYS 1 145      70.851  39.910  64.457  0.00  0.00           C  
ATOM   2335  CE  LYS 1 145      72.346  39.492  64.469  0.00  0.00           C  
ATOM   2336  NZ  LYS 1 145      72.774  38.987  63.184  0.00  0.00           N  
ATOM   2337  H   LYS 1 145      66.412  41.275  66.043  0.00  0.00           H  
ATOM   2338  HA  LYS 1 145      68.533  41.011  67.841  0.00  0.00           H  
ATOM   2339  HB2 LYS 1 145      68.474  39.861  65.676  0.00  0.00           H  
ATOM   2340  HB3 LYS 1 145      68.736  41.535  64.935  0.00  0.00           H  
ATOM   2341  HG2 LYS 1 145      71.003  41.384  66.085  0.00  0.00           H  
ATOM   2342  HG3 LYS 1 145      70.645  39.757  66.501  0.00  0.00           H  
ATOM   2343  HD2 LYS 1 145      70.321  39.012  64.137  0.00  0.00           H  
ATOM   2344  HD3 LYS 1 145      70.779  40.723  63.735  0.00  0.00           H  
ATOM   2345  HE2 LYS 1 145      72.898  40.428  64.558  0.00  0.00           H  
ATOM   2346  HE3 LYS 1 145      72.581  38.783  65.262  0.00  0.00           H  
ATOM   2347  HZ1 LYS 1 145      72.339  39.571  62.484  0.00  0.00           H  
ATOM   2348  HZ2 LYS 1 145      73.773  38.986  63.035  0.00  0.00           H  
ATOM   2349  HZ3 LYS 1 145      72.423  38.071  62.946  0.00  0.00           H  
ATOM   2350  N   VAL 1 146      69.760  43.230  68.052  0.00  0.00           N  
ATOM   2351  CA  VAL 1 146      70.291  44.518  68.475  0.00  0.00           C  
ATOM   2352  C   VAL 1 146      71.107  45.414  67.437  0.00  0.00           C  
ATOM   2353  O   VAL 1 146      72.115  45.975  67.712  0.00  0.00           O  
ATOM   2354  CB  VAL 1 146      69.302  45.368  69.230  0.00  0.00           C  
ATOM   2355  CG1 VAL 1 146      68.577  44.689  70.480  0.00  0.00           C  
ATOM   2356  CG2 VAL 1 146      69.934  46.600  69.892  0.00  0.00           C  
ATOM   2357  H   VAL 1 146      70.098  42.416  68.545  0.00  0.00           H  
ATOM   2358  HA  VAL 1 146      71.004  44.210  69.239  0.00  0.00           H  
ATOM   2359  HB  VAL 1 146      68.530  45.664  68.520  0.00  0.00           H  
ATOM   2360 HG11 VAL 1 146      68.269  43.681  70.202  0.00  0.00           H  
ATOM   2361 HG12 VAL 1 146      69.375  44.490  71.195  0.00  0.00           H  
ATOM   2362 HG13 VAL 1 146      67.814  45.246  71.025  0.00  0.00           H  
ATOM   2363 HG21 VAL 1 146      70.378  47.145  69.059  0.00  0.00           H  
ATOM   2364 HG22 VAL 1 146      69.135  47.145  70.395  0.00  0.00           H  
ATOM   2365 HG23 VAL 1 146      70.729  46.350  70.595  0.00  0.00           H  
ATOM   2366  N   THR 1 147      70.650  45.380  66.115  0.00  0.00           N  
ATOM   2367  CA  THR 1 147      71.405  46.048  65.025  0.00  0.00           C  
ATOM   2368  C   THR 1 147      70.975  47.499  64.736  0.00  0.00           C  
ATOM   2369  O   THR 1 147      69.799  47.834  64.989  0.00  0.00           O  
ATOM   2370  CB  THR 1 147      71.284  45.246  63.738  0.00  0.00           C  
ATOM   2371  OG1 THR 1 147      69.912  45.208  63.388  0.00  0.00           O  
ATOM   2372  CG2 THR 1 147      71.840  43.810  63.953  0.00  0.00           C  
ATOM   2373  H   THR 1 147      69.930  44.728  65.840  0.00  0.00           H  
ATOM   2374  HA  THR 1 147      72.474  46.090  65.234  0.00  0.00           H  
ATOM   2375  HB  THR 1 147      71.854  45.780  62.978  0.00  0.00           H  
ATOM   2376  HG1 THR 1 147      69.742  46.006  62.882  0.00  0.00           H  
ATOM   2377 HG21 THR 1 147      71.567  43.230  63.072  0.00  0.00           H  
ATOM   2378 HG22 THR 1 147      72.917  43.936  64.060  0.00  0.00           H  
ATOM   2379 HG23 THR 1 147      71.503  43.319  64.866  0.00  0.00           H  
ATOM   2380  N   ALA 1 148      71.857  48.321  64.264  0.00  0.00           N  
ATOM   2381  CA  ALA 1 148      71.775  49.779  64.183  0.00  0.00           C  
ATOM   2382  C   ALA 1 148      70.891  50.227  62.989  0.00  0.00           C  
ATOM   2383  O   ALA 1 148      70.858  49.493  61.929  0.00  0.00           O  
ATOM   2384  CB  ALA 1 148      73.221  50.324  63.974  0.00  0.00           C  
ATOM   2385  H   ALA 1 148      72.820  48.030  64.173  0.00  0.00           H  
ATOM   2386  HA  ALA 1 148      71.270  50.086  65.099  0.00  0.00           H  
ATOM   2387  HB1 ALA 1 148      73.226  51.404  64.123  0.00  0.00           H  
ATOM   2388  HB2 ALA 1 148      73.834  49.817  64.720  0.00  0.00           H  
ATOM   2389  HB3 ALA 1 148      73.563  50.147  62.955  0.00  0.00           H  
ATOM   2390  N   ASN 1 149      70.329  51.385  63.119  0.00  0.00           N  
ATOM   2391  CA  ASN 1 149      69.518  51.976  62.135  0.00  0.00           C  
ATOM   2392  C   ASN 1 149      68.316  51.203  61.691  0.00  0.00           C  
ATOM   2393  O   ASN 1 149      68.212  50.840  60.539  0.00  0.00           O  
ATOM   2394  CB  ASN 1 149      70.308  52.619  60.947  0.00  0.00           C  
ATOM   2395  CG  ASN 1 149      71.189  53.802  61.280  0.00  0.00           C  
ATOM   2396  OD1 ASN 1 149      71.945  53.816  62.264  0.00  0.00           O  
ATOM   2397  ND2 ASN 1 149      71.139  54.784  60.493  0.00  0.00           N  
ATOM   2398  H   ASN 1 149      70.632  51.874  63.950  0.00  0.00           H  
ATOM   2399  HA  ASN 1 149      69.148  52.836  62.693  0.00  0.00           H  
ATOM   2400  HB2 ASN 1 149      71.004  51.873  60.564  0.00  0.00           H  
ATOM   2401  HB3 ASN 1 149      69.617  52.857  60.138  0.00  0.00           H  
ATOM   2402 HD21 ASN 1 149      71.839  55.492  60.663  0.00  0.00           H  
ATOM   2403 HD22 ASN 1 149      70.682  54.741  59.593  0.00  0.00           H  
ATOM   2404  N   ILE 1 150      67.318  50.922  62.565  0.00  0.00           N  
ATOM   2405  CA  ILE 1 150      66.098  50.157  62.220  0.00  0.00           C  
ATOM   2406  C   ILE 1 150      64.915  50.523  63.113  0.00  0.00           C  
ATOM   2407  O   ILE 1 150      65.033  50.775  64.281  0.00  0.00           O  
ATOM   2408  CB  ILE 1 150      66.288  48.609  62.340  0.00  0.00           C  
ATOM   2409  CG1 ILE 1 150      65.040  47.921  61.824  0.00  0.00           C  
ATOM   2410  CG2 ILE 1 150      66.730  48.166  63.705  0.00  0.00           C  
ATOM   2411  CD1 ILE 1 150      65.205  46.492  61.211  0.00  0.00           C  
ATOM   2412  H   ILE 1 150      67.362  51.229  63.526  0.00  0.00           H  
ATOM   2413  HA  ILE 1 150      65.836  50.387  61.188  0.00  0.00           H  
ATOM   2414  HB  ILE 1 150      67.021  48.429  61.554  0.00  0.00           H  
ATOM   2415 HG12 ILE 1 150      64.299  47.740  62.602  0.00  0.00           H  
ATOM   2416 HG13 ILE 1 150      64.534  48.463  61.025  0.00  0.00           H  
ATOM   2417 HG21 ILE 1 150      67.452  48.866  64.126  0.00  0.00           H  
ATOM   2418 HG22 ILE 1 150      65.864  48.203  64.365  0.00  0.00           H  
ATOM   2419 HG23 ILE 1 150      67.304  47.242  63.781  0.00  0.00           H  
ATOM   2420 HD11 ILE 1 150      64.271  46.190  60.738  0.00  0.00           H  
ATOM   2421 HD12 ILE 1 150      65.845  46.545  60.330  0.00  0.00           H  
ATOM   2422 HD13 ILE 1 150      65.526  45.770  61.962  0.00  0.00           H  
ATOM   2423  N   VAL 1 151      63.695  50.379  62.540  0.00  0.00           N  
ATOM   2424  CA  VAL 1 151      62.418  50.445  63.300  0.00  0.00           C  
ATOM   2425  C   VAL 1 151      61.555  49.411  62.688  0.00  0.00           C  
ATOM   2426  O   VAL 1 151      61.702  49.073  61.458  0.00  0.00           O  
ATOM   2427  CB  VAL 1 151      61.884  51.871  63.389  0.00  0.00           C  
ATOM   2428  CG1 VAL 1 151      61.598  52.489  61.973  0.00  0.00           C  
ATOM   2429  CG2 VAL 1 151      60.604  51.923  64.253  0.00  0.00           C  
ATOM   2430  H   VAL 1 151      63.628  50.028  61.595  0.00  0.00           H  
ATOM   2431  HA  VAL 1 151      62.690  50.149  64.313  0.00  0.00           H  
ATOM   2432  HB  VAL 1 151      62.647  52.441  63.920  0.00  0.00           H  
ATOM   2433 HG11 VAL 1 151      60.931  51.755  61.521  0.00  0.00           H  
ATOM   2434 HG12 VAL 1 151      61.079  53.443  62.069  0.00  0.00           H  
ATOM   2435 HG13 VAL 1 151      62.535  52.512  61.416  0.00  0.00           H  
ATOM   2436 HG21 VAL 1 151      60.194  52.931  64.296  0.00  0.00           H  
ATOM   2437 HG22 VAL 1 151      59.760  51.385  63.819  0.00  0.00           H  
ATOM   2438 HG23 VAL 1 151      60.726  51.482  65.242  0.00  0.00           H  
ATOM   2439  N   PHE 1 152      60.580  49.026  63.516  0.00  0.00           N  
ATOM   2440  CA  PHE 1 152      59.570  47.992  63.205  0.00  0.00           C  
ATOM   2441  C   PHE 1 152      58.203  48.482  63.733  0.00  0.00           C  
ATOM   2442  O   PHE 1 152      58.268  49.065  64.873  0.00  0.00           O  
ATOM   2443  CB  PHE 1 152      59.981  46.707  63.828  0.00  0.00           C  
ATOM   2444  CG  PHE 1 152      58.997  45.553  64.028  0.00  0.00           C  
ATOM   2445  CD1 PHE 1 152      58.989  44.586  63.104  0.00  0.00           C  
ATOM   2446  CD2 PHE 1 152      58.299  45.370  65.177  0.00  0.00           C  
ATOM   2447  CE1 PHE 1 152      58.218  43.448  63.193  0.00  0.00           C  
ATOM   2448  CE2 PHE 1 152      57.392  44.267  65.321  0.00  0.00           C  
ATOM   2449  CZ  PHE 1 152      57.310  43.363  64.291  0.00  0.00           C  
ATOM   2450  H   PHE 1 152      60.561  49.291  64.491  0.00  0.00           H  
ATOM   2451  HA  PHE 1 152      59.548  48.024  62.115  0.00  0.00           H  
ATOM   2452  HB2 PHE 1 152      60.928  46.259  63.524  0.00  0.00           H  
ATOM   2453  HB3 PHE 1 152      60.318  46.899  64.846  0.00  0.00           H  
ATOM   2454  HD1 PHE 1 152      59.646  44.626  62.247  0.00  0.00           H  
ATOM   2455  HD2 PHE 1 152      58.302  46.118  65.956  0.00  0.00           H  
ATOM   2456  HE1 PHE 1 152      58.327  42.691  62.431  0.00  0.00           H  
ATOM   2457  HE2 PHE 1 152      56.768  44.164  66.196  0.00  0.00           H  
ATOM   2458  HZ  PHE 1 152      56.687  42.488  64.400  0.00  0.00           H  
ATOM   2459  N   GLY 1 153      57.069  48.343  63.082  0.00  0.00           N  
ATOM   2460  CA  GLY 1 153      55.653  48.700  63.516  0.00  0.00           C  
ATOM   2461  C   GLY 1 153      54.632  47.593  63.362  0.00  0.00           C  
ATOM   2462  O   GLY 1 153      54.373  47.242  62.175  0.00  0.00           O  
ATOM   2463  H   GLY 1 153      57.146  47.953  62.154  0.00  0.00           H  
ATOM   2464  HA2 GLY 1 153      55.666  48.850  64.596  0.00  0.00           H  
ATOM   2465  HA3 GLY 1 153      55.292  49.515  62.889  0.00  0.00           H  
ATOM   2466  N   TYR 1 154      54.043  47.040  64.419  0.00  0.00           N  
ATOM   2467  CA  TYR 1 154      53.006  45.973  64.249  0.00  0.00           C  
ATOM   2468  C   TYR 1 154      51.654  46.429  64.853  0.00  0.00           C  
ATOM   2469  O   TYR 1 154      51.467  46.664  66.018  0.00  0.00           O  
ATOM   2470  CB  TYR 1 154      53.463  44.656  64.888  0.00  0.00           C  
ATOM   2471  CG  TYR 1 154      52.481  43.515  64.948  0.00  0.00           C  
ATOM   2472  CD1 TYR 1 154      51.542  43.286  63.918  0.00  0.00           C  
ATOM   2473  CD2 TYR 1 154      52.650  42.545  65.960  0.00  0.00           C  
ATOM   2474  CE1 TYR 1 154      50.652  42.181  63.989  0.00  0.00           C  
ATOM   2475  CE2 TYR 1 154      51.858  41.370  65.933  0.00  0.00           C  
ATOM   2476  CZ  TYR 1 154      50.899  41.212  64.944  0.00  0.00           C  
ATOM   2477  OH  TYR 1 154      50.148  40.054  64.963  0.00  0.00           O  
ATOM   2478  H   TYR 1 154      54.166  47.403  65.353  0.00  0.00           H  
ATOM   2479  HA  TYR 1 154      52.839  45.721  63.202  0.00  0.00           H  
ATOM   2480  HB2 TYR 1 154      54.336  44.277  64.357  0.00  0.00           H  
ATOM   2481  HB3 TYR 1 154      53.996  44.920  65.802  0.00  0.00           H  
ATOM   2482  HD1 TYR 1 154      51.523  44.017  63.123  0.00  0.00           H  
ATOM   2483  HD2 TYR 1 154      53.376  42.665  66.751  0.00  0.00           H  
ATOM   2484  HE1 TYR 1 154      49.929  41.954  63.220  0.00  0.00           H  
ATOM   2485  HE2 TYR 1 154      51.856  40.598  66.688  0.00  0.00           H  
ATOM   2486  HH  TYR 1 154      50.559  39.389  65.521  0.00  0.00           H  
ATOM   2487  N   ALA 1 155      50.703  46.667  63.938  0.00  0.00           N  
ATOM   2488  CA  ALA 1 155      49.363  47.098  64.114  0.00  0.00           C  
ATOM   2489  C   ALA 1 155      48.408  46.033  64.745  0.00  0.00           C  
ATOM   2490  O   ALA 1 155      47.637  45.461  64.019  0.00  0.00           O  
ATOM   2491  CB  ALA 1 155      48.916  47.642  62.665  0.00  0.00           C  
ATOM   2492  H   ALA 1 155      50.977  46.343  63.022  0.00  0.00           H  
ATOM   2493  HA  ALA 1 155      49.335  47.986  64.746  0.00  0.00           H  
ATOM   2494  HB1 ALA 1 155      47.960  48.162  62.727  0.00  0.00           H  
ATOM   2495  HB2 ALA 1 155      49.651  48.244  62.131  0.00  0.00           H  
ATOM   2496  HB3 ALA 1 155      48.629  46.802  62.032  0.00  0.00           H  
ATOM   2497  N   THR 1 156      48.624  45.671  66.004  0.00  0.00           N  
ATOM   2498  CA  THR 1 156      48.002  44.527  66.643  0.00  0.00           C  
ATOM   2499  C   THR 1 156      46.456  44.661  66.742  0.00  0.00           C  
ATOM   2500  O   THR 1 156      45.716  43.703  66.402  0.00  0.00           O  
ATOM   2501  CB  THR 1 156      48.609  44.128  68.073  0.00  0.00           C  
ATOM   2502  OG1 THR 1 156      48.433  45.276  68.878  0.00  0.00           O  
ATOM   2503  CG2 THR 1 156      50.024  43.840  67.969  0.00  0.00           C  
ATOM   2504  H   THR 1 156      49.240  46.337  66.447  0.00  0.00           H  
ATOM   2505  HA  THR 1 156      48.133  43.664  65.990  0.00  0.00           H  
ATOM   2506  HB  THR 1 156      48.024  43.278  68.423  0.00  0.00           H  
ATOM   2507  HG1 THR 1 156      47.548  45.278  69.251  0.00  0.00           H  
ATOM   2508 HG21 THR 1 156      50.585  44.634  67.476  0.00  0.00           H  
ATOM   2509 HG22 THR 1 156      50.425  43.640  68.963  0.00  0.00           H  
ATOM   2510 HG23 THR 1 156      50.183  42.946  67.366  0.00  0.00           H  
ATOM   2511  N   CYS 1 157      45.907  45.830  67.211  0.00  0.00           N  
ATOM   2512  CA  CYS 1 157      44.541  45.920  67.622  0.00  0.00           C  
ATOM   2513  C   CYS 1 157      44.150  44.685  68.514  0.00  0.00           C  
ATOM   2514  O   CYS 1 157      44.933  44.203  69.380  0.00  0.00           O  
ATOM   2515  CB  CYS 1 157      44.197  47.251  68.322  0.00  0.00           C  
ATOM   2516  SG  CYS 1 157      43.872  48.609  67.226  0.00  0.00           S  
ATOM   2517  H   CYS 1 157      46.531  46.575  67.488  0.00  0.00           H  
ATOM   2518  HA  CYS 1 157      43.924  45.831  66.728  0.00  0.00           H  
ATOM   2519  HB2 CYS 1 157      44.813  47.567  69.164  0.00  0.00           H  
ATOM   2520  HB3 CYS 1 157      43.252  47.063  68.831  0.00  0.00           H  
ATOM   2521  N   GLN 1 158      42.927  44.243  68.287  0.00  0.00           N  
ATOM   2522  CA  GLN 1 158      42.449  43.048  68.985  0.00  0.00           C  
ATOM   2523  C   GLN 1 158      40.992  42.816  68.528  0.00  0.00           C  
ATOM   2524  O   GLN 1 158      40.727  43.223  67.372  0.00  0.00           O  
ATOM   2525  CB  GLN 1 158      43.353  41.776  68.530  0.00  0.00           C  
ATOM   2526  CG  GLN 1 158      43.422  41.428  67.057  0.00  0.00           C  
ATOM   2527  CD  GLN 1 158      42.541  40.274  66.628  0.00  0.00           C  
ATOM   2528  OE1 GLN 1 158      41.699  39.733  67.420  0.00  0.00           O  
ATOM   2529  NE2 GLN 1 158      42.565  39.790  65.367  0.00  0.00           N  
ATOM   2530  H   GLN 1 158      42.460  44.535  67.440  0.00  0.00           H  
ATOM   2531  HA  GLN 1 158      42.523  43.207  70.061  0.00  0.00           H  
ATOM   2532  HB2 GLN 1 158      42.911  40.909  69.022  0.00  0.00           H  
ATOM   2533  HB3 GLN 1 158      44.392  41.840  68.851  0.00  0.00           H  
ATOM   2534  HG2 GLN 1 158      44.421  41.124  66.748  0.00  0.00           H  
ATOM   2535  HG3 GLN 1 158      43.168  42.368  66.566  0.00  0.00           H  
ATOM   2536 HE21 GLN 1 158      41.701  39.429  64.987  0.00  0.00           H  
ATOM   2537 HE22 GLN 1 158      43.280  40.141  64.746  0.00  0.00           H  
ATOM   2538  N   GLY 1 159      40.197  42.242  69.413  0.00  0.00           N  
ATOM   2539  CA  GLY 1 159      38.672  42.266  69.356  0.00  0.00           C  
ATOM   2540  C   GLY 1 159      38.002  41.983  68.002  0.00  0.00           C  
ATOM   2541  O   GLY 1 159      36.960  42.617  67.819  0.00  0.00           O  
ATOM   2542  H   GLY 1 159      40.519  41.880  70.299  0.00  0.00           H  
ATOM   2543  HA2 GLY 1 159      38.286  41.603  70.130  0.00  0.00           H  
ATOM   2544  HA3 GLY 1 159      38.308  43.221  69.735  0.00  0.00           H  
ATOM   2545  N   ALA 1 160      38.690  41.277  67.071  0.00  0.00           N  
ATOM   2546  CA  ALA 1 160      38.230  41.249  65.645  0.00  0.00           C  
ATOM   2547  C   ALA 1 160      36.795  40.818  65.513  0.00  0.00           C  
ATOM   2548  O   ALA 1 160      36.026  41.285  64.663  0.00  0.00           O  
ATOM   2549  CB  ALA 1 160      38.642  42.510  64.897  0.00  0.00           C  
ATOM   2550  H   ALA 1 160      39.479  40.733  67.393  0.00  0.00           H  
ATOM   2551  HA  ALA 1 160      38.833  40.474  65.171  0.00  0.00           H  
ATOM   2552  HB1 ALA 1 160      39.668  42.717  65.200  0.00  0.00           H  
ATOM   2553  HB2 ALA 1 160      38.610  42.490  63.808  0.00  0.00           H  
ATOM   2554  HB3 ALA 1 160      38.103  43.349  65.337  0.00  0.00           H  
ATOM   2555  N   GLU 1 161      36.410  39.816  66.335  0.00  0.00           N  
ATOM   2556  CA  GLU 1 161      35.006  39.268  66.274  0.00  0.00           C  
ATOM   2557  C   GLU 1 161      33.923  40.365  66.103  0.00  0.00           C  
ATOM   2558  O   GLU 1 161      33.772  41.246  66.931  0.00  0.00           O  
ATOM   2559  CB  GLU 1 161      34.722  38.422  67.511  0.00  0.00           C  
ATOM   2560  CG  GLU 1 161      35.734  37.355  68.131  0.00  0.00           C  
ATOM   2561  CD  GLU 1 161      37.185  37.694  68.014  0.00  0.00           C  
ATOM   2562  OE1 GLU 1 161      37.625  38.569  68.813  0.00  0.00           O  
ATOM   2563  OE2 GLU 1 161      37.925  37.151  67.128  0.00  0.00           O  
ATOM   2564  H   GLU 1 161      37.126  39.369  66.888  0.00  0.00           H  
ATOM   2565  HA  GLU 1 161      34.858  38.585  65.437  0.00  0.00           H  
ATOM   2566  HB2 GLU 1 161      33.799  37.904  67.252  0.00  0.00           H  
ATOM   2567  HB3 GLU 1 161      34.576  39.061  68.381  0.00  0.00           H  
ATOM   2568  HG2 GLU 1 161      35.505  36.394  67.670  0.00  0.00           H  
ATOM   2569  HG3 GLU 1 161      35.433  37.158  69.160  0.00  0.00           H  
ATOM   2570  N   ALA 1 162      33.152  40.384  65.000  0.00  0.00           N  
ATOM   2571  CA  ALA 1 162      32.199  41.487  64.724  0.00  0.00           C  
ATOM   2572  C   ALA 1 162      32.647  42.123  63.356  0.00  0.00           C  
ATOM   2573  O   ALA 1 162      31.696  42.669  62.708  0.00  0.00           O  
ATOM   2574  CB  ALA 1 162      30.851  40.818  64.629  0.00  0.00           C  
ATOM   2575  H   ALA 1 162      33.274  39.721  64.248  0.00  0.00           H  
ATOM   2576  HA  ALA 1 162      32.017  42.135  65.581  0.00  0.00           H  
ATOM   2577  HB1 ALA 1 162      30.599  40.311  65.560  0.00  0.00           H  
ATOM   2578  HB2 ALA 1 162      30.065  41.560  64.487  0.00  0.00           H  
ATOM   2579  HB3 ALA 1 162      30.761  40.160  63.764  0.00  0.00           H  
ATOM   2580  N   PHE 1 163      33.901  42.189  63.011  0.00  0.00           N  
ATOM   2581  CA  PHE 1 163      34.343  42.688  61.618  0.00  0.00           C  
ATOM   2582  C   PHE 1 163      33.715  41.723  60.569  0.00  0.00           C  
ATOM   2583  O   PHE 1 163      33.752  40.487  60.692  0.00  0.00           O  
ATOM   2584  CB  PHE 1 163      35.812  42.657  61.514  0.00  0.00           C  
ATOM   2585  CG  PHE 1 163      36.380  43.162  60.235  0.00  0.00           C  
ATOM   2586  CD1 PHE 1 163      35.951  44.347  59.671  0.00  0.00           C  
ATOM   2587  CD2 PHE 1 163      37.180  42.297  59.401  0.00  0.00           C  
ATOM   2588  CE1 PHE 1 163      36.572  44.884  58.539  0.00  0.00           C  
ATOM   2589  CE2 PHE 1 163      37.485  42.680  58.122  0.00  0.00           C  
ATOM   2590  CZ  PHE 1 163      37.209  43.984  57.679  0.00  0.00           C  
ATOM   2591  H   PHE 1 163      34.634  41.715  63.518  0.00  0.00           H  
ATOM   2592  HA  PHE 1 163      33.939  43.689  61.466  0.00  0.00           H  
ATOM   2593  HB2 PHE 1 163      35.986  41.602  61.723  0.00  0.00           H  
ATOM   2594  HB3 PHE 1 163      36.260  43.280  62.288  0.00  0.00           H  
ATOM   2595  HD1 PHE 1 163      35.228  44.998  60.141  0.00  0.00           H  
ATOM   2596  HD2 PHE 1 163      37.283  41.318  59.844  0.00  0.00           H  
ATOM   2597  HE1 PHE 1 163      36.367  45.857  58.119  0.00  0.00           H  
ATOM   2598  HE2 PHE 1 163      37.951  41.952  57.475  0.00  0.00           H  
ATOM   2599  HZ  PHE 1 163      37.675  44.408  56.802  0.00  0.00           H  
ATOM   2600  N   GLU 1 164      33.186  42.294  59.519  0.00  0.00           N  
ATOM   2601  CA  GLU 1 164      32.576  41.657  58.326  0.00  0.00           C  
ATOM   2602  C   GLU 1 164      32.774  42.569  57.041  0.00  0.00           C  
ATOM   2603  O   GLU 1 164      32.884  43.790  57.206  0.00  0.00           O  
ATOM   2604  CB  GLU 1 164      31.054  41.386  58.553  0.00  0.00           C  
ATOM   2605  CG  GLU 1 164      30.243  40.590  57.519  0.00  0.00           C  
ATOM   2606  CD  GLU 1 164      30.895  39.361  56.965  0.00  0.00           C  
ATOM   2607  OE1 GLU 1 164      31.366  39.268  55.808  0.00  0.00           O  
ATOM   2608  OE2 GLU 1 164      31.260  38.422  57.844  0.00  0.00           O  
ATOM   2609  H   GLU 1 164      33.289  43.299  59.556  0.00  0.00           H  
ATOM   2610  HA  GLU 1 164      33.143  40.746  58.134  0.00  0.00           H  
ATOM   2611  HB2 GLU 1 164      30.464  42.303  58.580  0.00  0.00           H  
ATOM   2612  HB3 GLU 1 164      31.040  40.879  59.517  0.00  0.00           H  
ATOM   2613  HG2 GLU 1 164      30.050  41.284  56.701  0.00  0.00           H  
ATOM   2614  HG3 GLU 1 164      29.271  40.495  58.003  0.00  0.00           H  
ATOM   2615  N   ILE 1 165      32.533  42.029  55.803  0.00  0.00           N  
ATOM   2616  CA  ILE 1 165      32.692  42.709  54.502  0.00  0.00           C  
ATOM   2617  C   ILE 1 165      31.941  44.035  54.216  0.00  0.00           C  
ATOM   2618  O   ILE 1 165      32.264  44.692  53.199  0.00  0.00           O  
ATOM   2619  CB  ILE 1 165      34.145  42.629  54.059  0.00  0.00           C  
ATOM   2620  CG1 ILE 1 165      34.728  41.199  53.991  0.00  0.00           C  
ATOM   2621  CG2 ILE 1 165      35.114  43.628  54.746  0.00  0.00           C  
ATOM   2622  CD1 ILE 1 165      33.887  40.292  53.063  0.00  0.00           C  
ATOM   2623  H   ILE 1 165      32.280  41.053  55.743  0.00  0.00           H  
ATOM   2624  HA  ILE 1 165      32.190  42.078  53.769  0.00  0.00           H  
ATOM   2625  HB  ILE 1 165      34.135  42.905  53.004  0.00  0.00           H  
ATOM   2626 HG12 ILE 1 165      34.652  40.758  54.985  0.00  0.00           H  
ATOM   2627 HG13 ILE 1 165      35.773  41.361  53.726  0.00  0.00           H  
ATOM   2628 HG21 ILE 1 165      36.116  43.533  54.330  0.00  0.00           H  
ATOM   2629 HG22 ILE 1 165      34.686  44.630  54.695  0.00  0.00           H  
ATOM   2630 HG23 ILE 1 165      35.138  43.466  55.824  0.00  0.00           H  
ATOM   2631 HD11 ILE 1 165      32.926  40.048  53.514  0.00  0.00           H  
ATOM   2632 HD12 ILE 1 165      33.670  40.794  52.120  0.00  0.00           H  
ATOM   2633 HD13 ILE 1 165      34.472  39.392  52.874  0.00  0.00           H  
ATOM   2634  N   GLN 1 166      31.036  44.472  55.110  0.00  0.00           N  
ATOM   2635  CA  GLN 1 166      30.263  45.745  55.097  0.00  0.00           C  
ATOM   2636  C   GLN 1 166      31.117  47.009  55.123  0.00  0.00           C  
ATOM   2637  O   GLN 1 166      32.341  46.963  55.103  0.00  0.00           O  
ATOM   2638  CB  GLN 1 166      29.310  45.695  53.864  0.00  0.00           C  
ATOM   2639  CG  GLN 1 166      28.178  44.588  53.852  0.00  0.00           C  
ATOM   2640  CD  GLN 1 166      28.706  43.123  53.666  0.00  0.00           C  
ATOM   2641  OE1 GLN 1 166      29.650  42.757  52.996  0.00  0.00           O  
ATOM   2642  NE2 GLN 1 166      27.914  42.174  54.077  0.00  0.00           N  
ATOM   2643  H   GLN 1 166      31.090  43.955  55.975  0.00  0.00           H  
ATOM   2644  HA  GLN 1 166      29.648  45.793  55.996  0.00  0.00           H  
ATOM   2645  HB2 GLN 1 166      29.887  45.645  52.940  0.00  0.00           H  
ATOM   2646  HB3 GLN 1 166      28.745  46.618  53.726  0.00  0.00           H  
ATOM   2647  HG2 GLN 1 166      27.398  44.828  53.130  0.00  0.00           H  
ATOM   2648  HG3 GLN 1 166      27.789  44.631  54.870  0.00  0.00           H  
ATOM   2649 HE21 GLN 1 166      28.229  41.254  53.803  0.00  0.00           H  
ATOM   2650 HE22 GLN 1 166      27.034  42.313  54.551  0.00  0.00           H  
ATOM   2651  N   HIS 1 167      30.474  48.229  55.177  0.00  0.00           N  
ATOM   2652  CA  HIS 1 167      31.045  49.618  55.317  0.00  0.00           C  
ATOM   2653  C   HIS 1 167      31.818  49.995  54.088  0.00  0.00           C  
ATOM   2654  O   HIS 1 167      32.047  49.189  53.189  0.00  0.00           O  
ATOM   2655  CB  HIS 1 167      31.754  49.700  56.613  0.00  0.00           C  
ATOM   2656  CG  HIS 1 167      32.359  51.142  56.947  0.00  0.00           C  
ATOM   2657  ND1 HIS 1 167      31.638  52.318  56.965  0.00  0.00           N  
ATOM   2658  CD2 HIS 1 167      33.641  51.404  57.303  0.00  0.00           C  
ATOM   2659  CE1 HIS 1 167      32.447  53.219  57.499  0.00  0.00           C  
ATOM   2660  NE2 HIS 1 167      33.690  52.727  57.540  0.00  0.00           N  
ATOM   2661  H   HIS 1 167      29.489  48.209  54.955  0.00  0.00           H  
ATOM   2662  HA  HIS 1 167      30.249  50.359  55.233  0.00  0.00           H  
ATOM   2663  HB2 HIS 1 167      32.608  49.027  56.690  0.00  0.00           H  
ATOM   2664  HB3 HIS 1 167      31.047  49.498  57.418  0.00  0.00           H  
ATOM   2665  HD2 HIS 1 167      34.338  50.599  57.484  0.00  0.00           H  
ATOM   2666  HE1 HIS 1 167      32.147  54.230  57.733  0.00  0.00           H  
ATOM   2667  HE2 HIS 1 167      34.487  53.195  57.946  0.00  0.00           H  
ATOM   2668  N   SER 1 168      32.244  51.233  54.073  0.00  0.00           N  
ATOM   2669  CA  SER 1 168      32.835  52.001  52.928  0.00  0.00           C  
ATOM   2670  C   SER 1 168      34.212  51.369  52.558  0.00  0.00           C  
ATOM   2671  O   SER 1 168      35.155  51.258  53.398  0.00  0.00           O  
ATOM   2672  CB  SER 1 168      32.956  53.448  53.161  0.00  0.00           C  
ATOM   2673  OG  SER 1 168      33.550  54.105  52.032  0.00  0.00           O  
ATOM   2674  H   SER 1 168      32.223  51.792  54.915  0.00  0.00           H  
ATOM   2675  HA  SER 1 168      32.184  51.750  52.091  0.00  0.00           H  
ATOM   2676  HB2 SER 1 168      33.551  53.721  54.033  0.00  0.00           H  
ATOM   2677  HB3 SER 1 168      31.967  53.855  53.375  0.00  0.00           H  
ATOM   2678  HG  SER 1 168      33.612  55.045  52.219  0.00  0.00           H  
ATOM   2679  N   GLY 1 169      34.283  50.906  51.274  0.00  0.00           N  
ATOM   2680  CA  GLY 1 169      35.522  50.272  50.696  0.00  0.00           C  
ATOM   2681  C   GLY 1 169      36.746  51.268  50.541  0.00  0.00           C  
ATOM   2682  O   GLY 1 169      37.872  50.812  50.550  0.00  0.00           O  
ATOM   2683  H   GLY 1 169      33.481  50.927  50.662  0.00  0.00           H  
ATOM   2684  HA2 GLY 1 169      35.837  49.532  51.432  0.00  0.00           H  
ATOM   2685  HA3 GLY 1 169      35.292  49.807  49.737  0.00  0.00           H  
ATOM   2686  N   LEU 1 170      36.442  52.547  50.577  0.00  0.00           N  
ATOM   2687  CA  LEU 1 170      37.334  53.742  50.761  0.00  0.00           C  
ATOM   2688  C   LEU 1 170      37.532  54.176  52.209  0.00  0.00           C  
ATOM   2689  O   LEU 1 170      38.567  54.862  52.442  0.00  0.00           O  
ATOM   2690  CB  LEU 1 170      36.724  54.985  49.991  0.00  0.00           C  
ATOM   2691  CG  LEU 1 170      36.593  54.833  48.489  0.00  0.00           C  
ATOM   2692  CD1 LEU 1 170      35.848  56.025  47.912  0.00  0.00           C  
ATOM   2693  CD2 LEU 1 170      37.983  54.610  47.791  0.00  0.00           C  
ATOM   2694  H   LEU 1 170      35.457  52.772  50.562  0.00  0.00           H  
ATOM   2695  HA  LEU 1 170      38.305  53.450  50.362  0.00  0.00           H  
ATOM   2696  HB2 LEU 1 170      35.749  55.289  50.372  0.00  0.00           H  
ATOM   2697  HB3 LEU 1 170      37.347  55.874  50.097  0.00  0.00           H  
ATOM   2698  HG  LEU 1 170      36.046  53.905  48.322  0.00  0.00           H  
ATOM   2699 HD11 LEU 1 170      35.783  56.952  48.482  0.00  0.00           H  
ATOM   2700 HD12 LEU 1 170      36.255  56.317  46.944  0.00  0.00           H  
ATOM   2701 HD13 LEU 1 170      34.801  55.772  47.745  0.00  0.00           H  
ATOM   2702 HD21 LEU 1 170      37.752  54.428  46.742  0.00  0.00           H  
ATOM   2703 HD22 LEU 1 170      38.431  55.602  47.854  0.00  0.00           H  
ATOM   2704 HD23 LEU 1 170      38.529  53.824  48.313  0.00  0.00           H  
ATOM   2705  N   ALA 1 171      36.795  53.680  53.204  0.00  0.00           N  
ATOM   2706  CA  ALA 1 171      36.926  53.976  54.643  0.00  0.00           C  
ATOM   2707  C   ALA 1 171      38.322  53.801  55.336  0.00  0.00           C  
ATOM   2708  O   ALA 1 171      38.403  54.223  56.484  0.00  0.00           O  
ATOM   2709  CB  ALA 1 171      36.366  55.360  54.932  0.00  0.00           C  
ATOM   2710  H   ALA 1 171      36.122  52.988  52.907  0.00  0.00           H  
ATOM   2711  HA  ALA 1 171      36.347  53.181  55.113  0.00  0.00           H  
ATOM   2712  HB1 ALA 1 171      37.027  56.138  54.550  0.00  0.00           H  
ATOM   2713  HB2 ALA 1 171      35.320  55.387  54.626  0.00  0.00           H  
ATOM   2714  HB3 ALA 1 171      36.278  55.500  56.010  0.00  0.00           H  
ATOM   2715  N   ASN 1 172      39.312  53.310  54.706  0.00  0.00           N  
ATOM   2716  CA  ASN 1 172      40.643  52.865  55.163  0.00  0.00           C  
ATOM   2717  C   ASN 1 172      40.579  51.773  56.273  0.00  0.00           C  
ATOM   2718  O   ASN 1 172      39.551  51.483  56.865  0.00  0.00           O  
ATOM   2719  CB  ASN 1 172      41.627  53.998  55.511  0.00  0.00           C  
ATOM   2720  CG  ASN 1 172      41.948  55.069  54.494  0.00  0.00           C  
ATOM   2721  OD1 ASN 1 172      41.455  56.231  54.369  0.00  0.00           O  
ATOM   2722  ND2 ASN 1 172      42.839  54.750  53.689  0.00  0.00           N  
ATOM   2723  H   ASN 1 172      39.139  52.978  53.767  0.00  0.00           H  
ATOM   2724  HA  ASN 1 172      41.023  52.302  54.310  0.00  0.00           H  
ATOM   2725  HB2 ASN 1 172      41.046  54.447  56.316  0.00  0.00           H  
ATOM   2726  HB3 ASN 1 172      42.508  53.602  56.017  0.00  0.00           H  
ATOM   2727 HD21 ASN 1 172      43.142  55.419  52.996  0.00  0.00           H  
ATOM   2728 HD22 ASN 1 172      43.302  53.853  53.677  0.00  0.00           H  
ATOM   2729  N   GLY 1 173      41.799  51.173  56.542  0.00  0.00           N  
ATOM   2730  CA  GLY 1 173      42.202  50.402  57.717  0.00  0.00           C  
ATOM   2731  C   GLY 1 173      42.622  51.326  58.853  0.00  0.00           C  
ATOM   2732  O   GLY 1 173      43.009  52.485  58.614  0.00  0.00           O  
ATOM   2733  H   GLY 1 173      42.517  51.476  55.899  0.00  0.00           H  
ATOM   2734  HA2 GLY 1 173      41.377  49.831  58.142  0.00  0.00           H  
ATOM   2735  HA3 GLY 1 173      42.952  49.634  57.527  0.00  0.00           H  
ATOM   2736  N   ILE 1 174      42.656  50.799  60.100  0.00  0.00           N  
ATOM   2737  CA  ILE 1 174      42.820  51.540  61.354  0.00  0.00           C  
ATOM   2738  C   ILE 1 174      44.197  52.118  61.515  0.00  0.00           C  
ATOM   2739  O   ILE 1 174      44.246  53.340  61.681  0.00  0.00           O  
ATOM   2740  CB  ILE 1 174      42.381  50.577  62.536  0.00  0.00           C  
ATOM   2741  CG1 ILE 1 174      40.894  50.189  62.392  0.00  0.00           C  
ATOM   2742  CG2 ILE 1 174      42.620  51.005  64.020  0.00  0.00           C  
ATOM   2743  CD1 ILE 1 174      40.420  49.069  63.345  0.00  0.00           C  
ATOM   2744  H   ILE 1 174      42.321  49.847  60.079  0.00  0.00           H  
ATOM   2745  HA  ILE 1 174      42.130  52.378  61.452  0.00  0.00           H  
ATOM   2746  HB  ILE 1 174      42.930  49.656  62.338  0.00  0.00           H  
ATOM   2747 HG12 ILE 1 174      40.245  51.061  62.469  0.00  0.00           H  
ATOM   2748 HG13 ILE 1 174      40.682  49.842  61.381  0.00  0.00           H  
ATOM   2749 HG21 ILE 1 174      42.508  50.215  64.762  0.00  0.00           H  
ATOM   2750 HG22 ILE 1 174      43.628  51.336  64.270  0.00  0.00           H  
ATOM   2751 HG23 ILE 1 174      41.976  51.872  64.163  0.00  0.00           H  
ATOM   2752 HD11 ILE 1 174      40.412  49.486  64.352  0.00  0.00           H  
ATOM   2753 HD12 ILE 1 174      39.439  48.640  63.141  0.00  0.00           H  
ATOM   2754 HD13 ILE 1 174      41.182  48.289  63.377  0.00  0.00           H  
ATOM   2755  N   PHE 1 175      45.299  51.452  61.299  0.00  0.00           N  
ATOM   2756  CA  PHE 1 175      46.588  52.090  61.202  0.00  0.00           C  
ATOM   2757  C   PHE 1 175      46.807  53.207  60.157  0.00  0.00           C  
ATOM   2758  O   PHE 1 175      47.311  54.276  60.419  0.00  0.00           O  
ATOM   2759  CB  PHE 1 175      47.540  50.925  60.899  0.00  0.00           C  
ATOM   2760  CG  PHE 1 175      49.016  51.285  60.734  0.00  0.00           C  
ATOM   2761  CD1 PHE 1 175      49.857  51.613  61.798  0.00  0.00           C  
ATOM   2762  CD2 PHE 1 175      49.669  51.259  59.465  0.00  0.00           C  
ATOM   2763  CE1 PHE 1 175      51.269  51.770  61.681  0.00  0.00           C  
ATOM   2764  CE2 PHE 1 175      51.008  51.589  59.270  0.00  0.00           C  
ATOM   2765  CZ  PHE 1 175      51.814  51.776  60.407  0.00  0.00           C  
ATOM   2766  H   PHE 1 175      45.153  50.501  60.991  0.00  0.00           H  
ATOM   2767  HA  PHE 1 175      46.860  52.638  62.104  0.00  0.00           H  
ATOM   2768  HB2 PHE 1 175      47.574  50.245  61.751  0.00  0.00           H  
ATOM   2769  HB3 PHE 1 175      47.293  50.299  60.041  0.00  0.00           H  
ATOM   2770  HD1 PHE 1 175      49.458  51.627  62.801  0.00  0.00           H  
ATOM   2771  HD2 PHE 1 175      49.088  51.080  58.572  0.00  0.00           H  
ATOM   2772  HE1 PHE 1 175      51.905  51.808  62.553  0.00  0.00           H  
ATOM   2773  HE2 PHE 1 175      51.488  51.442  58.314  0.00  0.00           H  
ATOM   2774  HZ  PHE 1 175      52.876  51.955  60.323  0.00  0.00           H  
ATOM   2775  N   MET 1 176      46.440  52.886  58.960  0.00  0.00           N  
ATOM   2776  CA  MET 1 176      46.662  53.827  57.827  0.00  0.00           C  
ATOM   2777  C   MET 1 176      45.808  55.099  57.862  0.00  0.00           C  
ATOM   2778  O   MET 1 176      46.367  56.182  57.662  0.00  0.00           O  
ATOM   2779  CB  MET 1 176      46.512  53.146  56.485  0.00  0.00           C  
ATOM   2780  CG  MET 1 176      47.231  53.948  55.412  0.00  0.00           C  
ATOM   2781  SD  MET 1 176      48.968  54.160  55.640  0.00  0.00           S  
ATOM   2782  CE  MET 1 176      49.439  52.387  55.601  0.00  0.00           C  
ATOM   2783  H   MET 1 176      46.026  51.975  58.819  0.00  0.00           H  
ATOM   2784  HA  MET 1 176      47.719  54.045  57.974  0.00  0.00           H  
ATOM   2785  HB2 MET 1 176      46.816  52.101  56.544  0.00  0.00           H  
ATOM   2786  HB3 MET 1 176      45.449  53.141  56.244  0.00  0.00           H  
ATOM   2787  HG2 MET 1 176      47.144  53.570  54.394  0.00  0.00           H  
ATOM   2788  HG3 MET 1 176      46.720  54.911  55.409  0.00  0.00           H  
ATOM   2789  HE1 MET 1 176      49.120  51.910  54.675  0.00  0.00           H  
ATOM   2790  HE2 MET 1 176      50.522  52.278  55.664  0.00  0.00           H  
ATOM   2791  HE3 MET 1 176      49.207  51.778  56.475  0.00  0.00           H  
ATOM   2792  N   LYS 1 177      44.599  55.027  58.407  0.00  0.00           N  
ATOM   2793  CA  LYS 1 177      43.965  56.284  58.808  0.00  0.00           C  
ATOM   2794  C   LYS 1 177      44.649  57.246  59.783  0.00  0.00           C  
ATOM   2795  O   LYS 1 177      44.421  58.469  59.734  0.00  0.00           O  
ATOM   2796  CB  LYS 1 177      42.577  55.962  59.233  0.00  0.00           C  
ATOM   2797  CG  LYS 1 177      41.597  57.166  59.486  0.00  0.00           C  
ATOM   2798  CD  LYS 1 177      41.167  57.795  58.236  0.00  0.00           C  
ATOM   2799  CE  LYS 1 177      40.070  58.844  58.526  0.00  0.00           C  
ATOM   2800  NZ  LYS 1 177      40.651  60.077  58.993  0.00  0.00           N  
ATOM   2801  H   LYS 1 177      44.370  54.143  58.839  0.00  0.00           H  
ATOM   2802  HA  LYS 1 177      43.814  56.921  57.936  0.00  0.00           H  
ATOM   2803  HB2 LYS 1 177      41.987  55.379  58.525  0.00  0.00           H  
ATOM   2804  HB3 LYS 1 177      42.564  55.419  60.178  0.00  0.00           H  
ATOM   2805  HG2 LYS 1 177      40.748  56.787  60.055  0.00  0.00           H  
ATOM   2806  HG3 LYS 1 177      42.070  57.839  60.201  0.00  0.00           H  
ATOM   2807  HD2 LYS 1 177      42.010  58.307  57.771  0.00  0.00           H  
ATOM   2808  HD3 LYS 1 177      40.806  57.019  57.561  0.00  0.00           H  
ATOM   2809  HE2 LYS 1 177      39.414  59.032  57.676  0.00  0.00           H  
ATOM   2810  HE3 LYS 1 177      39.489  58.303  59.274  0.00  0.00           H  
ATOM   2811  HZ1 LYS 1 177      41.020  59.980  59.928  0.00  0.00           H  
ATOM   2812  HZ2 LYS 1 177      41.257  60.382  58.246  0.00  0.00           H  
ATOM   2813  HZ3 LYS 1 177      39.960  60.804  59.113  0.00  0.00           H  
ATOM   2814  N   PHE 1 178      45.500  56.725  60.578  0.00  0.00           N  
ATOM   2815  CA  PHE 1 178      46.317  57.411  61.551  0.00  0.00           C  
ATOM   2816  C   PHE 1 178      47.698  57.899  60.890  0.00  0.00           C  
ATOM   2817  O   PHE 1 178      48.100  59.078  61.066  0.00  0.00           O  
ATOM   2818  CB  PHE 1 178      46.487  56.662  62.910  0.00  0.00           C  
ATOM   2819  CG  PHE 1 178      45.224  56.402  63.746  0.00  0.00           C  
ATOM   2820  CD1 PHE 1 178      44.327  57.532  64.066  0.00  0.00           C  
ATOM   2821  CD2 PHE 1 178      44.857  55.152  64.100  0.00  0.00           C  
ATOM   2822  CE1 PHE 1 178      43.225  57.303  64.847  0.00  0.00           C  
ATOM   2823  CE2 PHE 1 178      43.680  54.916  64.868  0.00  0.00           C  
ATOM   2824  CZ  PHE 1 178      42.870  56.004  65.222  0.00  0.00           C  
ATOM   2825  H   PHE 1 178      45.530  55.720  60.674  0.00  0.00           H  
ATOM   2826  HA  PHE 1 178      45.788  58.309  61.872  0.00  0.00           H  
ATOM   2827  HB2 PHE 1 178      47.083  55.769  62.726  0.00  0.00           H  
ATOM   2828  HB3 PHE 1 178      47.141  57.193  63.602  0.00  0.00           H  
ATOM   2829  HD1 PHE 1 178      44.659  58.542  63.879  0.00  0.00           H  
ATOM   2830  HD2 PHE 1 178      45.533  54.336  63.889  0.00  0.00           H  
ATOM   2831  HE1 PHE 1 178      42.586  58.097  65.203  0.00  0.00           H  
ATOM   2832  HE2 PHE 1 178      43.418  53.928  65.219  0.00  0.00           H  
ATOM   2833  HZ  PHE 1 178      42.004  55.738  65.812  0.00  0.00           H  
ATOM   2834  N   LEU 1 179      48.274  57.038  60.002  0.00  0.00           N  
ATOM   2835  CA  LEU 1 179      49.669  57.289  59.521  0.00  0.00           C  
ATOM   2836  C   LEU 1 179      49.677  58.363  58.403  0.00  0.00           C  
ATOM   2837  O   LEU 1 179      50.551  59.208  58.260  0.00  0.00           O  
ATOM   2838  CB  LEU 1 179      50.415  55.936  59.098  0.00  0.00           C  
ATOM   2839  CG  LEU 1 179      51.837  56.110  58.418  0.00  0.00           C  
ATOM   2840  CD1 LEU 1 179      52.820  56.443  59.522  0.00  0.00           C  
ATOM   2841  CD2 LEU 1 179      52.456  54.940  57.608  0.00  0.00           C  
ATOM   2842  H   LEU 1 179      47.824  56.167  59.758  0.00  0.00           H  
ATOM   2843  HA  LEU 1 179      50.333  57.714  60.275  0.00  0.00           H  
ATOM   2844  HB2 LEU 1 179      50.524  55.400  60.042  0.00  0.00           H  
ATOM   2845  HB3 LEU 1 179      49.749  55.343  58.472  0.00  0.00           H  
ATOM   2846  HG  LEU 1 179      51.790  56.885  57.653  0.00  0.00           H  
ATOM   2847 HD11 LEU 1 179      53.814  56.404  59.078  0.00  0.00           H  
ATOM   2848 HD12 LEU 1 179      52.691  57.434  59.959  0.00  0.00           H  
ATOM   2849 HD13 LEU 1 179      52.804  55.702  60.321  0.00  0.00           H  
ATOM   2850 HD21 LEU 1 179      53.452  55.103  57.194  0.00  0.00           H  
ATOM   2851 HD22 LEU 1 179      52.398  54.088  58.285  0.00  0.00           H  
ATOM   2852 HD23 LEU 1 179      51.744  54.625  56.845  0.00  0.00           H  
ATOM   2853  N   LYS 1 180      48.751  58.292  57.490  0.00  0.00           N  
ATOM   2854  CA  LYS 1 180      48.674  59.127  56.267  0.00  0.00           C  
ATOM   2855  C   LYS 1 180      48.636  60.602  56.484  0.00  0.00           C  
ATOM   2856  O   LYS 1 180      49.040  61.418  55.630  0.00  0.00           O  
ATOM   2857  CB  LYS 1 180      47.510  58.540  55.468  0.00  0.00           C  
ATOM   2858  CG  LYS 1 180      46.132  59.084  56.038  0.00  0.00           C  
ATOM   2859  CD  LYS 1 180      45.081  58.171  55.419  0.00  0.00           C  
ATOM   2860  CE  LYS 1 180      43.880  59.112  55.386  0.00  0.00           C  
ATOM   2861  NZ  LYS 1 180      43.027  58.761  54.292  0.00  0.00           N  
ATOM   2862  H   LYS 1 180      48.028  57.607  57.659  0.00  0.00           H  
ATOM   2863  HA  LYS 1 180      49.554  58.959  55.646  0.00  0.00           H  
ATOM   2864  HB2 LYS 1 180      47.618  58.935  54.458  0.00  0.00           H  
ATOM   2865  HB3 LYS 1 180      47.621  57.459  55.389  0.00  0.00           H  
ATOM   2866  HG2 LYS 1 180      46.066  58.962  57.119  0.00  0.00           H  
ATOM   2867  HG3 LYS 1 180      46.032  60.118  55.707  0.00  0.00           H  
ATOM   2868  HD2 LYS 1 180      45.408  57.918  54.410  0.00  0.00           H  
ATOM   2869  HD3 LYS 1 180      44.896  57.337  56.096  0.00  0.00           H  
ATOM   2870  HE2 LYS 1 180      43.353  58.962  56.328  0.00  0.00           H  
ATOM   2871  HE3 LYS 1 180      44.163  60.164  55.423  0.00  0.00           H  
ATOM   2872  HZ1 LYS 1 180      42.283  59.444  54.290  0.00  0.00           H  
ATOM   2873  HZ2 LYS 1 180      43.520  58.822  53.413  0.00  0.00           H  
ATOM   2874  HZ3 LYS 1 180      42.601  57.850  54.200  0.00  0.00           H  
ATOM   2875  N   ASP 1 181      48.160  60.964  57.682  0.00  0.00           N  
ATOM   2876  CA  ASP 1 181      48.170  62.342  58.146  0.00  0.00           C  
ATOM   2877  C   ASP 1 181      49.469  62.814  58.714  0.00  0.00           C  
ATOM   2878  O   ASP 1 181      49.685  63.982  58.927  0.00  0.00           O  
ATOM   2879  CB  ASP 1 181      47.094  62.336  59.352  0.00  0.00           C  
ATOM   2880  CG  ASP 1 181      45.731  62.800  58.819  0.00  0.00           C  
ATOM   2881  OD1 ASP 1 181      45.451  62.777  57.569  0.00  0.00           O  
ATOM   2882  OD2 ASP 1 181      44.901  63.273  59.609  0.00  0.00           O  
ATOM   2883  H   ASP 1 181      47.753  60.278  58.302  0.00  0.00           H  
ATOM   2884  HA  ASP 1 181      47.767  62.959  57.342  0.00  0.00           H  
ATOM   2885  HB2 ASP 1 181      46.977  61.357  59.816  0.00  0.00           H  
ATOM   2886  HB3 ASP 1 181      47.497  63.011  60.106  0.00  0.00           H  
ATOM   2887  N   ARG 1 182      50.353  61.874  59.189  0.00  0.00           N  
ATOM   2888  CA  ARG 1 182      51.571  62.151  59.921  0.00  0.00           C  
ATOM   2889  C   ARG 1 182      52.813  62.189  58.976  0.00  0.00           C  
ATOM   2890  O   ARG 1 182      53.692  62.954  59.255  0.00  0.00           O  
ATOM   2891  CB  ARG 1 182      51.817  61.153  61.110  0.00  0.00           C  
ATOM   2892  CG  ARG 1 182      50.723  61.246  62.162  0.00  0.00           C  
ATOM   2893  CD  ARG 1 182      50.506  62.533  62.835  0.00  0.00           C  
ATOM   2894  NE  ARG 1 182      49.411  62.533  63.917  0.00  0.00           N  
ATOM   2895  CZ  ARG 1 182      48.744  63.607  64.299  0.00  0.00           C  
ATOM   2896  NH1 ARG 1 182      48.856  64.781  63.795  0.00  0.00           N  
ATOM   2897  NH2 ARG 1 182      47.958  63.311  65.246  0.00  0.00           N  
ATOM   2898  H   ARG 1 182      50.034  60.915  59.184  0.00  0.00           H  
ATOM   2899  HA  ARG 1 182      51.536  63.155  60.345  0.00  0.00           H  
ATOM   2900  HB2 ARG 1 182      51.938  60.137  60.734  0.00  0.00           H  
ATOM   2901  HB3 ARG 1 182      52.678  61.480  61.692  0.00  0.00           H  
ATOM   2902  HG2 ARG 1 182      49.767  60.927  61.747  0.00  0.00           H  
ATOM   2903  HG3 ARG 1 182      50.945  60.463  62.887  0.00  0.00           H  
ATOM   2904  HD2 ARG 1 182      51.446  62.853  63.285  0.00  0.00           H  
ATOM   2905  HD3 ARG 1 182      50.302  63.309  62.097  0.00  0.00           H  
ATOM   2906  HE  ARG 1 182      49.172  61.659  64.364  0.00  0.00           H  
ATOM   2907 HH11 ARG 1 182      48.081  65.428  63.824  0.00  0.00           H  
ATOM   2908 HH12 ARG 1 182      49.327  64.774  62.901  0.00  0.00           H  
ATOM   2909 HH21 ARG 1 182      47.296  63.956  65.654  0.00  0.00           H  
ATOM   2910 HH22 ARG 1 182      47.871  62.375  65.617  0.00  0.00           H  
ATOM   2911  N   LEU 1 183      52.832  61.386  57.894  0.00  0.00           N  
ATOM   2912  CA  LEU 1 183      54.072  61.031  57.143  0.00  0.00           C  
ATOM   2913  C   LEU 1 183      54.911  62.093  56.442  0.00  0.00           C  
ATOM   2914  O   LEU 1 183      56.100  62.008  56.402  0.00  0.00           O  
ATOM   2915  CB  LEU 1 183      53.625  60.025  56.143  0.00  0.00           C  
ATOM   2916  CG  LEU 1 183      54.777  59.137  55.626  0.00  0.00           C  
ATOM   2917  CD1 LEU 1 183      54.898  57.971  56.623  0.00  0.00           C  
ATOM   2918  CD2 LEU 1 183      54.579  58.604  54.240  0.00  0.00           C  
ATOM   2919  H   LEU 1 183      51.989  60.874  57.674  0.00  0.00           H  
ATOM   2920  HA  LEU 1 183      54.766  60.551  57.833  0.00  0.00           H  
ATOM   2921  HB2 LEU 1 183      52.867  59.381  56.587  0.00  0.00           H  
ATOM   2922  HB3 LEU 1 183      53.077  60.450  55.302  0.00  0.00           H  
ATOM   2923  HG  LEU 1 183      55.726  59.671  55.665  0.00  0.00           H  
ATOM   2924 HD11 LEU 1 183      53.945  57.451  56.721  0.00  0.00           H  
ATOM   2925 HD12 LEU 1 183      55.630  57.233  56.296  0.00  0.00           H  
ATOM   2926 HD13 LEU 1 183      55.318  58.322  57.565  0.00  0.00           H  
ATOM   2927 HD21 LEU 1 183      54.592  59.568  53.733  0.00  0.00           H  
ATOM   2928 HD22 LEU 1 183      55.386  57.947  53.915  0.00  0.00           H  
ATOM   2929 HD23 LEU 1 183      53.574  58.207  54.095  0.00  0.00           H  
ATOM   2930  N   LEU 1 184      54.324  63.137  55.990  0.00  0.00           N  
ATOM   2931  CA  LEU 1 184      55.077  64.250  55.236  0.00  0.00           C  
ATOM   2932  C   LEU 1 184      56.021  65.036  56.130  0.00  0.00           C  
ATOM   2933  O   LEU 1 184      56.607  66.006  55.670  0.00  0.00           O  
ATOM   2934  CB  LEU 1 184      54.223  65.197  54.327  0.00  0.00           C  
ATOM   2935  CG  LEU 1 184      53.626  64.542  53.063  0.00  0.00           C  
ATOM   2936  CD1 LEU 1 184      52.759  65.647  52.512  0.00  0.00           C  
ATOM   2937  CD2 LEU 1 184      54.625  64.008  51.975  0.00  0.00           C  
ATOM   2938  H   LEU 1 184      53.341  63.295  56.162  0.00  0.00           H  
ATOM   2939  HA  LEU 1 184      55.718  63.689  54.556  0.00  0.00           H  
ATOM   2940  HB2 LEU 1 184      53.454  65.744  54.874  0.00  0.00           H  
ATOM   2941  HB3 LEU 1 184      54.856  65.982  53.912  0.00  0.00           H  
ATOM   2942  HG  LEU 1 184      52.936  63.794  53.454  0.00  0.00           H  
ATOM   2943 HD11 LEU 1 184      52.134  65.360  51.666  0.00  0.00           H  
ATOM   2944 HD12 LEU 1 184      52.150  66.118  53.283  0.00  0.00           H  
ATOM   2945 HD13 LEU 1 184      53.427  66.427  52.145  0.00  0.00           H  
ATOM   2946 HD21 LEU 1 184      54.124  63.692  51.060  0.00  0.00           H  
ATOM   2947 HD22 LEU 1 184      55.299  64.793  51.634  0.00  0.00           H  
ATOM   2948 HD23 LEU 1 184      55.027  63.054  52.318  0.00  0.00           H  
ATOM   2949  N   GLU 1 185      56.029  64.924  57.491  0.00  0.00           N  
ATOM   2950  CA  GLU 1 185      56.634  65.866  58.404  0.00  0.00           C  
ATOM   2951  C   GLU 1 185      58.102  65.605  58.816  0.00  0.00           C  
ATOM   2952  O   GLU 1 185      58.532  64.487  58.842  0.00  0.00           O  
ATOM   2953  CB  GLU 1 185      55.586  66.084  59.592  0.00  0.00           C  
ATOM   2954  CG  GLU 1 185      55.796  65.307  60.870  0.00  0.00           C  
ATOM   2955  CD  GLU 1 185      55.134  65.859  62.099  0.00  0.00           C  
ATOM   2956  OE1 GLU 1 185      55.741  66.718  62.769  0.00  0.00           O  
ATOM   2957  OE2 GLU 1 185      54.061  65.245  62.445  0.00  0.00           O  
ATOM   2958  H   GLU 1 185      55.671  64.076  57.907  0.00  0.00           H  
ATOM   2959  HA  GLU 1 185      56.566  66.877  58.001  0.00  0.00           H  
ATOM   2960  HB2 GLU 1 185      55.644  67.128  59.898  0.00  0.00           H  
ATOM   2961  HB3 GLU 1 185      54.564  65.847  59.294  0.00  0.00           H  
ATOM   2962  HG2 GLU 1 185      55.532  64.250  60.860  0.00  0.00           H  
ATOM   2963  HG3 GLU 1 185      56.843  65.338  61.173  0.00  0.00           H  
ATOM   2964  N   ASP 1 186      58.805  66.652  59.049  0.00  0.00           N  
ATOM   2965  CA  ASP 1 186      60.184  66.499  59.616  0.00  0.00           C  
ATOM   2966  C   ASP 1 186      60.286  65.993  61.060  0.00  0.00           C  
ATOM   2967  O   ASP 1 186      60.726  66.749  61.907  0.00  0.00           O  
ATOM   2968  CB  ASP 1 186      60.813  67.952  59.506  0.00  0.00           C  
ATOM   2969  CG  ASP 1 186      60.946  68.407  58.081  0.00  0.00           C  
ATOM   2970  OD1 ASP 1 186      61.322  67.611  57.203  0.00  0.00           O  
ATOM   2971  OD2 ASP 1 186      60.598  69.587  57.807  0.00  0.00           O  
ATOM   2972  H   ASP 1 186      58.394  67.574  59.051  0.00  0.00           H  
ATOM   2973  HA  ASP 1 186      60.817  65.847  59.014  0.00  0.00           H  
ATOM   2974  HB2 ASP 1 186      60.057  68.535  60.032  0.00  0.00           H  
ATOM   2975  HB3 ASP 1 186      61.661  68.041  60.185  0.00  0.00           H  
ATOM   2976  N   LYS 1 187      60.143  64.688  61.281  0.00  0.00           N  
ATOM   2977  CA  LYS 1 187      60.482  63.998  62.595  0.00  0.00           C  
ATOM   2978  C   LYS 1 187      61.265  62.761  62.191  0.00  0.00           C  
ATOM   2979  O   LYS 1 187      60.836  62.096  61.227  0.00  0.00           O  
ATOM   2980  CB  LYS 1 187      59.185  63.630  63.307  0.00  0.00           C  
ATOM   2981  CG  LYS 1 187      58.635  64.840  64.086  0.00  0.00           C  
ATOM   2982  CD  LYS 1 187      57.329  64.307  64.652  0.00  0.00           C  
ATOM   2983  CE  LYS 1 187      56.725  65.403  65.554  0.00  0.00           C  
ATOM   2984  NZ  LYS 1 187      55.224  65.542  65.393  0.00  0.00           N  
ATOM   2985  H   LYS 1 187      59.737  63.968  60.701  0.00  0.00           H  
ATOM   2986  HA  LYS 1 187      61.072  64.703  63.180  0.00  0.00           H  
ATOM   2987  HB2 LYS 1 187      58.447  63.190  62.636  0.00  0.00           H  
ATOM   2988  HB3 LYS 1 187      59.377  62.781  63.963  0.00  0.00           H  
ATOM   2989  HG2 LYS 1 187      59.317  65.156  64.876  0.00  0.00           H  
ATOM   2990  HG3 LYS 1 187      58.313  65.620  63.395  0.00  0.00           H  
ATOM   2991  HD2 LYS 1 187      56.550  64.249  63.892  0.00  0.00           H  
ATOM   2992  HD3 LYS 1 187      57.421  63.335  65.137  0.00  0.00           H  
ATOM   2993  HE2 LYS 1 187      57.090  65.274  66.573  0.00  0.00           H  
ATOM   2994  HE3 LYS 1 187      57.269  66.309  65.287  0.00  0.00           H  
ATOM   2995  HZ1 LYS 1 187      54.920  65.722  64.447  0.00  0.00           H  
ATOM   2996  HZ2 LYS 1 187      54.733  64.715  65.702  0.00  0.00           H  
ATOM   2997  HZ3 LYS 1 187      55.012  66.292  66.036  0.00  0.00           H  
ATOM   2998  N   LYS 1 188      62.194  62.359  63.032  0.00  0.00           N  
ATOM   2999  CA  LYS 1 188      62.898  61.026  62.988  0.00  0.00           C  
ATOM   3000  C   LYS 1 188      61.854  59.921  63.190  0.00  0.00           C  
ATOM   3001  O   LYS 1 188      60.923  60.075  64.028  0.00  0.00           O  
ATOM   3002  CB  LYS 1 188      64.153  60.945  63.977  0.00  0.00           C  
ATOM   3003  CG  LYS 1 188      63.780  61.024  65.432  0.00  0.00           C  
ATOM   3004  CD  LYS 1 188      64.988  61.075  66.332  0.00  0.00           C  
ATOM   3005  CE  LYS 1 188      64.686  61.763  67.678  0.00  0.00           C  
ATOM   3006  NZ  LYS 1 188      65.870  62.444  68.123  0.00  0.00           N  
ATOM   3007  H   LYS 1 188      62.204  62.856  63.911  0.00  0.00           H  
ATOM   3008  HA  LYS 1 188      63.256  60.978  61.960  0.00  0.00           H  
ATOM   3009  HB2 LYS 1 188      64.716  60.037  63.761  0.00  0.00           H  
ATOM   3010  HB3 LYS 1 188      64.793  61.794  63.737  0.00  0.00           H  
ATOM   3011  HG2 LYS 1 188      63.097  61.831  65.696  0.00  0.00           H  
ATOM   3012  HG3 LYS 1 188      63.187  60.126  65.602  0.00  0.00           H  
ATOM   3013  HD2 LYS 1 188      65.296  60.030  66.369  0.00  0.00           H  
ATOM   3014  HD3 LYS 1 188      65.805  61.644  65.887  0.00  0.00           H  
ATOM   3015  HE2 LYS 1 188      63.814  62.414  67.635  0.00  0.00           H  
ATOM   3016  HE3 LYS 1 188      64.330  61.018  68.390  0.00  0.00           H  
ATOM   3017  HZ1 LYS 1 188      66.226  63.176  67.526  0.00  0.00           H  
ATOM   3018  HZ2 LYS 1 188      65.796  62.796  69.066  0.00  0.00           H  
ATOM   3019  HZ3 LYS 1 188      66.674  61.838  68.210  0.00  0.00           H  
ATOM   3020  N   ILE 1 189      62.003  58.856  62.424  0.00  0.00           N  
ATOM   3021  CA  ILE 1 189      60.855  57.977  62.154  0.00  0.00           C  
ATOM   3022  C   ILE 1 189      60.294  57.290  63.396  0.00  0.00           C  
ATOM   3023  O   ILE 1 189      59.125  57.028  63.509  0.00  0.00           O  
ATOM   3024  CB  ILE 1 189      61.213  57.060  61.015  0.00  0.00           C  
ATOM   3025  CG1 ILE 1 189      60.068  56.025  60.798  0.00  0.00           C  
ATOM   3026  CG2 ILE 1 189      62.459  56.193  61.182  0.00  0.00           C  
ATOM   3027  CD1 ILE 1 189      58.859  56.655  60.003  0.00  0.00           C  
ATOM   3028  H   ILE 1 189      62.792  58.812  61.795  0.00  0.00           H  
ATOM   3029  HA  ILE 1 189      60.036  58.616  61.825  0.00  0.00           H  
ATOM   3030  HB  ILE 1 189      61.385  57.534  60.049  0.00  0.00           H  
ATOM   3031 HG12 ILE 1 189      60.389  55.188  60.179  0.00  0.00           H  
ATOM   3032 HG13 ILE 1 189      59.709  55.656  61.759  0.00  0.00           H  
ATOM   3033 HG21 ILE 1 189      63.276  56.867  60.924  0.00  0.00           H  
ATOM   3034 HG22 ILE 1 189      62.639  55.906  62.218  0.00  0.00           H  
ATOM   3035 HG23 ILE 1 189      62.514  55.303  60.555  0.00  0.00           H  
ATOM   3036 HD11 ILE 1 189      58.518  57.539  60.543  0.00  0.00           H  
ATOM   3037 HD12 ILE 1 189      59.172  56.932  58.997  0.00  0.00           H  
ATOM   3038 HD13 ILE 1 189      57.995  55.991  60.001  0.00  0.00           H  
ATOM   3039  N   THR 1 190      61.129  57.010  64.379  0.00  0.00           N  
ATOM   3040  CA  THR 1 190      60.759  56.402  65.693  0.00  0.00           C  
ATOM   3041  C   THR 1 190      59.845  57.347  66.449  0.00  0.00           C  
ATOM   3042  O   THR 1 190      58.736  56.962  66.769  0.00  0.00           O  
ATOM   3043  CB  THR 1 190      62.049  56.237  66.497  0.00  0.00           C  
ATOM   3044  OG1 THR 1 190      62.858  57.437  66.413  0.00  0.00           O  
ATOM   3045  CG2 THR 1 190      62.916  54.999  66.016  0.00  0.00           C  
ATOM   3046  H   THR 1 190      62.075  57.357  64.312  0.00  0.00           H  
ATOM   3047  HA  THR 1 190      60.236  55.448  65.618  0.00  0.00           H  
ATOM   3048  HB  THR 1 190      61.769  56.071  67.538  0.00  0.00           H  
ATOM   3049  HG1 THR 1 190      63.577  57.121  66.966  0.00  0.00           H  
ATOM   3050 HG21 THR 1 190      62.975  55.035  64.928  0.00  0.00           H  
ATOM   3051 HG22 THR 1 190      63.918  55.118  66.426  0.00  0.00           H  
ATOM   3052 HG23 THR 1 190      62.334  54.168  66.413  0.00  0.00           H  
ATOM   3053  N   VAL 1 191      60.276  58.620  66.518  0.00  0.00           N  
ATOM   3054  CA  VAL 1 191      59.381  59.659  67.184  0.00  0.00           C  
ATOM   3055  C   VAL 1 191      58.216  60.049  66.355  0.00  0.00           C  
ATOM   3056  O   VAL 1 191      57.184  60.205  66.948  0.00  0.00           O  
ATOM   3057  CB  VAL 1 191      60.215  60.913  67.523  0.00  0.00           C  
ATOM   3058  CG1 VAL 1 191      59.425  62.083  68.220  0.00  0.00           C  
ATOM   3059  CG2 VAL 1 191      61.416  60.700  68.392  0.00  0.00           C  
ATOM   3060  H   VAL 1 191      61.224  58.886  66.291  0.00  0.00           H  
ATOM   3061  HA  VAL 1 191      58.995  59.157  68.072  0.00  0.00           H  
ATOM   3062  HB  VAL 1 191      60.600  61.408  66.631  0.00  0.00           H  
ATOM   3063 HG11 VAL 1 191      58.953  61.703  69.126  0.00  0.00           H  
ATOM   3064 HG12 VAL 1 191      59.986  62.989  68.447  0.00  0.00           H  
ATOM   3065 HG13 VAL 1 191      58.699  62.368  67.459  0.00  0.00           H  
ATOM   3066 HG21 VAL 1 191      61.012  60.435  69.369  0.00  0.00           H  
ATOM   3067 HG22 VAL 1 191      62.070  59.961  67.930  0.00  0.00           H  
ATOM   3068 HG23 VAL 1 191      62.066  61.566  68.519  0.00  0.00           H  
ATOM   3069  N   LEU 1 192      58.231  60.028  64.989  0.00  0.00           N  
ATOM   3070  CA  LEU 1 192      57.035  60.133  64.214  0.00  0.00           C  
ATOM   3071  C   LEU 1 192      55.919  59.091  64.432  0.00  0.00           C  
ATOM   3072  O   LEU 1 192      54.873  59.425  64.906  0.00  0.00           O  
ATOM   3073  CB  LEU 1 192      57.559  60.159  62.819  0.00  0.00           C  
ATOM   3074  CG  LEU 1 192      56.657  60.732  61.676  0.00  0.00           C  
ATOM   3075  CD1 LEU 1 192      57.620  60.893  60.505  0.00  0.00           C  
ATOM   3076  CD2 LEU 1 192      55.430  59.834  61.326  0.00  0.00           C  
ATOM   3077  H   LEU 1 192      59.091  59.786  64.517  0.00  0.00           H  
ATOM   3078  HA  LEU 1 192      56.581  61.090  64.468  0.00  0.00           H  
ATOM   3079  HB2 LEU 1 192      58.501  60.703  62.744  0.00  0.00           H  
ATOM   3080  HB3 LEU 1 192      57.760  59.108  62.611  0.00  0.00           H  
ATOM   3081  HG  LEU 1 192      56.286  61.710  61.982  0.00  0.00           H  
ATOM   3082 HD11 LEU 1 192      58.393  61.609  60.783  0.00  0.00           H  
ATOM   3083 HD12 LEU 1 192      58.232  59.997  60.394  0.00  0.00           H  
ATOM   3084 HD13 LEU 1 192      57.205  61.374  59.619  0.00  0.00           H  
ATOM   3085 HD21 LEU 1 192      55.730  58.791  61.225  0.00  0.00           H  
ATOM   3086 HD22 LEU 1 192      54.627  59.924  62.057  0.00  0.00           H  
ATOM   3087 HD23 LEU 1 192      55.186  60.090  60.295  0.00  0.00           H  
ATOM   3088  N   LEU 1 193      56.344  57.826  64.428  0.00  0.00           N  
ATOM   3089  CA  LEU 1 193      55.488  56.692  64.778  0.00  0.00           C  
ATOM   3090  C   LEU 1 193      55.130  56.554  66.209  0.00  0.00           C  
ATOM   3091  O   LEU 1 193      54.201  55.824  66.522  0.00  0.00           O  
ATOM   3092  CB  LEU 1 193      56.158  55.279  64.325  0.00  0.00           C  
ATOM   3093  CG  LEU 1 193      56.485  55.150  62.871  0.00  0.00           C  
ATOM   3094  CD1 LEU 1 193      57.184  53.833  62.678  0.00  0.00           C  
ATOM   3095  CD2 LEU 1 193      55.282  55.272  61.910  0.00  0.00           C  
ATOM   3096  H   LEU 1 193      57.270  57.683  64.051  0.00  0.00           H  
ATOM   3097  HA  LEU 1 193      54.527  56.798  64.275  0.00  0.00           H  
ATOM   3098  HB2 LEU 1 193      57.053  55.165  64.936  0.00  0.00           H  
ATOM   3099  HB3 LEU 1 193      55.431  54.501  64.561  0.00  0.00           H  
ATOM   3100  HG  LEU 1 193      57.225  55.849  62.482  0.00  0.00           H  
ATOM   3101 HD11 LEU 1 193      57.467  53.806  61.626  0.00  0.00           H  
ATOM   3102 HD12 LEU 1 193      58.036  53.747  63.353  0.00  0.00           H  
ATOM   3103 HD13 LEU 1 193      56.534  52.961  62.740  0.00  0.00           H  
ATOM   3104 HD21 LEU 1 193      55.595  55.000  60.902  0.00  0.00           H  
ATOM   3105 HD22 LEU 1 193      54.435  54.675  62.247  0.00  0.00           H  
ATOM   3106 HD23 LEU 1 193      54.884  56.286  61.855  0.00  0.00           H  
ATOM   3107  N   ASP 1 194      55.791  57.323  67.105  0.00  0.00           N  
ATOM   3108  CA  ASP 1 194      55.326  57.385  68.511  0.00  0.00           C  
ATOM   3109  C   ASP 1 194      54.182  58.391  68.639  0.00  0.00           C  
ATOM   3110  O   ASP 1 194      53.443  58.289  69.613  0.00  0.00           O  
ATOM   3111  CB  ASP 1 194      56.390  57.626  69.506  0.00  0.00           C  
ATOM   3112  CG  ASP 1 194      56.076  57.260  70.964  0.00  0.00           C  
ATOM   3113  OD1 ASP 1 194      55.309  56.299  71.197  0.00  0.00           O  
ATOM   3114  OD2 ASP 1 194      56.699  57.754  71.919  0.00  0.00           O  
ATOM   3115  H   ASP 1 194      56.606  57.789  66.733  0.00  0.00           H  
ATOM   3116  HA  ASP 1 194      54.864  56.429  68.757  0.00  0.00           H  
ATOM   3117  HB2 ASP 1 194      57.338  57.197  69.180  0.00  0.00           H  
ATOM   3118  HB3 ASP 1 194      56.656  58.676  69.629  0.00  0.00           H  
ATOM   3119  N   GLU 1 195      53.981  59.357  67.751  0.00  0.00           N  
ATOM   3120  CA  GLU 1 195      52.711  60.047  67.671  0.00  0.00           C  
ATOM   3121  C   GLU 1 195      51.607  59.131  67.083  0.00  0.00           C  
ATOM   3122  O   GLU 1 195      50.554  59.078  67.677  0.00  0.00           O  
ATOM   3123  CB  GLU 1 195      52.804  61.224  66.779  0.00  0.00           C  
ATOM   3124  CG  GLU 1 195      51.712  62.231  66.876  0.00  0.00           C  
ATOM   3125  CD  GLU 1 195      51.957  63.704  66.439  0.00  0.00           C  
ATOM   3126  OE1 GLU 1 195      51.306  64.583  67.128  0.00  0.00           O  
ATOM   3127  OE2 GLU 1 195      52.791  63.902  65.539  0.00  0.00           O  
ATOM   3128  H   GLU 1 195      54.511  59.328  66.892  0.00  0.00           H  
ATOM   3129  HA  GLU 1 195      52.453  60.270  68.707  0.00  0.00           H  
ATOM   3130  HB2 GLU 1 195      53.699  61.740  67.127  0.00  0.00           H  
ATOM   3131  HB3 GLU 1 195      53.046  60.947  65.753  0.00  0.00           H  
ATOM   3132  HG2 GLU 1 195      50.871  61.723  66.403  0.00  0.00           H  
ATOM   3133  HG3 GLU 1 195      51.380  62.336  67.908  0.00  0.00           H  
ATOM   3134  N   VAL 1 196      51.821  58.397  65.989  0.00  0.00           N  
ATOM   3135  CA  VAL 1 196      50.857  57.334  65.483  0.00  0.00           C  
ATOM   3136  C   VAL 1 196      50.450  56.354  66.575  0.00  0.00           C  
ATOM   3137  O   VAL 1 196      49.393  55.765  66.616  0.00  0.00           O  
ATOM   3138  CB  VAL 1 196      51.375  56.644  64.204  0.00  0.00           C  
ATOM   3139  CG1 VAL 1 196      50.144  55.957  63.603  0.00  0.00           C  
ATOM   3140  CG2 VAL 1 196      52.075  57.500  63.095  0.00  0.00           C  
ATOM   3141  H   VAL 1 196      52.702  58.567  65.524  0.00  0.00           H  
ATOM   3142  HA  VAL 1 196      49.962  57.914  65.253  0.00  0.00           H  
ATOM   3143  HB  VAL 1 196      52.089  55.843  64.395  0.00  0.00           H  
ATOM   3144 HG11 VAL 1 196      49.630  55.279  64.285  0.00  0.00           H  
ATOM   3145 HG12 VAL 1 196      49.517  56.787  63.278  0.00  0.00           H  
ATOM   3146 HG13 VAL 1 196      50.364  55.368  62.713  0.00  0.00           H  
ATOM   3147 HG21 VAL 1 196      51.365  58.260  62.769  0.00  0.00           H  
ATOM   3148 HG22 VAL 1 196      52.972  58.001  63.458  0.00  0.00           H  
ATOM   3149 HG23 VAL 1 196      52.403  56.888  62.255  0.00  0.00           H  
ATOM   3150  N   ALA 1 197      51.325  56.005  67.516  0.00  0.00           N  
ATOM   3151  CA  ALA 1 197      51.017  55.072  68.692  0.00  0.00           C  
ATOM   3152  C   ALA 1 197      50.152  55.818  69.697  0.00  0.00           C  
ATOM   3153  O   ALA 1 197      49.401  55.172  70.428  0.00  0.00           O  
ATOM   3154  CB  ALA 1 197      52.356  54.629  69.337  0.00  0.00           C  
ATOM   3155  H   ALA 1 197      52.299  56.270  67.533  0.00  0.00           H  
ATOM   3156  HA  ALA 1 197      50.452  54.226  68.299  0.00  0.00           H  
ATOM   3157  HB1 ALA 1 197      52.901  54.279  68.461  0.00  0.00           H  
ATOM   3158  HB2 ALA 1 197      52.826  55.508  69.780  0.00  0.00           H  
ATOM   3159  HB3 ALA 1 197      52.116  53.766  69.959  0.00  0.00           H  
ATOM   3160  N   GLU 1 198      50.229  57.177  69.830  0.00  0.00           N  
ATOM   3161  CA  GLU 1 198      49.330  57.990  70.675  0.00  0.00           C  
ATOM   3162  C   GLU 1 198      47.942  58.262  70.008  0.00  0.00           C  
ATOM   3163  O   GLU 1 198      46.832  58.184  70.646  0.00  0.00           O  
ATOM   3164  CB  GLU 1 198      50.052  59.252  71.109  0.00  0.00           C  
ATOM   3165  CG  GLU 1 198      49.406  60.061  72.165  0.00  0.00           C  
ATOM   3166  CD  GLU 1 198      49.568  59.598  73.612  0.00  0.00           C  
ATOM   3167  OE1 GLU 1 198      49.110  58.461  73.887  0.00  0.00           O  
ATOM   3168  OE2 GLU 1 198      50.057  60.352  74.461  0.00  0.00           O  
ATOM   3169  H   GLU 1 198      51.019  57.554  69.327  0.00  0.00           H  
ATOM   3170  HA  GLU 1 198      49.196  57.499  71.639  0.00  0.00           H  
ATOM   3171  HB2 GLU 1 198      50.983  58.872  71.529  0.00  0.00           H  
ATOM   3172  HB3 GLU 1 198      50.383  59.867  70.273  0.00  0.00           H  
ATOM   3173  HG2 GLU 1 198      49.922  61.020  72.127  0.00  0.00           H  
ATOM   3174  HG3 GLU 1 198      48.348  60.185  71.933  0.00  0.00           H  
ATOM   3175  N   ASP 1 199      48.024  58.446  68.683  0.00  0.00           N  
ATOM   3176  CA  ASP 1 199      46.811  58.312  67.867  0.00  0.00           C  
ATOM   3177  C   ASP 1 199      45.999  57.050  68.035  0.00  0.00           C  
ATOM   3178  O   ASP 1 199      44.769  56.953  68.306  0.00  0.00           O  
ATOM   3179  CB  ASP 1 199      47.007  58.657  66.376  0.00  0.00           C  
ATOM   3180  CG  ASP 1 199      47.601  60.102  66.158  0.00  0.00           C  
ATOM   3181  OD1 ASP 1 199      47.952  60.459  65.033  0.00  0.00           O  
ATOM   3182  OD2 ASP 1 199      47.537  60.961  67.050  0.00  0.00           O  
ATOM   3183  H   ASP 1 199      48.944  58.634  68.310  0.00  0.00           H  
ATOM   3184  HA  ASP 1 199      46.147  59.071  68.282  0.00  0.00           H  
ATOM   3185  HB2 ASP 1 199      47.652  57.863  66.000  0.00  0.00           H  
ATOM   3186  HB3 ASP 1 199      46.040  58.644  65.873  0.00  0.00           H  
ATOM   3187  N   MET 1 200      46.721  55.861  67.721  0.00  0.00           N  
ATOM   3188  CA  MET 1 200      46.217  54.608  67.672  0.00  0.00           C  
ATOM   3189  C   MET 1 200      45.907  54.055  69.103  0.00  0.00           C  
ATOM   3190  O   MET 1 200      45.029  53.241  69.219  0.00  0.00           O  
ATOM   3191  CB  MET 1 200      47.145  53.652  66.759  0.00  0.00           C  
ATOM   3192  CG  MET 1 200      46.359  52.377  66.296  0.00  0.00           C  
ATOM   3193  SD  MET 1 200      47.141  51.475  64.894  0.00  0.00           S  
ATOM   3194  CE  MET 1 200      46.369  49.928  64.954  0.00  0.00           C  
ATOM   3195  H   MET 1 200      47.707  56.056  67.620  0.00  0.00           H  
ATOM   3196  HA  MET 1 200      45.212  54.670  67.254  0.00  0.00           H  
ATOM   3197  HB2 MET 1 200      47.309  54.235  65.853  0.00  0.00           H  
ATOM   3198  HB3 MET 1 200      48.175  53.479  67.072  0.00  0.00           H  
ATOM   3199  HG2 MET 1 200      46.373  51.727  67.171  0.00  0.00           H  
ATOM   3200  HG3 MET 1 200      45.389  52.696  65.913  0.00  0.00           H  
ATOM   3201  HE1 MET 1 200      46.391  49.564  65.982  0.00  0.00           H  
ATOM   3202  HE2 MET 1 200      45.327  49.973  64.637  0.00  0.00           H  
ATOM   3203  HE3 MET 1 200      46.711  49.184  64.236  0.00  0.00           H  
ATOM   3204  N   GLY 1 201      46.573  54.523  70.168  0.00  0.00           N  
ATOM   3205  CA  GLY 1 201      46.111  54.371  71.472  0.00  0.00           C  
ATOM   3206  C   GLY 1 201      44.620  54.557  71.634  0.00  0.00           C  
ATOM   3207  O   GLY 1 201      44.094  54.033  72.561  0.00  0.00           O  
ATOM   3208  H   GLY 1 201      47.381  55.090  69.955  0.00  0.00           H  
ATOM   3209  HA2 GLY 1 201      46.279  53.340  71.784  0.00  0.00           H  
ATOM   3210  HA3 GLY 1 201      46.596  55.069  72.154  0.00  0.00           H  
ATOM   3211  N   LYS 1 202      43.802  55.144  70.766  0.00  0.00           N  
ATOM   3212  CA  LYS 1 202      42.346  55.211  70.996  0.00  0.00           C  
ATOM   3213  C   LYS 1 202      41.542  54.023  70.326  0.00  0.00           C  
ATOM   3214  O   LYS 1 202      40.317  54.179  70.338  0.00  0.00           O  
ATOM   3215  CB  LYS 1 202      41.926  56.545  70.369  0.00  0.00           C  
ATOM   3216  CG  LYS 1 202      42.533  57.836  70.918  0.00  0.00           C  
ATOM   3217  CD  LYS 1 202      42.204  58.081  72.406  0.00  0.00           C  
ATOM   3218  CE  LYS 1 202      42.610  59.528  72.705  0.00  0.00           C  
ATOM   3219  NZ  LYS 1 202      42.727  59.836  74.120  0.00  0.00           N  
ATOM   3220  H   LYS 1 202      44.233  55.642  70.001  0.00  0.00           H  
ATOM   3221  HA  LYS 1 202      42.212  55.239  72.077  0.00  0.00           H  
ATOM   3222  HB2 LYS 1 202      42.162  56.551  69.305  0.00  0.00           H  
ATOM   3223  HB3 LYS 1 202      40.836  56.572  70.356  0.00  0.00           H  
ATOM   3224  HG2 LYS 1 202      43.622  57.853  70.878  0.00  0.00           H  
ATOM   3225  HG3 LYS 1 202      42.224  58.702  70.332  0.00  0.00           H  
ATOM   3226  HD2 LYS 1 202      41.121  57.973  72.477  0.00  0.00           H  
ATOM   3227  HD3 LYS 1 202      42.671  57.419  73.134  0.00  0.00           H  
ATOM   3228  HE2 LYS 1 202      43.568  59.773  72.246  0.00  0.00           H  
ATOM   3229  HE3 LYS 1 202      41.848  60.192  72.298  0.00  0.00           H  
ATOM   3230  HZ1 LYS 1 202      41.852  59.685  74.603  0.00  0.00           H  
ATOM   3231  HZ2 LYS 1 202      43.516  59.303  74.456  0.00  0.00           H  
ATOM   3232  HZ3 LYS 1 202      42.883  60.818  74.292  0.00  0.00           H  
ATOM   3233  N   CYS 1 203      42.177  52.997  69.763  0.00  0.00           N  
ATOM   3234  CA  CYS 1 203      41.587  51.942  69.077  0.00  0.00           C  
ATOM   3235  C   CYS 1 203      40.581  51.153  69.920  0.00  0.00           C  
ATOM   3236  O   CYS 1 203      40.854  50.569  70.901  0.00  0.00           O  
ATOM   3237  CB  CYS 1 203      42.689  50.953  68.537  0.00  0.00           C  
ATOM   3238  SG  CYS 1 203      42.090  49.520  67.683  0.00  0.00           S  
ATOM   3239  H   CYS 1 203      43.182  53.089  69.711  0.00  0.00           H  
ATOM   3240  HA  CYS 1 203      41.106  52.488  68.265  0.00  0.00           H  
ATOM   3241  HB2 CYS 1 203      43.417  51.432  67.881  0.00  0.00           H  
ATOM   3242  HB3 CYS 1 203      43.166  50.647  69.468  0.00  0.00           H  
ATOM   3243  N   HIS 1 204      39.296  51.198  69.454  0.00  0.00           N  
ATOM   3244  CA  HIS 1 204      38.130  50.555  70.098  0.00  0.00           C  
ATOM   3245  C   HIS 1 204      38.154  49.042  70.225  0.00  0.00           C  
ATOM   3246  O   HIS 1 204      37.165  48.357  70.706  0.00  0.00           O  
ATOM   3247  CB  HIS 1 204      36.809  51.067  69.579  0.00  0.00           C  
ATOM   3248  CG  HIS 1 204      36.611  51.200  68.020  0.00  0.00           C  
ATOM   3249  ND1 HIS 1 204      37.545  51.876  67.173  0.00  0.00           N  
ATOM   3250  CD2 HIS 1 204      35.769  50.484  67.215  0.00  0.00           C  
ATOM   3251  CE1 HIS 1 204      37.257  51.501  65.882  0.00  0.00           C  
ATOM   3252  NE2 HIS 1 204      36.171  50.726  65.889  0.00  0.00           N  
ATOM   3253  H   HIS 1 204      39.075  51.829  68.697  0.00  0.00           H  
ATOM   3254  HA  HIS 1 204      38.152  50.933  71.121  0.00  0.00           H  
ATOM   3255  HB2 HIS 1 204      35.924  50.539  69.934  0.00  0.00           H  
ATOM   3256  HB3 HIS 1 204      36.676  52.061  70.005  0.00  0.00           H  
ATOM   3257  HD2 HIS 1 204      35.083  49.743  67.599  0.00  0.00           H  
ATOM   3258  HE1 HIS 1 204      37.862  51.784  65.034  0.00  0.00           H  
ATOM   3259  HE2 HIS 1 204      35.667  50.456  65.057  0.00  0.00           H  
ATOM   3260  N   LEU 1 205      39.206  48.369  69.849  0.00  0.00           N  
ATOM   3261  CA  LEU 1 205      39.418  46.901  69.918  0.00  0.00           C  
ATOM   3262  C   LEU 1 205      40.503  46.556  70.918  0.00  0.00           C  
ATOM   3263  O   LEU 1 205      40.727  45.331  71.041  0.00  0.00           O  
ATOM   3264  CB  LEU 1 205      39.693  46.280  68.488  0.00  0.00           C  
ATOM   3265  CG  LEU 1 205      38.758  46.581  67.325  0.00  0.00           C  
ATOM   3266  CD1 LEU 1 205      37.272  46.302  67.668  0.00  0.00           C  
ATOM   3267  CD2 LEU 1 205      38.780  47.985  66.771  0.00  0.00           C  
ATOM   3268  H   LEU 1 205      39.865  48.788  69.210  0.00  0.00           H  
ATOM   3269  HA  LEU 1 205      38.513  46.443  70.318  0.00  0.00           H  
ATOM   3270  HB2 LEU 1 205      40.727  46.508  68.228  0.00  0.00           H  
ATOM   3271  HB3 LEU 1 205      39.772  45.200  68.620  0.00  0.00           H  
ATOM   3272  HG  LEU 1 205      39.105  45.909  66.540  0.00  0.00           H  
ATOM   3273 HD11 LEU 1 205      36.564  46.774  66.987  0.00  0.00           H  
ATOM   3274 HD12 LEU 1 205      36.985  45.258  67.787  0.00  0.00           H  
ATOM   3275 HD13 LEU 1 205      36.966  46.691  68.640  0.00  0.00           H  
ATOM   3276 HD21 LEU 1 205      39.819  47.990  66.441  0.00  0.00           H  
ATOM   3277 HD22 LEU 1 205      38.090  48.184  65.951  0.00  0.00           H  
ATOM   3278 HD23 LEU 1 205      38.590  48.710  67.563  0.00  0.00           H  
ATOM   3279  N   THR 1 206      41.009  47.452  71.688  0.00  0.00           N  
ATOM   3280  CA  THR 1 206      41.906  47.207  72.848  0.00  0.00           C  
ATOM   3281  C   THR 1 206      41.572  48.089  74.066  0.00  0.00           C  
ATOM   3282  O   THR 1 206      41.323  49.302  73.970  0.00  0.00           O  
ATOM   3283  CB  THR 1 206      43.382  47.137  72.533  0.00  0.00           C  
ATOM   3284  OG1 THR 1 206      43.704  48.147  71.590  0.00  0.00           O  
ATOM   3285  CG2 THR 1 206      43.914  45.920  71.886  0.00  0.00           C  
ATOM   3286  H   THR 1 206      40.783  48.426  71.547  0.00  0.00           H  
ATOM   3287  HA  THR 1 206      41.574  46.237  73.218  0.00  0.00           H  
ATOM   3288  HB  THR 1 206      43.987  47.386  73.405  0.00  0.00           H  
ATOM   3289  HG1 THR 1 206      43.727  49.025  71.978  0.00  0.00           H  
ATOM   3290 HG21 THR 1 206      45.003  45.947  71.849  0.00  0.00           H  
ATOM   3291 HG22 THR 1 206      43.521  45.792  70.877  0.00  0.00           H  
ATOM   3292 HG23 THR 1 206      43.685  45.059  72.513  0.00  0.00           H  
ATOM   3293  N   LYS 1 207      41.655  47.387  75.220  0.00  0.00           N  
ATOM   3294  CA  LYS 1 207      41.456  47.981  76.564  0.00  0.00           C  
ATOM   3295  C   LYS 1 207      42.471  47.490  77.521  0.00  0.00           C  
ATOM   3296  O   LYS 1 207      42.575  46.321  77.894  0.00  0.00           O  
ATOM   3297  CB  LYS 1 207      40.104  47.619  77.005  0.00  0.00           C  
ATOM   3298  CG  LYS 1 207      38.921  48.139  76.158  0.00  0.00           C  
ATOM   3299  CD  LYS 1 207      38.750  49.653  76.015  0.00  0.00           C  
ATOM   3300  CE  LYS 1 207      37.845  50.323  77.017  0.00  0.00           C  
ATOM   3301  NZ  LYS 1 207      38.228  51.711  77.196  0.00  0.00           N  
ATOM   3302  H   LYS 1 207      41.822  46.396  75.117  0.00  0.00           H  
ATOM   3303  HA  LYS 1 207      41.575  49.060  76.463  0.00  0.00           H  
ATOM   3304  HB2 LYS 1 207      40.101  46.533  77.086  0.00  0.00           H  
ATOM   3305  HB3 LYS 1 207      39.991  47.924  78.045  0.00  0.00           H  
ATOM   3306  HG2 LYS 1 207      39.065  47.675  75.182  0.00  0.00           H  
ATOM   3307  HG3 LYS 1 207      38.015  47.764  76.633  0.00  0.00           H  
ATOM   3308  HD2 LYS 1 207      39.734  50.109  76.115  0.00  0.00           H  
ATOM   3309  HD3 LYS 1 207      38.354  49.900  75.030  0.00  0.00           H  
ATOM   3310  HE2 LYS 1 207      36.832  50.176  76.642  0.00  0.00           H  
ATOM   3311  HE3 LYS 1 207      37.942  49.864  78.000  0.00  0.00           H  
ATOM   3312  HZ1 LYS 1 207      38.084  52.381  76.453  0.00  0.00           H  
ATOM   3313  HZ2 LYS 1 207      37.786  52.270  77.912  0.00  0.00           H  
ATOM   3314  HZ3 LYS 1 207      39.219  51.672  77.385  0.00  0.00           H  
ATOM   3315  N   GLY 1 208      43.394  48.333  77.989  0.00  0.00           N  
ATOM   3316  CA  GLY 1 208      44.539  47.893  78.793  0.00  0.00           C  
ATOM   3317  C   GLY 1 208      45.692  47.410  77.925  0.00  0.00           C  
ATOM   3318  O   GLY 1 208      46.835  47.812  78.038  0.00  0.00           O  
ATOM   3319  H   GLY 1 208      43.292  49.334  77.912  0.00  0.00           H  
ATOM   3320  HA2 GLY 1 208      44.902  48.733  79.386  0.00  0.00           H  
ATOM   3321  HA3 GLY 1 208      44.187  47.110  79.466  0.00  0.00           H  
ATOM   3322  N   LYS 1 209      45.447  46.502  76.920  0.00  0.00           N  
ATOM   3323  CA  LYS 1 209      46.386  46.232  75.856  0.00  0.00           C  
ATOM   3324  C   LYS 1 209      46.816  47.446  75.070  0.00  0.00           C  
ATOM   3325  O   LYS 1 209      46.028  48.321  74.790  0.00  0.00           O  
ATOM   3326  CB  LYS 1 209      45.802  45.125  74.989  0.00  0.00           C  
ATOM   3327  CG  LYS 1 209      45.718  43.814  75.733  0.00  0.00           C  
ATOM   3328  CD  LYS 1 209      45.483  42.567  74.820  0.00  0.00           C  
ATOM   3329  CE  LYS 1 209      45.222  41.170  75.577  0.00  0.00           C  
ATOM   3330  NZ  LYS 1 209      46.352  40.669  76.506  0.00  0.00           N  
ATOM   3331  H   LYS 1 209      44.531  46.079  76.875  0.00  0.00           H  
ATOM   3332  HA  LYS 1 209      47.303  45.838  76.294  0.00  0.00           H  
ATOM   3333  HB2 LYS 1 209      44.808  45.392  74.631  0.00  0.00           H  
ATOM   3334  HB3 LYS 1 209      46.460  44.929  74.143  0.00  0.00           H  
ATOM   3335  HG2 LYS 1 209      46.690  43.659  76.201  0.00  0.00           H  
ATOM   3336  HG3 LYS 1 209      44.959  43.817  76.515  0.00  0.00           H  
ATOM   3337  HD2 LYS 1 209      44.563  42.838  74.302  0.00  0.00           H  
ATOM   3338  HD3 LYS 1 209      46.333  42.479  74.143  0.00  0.00           H  
ATOM   3339  HE2 LYS 1 209      44.248  41.231  76.062  0.00  0.00           H  
ATOM   3340  HE3 LYS 1 209      45.049  40.419  74.806  0.00  0.00           H  
ATOM   3341  HZ1 LYS 1 209      46.357  41.238  77.341  0.00  0.00           H  
ATOM   3342  HZ2 LYS 1 209      46.257  39.732  76.871  0.00  0.00           H  
ATOM   3343  HZ3 LYS 1 209      47.175  40.767  75.930  0.00  0.00           H  
ATOM   3344  N   GLN 1 210      48.045  47.437  74.600  0.00  0.00           N  
ATOM   3345  CA  GLN 1 210      48.518  48.446  73.581  0.00  0.00           C  
ATOM   3346  C   GLN 1 210      48.025  48.160  72.198  0.00  0.00           C  
ATOM   3347  O   GLN 1 210      48.069  46.967  71.822  0.00  0.00           O  
ATOM   3348  CB  GLN 1 210      50.060  48.535  73.691  0.00  0.00           C  
ATOM   3349  CG  GLN 1 210      50.765  49.587  72.834  0.00  0.00           C  
ATOM   3350  CD  GLN 1 210      52.282  49.450  72.938  0.00  0.00           C  
ATOM   3351  OE1 GLN 1 210      52.793  48.690  73.788  0.00  0.00           O  
ATOM   3352  NE2 GLN 1 210      53.063  50.019  72.080  0.00  0.00           N  
ATOM   3353  H   GLN 1 210      48.701  46.720  74.875  0.00  0.00           H  
ATOM   3354  HA  GLN 1 210      48.042  49.395  73.825  0.00  0.00           H  
ATOM   3355  HB2 GLN 1 210      50.293  48.721  74.740  0.00  0.00           H  
ATOM   3356  HB3 GLN 1 210      50.524  47.562  73.529  0.00  0.00           H  
ATOM   3357  HG2 GLN 1 210      50.552  49.361  71.789  0.00  0.00           H  
ATOM   3358  HG3 GLN 1 210      50.363  50.584  73.012  0.00  0.00           H  
ATOM   3359 HE21 GLN 1 210      54.059  49.870  72.010  0.00  0.00           H  
ATOM   3360 HE22 GLN 1 210      52.733  50.454  71.230  0.00  0.00           H  
ATOM   3361  N   ALA 1 211      47.617  49.134  71.395  0.00  0.00           N  
ATOM   3362  CA  ALA 1 211      47.011  49.057  70.027  0.00  0.00           C  
ATOM   3363  C   ALA 1 211      47.966  48.831  68.829  0.00  0.00           C  
ATOM   3364  O   ALA 1 211      47.686  48.126  67.875  0.00  0.00           O  
ATOM   3365  CB  ALA 1 211      46.099  50.272  69.799  0.00  0.00           C  
ATOM   3366  H   ALA 1 211      47.796  50.066  71.739  0.00  0.00           H  
ATOM   3367  HA  ALA 1 211      46.341  48.212  69.866  0.00  0.00           H  
ATOM   3368  HB1 ALA 1 211      45.449  50.315  70.673  0.00  0.00           H  
ATOM   3369  HB2 ALA 1 211      46.712  51.172  69.760  0.00  0.00           H  
ATOM   3370  HB3 ALA 1 211      45.487  50.296  68.897  0.00  0.00           H  
ATOM   3371  N   LEU 1 212      49.117  49.440  68.884  0.00  0.00           N  
ATOM   3372  CA  LEU 1 212      50.182  49.511  67.878  0.00  0.00           C  
ATOM   3373  C   LEU 1 212      51.588  49.251  68.521  0.00  0.00           C  
ATOM   3374  O   LEU 1 212      51.887  49.966  69.488  0.00  0.00           O  
ATOM   3375  CB  LEU 1 212      50.024  50.860  67.284  0.00  0.00           C  
ATOM   3376  CG  LEU 1 212      51.204  51.289  66.386  0.00  0.00           C  
ATOM   3377  CD1 LEU 1 212      51.710  50.307  65.254  0.00  0.00           C  
ATOM   3378  CD2 LEU 1 212      50.861  52.528  65.532  0.00  0.00           C  
ATOM   3379  H   LEU 1 212      49.334  50.051  69.658  0.00  0.00           H  
ATOM   3380  HA  LEU 1 212      50.101  48.824  67.036  0.00  0.00           H  
ATOM   3381  HB2 LEU 1 212      49.215  50.816  66.555  0.00  0.00           H  
ATOM   3382  HB3 LEU 1 212      49.849  51.729  67.918  0.00  0.00           H  
ATOM   3383  HG  LEU 1 212      52.044  51.627  66.992  0.00  0.00           H  
ATOM   3384 HD11 LEU 1 212      50.865  50.164  64.581  0.00  0.00           H  
ATOM   3385 HD12 LEU 1 212      52.618  50.612  64.735  0.00  0.00           H  
ATOM   3386 HD13 LEU 1 212      51.812  49.344  65.753  0.00  0.00           H  
ATOM   3387 HD21 LEU 1 212      51.770  52.871  65.037  0.00  0.00           H  
ATOM   3388 HD22 LEU 1 212      50.100  52.329  64.777  0.00  0.00           H  
ATOM   3389 HD23 LEU 1 212      50.443  53.327  66.143  0.00  0.00           H  
ATOM   3390  N   GLU 1 213      52.277  48.299  68.068  0.00  0.00           N  
ATOM   3391  CA  GLU 1 213      53.515  47.849  68.664  0.00  0.00           C  
ATOM   3392  C   GLU 1 213      54.713  48.468  67.771  0.00  0.00           C  
ATOM   3393  O   GLU 1 213      55.021  47.921  66.778  0.00  0.00           O  
ATOM   3394  CB  GLU 1 213      53.633  46.301  68.941  0.00  0.00           C  
ATOM   3395  CG  GLU 1 213      55.057  45.761  69.404  0.00  0.00           C  
ATOM   3396  CD  GLU 1 213      55.355  45.989  70.908  0.00  0.00           C  
ATOM   3397  OE1 GLU 1 213      56.163  45.215  71.440  0.00  0.00           O  
ATOM   3398  OE2 GLU 1 213      54.937  47.001  71.547  0.00  0.00           O  
ATOM   3399  H   GLU 1 213      51.925  47.856  67.232  0.00  0.00           H  
ATOM   3400  HA  GLU 1 213      53.575  48.267  69.669  0.00  0.00           H  
ATOM   3401  HB2 GLU 1 213      52.861  45.924  69.611  0.00  0.00           H  
ATOM   3402  HB3 GLU 1 213      53.528  45.807  67.975  0.00  0.00           H  
ATOM   3403  HG2 GLU 1 213      55.019  44.684  69.245  0.00  0.00           H  
ATOM   3404  HG3 GLU 1 213      55.824  46.215  68.776  0.00  0.00           H  
ATOM   3405  N   ILE 1 214      55.385  49.527  68.196  0.00  0.00           N  
ATOM   3406  CA  ILE 1 214      56.638  50.105  67.626  0.00  0.00           C  
ATOM   3407  C   ILE 1 214      57.850  49.451  68.310  0.00  0.00           C  
ATOM   3408  O   ILE 1 214      57.933  49.386  69.559  0.00  0.00           O  
ATOM   3409  CB  ILE 1 214      56.615  51.623  67.721  0.00  0.00           C  
ATOM   3410  CG1 ILE 1 214      55.272  52.364  67.290  0.00  0.00           C  
ATOM   3411  CG2 ILE 1 214      57.683  52.160  66.801  0.00  0.00           C  
ATOM   3412  CD1 ILE 1 214      54.697  52.084  65.922  0.00  0.00           C  
ATOM   3413  H   ILE 1 214      55.045  49.902  69.070  0.00  0.00           H  
ATOM   3414  HA  ILE 1 214      56.643  49.752  66.594  0.00  0.00           H  
ATOM   3415  HB  ILE 1 214      56.878  51.905  68.741  0.00  0.00           H  
ATOM   3416 HG12 ILE 1 214      54.577  51.960  68.026  0.00  0.00           H  
ATOM   3417 HG13 ILE 1 214      55.435  53.429  67.449  0.00  0.00           H  
ATOM   3418 HG21 ILE 1 214      57.830  53.192  67.122  0.00  0.00           H  
ATOM   3419 HG22 ILE 1 214      58.603  51.594  66.949  0.00  0.00           H  
ATOM   3420 HG23 ILE 1 214      57.355  52.150  65.762  0.00  0.00           H  
ATOM   3421 HD11 ILE 1 214      54.258  51.090  65.838  0.00  0.00           H  
ATOM   3422 HD12 ILE 1 214      53.867  52.783  65.824  0.00  0.00           H  
ATOM   3423 HD13 ILE 1 214      55.381  52.441  65.151  0.00  0.00           H  
ATOM   3424  N   ARG 1 215      58.899  49.085  67.588  0.00  0.00           N  
ATOM   3425  CA  ARG 1 215      60.251  48.530  68.041  0.00  0.00           C  
ATOM   3426  C   ARG 1 215      61.470  49.039  67.232  0.00  0.00           C  
ATOM   3427  O   ARG 1 215      61.326  49.358  66.046  0.00  0.00           O  
ATOM   3428  CB  ARG 1 215      60.348  47.003  68.109  0.00  0.00           C  
ATOM   3429  CG  ARG 1 215      59.112  46.366  68.807  0.00  0.00           C  
ATOM   3430  CD  ARG 1 215      59.105  44.855  68.800  0.00  0.00           C  
ATOM   3431  NE  ARG 1 215      57.935  44.275  69.503  0.00  0.00           N  
ATOM   3432  CZ  ARG 1 215      57.492  43.005  69.465  0.00  0.00           C  
ATOM   3433  NH1 ARG 1 215      56.623  42.621  70.394  0.00  0.00           N  
ATOM   3434  NH2 ARG 1 215      57.919  42.189  68.665  0.00  0.00           N  
ATOM   3435  H   ARG 1 215      58.780  49.190  66.590  0.00  0.00           H  
ATOM   3436  HA  ARG 1 215      60.414  48.917  69.047  0.00  0.00           H  
ATOM   3437  HB2 ARG 1 215      60.274  46.577  67.108  0.00  0.00           H  
ATOM   3438  HB3 ARG 1 215      61.243  46.620  68.599  0.00  0.00           H  
ATOM   3439  HG2 ARG 1 215      59.137  46.724  69.836  0.00  0.00           H  
ATOM   3440  HG3 ARG 1 215      58.198  46.714  68.325  0.00  0.00           H  
ATOM   3441  HD2 ARG 1 215      59.207  44.486  67.780  0.00  0.00           H  
ATOM   3442  HD3 ARG 1 215      59.973  44.435  69.308  0.00  0.00           H  
ATOM   3443  HE  ARG 1 215      57.512  44.720  70.304  0.00  0.00           H  
ATOM   3444 HH11 ARG 1 215      56.431  41.632  70.462  0.00  0.00           H  
ATOM   3445 HH12 ARG 1 215      56.225  43.299  71.029  0.00  0.00           H  
ATOM   3446 HH21 ARG 1 215      57.567  41.250  68.552  0.00  0.00           H  
ATOM   3447 HH22 ARG 1 215      58.792  42.425  68.216  0.00  0.00           H  
ATOM   3448  N   SER 1 216      62.560  49.340  67.855  0.00  0.00           N  
ATOM   3449  CA  SER 1 216      63.659  50.091  67.190  0.00  0.00           C  
ATOM   3450  C   SER 1 216      64.975  49.948  67.872  0.00  0.00           C  
ATOM   3451  O   SER 1 216      65.140  49.768  69.061  0.00  0.00           O  
ATOM   3452  CB  SER 1 216      63.335  51.606  66.915  0.00  0.00           C  
ATOM   3453  OG  SER 1 216      63.358  52.392  68.142  0.00  0.00           O  
ATOM   3454  H   SER 1 216      62.596  49.131  68.842  0.00  0.00           H  
ATOM   3455  HA  SER 1 216      63.823  49.667  66.200  0.00  0.00           H  
ATOM   3456  HB2 SER 1 216      64.113  51.968  66.242  0.00  0.00           H  
ATOM   3457  HB3 SER 1 216      62.437  51.830  66.339  0.00  0.00           H  
ATOM   3458  HG  SER 1 216      62.467  52.574  68.449  0.00  0.00           H  
ATOM   3459  N   SER 1 217      65.989  50.378  67.073  0.00  0.00           N  
ATOM   3460  CA  SER 1 217      67.312  50.854  67.495  0.00  0.00           C  
ATOM   3461  C   SER 1 217      67.807  51.911  66.422  0.00  0.00           C  
ATOM   3462  O   SER 1 217      68.208  51.484  65.391  0.00  0.00           O  
ATOM   3463  CB  SER 1 217      68.362  49.775  67.688  0.00  0.00           C  
ATOM   3464  OG  SER 1 217      69.662  50.447  67.972  0.00  0.00           O  
ATOM   3465  H   SER 1 217      65.764  50.450  66.091  0.00  0.00           H  
ATOM   3466  HA  SER 1 217      67.309  51.303  68.488  0.00  0.00           H  
ATOM   3467  HB2 SER 1 217      68.074  49.208  68.573  0.00  0.00           H  
ATOM   3468  HB3 SER 1 217      68.403  49.052  66.873  0.00  0.00           H  
ATOM   3469  HG  SER 1 217      69.661  50.826  68.854  0.00  0.00           H  
ATOM   3470  N   LEU 1 218      67.713  53.194  66.834  0.00  0.00           N  
ATOM   3471  CA  LEU 1 218      68.080  54.275  65.917  0.00  0.00           C  
ATOM   3472  C   LEU 1 218      68.453  55.509  66.755  0.00  0.00           C  
ATOM   3473  O   LEU 1 218      67.575  56.025  67.496  0.00  0.00           O  
ATOM   3474  CB  LEU 1 218      66.836  54.705  65.093  0.00  0.00           C  
ATOM   3475  CG  LEU 1 218      66.936  55.869  64.126  0.00  0.00           C  
ATOM   3476  CD1 LEU 1 218      67.932  55.551  62.945  0.00  0.00           C  
ATOM   3477  CD2 LEU 1 218      65.546  56.246  63.554  0.00  0.00           C  
ATOM   3478  H   LEU 1 218      67.181  53.371  67.674  0.00  0.00           H  
ATOM   3479  HA  LEU 1 218      68.824  53.856  65.239  0.00  0.00           H  
ATOM   3480  HB2 LEU 1 218      66.533  53.861  64.473  0.00  0.00           H  
ATOM   3481  HB3 LEU 1 218      66.018  54.943  65.773  0.00  0.00           H  
ATOM   3482  HG  LEU 1 218      67.179  56.743  64.730  0.00  0.00           H  
ATOM   3483 HD11 LEU 1 218      68.967  55.544  63.287  0.00  0.00           H  
ATOM   3484 HD12 LEU 1 218      67.614  54.628  62.460  0.00  0.00           H  
ATOM   3485 HD13 LEU 1 218      67.768  56.328  62.198  0.00  0.00           H  
ATOM   3486 HD21 LEU 1 218      65.175  55.504  62.847  0.00  0.00           H  
ATOM   3487 HD22 LEU 1 218      64.863  56.461  64.376  0.00  0.00           H  
ATOM   3488 HD23 LEU 1 218      65.713  57.137  62.948  0.00  0.00           H  
ATOM   3489  N   SER 1 219      69.725  55.910  66.702  0.00  0.00           N  
ATOM   3490  CA  SER 1 219      70.188  57.148  67.338  0.00  0.00           C  
ATOM   3491  C   SER 1 219      70.532  58.316  66.393  0.00  0.00           C  
ATOM   3492  O   SER 1 219      70.335  59.510  66.734  0.00  0.00           O  
ATOM   3493  CB  SER 1 219      71.398  56.880  68.286  0.00  0.00           C  
ATOM   3494  OG  SER 1 219      72.557  57.053  67.484  0.00  0.00           O  
ATOM   3495  H   SER 1 219      70.420  55.292  66.309  0.00  0.00           H  
ATOM   3496  HA  SER 1 219      69.431  57.571  67.998  0.00  0.00           H  
ATOM   3497  HB2 SER 1 219      71.284  57.722  68.969  0.00  0.00           H  
ATOM   3498  HB3 SER 1 219      71.296  55.930  68.810  0.00  0.00           H  
ATOM   3499  HG  SER 1 219      73.061  56.242  67.583  0.00  0.00           H  
ATOM   3500  N   GLU 1 220      70.772  57.972  65.135  0.00  0.00           N  
ATOM   3501  CA  GLU 1 220      70.906  58.939  64.031  0.00  0.00           C  
ATOM   3502  C   GLU 1 220      69.491  59.431  63.670  0.00  0.00           C  
ATOM   3503  O   GLU 1 220      68.497  58.687  63.536  0.00  0.00           O  
ATOM   3504  CB  GLU 1 220      71.511  58.297  62.717  0.00  0.00           C  
ATOM   3505  CG  GLU 1 220      73.001  57.975  62.801  0.00  0.00           C  
ATOM   3506  CD  GLU 1 220      73.554  57.750  61.389  0.00  0.00           C  
ATOM   3507  OE1 GLU 1 220      74.498  58.484  60.966  0.00  0.00           O  
ATOM   3508  OE2 GLU 1 220      73.011  56.844  60.699  0.00  0.00           O  
ATOM   3509  H   GLU 1 220      70.799  56.978  64.956  0.00  0.00           H  
ATOM   3510  HA  GLU 1 220      71.558  59.752  64.351  0.00  0.00           H  
ATOM   3511  HB2 GLU 1 220      70.916  57.438  62.408  0.00  0.00           H  
ATOM   3512  HB3 GLU 1 220      71.470  59.093  61.973  0.00  0.00           H  
ATOM   3513  HG2 GLU 1 220      73.628  58.828  63.060  0.00  0.00           H  
ATOM   3514  HG3 GLU 1 220      73.135  57.148  63.498  0.00  0.00           H  
ATOM   3515  N   LYS 1 221      69.428  60.688  63.216  0.00  0.00           N  
ATOM   3516  CA  LYS 1 221      68.235  61.442  62.918  0.00  0.00           C  
ATOM   3517  C   LYS 1 221      67.386  61.156  61.582  0.00  0.00           C  
ATOM   3518  O   LYS 1 221      66.685  61.964  61.004  0.00  0.00           O  
ATOM   3519  CB  LYS 1 221      68.481  62.948  63.031  0.00  0.00           C  
ATOM   3520  CG  LYS 1 221      68.775  63.527  64.487  0.00  0.00           C  
ATOM   3521  CD  LYS 1 221      69.145  64.994  64.659  0.00  0.00           C  
ATOM   3522  CE  LYS 1 221      69.081  65.507  66.116  0.00  0.00           C  
ATOM   3523  NZ  LYS 1 221      69.640  66.929  65.994  0.00  0.00           N  
ATOM   3524  H   LYS 1 221      70.348  61.104  63.255  0.00  0.00           H  
ATOM   3525  HA  LYS 1 221      67.560  61.183  63.734  0.00  0.00           H  
ATOM   3526  HB2 LYS 1 221      69.320  63.174  62.374  0.00  0.00           H  
ATOM   3527  HB3 LYS 1 221      67.607  63.438  62.602  0.00  0.00           H  
ATOM   3528  HG2 LYS 1 221      67.939  63.331  65.158  0.00  0.00           H  
ATOM   3529  HG3 LYS 1 221      69.641  62.919  64.747  0.00  0.00           H  
ATOM   3530  HD2 LYS 1 221      70.074  65.282  64.165  0.00  0.00           H  
ATOM   3531  HD3 LYS 1 221      68.407  65.543  64.074  0.00  0.00           H  
ATOM   3532  HE2 LYS 1 221      68.044  65.513  66.452  0.00  0.00           H  
ATOM   3533  HE3 LYS 1 221      69.704  64.925  66.795  0.00  0.00           H  
ATOM   3534  HZ1 LYS 1 221      70.580  66.876  65.627  0.00  0.00           H  
ATOM   3535  HZ2 LYS 1 221      69.095  67.559  65.422  0.00  0.00           H  
ATOM   3536  HZ3 LYS 1 221      69.796  67.312  66.915  0.00  0.00           H  
ATOM   3537  N   ARG 1 222      67.448  59.911  61.124  0.00  0.00           N  
ATOM   3538  CA  ARG 1 222      66.872  59.370  59.890  0.00  0.00           C  
ATOM   3539  C   ARG 1 222      65.330  59.680  59.868  0.00  0.00           C  
ATOM   3540  O   ARG 1 222      64.464  59.121  60.571  0.00  0.00           O  
ATOM   3541  CB  ARG 1 222      67.236  57.904  59.794  0.00  0.00           C  
ATOM   3542  CG  ARG 1 222      68.778  57.605  59.969  0.00  0.00           C  
ATOM   3543  CD  ARG 1 222      69.743  58.627  59.324  0.00  0.00           C  
ATOM   3544  NE  ARG 1 222      71.051  58.069  59.066  0.00  0.00           N  
ATOM   3545  CZ  ARG 1 222      71.778  58.169  57.932  0.00  0.00           C  
ATOM   3546  NH1 ARG 1 222      71.423  58.878  56.903  0.00  0.00           N  
ATOM   3547  NH2 ARG 1 222      72.884  57.509  57.886  0.00  0.00           N  
ATOM   3548  H   ARG 1 222      67.896  59.188  61.668  0.00  0.00           H  
ATOM   3549  HA  ARG 1 222      67.242  59.907  59.017  0.00  0.00           H  
ATOM   3550  HB2 ARG 1 222      66.707  57.327  60.553  0.00  0.00           H  
ATOM   3551  HB3 ARG 1 222      66.817  57.592  58.837  0.00  0.00           H  
ATOM   3552  HG2 ARG 1 222      69.019  57.409  61.014  0.00  0.00           H  
ATOM   3553  HG3 ARG 1 222      68.995  56.607  59.588  0.00  0.00           H  
ATOM   3554  HD2 ARG 1 222      69.275  58.991  58.409  0.00  0.00           H  
ATOM   3555  HD3 ARG 1 222      69.997  59.465  59.973  0.00  0.00           H  
ATOM   3556  HE  ARG 1 222      71.486  57.497  59.776  0.00  0.00           H  
ATOM   3557 HH11 ARG 1 222      72.082  59.193  56.205  0.00  0.00           H  
ATOM   3558 HH12 ARG 1 222      70.515  59.317  56.952  0.00  0.00           H  
ATOM   3559 HH21 ARG 1 222      73.448  57.663  57.062  0.00  0.00           H  
ATOM   3560 HH22 ARG 1 222      73.247  57.161  58.762  0.00  0.00           H  
ATOM   3561  N   ALA 1 223      64.964  60.503  58.888  0.00  0.00           N  
ATOM   3562  CA  ALA 1 223      63.572  60.895  58.653  0.00  0.00           C  
ATOM   3563  C   ALA 1 223      63.215  60.560  57.166  0.00  0.00           C  
ATOM   3564  O   ALA 1 223      64.170  60.499  56.339  0.00  0.00           O  
ATOM   3565  CB  ALA 1 223      63.178  62.340  59.097  0.00  0.00           C  
ATOM   3566  H   ALA 1 223      65.629  60.997  58.310  0.00  0.00           H  
ATOM   3567  HA  ALA 1 223      62.942  60.249  59.263  0.00  0.00           H  
ATOM   3568  HB1 ALA 1 223      63.690  63.022  58.419  0.00  0.00           H  
ATOM   3569  HB2 ALA 1 223      62.133  62.651  59.063  0.00  0.00           H  
ATOM   3570  HB3 ALA 1 223      63.357  62.529  60.156  0.00  0.00           H  
ATOM   3571  N   LEU 1 224      61.947  60.499  56.841  0.00  0.00           N  
ATOM   3572  CA  LEU 1 224      61.651  59.993  55.456  0.00  0.00           C  
ATOM   3573  C   LEU 1 224      61.744  61.174  54.430  0.00  0.00           C  
ATOM   3574  O   LEU 1 224      61.894  61.049  53.224  0.00  0.00           O  
ATOM   3575  CB  LEU 1 224      60.193  59.349  55.439  0.00  0.00           C  
ATOM   3576  CG  LEU 1 224      59.757  58.305  56.428  0.00  0.00           C  
ATOM   3577  CD1 LEU 1 224      58.576  57.583  55.799  0.00  0.00           C  
ATOM   3578  CD2 LEU 1 224      60.948  57.294  56.706  0.00  0.00           C  
ATOM   3579  H   LEU 1 224      61.242  60.828  57.485  0.00  0.00           H  
ATOM   3580  HA  LEU 1 224      62.407  59.248  55.210  0.00  0.00           H  
ATOM   3581  HB2 LEU 1 224      59.392  60.078  55.563  0.00  0.00           H  
ATOM   3582  HB3 LEU 1 224      60.059  58.920  54.446  0.00  0.00           H  
ATOM   3583  HG  LEU 1 224      59.472  58.865  57.318  0.00  0.00           H  
ATOM   3584 HD11 LEU 1 224      58.023  56.917  56.461  0.00  0.00           H  
ATOM   3585 HD12 LEU 1 224      57.850  58.320  55.457  0.00  0.00           H  
ATOM   3586 HD13 LEU 1 224      58.886  56.932  54.982  0.00  0.00           H  
ATOM   3587 HD21 LEU 1 224      61.199  56.654  55.860  0.00  0.00           H  
ATOM   3588 HD22 LEU 1 224      61.882  57.739  57.049  0.00  0.00           H  
ATOM   3589 HD23 LEU 1 224      60.669  56.603  57.501  0.00  0.00           H  
ATOM   3590  N   THR 1 225      61.763  62.385  54.895  0.00  0.00           N  
ATOM   3591  CA  THR 1 225      61.959  63.741  54.171  0.00  0.00           C  
ATOM   3592  C   THR 1 225      63.419  64.011  53.959  0.00  0.00           C  
ATOM   3593  O   THR 1 225      63.659  64.889  53.131  0.00  0.00           O  
ATOM   3594  CB  THR 1 225      61.359  64.839  55.069  0.00  0.00           C  
ATOM   3595  OG1 THR 1 225      61.924  64.921  56.395  0.00  0.00           O  
ATOM   3596  CG2 THR 1 225      59.844  64.647  55.148  0.00  0.00           C  
ATOM   3597  H   THR 1 225      61.656  62.493  55.893  0.00  0.00           H  
ATOM   3598  HA  THR 1 225      61.427  63.605  53.229  0.00  0.00           H  
ATOM   3599  HB  THR 1 225      61.367  65.788  54.531  0.00  0.00           H  
ATOM   3600  HG1 THR 1 225      61.575  65.730  56.777  0.00  0.00           H  
ATOM   3601 HG21 THR 1 225      59.627  63.688  55.618  0.00  0.00           H  
ATOM   3602 HG22 THR 1 225      59.371  65.408  55.769  0.00  0.00           H  
ATOM   3603 HG23 THR 1 225      59.455  64.638  54.130  0.00  0.00           H  
ATOM   3604  N   ASP 1 226      64.381  63.282  54.465  0.00  0.00           N  
ATOM   3605  CA  ASP 1 226      65.807  63.540  54.268  0.00  0.00           C  
ATOM   3606  C   ASP 1 226      66.160  63.545  52.717  0.00  0.00           C  
ATOM   3607  O   ASP 1 226      65.795  62.611  52.064  0.00  0.00           O  
ATOM   3608  CB  ASP 1 226      66.736  62.565  54.922  0.00  0.00           C  
ATOM   3609  CG  ASP 1 226      66.506  62.383  56.336  0.00  0.00           C  
ATOM   3610  OD1 ASP 1 226      65.886  63.283  56.974  0.00  0.00           O  
ATOM   3611  OD2 ASP 1 226      66.935  61.377  56.825  0.00  0.00           O  
ATOM   3612  H   ASP 1 226      64.235  62.398  54.931  0.00  0.00           H  
ATOM   3613  HA  ASP 1 226      66.100  64.518  54.650  0.00  0.00           H  
ATOM   3614  HB2 ASP 1 226      66.590  61.612  54.412  0.00  0.00           H  
ATOM   3615  HB3 ASP 1 226      67.781  62.780  54.700  0.00  0.00           H  
ATOM   3616  N   PRO 1 227      66.941  64.544  52.262  0.00  0.00           N  
ATOM   3617  CA  PRO 1 227      67.206  64.646  50.885  0.00  0.00           C  
ATOM   3618  C   PRO 1 227      68.125  63.578  50.433  0.00  0.00           C  
ATOM   3619  O   PRO 1 227      68.951  63.077  51.221  0.00  0.00           O  
ATOM   3620  CB  PRO 1 227      67.617  66.088  50.644  0.00  0.00           C  
ATOM   3621  CG  PRO 1 227      68.256  66.516  51.898  0.00  0.00           C  
ATOM   3622  CD  PRO 1 227      67.497  65.740  52.971  0.00  0.00           C  
ATOM   3623  HA  PRO 1 227      66.274  64.351  50.403  0.00  0.00           H  
ATOM   3624  HB2 PRO 1 227      68.296  66.084  49.792  0.00  0.00           H  
ATOM   3625  HB3 PRO 1 227      66.765  66.740  50.447  0.00  0.00           H  
ATOM   3626  HG2 PRO 1 227      69.337  66.404  51.982  0.00  0.00           H  
ATOM   3627  HG3 PRO 1 227      68.060  67.573  52.076  0.00  0.00           H  
ATOM   3628  HD2 PRO 1 227      68.029  65.451  53.877  0.00  0.00           H  
ATOM   3629  HD3 PRO 1 227      66.555  66.211  53.255  0.00  0.00           H  
ATOM   3630  N   ILE 1 228      68.115  63.304  49.161  0.00  0.00           N  
ATOM   3631  CA  ILE 1 228      69.044  62.306  48.597  0.00  0.00           C  
ATOM   3632  C   ILE 1 228      70.283  63.094  48.107  0.00  0.00           C  
ATOM   3633  O   ILE 1 228      70.148  64.135  47.458  0.00  0.00           O  
ATOM   3634  CB  ILE 1 228      68.298  61.569  47.547  0.00  0.00           C  
ATOM   3635  CG1 ILE 1 228      66.892  60.983  47.968  0.00  0.00           C  
ATOM   3636  CG2 ILE 1 228      69.115  60.339  47.162  0.00  0.00           C  
ATOM   3637  CD1 ILE 1 228      66.190  60.217  46.818  0.00  0.00           C  
ATOM   3638  H   ILE 1 228      67.490  63.809  48.549  0.00  0.00           H  
ATOM   3639  HA  ILE 1 228      69.273  61.652  49.439  0.00  0.00           H  
ATOM   3640  HB  ILE 1 228      68.231  62.325  46.764  0.00  0.00           H  
ATOM   3641 HG12 ILE 1 228      67.018  60.469  48.920  0.00  0.00           H  
ATOM   3642 HG13 ILE 1 228      66.218  61.816  48.170  0.00  0.00           H  
ATOM   3643 HG21 ILE 1 228      70.139  60.660  46.971  0.00  0.00           H  
ATOM   3644 HG22 ILE 1 228      68.987  59.519  47.868  0.00  0.00           H  
ATOM   3645 HG23 ILE 1 228      68.745  60.021  46.187  0.00  0.00           H  
ATOM   3646 HD11 ILE 1 228      65.158  60.320  47.153  0.00  0.00           H  
ATOM   3647 HD12 ILE 1 228      66.290  60.708  45.850  0.00  0.00           H  
ATOM   3648 HD13 ILE 1 228      66.494  59.171  46.836  0.00  0.00           H  
ATOM   3649  N   GLN 1 229      71.471  62.638  48.392  0.00  0.00           N  
ATOM   3650  CA  GLN 1 229      72.798  63.328  47.990  0.00  0.00           C  
ATOM   3651  C   GLN 1 229      72.849  63.365  46.455  0.00  0.00           C  
ATOM   3652  O   GLN 1 229      72.312  62.550  45.650  0.00  0.00           O  
ATOM   3653  CB  GLN 1 229      74.053  62.507  48.387  0.00  0.00           C  
ATOM   3654  CG  GLN 1 229      74.268  62.564  49.937  0.00  0.00           C  
ATOM   3655  CD  GLN 1 229      74.950  63.807  50.425  0.00  0.00           C  
ATOM   3656  OE1 GLN 1 229      75.124  64.837  49.778  0.00  0.00           O  
ATOM   3657  NE2 GLN 1 229      75.529  63.697  51.591  0.00  0.00           N  
ATOM   3658  H   GLN 1 229      71.573  61.841  49.004  0.00  0.00           H  
ATOM   3659  HA  GLN 1 229      72.700  64.374  48.279  0.00  0.00           H  
ATOM   3660  HB2 GLN 1 229      73.789  61.479  48.141  0.00  0.00           H  
ATOM   3661  HB3 GLN 1 229      74.830  62.943  47.759  0.00  0.00           H  
ATOM   3662  HG2 GLN 1 229      73.341  62.301  50.446  0.00  0.00           H  
ATOM   3663  HG3 GLN 1 229      74.979  61.754  50.098  0.00  0.00           H  
ATOM   3664 HE21 GLN 1 229      76.204  64.396  51.867  0.00  0.00           H  
ATOM   3665 HE22 GLN 1 229      75.401  62.834  52.100  0.00  0.00           H  
ATOM   3666  N   GLY 1 230      73.419  64.510  46.087  0.00  0.00           N  
ATOM   3667  CA  GLY 1 230      73.728  64.818  44.738  0.00  0.00           C  
ATOM   3668  C   GLY 1 230      74.888  64.088  44.056  0.00  0.00           C  
ATOM   3669  O   GLY 1 230      75.666  63.483  44.808  0.00  0.00           O  
ATOM   3670  H   GLY 1 230      73.560  65.242  46.768  0.00  0.00           H  
ATOM   3671  HA2 GLY 1 230      72.862  64.838  44.076  0.00  0.00           H  
ATOM   3672  HA3 GLY 1 230      74.187  65.805  44.797  0.00  0.00           H  
ATOM   3673  N   THR 1 231      75.160  64.193  42.709  0.00  0.00           N  
ATOM   3674  CA  THR 1 231      76.169  63.495  41.885  0.00  0.00           C  
ATOM   3675  C   THR 1 231      76.636  62.104  42.395  0.00  0.00           C  
ATOM   3676  O   THR 1 231      77.695  61.814  42.918  0.00  0.00           O  
ATOM   3677  CB  THR 1 231      77.383  64.415  41.663  0.00  0.00           C  
ATOM   3678  OG1 THR 1 231      76.901  65.681  41.365  0.00  0.00           O  
ATOM   3679  CG2 THR 1 231      78.170  63.963  40.380  0.00  0.00           C  
ATOM   3680  H   THR 1 231      74.439  64.710  42.225  0.00  0.00           H  
ATOM   3681  HA  THR 1 231      75.719  63.307  40.911  0.00  0.00           H  
ATOM   3682  HB  THR 1 231      78.054  64.422  42.522  0.00  0.00           H  
ATOM   3683  HG1 THR 1 231      76.227  65.852  42.027  0.00  0.00           H  
ATOM   3684 HG21 THR 1 231      79.156  64.426  40.345  0.00  0.00           H  
ATOM   3685 HG22 THR 1 231      78.351  62.888  40.390  0.00  0.00           H  
ATOM   3686 HG23 THR 1 231      77.583  64.297  39.524  0.00  0.00           H  
ATOM   3687  N   GLU 1 232      75.752  61.155  42.372  0.00  0.00           N  
ATOM   3688  CA  GLU 1 232      75.927  59.731  42.774  0.00  0.00           C  
ATOM   3689  C   GLU 1 232      76.839  59.100  41.734  0.00  0.00           C  
ATOM   3690  O   GLU 1 232      76.601  59.180  40.557  0.00  0.00           O  
ATOM   3691  CB  GLU 1 232      74.551  58.986  42.707  0.00  0.00           C  
ATOM   3692  CG  GLU 1 232      74.439  57.387  42.714  0.00  0.00           C  
ATOM   3693  CD  GLU 1 232      74.930  56.791  44.033  0.00  0.00           C  
ATOM   3694  OE1 GLU 1 232      76.163  56.904  44.348  0.00  0.00           O  
ATOM   3695  OE2 GLU 1 232      74.154  56.482  44.957  0.00  0.00           O  
ATOM   3696  H   GLU 1 232      74.893  61.370  41.886  0.00  0.00           H  
ATOM   3697  HA  GLU 1 232      76.377  59.635  43.762  0.00  0.00           H  
ATOM   3698  HB2 GLU 1 232      73.952  59.344  43.544  0.00  0.00           H  
ATOM   3699  HB3 GLU 1 232      74.061  59.330  41.796  0.00  0.00           H  
ATOM   3700  HG2 GLU 1 232      73.390  57.139  42.550  0.00  0.00           H  
ATOM   3701  HG3 GLU 1 232      75.119  57.007  41.952  0.00  0.00           H  
ATOM   3702  N   TYR 1 233      77.880  58.358  42.232  0.00  0.00           N  
ATOM   3703  CA  TYR 1 233      78.892  57.616  41.482  0.00  0.00           C  
ATOM   3704  C   TYR 1 233      79.013  56.089  41.800  0.00  0.00           C  
ATOM   3705  O   TYR 1 233      79.826  55.459  41.059  0.00  0.00           O  
ATOM   3706  CB  TYR 1 233      80.291  58.345  41.540  0.00  0.00           C  
ATOM   3707  CG  TYR 1 233      80.436  59.650  40.820  0.00  0.00           C  
ATOM   3708  CD1 TYR 1 233      80.332  59.724  39.386  0.00  0.00           C  
ATOM   3709  CD2 TYR 1 233      80.867  60.783  41.574  0.00  0.00           C  
ATOM   3710  CE1 TYR 1 233      80.687  60.916  38.749  0.00  0.00           C  
ATOM   3711  CE2 TYR 1 233      81.102  61.974  40.878  0.00  0.00           C  
ATOM   3712  CZ  TYR 1 233      81.024  62.080  39.455  0.00  0.00           C  
ATOM   3713  OH  TYR 1 233      81.419  63.200  38.873  0.00  0.00           O  
ATOM   3714  H   TYR 1 233      78.070  58.478  43.217  0.00  0.00           H  
ATOM   3715  HA  TYR 1 233      78.633  57.616  40.424  0.00  0.00           H  
ATOM   3716  HB2 TYR 1 233      80.542  58.389  42.600  0.00  0.00           H  
ATOM   3717  HB3 TYR 1 233      81.092  57.739  41.116  0.00  0.00           H  
ATOM   3718  HD1 TYR 1 233      80.165  58.825  38.810  0.00  0.00           H  
ATOM   3719  HD2 TYR 1 233      81.071  60.703  42.632  0.00  0.00           H  
ATOM   3720  HE1 TYR 1 233      80.705  61.025  37.674  0.00  0.00           H  
ATOM   3721  HE2 TYR 1 233      81.266  62.791  41.566  0.00  0.00           H  
ATOM   3722  HH  TYR 1 233      81.762  63.826  39.516  0.00  0.00           H  
ATOM   3723  N   SER 1 234      78.276  55.500  42.731  0.00  0.00           N  
ATOM   3724  CA  SER 1 234      78.225  54.008  42.814  0.00  0.00           C  
ATOM   3725  C   SER 1 234      77.601  53.368  41.576  0.00  0.00           C  
ATOM   3726  O   SER 1 234      76.376  53.387  41.383  0.00  0.00           O  
ATOM   3727  CB  SER 1 234      77.426  53.555  43.986  0.00  0.00           C  
ATOM   3728  OG  SER 1 234      77.730  54.354  45.111  0.00  0.00           O  
ATOM   3729  H   SER 1 234      77.720  56.140  43.279  0.00  0.00           H  
ATOM   3730  HA  SER 1 234      79.216  53.563  42.895  0.00  0.00           H  
ATOM   3731  HB2 SER 1 234      76.392  53.818  43.763  0.00  0.00           H  
ATOM   3732  HB3 SER 1 234      77.528  52.494  44.214  0.00  0.00           H  
ATOM   3733  HG  SER 1 234      77.248  55.184  45.110  0.00  0.00           H  
ATOM   3734  N   ALA 1 235      78.370  52.584  40.725  0.00  0.00           N  
ATOM   3735  CA  ALA 1 235      77.841  51.939  39.495  0.00  0.00           C  
ATOM   3736  C   ALA 1 235      76.624  51.048  39.662  0.00  0.00           C  
ATOM   3737  O   ALA 1 235      75.808  50.864  38.728  0.00  0.00           O  
ATOM   3738  CB  ALA 1 235      79.021  51.201  38.819  0.00  0.00           C  
ATOM   3739  H   ALA 1 235      79.355  52.757  40.869  0.00  0.00           H  
ATOM   3740  HA  ALA 1 235      77.512  52.723  38.813  0.00  0.00           H  
ATOM   3741  HB1 ALA 1 235      79.696  50.718  39.525  0.00  0.00           H  
ATOM   3742  HB2 ALA 1 235      78.666  50.411  38.156  0.00  0.00           H  
ATOM   3743  HB3 ALA 1 235      79.650  51.929  38.307  0.00  0.00           H  
ATOM   3744  N   GLU 1 236      76.431  50.538  40.901  0.00  0.00           N  
ATOM   3745  CA  GLU 1 236      75.304  49.691  41.274  0.00  0.00           C  
ATOM   3746  C   GLU 1 236      73.966  50.410  41.049  0.00  0.00           C  
ATOM   3747  O   GLU 1 236      72.985  49.798  40.672  0.00  0.00           O  
ATOM   3748  CB  GLU 1 236      75.581  49.091  42.613  0.00  0.00           C  
ATOM   3749  CG  GLU 1 236      75.789  50.010  43.749  0.00  0.00           C  
ATOM   3750  CD  GLU 1 236      76.526  49.404  44.968  0.00  0.00           C  
ATOM   3751  OE1 GLU 1 236      77.290  50.097  45.661  0.00  0.00           O  
ATOM   3752  OE2 GLU 1 236      76.439  48.179  45.200  0.00  0.00           O  
ATOM   3753  H   GLU 1 236      77.193  50.513  41.563  0.00  0.00           H  
ATOM   3754  HA  GLU 1 236      75.326  48.901  40.524  0.00  0.00           H  
ATOM   3755  HB2 GLU 1 236      74.718  48.453  42.806  0.00  0.00           H  
ATOM   3756  HB3 GLU 1 236      76.454  48.467  42.424  0.00  0.00           H  
ATOM   3757  HG2 GLU 1 236      76.528  50.746  43.435  0.00  0.00           H  
ATOM   3758  HG3 GLU 1 236      74.894  50.520  44.105  0.00  0.00           H  
ATOM   3759  N   SER 1 237      73.868  51.696  41.273  0.00  0.00           N  
ATOM   3760  CA  SER 1 237      72.676  52.560  41.147  0.00  0.00           C  
ATOM   3761  C   SER 1 237      72.084  52.653  39.777  0.00  0.00           C  
ATOM   3762  O   SER 1 237      70.880  52.496  39.646  0.00  0.00           O  
ATOM   3763  CB  SER 1 237      73.021  53.998  41.506  0.00  0.00           C  
ATOM   3764  OG  SER 1 237      74.050  54.530  40.671  0.00  0.00           O  
ATOM   3765  H   SER 1 237      74.759  52.066  41.572  0.00  0.00           H  
ATOM   3766  HA  SER 1 237      71.927  52.185  41.844  0.00  0.00           H  
ATOM   3767  HB2 SER 1 237      72.198  54.706  41.407  0.00  0.00           H  
ATOM   3768  HB3 SER 1 237      73.324  54.177  42.538  0.00  0.00           H  
ATOM   3769  HG  SER 1 237      74.907  54.193  40.943  0.00  0.00           H  
ATOM   3770  N   LEU 1 238      72.890  52.519  38.686  0.00  0.00           N  
ATOM   3771  CA  LEU 1 238      72.359  52.594  37.293  0.00  0.00           C  
ATOM   3772  C   LEU 1 238      71.508  51.369  37.098  0.00  0.00           C  
ATOM   3773  O   LEU 1 238      70.534  51.454  36.345  0.00  0.00           O  
ATOM   3774  CB  LEU 1 238      73.477  52.710  36.176  0.00  0.00           C  
ATOM   3775  CG  LEU 1 238      74.052  54.046  35.964  0.00  0.00           C  
ATOM   3776  CD1 LEU 1 238      75.375  54.102  36.757  0.00  0.00           C  
ATOM   3777  CD2 LEU 1 238      74.414  54.277  34.498  0.00  0.00           C  
ATOM   3778  H   LEU 1 238      73.840  52.238  38.883  0.00  0.00           H  
ATOM   3779  HA  LEU 1 238      71.703  53.464  37.296  0.00  0.00           H  
ATOM   3780  HB2 LEU 1 238      74.272  51.983  36.344  0.00  0.00           H  
ATOM   3781  HB3 LEU 1 238      72.966  52.485  35.240  0.00  0.00           H  
ATOM   3782  HG  LEU 1 238      73.455  54.890  36.309  0.00  0.00           H  
ATOM   3783 HD11 LEU 1 238      75.243  53.873  37.814  0.00  0.00           H  
ATOM   3784 HD12 LEU 1 238      76.144  53.447  36.347  0.00  0.00           H  
ATOM   3785 HD13 LEU 1 238      75.873  55.070  36.694  0.00  0.00           H  
ATOM   3786 HD21 LEU 1 238      75.014  53.439  34.144  0.00  0.00           H  
ATOM   3787 HD22 LEU 1 238      73.597  54.515  33.818  0.00  0.00           H  
ATOM   3788 HD23 LEU 1 238      75.068  55.141  34.378  0.00  0.00           H  
ATOM   3789  N   VAL 1 239      71.818  50.153  37.703  0.00  0.00           N  
ATOM   3790  CA  VAL 1 239      70.929  49.003  37.490  0.00  0.00           C  
ATOM   3791  C   VAL 1 239      69.517  49.157  38.141  0.00  0.00           C  
ATOM   3792  O   VAL 1 239      68.521  48.908  37.417  0.00  0.00           O  
ATOM   3793  CB  VAL 1 239      71.636  47.636  37.776  0.00  0.00           C  
ATOM   3794  CG1 VAL 1 239      70.760  46.573  36.968  0.00  0.00           C  
ATOM   3795  CG2 VAL 1 239      73.047  47.490  37.243  0.00  0.00           C  
ATOM   3796  H   VAL 1 239      72.659  49.945  38.222  0.00  0.00           H  
ATOM   3797  HA  VAL 1 239      70.749  48.878  36.423  0.00  0.00           H  
ATOM   3798  HB  VAL 1 239      71.566  47.335  38.822  0.00  0.00           H  
ATOM   3799 HG11 VAL 1 239      70.942  45.538  37.258  0.00  0.00           H  
ATOM   3800 HG12 VAL 1 239      69.688  46.751  37.055  0.00  0.00           H  
ATOM   3801 HG13 VAL 1 239      70.999  46.622  35.906  0.00  0.00           H  
ATOM   3802 HG21 VAL 1 239      73.442  46.504  37.487  0.00  0.00           H  
ATOM   3803 HG22 VAL 1 239      72.987  47.654  36.167  0.00  0.00           H  
ATOM   3804 HG23 VAL 1 239      73.561  48.254  37.827  0.00  0.00           H  
ATOM   3805  N   ARG 1 240      69.379  49.520  39.406  0.00  0.00           N  
ATOM   3806  CA  ARG 1 240      68.137  49.472  40.154  0.00  0.00           C  
ATOM   3807  C   ARG 1 240      67.270  50.673  39.676  0.00  0.00           C  
ATOM   3808  O   ARG 1 240      66.041  50.543  39.696  0.00  0.00           O  
ATOM   3809  CB  ARG 1 240      68.405  49.697  41.623  0.00  0.00           C  
ATOM   3810  CG  ARG 1 240      68.890  51.109  42.145  0.00  0.00           C  
ATOM   3811  CD  ARG 1 240      69.144  51.087  43.669  0.00  0.00           C  
ATOM   3812  NE  ARG 1 240      69.633  52.360  44.173  0.00  0.00           N  
ATOM   3813  CZ  ARG 1 240      70.904  52.512  44.694  0.00  0.00           C  
ATOM   3814  NH1 ARG 1 240      71.229  53.673  45.112  0.00  0.00           N  
ATOM   3815  NH2 ARG 1 240      71.786  51.565  44.695  0.00  0.00           N  
ATOM   3816  H   ARG 1 240      70.243  49.747  39.879  0.00  0.00           H  
ATOM   3817  HA  ARG 1 240      67.501  48.597  40.023  0.00  0.00           H  
ATOM   3818  HB2 ARG 1 240      67.539  49.443  42.234  0.00  0.00           H  
ATOM   3819  HB3 ARG 1 240      69.164  48.967  41.903  0.00  0.00           H  
ATOM   3820  HG2 ARG 1 240      69.889  51.268  41.739  0.00  0.00           H  
ATOM   3821  HG3 ARG 1 240      68.245  51.869  41.703  0.00  0.00           H  
ATOM   3822  HD2 ARG 1 240      68.150  50.875  44.063  0.00  0.00           H  
ATOM   3823  HD3 ARG 1 240      69.666  50.211  44.053  0.00  0.00           H  
ATOM   3824  HE  ARG 1 240      68.977  53.103  44.366  0.00  0.00           H  
ATOM   3825 HH11 ARG 1 240      72.220  53.854  45.185  0.00  0.00           H  
ATOM   3826 HH12 ARG 1 240      70.649  54.491  44.984  0.00  0.00           H  
ATOM   3827 HH21 ARG 1 240      72.575  51.637  45.321  0.00  0.00           H  
ATOM   3828 HH22 ARG 1 240      71.444  50.648  44.443  0.00  0.00           H  
ATOM   3829  N   ASN 1 241      67.914  51.795  39.254  0.00  0.00           N  
ATOM   3830  CA  ASN 1 241      67.079  52.883  38.727  0.00  0.00           C  
ATOM   3831  C   ASN 1 241      66.400  52.401  37.384  0.00  0.00           C  
ATOM   3832  O   ASN 1 241      65.191  52.659  37.106  0.00  0.00           O  
ATOM   3833  CB  ASN 1 241      67.966  54.161  38.629  0.00  0.00           C  
ATOM   3834  CG  ASN 1 241      68.490  54.733  39.897  0.00  0.00           C  
ATOM   3835  OD1 ASN 1 241      68.011  54.646  41.002  0.00  0.00           O  
ATOM   3836  ND2 ASN 1 241      69.594  55.349  39.801  0.00  0.00           N  
ATOM   3837  H   ASN 1 241      68.921  51.859  39.290  0.00  0.00           H  
ATOM   3838  HA  ASN 1 241      66.306  53.098  39.464  0.00  0.00           H  
ATOM   3839  HB2 ASN 1 241      68.829  53.838  38.046  0.00  0.00           H  
ATOM   3840  HB3 ASN 1 241      67.350  54.922  38.151  0.00  0.00           H  
ATOM   3841 HD21 ASN 1 241      69.967  55.788  40.631  0.00  0.00           H  
ATOM   3842 HD22 ASN 1 241      69.948  55.433  38.859  0.00  0.00           H  
ATOM   3843  N   LEU 1 242      67.172  51.705  36.539  0.00  0.00           N  
ATOM   3844  CA  LEU 1 242      66.736  51.190  35.147  0.00  0.00           C  
ATOM   3845  C   LEU 1 242      65.628  50.122  35.339  0.00  0.00           C  
ATOM   3846  O   LEU 1 242      64.599  50.246  34.654  0.00  0.00           O  
ATOM   3847  CB  LEU 1 242      67.921  50.654  34.361  0.00  0.00           C  
ATOM   3848  CG  LEU 1 242      67.472  50.123  33.031  0.00  0.00           C  
ATOM   3849  CD1 LEU 1 242      66.849  51.161  32.116  0.00  0.00           C  
ATOM   3850  CD2 LEU 1 242      68.727  49.448  32.397  0.00  0.00           C  
ATOM   3851  H   LEU 1 242      68.134  51.540  36.799  0.00  0.00           H  
ATOM   3852  HA  LEU 1 242      66.250  52.092  34.775  0.00  0.00           H  
ATOM   3853  HB2 LEU 1 242      68.781  51.320  34.295  0.00  0.00           H  
ATOM   3854  HB3 LEU 1 242      68.421  49.868  34.927  0.00  0.00           H  
ATOM   3855  HG  LEU 1 242      66.731  49.382  33.332  0.00  0.00           H  
ATOM   3856 HD11 LEU 1 242      65.928  51.379  32.656  0.00  0.00           H  
ATOM   3857 HD12 LEU 1 242      67.561  51.983  32.047  0.00  0.00           H  
ATOM   3858 HD13 LEU 1 242      66.614  50.711  31.151  0.00  0.00           H  
ATOM   3859 HD21 LEU 1 242      69.420  50.201  32.023  0.00  0.00           H  
ATOM   3860 HD22 LEU 1 242      69.222  48.791  33.112  0.00  0.00           H  
ATOM   3861 HD23 LEU 1 242      68.434  48.823  31.554  0.00  0.00           H  
ATOM   3862  N   GLN 1 243      65.830  49.100  36.167  0.00  0.00           N  
ATOM   3863  CA  GLN 1 243      64.738  48.127  36.460  0.00  0.00           C  
ATOM   3864  C   GLN 1 243      63.505  48.846  37.034  0.00  0.00           C  
ATOM   3865  O   GLN 1 243      62.422  48.502  36.640  0.00  0.00           O  
ATOM   3866  CB  GLN 1 243      65.251  47.055  37.426  0.00  0.00           C  
ATOM   3867  CG  GLN 1 243      66.258  46.060  36.824  0.00  0.00           C  
ATOM   3868  CD  GLN 1 243      67.247  45.586  37.926  0.00  0.00           C  
ATOM   3869  OE1 GLN 1 243      67.087  45.836  39.100  0.00  0.00           O  
ATOM   3870  NE2 GLN 1 243      68.185  44.755  37.592  0.00  0.00           N  
ATOM   3871  H   GLN 1 243      66.736  48.965  36.592  0.00  0.00           H  
ATOM   3872  HA  GLN 1 243      64.555  47.532  35.564  0.00  0.00           H  
ATOM   3873  HB2 GLN 1 243      65.664  47.698  38.203  0.00  0.00           H  
ATOM   3874  HB3 GLN 1 243      64.435  46.486  37.872  0.00  0.00           H  
ATOM   3875  HG2 GLN 1 243      65.701  45.144  36.628  0.00  0.00           H  
ATOM   3876  HG3 GLN 1 243      66.805  46.363  35.931  0.00  0.00           H  
ATOM   3877 HE21 GLN 1 243      68.933  44.435  38.191  0.00  0.00           H  
ATOM   3878 HE22 GLN 1 243      68.250  44.477  36.623  0.00  0.00           H  
ATOM   3879  N   TRP 1 244      63.711  49.858  37.861  0.00  0.00           N  
ATOM   3880  CA  TRP 1 244      62.600  50.582  38.468  0.00  0.00           C  
ATOM   3881  C   TRP 1 244      61.704  51.293  37.537  0.00  0.00           C  
ATOM   3882  O   TRP 1 244      60.494  51.115  37.591  0.00  0.00           O  
ATOM   3883  CB  TRP 1 244      63.142  51.411  39.617  0.00  0.00           C  
ATOM   3884  CG  TRP 1 244      61.994  52.098  40.289  0.00  0.00           C  
ATOM   3885  CD1 TRP 1 244      61.223  51.617  41.310  0.00  0.00           C  
ATOM   3886  CD2 TRP 1 244      61.454  53.372  40.008  0.00  0.00           C  
ATOM   3887  NE1 TRP 1 244      60.137  52.451  41.503  0.00  0.00           N  
ATOM   3888  CE2 TRP 1 244      60.283  53.597  40.756  0.00  0.00           C  
ATOM   3889  CE3 TRP 1 244      61.881  54.351  39.161  0.00  0.00           C  
ATOM   3890  CZ2 TRP 1 244      59.545  54.795  40.775  0.00  0.00           C  
ATOM   3891  CZ3 TRP 1 244      61.170  55.546  39.106  0.00  0.00           C  
ATOM   3892  CH2 TRP 1 244      60.003  55.724  39.834  0.00  0.00           C  
ATOM   3893  H   TRP 1 244      64.657  50.107  38.111  0.00  0.00           H  
ATOM   3894  HA  TRP 1 244      61.998  49.820  38.963  0.00  0.00           H  
ATOM   3895  HB2 TRP 1 244      63.563  50.742  40.368  0.00  0.00           H  
ATOM   3896  HB3 TRP 1 244      63.786  52.222  39.277  0.00  0.00           H  
ATOM   3897  HD1 TRP 1 244      61.359  50.683  41.835  0.00  0.00           H  
ATOM   3898  HE1 TRP 1 244      59.433  52.228  42.191  0.00  0.00           H  
ATOM   3899  HE3 TRP 1 244      62.791  54.315  38.581  0.00  0.00           H  
ATOM   3900  HZ2 TRP 1 244      58.598  54.796  41.294  0.00  0.00           H  
ATOM   3901  HZ3 TRP 1 244      61.503  56.303  38.411  0.00  0.00           H  
ATOM   3902  HH2 TRP 1 244      59.378  56.603  39.798  0.00  0.00           H  
ATOM   3903  N   ALA 1 245      62.174  52.028  36.514  0.00  0.00           N  
ATOM   3904  CA  ALA 1 245      61.406  52.773  35.485  0.00  0.00           C  
ATOM   3905  C   ALA 1 245      60.783  51.706  34.467  0.00  0.00           C  
ATOM   3906  O   ALA 1 245      59.645  51.977  34.011  0.00  0.00           O  
ATOM   3907  CB  ALA 1 245      62.407  53.696  34.770  0.00  0.00           C  
ATOM   3908  H   ALA 1 245      63.172  52.149  36.413  0.00  0.00           H  
ATOM   3909  HA  ALA 1 245      60.605  53.329  35.974  0.00  0.00           H  
ATOM   3910  HB1 ALA 1 245      62.904  54.340  35.495  0.00  0.00           H  
ATOM   3911  HB2 ALA 1 245      63.173  53.054  34.335  0.00  0.00           H  
ATOM   3912  HB3 ALA 1 245      61.992  54.220  33.909  0.00  0.00           H  
ATOM   3913  N   LYS 1 246      61.438  50.561  34.191  0.00  0.00           N  
ATOM   3914  CA  LYS 1 246      60.855  49.494  33.364  0.00  0.00           C  
ATOM   3915  C   LYS 1 246      59.677  48.866  34.136  0.00  0.00           C  
ATOM   3916  O   LYS 1 246      58.670  48.501  33.553  0.00  0.00           O  
ATOM   3917  CB  LYS 1 246      61.891  48.384  32.860  0.00  0.00           C  
ATOM   3918  CG  LYS 1 246      62.947  49.064  31.999  0.00  0.00           C  
ATOM   3919  CD  LYS 1 246      63.937  47.917  31.612  0.00  0.00           C  
ATOM   3920  CE  LYS 1 246      65.262  48.363  31.057  0.00  0.00           C  
ATOM   3921  NZ  LYS 1 246      65.886  47.273  30.170  0.00  0.00           N  
ATOM   3922  H   LYS 1 246      62.354  50.279  34.510  0.00  0.00           H  
ATOM   3923  HA  LYS 1 246      60.383  49.777  32.423  0.00  0.00           H  
ATOM   3924  HB2 LYS 1 246      62.335  47.905  33.734  0.00  0.00           H  
ATOM   3925  HB3 LYS 1 246      61.396  47.625  32.254  0.00  0.00           H  
ATOM   3926  HG2 LYS 1 246      62.560  49.597  31.130  0.00  0.00           H  
ATOM   3927  HG3 LYS 1 246      63.526  49.796  32.562  0.00  0.00           H  
ATOM   3928  HD2 LYS 1 246      64.195  47.299  32.472  0.00  0.00           H  
ATOM   3929  HD3 LYS 1 246      63.527  47.203  30.898  0.00  0.00           H  
ATOM   3930  HE2 LYS 1 246      64.913  49.135  30.371  0.00  0.00           H  
ATOM   3931  HE3 LYS 1 246      65.872  48.836  31.827  0.00  0.00           H  
ATOM   3932  HZ1 LYS 1 246      66.391  46.598  30.726  0.00  0.00           H  
ATOM   3933  HZ2 LYS 1 246      65.239  46.825  29.537  0.00  0.00           H  
ATOM   3934  HZ3 LYS 1 246      66.589  47.675  29.565  0.00  0.00           H  
ATOM   3935  N   ALA 1 247      59.859  48.682  35.434  0.00  0.00           N  
ATOM   3936  CA  ALA 1 247      58.863  48.203  36.284  0.00  0.00           C  
ATOM   3937  C   ALA 1 247      57.636  49.174  36.462  0.00  0.00           C  
ATOM   3938  O   ALA 1 247      56.612  48.814  36.994  0.00  0.00           O  
ATOM   3939  CB  ALA 1 247      59.373  47.845  37.699  0.00  0.00           C  
ATOM   3940  H   ALA 1 247      60.819  48.735  35.744  0.00  0.00           H  
ATOM   3941  HA  ALA 1 247      58.400  47.295  35.898  0.00  0.00           H  
ATOM   3942  HB1 ALA 1 247      60.174  47.109  37.764  0.00  0.00           H  
ATOM   3943  HB2 ALA 1 247      60.027  48.695  37.899  0.00  0.00           H  
ATOM   3944  HB3 ALA 1 247      58.673  47.716  38.524  0.00  0.00           H  
ATOM   3945  N   HIS 1 248      57.807  50.380  35.905  0.00  0.00           N  
ATOM   3946  CA  HIS 1 248      56.691  51.269  35.719  0.00  0.00           C  
ATOM   3947  C   HIS 1 248      56.363  51.678  34.203  0.00  0.00           C  
ATOM   3948  O   HIS 1 248      55.762  52.726  33.902  0.00  0.00           O  
ATOM   3949  CB  HIS 1 248      56.955  52.537  36.602  0.00  0.00           C  
ATOM   3950  CG  HIS 1 248      56.761  52.270  38.032  0.00  0.00           C  
ATOM   3951  ND1 HIS 1 248      57.740  51.759  38.871  0.00  0.00           N  
ATOM   3952  CD2 HIS 1 248      55.581  52.211  38.727  0.00  0.00           C  
ATOM   3953  CE1 HIS 1 248      57.231  51.579  40.076  0.00  0.00           C  
ATOM   3954  NE2 HIS 1 248      55.898  51.806  40.038  0.00  0.00           N  
ATOM   3955  H   HIS 1 248      58.719  50.623  35.546  0.00  0.00           H  
ATOM   3956  HA  HIS 1 248      55.780  50.753  36.021  0.00  0.00           H  
ATOM   3957  HB2 HIS 1 248      57.979  52.864  36.422  0.00  0.00           H  
ATOM   3958  HB3 HIS 1 248      56.216  53.249  36.235  0.00  0.00           H  
ATOM   3959  HD1 HIS 1 248      58.704  51.638  38.595  0.00  0.00           H  
ATOM   3960  HD2 HIS 1 248      54.632  52.403  38.248  0.00  0.00           H  
ATOM   3961  HE1 HIS 1 248      57.734  51.273  40.981  0.00  0.00           H  
ATOM   3962  N   GLU 1 249      56.912  50.982  33.211  0.00  0.00           N  
ATOM   3963  CA  GLU 1 249      56.881  51.377  31.842  0.00  0.00           C  
ATOM   3964  C   GLU 1 249      55.467  51.231  31.170  0.00  0.00           C  
ATOM   3965  O   GLU 1 249      55.055  50.130  30.958  0.00  0.00           O  
ATOM   3966  CB  GLU 1 249      57.943  50.638  30.959  0.00  0.00           C  
ATOM   3967  CG  GLU 1 249      58.007  50.806  29.409  0.00  0.00           C  
ATOM   3968  CD  GLU 1 249      58.259  52.263  28.953  0.00  0.00           C  
ATOM   3969  OE1 GLU 1 249      58.249  53.269  29.731  0.00  0.00           O  
ATOM   3970  OE2 GLU 1 249      58.602  52.424  27.731  0.00  0.00           O  
ATOM   3971  H   GLU 1 249      57.274  50.074  33.468  0.00  0.00           H  
ATOM   3972  HA  GLU 1 249      57.268  52.395  31.800  0.00  0.00           H  
ATOM   3973  HB2 GLU 1 249      58.944  50.756  31.375  0.00  0.00           H  
ATOM   3974  HB3 GLU 1 249      57.849  49.554  31.029  0.00  0.00           H  
ATOM   3975  HG2 GLU 1 249      58.853  50.226  29.041  0.00  0.00           H  
ATOM   3976  HG3 GLU 1 249      57.048  50.482  29.005  0.00  0.00           H  
ATOM   3977  N   LEU 1 250      54.938  52.375  30.695  0.00  0.00           N  
ATOM   3978  CA  LEU 1 250      53.727  52.434  29.868  0.00  0.00           C  
ATOM   3979  C   LEU 1 250      54.006  52.854  28.430  0.00  0.00           C  
ATOM   3980  O   LEU 1 250      54.871  53.681  28.120  0.00  0.00           O  
ATOM   3981  CB  LEU 1 250      52.625  53.291  30.481  0.00  0.00           C  
ATOM   3982  CG  LEU 1 250      52.120  52.737  31.816  0.00  0.00           C  
ATOM   3983  CD1 LEU 1 250      51.541  53.979  32.682  0.00  0.00           C  
ATOM   3984  CD2 LEU 1 250      50.904  51.806  31.559  0.00  0.00           C  
ATOM   3985  H   LEU 1 250      55.313  53.273  30.963  0.00  0.00           H  
ATOM   3986  HA  LEU 1 250      53.372  51.408  29.770  0.00  0.00           H  
ATOM   3987  HB2 LEU 1 250      53.125  54.194  30.831  0.00  0.00           H  
ATOM   3988  HB3 LEU 1 250      51.829  53.520  29.773  0.00  0.00           H  
ATOM   3989  HG  LEU 1 250      52.880  52.256  32.431  0.00  0.00           H  
ATOM   3990 HD11 LEU 1 250      50.855  53.718  33.488  0.00  0.00           H  
ATOM   3991 HD12 LEU 1 250      52.381  54.453  33.189  0.00  0.00           H  
ATOM   3992 HD13 LEU 1 250      51.019  54.683  32.034  0.00  0.00           H  
ATOM   3993 HD21 LEU 1 250      50.252  52.258  30.813  0.00  0.00           H  
ATOM   3994 HD22 LEU 1 250      51.367  50.841  31.352  0.00  0.00           H  
ATOM   3995 HD23 LEU 1 250      50.346  51.758  32.494  0.00  0.00           H  
ATOM   3996  N   PRO 1 251      53.194  52.307  27.455  0.00  0.00           N  
ATOM   3997  CA  PRO 1 251      53.250  52.760  26.015  0.00  0.00           C  
ATOM   3998  C   PRO 1 251      52.684  54.195  25.864  0.00  0.00           C  
ATOM   3999  O   PRO 1 251      51.863  54.594  26.653  0.00  0.00           O  
ATOM   4000  CB  PRO 1 251      52.449  51.706  25.150  0.00  0.00           C  
ATOM   4001  CG  PRO 1 251      52.003  50.612  26.166  0.00  0.00           C  
ATOM   4002  CD  PRO 1 251      52.238  51.177  27.563  0.00  0.00           C  
ATOM   4003  HA  PRO 1 251      54.304  52.773  25.738  0.00  0.00           H  
ATOM   4004  HB2 PRO 1 251      51.577  52.150  24.670  0.00  0.00           H  
ATOM   4005  HB3 PRO 1 251      53.075  51.180  24.431  0.00  0.00           H  
ATOM   4006  HG2 PRO 1 251      50.962  50.373  25.952  0.00  0.00           H  
ATOM   4007  HG3 PRO 1 251      52.637  49.730  26.073  0.00  0.00           H  
ATOM   4008  HD2 PRO 1 251      51.343  51.553  28.059  0.00  0.00           H  
ATOM   4009  HD3 PRO 1 251      52.620  50.422  28.250  0.00  0.00           H  
ATOM   4010  N   GLU 1 252      53.140  54.841  24.826  0.00  0.00           N  
ATOM   4011  CA  GLU 1 252      52.528  56.055  24.259  0.00  0.00           C  
ATOM   4012  C   GLU 1 252      51.351  55.863  23.386  0.00  0.00           C  
ATOM   4013  O   GLU 1 252      51.122  54.724  22.890  0.00  0.00           O  
ATOM   4014  CB  GLU 1 252      53.568  57.063  23.702  0.00  0.00           C  
ATOM   4015  CG  GLU 1 252      54.630  57.745  24.664  0.00  0.00           C  
ATOM   4016  CD  GLU 1 252      54.013  58.430  25.895  0.00  0.00           C  
ATOM   4017  OE1 GLU 1 252      52.932  59.046  25.743  0.00  0.00           O  
ATOM   4018  OE2 GLU 1 252      54.563  58.512  26.967  0.00  0.00           O  
ATOM   4019  H   GLU 1 252      53.898  54.541  24.230  0.00  0.00           H  
ATOM   4020  HA  GLU 1 252      52.047  56.615  25.061  0.00  0.00           H  
ATOM   4021  HB2 GLU 1 252      54.087  56.529  22.906  0.00  0.00           H  
ATOM   4022  HB3 GLU 1 252      53.056  57.928  23.282  0.00  0.00           H  
ATOM   4023  HG2 GLU 1 252      55.328  56.995  25.037  0.00  0.00           H  
ATOM   4024  HG3 GLU 1 252      55.288  58.459  24.169  0.00  0.00           H  
ATOM   4025  N   SER 1 253      50.581  56.915  23.163  0.00  0.00           N  
ATOM   4026  CA  SER 1 253      49.231  56.846  22.481  0.00  0.00           C  
ATOM   4027  C   SER 1 253      49.385  56.683  21.019  0.00  0.00           C  
ATOM   4028  O   SER 1 253      50.160  57.414  20.429  0.00  0.00           O  
ATOM   4029  CB  SER 1 253      48.379  58.050  22.832  0.00  0.00           C  
ATOM   4030  OG  SER 1 253      46.975  58.043  22.557  0.00  0.00           O  
ATOM   4031  H   SER 1 253      50.783  57.815  23.573  0.00  0.00           H  
ATOM   4032  HA  SER 1 253      48.727  55.956  22.860  0.00  0.00           H  
ATOM   4033  HB2 SER 1 253      48.616  58.342  23.855  0.00  0.00           H  
ATOM   4034  HB3 SER 1 253      48.785  58.790  22.144  0.00  0.00           H  
ATOM   4035  HG  SER 1 253      46.689  57.143  22.732  0.00  0.00           H  
ATOM   4036  N   MET 1 254      48.522  55.805  20.417  0.00  0.00           N  
ATOM   4037  CA  MET 1 254      48.742  55.272  19.133  0.00  0.00           C  
ATOM   4038  C   MET 1 254      47.498  55.149  18.316  0.00  0.00           C  
ATOM   4039  O   MET 1 254      46.420  54.894  18.879  0.00  0.00           O  
ATOM   4040  CB  MET 1 254      49.525  53.958  19.399  0.00  0.00           C  
ATOM   4041  CG  MET 1 254      48.710  52.897  20.003  0.00  0.00           C  
ATOM   4042  SD  MET 1 254      49.603  51.355  20.315  0.00  0.00           S  
ATOM   4043  CE  MET 1 254      49.613  50.636  18.623  0.00  0.00           C  
ATOM   4044  H   MET 1 254      47.857  55.352  21.027  0.00  0.00           H  
ATOM   4045  HA  MET 1 254      49.392  55.935  18.562  0.00  0.00           H  
ATOM   4046  HB2 MET 1 254      49.974  53.531  18.502  0.00  0.00           H  
ATOM   4047  HB3 MET 1 254      50.415  54.186  19.985  0.00  0.00           H  
ATOM   4048  HG2 MET 1 254      48.372  53.152  21.008  0.00  0.00           H  
ATOM   4049  HG3 MET 1 254      47.841  52.714  19.373  0.00  0.00           H  
ATOM   4050  HE1 MET 1 254      50.222  49.732  18.633  0.00  0.00           H  
ATOM   4051  HE2 MET 1 254      48.634  50.538  18.154  0.00  0.00           H  
ATOM   4052  HE3 MET 1 254      50.144  51.225  17.874  0.00  0.00           H  
ATOM   4053  N   CYS 1 255      47.557  55.119  16.971  0.00  0.00           N  
ATOM   4054  CA  CYS 1 255      46.429  54.802  16.113  0.00  0.00           C  
ATOM   4055  C   CYS 1 255      46.596  53.572  15.211  0.00  0.00           C  
ATOM   4056  O   CYS 1 255      47.729  53.194  14.861  0.00  0.00           O  
ATOM   4057  CB  CYS 1 255      45.971  56.061  15.339  0.00  0.00           C  
ATOM   4058  SG  CYS 1 255      45.721  57.542  16.324  0.00  0.00           S  
ATOM   4059  H   CYS 1 255      48.476  55.299  16.592  0.00  0.00           H  
ATOM   4060  HA  CYS 1 255      45.578  54.521  16.734  0.00  0.00           H  
ATOM   4061  HB2 CYS 1 255      46.755  56.311  14.623  0.00  0.00           H  
ATOM   4062  HB3 CYS 1 255      45.071  55.806  14.780  0.00  0.00           H  
ATOM   4063  HG  CYS 1 255      46.983  57.830  16.653  0.00  0.00           H  
ATOM   4064  N   LEU 1 256      45.416  52.971  14.857  0.00  0.00           N  
ATOM   4065  CA  LEU 1 256      45.321  51.915  13.920  0.00  0.00           C  
ATOM   4066  C   LEU 1 256      44.073  51.970  13.033  0.00  0.00           C  
ATOM   4067  O   LEU 1 256      42.962  52.239  13.506  0.00  0.00           O  
ATOM   4068  CB  LEU 1 256      45.660  50.620  14.716  0.00  0.00           C  
ATOM   4069  CG  LEU 1 256      44.620  50.163  15.809  0.00  0.00           C  
ATOM   4070  CD1 LEU 1 256      44.649  48.651  15.802  0.00  0.00           C  
ATOM   4071  CD2 LEU 1 256      44.956  50.680  17.123  0.00  0.00           C  
ATOM   4072  H   LEU 1 256      44.692  53.489  15.334  0.00  0.00           H  
ATOM   4073  HA  LEU 1 256      46.156  51.940  13.220  0.00  0.00           H  
ATOM   4074  HB2 LEU 1 256      45.801  49.806  14.005  0.00  0.00           H  
ATOM   4075  HB3 LEU 1 256      46.682  50.688  15.088  0.00  0.00           H  
ATOM   4076  HG  LEU 1 256      43.599  50.418  15.525  0.00  0.00           H  
ATOM   4077 HD11 LEU 1 256      45.665  48.263  15.867  0.00  0.00           H  
ATOM   4078 HD12 LEU 1 256      44.093  48.283  16.664  0.00  0.00           H  
ATOM   4079 HD13 LEU 1 256      44.109  48.345  14.905  0.00  0.00           H  
ATOM   4080 HD21 LEU 1 256      44.655  50.049  17.960  0.00  0.00           H  
ATOM   4081 HD22 LEU 1 256      46.035  50.787  17.232  0.00  0.00           H  
ATOM   4082 HD23 LEU 1 256      44.485  51.659  17.212  0.00  0.00           H  
ATOM   4083  N   LYS 1 257      44.297  51.963  11.743  0.00  0.00           N  
ATOM   4084  CA  LYS 1 257      43.326  52.304  10.624  0.00  0.00           C  
ATOM   4085  C   LYS 1 257      42.942  51.058   9.851  0.00  0.00           C  
ATOM   4086  O   LYS 1 257      43.805  50.371   9.341  0.00  0.00           O  
ATOM   4087  CB  LYS 1 257      44.021  53.358   9.780  0.00  0.00           C  
ATOM   4088  CG  LYS 1 257      43.047  54.019   8.852  0.00  0.00           C  
ATOM   4089  CD  LYS 1 257      43.706  55.152   8.116  0.00  0.00           C  
ATOM   4090  CE  LYS 1 257      42.657  55.888   7.330  0.00  0.00           C  
ATOM   4091  NZ  LYS 1 257      42.902  57.342   7.250  0.00  0.00           N  
ATOM   4092  H   LYS 1 257      45.208  51.612  11.483  0.00  0.00           H  
ATOM   4093  HA  LYS 1 257      42.452  52.730  11.117  0.00  0.00           H  
ATOM   4094  HB2 LYS 1 257      44.372  54.127  10.468  0.00  0.00           H  
ATOM   4095  HB3 LYS 1 257      44.947  52.998   9.331  0.00  0.00           H  
ATOM   4096  HG2 LYS 1 257      42.545  53.329   8.174  0.00  0.00           H  
ATOM   4097  HG3 LYS 1 257      42.232  54.384   9.478  0.00  0.00           H  
ATOM   4098  HD2 LYS 1 257      44.243  55.851   8.757  0.00  0.00           H  
ATOM   4099  HD3 LYS 1 257      44.458  54.722   7.454  0.00  0.00           H  
ATOM   4100  HE2 LYS 1 257      42.602  55.364   6.376  0.00  0.00           H  
ATOM   4101  HE3 LYS 1 257      41.685  55.711   7.792  0.00  0.00           H  
ATOM   4102  HZ1 LYS 1 257      43.849  57.617   7.031  0.00  0.00           H  
ATOM   4103  HZ2 LYS 1 257      42.253  57.691   6.560  0.00  0.00           H  
ATOM   4104  HZ3 LYS 1 257      42.740  57.877   8.091  0.00  0.00           H  
ATOM   4105  N   PHE 1 258      41.624  50.757   9.812  0.00  0.00           N  
ATOM   4106  CA  PHE 1 258      41.035  49.555   9.099  0.00  0.00           C  
ATOM   4107  C   PHE 1 258      40.885  49.686   7.609  0.00  0.00           C  
ATOM   4108  O   PHE 1 258      40.945  50.807   7.064  0.00  0.00           O  
ATOM   4109  CB  PHE 1 258      39.644  49.365   9.824  0.00  0.00           C  
ATOM   4110  CG  PHE 1 258      39.651  48.996  11.291  0.00  0.00           C  
ATOM   4111  CD1 PHE 1 258      40.234  49.864  12.263  0.00  0.00           C  
ATOM   4112  CD2 PHE 1 258      39.031  47.832  11.823  0.00  0.00           C  
ATOM   4113  CE1 PHE 1 258      40.257  49.488  13.621  0.00  0.00           C  
ATOM   4114  CE2 PHE 1 258      39.063  47.450  13.164  0.00  0.00           C  
ATOM   4115  CZ  PHE 1 258      39.701  48.282  14.105  0.00  0.00           C  
ATOM   4116  H   PHE 1 258      40.892  51.370  10.139  0.00  0.00           H  
ATOM   4117  HA  PHE 1 258      41.558  48.630   9.345  0.00  0.00           H  
ATOM   4118  HB2 PHE 1 258      39.076  50.285   9.686  0.00  0.00           H  
ATOM   4119  HB3 PHE 1 258      39.048  48.608   9.315  0.00  0.00           H  
ATOM   4120  HD1 PHE 1 258      40.607  50.847  12.017  0.00  0.00           H  
ATOM   4121  HD2 PHE 1 258      38.655  47.101  11.122  0.00  0.00           H  
ATOM   4122  HE1 PHE 1 258      40.874  50.012  14.336  0.00  0.00           H  
ATOM   4123  HE2 PHE 1 258      38.680  46.486  13.465  0.00  0.00           H  
ATOM   4124  HZ  PHE 1 258      39.737  48.126  15.173  0.00  0.00           H  
ATOM   4125  N   ASP 1 259      40.844  48.561   6.874  0.00  0.00           N  
ATOM   4126  CA  ASP 1 259      40.651  48.554   5.425  0.00  0.00           C  
ATOM   4127  C   ASP 1 259      39.365  49.300   4.911  0.00  0.00           C  
ATOM   4128  O   ASP 1 259      39.330  49.796   3.820  0.00  0.00           O  
ATOM   4129  CB  ASP 1 259      40.990  47.196   4.730  0.00  0.00           C  
ATOM   4130  CG  ASP 1 259      42.331  46.519   5.104  0.00  0.00           C  
ATOM   4131  OD1 ASP 1 259      43.428  46.830   4.548  0.00  0.00           O  
ATOM   4132  OD2 ASP 1 259      42.267  45.581   6.046  0.00  0.00           O  
ATOM   4133  H   ASP 1 259      40.893  47.688   7.379  0.00  0.00           H  
ATOM   4134  HA  ASP 1 259      41.388  49.215   4.970  0.00  0.00           H  
ATOM   4135  HB2 ASP 1 259      40.181  46.470   4.816  0.00  0.00           H  
ATOM   4136  HB3 ASP 1 259      41.039  47.496   3.683  0.00  0.00           H  
ATOM   4137  HD2 ASP 1 259      43.201  45.392   6.162  0.00  0.00           H  
ATOM   4138  N   CYS 1 260      38.372  49.541   5.786  0.00  0.00           N  
ATOM   4139  CA  CYS 1 260      37.208  50.362   5.511  0.00  0.00           C  
ATOM   4140  C   CYS 1 260      37.529  51.897   5.669  0.00  0.00           C  
ATOM   4141  O   CYS 1 260      36.680  52.651   5.267  0.00  0.00           O  
ATOM   4142  CB  CYS 1 260      36.145  49.810   6.540  0.00  0.00           C  
ATOM   4143  SG  CYS 1 260      36.493  50.325   8.194  0.00  0.00           S  
ATOM   4144  H   CYS 1 260      38.448  49.110   6.695  0.00  0.00           H  
ATOM   4145  HA  CYS 1 260      36.776  50.189   4.525  0.00  0.00           H  
ATOM   4146  HB2 CYS 1 260      35.120  50.062   6.269  0.00  0.00           H  
ATOM   4147  HB3 CYS 1 260      36.110  48.721   6.525  0.00  0.00           H  
ATOM   4148  HG  CYS 1 260      35.324  49.919   8.698  0.00  0.00           H  
ATOM   4149  N   GLY 1 261      38.666  52.255   6.185  0.00  0.00           N  
ATOM   4150  CA  GLY 1 261      39.123  53.631   6.289  0.00  0.00           C  
ATOM   4151  C   GLY 1 261      38.876  54.255   7.781  0.00  0.00           C  
ATOM   4152  O   GLY 1 261      39.522  55.216   8.160  0.00  0.00           O  
ATOM   4153  H   GLY 1 261      39.288  51.549   6.552  0.00  0.00           H  
ATOM   4154  HA2 GLY 1 261      40.212  53.656   6.257  0.00  0.00           H  
ATOM   4155  HA3 GLY 1 261      38.860  54.327   5.493  0.00  0.00           H  
ATOM   4156  N   VAL 1 262      37.997  53.698   8.610  0.00  0.00           N  
ATOM   4157  CA  VAL 1 262      37.785  54.126  10.029  0.00  0.00           C  
ATOM   4158  C   VAL 1 262      39.106  53.904  10.813  0.00  0.00           C  
ATOM   4159  O   VAL 1 262      39.893  53.065  10.393  0.00  0.00           O  
ATOM   4160  CB  VAL 1 262      36.698  53.184  10.743  0.00  0.00           C  
ATOM   4161  CG1 VAL 1 262      36.541  53.475  12.236  0.00  0.00           C  
ATOM   4162  CG2 VAL 1 262      35.262  53.280  10.111  0.00  0.00           C  
ATOM   4163  H   VAL 1 262      37.673  52.777   8.351  0.00  0.00           H  
ATOM   4164  HA  VAL 1 262      37.438  55.158  10.073  0.00  0.00           H  
ATOM   4165  HB  VAL 1 262      37.032  52.147  10.719  0.00  0.00           H  
ATOM   4166 HG11 VAL 1 262      36.579  54.556  12.371  0.00  0.00           H  
ATOM   4167 HG12 VAL 1 262      35.598  53.127  12.659  0.00  0.00           H  
ATOM   4168 HG13 VAL 1 262      37.351  53.056  12.834  0.00  0.00           H  
ATOM   4169 HG21 VAL 1 262      34.498  52.689  10.617  0.00  0.00           H  
ATOM   4170 HG22 VAL 1 262      34.957  54.326  10.091  0.00  0.00           H  
ATOM   4171 HG23 VAL 1 262      35.287  52.876   9.098  0.00  0.00           H  
ATOM   4172  N   GLN 1 263      39.419  54.722  11.794  0.00  0.00           N  
ATOM   4173  CA  GLN 1 263      40.641  54.644  12.646  0.00  0.00           C  
ATOM   4174  C   GLN 1 263      40.319  54.697  14.169  0.00  0.00           C  
ATOM   4175  O   GLN 1 263      39.509  55.597  14.628  0.00  0.00           O  
ATOM   4176  CB  GLN 1 263      41.592  55.826  12.317  0.00  0.00           C  
ATOM   4177  CG  GLN 1 263      42.996  55.677  12.945  0.00  0.00           C  
ATOM   4178  CD  GLN 1 263      43.872  56.947  12.587  0.00  0.00           C  
ATOM   4179  OE1 GLN 1 263      43.398  58.075  12.583  0.00  0.00           O  
ATOM   4180  NE2 GLN 1 263      45.084  56.711  12.211  0.00  0.00           N  
ATOM   4181  H   GLN 1 263      38.697  55.387  12.033  0.00  0.00           H  
ATOM   4182  HA  GLN 1 263      41.197  53.734  12.417  0.00  0.00           H  
ATOM   4183  HB2 GLN 1 263      41.764  55.829  11.241  0.00  0.00           H  
ATOM   4184  HB3 GLN 1 263      41.124  56.741  12.680  0.00  0.00           H  
ATOM   4185  HG2 GLN 1 263      42.963  55.758  14.031  0.00  0.00           H  
ATOM   4186  HG3 GLN 1 263      43.462  54.743  12.632  0.00  0.00           H  
ATOM   4187 HE21 GLN 1 263      45.709  57.490  12.063  0.00  0.00           H  
ATOM   4188 HE22 GLN 1 263      45.448  55.769  12.179  0.00  0.00           H  
ATOM   4189  N   ILE 1 264      41.030  53.887  14.955  0.00  0.00           N  
ATOM   4190  CA  ILE 1 264      40.904  53.861  16.400  0.00  0.00           C  
ATOM   4191  C   ILE 1 264      42.195  54.416  17.060  0.00  0.00           C  
ATOM   4192  O   ILE 1 264      43.276  54.290  16.476  0.00  0.00           O  
ATOM   4193  CB  ILE 1 264      40.601  52.406  16.860  0.00  0.00           C  
ATOM   4194  CG1 ILE 1 264      39.045  52.124  16.789  0.00  0.00           C  
ATOM   4195  CG2 ILE 1 264      40.859  52.264  18.439  0.00  0.00           C  
ATOM   4196  CD1 ILE 1 264      38.290  52.262  15.407  0.00  0.00           C  
ATOM   4197  H   ILE 1 264      41.627  53.191  14.532  0.00  0.00           H  
ATOM   4198  HA  ILE 1 264      40.075  54.548  16.570  0.00  0.00           H  
ATOM   4199  HB  ILE 1 264      41.196  51.662  16.330  0.00  0.00           H  
ATOM   4200 HG12 ILE 1 264      38.883  51.071  17.022  0.00  0.00           H  
ATOM   4201 HG13 ILE 1 264      38.477  52.608  17.584  0.00  0.00           H  
ATOM   4202 HG21 ILE 1 264      40.405  51.348  18.817  0.00  0.00           H  
ATOM   4203 HG22 ILE 1 264      41.918  52.270  18.698  0.00  0.00           H  
ATOM   4204 HG23 ILE 1 264      40.279  53.014  18.976  0.00  0.00           H  
ATOM   4205 HD11 ILE 1 264      38.874  51.929  14.550  0.00  0.00           H  
ATOM   4206 HD12 ILE 1 264      37.352  51.707  15.419  0.00  0.00           H  
ATOM   4207 HD13 ILE 1 264      37.958  53.298  15.331  0.00  0.00           H  
ATOM   4208  N   GLN 1 265      42.031  54.981  18.263  0.00  0.00           N  
ATOM   4209  CA  GLN 1 265      43.118  55.437  19.048  0.00  0.00           C  
ATOM   4210  C   GLN 1 265      43.105  54.860  20.449  0.00  0.00           C  
ATOM   4211  O   GLN 1 265      42.228  55.068  21.232  0.00  0.00           O  
ATOM   4212  CB  GLN 1 265      43.184  56.938  18.997  0.00  0.00           C  
ATOM   4213  CG  GLN 1 265      44.436  57.565  19.774  0.00  0.00           C  
ATOM   4214  CD  GLN 1 265      44.785  59.025  19.538  0.00  0.00           C  
ATOM   4215  OE1 GLN 1 265      44.339  59.707  18.594  0.00  0.00           O  
ATOM   4216  NE2 GLN 1 265      45.613  59.641  20.337  0.00  0.00           N  
ATOM   4217  H   GLN 1 265      41.118  55.008  18.694  0.00  0.00           H  
ATOM   4218  HA  GLN 1 265      44.073  55.196  18.581  0.00  0.00           H  
ATOM   4219  HB2 GLN 1 265      43.315  57.211  17.950  0.00  0.00           H  
ATOM   4220  HB3 GLN 1 265      42.231  57.383  19.285  0.00  0.00           H  
ATOM   4221  HG2 GLN 1 265      44.268  57.430  20.842  0.00  0.00           H  
ATOM   4222  HG3 GLN 1 265      45.309  56.982  19.478  0.00  0.00           H  
ATOM   4223 HE21 GLN 1 265      45.746  60.636  20.224  0.00  0.00           H  
ATOM   4224 HE22 GLN 1 265      46.056  59.131  21.087  0.00  0.00           H  
ATOM   4225  N   LEU 1 266      44.277  54.212  20.777  0.00  0.00           N  
ATOM   4226  CA  LEU 1 266      44.549  53.662  22.117  0.00  0.00           C  
ATOM   4227  C   LEU 1 266      45.422  54.649  22.994  0.00  0.00           C  
ATOM   4228  O   LEU 1 266      46.182  55.405  22.399  0.00  0.00           O  
ATOM   4229  CB  LEU 1 266      45.271  52.359  22.004  0.00  0.00           C  
ATOM   4230  CG  LEU 1 266      44.515  51.147  21.292  0.00  0.00           C  
ATOM   4231  CD1 LEU 1 266      45.412  50.055  20.841  0.00  0.00           C  
ATOM   4232  CD2 LEU 1 266      43.511  50.539  22.302  0.00  0.00           C  
ATOM   4233  H   LEU 1 266      45.024  54.213  20.097  0.00  0.00           H  
ATOM   4234  HA  LEU 1 266      43.651  53.502  22.712  0.00  0.00           H  
ATOM   4235  HB2 LEU 1 266      46.260  52.460  21.558  0.00  0.00           H  
ATOM   4236  HB3 LEU 1 266      45.607  52.026  22.986  0.00  0.00           H  
ATOM   4237  HG  LEU 1 266      43.852  51.461  20.486  0.00  0.00           H  
ATOM   4238 HD11 LEU 1 266      45.961  50.382  19.958  0.00  0.00           H  
ATOM   4239 HD12 LEU 1 266      46.111  49.730  21.612  0.00  0.00           H  
ATOM   4240 HD13 LEU 1 266      44.861  49.166  20.537  0.00  0.00           H  
ATOM   4241 HD21 LEU 1 266      44.089  50.203  23.162  0.00  0.00           H  
ATOM   4242 HD22 LEU 1 266      42.895  51.351  22.687  0.00  0.00           H  
ATOM   4243 HD23 LEU 1 266      42.823  49.833  21.838  0.00  0.00           H  
ATOM   4244  N   GLY 1 267      45.310  54.567  24.256  0.00  0.00           N  
ATOM   4245  CA  GLY 1 267      46.155  55.237  25.275  0.00  0.00           C  
ATOM   4246  C   GLY 1 267      45.970  54.580  26.645  0.00  0.00           C  
ATOM   4247  O   GLY 1 267      45.215  53.650  26.898  0.00  0.00           O  
ATOM   4248  H   GLY 1 267      44.590  53.938  24.582  0.00  0.00           H  
ATOM   4249  HA2 GLY 1 267      47.221  55.209  25.053  0.00  0.00           H  
ATOM   4250  HA3 GLY 1 267      45.825  56.276  25.315  0.00  0.00           H  
ATOM   4251  N   PHE 1 268      46.906  54.875  27.566  0.00  0.00           N  
ATOM   4252  CA  PHE 1 268      47.282  53.975  28.620  0.00  0.00           C  
ATOM   4253  C   PHE 1 268      47.485  54.717  29.960  0.00  0.00           C  
ATOM   4254  O   PHE 1 268      47.777  55.925  30.101  0.00  0.00           O  
ATOM   4255  CB  PHE 1 268      48.576  53.346  28.163  0.00  0.00           C  
ATOM   4256  CG  PHE 1 268      48.436  52.471  26.859  0.00  0.00           C  
ATOM   4257  CD1 PHE 1 268      47.552  51.388  26.931  0.00  0.00           C  
ATOM   4258  CD2 PHE 1 268      49.005  52.846  25.600  0.00  0.00           C  
ATOM   4259  CE1 PHE 1 268      47.332  50.515  25.829  0.00  0.00           C  
ATOM   4260  CE2 PHE 1 268      48.786  52.025  24.540  0.00  0.00           C  
ATOM   4261  CZ  PHE 1 268      47.979  50.900  24.639  0.00  0.00           C  
ATOM   4262  H   PHE 1 268      47.583  55.616  27.451  0.00  0.00           H  
ATOM   4263  HA  PHE 1 268      46.504  53.227  28.776  0.00  0.00           H  
ATOM   4264  HB2 PHE 1 268      49.297  54.128  27.928  0.00  0.00           H  
ATOM   4265  HB3 PHE 1 268      49.102  52.755  28.912  0.00  0.00           H  
ATOM   4266  HD1 PHE 1 268      47.108  51.258  27.906  0.00  0.00           H  
ATOM   4267  HD2 PHE 1 268      49.595  53.751  25.610  0.00  0.00           H  
ATOM   4268  HE1 PHE 1 268      46.729  49.625  25.928  0.00  0.00           H  
ATOM   4269  HE2 PHE 1 268      49.157  52.309  23.567  0.00  0.00           H  
ATOM   4270  HZ  PHE 1 268      47.894  50.298  23.746  0.00  0.00           H  
ATOM   4271  N   ALA 1 269      47.304  53.893  31.039  0.00  0.00           N  
ATOM   4272  CA  ALA 1 269      47.513  54.324  32.465  0.00  0.00           C  
ATOM   4273  C   ALA 1 269      47.776  53.109  33.481  0.00  0.00           C  
ATOM   4274  O   ALA 1 269      47.734  52.002  33.038  0.00  0.00           O  
ATOM   4275  CB  ALA 1 269      46.233  55.087  32.885  0.00  0.00           C  
ATOM   4276  H   ALA 1 269      47.175  52.922  30.790  0.00  0.00           H  
ATOM   4277  HA  ALA 1 269      48.361  54.995  32.602  0.00  0.00           H  
ATOM   4278  HB1 ALA 1 269      45.295  54.824  32.396  0.00  0.00           H  
ATOM   4279  HB2 ALA 1 269      46.111  55.166  33.965  0.00  0.00           H  
ATOM   4280  HB3 ALA 1 269      46.166  56.152  32.664  0.00  0.00           H  
ATOM   4281  N   ALA 1 270      48.065  53.341  34.765  0.00  0.00           N  
ATOM   4282  CA  ALA 1 270      48.306  52.352  35.815  0.00  0.00           C  
ATOM   4283  C   ALA 1 270      47.792  52.766  37.119  0.00  0.00           C  
ATOM   4284  O   ALA 1 270      47.650  53.991  37.355  0.00  0.00           O  
ATOM   4285  CB  ALA 1 270      49.727  51.798  35.791  0.00  0.00           C  
ATOM   4286  H   ALA 1 270      48.276  54.291  35.038  0.00  0.00           H  
ATOM   4287  HA  ALA 1 270      47.678  51.500  35.554  0.00  0.00           H  
ATOM   4288  HB1 ALA 1 270      49.860  51.379  36.788  0.00  0.00           H  
ATOM   4289  HB2 ALA 1 270      49.754  51.046  35.003  0.00  0.00           H  
ATOM   4290  HB3 ALA 1 270      50.453  52.585  35.585  0.00  0.00           H  
ATOM   4291  N   GLU 1 271      47.529  51.822  38.035  0.00  0.00           N  
ATOM   4292  CA  GLU 1 271      47.022  52.082  39.423  0.00  0.00           C  
ATOM   4293  C   GLU 1 271      47.973  51.511  40.450  0.00  0.00           C  
ATOM   4294  O   GLU 1 271      48.271  52.175  41.448  0.00  0.00           O  
ATOM   4295  CB  GLU 1 271      45.563  51.570  39.632  0.00  0.00           C  
ATOM   4296  CG  GLU 1 271      44.877  52.334  40.834  0.00  0.00           C  
ATOM   4297  CD  GLU 1 271      43.357  52.055  40.882  0.00  0.00           C  
ATOM   4298  OE1 GLU 1 271      43.093  50.835  40.943  0.00  0.00           O  
ATOM   4299  OE2 GLU 1 271      42.552  52.908  41.158  0.00  0.00           O  
ATOM   4300  H   GLU 1 271      47.693  50.853  37.802  0.00  0.00           H  
ATOM   4301  HA  GLU 1 271      46.991  53.137  39.694  0.00  0.00           H  
ATOM   4302  HB2 GLU 1 271      44.933  51.570  38.743  0.00  0.00           H  
ATOM   4303  HB3 GLU 1 271      45.692  50.552  40.000  0.00  0.00           H  
ATOM   4304  HG2 GLU 1 271      45.205  51.854  41.756  0.00  0.00           H  
ATOM   4305  HG3 GLU 1 271      45.037  53.409  40.742  0.00  0.00           H  
ATOM   4306  N   PHE 1 272      48.518  50.309  40.275  0.00  0.00           N  
ATOM   4307  CA  PHE 1 272      49.700  49.670  41.083  0.00  0.00           C  
ATOM   4308  C   PHE 1 272      50.793  49.241  40.086  0.00  0.00           C  
ATOM   4309  O   PHE 1 272      50.539  49.213  38.900  0.00  0.00           O  
ATOM   4310  CB  PHE 1 272      49.275  48.431  41.953  0.00  0.00           C  
ATOM   4311  CG  PHE 1 272      48.262  48.903  42.953  0.00  0.00           C  
ATOM   4312  CD1 PHE 1 272      48.587  49.493  44.133  0.00  0.00           C  
ATOM   4313  CD2 PHE 1 272      46.908  48.928  42.485  0.00  0.00           C  
ATOM   4314  CE1 PHE 1 272      47.615  50.006  44.980  0.00  0.00           C  
ATOM   4315  CE2 PHE 1 272      45.848  49.505  43.326  0.00  0.00           C  
ATOM   4316  CZ  PHE 1 272      46.238  50.015  44.545  0.00  0.00           C  
ATOM   4317  H   PHE 1 272      48.407  49.731  39.454  0.00  0.00           H  
ATOM   4318  HA  PHE 1 272      50.036  50.424  41.795  0.00  0.00           H  
ATOM   4319  HB2 PHE 1 272      48.900  47.653  41.288  0.00  0.00           H  
ATOM   4320  HB3 PHE 1 272      50.157  48.122  42.513  0.00  0.00           H  
ATOM   4321  HD1 PHE 1 272      49.599  49.601  44.493  0.00  0.00           H  
ATOM   4322  HD2 PHE 1 272      46.678  48.470  41.534  0.00  0.00           H  
ATOM   4323  HE1 PHE 1 272      47.807  50.328  45.993  0.00  0.00           H  
ATOM   4324  HE2 PHE 1 272      44.821  49.541  42.991  0.00  0.00           H  
ATOM   4325  HZ  PHE 1 272      45.461  50.428  45.170  0.00  0.00           H  
ATOM   4326  N   SER 1 273      51.992  48.900  40.536  0.00  0.00           N  
ATOM   4327  CA  SER 1 273      53.034  48.325  39.645  0.00  0.00           C  
ATOM   4328  C   SER 1 273      52.665  46.936  39.047  0.00  0.00           C  
ATOM   4329  O   SER 1 273      53.413  46.340  38.269  0.00  0.00           O  
ATOM   4330  CB  SER 1 273      54.340  48.117  40.363  0.00  0.00           C  
ATOM   4331  OG  SER 1 273      54.584  49.306  41.139  0.00  0.00           O  
ATOM   4332  H   SER 1 273      52.202  48.944  41.523  0.00  0.00           H  
ATOM   4333  HA  SER 1 273      53.262  49.060  38.873  0.00  0.00           H  
ATOM   4334  HB2 SER 1 273      54.250  47.286  41.063  0.00  0.00           H  
ATOM   4335  HB3 SER 1 273      55.228  48.007  39.742  0.00  0.00           H  
ATOM   4336  HG  SER 1 273      55.152  49.958  40.721  0.00  0.00           H  
ATOM   4337  N   ASN 1 274      51.449  46.332  39.366  0.00  0.00           N  
ATOM   4338  CA  ASN 1 274      50.881  45.137  38.766  0.00  0.00           C  
ATOM   4339  C   ASN 1 274      49.461  45.382  38.282  0.00  0.00           C  
ATOM   4340  O   ASN 1 274      48.788  44.382  38.035  0.00  0.00           O  
ATOM   4341  CB  ASN 1 274      51.006  44.010  39.825  0.00  0.00           C  
ATOM   4342  CG  ASN 1 274      49.879  43.952  40.893  0.00  0.00           C  
ATOM   4343  OD1 ASN 1 274      49.441  44.930  41.471  0.00  0.00           O  
ATOM   4344  ND2 ASN 1 274      49.480  42.797  41.363  0.00  0.00           N  
ATOM   4345  H   ASN 1 274      50.811  46.922  39.881  0.00  0.00           H  
ATOM   4346  HA  ASN 1 274      51.467  44.885  37.883  0.00  0.00           H  
ATOM   4347  HB2 ASN 1 274      50.990  43.046  39.317  0.00  0.00           H  
ATOM   4348  HB3 ASN 1 274      52.008  43.996  40.254  0.00  0.00           H  
ATOM   4349 HD21 ASN 1 274      48.800  42.831  42.108  0.00  0.00           H  
ATOM   4350 HD22 ASN 1 274      49.897  41.944  41.016  0.00  0.00           H  
ATOM   4351  N   VAL 1 275      48.917  46.539  38.043  0.00  0.00           N  
ATOM   4352  CA  VAL 1 275      47.639  46.914  37.404  0.00  0.00           C  
ATOM   4353  C   VAL 1 275      47.822  47.959  36.239  0.00  0.00           C  
ATOM   4354  O   VAL 1 275      48.546  48.993  36.426  0.00  0.00           O  
ATOM   4355  CB  VAL 1 275      46.640  47.346  38.412  0.00  0.00           C  
ATOM   4356  CG1 VAL 1 275      45.362  47.789  37.560  0.00  0.00           C  
ATOM   4357  CG2 VAL 1 275      46.369  46.304  39.506  0.00  0.00           C  
ATOM   4358  H   VAL 1 275      49.606  47.265  38.180  0.00  0.00           H  
ATOM   4359  HA  VAL 1 275      47.223  45.979  37.030  0.00  0.00           H  
ATOM   4360  HB  VAL 1 275      47.122  48.243  38.802  0.00  0.00           H  
ATOM   4361 HG11 VAL 1 275      45.534  48.652  36.917  0.00  0.00           H  
ATOM   4362 HG12 VAL 1 275      44.991  46.903  37.045  0.00  0.00           H  
ATOM   4363 HG13 VAL 1 275      44.684  48.106  38.352  0.00  0.00           H  
ATOM   4364 HG21 VAL 1 275      47.274  46.288  40.114  0.00  0.00           H  
ATOM   4365 HG22 VAL 1 275      45.602  46.523  40.249  0.00  0.00           H  
ATOM   4366 HG23 VAL 1 275      46.197  45.354  39.000  0.00  0.00           H  
ATOM   4367  N   MET 1 276      47.126  47.714  35.159  0.00  0.00           N  
ATOM   4368  CA  MET 1 276      47.174  48.584  33.958  0.00  0.00           C  
ATOM   4369  C   MET 1 276      45.779  48.964  33.434  0.00  0.00           C  
ATOM   4370  O   MET 1 276      44.794  48.350  33.740  0.00  0.00           O  
ATOM   4371  CB  MET 1 276      48.052  47.927  32.875  0.00  0.00           C  
ATOM   4372  CG  MET 1 276      48.300  48.905  31.706  0.00  0.00           C  
ATOM   4373  SD  MET 1 276      49.524  48.275  30.546  0.00  0.00           S  
ATOM   4374  CE  MET 1 276      49.111  49.317  29.040  0.00  0.00           C  
ATOM   4375  H   MET 1 276      46.519  46.907  35.144  0.00  0.00           H  
ATOM   4376  HA  MET 1 276      47.723  49.442  34.346  0.00  0.00           H  
ATOM   4377  HB2 MET 1 276      49.024  47.620  33.260  0.00  0.00           H  
ATOM   4378  HB3 MET 1 276      47.549  47.035  32.501  0.00  0.00           H  
ATOM   4379  HG2 MET 1 276      47.395  49.197  31.173  0.00  0.00           H  
ATOM   4380  HG3 MET 1 276      48.634  49.890  32.032  0.00  0.00           H  
ATOM   4381  HE1 MET 1 276      49.838  49.079  28.264  0.00  0.00           H  
ATOM   4382  HE2 MET 1 276      48.078  49.189  28.716  0.00  0.00           H  
ATOM   4383  HE3 MET 1 276      49.269  50.353  29.342  0.00  0.00           H  
ATOM   4384  N   ILE 1 277      45.654  50.122  32.727  0.00  0.00           N  
ATOM   4385  CA  ILE 1 277      44.394  50.804  32.327  0.00  0.00           C  
ATOM   4386  C   ILE 1 277      44.637  51.090  30.820  0.00  0.00           C  
ATOM   4387  O   ILE 1 277      45.712  51.336  30.359  0.00  0.00           O  
ATOM   4388  CB  ILE 1 277      43.983  51.978  33.227  0.00  0.00           C  
ATOM   4389  CG1 ILE 1 277      43.504  51.579  34.685  0.00  0.00           C  
ATOM   4390  CG2 ILE 1 277      42.837  52.857  32.500  0.00  0.00           C  
ATOM   4391  CD1 ILE 1 277      44.563  51.347  35.662  0.00  0.00           C  
ATOM   4392  H   ILE 1 277      46.531  50.607  32.601  0.00  0.00           H  
ATOM   4393  HA  ILE 1 277      43.545  50.130  32.440  0.00  0.00           H  
ATOM   4394  HB  ILE 1 277      44.879  52.591  33.327  0.00  0.00           H  
ATOM   4395 HG12 ILE 1 277      43.055  52.466  35.131  0.00  0.00           H  
ATOM   4396 HG13 ILE 1 277      42.888  50.684  34.600  0.00  0.00           H  
ATOM   4397 HG21 ILE 1 277      41.936  52.270  32.322  0.00  0.00           H  
ATOM   4398 HG22 ILE 1 277      42.583  53.632  33.224  0.00  0.00           H  
ATOM   4399 HG23 ILE 1 277      43.327  53.325  31.646  0.00  0.00           H  
ATOM   4400 HD11 ILE 1 277      44.170  50.948  36.597  0.00  0.00           H  
ATOM   4401 HD12 ILE 1 277      45.233  50.557  35.323  0.00  0.00           H  
ATOM   4402 HD13 ILE 1 277      45.117  52.246  35.933  0.00  0.00           H  
ATOM   4403  N   ILE 1 278      43.499  50.959  30.117  0.00  0.00           N  
ATOM   4404  CA  ILE 1 278      43.376  51.369  28.684  0.00  0.00           C  
ATOM   4405  C   ILE 1 278      42.206  52.321  28.509  0.00  0.00           C  
ATOM   4406  O   ILE 1 278      41.165  52.200  29.224  0.00  0.00           O  
ATOM   4407  CB  ILE 1 278      43.289  50.086  27.714  0.00  0.00           C  
ATOM   4408  CG1 ILE 1 278      44.322  49.001  28.078  0.00  0.00           C  
ATOM   4409  CG2 ILE 1 278      43.372  50.481  26.249  0.00  0.00           C  
ATOM   4410  CD1 ILE 1 278      44.272  47.779  27.117  0.00  0.00           C  
ATOM   4411  H   ILE 1 278      42.676  50.788  30.678  0.00  0.00           H  
ATOM   4412  HA  ILE 1 278      44.259  51.904  28.333  0.00  0.00           H  
ATOM   4413  HB  ILE 1 278      42.322  49.629  27.923  0.00  0.00           H  
ATOM   4414 HG12 ILE 1 278      45.320  49.435  28.127  0.00  0.00           H  
ATOM   4415 HG13 ILE 1 278      44.181  48.717  29.120  0.00  0.00           H  
ATOM   4416 HG21 ILE 1 278      42.627  51.250  26.044  0.00  0.00           H  
ATOM   4417 HG22 ILE 1 278      44.328  51.000  26.180  0.00  0.00           H  
ATOM   4418 HG23 ILE 1 278      43.387  49.671  25.520  0.00  0.00           H  
ATOM   4419 HD11 ILE 1 278      44.846  46.958  27.546  0.00  0.00           H  
ATOM   4420 HD12 ILE 1 278      43.243  47.439  26.993  0.00  0.00           H  
ATOM   4421 HD13 ILE 1 278      44.730  48.040  26.163  0.00  0.00           H  
ATOM   4422  N   TYR 1 279      42.404  53.299  27.618  0.00  0.00           N  
ATOM   4423  CA  TYR 1 279      41.318  54.216  27.189  0.00  0.00           C  
ATOM   4424  C   TYR 1 279      41.318  54.294  25.650  0.00  0.00           C  
ATOM   4425  O   TYR 1 279      42.391  54.386  25.065  0.00  0.00           O  
ATOM   4426  CB  TYR 1 279      41.414  55.626  27.753  0.00  0.00           C  
ATOM   4427  CG  TYR 1 279      42.770  56.288  27.849  0.00  0.00           C  
ATOM   4428  CD1 TYR 1 279      43.327  57.272  26.907  0.00  0.00           C  
ATOM   4429  CD2 TYR 1 279      43.479  56.062  29.064  0.00  0.00           C  
ATOM   4430  CE1 TYR 1 279      44.496  57.837  27.186  0.00  0.00           C  
ATOM   4431  CE2 TYR 1 279      44.638  56.786  29.316  0.00  0.00           C  
ATOM   4432  CZ  TYR 1 279      45.221  57.601  28.364  0.00  0.00           C  
ATOM   4433  OH  TYR 1 279      46.441  58.269  28.476  0.00  0.00           O  
ATOM   4434  H   TYR 1 279      43.320  53.267  27.195  0.00  0.00           H  
ATOM   4435  HA  TYR 1 279      40.351  53.805  27.479  0.00  0.00           H  
ATOM   4436  HB2 TYR 1 279      40.755  56.308  27.216  0.00  0.00           H  
ATOM   4437  HB3 TYR 1 279      40.957  55.678  28.741  0.00  0.00           H  
ATOM   4438  HD1 TYR 1 279      42.705  57.561  26.073  0.00  0.00           H  
ATOM   4439  HD2 TYR 1 279      43.026  55.398  29.785  0.00  0.00           H  
ATOM   4440  HE1 TYR 1 279      44.832  58.479  26.385  0.00  0.00           H  
ATOM   4441  HE2 TYR 1 279      45.137  56.650  30.264  0.00  0.00           H  
ATOM   4442  HH  TYR 1 279      46.806  58.291  29.363  0.00  0.00           H  
ATOM   4443  N   THR 1 280      40.201  54.071  25.033  0.00  0.00           N  
ATOM   4444  CA  THR 1 280      39.969  53.834  23.577  0.00  0.00           C  
ATOM   4445  C   THR 1 280      38.884  54.784  22.911  0.00  0.00           C  
ATOM   4446  O   THR 1 280      37.721  54.833  23.382  0.00  0.00           O  
ATOM   4447  CB  THR 1 280      39.563  52.374  23.379  0.00  0.00           C  
ATOM   4448  OG1 THR 1 280      40.387  51.518  24.090  0.00  0.00           O  
ATOM   4449  CG2 THR 1 280      39.764  51.966  21.890  0.00  0.00           C  
ATOM   4450  H   THR 1 280      39.392  54.127  25.635  0.00  0.00           H  
ATOM   4451  HA  THR 1 280      40.873  54.015  22.995  0.00  0.00           H  
ATOM   4452  HB  THR 1 280      38.530  52.215  23.689  0.00  0.00           H  
ATOM   4453  HG1 THR 1 280      39.979  51.263  24.921  0.00  0.00           H  
ATOM   4454 HG21 THR 1 280      40.764  52.150  21.496  0.00  0.00           H  
ATOM   4455 HG22 THR 1 280      39.727  50.882  21.789  0.00  0.00           H  
ATOM   4456 HG23 THR 1 280      38.975  52.463  21.326  0.00  0.00           H  
ATOM   4457  N   SER 1 281      39.190  55.520  21.856  0.00  0.00           N  
ATOM   4458  CA  SER 1 281      38.213  56.217  21.065  0.00  0.00           C  
ATOM   4459  C   SER 1 281      38.280  56.024  19.594  0.00  0.00           C  
ATOM   4460  O   SER 1 281      39.314  55.573  19.138  0.00  0.00           O  
ATOM   4461  CB  SER 1 281      38.182  57.709  21.607  0.00  0.00           C  
ATOM   4462  OG  SER 1 281      37.257  58.544  20.926  0.00  0.00           O  
ATOM   4463  H   SER 1 281      40.121  55.414  21.479  0.00  0.00           H  
ATOM   4464  HA  SER 1 281      37.199  55.880  21.280  0.00  0.00           H  
ATOM   4465  HB2 SER 1 281      38.008  57.618  22.679  0.00  0.00           H  
ATOM   4466  HB3 SER 1 281      39.200  58.083  21.491  0.00  0.00           H  
ATOM   4467  HG  SER 1 281      37.317  59.430  21.289  0.00  0.00           H  
ATOM   4468  N   ILE 1 282      37.269  56.309  18.779  0.00  0.00           N  
ATOM   4469  CA  ILE 1 282      37.335  56.521  17.297  0.00  0.00           C  
ATOM   4470  C   ILE 1 282      37.990  57.922  17.006  0.00  0.00           C  
ATOM   4471  O   ILE 1 282      37.673  58.878  17.684  0.00  0.00           O  
ATOM   4472  CB  ILE 1 282      35.971  56.218  16.666  0.00  0.00           C  
ATOM   4473  CG1 ILE 1 282      35.392  54.837  16.907  0.00  0.00           C  
ATOM   4474  CG2 ILE 1 282      36.061  56.583  15.147  0.00  0.00           C  
ATOM   4475  CD1 ILE 1 282      33.980  54.802  17.445  0.00  0.00           C  
ATOM   4476  H   ILE 1 282      36.479  56.709  19.265  0.00  0.00           H  
ATOM   4477  HA  ILE 1 282      38.077  55.824  16.907  0.00  0.00           H  
ATOM   4478  HB  ILE 1 282      35.307  56.919  17.174  0.00  0.00           H  
ATOM   4479 HG12 ILE 1 282      35.453  54.181  16.039  0.00  0.00           H  
ATOM   4480 HG13 ILE 1 282      36.046  54.283  17.581  0.00  0.00           H  
ATOM   4481 HG21 ILE 1 282      36.983  56.134  14.776  0.00  0.00           H  
ATOM   4482 HG22 ILE 1 282      35.317  56.047  14.557  0.00  0.00           H  
ATOM   4483 HG23 ILE 1 282      36.075  57.666  15.024  0.00  0.00           H  
ATOM   4484 HD11 ILE 1 282      33.861  55.311  18.402  0.00  0.00           H  
ATOM   4485 HD12 ILE 1 282      33.393  55.431  16.776  0.00  0.00           H  
ATOM   4486 HD13 ILE 1 282      33.533  53.811  17.361  0.00  0.00           H  
ATOM   4487  N   VAL 1 283      38.801  58.103  15.934  0.00  0.00           N  
ATOM   4488  CA  VAL 1 283      39.341  59.410  15.562  0.00  0.00           C  
ATOM   4489  C   VAL 1 283      39.287  59.744  14.011  0.00  0.00           C  
ATOM   4490  O   VAL 1 283      39.594  60.834  13.565  0.00  0.00           O  
ATOM   4491  CB  VAL 1 283      40.762  59.547  16.123  0.00  0.00           C  
ATOM   4492  CG1 VAL 1 283      40.820  59.630  17.704  0.00  0.00           C  
ATOM   4493  CG2 VAL 1 283      41.683  58.342  15.759  0.00  0.00           C  
ATOM   4494  H   VAL 1 283      39.031  57.318  15.342  0.00  0.00           H  
ATOM   4495  HA  VAL 1 283      38.769  60.231  15.996  0.00  0.00           H  
ATOM   4496  HB  VAL 1 283      41.249  60.425  15.699  0.00  0.00           H  
ATOM   4497 HG11 VAL 1 283      41.781  59.370  18.149  0.00  0.00           H  
ATOM   4498 HG12 VAL 1 283      40.602  60.661  17.980  0.00  0.00           H  
ATOM   4499 HG13 VAL 1 283      40.034  59.045  18.182  0.00  0.00           H  
ATOM   4500 HG21 VAL 1 283      41.386  57.417  16.253  0.00  0.00           H  
ATOM   4501 HG22 VAL 1 283      41.574  58.174  14.688  0.00  0.00           H  
ATOM   4502 HG23 VAL 1 283      42.688  58.687  16.003  0.00  0.00           H  
ATOM   4503  N   TYR 1 284      38.838  58.836  13.187  0.00  0.00           N  
ATOM   4504  CA  TYR 1 284      38.487  59.065  11.719  0.00  0.00           C  
ATOM   4505  C   TYR 1 284      37.484  58.041  11.148  0.00  0.00           C  
ATOM   4506  O   TYR 1 284      37.385  56.898  11.682  0.00  0.00           O  
ATOM   4507  CB  TYR 1 284      39.766  59.138  10.818  0.00  0.00           C  
ATOM   4508  CG  TYR 1 284      39.463  59.730   9.432  0.00  0.00           C  
ATOM   4509  CD1 TYR 1 284      39.258  61.146   9.320  0.00  0.00           C  
ATOM   4510  CD2 TYR 1 284      39.401  58.972   8.242  0.00  0.00           C  
ATOM   4511  CE1 TYR 1 284      38.904  61.749   8.148  0.00  0.00           C  
ATOM   4512  CE2 TYR 1 284      39.229  59.635   6.990  0.00  0.00           C  
ATOM   4513  CZ  TYR 1 284      38.936  61.026   6.958  0.00  0.00           C  
ATOM   4514  OH  TYR 1 284      38.545  61.511   5.769  0.00  0.00           O  
ATOM   4515  H   TYR 1 284      38.569  57.907  13.477  0.00  0.00           H  
ATOM   4516  HA  TYR 1 284      38.002  60.040  11.771  0.00  0.00           H  
ATOM   4517  HB2 TYR 1 284      40.605  59.704  11.223  0.00  0.00           H  
ATOM   4518  HB3 TYR 1 284      40.157  58.126  10.714  0.00  0.00           H  
ATOM   4519  HD1 TYR 1 284      39.127  61.709  10.233  0.00  0.00           H  
ATOM   4520  HD2 TYR 1 284      39.467  57.895   8.274  0.00  0.00           H  
ATOM   4521  HE1 TYR 1 284      38.786  62.822   8.109  0.00  0.00           H  
ATOM   4522  HE2 TYR 1 284      39.264  59.011   6.109  0.00  0.00           H  
ATOM   4523  HH  TYR 1 284      38.458  60.774   5.160  0.00  0.00           H  
ATOM   4524  N   LYS 1 285      36.783  58.502  10.085  0.00  0.00           N  
ATOM   4525  CA  LYS 1 285      36.019  57.624   9.142  0.00  0.00           C  
ATOM   4526  C   LYS 1 285      35.858  58.375   7.821  0.00  0.00           C  
ATOM   4527  O   LYS 1 285      35.507  59.522   7.956  0.00  0.00           O  
ATOM   4528  CB  LYS 1 285      34.652  57.082   9.616  0.00  0.00           C  
ATOM   4529  CG  LYS 1 285      33.476  58.127   9.850  0.00  0.00           C  
ATOM   4530  CD  LYS 1 285      33.728  59.204  10.901  0.00  0.00           C  
ATOM   4531  CE  LYS 1 285      32.399  59.851  11.425  0.00  0.00           C  
ATOM   4532  NZ  LYS 1 285      32.592  60.945  12.413  0.00  0.00           N  
ATOM   4533  H   LYS 1 285      36.918  59.463   9.805  0.00  0.00           H  
ATOM   4534  HA  LYS 1 285      36.642  56.758   8.920  0.00  0.00           H  
ATOM   4535  HB2 LYS 1 285      34.366  56.284   8.930  0.00  0.00           H  
ATOM   4536  HB3 LYS 1 285      34.989  56.622  10.545  0.00  0.00           H  
ATOM   4537  HG2 LYS 1 285      33.307  58.657   8.913  0.00  0.00           H  
ATOM   4538  HG3 LYS 1 285      32.583  57.553  10.097  0.00  0.00           H  
ATOM   4539  HD2 LYS 1 285      34.289  58.748  11.717  0.00  0.00           H  
ATOM   4540  HD3 LYS 1 285      34.311  60.010  10.455  0.00  0.00           H  
ATOM   4541  HE2 LYS 1 285      31.893  60.299  10.569  0.00  0.00           H  
ATOM   4542  HE3 LYS 1 285      31.767  59.125  11.936  0.00  0.00           H  
ATOM   4543  HZ1 LYS 1 285      31.737  61.271  12.842  0.00  0.00           H  
ATOM   4544  HZ2 LYS 1 285      33.206  60.642  13.156  0.00  0.00           H  
ATOM   4545  HZ3 LYS 1 285      32.898  61.767  11.913  0.00  0.00           H  
ATOM   4546  N   PRO 1 286      36.010  57.713   6.675  0.00  0.00           N  
ATOM   4547  CA  PRO 1 286      35.481  58.289   5.421  0.00  0.00           C  
ATOM   4548  C   PRO 1 286      33.997  58.685   5.393  0.00  0.00           C  
ATOM   4549  O   PRO 1 286      33.164  57.934   6.022  0.00  0.00           O  
ATOM   4550  CB  PRO 1 286      35.727  57.205   4.402  0.00  0.00           C  
ATOM   4551  CG  PRO 1 286      37.012  56.424   4.914  0.00  0.00           C  
ATOM   4552  CD  PRO 1 286      36.708  56.482   6.418  0.00  0.00           C  
ATOM   4553  HA  PRO 1 286      36.115  59.131   5.140  0.00  0.00           H  
ATOM   4554  HB2 PRO 1 286      34.937  56.459   4.486  0.00  0.00           H  
ATOM   4555  HB3 PRO 1 286      35.793  57.637   3.403  0.00  0.00           H  
ATOM   4556  HG2 PRO 1 286      37.087  55.401   4.547  0.00  0.00           H  
ATOM   4557  HG3 PRO 1 286      37.800  57.049   4.492  0.00  0.00           H  
ATOM   4558  HD2 PRO 1 286      36.052  55.644   6.652  0.00  0.00           H  
ATOM   4559  HD3 PRO 1 286      37.641  56.447   6.980  0.00  0.00           H  
ATOM   4560  N   PRO 1 287      33.614  59.837   4.852  0.00  0.00           N  
ATOM   4561  CA  PRO 1 287      32.240  60.422   5.083  0.00  0.00           C  
ATOM   4562  C   PRO 1 287      31.078  59.658   4.459  0.00  0.00           C  
ATOM   4563  O   PRO 1 287      29.904  59.902   4.797  0.00  0.00           O  
ATOM   4564  CB  PRO 1 287      32.322  61.849   4.498  0.00  0.00           C  
ATOM   4565  CG  PRO 1 287      33.552  61.868   3.632  0.00  0.00           C  
ATOM   4566  CD  PRO 1 287      34.480  60.865   4.285  0.00  0.00           C  
ATOM   4567  HA  PRO 1 287      31.896  60.564   6.108  0.00  0.00           H  
ATOM   4568  HB2 PRO 1 287      31.482  61.999   3.821  0.00  0.00           H  
ATOM   4569  HB3 PRO 1 287      32.410  62.575   5.306  0.00  0.00           H  
ATOM   4570  HG2 PRO 1 287      33.225  61.530   2.649  0.00  0.00           H  
ATOM   4571  HG3 PRO 1 287      34.005  62.849   3.488  0.00  0.00           H  
ATOM   4572  HD2 PRO 1 287      34.979  61.254   5.172  0.00  0.00           H  
ATOM   4573  HD3 PRO 1 287      35.118  60.403   3.531  0.00  0.00           H  
ATOM   4574  N   GLU 1 288      31.307  58.614   3.754  0.00  0.00           N  
ATOM   4575  CA  GLU 1 288      30.203  57.706   3.338  0.00  0.00           C  
ATOM   4576  C   GLU 1 288      29.776  56.679   4.350  0.00  0.00           C  
ATOM   4577  O   GLU 1 288      28.683  56.116   4.173  0.00  0.00           O  
ATOM   4578  CB  GLU 1 288      30.502  56.930   1.979  0.00  0.00           C  
ATOM   4579  CG  GLU 1 288      31.725  55.943   2.070  0.00  0.00           C  
ATOM   4580  CD  GLU 1 288      33.104  56.609   2.019  0.00  0.00           C  
ATOM   4581  OE1 GLU 1 288      34.133  55.854   2.210  0.00  0.00           O  
ATOM   4582  OE2 GLU 1 288      33.211  57.835   1.788  0.00  0.00           O  
ATOM   4583  H   GLU 1 288      32.231  58.388   3.414  0.00  0.00           H  
ATOM   4584  HA  GLU 1 288      29.319  58.328   3.203  0.00  0.00           H  
ATOM   4585  HB2 GLU 1 288      29.554  56.458   1.721  0.00  0.00           H  
ATOM   4586  HB3 GLU 1 288      30.634  57.644   1.165  0.00  0.00           H  
ATOM   4587  HG2 GLU 1 288      31.704  55.230   2.894  0.00  0.00           H  
ATOM   4588  HG3 GLU 1 288      31.698  55.398   1.127  0.00  0.00           H  
ATOM   4589  N   ILE 1 289      30.571  56.422   5.451  0.00  0.00           N  
ATOM   4590  CA  ILE 1 289      30.181  55.642   6.576  0.00  0.00           C  
ATOM   4591  C   ILE 1 289      29.408  56.419   7.598  0.00  0.00           C  
ATOM   4592  O   ILE 1 289      29.759  57.534   7.840  0.00  0.00           O  
ATOM   4593  CB  ILE 1 289      31.498  55.106   7.289  0.00  0.00           C  
ATOM   4594  CG1 ILE 1 289      31.991  53.942   6.372  0.00  0.00           C  
ATOM   4595  CG2 ILE 1 289      31.367  54.548   8.738  0.00  0.00           C  
ATOM   4596  CD1 ILE 1 289      33.367  53.351   6.628  0.00  0.00           C  
ATOM   4597  H   ILE 1 289      31.458  56.905   5.473  0.00  0.00           H  
ATOM   4598  HA  ILE 1 289      29.601  54.799   6.199  0.00  0.00           H  
ATOM   4599  HB  ILE 1 289      32.217  55.926   7.282  0.00  0.00           H  
ATOM   4600 HG12 ILE 1 289      31.297  53.106   6.292  0.00  0.00           H  
ATOM   4601 HG13 ILE 1 289      32.037  54.264   5.331  0.00  0.00           H  
ATOM   4602 HG21 ILE 1 289      32.394  54.266   8.969  0.00  0.00           H  
ATOM   4603 HG22 ILE 1 289      30.936  55.252   9.450  0.00  0.00           H  
ATOM   4604 HG23 ILE 1 289      30.810  53.610   8.734  0.00  0.00           H  
ATOM   4605 HD11 ILE 1 289      33.655  52.643   5.851  0.00  0.00           H  
ATOM   4606 HD12 ILE 1 289      34.116  54.143   6.624  0.00  0.00           H  
ATOM   4607 HD13 ILE 1 289      33.462  52.984   7.650  0.00  0.00           H  
ATOM   4608  N   ILE 1 290      28.369  55.808   8.230  0.00  0.00           N  
ATOM   4609  CA  ILE 1 290      27.409  56.551   9.020  0.00  0.00           C  
ATOM   4610  C   ILE 1 290      27.289  56.071  10.422  0.00  0.00           C  
ATOM   4611  O   ILE 1 290      26.775  56.745  11.324  0.00  0.00           O  
ATOM   4612  CB  ILE 1 290      25.933  56.541   8.459  0.00  0.00           C  
ATOM   4613  CG1 ILE 1 290      25.049  55.252   8.672  0.00  0.00           C  
ATOM   4614  CG2 ILE 1 290      25.980  56.623   6.914  0.00  0.00           C  
ATOM   4615  CD1 ILE 1 290      23.555  55.562   8.723  0.00  0.00           C  
ATOM   4616  H   ILE 1 290      28.197  54.848   7.969  0.00  0.00           H  
ATOM   4617  HA  ILE 1 290      27.586  57.626   9.035  0.00  0.00           H  
ATOM   4618  HB  ILE 1 290      25.348  57.350   8.895  0.00  0.00           H  
ATOM   4619 HG12 ILE 1 290      25.447  54.494   7.997  0.00  0.00           H  
ATOM   4620 HG13 ILE 1 290      25.301  54.765   9.614  0.00  0.00           H  
ATOM   4621 HG21 ILE 1 290      24.954  56.853   6.625  0.00  0.00           H  
ATOM   4622 HG22 ILE 1 290      26.463  57.528   6.547  0.00  0.00           H  
ATOM   4623 HG23 ILE 1 290      26.381  55.796   6.328  0.00  0.00           H  
ATOM   4624 HD11 ILE 1 290      23.007  54.658   8.461  0.00  0.00           H  
ATOM   4625 HD12 ILE 1 290      23.358  56.011   9.697  0.00  0.00           H  
ATOM   4626 HD13 ILE 1 290      23.224  56.217   7.917  0.00  0.00           H  
ATOM   4627  N   MET 1 291      27.779  54.885  10.737  0.00  0.00           N  
ATOM   4628  CA  MET 1 291      27.834  54.355  12.126  0.00  0.00           C  
ATOM   4629  C   MET 1 291      29.215  53.829  12.370  0.00  0.00           C  
ATOM   4630  O   MET 1 291      29.852  53.294  11.403  0.00  0.00           O  
ATOM   4631  CB  MET 1 291      26.799  53.248  12.282  0.00  0.00           C  
ATOM   4632  CG  MET 1 291      26.440  52.776  13.741  0.00  0.00           C  
ATOM   4633  SD  MET 1 291      25.087  51.588  13.949  0.00  0.00           S  
ATOM   4634  CE  MET 1 291      25.485  50.679  15.421  0.00  0.00           C  
ATOM   4635  H   MET 1 291      28.420  54.559  10.028  0.00  0.00           H  
ATOM   4636  HA  MET 1 291      27.734  55.160  12.855  0.00  0.00           H  
ATOM   4637  HB2 MET 1 291      25.856  53.470  11.781  0.00  0.00           H  
ATOM   4638  HB3 MET 1 291      27.140  52.381  11.716  0.00  0.00           H  
ATOM   4639  HG2 MET 1 291      27.338  52.295  14.129  0.00  0.00           H  
ATOM   4640  HG3 MET 1 291      26.210  53.647  14.355  0.00  0.00           H  
ATOM   4641  HE1 MET 1 291      24.633  50.027  15.612  0.00  0.00           H  
ATOM   4642  HE2 MET 1 291      26.431  50.163  15.257  0.00  0.00           H  
ATOM   4643  HE3 MET 1 291      25.549  51.369  16.263  0.00  0.00           H  
ATOM   4644  N   CYS 1 292      29.693  53.943  13.638  0.00  0.00           N  
ATOM   4645  CA  CYS 1 292      30.956  53.360  14.147  0.00  0.00           C  
ATOM   4646  C   CYS 1 292      30.710  52.951  15.552  0.00  0.00           C  
ATOM   4647  O   CYS 1 292      30.190  53.765  16.307  0.00  0.00           O  
ATOM   4648  CB  CYS 1 292      32.086  54.480  14.212  0.00  0.00           C  
ATOM   4649  SG  CYS 1 292      32.343  55.358  12.645  0.00  0.00           S  
ATOM   4650  H   CYS 1 292      29.164  54.387  14.376  0.00  0.00           H  
ATOM   4651  HA  CYS 1 292      31.218  52.516  13.508  0.00  0.00           H  
ATOM   4652  HB2 CYS 1 292      31.882  55.213  14.992  0.00  0.00           H  
ATOM   4653  HB3 CYS 1 292      33.030  54.093  14.594  0.00  0.00           H  
ATOM   4654  HG  CYS 1 292      31.480  56.370  12.768  0.00  0.00           H  
ATOM   4655  N   ASP 1 293      31.016  51.778  16.002  0.00  0.00           N  
ATOM   4656  CA  ASP 1 293      31.063  51.363  17.412  0.00  0.00           C  
ATOM   4657  C   ASP 1 293      31.990  50.163  17.473  0.00  0.00           C  
ATOM   4658  O   ASP 1 293      32.139  49.409  16.524  0.00  0.00           O  
ATOM   4659  CB  ASP 1 293      29.694  50.899  17.925  0.00  0.00           C  
ATOM   4660  CG  ASP 1 293      29.671  50.797  19.480  0.00  0.00           C  
ATOM   4661  OD1 ASP 1 293      28.976  49.835  19.990  0.00  0.00           O  
ATOM   4662  OD2 ASP 1 293      30.474  51.488  20.115  0.00  0.00           O  
ATOM   4663  H   ASP 1 293      31.406  51.189  15.279  0.00  0.00           H  
ATOM   4664  HA  ASP 1 293      31.484  52.171  18.011  0.00  0.00           H  
ATOM   4665  HB2 ASP 1 293      28.972  51.633  17.567  0.00  0.00           H  
ATOM   4666  HB3 ASP 1 293      29.452  50.019  17.330  0.00  0.00           H  
ATOM   4667  N   ALA 1 294      32.759  49.951  18.538  0.00  0.00           N  
ATOM   4668  CA  ALA 1 294      34.050  49.244  18.594  0.00  0.00           C  
ATOM   4669  C   ALA 1 294      34.435  48.901  19.978  0.00  0.00           C  
ATOM   4670  O   ALA 1 294      34.305  49.667  20.917  0.00  0.00           O  
ATOM   4671  CB  ALA 1 294      35.093  50.289  18.137  0.00  0.00           C  
ATOM   4672  H   ALA 1 294      32.666  50.596  19.309  0.00  0.00           H  
ATOM   4673  HA  ALA 1 294      34.030  48.397  17.909  0.00  0.00           H  
ATOM   4674  HB1 ALA 1 294      35.101  51.035  18.931  0.00  0.00           H  
ATOM   4675  HB2 ALA 1 294      36.046  49.827  17.879  0.00  0.00           H  
ATOM   4676  HB3 ALA 1 294      34.794  50.836  17.243  0.00  0.00           H  
ATOM   4677  N   TYR 1 295      34.921  47.638  20.205  0.00  0.00           N  
ATOM   4678  CA  TYR 1 295      35.351  47.134  21.539  0.00  0.00           C  
ATOM   4679  C   TYR 1 295      36.679  46.338  21.469  0.00  0.00           C  
ATOM   4680  O   TYR 1 295      37.036  45.688  20.453  0.00  0.00           O  
ATOM   4681  CB  TYR 1 295      34.188  46.341  22.118  0.00  0.00           C  
ATOM   4682  CG  TYR 1 295      33.788  45.172  21.277  0.00  0.00           C  
ATOM   4683  CD1 TYR 1 295      32.603  45.234  20.550  0.00  0.00           C  
ATOM   4684  CD2 TYR 1 295      34.510  43.910  21.314  0.00  0.00           C  
ATOM   4685  CE1 TYR 1 295      32.067  44.092  19.867  0.00  0.00           C  
ATOM   4686  CE2 TYR 1 295      33.974  42.770  20.696  0.00  0.00           C  
ATOM   4687  CZ  TYR 1 295      32.750  42.912  19.970  0.00  0.00           C  
ATOM   4688  OH  TYR 1 295      32.321  41.780  19.434  0.00  0.00           O  
ATOM   4689  H   TYR 1 295      35.370  47.211  19.407  0.00  0.00           H  
ATOM   4690  HA  TYR 1 295      35.456  47.967  22.233  0.00  0.00           H  
ATOM   4691  HB2 TYR 1 295      34.548  45.958  23.073  0.00  0.00           H  
ATOM   4692  HB3 TYR 1 295      33.300  46.946  22.300  0.00  0.00           H  
ATOM   4693  HD1 TYR 1 295      32.077  46.172  20.455  0.00  0.00           H  
ATOM   4694  HD2 TYR 1 295      35.480  43.835  21.781  0.00  0.00           H  
ATOM   4695  HE1 TYR 1 295      31.125  44.203  19.349  0.00  0.00           H  
ATOM   4696  HE2 TYR 1 295      34.453  41.802  20.727  0.00  0.00           H  
ATOM   4697  HH  TYR 1 295      32.995  41.098  19.398  0.00  0.00           H  
ATOM   4698  N   VAL 1 296      37.428  46.479  22.579  0.00  0.00           N  
ATOM   4699  CA  VAL 1 296      38.656  45.554  22.828  0.00  0.00           C  
ATOM   4700  C   VAL 1 296      38.273  44.195  23.354  0.00  0.00           C  
ATOM   4701  O   VAL 1 296      37.347  44.137  24.206  0.00  0.00           O  
ATOM   4702  CB  VAL 1 296      39.693  46.219  23.715  0.00  0.00           C  
ATOM   4703  CG1 VAL 1 296      40.274  47.473  23.151  0.00  0.00           C  
ATOM   4704  CG2 VAL 1 296      39.293  46.495  25.214  0.00  0.00           C  
ATOM   4705  H   VAL 1 296      37.255  47.155  23.310  0.00  0.00           H  
ATOM   4706  HA  VAL 1 296      39.148  45.366  21.873  0.00  0.00           H  
ATOM   4707  HB  VAL 1 296      40.552  45.553  23.791  0.00  0.00           H  
ATOM   4708 HG11 VAL 1 296      40.902  48.008  23.863  0.00  0.00           H  
ATOM   4709 HG12 VAL 1 296      40.882  47.248  22.275  0.00  0.00           H  
ATOM   4710 HG13 VAL 1 296      39.477  48.178  22.915  0.00  0.00           H  
ATOM   4711 HG21 VAL 1 296      39.042  45.552  25.700  0.00  0.00           H  
ATOM   4712 HG22 VAL 1 296      40.130  47.004  25.691  0.00  0.00           H  
ATOM   4713 HG23 VAL 1 296      38.397  47.108  25.112  0.00  0.00           H  
ATOM   4714  N   THR 1 297      39.041  43.134  22.965  0.00  0.00           N  
ATOM   4715  CA  THR 1 297      38.643  41.692  23.087  0.00  0.00           C  
ATOM   4716  C   THR 1 297      39.853  40.737  22.967  0.00  0.00           C  
ATOM   4717  O   THR 1 297      40.927  41.156  22.553  0.00  0.00           O  
ATOM   4718  CB  THR 1 297      37.429  41.399  22.175  0.00  0.00           C  
ATOM   4719  OG1 THR 1 297      36.780  40.168  22.485  0.00  0.00           O  
ATOM   4720  CG2 THR 1 297      37.711  41.350  20.632  0.00  0.00           C  
ATOM   4721  H   THR 1 297      39.802  43.365  22.343  0.00  0.00           H  
ATOM   4722  HA  THR 1 297      38.196  41.613  24.078  0.00  0.00           H  
ATOM   4723  HB  THR 1 297      36.758  42.213  22.449  0.00  0.00           H  
ATOM   4724  HG1 THR 1 297      37.282  39.403  22.194  0.00  0.00           H  
ATOM   4725 HG21 THR 1 297      37.644  40.347  20.212  0.00  0.00           H  
ATOM   4726 HG22 THR 1 297      36.944  41.936  20.124  0.00  0.00           H  
ATOM   4727 HG23 THR 1 297      38.619  41.872  20.329  0.00  0.00           H  
ATOM   4728  N   ASP 1 298      39.650  39.485  23.388  0.00  0.00           N  
ATOM   4729  CA  ASP 1 298      40.625  38.265  23.189  0.00  0.00           C  
ATOM   4730  C   ASP 1 298      41.997  38.445  23.566  0.00  0.00           C  
ATOM   4731  O   ASP 1 298      42.937  38.218  22.823  0.00  0.00           O  
ATOM   4732  CB  ASP 1 298      40.430  37.712  21.806  0.00  0.00           C  
ATOM   4733  CG  ASP 1 298      39.030  37.853  21.199  0.00  0.00           C  
ATOM   4734  OD1 ASP 1 298      38.841  37.857  19.997  0.00  0.00           O  
ATOM   4735  OD2 ASP 1 298      37.989  37.864  21.928  0.00  0.00           O  
ATOM   4736  H   ASP 1 298      38.683  39.296  23.610  0.00  0.00           H  
ATOM   4737  HA  ASP 1 298      40.326  37.518  23.924  0.00  0.00           H  
ATOM   4738  HB2 ASP 1 298      41.171  38.174  21.152  0.00  0.00           H  
ATOM   4739  HB3 ASP 1 298      40.664  36.655  21.930  0.00  0.00           H  
ATOM   4740  N   PHE 1 299      42.157  38.945  24.827  0.00  0.00           N  
ATOM   4741  CA  PHE 1 299      43.404  39.142  25.591  0.00  0.00           C  
ATOM   4742  C   PHE 1 299      44.008  37.749  25.963  0.00  0.00           C  
ATOM   4743  O   PHE 1 299      43.413  36.685  25.879  0.00  0.00           O  
ATOM   4744  CB  PHE 1 299      42.996  39.861  26.881  0.00  0.00           C  
ATOM   4745  CG  PHE 1 299      42.807  41.345  26.654  0.00  0.00           C  
ATOM   4746  CD1 PHE 1 299      43.782  42.231  26.988  0.00  0.00           C  
ATOM   4747  CD2 PHE 1 299      41.553  41.851  26.042  0.00  0.00           C  
ATOM   4748  CE1 PHE 1 299      43.613  43.621  26.790  0.00  0.00           C  
ATOM   4749  CE2 PHE 1 299      41.427  43.244  25.838  0.00  0.00           C  
ATOM   4750  CZ  PHE 1 299      42.420  44.143  26.191  0.00  0.00           C  
ATOM   4751  H   PHE 1 299      41.345  39.173  25.383  0.00  0.00           H  
ATOM   4752  HA  PHE 1 299      44.109  39.685  24.961  0.00  0.00           H  
ATOM   4753  HB2 PHE 1 299      42.003  39.467  27.098  0.00  0.00           H  
ATOM   4754  HB3 PHE 1 299      43.643  39.680  27.739  0.00  0.00           H  
ATOM   4755  HD1 PHE 1 299      44.607  41.833  27.559  0.00  0.00           H  
ATOM   4756  HD2 PHE 1 299      40.784  41.184  25.682  0.00  0.00           H  
ATOM   4757  HE1 PHE 1 299      44.338  44.405  26.947  0.00  0.00           H  
ATOM   4758  HE2 PHE 1 299      40.451  43.543  25.487  0.00  0.00           H  
ATOM   4759  HZ  PHE 1 299      42.420  45.119  25.730  0.00  0.00           H  
ATOM   4760  N   PRO 1 300      45.242  37.783  26.476  0.00  0.00           N  
ATOM   4761  CA  PRO 1 300      45.772  36.639  27.280  0.00  0.00           C  
ATOM   4762  C   PRO 1 300      44.839  36.088  28.363  0.00  0.00           C  
ATOM   4763  O   PRO 1 300      44.337  36.698  29.213  0.00  0.00           O  
ATOM   4764  CB  PRO 1 300      47.054  37.111  27.931  0.00  0.00           C  
ATOM   4765  CG  PRO 1 300      47.503  38.152  26.970  0.00  0.00           C  
ATOM   4766  CD  PRO 1 300      46.198  38.859  26.661  0.00  0.00           C  
ATOM   4767  HA  PRO 1 300      46.035  35.815  26.617  0.00  0.00           H  
ATOM   4768  HB2 PRO 1 300      46.997  37.487  28.953  0.00  0.00           H  
ATOM   4769  HB3 PRO 1 300      47.840  36.357  27.887  0.00  0.00           H  
ATOM   4770  HG2 PRO 1 300      48.247  38.791  27.447  0.00  0.00           H  
ATOM   4771  HG3 PRO 1 300      47.897  37.566  26.139  0.00  0.00           H  
ATOM   4772  HD2 PRO 1 300      45.843  39.427  27.521  0.00  0.00           H  
ATOM   4773  HD3 PRO 1 300      46.334  39.511  25.798  0.00  0.00           H  
ATOM   4774  N   LEU 1 301      44.712  34.733  28.339  0.00  0.00           N  
ATOM   4775  CA  LEU 1 301      43.964  33.988  29.314  0.00  0.00           C  
ATOM   4776  C   LEU 1 301      44.397  34.101  30.834  0.00  0.00           C  
ATOM   4777  O   LEU 1 301      43.575  34.209  31.716  0.00  0.00           O  
ATOM   4778  CB  LEU 1 301      43.825  32.495  28.829  0.00  0.00           C  
ATOM   4779  CG  LEU 1 301      43.076  31.540  29.710  0.00  0.00           C  
ATOM   4780  CD1 LEU 1 301      41.585  31.948  29.777  0.00  0.00           C  
ATOM   4781  CD2 LEU 1 301      43.283  30.169  29.118  0.00  0.00           C  
ATOM   4782  H   LEU 1 301      45.228  34.185  27.665  0.00  0.00           H  
ATOM   4783  HA  LEU 1 301      42.941  34.363  29.344  0.00  0.00           H  
ATOM   4784  HB2 LEU 1 301      43.405  32.409  27.827  0.00  0.00           H  
ATOM   4785  HB3 LEU 1 301      44.845  32.113  28.787  0.00  0.00           H  
ATOM   4786  HG  LEU 1 301      43.498  31.626  30.711  0.00  0.00           H  
ATOM   4787 HD11 LEU 1 301      41.136  32.169  28.809  0.00  0.00           H  
ATOM   4788 HD12 LEU 1 301      40.962  31.179  30.235  0.00  0.00           H  
ATOM   4789 HD13 LEU 1 301      41.472  32.790  30.459  0.00  0.00           H  
ATOM   4790 HD21 LEU 1 301      42.760  29.350  29.613  0.00  0.00           H  
ATOM   4791 HD22 LEU 1 301      42.946  30.283  28.088  0.00  0.00           H  
ATOM   4792 HD23 LEU 1 301      44.337  29.891  29.115  0.00  0.00           H  
ATOM   4793  N   ASP 1 302      45.695  34.346  31.051  0.00  0.00           N  
ATOM   4794  CA  ASP 1 302      46.152  34.555  32.347  0.00  0.00           C  
ATOM   4795  C   ASP 1 302      45.769  35.895  32.936  0.00  0.00           C  
ATOM   4796  O   ASP 1 302      45.855  36.038  34.151  0.00  0.00           O  
ATOM   4797  CB  ASP 1 302      47.763  34.222  32.426  0.00  0.00           C  
ATOM   4798  CG  ASP 1 302      48.186  32.774  32.045  0.00  0.00           C  
ATOM   4799  OD1 ASP 1 302      47.426  31.803  32.295  0.00  0.00           O  
ATOM   4800  OD2 ASP 1 302      49.226  32.595  31.333  0.00  0.00           O  
ATOM   4801  H   ASP 1 302      46.310  34.406  30.252  0.00  0.00           H  
ATOM   4802  HA  ASP 1 302      45.614  33.867  33.000  0.00  0.00           H  
ATOM   4803  HB2 ASP 1 302      48.203  34.907  31.701  0.00  0.00           H  
ATOM   4804  HB3 ASP 1 302      48.136  34.553  33.395  0.00  0.00           H  
ATOM   4805  N   LEU 1 303      45.247  36.818  32.214  0.00  0.00           N  
ATOM   4806  CA  LEU 1 303      44.716  38.119  32.796  0.00  0.00           C  
ATOM   4807  C   LEU 1 303      43.195  38.111  32.988  0.00  0.00           C  
ATOM   4808  O   LEU 1 303      42.663  39.064  33.522  0.00  0.00           O  
ATOM   4809  CB  LEU 1 303      45.178  39.324  31.912  0.00  0.00           C  
ATOM   4810  CG  LEU 1 303      46.706  39.691  31.714  0.00  0.00           C  
ATOM   4811  CD1 LEU 1 303      46.890  40.831  30.818  0.00  0.00           C  
ATOM   4812  CD2 LEU 1 303      47.390  39.786  33.119  0.00  0.00           C  
ATOM   4813  H   LEU 1 303      45.176  36.603  31.230  0.00  0.00           H  
ATOM   4814  HA  LEU 1 303      45.175  38.405  33.742  0.00  0.00           H  
ATOM   4815  HB2 LEU 1 303      44.744  39.122  30.933  0.00  0.00           H  
ATOM   4816  HB3 LEU 1 303      44.697  40.196  32.355  0.00  0.00           H  
ATOM   4817  HG  LEU 1 303      47.052  38.784  31.218  0.00  0.00           H  
ATOM   4818 HD11 LEU 1 303      46.443  40.568  29.860  0.00  0.00           H  
ATOM   4819 HD12 LEU 1 303      46.487  41.784  31.160  0.00  0.00           H  
ATOM   4820 HD13 LEU 1 303      47.940  40.920  30.540  0.00  0.00           H  
ATOM   4821 HD21 LEU 1 303      47.568  38.770  33.468  0.00  0.00           H  
ATOM   4822 HD22 LEU 1 303      48.343  40.315  33.147  0.00  0.00           H  
ATOM   4823 HD23 LEU 1 303      46.744  40.341  33.800  0.00  0.00           H  
ATOM   4824  N   ASP 1 304      42.562  37.075  32.416  0.00  0.00           N  
ATOM   4825  CA  ASP 1 304      41.153  36.646  32.455  0.00  0.00           C  
ATOM   4826  C   ASP 1 304      40.170  37.794  32.207  0.00  0.00           C  
ATOM   4827  O   ASP 1 304      39.394  38.182  33.073  0.00  0.00           O  
ATOM   4828  CB  ASP 1 304      40.965  35.937  33.829  0.00  0.00           C  
ATOM   4829  CG  ASP 1 304      39.608  35.268  33.997  0.00  0.00           C  
ATOM   4830  OD1 ASP 1 304      38.969  34.888  32.966  0.00  0.00           O  
ATOM   4831  OD2 ASP 1 304      39.155  35.029  35.126  0.00  0.00           O  
ATOM   4832  H   ASP 1 304      43.173  36.371  32.026  0.00  0.00           H  
ATOM   4833  HA  ASP 1 304      41.037  35.919  31.651  0.00  0.00           H  
ATOM   4834  HB2 ASP 1 304      41.703  35.141  33.922  0.00  0.00           H  
ATOM   4835  HB3 ASP 1 304      41.268  36.599  34.640  0.00  0.00           H  
ATOM   4836  N   ILE 1 305      40.331  38.531  31.052  0.00  0.00           N  
ATOM   4837  CA  ILE 1 305      39.702  39.751  30.669  0.00  0.00           C  
ATOM   4838  C   ILE 1 305      38.356  39.316  30.042  0.00  0.00           C  
ATOM   4839  O   ILE 1 305      38.322  38.955  28.827  0.00  0.00           O  
ATOM   4840  CB  ILE 1 305      40.582  40.539  29.678  0.00  0.00           C  
ATOM   4841  CG1 ILE 1 305      41.959  41.009  30.228  0.00  0.00           C  
ATOM   4842  CG2 ILE 1 305      39.726  41.799  29.179  0.00  0.00           C  
ATOM   4843  CD1 ILE 1 305      41.802  42.056  31.376  0.00  0.00           C  
ATOM   4844  H   ILE 1 305      41.032  38.167  30.423  0.00  0.00           H  
ATOM   4845  HA  ILE 1 305      39.491  40.312  31.579  0.00  0.00           H  
ATOM   4846  HB  ILE 1 305      40.750  39.969  28.765  0.00  0.00           H  
ATOM   4847 HG12 ILE 1 305      42.487  40.117  30.564  0.00  0.00           H  
ATOM   4848 HG13 ILE 1 305      42.582  41.435  29.442  0.00  0.00           H  
ATOM   4849 HG21 ILE 1 305      39.046  42.240  29.907  0.00  0.00           H  
ATOM   4850 HG22 ILE 1 305      40.444  42.510  28.770  0.00  0.00           H  
ATOM   4851 HG23 ILE 1 305      39.009  41.405  28.458  0.00  0.00           H  
ATOM   4852 HD11 ILE 1 305      42.780  42.486  31.594  0.00  0.00           H  
ATOM   4853 HD12 ILE 1 305      41.200  42.901  31.044  0.00  0.00           H  
ATOM   4854 HD13 ILE 1 305      41.403  41.622  32.292  0.00  0.00           H  
ATOM   4855  N   ASP 1 306      37.228  39.413  30.793  0.00  0.00           N  
ATOM   4856  CA  ASP 1 306      35.930  39.216  30.206  0.00  0.00           C  
ATOM   4857  C   ASP 1 306      35.448  40.491  29.503  0.00  0.00           C  
ATOM   4858  O   ASP 1 306      35.392  41.602  30.056  0.00  0.00           O  
ATOM   4859  CB  ASP 1 306      34.913  38.956  31.369  0.00  0.00           C  
ATOM   4860  CG  ASP 1 306      33.513  39.323  31.113  0.00  0.00           C  
ATOM   4861  OD1 ASP 1 306      33.053  39.280  29.909  0.00  0.00           O  
ATOM   4862  OD2 ASP 1 306      32.787  39.757  32.006  0.00  0.00           O  
ATOM   4863  H   ASP 1 306      37.155  39.952  31.644  0.00  0.00           H  
ATOM   4864  HA  ASP 1 306      35.938  38.403  29.481  0.00  0.00           H  
ATOM   4865  HB2 ASP 1 306      34.895  37.901  31.644  0.00  0.00           H  
ATOM   4866  HB3 ASP 1 306      35.294  39.449  32.264  0.00  0.00           H  
ATOM   4867  N   PRO 1 307      35.247  40.515  28.155  0.00  0.00           N  
ATOM   4868  CA  PRO 1 307      34.745  41.618  27.395  0.00  0.00           C  
ATOM   4869  C   PRO 1 307      33.458  42.321  27.893  0.00  0.00           C  
ATOM   4870  O   PRO 1 307      33.266  43.482  27.477  0.00  0.00           O  
ATOM   4871  CB  PRO 1 307      34.578  41.028  25.932  0.00  0.00           C  
ATOM   4872  CG  PRO 1 307      35.712  39.947  25.895  0.00  0.00           C  
ATOM   4873  CD  PRO 1 307      35.544  39.388  27.273  0.00  0.00           C  
ATOM   4874  HA  PRO 1 307      35.474  42.408  27.221  0.00  0.00           H  
ATOM   4875  HB2 PRO 1 307      33.647  40.467  25.850  0.00  0.00           H  
ATOM   4876  HB3 PRO 1 307      34.821  41.785  25.187  0.00  0.00           H  
ATOM   4877  HG2 PRO 1 307      35.494  39.275  25.065  0.00  0.00           H  
ATOM   4878  HG3 PRO 1 307      36.703  40.324  25.639  0.00  0.00           H  
ATOM   4879  HD2 PRO 1 307      34.730  38.663  27.293  0.00  0.00           H  
ATOM   4880  HD3 PRO 1 307      36.407  38.818  27.616  0.00  0.00           H  
ATOM   4881  N   LYS 1 308      32.626  41.758  28.721  0.00  0.00           N  
ATOM   4882  CA  LYS 1 308      31.482  42.390  29.447  0.00  0.00           C  
ATOM   4883  C   LYS 1 308      31.980  43.140  30.655  0.00  0.00           C  
ATOM   4884  O   LYS 1 308      31.467  44.215  30.970  0.00  0.00           O  
ATOM   4885  CB  LYS 1 308      30.377  41.367  29.895  0.00  0.00           C  
ATOM   4886  CG  LYS 1 308      29.199  41.943  30.619  0.00  0.00           C  
ATOM   4887  CD  LYS 1 308      28.405  42.926  29.787  0.00  0.00           C  
ATOM   4888  CE  LYS 1 308      27.071  43.213  30.606  0.00  0.00           C  
ATOM   4889  NZ  LYS 1 308      27.175  44.465  31.440  0.00  0.00           N  
ATOM   4890  H   LYS 1 308      32.743  40.762  28.840  0.00  0.00           H  
ATOM   4891  HA  LYS 1 308      31.050  43.153  28.799  0.00  0.00           H  
ATOM   4892  HB2 LYS 1 308      29.994  40.949  28.964  0.00  0.00           H  
ATOM   4893  HB3 LYS 1 308      30.782  40.584  30.535  0.00  0.00           H  
ATOM   4894  HG2 LYS 1 308      28.564  41.120  30.947  0.00  0.00           H  
ATOM   4895  HG3 LYS 1 308      29.560  42.434  31.523  0.00  0.00           H  
ATOM   4896  HD2 LYS 1 308      28.959  43.844  29.590  0.00  0.00           H  
ATOM   4897  HD3 LYS 1 308      27.990  42.575  28.842  0.00  0.00           H  
ATOM   4898  HE2 LYS 1 308      26.337  43.445  29.834  0.00  0.00           H  
ATOM   4899  HE3 LYS 1 308      26.645  42.356  31.128  0.00  0.00           H  
ATOM   4900  HZ1 LYS 1 308      27.820  44.455  32.217  0.00  0.00           H  
ATOM   4901  HZ2 LYS 1 308      27.366  45.271  30.862  0.00  0.00           H  
ATOM   4902  HZ3 LYS 1 308      26.234  44.668  31.745  0.00  0.00           H  
ATOM   4903  N   ASP 1 309      32.978  42.706  31.421  0.00  0.00           N  
ATOM   4904  CA  ASP 1 309      33.617  43.589  32.365  0.00  0.00           C  
ATOM   4905  C   ASP 1 309      34.638  44.611  31.909  0.00  0.00           C  
ATOM   4906  O   ASP 1 309      34.785  45.690  32.464  0.00  0.00           O  
ATOM   4907  CB  ASP 1 309      34.073  42.701  33.535  0.00  0.00           C  
ATOM   4908  CG  ASP 1 309      34.640  43.452  34.682  0.00  0.00           C  
ATOM   4909  OD1 ASP 1 309      35.727  43.193  35.206  0.00  0.00           O  
ATOM   4910  OD2 ASP 1 309      33.928  44.457  35.165  0.00  0.00           O  
ATOM   4911  H   ASP 1 309      33.294  41.761  31.258  0.00  0.00           H  
ATOM   4912  HA  ASP 1 309      32.781  44.180  32.738  0.00  0.00           H  
ATOM   4913  HB2 ASP 1 309      33.244  42.098  33.905  0.00  0.00           H  
ATOM   4914  HB3 ASP 1 309      34.806  42.064  33.038  0.00  0.00           H  
ATOM   4915  HD2 ASP 1 309      34.450  44.780  35.904  0.00  0.00           H  
ATOM   4916  N   ALA 1 310      35.265  44.390  30.719  0.00  0.00           N  
ATOM   4917  CA  ALA 1 310      36.020  45.401  29.989  0.00  0.00           C  
ATOM   4918  C   ALA 1 310      35.064  46.407  29.253  0.00  0.00           C  
ATOM   4919  O   ALA 1 310      33.857  46.167  29.406  0.00  0.00           O  
ATOM   4920  CB  ALA 1 310      36.927  44.747  28.864  0.00  0.00           C  
ATOM   4921  H   ALA 1 310      35.160  43.444  30.382  0.00  0.00           H  
ATOM   4922  HA  ALA 1 310      36.630  45.964  30.696  0.00  0.00           H  
ATOM   4923  HB1 ALA 1 310      37.299  45.518  28.190  0.00  0.00           H  
ATOM   4924  HB2 ALA 1 310      37.694  44.207  29.419  0.00  0.00           H  
ATOM   4925  HB3 ALA 1 310      36.268  44.156  28.228  0.00  0.00           H  
ATOM   4926  N   ASN 1 311      35.563  47.418  28.531  0.00  0.00           N  
ATOM   4927  CA  ASN 1 311      34.730  48.344  27.599  0.00  0.00           C  
ATOM   4928  C   ASN 1 311      33.753  49.215  28.376  0.00  0.00           C  
ATOM   4929  O   ASN 1 311      32.654  49.432  27.952  0.00  0.00           O  
ATOM   4930  CB  ASN 1 311      34.155  47.572  26.390  0.00  0.00           C  
ATOM   4931  CG  ASN 1 311      35.218  46.755  25.690  0.00  0.00           C  
ATOM   4932  OD1 ASN 1 311      35.964  47.342  24.953  0.00  0.00           O  
ATOM   4933  ND2 ASN 1 311      35.272  45.488  25.872  0.00  0.00           N  
ATOM   4934  H   ASN 1 311      36.544  47.620  28.656  0.00  0.00           H  
ATOM   4935  HA  ASN 1 311      35.420  49.027  27.105  0.00  0.00           H  
ATOM   4936  HB2 ASN 1 311      33.294  47.004  26.743  0.00  0.00           H  
ATOM   4937  HB3 ASN 1 311      33.862  48.340  25.674  0.00  0.00           H
[truncated: 5,774,572 more chars]
