# Supplementary material for: Broadening the Scope of Binding Free Energy Calculations Using a Separated Topologies Approach
Source: J Chem Theory Comput. 2023 Jul 24;19(15):5058–76. doi: 10.1021/acs.jctc.3c00282 (PMC10413862; doi:10.1021/acs.jctc.3c00282)
Supplement: Supplementary file 2 — ct3c00282_si_002.zip [file ct3c00282_si_002.zip › SI_paper/MALT1/input/Pfizer-01-01/solvent.gro]

GROningen MAchine for Chemical Simulation
 2389
    1Na+     NA    1   1.289   1.694   2.102  0.4974 -0.1484 -0.0425
    2Cl-     CL    2   1.214   1.585   1.119 -0.1136  0.1201  0.2532
    3UNL     C1    3   3.127   0.674   0.850 -0.1629  0.2933 -0.4884
    3UNL     C2    4   2.751   0.935  -0.017  1.5175 -0.2369 -0.7515
    3UNL     C3    5   3.150   0.572   0.642  0.3118 -0.1326 -0.5292
    3UNL     C4    6   3.221   0.586   0.903 -0.0645 -0.1998 -0.2074
    3UNL     C5    7   2.637   1.032   0.003 -0.7339  0.4069  0.1015
    3UNL     C6    8   3.089   0.669   0.723  0.1901  0.3588  0.1855
    3UNL     C7    9   3.238   0.485   0.696 -0.7300  0.9602  0.2762
    3UNL     C8   10   2.774   0.890   0.108  0.4015 -0.2269 -0.1177
    3UNL     C9   11   2.868   0.757   0.262  0.5260 -0.3426 -0.0573
    3UNL    C10   12   2.799   0.838   0.371 -0.0944 -0.4886  0.5244
    3UNL    C11   13   2.710   0.939   0.329 -0.4999  0.1214 -0.4412
    3UNL    C12   14   2.972   0.781   0.540  0.6804  0.3675  0.2124
    3UNL    C13   15   2.715   1.163   0.440  1.4072  1.2198  0.3883
    3UNL    C14   16   2.492   1.051   0.395  0.7005 -0.0041  0.2372
    3UNL    C15   17   2.638   1.031   0.428  0.0123  0.5635  0.0591
    3UNL    C16   18   3.299   0.371   0.603  0.0489  0.1712 -0.6735
    3UNL     N1   19   3.273   0.491   0.825 -0.7722  0.4297  0.0326
    3UNL     N2   20   2.609   1.048   0.132  0.0270  0.3040  0.2783
    3UNL     N3   21   2.859   0.783   0.133 -0.2559 -0.2623 -0.0089
    3UNL     N4   22   2.689   0.960   0.197 -0.5536  0.3231  0.2009
    3UNL     N5   23   2.994   0.756   0.667 -0.1494 -0.1096 -1.1445
    3UNL     N6   24   2.850   0.829   0.507  0.7700  0.6064  0.5128
    3UNL     O1   25   3.063   0.782   0.461  0.2519  0.0829  0.4394
    3UNL     F1   26   3.204   0.287   0.556  0.3025  0.1457 -0.1633
    3UNL     F2   27   3.379   0.406   0.500 -0.2942  0.4580  0.0128
    3UNL     F3   28   3.377   0.280   0.673 -0.2002  0.1791 -0.1329
    3UNL     H1   29   3.076   0.749   0.910 -0.1666  0.2207 -0.4011
    3UNL     H2   30   2.789   0.912  -0.117  0.6634  0.4910 -1.2796
    3UNL     H3   31   3.129   0.567   0.536 -0.2449  0.5724 -0.4686
    3UNL     H4   32   3.247   0.597   1.008  1.1385  0.4825 -0.5470
    3UNL     H5   33   2.605   1.100  -0.076  0.5252 -0.2069 -1.0223
    3UNL     H6   34   2.925   0.670   0.294  1.0471  0.0561  0.1293
    3UNL     H7   35   2.734   1.205   0.340 -0.4239 -0.8094 -0.9987
    3UNL     H8   36   2.809   1.132   0.487  0.1762 -1.4528  1.5006
    3UNL     H9   37   2.669   1.233   0.510  0.5699 -0.1122  1.2305
    3UNL    H10   38   2.472   1.133   0.325 -0.1546  0.0630  0.5275
    3UNL    H11   39   2.423   1.067   0.478 -0.9233 -0.7941 -0.8433
    3UNL    H12   40   2.455   0.954   0.358  0.8498  0.2172 -0.5262
    3UNL    H13   41   2.629   0.981   0.524 -0.7688  1.1807  0.3213
    3UNL    H14   42   2.912   0.780   0.723  0.5921  0.3971 -0.2203
    3UNL    H15   43   2.795   0.877   0.579 -1.3931 -1.2144  0.2916
    4HOH      O   44   0.923   1.704   0.727  0.2143 -0.3301  0.0874
    4HOH     H1   45   0.906   1.697   0.821  1.1248  0.6647  0.3716
    4HOH     H2   46   0.997   1.645   0.712  0.4004 -0.0991  0.0994
    5HOH      O   47   2.861   2.553   1.185  0.3339 -0.1527  0.2991
    5HOH     H1   48   2.899   2.528   1.270  0.6042 -0.6359  0.0412
    5HOH     H2   49   2.835   2.645   1.197  0.4545 -0.1846  0.8733
    6HOH      O   50   2.648   1.929   2.300  0.3736  0.2368  0.0741
    6HOH     H1   51   2.634   2.012   2.254 -1.3375 -0.2166 -0.3785
    6HOH     H2   52   2.654   1.864   2.231 -0.4441 -0.2410  0.4159
    7HOH      O   53   0.168   1.672   1.854  0.0908 -0.0208  0.0532
    7HOH     H1   54   0.207   1.585   1.866  0.7592  0.3930  1.1432
    7HOH     H2   55   0.239   1.726   1.821  0.1556  0.4681  0.9333
    8HOH      O   56   2.041   2.180   1.729 -0.6449 -0.5383  0.1189
    8HOH     H1   57   1.954   2.217   1.712 -0.0480  0.8526 -0.2475
    8HOH     H2   58   2.083   2.177   1.643 -0.0971 -0.5109  0.3799
    9HOH      O   59   1.407   0.519   1.714 -0.2434  0.0987 -0.0433
    9HOH     H1   60   1.440   0.512   1.804  0.4538  0.9365 -0.2024
    9HOH     H2   61   1.485   0.507   1.660 -0.3585  1.0666 -0.4730
   10HOH      O   62   1.197   1.095   0.100 -0.4132 -0.0635  0.1280
   10HOH     H1   63   1.293   1.096   0.107 -0.2534 -0.5602 -1.3807
   10HOH     H2   64   1.171   1.184   0.125  0.4575  0.1575  0.3266
   11HOH      O   65   2.148   0.528   0.116 -0.4319  0.6400  0.1326
   11HOH     H1   66   2.092   0.556   0.043  0.2502  0.9127 -0.3014
   11HOH     H2   67   2.213   0.598   0.124  0.3779 -0.0846  0.0560
   12HOH      O   68   2.754   1.997   1.402  0.1875  0.4820  0.6483
   12HOH     H1   69   2.755   2.060   1.330  0.5070 -0.4725 -0.2372
   12HOH     H2   70   2.673   1.947   1.389  0.3457  0.1719  0.8303
   13HOH      O   71   2.181   0.770   1.357 -0.6078 -0.8280 -0.3427
   13HOH     H1   72   2.259   0.800   1.310 -0.3630 -0.1539  0.4440
   13HOH     H2   73   2.120   0.843   1.351 -0.1848 -0.2680  1.2040
   14HOH      O   74   1.048   2.212   1.331  0.5310  0.1794  0.2435
   14HOH     H1   75   0.994   2.184   1.257  1.8539 -0.5231 -0.5190
   14HOH     H2   76   1.045   2.139   1.392  1.0836 -0.1378 -0.0909
   15HOH      O   77   2.844   0.795   1.664 -0.7971  0.0738  0.8477
   15HOH     H1   78   2.852   0.886   1.694 -1.0041  0.0170  1.0802
   15HOH     H2   79   2.823   0.745   1.743  1.0571 -0.4641  1.0930
   16HOH      O   80   0.581   1.130   0.758 -0.1883 -0.1852  0.0944
   16HOH     H1   81   0.633   1.170   0.828  0.4979  0.4241 -0.7163
   16HOH     H2   82   0.639   1.066   0.717 -0.1748  0.2409 -0.5929
   17HOH      O   83  -0.025   1.149   0.803  0.2062 -0.8439 -0.0869
   17HOH     H1   84  -0.016   1.226   0.746  1.1738 -0.2389  0.7979
   17HOH     H2   85   0.047   1.092   0.776 -0.1959 -1.2130 -0.3949
   18HOH      O   86   1.298   2.807   2.794 -0.3628 -0.4340 -0.3423
   18HOH     H1   87   1.203   2.799   2.779 -0.4494 -0.5037  0.1869
   18HOH     H2   88   1.325   2.879   2.737 -1.1698  1.1776  1.0917
   19HOH      O   89   0.899   1.614   1.022 -0.3421  0.6827  0.8423
   19HOH     H1   90   0.826   1.553   1.015 -0.3761  0.7998 -0.1023
   19HOH     H2   91   0.967   1.566   1.068 -0.6929  0.2548  0.9196
   20HOH      O   92   1.472   0.622   1.305  0.4904  0.1545 -0.0571
   20HOH     H1   93   1.496   0.685   1.372  0.6288  0.0780 -0.0320
   20HOH     H2   94   1.421   0.671   1.241  0.1656  0.1783  0.2168
   21HOH      O   95   2.667   1.087   1.658 -0.0737  0.3042  0.6771
   21HOH     H1   96   2.631   1.172   1.684 -1.1423  0.1273 -0.0791
   21HOH     H2   97   2.637   1.076   1.568  2.0139  0.1541 -0.1065
   22HOH      O   98   1.524   2.839   1.198  1.0195 -0.4484 -0.0470
   22HOH     H1   99   1.495   2.773   1.135 -0.2264  0.0314 -0.0369
   22HOH     H2  100   1.481   2.814   1.280 -1.0827  1.2697 -0.4318
   23HOH      O  101   2.509   1.419   2.081  0.0658 -0.4666  0.2612
   23HOH     H1  102   2.548   1.347   2.031 -0.5793 -0.2876 -0.5332
   23HOH     H2  103   2.437   1.451   2.026 -0.3561  0.0777  1.0833
   24HOH      O  104   0.059   2.305   2.325 -0.1125 -0.0537  0.7177
   24HOH     H1  105   0.010   2.243   2.378 -0.2327 -0.3985  0.2120
   24HOH     H2  106   0.002   2.326   2.252 -0.2837  1.0551  1.1247
   25HOH      O  107   2.794   0.803   1.123 -0.1956  0.0732 -0.0664
   25HOH     H1  108   2.849   0.881   1.129 -0.0082 -0.0662  0.0473
   25HOH     H2  109   2.720   0.822   1.180 -0.1380  0.1587 -0.0186
   26HOH      O  110   2.541   0.328   2.468 -0.3809 -0.4512 -0.0773
   26HOH     H1  111   2.509   0.240   2.448 -1.0539 -0.1419 -0.4119
   26HOH     H2  112   2.589   0.317   2.551 -0.6221 -1.0916 -0.0087
   27HOH      O  113   1.977   1.485   1.574  0.2854  0.1492  0.1762
   27HOH     H1  114   1.933   1.566   1.551 -0.3497 -0.3823 -0.5960
   27HOH     H2  115   2.006   1.449   1.490 -0.6293 -1.0508  0.3115
   28HOH      O  116   2.607   2.609   1.507 -0.1205 -0.1564  0.2187
   28HOH     H1  117   2.628   2.702   1.499  0.0219 -0.2245 -0.2696
   28HOH     H2  118   2.512   2.607   1.518 -0.2910  0.0093 -0.9607
   29HOH      O  119   0.771   2.530   2.602  0.1741 -0.1305 -0.0819
   29HOH     H1  120   0.772   2.563   2.692  1.1467 -0.6202  0.1130
   29HOH     H2  121   0.679   2.516   2.582 -0.0497 -0.2066  0.9143
   30HOH      O  122   1.958   2.258   2.466 -0.1823  1.0908 -0.4953
   30HOH     H1  123   1.903   2.318   2.517 -0.3146  0.6064 -0.0526
   30HOH     H2  124   1.917   2.172   2.477  0.1854  0.8639 -0.8574
   31HOH      O  125   0.934   0.474   0.092 -0.4315 -0.0095  0.1990
   31HOH     H1  126   0.922   0.487  -0.002 -0.5848 -1.0587  0.0480
   31HOH     H2  127   0.863   0.415   0.117 -0.0214 -0.2454  0.8503
   32HOH      O  128   0.797   0.691   1.634 -0.2234  0.3748 -0.1422
   32HOH     H1  129   0.787   0.613   1.580 -0.1464 -0.2969  0.7618
   32HOH     H2  130   0.716   0.740   1.621 -0.4683 -0.0818 -0.3761
   33HOH      O  131   2.273   1.424   1.000  0.3183 -0.0876  0.3252
   33HOH     H1  132   2.223   1.352   1.038  1.0277 -0.0490  1.4281
   33HOH     H2  133   2.286   1.485   1.072 -0.2444  1.1817 -0.5722
   34HOH      O  134   1.980   2.389   2.013  0.1542 -0.0914  0.7693
   34HOH     H1  135   2.073   2.371   1.996  0.1961 -0.0347  0.9372
   34HOH     H2  136   1.971   2.384   2.108 -0.3270 -1.6361  0.6921
   35HOH      O  137   2.743   2.198   1.156 -0.2043 -0.2304 -0.2014
   35HOH     H1  138   2.654   2.169   1.135 -0.8089  0.8820  0.6157
   35HOH     H2  139   2.756   2.276   1.102 -0.0159  0.0279  0.2076
   36HOH      O  140   1.950   0.297   2.427  0.6350  0.2926  0.0021
   36HOH     H1  141   1.930   0.364   2.361  0.7801  0.3645  0.0285
   36HOH     H2  142   1.884   0.230   2.414  0.9087  0.1057 -0.4965
   37HOH      O  143   0.405   1.903   2.237  0.0102 -0.9051  0.2947
   37HOH     H1  144   0.436   1.893   2.147 -0.4535 -0.0041  0.0142
   37HOH     H2  145   0.310   1.897   2.231 -0.0552 -0.3692  0.6441
   38HOH      O  146   0.717   1.348   0.086  0.2741  0.1122  0.1420
   38HOH     H1  147   0.776   1.383   0.020  0.3251  0.4557  0.3589
   38HOH     H2  148   0.630   1.366   0.052  0.2886  1.0568  0.5285
   39HOH      O  149   0.615   2.019   0.275 -0.4451  0.1442 -0.3837
   39HOH     H1  150   0.641   2.014   0.182  0.0696  0.6847 -0.2870
   39HOH     H2  151   0.634   2.110   0.299  0.8637 -0.3288  0.6466
   40HOH      O  152   1.147   2.588   0.732  0.1151 -0.5568 -0.2475
   40HOH     H1  153   1.221   2.644   0.710 -0.9233  1.1417  0.2130
   40HOH     H2  154   1.114   2.623   0.815 -1.1076 -1.3310 -0.3493
   41HOH      O  155   2.808   2.467   2.655 -0.4234  0.3174 -0.1511
   41HOH     H1  156   2.835   2.378   2.632  0.1672  0.4380  0.0521
   41HOH     H2  157   2.726   2.455   2.703 -0.6130 -0.0772 -0.5550
   42HOH      O  158   1.680   1.967   1.957 -0.1278 -0.3396  0.7361
   42HOH     H1  159   1.659   1.976   1.864 -0.2279  0.6054  0.8306
   42HOH     H2  160   1.736   1.889   1.961  0.5817  0.0699 -0.2335
   43HOH      O  161   0.305   1.363   0.719 -0.3755 -0.0121  0.0187
   43HOH     H1  162   0.309   1.427   0.790  0.1578 -0.2851  0.2471
   43HOH     H2  163   0.392   1.364   0.680 -0.6836  0.1997 -0.7043
   44HOH      O  164   1.276   1.982   0.122  0.6141 -0.0734  0.1028
   44HOH     H1  165   1.209   2.047   0.143  1.2163  0.2954  1.0122
   44HOH     H2  166   1.230   1.898   0.127  0.3213  0.1177  1.3758
   45HOH      O  167   1.333   2.356   2.509  0.1598 -0.1445 -0.4432
   45HOH     H1  168   1.414   2.400   2.534  0.6467 -0.3553 -1.5261
   45HOH     H2  169   1.263   2.413   2.543  0.7110 -0.2446  0.9926
   46HOH      O  170   1.197   1.299   0.731 -0.2851 -0.0878 -0.8565
   46HOH     H1  171   1.256   1.328   0.800 -0.8660  0.8300 -0.6984
   46HOH     H2  172   1.125   1.255   0.777 -0.7719  0.6992 -0.8260
   47HOH      O  173   0.972   2.574   1.908  0.0910  0.1484  1.6982
   47HOH     H1  174   1.063   2.554   1.887 -0.1791  0.2746  0.1962
   47HOH     H2  175   0.965   2.669   1.898 -0.6195 -0.0361 -0.3846
   48HOH      O  176   2.653   1.562   0.492  0.0635  0.5328 -0.8938
   48HOH     H1  177   2.562   1.565   0.461 -0.8306 -1.6856  0.9729
   48HOH     H2  178   2.702   1.523   0.419 -1.2537 -1.4166 -0.8701
   49HOH      O  179   1.176   0.369   2.772 -0.3202 -0.3150  0.3643
   49HOH     H1  180   1.201   0.410   2.855 -0.2072 -0.2805  0.3139
   49HOH     H2  181   1.156   0.443   2.714  1.5726 -0.1869 -0.2884
   50HOH      O  182   2.337  -0.006   2.316 -0.4936  0.4401  0.1549
   50HOH     H1  183   2.270   0.062   2.304 -0.0309  1.1479  1.2248
   50HOH     H2  184   2.363   0.003   2.407  0.0858 -0.7465  0.1358
   51HOH      O  185   2.723   0.874   0.792  0.1628  0.4501  0.1772
   51HOH     H1  186   2.730   0.812   0.865 -1.1288  0.5366  0.4086
   51HOH     H2  187   2.718   0.959   0.834 -1.4295  0.4494  0.0905
   52HOH      O  188   2.801   2.466   0.332 -0.2769  0.3120 -0.1161
   52HOH     H1  189   2.862   2.447   0.260 -0.8170 -0.3829 -0.4209
   52HOH     H2  190   2.795   2.383   0.380  0.3598  0.8628  0.9908
   53HOH      O  191   1.953   0.062   0.969 -0.2449  0.8406 -0.4222
   53HOH     H1  192   2.017   0.081   0.901  0.1635 -0.6575 -0.5205
   53HOH     H2  193   1.869   0.062   0.923  0.0781 -0.7551 -1.1485
   54HOH      O  194   2.559   1.700   2.506  0.0622  0.5599 -0.0016
   54HOH     H1  195   2.621   1.725   2.438 -0.0417  0.7054 -0.0447
   54HOH     H2  196   2.509   1.628   2.467 -0.3805  1.0164 -0.3015
   55HOH      O  197   0.517   1.694   1.111  0.2495 -0.0766 -0.4134
   55HOH     H1  198   0.586   1.760   1.103  0.5879 -0.3794 -0.0890
   55HOH     H2  199   0.558   1.613   1.080 -0.2867 -0.0660 -1.1919
   56HOH      O  200   2.471   2.685   0.964  0.1770  0.2075  1.1132
   56HOH     H1  201   2.514   2.763   0.998 -0.3457  1.2342 -0.3318
   56HOH     H2  202   2.389   2.718   0.927  0.5560 -0.7076 -0.8281
   57HOH      O  203   0.274   1.997   1.058  0.0063 -0.1940 -0.2879
   57HOH     H1  204   0.179   1.985   1.049  0.0035 -0.4522  0.0642
   57HOH     H2  205   0.285   2.046   1.139  0.1905 -0.4882 -0.1283
   58HOH      O  206   0.181   0.113   2.067  0.2578 -0.0980 -0.8480
   58HOH     H1  207   0.192   0.186   2.128 -0.2273 -1.3084  0.8557
   58HOH     H2  208   0.266   0.104   2.025  0.8933  0.3470  0.2573
   59HOH      O  209   1.958   1.014   0.514  0.2468 -0.5698 -0.4662
   59HOH     H1  210   2.049   1.008   0.542  0.3927 -0.0339 -0.7972
   59HOH     H2  211   1.917   0.935   0.548  0.6706 -0.4809  0.2878
   60HOH      O  212   2.317   2.495   1.832 -0.7090 -0.2082  1.0354
   60HOH     H1  213   2.303   2.588   1.817  0.4055 -0.0989  0.4708
   60HOH     H2  214   2.388   2.491   1.896  0.2595 -0.6166  0.0037
   61HOH      O  215   1.359   1.009   0.663  0.0581 -0.4960 -0.1376
   61HOH     H1  216   1.415   1.086   0.677  0.0055 -0.3761 -0.5778
   61HOH     H2  217   1.415   0.935   0.688  0.1456 -0.3262  0.1831
   62HOH      O  218   0.248   2.642   0.641 -0.6939  0.3733 -0.1008
   62HOH     H1  219   0.211   2.558   0.667 -0.2969  0.2613  0.1311
   62HOH     H2  220   0.268   2.632   0.548 -0.5944  0.1865 -0.0613
   63HOH      O  221   0.251   2.478   2.070  0.7293  0.2967  0.5367
   63HOH     H1  222   0.169   2.429   2.066  1.0998 -0.3662  0.6522
   63HOH     H2  223   0.226   2.570   2.061  0.0640  0.0536 -0.3307
   64HOH      O  224   0.044   0.897   1.975 -1.4138  0.0276  0.5590
   64HOH     H1  225  -0.017   0.932   2.039 -0.0707  1.3652  1.2497
   64HOH     H2  226   0.082   0.820   2.018 -0.5563  0.8861  1.4393
   65HOH      O  227   1.699   1.168   1.479  0.6047 -0.1279 -0.4204
   65HOH     H1  228   1.776   1.169   1.536 -0.5427  0.4468  1.2756
   65HOH     H2  229   1.692   1.258   1.446  0.3153 -0.0093 -0.0433
   66HOH      O  230   2.233   2.491   0.586 -0.5113 -0.3247 -0.3176
   66HOH     H1  231   2.264   2.543   0.512 -0.3832 -0.7984 -0.6023
   66HOH     H2  232   2.138   2.486   0.574 -0.4016 -1.2442 -1.0320
   67HOH      O  233   0.746   0.628   1.066  0.3464  0.1548  0.5526
   67HOH     H1  234   0.773   0.558   1.127 -0.4466 -0.1970  0.5225
   67HOH     H2  235   0.826   0.651   1.020  0.9021  0.1818  1.4790
   68HOH      O  236   1.398   2.658   1.036 -0.5277 -0.2160 -0.1050
   68HOH     H1  237   1.434   2.570   1.046 -0.0147  0.0378  0.3592
   68HOH     H2  238   1.308   2.644   1.004 -0.2271 -0.8819 -0.7192
   69HOH      O  239   0.222   0.647   1.298  0.6535 -0.3325  0.2048
   69HOH     H1  240   0.256   0.616   1.382  1.0587  0.8032  0.5015
   69HOH     H2  241   0.128   0.651   1.310  0.6561 -0.7397  0.3914
   70HOH      O  242   2.895   0.122   2.416  0.0509 -0.2304  0.0780
   70HOH     H1  243   2.906   0.110   2.510 -0.9539  0.7147  0.3634
   70HOH     H2  244   2.811   0.081   2.396 -0.1199  0.2514 -0.2432
   71HOH      O  245   2.761   0.749   2.549  0.0852 -0.2184  0.1022
   71HOH     H1  246   2.666   0.754   2.558 -0.0338 -0.7698 -0.6138
   71HOH     H2  247   2.778   0.658   2.524  0.7598 -0.0254 -0.1893
   72HOH      O  248   1.549   0.171   2.239  0.6203 -0.1738  0.4982
   72HOH     H1  249   1.502   0.143   2.317 -0.8934  0.9728  0.1053
   72HOH     H2  250   1.542   0.098   2.178 -1.2655  0.1100  0.2641
   73HOH      O  251   2.155   0.185   2.714 -0.7851 -0.4397  0.8992
   73HOH     H1  252   2.123   0.112   2.661 -0.9439 -0.2709  0.7567
   73HOH     H2  253   2.075   0.229   2.744 -0.7039  0.1356  0.3329
   74HOH      O  254   2.506   0.253   1.269 -0.1909 -0.2324  0.0106
   74HOH     H1  255   2.573   0.297   1.322 -0.0582  0.4594 -0.6935
   74HOH     H2  256   2.424   0.289   1.301 -0.0882  0.5191 -0.5004
   75HOH      O  257   0.035   1.653   0.193 -0.5676 -0.3196  0.2927
   75HOH     H1  258  -0.038   1.591   0.204 -0.9302  0.2393  1.3230
   75HOH     H2  259   0.105   1.618   0.249 -0.7897  0.1904  0.9143
   76HOH      O  260   2.724   0.936   2.367  0.0976 -0.3668 -0.4328
   76HOH     H1  261   2.735   0.889   2.450 -0.9133 -0.1057 -0.1260
   76HOH     H2  262   2.653   0.891   2.322 -0.2066  0.2444 -0.5890
   77HOH      O  263   2.882   2.389   2.060  0.1177 -0.5053  1.1227
   77HOH     H1  264   2.838   2.386   1.975  1.6491 -0.1488  0.2428
   77HOH     H2  265   2.852   2.470   2.099  0.1289 -0.1640  0.4607
   78HOH      O  266   2.353   1.102   1.299  0.2714 -0.1667  0.1224
   78HOH     H1  267   2.374   1.130   1.388  0.6262 -0.1624  0.0415
   78HOH     H2  268   2.305   1.176   1.262  1.1861  0.3630 -0.0817
   79HOH      O  269   0.911   1.163   1.421 -0.1769  0.3901  0.5297
   79HOH     H1  270   0.981   1.098   1.425  0.4142  1.0082  0.6582
   79HOH     H2  271   0.951   1.238   1.376 -1.0142  0.4620 -0.1343
   80HOH      O  272   1.763   2.579   2.021 -0.2672 -0.2385  0.8172
   80HOH     H1  273   1.818   2.651   1.987  0.1304 -0.7137  0.4180
   80HOH     H2  274   1.821   2.503   2.021 -1.0129 -0.8514  0.0159
   81HOH      O  275   2.767   2.097   0.148  0.1744 -0.1681  0.1729
   81HOH     H1  276   2.847   2.130   0.189 -0.2096  0.2609  0.6088
   81HOH     H2  277   2.770   2.002   0.163  0.3471 -0.0934  0.6636
   82HOH      O  278   2.499   0.203   1.633  0.8722  0.1299 -0.5337
   82HOH     H1  279   2.412   0.189   1.596  0.8307  0.2069 -0.4677
   82HOH     H2  280   2.498   0.155   1.716  1.3383 -0.9714 -1.1254
   83HOH      O  281   0.885   0.240   1.661 -0.0642  0.5862 -0.3196
   83HOH     H1  282   0.852   0.304   1.723  0.1197  0.7151 -0.3521
   83HOH     H2  283   0.811   0.219   1.605 -0.6394 -0.5765  0.7926
   84HOH      O  284   0.928   0.183   0.974 -0.0795 -0.0371 -0.3398
   84HOH     H1  285   0.948   0.273   0.949  0.3220 -0.3973 -1.4122
   84HOH     H2  286   0.856   0.157   0.916  0.1247 -0.5580 -0.3715
   85HOH      O  287   1.534   1.511   2.644  0.2765  0.0560 -0.2531
   85HOH     H1  288   1.483   1.592   2.650  1.0795  0.6801 -1.1416
   85HOH     H2  289   1.516   1.465   2.726 -1.1143  0.5638 -0.2116
   86HOH      O  290   0.926   1.899   1.006  0.1236 -0.3604  0.1552
   86HOH     H1  291   0.831   1.914   1.003  0.2274  0.3432  0.2252
   86HOH     H2  292   0.934   1.804   1.015 -0.6023 -0.3472  1.3257
   87HOH      O  293   0.002   2.909   0.418  0.8579  0.2236 -0.6417
   87HOH     H1  294  -0.025   2.870   0.502  0.1665 -0.2133 -1.0462
   87HOH     H2  295   0.097   2.920   0.426  0.8024  0.1914  0.1972
   88HOH      O  296   2.019   2.011   0.557  0.3289  0.1530  0.2799
   88HOH     H1  297   2.080   2.005   0.630 -0.2926 -0.6702  0.7625
   88HOH     H2  298   1.958   2.080   0.581 -0.5012 -0.8034  1.0723
   89HOH      O  299   0.204   2.917   0.679 -0.3387  0.1421  0.6419
   89HOH     H1  300   0.196   2.822   0.686 -0.7835  0.1461  0.2212
   89HOH     H2  301   0.298   2.934   0.693 -0.1819 -0.3939  0.2980
   90HOH      O  302   1.389   2.534   2.865 -0.2823  0.1915 -0.5535
   90HOH     H1  303   1.316   2.511   2.921 -0.7437  0.8935 -0.8490
   90HOH     H2  304   1.380   2.628   2.850  0.2534  0.1552 -1.1957
   91HOH      O  305   1.752   2.531   0.941 -0.0471 -0.4412  0.2472
   91HOH     H1  306   1.713   2.541   1.028 -0.1986 -1.5766  0.3338
   91HOH     H2  307   1.839   2.569   0.949 -0.3169  0.1179  0.6812
   92HOH      O  308   2.043   0.895   1.745  0.0101  0.0645 -0.6857
   92HOH     H1  309   2.126   0.848   1.753 -0.1716 -0.0907  0.8367
   92HOH     H2  310   1.984   0.833   1.703  0.1705 -0.5568 -0.0299
   93HOH      O  311   1.877   1.311   2.575  0.1373 -0.2562  0.2640
   93HOH     H1  312   1.832   1.227   2.587  0.0250 -0.2225  0.0912
   93HOH     H2  313   1.960   1.288   2.534 -0.2106 -0.2258 -0.4940
   94HOH      O  314   2.046   2.828   2.868 -0.1420  0.0917 -0.7638
   94HOH     H1  315   2.061   2.734   2.874  0.3669  0.1673 -0.7685
   94HOH     H2  316   2.048   2.848   2.775 -0.6939  0.0484 -0.7951
   95HOH      O  317   1.145   2.286   2.002  0.0675 -0.0019  0.6736
   95HOH     H1  318   1.061   2.287   2.046 -0.8434 -0.1705 -0.9015
   95HOH     H2  319   1.123   2.285   1.908  1.8226  0.3018  0.1793
   96HOH      O  320   2.917   1.972   1.102  0.5730  0.0831 -0.0404
   96HOH     H1  321   2.926   1.927   1.186  0.1987 -0.2704 -0.1821
   96HOH     H2  322   2.856   2.043   1.120 -0.6319 -0.8160 -0.2921
   97HOH      O  323   1.800   1.354   1.721 -0.4147  0.2265  0.3945
   97HOH     H1  324   1.879   1.381   1.675  0.0949  0.6638  1.4506
   97HOH     H2  325   1.826   1.276   1.769 -1.0887 -0.5456 -0.4333
   98HOH      O  326   0.157   2.741   1.873 -0.3661 -0.1670  0.8758
   98HOH     H1  327   0.154   2.802   1.799 -0.6716  0.0073  1.0284
   98HOH     H2  328   0.077   2.758   1.921  0.0671  0.0874  1.5356
   99HOH      O  329   1.298   0.859   1.568 -0.7522  0.1662 -0.3877
   99HOH     H1  330   1.315   0.916   1.643 -0.0613 -0.4460 -0.0562
   99HOH     H2  331   1.254   0.783   1.605 -0.9762  0.1384 -0.7048
  100HOH      O  332   0.472   1.755   0.080  0.2084 -0.2373  0.0841
  100HOH     H1  333   0.414   1.757   0.155 -0.3987  0.2868 -0.3796
  100HOH     H2  334   0.495   1.846   0.065 -0.0147 -0.2832 -0.6077
  101HOH      O  335   0.072   2.432   0.674 -0.0207  0.2056 -0.1864
  101HOH     H1  336   0.040   2.410   0.761 -0.2430  0.7745 -0.1142
  101HOH     H2  337   0.011   2.389   0.614 -0.1969  0.2692 -0.0540
  102HOH      O  338   0.431   0.805   0.474 -0.3938  0.2420  0.5595
  102HOH     H1  339   0.456   0.849   0.555 -0.9552  0.2047  0.7588
  102HOH     H2  340   0.336   0.791   0.482 -0.2430 -1.0810  0.5510
  103HOH      O  341   2.428   2.015   2.451 -0.0459  0.2203  0.5080
  103HOH     H1  342   2.394   1.948   2.511 -0.8268 -0.6416 -0.7794
  103HOH     H2  343   2.495   1.969   2.400  0.4009  0.8461  0.5130
  104HOH      O  344   0.479   2.254   2.536  0.6797 -0.5174 -0.0003
  104HOH     H1  345   0.401   2.271   2.483  0.4440 -0.0246  0.4766
  104HOH     H2  346   0.458   2.173   2.583  0.1477 -0.0432  0.6291
  105HOH      O  347   1.629   0.288   0.573 -0.5667  0.5495  0.4863
  105HOH     H1  348   1.607   0.198   0.548 -0.6884  1.0349 -1.4401
  105HOH     H2  349   1.545   0.333   0.580 -0.4676  0.8982 -0.3578
  106HOH      O  350   2.223   2.260   1.946 -0.5670 -0.0888  0.1319
  106HOH     H1  351   2.267   2.344   1.932  0.6645 -0.7884 -0.6380
  106HOH     H2  352   2.174   2.245   1.865 -0.6155 -0.1943  0.1813
  107HOH      O  353   1.411   2.022   2.789  0.2002 -0.8179  0.3975
  107HOH     H1  354   1.355   1.961   2.741  0.9714 -0.9205 -0.4184
  107HOH     H2  355   1.370   2.028   2.876 -1.0722 -0.8649 -0.1521
  108HOH      O  356   1.231   0.792   0.880  0.0102  0.8352 -0.5130
  108HOH     H1  357   1.322   0.810   0.858 -0.1536  1.7460 -0.4988
  108HOH     H2  358   1.180   0.843   0.817 -0.4808  0.8012 -0.1532
  109HOH      O  359   0.667   1.733   1.408  0.6645  0.1715  0.1361
  109HOH     H1  360   0.619   1.799   1.459 -0.3787 -0.5515  0.1618
  109HOH     H2  361   0.609   1.715   1.334  1.4245  0.0482 -0.4438
  110HOH      O  362   2.866   0.545   1.299 -0.0012  0.5552 -0.7848
  110HOH     H1  363   2.787   0.598   1.313 -1.0151 -1.0194  0.0024
  110HOH     H2  364   2.847   0.494   1.220 -0.3117 -0.6167 -0.0087
  111HOH      O  365   0.733   1.647   0.037  0.5560  0.4870 -0.0962
  111HOH     H1  366   0.743   1.737   0.006 -0.2763  0.5699 -0.1611
  111HOH     H2  367   0.646   1.645   0.078  0.7097 -0.1952  0.2249
  112HOH      O  368   2.811   0.557   2.117  0.2939  0.4205  0.3020
  112HOH     H1  369   2.784   0.522   2.201  0.6457 -1.1964 -0.1771
  112HOH     H2  370   2.907   0.555   2.119  0.3109  0.5017 -0.0815
  113HOH      O  371   1.968   1.076   0.840 -0.2392 -0.1000 -0.4555
  113HOH     H1  372   1.883   1.033   0.827 -0.1256 -0.4007 -0.2233
  113HOH     H2  373   2.005   1.033   0.917 -0.0956  0.3774 -0.2524
  114HOH      O  374   1.425   1.393  -0.033  0.2020 -0.8201  0.1249
  114HOH     H1  375   1.417   1.434   0.054 -1.4371  0.3821 -0.4918
  114HOH     H2  376   1.457   1.305  -0.014  0.9629 -0.2757  1.8353
  115HOH      O  377   1.780   2.177   1.612 -0.2827  0.0865 -0.3802
  115HOH     H1  378   1.769   2.205   1.521  0.3191  0.6079 -0.3088
  115HOH     H2  379   1.829   2.095   1.606 -0.0562  0.2299 -0.5247
  116HOH      O  380   2.590   0.951   1.915 -0.0549 -0.1135  0.3140
  116HOH     H1  381   2.657   0.966   1.848 -0.2854  0.0540  0.1191
  116HOH     H2  382   2.513   0.924   1.866 -0.2124 -0.0360  0.5167
  117HOH      O  383   1.953   2.900   1.625 -0.1841  0.8552 -0.1413
  117HOH     H1  384   1.974   2.825   1.570 -1.6136  0.6886 -0.5350
  117HOH     H2  385   1.938   2.972   1.563 -0.1462  1.1115  0.1408
  118HOH      O  386   1.627   1.990   2.230 -0.0768 -0.1807 -0.7835
  118HOH     H1  387   1.705   1.952   2.189 -0.5071 -0.8213 -1.0415
  118HOH     H2  388   1.610   2.070   2.181  0.6615  0.2136 -0.4386
  119HOH      O  389   0.863   2.676   0.764 -0.2080  0.3225 -0.3091
  119HOH     H1  390   0.919   2.624   0.706  0.7808  0.2812  0.6244
  119HOH     H2  391   0.836   2.615   0.832 -1.5183  0.3182 -0.7661
  120HOH      O  392   0.177   2.090   2.016  0.4423 -0.6020 -0.7825
  120HOH     H1  393   0.143   2.011   2.059 -0.3833 -0.7410 -1.6272
  120HOH     H2  394   0.110   2.157   2.032  0.1394 -0.6431 -1.7625
  121HOH      O  395   0.719   0.621   2.043  0.2119 -0.7247 -0.7560
  121HOH     H1  396   0.625   0.621   2.023 -0.1155  0.1712  0.5103
  121HOH     H2  397   0.731   0.547   2.103  0.0771 -0.2667 -0.1369
  122HOH      O  398   2.500   1.982   1.606  0.0005  0.5031  0.6035
  122HOH     H1  399   2.518   1.945   1.519  0.8306  0.8376  0.6108
  122HOH     H2  400   2.470   2.071   1.589  0.5295  0.6988  0.6595
  123HOH      O  401   1.818   2.208   0.604  0.4705  0.9240  0.3487
  123HOH     H1  402   1.790   2.211   0.512  0.4339 -0.0306  0.3030
  123HOH     H2  403   1.740   2.229   0.654 -0.0332 -0.3667  0.1861
  124HOH      O  404   0.309   1.238   2.320  0.2180  0.2714  0.4981
  124HOH     H1  405   0.365   1.277   2.253  0.7161 -1.0121  0.1014
  124HOH     H2  406   0.364   1.235   2.398 -0.2427  1.4326  0.9186
  125HOH      O  407   0.068   2.636   2.468  0.1244 -0.0553 -0.4549
  125HOH     H1  408   0.099   2.578   2.397 -0.7712 -0.5945 -0.4376
  125HOH     H2  409   0.104   2.597   2.548  0.0965 -0.1842 -0.5044
  126HOH      O  410   0.995   0.121   2.725  0.5916  0.5556  0.3008
  126HOH     H1  411   0.986   0.132   2.630 -0.4465  0.1270  0.3250
  126HOH     H2  412   1.009   0.210   2.757  0.2725  0.7979 -0.1989
  127HOH      O  413   1.626   1.743   0.615  1.4631 -0.0292  0.9032
  127HOH     H1  414   1.586   1.662   0.646  0.3346  0.3206  0.4343
  127HOH     H2  415   1.664   1.720   0.530  0.2482  0.1386  0.2834
  128HOH      O  416   0.479   2.541   2.572 -0.3462 -0.0039 -0.1231
  128HOH     H1  417   0.443   2.459   2.537 -0.3123 -0.1724  0.2283
  128HOH     H2  418   0.434   2.609   2.522 -1.4271 -0.1956  0.5066
  129HOH      O  419   0.991   0.751   0.132 -0.2396 -0.4036 -0.2717
  129HOH     H1  420   1.057   0.754   0.063  0.2502 -0.0456  0.1988
  129HOH     H2  421   0.983   0.657   0.153  0.3703 -0.4288 -0.1094
  130HOH      O  422   0.440   0.267   2.841  0.4491  0.4079  0.7730
  130HOH     H1  423   0.417   0.333   2.906 -0.6373  0.4356  0.4036
  130HOH     H2  424   0.392   0.189   2.868 -0.6908  0.6411 -0.3847
  131HOH      O  425   1.314   0.401   1.214  0.0824  0.2733 -1.0116
  131HOH     H1  426   1.297   0.417   1.121  1.0652 -0.0214 -1.2633
  131HOH     H2  427   1.340   0.487   1.248 -1.1454  0.5897 -0.7639
  132HOH      O  428   1.663   2.797   2.430  0.3564  0.1522  0.0588
  132HOH     H1  429   1.576   2.830   2.450  0.1333 -0.4189  0.0706
  132HOH     H2  430   1.648   2.723   2.371  0.8729  0.4394 -0.4586
  133HOH      O  431   0.664   2.847   0.268 -0.3175  0.1541 -0.8764
  133HOH     H1  432   0.731   2.809   0.212  1.3279  0.4608  0.7169
  133HOH     H2  433   0.688   2.940   0.274 -0.0039  0.0176  0.7885
  134HOH      O  434   0.103   0.020   1.667  0.8699  0.3725 -0.4217
  134HOH     H1  435   0.019  -0.012   1.699  1.1858  0.0937  0.1435
  134HOH     H2  436   0.103  -0.002   1.574  0.2935  0.4364 -0.4446
  135HOH      O  437   1.702   0.718   0.554  0.5277  0.6107 -0.3145
  135HOH     H1  438   1.700   0.692   0.462  1.2631  0.0520 -0.1865
  135HOH     H2  439   1.734   0.641   0.601 -0.2209  0.7438  0.4718
  136HOH      O  440   0.268   0.964   0.144 -0.6563 -0.5131 -0.3176
  136HOH     H1  441   0.214   0.997   0.215 -0.1076 -0.1496 -0.0555
  136HOH     H2  442   0.227   0.998   0.064 -1.3772 -1.0709 -0.2049
  137HOH      O  443   1.519   1.403   0.419 -0.5490  0.3711 -0.1991
  137HOH     H1  444   1.582   1.340   0.385 -0.1023 -0.3900  1.7519
  137HOH     H2  445   1.437   1.354   0.427 -0.5294  0.3914  0.1783
  138HOH      O  446   1.773   2.285   1.059  0.8853 -0.7808 -1.0479
  138HOH     H1  447   1.733   2.224   0.997 -1.3463 -0.6856  0.1283
  138HOH     H2  448   1.742   2.371   1.030 -0.2312 -0.7384  0.1165
  139HOH      O  449   0.170   2.168   0.800  0.1842 -0.5524 -0.5233
  139HOH     H1  450   0.082   2.130   0.802  0.5419 -1.4089 -0.4238
  139HOH     H2  451   0.192   2.183   0.892 -0.0538  0.1922 -0.5676
  140HOH      O  452   1.817   2.473   2.573 -0.3737  0.1994 -0.4168
  140HOH     H1  453   1.825   2.493   2.666 -1.1485 -0.2674 -0.2317
  140HOH     H2  454   1.819   2.559   2.530  0.6317  0.3950 -0.0566
  141HOH      O  455   0.455   1.214   2.545  0.2162 -0.2359  0.1566
  141HOH     H1  456   0.443   1.239   2.637 -0.1529 -0.4935  0.1784
  141HOH     H2  457   0.543   1.246   2.524  0.2650 -0.0824  0.5674
  142HOH      O  458   2.095   1.360   2.144  0.4688  0.2745  0.2107
  142HOH     H1  459   2.020   1.302   2.157  0.2057  0.4427 -0.4642
  142HOH     H2  460   2.077   1.436   2.199  0.1390  0.3129  0.0522
  143HOH      O  461   1.984   0.084   1.259 -0.1133  0.3462  0.7502
  143HOH     H1  462   1.934   0.144   1.315 -1.5129 -1.2073  1.3380
  143HOH     H2  463   1.940   0.088   1.174  0.5668  1.0046  0.4084
  144HOH      O  464   1.815   0.232   0.224 -0.2009 -0.4554 -0.0086
  144HOH     H1  465   1.804   0.143   0.255 -0.4038 -0.4565 -0.0781
  144HOH     H2  466   1.731   0.274   0.242  0.0521 -0.1361  0.4787
  145HOH      O  467   2.092   1.826   1.597  0.2429 -0.1231  1.1695
  145HOH     H1  468   2.129   1.892   1.538 -0.2227 -1.7054 -1.1986
  145HOH     H2  469   2.002   1.854   1.612  0.0107 -0.2035  0.0843
  146HOH      O  470   2.372   0.082   2.570 -0.3496  0.4460  0.0794
  146HOH     H1  471   2.292   0.134   2.579 -0.8966 -0.5036  1.2516
  146HOH     H2  472   2.404   0.070   2.659  1.3414  1.0769 -0.3706
  147HOH      O  473   1.768   0.503   1.320  0.1166 -0.2339 -0.7744
  147HOH     H1  474   1.672   0.496   1.316 -0.0132  0.0748  0.7031
  147HOH     H2  475   1.785   0.592   1.350  0.9306 -0.0146 -1.7875
  148HOH      O  476   0.886   1.226   0.582 -0.1293 -0.8339 -0.0660
  148HOH     H1  477   0.967   1.273   0.598 -0.4479 -0.4028  0.3635
  148HOH     H2  478   0.857   1.255   0.496 -0.2018 -0.4127  0.0962
  149HOH      O  479   1.982   1.387   0.310 -0.5689 -0.1775  0.5495
  149HOH     H1  480   1.909   1.424   0.261 -0.2503  0.3187  0.4252
  149HOH     H2  481   2.009   1.458   0.369  0.5042  0.0687 -0.1737
  150HOH      O  482   2.164   0.445   1.095  0.4277 -1.3123 -0.4573
  150HOH     H1  483   2.196   0.447   1.005  1.4524 -0.2661 -0.1100
  150HOH     H2  484   2.077   0.406   1.088  0.8989 -2.3008 -1.7405
  151HOH      O  485   1.517   1.704   1.031 -0.9919  0.4244 -0.8034
  151HOH     H1  486   1.569   1.641   0.983 -0.2691  0.5371 -0.2043
  151HOH     H2  487   1.460   1.651   1.086  0.1023  0.2343  0.2273
  152HOH      O  488   1.168   0.078   1.065  0.1732 -0.0977 -0.0668
  152HOH     H1  489   1.219   0.061   0.986  0.3615  0.0728  0.0155
  152HOH     H2  490   1.081   0.101   1.033  0.4239  0.6399 -0.2658
  153HOH      O  491   2.530   2.190   0.049 -0.6830 -0.1850 -0.6139
  153HOH     H1  492   2.511   2.107   0.005 -0.5313 -0.0758 -0.8857
  153HOH     H2  493   2.614   2.176   0.093 -1.0563 -0.4539  0.0548
  154HOH      O  494   1.050   2.252   0.274  0.2167  0.5939 -0.0292
  154HOH     H1  495   1.038   2.280   0.183  0.6059  0.2976 -0.1785
  154HOH     H2  496   0.964   2.220   0.301 -0.1531  1.5710  0.0308
  155HOH      O  497   0.311   0.438   0.130 -0.3123 -0.2340  0.1817
  155HOH     H1  498   0.221   0.420   0.157 -0.1915  0.3340  1.0488
  155HOH     H2  499   0.318   0.534   0.132  0.3013 -0.2658  0.0965
  156HOH      O  500   2.087   1.218   1.072  0.3176  0.3902 -0.4455
  156HOH     H1  501   2.138   1.143   1.041 -0.0218  0.0796 -0.2649
  156HOH     H2  502   2.045   1.186   1.152  0.9366  1.0739  0.1871
  157HOH      O  503   0.824   2.638   1.080  0.7750 -0.6545  0.3183
  157HOH     H1  504   0.840   2.652   1.173 -0.0074 -0.0075  0.3742
  157HOH     H2  505   0.729   2.637   1.071  0.8104 -1.7816 -0.3380
  158HOH      O  506   0.899   0.398   1.167 -0.5552 -0.0101 -0.0063
  158HOH     H1  507   0.929   0.320   1.119 -0.9326  0.3202 -0.8164
  158HOH     H2  508   0.894   0.369   1.258 -0.1487 -0.7685 -0.2013
  159HOH      O  509   1.196   1.496   0.225  0.1070  1.3454 -0.1875
  159HOH     H1  510   1.150   1.523   0.304  0.7943  0.6919  0.4607
  159HOH     H2  511   1.285   1.528   0.237  0.5926  0.0287 -0.0128
  160HOH      O  512   2.173   1.331   1.692  0.4425  0.8124 -0.2382
  160HOH     H1  513   2.112   1.399   1.664 -0.1069  0.1930 -0.5909
  160HOH     H2  514   2.189   1.349   1.784 -0.3310  0.9534 -0.1190
  161HOH      O  515   2.738   0.490   0.373  0.6793  0.0144 -0.1035
  161HOH     H1  516   2.726   0.498   0.467  1.0532  0.6792 -0.0926
  161HOH     H2  517   2.650   0.495   0.336  0.4347 -1.2288  0.2431
  162HOH      O  518   0.849   1.855   2.193  0.2915 -0.7548 -0.3361
  162HOH     H1  519   0.941   1.860   2.221  0.1828 -1.0704  0.0873
  162HOH     H2  520   0.824   1.764   2.210 -0.4032 -0.4265  0.5254
  163HOH      O  521   0.715   0.886   2.168 -0.6488  0.4450  0.5204
  163HOH     H1  522   0.634   0.889   2.218 -0.4821  0.8451  0.7789
  163HOH     H2  523   0.716   0.800   2.127 -0.9205  0.2213  0.9812
  164HOH      O  524   1.191   0.690   2.562  0.8471 -0.7499 -0.3789
  164HOH     H1  525   1.203   0.624   2.493  0.6157  0.1412 -1.3126
  164HOH     H2  526   1.166   0.770   2.515  2.3306  0.3710  0.5661
  165HOH      O  527   0.066   1.273   2.007  0.0365 -0.7327 -0.0624
  165HOH     H1  528   0.036   1.213   2.075  0.2680 -0.9095 -0.1115
  165HOH     H2  529   0.138   1.226   1.964  0.1118 -0.4873 -0.2092
  166HOH      O  530   0.919   2.291   2.175  0.5344  0.0425  0.1653
  166HOH     H1  531   0.914   2.349   2.251  1.0090 -0.7478  0.8421
  166HOH     H2  532   0.885   2.207   2.207  0.8822 -0.3498 -0.4492
  167HOH      O  533   0.693   1.138   2.062  0.4437  0.3921  0.1446
  167HOH     H1  534   0.635   1.102   1.995  0.2231  0.7497  0.1364
  167HOH     H2  535   0.734   1.061   2.102  0.8122  0.1801 -0.5998
  168HOH      O  536   2.096   0.541   1.482  0.4419 -0.1089  0.8679
  168HOH     H1  537   2.007   0.575   1.496  0.3210  0.0238 -0.0907
  168HOH     H2  538   2.138   0.608   1.429  0.8443 -0.5656  0.6005
  169HOH      O  539   2.423   0.248   2.129 -0.6894 -0.3120  0.4268
  169HOH     H1  540   2.364   0.246   2.054 -1.1295  0.6136  0.7157
  169HOH     H2  541   2.389   0.179   2.187 -0.8176 -0.5150  0.1191
  170HOH      O  542   1.934   2.789   2.376 -0.1932  0.3494 -0.9784
  170HOH     H1  543   1.946   2.847   2.301 -0.2184  1.4581 -0.1897
  170HOH     H2  544   1.841   2.797   2.397  0.0345  1.0571 -0.1160
  171HOH      O  545   0.764   0.965   0.641  0.2441 -0.0096  0.0586
  171HOH     H1  546   0.775   0.913   0.562  0.6017  0.4808 -0.2250
  171HOH     H2  547   0.817   1.043   0.626  0.5050 -0.0121  0.8780
  172HOH      O  548   1.555   2.152   2.595  0.2537  0.6686 -0.4595
  172HOH     H1  549   1.496   2.218   2.632  0.1692  1.0011 -1.1539
  172HOH     H2  550   1.534   2.071   2.643  0.5183  1.1722  0.5709
  173HOH      O  551   0.275   1.390   0.392 -0.0838  0.3245  0.0421
  173HOH     H1  552   0.249   1.479   0.417 -0.4091  0.2686 -0.0813
  173HOH     H2  553   0.364   1.381   0.425 -0.0704  0.6733  0.1151
  174HOH      O  554   2.834   0.590   2.831  0.3557 -0.1750 -1.0933
  174HOH     H1  555   2.812   0.669   2.881  0.6373 -0.7996  0.0770
  174HOH     H2  556   2.753   0.568   2.785  0.3510  0.9255 -1.6682
  175HOH      O  557   0.761   0.442   2.717  0.1618 -0.0930 -0.3689
  175HOH     H1  558   0.837   0.499   2.703  0.2756 -0.3118 -0.6407
  175HOH     H2  559   0.721   0.432   2.631  0.0600 -0.3097 -0.2986
  176HOH      O  560   1.800   0.339   1.818  0.2407 -0.8818  0.4098
  176HOH     H1  561   1.756   0.288   1.750  0.8723 -1.4080  0.3835
  176HOH     H2  562   1.731   0.355   1.883 -0.3514 -0.4322 -0.2955
  177HOH      O  563   1.122   0.153   0.675  0.0039 -0.0703 -0.4298
  177HOH     H1  564   1.061   0.080   0.666  0.0267 -0.0109 -1.1347
  177HOH     H2  565   1.094   0.216   0.609  0.3745  0.2861 -0.2537
  178HOH      O  566   0.414   2.202   1.938 -0.2821 -0.2728 -0.4084
  178HOH     H1  567   0.475   2.159   1.998  0.6217 -0.0982 -1.1572
  178HOH     H2  568   0.327   2.179   1.971  0.1616 -0.0648  1.0420
  179HOH      O  569   0.761   1.963   0.604  0.1642 -0.4288  0.3566
  179HOH     H1  570   0.667   1.951   0.613 -0.1890  1.1605 -0.5510
  179HOH     H2  571   0.788   1.899   0.538 -0.5342 -0.0523 -0.3118
  180HOH      O  572   0.813   1.787   2.591 -1.1761 -0.2075  0.3849
  180HOH     H1  573   0.735   1.805   2.538 -0.5407  1.0046 -0.2260
  180HOH     H2  574   0.819   1.862   2.651 -0.7060 -0.4869  0.6968
  181HOH      O  575   1.142   0.055   2.281  0.2362  0.1828 -0.5359
  181HOH     H1  576   1.172   0.084   2.195 -0.5932  0.3602 -0.7853
  181HOH     H2  577   1.058   0.011   2.263 -0.2053  0.6750  0.2349
  182HOH      O  578   2.160   2.330   2.665 -0.1144  0.0834  0.4470
  182HOH     H1  579   2.091   2.272   2.634  0.1175 -0.4164  0.8366
  182HOH     H2  580   2.240   2.278   2.658  0.5515  1.1595 -1.5519
  183HOH      O  581   0.485   1.023   2.879 -0.1589 -0.3414 -0.1009
  183HOH     H1  582   0.441   1.069   2.807  0.1352  0.2424  0.0803
  183HOH     H2  583   0.417   0.967   2.916 -0.5764  0.0570 -0.2413
  184HOH      O  584   1.603   1.571   2.273 -0.1630  0.4447  0.1247
  184HOH     H1  585   1.678   1.587   2.330  0.1194 -1.4830  0.4176
  184HOH     H2  586   1.641   1.554   2.187 -0.0275 -1.5205  0.4642
  185HOH      O  587   2.757   1.570   2.253 -0.2369  0.3036 -0.2370
  185HOH     H1  588   2.818   1.516   2.203 -0.5088 -0.9685  0.7146
  185HOH     H2  589   2.671   1.546   2.220 -0.3382  0.6586 -0.2431
  186HOH      O  590   1.735   1.003   1.253  0.1031  0.0941 -0.3564
  186HOH     H1  591   1.648   1.004   1.213  0.2037  1.3903 -0.6264
  186HOH     H2  592   1.726   1.055   1.333  0.3326 -0.9446  0.3911
  187HOH      O  593   1.755   1.809   0.197 -0.3666 -0.7308 -0.2306
  187HOH     H1  594   1.808   1.880   0.234 -0.2157 -0.3809 -1.0767
  187HOH     H2  595   1.678   1.804   0.254 -0.7476  0.6258 -0.5501
  188HOH      O  596   0.397   0.992   1.428  0.2882 -0.3541  0.6479
  188HOH     H1  597   0.364   0.957   1.345 -0.1884  1.1713  0.1173
  188HOH     H2  598   0.488   1.016   1.410  0.5091 -0.9582  0.9070
  189HOH      O  599   2.297   2.237   2.304 -0.2719  0.1010  0.3561
  189HOH     H1  600   2.369   2.300   2.295  0.2236 -0.5998 -1.8391
  189HOH     H2  601   2.338   2.160   2.345 -0.3871  0.4545  1.1813
  190HOH      O  602   1.888   1.529   2.766 -0.9914  0.0861 -0.0838
  190HOH     H1  603   1.887   1.592   2.694 -0.7633  0.0253 -0.1425
  190HOH     H2  604   1.898   1.444   2.723  1.4524  0.1585  0.0452
  191HOH      O  605   2.115   0.148   0.489  0.2930  0.2146  0.3180
  191HOH     H1  606   2.097   0.087   0.417 -0.0584 -0.3806  0.8868
  191HOH     H2  607   2.120   0.233   0.447  1.1557 -0.2308 -0.5593
  192HOH      O  608   0.516   2.124   1.706 -0.0543  0.3142  0.2887
  192HOH     H1  609   0.592   2.103   1.760 -0.4121 -0.8162  0.4157
  192HOH     H2  610   0.453   2.163   1.768 -0.3030 -0.5848  0.6268
  193HOH      O  611   2.144   2.780   1.337  0.4031  0.2721  0.9827
  193HOH     H1  612   2.095   2.852   1.297  0.1330 -0.3365  0.1688
  193HOH     H2  613   2.085   2.744   1.403 -0.1193 -0.1814  0.3050
  194HOH      O  614   2.015   1.113   2.833 -0.2048 -0.2652 -0.2215
  194HOH     H1  615   2.037   1.204   2.817 -0.5107  0.0935  1.1353
  194HOH     H2  616   2.078   1.063   2.781  1.1208  0.7067  0.3572
  195HOH      O  617   2.012   0.766   0.894  0.6508  0.0330  0.0954
  195HOH     H1  618   1.950   0.712   0.942 -0.0849  0.6630 -0.1114
  195HOH     H2  619   1.998   0.742   0.802 -0.2576  1.0865 -0.0829
  196HOH      O  620   0.995   0.189   2.453  0.2343 -0.0075 -0.1448
  196HOH     H1  621   0.997   0.283   2.439 -0.3427 -0.1134 -1.0995
  196HOH     H2  622   1.065   0.154   2.397  0.5072 -0.1531  0.2731
  197HOH      O  623   1.045   2.388   0.995 -0.2009  0.5438  0.1663
  197HOH     H1  624   1.019   2.314   1.049 -0.6729  0.6560  0.1043
  197HOH     H2  625   0.973   2.399   0.933  0.1692  0.6334 -0.2661
  198HOH      O  626   0.919   0.626   0.574 -0.2289 -0.3203  0.0124
  198HOH     H1  627   0.920   0.691   0.644 -0.8972 -1.0323  0.7284
  198HOH     H2  628   0.878   0.671   0.500  0.4647  0.4412  0.0624
  199HOH      O  629   0.094   2.871   1.407  0.4472 -0.2141 -0.5257
  199HOH     H1  630   0.164   2.867   1.342 -0.6218  0.3254 -1.8259
  199HOH     H2  631   0.038   2.943   1.377 -0.7334 -0.7041  0.3469
  200HOH      O  632   0.976   1.544   0.392 -0.7864  0.6881  0.2213
  200HOH     H1  633   0.887   1.510   0.396 -0.5454  0.0347  0.4308
  200HOH     H2  634   0.967   1.639   0.396 -1.4753  0.6319  0.1145
  201HOH      O  635   2.049   0.394   0.357 -0.2348  0.1364 -0.8002
  201HOH     H1  636   2.078   0.431   0.273 -0.1568  0.2078 -0.7421
  201HOH     H2  637   1.972   0.342   0.335  0.6516 -1.1048 -1.1816
  202HOH      O  638   1.472   2.457   1.943  0.1827  0.3484  0.7670
  202HOH     H1  639   1.431   2.460   2.029 -0.6252 -0.2858  0.4357
  202HOH     H2  640   1.561   2.490   1.957 -0.1412  0.8773  1.7016
  203HOH      O  641   0.029   1.242   0.180 -0.4264 -0.5052  0.3059
  203HOH     H1  642   0.076   1.202   0.106 -0.2500 -0.0486  0.1606
  203HOH     H2  643   0.042   1.181   0.253  0.8404 -0.1623  0.4094
  204HOH      O  644   1.565   2.874   1.718 -0.4856  0.2405  0.1324
  204HOH     H1  645   1.637   2.886   1.780  0.3165  1.2378 -0.9164
  204HOH     H2  646   1.597   2.811   1.654 -0.7721  0.2516 -0.0279
  205HOH      O  647   2.263   1.438   0.721  0.0464 -0.1761  0.8035
  205HOH     H1  648   2.263   1.437   0.817 -0.1348 -0.7834  0.8033
  205HOH     H2  649   2.342   1.486   0.697  0.7709 -1.0992  1.2570
  206HOH      O  650   2.508   1.471   2.345  0.2223  0.1645 -0.8827
  206HOH     H1  651   2.482   1.485   2.254 -0.6825  0.3072 -0.6250
  206HOH     H2  652   2.451   1.401   2.376 -0.5566  1.1231 -0.0186
  207HOH      O  653   2.533   1.716   1.029 -0.0567 -0.5070 -0.1695
  207HOH     H1  654   2.583   1.639   1.058  0.1474 -0.5403 -0.5846
  207HOH     H2  655   2.530   1.707   0.934 -0.1441 -0.0675 -0.2098
  208HOH      O  656   0.841   0.932   1.062  0.1435 -0.2491  0.3617
  208HOH     H1  657   0.886   0.864   1.113 -1.2700 -1.1014  0.5864
  208HOH     H2  658   0.765   0.887   1.025 -0.3915  1.0351 -0.2059
  209HOH      O  659   2.829   1.776   0.466 -0.0344 -0.5553 -0.2037
  209HOH     H1  660   2.900   1.765   0.529 -0.2689 -0.5441  0.0678
  209HOH     H2  661   2.758   1.722   0.501 -0.5625  0.3320  0.1549
  210HOH      O  662   1.792   2.589   1.216  0.0249  0.0887 -0.6053
  210HOH     H1  663   1.852   2.535   1.267 -0.6986 -0.3796 -0.1985
  210HOH     H2  664   1.794   2.674   1.259  0.2838  0.0340 -0.5043
  211HOH      O  665   2.408   2.187   2.669  0.4801 -0.5366  0.1549
  211HOH     H1  666   2.439   2.120   2.730 -0.3627 -1.1139 -0.0149
  211HOH     H2  667   2.419   2.148   2.582 -1.3202 -1.1209  0.0981
  212HOH      O  668   1.070   0.396   0.876 -0.1644 -0.4866  1.2279
  212HOH     H1  669   1.130   0.435   0.939 -0.4763  0.0408  1.2080
  212HOH     H2  670   1.124   0.335   0.825  0.4934  0.3969  0.8176
  213HOH      O  671   1.385   0.501   0.421 -0.8350 -0.1472  1.0725
  213HOH     H1  672   1.337   0.583   0.414 -0.7944 -0.1076  1.2475
  213HOH     H2  673   1.413   0.497   0.513  0.2472  0.2469  0.7811
  214HOH      O  674   2.436   2.326   0.630 -0.4072 -0.1374  1.1218
  214HOH     H1  675   2.501   2.384   0.669 -0.0754 -0.4253  1.0053
  214HOH     H2  676   2.358   2.381   0.619 -0.0124  0.3695  0.7493
  215HOH      O  677   0.904   2.170   0.795 -0.1211 -0.1146 -0.0737
  215HOH     H1  678   0.854   2.123   0.728  0.2041 -0.5666 -0.0001
  215HOH     H2  679   0.874   2.261   0.787  0.2721 -0.0591 -1.1706
  216HOH      O  680   0.506   2.186   1.255 -0.9737  0.3607  0.5392
  216HOH     H1  681   0.432   2.161   1.311 -0.1903 -1.3600  0.9458
  216HOH     H2  682   0.579   2.194   1.315 -0.6842  1.5397  0.0794
  217HOH      O  683   0.537   1.304   1.277 -0.2859  0.6602 -0.0588
  217HOH     H1  684   0.600   1.242   1.314 -0.2388  0.2722 -0.7629
  217HOH     H2  685   0.493   1.342   1.353  0.0834  0.1843  0.4052
  218HOH      O  686   0.331   1.928   2.598 -0.0097  0.3620  0.2635
  218HOH     H1  687   0.419   1.916   2.562 -0.3369 -0.0971 -0.4190
  218HOH     H2  688   0.303   1.840   2.621 -0.5014  0.4316 -0.0481
  219HOH      O  689   1.976   1.623   0.994  0.5530  0.7346 -0.0014
  219HOH     H1  690   2.017   1.545   1.030 -0.5897  0.4321  0.7275
  219HOH     H2  691   1.950   1.598   0.905  0.3236  0.3229  0.1784
  220HOH      O  692   0.884   0.697   2.368  0.4903  0.5751 -0.0134
  220HOH     H1  693   0.815   0.718   2.432 -0.0117 -0.2969 -0.2441
  220HOH     H2  694   0.884   0.772   2.309  0.9109  1.3725  0.9343
  221HOH      O  695   2.292   1.217   2.270 -0.3326  0.3073 -0.0255
  221HOH     H1  696   2.236   1.281   2.227 -0.3774  0.6454  0.5183
  221HOH     H2  697   2.359   1.197   2.206 -0.3149  0.9081 -0.2070
  222HOH      O  698   1.454   1.076   0.157  0.1231 -0.4472  0.5503
  222HOH     H1  699   1.504   1.070   0.076  0.1042 -0.3449  0.5304
  222HOH     H2  700   1.510   1.126   0.217  0.1393 -0.5270  0.6017
  223HOH      O  701   1.035   2.799   2.873  0.0135  0.1920  0.3227
  223HOH     H1  702   1.021   2.877   2.819  0.0094 -0.4130 -0.5938
  223HOH     H2  703   0.958   2.795   2.929 -0.6424  0.1418 -0.5420
  224HOH      O  704   1.908   0.279   1.455  0.7186  0.5200 -0.2043
  224HOH     H1  705   1.911   0.341   1.382  0.3627  0.5291 -0.2120
  224HOH     H2  706   1.829   0.302   1.503 -0.4412 -1.0411 -1.2022
  225HOH      O  707   2.256   0.916   2.231  0.3088 -0.2801  0.3993
  225HOH     H1  708   2.240   0.897   2.138  1.3113 -0.1248  0.1720
  225HOH     H2  709   2.288   1.006   2.233  0.8633 -0.4745  0.8205
  226HOH      O  710   0.946   1.799   0.463 -0.2618  0.6127  0.3381
  226HOH     H1  711   1.005   1.870   0.489 -0.1994  0.5298  0.4232
  226HOH     H2  712   0.919   1.760   0.546 -0.3737  0.5993  0.2955
  227HOH      O  713   1.023   0.980   2.303  0.3232 -0.5059 -0.0721
  227HOH     H1  714   0.930   0.988   2.326  0.4459 -0.0741  0.2929
  227HOH     H2  715   1.067   1.044   2.358  0.6852  0.2590 -1.1931
  228HOH      O  716   2.073   2.198   1.155 -0.3904 -0.6025 -0.4766
  228HOH     H1  717   2.080   2.102   1.149 -0.3783 -0.6703  0.3367
  228HOH     H2  718   1.979   2.215   1.150 -0.3816 -0.6386 -0.7943
  229HOH      O  719   1.512   1.321   2.252 -0.3465  0.0177 -0.8442
  229HOH     H1  720   1.534   1.403   2.295 -0.6934 -0.4161  0.2244
  229HOH     H2  721   1.596   1.289   2.218  0.0613  0.1331 -0.0041
  230HOH      O  722   0.112   1.036   0.350  0.1230 -0.4719  0.5611
  230HOH     H1  723   0.163   1.068   0.425  0.7580 -1.4022  0.5579
  230HOH     H2  724   0.114   0.940   0.358 -0.1055 -0.5865 -0.4425
  231HOH      O  725   2.243   2.385   0.989  0.5504 -0.2641 -0.3289
  231HOH     H1  726   2.172   2.334   1.028  0.5559 -0.1431 -0.1543
  231HOH     H2  727   2.223   2.475   1.015  0.6227 -0.1970 -0.5063
  232HOH      O  728   1.468   2.454   0.736 -0.0774  0.0078  0.2022
  232HOH     H1  729   1.391   2.477   0.684 -0.3280 -0.0076  0.5535
  232HOH     H2  730   1.431   2.416   0.817  0.3033 -0.4222  0.1827
  233HOH      O  731   2.568   0.334   0.178  0.2469 -0.6940 -0.8664
  233HOH     H1  732   2.572   0.249   0.222  1.4809 -0.1819  0.1669
  233HOH     H2  733   2.649   0.338   0.127  0.2453 -0.1375 -0.8415
  234HOH      O  734   0.145   0.572   2.348 -0.0775 -0.5745 -0.5012
  234HOH     H1  735   0.104   0.640   2.401  0.0084  0.0789 -1.2339
  234HOH     H2  736   0.106   0.491   2.379 -0.8945 -0.1077 -0.2299
  235HOH      O  737   2.425   2.712   2.782  0.0904  0.6989  0.2314
  235HOH     H1  738   2.340   2.683   2.816 -0.0873  0.0566 -0.6813
  235HOH     H2  739   2.489   2.658   2.828 -0.0952  0.2909  0.0178
  236HOH      O  740   2.373   1.203   1.560  0.1426  0.3462 -0.5913
  236HOH     H1  741   2.288   1.240   1.582 -0.5212 -1.2524 -0.1825
  236HOH     H2  742   2.436   1.259   1.605 -0.7855  0.8275  0.1761
  237HOH      O  743   1.370   2.731   1.414  0.0579  0.3195 -0.0939
  237HOH     H1  744   1.281   2.736   1.449 -0.0514 -1.6284  0.1404
  237HOH     H2  745   1.425   2.719   1.491  0.3507  0.2531 -0.3102
  238HOH      O  746   0.126   2.575   1.413 -0.2758  0.3943 -0.2943
  238HOH     H1  747   0.148   2.667   1.399  0.3384  0.4796  0.9472
  238HOH     H2  748   0.209   2.534   1.437 -0.7327 -0.2037  0.3627
  239HOH      O  749   1.340   1.719   2.774 -0.0633  0.3841  0.3527
  239HOH     H1  750   1.324   1.755   2.687  0.0382  0.5163  0.3883
  239HOH     H2  751   1.289   1.638   2.776  0.6636 -0.1136 -0.1621
  240HOH      O  752   2.342   1.542   1.226 -0.2169  0.5193  0.0597
  240HOH     H1  753   2.263   1.576   1.270  0.1619  0.4034  0.8736
  240HOH     H2  754   2.387   1.493   1.295 -0.1797 -0.7039 -0.7763
  241HOH      O  755   1.483   2.472   0.438  0.2747  0.1597 -0.4006
  241HOH     H1  756   1.444   2.416   0.371 -0.1135  0.3283 -0.3189
  241HOH     H2  757   1.543   2.414   0.485 -0.2312 -0.2342 -0.2215
  242HOH      O  758   1.722   0.929   0.721 -0.3892  0.0715  0.2487
  242HOH     H1  759   1.722   0.848   0.670  0.8197  0.4636 -0.4516
  242HOH     H2  760   1.720   0.900   0.812  0.2668 -0.7736  0.0192
  243HOH      O  761   2.609   0.249   2.729  0.2740  0.3094  0.1620
  243HOH     H1  762   2.539   0.229   2.792 -0.4858 -0.7714 -0.9346
  243HOH     H2  763   2.689   0.218   2.771 -0.2717 -0.7956  0.4586
  244HOH      O  764   1.395   0.803   0.175 -0.1224  0.4021  0.5763
  244HOH     H1  765   1.429   0.856   0.103  0.3259 -0.5328  0.0607
  244HOH     H2  766   1.318   0.850   0.205 -0.2914  0.8556 -0.4851
  245HOH      O  767   1.581   0.386   1.962  0.1029  0.2767 -0.7387
  245HOH     H1  768   1.510   0.341   1.917 -0.0323 -0.8029  0.4451
  245HOH     H2  769   1.537   0.440   2.028  0.2999 -1.1117  0.6448
  246HOH      O  770   2.076   0.670   0.652  0.0897  0.0600 -0.3679
  246HOH     H1  771   2.147   0.649   0.592  0.4260 -0.5368  0.2196
  246HOH     H2  772   2.014   0.598   0.643 -0.5957  0.6995 -1.0644
  247HOH      O  773   2.621   0.049   2.434 -0.2119  0.7595 -0.1603
  247HOH     H1  774   2.596  -0.011   2.504  0.1705  1.4522  0.5873
  247HOH     H2  775   2.564   0.023   2.360  0.1995 -0.7570 -0.0151
  248HOH      O  776   1.537   2.346   0.109  0.2343  0.3577  0.4198
  248HOH     H1  777   1.527   2.436   0.078 -0.0217  0.0572 -0.4367
  248HOH     H2  778   1.462   2.332   0.167 -0.4134  0.3407 -0.3865
  249HOH      O  779   1.404   1.713   1.703 -0.2578  0.2279  0.3105
  249HOH     H1  780   1.319   1.670   1.693 -0.5853  0.8645  0.2578
  249HOH     H2  781   1.467   1.650   1.669 -0.6518 -0.4467  0.7819
  250HOH      O  782   1.036   1.351   0.073  0.4701 -0.0888 -0.3828
  250HOH     H1  783   1.090   1.398   0.136  1.1557 -0.5183 -0.6219
  250HOH     H2  784   0.954   1.332   0.119  0.3569  0.9044 -0.1315
  251HOH      O  785   0.549   1.625   2.145 -0.1068  0.0218 -0.1847
  251HOH     H1  786   0.549   1.544   2.095 -0.9396  0.6095 -1.2028
  251HOH     H2  787   0.522   1.692   2.083 -1.8543  0.7154  1.1366
  252HOH      O  788   1.129   2.598   1.535  0.2244  0.2762 -0.0198
  252HOH     H1  789   1.069   2.672   1.521  0.2276  0.1943 -0.4800
  252HOH     H2  790   1.110   2.570   1.625 -0.7256 -0.0064 -0.2829
  253HOH      O  791   1.640   2.694   0.056 -0.2317  0.0192  0.4639
  253HOH     H1  792   1.664   2.756  -0.013 -0.7521  0.7153  0.8759
  253HOH     H2  793   1.546   2.707   0.068 -0.4488 -1.1944  0.2593
  254HOH      O  794   0.163   2.134   0.529 -0.5491  0.5708  0.5210
  254HOH     H1  795   0.161   2.160   0.621 -0.6479  0.2987  0.5980
  254HOH     H2  796   0.198   2.211   0.483  0.1879  0.4671  0.8683
  255HOH      O  797   2.711   0.527   0.651 -0.4629  0.9849  0.3244
  255HOH     H1  798   2.759   0.566   0.723 -0.1798  1.4241 -0.0938
  255HOH     H2  799   2.626   0.571   0.652 -0.6043  0.7142  0.6220
  256HOH      O  800   2.221   0.289   2.392 -0.2164 -0.3201 -0.2711
  256HOH     H1  801   2.131   0.315   2.409 -0.3200 -0.3402 -0.7549
  256HOH     H2  802   2.274   0.361   2.427 -0.4761  0.3053 -1.1119
  257HOH      O  803   2.354   1.670   2.142 -0.8872  0.1719 -0.3158
  257HOH     H1  804   2.418   1.735   2.113 -1.1007  0.6698  0.2901
  257HOH     H2  805   2.352   1.605   2.071  0.2702  0.1463 -0.3593
  258HOH      O  806   2.794   2.404   0.952 -0.3408  0.7391  0.0915
  258HOH     H1  807   2.726   2.437   0.893 -0.6266  0.0460  0.0069
  258HOH     H2  808   2.788   2.459   1.030  0.3269  1.9588 -0.6600
  259HOH      O  809   1.232   0.732   0.484 -0.6319 -0.7831 -0.2649
  259HOH     H1  810   1.203   0.773   0.566  0.7802  0.2470 -0.1938
  259HOH     H2  811   1.209   0.795   0.416  0.8748 -0.1190 -0.2466
  260HOH      O  812   0.184   2.376   1.071 -0.1350 -0.0745 -0.0410
  260HOH     H1  813   0.261   2.432   1.081 -0.0047 -0.4048  1.0548
  260HOH     H2  814   0.151   2.364   1.160 -1.2539 -0.2378 -0.4436
  261HOH      O  815   0.751   0.182   0.259 -0.2861 -0.3376 -0.2775
  261HOH     H1  816   0.707   0.229   0.188 -1.0482 -0.9077 -0.2125
  261HOH     H2  817   0.839   0.167   0.227 -0.3255  0.2799 -0.6926
  262HOH      O  818   0.343   2.729   1.267  0.1101  0.7384  0.1582
  262HOH     H1  819   0.432   2.698   1.284 -0.0789 -0.1686 -0.3747
  262HOH     H2  820   0.337   2.734   1.171 -0.9127 -0.9402  0.0546
  263HOH      O  821   0.797   2.510   0.424 -0.2201 -0.2379  0.6838
  263HOH     H1  822   0.725   2.455   0.452 -0.8250  0.3501  0.3513
  263HOH     H2  823   0.869   2.489   0.484 -0.2949 -1.6169  0.3656
  264HOH      O  824   2.406   0.017   1.156 -0.5707  0.2991  0.3828
  264HOH     H1  825   2.439   0.081   1.220  0.2490 -0.2920  0.5765
  264HOH     H2  826   2.379  -0.058   1.209 -0.0223 -0.1384  0.0642
  265HOH      O  827   2.685   0.332   1.452  0.2121 -0.7895 -0.4881
  265HOH     H1  828   2.747   0.392   1.493  0.0976  0.1882 -1.6213
  265HOH     H2  829   2.639   0.290   1.525  1.0022 -0.2508  0.3567
  266HOH      O  830   1.126   2.553   0.060  0.1069  0.3378 -0.0381
  266HOH     H1  831   1.113   2.645   0.039 -0.1719  0.2941 -0.0539
  266HOH     H2  832   1.048   2.509   0.029 -0.1074  0.2040  0.6523
  267HOH      O  833   0.525   0.792   1.021 -0.2202 -0.2650  0.4413
  267HOH     H1  834   0.535   0.803   0.926 -0.7215  0.7441  0.4871
  267HOH     H2  835   0.590   0.725   1.044  0.1538 -0.2727 -0.5567
  268HOH      O  836   2.453   0.841   1.203  0.3127  0.1526 -0.7066
  268HOH     H1  837   2.429   0.928   1.234 -1.1498 -0.7079  0.9166
  268HOH     H2  838   2.431   0.842   1.109 -0.5039  1.2765 -0.5500
  269HOH      O  839   2.635   1.619   1.467  0.1787 -0.0655  0.3251
  269HOH     H1  840   2.603   1.529   1.456 -0.2057  0.1457 -0.4399
  269HOH     H2  841   2.729   1.612   1.454  0.1329 -0.3385  0.1172
  270HOH      O  842   0.239   0.787   1.623  0.2564 -0.3744 -0.1120
  270HOH     H1  843   0.144   0.785   1.635  0.2838 -0.4648  0.1060
  270HOH     H2  844   0.253   0.847   1.551  0.0579 -0.0527  0.1140
  271HOH      O  845   2.087   0.135   2.198  0.0203  0.1251  0.4460
  271HOH     H1  846   2.018   0.198   2.176  0.0642 -0.0816 -0.3364
  271HOH     H2  847   2.131   0.174   2.273  0.3882  1.3171 -0.3311
  272HOH      O  848   1.991   2.683   0.950 -0.7965 -0.1956 -0.8120
  272HOH     H1  849   2.000   2.702   0.857  0.9415  0.0235 -0.6836
  272HOH     H2  850   1.992   2.769   0.992 -0.3705 -0.3175 -0.5568
  273HOH      O  851   0.553   0.818   1.631 -0.2571  0.6093  0.5216
  273HOH     H1  852   0.574   0.864   1.550  0.3474 -0.0576  0.2769
  273HOH     H2  853   0.480   0.760   1.608 -0.2648  0.6191  0.5217
  274HOH      O  854   0.539   2.864   1.599  0.3083  0.5413  0.2403
  274HOH     H1  855   0.513   2.794   1.539 -0.8699  0.3465  0.9193
  274HOH     H2  856   0.592   2.923   1.546 -0.0637 -0.0059 -0.7851
  275HOH      O  857   0.593   1.339   1.613 -0.2124 -0.0300  0.0360
  275HOH     H1  858   0.510   1.385   1.600  0.0746  0.5783  0.2710
  275HOH     H2  859   0.570   1.264   1.669 -0.6866 -0.1654 -0.3274
  276HOH      O  860   0.100   1.480   1.589 -0.1152 -0.8539 -0.2481
  276HOH     H1  861   0.039   1.434   1.647 -1.2661  0.9195  0.1055
  276HOH     H2  862   0.056   1.483   1.504 -0.2935 -0.0849 -0.1481
  277HOH      O  863   0.966   2.846   0.588  0.6027 -0.4012 -0.0862
  277HOH     H1  864   0.949   2.776   0.650 -0.0991  0.1287  0.3563
  277HOH     H2  865   0.885   2.898   0.587  1.4103  0.9980  0.4119
  278HOH      O  866   2.631   2.675   0.521  0.3481  0.1659 -0.3699
  278HOH     H1  867   2.712   2.707   0.561  0.2821  1.0008 -0.8532
  278HOH     H2  868   2.658   2.641   0.435  0.2210  0.2202 -0.4315
  279HOH      O  869   0.204   2.687   2.761 -0.1834 -0.0845 -0.3188
  279HOH     H1  870   0.252   2.604   2.758  1.6463  0.8103  0.8663
  279HOH     H2  871   0.251   2.745   2.701  0.5690  0.9101  1.1006
  280HOH      O  872   1.439   1.598   0.205 -0.1361 -0.0454  0.3196
  280HOH     H1  873   1.456   1.691   0.219 -0.3280  0.0783 -0.2264
  280HOH     H2  874   1.512   1.554   0.250  1.0241  0.4367 -0.9559
  281HOH      O  875   1.391   1.443   1.347 -0.1305  0.6350 -0.4780
  281HOH     H1  876   1.329   1.483   1.286 -0.4276 -0.0916 -0.6654
  281HOH     H2  877   1.444   1.384   1.293 -0.1501  0.2643 -0.1018
  282HOH      O  878   1.949   1.032   0.231 -0.0642  0.1557  0.2110
  282HOH     H1  879   1.926   1.032   0.324  1.1067 -0.0262  0.5434
  282HOH     H2  880   2.011   0.959   0.222 -0.4153 -0.0391 -0.7923
  283HOH      O  881   0.256   1.558   2.562 -0.2530 -0.7142  0.0433
  283HOH     H1  882   0.304   1.536   2.642  0.1090  0.2490  0.1093
  283HOH     H2  883   0.307   1.518   2.491  0.1602 -0.4500  0.1885
  284HOH      O  884   0.744   1.185   0.984  0.1769 -0.6918 -0.3579
  284HOH     H1  885   0.825   1.200   0.935 -0.1832 -1.4532 -1.2326
  284HOH     H2  886   0.758   1.102   1.028  0.1095 -0.4997  0.0371
  285HOH      O  887   2.173   2.634   2.118 -0.5737  0.7130  0.6169
  285HOH     H1  888   2.154   2.559   2.174  0.7638 -0.9872 -0.9295
  285HOH     H2  889   2.252   2.673   2.156 -0.4028  0.3713  0.6221
  286HOH      O  890   2.195   2.572   2.876  0.2301  0.3197 -0.1437
  286HOH     H1  891   2.182   2.498   2.816  0.2137 -0.1108  0.3812
  286HOH     H2  892   2.267   2.545   2.932 -0.4727  0.2337  0.7591
  287HOH      O  893   2.099   2.578   2.566 -1.1698  0.0877  0.3780
  287HOH     H1  894   2.111   2.484   2.576 -0.1771  0.1938  0.3492
  287HOH     H2  895   2.056   2.588   2.481 -0.7021 -0.3229  0.0798
  288HOH      O  896   1.739   1.404   1.368 -0.4756  0.8265  0.0167
  288HOH     H1  897   1.700   1.383   1.284 -0.4060 -0.1125  0.1972
  288HOH     H2  898   1.806   1.470   1.348 -0.7132  0.8963 -0.5938
  289HOH      O  899   1.091   1.370   2.537  0.5929  0.1145 -0.5328
  289HOH     H1  900   1.006   1.413   2.526  0.4497 -0.4513 -2.0567
  289HOH     H2  901   1.139   1.428   2.597 -0.6102  0.7937 -0.1536
  290HOH      O  902   0.485   1.894   1.537  0.1136  0.1445 -0.3489
  290HOH     H1  903   0.459   1.970   1.589 -0.9032 -0.1381 -0.4108
  290HOH     H2  904   0.452   1.913   1.449  0.1932 -0.2058 -0.4573
  291HOH      O  905   0.022   1.099   1.676 -0.5669  0.5158 -0.3564
  291HOH     H1  906  -0.064   1.066   1.654 -0.6179  0.1729  0.2891
  291HOH     H2  907   0.065   1.115   1.592 -1.0091  0.0325 -0.6808
  292HOH      O  908   1.691   1.501   0.922  0.4285  0.0736 -0.2582
  292HOH     H1  909   1.775   1.457   0.908  0.0486 -0.6717 -0.3375
  292HOH     H2  910   1.642   1.485   0.841 -0.7245 -1.7793  0.6661
  293HOH      O  911  -0.005   1.078   2.184  0.1192 -0.3681 -0.0614
  293HOH     H1  912  -0.062   1.053   2.256  0.2582 -0.8882 -0.1302
  293HOH     H2  913   0.083   1.081   2.222  0.1815 -0.5558 -0.1903
  294HOH      O  914   1.079   1.625   2.094 -0.1521  0.4573 -0.0172
  294HOH     H1  915   1.051   1.643   2.004  0.6628 -1.0830 -0.6523
  294HOH     H2  916   1.019   1.557   2.124  0.1256  0.3364  0.2718
  295HOH      O  917   1.868   0.586   1.039  0.4007 -0.5071  0.0678
  295HOH     H1  918   1.828   0.500   1.055  0.4109 -0.5117  0.0688
  295HOH     H2  919   1.909   0.609   1.123 -0.6694  0.0766  0.4660
  296HOH      O  920   2.011   0.614   2.803  0.1498  0.3866 -0.4105
  296HOH     H1  921   1.940   0.638   2.863  0.2017  0.7459 -0.4848
  296HOH     H2  922   1.968   0.570   2.730  0.1136 -0.3040  0.0136
  297HOH      O  923   2.223   1.246   0.325 -0.7405  0.3446 -0.4888
  297HOH     H1  924   2.136   1.285   0.331 -0.8457  0.0280  0.3090
  297HOH     H2  925   2.266   1.271   0.407 -0.4652 -0.3871 -0.3914
  298HOH      O  926   0.208   1.133   0.601  0.2793  0.1510  0.1123
  298HOH     H1  927   0.249   1.215   0.629 -0.6142  0.4059  0.7722
  298HOH     H2  928   0.255   1.064   0.647 -0.0296  0.4369  0.8828
  299HOH      O  929   2.023   1.734   2.037  0.1607 -0.1011 -0.2022
  299HOH     H1  930   1.998   1.824   2.017 -0.6500 -0.1332  0.5457
  299HOH     H2  931   2.047   1.737   2.130  0.0589 -0.6721 -0.1541
  300HOH      O  932   0.047   2.699   0.125  0.3888  0.5123  0.6733
  300HOH     H1  933  -0.012   2.771   0.102 -0.4955 -0.1512  0.7564
  300HOH     H2  934   0.089   2.675   0.043 -0.1742  0.3800  0.4176
  301HOH      O  935   0.502   0.446   2.039 -0.5901 -0.2594  0.8380
  301HOH     H1  936   0.453   0.434   1.958 -0.1036 -1.7983  0.7113
  301HOH     H2  937   0.485   0.367   2.090  1.1454 -0.5610  1.0819
  302HOH      O  938   2.458   2.704   2.512 -0.3348  0.6400  0.5577
  302HOH     H1  939   2.435   2.732   2.601 -0.0480  0.5570  0.6594
  302HOH     H2  940   2.381   2.727   2.459 -1.2050 -0.7254  1.0959
  303HOH      O  941   0.091   1.962   0.319 -0.2991  0.3424 -0.7460
  303HOH     H1  942   0.107   2.008   0.401  0.0219  0.8548 -1.0869
  303HOH     H2  943   0.026   1.895   0.341  0.2408  0.0550  0.0642
  304HOH      O  944   1.002   1.528   1.848  0.2078  0.6581  0.0378
  304HOH     H1  945   1.076   1.470   1.865 -0.8431 -0.5045  1.1146
  304HOH     H2  946   0.948   1.480   1.786 -0.1904  0.9518  0.1448
  305HOH      O  947   2.305   0.413   2.798 -0.1535 -0.6587  0.0766
  305HOH     H1  948   2.262   0.446   2.877  1.1515 -0.2836  0.6776
  305HOH     H2  949   2.263   0.328   2.783 -0.8474 -0.4802  0.8150
  306HOH      O  950   0.524   2.469   2.858 -0.0320  0.1312 -0.3446
  306HOH     H1  951   0.581   2.542   2.879  0.0977 -0.0245 -0.1487
  306HOH     H2  952   0.492   2.488   2.769 -0.6009  0.8092 -0.0180
  307HOH      O  953   0.805   2.862   2.373 -0.1154 -0.3294  0.8306
  307HOH     H1  954   0.864   2.928   2.408 -0.7535  1.0092 -0.3771
  307HOH     H2  955   0.851   2.827   2.297  0.0019 -0.9224  1.1636
  308HOH      O  956   0.724   0.782   0.446 -0.0581  0.1816  0.4360
  308HOH     H1  957   0.638   0.744   0.462  0.0079 -0.0885  0.1713
  308HOH     H2  958   0.720   0.813   0.355  0.2633 -0.2273  0.2784
  309HOH      O  959   0.224   2.629   0.335 -0.2376 -0.5418 -0.0671
  309HOH     H1  960   0.151   2.658   0.280 -0.1005  0.8185  0.3764
  309HOH     H2  961   0.301   2.670   0.295 -0.0115 -0.3090  0.5858
  310HOH      O  962   0.858   1.623   1.563  0.1125 -0.2910 -0.2119
  310HOH     H1  963   0.879   1.531   1.545  0.3374 -0.3201  0.1854
  310HOH     H2  964   0.796   1.647   1.494 -1.4027 -1.2729  0.7047
  311HOH      O  965   1.795   1.059   2.631  0.0291  0.5434  0.3271
  311HOH     H1  966   1.836   1.002   2.566 -0.2112  0.6032  0.1192
  311HOH     H2  967   1.835   1.034   2.714  0.5386  0.6434  0.1232
  312HOH      O  968   1.659   0.787   1.994  0.4715  0.4560  0.5596
  312HOH     H1  969   1.707   0.730   1.934  0.1112  0.4648  0.2554
  312HOH     H2  970   1.594   0.729   2.035  1.1115  0.3023  1.4241
  313HOH      O  971   1.359   2.185   1.456 -0.1798 -0.1340 -0.2465
  313HOH     H1  972   1.360   2.225   1.544 -0.5512 -0.5429 -0.0461
  313HOH     H2  973   1.267   2.164   1.441  0.0379 -1.2740 -0.1713
  314HOH      O  974   0.044   0.321   2.224 -0.0510  0.1222  0.3521
  314HOH     H1  975   0.038   0.259   2.297  0.0403  0.0404  0.2906
  314HOH     H2  976  -0.031   0.301   2.169 -0.7099  0.8567  0.9394
  315HOH      O  977   1.459   0.608   2.065  0.4853  0.4940 -0.5433
  315HOH     H1  978   1.457   0.649   2.151  1.1020  1.0309 -0.7716
  315HOH     H2  979   1.367   0.607   2.037  0.0356 -1.0838  0.7266
  316HOH      O  980   2.553   2.403   2.757 -0.7669  0.6295 -0.0105
  316HOH     H1  981   2.499   2.338   2.711  0.3427 -0.0005 -0.5011
  316HOH     H2  982   2.563   2.368   2.845 -0.2111  0.1297 -0.2597
  317HOH      O  983   1.574   1.359   1.145  0.0268  0.1051 -0.3033
  317HOH     H1  984   1.539   1.282   1.101 -0.2258  0.0892 -0.0765
  317HOH     H2  985   1.601   1.417   1.073 -1.9753  0.8433 -0.5970
  318HOH      O  986   1.699   1.524   2.028  0.3060 -0.1487 -0.5820
  318HOH     H1  987   1.734   1.443   1.992  1.5470  0.3420 -0.5718
  318HOH     H2  988   1.711   1.588   1.958  0.5671  0.2990 -0.1423
  319HOH      O  989   0.319   2.741   2.267  0.5077 -0.5020  0.4902
  319HOH     H1  990   0.276   2.790   2.337 -0.0035  0.5277 -0.4872
  319HOH     H2  991   0.412   2.744   2.290  0.5137  1.0155  0.4758
  320HOH      O  992   0.072   0.364   0.253  0.7129 -0.0770  0.1000
  320HOH     H1  993   0.088   0.291   0.312  1.0360 -0.0500  0.0532
  320HOH     H2  994  -0.001   0.412   0.293  0.7626 -0.1990  0.3431
  321HOH      O  995   1.440   1.245   2.537 -0.6841 -0.2980 -0.0170
  321HOH     H1  996   1.499   1.271   2.467 -0.7981 -1.0553 -0.4175
  321HOH     H2  997   1.412   1.327   2.577  0.7022  0.1058  0.2620
  322HOH      O  998   0.466   0.229   2.177 -0.4235 -0.4127 -0.6193
  322HOH     H1  999   0.442   0.202   2.265 -0.2386 -0.1527 -0.4863
  322HOH     H2 1000   0.534   0.167   2.150  0.4570  0.2746 -0.0715
  323HOH      O 1001   1.530   1.498   0.678  0.3530 -0.0072 -0.5858
  323HOH     H1 1002   1.514   1.472   0.587 -0.3686  0.4951 -0.6187
  323HOH     H2 1003   1.476   1.439   0.730  0.3036  0.0962 -0.5204
  324HOH      O 1004   2.197   1.751   2.347 -0.3243 -0.3951 -0.6432
  324HOH     H1 1005   2.174   1.842   2.366 -0.7181 -0.6788  0.3197
  324HOH     H2 1006   2.260   1.758   2.275  0.1094  0.6749 -0.2082
  325HOH      O 1007   1.798   0.327   1.039  0.0663  0.0076 -0.4945
  325HOH     H1 1008   1.855   0.261   0.999 -0.8393 -0.8798 -0.4167
  325HOH     H2 1009   1.721   0.277   1.068 -0.5514  1.0736 -0.1956
  326HOH      O 1010   2.754   0.637   1.860 -0.6603  0.0735  0.4612
  326HOH     H1 1011   2.781   0.625   1.951 -0.0439 -0.1450  0.2625
  326HOH     H2 1012   2.698   0.561   1.842 -0.0263 -0.3996  0.3966
  327HOH      O 1013   1.740   1.181   1.968  0.9180 -0.2495 -0.7095
  327HOH     H1 1014   1.832   1.154   1.966  0.8638 -0.7654  0.9339
  327HOH     H2 1015   1.699   1.120   2.029 -0.3350  0.5007 -0.7415
  328HOH      O 1016   1.194   0.823   1.201 -0.0702  0.0951  0.5524
  328HOH     H1 1017   1.116   0.789   1.246 -0.1869 -0.1426  0.1785
  328HOH     H2 1018   1.196   0.775   1.118  0.7147 -0.2159  0.7367
  329HOH      O 1019   0.813   1.381   2.028  0.2489 -0.2807 -0.6451
  329HOH     H1 1020   0.901   1.345   2.044 -0.0268 -1.1779 -1.0185
  329HOH     H2 1021   0.756   1.304   2.031 -0.5750  0.3250 -0.1318
  330HOH      O 1022   1.888   2.462   1.712 -0.0861 -0.3891 -0.1164
  330HOH     H1 1023   1.846   2.381   1.684  0.8599 -1.0674  0.3113
  330HOH     H2 1024   1.927   2.441   1.797  0.8212  0.2794 -0.3280
  331HOH      O 1025   2.456   0.617   0.660 -0.1437 -0.1699  0.2094
  331HOH     H1 1026   2.428   0.708   0.664  0.7311  0.0957  0.6813
  331HOH     H2 1027   2.442   0.591   0.569 -0.3860  0.4328  0.0668
  332HOH      O 1028   2.666   1.523   0.771  0.0735 -0.5212  0.2881
  332HOH     H1 1029   2.631   1.571   0.696  0.2007 -0.6834  0.1223
  332HOH     H2 1030   2.760   1.516   0.753  0.1942 -0.1051  0.7196
  333HOH      O 1031   0.738   2.277   0.200 -0.3131  1.0831  0.4660
  333HOH     H1 1032   0.805   2.293   0.134 -1.1528  0.2301 -0.6800
  333HOH     H2 1033   0.741   2.354   0.256  0.6424  1.7331 -0.3947
  334HOH      O 1034   1.458   0.745   0.767 -0.4088 -0.3493 -0.0832
  334HOH     H1 1035   1.467   0.713   0.677  1.3701 -0.5485  0.0869
  334HOH     H2 1036   1.522   0.694   0.817 -0.4951  0.5750  1.0466
  335HOH      O 1037   2.306   2.068   0.467  0.7206 -0.4905 -0.5942
  335HOH     H1 1038   2.371   2.130   0.502 -0.1570 -0.4814  1.2429
  335HOH     H2 1039   2.233   2.123   0.439 -0.2357 -0.5693  1.4238
  336HOH      O 1040   2.241   0.184   1.857  0.1937 -0.5049 -0.0485
  336HOH     H1 1041   2.217   0.225   1.774  0.3366 -0.4888 -0.0828
  336HOH     H2 1042   2.164   0.194   1.912  0.2261 -0.1868 -0.0546
  337HOH      O 1043   1.481   1.164   0.976  0.6728  0.2727 -0.1886
  337HOH     H1 1044   1.491   1.127   0.889 -0.8639  0.5381 -0.5455
  337HOH     H2 1045   1.461   1.089   1.032  0.8675  0.1920 -0.2270
  338HOH      O 1046   1.464   0.936   1.177  0.2736  0.3027  0.7915
  338HOH     H1 1047   1.502   0.881   1.245  0.3825 -1.1486 -0.3398
  338HOH     H2 1048   1.373   0.906   1.170  0.6598 -0.7268 -0.6826
  339HOH      O 1049   2.341   2.631   1.538 -1.0190  0.0411 -0.2809
  339HOH     H1 1050   2.280   2.620   1.466 -1.0332  1.4560 -0.5481
  339HOH     H2 1051   2.294   2.684   1.602 -0.2358  0.8648 -0.3373
  340HOH      O 1052   2.697   0.263   2.089  0.0634  0.3860  0.0075
  340HOH     H1 1053   2.606   0.258   2.117  0.1728  1.7474  0.8338
  340HOH     H2 1054   2.697   0.327   2.018  0.3934  0.5891  0.1846
  341HOH      O 1055   1.644   1.612   1.572 -0.4352 -0.3590  0.0345
  341HOH     H1 1056   1.696   1.532   1.567  1.4597  0.6927  0.7969
  341HOH     H2 1057   1.653   1.652   1.486  1.7231  0.6518  0.5940
  342HOH      O 1058   0.283   1.529   1.179 -0.3821 -0.0335  0.5423
  342HOH     H1 1059   0.353   1.582   1.141  0.1269  0.0563  1.5443
  342HOH     H2 1060   0.264   1.463   1.112  0.0515  0.4555 -0.0974
  343HOH      O 1061   1.132   0.233   1.336 -0.2800  0.0493  0.4173
  343HOH     H1 1062   1.099   0.183   1.262 -0.9802  0.4870  0.4145
  343HOH     H2 1063   1.207   0.281   1.301 -0.7772  0.4788 -0.1054
  344HOH      O 1064   0.099   2.281   1.304 -0.2819 -0.3394 -0.4227
  344HOH     H1 1065   0.004   2.276   1.309 -0.3940  0.4179 -1.2837
  344HOH     H2 1066   0.122   2.359   1.355 -0.1001 -0.5690 -0.1420
  345HOH      O 1067   0.228   2.342   0.366 -0.0848  0.1227 -0.2828
  345HOH     H1 1068   0.230   2.438   0.368 -0.2004  0.1322 -0.4659
  345HOH     H2 1069   0.190   2.322   0.280  0.8955 -0.1018 -0.6933
  346HOH      O 1070   2.569   2.520   0.767 -0.1047  0.1871 -0.2702
  346HOH     H1 1071   2.526   2.570   0.836 -1.3008 -0.7125 -0.2816
  346HOH     H2 1072   2.555   2.572   0.687 -0.2761  0.3990 -0.1048
  347HOH      O 1073   0.944   2.782   1.538 -0.2162 -0.3690 -0.6993
  347HOH     H1 1074   0.936   2.871   1.502  0.8178 -0.0169 -0.1528
  347HOH     H2 1075   0.875   2.777   1.603  0.1292  0.3168 -0.2474
  348HOH      O 1076   0.203   0.302   1.464  0.2978 -0.2338 -0.4527
  348HOH     H1 1077   0.243   0.243   1.399 -0.0404 -0.3465 -0.5643
  348HOH     H2 1078   0.128   0.339   1.418  0.8635  0.7776 -0.6018
  349HOH      O 1079   0.623   0.248   1.540  0.7442  0.4174  0.3320
  349HOH     H1 1080   0.532   0.268   1.562  0.8554  0.0732  1.1735
  349HOH     H2 1081   0.629   0.264   1.446 -0.5140 -0.7359 -0.0086
  350HOH      O 1082   2.314   2.146   0.856  0.8531  0.0072  0.7340
  350HOH     H1 1083   2.367   2.185   0.785  0.3635  0.2835  0.5126
  350HOH     H2 1084   2.274   2.220   0.900 -1.2316 -0.1838 -0.5605
  351HOH      O 1085   2.328   0.197   0.683 -0.3515  0.1405 -0.2594
  351HOH     H1 1086   2.267   0.151   0.624 -0.1514  0.4695 -0.7311
  351HOH     H2 1087   2.398   0.228   0.626  0.2489 -0.1870  0.2654
  352HOH      O 1088   2.572   1.399   1.008  0.6824 -0.3559 -0.5650
  352HOH     H1 1089   2.479   1.379   0.996  0.6017 -0.1444 -0.3143
  352HOH     H2 1090   2.596   1.451   0.931  0.5503 -0.2709 -0.5490
  353HOH      O 1091   1.168   0.793   2.836 -0.0486 -0.3219  0.3377
  353HOH     H1 1092   1.258   0.778   2.808 -0.5689 -1.3275 -1.0122
  353HOH     H2 1093   1.134   0.860   2.777 -0.2274 -0.0025  0.7872
  354HOH      O 1094   2.105   2.033   2.244  0.3185 -0.1044 -0.0228
  354HOH     H1 1095   2.099   2.042   2.339  0.2886  0.6385 -0.0849
  354HOH     H2 1096   2.155   2.109   2.215 -0.8014  0.4372 -0.7109
  355HOH      O 1097   0.225   1.103   1.859 -0.4886 -0.3054  0.1020
  355HOH     H1 1098   0.161   1.114   1.789 -1.2828  0.4799  0.9014
  355HOH     H2 1099   0.195   1.025   1.906 -0.4327 -0.3520  0.0615
  356HOH      O 1100   0.174   2.407   2.702 -0.1947 -0.0648 -0.3638
  356HOH     H1 1101   0.079   2.419   2.697 -0.3534 -1.0229  0.0045
  356HOH     H2 1102   0.186   2.312   2.699  0.7919  0.0518 -0.8651
  357HOH      O 1103   1.979   2.521   0.506  0.1830 -0.3324 -0.2580
  357HOH     H1 1104   1.909   2.491   0.564  0.3326 -0.2683 -0.0410
  357HOH     H2 1105   1.949   2.498   0.418 -0.2078 -0.1096 -0.1864
  358HOH      O 1106   0.011   0.364   1.035  0.7714 -0.5284 -0.4852
  358HOH     H1 1107  -0.069   0.312   1.032  0.7144 -0.4363 -0.5872
  358HOH     H2 1108   0.059   0.338   0.956  0.8559 -0.6075 -0.4066
  359HOH      O 1109   1.768   2.503   2.835 -0.1145  0.3743 -0.1336
  359HOH     H1 1110   1.730   2.578   2.879 -0.2315  0.2994 -0.1076
  359HOH     H2 1111   1.775   2.435   2.902 -0.2986  0.2580 -0.2277
  360HOH      O 1112   0.658   1.929   1.151 -0.1923 -0.4662  0.3714
  360HOH     H1 1113   0.706   1.932   1.234  0.6977  1.1557 -0.1110
  360HOH     H2 1114   0.584   1.988   1.164  0.1694  0.1074 -0.0719
  361HOH      O 1115   2.213   2.769   1.742  0.2101 -0.6734 -0.0317
  361HOH     H1 1116   2.250   2.852   1.774  0.2309 -0.3368 -0.8740
  361HOH     H2 1117   2.120   2.775   1.761  0.2254 -0.4961 -0.0071
  362HOH      O 1118   2.289   1.812   0.522 -0.2875  0.1146  0.0330
  362HOH     H1 1119   2.210   1.783   0.476  0.8872 -0.1222 -2.0537
  362HOH     H2 1120   2.309   1.897   0.485  0.6630 -0.0107  0.2191
  363HOH      O 1121   0.206   2.163   1.678 -0.4873  0.5397  0.0777
  363HOH     H1 1122   0.233   2.159   1.769  0.3253  0.8428 -0.1243
  363HOH     H2 1123   0.161   2.080   1.661  0.4768 -0.0833  0.4271
  364HOH      O 1124   1.579   0.518   0.906 -0.7933 -0.2053  0.5571
  364HOH     H1 1125   1.599   0.434   0.865  0.3771  0.2698  0.0608
  364HOH     H2 1126   1.651   0.533   0.966 -0.2877  0.9810 -0.2691
  365HOH      O 1127   0.748   2.752   1.754  0.3329  0.1438  0.4544
  365HOH     H1 1128   0.706   2.680   1.800 -0.2424  0.4629  0.4544
  365HOH     H2 1129   0.676   2.799   1.712  0.7613  0.3149 -0.1287
  366HOH      O 1130   0.793   0.253   0.710  0.6233 -0.4774  0.4935
  366HOH     H1 1131   0.877   0.293   0.687  0.2101  0.7736  1.0036
  366HOH     H2 1132   0.781   0.184   0.644  2.0403 -0.7131  0.4211
  367HOH      O 1133   0.289   0.883   1.197 -0.1708 -0.0506  0.2686
  367HOH     H1 1134   0.355   0.862   1.130  0.3182  1.3459  0.2433
  367HOH     H2 1135   0.266   0.798   1.235  1.2179 -0.6650 -0.1166
  368HOH      O 1136   2.359   2.428   0.136 -0.7963  0.1765  0.2008
  368HOH     H1 1137   2.410   2.353   0.106 -0.6198  0.6362 -0.7384
  368HOH     H2 1138   2.422   2.486   0.178 -0.7387  0.2636 -0.0044
  369HOH      O 1139   2.040   2.840   0.655 -0.3005  0.9073 -0.0846
  369HOH     H1 1140   1.974   2.812   0.593  0.9442 -0.3361 -0.9690
  369HOH     H2 1141   2.095   2.901   0.605  0.5050  0.1692 -0.1490
  370HOH      O 1142   1.000   0.336   0.521 -0.6043 -0.3522  0.2781
  370HOH     H1 1143   0.974   0.314   0.432  0.4722  1.2137 -0.4973
  370HOH     H2 1144   1.000   0.431   0.524 -0.5073 -0.3433  1.9451
  371HOH      O 1145   1.184   1.497   2.804 -0.0196  0.1778 -0.3306
  371HOH     H1 1146   1.260   1.444   2.828  0.0088  0.1369 -0.5106
  371HOH     H2 1147   1.115   1.469   2.864  0.2073  0.4661  0.0714
  372HOH      O 1148   1.419   2.824   0.234  0.6939  0.2314 -0.4088
  372HOH     H1 1149   1.350   2.758   0.243  1.4379 -0.5358  0.0076
  372HOH     H2 1150   1.380   2.893   0.181 -0.3482 -0.2238 -0.2794
  373HOH      O 1151   1.154   2.079   2.691  0.1447 -0.0150  0.1355
  373HOH     H1 1152   1.222   2.136   2.727  0.4756 -0.3685  0.0780
  373HOH     H2 1153   1.096   2.139   2.643 -0.7560  0.6276  1.8196
  374HOH      O 1154   0.515   2.022   2.900  0.1808  0.7298 -1.5750
  374HOH     H1 1155   0.509   2.108   2.942 -0.5855 -0.2598  0.6592
  374HOH     H2 1156   0.430   2.008   2.860 -0.7015  0.1580  0.2585
  375HOH      O 1157   1.755   0.066   0.783 -0.3677  0.1370  0.2402
  375HOH     H1 1158   1.814   0.071   0.709 -0.6842 -1.2264 -0.1717
  375HOH     H2 1159   1.678   0.020   0.750 -1.4862  1.3884  0.8838
  376HOH      O 1160   2.842   2.328   1.701 -0.8779 -0.0726  0.1933
  376HOH     H1 1161   2.922   2.278   1.716 -0.6468  0.3320  0.3143
  376HOH     H2 1162   2.819   2.309   1.609 -0.1197  0.5443 -0.1443
  377HOH      O 1163   2.394   2.843   0.567  1.0023  0.2673  0.4531
  377HOH     H1 1164   2.476   2.797   0.548 -0.2233 -1.4442 -1.6209
  377HOH     H2 1165   2.372   2.818   0.656  1.7713 -0.9195  0.3469
  378HOH      O 1166   0.774   0.392   2.189  0.2439  0.7432  0.1254
  378HOH     H1 1167   0.764   0.322   2.124  0.0443  0.9695 -0.0924
  378HOH     H2 1168   0.856   0.371   2.234 -0.2584 -0.1333  0.6826
  379HOH      O 1169   1.377   0.047   2.427  0.9863  0.2242 -0.3094
  379HOH     H1 1170   1.299   0.061   2.373  0.3546  0.1398  0.5338
  379HOH     H2 1171   1.373  -0.045   2.451 -0.4868  0.7790  2.2889
  380HOH      O 1172   1.046   0.466   2.387  0.1502 -0.9847  1.0562
  380HOH     H1 1173   1.094   0.489   2.307 -0.6247 -0.4985  0.7090
  380HOH     H2 1174   0.980   0.535   2.396 -0.1763 -1.3723  1.7771
  381HOH      O 1175   1.184   1.084   1.109 -0.4079 -0.8118 -0.1198
  381HOH     H1 1176   1.191   0.989   1.117  0.6413 -0.7174  0.3953
  381HOH     H2 1177   1.205   1.117   1.196 -0.2535 -0.1017 -0.4140
  382HOH      O 1178   1.285   1.033   2.035  0.0256  0.2941 -0.8888
  382HOH     H1 1179   1.195   1.001   2.031  0.0680  0.1348 -0.6168
  382HOH     H2 1180   1.304   1.041   2.128  0.9390 -1.5853 -0.8075
  383HOH      O 1181   0.604   0.629   0.132  0.2908 -0.3391 -0.6477
  383HOH     H1 1182   0.635   0.713   0.167 -0.4523  0.0189 -0.8178
  383HOH     H2 1183   0.509   0.634   0.139  0.2154 -0.9852 -1.0972
  384HOH      O 1184   0.746   0.869   0.177 -0.1770  0.0370 -0.0357
  384HOH     H1 1185   0.757   0.952   0.130  0.5156  0.3390  0.6279
  384HOH     H2 1186   0.833   0.829   0.176 -0.6129 -1.0109 -0.8806
  385HOH      O 1187   0.644   1.034   1.790  0.3168 -0.0375 -0.0026
  385HOH     H1 1188   0.738   1.040   1.773  0.2866  0.5326 -0.0292
  385HOH     H2 1189   0.618   0.950   1.752  1.0054 -0.7596  1.0217
  386HOH      O 1190   1.391   0.217   1.781  0.3034  0.1433 -0.0025
  386HOH     H1 1191   1.318   0.203   1.721  0.1811  0.0336  0.1701
  386HOH     H2 1192   1.467   0.227   1.724  0.2276 -0.1980 -0.1708
  387HOH      O 1193   1.770   1.548   2.479 -1.0185 -0.0707  0.4270
  387HOH     H1 1194   1.688   1.557   2.528 -0.8205 -0.6099  0.8759
  387HOH     H2 1195   1.808   1.466   2.510 -0.8517 -0.4154 -0.5931
  388HOH      O 1196   1.520   2.454   2.650 -0.0810 -0.2011 -0.0851
  388HOH     H1 1197   1.489   2.467   2.740  0.3912  0.2217  0.0332
  388HOH     H2 1198   1.614   2.435   2.661  0.0907  0.3710 -0.5120
  389HOH      O 1199   0.862   2.142   1.141 -1.0137  1.0711 -0.4918
  389HOH     H1 1200   0.902   2.074   1.086  1.1295  1.5186  0.3067
  389HOH     H2 1201   0.776   2.157   1.102 -0.9802 -0.9841 -1.6178
  390HOH      O 1202   0.746   1.040   2.878 -0.2751  0.5742  0.4369
  390HOH     H1 1203   0.755   1.122   2.927 -0.7597  0.4721  0.7112
  390HOH     H2 1204   0.652   1.031   2.863 -0.3238 -0.3141  1.0899
  391HOH      O 1205   1.466   1.862   0.265  0.5246  0.3201 -0.5191
  391HOH     H1 1206   1.411   1.920   0.211  0.9295  0.2450 -1.0278
  391HOH     H2 1207   1.431   1.872   0.354 -0.5879 -0.0578 -0.8811
  392HOH      O 1208   2.439   2.262   1.233 -0.4756 -0.1509  0.5142
  392HOH     H1 1209   2.433   2.353   1.204 -1.7608 -0.2642  0.2914
  392HOH     H2 1210   2.435   2.210   1.153  0.2635 -0.4237  0.6373
  393HOH      O 1211   2.525   0.784   1.610  0.9887  0.2856  0.4986
  393HOH     H1 1212   2.479   0.704   1.637 -0.0420  0.7450  0.1839
  393HOH     H2 1213   2.614   0.772   1.643  1.1057 -1.3310 -0.1831
  394HOH      O 1214   0.362   2.528   0.908  0.6299 -0.5979  0.0684
  394HOH     H1 1215   0.269   2.506   0.906  0.4219  0.2425 -0.1234
  394HOH     H2 1216   0.366   2.614   0.949  1.1339  0.1935 -1.4755
  395HOH      O 1217   0.211   1.945   0.041  0.8967  0.2562 -0.1949
  395HOH     H1 1218   0.177   1.963   0.129  1.2068  0.4096 -0.1049
  395HOH     H2 1219   0.244   1.855   0.047  0.1944 -0.0299 -0.3841
  396HOH      O 1220   0.495   0.062   2.387 -0.4818 -0.9604  0.3428
  396HOH     H1 1221   0.551  -0.013   2.368 -0.5703 -0.7397 -0.9800
  396HOH     H2 1222   0.540   0.107   2.459  0.5053 -1.3256 -0.0073
  397HOH      O 1223   0.811   1.025   2.462  0.7232  0.1432 -0.0460
  397HOH     H1 1224   0.830   0.948   2.517 -0.2962  0.4765  0.8331
  397HOH     H2 1225   0.734   1.000   2.412 -0.3155  0.9075  1.0555
  398HOH      O 1226   1.270   0.578   0.067  0.1841 -0.3431 -0.2952
  398HOH     H1 1227   1.347   0.629   0.091  0.6277 -1.1923  0.2171
  398HOH     H2 1228   1.218   0.636   0.012  0.7668  0.5543  0.0580
  399HOH      O 1229   2.585  -0.011   1.460 -0.2732 -0.3410 -0.2158
  399HOH     H1 1230   2.634   0.036   1.526  0.1519  0.0032 -0.7544
  399HOH     H2 1231   2.497   0.026   1.463  0.0536  0.5216 -0.6339
  400HOH      O 1232   1.523   0.866   1.431 -0.1078 -0.3122  0.1126
  400HOH     H1 1233   1.452   0.882   1.493  0.3932  1.0259  0.3982
  400HOH     H2 1234   1.603   0.866   1.484  0.2977  0.4890 -0.4566
  401HOH      O 1235   2.177   0.271   1.604  0.1589 -1.3102  0.0796
  401HOH     H1 1236   2.087   0.255   1.575 -0.1046 -0.5602  0.4208
  401HOH     H2 1237   2.229   0.271   1.524 -0.2132 -1.3518 -0.1663
  402HOH      O 1238   1.337   2.358   0.958  0.2028 -0.7076  0.1754
  402HOH     H1 1239   1.244   2.355   0.981  0.0969 -0.7535 -0.2490
  402HOH     H2 1240   1.382   2.369   1.042 -0.2469  0.4650  0.3027
  403HOH      O 1241   2.280   1.487   1.968  0.5186  0.4243  0.7488
  403HOH     H1 1242   2.208   1.456   2.023 -0.2630 -0.9478 -0.8598
  403HOH     H2 1243   2.237   1.539   1.899  1.0562 -0.1721 -0.0790
  404HOH      O 1244   2.683   0.204   1.052 -0.4955  0.0225 -0.8345
  404HOH     H1 1245   2.642   0.149   0.985 -0.5084  0.0272 -0.8306
  404HOH     H2 1246   2.616   0.212   1.120 -0.4552 -0.0436 -0.7871
  405HOH      O 1247   0.834   2.371   1.426  0.2343  0.1817 -0.1936
  405HOH     H1 1248   0.909   2.321   1.393  0.0391 -0.7761  0.7254
  405HOH     H2 1249   0.765   2.306   1.436 -0.4810  0.9051 -0.2430
  406HOH      O 1250   2.298   0.840   0.681 -0.1192  0.3523 -0.3726
  406HOH     H1 1251   2.212   0.798   0.689 -0.2006  0.3577 -1.0563
  406HOH     H2 1252   2.278   0.932   0.665  0.0246  0.4195 -0.1656
  407HOH      O 1253   2.596   0.519   2.743  0.2637  0.0514  0.5940
  407HOH     H1 1254   2.506   0.541   2.765 -0.1500 -0.3069 -0.5847
  407HOH     H2 1255   2.598   0.423   2.744  0.6248  0.0564  0.5604
  408HOH      O 1256   0.128   1.315   1.031  0.1713 -0.5113  0.2147
  408HOH     H1 1257   0.085   1.261   0.964  0.4638 -0.5485  0.0533
  408HOH     H2 1258   0.218   1.284   1.032  0.4465  0.2227 -0.1476
  409HOH      O 1259   2.522   1.856   1.373  0.3926  0.0382  0.2935
  409HOH     H1 1260   2.541   1.771   1.413 -0.4279 -0.1060  0.4101
  409HOH     H2 1261   2.460   1.836   1.303  0.5618  0.4888  0.0083
  410HOH      O 1262   1.459   0.791   2.307  0.2961  0.6413 -0.0289
  410HOH     H1 1263   1.364   0.785   2.297  0.3391  0.1157 -0.1699
  410HOH     H2 1264   1.475   0.883   2.328 -0.2355  0.7519 -0.0812
  411HOH      O 1265   2.703   2.580   1.766  0.4236 -0.4627  0.5779
  411HOH     H1 1266   2.767   2.513   1.742  0.4421 -0.1729 -0.2615
  411HOH     H2 1267   2.648   2.588   1.688 -0.1522 -0.1481  1.0008
  412HOH      O 1268   0.708   2.257   2.738 -0.8373 -0.6021  0.4520
  412HOH     H1 1269   0.644   2.264   2.667 -1.3228  0.9537  0.9451
  412HOH     H2 1270   0.656   2.234   2.815 -0.8121  0.4262  0.8072
  413HOH      O 1271   1.555   2.879   2.067 -0.4145  0.3248  0.4721
  413HOH     H1 1272   1.559   2.798   2.118 -0.9907  0.4582  0.7540
  413HOH     H2 1273   1.600   2.859   1.985 -1.6319 -0.7103 -0.0133
  414HOH      O 1274   2.528   0.771   2.271  0.2028 -0.5739 -0.3127
  414HOH     H1 1275   2.557   0.721   2.195 -1.1141 -1.4130 -0.3243
  414HOH     H2 1276   2.434   0.786   2.256  0.4112  1.6052 -0.1047
  415HOH      O 1277   1.207   1.984   1.872 -0.3895  0.2339 -0.3617
  415HOH     H1 1278   1.297   1.953   1.885 -0.7243 -0.4813  0.5157
  415HOH     H2 1279   1.166   1.916   1.819 -1.0092 -0.7360  1.2056
  416HOH      O 1280   1.417   2.415   2.242 -0.1021 -0.4800  0.4694
  416HOH     H1 1281   1.399   2.330   2.201 -0.4308 -0.1450 -0.1172
  416HOH     H2 1282   1.406   2.400   2.336 -0.6174 -0.9754  0.3397
  417HOH      O 1283   2.398   0.913   0.931  0.2589  1.1189  0.5824
  417HOH     H1 1284   2.476   0.967   0.914  0.3154  1.0786  0.7179
  417HOH     H2 1285   2.387   0.862   0.850 -0.6220  2.3506 -0.1440
  418HOH      O 1286   2.463   2.235   1.509 -0.6130  0.2011  0.5715
  418HOH     H1 1287   2.548   2.273   1.529 -0.6059 -0.0350  1.0272
  418HOH     H2 1288   2.454   2.242   1.414  0.0611 -0.0898  0.4805
  419HOH      O 1289   1.568   0.180   1.101  0.3929 -0.2466 -0.2532
  419HOH     H1 1290   1.529   0.109   1.152 -0.3218  0.2175 -0.1235
  419HOH     H2 1291   1.537   0.166   1.012 -0.8517  0.6057 -0.0000
  420HOH      O 1292   1.582   2.414   1.467 -0.2974 -0.1718 -0.0070
  420HOH     H1 1293   1.502   2.385   1.424  0.2277  0.5685 -1.6162
  420HOH     H2 1294   1.653   2.374   1.416  0.3656  0.6943  0.1877
  421HOH      O 1295   2.939   0.065   2.875 -0.8001 -0.0336 -0.1393
  421HOH     H1 1296   2.879   0.054   2.801 -0.9968  0.2722 -0.0318
  421HOH     H2 1297   2.884   0.099   2.946 -0.4932  0.3103 -0.0550
  422HOH      O 1298   0.350   0.080   1.768  0.0988  0.9219  0.3737
  422HOH     H1 1299   0.413   0.050   1.703  0.4436  0.2007  1.0100
  422HOH     H2 1300   0.265   0.062   1.728  0.3054  0.2919  0.2002
  423HOH      O 1301   1.422   1.831   1.952 -0.2025  0.4259 -0.0968
  423HOH     H1 1302   1.500   1.880   1.977  0.5664 -0.2437 -1.0197
  423HOH     H2 1303   1.446   1.788   1.870 -0.7967 -1.4889  0.6190
  424HOH      O 1304   2.240   1.878   0.920 -0.1732  0.3181  0.9680
  424HOH     H1 1305   2.262   1.968   0.898 -1.1383  0.3842  0.1149
  424HOH     H2 1306   2.317   1.827   0.893  0.1925  0.8201  1.0266
  425HOH      O 1307   0.667   1.052   1.414  0.9094 -0.2804  0.5531
  425HOH     H1 1308   0.738   1.108   1.444  0.9537  0.0187 -0.0709
  425HOH     H2 1309   0.709   0.971   1.388  0.9203 -0.3904  0.9072
  426HOH      O 1310   2.658   0.095   0.311 -0.5733  0.5073  0.3526
  426HOH     H1 1311   2.741   0.058   0.343 -0.4045  0.7651  0.2238
  426HOH     H2 1312   2.612   0.122   0.391 -0.3898  0.6539  0.4115
  427HOH      O 1313   2.733   1.136   1.388 -0.3251  0.9139 -0.4789
  427HOH     H1 1314   2.715   1.132   1.294 -0.4832 -0.6122 -0.4388
  427HOH     H2 1315   2.828   1.139   1.395 -0.3198  1.3696 -0.6675
  428HOH      O 1316   2.825   2.271   0.511  0.9509 -0.6640 -0.5217
  428HOH     H1 1317   2.898   2.210   0.516  0.8068 -0.8638 -0.8285
  428HOH     H2 1318   2.748   2.217   0.527  0.8242 -0.5574 -0.7735
  429HOH      O 1319   1.147   0.918   0.311 -0.5782  0.5296  0.1131
  429HOH     H1 1320   1.077   0.869   0.269 -0.2201  0.4782 -0.4571
  429HOH     H2 1321   1.170   0.986   0.247 -0.3401  0.7615  0.4349
  430HOH      O 1322   1.790   0.019   1.848  0.1933  0.5313 -0.1535
  430HOH     H1 1323   1.845   0.032   1.771  0.4819 -0.2607 -0.1037
  430HOH     H2 1324   1.851   0.023   1.922  0.4252 -1.3207 -0.1533
  431HOH      O 1325   1.679   2.226   0.364  0.1444 -0.2234 -0.0917
  431HOH     H1 1326   1.602   2.184   0.403 -0.4530  0.1215 -0.8528
  431HOH     H2 1327   1.643   2.281   0.294  1.0609  0.2022 -0.2487
  432HOH      O 1328   1.846   0.723   0.091  0.5468 -0.3938 -0.2125
  432HOH     H1 1329   1.888   0.795   0.140  0.0505  0.2032 -0.6326
  432HOH     H2 1330   1.799   0.673   0.158  0.1098  0.2452 -0.0215
  433HOH      O 1331   2.594   2.103   0.590 -0.1396  0.0672  0.0441
  433HOH     H1 1332   2.571   2.062   0.506 -0.3948 -0.1771  0.2322
  433HOH     H2 1333   2.528   2.171   0.602  0.2831  0.5482 -0.2675
  434HOH      O 1334   2.814   0.623   0.906 -0.1932  0.0257 -0.0626
  434HOH     H1 1335   2.832   0.537   0.943 -0.8713 -0.2297 -0.2901
  434HOH     H2 1336   2.834   0.684   0.977  0.1342 -0.3232  0.1581
  435HOH      O 1337   0.095   1.838   2.086 -0.2618  0.1736 -0.1889
  435HOH     H1 1338   0.114   1.808   1.998 -0.6129  0.3314 -0.3241
  435HOH     H2 1339   0.079   1.758   2.136 -1.0917  0.1094 -0.5230
  436HOH      O 1340   2.110   0.635   2.453 -0.1209 -0.0328  0.1658
  436HOH     H1 1341   2.202   0.656   2.437 -0.3765  1.7778  0.6062
  436HOH     H2 1342   2.112   0.575   2.527  0.7122 -0.9280 -0.5405
  437HOH      O 1343   2.351   1.837   2.636 -0.7883  0.2260 -0.1179
  437HOH     H1 1344   2.413   1.770   2.608 -1.0530 -0.6110  1.1079
  437HOH     H2 1345   2.403   1.897   2.690 -0.9720 -0.4499  0.8713
  438HOH      O 1346   1.153   1.113   2.507  0.9831  0.2564  0.1288
  438HOH     H1 1347   1.132   1.206   2.508 -1.0810 -0.1071  0.4384
  438HOH     H2 1348   1.146   1.086   2.599 -0.1470 -0.4503 -0.1282
  439HOH      O 1349   1.132   2.024   0.856  0.2625  0.5944  0.5948
  439HOH     H1 1350   1.079   2.099   0.828  0.3256  0.3562 -0.2243
  439HOH     H2 1351   1.070   1.967   0.902 -0.4089  0.0114 -0.8988
  440HOH      O 1352   2.851   1.624   1.113 -0.1949  0.4681  0.0769
  440HOH     H1 1353   2.877   1.681   1.040 -0.7738 -0.1572 -0.6519
  440HOH     H2 1354   2.888   1.538   1.090 -0.3494  0.2697  0.5508
  441HOH      O 1355   2.233   0.176   1.001 -1.2101 -0.3735 -0.2612
  441HOH     H1 1356   2.204   0.254   1.048 -0.4349 -0.4965  0.4667
  441HOH     H2 1357   2.273   0.121   1.068 -0.9131 -0.9881 -0.9174
  442HOH      O 1358   1.642   1.823   2.871  0.6318 -0.6223  0.4977
  442HOH     H1 1359   1.554   1.861   2.868  0.9089  0.0188 -0.7024
  442HOH     H2 1360   1.666   1.825   2.963 -0.8390 -1.4126  0.9660
  443HOH      O 1361   1.910   1.351   0.861 -0.3706  0.0622  0.7423
  443HOH     H1 1362   1.904   1.299   0.781 -0.0966  0.7505  0.2466
  443HOH     H2 1363   1.973   1.304   0.916  0.9091  0.4915 -0.2390
  444HOH      O 1364   1.177   0.601   2.025  0.0060 -0.2854 -0.1994
  444HOH     H1 1365   1.109   0.644   1.974 -0.0673 -0.7111 -0.4740
  444HOH     H2 1366   1.164   0.508   2.008  0.7410 -0.3710 -0.3709
  445HOH      O 1367   0.299   2.492   1.725 -1.0464  0.1520 -0.0819
  445HOH     H1 1368   0.268   2.583   1.722 -1.0206  0.1648  0.0589
  445HOH     H2 1369   0.308   2.472   1.818 -0.7510  0.1066 -0.1189
  446HOH      O 1370   2.013   1.556   2.303 -0.1635  0.2953 -0.0239
  446HOH     H1 1371   2.083   1.615   2.331 -0.1650  0.3760 -0.1915
  446HOH     H2 1372   1.957   1.547   2.380 -0.0662  0.3720  0.0561
  447HOH      O 1373   0.975   0.605   2.716  0.0192 -0.4555  0.7972
  447HOH     H1 1374   1.054   0.645   2.680 -0.2493 -1.1487 -0.7423
  447HOH     H2 1375   0.930   0.676   2.761  0.1639  0.7097 -0.7220
  448HOH      O 1376   1.575   1.951   1.700 -0.0736  0.1081  1.0468
  448HOH     H1 1377   1.515   1.881   1.675 -0.3885  0.4099  0.9472
  448HOH     H2 1378   1.527   2.032   1.683  1.0748  0.4979 -1.1253
  449HOH      O 1379   1.316   2.088   2.395  0.1220 -0.3129  0.0692
  449HOH     H1 1380   1.297   2.129   2.311  0.9846  0.1348  0.0768
  449HOH     H2 1381   1.366   2.153   2.443 -0.5662 -0.4552  1.0481
  450HOH      O 1382   1.190   2.868   1.692 -0.3243 -0.0832 -1.0560
  450HOH     H1 1383   1.281   2.877   1.721 -0.6101 -0.4544  0.0502
  450HOH     H2 1384   1.171   2.951   1.647  0.3577  0.2833 -0.7000
  451HOH      O 1385   2.744   0.085   0.777 -0.4510  0.2059  0.1139
  451HOH     H1 1386   2.652   0.067   0.795 -0.3272  0.4050  1.0071
  451HOH     H2 1387   2.778   0.003   0.739 -0.8478 -0.0715  0.3501
  452HOH      O 1388   0.284   1.701   1.381  0.3809  0.7522  0.0995
  452HOH     H1 1389   0.215   1.767   1.389  0.4596  0.7790  0.5795
  452HOH     H2 1390   0.257   1.647   1.306 -1.1193 -0.3482  1.3078
  453HOH      O 1391   0.366   1.483   1.876 -0.1552  0.3370 -0.3422
  453HOH     H1 1392   0.393   1.396   1.845  0.4237  0.5679 -0.5106
  453HOH     H2 1393   0.394   1.543   1.807  0.7545  0.8103  0.3883
  454HOH      O 1394   1.803   1.604   0.453  0.0031  0.1387 -0.0793
  454HOH     H1 1395   1.799   1.536   0.521 -0.9741 -0.6421 -0.8414
  454HOH     H2 1396   1.766   1.561   0.376 -0.0953  1.3790 -0.7605
  455HOH      O 1397   0.986   0.683   1.282  1.0187 -0.3749 -0.0392
  455HOH     H1 1398   0.971   0.621   1.210 -0.1941 -0.4197  0.2074
  455HOH     H2 1399   0.985   0.628   1.361 -0.0829 -0.0812  0.1827
  456HOH      O 1400   0.753   2.131   2.349  0.2273  0.0571 -0.3103
  456HOH     H1 1401   0.767   2.186   2.427 -0.1695  0.3906 -0.4693
  456HOH     H2 1402   0.801   2.051   2.368 -1.0637 -0.5026  0.9623
  457HOH      O 1403   0.936   2.506   2.374  0.2637  0.1439 -0.3058
  457HOH     H1 1404   0.886   2.548   2.304 -0.8620 -0.1089  0.2922
  457HOH     H2 1405   0.891   2.533   2.455  1.5621  0.4967  0.3512
  458HOH      O 1406   1.369   2.156   0.756 -0.6000  0.2046 -0.1093
  458HOH     H1 1407   1.353   2.214   0.830 -2.3035  0.5476 -0.6622
  458HOH     H2 1408   1.321   2.075   0.778  1.6356 -1.1121  0.6016
  459HOH      O 1409   1.740   0.843   0.982  0.4252  0.1320  0.0487
  459HOH     H1 1410   1.699   0.886   1.057  1.4566  0.1479  0.6363
  459HOH     H2 1411   1.752   0.753   1.010 -0.3921 -0.2248 -0.6345
  460HOH      O 1412   0.597   0.164   2.645  0.0242  0.3235 -0.1893
  460HOH     H1 1413   0.661   0.233   2.627 -0.5651  0.8542 -0.3031
  460HOH     H2 1414   0.528   0.207   2.695 -0.6132 -0.0531 -0.7065
  461HOH      O 1415   1.850   1.243   0.615  0.0914  0.1526  0.3809
  461HOH     H1 1416   1.853   1.163   0.563 -1.5191  0.6033 -0.5331
  461HOH     H2 1417   1.933   1.287   0.597  0.5423 -0.7888  0.0506
  462HOH      O 1418   1.343   1.819   2.537  0.1208 -0.3472  0.0710
  462HOH     H1 1419   1.333   1.914   2.543 -1.5507 -0.3737 -0.9872
  462HOH     H2 1420   1.362   1.803   2.445  0.2731 -1.0519  0.2142
  463HOH      O 1421   0.191   0.125   1.049 -0.1099  0.3998  0.8623
  463HOH     H1 1422   0.159   0.210   1.080 -0.4449  0.3246  0.7373
  463HOH     H2 1423   0.201   0.136   0.955  0.8365  0.6057  0.9688
  464HOH      O 1424   2.892   1.674   2.834 -0.1485 -0.4334 -0.0983
  464HOH     H1 1425   2.803   1.706   2.842 -0.2037 -0.6254  0.0677
  464HOH     H2 1426   2.915   1.641   2.921  0.0783 -0.4008 -0.1424
  465HOH      O 1427   2.310   0.046   1.486 -0.9005 -0.3373 -0.1229
  465HOH     H1 1428   2.249   0.025   1.415 -0.9090 -0.3126 -0.1231
  465HOH     H2 1429   2.293  -0.021   1.552 -0.8069 -0.4342 -0.1950
  466HOH      O 1430   0.456   1.697   1.747  0.0429 -0.4257 -0.5150
  466HOH     H1 1431   0.549   1.675   1.744  0.0888 -0.4104  0.3997
  466HOH     H2 1432   0.443   1.751   1.669  0.9360  0.0435 -0.3716
  467HOH      O 1433   0.644   1.433   1.065  0.3136 -0.3898 -0.7262
  467HOH     H1 1434   0.691   1.352   1.045  0.1938 -0.7569  0.3257
  467HOH     H2 1435   0.598   1.414   1.147  0.0109  0.6447 -0.6257
  468HOH      O 1436   1.966   2.418   1.351 -1.1185  0.4155 -0.3264
  468HOH     H1 1437   2.043   2.371   1.320 -0.3908  1.0954  0.3572
  468HOH     H2 1438   1.918   2.354   1.404 -0.4160  0.2884  0.1783
  469HOH      O 1439   2.648   1.830   0.698  0.8365  0.1721 -0.9683
  469HOH     H1 1440   2.573   1.780   0.731  1.2063  0.7630  1.0361
  469HOH     H2 1441   2.610   1.905   0.653  0.1734  0.5841  0.2150
  470HOH      O 1442   0.364   0.117   1.246 -0.3104 -0.2379 -0.4869
  470HOH     H1 1443   0.314   0.122   1.165 -0.0220 -0.6557 -0.6949
  470HOH     H2 1444   0.359   0.026   1.273 -0.1061 -0.1768 -0.2233
  471HOH      O 1445   2.553   1.839   2.058 -0.9864  0.2199 -0.0138
  471HOH     H1 1446   2.579   1.803   1.973  0.2084  0.8982  0.0126
  471HOH     H2 1447   2.504   1.918   2.036  0.0179  0.8494 -0.1223
  472HOH      O 1448   0.242   1.673   0.461  0.5830  0.1896  0.3921
  472HOH     H1 1449   0.264   1.760   0.427 -0.2517  0.3037  0.1046
  472HOH     H2 1450   0.214   1.689   0.551  1.4087  0.0703  0.6879
  473HOH      O 1451   2.270   0.437   0.840  0.1637  0.0804  0.3357
  473HOH     H1 1452   2.314   0.382   0.775  0.0549  0.2475  0.1158
  473HOH     H2 1453   2.278   0.526   0.805 -1.6326  0.0116 -0.5198
  474HOH      O 1454   2.197   2.305   1.535  0.4609 -0.4674  0.4535
  474HOH     H1 1455   2.283   2.310   1.495  0.3697  0.2910  0.3228
  474HOH     H2 1456   2.210   2.336   1.625  0.1775  0.6176  0.1521
  475HOH      O 1457   0.783   2.404   0.873 -0.0748 -0.1545  0.7325
  475HOH     H1 1458   0.711   2.410   0.810 -0.4228 -0.1591  1.1252
  475HOH     H2 1459   0.746   2.359   0.948  0.1548  0.4196  1.2048
  476HOH      O 1460   0.284   2.850   2.534 -0.0371 -0.4764 -0.8294
  476HOH     H1 1461   0.364   2.891   2.501  0.3087 -0.9132 -0.5558
  476HOH     H2 1462   0.214   2.908   2.504  0.3998  0.0861 -0.8139
  477HOH      O 1463   1.350   1.082   2.319 -0.5772  0.0010 -0.0085
  477HOH     H1 1464   1.300   1.119   2.392 -0.7935  0.7023 -0.4959
  477HOH     H2 1465   1.414   1.149   2.297 -0.6677 -0.0975 -0.6122
  478HOH      O 1466   1.360   2.177   2.137  0.2266 -0.5272  0.0671
  478HOH     H1 1467   1.353   2.088   2.101  0.4640 -0.1271 -1.0715
  478HOH     H2 1468   1.291   2.226   2.091  0.8446  0.1206 -0.2088
  479HOH      O 1469   0.383   0.382   1.803  0.1699  0.4992  0.4197
  479HOH     H1 1470   0.304   0.434   1.784  0.0212  0.0673 -0.2219
  479HOH     H2 1471   0.357   0.292   1.782  0.7802  0.3265  0.3780
  480HOH      O 1472   2.863   1.772   0.883 -0.2511 -0.2572  1.0151
  480HOH     H1 1473   2.880   1.859   0.917  0.5854  0.1599 -0.3082
  480HOH     H2 1474   2.794   1.785   0.817  0.4730 -0.3909  0.1863
  481HOH      O 1475   0.717   1.657   1.792 -0.3482 -0.3006  0.0445
  481HOH     H1 1476   0.729   1.572   1.835 -0.4831 -0.2986  0.0856
  481HOH     H2 1477   0.774   1.653   1.715 -0.8407 -0.6802 -0.3153
  482HOH      O 1478   2.165   1.576   2.659 -0.0106  0.2525 -0.1883
  482HOH     H1 1479   2.204   1.647   2.608  0.1780  0.1833 -0.1405
  482HOH     H2 1480   2.146   1.614   2.744  0.5232  0.1210 -0.0069
  483HOH      O 1481   2.147   1.651   1.791  0.0635  0.4769 -0.0741
  483HOH     H1 1482   2.109   1.706   1.723 -0.2791  0.4339  0.0814
  483HOH     H2 1483   2.105   1.680   1.872 -0.6002 -0.4311 -0.0628
  484HOH      O 1484   2.368   2.013   1.986 -0.3051 -0.8581 -0.2009
  484HOH     H1 1485   2.320   1.963   1.920 -0.9478 -0.4592 -0.0596
  484HOH     H2 1486   2.323   2.097   1.990  1.0034 -0.0705 -0.7361
  485HOH      O 1487   1.336   0.167   0.097  0.4076 -0.2099 -0.3212
  485HOH     H1 1488   1.274   0.183   0.026  0.7731  0.5803 -0.4810
  485HOH     H2 1489   1.303   0.219   0.170  0.1357 -0.8745  0.0511
  486HOH      O 1490   0.758   2.640   2.843 -0.4546  0.2641  0.7426
  486HOH     H1 1491   0.801   2.639   2.929  0.2047 -0.7097  0.4380
  486HOH     H2 1492   0.746   2.733   2.824  1.2889  0.6298  1.0074
  487HOH      O 1493   1.941   2.333   0.060 -0.4105  0.4868 -0.1415
  487HOH     H1 1494   1.998   2.373  -0.006  0.5737  0.2347  0.5189
  487HOH     H2 1495   1.888   2.270   0.010  0.9210 -0.3471 -0.6138
  488HOH      O 1496   0.348   2.780   1.009 -0.5907  0.0913 -0.0123
  488HOH     H1 1497   0.388   2.795   0.923 -1.2651 -0.6886 -0.5008
  488HOH     H2 1498   0.291   2.856   1.022  0.5908  0.9583  0.4624
  489HOH      O 1499   1.575   0.335   0.170 -0.1278 -0.1097  0.1755
  489HOH     H1 1500   1.582   0.352   0.076 -0.8386  0.0802  0.1438
  489HOH     H2 1501   1.499   0.278   0.179 -0.5946  0.5594  0.7010
  490HOH      O 1502   0.045   1.772   2.570  0.5254  0.0499  0.2440
  490HOH     H1 1503   0.057   1.741   2.660  0.0715 -0.1055  0.2555
  490HOH     H2 1504   0.126   1.748   2.525  0.4243 -0.6274  0.4019
  491HOH      O 1505   1.133   2.541   2.571  0.5756  0.1247  0.1658
  491HOH     H1 1506   1.072   2.598   2.618  0.6425 -0.2087  0.6694
  491HOH     H2 1507   1.102   2.543   2.481  0.3060  0.5972  0.2605
  492HOH      O 1508   2.218   0.611   0.425  0.1737 -0.1934 -0.1920
  492HOH     H1 1509   2.294   0.593   0.370  0.1980 -1.7716  0.2513
  492HOH     H2 1510   2.156   0.541   0.404 -1.2499  1.1093 -0.6235
  493HOH      O 1511   0.089   1.128   2.457 -0.4118 -0.0520 -0.0175
  493HOH     H1 1512   0.148   1.156   2.387 -0.1082 -0.6034  0.0089
  493HOH     H2 1513   0.041   1.207   2.481 -0.4066  0.1828 -0.7361
  494HOH      O 1514   1.137   1.744   0.084  0.2139 -0.2349  0.5339
  494HOH     H1 1515   1.190   1.759   0.005 -0.9344 -0.5884 -0.3545
  494HOH     H2 1516   1.159   1.655   0.110  1.2772  0.1829  1.2091
  495HOH      O 1517   2.268   0.734   2.741 -0.1639 -0.1028  0.3621
  495HOH     H1 1518   2.191   0.683   2.716  0.4527 -0.4838 -0.9208
  495HOH     H2 1519   2.237   0.825   2.743 -0.8038 -0.3202  0.6138
  496HOH      O 1520   0.082   1.883   1.363  0.0327  0.2270 -0.2661
  496HOH     H1 1521   0.121   1.948   1.420  0.0657  0.4965 -0.5882
  496HOH     H2 1522  -0.010   1.883   1.386  0.2927 -0.9974  1.0778
  497HOH      O 1523   2.594   1.498   2.703 -0.1996  0.5389  0.4035
  497HOH     H1 1524   2.637   1.420   2.667 -1.0135  0.2675 -0.0199
  497HOH     H2 1525   2.615   1.567   2.641 -1.3481  0.1370 -0.5027
  498HOH      O 1526   0.656   0.144   0.899  0.6260  0.0737 -0.4135
  498HOH     H1 1527   0.611   0.216   0.941  1.2491  0.6431 -0.6911
  498HOH     H2 1528   0.697   0.182   0.821 -0.5602 -0.9401 -1.6416
  499HOH      O 1529   1.166   0.210   1.612  0.2452  0.6329  0.3866
  499HOH     H1 1530   1.168   0.228   1.518 -0.2448  0.2463  0.2986
  499HOH     H2 1531   1.079   0.237   1.640  0.5544  1.2269  0.8401
  500HOH      O 1532   0.639   2.236   1.009 -0.1211 -0.3149 -0.0119
  500HOH     H1 1533   0.584   2.241   1.088  0.1489 -1.6582  0.3132
  500HOH     H2 1534   0.578   2.218   0.938 -0.3167  0.4677 -0.0639
  501HOH      O 1535   1.765   2.044   2.461 -0.2688  0.3814  0.2996
  501HOH     H1 1536   1.717   1.992   2.396  0.2147 -0.0475  0.2682
  501HOH     H2 1537   1.699   2.102   2.498 -0.8046 -0.1496  0.2240
  502HOH      O 1538   0.188   0.552   1.793 -0.3429  0.1029 -0.3109
  502HOH     H1 1539   0.153   0.637   1.768  0.3019  0.9550  1.3709
  502HOH     H2 1540   0.207   0.560   1.887  2.6228 -0.8131 -0.6269
  503HOH      O 1541   0.886   1.330   1.618 -0.5166  0.2871 -0.4455
  503HOH     H1 1542   0.791   1.333   1.608 -0.4853 -0.2042 -1.0117
  503HOH     H2 1543   0.914   1.259   1.560  0.1429  0.0543  0.1287
  504HOH      O 1544   1.764   1.186   0.037 -0.4668  0.1138  0.6331
  504HOH     H1 1545   1.852   1.158   0.012 -0.7156 -0.5155  0.4286
  504HOH     H2 1546   1.708   1.158  -0.035 -0.7124  1.4134  0.2751
  505HOH      O 1547   0.358   0.701   0.227  0.2175 -0.2582 -0.1339
  505HOH     H1 1548   0.355   0.705   0.322 -1.2426 -0.4430 -0.1353
  505HOH     H2 1549   0.308   0.777   0.198  1.1683  0.1588 -0.8018
  506HOH      O 1550   2.762   0.497   2.425  0.2229 -0.0965  0.1407
  506HOH     H1 1551   2.682   0.447   2.408  0.0266 -0.0255  0.8145
  506HOH     H2 1552   2.809   0.446   2.491  0.3522  0.2567  0.3260
  507HOH      O 1553   1.870   0.473   2.626  0.2693  0.1491  0.0902
  507HOH     H1 1554   1.889   0.420   2.549 -1.5784  0.6316 -0.8196
  507HOH     H2 1555   1.867   0.410   2.698 -0.8224 -0.8767 -0.7672
  508HOH      O 1556   0.643   0.363   0.094  0.0278  0.0853 -0.1047
  508HOH     H1 1557   0.658   0.377   0.001 -0.0699  0.3824 -0.0779
  508HOH     H2 1558   0.634   0.451   0.131 -0.5420 -0.0436  0.0807
  509HOH      O 1559   0.487   1.524   0.860  0.1354 -0.1347  0.3953
  509HOH     H1 1560   0.548   1.478   0.918 -0.6740 -1.4082  0.2935
  509HOH     H2 1561   0.528   1.519   0.774  0.2932 -0.2108  0.4730
  510HOH      O 1562   2.165   1.687   1.366  0.4204  0.0696 -0.1855
  510HOH     H1 1563   2.162   1.770   1.317 -0.8515  0.4854  0.5146
  510HOH     H2 1564   2.184   1.714   1.456 -0.0332 -0.3959  0.0561
  511HOH      O 1565   0.524   1.391   0.557  0.2859 -0.5102  0.2924
  511HOH     H1 1566   0.583   1.466   0.556  0.4705 -0.6261 -0.8122
  511HOH     H2 1567   0.582   1.316   0.569  0.0786 -0.4997  1.6285
  512HOH      O 1568   2.878   2.813   2.652 -0.7406  0.5112 -0.6792
  512HOH     H1 1569   2.959   2.782   2.693 -1.0076  1.2112  0.4615
  512HOH     H2 1570   2.863   2.752   2.580 -0.0478 -0.6038  0.0582
  513HOH      O 1571   1.453   2.143   0.487 -0.1306 -0.6294  0.1664
  513HOH     H1 1572   1.448   2.147   0.583 -0.0546 -0.2627  0.1554
  513HOH     H2 1573   1.421   2.055   0.466 -0.6552 -0.5310  0.4970
  514HOH      O 1574   0.461   1.332   2.823  0.2769  0.1094  1.0179
  514HOH     H1 1575   0.435   1.419   2.794 -0.4305 -0.2716  0.4385
  514HOH     H2 1576   0.438   1.329   2.916 -0.8825  0.1368  0.7595
  515HOH      O 1577   2.436   2.565   1.187 -0.5557 -0.4689 -0.7398
  515HOH     H1 1578   2.435   2.595   1.095 -0.3027  0.6386 -0.4160
  515HOH     H2 1579   2.344   2.562   1.212 -0.6229 -0.7193 -1.0104
  516HOH      O 1580   1.672   0.991   2.180 -0.8471  0.4417  0.5317
  516HOH     H1 1581   1.653   0.927   2.112 -0.4109  0.1972  0.6346
  516HOH     H2 1582   1.744   0.953   2.230 -0.9755  0.7434  0.9612
  517HOH      O 1583   1.195   0.104   1.998  0.3539 -0.8169  0.3148
  517HOH     H1 1584   1.165   0.021   1.959  0.1661 -0.8835  0.5966
  517HOH     H2 1585   1.234   0.152   1.925 -0.0549 -0.9100  0.0276
  518HOH      O 1586   0.179   1.044   2.794 -0.5524  0.3986  0.0826
  518HOH     H1 1587   0.146   0.967   2.748 -0.2007  0.0049  0.4793
  518HOH     H2 1588   0.170   1.115   2.730 -0.6043 -0.0273 -0.3956
  519HOH      O 1589   0.136   1.106   1.447 -0.2858 -0.9948  0.0123
  519HOH     H1 1590   0.110   1.187   1.404 -0.4492 -0.2464  1.4015
  519HOH     H2 1591   0.230   1.100   1.434 -0.3840 -1.0065 -0.7513
  520HOH      O 1592   2.388   1.901   0.166 -0.2257  0.4910  0.3636
  520HOH     H1 1593   2.349   1.814   0.179  0.4064  0.0733 -0.3526
  520HOH     H2 1594   2.316   1.955   0.136 -0.9370  0.5971  2.0445
  521HOH      O 1595   2.641   0.699   1.353  0.0560 -0.8387  0.1994
  521HOH     H1 1596   2.588   0.685   1.432  0.9929  0.5668  1.1648
  521HOH     H2 1597   2.576   0.717   1.285 -0.7594 -0.3630  1.0486
  522HOH      O 1598   1.230   2.434   1.285 -0.3949 -0.1815  0.8240
  522HOH     H1 1599   1.214   2.485   1.364 -1.2711  0.5534  0.2082
  522HOH     H2 1600   1.173   2.358   1.294 -1.6477  0.6395  0.2703
  523HOH      O 1601   0.587   0.069   1.996  0.0142 -0.0789  0.4686
  523HOH     H1 1602   0.557  -0.011   2.039 -0.2927  0.1901  0.7670
  523HOH     H2 1603   0.519   0.088   1.931 -0.2698  0.3057  0.8638
  524HOH      O 1604   0.344   0.564   1.514  0.2013  0.2217 -0.3223
  524HOH     H1 1605   0.317   0.473   1.521  0.5111  0.1647  0.2296
  524HOH     H2 1606   0.298   0.609   1.584  0.1799  0.4615 -0.4868
  525HOH      O 1607   2.274   2.820   0.817  0.1623  0.1067  0.7106
  525HOH     H1 1608   2.202   2.805   0.755  0.1072 -0.6399  0.9301
  525HOH     H2 1609   2.243   2.891   0.873 -0.3736 -0.1494  0.7514
  526HOH      O 1610   0.801   2.565   2.147  0.3572 -0.2785  0.3133
  526HOH     H1 1611   0.851   2.544   2.069 -0.0009 -0.7877  0.2116
  526HOH     H2 1612   0.738   2.493   2.156  0.4484 -0.2770  1.1208
  527HOH      O 1613   0.090   1.327   1.287  0.3544 -0.3845  0.2899
  527HOH     H1 1614   0.129   1.414   1.296 -1.6998  0.5513  1.6210
  527HOH     H2 1615   0.071   1.319   1.194  0.0977  0.8689  0.2008
  528HOH      O 1616   0.590   2.703   2.290 -0.1177 -0.1203 -0.1511
  528HOH     H1 1617   0.644   2.693   2.368  0.7511 -1.6260 -0.8330
  528HOH     H2 1618   0.649   2.679   2.218 -1.1706  0.1302 -1.1462
  529HOH      O 1619   2.732   1.945   2.561 -0.0713 -0.2659  0.2408
  529HOH     H1 1620   2.694   1.943   2.473  0.9814  0.5219 -0.2842
  529HOH     H2 1621   2.802   1.880   2.557  0.4988  0.3227  0.1978
  530HOH      O 1622   2.853   1.352   1.781 -0.0480  0.4355  0.2612
  530HOH     H1 1623   2.869   1.267   1.741 -0.2206  0.6066 -0.1764
  530HOH     H2 1624   2.890   1.344   1.869  0.1486 -0.0110  0.1422
  531HOH      O 1625   2.863   2.746   0.641  0.0190  0.4737  0.7010
  531HOH     H1 1626   2.909   2.666   0.614 -0.3327  0.5987 -0.3871
  531HOH     H2 1627   2.897   2.765   0.728  0.8868 -0.2803  0.5641
  532HOH      O 1628   2.624   0.375   1.846 -0.0988  0.2961 -0.0106
  532HOH     H1 1629   2.558   0.347   1.783 -1.0033  1.3947  0.3795
  532HOH     H2 1630   2.708   0.361   1.801 -0.6413 -0.0552 -0.9732
  533HOH      O 1631   0.486   2.281   0.426 -0.2155 -0.1522  0.2835
  533HOH     H1 1632   0.391   2.278   0.409 -0.2717  0.6298  0.3635
  533HOH     H2 1633   0.494   2.261   0.519 -0.3021 -0.2304  0.2749
  534HOH      O 1634   0.048   2.761   0.890 -0.2141 -0.0375 -0.6584
  534HOH     H1 1635   0.048   2.857   0.897 -1.8519 -0.0229 -0.0211
  534HOH     H2 1636   0.067   2.730   0.978  0.8799 -0.3468 -0.9768
  535HOH      O 1637   1.658   0.379   2.364 -0.0549  0.5411 -0.2630
  535HOH     H1 1638   1.635   0.313   2.299 -1.0963  0.4762  0.1321
  535HOH     H2 1639   1.600   0.362   2.438 -0.0821  1.6526  0.0151
  536HOH      O 1640   2.525   2.007   1.062 -0.1739 -0.3525  0.2630
  536HOH     H1 1641   2.461   2.040   0.998 -0.3559 -0.1709  0.5356
  536HOH     H2 1642   2.527   1.913   1.046  0.1423 -0.2597 -0.3323
  537HOH      O 1643   0.811   0.212   1.973 -1.1089  0.1329 -0.2334
  537HOH     H1 1644   0.872   0.180   1.906 -0.6482  0.2994  0.0949
  537HOH     H2 1645   0.745   0.143   1.981  0.5298 -1.4816  1.3958
  538HOH      O 1646   2.347   1.266   2.757 -0.4634  0.7715 -0.6743
  538HOH     H1 1647   2.380   1.339   2.703  0.8239  0.9295  0.2323
  538HOH     H2 1648   2.295   1.308   2.825  0.4816  0.9394 -0.0031
  539HOH      O 1649   0.954   2.105   2.886  1.0149  0.6222  0.0297
  539HOH     H1 1650   1.002   2.056   2.819  1.5673  0.9934  0.1354
  539HOH     H2 1651   0.957   2.049   2.963  1.0024  0.5015 -0.0575
  540HOH      O 1652   1.813   1.533   0.136  0.4179 -0.0211  0.1614
  540HOH     H1 1653   1.850   1.517   0.049 -0.2195  0.0802 -0.1355
  540HOH     H2 1654   1.790   1.626   0.136  0.7868  0.0765  0.5902
  541HOH      O 1655   2.433   1.560   0.308 -0.3418 -0.1338  0.2706
  541HOH     H1 1656   2.342   1.586   0.291 -0.1214  0.2863 -0.2977
  541HOH     H2 1657   2.443   1.477   0.261 -0.2817  0.0803 -0.0959
  542HOH      O 1658   1.368   1.425   0.913  0.2993 -0.4138  0.1958
  542HOH     H1 1659   1.336   1.492   0.974 -0.6750  0.2764 -0.9686
  542HOH     H2 1660   1.375   1.346   0.965 -1.0718 -0.0162  1.1028
  543HOH      O 1661   2.422   1.576   1.698 -0.8156 -0.5887 -0.1568
  543HOH     H1 1662   2.472   1.658   1.694  0.1535 -1.1661 -0.5777
  543HOH     H2 1663   2.336   1.603   1.730 -0.4389  0.5469  0.0197
  544HOH      O 1664   1.636   0.927   1.768 -0.4293  0.2407 -0.1045
  544HOH     H1 1665   1.624   0.880   1.851  0.2312 -0.6164 -0.4666
  544HOH     H2 1666   1.575   1.001   1.774  0.4539  0.9675  1.6963
  545HOH      O 1667   2.639   1.111   0.903  0.5737 -0.2339  0.1721
  545HOH     H1 1668   2.622   1.186   0.961  0.4613 -0.2057  0.1029
  545HOH     H2 1669   2.728   1.125   0.871  1.0026 -0.7319  1.0709
  546HOH      O 1670   1.489   2.474   1.183 -0.2657  0.3856 -0.2259
  546HOH     H1 1671   1.414   2.474   1.243  0.1822  0.6944  0.3535
  546HOH     H2 1672   1.560   2.513   1.234  0.6269 -0.9360 -0.3603
  547HOH      O 1673   2.076   1.501   0.544 -1.1686  0.1250  0.0523
  547HOH     H1 1674   2.143   1.475   0.606 -0.7922 -1.1560 -0.7997
  547HOH     H2 1675   2.113   1.576   0.498 -0.1264 -0.7393 -0.6130
  548HOH      O 1676   1.090   1.766   1.715 -0.1884 -0.2693  0.7538
  548HOH     H1 1677   1.040   1.685   1.721 -1.2473  0.2954  0.2367
  548HOH     H2 1678   1.078   1.796   1.625 -0.6103  0.8984  1.1519
  549HOH      O 1679   1.802   0.175   2.098 -0.1388 -0.6609  0.0901
  549HOH     H1 1680   1.753   0.162   2.017  0.3840  0.3966 -0.4316
  549HOH     H2 1681   1.734   0.193   2.164 -0.5285 -0.4701 -0.3484
  550HOH      O 1682   2.087   1.942   2.502 -0.3990  0.0496 -0.4368
  550HOH     H1 1683   2.009   1.948   2.558 -0.8753 -0.7011 -0.9711
  550HOH     H2 1684   2.158   1.920   2.562 -0.7824 -0.1650 -0.0413
  551HOH      O 1685   2.083   2.394   2.263  0.3803  0.6883  0.3357
  551HOH     H1 1686   2.037   2.348   2.334 -0.8937  0.0295 -0.8200
  551HOH     H2 1687   2.175   2.368   2.274 -0.0685 -1.1474  0.5365
  552HOH      O 1688   0.363   1.783   0.861 -0.1785 -0.2634 -0.0848
  552HOH     H1 1689   0.427   1.715   0.884  0.4598  0.2006 -0.4065
  552HOH     H2 1690   0.348   1.830   0.943  0.6147  0.1894 -0.1764
  553HOH      O 1691   1.669   1.203   0.282 -0.0776  0.6368  0.6033
  553HOH     H1 1692   1.732   1.154   0.334 -0.0036 -0.0359 -0.0783
  553HOH     H2 1693   1.717   1.229   0.204 -0.5956  0.1843  0.1099
  554HOH      O 1694   1.965   0.985   2.249 -0.2468  0.0370  0.4707
  554HOH     H1 1695   1.984   1.017   2.160  0.3652 -1.0623  0.1747
  554HOH     H2 1696   2.042   0.934   2.273 -0.3428  0.4074  1.7102
  555HOH      O 1697   1.834   2.440   0.278  0.3335 -0.4210  0.1640
  555HOH     H1 1698   1.797   2.365   0.326  1.0644 -0.0793  1.3452
  555HOH     H2 1699   1.869   2.402   0.198  0.5847 -1.3409  0.6816
  556HOH      O 1700   0.308   2.396   2.351  0.2193 -0.7267 -0.3545
  556HOH     H1 1701   0.291   2.457   2.279 -0.1406  0.6379  0.7786
  556HOH     H2 1702   0.228   2.343   2.356 -0.6707  0.5525  0.2336
  557HOH      O 1703   0.429   0.796   2.543  0.5784 -0.2797 -0.6521
  557HOH     H1 1704   0.362   0.858   2.573  1.4536  0.2900  0.2569
  557HOH     H2 1705   0.391   0.710   2.562 -0.1769 -0.0097 -0.8400
  558HOH      O 1706   0.742   1.896   1.925  1.0552  0.2324 -0.2041
  558HOH     H1 1707   0.795   1.878   2.002 -0.4068 -0.4525  0.7270
  558HOH     H2 1708   0.734   1.811   1.881 -0.1225  0.0274  0.3146
  559HOH      O 1709   0.458   0.556   2.692  0.2194 -0.2045 -0.4780
  559HOH     H1 1710   0.544   0.556   2.651 -0.3331 -0.4401 -1.7002
  559HOH     H2 1711   0.463   0.488   2.759  1.0099 -0.1106 -0.4207
  560HOH      O 1712   2.653   2.171   2.180  0.3018 -0.1789  0.1240
  560HOH     H1 1713   2.605   2.254   2.180  1.0425  0.2928  0.8479
  560HOH     H2 1714   2.643   2.137   2.091 -0.2098  0.5723 -0.1286
  561HOH      O 1715   1.630   2.649   1.585 -0.1560 -0.2252 -0.0790
  561HOH     H1 1716   1.710   2.639   1.638  0.0965  0.7118 -0.2420
  561HOH     H2 1717   1.615   2.562   1.548  0.5829 -0.5139  0.2516
  562HOH      O 1718   1.022   1.437   1.321 -0.4347  0.1110  0.5417
  562HOH     H1 1719   1.047   1.484   1.241 -1.3022 -0.1367  0.0980
  562HOH     H2 1720   1.103   1.398   1.352  0.1179  1.0736  0.3664
  563HOH      O 1721   1.756   2.243   1.333 -0.0732  0.1895 -0.1936
  563HOH     H1 1722   1.777   2.278   1.246  1.0541 -0.4596 -0.2202
  563HOH     H2 1723   1.681   2.185   1.317  0.3891 -0.2655 -0.8367
  564HOH      O 1724   0.460   1.227   1.840  0.4339 -0.6330  0.6226
  564HOH     H1 1725   0.372   1.190   1.836  0.4575 -0.9091  1.8430
  564HOH     H2 1726   0.518   1.156   1.813  0.2965 -0.3385 -0.5494
  565HOH      O 1727   2.768   2.831   1.732 -0.5536  0.2680 -0.7533
  565HOH     H1 1728   2.705   2.892   1.771 -0.6797  0.0934 -0.6786
  565HOH     H2 1729   2.735   2.744   1.756  0.2387  0.1755  0.1236
  566HOH      O 1730   0.904   2.681   0.231 -0.7019 -0.6055  0.2077
  566HOH     H1 1731   0.848   2.625   0.285 -0.4730 -1.2641 -0.2164
  566HOH     H2 1732   0.986   2.688   0.280 -1.1911  0.5642  0.9514
  567HOH      O 1733   0.486   2.845   0.773  0.1880  0.0431  0.6065
  567HOH     H1 1734   0.480   2.816   0.682 -0.4684  1.3435  0.1768
  567HOH     H2 1735   0.569   2.892   0.777  0.3621 -0.2723  0.7785
  568HOH      O 1736   0.955   2.264   2.591 -0.0454  0.0571 -0.1839
  568HOH     H1 1737   0.882   2.272   2.651 -0.1430  0.3405 -0.3356
  568HOH     H2 1738   0.963   2.350   2.551  0.7772  0.2142  0.2921
  569HOH      O 1739   0.743   0.729   2.816 -0.2525  0.4017  0.1556
  569HOH     H1 1740   0.747   0.816   2.856 -0.0521  0.2429  0.4979
  569HOH     H2 1741   0.679   0.681   2.870 -1.5837  0.7847 -0.9719
  570HOH      O 1742   2.003   2.636   1.531  0.5276 -0.0800 -0.1551
  570HOH     H1 1743   1.976   2.563   1.477 -0.0148 -0.4925  0.6320
  570HOH     H2 1744   2.000   2.602   1.621  1.3437  0.5816  0.1527
  571HOH      O 1745   2.553   1.951   2.782 -0.6790 -0.0215 -0.0960
  571HOH     H1 1746   2.602   1.918   2.706 -0.1655  0.4256  0.0262
  571HOH     H2 1747   2.581   1.894   2.854 -0.5861  0.0270 -0.0930
  572HOH      O 1748   1.078   2.658   0.991 -0.1209 -0.4459 -0.1462
  572HOH     H1 1749   0.991   2.678   1.024 -0.2261 -0.3237 -0.4838
  572HOH     H2 1750   1.082   2.563   0.986  0.0311 -0.4849  0.5560
  573HOH      O 1751   0.856   1.525   2.541  0.2450 -0.3605  0.7973
  573HOH     H1 1752   0.830   1.563   2.457  0.4299 -0.6695  0.5991
  573HOH     H2 1753   0.820   1.586   2.606  0.5396  0.1630  0.4892
  574HOH      O 1754   1.224   1.255   1.899  1.0505  0.2674  0.0753
  574HOH     H1 1755   1.246   1.175   1.947  0.5947  0.3998  0.5234
  574HOH     H2 1756   1.307   1.303   1.894  1.3396 -0.2521 -0.2470
  575HOH      O 1757   0.357   0.952   0.718 -0.7139 -0.4503  0.7821
  575HOH     H1 1758   0.431   1.009   0.740 -0.5210 -0.3911  0.0368
  575HOH     H2 1759   0.388   0.864   0.738 -0.5698 -0.3922  0.8196
  576HOH      O 1760   2.268   1.084   1.949  0.0915 -0.2207  0.4675
  576HOH     H1 1761   2.291   1.051   1.862 -0.2432 -0.7820  0.5755
  576HOH     H2 1762   2.350   1.119   1.984  0.5051 -1.0188  0.3582
  577HOH      O 1763   2.330   0.503   2.539  0.1822 -0.2729 -0.4363
  577HOH     H1 1764   2.320   0.481   2.632  0.3384 -0.7793 -0.5342
  577HOH     H2 1765   2.424   0.501   2.524  0.1726  0.0416 -0.5557
  578HOH      O 1766   0.796   1.563   2.252 -0.2483 -0.3111 -0.4529
  578HOH     H1 1767   0.702   1.580   2.261 -0.1713  0.2066 -0.5220
  578HOH     H2 1768   0.803   1.507   2.175 -0.5092 -0.4299 -0.3916
  579HOH      O 1769   0.498   1.349   2.102 -0.1460 -0.2353 -0.0751
  579HOH     H1 1770   0.475   1.354   2.009 -0.9468  0.2763  0.1315
  579HOH     H2 1771   0.565   1.281   2.106  0.4590  0.2440 -1.1209
  580HOH      O 1772   1.364   1.950   1.108  0.1203  0.3753 -0.7073
  580HOH     H1 1773   1.285   1.917   1.151  0.2085  1.1219  0.0661
  580HOH     H2 1774   1.414   1.871   1.086 -0.4915 -0.0736 -0.5278
  581HOH      O 1775   2.254   1.008   2.703 -0.2697  0.1599 -0.0837
  581HOH     H1 1776   2.212   1.039   2.622 -0.0833  0.0359 -0.2303
  581HOH     H2 1777   2.305   1.083   2.733  0.0565  0.0475 -0.3521
  582HOH      O 1778   2.839   0.525   1.571 -0.2475  0.4468 -0.1799
  582HOH     H1 1779   2.840   0.616   1.603 -0.3374  0.0474  1.0554
  582HOH     H2 1780   2.853   0.533   1.477  1.0028  1.6840  0.0411
  583HOH      O 1781   1.764   0.757   1.607  0.8446  0.3189 -0.5869
  583HOH     H1 1782   1.722   0.822   1.663 -0.7710 -0.5901 -0.6040
  583HOH     H2 1783   1.805   0.696   1.668 -0.9149 -0.6716 -0.2535
  584HOH      O 1784   2.676   2.570   2.414 -0.1982  0.3174  0.3605
  584HOH     H1 1785   2.745   2.562   2.479 -0.1822  0.4472  0.3601
  584HOH     H2 1786   2.603   2.611   2.461 -0.4017 -0.1404  0.4529
  585HOH      O 1787   0.422   0.818   2.086 -0.6983  0.1786 -0.0987
  585HOH     H1 1788   0.436   0.867   2.005  0.1610 -0.9410 -0.6813
  585HOH     H2 1789   0.429   0.884   2.155  0.6465  0.8667 -0.8111
  586HOH      O 1790   2.220   1.681   0.186  0.3639  0.0217  0.3890
  586HOH     H1 1791   2.153   1.724   0.240 -0.2276 -0.6900  0.2498
  586HOH     H2 1792   2.196   1.702   0.096 -0.3070 -1.0788  0.2843
  587HOH      O 1793   1.121   1.790   1.408  0.7926  0.4204 -0.0979
  587HOH     H1 1794   1.134   1.704   1.448  0.3863  0.6910  0.6395
  587HOH     H2 1795   1.121   1.772   1.314 -0.3164 -0.5525  0.0453
  588HOH      O 1796   0.948   2.824   2.148 -0.1459 -0.1367  0.5663
  588HOH     H1 1797   0.909   2.737   2.139 -0.5159  0.0643  0.1176
  588HOH     H2 1798   0.963   2.852   2.057  1.8398 -0.5346  0.6883
  589HOH      O 1799   0.376   1.920   0.380 -0.1493  0.0234 -0.2835
  589HOH     H1 1800   0.448   1.951   0.326  0.0681  0.4760  0.2531
  589HOH     H2 1801   0.306   1.984   0.367  0.1268  0.5026  0.4404
  590HOH      O 1802   1.130   2.248   1.734 -0.1169  0.2733  0.3199
  590HOH     H1 1803   1.165   2.164   1.764  0.4656  0.3400 -0.1309
  590HOH     H2 1804   1.072   2.225   1.661  0.8520  0.3021 -0.5080
  591HOH      O 1805   0.568   2.743   0.526  0.1302 -0.2055 -0.1533
  591HOH     H1 1806   0.575   2.650   0.546  0.3684 -0.1314  0.1230
  591HOH     H2 1807   0.552   2.746   0.432 -0.5161 -0.5458 -0.0650
  592HOH      O 1808   1.365   2.700   0.512  0.3781 -0.3785 -0.3324
  592HOH     H1 1809   1.435   2.719   0.575 -0.1968 -1.4221  0.7059
  592HOH     H2 1810   1.398   2.626   0.461  0.0070 -0.9731  0.2628
  593HOH      O 1811   2.048   1.765   0.418 -0.3847 -0.1681 -0.0925
  593HOH     H1 1812   2.028   1.839   0.475  0.5501  0.8879 -1.0189
  593HOH     H2 1813   1.967   1.714   0.415 -0.6375  0.0072  1.6723
  594HOH      O 1814   1.801   0.760   1.346  0.5559  0.3605  0.2767
  594HOH     H1 1815   1.804   0.774   1.440  1.0322  0.5110  0.2414
  594HOH     H2 1816   1.795   0.848   1.309 -0.8545  0.2811  0.1877
  595HOH      O 1817   1.192   0.738   2.274 -0.6551 -0.0664  0.6456
  595HOH     H1 1818   1.134   0.814   2.266 -0.3241  0.1571  0.3165
  595HOH     H2 1819   1.196   0.702   2.185  1.2654  1.0901  0.1395
  596HOH      O 1820   1.206   0.369   0.240  0.1070  0.2125 -0.1572
  596HOH     H1 1821   1.264   0.413   0.302 -0.0281  0.7795 -0.4115
  596HOH     H2 1822   1.209   0.425   0.162  0.6018 -0.6989 -0.8214
  597HOH      O 1823   0.591   0.571   1.396  0.1432  0.5117 -0.5192
  597HOH     H1 1824   0.503   0.586   1.432  0.0277 -0.3262 -0.4086
  597HOH     H2 1825   0.591   0.479   1.371  1.0297  0.4661 -0.4143
  598HOH      O 1826   1.566   2.754   0.804  0.1058  0.1937  0.3715
  598HOH     H1 1827   1.484   2.769   0.851 -0.3033 -0.3960 -0.1267
  598HOH     H2 1828   1.607   2.681   0.850  0.3402  0.4667  0.5999
  599HOH      O 1829   2.578   2.572   0.198 -0.4873  0.0295 -0.0397
  599HOH     H1 1830   2.656   2.544   0.245 -0.7264  1.1849  1.1516
  599HOH     H2 1831   2.591   2.666   0.184 -1.3653  0.1104 -0.4416
  600HOH      O 1832   1.022   0.146   0.199 -0.5444 -0.6274  0.6848
  600HOH     H1 1833   1.076   0.221   0.223 -0.2093 -0.5420 -0.2432
  600HOH     H2 1834   1.076   0.070   0.222 -0.3602 -0.5551  0.4987
  601HOH      O 1835   0.698   1.275   2.542 -0.4558 -0.2663 -0.1605
  601HOH     H1 1836   0.746   1.356   2.528 -0.9141 -0.1082 -0.9456
  601HOH     H2 1837   0.752   1.207   2.502  0.2774 -0.5014  1.1136
  602HOH      O 1838   2.306   2.664   0.369 -0.2410  0.0046  0.0092
  602HOH     H1 1839   2.318   2.738   0.428  0.0886 -0.5368  0.6404
  602HOH     H2 1840   2.260   2.701   0.293 -0.7500  0.7000  0.6301
  603HOH      O 1841   0.790   0.139   1.316 -0.2090 -1.0634 -0.1229
  603HOH     H1 1842   0.713   0.166   1.266  0.6055  0.0284 -0.8662
  603HOH     H2 1843   0.833   0.075   1.259  0.5391 -0.0684 -0.7404
  604HOH      O 1844   0.576   0.798   0.755 -0.0171 -0.0991 -0.4801
  604HOH     H1 1845   0.638   0.849   0.704 -0.2639 -0.2177 -0.9085
  604HOH     H2 1846   0.597   0.707   0.735  0.0201 -0.1546 -0.2025
  605HOH      O 1847   0.441   0.590   2.325 -0.1086 -0.4241  0.6502
  605HOH     H1 1848   0.345   0.593   2.320 -0.0746  0.2505  0.0776
  605HOH     H2 1849   0.470   0.605   2.235  0.5402 -0.2961  0.8696
  606HOH      O 1850   2.176   2.033   1.422  0.6188 -0.5092  0.4605
  606HOH     H1 1851   2.170   2.005   1.331  0.6338 -0.5902  0.4838
  606HOH     H2 1852   2.209   2.123   1.418  0.2966 -0.3919  0.3709
  607HOH      O 1853   0.510   1.576   2.398  0.0113 -0.2236 -0.3125
  607HOH     H1 1854   0.533   1.612   2.313 -1.0240  1.0547 -0.1135
  607HOH     H2 1855   0.534   1.483   2.392  0.4567 -0.0646 -1.7879
  608HOH      O 1856   1.299   0.520   0.970  0.1486  0.3229 -0.5494
  608HOH     H1 1857   1.280   0.614   0.963  0.5265  0.4345 -0.1390
  608HOH     H2 1858   1.392   0.513   0.947  0.8277  0.3998  1.7581
  609HOH      O 1859   1.220   2.546   1.796 -0.0104 -0.4178  0.1719
  609HOH     H1 1860   1.214   2.451   1.779  0.6510 -0.3283 -0.7048
  609HOH     H2 1861   1.303   2.557   1.842 -0.3066 -0.3018  0.6908
  610HOH      O 1862   1.721   1.891   1.313 -0.0406  0.6563  0.0420
  610HOH     H1 1863   1.758   1.895   1.225  0.1559  0.6893  0.1243
  610HOH     H2 1864   1.643   1.946   1.309 -0.4321  0.0805 -0.3001
  611HOH      O 1865   0.832   2.311   1.926 -0.2049  0.5353 -0.4509
  611HOH     H1 1866   0.876   2.388   1.889  1.4149 -0.7409 -1.4891
  611HOH     H2 1867   0.854   2.313   2.019  1.0491  0.6377 -0.7128
  612HOH      O 1868   2.857  -0.035   2.099  0.2235 -0.6757  1.3318
  612HOH     H1 1869   2.938   0.015   2.095 -0.0577 -0.2377  0.1130
  612HOH     H2 1870   2.789   0.031   2.117 -0.1507 -0.5493 -0.2847
  613HOH      O 1871   2.406   0.122   2.848 -0.2495  0.6334 -0.6380
  613HOH     H1 1872   2.312   0.126   2.829 -0.1809 -0.3438 -1.3535
  613HOH     H2 1873   2.412   0.063   2.924 -0.2038  0.5518 -0.7049
  614HOH      O 1874   1.643   2.167   0.851 -0.8243  0.4471  0.1802
  614HOH     H1 1875   1.557   2.191   0.816 -0.9053 -0.0913 -0.0069
  614HOH     H2 1876   1.643   2.071   0.852 -0.1199  0.4302 -0.0951
  615HOH      O 1877   0.760   1.239   0.324  0.0159  0.6042 -0.0097
  615HOH     H1 1878   0.753   1.294   0.246 -0.8828  1.0840  0.3851
  615HOH     H2 1879   0.687   1.179   0.318  0.8592 -0.4475 -0.3189
  616HOH      O 1880   1.605   0.644   0.276  0.2719 -0.2887  0.1764
  616HOH     H1 1881   1.539   0.710   0.254  0.7463  0.2940  0.4317
  616HOH     H2 1882   1.554   0.567   0.303 -0.2971 -0.0565 -0.1976
  617HOH      O 1883   0.069   0.453   2.615 -0.0820 -0.0972  0.4438
  617HOH     H1 1884   0.159   0.432   2.640  0.0177  0.0187  0.1979
  617HOH     H2 1885   0.028   0.484   2.695 -0.2132 -1.1369  0.8014
  618HOH      O 1886   1.737   2.769   0.549  0.3163 -0.6864 -0.4215
  618HOH     H1 1887   1.728   2.688   0.600 -1.3087 -0.3485 -0.0712
  618HOH     H2 1888   1.753   2.739   0.460 -0.5989 -1.4271 -0.3587
  619HOH      O 1889   1.287   2.371   0.259  0.3050  0.6209  1.2610
  619HOH     H1 1890   1.208   2.320   0.279  0.2667  0.5572  0.9479
  619HOH     H2 1891   1.255   2.456   0.230  0.3155  0.3192  0.3177
  620HOH      O 1892   1.578   0.397   2.811 -0.1988  0.0253  0.0094
  620HOH     H1 1893   1.615   0.471   2.764  1.4304 -0.7040 -0.0026
  620HOH     H2 1894   1.528   0.349   2.745 -0.7370  0.7341 -0.1258
  621HOH      O 1895   0.676   2.169   1.485 -0.4349 -0.4928 -0.5482
  621HOH     H1 1896   0.595   2.146   1.530 -0.2901 -0.0371 -0.0275
  621HOH     H2 1897   0.745   2.145   1.546 -0.2049 -0.3103 -0.7327
  622HOH      O 1898   2.441   2.885   0.197 -0.3140  1.3667  0.5771
  622HOH     H1 1899   2.441   2.813   0.260  0.0036 -0.4951 -1.3244
  622HOH     H2 1900   2.523   2.931   0.213  0.8589 -0.4136  0.2622
  623HOH      O 1901   2.568   1.954   0.363 -0.0233 -0.7755  0.1883
  623HOH     H1 1902   2.501   1.968   0.297 -0.3227  0.1828  0.6684
  623HOH     H2 1903   2.643   1.920   0.314 -0.1794  0.0444 -0.6780
  624HOH      O 1904   0.598   2.561   1.859 -0.7767 -0.2968 -0.0491
  624HOH     H1 1905   0.629   2.487   1.912 -0.7064 -0.1213  0.1592
  624HOH     H2 1906   0.521   2.592   1.907 -0.9654 -0.4028 -0.2818
  625HOH      O 1907   0.575   0.381   1.009 -0.0582 -0.3386 -0.2757
  625HOH     H1 1908   0.633   0.457   1.010  0.1853 -0.5131  0.6171
  625HOH     H2 1909   0.508   0.403   0.944  0.3060  0.4021 -0.4232
  626HOH      O 1910   0.503   1.836   0.623  0.3129  1.2950  0.2418
  626HOH     H1 1911   0.471   1.844   0.533  1.4870  1.2373 -0.2240
  626HOH     H2 1912   0.425   1.820   0.675 -0.3208  0.2140 -0.9184
  627HOH      O 1913   1.787   1.700   1.842  0.1942 -0.1936  0.6066
  627HOH     H1 1914   1.786   1.668   1.752  0.3629 -0.2982  0.6407
  627HOH     H2 1915   1.879   1.719   1.860  0.1431 -0.0404  0.7107
  628HOH      O 1916   1.719   2.509   0.672  0.0960 -0.4492  0.3795
  628HOH     H1 1917   1.762   2.492   0.756  0.3280  0.0275  0.3651
  628HOH     H2 1918   1.626   2.496   0.690  0.2174 -1.3465  0.4462
  629HOH      O 1919   0.843   2.636   1.337  1.5164 -0.0903 -0.6189
  629HOH     H1 1920   0.860   2.544   1.356  1.2679  0.0426  0.3358
  629HOH     H2 1921   0.914   2.683   1.381  1.3137  0.2023 -0.5978
  630HOH      O 1922   1.895   0.255   2.833 -0.1968 -0.1287 -0.2160
  630HOH     H1 1923   1.817   0.201   2.820  0.1261 -0.3639 -1.4797
  630HOH     H2 1924   1.917   0.245   2.925 -0.9190 -1.0916 -0.1222
  631HOH      O 1925   1.933   1.115   1.591  0.1177  1.3582 -0.6974
  631HOH     H1 1926   1.972   1.061   1.660 -1.4259  1.4893  0.3767
  631HOH     H2 1927   1.969   1.079   1.510  0.2403 -0.3836  0.0375
  632HOH      O 1928   1.099   2.762   1.241  0.4115 -0.4540  0.3344
  632HOH     H1 1929   1.126   2.711   1.164  0.5156 -0.2160  0.2101
  632HOH     H2 1930   1.117   2.853   1.216  0.0477 -0.3413  0.4808
  633HOH      O 1931   2.155   1.371   0.003  0.3973  0.1757  0.1192
  633HOH     H1 1932   2.151   1.391   0.096  0.6530  0.0180  0.1676
  633HOH     H2 1933   2.095   1.433  -0.038 -0.1360 -0.1165  0.4437
  634HOH      O 1934   0.919   2.401   2.908  0.2231 -0.0527 -0.1969
  634HOH     H1 1935   0.945   2.322   2.860  1.1114  0.6400 -0.9227
  634HOH     H2 1936   0.844   2.434   2.859  0.5644  0.1618 -0.5849
  635HOH      O 1937   2.012   0.653   2.051 -0.5252  0.6748  0.4112
  635HOH     H1 1938   1.953   0.719   2.088 -0.0339  0.8580  0.8924
  635HOH     H2 1939   2.026   0.590   2.122 -1.0992 -0.0469 -0.0812
  636HOH      O 1940   2.237   0.615   1.899  0.1724  0.1722  0.3305
  636HOH     H1 1941   2.301   0.568   1.951  0.8606  1.3874  0.6566
  636HOH     H2 1942   2.164   0.630   1.958  0.4455  0.5019  0.5927
  637HOH      O 1943   2.499   2.436   2.252 -0.2591  0.0102 -0.0535
  637HOH     H1 1944   2.503   2.494   2.176  0.4523  0.8393  0.5794
  637HOH     H2 1945   2.566   2.469   2.311 -0.3269 -1.0314  0.6558
  638HOH      O 1946   0.763   0.007   2.878 -0.3237  0.0865  0.1370
  638HOH     H1 1947   0.688   0.065   2.888 -0.7384 -0.2509 -0.7247
  638HOH     H2 1948   0.828   0.059   2.831 -0.2567  0.1855  0.3362
  639HOH      O 1949   2.045   0.260   0.774 -0.1858  0.2977 -0.0492
  639HOH     H1 1950   2.113   0.275   0.838  0.3662 -0.6993 -0.3588
  639HOH     H2 1951   2.092   0.245   0.692 -0.6502 -1.4464 -0.0801
  640HOH      O 1952   2.519   1.126   2.096  0.5888  0.7729  0.3211
  640HOH     H1 1953   2.552   1.064   2.032 -0.7756 -0.2004  0.4825
  640HOH     H2 1954   2.593   1.142   2.155  1.0480 -0.5441  0.1492
  641HOH      O 1955   0.495   1.828   1.993 -0.6619  0.1536  0.3947
  641HOH     H1 1956   0.581   1.867   1.980 -0.5184 -0.2485  0.1018
  641HOH     H2 1957   0.472   1.792   1.907 -0.4622 -1.0424  0.8038
  642HOH      O 1958   2.822   1.719   1.724  0.0995  0.9478  0.3795
  642HOH     H1 1959   2.880   1.684   1.656 -0.1075  0.6626  0.3454
  642HOH     H2 1960   2.858   1.686   1.806 -0.4682  0.0958  0.3025
  643HOH      O 1961   2.101   1.126   2.473  0.3178  0.0738  0.4807
  643HOH     H1 1962   2.037   1.092   2.409 -1.0423  0.5585  1.4746
  643HOH     H2 1963   2.175   1.156   2.420 -0.5395  0.0327 -0.8287
  644HOH      O 1964   0.438   2.158   0.770  0.3867 -0.1498 -0.4997
  644HOH     H1 1965   0.425   2.063   0.777 -0.4104 -0.0045  0.3316
  644HOH     H2 1966   0.350   2.195   0.779  0.7896  0.7010  0.1950
  645HOH      O 1967   0.953   1.053   1.736  0.4566  0.2598 -0.0499
  645HOH     H1 1968   0.964   1.146   1.714  1.8810  0.2007  0.2211
  645HOH     H2 1969   1.002   1.006   1.669  0.0305 -0.2894  0.0125
  646HOH      O 1970   0.355   1.449   1.478 -0.0065 -0.6235 -0.4088
  646HOH     H1 1971   0.285   1.448   1.544  0.4905 -0.2255  0.1496
  646HOH     H2 1972   0.349   1.535   1.438  0.3915 -0.4450 -0.0942
  647HOH      O 1973   2.288   1.016   0.101 -0.1151 -0.2994 -0.3025
  647HOH     H1 1974   2.276   1.076   0.175 -0.6985 -0.9201  0.1362
  647HOH     H2 1975   2.236   1.054   0.030  0.6698  0.4460 -0.5080
  648HOH      O 1976   2.266   0.349   1.356 -0.4598 -0.1477 -0.3263
  648HOH     H1 1977   2.208   0.410   1.401 -0.2694 -0.1222 -0.1106
  648HOH     H2 1978   2.270   0.380   1.266 -0.2544  0.2382 -0.1858
  649HOH      O 1979   0.613   2.471   1.594 -0.6970  0.1802  0.7005
  649HOH     H1 1980   0.627   2.491   1.687 -1.1077  0.2521  0.7521
  649HOH     H2 1981   0.700   2.456   1.559 -0.5443  0.0798  1.1164
  650HOH      O 1982   2.502   0.105   0.865  0.2339  0.7028  0.9169
  650HOH     H1 1983   2.437   0.081   0.931 -0.3989 -0.3541 -0.0100
  650HOH     H2 1984   2.451   0.146   0.795  0.7198  0.7759  0.5959
  651HOH      O 1985   1.409   1.500   2.044  0.3628  0.0645  0.0450
  651HOH     H1 1986   1.386   1.421   2.093  0.0255  0.0946 -0.0597
  651HOH     H2 1987   1.491   1.477   2.000 -0.3137 -0.6786 -0.9411
  652HOH      O 1988   1.440   1.230   1.549 -0.9411  0.0918 -0.4223
  652HOH     H1 1989   1.445   1.322   1.522 -0.2030  0.4463  0.7633
  652HOH     H2 1990   1.527   1.195   1.532 -0.7883  0.0308  0.4107
  653HOH      O 1991   0.378   1.211   1.065  0.1514 -0.4360  0.0712
  653HOH     H1 1992   0.432   1.205   0.986  0.3867 -0.3534  0.2207
  653HOH     H2 1993   0.440   1.237   1.134 -0.0545 -0.4834  0.2771
  654HOH      O 1994   2.848   0.255   1.731  0.3701  0.2366  0.6530
  654HOH     H1 1995   2.901   0.330   1.704  0.3833  0.3796  1.0653
  654HOH     H2 1996   2.911   0.184   1.745  0.3290  0.0526 -0.0333
  655HOH      O 1997   0.429   2.730   2.007 -0.1153  0.3651 -0.0056
  655HOH     H1 1998   0.358   2.741   1.944 -0.3235 -0.5189  0.0477
  655HOH     H2 1999   0.385   2.720   2.091  0.0741 -0.0244  0.0529
  656HOH      O 2000   0.247   1.527   2.125 -0.2466  0.0193 -0.0518
  656HOH     H1 2001   0.289   1.505   2.042  0.2272 -1.1244  0.4487
  656HOH     H2 2002   0.316   1.516   2.190 -0.6333  0.7944  0.5205
  657HOH      O 2003   1.619   0.216   1.627  0.3868 -0.0438  0.4505
  657HOH     H1 2004   1.581   0.138   1.667  0.2816  0.1450  0.7252
  657HOH     H2 2005   1.587   0.214   1.537  0.8290 -0.6037  0.2950
  658HOH      O 2006   1.586   1.162   0.683  0.0294  0.0358 -0.1001
  658HOH     H1 2007   1.640   1.083   0.677  0.5326  0.3759 -0.2007
  658HOH     H2 2008   1.646   1.233   0.663 -0.4169  0.4483 -0.0068
  659HOH      O 2009   1.406   0.816   2.720  0.0417 -0.4576  0.0630
  659HOH     H1 2010   1.498   0.791   2.732  0.1143 -0.1355  0.1998
  659HOH     H2 2011   1.386   0.793   2.629 -0.0023 -1.3297  0.2761
  660HOH      O 2012   2.852   2.189   2.591 -0.2450 -0.0898  0.3376
  660HOH     H1 2013   2.929   2.150   2.632 -0.3188 -0.3035  0.2767
  660HOH     H2 2014   2.795   2.114   2.571 -0.0444 -0.0363 -0.4932
  661HOH      O 2015   0.720   0.064   0.533  0.0787 -0.3605  0.3554
  661HOH     H1 2016   0.688  -0.026   0.520  0.9861 -0.5964 -0.4411
  661HOH     H2 2017   0.699   0.109   0.452  0.4448 -0.1174  0.3898
  662HOH      O 2018   0.505   1.069   0.325  0.3441 -0.1462  0.0418
  662HOH     H1 2019   0.482   0.995   0.381  1.1404 -0.9344 -0.5999
  662HOH     H2 2020   0.478   1.043   0.237 -0.1157  0.7049 -0.0955
  663HOH      O 2021   1.645   1.886   0.836  0.7344  0.0312  0.4383
  663HOH     H1 2022   1.656   1.845   0.750  0.5048  0.3065  0.2750
  663HOH     H2 2023   1.592   1.824   0.885 -0.1800  0.4019 -0.0236
  664HOH      O 2024   2.113   1.911   1.152  0.0219  0.1267 -0.4521
  664HOH     H1 2025   2.172   1.886   1.080  0.3827 -0.6389  0.0841
  664HOH     H2 2026   2.026   1.896   1.116  0.1886 -1.7059 -0.3217
  665HOH      O 2027   1.180   1.934   2.156  0.6555  0.4823  0.0411
  665HOH     H1 2028   1.126   1.991   2.102 -0.6002 -0.8846 -0.2643
  665HOH     H2 2029   1.144   1.942   2.244 -0.2476 -0.5462 -0.1904
  666HOH      O 2030   1.768   2.695   0.289  1.0456  0.1391  0.0364
  666HOH     H1 2031   1.724   2.716   0.207 -0.4504  0.6251  0.8769
  666HOH     H2 2032   1.777   2.599   0.287  0.0697  0.0243 -0.2976
  667HOH      O 2033   2.459   0.571   0.295 -0.0566  0.2289 -0.2684
  667HOH     H1 2034   2.477   0.483   0.263 -0.2010  0.3435 -0.6739
  667HOH     H2 2035   2.446   0.623   0.216  1.3031  0.8962 -0.1051
  668HOH      O 2036   1.815   1.896   1.568 -0.0753 -0.3604  0.5079
  668HOH     H1 2037   1.787   1.902   1.477  0.5943  0.0408  0.3114
  668HOH     H2 2038   1.734   1.895   1.619 -0.4888 -1.2326 -0.1157
  669HOH      O 2039   0.552   1.846   2.483 -0.0867 -0.0418 -0.3640
  669HOH     H1 2040   0.544   1.869   2.390 -0.1546 -1.1331 -0.6534
  669HOH     H2 2041   0.545   1.750   2.485  0.4274 -0.0873  0.7154
  670HOH      O 2042   1.045   1.966   2.400 -0.6103  0.2483  0.0705
  670HOH     H1 2043   1.124   1.998   2.444 -0.3627 -0.1800 -0.0536
  670HOH     H2 2044   1.012   1.898   2.458 -0.5037 -0.0451 -0.2074
  671HOH      O 2045   2.585   0.246   0.581  0.1201  0.0431  0.6618
  671HOH     H1 2046   2.627   0.194   0.650 -0.4728  0.3291  1.2678
  671HOH     H2 2047   2.639   0.325   0.575 -0.3199  0.4312  1.4700
  672HOH      O 2048   0.197   2.130   2.731  0.2086 -0.6897  0.1138
  672HOH     H1 2049   0.170   2.067   2.798 -0.1518 -0.2054  0.4313
  672HOH     H2 2050   0.228   2.075   2.659 -0.0286 -1.2333  0.4107
  673HOH      O 2051   2.541   0.034   1.919  0.0268  0.1316 -0.0152
  673HOH     H1 2052   2.606   0.102   1.937  0.3670 -0.3529  0.7042
  673HOH     H2 2053   2.519  -0.002   2.005 -0.5836 -0.2703 -0.3247
  674HOH      O 2054   0.504   0.956   2.335 -0.9969 -0.2705 -0.2544
  674HOH     H1 2055   0.473   1.033   2.383  0.0873 -0.0073  0.0745
  674HOH     H2 2056   0.497   0.885   2.399 -0.0788 -0.0269  0.1510
  675HOH      O 2057   2.388   0.982   1.710 -0.5068 -0.4528  0.3889
  675HOH     H1 2058   2.369   1.057   1.653 -0.1690  0.2520  1.1571
  675HOH     H2 2059   2.435   0.920   1.654  0.5558  0.5643  0.0775
  676HOH      O 2060   0.356   2.397   1.475  0.7633 -0.8388 -0.1397
  676HOH     H1 2061   0.339   2.404   1.569 -0.1105  0.4122 -0.3404
  676HOH     H2 2062   0.450   2.412   1.466  0.7205 -0.0790  0.4887
  677HOH      O 2063   1.008   0.985   1.993  0.6493  0.2823 -0.5759
  677HOH     H1 2064   0.928   0.966   2.042  0.7769  0.2313 -0.3846
  677HOH     H2 2065   0.978   1.010   1.906  0.3454  1.4126 -0.1861
  678HOH      O 2066   1.211   1.083   1.430  0.1860 -0.4321 -0.6490
  678HOH     H1 2067   1.224   0.992   1.455  0.7607 -0.0258  0.7172
  678HOH     H2 2068   1.288   1.129   1.465 -0.8262  0.8073  0.1369
  679HOH      O 2069   1.089   0.348   2.024 -0.4064  0.3666  0.2676
  679HOH     H1 2070   1.116   0.256   2.031 -0.9687  0.2277  0.8230
  679HOH     H2 2071   0.995   0.343   2.004 -0.4065  0.8222  0.1425
  680HOH      O 2072   1.831   1.900   2.686  0.6689  0.3725 -0.3088
  680HOH     H1 2073   1.760   1.875   2.745  0.9500  0.4043  0.0562
  680HOH     H2 2074   1.789   1.921   2.604  0.2449  0.5352 -0.0523
  681HOH      O 2075   2.346   0.581   1.660 -0.1482 -0.0682 -0.2993
  681HOH     H1 2076   2.310   0.595   1.748  0.5201  0.0450 -0.0357
  681HOH     H2 2077   2.269   0.566   1.605 -0.5419 -1.1785  0.4842
  682HOH      O 2078   1.376   0.065   0.708  0.5714  0.0891  0.3786
  682HOH     H1 2079   1.282   0.083   0.714  0.3571 -0.9799  0.4862
  682HOH     H2 2080   1.391   0.039   0.618  0.4322 -1.3030  0.7132
  683HOH      O 2081   0.688   0.560   0.704 -0.3495  0.7379  0.2372
  683HOH     H1 2082   0.690   0.473   0.742 -0.2210  0.8096  0.3952
  683HOH     H2 2083   0.766   0.566   0.649  0.1312  1.0694  0.9354
  684HOH      O 2084   1.900   1.616   1.324  0.0593  0.0654 -1.4578
  684HOH     H1 2085   1.991   1.643   1.340 -0.4540  1.2213 -0.0197
  684HOH     H2 2086   1.868   1.680   1.260 -0.1832  0.7728 -0.6635
  685HOH      O 2087   2.174   2.602   1.146  0.8087 -0.1591  0.1844
  685HOH     H1 2088   2.164   2.666   1.217  1.1663  0.0598  0.0425
  685HOH     H2 2089   2.106   2.625   1.083  0.7580 -0.0940  0.2614
  686HOH      O 2090   2.865   0.173   1.304 -0.4279 -0.2344  0.3355
  686HOH     H1 2091   2.812   0.151   1.227  0.0202  0.4772 -0.1962
  686HOH     H2 2092   2.804   0.216   1.364 -0.4988  0.4757 -0.2217
  687HOH      O 2093   0.175   0.667   2.076 -0.3582  0.2268 -0.0555
  687HOH     H1 2094   0.261   0.708   2.060 -0.1608 -0.5938 -1.3595
  687HOH     H2 2095   0.175   0.649   2.170  0.8866  0.3175  0.0002
  688HOH      O 2096   0.745   0.804   1.355 -0.2348  0.2644 -0.9425
  688HOH     H1 2097   0.839   0.788   1.358 -0.2676  0.0420 -1.0995
  688HOH     H2 2098   0.707   0.721   1.324 -0.4925  0.3058 -0.7455
  689HOH      O 2099   0.538   2.411   0.725  0.7179 -0.1807  0.5654
  689HOH     H1 2100   0.494   2.326   0.723  0.8929 -0.2821 -0.7581
  689HOH     H2 2101   0.492   2.461   0.793  0.1867 -1.0970  0.9125
  690HOH      O 2102   0.267   2.095   1.426  0.1098 -0.1184  0.5092
  690HOH     H1 2103   0.245   2.121   1.515 -0.0863 -0.0222  0.4326
  690HOH     H2 2104   0.227   2.162   1.370 -0.0014 -0.3257  0.3365
  691HOH      O 2105   1.291   1.793   0.798  0.0287  0.4803  0.5387
  691HOH     H1 2106   1.311   1.725   0.862 -0.6969  0.2158  0.5041
  691HOH     H2 2107   1.235   1.855   0.845 -0.2030  0.4816  0.2642
  692HOH      O 2108   2.543   2.552   2.003 -0.3920  0.3952  0.2572
  692HOH     H1 2109   2.589   2.534   1.921 -0.5376 -0.1234  0.2861
  692HOH     H2 2110   2.610   2.589   2.060 -0.1883  0.3476  0.0533
  693HOH      O 2111   2.017   1.002   1.282  0.3906 -0.4970 -0.5285
  693HOH     H1 2112   1.927   0.983   1.257  0.3978 -1.5463  0.1011
  693HOH     H2 2113   2.070   0.968   1.210  0.3039  0.0316 -0.8530
  694HOH      O 2114   2.574   1.349   1.683  0.3135  0.8183 -0.0876
  694HOH     H1 2115   2.658   1.384   1.712  0.0812  1.1742  0.1769
  694HOH     H2 2116   2.519   1.427   1.670  0.0418  0.5930 -0.3028
  695HOH      O 2117   2.134   0.834   0.259  0.1080 -0.0458  0.5071
  695HOH     H1 2118   2.204   0.877   0.210 -0.0386  0.2158  0.5245
  695HOH     H2 2119   2.178   0.765   0.309  0.2817 -0.2015  0.1429
  696HOH      O 2120   2.796   2.123   0.823 -0.2072 -0.4875 -0.3290
  696HOH     H1 2121   2.713   2.083   0.796 -0.1766 -0.9118  0.1733
  696HOH     H2 2122   2.771   2.195   0.881 -0.2271 -0.5849 -0.2161
  697HOH      O 2123   1.590   2.645   2.228 -0.3302  0.1517  0.0516
  697HOH     H1 2124   1.528   2.573   2.217  0.2675 -0.2944 -0.5805
  697HOH     H2 2125   1.670   2.614   2.186  0.5410  0.4517  1.3931
  698HOH      O 2126   2.684   2.760   1.245  0.8711 -0.4530  0.2637
  698HOH     H1 2127   2.624   2.685   1.247  0.1160  0.0864 -0.4936
  698HOH     H2 2128   2.659   2.812   1.322  0.8412 -0.5699  0.3338
  699HOH      O 2129   0.422   2.780   0.199  0.3224 -0.7409 -0.4280
  699HOH     H1 2130   0.393   2.861   0.155 -0.7484 -0.6337  0.3894
  699HOH     H2 2131   0.512   2.799   0.226  0.0097  0.3107 -0.0068
  700HOH      O 2132   2.555   1.797   1.780 -0.1641  0.6927  0.6311
  700HOH     H1 2133   2.635   1.757   1.746 -0.9213 -0.4813  0.0871
  700HOH     H2 2134   2.532   1.863   1.716 -0.2619  0.1850  0.1271
  701HOH      O 2135   0.453   2.265   0.094 -0.5029  0.2682  0.2354
  701HOH     H1 2136   0.462   2.296   0.184 -0.5635  0.5983  0.1277
  701HOH     H2 2137   0.475   2.340   0.040  0.2559 -0.1238 -0.0377
  702HOH      O 2138   0.159   1.776   0.691 -0.0079 -0.2737 -0.2580
  702HOH     H1 2139   0.077   1.789   0.738 -0.3882 -0.0193 -0.9752
  702HOH     H2 2140   0.227   1.804   0.753 -0.4793 -0.0982  0.1919
  703HOH      O 2141   2.536   1.348   0.051  0.1556  0.4286  0.1954
  703HOH     H1 2142   2.489   1.364  -0.031  0.2900 -0.0840  0.0091
  703HOH     H2 2143   2.532   1.253   0.063  0.1430  0.4975  0.7839
  704HOH      O 2144   1.033   2.029   1.512  0.2412 -0.0841  0.3841
  704HOH     H1 2145   0.970   2.006   1.581 -0.1925  0.0378  0.0417
  704HOH     H2 2146   1.048   1.947   1.465  0.5176 -0.1619  0.6020
  705HOH      O 2147   2.888   2.006   1.641  0.2764  0.7848 -0.5108
  705HOH     H1 2148   2.862   1.919   1.673  0.5870  1.1315  0.8321
  705HOH     H2 2149   2.836   2.019   1.562  0.0447 -0.5158 -0.6248
  706HOH      O 2150   1.535   2.104   1.263  0.2765  0.1963  0.5028
  706HOH     H1 2151   1.472   2.147   1.320 -0.0892 -0.3386  0.5117
  706HOH     H2 2152   1.482   2.066   1.193  0.6052 -0.1119  0.4177
  707HOH      O 2153   2.394   0.735   0.085 -0.0341 -0.1806 -0.2894
  707HOH     H1 2154   2.411   0.827   0.106 -0.3130  0.0167 -0.8770
  707HOH     H2 2155   2.373   0.736  -0.008 -0.5338 -0.7761 -0.1902
  708HOH      O 2156   2.416   1.724   0.754 -0.0374  0.5463  0.2913
  708HOH     H1 2157   2.331   1.688   0.779  0.4014 -0.8265 -0.0196
  708HOH     H2 2158   2.401   1.762   0.667 -0.2959  0.1884  0.1765
  709HOH      O 2159   1.901   0.530   2.297 -0.2220 -0.2071  0.0665
  709HOH     H1 2160   1.814   0.506   2.329 -0.5424  0.1024 -0.5405
  709HOH     H2 2161   1.937   0.586   2.366 -1.1446  0.9558 -0.3381
  710HOH      O 2162   0.076   0.244   0.816 -0.7370 -0.1469  0.2572
  710HOH     H1 2163   0.119   0.178   0.761  0.0155  0.0834  0.5527
  710HOH     H2 2164  -0.017   0.235   0.794 -0.7291 -1.6156  0.6153
  711HOH      O 2165   1.775   2.814   1.362 -0.1239 -0.3199  0.1852
  711HOH     H1 2166   1.712   2.792   1.432 -0.3637 -0.0770  0.0505
  711HOH     H2 2167   1.727   2.874   1.305  0.2343 -0.1299  0.0772
  712HOH      O 2168   2.494   0.799   2.574 -0.6917 -0.2660 -0.2528
  712HOH     H1 2169   2.412   0.764   2.607 -0.5010 -0.7036 -0.2270
  712HOH     H2 2170   2.488   0.790   2.479 -1.0631  0.5980 -0.3330
  713HOH      O 2171   1.791   2.118   2.867  0.1403 -0.4931 -0.2883
  713HOH     H1 2172   1.726   2.131   2.798  0.1202  0.0020 -0.1880
  713HOH     H2 2173   1.853   2.055   2.831 -0.1520 -0.6312 -0.5581
  714HOH      O 2174   1.225   1.560   1.552  0.1390  0.2581 -0.5308
  714HOH     H1 2175   1.294   1.516   1.503  0.8303  0.5260  0.1574
  714HOH     H2 2176   1.185   1.490   1.604  0.1004  0.1588 -0.6908
  715HOH      O 2177   2.100   2.874   2.578  0.2849 -0.1826  0.4096
  715HOH     H1 2178   2.172   2.811   2.576  0.6800  0.2684 -0.2091
  715HOH     H2 2179   2.039   2.843   2.510  0.4184  0.0220  0.1928
  716HOH      O 2180   2.778   2.616   2.161 -0.4611  0.7845 -0.1601
  716HOH     H1 2181   2.763   2.623   2.255 -0.6780  0.8273 -0.1985
  716HOH     H2 2182   2.834   2.691   2.140  1.8243 -0.5618  0.3858
  717HOH      O 2183   0.036   1.035   1.177 -0.4839  0.4237 -0.0933
  717HOH     H1 2184   0.114   0.982   1.194 -0.8110 -0.3086 -0.7749
  717HOH     H2 2185   0.068   1.126   1.182  0.3421  0.1494 -0.0515
  718HOH      O 2186   1.988   1.059   1.955  0.0712 -0.1577 -0.9304
  718HOH     H1 2187   1.972   0.984   1.898 -1.2366  0.1034 -0.9832
  718HOH     H2 2188   2.071   1.095   1.925  0.8378 -1.6452 -0.7909
  719HOH      O 2189   2.133   2.031   0.107 -0.9574  0.1543 -0.3579
  719HOH     H1 2190   2.052   2.028   0.158 -0.9777 -0.1037 -0.4032
  719HOH     H2 2191   2.180   2.106   0.142 -1.0733  0.1158 -0.1130
  720HOH      O 2192   0.701   0.775   2.550 -0.7719 -0.2897 -0.0102
  720HOH     H1 2193   0.714   0.751   2.642 -1.2902 -1.6621 -0.2376
  720HOH     H2 2194   0.606   0.769   2.537 -0.6964 -0.2651 -0.6612
  721HOH      O 2195   1.797   0.467   0.643 -0.3395 -0.5200  0.5826
  721HOH     H1 2196   1.739   0.400   0.607  0.0058  0.0650 -1.3001
  721HOH     H2 2197   1.861   0.418   0.695 -0.7440 -1.5151  0.1928
  722HOH      O 2198   0.846   2.081   1.725  0.6965 -0.3757  0.1122
  722HOH     H1 2199   0.846   2.004   1.782 -0.7316 -0.6104 -0.1449
  722HOH     H2 2200   0.833   2.155   1.784  0.6894 -0.4683  0.2276
  723HOH      O 2201   1.387   1.028   1.784  1.0562  0.2598  0.1093
  723HOH     H1 2202   1.391   1.120   1.758 -0.2612  0.3402  0.0565
  723HOH     H2 2203   1.345   1.029   1.870  0.5426 -0.2944 -0.1166
  724HOH      O 2204   2.676   2.831   2.869 -0.2342 -0.2507 -0.0345
  724HOH     H1 2205   2.585   2.835   2.839 -0.1000  1.4185 -0.3934
  724HOH     H2 2206   2.727   2.815   2.789 -0.1412  0.2603 -0.0864
  725HOH      O 2207   0.125   0.844   2.560 -0.3723  0.0270  0.4084
  725HOH     H1 2208   0.107   0.918   2.502 -0.8026  0.2042  0.7654
  725HOH     H2 2209   0.042   0.796   2.565 -0.0902 -0.5170  0.1466
  726HOH      O 2210   2.039   2.845   2.000 -0.4430 -0.0322 -0.1427
  726HOH     H1 2211   2.096   2.773   2.027 -0.9526 -0.5330 -0.3746
  726HOH     H2 2212   2.061   2.916   2.059  0.5679 -0.1415 -0.3568
  727HOH      O 2213   1.562   0.290   1.371  0.5368 -0.4354  0.0266
  727HOH     H1 2214   1.489   0.349   1.385 -0.2397 -1.4841  0.6596
  727HOH     H2 2215   1.561   0.272   1.276 -0.2582 -0.6947  0.0695
  728HOH      O 2216   0.998   0.851   1.527  0.2689  0.0911 -0.3349
  728HOH     H1 2217   1.040   0.771   1.498  0.2114 -0.1791  0.2889
  728HOH     H2 2218   0.915   0.822   1.565 -0.5022  0.6048 -1.5041
  729HOH      O 2219   2.195   2.227   0.263  0.3592  0.0456  0.7555
  729HOH     H1 2220   2.234   2.295   0.209 -0.6902 -0.5238 -0.9032
  729HOH     H2 2221   2.122   2.270   0.308 -0.9454 -0.0385 -1.0617
  730HOH      O 2222   2.194   1.094   0.660  0.2683 -0.3163  0.8302
  730HOH     H1 2223   2.112   1.089   0.708 -0.2212 -0.2594  0.0301
  730HOH     H2 2224   2.220   1.186   0.665 -0.9706  0.2163 -0.8487
  731HOH      O 2225   0.981   2.845   1.861  0.1596  0.2845 -0.3023
  731HOH     H1 2226   0.905   2.824   1.807 -0.5658 -0.3838  0.8890
  731HOH     H2 2227   1.054   2.850   1.799 -0.4555 -1.2350 -1.2587
  732HOH      O 2228   1.503   1.352   1.807 -0.2562  0.0288 -0.1799
  732HOH     H1 2229   1.581   1.297   1.817 -0.3921 -0.1284  0.0125
  732HOH     H2 2230   1.536   1.433   1.767  0.0307  0.0278  0.0531
  733HOH      O 2231   0.667   0.432   1.786  0.4039  0.4556  0.1051
  733HOH     H1 2232   0.653   0.454   1.878  0.9187 -0.3693  0.4054
  733HOH     H2 2233   0.599   0.368   1.766  0.8835 -0.1166  0.2263
  734HOH      O 2234   0.969   0.495   1.465 -0.1141 -0.4397  0.3793
  734HOH     H1 2235   1.053   0.495   1.510  0.2270 -0.5055 -0.2343
  734HOH     H2 2236   0.932   0.408   1.483  0.1203 -0.5466  0.3484
  735HOH      O 2237   0.561   0.309   1.264  0.0748 -1.0946 -0.1925
  735HOH     H1 2238   0.582   0.363   1.188  0.5505  0.5121  0.9556
  735HOH     H2 2239   0.482   0.262   1.239 -0.5313  0.3288 -1.2631
  736HOH      O 2240   1.653   0.730   2.761  0.4529 -0.2565 -0.2463
  736HOH     H1 2241   1.686   0.739   2.851  0.4925  1.6387 -0.3674
  736HOH     H2 2242   1.730   0.706   2.710  0.7125 -0.1286  0.0736
  737HOH      O 2243   0.560   2.419   2.116 -0.5533  0.2081  0.1120
  737HOH     H1 2244   0.559   2.324   2.118 -0.5824  0.2051 -0.0281
  737HOH     H2 2245   0.469   2.444   2.101 -0.5731  0.2627  0.3171
  738HOH      O 2246   0.579   2.678   1.375 -0.2752  0.0605 -0.2550
  738HOH     H1 2247   0.674   2.666   1.377 -0.3313 -0.5009 -0.5810
  738HOH     H2 2248   0.545   2.598   1.415 -0.6635 -0.7745 -2.0809
  739HOH      O 2249   0.167   2.276   0.116  0.3407  0.1455 -0.3943
  739HOH     H1 2250   0.256   2.256   0.086  0.2380  0.0914 -0.6714
  739HOH     H2 2251   0.124   2.312   0.039  0.0222 -0.1399 -0.3526
  740HOH      O 2252   1.833   1.857   1.052  0.2621  0.3952 -0.5060
  740HOH     H1 2253   1.791   1.877   0.969 -1.2530 -1.0324 -0.1731
  740HOH     H2 2254   1.860   1.766   1.045  0.0510  0.2181  0.5637
  741HOH      O 2255   0.974   2.433   0.605 -0.3270  0.3082  0.9063
  741HOH     H1 2256   1.042   2.465   0.664  0.5767  0.2125 -0.0074
  741HOH     H2 2257   1.008   2.350   0.572 -1.2502 -0.1222  0.9714
  742HOH      O 2258   1.097   0.922   0.668  0.3868  0.2270  0.0204
  742HOH     H1 2259   1.042   0.939   0.591  0.6005  0.2217 -0.1329
  742HOH     H2 2260   1.170   0.982   0.659  0.0173  0.7832  0.6315
  743HOH      O 2261   0.996   1.954   0.199 -0.3438  0.6099  0.0239
  743HOH     H1 2262   0.929   1.949   0.267  0.4552  0.6233  0.8447
  743HOH     H2 2263   1.027   1.864   0.189 -0.1794  0.6720 -0.0365
  744HOH      O 2264   2.137   0.911   1.065  0.6636 -0.3651 -0.4054
  744HOH     H1 2265   2.226   0.892   1.034  0.3280 -0.3960 -1.4488
  744HOH     H2 2266   2.080   0.857   1.010 -0.0113 -0.3447  0.2392
  745HOH      O 2267   0.633   0.485   2.482 -0.1982 -0.0002  0.0260
  745HOH     H1 2268   0.684   0.469   2.402 -0.0058 -1.1488  0.3372
  745HOH     H2 2269   0.548   0.516   2.450  0.1628  0.4271 -0.5688
  746HOH      O 2270   0.041   1.378   0.664 -0.9745  0.9391  0.0880
  746HOH     H1 2271   0.135   1.391   0.677 -0.4869 -1.2115 -0.5102
  746HOH     H2 2272   0.029   1.384   0.569 -1.1573 -0.0264  0.0311
  747HOH      O 2273   2.068   1.775   2.869 -0.3300 -0.0795  0.0536
  747HOH     H1 2274   2.082   1.870   2.875 -0.5083 -0.1018  1.5404
  747HOH     H2 2275   1.974   1.766   2.851 -0.1147 -0.0204 -1.4152
  748HOH      O 2276   1.527   0.248   0.841 -0.0485 -0.6748 -0.2167
  748HOH     H1 2277   1.467   0.180   0.809  0.1309 -0.6593 -0.5906
  748HOH     H2 2278   1.610   0.229   0.799 -0.3047  0.5245 -1.3839
  749HOH      O 2279   0.676   1.619   0.623  0.1366  0.1517 -0.2848
  749HOH     H1 2280   0.734   1.661   0.686  0.5964  0.7274 -1.0551
  749HOH     H2 2281   0.612   1.687   0.601 -2.1727 -0.9394  1.9239
  750HOH      O 2282   1.049   1.047   2.762 -0.2217  0.6464 -0.2688
  750HOH     H1 2283   1.099   1.078   2.838 -0.8778  0.1775  0.3786
  750HOH     H2 2284   0.958   1.067   2.784 -0.3990  0.7897 -1.0855
  751HOH      O 2285   2.746   1.436   0.215  0.4141 -0.4246  0.0684
  751HOH     H1 2286   2.810   1.368   0.194  0.8531  0.3689 -1.4859
  751HOH     H2 2287   2.671   1.416   0.160  0.6645  0.4579 -0.6403
  752HOH      O 2288   0.581   2.120   2.124  0.3308 -0.9426 -0.3072
  752HOH     H1 2289   0.527   2.068   2.183 -0.0336 -0.6822 -0.4014
  752HOH     H2 2290   0.665   2.128   2.169 -0.3399  0.4358  0.8926
  753HOH      O 2291   1.395   2.680   2.502 -0.1188 -0.3154 -0.1681
  753HOH     H1 2292   1.448   2.624   2.560 -0.6522 -1.6386 -0.8556
  753HOH     H2 2293   1.305   2.653   2.519 -0.3723  0.1511 -0.7236
  754HOH      O 2294   1.293   1.268   0.488  0.7176  0.3678  0.1330
  754HOH     H1 2295   1.277   1.290   0.580 -0.0843 -0.5663  0.2506
  754HOH     H2 2296   1.272   1.175   0.482  0.7124  0.4201 -1.0148
  755HOH      O 2297   0.954   0.662   0.904 -0.1615  0.2654 -0.1676
  755HOH     H1 2298   0.982   0.571   0.892 -0.2877  0.0723  0.8054
  755HOH     H2 2299   1.036   0.712   0.904 -0.0894  0.1565 -0.6916
  756HOH      O 2300   0.397   1.273   0.182 -0.2618  0.2836  0.1853
  756HOH     H1 2301   0.451   1.240   0.254 -0.9062  0.0934  0.6002
  756HOH     H2 2302   0.320   1.310   0.225 -0.5994  0.2865 -0.4040
  757HOH      O 2303   1.479   2.225   1.731 -0.3164 -0.2672 -0.7387
  757HOH     H1 2304   1.573   2.235   1.745 -0.4119 -0.6111  0.2829
  757HOH     H2 2305   1.440   2.303   1.771 -0.4742 -0.2008 -1.0184
  758HOH      O 2306   0.765   1.920   2.860  0.1872 -0.1344 -0.1179
  758HOH     H1 2307   0.829   1.991   2.861 -0.3331  0.3492 -0.3639
  758HOH     H2 2308   0.682   1.962   2.840 -0.3733 -0.6228  0.9845
  759HOH      O 2309   1.882   2.039   0.237  0.1567 -0.2180  0.4599
  759HOH     H1 2310   1.871   2.092   0.317 -0.8096 -0.5134  0.5501
  759HOH     H2 2311   1.844   2.093   0.168  0.2349 -0.3067  0.3481
  760HOH      O 2312   2.858   1.407   2.481  0.1155 -0.9625 -0.4627
  760HOH     H1 2313   2.802   1.449   2.416 -0.9146 -1.0347  0.3215
  760HOH     H2 2314   2.902   1.480   2.525 -0.2691 -0.8178 -0.3124
  761HOH      O 2315   2.018   0.343   2.027  0.3259 -0.6543  0.6304
  761HOH     H1 2316   1.924   0.323   2.029  0.1337 -0.0688 -0.5742
  761HOH     H2 2317   2.042   0.335   1.934  1.4876 -0.8424  0.9186
  762HOH      O 2318   1.414   1.789   2.273  0.1094  0.8965 -0.3785
  762HOH     H1 2319   1.479   1.719   2.276 -0.2198  0.5920  0.7974
  762HOH     H2 2320   1.464   1.868   2.251  0.7343  0.5458 -0.2646
  763HOH      O 2321   1.150   0.601   1.650 -0.7384 -0.0915  0.1901
  763HOH     H1 2322   1.242   0.575   1.659 -0.8329 -0.4360  0.1826
  763HOH     H2 2323   1.121   0.613   1.741 -0.6248  0.2471  0.1847
  764HOH      O 2324   1.051   1.284   2.137  0.4055  0.0123  0.1106
  764HOH     H1 2325   1.086   1.236   2.212  0.2839 -0.2573 -0.0023
  764HOH     H2 2326   1.070   1.228   2.062  0.1360  0.0746 -0.0073
  765HOH      O 2327   1.526   0.048   0.460  0.0150 -0.4379 -0.3729
  765HOH     H1 2328   1.589  -0.017   0.491 -0.4363 -0.4392  0.6168
  765HOH     H2 2329   1.499   0.016   0.374  1.4878 -0.3285 -0.9398
  766HOH      O 2330   1.760   2.801   2.740  0.6098  0.2701  0.2422
  766HOH     H1 2331   1.709   2.762   2.668  0.4176 -0.8770  0.9522
  766HOH     H2 2332   1.849   2.807   2.706  0.3169  0.8795 -0.4886
  767HOH      O 2333   0.307   2.918   2.882  0.8086  0.1992 -0.6499
  767HOH     H1 2334   0.308   2.823   2.872  0.6080  0.2164 -0.8417
  767HOH     H2 2335   0.214   2.941   2.887  0.8659  0.2819  0.4278
  768HOH      O 2336   2.736   1.844   0.200 -0.4278 -0.3818  0.0194
  768HOH     H1 2337   2.770   1.795   0.275 -0.4490  0.1328  0.3776
  768HOH     H2 2338   2.748   1.786   0.125  0.6870 -0.4543  0.2232
  769HOH      O 2339   1.134   2.759   0.386  0.7722 -0.3536 -0.0103
  769HOH     H1 2340   1.061   2.791   0.440  0.5890  0.5942 -0.7670
  769HOH     H2 2341   1.206   2.749   0.448  0.3229 -0.1691  0.5649
  770HOH      O 2342   1.386   1.843   0.534 -0.2286  0.7919  0.5594
  770HOH     H1 2343   1.470   1.797   0.543 -0.5826  0.0664  0.3412
  770HOH     H2 2344   1.339   1.822   0.614 -0.4487  0.6372  0.3940
  771HOH      O 2345   2.895   1.597   1.374  0.4397 -0.2814 -0.0293
  771HOH     H1 2346   2.944   1.679   1.387 -1.2197  0.8270 -0.2032
  771HOH     H2 2347   2.854   1.607   1.288 -1.2576 -0.4247  0.7005
  772HOH      O 2348   2.001   2.011   1.964 -0.5710  0.2218 -0.3053
  772HOH     H1 2349   2.018   2.037   1.874  0.0122 -0.1874 -0.3243
  772HOH     H2 2350   2.020   2.090   2.016 -0.8344  0.4347 -0.5257
  773HOH      O 2351   1.424   0.267   2.632  0.1641 -0.2677 -0.5185
  773HOH     H1 2352   1.343   0.300   2.671  0.5459  0.1072 -0.0015
  773HOH     H2 2353   1.396   0.202   2.568 -0.5544  0.0503 -0.5447
  774HOH      O 2354   1.924   0.599   1.795 -0.1882  0.2377 -0.4016
  774HOH     H1 2355   1.892   0.509   1.792  0.6824 -0.1478  0.5063
  774HOH     H2 2356   1.970   0.605   1.879  0.0785  1.4322 -0.5939
  775HOH      O 2357   2.811   0.342   0.039  0.3881 -0.2050 -0.5962
  775HOH     H1 2358   2.822   0.428  -0.003 -0.5932 -0.1504 -0.7843
  775HOH     H2 2359   2.877   0.341   0.108  0.3175  0.7842 -0.4842
  776HOH      O 2360   1.009   1.151   0.870  0.2117  0.0051 -0.3662
  776HOH     H1 2361   0.993   1.061   0.844  0.5435 -0.0090 -0.5390
  776HOH     H2 2362   1.039   1.146   0.961 -1.0774  0.0649  0.0947
  777HOH      O 2363   2.454   0.504   2.004 -0.1706  0.2239 -0.3716
  777HOH     H1 2364   2.453   0.428   2.061 -0.8679 -0.0225 -0.6983
  777HOH     H2 2365   2.476   0.469   1.917 -0.3350  0.4186 -0.4931
  778HOH      O 2366   2.017   2.895   0.271  0.8168 -0.3676 -0.8604
  778HOH     H1 2367   1.948   2.829   0.283 -0.6424  1.0545 -0.7697
  778HOH     H2 2368   2.019   2.909   0.176  0.2183  0.3020 -0.7873
  779HOH      O 2369   2.530   1.387   1.349 -0.3061  0.2470 -0.5763
  779HOH     H1 2370   2.540   1.297   1.379 -0.5075  0.0071 -1.2135
  779HOH     H2 2371   2.593   1.396   1.278  0.8654  1.1020  0.4670
  780HOH      O 2372   1.911   0.827   2.515  0.1870  0.8237 -0.0880
  780HOH     H1 2373   1.886   0.831   2.423  0.7417  0.5008 -0.2649
  780HOH     H2 2374   1.982   0.763   2.518 -0.9403 -0.5063  0.8290
  781HOH      O 2375   2.722   2.365   1.452 -0.1090 -0.4792 -0.0330
  781HOH     H1 2376   2.710   2.457   1.473  0.3366 -0.6708  1.2598
  781HOH     H2 2377   2.694   2.357   1.361  1.9690  1.3543 -1.0053
  782HOH      O 2378   0.947   0.642   1.867  0.7631  0.2726 -0.1653
  782HOH     H1 2379   0.877   0.607   1.921  0.8390 -0.1058 -0.3024
  782HOH     H2 2380   0.905   0.667   1.785  0.7998 -0.0822 -0.3001
  783HOH      O 2381   0.348   1.580   2.804 -0.3565  0.9123 -0.5168
  783HOH     H1 2382   0.262   1.606   2.837 -0.2141  0.5256  0.1932
  783HOH     H2 2383   0.409   1.641   2.846 -0.0895 -0.0804  0.6350
  784HOH      O 2384   1.489   1.127   2.782 -1.0265  0.0738  0.7926
  784HOH     H1 2385   1.491   1.174   2.698  0.1703  0.6676  1.1050
  784HOH     H2 2386   1.472   1.036   2.758  1.2210 -0.1684 -0.3859
  785HOH      O 2387   2.618   1.706   2.897  0.0321  0.5837 -0.0420
  785HOH     H1 2388   2.546   1.717   2.959  0.3618  0.3207  0.4009
  785HOH     H2 2389   2.600   1.623   2.853 -0.9080  1.3866 -1.2847
   2.90332   2.90332   2.90332
