# Supplementary material for: Broadening the Scope of Binding Free Energy Calculations Using a Separated Topologies Approach
Source: J Chem Theory Comput. 2023 Jul 24;19(15):5058–76. doi: 10.1021/acs.jctc.3c00282 (PMC10413862; doi:10.1021/acs.jctc.3c00282)
Supplement: Supplementary file 2 — ct3c00282_si_002.zip [file ct3c00282_si_002.zip › SI_paper/MALT1/input/Pfizer-01-01/complex.gro]

GROningen MAchine for Chemical Simulation
76227
    1ACE      C    1   7.127   6.493   5.892  0.4574  0.9288 -0.3931
    1ACE      O    2   7.130   6.575   5.808 -0.4679 -0.2697  0.6007
    1ACE    CH3    3   7.052   6.522   6.020 -0.1082 -0.7178 -0.7754
    1ACE   HH31    4   7.100   6.473   6.105 -1.0672  0.4130  0.5318
    1ACE   HH32    5   7.041   6.631   6.028 -0.3444 -0.7686 -0.3293
    1ACE   HH33    6   6.948   6.488   6.013 -0.3872  0.1498 -1.1344
    2PRO      N    7   7.194   6.373   5.872  0.6434 -0.5112  0.4039
    2PRO     CA    8   7.256   6.340   5.740 -0.3380  1.2385  0.1119
    2PRO      C    9   7.153   6.329   5.632  0.1133 -0.1408  0.2146
    2PRO      O   10   7.037   6.304   5.646  0.3868  0.4236 -0.0589
    2PRO     CB   11   7.322   6.199   5.762 -0.4158 -0.8845  0.2437
    2PRO     CG   12   7.259   6.141   5.889 -0.3086 -0.1914 -0.8688
    2PRO     CD   13   7.205   6.263   5.968 -0.7141  0.2583 -0.0094
    2PRO     HA   14   7.332   6.415   5.717 -0.0131  0.7968 -0.3127
    2PRO    HB2   15   7.307   6.127   5.682 -0.4006 -0.1473 -0.4379
    2PRO    HB3   16   7.425   6.222   5.790 -0.6758 -0.6070  1.0458
    2PRO    HG2   17   7.175   6.076   5.862 -0.9331 -0.3573  1.1494
    2PRO    HG3   18   7.331   6.084   5.947 -0.4109  0.7985  0.3200
    2PRO    HD2   19   7.274   6.296   6.046 -0.7236 -0.1369  0.1754
    2PRO    HD3   20   7.109   6.235   6.012 -1.0529 -0.7598 -1.2535
    3LEU      N   21   7.194   6.338   5.510 -0.8950  0.3030 -0.6777
    3LEU     CA   22   7.121   6.296   5.388 -0.1784  0.1508  0.2433
    3LEU      C   23   7.114   6.143   5.369 -0.1238  0.5715 -0.6940
    3LEU      O   24   7.193   6.061   5.423 -0.2511 -0.7870  0.0247
    3LEU     CB   25   7.196   6.355   5.266  0.4068 -0.1682 -0.5611
    3LEU     CG   26   7.180   6.506   5.253 -0.7088 -1.9262 -0.6605
    3LEU    CD1   27   7.297   6.570   5.325 -0.9948 -0.5293  0.0021
    3LEU    CD2   28   7.162   6.557   5.115 -0.7161 -1.1517  0.4417
    3LEU      H   29   7.292   6.358   5.501 -1.0637  0.9754 -1.1590
    3LEU     HA   30   7.019   6.333   5.396 -0.1214  0.5193 -0.5350
    3LEU    HB2   31   7.298   6.319   5.249  1.1168  1.9055 -1.3985
    3LEU    HB3   32   7.145   6.318   5.177  0.3554 -0.4684 -0.4122
    3LEU     HG   33   7.088   6.543   5.300  0.4260  0.1633  0.1972
    3LEU   HD11   34   7.386   6.522   5.285 -1.2914 -0.7502 -0.4040
    3LEU   HD12   35   7.310   6.674   5.293  0.3813 -0.6907 -0.0966
    3LEU   HD13   36   7.287   6.576   5.434  0.8704 -0.3602  0.2307
    3LEU   HD21   37   7.158   6.666   5.115  0.2124 -1.0540 -0.9744
    3LEU   HD22   38   7.237   6.529   5.041 -0.3930  0.5256  0.0450
    3LEU   HD23   39   7.066   6.526   5.074 -0.6974 -0.9086  0.2032
    4ALA      N   40   7.020   6.093   5.289  1.2403 -0.0973 -0.4708
    4ALA     CA   41   7.005   5.952   5.255 -0.2757  0.4498 -0.4408
    4ALA      C   42   7.087   5.938   5.128 -0.2904  0.6102 -1.1075
    4ALA      O   43   7.095   6.029   5.054 -0.4785 -0.0793  0.4484
    4ALA     CB   44   6.853   5.935   5.237 -0.8998  0.5212  0.4690
    4ALA      H   45   6.952   6.153   5.244 -0.9028 -1.5764  0.4834
    4ALA     HA   46   7.037   5.879   5.329 -0.7260 -0.7692 -1.3828
    4ALA    HB1   47   6.829   5.971   5.137 -0.3734  1.8559  0.7752
    4ALA    HB2   48   6.831   5.828   5.240  0.0373  0.2448 -0.7488
    4ALA    HB3   49   6.792   5.981   5.315 -0.7091  0.1813  0.8269
    5LYS      N   50   7.150   5.828   5.096  0.0707  0.7287 -0.2787
    5LYS     CA   51   7.214   5.805   4.969 -0.3778  0.0680  0.4116
    5LYS      C   52   7.110   5.782   4.861  0.2400 -0.6526  0.3746
    5LYS      O   53   7.127   5.812   4.740 -0.4677  0.0729 -0.5786
    5LYS     CB   54   7.311   5.685   4.987 -0.9317  0.8882 -0.6115
    5LYS     CG   55   7.398   5.647   4.872 -0.3034 -0.6838 -0.3027
    5LYS     CD   56   7.519   5.547   4.894  1.1543 -0.3505 -0.2876
    5LYS     CE   57   7.595   5.518   4.773  0.2858 -0.6990 -0.2516
    5LYS     NZ   58   7.721   5.445   4.810 -0.2816  0.3109  0.1794
    5LYS      H   59   7.156   5.748   5.157 -1.1661  0.3887 -0.5593
    5LYS     HA   60   7.279   5.889   4.946  0.1806 -0.6062 -0.6682
    5LYS    HB2   61   7.373   5.702   5.075  0.7057 -0.0144 -1.4856
    5LYS    HB3   62   7.273   5.590   5.025  0.4022  0.8002  0.7012
    5LYS    HG2   63   7.334   5.592   4.803 -0.7160  0.3043 -0.7475
    5LYS    HG3   64   7.423   5.741   4.824 -0.5450 -0.2283  0.4284
    5LYS    HD2   65   7.586   5.586   4.971  0.5939  0.5211 -0.2175
    5LYS    HD3   66   7.479   5.454   4.936 -0.0573  0.0768 -0.3946
    5LYS    HE2   67   7.540   5.459   4.700  1.1824 -0.6804 -0.9854
    5LYS    HE3   68   7.622   5.617   4.735  0.0368 -0.8205 -0.7588
    5LYS    HZ1   69   7.702   5.374   4.879  0.7982  0.4180  0.6203
    5LYS    HZ2   70   7.760   5.401   4.728 -0.4496  0.4653  0.0140
    5LYS    HZ3   71   7.796   5.502   4.848  0.1154  0.1052 -0.2803
    6ASP      N   72   7.008   5.712   4.892  0.3152  0.5034 -0.8718
    6ASP     CA   73   6.895   5.674   4.802 -0.4758  0.3572  0.3810
    6ASP      C   74   6.781   5.621   4.890  0.4000  0.0051  0.8140
    6ASP      O   75   6.807   5.571   5.000 -0.2034 -0.2474 -0.4263
    6ASP     CB   76   6.930   5.566   4.696 -1.0071 -0.8011  0.2720
    6ASP     CG   77   6.845   5.564   4.575  0.5038  0.2038  0.3572
    6ASP    OD1   78   6.738   5.630   4.581 -0.2963  0.1653 -0.2166
    6ASP    OD2   79   6.876   5.498   4.473  0.1638 -0.0754 -0.0238
    6ASP      H   80   6.996   5.695   4.991 -1.5245  0.4499 -1.0224
    6ASP     HA   81   6.861   5.758   4.742  0.5589  0.8579  0.4749
    6ASP    HB2   82   7.034   5.584   4.669 -1.0140 -0.4147  0.4804
    6ASP    HB3   83   6.927   5.463   4.732 -0.2171 -1.3812 -1.1957
    7LYS      N   84   6.654   5.623   4.842 -0.1309 -0.5157  0.1560
    7LYS     CA   85   6.539   5.581   4.917  0.7206 -0.1264 -0.2258
    7LYS      C   86   6.453   5.487   4.827  0.2564  0.5765  0.3975
    7LYS      O   87   6.420   5.526   4.714  0.2520  0.1582  0.2604
    7LYS     CB   88   6.450   5.710   4.953  0.7531 -0.6135  1.0974
    7LYS     CG   89   6.526   5.802   5.050  0.2087 -0.2486  0.3857
    7LYS     CD   90   6.458   5.927   5.108  0.8439 -0.6191  1.1700
    7LYS     CE   91   6.395   6.024   5.006 -0.0048 -0.2721  1.0878
    7LYS     NZ   92   6.336   6.147   5.070 -0.2107  0.0981 -0.8424
    7LYS      H   93   6.643   5.649   4.745 -0.3673  0.3656  0.4025
    7LYS     HA   94   6.565   5.533   5.011 -1.0538 -0.3663  0.2143
    7LYS    HB2   95   6.411   5.772   4.872  0.5205 -0.3968  1.3744
    7LYS    HB3   96   6.354   5.681   4.995  0.4700  0.8741  1.5980
    7LYS    HG2   97   6.561   5.742   5.134  0.4436 -0.6114  0.0348
    7LYS    HG3   98   6.616   5.840   5.001 -0.3988  0.4859 -0.2216
    7LYS    HD2   99   6.388   5.888   5.182  0.4143 -0.4645  0.8503
    7LYS    HD3  100   6.531   5.986   5.163  1.4095 -0.5420  0.3645
    7LYS    HE2  101   6.470   6.049   4.930 -0.1552  1.0883  1.3347
    7LYS    HE3  102   6.316   5.975   4.949  0.8780 -0.4059 -0.1038
    7LYS    HZ1  103   6.279   6.200   5.006  0.4174  0.9349 -0.7306
    7LYS    HZ2  104   6.271   6.132   5.146  0.6226  0.0801 -0.0934
    7LYS    HZ3  105   6.403   6.207   5.115 -0.7736  0.5986 -0.6465
    8VAL      N  106   6.405   5.371   4.878 -0.5184  0.6714  0.0871
    8VAL     CA  107   6.324   5.269   4.809  0.5529  0.3438 -0.4205
    8VAL      C  108   6.216   5.199   4.903  0.5085 -0.8519 -0.0212
    8VAL      O  109   6.224   5.194   5.028  0.1652  0.2550  0.0295
    8VAL     CB  110   6.419   5.160   4.746  0.5594  0.2162  0.0198
    8VAL    CG1  111   6.557   5.196   4.701  0.0501  0.1200  0.8635
    8VAL    CG2  112   6.439   5.032   4.825  0.0964 -0.0218 -0.2836
    8VAL      H  113   6.433   5.343   4.970  0.3105 -0.5217 -0.4836
    8VAL     HA  114   6.273   5.319   4.727  0.1843  0.5033 -0.1017
    8VAL     HB  115   6.364   5.136   4.654  0.4100  0.1766  0.1185
    8VAL   HG11  116   6.552   5.255   4.609  0.5145 -1.4569 -0.2446
    8VAL   HG12  117   6.628   5.233   4.775  0.3694 -0.0786  0.6573
    8VAL   HG13  118   6.615   5.108   4.675 -0.7172 -0.0157 -0.5868
    8VAL   HG21  119   6.342   4.983   4.836  0.2253 -0.4445 -0.9236
    8VAL   HG22  120   6.506   4.960   4.777  0.4389  0.1397 -0.0555
    8VAL   HG23  121   6.486   5.049   4.922 -0.9508  0.2186  0.2140
    9ALA      N  122   6.108   5.146   4.846 -0.0980  1.0126 -0.2297
    9ALA     CA  123   6.001   5.074   4.931 -0.2406 -0.6260 -0.5435
    9ALA      C  124   5.930   4.963   4.858 -0.1949 -0.2481 -0.7149
    9ALA      O  125   5.899   4.982   4.737  0.0028  0.1607 -0.3221
    9ALA     CB  126   5.906   5.178   4.993  0.8632  0.7103  0.3176
    9ALA      H  127   6.083   5.180   4.754 -0.7454 -0.2146 -0.5524
    9ALA     HA  128   6.054   5.029   5.015 -0.6168  0.2139  0.1721
    9ALA    HB1  129   5.839   5.209   4.913  0.7815 -0.6627 -0.1895
    9ALA    HB2  130   5.860   5.130   5.080  0.0368 -0.8469 -0.8814
    9ALA    HB3  131   5.964   5.267   5.019  1.6019  0.3805 -0.1427
   10LEU      N  132   5.896   4.859   4.936  0.0815  0.0634 -0.2201
   10LEU     CA  133   5.802   4.752   4.880 -0.3323 -0.4888 -0.3856
   10LEU      C  134   5.675   4.740   4.963  0.0590 -0.3234 -0.0484
   10LEU      O  135   5.688   4.721   5.083  0.6484 -0.4257 -1.0632
   10LEU     CB  136   5.876   4.621   4.864 -0.0183 -0.6893  0.5163
   10LEU     CG  137   5.793   4.493   4.841 -0.2148  0.1265  1.1026
   10LEU    CD1  138   5.737   4.512   4.698  0.4268  1.2621  0.4593
   10LEU    CD2  139   5.889   4.369   4.839  0.3310 -0.4550  0.6557
   10LEU      H  140   5.924   4.848   5.033 -0.0338 -0.0528 -0.1998
   10LEU     HA  141   5.766   4.780   4.781  1.5919 -0.6940 -1.2416
   10LEU    HB2  142   5.950   4.632   4.785  0.0270  0.0012  0.6429
   10LEU    HB3  143   5.921   4.607   4.962  0.0343  0.2590  0.6506
   10LEU     HG  144   5.709   4.487   4.909 -0.8373  0.5547  0.4005
   10LEU   HD11  145   5.672   4.599   4.690 -0.1012  0.8368 -0.1057
   10LEU   HD12  146   5.812   4.515   4.619 -0.6287 -0.4319 -0.7572
   10LEU   HD13  147   5.665   4.433   4.677  0.6999  1.5469 -2.2052
   10LEU   HD21  148   5.974   4.396   4.776  0.1243  0.3914  0.7095
   10LEU   HD22  149   5.916   4.346   4.942  0.0202  0.4700  0.9711
   10LEU   HD23  150   5.831   4.286   4.799 -0.2251  0.1310  0.2005
   11LEU      N  151   5.555   4.754   4.907 -0.2552  0.0956  0.7872
   11LEU     CA  152   5.422   4.773   4.971 -0.6430  0.3409  0.0707
   11LEU      C  153   5.325   4.673   4.906 -0.1990  0.9405 -0.6818
   11LEU      O  154   5.304   4.659   4.782 -0.1969  0.3335 -0.8315
   11LEU     CB  155   5.373   4.912   4.939  0.4142 -0.8814 -0.1700
   11LEU     CG  156   5.477   5.025   4.977 -0.1087  0.0114 -0.2755
   11LEU    CD1  157   5.555   5.076   4.860 -0.4577 -0.3321  0.9570
   11LEU    CD2  158   5.399   5.141   5.032 -0.3031 -0.0057 -0.3398
   11LEU      H  159   5.558   4.767   4.807 -0.3179 -0.4086  0.7162
   11LEU     HA  160   5.425   4.761   5.079 -0.4760  0.3326  0.0656
   11LEU    HB2  161   5.352   4.909   4.833  1.1942 -0.3492 -0.3539
   11LEU    HB3  162   5.282   4.933   4.995  0.2718 -0.3818 -0.5799
   11LEU     HG  163   5.549   4.993   5.052 -0.6160 -0.2286  0.1217
   11LEU   HD11  164   5.620   5.161   4.879 -0.5698 -0.0931  0.3275
   11LEU   HD12  165   5.604   4.991   4.814 -1.5782 -0.0306 -1.0136
   11LEU   HD13  166   5.485   5.108   4.783  0.5025 -0.8333 -0.1767
   11LEU   HD21  167   5.464   5.226   5.053  0.5653 -0.7883  0.2858
   11LEU   HD22  168   5.319   5.174   4.965 -0.7893 -0.7997 -0.1798
   11LEU   HD23  169   5.366   5.119   5.134  0.2253  1.0973  0.1086
   12ILE      N  170   5.262   4.585   4.989  1.1007  0.4523 -0.1496
   12ILE     CA  171   5.191   4.458   4.941  0.1819 -0.5255  0.1503
   12ILE      C  172   5.055   4.428   5.004  0.5733 -0.0899  0.4715
   12ILE      O  173   5.043   4.423   5.123 -0.1716  0.2732  0.3486
   12ILE     CB  174   5.281   4.334   4.943 -0.6859 -0.4571  0.5562
   12ILE    CG1  175   5.425   4.342   4.873 -0.6684  0.4153  0.4020
   12ILE    CG2  176   5.201   4.212   4.883 -0.8478 -1.2250 -0.3301
   12ILE    CD1  177   5.515   4.219   4.902  0.5954  0.2680 -0.8891
   12ILE      H  178   5.272   4.581   5.090 -0.5653 -0.6103  0.0376
   12ILE     HA  179   5.179   4.479   4.834  0.3131  1.0815  0.4008
   12ILE     HB  180   5.305   4.317   5.049  0.5453  1.0596  0.5998
   12ILE   HG12  181   5.428   4.349   4.764 -0.8580 -0.0634  0.3620
   12ILE   HG13  182   5.490   4.420   4.913  0.2030 -0.3223  0.4760
   12ILE   HG21  183   5.258   4.121   4.899 -0.5915 -0.8192  1.5490
   12ILE   HG22  184   5.101   4.207   4.926 -1.0863 -0.6353 -0.7809
   12ILE   HG23  185   5.202   4.222   4.774  0.5747  0.4585 -0.2572
   12ILE   HD11  186   5.483   4.127   4.855 -0.3089 -0.2936  0.6787
   12ILE   HD12  187   5.618   4.230   4.868  0.8123 -0.3293 -0.4519
   12ILE   HD13  188   5.517   4.211   5.011 -0.0136  0.5086 -0.8514
   13GLY      N  189   4.949   4.421   4.918  0.3628  0.2796  0.3553
   13GLY     CA  190   4.812   4.426   4.960  1.2742  0.1567  1.1246
   13GLY      C  191   4.724   4.301   4.912  0.4428 -0.1883  0.1241
   13GLY      O  192   4.668   4.302   4.803  0.3336 -0.1882 -0.5738
   13GLY      H  193   4.967   4.451   4.824 -0.2018  0.8292  0.4087
   13GLY    HA2  194   4.795   4.426   5.068 -0.8023  0.2918  0.8702
   13GLY    HA3  195   4.753   4.508   4.922 -0.4937 -1.2500  0.5529
   14ASN      N  196   4.732   4.191   4.987  0.2897  0.5496 -0.5386
   14ASN     CA  197   4.654   4.071   4.970  0.2983  0.1821  0.4208
   14ASN      C  198   4.506   4.076   5.021  0.0612  0.6792 -0.0381
   14ASN      O  199   4.476   4.113   5.134  0.1451 -0.0536  0.2729
   14ASN     CB  200   4.726   3.940   5.016 -1.0101  0.0319  0.1124
   14ASN     CG  201   4.849   3.907   4.938  0.1120 -0.6547  0.3548
   14ASN    OD1  202   4.890   3.980   4.850  0.8222  0.0504 -0.5194
   14ASN    ND2  203   4.919   3.799   4.967  0.7772 -0.1448  0.4665
   14ASN      H  204   4.774   4.199   5.079 -0.5449 -0.7937  0.0094
   14ASN     HA  205   4.647   4.064   4.861  0.1988 -0.3676  0.4525
   14ASN    HB2  206   4.760   3.949   5.120  0.4149 -0.0165 -0.3059
   14ASN    HB3  207   4.655   3.858   5.005 -0.3637 -0.6562  0.7731
   14ASN   HD21  208   5.002   3.780   4.912  0.7822 -0.1322  0.4698
   14ASN   HD22  209   4.910   3.751   5.055  0.7233 -1.0780 -0.0222
   15MET      N  210   4.413   4.035   4.932  0.0721 -0.4586  0.3369
   15MET     CA  211   4.268   4.036   4.953  1.1936 -0.0671  0.4020
   15MET      C  212   4.189   3.918   4.891 -0.3319 -0.2340  0.3078
   15MET      O  213   4.092   3.874   4.954  0.0402 -0.0916 -0.0440
   15MET     CB  214   4.186   4.168   4.928 -0.1540  0.0218 -0.2744
   15MET     CG  215   4.268   4.291   4.951  0.7696 -0.4325  0.3906
   15MET     SD  216   4.186   4.456   4.935 -0.4022  0.2438 -0.1267
   15MET     CE  217   4.097   4.450   4.779  0.6601  0.4022 -0.4983
   15MET      H  218   4.455   4.018   4.842  0.2100  0.1344  0.2827
   15MET     HA  219   4.261   4.026   5.061 -0.0190  0.2410  0.3756
   15MET    HB2  220   4.151   4.181   4.826  0.3916 -0.2464 -0.5053
   15MET    HB3  221   4.099   4.171   4.994 -0.2879  1.4594 -0.4396
   15MET    HG2  222   4.316   4.265   5.045 -0.6784  0.4173  1.4419
   15MET    HG3  223   4.344   4.301   4.872  0.7390 -0.0240  0.4062
   15MET    HE1  224   4.076   4.555   4.759  0.7260  0.2664 -1.3380
   15MET    HE2  225   4.150   4.406   4.694 -0.9468 -0.1199 -1.3082
   15MET    HE3  226   4.006   4.395   4.804  0.2897  0.8727 -0.7999
   16ASN      N  227   4.225   3.872   4.775 -0.3484  0.1448 -0.0926
   16ASN     CA  228   4.133   3.779   4.699  0.1849 -0.5147 -0.1820
   16ASN      C  229   4.165   3.631   4.737  0.7827  0.9170 -0.1959
   16ASN      O  230   4.201   3.555   4.651  0.6765 -0.2218 -0.0319
   16ASN     CB  231   4.118   3.810   4.558  0.2283 -0.3126  0.3788
   16ASN     CG  232   4.040   3.939   4.530  0.3207 -0.1942 -0.4537
   16ASN    OD1  233   3.916   3.939   4.537 -0.0531  0.1058 -0.2296
   16ASN    ND2  234   4.112   4.048   4.512  0.4022  0.5907  0.4493
   16ASN      H  235   4.304   3.915   4.729 -0.1983 -0.4318 -0.3955
   16ASN     HA  236   4.033   3.804   4.735  0.6747 -0.2407  1.1180
   16ASN    HB2  237   4.220   3.809   4.518  0.1190 -1.0270  0.0853
   16ASN    HB3  238   4.063   3.736   4.500  0.4680  0.2416 -0.6107
   16ASN   HD21  239   4.051   4.128   4.515 -0.5270 -0.1062  1.4754
   16ASN   HD22  240   4.206   4.043   4.475  0.1758  0.3749 -0.1188
   17TYR      N  241   4.158   3.597   4.869  0.8163  0.2191  0.6556
   17TYR     CA  242   4.204   3.473   4.925 -1.2150  0.3098 -0.2945
   17TYR      C  243   4.133   3.353   4.866 -0.7207  0.8137  0.7555
   17TYR      O  244   4.014   3.353   4.876  0.2465  0.5786  0.1907
   17TYR     CB  245   4.225   3.478   5.077  0.2633 -0.5558 -1.1014
   17TYR     CG  246   4.335   3.555   5.138 -0.2997 -0.6139  0.0406
   17TYR    CD1  247   4.325   3.695   5.175  0.2734  1.2431 -0.0158
   17TYR    CD2  248   4.462   3.487   5.158  0.6151 -0.3321 -0.8183
   17TYR    CE1  249   4.432   3.761   5.233 -0.2017  0.0581 -0.1244
   17TYR    CE2  250   4.569   3.563   5.208 -0.6761 -0.7445  0.0268
   17TYR     CZ  251   4.555   3.702   5.239  0.6152  0.0675  0.1280
   17TYR     OH  252   4.663   3.771   5.281  0.5836 -0.0712  0.4018
   17TYR      H  253   4.141   3.671   4.935 -1.6443 -0.3604  0.8694
   17TYR     HA  254   4.303   3.479   4.881 -0.2720 -0.9404  1.4249
   17TYR    HB2  255   4.133   3.518   5.119  0.8407 -0.4803  0.1554
   17TYR    HB3  256   4.239   3.379   5.119  0.6551  0.0619  0.3621
   17TYR    HD1  257   4.224   3.734   5.172 -0.8483 -1.2462 -0.4143
   17TYR    HD2  258   4.473   3.386   5.121 -0.1153 -0.5270 -0.5310
   17TYR    HE1  259   4.425   3.865   5.261 -0.2040  0.1640 -0.4970
   17TYR    HE2  260   4.669   3.524   5.208 -0.5844 -0.5218 -0.5027
   17TYR     HH  261   4.752   3.737   5.276  0.9467  0.8369  0.2508
   18ARG      N  262   4.199   3.248   4.804  0.3735 -1.0158 -0.4575
   18ARG     CA  263   4.125   3.137   4.746  0.7341  0.1002 -0.3685
   18ARG      C  264   4.032   3.067   4.853 -0.1991  0.0495  0.1281
   18ARG      O  265   3.907   3.068   4.843 -0.6375 -0.1012  0.0061
   18ARG     CB  266   4.231   3.041   4.684  0.1985 -0.0698 -0.5064
   18ARG     CG  267   4.311   3.084   4.557  0.2006 -0.0970 -0.8530
   18ARG     CD  268   4.218   3.133   4.448 -0.3431  0.0151 -0.5882
   18ARG     NE  269   4.126   3.029   4.401  0.0204 -0.4371 -0.0742
   18ARG     CZ  270   4.023   3.052   4.322 -0.9397 -0.0996 -0.5770
   18ARG    NH1  271   4.008   3.158   4.260  0.6084  0.7917 -0.4250
   18ARG    NH2  272   3.926   2.969   4.326 -0.1761 -0.4628  0.0440
   18ARG      H  273   4.297   3.259   4.781  0.2592  0.0876 -0.5542
   18ARG     HA  274   4.051   3.172   4.674 -0.7161  0.1919  1.0548
   18ARG    HB2  275   4.304   3.025   4.763 -0.4440  0.2063  0.1725
   18ARG    HB3  276   4.189   2.943   4.663  0.7248 -0.6110  0.7920
   18ARG    HG2  277   4.378   3.168   4.579 -0.5084  0.2000  0.3969
   18ARG    HG3  278   4.382   3.008   4.526  0.5576  0.1184 -0.5867
   18ARG    HD2  279   4.160   3.210   4.498  0.0136 -0.3748  0.5028
   18ARG    HD3  280   4.278   3.189   4.377  0.4058  0.8802  0.6525
   18ARG     HE  281   4.130   2.941   4.451  1.0087  0.2998  1.2915
   18ARG   HH11  282   3.921   3.155   4.209  0.5897  0.1936 -0.3643
   18ARG   HH12  283   4.074   3.235   4.259  0.7555  0.6669 -0.4205
   18ARG   HH21  284   3.844   2.984   4.269 -0.6857  1.6032  1.1257
   18ARG   HH22  285   3.927   2.888   4.386 -1.4496  0.1451  0.9929
   19GLU      N  286   4.097   3.023   4.961  0.1075 -0.1516 -1.1250
   19GLU     CA  287   4.042   2.914   5.059  0.0267 -0.9958 -0.0724
   19GLU      C  288   3.993   2.977   5.197  0.1249  0.2907 -0.9784
   19GLU      O  289   3.972   2.903   5.296 -0.2428  0.0363 -0.2486
   19GLU     CB  290   4.148   2.808   5.070  0.6442 -0.6301  0.0933
   19GLU     CG  291   4.210   2.749   4.936  0.0025  0.0854 -1.5768
   19GLU     CD  292   4.120   2.707   4.817  0.3606  0.3225  0.3131
   19GLU    OE1  293   4.174   2.678   4.707 -0.1098  0.6878 -0.2009
   19GLU    OE2  294   3.997   2.717   4.821  0.1162  0.2978  0.4597
   19GLU      H  295   4.195   3.044   4.971  0.1044 -0.6875  1.1050
   19GLU     HA  296   3.948   2.876   5.018 -0.6069  0.3749 -0.0030
   19GLU    HB2  297   4.219   2.861   5.134 -0.6669  0.6289  0.6330
   19GLU    HB3  298   4.112   2.721   5.124  0.1827 -0.3399  0.2646
   19GLU    HG2  299   4.275   2.831   4.904  0.0753  0.2803 -0.9543
   19GLU    HG3  300   4.274   2.670   4.976  0.2569  1.0302  0.0189
   20HIS      N  301   3.987   3.110   5.212  0.3915 -0.1235  0.3529
   20HIS     CA  302   3.961   3.195   5.331 -1.4521 -0.1501  0.3721
   20HIS      C  303   3.888   3.320   5.303  0.5935 -0.7521 -0.2087
   20HIS      O  304   3.867   3.353   5.182 -0.3373 -0.7193  0.0867
   20HIS     CB  305   4.106   3.230   5.378  0.8201 -0.0202  0.0435
   20HIS     CG  306   4.178   3.109   5.428  0.0180 -0.3914  0.1367
   20HIS    ND1  307   4.165   3.042   5.545  0.5860  0.2756 -0.1618
   20HIS    CD2  308   4.268   3.048   5.352 -0.0398  0.2551  0.7285
   20HIS    CE1  309   4.260   2.945   5.538  0.7356  0.1011  0.1468
   20HIS    NE2  310   4.314   2.939   5.415 -0.5905 -0.4454  0.3586
   20HIS      H  311   3.980   3.154   5.121  0.3759 -0.1090  0.3611
   20HIS     HA  312   3.907   3.136   5.405 -0.9050 -0.9813  0.1267
   20HIS    HB2  313   4.159   3.290   5.305  0.4800  1.5796  1.0183
   20HIS    HB3  314   4.097   3.299   5.462 -0.7451  0.6240 -0.5880
   20HIS    HD1  315   4.104   3.060   5.624  1.1204  0.2800  0.2624
   20HIS    HD2  316   4.305   3.080   5.256  1.1089  0.3112  1.1570
   20HIS    HE1  317   4.301   2.904   5.629  0.2839 -0.2660  0.1970
   20HIS    HE2  318   4.404   2.896   5.401 -0.4280 -0.0981  0.3194
   21PRO      N  319   3.836   3.399   5.406  1.1710  0.0913  0.0536
   21PRO     CA  320   3.749   3.510   5.387  0.3989 -0.3100 -0.3907
   21PRO      C  321   3.822   3.623   5.319 -0.0577  0.6884  0.3008
   21PRO      O  322   3.944   3.629   5.323  0.4114 -0.0917  0.3175
   21PRO     CB  323   3.688   3.544   5.527  0.3399 -0.4048  0.3998
   21PRO     CG  324   3.732   3.432   5.619 -0.0208 -0.3017 -0.3968
   21PRO     CD  325   3.845   3.369   5.545 -0.4805 -0.2129 -0.3990
   21PRO     HA  326   3.663   3.476   5.330  0.0709  0.0099 -0.0992
   21PRO    HB2  327   3.730   3.634   5.571  0.2869 -0.1777 -0.0096
   21PRO    HB3  328   3.580   3.549   5.515  0.3893 -0.4898 -0.1150
   21PRO    HG2  329   3.755   3.465   5.721  0.3280 -1.0965 -0.2018
   21PRO    HG3  330   3.655   3.357   5.633 -0.1659  0.0413  0.8869
   21PRO    HD2  331   3.835   3.263   5.566 -0.1442 -0.0695  0.6171
   21PRO    HD3  332   3.941   3.409   5.579 -0.2684 -0.7712 -0.3343
   22LYS      N  333   3.749   3.717   5.265  0.1095 -0.0624  0.3840
   22LYS     CA  334   3.792   3.833   5.182 -0.0078  0.5594  0.1935
   22LYS      C  335   3.812   3.959   5.259 -0.6536  0.1515  0.2588
   22LYS      O  336   3.758   3.964   5.370  0.1210  0.3455  0.0918
   22LYS     CB  337   3.691   3.852   5.067 -0.7366  1.0651  0.7597
   22LYS     CG  338   3.673   3.722   4.975  1.4778 -0.9980 -1.0930
   22LYS     CD  339   3.801   3.658   4.927 -0.6220  0.6650  0.3402
   22LYS     CE  340   3.769   3.544   4.829  0.1027 -0.4144  0.4344
   22LYS     NZ  341   3.742   3.415   4.903 -0.0505 -0.6054  0.5697
   22LYS      H  342   3.650   3.701   5.254  0.2055 -0.5334  0.1656
   22LYS     HA  343   3.889   3.799   5.146 -0.4538  0.0808 -0.6120
   22LYS    HB2  344   3.593   3.893   5.089 -0.9158  1.4571 -0.6144
   22LYS    HB3  345   3.730   3.927   4.998  0.3006  0.1026  0.2187
   22LYS    HG2  346   3.604   3.651   5.022 -0.2856  0.2850 -1.5427
   22LYS    HG3  347   3.610   3.741   4.889  0.9928 -1.1036 -0.7684
   22LYS    HD2  348   3.866   3.729   4.875  0.7760  0.1892  1.3118
   22LYS    HD3  349   3.850   3.609   5.011 -0.4219  1.4372  0.6934
   22LYS    HE2  350   3.688   3.581   4.765  0.5252 -0.6273 -0.2371
   22LYS    HE3  351   3.854   3.509   4.771  0.3252 -0.0589  0.5419
   22LYS    HZ1  352   3.822   3.384   4.956  0.1895 -1.6440 -0.3207
   22LYS    HZ2  353   3.663   3.410   4.966  0.0168 -0.7744  0.6428
   22LYS    HZ3  354   3.721   3.349   4.829  0.2368  0.4338 -0.4950
   23LEU      N  355   3.883   4.056   5.199  0.3021 -0.2621 -0.8084
   23LEU     CA  356   3.900   4.192   5.262  0.5730  0.6251  0.0456
   23LEU      C  357   3.886   4.301   5.150  0.1231 -0.2812 -0.1636
   23LEU      O  358   3.874   4.266   5.028 -0.6995  0.0425  0.0224
   23LEU     CB  359   4.042   4.193   5.317 -0.4728 -0.7831  0.2524
   23LEU     CG  360   4.088   4.102   5.431  0.8038  0.7086  0.2121
   23LEU    CD1  361   4.235   4.128   5.462 -1.6624 -0.3313  0.4205
   23LEU    CD2  362   4.008   4.118   5.557 -0.0965 -0.1608 -0.4855
   23LEU      H  363   3.919   4.028   5.108 -0.0378 -1.7209 -0.5531
   23LEU     HA  364   3.824   4.214   5.338  0.4646  0.5666 -0.0444
   23LEU    HB2  365   4.113   4.177   5.235 -0.9349  0.0083 -0.3254
   23LEU    HB3  366   4.065   4.296   5.342 -0.2211 -1.0466  1.1729
   23LEU     HG  367   4.071   4.000   5.397 -0.1518  0.9449 -0.0774
   23LEU   HD11  368   4.260   4.223   5.510  0.6252 -0.4038 -0.3946
   23LEU   HD12  369   4.281   4.052   5.524 -0.8628  0.2666  0.5905
   23LEU   HD13  370   4.297   4.130   5.372  0.5490  0.3296  1.7977
   23LEU   HD21  371   4.050   4.047   5.628  0.5776  0.6598 -0.0286
   23LEU   HD22  372   4.032   4.219   5.588  1.0019 -0.2925 -0.8273
   23LEU   HD23  373   3.904   4.094   5.534  0.1466 -0.2455 -1.6188
   24LYS      N  374   3.902   4.429   5.193  0.1472  0.3329 -0.2899
   24LYS     CA  375   3.896   4.544   5.097 -0.1365  0.5378  0.7282
   24LYS      C  376   3.981   4.673   5.119  0.1032 -0.2924 -0.7215
   24LYS      O  377   3.989   4.760   5.031  0.0220 -0.2507 -0.3620
   24LYS     CB  378   3.751   4.566   5.052  0.3671 -0.8570  0.4704
   24LYS     CG  379   3.656   4.628   5.155 -0.6479  1.0173  0.7583
   24LYS     CD  380   3.508   4.621   5.117  0.0051  0.5997 -0.2146
   24LYS     CE  381   3.424   4.695   5.220 -0.5410 -0.2884 -0.0338
   24LYS     NZ  382   3.281   4.696   5.187  0.2305  0.5107  0.6148
   24LYS      H  383   3.925   4.441   5.291 -0.2251  0.3374 -0.1990
   24LYS     HA  384   3.944   4.504   5.006 -1.1223  0.1892  0.3341
   24LYS    HB2  385   3.755   4.623   4.959 -0.5017 -0.1767  0.8213
   24LYS    HB3  386   3.703   4.472   5.026 -0.9743 -0.4341  1.2362
   24LYS    HG2  387   3.666   4.556   5.236  0.2413 -0.5219 -0.5969
   24LYS    HG3  388   3.685   4.730   5.180 -0.5193  1.0048  0.6606
   24LYS    HD2  389   3.500   4.681   5.027  1.3913  0.0521 -0.7523
   24LYS    HD3  390   3.473   4.518   5.104  0.3870  0.5280 -0.7155
   24LYS    HE2  391   3.440   4.637   5.311  0.1233 -0.3941 -0.2067
   24LYS    HE3  392   3.461   4.797   5.225 -0.8577 -0.2001  1.5435
   24LYS    HZ1  393   3.277   4.692   5.087  0.4478  0.9568  0.5807
   24LYS    HZ2  394   3.234   4.612   5.217  0.5520  0.5489  1.2740
   24LYS    HZ3  395   3.234   4.778   5.223  0.4341  1.3510 -0.8891
   25ALA      N  396   4.048   4.691   5.237 -0.2565  0.0320 -0.3985
   25ALA     CA  397   4.144   4.796   5.275 -0.4631  0.4290  0.0781
   25ALA      C  398   4.291   4.783   5.244 -0.2680  0.5698  0.0406
   25ALA      O  399   4.354   4.889   5.225 -0.5197  0.4229  0.2152
   25ALA     CB  400   4.125   4.822   5.423 -0.0212  0.3252 -0.3728
   25ALA      H  401   4.036   4.613   5.300  0.7323 -0.6921 -1.0291
   25ALA     HA  402   4.102   4.881   5.221  0.4961  0.6711 -0.3138
   25ALA    HB1  403   4.174   4.736   5.469 -0.3887  0.1546 -0.2977
   25ALA    HB2  404   4.169   4.917   5.454 -0.5428  0.5170 -0.2028
   25ALA    HB3  405   4.018   4.818   5.444  0.0652 -0.1153  0.0249
   26PRO      N  406   4.344   4.659   5.221 -0.4430 -0.1490  0.0097
   26PRO     CA  407   4.489   4.647   5.177  0.7578 -0.1686  0.0104
   26PRO      C  408   4.503   4.722   5.047 -0.2173  0.4846  0.0507
   26PRO      O  409   4.610   4.774   5.021  0.2613  0.1267 -0.3072
   26PRO     CB  410   4.511   4.503   5.178  0.8163  1.9118 -0.6924
   26PRO     CG  411   4.415   4.453   5.288 -0.7476  0.6668  0.0944
   26PRO     CD  412   4.295   4.538   5.276  0.9749  0.8010  0.3790
   26PRO     HA  413   4.545   4.697   5.256 -0.1423 -0.0134  0.5800
   26PRO    HB2  414   4.483   4.447   5.089  0.9598 -0.4845  0.5963
   26PRO    HB3  415   4.613   4.481   5.210  0.4902  0.7340 -0.3962
   26PRO    HG2  416   4.393   4.347   5.273  0.7236  0.2910  0.2858
   26PRO    HG3  417   4.459   4.470   5.387 -0.9567 -0.1175  0.3385
   26PRO    HD2  418   4.222   4.477   5.224  0.4197  1.2027  0.6641
   26PRO    HD3  419   4.253   4.549   5.376  1.2231  0.1775  0.5567
   27LEU      N  420   4.402   4.729   4.953 -0.0851  0.1431 -0.6078
   27LEU     CA  421   4.422   4.796   4.825  0.5057  0.7429  1.0967
   27LEU      C  422   4.443   4.944   4.847 -0.2796 -0.1682 -0.5594
   27LEU      O  423   4.537   5.007   4.805 -0.0271  0.0535  0.8722
   27LEU     CB  424   4.304   4.766   4.718 -0.5176 -0.4883 -0.3988
   27LEU     CG  425   4.330   4.835   4.584  1.0050  0.7084  0.4493
   27LEU    CD1  426   4.271   4.740   4.476 -0.2652  0.1043 -0.5506
   27LEU    CD2  427   4.265   4.972   4.578 -0.5064  1.3692 -0.6316
   27LEU      H  428   4.312   4.693   4.981 -0.0349  0.9814  0.8870
   27LEU     HA  429   4.516   4.759   4.785 -0.2549 -1.2346  0.9092
   27LEU    HB2  430   4.306   4.658   4.701 -0.5624 -0.4379 -0.7312
   27LEU    HB3  431   4.208   4.795   4.760  0.2090  0.3731  0.8089
   27LEU     HG  432   4.438   4.836   4.565  0.8881 -1.2569 -0.9561
   27LEU   HD11  433   4.167   4.726   4.504  0.0793 -0.6745  0.4512
   27LEU   HD12  434   4.288   4.783   4.377 -1.2643  1.5928 -0.1543
   27LEU   HD13  435   4.321   4.644   4.475 -0.6859 -0.1213 -0.3687
   27LEU   HD21  436   4.161   4.961   4.609 -0.1103 -0.4743  0.3465
   27LEU   HD22  437   4.329   5.040   4.633  0.3094  0.1146  0.0731
   27LEU   HD23  438   4.273   5.006   4.475  0.9055  0.5504 -0.8451
   28VAL      N  439   4.352   4.998   4.922 -0.4783 -0.8901  0.0235
   28VAL     CA  440   4.342   5.142   4.946 -0.3855  0.5262 -0.4307
   28VAL      C  441   4.461   5.187   5.037  0.7000 -0.7197 -0.1837
   28VAL      O  442   4.521   5.296   5.008 -0.0490  0.4141 -0.4900
   28VAL     CB  443   4.209   5.180   5.005  0.7010 -0.6854 -0.4413
   28VAL    CG1  444   4.193   5.334   5.042 -0.0705  1.2257  0.4104
   28VAL    CG2  445   4.101   5.142   4.903 -0.4435 -0.8878  0.3036
   28VAL      H  446   4.287   4.936   4.968  0.1415 -0.8504  1.0214
   28VAL     HA  447   4.351   5.200   4.855 -0.7518  0.9537 -0.2028
   28VAL     HB  448   4.197   5.126   5.099  0.8904  0.2694  0.1521
   28VAL   HG11  449   4.227   5.383   4.951  0.9028 -0.2701 -0.0991
   28VAL   HG12  450   4.090   5.362   5.066 -0.4269  0.0666  0.3617
   28VAL   HG13  451   4.265   5.362   5.119  0.9680  0.8306 -0.3617
   28VAL   HG21  452   4.136   5.155   4.801 -0.0589  1.3710  0.6335
   28VAL   HG22  453   4.072   5.040   4.932 -1.4855 -0.2792  1.6473
   28VAL   HG23  454   4.017   5.209   4.922  0.0201  0.0224 -0.7020
   29ASP      N  455   4.499   5.107   5.139 -0.6797  0.6996  1.0277
   29ASP     CA  456   4.609   5.144   5.220 -0.6473  0.2777 -1.1895
   29ASP      C  457   4.747   5.125   5.163 -0.1258  0.5684  0.4487
   29ASP      O  458   4.836   5.209   5.187  0.5567  0.1657  0.4019
   29ASP     CB  459   4.609   5.069   5.356 -0.0644 -0.4598 -0.4845
   29ASP     CG  460   4.475   5.109   5.423 -1.0644  0.3519 -0.6739
   29ASP    OD1  461   4.428   5.222   5.413 -0.0086 -0.1978  0.7107
   29ASP    OD2  462   4.414   5.011   5.488  1.0823  0.3701  1.0203
   29ASP      H  463   4.450   5.019   5.151 -0.2134  0.2811  0.1181
   29ASP     HA  464   4.604   5.248   5.251  0.2514  0.0270 -0.1038
   29ASP    HB2  465   4.625   4.961   5.346  0.2347 -0.4031 -0.6342
   29ASP    HB3  466   4.695   5.096   5.416  0.3765  0.0200 -1.2947
   29ASP    HD2  467   4.455   4.927   5.463  0.7270  0.4799 -0.0423
   30VAL      N  468   4.766   5.032   5.065 -0.2886 -0.1307  0.7669
   30VAL     CA  469   4.886   5.023   4.980 -0.3721  0.7597  0.8200
   30VAL      C  470   4.893   5.145   4.889 -0.5728  0.0285 -0.3329
   30VAL      O  471   5.004   5.210   4.884  1.0672  0.2863  0.0668
   30VAL     CB  472   4.903   4.891   4.899 -0.1443 -0.1463 -0.5289
   30VAL    CG1  473   5.010   4.902   4.790  1.0194 -0.3663 -0.6037
   30VAL    CG2  474   4.931   4.787   5.003  0.2692  1.3831 -1.0961
   30VAL      H  475   4.691   4.968   5.045 -1.1683  1.1854 -0.5861
   30VAL     HA  476   4.976   5.028   5.043  0.1425  0.0269  0.1850
   30VAL     HB  477   4.817   4.859   4.840 -0.2871 -0.0125 -0.3948
   30VAL   HG11  478   5.096   4.954   4.831  0.7690 -0.5970  0.2403
   30VAL   HG12  479   5.035   4.803   4.754  0.1727 -0.8477  0.0479
   30VAL   HG13  480   4.971   4.953   4.701  1.0355 -0.0748 -0.4469
   30VAL   HG21  481   4.850   4.776   5.075  0.7430  0.4553 -0.6787
   30VAL   HG22  482   4.930   4.686   4.963  0.3091  0.6809  0.5315
   30VAL   HG23  483   5.026   4.798   5.055 -0.3621 -0.5735  0.7268
   31TYR      N  484   4.793   5.182   4.816  0.1384 -1.4230  0.0036
   31TYR     CA  485   4.806   5.308   4.735 -0.5662  0.1187 -0.3414
   31TYR      C  486   4.828   5.429   4.832 -0.3437 -0.0328  0.2598
   31TYR      O  487   4.885   5.521   4.786 -0.4282 -0.5474  0.1274
   31TYR     CB  488   4.684   5.330   4.646  0.2055 -0.6998  0.4826
   31TYR     CG  489   4.685   5.438   4.538 -0.3596 -0.2038  0.0175
   31TYR    CD1  490   4.724   5.410   4.405  0.1266  0.0282  0.8644
   31TYR    CD2  491   4.667   5.576   4.572  0.7287  0.1574 -0.2166
   31TYR    CE1  492   4.719   5.517   4.308 -0.6110 -1.0626 -0.3847
   31TYR    CE2  493   4.686   5.684   4.483 -0.1551  0.7694 -0.4475
   31TYR     CZ  494   4.701   5.651   4.345  0.5821 -0.4582 -0.5253
   31TYR     OH  495   4.709   5.745   4.253 -0.4240 -0.8223  1.3003
   31TYR      H  496   4.707   5.128   4.816 -0.3312 -0.8773 -2.1110
   31TYR     HA  497   4.900   5.306   4.680 -0.0090  1.8169  0.3863
   31TYR    HB2  498   4.660   5.242   4.588 -0.6024 -0.1690 -0.0350
   31TYR    HB3  499   4.597   5.349   4.708  0.5347  1.0208  0.5309
   31TYR    HD1  500   4.740   5.308   4.373  0.3962  0.6378 -1.3125
   31TYR    HD2  501   4.630   5.595   4.672 -1.0516 -1.4659 -0.4415
   31TYR    HE1  502   4.760   5.506   4.209 -0.2211  0.4479 -0.4321
   31TYR    HE2  503   4.670   5.788   4.508  0.8572  1.0051 -0.6994
   31TYR     HH  504   4.674   5.831   4.278  1.3806  0.2955  0.4552
   32GLU      N  505   4.779   5.427   4.954 -0.4854 -0.2928 -1.0289
   32GLU     CA  506   4.773   5.555   5.044 -0.2745 -0.4729 -0.4886
   32GLU      C  507   4.916   5.595   5.081  0.6218 -1.3065  0.6935
   32GLU      O  508   4.949   5.711   5.067  0.2835 -0.3248  0.4441
   32GLU     CB  509   4.686   5.532   5.174  0.9565 -0.0974 -0.7471
   32GLU     CG  510   4.536   5.564   5.153  0.9284 -2.2488 -0.0922
   32GLU     CD  511   4.501   5.711   5.184 -0.0450  0.0634  0.5950
   32GLU    OE1  512   4.383   5.736   5.209 -0.4227 -0.8169  0.1694
   32GLU    OE2  513   4.587   5.804   5.173  0.0584 -0.3499  0.5791
   32GLU      H  514   4.724   5.350   4.990 -0.3895  0.0786 -0.0188
   32GLU     HA  515   4.732   5.641   4.992  0.5855  0.1286 -0.2120
   32GLU    HB2  516   4.705   5.434   5.217  1.1931  0.0294 -0.5607
   32GLU    HB3  517   4.724   5.602   5.248  1.4900 -0.7975 -0.3354
   32GLU    HG2  518   4.505   5.550   5.049  0.2409 -0.2750 -0.2416
   32GLU    HG3  519   4.471   5.502   5.214 -0.7022 -0.2776  0.4008
   33LEU      N  520   4.993   5.500   5.130  0.4170 -0.6754  0.0090
   33LEU     CA  521   5.132   5.517   5.163 -0.1540 -0.0165  0.2465
   33LEU      C  522   5.224   5.505   5.043  0.6324 -0.7342  0.3422
   33LEU      O  523   5.327   5.579   5.042 -0.0061 -0.2672 -0.3683
   33LEU     CB  524   5.150   5.409   5.266 -0.1514 -0.3639 -0.3480
   33LEU     CG  525   5.293   5.393   5.323 -0.2638 -0.2706 -0.0097
   33LEU    CD1  526   5.342   5.520   5.392  0.3714 -0.4581 -1.0347
   33LEU    CD2  527   5.286   5.283   5.430 -0.2748 -0.6587 -0.4560
   33LEU      H  528   4.962   5.404   5.132  0.2215 -0.6507 -0.9859
   33LEU     HA  529   5.137   5.614   5.213 -2.2691  0.6356 -0.5984
   33LEU    HB2  530   5.086   5.439   5.349  0.5356  1.3456 -0.3529
   33LEU    HB3  531   5.109   5.317   5.223 -0.3026  0.1248 -1.3034
   33LEU     HG  532   5.373   5.365   5.255  0.0505 -0.1165  0.2906
   33LEU   HD11  533   5.432   5.501   5.450 -0.5782  0.4667  0.9438
   33LEU   HD12  534   5.345   5.604   5.322  0.6683 -0.6957 -1.3131
   33LEU   HD13  535   5.263   5.550   5.460  0.2650 -0.5954 -1.0964
   33LEU   HD21  536   5.385   5.264   5.471 -0.4531  0.4426  0.5951
   33LEU   HD22  537   5.219   5.316   5.510 -0.8131  0.4990 -1.3328
   33LEU   HD23  538   5.263   5.184   5.390  0.2609 -1.0289  0.1030
   34THR      N  539   5.199   5.435   4.933  0.7640 -0.3901  0.1598
   34THR     CA  540   5.273   5.442   4.801 -0.5440 -0.2355 -0.3126
   34THR      C  541   5.274   5.580   4.732  0.2100  0.0584 -0.1741
   34THR      O  542   5.376   5.633   4.704 -0.7543  0.5781  0.2700
   34THR     CB  543   5.221   5.341   4.692 -0.5040 -0.4620 -0.6918
   34THR    OG1  544   5.217   5.208   4.746 -0.3569  0.7753 -0.8817
   34THR    CG2  545   5.312   5.341   4.572  0.2401  0.6612  0.9118
   34THR      H  546   5.110   5.389   4.936  0.2548  0.4481 -0.7594
   34THR     HA  547   5.378   5.419   4.822 -0.6146  0.0495  0.4286
   34THR     HB  548   5.118   5.360   4.661 -0.7756 -0.8705 -0.0625
   34THR    HG1  549   5.143   5.221   4.806 -0.8406 -0.3831 -1.1718
   34THR   HG21  550   5.281   5.258   4.508  1.3444  1.1731 -0.3831
   34THR   HG22  551   5.319   5.432   4.512  1.1538 -0.0489 -0.1419
   34THR   HG23  552   5.414   5.316   4.600  0.6485  0.5350 -0.5112
   35ASN      N  553   5.156   5.643   4.731 -0.0683  0.3970 -0.2006
   35ASN     CA  554   5.135   5.785   4.690 -0.0667  0.9868 -0.1013
   35ASN      C  555   5.221   5.887   4.766  0.3198  0.6089 -0.3379
   35ASN      O  556   5.273   5.982   4.707  0.1117  0.2455 -0.6044
   35ASN     CB  557   4.986   5.812   4.702  0.4707 -0.2567  0.7144
   35ASN     CG  558   4.943   5.948   4.629 -0.3561  0.1222  0.7587
   35ASN    OD1  559   4.963   5.955   4.507  0.1422 -0.0619  0.2236
   35ASN    ND2  560   4.887   6.039   4.699  1.0041 -0.8989 -0.0285
   35ASN      H  561   5.075   5.583   4.741  1.4642 -1.8462  0.2151
   35ASN     HA  562   5.158   5.789   4.584 -0.0669  0.3305 -0.1289
   35ASN    HB2  563   4.929   5.729   4.658 -0.8434  0.6212  0.6258
   35ASN    HB3  564   4.945   5.825   4.802  0.3360  0.9425  0.5366
   35ASN   HD21  565   4.854   6.126   4.659  0.2599 -0.8333  0.6705
   35ASN   HD22  566   4.852   6.013   4.790 -0.2530  1.0113  0.1468
   36LEU      N  567   5.229   5.867   4.898 -0.0896  0.4685 -0.0512
   36LEU     CA  568   5.308   5.959   4.978  0.0942  0.4265 -0.3437
   36LEU      C  569   5.469   5.930   4.963  0.3912 -0.2675  0.2564
   36LEU      O  570   5.544   6.029   4.942 -0.4455 -0.5764 -0.2401
   36LEU     CB  571   5.257   5.953   5.125  0.5614 -1.4419 -0.4130
   36LEU     CG  572   5.127   6.030   5.133  0.1872 -0.3498 -1.0266
   36LEU    CD1  573   5.083   6.022   5.281  0.7585  0.0778  0.7553
   36LEU    CD2  574   5.151   6.180   5.101 -0.6877  0.3072  0.6438
   36LEU      H  575   5.167   5.792   4.926  0.2145 -0.4053 -1.4805
   36LEU     HA  576   5.295   6.062   4.943 -0.4881  0.4640 -0.0257
   36LEU    HB2  577   5.249   5.854   5.169 -1.0489 -0.5544  1.5661
   36LEU    HB3  578   5.337   6.004   5.179 -0.3469 -0.1869 -0.1837
   36LEU     HG  579   5.039   6.001   5.075 -0.5745  1.0403 -0.6414
   36LEU   HD11  580   4.994   6.084   5.293  0.0952 -0.2081 -1.5470
   36LEU   HD12  581   5.047   5.922   5.308  1.4462 -0.2142  0.6283
   36LEU   HD13  582   5.157   6.062   5.349  0.9835  1.0901 -0.0363
   36LEU   HD21  583   5.073   6.242   5.146  0.1886  1.6249  0.4629
   36LEU   HD22  584   5.245   6.218   5.141 -0.5045  0.4542  0.0892
   36LEU   HD23  585   5.143   6.194   4.993 -0.3417 -1.0748  0.3995
   37LEU      N  586   5.514   5.804   4.958  0.6644  0.1281 -0.5346
   37LEU     CA  587   5.647   5.769   4.948 -1.1414  0.1777  0.4809
   37LEU      C  588   5.703   5.801   4.808 -0.1520 -0.3130  0.4986
   37LEU      O  589   5.817   5.848   4.797 -0.6812 -0.1861  0.0465
   37LEU     CB  590   5.672   5.621   4.986  0.0740  0.1814 -0.5011
   37LEU     CG  591   5.661   5.590   5.139  0.4507  0.3720 -0.1638
   37LEU    CD1  592   5.717   5.452   5.161  0.6532  1.4230 -0.0792
   37LEU    CD2  593   5.738   5.682   5.233 -0.1708 -0.2631 -0.2322
   37LEU      H  594   5.451   5.730   4.984 -0.3250  1.4659  1.4320
   37LEU     HA  595   5.716   5.829   5.007  0.4137  0.2585 -1.2225
   37LEU    HB2  596   5.598   5.562   4.932 -0.1184  0.3327 -0.4043
   37LEU    HB3  597   5.770   5.591   4.950 -0.2743 -0.9270 -0.6134
   37LEU     HG  598   5.559   5.607   5.174  0.5357  0.3627  0.0960
   37LEU   HD11  599   5.658   5.379   5.106  1.0206  1.1839 -0.1642
   37LEU   HD12  600   5.822   5.438   5.137  0.1324 -0.3107 -1.7871
   37LEU   HD13  601   5.697   5.428   5.266 -1.1845  1.1930 -0.4135
   37LEU   HD21  602   5.843   5.679   5.204 -0.3486  0.2096 -1.0099
   37LEU   HD22  603   5.704   5.786   5.226  0.8071  0.1034  0.1472
   37LEU   HD23  604   5.730   5.648   5.336  0.1953 -0.1472 -0.1655
   38ARG      N  605   5.621   5.792   4.702  0.2613 -0.1913 -0.3840
   38ARG     CA  606   5.658   5.837   4.566  0.5336  0.8808 -0.7150
   38ARG      C  607   5.675   5.984   4.553 -0.7751  0.7649  0.8131
   38ARG      O  608   5.774   6.027   4.486  0.7866  0.2165 -0.3870
   38ARG     CB  609   5.553   5.782   4.460  0.3276 -1.1787 -0.3150
   38ARG     CG  610   5.610   5.786   4.314  0.0745  0.1972 -0.1562
   38ARG     CD  611   5.522   5.713   4.213 -0.5660 -0.5125  0.2067
   38ARG     NE  612   5.381   5.760   4.219  0.1431 -0.0677 -0.0361
   38ARG     CZ  613   5.279   5.678   4.245  0.0761  0.3156  0.0080
   38ARG    NH1  614   5.298   5.549   4.269 -0.2558 -0.3972 -0.6138
   38ARG    NH2  615   5.168   5.719   4.287  0.1046  0.2064  0.6137
   38ARG      H  616   5.530   5.750   4.711 -0.0061  0.4842  0.2173
   38ARG     HA  617   5.753   5.789   4.543  0.3664  0.2920 -0.2419
   38ARG    HB2  618   5.526   5.679   4.482 -0.7175 -0.8159  0.2613
   38ARG    HB3  619   5.457   5.834   4.460  0.4530 -0.9213  0.2616
   38ARG    HG2  620   5.612   5.892   4.287 -1.0739 -0.0536 -1.4505
   38ARG    HG3  621   5.713   5.753   4.302 -0.1959 -0.2251 -1.7803
   38ARG    HD2  622   5.570   5.723   4.116  1.0181 -1.2848  0.8393
   38ARG    HD3  623   5.527   5.605   4.227 -0.7592 -0.6490 -0.6778
   38ARG     HE  624   5.361   5.852   4.184  0.3170 -0.2060 -0.5253
   38ARG   HH11  625   5.208   5.504   4.281 -0.5529  0.5139  1.3298
   38ARG   HH12  626   5.383   5.500   4.246 -0.0116  0.4262 -1.5638
   38ARG   HH21  627   5.113   5.650   4.335  0.0907 -0.3065 -0.1018
   38ARG   HH22  628   5.150   5.819   4.286  0.7990  0.3519  1.2933
   39GLN      N  629   5.602   6.072   4.617 -0.5367 -0.9832  0.2074
   39GLN     CA  630   5.626   6.220   4.632 -0.1839 -0.0692  1.0042
   39GLN      C  631   5.753   6.253   4.717 -0.9583  0.5947 -0.3357
   39GLN      O  632   5.839   6.343   4.688  0.5181  0.1672  0.1465
   39GLN     CB  633   5.506   6.289   4.691  0.0591 -0.0450  0.9232
   39GLN     CG  634   5.391   6.282   4.587  0.7440 -1.6456 -0.2404
   39GLN     CD  635   5.267   6.335   4.660 -0.8696  1.1111 -0.3549
   39GLN    OE1  636   5.239   6.449   4.665  0.3343 -0.9185 -0.4602
   39GLN    NE2  637   5.199   6.249   4.727  0.4661  0.4156 -0.9015
   39GLN      H  638   5.537   6.031   4.682 -1.2399  0.9161  0.8292
   39GLN     HA  639   5.647   6.261   4.533  0.1634 -0.7813  0.7706
   39GLN    HB2  640   5.471   6.253   4.788 -0.8560 -0.6824  0.3913
   39GLN    HB3  641   5.532   6.393   4.707 -0.6500  0.2204  0.4522
   39GLN    HG2  642   5.408   6.354   4.507 -1.1926 -0.7773  0.0185
   39GLN    HG3  643   5.375   6.182   4.545  0.4344 -1.6469 -0.1242
   39GLN   HE21  644   5.125   6.288   4.784 -0.1324 -0.0463 -1.3272
   39GLN   HE22  645   5.201   6.149   4.713 -0.2883  0.2266  0.0861
   40LEU      N  646   5.772   6.176   4.824  0.0605  0.7048  0.3026
   40LEU     CA  647   5.899   6.179   4.899  0.5666 -0.4059  0.0485
   40LEU      C  648   6.018   6.129   4.813  0.4204  0.0318 -0.0676
   40LEU      O  649   6.122   6.106   4.873 -0.0633  0.2050  0.4393
   40LEU     CB  650   5.874   6.105   5.035 -0.6932 -0.3297  0.0634
   40LEU     CG  651   5.788   6.171   5.142 -0.3942 -0.0728 -0.9657
   40LEU    CD1  652   5.790   6.082   5.260  0.4252  1.0299 -1.7578
   40LEU    CD2  653   5.860   6.299   5.182  0.0645 -0.3247  0.7156
   40LEU      H  654   5.696   6.125   4.866  0.1808 -0.4503 -0.7620
   40LEU     HA  655   5.917   6.283   4.927  0.0283 -0.2309 -0.2446
   40LEU    HB2  656   5.827   6.008   5.015  0.3506 -0.7941 -0.2597
   40LEU    HB3  657   5.975   6.090   5.072 -0.9422 -0.1471  0.8538
   40LEU     HG  658   5.692   6.203   5.101  0.2043  0.9453 -1.6892
   40LEU   HD11  659   5.887   6.052   5.299 -0.3750 -0.6123 -0.7662
   40LEU   HD12  660   5.736   6.133   5.340  0.3818  0.2558 -1.2682
   40LEU   HD13  661   5.726   5.996   5.238  0.5446  0.8145 -1.2883
   40LEU   HD21  662   5.867   6.378   5.107  0.4432 -0.3973  0.6665
   40LEU   HD22  663   5.806   6.361   5.254  0.0545 -0.2471  0.6412
   40LEU   HD23  664   5.959   6.276   5.223  0.7146  0.1435 -0.4750
   41ASP      N  665   6.006   6.100   4.683 -0.3706 -0.0603  0.9373
   41ASP     CA  666   6.110   6.049   4.598  0.5609 -0.3427 -0.4121
   41ASP      C  667   6.170   5.912   4.632 -0.1121  0.1918  0.4996
   41ASP      O  668   6.276   5.873   4.578  0.5710 -0.8506 -0.3971
   41ASP     CB  669   6.221   6.153   4.584  0.3892  0.0450  0.2289
   41ASP     CG  670   6.165   6.297   4.556 -0.6264  0.5696 -0.5368
   41ASP    OD1  671   6.114   6.324   4.446 -0.2335 -0.6956  0.8741
   41ASP    OD2  672   6.196   6.387   4.633 -0.0707 -0.3108  0.5410
   41ASP      H  673   5.917   6.102   4.635  0.0214 -0.3543  0.1627
   41ASP     HA  674   6.076   6.034   4.495  0.4665 -1.2898 -0.2677
   41ASP    HB2  675   6.280   6.155   4.675  0.1121 -0.2744  0.4167
   41ASP    HB3  676   6.286   6.117   4.504  0.1563 -1.4706  0.6709
   42PHE      N  677   6.099   5.829   4.706  0.4513  0.4042 -0.2317
   42PHE     CA  678   6.128   5.687   4.725  0.5664  0.3428 -0.1262
   42PHE      C  679   6.092   5.617   4.592 -0.5557 -0.2106  0.3463
   42PHE      O  680   5.980   5.634   4.535  0.2722  0.2158  0.0909
   42PHE     CB  681   6.041   5.622   4.830 -0.2276 -0.5432 -1.1285
   42PHE     CG  682   6.079   5.646   4.975 -0.5743  0.0253  0.5468
   42PHE    CD1  683   6.063   5.764   5.040  0.2634 -0.4739 -0.0773
   42PHE    CD2  684   6.121   5.531   5.053  0.0505  0.4450  0.5333
   42PHE    CE1  685   6.103   5.779   5.172  0.4259  0.4180  0.1882
   42PHE    CE2  686   6.149   5.544   5.190  0.1925 -0.2908 -0.6576
   42PHE     CZ  687   6.136   5.673   5.257  0.1741  0.4422 -0.1380
   42PHE      H  688   6.012   5.863   4.745  0.7139  0.0331  0.7410
   42PHE     HA  689   6.230   5.663   4.755  0.1643  0.6002  1.6849
   42PHE    HB2  690   5.938   5.648   4.804 -0.3645 -0.3597 -0.4636
   42PHE    HB3  691   6.049   5.515   4.813 -0.6345 -0.6554 -0.6659
   42PHE    HD1  692   6.025   5.844   4.978 -0.6347  0.1075  1.1349
   42PHE    HD2  693   6.135   5.436   5.004  0.9082  0.8085  0.0306
   42PHE    HE1  694   6.102   5.878   5.215  0.8333  0.9906 -1.0319
   42PHE    HE2  695   6.197   5.461   5.240 -0.0764 -0.2464 -0.3178
   42PHE     HZ  696   6.167   5.685   5.360 -0.1090 -0.2962  0.0509
   43LYS      N  697   6.184   5.531   4.534  0.4735 -0.2893 -0.6173
   43LYS     CA  698   6.139   5.428   4.442 -0.5927 -0.4758 -0.3482
   43LYS      C  699   6.051   5.320   4.507  0.5573  0.2999 -0.4249
   43LYS      O  700   6.087   5.222   4.568  0.1798 -0.4047  0.3768
   43LYS     CB  701   6.272   5.362   4.395 -0.0457 -0.9916 -0.5599
   43LYS     CG  702   6.341   5.457   4.293  0.5827 -1.1613  0.8428
   43LYS     CD  703   6.463   5.401   4.217  0.0846  0.9121 -0.1153
   43LYS     CE  704   6.581   5.384   4.314  0.5267 -1.0028  0.4666
   43LYS     NZ  705   6.649   5.521   4.321  0.0110  0.2499 -0.8028
   43LYS      H  706   6.277   5.530   4.572 -0.2251  1.3185  1.5055
   43LYS     HA  707   6.092   5.468   4.352 -0.3976 -0.8205 -0.6090
   43LYS    HB2  708   6.332   5.339   4.484 -0.2210 -0.7394 -0.3746
   43LYS    HB3  709   6.252   5.269   4.342  0.5853 -1.3380 -0.2219
   43LYS    HG2  710   6.266   5.479   4.216  0.3662  0.3597  1.4022
   43LYS    HG3  711   6.369   5.558   4.323  0.5864 -1.1146  0.6848
   43LYS    HD2  712   6.437   5.298   4.190 -1.1057  0.8391  1.0824
   43LYS    HD3  713   6.481   5.446   4.120  0.6324  0.6918 -0.1242
   43LYS    HE2  714   6.529   5.357   4.406 -0.1481 -0.8644  0.1371
   43LYS    HE3  715   6.649   5.303   4.288  0.2106 -1.2443  0.3687
   43LYS    HZ1  716   6.690   5.530   4.229  0.4714 -0.0963 -0.6360
   43LYS    HZ2  717   6.578   5.593   4.329  0.2279  0.3984 -0.1489
   43LYS    HZ3  718   6.715   5.533   4.395 -0.1488  1.2620 -0.7872
   44VAL      N  719   5.923   5.348   4.493  1.0612 -0.4202  0.2916
   44VAL     CA  720   5.819   5.263   4.549 -0.5518  1.3557  0.2554
   44VAL      C  721   5.784   5.156   4.444 -0.4046 -0.3794  0.3478
   44VAL      O  722   5.789   5.179   4.321 -0.1125 -0.0270 -0.5203
   44VAL     CB  723   5.690   5.337   4.585 -0.1413 -0.2950 -0.7137
   44VAL    CG1  724   5.721   5.442   4.686 -0.3014 -1.1426 -0.0721
   44VAL    CG2  725   5.626   5.404   4.470  0.3410 -1.1711  1.6100
   44VAL      H  726   5.898   5.438   4.453  0.2868 -1.2189 -1.2117
   44VAL     HA  727   5.856   5.207   4.635  1.2036  0.4535 -0.9761
   44VAL     HB  728   5.612   5.272   4.625 -0.5847  0.0066 -1.0638
   44VAL   HG11  729   5.778   5.391   4.764 -0.8949 -1.2916  0.2747
   44VAL   HG12  730   5.776   5.525   4.643 -0.7743 -0.8731 -0.1713
   44VAL   HG13  731   5.633   5.483   4.735  0.6868  0.2070  0.6818
   44VAL   HG21  732   5.544   5.463   4.513  0.3092 -0.2647  0.4301
   44VAL   HG22  733   5.692   5.464   4.407 -0.5026 -1.0979  0.7423
   44VAL   HG23  734   5.579   5.325   4.412 -1.1546 -0.1250  1.2528
   45VAL      N  735   5.746   5.038   4.493 -0.1022  0.8941  0.3704
   45VAL     CA  736   5.699   4.925   4.405 -0.0515 -0.5449 -0.1018
   45VAL      C  737   5.585   4.874   4.490  0.0859  0.0816  0.1171
   45VAL      O  738   5.597   4.848   4.611 -0.4123 -0.2246 -0.2584
   45VAL     CB  739   5.810   4.810   4.368  0.6797 -0.5178 -0.3414
   45VAL    CG1  740   5.752   4.690   4.293  0.3334 -0.0316  1.1136
   45VAL    CG2  741   5.922   4.872   4.295 -1.6321  0.2853 -0.2469
   45VAL      H  742   5.747   5.039   4.594  0.7697  1.0530  0.3765
   45VAL     HA  743   5.663   4.960   4.309  0.1667 -0.8172 -0.2869
   45VAL     HB  744   5.843   4.770   4.464  0.4392  0.7031  0.2923
   45VAL   HG11  745   5.811   4.601   4.316  1.1304  0.0176 -0.4690
   45VAL   HG12  746   5.653   4.669   4.334  0.1205 -0.5256  0.3908
   45VAL   HG13  747   5.734   4.704   4.187 -0.6284 -0.3785  1.2087
   45VAL   HG21  748   5.906   4.888   4.188 -0.9284  3.0440 -0.0865
   45VAL   HG22  749   5.955   4.959   4.351 -0.0918 -0.2483 -0.2223
   45VAL   HG23  750   6.002   4.798   4.305 -0.6081  1.4563  1.2193
   46SER      N  751   5.467   4.869   4.424  0.0943  0.4929 -0.0440
   46SER     CA  752   5.342   4.828   4.490  0.0822 -0.5461 -0.1443
   46SER      C  753   5.264   4.723   4.419 -0.8483  0.5666  0.3779
   46SER      O  754   5.262   4.721   4.297  0.7690 -0.1717  0.3200
   46SER     CB  755   5.249   4.950   4.510 -1.3014  0.7015 -0.8994
   46SER     OG  756   5.222   5.011   4.384  0.5595  0.6728 -0.3041
   46SER      H  757   5.460   4.898   4.327 -0.0276  1.1138  0.1432
   46SER     HA  758   5.355   4.782   4.588 -0.0276  0.6610  0.4613
   46SER    HB2  759   5.156   4.919   4.559 -0.5877  0.4107  0.3688
   46SER    HB3  760   5.290   5.020   4.582 -0.3781 -0.6822  0.0255
   46SER     HG  761   5.297   5.066   4.364  0.4710  0.7435 -0.4417
   47LEU      N  762   5.220   4.621   4.498  0.0619 -0.4226  0.0691
   47LEU     CA  763   5.183   4.492   4.450 -0.0573  0.4028 -0.2341
   47LEU      C  764   5.058   4.439   4.525  0.2049 -1.3096  0.3194
   47LEU      O  765   5.032   4.471   4.637  0.2557 -0.0229  0.3860
   47LEU     CB  766   5.296   4.381   4.450  1.3443 -0.0822  0.0792
   47LEU     CG  767   5.421   4.422   4.368 -0.6468 -0.0154 -1.1950
   47LEU    CD1  768   5.535   4.321   4.402 -0.1224 -0.4052 -0.3452
   47LEU    CD2  769   5.405   4.410   4.222 -0.0492  0.2589  0.3552
   47LEU      H  770   5.216   4.638   4.597 -0.5351  0.8125 -0.1217
   47LEU     HA  771   5.144   4.501   4.348 -0.6763 -1.2608 -0.2036
   47LEU    HB2  772   5.309   4.362   4.557 -0.4464  0.8577  0.5382
   47LEU    HB3  773   5.263   4.292   4.396  0.1961  0.9890 -1.1056
   47LEU     HG  774   5.462   4.519   4.396  0.1266 -0.2588 -1.4359
   47LEU   HD11  775   5.629   4.350   4.356  0.0482  1.2260  0.8865
   47LEU   HD12  776   5.551   4.323   4.509  0.2170  0.6180 -0.3922
   47LEU   HD13  777   5.510   4.216   4.382 -0.6948 -0.5790  1.0672
   47LEU   HD21  778   5.357   4.323   4.179  0.9582  0.3633 -1.1072
   47LEU   HD22  779   5.347   4.498   4.193  0.5198  0.4365 -0.3014
   47LEU   HD23  780   5.502   4.429   4.175 -0.7130  0.9119 -0.8371
   48LEU      N  781   4.979   4.361   4.456  0.4340 -0.4162  0.0279
   48LEU     CA  782   4.849   4.307   4.502  1.2659  0.2618 -0.5690
   48LEU      C  783   4.836   4.156   4.477 -0.5297  0.1910  0.3361
   48LEU      O  784   4.878   4.099   4.370 -0.3503 -0.6846  0.2783
   48LEU     CB  785   4.736   4.390   4.436  0.0157 -0.3043  0.6681
   48LEU     CG  786   4.726   4.543   4.479 -0.0808 -0.1319  0.2265
   48LEU    CD1  787   4.608   4.598   4.406  0.0114 -1.1081 -0.3633
   48LEU    CD2  788   4.703   4.564   4.628 -0.1805 -0.6286 -0.9830
   48LEU      H  789   5.001   4.343   4.359 -0.7234  0.3678 -0.4259
   48LEU     HA  790   4.834   4.319   4.609  0.1201  0.7790 -0.7548
   48LEU    HB2  791   4.745   4.384   4.328 -0.5024 -0.9989  0.6510
   48LEU    HB3  792   4.642   4.339   4.458  0.3895 -0.6783  1.4714
   48LEU     HG  793   4.819   4.596   4.457 -0.1809 -0.0106  0.0961
   48LEU   HD11  794   4.522   4.535   4.427 -0.5400 -0.2713 -0.0138
   48LEU   HD12  795   4.585   4.697   4.447  0.7435 -1.3351  0.6825
   48LEU   HD13  796   4.624   4.602   4.299  0.4480  1.0457 -0.3129
   48LEU   HD21  797   4.775   4.513   4.692 -0.1380  0.0834 -0.4412
   48LEU   HD22  798   4.706   4.670   4.652 -0.1375 -0.7516 -0.4188
   48LEU   HD23  799   4.603   4.525   4.645 -0.5859  0.2671 -1.2180
   49ASP      N  800   4.770   4.089   4.568  0.4487 -0.5207  1.1467
   49ASP     CA  801   4.724   3.950   4.552 -1.2749 -0.8072 -0.9973
   49ASP      C  802   4.841   3.865   4.501  1.6007 -0.4733  0.6250
   49ASP      O  803   4.830   3.809   4.390 -0.0326 -0.4864  0.1418
   49ASP     CB  804   4.591   3.934   4.473 -0.6778  0.2477 -0.6480
   49ASP     CG  805   4.469   4.000   4.526 -0.1014 -0.2219 -0.4258
   49ASP    OD1  806   4.442   3.991   4.650 -0.8371  0.9345 -0.3316
   49ASP    OD2  807   4.392   4.061   4.449  0.3925  0.0929  0.2213
   49ASP      H  808   4.748   4.137   4.654 -0.2650  0.7453  0.3161
   49ASP     HA  809   4.715   3.923   4.658  1.4396  0.3136 -0.3072
   49ASP    HB2  810   4.619   3.974   4.376  1.2913  1.1861  0.1721
   49ASP    HB3  811   4.576   3.827   4.460  0.5776 -0.1522  0.6099
   50LEU      N  812   4.944   3.860   4.575 -0.0954  0.3603 -0.1877
   50LEU     CA  813   5.062   3.778   4.547  0.0860 -0.2412 -1.0255
   50LEU      C  814   5.042   3.636   4.595  0.0666 -0.2856  0.4583
   50LEU      O  815   5.004   3.614   4.706  0.0967 -0.1095 -0.6266
   50LEU     CB  816   5.195   3.841   4.582 -0.4140 -1.1335 -0.5169
   50LEU     CG  817   5.234   3.978   4.524 -0.5902  0.2244  0.0704
   50LEU    CD1  818   5.377   4.018   4.562  0.6800  1.1612 -0.9571
   50LEU    CD2  819   5.233   3.979   4.364  0.3113 -0.0052 -0.7705
   50LEU      H  820   4.941   3.918   4.657  0.6523  0.5112 -0.2557
   50LEU     HA  821   5.071   3.778   4.438 -0.0272  0.5496 -1.0424
   50LEU    HB2  822   5.207   3.837   4.691  0.3551 -1.5125 -0.6056
   50LEU    HB3  823   5.272   3.771   4.551 -0.3069 -1.2663  0.0165
   50LEU     HG  824   5.170   4.060   4.557 -0.1935  0.6851 -0.2761
   50LEU   HD11  825   5.402   4.008   4.668 -0.8805 -0.4182 -0.6579
   50LEU   HD12  826   5.437   3.946   4.508 -0.2524 -0.1045 -0.3964
   50LEU   HD13  827   5.398   4.122   4.534  1.3228  1.1699 -0.4772
   50LEU   HD21  828   5.298   4.057   4.326  0.1355  0.7437  0.3632
   50LEU   HD22  829   5.272   3.883   4.329  0.1957 -0.3103 -0.1027
   50LEU   HD23  830   5.132   3.998   4.326 -0.1769 -0.6339  0.1310
   51THR      N  831   5.051   3.541   4.505  0.6883  0.5591 -0.6565
   51THR     CA  832   5.078   3.399   4.533  0.6487 -1.0945 -0.1351
   51THR      C  833   5.214   3.383   4.592 -0.0566  0.1156  0.8567
   51THR      O  834   5.306   3.466   4.577  0.1998 -0.1974 -0.2153
   51THR     CB  835   5.060   3.309   4.411 -0.0534  0.9803 -0.4693
   51THR    OG1  836   5.162   3.327   4.307  0.2285  0.0289 -0.6910
   51THR    CG2  837   4.926   3.316   4.359  1.4741 -0.0036  0.4527
   51THR      H  838   5.074   3.576   4.413  0.3631  0.2449 -0.8606
   51THR     HA  839   5.004   3.361   4.604 -0.3160  0.5345 -0.1707
   51THR     HB  840   5.067   3.208   4.451 -1.5348  0.8874 -0.3194
   51THR    HG1  841   5.162   3.422   4.292 -1.3455  0.1761 -0.0958
   51THR   HG21  842   4.909   3.415   4.317  0.1089  0.3941  1.7948
   51THR   HG22  843   4.915   3.245   4.277  0.5346  0.8788 -0.2434
   51THR   HG23  844   4.841   3.300   4.425  0.4465  0.1005 -0.7750
   52GLU      N  845   5.236   3.276   4.663 -0.2398 -0.0647 -0.6332
   52GLU     CA  846   5.363   3.254   4.739 -0.1055  0.2356 -0.1172
   52GLU      C  847   5.492   3.260   4.663  0.1326 -0.4570  0.3577
   52GLU      O  848   5.595   3.310   4.711  0.7033 -0.0721 -0.1950
   52GLU     CB  849   5.342   3.111   4.798 -0.1157 -1.6115  0.7525
   52GLU     CG  850   5.460   3.073   4.889  0.4235 -0.2177 -0.3154
   52GLU     CD  851   5.439   2.935   4.948  0.8457 -0.4097  0.6675
   52GLU    OE1  852   5.533   2.888   5.014  0.8660  0.8183 -0.7848
   52GLU    OE2  853   5.335   2.869   4.911  0.1641  0.4857  0.4121
   52GLU      H  854   5.163   3.208   4.680  0.3084 -0.3520  0.9292
   52GLU     HA  855   5.378   3.324   4.821  0.2780  1.2144 -0.9802
   52GLU    HB2  856   5.251   3.114   4.858 -0.2526  0.1159  0.5867
   52GLU    HB3  857   5.326   3.052   4.709 -0.5111  0.1273 -0.4410
   52GLU    HG2  858   5.555   3.074   4.836  1.1231  1.8660  0.7711
   52GLU    HG3  859   5.473   3.133   4.979  1.8680 -1.3122  0.2873
   53TYR      N  860   5.489   3.207   4.539 -0.0828  0.2124  0.2449
   53TYR     CA  861   5.604   3.214   4.449 -0.7646 -0.0343  0.0780
   53TYR      C  862   5.642   3.357   4.426  0.3883 -0.5912  0.7168
   53TYR      O  863   5.761   3.400   4.416  0.4592  0.2225  0.3412
   53TYR     CB  864   5.581   3.140   4.309  0.3128  0.0419 -0.4749
   53TYR     CG  865   5.691   3.171   4.210 -0.1346  0.2903  0.7082
   53TYR    CD1  866   5.682   3.290   4.126 -0.4864 -0.5454  0.6264
   53TYR    CD2  867   5.809   3.093   4.206  0.0241  0.0611  0.3246
   53TYR    CE1  868   5.779   3.314   4.027  0.3377  0.2992  0.0267
   53TYR    CE2  869   5.900   3.107   4.104  0.7502 -0.4228  0.8199
   53TYR     CZ  870   5.884   3.220   4.019 -0.1900  0.3253  0.2183
   53TYR     OH  871   5.979   3.242   3.924 -0.7978  0.2867  0.1187
   53TYR      H  872   5.408   3.153   4.512  0.7697 -1.3323  0.5604
   53TYR     HA  873   5.695   3.169   4.487 -0.6797 -0.2839 -0.4057
   53TYR    HB2  874   5.570   3.033   4.324  1.8569  0.0754  1.8528
   53TYR    HB3  875   5.490   3.178   4.263 -0.1230  0.1994  0.4674
   53TYR    HD1  876   5.604   3.365   4.127  0.4573  0.6914 -1.7415
   53TYR    HD2  877   5.830   3.025   4.287 -0.0118  0.3281  0.5637
   53TYR    HE1  878   5.772   3.404   3.968  2.1111  1.1116  0.9022
   53TYR    HE2  879   5.973   3.030   4.085 -0.8288 -1.7924 -0.2562
   53TYR     HH  880   6.061   3.195   3.940 -0.4161  0.8992  0.0348
   54GLU      N  881   5.536   3.444   4.399 -0.7921 -0.0677  0.6924
   54GLU     CA  882   5.551   3.588   4.361  0.2198  0.3643 -0.0738
   54GLU      C  883   5.597   3.675   4.479 -0.6016 -0.4734 -0.5867
   54GLU      O  884   5.701   3.740   4.478  0.3449 -0.2939  0.5332
   54GLU     CB  885   5.416   3.638   4.300 -1.0156 -0.6564 -0.1917
   54GLU     CG  886   5.381   3.590   4.159 -0.0692  0.4481 -0.0995
   54GLU     CD  887   5.227   3.602   4.139 -0.5095  0.8520  0.2895
   54GLU    OE1  888   5.145   3.588   4.232 -0.1514  0.3373  0.3958
   54GLU    OE2  889   5.180   3.620   4.023  0.1145 -0.6671  0.3039
   54GLU      H  890   5.444   3.411   4.424 -1.4599  0.2487 -1.0878
   54GLU     HA  891   5.626   3.591   4.281 -0.9514 -2.1686 -1.5127
   54GLU    HB2  892   5.335   3.622   4.371 -0.2183  1.0753  1.2831
   54GLU    HB3  893   5.417   3.746   4.286 -0.5276 -0.7275 -0.8059
   54GLU    HG2  894   5.410   3.668   4.088 -1.6291  0.7983 -0.4205
   54GLU    HG3  895   5.412   3.487   4.141  1.0566  0.4171  1.5691
   55MET      N  896   5.533   3.653   4.594  0.7849  0.5766  0.6092
   55MET     CA  897   5.552   3.721   4.722  0.3103  0.0451 -0.6448
   55MET      C  898   5.691   3.695   4.772  1.0192  0.3093 -0.0112
   55MET      O  899   5.756   3.785   4.811 -0.2768  0.5787  0.1946
   55MET     CB  900   5.444   3.664   4.822  0.3628  0.3750  0.4249
   55MET     CG  901   5.425   3.763   4.934  0.7434 -0.6195  0.2208
   55MET     SD  902   5.277   3.707   5.027  0.0710  0.1612  0.0067
   55MET     CE  903   5.260   3.867   5.115 -0.1376 -0.0891 -0.2401
   55MET      H  904   5.454   3.592   4.578  0.9996  0.4551 -0.0251
   55MET     HA  905   5.533   3.828   4.721  0.4597  0.2403  2.1008
   55MET    HB2  906   5.359   3.652   4.755  1.2736 -0.3870 -0.6575
   55MET    HB3  907   5.464   3.564   4.861  0.1681  0.0113 -0.3813
   55MET    HG2  908   5.518   3.776   4.990  0.5446 -0.2136  0.4642
   55MET    HG3  909   5.402   3.864   4.903  0.6879 -0.6688  0.1010
   55MET    HE1  910   5.353   3.915   5.146 -0.4863  0.4496  0.0079
   55MET    HE2  911   5.212   3.942   5.052 -0.5979  0.1919  0.4253
   55MET    HE3  912   5.205   3.850   5.207  0.7757 -0.4985  0.2561
   56ARG      N  913   5.743   3.575   4.758  0.1766 -0.2545  0.3327
   56ARG     CA  914   5.883   3.552   4.787 -1.4056 -0.1729 -0.2588
   56ARG      C  915   5.978   3.624   4.691  0.4316  0.6076  0.7915
   56ARG      O  916   6.077   3.679   4.740  0.1857  0.1336 -0.5944
   56ARG     CB  917   5.903   3.401   4.793  0.6391  0.7538 -0.2176
   56ARG     CG  918   5.831   3.351   4.913 -0.0644 -0.2520  0.1328
   56ARG     CD  919   5.867   3.199   4.920  0.1445  0.7007 -0.3193
   56ARG     NE  920   5.774   3.120   5.004  0.1995  0.7218  0.3635
   56ARG     CZ  921   5.787   3.088   5.134  0.9447 -0.8090  0.7384
   56ARG    NH1  922   5.694   3.020   5.192  0.2875 -0.5072 -0.2352
   56ARG    NH2  923   5.882   3.130   5.209 -1.0810  0.4024 -0.1235
   56ARG      H  924   5.688   3.498   4.722  0.6036 -0.6171  0.4392
   56ARG     HA  925   5.919   3.582   4.885  1.2968 -0.5820 -0.9487
   56ARG    HB2  926   5.860   3.353   4.705 -1.3281 -0.5211  1.2739
   56ARG    HB3  927   6.009   3.375   4.803  0.5703  0.2131 -0.7372
   56ARG    HG2  928   5.863   3.406   5.001  0.7966 -0.6022  0.0651
   56ARG    HG3  929   5.724   3.366   4.905 -0.3427 -1.9056 -0.0595
   56ARG    HD2  930   5.855   3.158   4.820 -0.9709 -1.0000  0.4334
   56ARG    HD3  931   5.970   3.191   4.956  0.5581  1.0075 -1.3622
   56ARG     HE  932   5.693   3.076   4.963  0.3408 -0.3971  1.1915
   56ARG   HH11  933   5.705   3.002   5.291 -0.0774 -1.1049 -0.2924
   56ARG   HH12  934   5.615   2.984   5.142  0.2444 -0.3162 -0.3056
   56ARG   HH21  935   5.876   3.095   5.303  0.4528 -1.3500 -0.5701
   56ARG   HH22  936   5.958   3.188   5.177 -1.1776  0.2723 -0.6046
   57ASN      N  937   5.950   3.615   4.559  0.0962  0.3727 -0.0774
   57ASN     CA  938   6.045   3.665   4.460 -0.3373  0.0423  0.4331
   57ASN      C  939   6.060   3.818   4.456 -0.6544  0.6563 -0.3621
   57ASN      O  940   6.176   3.869   4.440  0.9143  0.3963 -0.1108
   57ASN     CB  941   5.994   3.612   4.328 -0.1250  0.5304  0.5305
   57ASN     CG  942   6.080   3.492   4.294 -0.2338  0.2901  0.1269
   57ASN    OD1  943   6.201   3.502   4.268  0.0464 -0.3823 -0.1894
   57ASN    ND2  944   6.020   3.380   4.289  0.1503  0.7740  0.8226
   57ASN      H  945   5.861   3.575   4.531  0.7009 -0.6098 -0.7385
   57ASN     HA  946   6.143   3.624   4.483  0.5601  1.5485 -0.3900
   57ASN    HB2  947   5.887   3.589   4.328 -0.4290  1.7687  0.0204
   57ASN    HB3  948   6.019   3.684   4.249 -0.7896  0.1278 -0.0667
   57ASN   HD21  949   6.069   3.291   4.288  0.2984  0.8355 -0.4478
   57ASN   HD22  950   5.926   3.375   4.326 -0.4507 -1.5859 -0.5671
   58ALA      N  951   5.952   3.883   4.483  0.6281 -0.9019  0.2635
   58ALA     CA  952   5.960   4.027   4.501  0.5970  0.4636  0.7120
   58ALA      C  953   6.037   4.069   4.624 -0.1519 -0.9358 -0.1013
   58ALA      O  954   6.122   4.159   4.606  0.3077  0.1294  0.1678
   58ALA     CB  955   5.817   4.096   4.504 -0.6249  0.0604 -0.5459
   58ALA      H  956   5.862   3.838   4.495  0.1016 -0.1614 -0.6818
   58ALA     HA  957   6.014   4.072   4.417 -1.5442  0.3681 -0.8958
   58ALA    HB1  958   5.736   4.058   4.441 -2.1734 -0.1409  1.3820
   58ALA    HB2  959   5.781   4.101   4.606  0.2866 -0.2966 -0.1898
   58ALA    HB3  960   5.846   4.198   4.480  0.3208 -0.0802 -0.1067
   59VAL      N  961   6.006   4.008   4.740 -0.2613 -0.1137 -1.0415
   59VAL     CA  962   6.086   4.028   4.865 -0.3935 -0.0002 -0.6041
   59VAL      C  963   6.239   3.998   4.838 -0.2118 -0.0917 -0.4587
   59VAL      O  964   6.320   4.071   4.894 -0.3611 -0.2195  0.9690
   59VAL     CB  965   6.022   3.962   4.985  1.2065 -0.7380 -0.0574
   59VAL    CG1  966   6.098   3.965   5.119 -0.0525  0.0360  0.1050
   59VAL    CG2  967   5.874   4.013   5.025 -1.0423 -0.0022  0.2651
   59VAL      H  968   5.937   3.934   4.744  0.1681 -0.5719 -1.7393
   59VAL     HA  969   6.083   4.137   4.877 -0.8182 -0.0649 -0.0675
   59VAL     HB  970   6.013   3.858   4.954 -1.2373 -0.6765  0.1014
   59VAL   HG11  971   6.060   3.883   5.180 -0.5379 -0.2915 -0.6185
   59VAL   HG12  972   6.204   3.947   5.103  0.0206  0.5752 -0.0555
   59VAL   HG13  973   6.093   4.052   5.185  1.6567  0.1389  0.1826
   59VAL   HG21  974   5.808   4.012   4.938 -0.5100  1.2791 -0.2091
   59VAL   HG22  975   5.831   3.947   5.100 -0.3847  0.2085  0.8478
   59VAL   HG23  976   5.886   4.117   5.058  0.6472 -0.1385  0.2581
   60ASP      N  977   6.281   3.897   4.759  0.8861  0.2895  1.3581
   60ASP     CA  978   6.421   3.869   4.726 -0.5744  0.5247  0.5461
   60ASP      C  979   6.476   3.985   4.638 -0.8599  0.8306  0.4643
   60ASP      O  980   6.599   4.015   4.652  0.0459  0.8079  0.6368
   60ASP     CB  981   6.435   3.735   4.645 -0.5995 -1.3490 -0.8837
   60ASP     CG  982   6.413   3.611   4.725 -0.7157  0.0209  0.4235
   60ASP    OD1  983   6.435   3.616   4.849 -0.1870  0.3734 -0.2915
   60ASP    OD2  984   6.365   3.510   4.666  0.0638 -0.6318 -0.1724
   60ASP      H  985   6.217   3.823   4.735  0.4027  0.9451  0.5282
   60ASP     HA  986   6.475   3.862   4.820  0.7269  0.1987 -0.1809
   60ASP    HB2  987   6.361   3.747   4.565 -0.2049  1.9251 -1.0253
   60ASP    HB3  988   6.535   3.726   4.602 -0.1885 -1.0823 -0.0189
   61GLU      N  989   6.402   4.052   4.551 -0.6383 -0.0675  0.1428
   61GLU     CA  990   6.470   4.176   4.490  1.4540  1.4833  0.6567
   61GLU      C  991   6.474   4.292   4.582 -0.4758  0.1629 -0.0512
   61GLU      O  992   6.563   4.375   4.570  0.1560  0.3706 -0.3245
   61GLU     CB  993   6.398   4.200   4.347  0.3126  0.3787 -1.2191
   61GLU     CG  994   6.390   4.095   4.245 -0.5687  1.1646  0.1672
   61GLU     CD  995   6.536   4.071   4.191  0.8231 -0.4902 -0.7516
   61GLU    OE1  996   6.574   3.957   4.177 -0.1621  0.7180  0.2331
   61GLU    OE2  997   6.615   4.167   4.177  0.2540 -0.3162  0.5063
   61GLU      H  998   6.313   4.019   4.517 -0.6626  0.6766 -0.5776
   61GLU     HA  999   6.572   4.143   4.471  1.1957  0.8056  0.3632
   61GLU    HB2 1000   6.297   4.237   4.365  0.4940  0.3436  0.0707
   61GLU    HB3 1001   6.446   4.289   4.307 -0.1086  0.9056 -0.5828
   61GLU    HG2 1002   6.349   4.000   4.279  0.0980  0.6202 -0.4822
   61GLU    HG3 1003   6.319   4.119   4.167  0.1305 -0.0181 -0.9035
   62PHE      N 1004   6.385   4.297   4.681 -0.0482  0.0632  0.1540
   62PHE     CA 1005   6.388   4.404   4.778 -0.0712 -0.5783  0.4209
   62PHE      C 1006   6.504   4.387   4.881 -0.2560  0.1418 -0.6173
   62PHE      O 1007   6.587   4.479   4.904 -0.2869 -0.0189 -0.2837
   62PHE     CB 1008   6.251   4.422   4.842 -0.9859  1.0365 -0.0057
   62PHE     CG 1009   6.262   4.495   4.971 -0.2031  0.1095  0.2543
   62PHE    CD1 1010   6.265   4.634   4.968 -0.2014  0.3495  0.2994
   62PHE    CD2 1011   6.241   4.434   5.094 -1.2318  0.4144 -0.2445
   62PHE    CE1 1012   6.255   4.712   5.087  0.4759 -0.7285 -0.4977
   62PHE    CE2 1013   6.228   4.510   5.212  0.1982 -0.3946 -1.2252
   62PHE     CZ 1014   6.234   4.650   5.214  0.0771 -0.7707  0.6056
   62PHE      H 1015   6.309   4.231   4.686  0.0912 -0.0789  0.5018
   62PHE     HA 1016   6.403   4.500   4.729 -1.3345 -0.2323  0.6583
   62PHE    HB2 1017   6.186   4.475   4.773 -1.3583 -0.8221 -1.2185
   62PHE    HB3 1018   6.209   4.325   4.868 -0.0876  0.9037  1.1285
   62PHE    HD1 1019   6.286   4.681   4.873  1.4516  0.2777  0.5659
   62PHE    HD2 1020   6.236   4.326   5.104  1.5351  0.1794  0.3311
   62PHE    HE1 1021   6.257   4.820   5.080  1.2283 -0.5975  0.9659
   62PHE    HE2 1022   6.224   4.461   5.308 -1.0136  1.0355 -0.4444
   62PHE     HZ 1023   6.233   4.705   5.307 -0.1166  0.1613  0.0794
   63LEU      N 1024   6.524   4.263   4.925 -0.3065  0.5891  0.2131
   63LEU     CA 1025   6.631   4.222   5.017  0.4363 -1.6581  0.3481
   63LEU      C 1026   6.772   4.244   4.948  0.2243  0.1875 -0.3103
   63LEU      O 1027   6.872   4.278   5.014  0.2877  0.2390  0.4349
   63LEU     CB 1028   6.619   4.076   5.066  0.1747 -0.8894  1.2157
   63LEU     CG 1029   6.505   4.081   5.169  0.0357  0.1141 -1.0556
   63LEU    CD1 1030   6.443   3.941   5.192 -1.1457  0.5658 -0.1120
   63LEU    CD2 1031   6.540   4.140   5.310  0.1223  0.7026  0.5969
   63LEU      H 1032   6.447   4.201   4.905  0.4322 -0.1163 -0.5563
   63LEU     HA 1033   6.624   4.287   5.105 -0.3155 -1.5510  0.2189
   63LEU    HB2 1034   6.597   4.005   4.987  0.0708  0.5284 -0.1333
   63LEU    HB3 1035   6.716   4.055   5.112  0.6390  0.0375  0.7114
   63LEU     HG 1036   6.419   4.134   5.128 -0.7697  0.0370  0.4182
   63LEU   HD11 1037   6.415   3.887   5.101 -1.0898 -0.1816  0.2951
   63LEU   HD12 1038   6.518   3.877   5.240 -1.1165  0.3861 -0.3910
   63LEU   HD13 1039   6.361   3.946   5.263 -0.1751 -1.0829  1.3027
   63LEU   HD21 1040   6.463   4.124   5.385 -0.6795  0.4659 -0.2430
   63LEU   HD22 1041   6.634   4.095   5.342 -0.2946 -0.3777  0.3905
   63LEU   HD23 1042   6.554   4.247   5.293 -0.2018  0.6550 -0.0437
   64LEU      N 1043   6.786   4.219   4.815  0.3155 -0.1857 -0.4113
   64LEU     CA 1044   6.913   4.237   4.750 -0.1793 -0.3298  0.5696
   64LEU      C 1045   6.956   4.385   4.736  0.4249 -0.0012  0.6385
   64LEU      O 1046   7.071   4.405   4.728 -0.3374  0.0331 -0.0932
   64LEU     CB 1047   6.893   4.169   4.615 -0.7735 -0.0381  0.3531
   64LEU     CG 1048   7.019   4.176   4.515  0.1234 -0.3337 -0.9999
   64LEU    CD1 1049   7.152   4.115   4.588  2.3083 -0.7282  0.7960
   64LEU    CD2 1050   6.984   4.105   4.387  0.4240  0.8418  0.6227
   64LEU      H 1051   6.716   4.159   4.774  0.9598 -1.1409 -0.1732
   64LEU     HA 1052   6.988   4.183   4.807  0.0076  0.0191  0.6622
   64LEU    HB2 1053   6.873   4.064   4.633 -0.2109 -0.6672 -2.0111
   64LEU    HB3 1054   6.810   4.215   4.561 -0.0872  0.7524 -0.0850
   64LEU     HG 1055   7.038   4.280   4.488  0.4746 -0.0059  0.3702
   64LEU   HD11 1056   7.130   4.008   4.590 -0.5341 -0.4053 -1.3983
   64LEU   HD12 1057   7.236   4.127   4.520  0.9080  0.3809 -0.8955
   64LEU   HD13 1058   7.165   4.161   4.686 -0.5380  1.4193  0.4164
   64LEU   HD21 1059   6.996   3.998   4.404 -1.2921  0.2628 -1.0987
   64LEU   HD22 1060   6.885   4.130   4.350  0.9537  1.6636 -0.3595
   64LEU   HD23 1061   7.061   4.114   4.310 -0.5109 -0.6911 -0.6197
   65LEU      N 1062   6.861   4.480   4.737  0.5201  0.5434  0.2140
   65LEU     CA 1063   6.879   4.629   4.722  0.2583 -0.1070  0.4070
   65LEU      C 1064   6.920   4.704   4.851  0.6306  0.3236 -0.0922
   65LEU      O 1065   6.963   4.818   4.851 -0.4326 -0.0716 -0.5043
   65LEU     CB 1066   6.755   4.697   4.652 -0.3005  1.2243 -1.2426
   65LEU     CG 1067   6.724   4.655   4.510 -0.1230  0.6459 -0.7765
   65LEU    CD1 1068   6.585   4.689   4.467  1.5780 -0.2904 -0.0562
   65LEU    CD2 1069   6.836   4.715   4.425  0.2466 -0.6925 -0.8273
   65LEU      H 1070   6.768   4.446   4.756  0.0419  0.8212 -1.3106
   65LEU     HA 1071   6.959   4.648   4.651 -0.0186 -0.2037  0.0593
   65LEU    HB2 1072   6.670   4.670   4.714  1.1236 -1.1309 -0.0317
   65LEU    HB3 1073   6.759   4.806   4.660  1.3914  1.1454 -0.1336
   65LEU     HG 1074   6.749   4.549   4.507  0.3111  0.7376 -0.6145
   65LEU   HD11 1075   6.520   4.667   4.552  1.3487 -0.4044 -0.2576
   65LEU   HD12 1076   6.577   4.793   4.436  0.4023 -0.1977  0.4250
   65LEU   HD13 1077   6.561   4.620   4.387 -0.1994 -0.0810  0.2144
   65LEU   HD21 1078   6.847   4.820   4.451  0.3902 -1.0463  0.7245
   65LEU   HD22 1079   6.932   4.670   4.450  0.2796 -0.0860  0.2421
   65LEU   HD23 1080   6.799   4.705   4.322 -1.5622 -0.1635 -0.3055
   66LEU      N 1081   6.897   4.641   4.973 -0.3367 -0.2015  0.4798
   66LEU     CA 1082   6.921   4.701   5.100  0.0771  0.0394  0.2220
   66LEU      C 1083   7.074   4.725   5.132 -0.2211  1.3586  0.0935
   66LEU      O 1084   7.161   4.632   5.105  0.2938  0.2385 -0.2066
   66LEU     CB 1085   6.844   4.622   5.213 -0.2154 -0.1974  0.3724
   66LEU     CG 1086   6.689   4.613   5.207 -0.5541  0.4401  0.6435
   66LEU    CD1 1087   6.638   4.540   5.338 -0.6427 -0.0620  0.9191
   66LEU    CD2 1088   6.605   4.738   5.178 -0.6648  1.5352 -0.8870
   66LEU      H 1089   6.825   4.570   4.963 -0.7647  0.0125  1.6543
   66LEU     HA 1090   6.874   4.799   5.097 -0.5482 -0.2593 -0.7178
   66LEU    HB2 1091   6.891   4.524   5.215  0.7030  0.2225  0.2934
   66LEU    HB3 1092   6.868   4.663   5.312 -0.0440 -0.0909  0.2884
   66LEU     HG 1093   6.672   4.541   5.128 -0.4668  0.8033  0.2855
   66LEU   HD11 1094   6.694   4.447   5.353  0.1786  0.4913  1.4463
   66LEU   HD12 1095   6.659   4.602   5.425  0.7041  1.3184 -0.3003
   66LEU   HD13 1096   6.536   4.504   5.322 -0.6216  0.0621  0.4865
   66LEU   HD21 1097   6.500   4.710   5.188 -0.4711  0.8220 -0.7070
   66LEU   HD22 1098   6.624   4.812   5.255 -1.0288 -0.1592  1.0161
   66LEU   HD23 1099   6.627   4.772   5.076  0.1995  0.7745 -0.9838
   67ASP      N 1100   7.117   4.847   5.166  0.1124 -0.4848  0.4469
   67ASP     CA 1101   7.253   4.898   5.165 -0.4549 -1.0972  0.2588
   67ASP      C 1102   7.298   5.007   5.259  0.8289  0.0205 -0.3618
   67ASP      O 1103   7.213   5.089   5.313 -0.3967  0.0824  0.1586
   67ASP     CB 1104   7.305   4.936   5.030  0.6484 -0.6478  0.1292
   67ASP     CG 1105   7.447   4.899   4.988 -0.2601  0.0883  0.7841
   67ASP    OD1 1106   7.516   4.828   5.064 -0.0286  0.4662  0.1444
   67ASP    OD2 1107   7.502   4.943   4.874  0.1275  1.0411 -0.3414
   67ASP      H 1108   7.051   4.921   5.185  0.4760  0.1030 -0.4742
   67ASP     HA 1109   7.318   4.821   5.206  0.3584  0.0106  1.1906
   67ASP    HB2 1110   7.253   4.873   4.957  0.4190 -0.3972  0.0737
   67ASP    HB3 1111   7.298   5.044   5.017  0.9443 -0.6988 -0.5164
   68LYS      N 1112   7.429   5.019   5.283  0.3340  0.1878 -0.7660
   68LYS     CA 1113   7.481   5.147   5.347  0.5828  0.3170 -0.3099
   68LYS      C 1114   7.439   5.273   5.273 -0.2215  0.3584  0.9030
   68LYS      O 1115   7.454   5.278   5.150  0.1517  0.2254 -0.5064
   68LYS     CB 1116   7.632   5.131   5.350 -0.0615  0.4657  0.2702
   68LYS     CG 1117   7.705   5.243   5.421 -0.5799 -0.2799  0.4282
   68LYS     CD 1118   7.859   5.219   5.426  1.0866  0.4395 -0.9369
   68LYS     CE 1119   7.926   5.336   5.500 -0.7526  0.0862  0.3423
   68LYS     NZ 1120   8.065   5.289   5.546 -0.3460 -0.0766  0.9857
   68LYS      H 1121   7.497   4.955   5.243  1.2795  1.0239 -0.5681
   68LYS     HA 1122   7.451   5.136   5.451  1.5051 -0.3897 -0.0940
   68LYS    HB2 1123   7.664   5.038   5.396 -0.0471 -0.0074 -0.6538
   68LYS    HB3 1124   7.656   5.139   5.244  0.3239 -0.2976  0.2917
   68LYS    HG2 1125   7.684   5.341   5.379 -0.8174 -0.9178 -1.0891
   68LYS    HG3 1126   7.667   5.231   5.523 -1.0874 -0.9279  0.1817
   68LYS    HD2 1127   7.875   5.131   5.489  1.2846  0.1125 -1.4395
   68LYS    HD3 1128   7.904   5.204   5.328 -0.5160  0.4413 -1.7454
   68LYS    HE2 1129   7.939   5.426   5.440 -0.8610 -0.4162 -0.4639
   68LYS    HE3 1130   7.870   5.361   5.590 -0.4441 -0.2280  0.6280
   68LYS    HZ1 1131   8.039   5.213   5.607 -0.8086 -0.8350 -0.0937
   68LYS    HZ2 1132   8.114   5.251   5.466  0.5078  0.0980  1.3949
   68LYS    HZ3 1133   8.130   5.357   5.584  0.5552  0.5799 -1.3384
   69GLY      N 1134   7.385   5.371   5.341 -0.7548 -0.6788 -0.8857
   69GLY     CA 1135   7.331   5.498   5.286 -0.1135  1.6967 -0.3691
   69GLY      C 1136   7.178   5.494   5.255 -0.6549 -0.5130  0.1434
   69GLY      O 1137   7.116   5.602   5.258  0.4199  0.0843 -0.7487
   69GLY      H 1138   7.384   5.361   5.441 -1.0912 -0.9342 -0.9121
   69GLY    HA2 1139   7.343   5.572   5.366 -0.9077 -0.3635  1.9293
   69GLY    HA3 1140   7.393   5.523   5.200  0.8706 -0.3067 -0.3589
   70VAL      N 1141   7.136   5.380   5.217  1.2161  0.8221 -0.2409
   70VAL     CA 1142   7.002   5.367   5.152 -0.5383 -0.1673 -0.2052
   70VAL      C 1143   6.897   5.341   5.254 -0.4031 -0.5834  0.2122
   70VAL      O 1144   6.921   5.270   5.347  0.1504 -0.5019 -0.2634
   70VAL     CB 1145   7.016   5.241   5.073  0.4239  0.7463  1.0695
   70VAL    CG1 1146   6.870   5.191   5.024 -1.7000  0.0302  0.0429
   70VAL    CG2 1147   7.107   5.262   4.953 -0.5072 -0.3873  1.4004
   70VAL      H 1148   7.188   5.294   5.225 -0.7607 -0.6186 -1.0741
   70VAL     HA 1149   6.983   5.451   5.085  0.6595  0.0505 -0.3274
   70VAL     HB 1150   7.061   5.158   5.127  0.2787  0.6446  1.0338
   70VAL   HG11 1151   6.813   5.266   4.968 -0.1792  1.0837 -0.2190
   70VAL   HG12 1152   6.890   5.113   4.951  0.8300  0.3437  0.2203
   70VAL   HG13 1153   6.817   5.141   5.105 -0.5829 -0.0111  0.8029
   70VAL   HG21 1154   7.111   5.170   4.895  1.8833  0.3898  0.0697
   70VAL   HG22 1155   7.066   5.348   4.900  0.1376 -0.8744  0.0260
   70VAL   HG23 1156   7.210   5.282   4.981 -0.1103  0.3153 -0.3172
   71TYR      N 1157   6.775   5.408   5.246  0.1279 -0.0592  0.4073
   71TYR     CA 1158   6.660   5.385   5.327 -0.0475  0.8538  0.5807
   71TYR      C 1159   6.567   5.290   5.251  0.6149  0.9869  0.0343
   71TYR      O 1160   6.523   5.323   5.141 -0.2401 -0.3847 -0.1036
   71TYR     CB 1161   6.588   5.515   5.351 -0.3507  0.4328 -0.3283
   71TYR     CG 1162   6.663   5.631   5.416 -0.6120  0.2597  0.7321
   71TYR    CD1 1163   6.803   5.623   5.455  0.9510  0.9704  0.2285
   71TYR    CD2 1164   6.597   5.751   5.443  0.3775  0.8329  0.7721
   71TYR    CE1 1165   6.857   5.726   5.524 -0.4134 -0.5743 -0.7196
   71TYR    CE2 1166   6.653   5.856   5.508 -0.7104 -0.5682 -0.7836
   71TYR     CZ 1167   6.786   5.845   5.552  1.2095 -0.1514  0.5252
   71TYR     OH 1168   6.850   5.947   5.611  0.5279 -0.1426  0.7085
   71TYR      H 1169   6.762   5.459   5.161  0.5560 -1.1859 -0.3858
   71TYR     HA 1170   6.692   5.329   5.415 -1.3983  0.3758  0.8178
   71TYR    HB2 1171   6.554   5.551   5.254 -0.5103  0.6824 -0.1832
   71TYR    HB3 1172   6.512   5.495   5.427 -0.1555  1.4587  0.1672
   71TYR    HD1 1173   6.873   5.542   5.444  0.4481  0.5691 -0.1471
   71TYR    HD2 1174   6.500   5.758   5.397  1.1636  0.6517 -1.0722
   71TYR    HE1 1175   6.960   5.724   5.555 -0.3636  0.0510 -0.8141
   71TYR    HE2 1176   6.604   5.951   5.521  0.7985  0.1873 -0.0846
   71TYR     HH 1177   6.785   6.014   5.634  0.9173  0.6211 -0.2799
   72GLY      N 1178   6.536   5.176   5.315  1.2144 -0.1795  0.9632
   72GLY     CA 1179   6.436   5.080   5.258  0.0207  0.3683 -0.0427
   72GLY      C 1180   6.318   5.068   5.354 -0.3336  0.5360 -0.4037
   72GLY      O 1181   6.330   5.043   5.470  0.3884  0.5610  0.3142
   72GLY      H 1182   6.587   5.163   5.401  0.3824  0.1655  1.5313
   72GLY    HA2 1183   6.413   5.109   5.155 -0.2407  1.0497  0.1961
   72GLY    HA3 1184   6.472   4.979   5.241 -0.4048  0.3153 -0.7367
   73LEU      N 1185   6.199   5.082   5.297  0.6745 -0.3108  0.1128
   73LEU     CA 1186   6.069   5.048   5.369  0.1478 -0.1803 -0.0100
   73LEU      C 1187   5.989   4.929   5.307 -0.2143  0.0788  0.6239
   73LEU      O 1188   5.986   4.914   5.182  0.0858 -0.1219 -0.0273
   73LEU     CB 1189   5.985   5.173   5.392 -0.4518  0.2182 -0.5766
   73LEU     CG 1190   5.846   5.169   5.466 -0.2153 -0.9299 -0.5205
   73LEU    CD1 1191   5.815   5.310   5.535  0.2155  0.6950  0.5892
   73LEU    CD2 1192   5.732   5.146   5.368 -0.0017  1.1134  0.6519
   73LEU      H 1193   6.193   5.107   5.199  0.4054  1.1271  0.4529
   73LEU     HA 1194   6.093   5.019   5.471  0.5148 -0.3890 -0.1520
   73LEU    HB2 1195   6.052   5.228   5.458  0.5699  0.2175 -1.5506
   73LEU    HB3 1196   5.974   5.230   5.300 -0.1581  0.4354 -0.4805
   73LEU     HG 1197   5.837   5.086   5.535  0.3728 -0.1647  0.5340
   73LEU   HD11 1198   5.892   5.339   5.607  0.7637  0.6674  0.0365
   73LEU   HD12 1199   5.820   5.383   5.455  0.8240  0.1751  0.1190
   73LEU   HD13 1200   5.715   5.314   5.576 -0.2000  0.0232 -0.2884
   73LEU   HD21 1201   5.718   5.221   5.291 -0.2549 -0.3241 -0.8183
   73LEU   HD22 1202   5.757   5.058   5.308  0.5613  1.8021 -0.1670
   73LEU   HD23 1203   5.643   5.124   5.427  0.2295 -0.4702  0.4929
   74LEU      N 1204   5.930   4.847   5.398  0.6036  0.2709 -0.0654
   74LEU     CA 1205   5.846   4.731   5.364  0.1345  0.2915  0.6144
   74LEU      C 1206   5.709   4.728   5.438 -1.7623  0.1715  0.1759
   74LEU      O 1207   5.719   4.722   5.563  0.9053 -0.3498  0.0867
   74LEU     CB 1208   5.929   4.608   5.384 -0.5821 -0.2793 -0.0009
   74LEU     CG 1209   5.868   4.472   5.359  0.8264  0.2169  0.9220
   74LEU    CD1 1210   5.836   4.430   5.216 -0.1845  0.1450  1.4704
   74LEU    CD2 1211   5.951   4.358   5.416  0.4337 -0.0095 -0.1061
   74LEU      H 1212   5.966   4.838   5.492 -0.7588 -1.4155  0.4054
   74LEU     HA 1213   5.833   4.742   5.256  0.9923  0.4223  0.5093
   74LEU    HB2 1214   6.011   4.619   5.313 -0.2755 -0.4289  0.3213
   74LEU    HB3 1215   5.968   4.612   5.486 -0.5862 -0.5331  0.0105
   74LEU     HG 1216   5.773   4.476   5.413 -0.8673  1.5371 -1.7279
   74LEU   HD11 1217   5.729   4.414   5.205 -0.1891  0.7097  0.4819
   74LEU   HD12 1218   5.868   4.508   5.147  0.1340 -0.2922  1.1166
   74LEU   HD13 1219   5.890   4.340   5.185 -0.2861  0.6087 -0.2222
   74LEU   HD21 1220   5.886   4.271   5.421 -0.7772  0.7792 -1.0169
   74LEU   HD22 1221   6.040   4.341   5.354  0.3688 -0.4447 -0.0867
   74LEU   HD23 1222   5.978   4.383   5.518 -1.1943  0.8998  0.1614
   75TYR      N 1223   5.597   4.728   5.368  0.9418 -0.0657  0.1352
   75TYR     CA 1224   5.464   4.740   5.429 -0.2387 -0.7561 -0.3075
   75TYR      C 1225   5.369   4.629   5.388 -0.3371  0.8893 -0.7061
   75TYR      O 1226   5.344   4.627   5.267  0.1661  0.4935  0.5098
   75TYR     CB 1227   5.401   4.876   5.385 -0.1931  0.0411  0.9843
   75TYR     CG 1228   5.257   4.887   5.414  0.0882  0.0070  0.0039
   75TYR    CD1 1229   5.161   4.868   5.318  0.3244 -0.1790  0.9767
   75TYR    CD2 1230   5.218   4.908   5.549 -0.2131 -0.2644  0.4700
   75TYR    CE1 1231   5.022   4.876   5.349 -1.3448 -0.3011  0.1813
   75TYR    CE2 1232   5.088   4.930   5.578  0.1992  0.6566  0.8423
   75TYR     CZ 1233   4.988   4.913   5.478 -0.6883  0.5458 -0.6484
   75TYR     OH 1234   4.855   4.926   5.517  0.5010  0.3766  0.4640
   75TYR      H 1235   5.605   4.760   5.272 -0.0220 -0.8190 -0.2291
   75TYR     HA 1236   5.473   4.734   5.538  0.6029  1.2599 -0.1879
   75TYR    HB2 1237   5.454   4.963   5.425 -0.1312  0.9894 -0.9386
   75TYR    HB3 1238   5.417   4.894   5.278 -1.2373  0.5684  0.8951
   75TYR    HD1 1239   5.185   4.847   5.215 -0.6456  0.5807  0.5733
   75TYR    HD2 1240   5.290   4.931   5.626 -0.6481  0.0707  0.7920
   75TYR    HE1 1241   4.946   4.868   5.273 -0.7541 -1.5206 -0.3419
   75TYR    HE2 1242   5.059   4.958   5.678 -0.0110  1.2269  0.6310
   75TYR     HH 1243   4.827   4.897   5.604 -0.6099  0.5839  0.2051
   76TYR      N 1244   5.331   4.542   5.481  0.3907 -0.7634  0.3023
   76TYR     CA 1245   5.245   4.433   5.442 -0.6806  0.2390 -0.1597
   76TYR      C 1246   5.105   4.444   5.498  0.2479  0.4293  0.2040
   76TYR      O 1247   5.095   4.467   5.621 -0.1988  0.2148  0.3178
   76TYR     CB 1248   5.303   4.293   5.476  0.2003 -0.3639 -0.4048
   76TYR     CG 1249   5.205   4.184   5.447  0.7783  0.2715  0.5141
   76TYR    CD1 1250   5.157   4.161   5.318  0.6280 -0.5555  0.6506
   76TYR    CD2 1251   5.136   4.120   5.555 -0.5403  0.0188  0.2777
   76TYR    CE1 1252   5.049   4.067   5.287 -0.1550 -0.9301 -1.0066
   76TYR    CE2 1253   5.033   4.033   5.524 -0.3844  1.1638 -1.1009
   76TYR     CZ 1254   4.991   4.001   5.397 -0.1536 -0.5338  0.4908
   76TYR     OH 1255   4.898   3.906   5.369  0.7652  0.3383 -0.0762
   76TYR      H 1256   5.348   4.563   5.579  0.0021  0.0168  0.2184
   76TYR     HA 1257   5.234   4.441   5.334 -0.1815 -0.8025 -0.3139
   76TYR    HB2 1258   5.393   4.280   5.416 -0.0349 -0.3485 -0.7698
   76TYR    HB3 1259   5.343   4.303   5.577 -0.2372  1.0962 -0.3349
   76TYR    HD1 1260   5.197   4.221   5.238 -0.0493  0.3135  0.9315
   76TYR    HD2 1261   5.154   4.149   5.657  0.9193 -2.1220  0.7708
   76TYR    HE1 1262   5.020   4.046   5.185 -1.2190  0.2527 -0.9917
   76TYR    HE2 1263   4.987   3.975   5.602  0.2371  0.3359 -1.3053
   76TYR     HH 1264   4.849   3.874   5.445 -0.9249 -0.3247 -1.3234
   77ALA      N 1265   5.001   4.408   5.418 -0.1796 -0.1058 -0.4689
   77ALA     CA 1266   4.856   4.399   5.453 -1.3402 -0.8691 -0.2307
   77ALA      C 1267   4.782   4.288   5.374 -0.1910 -0.3477  0.5877
   77ALA      O 1268   4.819   4.254   5.261  0.0210  0.0234  0.1056
   77ALA     CB 1269   4.802   4.545   5.420 -0.7201  1.2278 -0.0527
   77ALA      H 1270   5.034   4.366   5.332  2.1446  0.0397  0.2167
   77ALA     HA 1271   4.858   4.372   5.559 -0.8277 -0.2379 -0.0685
   77ALA    HB1 1272   4.697   4.542   5.451 -0.3515 -0.1978  1.2905
   77ALA    HB2 1273   4.864   4.613   5.478  0.5358  0.0756  0.0383
   77ALA    HB3 1274   4.804   4.547   5.311  1.0235 -0.6753 -0.1712
   78GLY      N 1275   4.678   4.234   5.434 -0.8284 -0.1452 -0.6822
   78GLY     CA 1276   4.628   4.107   5.403  0.4427  1.1311  0.1787
   78GLY      C 1277   4.627   4.023   5.533 -0.0373 -0.2259 -0.0171
   78GLY      O 1278   4.676   4.072   5.638 -0.2247  0.2436  0.2480
   78GLY      H 1279   4.640   4.281   5.515  0.6816 -0.7808  0.4779
   78GLY    HA2 1280   4.530   4.126   5.360  0.5301 -0.2718 -0.7617
   78GLY    HA3 1281   4.690   4.052   5.332 -0.4986 -0.5101  0.5320
   79HIS      N 1282   4.575   3.905   5.534  0.7713  0.9981 -0.1378
   79HIS     CA 1283   4.591   3.814   5.654  0.4062 -0.8613  0.7173
   79HIS      C 1284   4.735   3.789   5.700 -0.6053 -0.0220 -1.0610
   79HIS      O 1285   4.828   3.793   5.618  0.2874  0.1063 -0.2284
   79HIS     CB 1286   4.508   3.684   5.627 -1.2477 -0.3136  0.1952
   79HIS     CG 1287   4.366   3.706   5.592  0.5150  0.6162 -0.6102
   79HIS    ND1 1288   4.268   3.767   5.672 -0.0091  0.9449 -0.1019
   79HIS    CD2 1289   4.300   3.652   5.491  0.0110  0.9586 -0.1560
   79HIS    CE1 1290   4.147   3.745   5.623 -0.2064  0.7755  0.0285
   79HIS    NE2 1291   4.162   3.671   5.512 -0.1107  0.3788 -0.4733
   79HIS      H 1292   4.549   3.858   5.448  0.0857  0.8585  0.1352
   79HIS     HA 1293   4.545   3.864   5.739 -0.0740  1.2502 -0.6425
   79HIS    HB2 1294   4.555   3.632   5.544  0.8799  0.3796  0.8453
   79HIS    HB3 1295   4.517   3.615   5.711  0.3152  0.1143  0.4362
   79HIS    HD2 1296   4.354   3.595   5.417  1.2291 -0.3271  1.5665
   79HIS    HE1 1297   4.050   3.767   5.665 -0.4713 -1.2795  0.7421
   79HIS    HE2 1298   4.094   3.632   5.449  0.2167  0.0889 -0.6525
   80GLY      N 1299   4.745   3.758   5.830  0.6497  0.5947  0.0212
   80GLY     CA 1300   4.862   3.708   5.902 -0.3333  0.4137 -0.4296
   80GLY      C 1301   4.834   3.568   5.958  0.4620 -0.2681  0.4279
   80GLY      O 1302   4.715   3.540   5.983 -0.5628  0.4304  0.5468
   80GLY      H 1303   4.655   3.739   5.872  0.1101  0.2682 -1.2140
   80GLY    HA2 1304   4.953   3.712   5.842 -0.3546 -1.1389 -0.6465
   80GLY    HA3 1305   4.874   3.778   5.985 -0.5071 -0.1832  0.1167
   81TYR      N 1306   4.938   3.488   5.978 -0.4401  0.4826  0.5429
   81TYR     CA 1307   4.923   3.362   6.053  0.1746 -0.4405 -0.4247
   81TYR      C 1308   5.019   3.355   6.172 -0.4732 -1.0677 -0.7122
   81TYR      O 1309   5.113   3.443   6.179 -0.0613  0.2776  0.1826
   81TYR     CB 1310   4.949   3.241   5.956  0.3061 -0.7001 -1.1531
   81TYR     CG 1311   4.925   3.103   6.010  0.1262  0.4730  0.1088
   81TYR    CD1 1312   5.030   3.008   6.008 -0.2998 -1.1106  0.8988
   81TYR    CD2 1313   4.803   3.070   6.075 -0.9984  0.1159 -0.5373
   81TYR    CE1 1314   5.021   2.897   6.079  0.7796  0.4493  0.1549
   81TYR    CE2 1315   4.792   2.954   6.149 -0.0202  1.1274 -0.2317
   81TYR     CZ 1316   4.901   2.866   6.151 -0.7738 -0.0250  0.0674
   81TYR     OH 1317   4.902   2.746   6.220 -0.1659 -0.0459 -0.9072
   81TYR      H 1318   5.029   3.528   5.959 -0.3712 -0.1350 -0.6086
   81TYR     HA 1319   4.825   3.344   6.096  0.8227 -1.8939  0.6323
   81TYR    HB2 1320   4.881   3.250   5.872 -0.0630 -0.3308 -0.8275
   81TYR    HB3 1321   5.050   3.229   5.916  1.7115  1.0631  1.2656
   81TYR    HD1 1322   5.122   3.032   5.955 -1.3231  0.3363 -0.3957
   81TYR    HD2 1323   4.716   3.135   6.075  0.0455  1.6329 -0.1061
   81TYR    HE1 1324   5.102   2.826   6.075  0.4977  0.0304  1.1465
   81TYR    HE2 1325   4.692   2.924   6.175  0.2074  0.0420 -0.4899
   81TYR     HH 1326   4.864   2.765   6.306 -0.1501 -0.5115 -0.7928
   82GLU      N 1327   5.010   3.266   6.263 -0.2191  0.6302 -0.2149
   82GLU     CA 1328   5.105   3.255   6.381 -0.1637 -0.0755  0.7356
   82GLU      C 1329   5.095   3.113   6.439 -0.0370 -0.2303  0.3578
   82GLU      O 1330   4.985   3.059   6.452  0.1164  0.2171  0.6112
   82GLU     CB 1331   5.062   3.358   6.490  0.3342 -0.1501 -1.5864
   82GLU     CG 1332   5.115   3.333   6.631  0.2479 -0.0500  0.6385
   82GLU     CD 1333   5.092   3.459   6.718  0.5710  0.0772  0.0267
   82GLU    OE1 1334   5.113   3.434   6.837 -0.2282 -0.0339 -0.2674
   82GLU    OE2 1335   5.052   3.569   6.667  0.0352 -0.2118  0.3890
   82GLU      H 1336   4.939   3.193   6.259  0.3731 -0.0902  1.0906
   82GLU     HA 1337   5.206   3.269   6.343 -0.5362 -1.2122 -0.8522
   82GLU    HB2 1338   5.093   3.457   6.458 -0.5754  0.6442 -0.2217
   82GLU    HB3 1339   4.954   3.371   6.501  0.4950  0.1016  0.4184
   82GLU    HG2 1340   5.072   3.244   6.677  0.5656 -0.5817 -0.0568
   82GLU    HG3 1341   5.223   3.323   6.633  0.3523  0.9429  0.7218
   83ASN      N 1342   5.206   3.056   6.479 -0.2292 -0.1539  0.1779
   83ASN     CA 1343   5.209   2.933   6.564 -0.4300 -0.4610  0.7066
   83ASN      C 1344   5.344   2.934   6.635  0.2486  0.2353 -0.0759
   83ASN      O 1345   5.439   2.964   6.567 -0.2965 -0.4697  0.3605
   83ASN     CB 1346   5.200   2.809   6.465  0.0682 -0.2853  0.1562
   83ASN     CG 1347   5.203   2.671   6.528  0.1706  0.5510 -0.3391
   83ASN    OD1 1348   5.302   2.628   6.580 -0.5595  0.0888 -0.0699
   83ASN    ND2 1349   5.089   2.614   6.544 -0.7183 -0.3296  0.1166
   83ASN      H 1350   5.292   3.101   6.452 -1.1964  1.4456 -0.4805
   83ASN     HA 1351   5.125   2.931   6.633 -0.8712  0.2359  0.2119
   83ASN    HB2 1352   5.119   2.816   6.392 -0.4443  0.1564  0.7412
   83ASN    HB3 1353   5.293   2.811   6.407 -0.5533 -0.1324 -0.8948
   83ASN   HD21 1354   5.076   2.525   6.589 -0.0958  0.1418  1.3082
   83ASN   HD22 1355   5.005   2.668   6.532 -0.5281 -0.2090 -0.8832
   84PHE      N 1356   5.351   2.897   6.765 -0.2555  0.9712 -0.4343
   84PHE     CA 1357   5.475   2.897   6.851  1.0945 -0.3924  0.0323
   84PHE      C 1358   5.550   3.035   6.853  0.0362  0.5241 -0.4395
   84PHE      O 1359   5.674   3.041   6.838  0.2487  0.5560 -0.1998
   84PHE     CB 1360   5.555   2.772   6.827 -0.6791 -0.6413 -0.5730
   84PHE     CG 1361   5.623   2.730   6.958  0.3980 -0.0385  0.4906
   84PHE    CD1 1362   5.757   2.767   6.984  0.1386 -0.0756  0.8497
   84PHE    CD2 1363   5.550   2.649   7.044 -0.0286 -0.0546  0.4405
   84PHE    CE1 1364   5.819   2.730   7.102 -0.3087 -0.2234 -0.6958
   84PHE    CE2 1365   5.618   2.604   7.157 -0.2827  0.7164 -0.4786
   84PHE     CZ 1366   5.751   2.639   7.184 -0.1984 -1.3824 -0.6577
   84PHE      H 1367   5.271   2.869   6.820  0.3291  0.8013  0.3613
   84PHE     HA 1368   5.432   2.896   6.951 -0.1622  0.6440 -0.4381
   84PHE    HB2 1369   5.497   2.695   6.777 -0.9068 -0.1261 -1.1324
   84PHE    HB3 1370   5.630   2.799   6.753  0.4970  2.1399  1.2661
   84PHE    HD1 1371   5.808   2.833   6.916 -0.4066 -0.0544  0.4471
   84PHE    HD2 1372   5.444   2.632   7.031 -0.0189 -0.3037  0.6556
   84PHE    HE1 1373   5.907   2.782   7.135 -1.5620  1.3610  0.5165
   84PHE    HE2 1374   5.564   2.548   7.232  1.5135  0.6178  0.8760
   84PHE     HZ 1375   5.804   2.607   7.273 -0.3458  1.1709  0.5139
   85GLY      N 1376   5.471   3.148   6.868 -0.0532  0.0589  0.6384
   85GLY     CA 1377   5.524   3.286   6.886 -0.0054  0.2297  1.3671
   85GLY      C 1378   5.567   3.349   6.753  0.1458  0.4685  0.4992
   85GLY      O 1379   5.568   3.471   6.741  0.1554  0.5673  0.0543
   85GLY      H 1380   5.371   3.138   6.873  0.0074 -0.4320  1.0271
   85GLY    HA2 1381   5.452   3.354   6.931 -0.9572  0.4844 -0.3566
   85GLY    HA3 1382   5.620   3.278   6.938  0.3969 -0.8673  0.5446
   86ASN      N 1383   5.607   3.268   6.652  0.2004 -0.1913 -0.3361
   86ASN     CA 1384   5.639   3.317   6.520 -0.3196  0.3482 -0.2133
   86ASN      C 1385   5.514   3.349   6.444  0.3498  1.4857  0.4495
   86ASN      O 1386   5.416   3.267   6.449 -0.1843 -0.4934 -0.0771
   86ASN     CB 1387   5.728   3.208   6.455 -0.1217  0.0583 -0.3760
   86ASN     CG 1388   5.867   3.193   6.505  0.7569  0.2616  0.5561
   86ASN    OD1 1389   5.963   3.241   6.440 -0.6620 -0.6981 -0.0750
   86ASN    ND2 1390   5.894   3.126   6.615  0.6585 -0.3071  0.8130
   86ASN      H 1391   5.606   3.168   6.669  0.3348 -0.1213  0.1074
   86ASN     HA 1392   5.696   3.410   6.525 -0.1928  0.3785 -1.5756
   86ASN    HB2 1393   5.678   3.111   6.459 -0.0389  0.0187 -0.2902
   86ASN    HB3 1394   5.742   3.228   6.349  0.5743 -0.7921 -0.4676
   86ASN   HD21 1395   5.989   3.105   6.640  0.4780 -1.4935  0.5893
   86ASN   HD22 1396   5.814   3.087   6.663  0.3023  0.2545  0.7052
   87SER      N 1397   5.517   3.451   6.362 -0.0768 -0.6925 -0.2912
   87SER     CA 1398   5.405   3.515   6.278 -0.2867 -0.4130 -0.5958
   87SER      C 1399   5.442   3.523   6.133  0.3183 -0.2896 -0.4606
   87SER      O 1400   5.554   3.527   6.089 -0.7922 -0.3418  0.2454
   87SER     CB 1401   5.361   3.649   6.336  0.6514  1.2474  0.3970
   87SER     OG 1402   5.480   3.721   6.342  0.5812 -0.6356  0.1799
   87SER      H 1403   5.597   3.513   6.364  0.3540 -1.2167  0.8473
   87SER     HA 1404   5.317   3.451   6.287 -0.6713  0.1354 -0.2992
   87SER    HB2 1405   5.286   3.689   6.269 -0.3322  0.4392  0.9514
   87SER    HB3 1406   5.319   3.636   6.436 -0.0026 -1.2557 -0.0607
   87SER     HG 1407   5.457   3.805   6.380 -1.6247 -0.8903 -0.3330
   88PHE      N 1408   5.338   3.527   6.050  0.0285  0.6494  0.9266
   88PHE     CA 1409   5.362   3.508   5.901 -0.9947 -0.4689  0.8498
   88PHE      C 1410   5.276   3.601   5.817 -0.5066 -0.0976  1.0539
   88PHE      O 1411   5.162   3.620   5.852  1.0975 -0.1507  0.1675
   88PHE     CB 1412   5.345   3.372   5.855 -0.2574  1.5063 -0.2219
   88PHE     CG 1413   5.411   3.269   5.950  0.0033  1.3842  0.2691
   88PHE    CD1 1414   5.330   3.204   6.048 -0.1878 -0.8817 -0.0794
   88PHE    CD2 1415   5.533   3.198   5.923  0.3725 -0.1097 -0.2303
   88PHE    CE1 1416   5.367   3.102   6.130 -0.2182 -0.0359 -1.4822
   88PHE    CE2 1417   5.572   3.097   6.009  0.3111  0.8210 -1.0409
   88PHE     CZ 1418   5.496   3.055   6.126 -0.0715  0.0884  0.2708
   88PHE      H 1419   5.245   3.504   6.080 -0.3681  0.3266 -0.3883
   88PHE     HA 1420   5.465   3.539   5.879 -1.1775 -0.8338 -0.8202
   88PHE    HB2 1421   5.238   3.351   5.852  0.0821 -1.4505  1.0970
   88PHE    HB3 1422   5.388   3.356   5.756  0.5358  0.0024  0.3054
   88PHE    HD1 1423   5.231   3.242   6.066  0.4147  0.4073  0.8177
   88PHE    HD2 1424   5.596   3.226   5.841  0.2788  1.1526  0.0853
   88PHE    HE1 1425   5.298   3.080   6.211  0.5147  1.8900 -0.1997
   88PHE    HE2 1426   5.667   3.048   5.990  0.0474  0.0010 -0.3731
   88PHE     HZ 1427   5.522   2.973   6.191  0.1688 -0.4704 -0.5062
   89MET      N 1428   5.335   3.656   5.704  0.2109  0.0606 -0.0681
   89MET     CA 1429   5.254   3.712   5.600  0.2238 -0.4283 -0.3934
   89MET      C 1430   5.192   3.610   5.502 -0.2270  0.6560  0.8767
   89MET      O 1431   5.260   3.510   5.470  0.6986  0.4546  0.1179
   89MET     CB 1432   5.328   3.816   5.516  0.1996 -0.0930  0.2941
   89MET     CG 1433   5.426   3.909   5.592 -0.4915  0.4006  0.5788
   89MET     SD 1434   5.516   4.029   5.490 -0.4623 -0.0344  0.2492
   89MET     CE 1435   5.576   3.909   5.368 -0.6698 -0.7540  0.0761
   89MET      H 1436   5.423   3.622   5.668  1.0601  1.6003  0.3402
   89MET     HA 1437   5.177   3.772   5.650  0.6839  0.6105 -0.8587
   89MET    HB2 1438   5.367   3.749   5.440 -0.8682 -1.4802  0.8827
   89MET    HB3 1439   5.256   3.874   5.457  0.4935 -1.2145 -1.3020
   89MET    HG2 1440   5.371   3.968   5.665 -0.8996 -0.4575  0.9999
   89MET    HG3 1441   5.494   3.845   5.649 -0.3580 -0.8243 -0.8283
   89MET    HE1 1442   5.508   3.846   5.311 -0.4358 -0.5609 -0.4303
   89MET    HE2 1443   5.634   3.960   5.291 -0.4939 -1.3253 -0.1744
   89MET    HE3 1444   5.654   3.852   5.417 -0.0546 -0.7965 -0.9060
   90VAL      N 1445   5.059   3.618   5.468 -0.7042 -0.2562 -0.0391
   90VAL     CA 1446   4.988   3.505   5.411  0.4906 -0.5677  0.0722
   90VAL      C 1447   4.962   3.536   5.263  0.9507 -0.5435  0.6389
   90VAL      O 1448   4.891   3.638   5.234 -0.4459 -0.1880 -0.1161
   90VAL     CB 1449   4.859   3.474   5.490 -0.1262  0.0066  0.1836
   90VAL    CG1 1450   4.788   3.354   5.440  0.1924  0.4955  0.5341
   90VAL    CG2 1451   4.897   3.443   5.635 -0.1137  0.4502 -0.2466
   90VAL      H 1452   5.004   3.697   5.497  0.4105  0.6431 -0.2278
   90VAL     HA 1453   5.041   3.410   5.413 -0.4220 -1.1594 -1.0370
   90VAL     HB 1454   4.788   3.557   5.486 -0.2049 -0.0699 -0.0259
   90VAL   HG11 1455   4.682   3.349   5.465 -0.1087  0.8895 -0.5723
   90VAL   HG12 1456   4.801   3.352   5.332 -0.1310  0.5986  0.4916
   90VAL   HG13 1457   4.831   3.267   5.491 -1.1058 -0.9412 -0.6100
   90VAL   HG21 1458   4.806   3.438   5.694 -0.4468  0.3043 -0.7636
   90VAL   HG22 1459   4.956   3.353   5.651 -1.4207 -0.5886 -0.9121
   90VAL   HG23 1460   4.956   3.526   5.675 -0.2193  0.4236 -0.0350
   91PRO      N 1461   5.001   3.450   5.167  0.0883 -0.2643 -0.4833
   91PRO     CA 1462   4.987   3.464   5.019 -0.0636  0.5355 -0.9988
   91PRO      C 1463   4.844   3.429   4.978 -0.5318 -0.3871 -0.5121
   91PRO      O 1464   4.772   3.361   5.053  0.3485  0.2556 -0.6430
   91PRO     CB 1465   5.086   3.362   4.962 -0.3821 -1.0036  0.4413
   91PRO     CG 1466   5.074   3.248   5.059 -1.0299  0.0112 -0.8161
   91PRO     CD 1467   5.066   3.317   5.193 -0.2413 -0.1497  0.1372
   91PRO     HA 1468   5.009   3.566   4.987  0.2275  0.7078 -0.2868
   91PRO    HB2 1469   5.061   3.335   4.860  1.3551 -0.3319 -0.2298
   91PRO    HB3 1470   5.180   3.416   4.957 -0.7769 -0.2749  0.4898
   91PRO    HG2 1471   4.984   3.197   5.024 -0.8784 -0.0284 -1.1642
   91PRO    HG3 1472   5.163   3.184   5.058 -0.6773  0.4853 -0.8559
   91PRO    HD2 1473   5.166   3.317   5.237 -0.4775  0.5569  0.7316
   91PRO    HD3 1474   5.001   3.253   5.253 -0.1409  0.3091  0.7683
   92VAL      N 1475   4.794   3.474   4.867 -0.4124  0.1206 -0.3976
   92VAL     CA 1476   4.651   3.461   4.837  0.0911  0.3022 -0.7334
   92VAL      C 1477   4.618   3.317   4.793 -0.6334  0.3054 -0.1701
   92VAL      O 1478   4.505   3.273   4.814  0.0841  0.0421 -0.1897
   92VAL     CB 1479   4.601   3.556   4.731  0.3197  0.4222  0.4278
   92VAL    CG1 1480   4.602   3.697   4.783  0.1937 -0.4692  0.2132
   92VAL    CG2 1481   4.672   3.535   4.595  0.8878  0.0680 -0.1579
   92VAL      H 1482   4.852   3.544   4.823  0.7375 -0.6469 -0.1966
   92VAL     HA 1483   4.598   3.470   4.931 -0.4111 -0.7840 -0.8702
   92VAL     HB 1484   4.493   3.539   4.722  0.4025 -0.1617  0.4560
   92VAL   HG11 1485   4.706   3.731   4.786  0.0665  0.0403 -0.4288
   92VAL   HG12 1486   4.558   3.756   4.702 -1.8112 -0.7893  0.9508
   92VAL   HG13 1487   4.560   3.713   4.882 -0.2995 -0.9533  0.0912
   92VAL   HG21 1488   4.612   3.608   4.540  1.2543  1.1834  0.8282
   92VAL   HG22 1489   4.775   3.569   4.592  0.6390  0.9286  0.2055
   92VAL   HG23 1490   4.647   3.437   4.554  0.5832 -0.1281  0.4624
   93ASP      N 1491   4.720   3.240   4.751  0.5182  0.1175 -0.9362
   93ASP     CA 1492   4.707   3.097   4.710  0.4970 -0.5773 -0.0012
   93ASP      C 1493   4.717   3.000   4.831 -1.0783 -0.2117  0.4224
   93ASP      O 1494   4.736   2.875   4.818  0.3364  0.1813  0.2279
   93ASP     CB 1495   4.803   3.058   4.603 -0.3638  0.9117  0.0429
   93ASP     CG 1496   4.949   3.050   4.645 -0.0490 -0.5333 -0.7019
   93ASP    OD1 1497   4.987   3.113   4.740 -0.6539 -0.1933 -0.2789
   93ASP    OD2 1498   5.027   2.974   4.592  0.0094 -0.3955  0.4447
   93ASP      H 1499   4.814   3.276   4.754  0.1858  1.0155  0.2187
   93ASP     HA 1500   4.606   3.076   4.677  0.5702 -0.1958 -0.4961
   93ASP    HB2 1501   4.766   2.965   4.561 -0.0678  0.5196  0.6354
   93ASP    HB3 1502   4.790   3.130   4.522  0.3449  1.1074  0.0872
   94ALA      N 1503   4.717   3.049   4.956  0.4995 -0.5640 -0.1456
   94ALA     CA 1504   4.738   2.986   5.081  0.3718  0.6052  0.0467
   94ALA      C 1505   4.648   2.862   5.107  0.5843 -0.2865  0.6637
   94ALA      O 1506   4.522   2.874   5.090  0.0984 -0.0385  0.3151
   94ALA     CB 1507   4.709   3.084   5.191  0.2275 -1.3173 -0.6203
   94ALA      H 1508   4.710   3.150   4.966  0.3651 -0.5998  0.1446
   94ALA     HA 1509   4.844   2.965   5.075 -0.0019 -1.6333 -0.4309
   94ALA    HB1 1510   4.788   3.159   5.197 -0.8986 -0.1079  0.2292
   94ALA    HB2 1511   4.620   3.144   5.171  0.7452  0.3884  1.4385
   94ALA    HB3 1512   4.694   3.039   5.289 -1.1668 -0.2921 -0.2976
   95PRO      N 1513   4.702   2.753   5.163 -0.0764  0.2937 -0.7334
   95PRO     CA 1514   4.621   2.635   5.194  0.2994 -1.0672  1.4440
   95PRO      C 1515   4.512   2.654   5.299  0.6841 -0.5930 -0.0976
   95PRO      O 1516   4.509   2.753   5.372 -0.1147 -0.5733 -0.1521
   95PRO     CB 1517   4.718   2.525   5.223 -0.5314  0.8172  0.2027
   95PRO     CG 1518   4.843   2.598   5.280  0.7396  0.6596  0.2660
   95PRO     CD 1519   4.843   2.717   5.185  0.4672 -0.8871  1.0553
   95PRO     HA 1520   4.576   2.610   5.098  0.6773  1.1801  0.5622
   95PRO    HB2 1521   4.676   2.446   5.285 -0.4765 -0.1092 -0.8676
   95PRO    HB3 1522   4.748   2.480   5.128 -1.1576 -0.3222  0.5105
   95PRO    HG2 1523   4.816   2.623   5.383  0.0726  0.1912  0.2218
   95PRO    HG3 1524   4.938   2.545   5.282 -0.2502 -1.2738  0.6688
   95PRO    HD2 1525   4.893   2.701   5.089  0.4427  1.5056  0.5167
   95PRO    HD3 1526   4.894   2.803   5.229 -0.8484  0.2748  0.4413
   96ASN      N 1527   4.431   2.551   5.319 -0.1810  0.0956  0.4952
   96ASN     CA 1528   4.346   2.532   5.437  0.1729 -1.2357  0.2634
   96ASN      C 1529   4.349   2.387   5.496  0.3581  0.0433 -0.4230
   96ASN      O 1530   4.299   2.298   5.428  0.1693 -0.0287 -0.0073
   96ASN     CB 1531   4.203   2.571   5.388 -0.3085 -0.4167 -0.1868
   96ASN     CG 1532   4.101   2.591   5.496 -0.4077  0.2149 -0.4734
   96ASN    OD1 1533   4.134   2.650   5.594  0.1402 -0.1043  0.3510
   96ASN    ND2 1534   3.983   2.535   5.494 -0.3973 -0.2404  0.4453
   96ASN      H 1535   4.453   2.474   5.258 -0.4433  0.6802 -0.3836
   96ASN     HA 1536   4.371   2.612   5.507  0.0093 -0.5538 -0.4337
   96ASN    HB2 1537   4.221   2.670   5.345 -0.7602 -0.1051  0.3300
   96ASN    HB3 1538   4.175   2.499   5.311  1.1040 -0.2210 -0.9608
   96ASN   HD21 1539   3.927   2.555   5.576 -0.8029  0.6790 -0.0213
   96ASN   HD22 1540   3.951   2.494   5.407  0.5987 -0.2477  0.0680
   97PRO      N 1541   4.406   2.362   5.616 -0.0724 -0.0970  0.2758
   97PRO     CA 1542   4.452   2.463   5.711  0.8103  0.0650  0.4514
   97PRO      C 1543   4.571   2.541   5.660 -1.2700  0.2773  0.1278
   97PRO      O 1544   4.650   2.507   5.570  1.2135  0.5754 -0.1447
   97PRO     CB 1545   4.495   2.385   5.832  0.3742 -0.9648 -0.1814
   97PRO     CG 1546   4.516   2.245   5.788  0.7521  0.4030 -0.2277
   97PRO     CD 1547   4.428   2.222   5.666  0.7752 -0.5164  1.3355
   97PRO     HA 1548   4.369   2.530   5.735  0.7760  0.1822  0.0149
   97PRO    HB2 1549   4.582   2.430   5.878 -0.3338  0.6835 -0.3340
   97PRO    HB3 1550   4.425   2.394   5.915  0.7930 -0.6496  0.1445
   97PRO    HG2 1551   4.621   2.228   5.764  0.9951  0.2225  0.8352
   97PRO    HG3 1552   4.490   2.177   5.869  0.3560  0.0509 -0.6395
   97PRO    HD2 1553   4.462   2.159   5.584 -0.8176  0.5674 -0.3304
   97PRO    HD3 1554   4.327   2.193   5.696 -0.7305  2.2511 -0.2511
   98TYR      N 1555   4.600   2.660   5.721  0.2261  0.3113  0.2326
   98TYR     CA 1556   4.726   2.732   5.699  1.4042  0.2900  0.3575
   98TYR      C 1557   4.839   2.642   5.744 -0.2414 -0.5058  0.1041
   98TYR      O 1558   4.841   2.576   5.844  0.3914  0.3782 -0.3667
   98TYR     CB 1559   4.723   2.860   5.784  0.1914 -0.5191  0.5504
   98TYR     CG 1560   4.637   2.967   5.720  0.0834  0.0386 -0.3958
   98TYR    CD1 1561   4.643   3.021   5.590  0.7769  0.1821  1.1709
   98TYR    CD2 1562   4.550   3.036   5.812 -1.1930  0.3294 -0.5017
   98TYR    CE1 1563   4.554   3.123   5.548  0.6564  0.2708 -0.2523
   98TYR    CE2 1564   4.463   3.138   5.775  0.3332 -0.2159 -0.3268
   98TYR     CZ 1565   4.460   3.175   5.643  0.1658 -0.0670  0.6613
   98TYR     OH 1566   4.376   3.273   5.605 -0.1845  0.1888  0.1005
   98TYR      H 1567   4.534   2.696   5.788 -0.5973 -1.8403  0.7594
   98TYR     HA 1568   4.737   2.749   5.592  0.7565 -0.5203  0.1379
   98TYR    HB2 1569   4.699   2.841   5.889  0.0682  0.0423  0.6280
   98TYR    HB3 1570   4.826   2.897   5.788  0.1978 -0.4709  0.0605
   98TYR    HD1 1571   4.710   2.981   5.515  0.5108  1.2592  0.3150
   98TYR    HD2 1572   4.551   3.008   5.916  0.8096  1.0196 -0.2457
   98TYR    HE1 1573   4.540   3.164   5.449  0.4107  0.4532 -0.1422
   98TYR    HE2 1574   4.409   3.192   5.852  1.5387 -0.1575  0.5365
   98TYR     HH 1575   4.314   3.305   5.671 -0.7630  0.1902 -0.4250
   99ARG      N 1576   4.955   2.669   5.679 -0.1925  0.4448 -0.0429
   99ARG     CA 1577   5.087   2.609   5.697 -0.2593 -0.1475  0.2093
   99ARG      C 1578   5.195   2.717   5.713  0.5713  0.1860  0.0586
   99ARG      O 1579   5.194   2.810   5.630  0.0193  0.4880  0.0364
   99ARG     CB 1580   5.109   2.502   5.586  0.0954  0.1345 -0.3715
   99ARG     CG 1581   5.022   2.375   5.604  0.7042 -0.3855 -0.1769
   99ARG     CD 1582   5.051   2.299   5.732 -1.2413  1.0989  0.3302
   99ARG     NE 1583   5.183   2.238   5.708 -0.8348  0.1532  0.7757
   99ARG     CZ 1584   5.215   2.106   5.710 -0.6186 -0.1075  0.4763
   99ARG    NH1 1585   5.144   2.013   5.675  0.2220  0.8978  0.7881
   99ARG    NH2 1586   5.340   2.081   5.737  0.7408  0.4136 -0.2105
   99ARG      H 1587   4.960   2.750   5.618  0.8387  0.2441 -0.2540
   99ARG     HA 1588   5.073   2.563   5.795  1.0296  0.4520  0.7079
   99ARG    HB2 1589   5.087   2.553   5.493  0.5799  2.1687  0.5276
   99ARG    HB3 1590   5.215   2.482   5.570  0.4645  1.3338  0.3286
   99ARG    HG2 1591   4.917   2.402   5.620  1.0534  1.1266 -0.1162
   99ARG    HG3 1592   5.027   2.320   5.511 -0.0312 -0.4287 -0.2054
   99ARG    HD2 1593   5.049   2.354   5.826  0.8367 -0.0891  1.2331
   99ARG    HD3 1594   4.978   2.218   5.735 -0.1549 -0.1240 -1.6014
   99ARG     HE 1595   5.265   2.296   5.717  0.1862 -0.6208 -1.7382
   99ARG   HH11 1596   5.189   1.923   5.668  0.0313  0.8042  0.7616
   99ARG   HH12 1597   5.054   2.027   5.631  0.5901  0.0346 -0.3561
   99ARG   HH21 1598   5.368   1.984   5.733 -0.4861 -0.0399  0.8095
   99ARG   HH22 1599   5.404   2.158   5.751  1.4642 -0.2388  0.1986
  100SER      N 1600   5.286   2.702   5.812  0.1200  0.9947 -0.4017
  100SER     CA 1601   5.402   2.785   5.832 -0.1994  0.1526 -0.4134
  100SER      C 1602   5.501   2.772   5.714  0.0521  0.2216  0.4166
  100SER      O 1603   5.555   2.872   5.671  0.3890 -0.0212  0.0143
  100SER     CB 1604   5.480   2.739   5.967  0.8912 -0.9182  0.1287
  100SER     OG 1605   5.528   2.617   5.956 -0.9211  0.6993  0.1761
  100SER      H 1606   5.287   2.616   5.864  0.2878  1.0259 -0.3530
  100SER     HA 1607   5.370   2.889   5.836 -0.0482  0.2290 -0.9828
  100SER    HB2 1608   5.565   2.807   5.976 -0.5164  0.8646  1.3428
  100SER    HB3 1609   5.416   2.747   6.055 -0.6789  1.0122 -1.0106
  100SER     HG 1610   5.590   2.612   6.030 -0.4541  0.1723 -0.2332
  101GLU      N 1611   5.520   2.659   5.646  0.0681 -0.1088 -0.6327
  101GLU     CA 1612   5.605   2.637   5.525  0.1080  0.3599 -0.4883
  101GLU      C 1613   5.554   2.729   5.409  0.3382 -0.1376 -0.5967
  101GLU      O 1614   5.638   2.755   5.325  0.1656 -0.0422 -0.3745
  101GLU     CB 1615   5.583   2.487   5.484 -0.2459 -0.4515 -0.0303
  101GLU     CG 1616   5.623   2.377   5.590 -0.9303 -0.8273  2.0955
  101GLU     CD 1617   5.531   2.338   5.699  0.0908 -0.2417  0.2890
  101GLU    OE1 1618   5.421   2.386   5.711  0.1887  0.1300  0.2715
  101GLU    OE2 1619   5.568   2.252   5.778 -0.3200  0.0512 -0.7458
  101GLU      H 1620   5.472   2.573   5.668 -0.3392  0.1058 -0.6459
  101GLU     HA 1621   5.712   2.652   5.540  0.3142 -1.0025 -0.3298
  101GLU    HB2 1622   5.482   2.463   5.451 -0.0230 -1.0273 -0.3248
  101GLU    HB3 1623   5.646   2.460   5.400 -0.9832 -0.9803 -0.4438
  101GLU    HG2 1624   5.652   2.294   5.525 -1.1387  0.7429 -0.2404
  101GLU    HG3 1625   5.723   2.401   5.627 -0.1152  0.4658 -0.4666
  102ASN      N 1626   5.424   2.762   5.409 -0.2822  0.1440  0.2489
  102ASN     CA 1627   5.361   2.842   5.298 -0.8221  0.8481 -0.4689
  102ASN      C 1628   5.355   2.992   5.322  0.1496 -0.0471  0.2855
  102ASN      O 1629   5.378   3.072   5.229 -0.2897  0.7862  0.2077
  102ASN     CB 1630   5.219   2.777   5.266 -0.8406 -0.4625 -0.3418
  102ASN     CG 1631   5.243   2.646   5.206  0.1117  1.2829 -0.4965
  102ASN    OD1 1632   5.229   2.545   5.272  0.1846  0.3102  0.0958
  102ASN    ND2 1633   5.252   2.633   5.079 -0.5293 -0.9941  0.5607
  102ASN      H 1634   5.363   2.739   5.487 -0.2761  0.6160  0.3976
  102ASN     HA 1635   5.421   2.838   5.207 -0.6515 -0.8502 -0.3415
  102ASN    HB2 1636   5.150   2.758   5.348 -0.7100 -1.8002 -0.5017
  102ASN    HB3 1637   5.174   2.842   5.190  0.1661 -0.3149 -0.8434
  102ASN   HD21 1638   5.280   2.544   5.040 -1.3442 -0.4481 -1.5412
  102ASN   HD22 1639   5.272   2.713   5.022 -1.0893 -0.8916  0.5036
  103CYS      N 1640   5.322   3.035   5.438 -0.1939 -0.0446 -0.0729
  103CYS     CA 1641   5.313   3.175   5.489 -0.3678  0.4411  0.2202
  103CYS      C 1642   5.461   3.232   5.515  1.2452  0.1249  0.0336
  103CYS      O 1643   5.533   3.172   5.595 -0.7939  0.3711  0.0558
  103CYS     CB 1644   5.218   3.184   5.604 -0.7332 -0.2101 -0.7980
  103CYS     SG 1645   5.064   3.111   5.561  0.1660  0.3608  0.4108
  103CYS      H 1646   5.305   2.957   5.500 -0.3584 -0.5640 -0.7502
  103CYS     HA 1647   5.276   3.233   5.404  0.4950  1.1973  0.3357
  103CYS    HB2 1648   5.262   3.136   5.692 -2.4363  0.0371  0.2944
  103CYS    HB3 1649   5.199   3.286   5.637 -0.4343 -0.4639  0.2337
  103CYS     HG 1650   5.090   3.004   5.638 -0.9092 -0.1983  0.0324
  104LEU      N 1651   5.494   3.347   5.460 -0.0145 -0.7553 -0.4444
  104LEU     CA 1652   5.632   3.394   5.461  0.0523 -0.6344  0.3816
  104LEU      C 1653   5.671   3.443   5.604 -0.2079 -0.1380 -0.2056
  104LEU      O 1654   5.605   3.529   5.657 -0.0296 -0.6138 -0.1959
  104LEU     CB 1655   5.640   3.515   5.365 -0.7003 -0.9396  0.2732
  104LEU     CG 1656   5.648   3.491   5.214 -0.2026  0.0034  0.0776
  104LEU    CD1 1657   5.529   3.426   5.154  0.1650 -0.3733 -0.9861
  104LEU    CD2 1658   5.659   3.628   5.148  0.2370  0.7865 -1.1757
  104LEU      H 1659   5.430   3.387   5.392 -0.5512  0.6613  0.7963
  104LEU     HA 1660   5.703   3.319   5.427  0.6258  0.2653 -0.5393
  104LEU    HB2 1661   5.554   3.579   5.387 -0.5716 -0.6308 -0.0876
  104LEU    HB3 1662   5.731   3.569   5.390 -1.3169 -0.0411  0.7029
  104LEU     HG 1663   5.724   3.417   5.191  0.1196  0.1260  0.6856
  104LEU   HD11 1664   5.502   3.327   5.189 -1.1099  0.3210  0.2247
  104LEU   HD12 1665   5.440   3.488   5.169 -0.1471 -1.0113  0.0420
  104LEU   HD13 1666   5.541   3.428   5.046 -0.5154 -0.0907 -1.0691
  104LEU   HD21 1667   5.562   3.671   5.174  0.8905  0.8418  1.8158
  104LEU   HD22 1668   5.733   3.687   5.200  0.0585  0.1987 -0.2067
  104LEU   HD23 1669   5.673   3.626   5.040 -0.9289  0.2997 -1.3542
  105CYS      N 1670   5.771   3.383   5.669 -0.1648 -0.2385 -0.1927
  105CYS     CA 1671   5.795   3.402   5.810  0.7159 -0.4157  0.3907
  105CYS      C 1672   5.859   3.545   5.848  0.5460  0.0651 -0.9246
  105CYS      O 1673   5.968   3.584   5.810  0.2215 -0.1958  0.1929
  105CYS     CB 1674   5.872   3.286   5.862 -0.2205  0.6046 -0.9237
  105CYS     SG 1675   5.889   3.302   6.047  0.0901 -0.4783  0.1070
  105CYS      H 1676   5.830   3.320   5.616 -0.6161 -0.6262 -0.2568
  105CYS     HA 1677   5.702   3.402   5.866  0.0733 -0.0721 -0.6244
  105CYS    HB2 1678   5.814   3.197   5.838  0.1338  0.1096 -0.0574
  105CYS    HB3 1679   5.967   3.273   5.809 -0.2980  0.3232 -0.9988
  105CYS     HG 1680   5.758   3.302   6.074  0.1552 -1.0324  0.4351
  106VAL      N 1681   5.791   3.620   5.937 -0.0220  0.7389 -0.0960
  106VAL     CA 1682   5.830   3.752   5.970 -1.0834 -0.6910 -0.1833
  106VAL      C 1683   5.969   3.753   6.037 -0.6466 -0.1802 -0.4411
  106VAL      O 1684   6.060   3.832   6.005  0.5689 -0.2799  0.2564
  106VAL     CB 1685   5.735   3.822   6.054  0.6735 -0.7589 -0.4598
  106VAL    CG1 1686   5.770   3.951   6.119 -0.5378  0.3269 -0.4121
  106VAL    CG2 1687   5.604   3.835   5.982  0.6064 -0.1734  0.0728
  106VAL      H 1688   5.692   3.608   5.955  0.0904  0.3642  0.3452
  106VAL     HA 1689   5.842   3.800   5.873 -0.2060  0.2609  0.3485
  106VAL     HB 1690   5.716   3.753   6.136  1.4080 -0.5676 -0.1209
  106VAL   HG11 1691   5.693   3.999   6.179 -1.1000 -0.2297 -0.6643
  106VAL   HG12 1692   5.846   3.918   6.190 -0.0218  0.0841 -1.0553
  106VAL   HG13 1693   5.804   4.018   6.040  0.3451 -0.4139 -0.6912
  106VAL   HG21 1694   5.613   3.886   5.885 -0.0642 -0.0412  0.0689
  106VAL   HG22 1695   5.559   3.736   5.975  0.6861 -0.2073  0.0303
  106VAL   HG23 1696   5.532   3.888   6.043  0.8114  0.5602 -0.2873
  107GLN      N 1697   5.996   3.657   6.130  0.9011  0.0390 -0.1944
  107GLN     CA 1698   6.123   3.638   6.205 -0.0327 -1.3756  0.0511
  107GLN      C 1699   6.248   3.601   6.109  0.7231 -0.3173  0.3930
  107GLN      O 1700   6.365   3.631   6.126  0.2969 -0.0482  0.2623
  107GLN     CB 1701   6.098   3.550   6.328 -0.7133 -0.0131  0.5605
  107GLN     CG 1702   6.001   3.598   6.437  0.6862  0.1436  0.6135
  107GLN     CD 1703   5.852   3.595   6.402  1.1784  0.3613 -0.1322
  107GLN    OE1 1704   5.805   3.531   6.308 -0.0321  0.1903 -0.2270
  107GLN    NE2 1705   5.758   3.656   6.481 -1.1117  0.6549  0.5639
  107GLN      H 1706   5.922   3.595   6.160  0.8808  0.1559 -0.0019
  107GLN     HA 1707   6.149   3.732   6.252 -0.2685 -1.5900  0.6340
  107GLN    HB2 1708   6.065   3.453   6.290  0.2297 -0.2776  0.3616
  107GLN    HB3 1709   6.196   3.526   6.369 -0.8726 -0.6089  0.6250
  107GLN    HG2 1710   6.011   3.546   6.532 -0.2630  0.3329  0.8346
  107GLN    HG3 1711   6.019   3.702   6.464  0.0346  0.4820 -0.1856
  107GLN   HE21 1712   5.660   3.651   6.455 -0.8422  0.6515 -0.5197
  107GLN   HE22 1713   5.799   3.730   6.537  1.3080 -0.3413  0.3411
  108ASN      N 1714   6.213   3.520   6.002 -0.1737 -0.4565  0.2188
  108ASN     CA 1715   6.310   3.486   5.892  0.0446  1.2282 -1.2583
  108ASN      C 1716   6.342   3.605   5.805  0.3996  0.5908 -0.5688
  108ASN      O 1717   6.459   3.643   5.784 -0.0610 -0.4202 -0.0345
  108ASN     CB 1718   6.248   3.371   5.816 -0.4201  1.2373  0.5911
  108ASN     CG 1719   6.344   3.318   5.715  0.0136  0.0375  0.1707
  108ASN    OD1 1720   6.462   3.303   5.727 -0.4661  0.2864 -0.5395
  108ASN    ND2 1721   6.301   3.267   5.601 -0.1699  0.7180 -1.0212
  108ASN      H 1722   6.124   3.473   6.005  0.0646 -0.9049  0.8126
  108ASN     HA 1723   6.406   3.451   5.930 -0.3980  0.2941 -0.9362
  108ASN    HB2 1724   6.216   3.292   5.884 -0.0935  0.1696 -0.4305
  108ASN    HB3 1725   6.156   3.400   5.765 -0.4963 -0.7485 -0.5960
  108ASN   HD21 1726   6.354   3.208   5.539 -0.3732 -0.0150 -0.5314
  108ASN   HD22 1727   6.200   3.264   5.595 -0.3810 -0.6877  0.9507
  109ILE      N 1728   6.243   3.688   5.757  0.5322  0.1226  0.9295
  109ILE     CA 1729   6.271   3.810   5.675  1.5643  0.3980  0.5641
  109ILE      C 1730   6.340   3.911   5.757  0.1045 -0.5962  0.9323
  109ILE      O 1731   6.437   3.975   5.707 -0.1538  1.2987  0.0326
  109ILE     CB 1732   6.138   3.869   5.619  0.2912 -1.1846  0.7232
  109ILE    CG1 1733   6.074   3.765   5.519  0.4767 -0.0910 -0.1080
  109ILE    CG2 1734   6.161   4.007   5.541  0.2024 -0.4949  0.4515
  109ILE    CD1 1735   5.936   3.799   5.481  1.4573  0.1741 -0.8303
  109ILE      H 1736   6.145   3.663   5.757  0.5804 -0.1194  0.1971
  109ILE     HA 1737   6.331   3.800   5.585 -0.6816  0.3924 -1.1168
  109ILE     HB 1738   6.057   3.888   5.691  0.1534 -0.2542  0.3483
  109ILE   HG12 1739   6.131   3.759   5.426  0.1142  0.4702 -0.3691
  109ILE   HG13 1740   6.077   3.668   5.569  1.9080  0.4172  0.9141
  109ILE   HG21 1741   6.070   4.058   5.507  0.3139 -0.7237 -0.2071
  109ILE   HG22 1742   6.209   4.072   5.615  1.2082  0.2330 -0.7634
  109ILE   HG23 1743   6.234   4.003   5.460 -0.2116 -0.1488  0.0480
  109ILE   HD11 1744   5.925   3.905   5.458 -0.3464  0.2827  0.1912
  109ILE   HD12 1745   5.902   3.746   5.392 -0.2327  0.7901 -0.6274
  109ILE   HD13 1746   5.873   3.780   5.568  1.0517 -0.2147 -1.1986
  110LEU      N 1747   6.306   3.924   5.884  0.7954 -0.2149  0.1729
  110LEU     CA 1748   6.401   3.997   5.976  0.1163 -0.0854 -0.4739
  110LEU      C 1749   6.544   3.948   5.985  0.3773 -0.6409 -0.0522
  110LEU      O 1750   6.634   4.033   5.976  0.3553 -0.2180  0.2831
  110LEU     CB 1751   6.350   3.990   6.123 -1.0962  0.0362  1.0018
  110LEU     CG 1752   6.229   4.072   6.153 -0.4028  0.1074 -0.2325
  110LEU    CD1 1753   6.184   4.050   6.299  0.5051 -0.6189 -1.3528
  110LEU    CD2 1754   6.257   4.220   6.131  0.3786 -1.1356 -0.0171
  110LEU      H 1755   6.215   3.893   5.915  0.4168  0.2328 -0.4470
  110LEU     HA 1756   6.409   4.097   5.933  1.3102 -0.3391 -0.9025
  110LEU    HB2 1757   6.328   3.888   6.155  0.6257 -0.2323  1.4977
  110LEU    HB3 1758   6.424   4.035   6.188 -0.0113 -0.7746  0.3902
  110LEU     HG 1759   6.144   4.043   6.091 -0.9791  0.0062  0.5707
  110LEU   HD11 1760   6.241   4.102   6.375 -1.0168 -0.8634  0.0615
  110LEU   HD12 1761   6.081   4.086   6.308  0.9333  0.6434 -1.0686
  110LEU   HD13 1762   6.178   3.945   6.326  0.6492 -0.4120 -0.4583
  110LEU   HD21 1763   6.348   4.257   6.178 -0.0974  0.3174 -0.1538
  110LEU   HD22 1764   6.259   4.250   6.026  0.2264  0.5057  0.3940
  110LEU   HD23 1765   6.177   4.279   6.174 -0.0436 -1.4338 -0.3705
  111LYS      N 1766   6.566   3.819   5.989  0.0611  0.8589 -0.5619
  111LYS     CA 1767   6.707   3.757   5.999  1.8722 -0.4870 -0.6675
  111LYS      C 1768   6.791   3.778   5.872 -1.0204 -0.0078  0.6373
  111LYS      O 1769   6.915   3.807   5.869  0.0027  0.4902 -0.1016
  111LYS     CB 1770   6.687   3.609   6.042 -0.6619 -0.0221  0.1927
  111LYS     CG 1771   6.823   3.552   6.103 -0.1969 -0.6918  0.4922
  111LYS     CD 1772   6.826   3.400   6.102 -0.2570  0.1030 -0.8155
  111LYS     CE 1773   6.959   3.344   6.146  0.0164  0.2447 -0.3369
  111LYS     NZ 1774   6.951   3.204   6.119  0.3579  1.3456  0.0052
  111LYS      H 1775   6.489   3.759   5.965  0.4952  0.2768 -0.5392
  111LYS     HA 1776   6.743   3.810   6.087 -0.4485  1.0868 -0.4926
  111LYS    HB2 1777   6.605   3.603   6.114  0.3491 -0.8307  1.3550
  111LYS    HB3 1778   6.658   3.549   5.956  0.9039  0.3652 -0.6858
  111LYS    HG2 1779   6.911   3.597   6.056 -0.6862  0.3782  0.5286
  111LYS    HG3 1780   6.818   3.583   6.207 -1.8861 -0.2667  0.3449
  111LYS    HD2 1781   6.745   3.356   6.160 -0.1934 -1.2108 -1.6212
  111LYS    HD3 1782   6.805   3.364   6.001 -1.1326 -0.9830 -0.2948
  111LYS    HE2 1783   7.048   3.384   6.099  0.4151 -0.7079 -0.4515
  111LYS    HE3 1784   6.969   3.361   6.253  0.6194  0.9847 -0.5003
  111LYS    HZ1 1785   6.963   3.180   6.022 -0.0729 -0.0301  0.2411
  111LYS    HZ2 1786   7.039   3.164   6.149  0.1406  0.8722  0.0396
  111LYS    HZ3 1787   6.876   3.162   6.172  0.6644  0.6319 -0.1040
  112LEU      N 1788   6.717   3.773   5.764 -0.1052 -0.5006  0.2752
  112LEU     CA 1789   6.769   3.813   5.632 -0.0824 -0.1913  0.0193
  112LEU      C 1790   6.794   3.965   5.612 -0.3567 -0.6308  0.1341
  112LEU      O 1791   6.887   4.000   5.537  0.7081  0.2940 -0.6032
  112LEU     CB 1792   6.672   3.757   5.532 -0.3501 -0.2304  0.6110
  112LEU     CG 1793   6.643   3.605   5.513  0.1931 -0.0103  0.0878
  112LEU    CD1 1794   6.525   3.586   5.414  0.1149  0.3395 -0.3302
  112LEU    CD2 1795   6.771   3.534   5.463 -0.3989 -0.8398  0.9707
  112LEU      H 1796   6.622   3.741   5.773 -0.4065 -0.1699 -1.1411
  112LEU     HA 1797   6.862   3.761   5.610 -0.0897  0.4933 -2.0132
  112LEU    HB2 1798   6.579   3.806   5.562  0.3751  1.4552  0.3396
  112LEU    HB3 1799   6.689   3.806   5.436 -0.7289  0.5937  0.9404
  112LEU     HG 1800   6.622   3.562   5.612 -1.0273  0.4251  0.0488
  112LEU   HD11 1801   6.484   3.487   5.434  0.7261  0.3382  1.1805
  112LEU   HD12 1802   6.441   3.649   5.441 -0.5631 -0.4263 -0.5812
  112LEU   HD13 1803   6.559   3.601   5.311  0.5259  1.9273 -0.0065
  112LEU   HD21 1804   6.753   3.428   5.450 -0.9387 -0.5793 -1.3140
  112LEU   HD22 1805   6.805   3.574   5.368 -0.0930 -1.2949  0.8819
  112LEU   HD23 1806   6.853   3.535   5.535  0.8392 -0.7911 -0.3694
  113MET      N 1807   6.714   4.048   5.674  0.0780 -0.9596 -0.8303
  113MET     CA 1808   6.721   4.198   5.663  0.3630  0.8229 -0.0516
  113MET      C 1809   6.824   4.258   5.751 -0.5384 -0.0421 -0.3075
  113MET      O 1810   6.887   4.351   5.707  0.0748  0.2123 -0.2111
  113MET     CB 1811   6.577   4.245   5.684 -0.3221  0.0640  0.5181
  113MET     CG 1812   6.576   4.399   5.713  0.7575 -0.4393  0.7568
  113MET     SD 1813   6.423   4.458   5.791  0.1028  0.6440 -0.2513
  113MET     CE 1814   6.319   4.485   5.644 -0.2652 -1.3004 -0.0527
  113MET      H 1815   6.652   4.004   5.740 -0.1715  0.9084  0.3243
  113MET     HA 1816   6.747   4.221   5.560 -0.6572 -1.0129 -0.8114
  113MET    HB2 1817   6.523   4.228   5.591  0.2725 -0.3918  0.2453
  113MET    HB3 1818   6.529   4.189   5.764 -1.6122  1.2598  0.6788
  113MET    HG2 1819   6.656   4.438   5.776  0.1554  0.4771  0.9849
  113MET    HG3 1820   6.587   4.455   5.620 -0.2916 -1.4796 -0.0537
  113MET    HE1 1821   6.221   4.511   5.685 -0.0987 -0.0136 -0.3666
  113MET    HE2 1822   6.367   4.562   5.583 -0.3123 -0.9600  0.3317
  113MET    HE3 1823   6.312   4.392   5.588  0.2198 -0.9702 -0.6907
  114GLN      N 1824   6.835   4.213   5.878  0.8043 -0.2685  0.5889
  114GLN     CA 1825   6.919   4.274   5.973 -0.4029 -0.3216  0.3426
  114GLN      C 1826   7.066   4.234   5.958  0.3169  0.6913  0.2026
  114GLN      O 1827   7.157   4.293   6.012 -0.9156 -0.3853 -0.4091
  114GLN     CB 1828   6.860   4.243   6.110  0.3719  0.8929  0.3051
  114GLN     CG 1829   6.739   4.332   6.135  0.5191 -0.6154  0.3167
  114GLN     CD 1830   6.704   4.316   6.284  0.7556  0.2646 -0.2561
  114GLN    OE1 1831   6.600   4.251   6.317 -0.0263 -0.3059  0.3238
  114GLN    NE2 1832   6.780   4.365   6.380  0.2118  0.1281 -0.2548
  114GLN      H 1833   6.773   4.140   5.909  0.4327  0.2366  1.0666
  114GLN     HA 1834   6.923   4.383   5.970  0.8924 -0.3193  0.8626
  114GLN    HB2 1835   6.822   4.141   6.113  0.1118  0.9576 -0.4537
  114GLN    HB3 1836   6.942   4.246   6.181  0.4780  0.3188  0.2173
  114GLN    HG2 1837   6.751   4.435   6.104  0.4452 -0.7551 -0.1945
  114GLN    HG3 1838   6.655   4.296   6.076  0.1390  0.2848  0.2738
  114GLN   HE21 1839   6.764   4.352   6.479  0.3000  0.7789 -0.1465
  114GLN   HE22 1840   6.859   4.419   6.350  0.2370  0.5020  0.4502
  115GLU      N 1841   7.090   4.137   5.869 -0.6291 -0.0955  0.5722
  115GLU     CA 1842   7.220   4.098   5.803  0.6642 -0.4604  0.0418
  115GLU      C 1843   7.283   4.209   5.711 -0.6131 -0.4163 -1.1459
  115GLU      O 1844   7.396   4.190   5.667  0.4605  0.1675  0.2556
  115GLU     CB 1845   7.198   3.971   5.716  0.1495 -0.0648  0.2105
  115GLU     CG 1846   7.323   3.879   5.711  0.7468 -0.4933  0.9883
  115GLU     CD 1847   7.330   3.776   5.826 -0.4341  0.9022 -0.4922
  115GLU    OE1 1848   7.367   3.655   5.806 -0.2522  0.0826  0.5817
  115GLU    OE2 1849   7.293   3.813   5.943  0.3333 -0.0410 -0.0875
  115GLU      H 1850   7.003   4.104   5.829 -0.1113  0.4848 -1.2497
  115GLU     HA 1851   7.298   4.085   5.878  0.3811  0.1979  0.4717
  115GLU    HB2 1852   7.118   3.910   5.758 -1.3696  1.1231 -0.7304
  115GLU    HB3 1853   7.174   3.997   5.613  0.6469  0.9743  0.3342
  115GLU    HG2 1854   7.339   3.837   5.611 -0.2990 -0.4584  0.7839
  115GLU    HG3 1855   7.414   3.939   5.716  0.0991  0.8245 -0.8244
  116LYS      N 1856   7.202   4.313   5.682  0.0387  0.3254  0.3210
  116LYS     CA 1857   7.243   4.429   5.601  0.0722 -0.1047  0.5448
  116LYS      C 1858   7.286   4.547   5.687 -0.2321  0.4835 -0.4926
  116LYS      O 1859   7.214   4.593   5.780  0.4007  0.9702 -0.0714
  116LYS     CB 1860   7.121   4.473   5.516  0.4048  0.6956  1.7075
  116LYS     CG 1861   7.055   4.350   5.431 -0.2975 -0.4633 -0.9654
  116LYS     CD 1862   7.128   4.299   5.311 -0.0893  0.3819  0.7339
  116LYS     CE 1863   7.051   4.174   5.261 -1.0030 -0.3867  0.7809
  116LYS     NZ 1864   7.120   4.103   5.144  0.6840 -1.1542 -0.6889
  116LYS      H 1865   7.110   4.322   5.721 -0.3349 -0.3142 -0.3628
  116LYS     HA 1866   7.325   4.397   5.537 -0.4320 -0.6682  0.1552
  116LYS    HB2 1867   7.046   4.515   5.583  0.0892  1.7161  0.7749
  116LYS    HB3 1868   7.134   4.559   5.451 -0.6259  0.2393  0.8262
  116LYS    HG2 1869   7.034   4.278   5.510 -0.0180  0.6729  0.2223
  116LYS    HG3 1870   6.957   4.382   5.396 -0.2606 -0.3857 -0.9989
  116LYS    HD2 1871   7.131   4.368   5.227 -0.2914 -1.1862 -0.6574
  116LYS    HD3 1872   7.226   4.270   5.349  0.2812  1.6444  0.8605
  116LYS    HE2 1873   7.044   4.112   5.351 -0.9402  0.0599  1.0973
  116LYS    HE3 1874   6.953   4.208   5.228 -0.0652  0.4786 -1.5047
  116LYS    HZ1 1875   7.052   4.044   5.098 -0.2596 -0.8913  0.2891
  116LYS    HZ2 1876   7.147   4.174   5.077  1.3709 -0.3366  0.3818
  116LYS    HZ3 1877   7.210   4.062   5.163  0.5099 -1.2556 -0.0433
  117GLU      N 1878   7.406   4.604   5.668  0.3317 -0.2152  0.0238
  117GLU     CA 1879   7.443   4.746   5.683  0.3309  0.5341 -0.2618
  117GLU      C 1880   7.340   4.830   5.606 -0.1232  0.0522  0.1694
  117GLU      O 1881   7.318   4.808   5.493  0.4650 -0.2125  0.5507
  117GLU     CB 1882   7.587   4.767   5.635 -0.0390  0.0053  0.8515
  117GLU     CG 1883   7.638   4.906   5.673 -0.0896 -0.1348 -0.2754
  117GLU     CD 1884   7.654   4.942   5.822 -0.0844  0.0469  0.3796
  117GLU    OE1 1885   7.648   4.854   5.912  0.3929 -0.9914  0.2920
  117GLU    OE2 1886   7.655   5.062   5.857 -0.3467  0.1828 -0.0064
  117GLU      H 1887   7.476   4.556   5.614  0.4107  0.5104 -0.5469
  117GLU     HA 1888   7.437   4.775   5.788 -0.4264  0.0345 -0.1554
  117GLU    HB2 1889   7.663   4.691   5.654  0.5614 -0.0892 -1.3866
  117GLU    HB3 1890   7.579   4.774   5.527  0.2857 -1.2338  0.7172
  117GLU    HG2 1891   7.732   4.900   5.617 -0.9660 -0.2249 -1.8417
  117GLU    HG3 1892   7.574   4.982   5.628 -0.3715 -0.4276 -0.3716
  118THR      N 1893   7.266   4.913   5.680 -0.5346 -0.0940 -0.2889
  118THR     CA 1894   7.162   5.002   5.630 -0.0065  0.4487  0.0848
  118THR      C 1895   7.183   5.148   5.662  0.1395 -0.7164 -0.1924
  118THR      O 1896   7.243   5.186   5.769 -0.7669 -0.0252  0.7531
  118THR     CB 1897   7.018   4.950   5.662 -0.0616  0.3366 -0.6281
  118THR    OG1 1898   6.925   5.037   5.600  0.3868 -0.0403  0.3462
  118THR    CG2 1899   6.994   4.946   5.818 -0.6273 -0.0266  1.5474
  118THR      H 1900   7.281   4.913   5.780 -0.2765  0.4916 -0.3206
  118THR     HA 1901   7.170   4.993   5.522 -0.3681 -0.2805  0.1079
  118THR     HB 1902   7.009   4.848   5.627 -0.9215  0.5812 -1.1660
  118THR    HG1 1903   6.851   4.980   5.576  0.1112  0.1174  0.7933
  118THR   HG21 1904   6.893   4.909   5.832 -0.6323 -0.0964  1.3341
  118THR   HG22 1905   7.067   4.881   5.867 -0.8506 -1.4217  0.1951
  118THR   HG23 1906   6.998   5.046   5.859 -0.0609  0.2230  0.9283
  119GLY      N 1907   7.135   5.236   5.574 -0.5624  0.3262 -0.3092
  119GLY     CA 1908   7.116   5.371   5.610  1.5463 -1.4710 -0.5990
  119GLY      C 1909   6.984   5.399   5.683 -0.9313  0.7361  0.1796
  119GLY      O 1910   6.980   5.468   5.784  0.0485  0.3604  0.4105
  119GLY      H 1911   7.083   5.203   5.495 -0.4575 -1.1705  0.1947
  119GLY    HA2 1912   7.202   5.415   5.661  0.1047  0.7712  0.1843
  119GLY    HA3 1913   7.120   5.430   5.518  0.7375 -0.2844  0.0712
  120LEU      N 1914   6.882   5.314   5.654  0.3034  0.0480 -0.3720
  120LEU     CA 1915   6.765   5.284   5.737  1.5796 -1.4361 -0.3157
  120LEU      C 1916   6.688   5.164   5.680  0.5401  0.1888 -0.1440
  120LEU      O 1917   6.654   5.157   5.568 -0.2776 -0.0314  0.4787
  120LEU     CB 1918   6.674   5.420   5.736  0.0459  1.8232  0.0120
  120LEU     CG 1919   6.536   5.410   5.807 -0.5101  0.4893 -0.2526
  120LEU    CD1 1920   6.549   5.407   5.956  0.3262 -0.0277 -0.6980
  120LEU    CD2 1921   6.451   5.530   5.776  0.2979 -0.9394 -0.3853
  120LEU      H 1922   6.884   5.258   5.571 -0.1727 -0.6291  0.0575
  120LEU     HA 1923   6.792   5.264   5.840 -0.8534  0.6407  0.9428
  120LEU    HB2 1924   6.738   5.490   5.791 -0.3479  0.9490  1.7182
  120LEU    HB3 1925   6.649   5.437   5.631 -0.7308 -0.0709 -0.1881
  120LEU     HG 1926   6.483   5.320   5.775 -1.3759  1.0821 -0.5396
  120LEU   HD11 1927   6.586   5.499   6.001 -0.9770  0.1952  0.0034
  120LEU   HD12 1928   6.450   5.401   6.001  0.5370 -0.7261 -0.2865
  120LEU   HD13 1929   6.607   5.326   6.001  0.7378  0.9355  0.6199
  120LEU   HD21 1930   6.494   5.615   5.829 -1.3960 -0.4178  0.2783
  120LEU   HD22 1931   6.441   5.552   5.669  0.6734 -0.8748 -0.4087
  120LEU   HD23 1932   6.352   5.512   5.818  0.0773 -0.8253 -0.8340
  121ASN      N 1933   6.638   5.082   5.771  0.2724  0.3209 -0.2168
  121ASN     CA 1934   6.531   4.986   5.739 -0.6280  0.0708  0.3980
  121ASN      C 1935   6.398   5.013   5.817 -0.3059  0.0869 -0.0691
  121ASN      O 1936   6.404   5.045   5.934  0.2354  0.4660 -0.6378
  121ASN     CB 1937   6.590   4.845   5.759 -0.0763  0.6445  0.1353
  121ASN     CG 1938   6.678   4.807   5.647 -0.2089  0.9932 -0.6859
  121ASN    OD1 1939   6.670   4.846   5.536  0.4527 -0.0338  0.1938
  121ASN    ND2 1940   6.765   4.712   5.676 -1.2582  0.5037  0.4044
  121ASN      H 1941   6.653   5.106   5.868  0.1824 -0.8673  0.1215
  121ASN     HA 1942   6.508   4.994   5.633  0.0416 -0.1040  0.2267
  121ASN    HB2 1943   6.640   4.845   5.856 -0.5898  0.3736  0.4096
  121ASN    HB3 1944   6.505   4.777   5.755  0.4664 -0.0507  0.1970
  121ASN   HD21 1945   6.815   4.670   5.599  0.5414  1.2940  1.0332
  121ASN   HD22 1946   6.782   4.677   5.769  0.7773  0.3477  0.0602
  122VAL      N 1947   6.286   5.004   5.752  0.5629  0.7330 -0.8314
  122VAL     CA 1948   6.147   5.019   5.812  0.0368  0.8003  0.2838
  122VAL      C 1949   6.053   4.897   5.776  0.2359 -1.3122 -0.9978
  122VAL      O 1950   6.027   4.878   5.663 -0.0181  0.1784  0.0788
  122VAL     CB 1951   6.069   5.147   5.767  0.0698  0.2822 -0.0283
  122VAL    CG1 1952   5.943   5.157   5.853 -0.3803 -0.8705  0.1865
  122VAL    CG2 1953   6.159   5.275   5.785  0.7009  0.8574  1.1288
  122VAL      H 1954   6.293   4.980   5.654  0.6122 -0.3350 -0.5911
  122VAL     HA 1955   6.152   5.016   5.921  0.1438 -0.0149  0.2718
  122VAL     HB 1956   6.029   5.133   5.667  0.0110  0.2620 -0.0019
  122VAL   HG11 1957   5.855   5.099   5.825 -1.6217  1.0005 -0.1151
  122VAL   HG12 1958   5.968   5.161   5.959  0.1612  1.0032  0.0615
  122VAL   HG13 1959   5.906   5.259   5.843  0.5531 -0.4801  0.5028
  122VAL   HG21 1960   6.106   5.361   5.745 -0.1437 -0.3081 -0.4521
  122VAL   HG22 1961   6.192   5.287   5.888  0.4854  0.3026  1.2702
  122VAL   HG23 1962   6.245   5.264   5.718  0.2660 -0.4037  0.7187
  123PHE      N 1963   6.007   4.825   5.883 -0.2005 -0.3398  0.1118
  123PHE     CA 1964   5.916   4.713   5.856 -0.1988  0.3672 -0.4591
  123PHE      C 1965   5.780   4.718   5.936  0.7962 -0.7281  0.3060
  123PHE      O 1966   5.773   4.726   6.055  0.7901  0.6239 -0.5574
  123PHE     CB 1967   6.000   4.588   5.891  0.2748  1.1085  0.0318
  123PHE     CG 1968   5.934   4.451   5.851  0.6384 -0.3140 -0.1695
  123PHE    CD1 1969   5.819   4.447   5.771 -0.1417  0.6664 -0.3734
  123PHE    CD2 1970   5.995   4.332   5.888 -0.3596  1.2908 -1.2940
  123PHE    CE1 1971   5.761   4.318   5.743 -0.6177 -0.7645  0.7231
  123PHE    CE2 1972   5.939   4.208   5.853 -0.3955 -0.7159  0.2426
  123PHE     CZ 1973   5.827   4.197   5.768 -0.7881 -0.0432 -0.6671
  123PHE      H 1974   6.029   4.842   5.980  0.0651 -1.2339  0.2249
  123PHE     HA 1975   5.885   4.714   5.751 -0.4743 -0.3335 -0.3951
  123PHE    HB2 1976   6.097   4.586   5.841  0.4706 -0.6324  0.3440
  123PHE    HB3 1977   6.017   4.588   5.998 -0.9884 -0.2066  0.2817
  123PHE    HD1 1978   5.768   4.534   5.732  0.1453  0.4396 -1.3082
  123PHE    HD2 1979   6.086   4.338   5.945 -0.7271 -0.7593 -0.3347
  123PHE    HE1 1980   5.675   4.313   5.679  0.0630 -1.0586 -0.2140
  123PHE    HE2 1981   5.995   4.118   5.873  0.6955  0.0129  0.6937
  123PHE     HZ 1982   5.790   4.098   5.748 -0.5076 -0.4137  0.4671
  124LEU      N 1983   5.667   4.722   5.857 -0.2633 -0.2688 -0.2127
  124LEU     CA 1984   5.524   4.755   5.894 -0.3471 -0.4539 -0.1074
  124LEU      C 1985   5.431   4.635   5.870  1.2223 -0.0617  0.2185
  124LEU      O 1986   5.420   4.574   5.760 -0.8361  0.0170 -0.3710
  124LEU     CB 1987   5.491   4.880   5.811  0.6444  0.1121  0.4244
  124LEU     CG 1988   5.575   5.002   5.841  0.1501  0.9045  0.3428
  124LEU    CD1 1989   5.515   5.126   5.774  0.2834  1.7421 -0.2761
  124LEU    CD2 1990   5.571   5.031   5.989  0.4698 -0.9148 -0.2140
  124LEU      H 1991   5.680   4.718   5.757 -1.4096 -0.6672 -0.3711
  124LEU     HA 1992   5.517   4.779   6.000  0.6129 -0.5333 -0.0153
  124LEU    HB2 1993   5.499   4.861   5.704 -0.6723  0.1189  0.2856
  124LEU    HB3 1994   5.385   4.907   5.820  0.3319  0.2165 -2.1919
  124LEU     HG 1995   5.677   4.973   5.813 -0.0203 -0.8313  1.2218
  124LEU   HD11 1996   5.492   5.100   5.670 -0.8962 -0.8569  0.4770
  124LEU   HD12 1997   5.425   5.152   5.830  0.5525 -0.7212  1.6230
  124LEU   HD13 1998   5.599   5.194   5.791  1.2708  0.5577 -0.1871
  124LEU   HD21 1999   5.609   5.128   6.020 -0.9732 -0.5436  0.5774
  124LEU   HD22 2000   5.474   5.015   6.035  0.7647 -0.6438  0.5335
  124LEU   HD23 2001   5.635   4.958   6.039 -0.1727 -0.7540  0.9072
  125LEU      N 2002   5.350   4.594   5.973 -0.5555 -0.7586  0.1659
  125LEU     CA 2003   5.268   4.477   5.964 -0.1094  1.4320 -1.4344
  125LEU      C 2004   5.133   4.519   6.009 -0.4410  0.1278  0.0509
  125LEU      O 2005   5.099   4.530   6.127 -0.6650  0.6047 -0.0864
  125LEU     CB 2006   5.337   4.363   6.045 -0.7737  0.2466 -0.5220
  125LEU     CG 2007   5.473   4.314   5.988 -0.4856 -0.2707 -0.6726
  125LEU    CD1 2008   5.581   4.357   6.085 -0.1333 -0.0177  1.3465
  125LEU    CD2 2009   5.479   4.164   5.980  0.4731  0.8844 -1.0309
  125LEU      H 2010   5.375   4.643   6.058 -0.2805 -0.0875 -0.2826
  125LEU     HA 2011   5.248   4.437   5.865 -1.8166 -0.8561 -0.3413
  125LEU    HB2 2012   5.343   4.400   6.148 -0.8798 -0.3327 -0.2984
  125LEU    HB3 2013   5.260   4.286   6.035  0.2595 -1.0604  0.6573
  125LEU     HG 2014   5.494   4.346   5.886  0.1155  0.1746 -0.4215
  125LEU   HD11 2015   5.672   4.332   6.030 -0.5530  1.1469  0.0083
  125LEU   HD12 2016   5.568   4.465   6.085  0.1512  0.1485 -1.4620
  125LEU   HD13 2017   5.581   4.299   6.177  1.1009 -0.9594  0.8122
  125LEU   HD21 2018   5.457   4.129   6.081  1.1071  0.9170 -0.8724
  125LEU   HD22 2019   5.411   4.135   5.900  0.8265  0.5148 -1.2040
  125LEU   HD23 2020   5.575   4.121   5.953  0.6631  0.2326  0.4538
  126ASP      N 2021   5.057   4.555   5.910  0.5919  0.2188  0.1165
  126ASP     CA 2022   4.915   4.587   5.913 -0.3634  0.1312 -0.5857
  126ASP      C 2023   4.838   4.468   5.858  0.1402 -0.6265 -0.3806
  126ASP      O 2024   4.762   4.479   5.768  0.3183  0.2689 -0.3651
  126ASP     CB 2025   4.889   4.719   5.837  0.9365 -0.3607 -0.4557
  126ASP     CG 2026   4.734   4.757   5.830 -0.3841  0.6053 -0.6281
  126ASP    OD1 2027   4.661   4.710   5.919 -0.2537 -0.2813 -0.1684
  126ASP    OD2 2028   4.700   4.833   5.738  0.0653 -0.5495  0.3872
  126ASP      H 2029   5.101   4.555   5.819 -0.7376 -0.7881 -0.5977
  126ASP     HA 2030   4.882   4.592   6.017  0.4867  0.1057 -0.2944
  126ASP    HB2 2031   4.945   4.804   5.877 -0.2947  0.2215  0.1262
  126ASP    HB3 2032   4.924   4.693   5.737 -0.2294  0.2654 -1.0602
  127MET      N 2033   4.850   4.354   5.926 -0.5044  0.2063  0.1304
  127MET     CA 2034   4.793   4.224   5.885 -0.3532 -0.0668 -0.4128
  127MET      C 2035   4.677   4.167   5.971  0.0555 -0.4601  0.0530
  127MET      O 2036   4.683   4.186   6.092 -0.4288 -0.4204  0.0728
  127MET     CB 2037   4.900   4.115   5.870 -0.5345 -0.4736  0.7559
  127MET     CG 2038   4.962   4.075   6.001 -1.0466  1.1953 -0.0418
  127MET     SD 2039   5.103   3.963   5.991 -0.2897  0.3241  0.3938
  127MET     CE 2040   5.171   3.977   6.158 -1.0860 -0.4400 -0.6320
  127MET      H 2041   4.900   4.363   6.013 -0.3116 -1.0526  0.1840
  127MET     HA 2042   4.764   4.242   5.781 -0.5543  0.9430 -0.1980
  127MET    HB2 2043   4.865   4.026   5.819 -0.8192 -0.0278  0.1402
  127MET    HB3 2044   4.983   4.155   5.813 -0.3226  0.1628  1.4657
  127MET    HG2 2045   4.999   4.169   6.042 -0.0925  1.4522 -1.3589
  127MET    HG3 2046   4.887   4.018   6.055  0.1315 -0.1496  0.3085
  127MET    HE1 2047   5.198   4.081   6.170  0.2638 -0.8672  0.5822
  127MET    HE2 2048   5.097   3.959   6.237 -0.8139  0.4627 -0.1519
  127MET    HE3 2049   5.258   3.915   6.178 -1.2857 -0.5452 -0.0379
  128CYS      N 2050   4.574   4.114   5.905 -0.3089 -0.0058 -0.4470
  128CYS     CA 2051   4.464   4.052   5.971  0.5018  0.3707  0.1338
  128CYS      C 2052   4.500   3.909   6.024  1.0805 -0.0706  0.4176
  128CYS      O 2053   4.488   3.815   5.950  0.0021 -0.3195  0.0205
  128CYS     CB 2054   4.336   4.065   5.885  0.4426  0.6216  1.2774
  128CYS     SG 2055   4.305   4.240   5.827 -0.1574  0.7279  0.0887
  128CYS      H 2056   4.591   4.088   5.809 -0.4077  0.9140 -0.7234
  128CYS     HA 2057   4.432   4.118   6.052 -1.0615  0.1886 -0.2668
  128CYS    HB2 2058   4.346   3.983   5.814 -0.7672 -0.1467  1.9231
  128CYS    HB3 2059   4.257   4.023   5.948 -0.4647 -0.2889 -0.3362
  128CYS     HG 2060   4.292   4.301   5.945 -0.9019  1.0969 -0.1757
  129ARG      N 2061   4.547   3.892   6.154  0.2215 -0.5685  0.1993
  129ARG     CA 2062   4.602   3.775   6.212  0.0808  0.1887 -0.9110
  129ARG      C 2063   4.494   3.690   6.286 -0.6645  0.4066 -0.0338
  129ARG      O 2064   4.532   3.581   6.334  0.4436 -0.5574  0.6186
  129ARG     CB 2065   4.722   3.823   6.299 -0.7484  1.0371  0.4536
  129ARG     CG 2066   4.827   3.716   6.359  0.8866  0.3154  0.9708
  129ARG     CD 2067   4.789   3.612   6.464  1.3129 -0.3159 -0.8330
  129ARG     NE 2068   4.699   3.684   6.562  0.1716  0.9512  0.4228
  129ARG     CZ 2069   4.712   3.703   6.689 -0.5151 -0.0873  0.2354
  129ARG    NH1 2070   4.827   3.693   6.754  0.0598  0.9371  0.6113
  129ARG    NH2 2071   4.616   3.749   6.758  0.6417  0.1013 -0.1925
  129ARG      H 2072   4.521   3.966   6.218  0.1442  0.2496 -0.7443
  129ARG     HA 2073   4.641   3.702   6.142  0.5148 -0.9913  0.4579
  129ARG    HB2 2074   4.781   3.891   6.237 -0.5216  0.1745 -0.3259
  129ARG    HB3 2075   4.681   3.882   6.381 -0.9860  1.0058  0.3593
  129ARG    HG2 2076   4.851   3.664   6.267  0.4353  0.8197  0.5581
  129ARG    HG3 2077   4.923   3.762   6.383  1.2758  0.6063 -0.8792
  129ARG    HD2 2078   4.736   3.532   6.413  0.1495  0.3719 -0.7762
  129ARG    HD3 2079   4.876   3.572   6.515  0.9056  0.9076  1.0314
  129ARG     HE 2080   4.609   3.711   6.526  0.6986  0.5686 -1.3792
  129ARG   HH11 2081   4.834   3.701   6.855  0.1522 -1.1494  0.8714
  129ARG   HH12 2082   4.909   3.651   6.713  0.5490  1.0094  1.4533
  129ARG   HH21 2083   4.616   3.770   6.857 -0.3557 -0.9538  0.0740
  129ARG   HH22 2084   4.544   3.792   6.702  1.0673  0.6365 -0.3530
  130LYS      N 2085   4.368   3.731   6.292  0.5588 -0.2156  0.1270
  130LYS     CA 2086   4.265   3.677   6.379  0.3760  0.2620 -0.8082
  130LYS      C 2087   4.301   3.667   6.530 -0.5425 -1.1719  0.1188
  130LYS      O 2088   4.421   3.678   6.569  0.6190  0.0970 -0.1720
  130LYS     CB 2089   4.206   3.543   6.329 -0.1456 -0.2630  0.3467
  130LYS     CG 2090   4.073   3.489   6.387 -0.4471 -0.2484  0.3125
  130LYS     CD 2091   3.993   3.399   6.299  1.0880  0.2527  0.1504
  130LYS     CE 2092   3.854   3.364   6.367 -0.5719 -0.6871 -0.4030
  130LYS     NZ 2093   3.765   3.294   6.278  0.2732  0.5363  0.4906
  130LYS      H 2094   4.338   3.806   6.231  0.5460 -0.4267 -0.1303
  130LYS     HA 2095   4.180   3.744   6.385  0.0255 -0.2513  0.8546
  130LYS    HB2 2096   4.196   3.563   6.222  0.6512 -0.1323  0.2788
  130LYS    HB3 2097   4.278   3.461   6.339  0.6632  0.5699  2.1953
  130LYS    HG2 2098   4.104   3.432   6.475 -0.0750  0.4808  0.6746
  130LYS    HG3 2099   4.006   3.564   6.430 -0.4354  0.0908 -0.2390
  130LYS    HD2 2100   3.988   3.453   6.205  1.1833  1.5910  0.8718
  130LYS    HD3 2101   4.054   3.309   6.289  0.0690 -0.4691  0.0456
  130LYS    HE2 2102   3.897   3.304   6.447  0.4648  0.1275 -0.3072
  130LYS    HE3 2103   3.806   3.458   6.395 -0.6302 -0.6685 -0.5632
  130LYS    HZ1 2104   3.678   3.266   6.319 -0.0713  0.2328 -0.3975
  130LYS    HZ2 2105   3.737   3.362   6.209  0.3601  0.6683  0.5826
  130LYS    HZ3 2106   3.803   3.210   6.237  0.4212  0.5607  0.5735
  131ARG      N 2107   4.204   3.655   6.621 -0.2254  0.0151 -0.0202
  131ARG     CA 2108   4.232   3.626   6.763 -0.4480 -0.1262 -0.2257
  131ARG      C 2109   4.306   3.491   6.770 -0.5064 -0.0723  0.8461
  131ARG      O 2110   4.251   3.391   6.735 -0.4014  0.1486 -0.0816
  131ARG     CB 2111   4.095   3.641   6.848 -1.0340  0.4695  1.1493
  131ARG     CG 2112   4.123   3.630   6.993  0.3824 -0.8195 -1.2114
  131ARG     CD 2113   3.988   3.633   7.068  0.6581  1.1000  0.0636
  131ARG     NE 2114   3.901   3.501   7.057 -1.7688 -0.3837 -0.3266
  131ARG     CZ 2115   3.778   3.486   7.045  1.5577 -1.1858 -1.2329
  131ARG    NH1 2116   3.689   3.588   7.074 -0.6957  1.2998  0.3721
  131ARG    NH2 2117   3.733   3.377   7.007  0.5473  0.4693  0.5769
  131ARG      H 2118   4.111   3.686   6.597 -0.2688  0.9296  1.1316
  131ARG     HA 2119   4.305   3.696   6.804  0.5454 -0.6596 -0.9799
  131ARG    HB2 2120   4.045   3.733   6.816  0.3016  0.7250 -0.5217
  131ARG    HB3 2121   4.036   3.553   6.821  1.0767 -0.3165 -1.9265
  131ARG    HG2 2122   4.181   3.545   7.030  0.1448 -0.6959 -0.5125
  131ARG    HG3 2123   4.168   3.726   7.018 -0.8760 -0.4460 -0.1834
  131ARG    HD2 2124   4.010   3.654   7.172  0.5658 -0.6449  0.4922
  131ARG    HD3 2125   3.923   3.710   7.025 -0.1301  0.1902 -0.4670
  131ARG     HE 2126   3.960   3.419   7.055 -0.1925  0.6640 -0.1110
  131ARG   HH11 2127   3.591   3.565   7.066 -0.4752  0.6683 -1.0181
  131ARG   HH12 2128   3.729   3.679   7.090  1.2926  0.5547  0.1531
  131ARG   HH21 2129   3.636   3.358   7.031  0.4457 -0.6540 -0.5465
  131ARG   HH22 2130   3.801   3.307   6.981 -0.0922  0.2830 -0.7929
  132ASN      N 2131   4.435   3.497   6.818  0.9107  0.4540 -0.4839
  132ASN     CA 2132   4.532   3.385   6.842  1.0307 -0.1486 -0.3324
  132ASN      C 2133   4.483   3.271   6.932  0.4142 -0.0561 -0.1310
  132ASN      O 2134   4.542   3.251   7.036  0.1533 -0.5576 -0.3538
  132ASN     CB 2135   4.574   3.335   6.700  0.5308  0.2656  0.6968
  132ASN     CG 2136   4.716   3.269   6.691  0.9122 -0.2787 -0.1939
  132ASN    OD1 2137   4.788   3.248   6.786 -0.0840  0.3064 -0.4187
  132ASN    ND2 2138   4.751   3.223   6.580  0.2688  0.5116 -0.7398
  132ASN      H 2139   4.469   3.591   6.834 -1.0697  1.0167  1.3465
  132ASN     HA 2140   4.616   3.431   6.893 -0.0576  0.3063  1.1833
  132ASN    HB2 2141   4.502   3.264   6.658  0.6349  0.0307  0.9110
  132ASN    HB3 2142   4.585   3.415   6.627  0.0492 -0.1135  0.1950
  132ASN   HD21 2143   4.830   3.161   6.582  0.4449  0.7121  0.6145
  132ASN   HD22 2144   4.705   3.246   6.492 -0.2026  1.8063 -0.2116
  133ASP      N 2145   4.367   3.210   6.901  0.3316 -0.3668  0.2288
  133ASP     CA 2146   4.302   3.102   6.976  0.4947 -0.1752  0.2178
  133ASP      C 2147   4.379   2.967   6.979  0.6508  0.2862  0.1190
  133ASP      O 2148   4.360   2.883   7.063  0.0824  0.1790  0.2830
  133ASP     CB 2149   4.153   3.084   6.932  0.5859 -0.4349 -0.0707
  133ASP     CG 2150   4.068   3.193   6.996 -0.4275  0.3787 -0.0475
  133ASP    OD1 2151   3.952   3.199   6.947 -0.3156  0.2940 -0.7765
  133ASP    OD2 2152   4.110   3.278   7.084 -0.4836  0.0817 -0.5861
  133ASP      H 2153   4.321   3.239   6.816  1.1372 -1.4046 -0.6195
  133ASP     HA 2154   4.290   3.133   7.080  0.0173  1.8625 -0.3510
  133ASP    HB2 2155   4.144   3.083   6.824  0.3853 -0.4733 -0.0548
  133ASP    HB3 2156   4.112   2.986   6.955 -0.9409 -0.3270 -1.8272
  134TYR      N 2157   4.467   2.947   6.878 -0.6886 -0.1835 -0.2942
  134TYR     CA 2158   4.508   2.813   6.824 -0.0310 -0.8520 -0.9567
  134TYR      C 2159   4.560   2.717   6.930  0.1585  0.8076 -0.6641
  134TYR      O 2160   4.523   2.600   6.942  0.0981  0.0526  0.2188
  134TYR     CB 2161   4.406   2.765   6.730 -0.3056  0.4267 -1.1558
  134TYR     CG 2162   4.363   2.854   6.624 -0.4033 -0.0472  0.7242
  134TYR    CD1 2163   4.231   2.909   6.631 -0.7152 -0.5198  0.1675
  134TYR    CD2 2164   4.460   2.907   6.532 -0.7653  0.2076 -0.5935
  134TYR    CE1 2165   4.204   3.029   6.555 -0.5477  0.7468 -0.6006
  134TYR    CE2 2166   4.427   3.016   6.453 -0.1245  0.7120 -0.0825
  134TYR     CZ 2167   4.302   3.081   6.468 -0.2751 -1.0911 -1.1211
  134TYR     OH 2168   4.268   3.196   6.394 -0.2004 -0.4390 -0.4234
  134TYR      H 2169   4.477   3.025   6.814  0.1836 -0.1245 -0.1182
  134TYR     HA 2170   4.598   2.835   6.766  0.4731 -1.7112 -0.5483
  134TYR    HB2 2171   4.452   2.679   6.680  0.8451  0.7598 -0.7303
  134TYR    HB3 2172   4.326   2.720   6.789  0.8886 -0.8145 -0.3671
  134TYR    HD1 2173   4.153   2.868   6.693 -0.3514  0.6288  1.4806
  134TYR    HD2 2174   4.556   2.857   6.530 -1.2624 -0.8016 -0.6677
  134TYR    HE1 2175   4.107   3.075   6.568  0.1717  2.1457  0.5281
  134TYR    HE2 2176   4.499   3.060   6.386 -0.0279  0.4311 -0.1652
  134TYR     HH 2177   4.329   3.208   6.321 -0.5663  1.3220 -0.5226
  135ASP      N 2178   4.632   2.774   7.022 -0.4370 -0.1541  0.3109
  135ASP     CA 2179   4.689   2.718   7.145 -0.2006  0.0691 -0.3899
  135ASP      C 2180   4.660   2.813   7.266 -0.4300  0.0311  0.2886
  135ASP      O 2181   4.660   2.931   7.244  0.1223 -0.6830  0.1245
  135ASP     CB 2182   4.842   2.681   7.131  1.3804 -0.3292  0.8007
  135ASP     CG 2183   4.897   2.572   7.227 -0.8355 -0.8847 -0.7206
  135ASP    OD1 2184   4.820   2.490   7.285 -0.3233  0.2811 -0.1155
  135ASP    OD2 2185   5.021   2.557   7.221  0.4544  0.4295  0.1273
  135ASP      H 2186   4.650   2.872   7.005 -0.4831 -0.3400 -0.9217
  135ASP     HA 2187   4.634   2.625   7.159  0.4923 -0.2128  0.7435
  135ASP    HB2 2188   4.853   2.644   7.029 -0.1286  0.6798  0.2047
  135ASP    HB3 2189   4.898   2.774   7.141  0.1946  0.5958 -0.4676
  136ASP      N 2190   4.620   2.767   7.385 -0.3853 -0.5330  0.3586
  136ASP     CA 2191   4.594   2.856   7.497  0.5472  0.0132 -0.6786
  136ASP      C 2192   4.723   2.920   7.550 -0.9483 -0.1146  0.4042
  136ASP      O 2193   4.728   3.044   7.584 -0.3467  0.2570 -0.0901
  136ASP     CB 2194   4.519   2.778   7.612 -0.7532 -0.0412 -0.0532
  136ASP     CG 2195   4.373   2.748   7.571 -0.4123 -0.1451 -0.1949
  136ASP    OD1 2196   4.329   2.633   7.564  0.0440 -0.3484  0.0475
  136ASP    OD2 2197   4.306   2.844   7.532  0.2601  0.2183 -0.5957
  136ASP      H 2198   4.601   2.668   7.389  0.2766 -0.6997 -0.1309
  136ASP     HA 2199   4.532   2.938   7.461  0.3894  0.5305  0.6408
  136ASP    HB2 2200   4.571   2.683   7.629  0.1291  0.2591 -0.8410
  136ASP    HB3 2201   4.531   2.833   7.705  1.3714 -1.1048  0.4253
  137THR      N 2202   4.826   2.829   7.562 -0.1969  0.4234 -0.2340
  137THR     CA 2203   4.965   2.862   7.618  1.3324 -0.4945 -0.1012
  137THR      C 2204   5.028   2.975   7.538 -0.0726  0.0494  0.6423
  137THR      O 2205   5.034   2.965   7.413  0.0167  0.6976  0.1271
  137THR     CB 2206   5.065   2.751   7.621  0.0384 -0.1805 -0.6650
  137THR    OG1 2207   5.028   2.631   7.675 -0.3415  0.0823 -0.0673
  137THR    CG2 2208   5.188   2.796   7.701 -0.6233  0.1265 -0.0373
  137THR      H 2209   4.807   2.735   7.530  0.2312  0.2541 -0.0180
  137THR     HA 2210   4.943   2.901   7.718 -0.0582 -0.1633 -0.4910
  137THR     HB 2211   5.096   2.729   7.518 -0.5811 -0.8519 -0.7212
  137THR    HG1 2212   4.994   2.581   7.601 -0.3232 -0.3331  0.2014
  137THR   HG21 2213   5.159   2.835   7.799 -0.6160 -0.4739  0.2085
  137THR   HG22 2214   5.254   2.715   7.731 -0.8344 -0.3089 -0.7106
  137THR   HG23 2215   5.246   2.863   7.637 -1.2945 -0.1328 -0.9537
  138ILE      N 2216   5.059   3.085   7.603  0.2892 -0.6676 -0.1419
  138ILE     CA 2217   5.125   3.199   7.543  0.6130 -0.0318 -0.3574
  138ILE      C 2218   5.265   3.174   7.491 -0.5470 -0.0574  0.6184
  138ILE      O 2219   5.348   3.112   7.548  0.4853  0.1127  0.0368
  138ILE     CB 2220   5.124   3.308   7.643  0.3328  0.0410 -0.8485
  138ILE    CG1 2221   4.972   3.360   7.678 -0.3959  0.6428  0.0714
  138ILE    CG2 2222   5.205   3.278   7.780  0.3521  0.2606  0.4155
  138ILE    CD1 2223   4.919   3.442   7.554 -0.8608  0.6921 -1.1331
  138ILE      H 2224   5.041   3.095   7.702  0.0196  0.7274 -0.2838
  138ILE     HA 2225   5.063   3.222   7.457  0.8271 -0.5726 -0.6607
  138ILE     HB 2226   5.170   3.397   7.599  0.3490  0.1458 -0.6238
  138ILE   HG12 2227   4.910   3.274   7.702  0.7028 -0.3401 -0.3745
  138ILE   HG13 2228   4.977   3.422   7.767  1.1438  0.4190  0.2022
  138ILE   HG21 2229   5.310   3.303   7.766  0.2233  0.0381 -1.4001
  138ILE   HG22 2230   5.157   3.330   7.863 -1.0984 -0.0751 -0.1590
  138ILE   HG23 2231   5.205   3.171   7.800  0.0728  0.0380 -0.6438
  138ILE   HD11 2232   4.988   3.524   7.534 -0.1438  0.5447  0.4616
  138ILE   HD12 2233   4.922   3.374   7.469 -1.8627 -0.4254 -0.3417
  138ILE   HD13 2234   4.822   3.487   7.575 -0.5743  1.0130 -0.4526
  139PRO      N 2235   5.305   3.230   7.376 -0.1233 -0.7098 -0.2578
  139PRO     CA 2236   5.443   3.226   7.331  0.1255  0.2484  0.5634
  139PRO      C 2237   5.548   3.293   7.418 -0.0485 -0.2079  0.2047
  139PRO      O 2238   5.520   3.386   7.497 -0.6669  0.2620 -0.3231
  139PRO     CB 2239   5.436   3.270   7.192 -0.4320 -0.9344  1.3344
  139PRO     CG 2240   5.312   3.362   7.174 -0.0525  0.9387 -0.2714
  139PRO     CD 2241   5.218   3.305   7.285 -0.4950  0.6874  0.2675
  139PRO     HA 2242   5.480   3.124   7.317  0.2362  0.2931  0.5333
  139PRO    HB2 2243   5.531   3.307   7.153 -1.4184 -0.1854 -0.6641
  139PRO    HB3 2244   5.412   3.186   7.127  0.1141 -0.2882  0.2195
  139PRO    HG2 2245   5.335   3.466   7.197 -0.3383  1.0086 -0.2955
  139PRO    HG3 2246   5.271   3.344   7.075 -0.9217 -0.6949  0.3040
  139PRO    HD2 2247   5.153   3.381   7.328 -0.5977  0.6868  0.1171
  139PRO    HD3 2248   5.159   3.223   7.243  0.8949 -0.7139  0.8541
  140ILE      N 2249   5.674   3.248   7.400 -0.2807  0.5487  0.1233
  140ILE     CA 2250   5.784   3.321   7.455 -0.9296 -0.5638  0.5058
  140ILE      C 2251   5.892   3.341   7.341  0.2442  0.0262 -0.1533
  140ILE      O 2252   5.953   3.241   7.295 -0.3995 -0.3628  0.4847
  140ILE     CB 2253   5.843   3.258   7.595  1.0709  0.5208 -0.2395
  140ILE    CG1 2254   5.961   3.332   7.662 -0.8839 -0.6626  0.5112
  140ILE    CG2 2255   5.727   3.246   7.702 -0.2754  0.3060 -0.8420
  140ILE    CD1 2256   6.041   3.262   7.771 -1.9241  0.5560 -1.2596
  140ILE      H 2257   5.698   3.170   7.341  0.1080  0.4189  0.4420
  140ILE     HA 2258   5.763   3.427   7.468  0.0573 -0.1179 -1.0069
  140ILE     HB 2259   5.876   3.158   7.568  1.1049  0.2019  0.8866
  140ILE   HG12 2260   6.020   3.350   7.572 -1.1487  0.4470  0.5424
  140ILE   HG13 2261   5.925   3.428   7.699 -0.0112 -0.2328  0.3026
  140ILE   HG21 2262   5.630   3.211   7.668 -0.0580 -1.5054  0.1284
  140ILE   HG22 2263   5.750   3.180   7.786  0.1661  1.3830 -0.0730
  140ILE   HG23 2264   5.715   3.345   7.745 -0.8260 -0.0844 -0.0580
  140ILE   HD11 2265   6.070   3.161   7.742 -0.4653  0.6935 -0.5003
  140ILE   HD12 2266   6.137   3.304   7.800 -1.0085 -1.3890 -1.1582
  140ILE   HD13 2267   5.985   3.252   7.864 -0.5408 -0.0691 -0.4316
  141LEU      N 2268   5.929   3.466   7.313  0.3237  0.0417 -0.1537
  141LEU     CA 2269   6.032   3.506   7.214  0.0344 -0.8695 -0.8738
  141LEU      C 2270   6.105   3.643   7.256 -0.4850  0.0510 -0.2318
  141LEU      O 2271   6.042   3.733   7.308  0.4974 -0.3210  0.5519
  141LEU     CB 2272   5.967   3.533   7.080  0.5851 -1.1495  0.8546
  141LEU     CG 2273   5.915   3.417   7.002 -0.1979  0.6776 -0.1993
  141LEU    CD1 2274   5.866   3.464   6.872  0.1753 -0.3662  0.7278
  141LEU    CD2 2275   6.040   3.322   6.977 -0.1314 -0.6895  0.1472
  141LEU      H 2276   5.878   3.539   7.360  0.7154 -0.4016  1.0317
  141LEU     HA 2277   6.114   3.434   7.215 -0.0915 -1.0212 -1.3203
  141LEU    HB2 2278   5.881   3.598   7.093  0.4691 -1.0176 -0.3392
  141LEU    HB3 2279   6.035   3.596   7.024 -0.6758  0.2867  0.8192
  141LEU     HG 2280   5.839   3.360   7.056  0.5205  0.3427  0.5000
  141LEU   HD11 2281   5.950   3.484   6.805 -0.6214 -0.2302 -0.2884
  141LEU   HD12 2282   5.812   3.379   6.829  0.3783 -0.4488  0.6341
  141LEU   HD13 2283   5.809   3.555   6.887 -0.4622 -0.6422  0.1264
  141LEU   HD21 2284   6.120   3.374   6.924  0.3629 -1.4406  0.1237
  141LEU   HD22 2285   6.068   3.285   7.075  0.5484 -1.3172 -0.2630
  141LEU   HD23 2286   6.019   3.239   6.909  0.6799 -0.3619 -0.5364
  142ASP      N 2287   6.230   3.658   7.217 -0.3227 -0.0238  0.4671
  142ASP     CA 2288   6.302   3.786   7.212 -0.6360 -0.0150  0.6271
  142ASP      C 2289   6.250   3.887   7.106 -0.5468 -0.3020 -0.3549
  142ASP      O 2290   6.193   3.839   7.005 -0.6038 -0.0144 -0.5701
  142ASP     CB 2291   6.455   3.767   7.223  0.2758 -1.2386  0.8669
  142ASP     CG 2292   6.511   3.694   7.345 -0.1446 -0.4497 -0.1718
  142ASP    OD1 2293   6.589   3.595   7.331 -0.2482 -0.2213 -0.0243
  142ASP    OD2 2294   6.473   3.745   7.455 -0.1232  0.2053  0.6824
  142ASP      H 2295   6.281   3.576   7.189 -0.8714 -0.0782 -0.4521
  142ASP     HA 2296   6.275   3.838   7.304 -0.1305 -0.4762  1.0450
  142ASP    HB2 2297   6.502   3.738   7.129  0.3049  1.5947 -0.1778
  142ASP    HB3 2298   6.495   3.865   7.249 -0.3639 -0.7653  0.1707
  143ALA      N 2299   6.276   4.019   7.127  0.8561  0.1288 -0.1500
  143ALA     CA 2300   6.247   4.127   7.040 -0.9358 -0.7877  0.4121
  143ALA      C 2301   6.325   4.130   6.907 -0.2751 -0.3757  0.5516
  143ALA      O 2302   6.357   4.030   6.841  0.4067  0.3881 -0.1541
  143ALA     CB 2303   6.103   4.155   7.026 -0.4180  0.7354  0.6451
  143ALA      H 2304   6.333   4.039   7.208  0.5347 -0.3951  0.2223
  143ALA     HA 2305   6.290   4.210   7.095  0.2556 -0.7838 -0.4428
  143ALA    HB1 2306   6.069   4.235   6.960 -0.4203  0.4968  0.3581
  143ALA    HB2 2307   6.062   4.066   6.979  0.1218  0.6034  0.4081
  143ALA    HB3 2308   6.055   4.175   7.122 -0.4960  0.5668  0.6413
  144LEU      N 2309   6.360   4.250   6.859  0.4002 -0.7638  0.3643
  144LEU     CA 2310   6.451   4.261   6.740  0.1000  0.4427  0.3249
  144LEU      C 2311   6.601   4.230   6.777  0.2121 -0.7036 -0.5106
  144LEU      O 2312   6.640   4.268   6.889 -0.1376 -0.4911 -0.2103
  144LEU     CB 2313   6.453   4.407   6.694  0.1621 -0.6840  1.1103
  144LEU     CG 2314   6.325   4.475   6.647  0.0553 -0.3007  0.8096
  144LEU    CD1 2315   6.351   4.626   6.632 -0.4274 -0.4823  0.5538
  144LEU    CD2 2316   6.274   4.409   6.516 -0.3873 -0.0314 -0.3344
  144LEU      H 2317   6.330   4.335   6.905  0.2165  0.0061 -1.0683
  144LEU     HA 2318   6.419   4.186   6.668  1.5655 -0.3311  0.3889
  144LEU    HB2 2319   6.493   4.474   6.769  0.8930  0.3032 -0.0841
  144LEU    HB3 2320   6.515   4.418   6.605 -0.5652  1.1310  0.7436
  144LEU     HG 2321   6.247   4.460   6.722 -0.5192  0.8848  0.5052
  144LEU   HD11 2322   6.331   4.681   6.724  0.0088 -0.0093  0.3762
  144LEU   HD12 2323   6.455   4.647   6.607 -0.6069 -0.6409 -0.3888
  144LEU   HD13 2324   6.299   4.678   6.550  1.3062 -0.3771 -0.5736
  144LEU   HD21 2325   6.184   4.465   6.491 -0.1668  0.9031  0.7633
  144LEU   HD22 2326   6.346   4.429   6.436 -0.9748 -0.9977 -1.1478
  144LEU   HD23 2327   6.256   4.305   6.541 -0.4267 -0.0173 -0.3025
  145LYS      N 2328   6.679   4.162   6.691  0.1247 -0.5204  0.2273
  145LYS     CA 2329   6.830   4.164   6.698  0.8806  0.5331  0.0505
  145LYS      C 2330   6.880   4.309   6.717 -0.0783  0.2148 -0.1856
  145LYS      O 2331   6.827   4.397   6.657 -0.3057  0.4731  0.3736
  145LYS     CB 2332   6.892   4.085   6.577 -0.9919 -0.0158  0.3928
  145LYS     CG 2333   7.043   4.052   6.575  0.1934 -0.1073  0.0551
  145LYS     CD 2334   7.085   3.991   6.446 -0.3864  0.1267  1.0451
  145LYS     CE 2335   7.235   3.949   6.447  0.5060  0.1797 -0.2355
  145LYS     NZ 2336   7.277   3.899   6.318 -0.6158 -0.8171 -0.3284
  145LYS      H 2337   6.641   4.127   6.604  0.7885 -0.0847 -0.2511
  145LYS     HA 2338   6.853   4.101   6.784 -0.4051 -0.5773 -0.3576
  145LYS    HB2 2339   6.847   3.986   6.568 -0.0631 -0.4306  0.1564
  145LYS    HB3 2340   6.874   4.153   6.494 -0.5727  0.0115  0.3194
  145LYS    HG2 2341   7.100   4.138   6.609  0.3765  0.0399 -0.6076
  145LYS    HG3 2342   7.065   3.976   6.650  0.4958  0.1803  0.2674
  145LYS    HD2 2343   7.032   3.901   6.414  0.5885 -0.2069  0.2583
  145LYS    HD3 2344   7.078   4.072   6.373  0.3880  0.5529  1.4218
  145LYS    HE2 2345   7.290   4.043   6.456  0.1274  0.3820  0.0432
  145LYS    HE3 2346   7.258   3.878   6.526 -1.6081 -0.2392  0.1373
  145LYS    HZ1 2347   7.234   3.957   6.248  0.5422 -0.0685 -0.4782
  145LYS    HZ2 2348   7.377   3.899   6.304 -0.1374  2.0100  1.3655
  145LYS    HZ3 2349   7.242   3.807   6.295  0.0421 -1.2406  0.2506
  146VAL      N 2350   6.976   4.323   6.805 -0.5310 -0.1604  0.1157
  146VAL     CA 2351   7.029   4.452   6.847 -0.9443  0.7537 -0.1355
  146VAL      C 2352   7.111   4.541   6.744  0.8313 -0.2662  0.5271
  146VAL      O 2353   7.212   4.597   6.771 -0.5114 -0.1222 -0.5791
  146VAL     CB 2354   6.930   4.537   6.923  1.3043 -0.1808 -0.3535
  146VAL    CG1 2355   6.858   4.469   7.048 -0.0172 -0.4726  0.9535
  146VAL    CG2 2356   6.993   4.660   6.989 -0.2527  0.7390  0.1814
  146VAL      H 2357   7.010   4.242   6.854 -1.5007  0.1383  1.3828
  146VAL     HA 2358   7.100   4.421   6.924 -0.3590 -0.0407 -0.9588
  146VAL     HB 2359   6.853   4.566   6.852  1.3465 -1.0003 -0.7651
  146VAL   HG11 2360   6.827   4.368   7.020  0.1865 -0.1556 -0.6077
  146VAL   HG12 2361   6.937   4.449   7.119 -0.6586 -1.2176  1.4977
  146VAL   HG13 2362   6.781   4.525   7.103  0.0479 -0.4939  1.0669
  146VAL   HG21 2363   7.038   4.714   6.906 -0.0413 -1.3954 -1.2621
  146VAL   HG22 2364   6.914   4.715   7.039 -0.7321 -0.3095  0.6181
  146VAL   HG23 2365   7.073   4.635   7.059  0.1934  1.3802 -0.0761
  147THR      N 2366   7.065   4.538   6.611 -0.3301  0.1905 -0.4350
  147THR     CA 2367   7.141   4.605   6.503  0.5199  0.4579 -0.2606
  147THR      C 2368   7.097   4.750   6.474  0.7032  0.5719 -0.6887
  147THR      O 2369   6.980   4.783   6.499 -0.2293 -0.5350 -0.6956
  147THR     CB 2370   7.128   4.525   6.374 -0.0370 -0.0451  0.2068
  147THR    OG1 2371   6.991   4.521   6.339 -0.1245 -0.7089 -0.1731
  147THR    CG2 2372   7.184   4.381   6.395  0.7877  0.1849  0.4765
  147THR      H 2373   6.993   4.473   6.584  0.5477 -1.0700  0.0660
  147THR     HA 2374   7.247   4.609   6.523  0.5779 -0.4115 -0.3096
  147THR     HB 2375   7.185   4.578   6.298 -0.5854  0.6335  0.2514
  147THR    HG1 2376   6.974   4.601   6.288 -0.4027  0.0838  1.0808
  147THR   HG21 2377   7.157   4.323   6.307  0.7185  1.6188 -0.5138
  147THR   HG22 2378   7.292   4.394   6.406  0.8771 -0.2203  0.1093
  147THR   HG23 2379   7.150   4.332   6.487  0.2575 -0.5351 -0.0819
  148ALA      N 2380   7.186   4.832   6.426 -0.6401 -0.3756  0.1873
  148ALA     CA 2381   7.177   4.978   6.418  0.1879  0.6725  0.5389
  148ALA      C 2382   7.089   5.023   6.299 -0.6175  0.8546 -0.5213
  148ALA      O 2383   7.086   4.949   6.193 -0.0231  0.0003 -1.6541
  148ALA     CB 2384   7.322   5.032   6.397  0.6200 -0.0655  0.3584
  148ALA      H 2385   7.282   4.803   6.417 -0.2885  0.7922 -0.1885
  148ALA     HA 2386   7.127   5.009   6.510 -1.0721 -0.7617  0.4058
  148ALA    HB1 2387   7.323   5.140   6.412  0.2367  0.0010 -0.0664
  148ALA    HB2 2388   7.383   4.982   6.472  0.7880 -0.6409 -0.1543
  148ALA    HB3 2389   7.356   5.015   6.295 -0.4148  0.0673 -0.0362
  149ASN      N 2390   7.033   5.138   6.312  0.2287 -0.2629  0.2612
  149ASN     CA 2391   6.952   5.198   6.213 -0.2411 -0.6295  0.0761
  149ASN      C 2392   6.832   5.120   6.169  0.1814  0.6864  0.1872
  149ASN      O 2393   6.821   5.084   6.054 -0.3629  0.2678 -0.1700
  149ASN     CB 2394   7.031   5.262   6.095 -0.1272 -0.4912 -0.0705
  149ASN     CG 2395   7.119   5.380   6.128  0.0959 -0.2672  0.2513
  149ASN    OD1 2396   7.195   5.382   6.226  0.3465  0.0848  0.3377
  149ASN    ND2 2397   7.114   5.478   6.049 -0.2822 -1.1419 -0.0456
  149ASN      H 2398   7.063   5.187   6.395  1.5773 -0.0314 -0.3145
  149ASN     HA 2399   6.915   5.284   6.269  0.1840 -0.6925  0.4673
  149ASN    HB2 2400   7.100   5.187   6.056 -0.0127 -0.3994 -0.0425
  149ASN    HB3 2401   6.962   5.286   6.014 -0.1602  0.0821  0.1175
  149ASN   HD21 2402   7.184   5.549   6.066 -0.1018 -0.9888 -1.2458
  149ASN   HD22 2403   7.068   5.474   5.959  0.6717 -1.5318 -0.5409
  150ILE      N 2404   6.732   5.092   6.256  0.0525  0.2785  0.0939
  150ILE     CA 2405   6.610   5.016   6.222 -0.5095  0.2276  0.7686
  150ILE      C 2406   6.492   5.052   6.311  0.4999 -0.9561  1.0117
  150ILE      O 2407   6.503   5.077   6.428 -0.0637  0.3057  0.2718
  150ILE     CB 2408   6.629   4.861   6.234 -0.0394 -0.9161  1.0591
  150ILE    CG1 2409   6.504   4.792   6.182 -0.0699 -0.3156  0.3662
  150ILE    CG2 2410   6.673   4.817   6.371 -0.1587 -0.8573 -0.6702
  150ILE    CD1 2411   6.521   4.649   6.121 -0.2393  1.0308  0.4362
  150ILE      H 2412   6.736   5.123   6.353  0.0700 -0.3618  0.3073
  150ILE     HA 2413   6.584   5.039   6.119 -1.0098 -0.4677  0.7262
  150ILE     HB 2414   6.702   4.843   6.155 -0.3164  0.9551  0.2655
  150ILE   HG12 2415   6.430   4.774   6.260 -0.5566 -0.2967 -0.0814
  150ILE   HG13 2416   6.453   4.846   6.103  1.0974  0.7534  0.2896
  150ILE   HG21 2417   6.745   4.887   6.413 -0.8315 -0.5177 -0.0342
  150ILE   HG22 2418   6.586   4.820   6.437  0.2389  1.3831 -0.1055
  150ILE   HG23 2419   6.730   4.724   6.378  0.4209 -0.4532  0.2212
  150ILE   HD11 2420   6.427   4.619   6.074  0.3750  0.9771 -0.8262
  150ILE   HD12 2421   6.584   4.654   6.033  0.6429 -0.8571  0.8612
  150ILE   HD13 2422   6.553   4.577   6.196  0.8317  0.5215 -0.4536
  151VAL      N 2423   6.369   5.038   6.254  0.5856 -0.7125 -0.5881
  151VAL     CA 2424   6.242   5.045   6.330 -0.7696  0.6357  0.7151
  151VAL      C 2425   6.155   4.941   6.269  0.1813 -0.1576 -0.6401
  151VAL      O 2426   6.170   4.907   6.146  0.7348 -0.1365 -0.0087
  151VAL     CB 2427   6.188   5.187   6.339 -0.5079 -0.1345 -0.1795
  151VAL    CG1 2428   6.160   5.249   6.197  0.0645  0.5855 -0.7910
  151VAL    CG2 2429   6.060   5.192   6.425 -0.4837  0.0910  0.6916
  151VAL      H 2430   6.363   5.003   6.160  1.1722 -0.6449 -0.6625
  151VAL     HA 2431   6.269   5.015   6.431  0.6622  0.1375  0.2348
  151VAL     HB 2432   6.265   5.244   6.392 -0.9496  0.0471  0.2776
  151VAL   HG11 2433   6.093   5.175   6.152  0.4276 -1.6064  1.7345
  151VAL   HG12 2434   6.108   5.344   6.207  0.1642  0.5491  0.3987
  151VAL   HG13 2435   6.253   5.251   6.142  0.0662  0.0970 -0.8165
  151VAL   HG21 2436   6.019   5.293   6.430 -1.1393 -0.1299  0.0413
  151VAL   HG22 2437   5.976   5.138   6.382  0.1579  0.3859 -1.0937
  151VAL   HG23 2438   6.073   5.148   6.524 -0.3912 -0.0195  0.6315
  152PHE      N 2439   6.058   4.903   6.352  0.3520 -0.1362 -0.1702
  152PHE     CA 2440   5.957   4.799   6.320  0.6250 -0.1111 -0.1258
  152PHE      C 2441   5.820   4.848   6.373  0.2134  0.0148 -0.7102
  152PHE      O 2442   5.827   4.906   6.487 -0.0094 -0.3354  0.1678
  152PHE     CB 2443   5.998   4.671   6.383  0.7846  0.8895 -0.4254
  152PHE     CG 2444   5.900   4.555   6.403 -0.3310 -0.7235  0.7094
  152PHE    CD1 2445   5.899   4.459   6.310 -0.3993  0.0034  0.4523
  152PHE    CD2 2446   5.830   4.537   6.518  0.5774 -1.1582  0.2686
  152PHE    CE1 2447   5.822   4.345   6.319  0.5945 -0.5666  0.0249
  152PHE    CE2 2448   5.739   4.427   6.532 -0.3310 -0.1975  0.7840
  152PHE     CZ 2449   5.731   4.336   6.429 -0.2339  1.1078  0.6199
  152PHE      H 2450   6.056   4.929   6.449 -0.9978 -0.5960 -0.0288
  152PHE     HA 2451   5.955   4.802   6.212 -0.2443  0.5635 -0.1110
  152PHE    HB2 2452   6.093   4.626   6.352  0.1271 -0.6348 -0.4124
  152PHE    HB3 2453   6.032   4.690   6.485 -0.1287 -0.5582  0.2153
  152PHE    HD1 2454   5.965   4.463   6.225 -0.9283 -1.1040 -0.0455
  152PHE    HD2 2455   5.830   4.612   6.596  0.4713 -0.0985 -0.6960
  152PHE    HE1 2456   5.833   4.269   6.243  0.7076 -0.2619 -0.2666
  152PHE    HE2 2457   5.677   4.416   6.620  0.0627 -0.2746  1.0609
  152PHE     HZ 2458   5.669   4.249   6.440  0.3830  0.6865  0.8809
  153GLY      N 2459   5.707   4.834   6.308  0.6195 -0.4782  0.0002
  153GLY     CA 2460   5.565   4.870   6.352 -0.6270  0.8983 -0.9612
  153GLY      C 2461   5.463   4.759   6.336  0.1005 -0.4905  0.0927
  153GLY      O 2462   5.437   4.724   6.218  0.3976  0.4617 -0.0144
  153GLY      H 2463   5.715   4.795   6.215  0.6155 -1.3425  0.3441
  153GLY    HA2 2464   5.567   4.885   6.460 -0.6840  0.0201 -0.8237
  153GLY    HA3 2465   5.529   4.952   6.289 -0.1343  1.1103 -0.9784
  154TYR      N 2466   5.404   4.704   6.442 -0.4127  0.5618  0.4525
  154TYR     CA 2467   5.301   4.597   6.425 -0.0190  1.0968 -0.5514
  154TYR      C 2468   5.165   4.643   6.485  0.3057 -0.0382  0.0674
  154TYR      O 2469   5.147   4.666   6.602 -0.5123  0.0095 -0.9555
  154TYR     CB 2470   5.346   4.466   6.489 -0.2723 -0.2828 -0.6302
  154TYR     CG 2471   5.248   4.351   6.495 -0.2561  0.1478 -0.3889
  154TYR    CD1 2472   5.154   4.329   6.392  0.7200  0.0837 -0.3553
  154TYR    CD2 2473   5.265   4.255   6.596 -0.0163 -0.4028 -0.1214
  154TYR    CE1 2474   5.065   4.218   6.399 -0.3400  0.0917  0.1072
  154TYR    CE2 2475   5.186   4.137   6.593 -0.6102 -0.0137 -0.0299
  154TYR     CZ 2476   5.090   4.121   6.494  0.4069  0.4836 -0.1517
  154TYR     OH 2477   5.015   4.005   6.496 -0.2170 -0.2721  0.4476
  154TYR      H 2478   5.417   4.740   6.535 -0.8540  0.1378  0.6845
  154TYR     HA 2479   5.284   4.572   6.320 -0.7905 -0.5206 -0.1039
  154TYR    HB2 2480   5.434   4.428   6.436  0.5152 -0.3727  0.6427
  154TYR    HB3 2481   5.400   4.492   6.580 -1.4899  0.8787 -0.1889
  154TYR    HD1 2482   5.152   4.402   6.312  0.8737 -0.8011 -1.2097
  154TYR    HD2 2483   5.338   4.266   6.675  0.3380 -1.4280 -0.2617
  154TYR    HE1 2484   4.993   4.195   6.322 -0.2316 -0.7453  0.2328
  154TYR    HE2 2485   5.186   4.060   6.669 -0.8060 -0.6927 -0.6988
  154TYR     HH 2486   5.056   3.939   6.552  0.0185 -0.1595  0.4109
  155ALA      N 2487   5.070   4.667   6.394 -1.0671 -0.1045  0.2366
  155ALA     CA 2488   4.936   4.710   6.411 -0.3758  0.2468  0.4446
  155ALA      C 2489   4.841   4.603   6.474 -1.1550  0.0922  0.1937
  155ALA      O 2490   4.764   4.546   6.402 -0.0622 -0.3209  0.4050
  155ALA     CB 2491   4.892   4.764   6.266  0.3959 -0.8791 -0.6018
  155ALA      H 2492   5.098   4.634   6.302 -1.0493 -0.0007  0.2049
  155ALA     HA 2493   4.933   4.799   6.475  0.2021 -0.2410  1.1914
  155ALA    HB1 2494   4.796   4.816   6.273  0.9315  0.1689 -0.6808
  155ALA    HB2 2495   4.965   4.824   6.213 -0.6715  1.2075  0.0549
  155ALA    HB3 2496   4.863   4.680   6.203 -1.3329 -0.7567 -0.0839
  156THR      N 2497   4.862   4.567   6.600 -0.0191  0.1441 -0.0659
  156THR     CA 2498   4.800   4.453   6.664  0.6794 -0.1881  0.0624
  156THR      C 2499   4.646   4.466   6.674 -0.3403 -1.7153 -0.4159
  156THR      O 2500   4.572   4.370   6.640  0.6576 -0.0183 -0.0453
  156THR     CB 2501   4.861   4.413   6.807  0.8993 -0.5843  0.9584
  156THR    OG1 2502   4.843   4.528   6.888  0.3487 -0.0361 -0.4595
  156THR    CG2 2503   5.002   4.384   6.797 -1.0032  0.5664 -0.0387
  156THR      H 2504   4.924   4.634   6.645 -0.4025  1.2582 -1.0947
  156THR     HA 2505   4.813   4.366   6.599 -0.5394 -0.8285  0.5973
  156THR     HB 2506   4.802   4.328   6.842  0.5089 -0.9001 -0.3480
  156THR    HG1 2507   4.755   4.528   6.925  0.1708 -0.3486 -0.8639
  156THR   HG21 2508   5.058   4.463   6.748  0.3925 -0.9771 -1.1675
  156THR   HG22 2509   5.042   4.364   6.896 -0.7673 -0.2295 -0.2791
  156THR   HG23 2510   5.018   4.295   6.737  0.3090  0.4557  0.4075
  157CYS      N 2511   4.591   4.583   6.721 -0.3602 -0.8064 -0.1583
  157CYS     CA 2512   4.454   4.592   6.762 -0.0465  0.8866 -0.1715
  157CYS      C 2513   4.415   4.468   6.851 -0.8924 -0.1395  0.0678
  157CYS      O 2514   4.493   4.420   6.938  0.0837 -0.5384  0.8150
  157CYS     CB 2515   4.420   4.725   6.832 -0.0145 -0.2844  0.2011
  157CYS     SG 2516   4.387   4.861   6.723  0.1032  0.1892  0.4447
  157CYS      H 2517   4.653   4.657   6.749 -0.2756 -0.9119 -0.0631
  157CYS     HA 2518   4.392   4.583   6.673  0.4669 -1.5257 -0.4229
  157CYS    HB2 2519   4.481   4.757   6.916  0.1608  0.1324 -0.0767
  157CYS    HB3 2520   4.325   4.706   6.883  0.4503  1.0942  1.7495
  158GLN      N 2521   4.293   4.424   6.829 -0.3823  0.0534  0.5707
  158GLN     CA 2522   4.245   4.305   6.898 -0.7469  0.2814  0.2369
  158GLN      C 2523   4.099   4.282   6.853 -0.5568  0.0539  0.0531
  158GLN      O 2524   4.073   4.322   6.737 -0.2520  0.5026  0.0795
  158GLN     CB 2525   4.335   4.178   6.853  0.4908 -1.0302 -0.4577
  158GLN     CG 2526   4.342   4.143   6.706 -0.8262  0.0974  0.7392
  158GLN     CD 2527   4.254   4.027   6.663  1.1843  0.1221  0.5491
  158GLN    OE1 2528   4.170   3.973   6.742 -0.7356 -0.3617  0.1323
  158GLN    NE2 2529   4.256   3.979   6.537  0.0592 -0.8755 -0.4761
  158GLN      H 2530   4.246   4.453   6.744  0.7174 -0.8176 -0.4043
  158GLN     HA 2531   4.252   4.321   7.006 -0.7134 -1.3653  0.5294
  158GLN    HB2 2532   4.291   4.091   6.902 -1.5742  0.2655  0.2310
  158GLN    HB3 2533   4.439   4.184   6.885  0.8051 -0.4835 -1.4933
  158GLN    HG2 2534   4.442   4.112   6.675 -0.6097  1.2545  0.1914
  158GLN    HG3 2535   4.317   4.237   6.657  1.0789  0.3657  0.1031
  158GLN   HE21 2536   4.170   3.943   6.499 -0.5429  0.1046 -0.1144
  158GLN   HE22 2537   4.328   4.014   6.475  0.3131 -1.1825 -0.3630
  159GLY      N 2538   4.020   4.224   6.941  1.1709 -0.1860 -0.1892
  159GLY     CA 2539   3.867   4.227   6.936  0.7131  0.0957 -0.8508
  159GLY      C 2540   3.800   4.198   6.800 -0.0326 -0.1859 -0.0782
  159GLY      O 2541   3.696   4.262   6.782 -0.5926 -0.0408  0.2266
  159GLY      H 2542   4.052   4.188   7.030  0.4223 -0.2183  0.0836
  159GLY    HA2 2543   3.829   4.160   7.013  0.9709  1.3714  0.4566
  159GLY    HA3 2544   3.831   4.322   6.974 -1.3850 -1.4106  1.5909
  160ALA      N 2545   3.869   4.128   6.707 -0.1639 -0.7190  0.4535
  160ALA     CA 2546   3.823   4.125   6.564  0.3951  0.2852 -0.0571
  160ALA      C 2547   3.679   4.082   6.551  0.3918 -0.4525 -0.1151
  160ALA      O 2548   3.603   4.129   6.466 -0.5067  0.0079  0.1560
  160ALA     CB 2549   3.864   4.251   6.490  0.2098 -0.1128 -0.6121
  160ALA      H 2550   3.948   4.073   6.739 -0.8034 -1.8327  0.2454
  160ALA     HA 2551   3.883   4.047   6.517 -0.5878 -0.5110 -0.0725
  160ALA    HB1 2552   3.967   4.272   6.520  0.3836 -0.8087 -0.6904
  160ALA    HB2 2553   3.861   4.249   6.381  0.0053  1.0260 -0.6514
  160ALA    HB3 2554   3.810   4.335   6.534  0.6631 -0.2330  0.2128
  161GLU      N 2555   3.641   3.982   6.633  0.2945 -0.6605 -0.0125
  161GLU     CA 2556   3.501   3.927   6.627 -0.3805 -0.6619  0.6387
  161GLU      C 2557   3.392   4.037   6.610  0.3591 -0.4713  0.1921
  161GLU      O 2558   3.377   4.125   6.693 -0.2585  0.2028 -0.0529
  161GLU     CB 2559   3.472   3.842   6.751 -0.1826 -0.1875 -1.0979
  161GLU     CG 2560   3.573   3.735   6.813  1.3571 -0.6758  1.2768
  161GLU     CD 2561   3.719   3.769   6.801  0.2916  0.1418  0.1313
  161GLU    OE1 2562   3.762   3.857   6.881 -0.3566  0.3740  0.5820
  161GLU    OE2 2563   3.792   3.715   6.713 -0.3719 -0.1475  0.1908
  161GLU      H 2564   3.713   3.937   6.689  0.0804 -0.3284  0.5500
  161GLU     HA 2565   3.486   3.859   6.544 -0.8447  0.0984  0.0745
  161GLU    HB2 2566   3.380   3.790   6.725 -0.0724 -0.8917 -0.1874
  161GLU    HB3 2567   3.458   3.906   6.838  0.4581 -0.8725 -0.4576
  161GLU    HG2 2568   3.550   3.639   6.767 -1.5124  0.3089  0.2013
  161GLU    HG3 2569   3.543   3.716   6.916 -0.3443 -1.4602  0.7039
  162ALA      N 2570   3.315   4.038   6.500  0.2491 -0.6012 -0.6122
  162ALA     CA 2571   3.220   4.149   6.472 -0.8434  1.1143 -0.1312
  162ALA      C 2572   3.265   4.212   6.336  1.1476  0.1558 -0.3974
  162ALA      O 2573   3.170   4.267   6.271 -0.0222  0.3864 -0.2626
  162ALA     CB 2574   3.085   4.082   6.463  1.1043  1.2812 -0.3869
  162ALA      H 2575   3.327   3.972   6.425 -0.0244 -0.7118 -0.5616
  162ALA     HA 2576   3.202   4.214   6.558 -1.5590 -0.4979  1.0417
  162ALA    HB1 2577   3.060   4.031   6.556  0.1363  1.5520 -0.4799
  162ALA    HB2 2578   3.007   4.156   6.449 -1.1133 -0.7202  0.1453
  162ALA    HB3 2579   3.076   4.016   6.376  0.9688  0.2097  0.4018
  163PHE      N 2580   3.390   4.219   6.301 -0.0895  0.2089  0.3037
  163PHE     CA 2581   3.434   4.269   6.162  0.4132 -0.0388  0.1238
  163PHE      C 2582   3.372   4.172   6.057 -0.4088  0.1643 -0.4024
  163PHE      O 2583   3.375   4.049   6.069  0.3182 -0.4525 -0.2996
  163PHE     CB 2584   3.581   4.266   6.151 -0.6983 -0.4662 -1.0276
  163PHE     CG 2585   3.638   4.316   6.024  0.0394 -0.1090 -0.3445
  163PHE    CD1 2586   3.595   4.435   5.967 -0.4612 -0.4403 -0.1299
  163PHE    CD2 2587   3.718   4.230   5.940  0.3386  0.0142 -1.3641
  163PHE    CE1 2588   3.657   4.488   5.854 -0.1671 -0.3935 -0.3605
  163PHE    CE2 2589   3.749   4.268   5.812  0.3208  0.0594 -0.0954
  163PHE     CZ 2590   3.721   4.398   5.768 -0.9469  0.3268  0.0693
  163PHE      H 2591   3.463   4.171   6.352  0.1202 -0.5739 -0.6683
  163PHE     HA 2592   3.394   4.369   6.147 -0.8726 -0.5130  0.1724
  163PHE    HB2 2593   3.599   4.160   6.172  0.0096 -0.1398  0.2413
  163PHE    HB3 2594   3.626   4.328   6.229 -1.0158 -0.6385 -0.6993
  163PHE    HD1 2595   3.523   4.500   6.014  0.9396  0.3305  1.1350
  163PHE    HD2 2596   3.728   4.132   5.984 -0.8982  0.8448  1.1487
  163PHE    HE1 2597   3.637   4.586   5.812  0.9327 -0.1833 -0.4702
  163PHE    HE2 2598   3.795   4.195   5.747 -1.3425 -0.5393 -0.7286
  163PHE     HZ 2599   3.767   4.441   5.680  1.7405  0.5131  1.3824
  164GLU      N 2600   3.319   4.229   5.952  0.3067 -0.4645 -0.1897
  164GLU     CA 2601   3.258   4.166   5.833 -0.3202  0.2031  1.0408
  164GLU      C 2602   3.277   4.257   5.704 -0.2797 -0.3619  0.4787
  164GLU      O 2603   3.288   4.379   5.721 -0.6522  0.2701  0.5751
  164GLU     CB 2604   3.105   4.139   5.855 -0.4168  0.1705 -0.3898
  164GLU     CG 2605   3.024   4.059   5.752  0.4628 -0.5206  0.1826
  164GLU     CD 2606   3.089   3.936   5.697 -0.5409  0.6771 -1.1362
  164GLU    OE1 2607   3.137   3.927   5.581 -0.5331  0.1708  0.3082
  164GLU    OE2 2608   3.126   3.842   5.784 -0.7562 -0.6194 -0.0209
  164GLU      H 2609   3.329   4.330   5.956  0.2462 -0.4733  0.4125
  164GLU     HA 2610   3.314   4.075   5.813 -0.0344  0.5905 -0.1123
  164GLU    HB2 2611   3.046   4.230   5.858  0.3496  0.6745 -0.0685
  164GLU    HB3 2612   3.104   4.088   5.952 -0.5022 -0.0065 -0.4833
  164GLU    HG2 2613   3.005   4.128   5.670 -0.0818 -0.2491  0.5301
  164GLU    HG3 2614   2.927   4.049   5.800  0.5745  0.2140  0.5820
  165ILE      N 2615   3.253   4.203   5.580 -0.3425  0.4341  0.1445
  165ILE     CA 2616   3.269   4.271   5.450  0.0395  0.0558 -0.2875
  165ILE      C 2617   3.194   4.404   5.422 -0.1046 -0.1196 -0.4945
  165ILE      O 2618   3.226   4.469   5.320 -0.2494  0.6234  0.0233
  165ILE     CB 2619   3.415   4.263   5.406 -0.5716  0.1018  0.3837
  165ILE    CG1 2620   3.473   4.120   5.399 -0.3085 -0.1472 -0.3102
  165ILE    CG2 2621   3.511   4.363   5.475  0.2667 -0.4148 -0.7799
  165ILE    CD1 2622   3.389   4.029   5.306 -0.2829  0.3284  0.1422
  165ILE      H 2623   3.228   4.105   5.574 -0.9884  0.5530  0.6924
  165ILE     HA 2624   3.219   4.208   5.377  0.5100 -1.6121  0.7159
  165ILE     HB 2625   3.413   4.290   5.300  0.0043  1.3586  0.6687
  165ILE   HG12 2626   3.465   4.076   5.498 -0.7174 -0.3188 -0.4130
  165ILE   HG13 2627   3.577   4.136   5.373 -0.2762 -0.1237 -0.1701
  165ILE   HG21 2628   3.612   4.353   5.433  0.1699  0.1888 -1.1773
  165ILE   HG22 2629   3.469   4.463   5.469  0.6089 -0.2477 -0.4685
  165ILE   HG23 2630   3.514   4.347   5.582  1.4395  1.2133 -0.4838
  165ILE   HD11 2631   3.293   4.005   5.351 -0.1484 -0.2876  0.1130
  165ILE   HD12 2632   3.367   4.079   5.212 -0.5212  1.3796  0.7246
  165ILE   HD13 2633   3.447   3.939   5.287  0.5538  0.6512  1.0226
  166GLN      N 2634   3.104   4.447   5.511  0.0915 -0.5071  0.3322
  166GLN     CA 2635   3.026   4.574   5.510  0.7523  0.4280  0.0767
  166GLN      C 2636   3.112   4.701   5.512  0.7503 -0.9109  0.5864
  166GLN      O 2637   3.234   4.696   5.510  0.1121  0.1327 -0.6782
  166GLN     CB 2638   2.931   4.570   5.386  0.1792 -0.0388 -0.2219
  166GLN     CG 2639   2.818   4.459   5.385 -0.0556 -1.7262 -1.3992
  166GLN     CD 2640   2.871   4.312   5.367  0.8818  0.0494  0.4371
  166GLN    OE1 2641   2.965   4.276   5.300 -0.0290 -0.2620  0.9415
  166GLN    NE2 2642   2.791   4.217   5.408  0.2883  0.0553  0.4450
  166GLN      H 2643   3.109   4.396   5.598  0.1995 -0.3363  0.4286
  166GLN     HA 2644   2.965   4.579   5.600  0.7483  0.6582  0.0629
  166GLN    HB2 2645   2.989   4.565   5.294  0.0898  1.4164 -0.4040
  166GLN    HB3 2646   2.875   4.662   5.373  0.1433 -0.0034  0.1424
  166GLN    HG2 2647   2.740   4.483   5.313 -1.2514  1.1183  0.4759
  166GLN    HG3 2648   2.779   4.463   5.487  2.1169 -0.3777 -0.4800
  166GLN   HE21 2649   2.823   4.125   5.380  0.6666  0.0481  0.8801
  166GLN   HE22 2650   2.703   4.231   5.455  0.4334 -0.9043  1.0522
  167HIS      N 2651   3.047   4.823   5.518 -0.6379 -0.1987 -0.3536
  167HIS     CA 2652   3.104   4.962   5.532  0.1951  0.7456 -0.1410
  167HIS      C 2653   3.182   4.999   5.409 -0.3334  0.2898  0.5513
  167HIS      O 2654   3.205   4.919   5.319  0.0972  0.2581 -0.6526
  167HIS     CB 2655   3.175   4.970   5.661 -0.2050 -1.2945 -0.9389
  167HIS     CG 2656   3.236   5.114   5.695  0.6508  0.5287  0.3303
  167HIS    ND1 2657   3.164   5.232   5.696 -0.9525 -0.2288  0.1732
  167HIS    CD2 2658   3.364   5.140   5.730  1.6681  0.9994  0.0277
  167HIS    CE1 2659   3.245   5.322   5.750 -0.5080  0.0114  0.7828
  167HIS    NE2 2660   3.369   5.273   5.754 -1.2494  0.2689 -0.1318
  167HIS      H 2661   2.949   4.821   5.496 -0.4118 -1.6016 -1.5378
  167HIS     HA 2662   3.025   5.036   5.523  0.1176  0.5992 -0.8110
  167HIS    HB2 2663   3.261   4.903   5.669  0.6473 -0.1749  0.3028
  167HIS    HB3 2664   3.105   4.950   5.742  0.3219 -1.1820 -0.4349
  167HIS    HD2 2665   3.434   5.060   5.748 -0.5162 -0.9461  0.7961
  167HIS    HE1 2666   3.215   5.423   5.773 -0.3459  0.4461 -0.6849
  167HIS    HE2 2667   3.449   5.319   5.795 -1.1722  0.3731 -0.3989
  168SER      N 2668   3.224   5.123   5.407 -0.8911 -0.8384 -0.4676
  168SER     CA 2669   3.284   5.200   5.293  0.2399  1.0348 -0.1987
  168SER      C 2670   3.421   5.137   5.256  0.4722 -0.4041  0.6068
  168SER      O 2671   3.515   5.126   5.340  0.0048  0.1824 -0.2300
  168SER     CB 2672   3.296   5.345   5.316  0.5905 -0.9183  0.1250
  168SER     OG 2673   3.355   5.411   5.203 -0.0145  0.2358  0.1449
  168SER      H 2674   3.222   5.179   5.491 -1.4689 -0.5017 -0.6939
  168SER     HA 2675   3.218   5.175   5.209  0.7251 -1.7898  0.0726
  168SER    HB2 2676   3.355   5.372   5.403 -0.3173  1.5691  0.1255
  168SER    HB3 2677   3.197   5.385   5.337  0.3761 -1.1555 -0.3815
  168SER     HG 2678   3.361   5.505   5.222 -0.6479  0.6560 -1.4309
  169GLY      N 2679   3.428   5.091   5.127 -0.7832 -0.3215  0.2895
  169GLY     CA 2680   3.552   5.027   5.070 -1.1266 -0.4799  0.2995
  169GLY      C 2681   3.675   5.127   5.054  0.0093  1.0583 -0.6539
  169GLY      O 2682   3.787   5.081   5.055  0.3665 -0.1078  0.1199
  169GLY      H 2683   3.348   5.093   5.066  0.3041  0.3825 -1.2433
  169GLY    HA2 2684   3.584   4.953   5.143 -0.5994 -1.0771 -0.4926
  169GLY    HA3 2685   3.529   4.981   4.974  0.1758  1.1498 -0.9221
  170LEU      N 2686   3.644   5.255   5.058 -1.2810 -1.1012 -0.2435
  170LEU     CA 2687   3.733   5.374   5.076  0.2811 -0.2425  0.6346
  170LEU      C 2688   3.753   5.418   5.221 -0.0565  0.1104  0.4058
  170LEU      O 2689   3.857   5.486   5.244  0.0826  0.3524  0.3717
  170LEU     CB 2690   3.672   5.499   4.999 -0.2448  0.6017 -0.3469
  170LEU     CG 2691   3.659   5.483   4.849 -0.3263  1.1393  0.0762
  170LEU    CD1 2692   3.585   5.603   4.791  1.4078  0.2119  1.1918
  170LEU    CD2 2693   3.798   5.461   4.779  1.1813 -1.0974 -0.0837
  170LEU      H 2694   3.546   5.277   5.056 -1.0671 -0.0547 -0.1566
  170LEU     HA 2695   3.831   5.345   5.036 -0.1954 -0.4818 -0.4178
  170LEU    HB2 2696   3.575   5.529   5.037 -0.3563  0.6701 -0.6807
  170LEU    HB3 2697   3.735   5.587   5.010 -0.8368  1.1450 -1.1742
  170LEU     HG 2698   3.605   5.391   4.832  0.9409  0.3946 -0.2075
  170LEU   HD11 2699   3.578   5.695   4.848 -1.6013  0.9724  0.0017
  170LEU   HD12 2700   3.625   5.632   4.694  0.4009  1.3214  1.0568
  170LEU   HD13 2701   3.480   5.577   4.775  1.8981 -1.5178  0.2460
  170LEU   HD21 2702   3.775   5.443   4.674  0.0463 -0.5147  0.0335
  170LEU   HD22 2703   3.843   5.560   4.785  0.5582 -0.8190  0.1318
  170LEU   HD23 2704   3.853   5.382   4.831  1.6674 -0.8613 -0.2247
  171ALA      N 2705   3.680   5.368   5.320 -0.4165 -0.7151 -0.0037
  171ALA     CA 2706   3.693   5.398   5.464 -0.1478 -0.4529  0.1519
  171ALA      C 2707   3.832   5.380   5.534 -0.1293  0.1418  0.2560
  171ALA      O 2708   3.840   5.422   5.648  0.7348 -0.1824  0.0971
  171ALA     CB 2709   3.637   5.536   5.493 -0.9115  0.8445 -0.1513
  171ALA      H 2710   3.612   5.299   5.291  0.4014 -1.1630 -0.9298
  171ALA     HA 2711   3.635   5.318   5.511 -0.7449  0.3003  0.7438
  171ALA    HB1 2712   3.703   5.614   5.455  0.4700 -0.5981 -0.9372
  171ALA    HB2 2713   3.532   5.539   5.463 -0.9904 -1.1910 -0.3370
  171ALA    HB3 2714   3.628   5.550   5.601 -0.0272 -0.5425  0.1522
  172ASN      N 2715   3.931   5.331   5.471  0.0641  1.1807 -0.0735
  172ASN     CA 2716   4.064   5.287   5.516 -0.3481 -0.3177  0.1000
  172ASN      C 2717   4.058   5.177   5.627 -0.0643 -0.6521  0.8096
  172ASN      O 2718   3.955   5.148   5.686 -0.3212 -0.0094  0.4951
  172ASN     CB 2719   4.163   5.400   5.551  0.5861  0.5307 -0.6664
  172ASN     CG 2720   4.195   5.507   5.449 -0.1586 -0.9210 -0.3338
  172ASN    OD1 2721   4.146   5.623   5.437 -0.5380 -0.0507 -0.0450
  172ASN    ND2 2722   4.284   5.475   5.369 -0.4208 -0.0998  0.6287
  172ASN      H 2723   3.914   5.298   5.377 -0.3277 -0.1477  0.4221
  172ASN     HA 2724   4.102   5.230   5.431 -0.0114 -0.8215  0.5689
  172ASN    HB2 2725   4.105   5.445   5.632  0.4453  0.5465 -0.7763
  172ASN    HB3 2726   4.251   5.360   5.602  0.4693  1.7425  0.6063
  172ASN   HD21 2727   4.314   5.542   5.300  0.2103 -0.8790  0.1161
  172ASN   HD22 2728   4.330   5.385   5.368  0.8549  0.5004  1.1652
  173GLY      N 2729   4.180   5.117   5.654  1.0994 -0.8116  1.0011
  173GLY     CA 2730   4.220   5.040   5.772  0.4673 -0.2926 -0.5063
  173GLY      C 2731   4.262   5.133   5.885  0.0965  0.1252 -0.1099
  173GLY      O 2732   4.301   5.248   5.861 -0.1846 -0.6903 -0.4506
  173GLY      H 2733   4.252   5.148   5.590  0.6057 -0.4511  0.6029
  173GLY    HA2 2734   4.138   4.983   5.814 -0.0658 -0.3557 -1.5590
  173GLY    HA3 2735   4.295   4.963   5.753 -0.1710 -0.9769 -0.3558
  174ILE      N 2736   4.266   5.080   6.010  0.2213  0.3154  0.0645
  174ILE     CA 2737   4.282   5.154   6.135  0.2472 -0.5794 -0.1755
  174ILE      C 2738   4.420   5.212   6.152  1.1584 -0.1491 -0.5595
  174ILE      O 2739   4.425   5.334   6.168 -0.2800  0.1534  0.0974
  174ILE     CB 2740   4.238   5.058   6.254 -0.9418  0.8052  0.6659
  174ILE    CG1 2741   4.089   5.019   6.239  0.7941 -0.6914  0.4320
  174ILE    CG2 2742   4.262   5.100   6.402 -0.2695 -0.4493  0.5922
  174ILE    CD1 2743   4.042   4.907   6.335 -0.5168 -1.3045  0.2272
  174ILE      H 2744   4.232   4.985   6.008  0.0647  0.3753 -0.2934
  174ILE     HA 2745   4.213   5.238   6.145  0.2663 -0.6281  0.4619
  174ILE     HB 2746   4.293   4.966   6.234 -0.4146  1.1947  0.2535
  174ILE   HG12 2747   4.024   5.106   6.247  1.0172 -0.5023  0.2029
  174ILE   HG13 2748   4.068   4.984   6.138  0.4602  0.8393 -0.0764
  174ILE   HG21 2749   4.251   5.021   6.476 -0.0271 -0.1641  0.9391
  174ILE   HG22 2750   4.363   5.134   6.427 -0.2171 -0.2642  0.1540
  174ILE   HG23 2751   4.198   5.187   6.416  0.5266  0.5163 -1.0728
  174ILE   HD11 2752   4.041   4.949   6.435  0.2706 -0.1497 -0.2023
  174ILE   HD12 2753   3.944   4.864   6.314 -1.3123  0.3041  0.3574
  174ILE   HD13 2754   4.118   4.829   6.338  0.9858  0.0711  0.6991
  175PHE      N 2755   4.530   5.145   6.130  0.6331  0.4397  0.1422
  175PHE     CA 2756   4.659   5.209   6.120 -1.0734  0.0744 -0.3213
  175PHE      C 2757   4.681   5.321   6.016  0.8590 -0.7325  0.0756
  175PHE      O 2758   4.731   5.428   6.042 -0.3105  0.5605 -0.3968
  175PHE     CB 2759   4.754   5.092   6.090 -0.6211  0.3219 -0.8916
  175PHE     CG 2760   4.902   5.128   6.073 -0.8770 -0.0228  0.1649
  175PHE    CD1 2761   4.986   5.161   6.180 -0.5353  0.6084  0.7458
  175PHE    CD2 2762   4.967   5.126   5.947 -0.5743 -0.3607  0.1370
  175PHE    CE1 2763   5.127   5.177   6.168  0.2808 -0.3885 -0.1107
  175PHE    CE2 2764   5.101   5.159   5.927  0.8049  0.6681  0.0128
  175PHE     CZ 2765   5.181   5.178   6.041  0.8863  0.5480  0.3419
  175PHE      H 2766   4.515   5.050   6.099  0.2404  0.2910  0.7512
  175PHE     HA 2767   4.686   5.264   6.210  0.1197 -0.6365 -0.2059
  175PHE    HB2 2768   4.757   5.025   6.175  0.6311 -0.6738 -1.6623
  175PHE    HB3 2769   4.729   5.030   6.004 -0.9923 -0.3415 -0.3222
  175PHE    HD1 2770   4.946   5.163   6.280 -0.3916 -0.4602  0.8407
  175PHE    HD2 2771   4.909   5.108   5.857  0.3614  0.1884 -0.6209
  175PHE    HE1 2772   5.191   5.181   6.255  0.0461 -1.0646  0.1024
  175PHE    HE2 2773   5.149   5.144   5.831  0.5612 -2.0497  0.1520
  175PHE     HZ 2774   5.288   5.196   6.032  0.7628  0.9945 -0.4875
  176MET      N 2775   4.644   5.289   5.896 -0.0137  0.5010  0.3346
  176MET     CA 2776   4.666   5.383   5.783 -0.2500 -0.1419 -0.1663
  176MET      C 2777   4.581   5.510   5.786  0.0989 -0.1528  0.6839
  176MET      O 2778   4.637   5.618   5.766 -0.2058  0.3812  0.3099
  176MET     CB 2779   4.651   5.315   5.649  0.0004 -0.0913 -0.2432
  176MET     CG 2780   4.723   5.395   5.541 -0.0997  0.1840 -0.2336
  176MET     SD 2781   4.897   5.416   5.564  0.2453  0.2614 -0.2212
  176MET     CE 2782   4.944   5.239   5.560  0.5066  0.2965  0.2112
  176MET      H 2783   4.603   5.198   5.882  0.0808  0.4266  0.5315
  176MET     HA 2784   4.772   5.405   5.797  0.0230 -1.3640 -0.1002
  176MET    HB2 2785   4.682   5.210   5.654 -1.4692 -0.5243  1.1943
  176MET    HB3 2786   4.545   5.314   5.624  0.3574 -0.5261 -2.1243
  176MET    HG2 2787   4.714   5.357   5.439 -0.1371  1.0545 -0.5712
  176MET    HG3 2788   4.672   5.491   5.541  0.2460  0.3752  0.1653
  176MET    HE1 2789   4.912   5.191   5.467  0.0775  0.7205  0.1329
  176MET    HE2 2790   5.052   5.228   5.566  0.4175 -1.7488 -0.3659
  176MET    HE3 2791   4.921   5.178   5.648 -0.0887  0.3208  0.0787
  177LYS      N 2792   4.460   5.503   5.841  0.5161 -0.4721 -0.1828
  177LYS     CA 2793   4.396   5.628   5.881  0.4020 -0.2387  0.1694
  177LYS      C 2794   4.465   5.725   5.978  0.9428  0.2105  0.4116
  177LYS      O 2795   4.442   5.847   5.973  0.3807  0.1190 -0.2732
  177LYS     CB 2796   4.258   5.596   5.923  1.1789  0.1793 -0.1078
  177LYS     CG 2797   4.160   5.717   5.949  0.0031  0.8427 -1.1063
  177LYS     CD 2798   4.117   5.780   5.824  1.0980 -0.7271  0.1445
  177LYS     CE 2799   4.007   5.884   5.853 -0.1513  0.6282  0.1019
  177LYS     NZ 2800   4.065   6.008   5.899  0.3066 -0.5395  0.2381
  177LYS      H 2801   4.437   5.414   5.884  1.2343 -0.0026  1.2887
  177LYS     HA 2802   4.381   5.692   5.794  0.6188  0.3487  0.5489
  177LYS    HB2 2803   4.199   5.538   5.853 -1.4065  1.2078  0.9511
  177LYS    HB3 2804   4.256   5.542   6.018  0.3712  0.8559  0.2964
  177LYS    HG2 2805   4.075   5.679   6.005  0.6064 -0.6171 -1.0905
  177LYS    HG3 2806   4.207   5.784   6.020 -0.0564 -0.9912  0.8623
  177LYS    HD2 2807   4.201   5.831   5.777  1.2993  0.0166  1.2496
  177LYS    HD3 2808   4.081   5.702   5.756  0.3033 -0.4271  0.2036
  177LYS    HE2 2809   3.941   5.903   5.768  0.2696  0.0666 -0.3634
  177LYS    HE3 2810   3.949   5.830   5.927 -0.1846 -0.4460 -0.6544
  177LYS    HZ1 2811   4.102   5.998   5.993 -0.2477  0.3369  0.5726
  177LYS    HZ2 2812   4.126   6.038   5.825 -0.0732  0.7065  0.3936
  177LYS    HZ3 2813   3.996   6.080   5.911  0.5672 -0.2467 -0.0030
  178PHE      N 2814   4.550   5.673   6.058 -0.4292  0.8843  0.2846
  178PHE     CA 2815   4.632   5.741   6.155  0.4219 -0.0947 -0.3468
  178PHE      C 2816   4.770   5.790   6.089  0.4923  1.1387  0.5251
  178PHE      O 2817   4.810   5.908   6.107 -0.0880  0.0220 -0.4778
  178PHE     CB 2818   4.649   5.666   6.291 -1.2113 -0.0068  0.2370
  178PHE     CG 2819   4.522   5.640   6.375 -0.3243 -0.8512 -0.2878
  178PHE    CD1 2820   4.433   5.753   6.407  0.2894  1.1693  0.0432
  178PHE    CD2 2821   4.486   5.515   6.410  0.0587  0.5591  0.2199
  178PHE    CE1 2822   4.322   5.730   6.485  0.7928  0.3386  0.3638
  178PHE    CE2 2823   4.368   5.492   6.487 -0.0298  0.4445 -0.1568
  178PHE     CZ 2824   4.287   5.600   6.522 -0.2107  0.5702 -0.0147
  178PHE      H 2825   4.553   5.572   6.067 -0.8785  0.8649  0.2639
  178PHE     HA 2826   4.579   5.831   6.187  0.4884  0.2653 -1.1937
  178PHE    HB2 2827   4.708   5.577   6.273 -0.9659  0.1572  0.2266
  178PHE    HB3 2828   4.714   5.719   6.360 -0.0111 -1.6168  0.4534
  178PHE    HD1 2829   4.466   5.854   6.388  1.9744  0.4761 -1.2381
  178PHE    HD2 2830   4.553   5.434   6.389 -0.7992 -0.1803  0.2089
  178PHE    HE1 2831   4.259   5.810   6.520 -0.5376 -0.2922 -0.4548
  178PHE    HE2 2832   4.342   5.393   6.522  1.2475  0.0552 -0.1964
  178PHE     HZ 2833   4.200   5.574   6.581 -0.1636 -1.3580 -0.6730
  179LEU      N 2834   4.827   5.704   6.000 -0.5700  0.1408  0.2319
  179LEU     CA 2835   4.967   5.729   5.952 -0.1347 -0.6108 -0.0176
  179LEU      C 2836   4.968   5.836   5.840  0.1184  1.1687 -1.1187
  179LEU      O 2837   5.055   5.921   5.826 -0.0075 -0.5213 -0.4212
  179LEU     CB 2838   5.042   5.594   5.910 -0.6963  0.3250 -0.5114
  179LEU     CG 2839   5.184   5.611   5.842 -0.3167  0.0184  0.4213
  179LEU    CD1 2840   5.282   5.644   5.952 -0.5396  0.3065 -0.5592
  179LEU    CD2 2841   5.246   5.494   5.761  0.0725 -0.0995 -1.2447
  179LEU      H 2842   4.782   5.617   5.976 -0.3362  0.1175 -0.1325
  179LEU     HA 2843   5.033   5.771   6.027  0.2498 -0.6985 -0.3003
  179LEU    HB2 2844   5.052   5.540   6.004 -0.3529  0.8330 -0.2532
  179LEU    HB3 2845   4.975   5.534   5.847 -0.9859  0.3419 -0.2246
  179LEU     HG 2846   5.179   5.689   5.765 -0.7472 -0.2726  0.1441
  179LEU   HD11 2847   5.381   5.640   5.908  0.0796  0.4767  0.7199
  179LEU   HD12 2848   5.269   5.743   5.996  0.0535  0.3514 -0.4698
  179LEU   HD13 2849   5.280   5.570   6.032 -0.5041  1.2575  0.3688
  179LEU   HD21 2850   5.345   5.510   5.719 -0.2053 -0.0409 -1.9162
  179LEU   HD22 2851   5.240   5.409   5.828 -0.3229  0.7575 -0.1371
  179LEU   HD23 2852   5.174   5.463   5.684  0.0047  0.5368 -1.4563
  180LYS      N 2853   4.875   5.829   5.749  0.2947 -0.4635 -0.1544
  180LYS     CA 2854   4.867   5.913   5.627  0.0813  0.2055  0.2388
  180LYS      C 2855   4.864   6.060   5.648 -0.9956 -0.4393  0.5127
  180LYS      O 2856   4.904   6.142   5.563 -0.1646  0.6401  0.3528
  180LYS     CB 2857   4.751   5.854   5.547 -0.3017 -0.9180 -0.7415
  180LYS     CG 2858   4.613   5.908   5.604 -1.3979 -0.1014  0.0307
  180LYS     CD 2859   4.508   5.817   5.542  1.0301  0.0763  0.7093
  180LYS     CE 2860   4.388   5.911   5.539 -0.9817  1.0859 -1.5045
  180LYS     NZ 2861   4.303   5.876   5.429  0.8815 -0.2024 -0.0196
  180LYS      H 2862   4.803   5.761   5.766 -1.9991  1.7007 -0.0099
  180LYS     HA 2863   4.955   5.896   5.565  0.5912 -0.4905  1.1005
  180LYS    HB2 2864   4.762   5.894   5.446  1.0372  0.3238 -0.1849
  180LYS    HB3 2865   4.762   5.746   5.539 -0.7026 -0.9551 -0.8400
  180LYS    HG2 2866   4.607   5.896   5.712 -0.1989 -1.3414  0.0185
  180LYS    HG3 2867   4.603   6.012   5.571 -2.0816 -0.0733  0.2926
  180LYS    HD2 2868   4.541   5.792   5.441  0.3424 -0.8339  0.6896
  180LYS    HD3 2869   4.490   5.734   5.610  1.3741 -0.1542  0.5254
  180LYS    HE2 2870   4.335   5.896   5.633 -0.0831  1.2990 -0.9434
  180LYS    HE3 2871   4.416   6.016   5.542  0.3394  0.7848 -1.9419
  180LYS    HZ1 2872   4.228   5.944   5.429  1.2859  0.2745 -0.9895
  180LYS    HZ2 2873   4.352   5.882   5.341  1.4898  1.1269  0.3617
  180LYS    HZ3 2874   4.260   5.785   5.420  0.2945 -0.0095  0.6186
  181ASP      N 2875   4.816   6.096   5.768  0.0295 -0.2230  0.0975
  181ASP     CA 2876   4.817   6.234   5.815  1.2059  0.8948 -0.2781
  181ASP      C 2877   4.947   6.281   5.871 -0.4393  0.0248 -0.4403
  181ASP      O 2878   4.968   6.398   5.893  0.3676 -0.2290 -0.0279
  181ASP     CB 2879   4.709   6.234   5.935  0.1985 -0.0982  0.2356
  181ASP     CG 2880   4.573   6.280   5.882 -1.1853 -0.5560  0.2523
  181ASP    OD1 2881   4.545   6.278   5.757  0.1614  0.2501 -0.0509
  181ASP    OD2 2882   4.490   6.327   5.961  0.2305 -0.3026 -0.1483
  181ASP      H 2883   4.775   6.028   5.830  1.6725 -0.5645  0.9106
  181ASP     HA 2884   4.777   6.296   5.734  0.5437 -0.1376 -0.7822
  181ASP    HB2 2885   4.698   6.136   5.982  0.7252 -0.6534 -0.7361
  181ASP    HB3 2886   4.750   6.301   6.011  0.4706  0.2191 -0.1845
  182ARG      N 2887   5.035   6.187   5.919 -0.2663  0.3878  0.9514
  182ARG     CA 2888   5.157   6.215   5.992 -1.1015  0.4595 -0.0420
  182ARG      C 2889   5.281   6.219   5.898  0.7770  0.0201 -0.2988
  182ARG      O 2890   5.369   6.295   5.925 -0.4685 -0.2264  0.3009
  182ARG     CB 2891   5.182   6.115   6.111 -0.7594 -0.0985  0.4614
  182ARG     CG 2892   5.072   6.125   6.216  0.5723  0.7693 -0.5254
  182ARG     CD 2893   5.051   6.253   6.284  0.6109 -0.4087 -1.9812
  182ARG     NE 2894   4.941   6.253   6.392 -0.0419 -0.6433  0.2391
  182ARG     CZ 2895   4.874   6.361   6.430 -0.7337  0.1702  0.1596
  182ARG    NH1 2896   4.886   6.478   6.379 -0.2932 -0.1635  0.2638
  182ARG    NH2 2897   4.796   6.331   6.525  1.0627 -0.1198 -0.1692
  182ARG      H 2898   5.003   6.092   5.918 -0.9909  0.5898 -0.3110
  182ARG     HA 2899   5.154   6.315   6.035 -0.5198  0.4308  0.0899
  182ARG    HB2 2900   5.194   6.014   6.073  0.3704  0.6008 -1.3315
  182ARG    HB3 2901   5.268   6.148   6.169  0.2367 -0.7611 -0.5548
  182ARG    HG2 2902   4.977   6.093   6.175 -0.7842  0.9438  2.0560
  182ARG    HG3 2903   5.095   6.046   6.289 -0.0089  0.7426 -0.3660
  182ARG    HD2 2904   5.145   6.285   6.328 -0.5829  0.3491  0.2932
  182ARG    HD3 2905   5.030   6.331   6.210  1.1153  0.4492 -1.2588
  182ARG     HE 2906   4.917   6.166   6.436  0.6576 -1.1433 -0.3164
  182ARG   HH11 2907   4.808   6.543   6.382  0.1535  0.4234 -0.2807
  182ARG   HH12 2908   4.933   6.477   6.290 -0.5239 -0.6180  0.1399
  182ARG   HH21 2909   4.730   6.396   6.565 -0.3315 -0.3432 -1.8436
  182ARG   HH22 2910   4.787   6.238   6.562  0.7511 -0.0272 -0.0014
  183LEU      N 2911   5.283   6.139   5.789  0.1793 -0.1661  0.0580
  183LEU     CA 2912   5.407   6.103   5.714 -0.3155 -0.5217  0.3463
  183LEU      C 2913   5.491   6.209   5.644  0.0946  0.1466 -0.0215
  183LEU      O 2914   5.610   6.201   5.640 -0.2467  0.5314 -0.2092
  183LEU     CB 2915   5.363   6.003   5.614  0.3597  0.9676  0.6998
  183LEU     CG 2916   5.478   5.914   5.563  0.3698  0.4591 -0.6924
  183LEU    CD1 2917   5.490   5.797   5.662  0.0241 -0.0266  0.0450
  183LEU    CD2 2918   5.458   5.860   5.424  0.2637 -0.6920  0.3348
  183LEU      H 2919   5.199   6.087   5.767  0.0447  0.2238 -0.3661
  183LEU     HA 2920   5.477   6.055   5.783  0.2476  0.3171  0.3925
  183LEU    HB2 2921   5.287   5.938   5.659  0.8320  0.8260  1.3292
  183LEU    HB3 2922   5.308   6.045   5.530  0.2905 -0.5090 -0.0671
  183LEU     HG 2923   5.573   5.967   5.567  0.2333  0.6724  0.5853
  183LEU   HD11 2924   5.394   5.745   5.672 -0.4610  0.9209  0.6634
  183LEU   HD12 2925   5.563   5.723   5.630  0.6362  0.6226 -0.0982
  183LEU   HD13 2926   5.532   5.832   5.757 -1.0048 -0.1778  0.5895
  183LEU   HD21 2927   5.459   5.957   5.373 -1.4148 -0.4145  0.6976
  183LEU   HD22 2928   5.539   5.795   5.392  0.3446 -0.8217  0.7837
  183LEU   HD23 2929   5.357   5.821   5.409 -0.8078  2.1036 -1.6690
  184LEU      N 2930   5.432   6.314   5.599 -0.3704 -1.0923 -0.3570
  184LEU     CA 2931   5.508   6.425   5.524  0.2067  0.7506  0.4771
  184LEU      C 2932   5.602   6.504   5.613  0.0795  0.2398 -0.1174
  184LEU      O 2933   5.661   6.601   5.567 -0.1828 -0.5043  0.4185
  184LEU     CB 2934   5.422   6.520   5.433 -0.0500  0.3372  0.6957
  184LEU     CG 2935   5.363   6.454   5.306 -0.5709 -0.0504 -0.4937
  184LEU    CD1 2936   5.276   6.565   5.251  0.0999 -1.1583  0.3691
  184LEU    CD2 2937   5.462   6.401   5.197  0.9281 -0.0869  0.1163
  184LEU      H 2938   5.334   6.330   5.616 -0.1726  0.6018 -0.4426
  184LEU     HA 2939   5.572   6.369   5.456 -1.2820  0.4585 -0.8013
  184LEU    HB2 2940   5.345   6.574   5.487 -0.9759  0.5436 -0.7084
  184LEU    HB3 2941   5.486   6.598   5.391  0.1320  0.0140  0.3503
  184LEU     HG 2942   5.294   6.379   5.345 -0.8764  0.4675 -0.0121
  184LEU   HD11 2943   5.213   6.536   5.167 -0.9599  0.0714  0.6700
  184LEU   HD12 2944   5.215   6.612   5.328  0.1923 -0.5343  0.0736
  184LEU   HD13 2945   5.343   6.643   5.215 -1.0369 -0.0027  0.6118
  184LEU   HD21 2946   5.412   6.369   5.106  1.0524  0.3911 -0.1233
  184LEU   HD22 2947   5.530   6.479   5.163 -0.4108  0.9060 -0.4255
  184LEU   HD23 2948   5.503   6.305   5.232  0.8728 -0.2399 -0.2354
  185GLU      N 2949   5.603   6.492   5.749  0.7865  0.2725 -0.5292
  185GLU     CA 2950   5.663   6.587   5.840 -0.1463  0.1093 -0.2494
  185GLU      C 2951   5.810   6.560   5.882 -0.1204  0.3146  0.5944
  185GLU      O 2952   5.853   6.449   5.884 -0.1192 -0.4355  0.1849
  185GLU     CB 2953   5.559   6.608   5.959 -0.4363  0.0195 -0.3076
  185GLU     CG 2954   5.580   6.531   6.087  0.4070 -0.0657 -0.9494
  185GLU     CD 2955   5.513   6.586   6.210 -0.3506  1.0290  0.0011
  185GLU    OE1 2956   5.574   6.672   6.277  0.2984 -0.5799  0.0877
  185GLU    OE2 2957   5.406   6.525   6.245  0.2876  0.1305 -0.5465
  185GLU      H 2958   5.567   6.408   5.791 -0.0597  0.9182  0.1353
  185GLU     HA 2959   5.657   6.688   5.800 -0.2403  0.6017  0.9219
  185GLU    HB2 2960   5.564   6.713   5.990  0.5536 -0.2352  0.4821
  185GLU    HB3 2961   5.456   6.585   5.929 -0.2975 -0.9198 -0.1010
  185GLU    HG2 2962   5.553   6.425   6.086 -1.0343  0.1807  0.7846
  185GLU    HG3 2963   5.684   6.534   6.117  0.3021  0.8256 -0.6158
  186ASP      N 2964   5.880   6.665   5.905 -0.0449  0.2310  0.2482
  186ASP     CA 2965   6.018   6.650   5.962  0.5203 -1.3301 -0.0318
  186ASP      C 2966   6.029   6.599   6.106  0.0353 -0.5708  0.0559
  186ASP      O 2967   6.073   6.675   6.191  0.6364 -0.2790 -0.8866
  186ASP     CB 2968   6.081   6.795   5.951  0.0906  0.1205 -0.8815
  186ASP     CG 2969   6.095   6.841   5.808  0.3908 -0.0735  0.3349
  186ASP    OD1 2970   6.132   6.761   5.720  0.0821  0.2233 -0.7478
  186ASP    OD2 2971   6.060   6.959   5.781 -0.5990  0.0701  0.0101
  186ASP      H 2972   5.839   6.757   5.905 -1.7237 -0.4460  0.2374
  186ASP     HA 2973   6.082   6.585   5.901  0.3280 -0.7695 -0.8762
  186ASP    HB2 2974   6.006   6.854   6.003  0.1565 -0.8715  0.4140
  186ASP    HB3 2975   6.166   6.804   6.019 -1.0344  0.2852  0.6053
  187LYS      N 2976   6.014   6.469   6.128 -0.5906  0.3298 -0.5138
  187LYS     CA 2977   6.048   6.400   6.259  0.0467  0.1214  0.2451
  187LYS      C 2978   6.127   6.276   6.219 -0.2295  0.9999  0.1025
  187LYS      O 2979   6.084   6.210   6.123  0.3718  0.1188  0.0142
  187LYS     CB 2980   5.918   6.363   6.331 -1.3695  0.1939  1.3797
  187LYS     CG 2981   5.864   6.484   6.409  0.7883  0.9381 -0.9879
  187LYS     CD 2982   5.733   6.431   6.465  1.3941  0.0107 -0.3267
  187LYS     CE 2983   5.673   6.540   6.555  0.0509 -1.0592 -0.5083
  187LYS     NZ 2984   5.522   6.554   6.539 -0.1369  0.6171  0.6542
  187LYS      H 2985   5.974   6.397   6.070  0.3893 -0.3659 -0.3862
  187LYS     HA 2986   6.107   6.470   6.318  0.7675  0.2616 -0.6073
  187LYS    HB2 2987   5.845   6.319   6.264 -0.1998 -0.9431  0.7478
  187LYS    HB3 2988   5.938   6.278   6.396 -0.6458 -0.8448 -0.0664
  187LYS    HG2 2989   5.932   6.516   6.488 -0.5256  0.0430  0.6345
  187LYS    HG3 2990   5.831   6.562   6.340  1.4011  0.4120 -1.9111
  187LYS    HD2 2991   5.655   6.425   6.389  0.6003  1.0556  0.3492
  187LYS    HD3 2992   5.742   6.334   6.514  0.4983  0.0426 -0.0550
  187LYS    HE2 2993   5.709   6.527   6.657  0.1024  1.5221 -0.0648
  187LYS    HE3 2994   5.727   6.631   6.529  0.0611 -0.7681  0.4276
  187LYS    HZ1 2995   5.492   6.572   6.445 -0.4994 -1.0123  0.3993
  187LYS    HZ2 2996   5.473   6.471   6.570 -0.6688  0.5601 -0.2689
  187LYS    HZ3 2997   5.501   6.629   6.604  0.5880  1.5167 -0.0976
  188LYS      N 2998   6.219   6.236   6.303 -0.6899 -0.0643  0.2460
  188LYS     CA 2999   6.290   6.103   6.299  0.3823  0.0749  0.2177
  188LYS      C 3000   6.185   5.992   6.319  0.0375  0.0267 -0.0577
  188LYS      O 3001   6.092   6.007   6.403 -0.4821  0.2633 -0.0446
  188LYS     CB 3002   6.415   6.095   6.398 -0.0787 -0.2963  0.6084
  188LYS     CG 3003   6.378   6.102   6.543 -0.3915  0.2473 -0.6034
  188LYS     CD 3004   6.499   6.107   6.633  0.4118 -0.2829  0.2448
  188LYS     CE 3005   6.469   6.176   6.768  0.2802  0.3733 -0.1145
  188LYS     NZ 3006   6.587   6.244   6.812  0.2059 -1.0818 -0.1816
  188LYS      H 3007   6.220   6.286   6.391 -1.4059  0.8146 -0.2073
  188LYS     HA 3008   6.326   6.098   6.196  0.4760  1.3446  0.1590
  188LYS    HB2 3009   6.472   6.004   6.376  0.3021  0.0557  0.0696
  188LYS    HB3 3010   6.479   6.179   6.374  0.0647 -0.5667 -0.0050
  188LYS    HG2 3011   6.310   6.183   6.570 -0.7426 -0.1617 -0.2303
  188LYS    HG3 3012   6.319   6.013   6.560 -0.1320  0.1804 -0.0025
  188LYS    HD2 3013   6.530   6.003   6.637 -0.0494 -0.4085  0.9238
  188LYS    HD3 3014   6.580   6.164   6.589  0.6257 -0.1137  0.8348
  188LYS    HE2 3015   6.381   6.241   6.763 -0.4243 -0.5338 -0.1728
  188LYS    HE3 3016   6.433   6.102   6.839 -1.2583  0.5315 -0.6432
  188LYS    HZ1 3017   6.623   6.318   6.753  2.0144 -1.8351 -0.1560
  188LYS    HZ2 3018   6.580   6.280   6.907  0.3130 -0.0290 -0.5399
  188LYS    HZ3 3019   6.667   6.184   6.821  0.3864 -0.8428 -0.1650
  189ILE      N 3020   6.200   5.886   6.242 -0.4204 -0.8230  0.1478
  189ILE     CA 3021   6.086   5.798   6.215 -0.1003 -0.1033 -0.6424
  189ILE      C 3022   6.029   5.729   6.340 -0.4637  0.0114 -0.0186
  189ILE      O 3023   5.913   5.703   6.351 -0.0827 -0.5387  0.2646
  189ILE     CB 3024   6.121   5.706   6.101 -0.1019  0.8219  0.8021
  189ILE    CG1 3025   6.007   5.603   6.080  0.0604 -0.0805 -0.0695
  189ILE    CG2 3026   6.246   5.619   6.118 -0.6936  0.2731 -1.4699
  189ILE    CD1 3027   5.886   5.666   6.000 -1.4405  1.2127 -1.0360
  189ILE      H 3028   6.279   5.881   6.179 -0.5303  1.3517 -0.2983
  189ILE     HA 3029   6.004   5.862   6.183 -0.5204 -0.4266 -0.2502
  189ILE     HB 3030   6.139   5.753   6.005  0.8331 -0.7015  0.1455
  189ILE   HG12 3031   6.039   5.519   6.018 -0.2431 -0.5566  0.3991
  189ILE   HG13 3032   5.971   5.566   6.176 -1.1603  1.6528  0.2364
  189ILE   HG21 3033   6.328   5.687   6.092 -0.3097  0.3027 -0.2951
  189ILE   HG22 3034   6.264   5.591   6.222 -0.5245 -0.0565 -1.5876
  189ILE   HG23 3035   6.251   5.530   6.055  0.5071 -1.2231  0.5159
  189ILE   HD11 3036   5.852   5.754   6.054 -0.9069  0.4700  0.6552
  189ILE   HD12 3037   5.917   5.693   5.900 -0.4255  0.8604 -0.8414
  189ILE   HD13 3038   5.799   5.599   6.000 -1.1496  0.8043 -0.2371
  190THR      N 3039   6.113   5.701   6.438  0.0627  0.0278  0.5278
  190THR     CA 3040   6.076   5.640   6.569  0.0583  0.3419 -0.3952
  190THR      C 3041   5.985   5.735   6.645  0.4635 -0.1321  0.7179
  190THR      O 3042   5.874   5.696   6.677 -0.6586  0.6820 -0.4614
  190THR     CB 3043   6.205   5.624   6.650 -0.9852  0.2034  0.0310
  190THR    OG1 3044   6.286   5.744   6.641  0.2359  0.3332 -0.3246
  190THR    CG2 3045   6.292   5.500   6.602  1.0315 -2.4557  0.6791
  190THR      H 3046   6.207   5.736   6.431  0.1488 -0.3159 -0.2848
  190THR     HA 3047   6.024   5.545   6.562  1.1142 -0.4032  0.8502
  190THR     HB 3048   6.177   5.607   6.754  0.1673  0.6321  0.4417
  190THR    HG1 3049   6.358   5.712   6.697 -0.2049 -0.6890 -0.2904
  190THR   HG21 3050   6.297   5.504   6.493  0.4779  1.7798  0.4523
  190THR   HG22 3051   6.392   5.512   6.643  1.0734  0.5398  0.1636
  190THR   HG23 3052   6.233   5.417   6.641 -0.8422 -1.5088  0.1521
  191VAL      N 3053   6.028   5.862   6.652  0.6801  0.0752 -0.6884
  191VAL     CA 3054   5.938   5.966   6.718 -1.3077  1.0231 -0.4089
  191VAL      C 3055   5.822   6.005   6.635 -0.0247  0.3353  0.0419
  191VAL      O 3056   5.718   6.021   6.695  0.1214 -0.4227 -0.4911
  191VAL     CB 3057   6.021   6.091   6.752 -0.2671 -0.6557 -0.9686
  191VAL    CG1 3058   5.943   6.208   6.822 -0.1914  0.6176  0.9782
  191VAL    CG2 3059   6.142   6.070   6.839 -0.3749  1.0053 -0.0987
  191VAL      H 3060   6.122   5.889   6.629  0.5719  1.6190  0.3599
  191VAL     HA 3061   5.900   5.916   6.807 -0.4002 -1.3768 -1.2076
  191VAL     HB 3062   6.060   6.141   6.663  0.0229 -0.1519 -0.5744
  191VAL   HG11 3063   5.895   6.170   6.913 -0.6067 -1.0404  0.1461
  191VAL   HG12 3064   5.999   6.299   6.845 -0.3738  0.7278  0.9930
  191VAL   HG13 3065   5.870   6.237   6.746 -0.0194 -1.0645  0.0872
  191VAL   HG21 3066   6.101   6.044   6.937 -1.1743 -0.0930 -0.6827
  191VAL   HG22 3067   6.207   5.996   6.793 -0.6785  1.1428 -0.7729
  191VAL   HG23 3068   6.207   6.157   6.852  0.6148  0.3945 -0.7247
  192LEU      N 3069   5.823   6.003   6.499 -0.1698  0.4885 -0.8424
  192LEU     CA 3070   5.704   6.013   6.421  0.9225 -0.3183  0.0832
  192LEU      C 3071   5.592   5.909   6.443 -0.1228  0.5042  0.1437
  192LEU      O 3072   5.487   5.943   6.491  0.1396 -0.1523 -0.5483
  192LEU     CB 3073   5.756   6.016   6.282  0.5441 -0.1643  1.1873
  192LEU     CG 3074   5.666   6.073   6.168 -0.8999 -0.1646 -0.4598
  192LEU    CD1 3075   5.762   6.089   6.051 -0.9618  0.8329  0.7321
  192LEU    CD2 3076   5.543   5.983   6.133  0.1037 -0.8858 -0.5859
  192LEU      H 3077   5.909   5.979   6.452 -0.0410 -1.1372  0.0777
  192LEU     HA 3078   5.658   6.109   6.447  0.1750 -0.6234 -0.0501
  192LEU    HB2 3079   5.850   6.070   6.274  0.1988  0.3361  0.0235
  192LEU    HB3 3080   5.776   5.911   6.261 -0.1669 -0.4883  2.0137
  192LEU     HG 3081   5.629   6.171   6.198 -0.5580 -0.0787 -0.3107
  192LEU   HD11 3082   5.839   6.161   6.078 -0.0490  0.6219 -0.9844
  192LEU   HD12 3083   5.823   6.000   6.039  0.0589  1.3747  1.6102
  192LEU   HD13 3084   5.721   6.137   5.962  0.8370  1.3586  0.0875
  192LEU   HD21 3085   5.573   5.879   6.122  0.3775 -0.8219 -0.4561
  192LEU   HD22 3086   5.463   5.992   6.206  0.2179 -0.7306 -0.4780
  192LEU   HD23 3087   5.519   6.009   6.030 -0.4183 -0.7596 -0.4368
  193LEU      N 3088   5.634   5.783   6.443 -0.3297 -0.7853  0.2225
  193LEU     CA 3089   5.549   5.669   6.478 -0.4945  0.3323  0.8014
  193LEU      C 3090   5.513   5.655   6.621  0.6026  0.2269 -0.2037
  193LEU      O 3091   5.420   5.582   6.652  0.1555  0.2644 -0.0957
  193LEU     CB 3092   5.616   5.528   6.432  1.2231 -0.9162 -0.7020
  193LEU     CG 3093   5.648   5.515   6.287  0.4317  0.0893  0.8087
  193LEU    CD1 3094   5.718   5.383   6.268 -1.1049  0.8876 -0.2384
  193LEU    CD2 3095   5.528   5.527   6.191  0.3052 -0.7657  0.3704
  193LEU      H 3096   5.727   5.768   6.405 -0.2868  1.3488 -0.7711
  193LEU     HA 3097   5.453   5.680   6.428  0.3861  0.7435 -0.9585
  193LEU    HB2 3098   5.705   5.516   6.494  1.4923  0.6370 -0.7240
  193LEU    HB3 3099   5.543   5.450   6.456  0.7867 -0.2949  0.1048
  193LEU     HG 3100   5.722   5.585   6.248  0.1791 -0.0073  0.1268
  193LEU   HD11 3101   5.747   5.381   6.163 -0.7606 -0.3939 -0.1455
  193LEU   HD12 3102   5.804   5.375   6.335 -1.2291 -0.6639 -0.2089
  193LEU   HD13 3103   5.653   5.296   6.274 -0.6063  0.4587 -0.8061
  193LEU   HD21 3104   5.560   5.500   6.090  0.1166 -0.9238  0.3533
  193LEU   HD22 3105   5.443   5.468   6.225 -0.5513  0.5113  0.6239
  193LEU   HD23 3106   5.488   5.629   6.186 -0.6745 -1.1255  0.4290
  194ASP      N 3107   5.579   5.732   6.710  0.7049  1.6471 -0.2949
  194ASP     CA 3108   5.533   5.738   6.851  0.6190 -0.2714  0.0440
  194ASP      C 3109   5.418   5.839   6.864 -0.2366  0.6340 -0.4709
  194ASP      O 3110   5.344   5.829   6.961 -0.1799  0.5009 -0.6312
  194ASP     CB 3111   5.639   5.763   6.951 -0.4870  0.1299 -1.3326
  194ASP     CG 3112   5.608   5.726   7.096  0.5755 -0.1859 -0.4421
  194ASP    OD1 3113   5.531   5.630   7.120  0.4300 -0.1710  0.3080
  194ASP    OD2 3114   5.670   5.775   7.192 -0.5573  0.3407  0.2482
  194ASP      H 3115   5.661   5.779   6.673  1.2247  0.2039 -1.1231
  194ASP     HA 3116   5.486   5.643   6.876 -1.3262  0.4375 -0.4849
  194ASP    HB2 3117   5.734   5.720   6.918 -0.1180 -0.2987  0.1463
  194ASP    HB3 3118   5.666   5.868   6.963  0.3910 -0.2073  0.1535
  195GLU      N 3119   5.398   5.936   6.775  0.3039 -0.5479  0.3802
  195GLU     CA 3120   5.271   6.005   6.767  0.6539  0.0669  0.0271
  195GLU      C 3121   5.161   5.913   6.708  0.5097  0.1359 -0.9094
  195GLU      O 3122   5.055   5.908   6.768 -0.4114  0.2732  0.7342
  195GLU     CB 3123   5.280   6.122   6.678 -0.6103 -0.9386  0.5350
  195GLU     CG 3124   5.171   6.223   6.688  0.9220 -1.8061 -0.7252
  195GLU     CD 3125   5.196   6.370   6.644  0.3865 -0.4198 -0.4366
  195GLU    OE1 3126   5.131   6.458   6.713 -0.2736 -0.1515  0.1700
  195GLU    OE2 3127   5.279   6.390   6.554  0.4211 -0.2324 -0.5594
  195GLU      H 3128   5.451   5.933   6.689 -1.0109 -0.3074 -0.4997
  195GLU     HA 3129   5.245   6.027   6.871 -0.1035 -1.2107  0.1557
  195GLU    HB2 3130   5.370   6.174   6.713  0.1224 -0.7844 -1.3450
  195GLU    HB3 3131   5.305   6.095   6.575  0.9940 -0.0457  0.6057
  195GLU    HG2 3132   5.087   6.172   6.640 -0.6194  0.1984 -0.4081
  195GLU    HG3 3133   5.138   6.234   6.791  0.0349  0.4366 -1.1232
  196VAL      N 3134   5.182   5.840   6.599  0.1491  0.9862 -0.2761
  196VAL     CA 3135   5.086   5.733   6.548  0.2629 -1.0110 -0.2789
  196VAL      C 3136   5.045   5.635   6.658  0.5203  0.3193 -0.2047
  196VAL      O 3137   4.939   5.577   6.662 -0.4730  0.1035  0.5184
  196VAL     CB 3138   5.137   5.664   6.420  0.8485  0.0509  0.0946
  196VAL    CG1 3139   5.014   5.596   6.360  0.3545  0.3045  0.1475
  196VAL    CG2 3140   5.207   5.750   6.310 -0.0970  0.0531 -0.7134
  196VAL      H 3141   5.270   5.857   6.552  0.7248  0.2759  0.4939
  196VAL     HA 3142   4.996   5.791   6.525  1.3422  0.7715 -0.3652
  196VAL     HB 3143   5.209   5.584   6.439  1.0071  0.4366  1.2896
  196VAL   HG11 3144   4.963   5.528   6.428 -0.8914  0.6229 -0.4161
  196VAL   HG12 3145   4.952   5.679   6.328  0.0007  0.0684  0.2147
  196VAL   HG13 3146   5.036   5.537   6.271 -0.8641  0.4302 -0.2744
  196VAL   HG21 3147   5.137   5.826   6.277 -0.3697  0.1274  0.0163
  196VAL   HG22 3148   5.297   5.800   6.346  1.2294 -2.1671 -0.5581
  196VAL   HG23 3149   5.240   5.689   6.226 -1.0224  0.7652 -1.6469
  197ALA      N 3150   5.132   5.601   6.752 -0.9458  0.0394 -0.6040
  197ALA     CA 3151   5.102   5.507   6.869 -0.0636 -0.8163  1.0240
  197ALA      C 3152   5.015   5.582   6.970 -0.4117 -0.1228 -0.2934
  197ALA      O 3153   4.940   5.517   7.043  0.7081 -0.8839  0.1896
  197ALA     CB 3154   5.236   5.463   6.934  1.8165 -0.7872  1.0596
  197ALA      H 3155   5.230   5.627   6.753 -0.5211 -1.3624  0.1869
  197ALA     HA 3156   5.045   5.423   6.830 -0.2238 -0.0935 -0.4361
  197ALA    HB1 3157   5.290   5.428   6.846 -0.2169 -0.7414 -0.3630
  197ALA    HB2 3158   5.283   5.551   6.978 -0.6068  1.0134  0.4833
  197ALA    HB3 3159   5.212   5.377   6.996 -0.3547 -0.9431  0.1812
  198GLU      N 3160   5.023   5.718   6.983 -0.2318  0.1624 -0.6666
  198GLU     CA 3161   4.933   5.799   7.067  0.5021 -0.1003  0.6170
  198GLU      C 3162   4.794   5.826   7.001 -0.6458  0.2168  0.0014
  198GLU      O 3163   4.683   5.818   7.065 -0.8976 -0.2900 -0.1602
  198GLU     CB 3164   5.005   5.925   7.111  1.0765  1.2257  0.3661
  198GLU     CG 3165   4.941   6.006   7.216  0.3812  0.3349 -0.1106
  198GLU     CD 3166   4.957   5.960   7.361  0.5109 -0.1272  0.0552
  198GLU    OE1 3167   4.911   5.846   7.389 -0.5601 -0.0722 -0.0301
  198GLU    OE2 3168   5.006   6.035   7.446  0.0471  0.0345 -0.0730
  198GLU      H 3169   5.102   5.755   6.933  0.7439 -0.8406  0.0186
  198GLU     HA 3170   4.920   5.750   7.164  0.5437 -0.3493  0.4977
  198GLU    HB2 3171   5.098   5.887   7.153  0.4786 -1.9361 -0.6243
  198GLU    HB3 3172   5.038   5.987   7.027  0.0407  0.9026 -0.3221
  198GLU    HG2 3173   4.992   6.102   7.213  0.9781  0.1220  1.3175
  198GLU    HG3 3174   4.835   6.018   7.193  0.6172 -0.1709 -1.7035
  199ASP      N 3175   4.802   5.845   6.868 -0.1871  0.0989 -0.4086
  199ASP     CA 3176   4.681   5.831   6.787 -0.1648  0.1845  0.2097
  199ASP      C 3177   4.600   5.705   6.803 -0.6023  0.6042  0.0862
  199ASP      O 3178   4.477   5.695   6.831  0.0418  0.6716 -0.7498
  199ASP     CB 3179   4.701   5.866   6.638 -1.2626 -0.8095 -0.2027
  199ASP     CG 3180   4.760   6.010   6.616 -0.2740  0.4624 -0.1914
  199ASP    OD1 3181   4.795   6.046   6.503 -0.2485  0.3598  0.0823
  199ASP    OD2 3182   4.754   6.096   6.705 -0.1408 -0.5957  0.6044
  199ASP      H 3183   4.894   5.863   6.831  0.4331  0.2220  1.0480
  199ASP     HA 3184   4.615   5.907   6.828  0.2400  0.3791  0.5153
  199ASP    HB2 3185   4.765   5.786   6.600 -0.4113 -0.6263  0.7804
  199ASP    HB3 3186   4.604   5.864   6.587 -1.6682  0.1204  0.4924
  200MET      N 3187   4.672   5.586   6.772 -0.1850 -1.3377 -0.5646
  200MET     CA 3188   4.622   5.461   6.767 -0.1345  0.8835  0.3588
  200MET      C 3189   4.591   5.406   6.910 -0.3589 -0.0582  0.0286
  200MET      O 3190   4.503   5.324   6.922  0.5491 -0.5607  0.4923
  200MET     CB 3191   4.715   5.365   6.676  1.1312 -0.0571  0.5613
  200MET     CG 3192   4.636   5.238   6.630 -0.9402 -0.3482  0.6012
  200MET     SD 3193   4.714   5.147   6.489 -0.3677  0.3891  0.1506
  200MET     CE 3194   4.637   4.993   6.495  0.1992  1.1555 -0.5195
  200MET      H 3195   4.771   5.606   6.762 -0.2495  0.0890  0.7943
  200MET     HA 3196   4.521   5.467   6.725 -0.3088  0.7224  0.7445
  200MET    HB2 3197   4.731   5.424   6.585  0.2203 -1.0693 -0.3121
  200MET    HB3 3198   4.817   5.348   6.707  1.4840  0.7365 -0.0846
  200MET    HG2 3199   4.637   5.173   6.717  0.8510  0.7036  1.4668
  200MET    HG3 3200   4.539   5.270   6.591 -0.4447 -0.6557 -1.0772
  200MET    HE1 3201   4.639   4.956   6.598 -1.1033 -0.2125 -0.9049
  200MET    HE2 3202   4.533   4.997   6.464  0.6408  0.5053 -2.3006
  200MET    HE3 3203   4.671   4.918   6.424 -0.1605  0.1189  0.3295
  201GLY      N 3204   4.657   5.452   7.017  0.7488 -0.7567 -0.3236
  201GLY     CA 3205   4.611   5.437   7.147  0.1294 -0.8845 -0.3680
  201GLY      C 3206   4.462   5.456   7.163  0.3622 -0.1067 -0.0120
  201GLY      O 3207   4.409   5.403   7.256 -0.0094  0.7389 -0.4007
  201GLY      H 3208   4.738   5.509   6.996  0.4115 -0.3142 -0.4569
  201GLY    HA2 3209   4.628   5.334   7.178 -0.6819 -1.0597 -0.4648
  201GLY    HA3 3210   4.660   5.507   7.215  0.4064 -0.3962 -1.0430
  202LYS      N 3211   4.380   5.514   7.077 -0.1843  0.0163  0.4911
  202LYS     CA 3212   4.235   5.521   7.100  0.4038  0.1119 -0.2245
  202LYS      C 3213   4.154   5.402   7.033 -0.1093 -0.3057 -0.2087
  202LYS      O 3214   4.032   5.418   7.034  0.0971  0.5292 -0.0241
  202LYS     CB 3215   4.193   5.654   7.037  0.9910  0.9751  1.3729
  202LYS     CG 3216   4.253   5.784   7.092  0.0591  0.4496 -1.4987
  202LYS     CD 3217   4.220   5.808   7.241 -0.0634 -0.0788  0.4065
  202LYS     CE 3218   4.261   5.953   7.270 -0.3914  0.5682  0.0553
  202LYS     NZ 3219   4.273   5.984   7.412  0.5840  0.1555  0.0552
  202LYS      H 3220   4.423   5.564   7.000 -0.8033 -0.7720 -0.4179
  202LYS     HA 3221   4.221   5.524   7.208  0.0035  0.7087 -0.2799
  202LYS    HB2 3222   4.216   5.655   6.930  0.0403 -1.2458  1.0369
  202LYS    HB3 3223   4.084   5.657   7.036  0.8420 -0.4380 -1.0192
  202LYS    HG2 3224   4.362   5.785   7.088  0.2245  1.1997  0.6784
  202LYS    HG3 3225   4.222   5.870   7.033 -0.7238  0.9233 -0.4517
  202LYS    HD2 3226   4.112   5.797   7.248 -0.0621 -0.3499  0.0705
  202LYS    HD3 3227   4.267   5.742   7.313  0.2154  0.2650  0.5459
  202LYS    HE2 3228   4.357   5.977   7.225 -0.6260 -0.0387 -0.8119
  202LYS    HE3 3229   4.185   6.019   7.230 -0.4580  0.9651  0.7938
  202LYS    HZ1 3230   4.185   5.968   7.460  0.8903  0.9454  0.9177
  202LYS    HZ2 3231   4.352   5.930   7.446  0.6955 -0.2597 -0.8103
  202LYS    HZ3 3232   4.288   6.082   7.429 -1.8957  0.6148  0.4504
  203CYS      N 3233   4.218   5.300   6.976 -0.0861  0.2120 -0.6120
  203CYS     CA 3234   4.159   5.194   6.908 -0.5649  0.1773  0.5528
  203CYS      C 3235   4.058   5.115   6.992  0.0927 -1.0152  0.4672
  203CYS      O 3236   4.085   5.057   7.090  0.2193  0.0530 -0.5750
  203CYS     CB 3237   4.269   5.095   6.854  0.2841  0.1808 -0.1212
  203CYS     SG 3238   4.209   4.952   6.768 -0.0112  0.0629  0.1208
  203CYS      H 3239   4.318   5.309   6.971  0.1183  0.4103  1.6603
  203CYS     HA 3240   4.111   5.249   6.827 -0.0328  0.9101  0.7090
  203CYS    HB2 3241   4.342   5.143   6.788  0.1354 -0.3430 -0.6866
  203CYS    HB3 3242   4.317   5.065   6.947  1.1827  0.2651 -0.5323
  204HIS      N 3243   3.930   5.120   6.945 -0.3743 -0.1668 -0.6756
  204HIS     CA 3244   3.813   5.055   7.010  0.0812  0.3220 -1.1682
  204HIS      C 3245   3.815   4.904   7.022  0.2360  0.7885 -0.4903
  204HIS      O 3246   3.716   4.836   7.071 -0.4997  0.1120 -0.3111
  204HIS     CB 3247   3.681   5.107   6.958  1.2399 -0.7607  0.5683
  204HIS     CG 3248   3.661   5.120   6.802 -0.1627 -0.3548  0.8581
  204HIS    ND1 3249   3.754   5.188   6.717  0.6690  0.2529  0.3809
  204HIS    CD2 3250   3.577   5.048   6.722  0.5589  0.1548  0.0824
  204HIS    CE1 3251   3.726   5.150   6.588 -1.1139 -0.3576 -0.0924
  204HIS    NE2 3252   3.617   5.073   6.589  0.3410 -0.4311  0.4219
  204HIS      H 3253   3.907   5.183   6.870 -0.3724  0.3782 -0.2349
  204HIS     HA 3254   3.815   5.093   7.112  1.3458 -0.0270 -1.0325
  204HIS    HB2 3255   3.592   5.054   6.993  0.1012  0.9748  0.5528
  204HIS    HB3 3256   3.668   5.206   7.000  0.2928 -0.6477  0.0628
  204HIS    HD2 3257   3.508   4.974   6.760  1.5047 -0.6559  0.2904
  204HIS    HE1 3258   3.786   5.178   6.503  0.0189  0.4966  0.9285
  204HIS    HE2 3259   3.567   5.046   6.506  0.5990  0.5333 -0.0780
  205LEU      N 3260   3.921   4.837   6.985 -0.5023  0.4889  0.0635
  205LEU     CA 3261   3.942   4.690   6.992  0.0193 -0.0191 -1.3393
  205LEU      C 3262   4.050   4.656   7.092  0.7058  0.7046  0.1406
  205LEU      O 3263   4.073   4.533   7.104 -0.3339  0.2940  0.2027
  205LEU     CB 3264   3.969   4.628   6.849  0.5510 -0.0031 -1.4603
  205LEU     CG 3265   3.876   4.658   6.732 -0.7441 -0.2900 -0.1869
  205LEU    CD1 3266   3.727   4.630   6.767 -0.0762  0.4689 -0.4074
  205LEU    CD2 3267   3.878   4.799   6.677 -0.5041  0.4208 -0.7255
  205LEU      H 3268   3.987   4.879   6.921  0.1654 -0.0986  0.3398
  205LEU     HA 3269   3.851   4.644   7.032  0.2492  0.3422 -0.3487
  205LEU    HB2 3270   4.073   4.651   6.823  1.3002 -1.0301  0.2606
  205LEU    HB3 3271   3.977   4.520   6.862 -0.2631  0.0161 -0.6037
  205LEU     HG 3272   3.910   4.591   6.654  0.4354 -0.2995  0.3011
  205LEU   HD11 3273   3.656   4.677   6.699 -0.6186  1.0850  0.5356
  205LEU   HD12 3274   3.699   4.526   6.779 -0.5735  0.6285 -0.1480
  205LEU   HD13 3275   3.697   4.669   6.864 -0.3509 -0.2091 -0.2106
  205LEU   HD21 3276   3.982   4.799   6.644 -0.0355 -0.5307  0.5663
  205LEU   HD22 3277   3.809   4.818   6.595 -0.0303  0.2237 -1.1837
  205LEU   HD23 3278   3.859   4.871   6.756  1.5514  0.6357 -0.3179
  206THR      N 3279   4.101   4.745   7.169 -0.0722 -0.6267 -0.7345
  206THR     CA 3280   4.191   4.721   7.285  0.3661 -0.2196  0.7006
  206THR      C 3281   4.157   4.809   7.407 -0.8309  0.1707 -0.9814
  206THR      O 3282   4.132   4.930   7.397  0.3673  0.7274  0.6022
  206THR     CB 3283   4.338   4.714   7.253 -1.0472 -0.4596  0.3434
  206THR    OG1 3284   4.370   4.815   7.159 -0.2102  0.9074  0.5599
  206THR    CG2 3285   4.391   4.592   7.189 -0.9145  2.6971  0.4682
  206THR      H 3286   4.078   4.843   7.155  0.5705 -0.4548 -0.6365
  206THR     HA 3287   4.157   4.624   7.322  0.2282 -0.4046  0.1134
  206THR     HB 3288   4.399   4.739   7.340 -0.0966 -0.0645 -0.3926
  206THR    HG1 3289   4.373   4.903   7.198 -0.5951  1.0426  0.2894
  206THR   HG21 3290   4.500   4.595   7.185 -0.8443  1.2154  0.2359
  206THR   HG22 3291   4.352   4.579   7.088 -0.3989 -1.2512  0.4555
  206THR   HG23 3292   4.368   4.506   7.251 -0.5677  1.4758 -0.9660
  207LYS      N 3293   4.166   4.739   7.522 -0.5983 -0.5568  0.8772
  207LYS     CA 3294   4.146   4.798   7.656 -0.6609 -0.0342  0.8088
  207LYS      C 3295   4.247   4.749   7.752 -0.7351 -0.2390 -0.2237
  207LYS      O 3296   4.258   4.632   7.789  0.0506  0.0344 -0.1771
  207LYS     CB 3297   4.010   4.762   7.700  1.3382 -0.9318 -0.0541
  207LYS     CG 3298   3.892   4.814   7.616 -0.1168  0.3026 -0.3394
  207LYS     CD 3299   3.875   4.965   7.601  0.1331  1.6034 -0.2155
  207LYS     CE 3300   3.785   5.032   7.702 -0.1071  0.8826 -0.1862
  207LYS     NZ 3301   3.823   5.171   7.720 -0.4792 -0.3623  0.1818
  207LYS      H 3302   4.182   4.640   7.512  0.2020 -0.4315  0.8372
  207LYS     HA 3303   4.157   4.906   7.646 -0.2858 -0.1445 -0.1367
  207LYS    HB2 3304   4.010   4.653   7.709 -0.3147 -0.9230  0.9038
  207LYS    HB3 3305   3.999   4.792   7.805  0.1704  1.0817 -0.6597
  207LYS    HG2 3306   3.906   4.768   7.518  0.7960 -0.4696  0.1283
  207LYS    HG3 3307   3.801   4.776   7.663  0.1644  0.6949  0.5491
  207LYS    HD2 3308   3.973   5.011   7.612  0.0566  1.8463 -0.5353
  207LYS    HD3 3309   3.835   4.990   7.503  0.5427 -0.1254 -0.8872
  207LYS    HE2 3310   3.683   5.018   7.664  0.0940  0.2565 -0.5131
  207LYS    HE3 3311   3.794   4.986   7.800  0.4168  0.4569 -0.4262
  207LYS    HZ1 3312   3.808   5.238   7.645 -0.7729 -0.2379  0.3477
  207LYS    HZ2 3313   3.779   5.227   7.791  0.8324  0.9828  0.0408
  207LYS    HZ3 3314   3.922   5.167   7.739 -0.2987 -0.2228 -0.6527
  208GLY      N 3315   4.339   4.833   7.799  0.1473 -0.8455 -0.8975
  208GLY     CA 3316   4.454   4.789   7.879  0.5341 -0.1360 -1.8942
  208GLY      C 3317   4.569   4.741   7.792  0.2046  0.4884 -0.0642
  208GLY      O 3318   4.683   4.781   7.804  0.4367 -0.8295 -0.2338
  208GLY      H 3319   4.329   4.933   7.791  1.6391 -0.4336  0.9546
  208GLY    HA2 3320   4.490   4.873   7.939 -1.0925 -0.7596  0.2422
  208GLY    HA3 3321   4.419   4.711   7.947  2.3624  0.9674  0.6814
  209LYS      N 3322   4.545   4.650   7.692  0.3039  0.2444 -0.4959
  209LYS     CA 3323   4.639   4.623   7.586 -0.2359  0.9304 -0.1504
  209LYS      C 3324   4.682   4.745   7.507 -0.3832 -0.3776  0.5384
  209LYS      O 3325   4.603   4.832   7.479 -0.2496 -0.4475  0.3511
  209LYS     CB 3326   4.580   4.512   7.499  0.0613 -0.0901 -0.5060
  209LYS     CG 3327   4.572   4.381   7.573  0.3939  0.7992 -0.9003
  209LYS     CD 3328   4.548   4.257   7.482  0.1920  0.4276 -0.8175
  209LYS     CE 3329   4.522   4.117   7.558 -0.7907 -0.7991  0.6525
  209LYS     NZ 3330   4.635   4.067   7.651  0.9460  0.1318 -0.1895
  209LYS      H 3331   4.453   4.608   7.688  0.7752 -0.8572 -0.3765
  209LYS     HA 3332   4.730   4.584   7.629  0.0118  1.0833 -0.5207
  209LYS    HB2 3333   4.481   4.539   7.463 -0.3883 -0.3820  0.4565
  209LYS    HB3 3334   4.646   4.493   7.414  0.2086 -0.5131 -0.2994
  209LYS    HG2 3335   4.669   4.366   7.620  0.3855  1.2055 -0.7409
  209LYS    HG3 3336   4.496   4.382   7.651  0.6006 -0.2737 -0.6633
  209LYS    HD2 3337   4.456   4.284   7.430 -0.2766  0.5103  0.0235
  209LYS    HD3 3338   4.633   4.248   7.414  0.8462  0.6541 -0.0572
  209LYS    HE2 3339   4.425   4.123   7.606 -0.5684 -0.3745  1.0618
  209LYS    HE3 3340   4.505   4.042   7.481 -0.9310  0.3035 -0.4534
  209LYS    HZ1 3341   4.636   4.124   7.734 -1.4619 -0.5719  0.4667
  209LYS    HZ2 3342   4.626   3.973   7.687 -1.8738  0.6417  0.9095
  209LYS    HZ3 3343   4.718   4.077   7.593  1.1811  0.7784  0.2334
  210GLN      N 3344   4.804   4.744   7.460 -0.5687 -0.6268  0.6092
  210GLN     CA 3345   4.852   4.845   7.358 -0.0374  0.0897 -0.9280
  210GLN      C 3346   4.802   4.816   7.220  0.0965  0.1207  0.4990
  210GLN      O 3347   4.807   4.697   7.182 -0.1354 -0.1287  0.4074
  210GLN     CB 3348   5.006   4.853   7.369  0.3663  0.3100 -0.7423
  210GLN     CG 3349   5.076   4.959   7.283  0.7882  0.2153 -0.0673
  210GLN     CD 3350   5.228   4.945   7.294 -0.0149 -0.0605 -0.6312
  210GLN    OE1 3351   5.279   4.869   7.379  0.1121 -0.1080  0.0601
  210GLN    NE2 3352   5.306   5.002   7.208 -0.7069 -1.2817  0.3603
  210GLN      H 3353   4.870   4.672   7.488 -0.1745 -0.6583 -0.3358
  210GLN     HA 3354   4.804   4.940   7.383 -0.3282 -0.4277  0.7839
  210GLN    HB2 3355   5.029   4.872   7.474  0.6179  0.0821 -0.7557
  210GLN    HB3 3356   5.052   4.756   7.353  0.6505  0.2263  0.4015
  210GLN    HG2 3357   5.055   4.936   7.179 -0.6492  0.0743  0.2146
  210GLN    HG3 3358   5.036   5.058   7.301 -1.5226 -0.6385  0.1936
  210GLN   HE21 3359   5.406   4.987   7.201 -0.3860  0.5249  0.1062
  210GLN   HE22 3360   5.273   5.045   7.123  0.5014 -0.5647  0.2113
  211ALA      N 3361   4.762   4.913   7.139 -0.2464 -0.3820  0.3884
  211ALA     CA 3362   4.701   4.906   7.003 -0.7377  0.8153  0.8420
  211ALA      C 3363   4.797   4.883   6.883 -0.1740  0.5164 -0.7531
  211ALA      O 3364   4.769   4.813   6.788  0.5000 -0.6776  0.6778
  211ALA     CB 3365   4.610   5.027   6.980  0.2403 -0.3784 -0.2880
  211ALA      H 3366   4.780   5.007   7.174  0.5068 -0.4701  0.2690
  211ALA     HA 3367   4.634   4.821   6.987  0.1767  0.2606 -0.3760
  211ALA    HB1 3368   4.545   5.031   7.067  1.0514  0.5445  0.3133
  211ALA    HB2 3369   4.671   5.117   6.976  0.8359 -0.7561  0.0406
  211ALA    HB3 3370   4.549   5.030   6.890 -0.8924  0.3506  0.4469
  212LEU      N 3371   4.912   4.944   6.888  0.9973  0.3651  0.1501
  212LEU     CA 3372   5.018   4.951   6.788  0.4461  0.0847  0.1912
  212LEU      C 3373   5.159   4.925   6.852  1.2446 -0.8179 -0.5170
  212LEU      O 3374   5.189   4.997   6.949  0.3082  0.4985 -0.0823
  212LEU     CB 3375   5.002   5.086   6.728  0.3136  0.0215  0.0928
  212LEU     CG 3376   5.120   5.129   6.639  0.2185  0.2179  0.7776
  212LEU    CD1 3377   5.171   5.031   6.525  0.5224  0.1513 -0.7249
  212LEU    CD2 3378   5.086   5.253   6.553  0.3716  0.0823 -1.1129
  212LEU      H 3379   4.933   5.005   6.966 -0.4257  0.3560  0.6129
  212LEU     HA 3380   5.010   4.882   6.704 -0.0429  0.7135 -0.2946
  212LEU    HB2 3381   4.922   5.082   6.655  0.0573  0.0289  0.3725
  212LEU    HB3 3382   4.985   5.173   6.792 -0.6815  0.8156 -1.1684
  212LEU     HG 3383   5.204   5.163   6.699  0.5768  0.6998  0.0412
  212LEU   HD11 3384   5.086   5.016   6.458 -0.5274 -1.5041  0.7666
  212LEU   HD12 3385   5.262   5.061   6.473  0.9259  0.1646 -0.0361
  212LEU   HD13 3386   5.181   4.934   6.575 -1.1008  0.5557  0.5654
  212LEU   HD21 3387   5.177   5.287   6.504  1.4199 -0.6166  0.1956
  212LEU   HD22 3388   5.010   5.233   6.478 -0.4660  0.7234 -0.4766
  212LEU   HD23 3389   5.044   5.333   6.614  1.7231  0.2424 -0.3179
  213GLU      N 3390   5.228   4.830   6.807  0.0269 -0.0319  0.1253
  213GLU     CA 3391   5.352   4.785   6.866 -1.3199 -0.7311  0.7178
  213GLU      C 3392   5.471   4.847   6.777  0.3958  0.1176 -1.1901
  213GLU      O 3393   5.502   4.792   6.678 -0.2922 -0.2444  0.5181
  213GLU     CB 3394   5.363   4.630   6.894 -0.4905  0.4691  0.2155
  213GLU     CG 3395   5.506   4.576   6.940  0.4073 -0.2602 -0.8012
  213GLU     CD 3396   5.536   4.599   7.091 -0.7116 -0.5810  0.3425
  213GLU    OE1 3397   5.616   4.521   7.144 -0.1019  0.5835 -0.1957
  213GLU    OE2 3398   5.494   4.700   7.155  0.5797 -0.4989  0.0572
  213GLU      H 3399   5.192   4.786   6.723  0.1408  0.6203 -0.2827
  213GLU     HA 3400   5.358   4.827   6.967  0.1820  0.3078  0.2657
  213GLU    HB2 3401   5.286   4.592   6.961 -0.1659 -0.3959  0.1282
  213GLU    HB3 3402   5.353   4.581   6.797  1.1996  1.6603 -0.6832
  213GLU    HG2 3403   5.502   4.468   6.924 -0.9237 -0.4003  0.1268
  213GLU    HG3 3404   5.582   4.622   6.878  0.6972  0.0847 -0.2145
  214ILE      N 3405   5.538   4.953   6.820 -0.2571 -0.4108 -0.1925
  214ILE     CA 3406   5.664   5.010   6.763 -0.5320 -0.4578  0.6468
  214ILE      C 3407   5.785   4.945   6.831 -0.1845 -0.3431 -0.5475
  214ILE      O 3408   5.793   4.939   6.956 -0.5693  0.2980  0.5349
  214ILE     CB 3409   5.662   5.162   6.772  0.5769  0.3686  0.5380
  214ILE    CG1 3410   5.527   5.236   6.729 -0.5105  0.9596 -0.3379
  214ILE    CG2 3411   5.768   5.216   6.680  0.1005 -0.1904  0.0798
  214ILE    CD1 3412   5.470   5.208   6.592  0.1203 -1.5888  0.4417
  214ILE      H 3413   5.504   4.990   6.907  0.4273 -0.8230  0.2699
  214ILE     HA 3414   5.664   4.975   6.659 -0.3962 -0.5440  0.6764
  214ILE     HB 3415   5.688   5.190   6.874 -0.3384 -0.6301  1.0915
  214ILE   HG12 3416   5.458   5.196   6.803 -0.2511 -0.6098 -0.8760
  214ILE   HG13 3417   5.544   5.343   6.745  1.0826  0.6334  0.6632
  214ILE   HG21 3418   5.783   5.319   6.712 -0.5359 -0.2176  0.4937
  214ILE   HG22 3419   5.860   5.159   6.695  0.3556  0.2774  0.3307
  214ILE   HG23 3420   5.736   5.215   6.576 -0.8326  1.0367  0.3154
  214ILE   HD11 3421   5.426   5.109   6.584 -0.7280 -1.2952  1.1041
  214ILE   HD12 3422   5.387   5.278   6.582  0.9069 -0.7140 -0.4024
  214ILE   HD13 3423   5.538   5.244   6.515  0.3916  0.3723  1.4613
  215ARG      N 3424   5.890   4.908   6.759 -0.4123 -0.0421  0.0472
  215ARG     CA 3425   6.025   4.853   6.804  0.2327  0.3268 -0.7439
  215ARG      C 3426   6.147   4.904   6.723  1.3489  0.1748  0.4833
  215ARG      O 3427   6.133   4.936   6.605  0.1075  0.5346 -0.6511
  215ARG     CB 3428   6.035   4.700   6.811  0.1519  0.7637 -1.2910
  215ARG     CG 3429   5.911   4.637   6.881  0.0347 -0.8302 -0.0858
  215ARG     CD 3430   5.911   4.486   6.880 -0.9934 -0.1554  0.2453
  215ARG     NE 3431   5.793   4.427   6.950 -0.6611  1.2757 -0.0719
  215ARG     CZ 3432   5.749   4.300   6.946  0.4048  0.4447 -0.5455
  215ARG    NH1 3433   5.662   4.262   7.039 -0.0064 -0.1418  0.5461
  215ARG    NH2 3434   5.792   4.219   6.867  0.0096  0.6506  0.0524
  215ARG      H 3435   5.878   4.919   6.659 -0.8580  0.7982  0.1710
  215ARG     HA 3436   6.041   4.892   6.905 -0.0219 -0.3926 -0.4125
  215ARG    HB2 3437   6.027   4.658   6.711 -0.0997 -0.3729 -0.8198
  215ARG    HB3 3438   6.124   4.662   6.860 -1.6246 -0.2178  1.7271
  215ARG    HG2 3439   5.914   4.672   6.984 -0.7176  0.0048 -0.3325
  215ARG    HG3 3440   5.820   4.671   6.832  0.8760  0.6484 -0.7521
  215ARG    HD2 3441   5.921   4.449   6.778  0.5504 -0.6023  0.5086
  215ARG    HD3 3442   5.997   4.443   6.931 -1.4342 -2.0598 -0.4110
  215ARG     HE 3443   5.751   4.472   7.030  0.0396  0.0026  1.0915
  215ARG   HH11 3444   5.643   4.163   7.046 -1.0219 -0.0260 -0.1739
  215ARG   HH12 3445   5.622   4.330   7.103  0.7209  0.3006  0.5526
  215ARG   HH21 3446   5.757   4.125   6.855  1.4285 -0.0077  0.6117
  215ARG   HH22 3447   5.879   4.243   6.822  0.3832 -0.3325  0.2127
  216SER      N 3448   6.256   4.934   6.786 -0.3966 -0.3357  0.4782
  216SER     CA 3449   6.366   5.009   6.719  0.3934  0.0275 -0.1526
  216SER      C 3450   6.497   4.995   6.787 -0.7839 -0.4630  0.2964
  216SER      O 3451   6.514   4.977   6.906  0.3902 -0.3210  0.1037
  216SER     CB 3452   6.334   5.161   6.691 -0.2133 -0.5344 -1.2082
  216SER     OG 3453   6.336   5.239   6.814 -0.4807  0.0958  0.3876
  216SER      H 3454   6.260   4.913   6.884  0.3070 -0.1433  0.5036
  216SER     HA 3455   6.382   4.967   6.620  1.9498 -0.8725  0.4192
  216SER    HB2 3456   6.411   5.197   6.624  0.3707  0.1333 -0.2249
  216SER    HB3 3457   6.244   5.183   6.634  0.0287  1.7769 -0.8777
  216SER     HG 3458   6.247   5.257   6.845 -0.3663  1.2591  0.1223
  217SER      N 3459   6.599   5.038   6.707 -0.0532 -0.2458 -0.1890
  217SER     CA 3460   6.731   5.085   6.750 -0.2102 -0.0807  0.2631
  217SER      C 3461   6.781   5.191   6.642  0.1060  0.7858 -0.2636
  217SER      O 3462   6.821   5.148   6.539 -0.3461 -0.3906  0.3458
  217SER     CB 3463   6.836   4.978   6.769 -1.5343  0.0299  0.5646
  217SER     OG 3464   6.966   5.045   6.797 -0.5355 -0.4429  0.0633
  217SER      H 3465   6.576   5.045   6.609 -0.2393  0.4744 -0.1054
  217SER     HA 3466   6.731   5.130   6.849  1.0033  0.9669 -0.1513
  217SER    HB2 3467   6.807   4.921   6.857 -0.9059 -0.9362  0.1837
  217SER    HB3 3468   6.840   4.905   6.687  0.1339  0.8148 -0.1430
  217SER     HG 3469   6.966   5.083   6.885  0.1740 -0.3928  0.0541
  218LEU      N 3470   6.771   5.319   6.683 -0.3031 -1.1731  0.5938
  218LEU     CA 3471   6.808   5.428   6.592 -0.7991 -0.5644  0.3730
  218LEU      C 3472   6.845   5.551   6.676 -0.0794 -0.1786 -0.1497
  218LEU      O 3473   6.758   5.602   6.750 -0.2324  0.1840  0.4392
  218LEU     CB 3474   6.684   5.470   6.509  0.5864  0.3129  0.2598
  218LEU     CG 3475   6.694   5.587   6.413  0.2132 -0.1673  0.6854
  218LEU    CD1 3476   6.793   5.555   6.295  1.5139 -0.3832 -0.4080
  218LEU    CD2 3477   6.555   5.625   6.355 -0.8874  0.1315 -0.0541
  218LEU      H 3478   6.718   5.337   6.767  0.7652 -0.5951  1.1920
  218LEU     HA 3479   6.882   5.386   6.524 -1.4853 -1.8297  0.3399
  218LEU    HB2 3480   6.653   5.386   6.447  0.4988  0.8862 -0.5073
  218LEU    HB3 3481   6.602   5.494   6.577 -0.5952  0.1318 -1.0075
  218LEU     HG 3482   6.718   5.674   6.473  0.1564  0.1754  0.2234
  218LEU   HD11 3483   6.897   5.554   6.329  2.1102  1.2733 -1.8781
  218LEU   HD12 3484   6.761   5.463   6.246 -1.2341  0.0934  0.1533
  218LEU   HD13 3485   6.777   5.633   6.220 -0.9278 -0.5748 -0.2339
  218LEU   HD21 3486   6.518   5.550   6.285 -0.2282  0.4360 -0.7478
  218LEU   HD22 3487   6.486   5.646   6.438 -0.3875  0.1113  0.3767
  218LEU   HD23 3488   6.571   5.714   6.295  0.8199  0.0106  0.1407
  219SER      N 3489   6.972   5.591   6.670 -0.2481 -0.1913 -0.2952
  219SER     CA 3490   7.019   5.715   6.734 -0.0682  0.0441 -0.2839
  219SER      C 3491   7.053   5.832   6.639  0.0296  0.2449  0.1025
  219SER      O 3492   7.034   5.951   6.673 -0.2375  0.0316  0.5812
  219SER     CB 3493   7.140   5.688   6.829  0.4566 -0.5708 -0.1269
  219SER     OG 3494   7.256   5.705   6.748  0.1937 -0.2637 -0.2739
  219SER      H 3495   7.042   5.529   6.631  0.6860  0.1415  0.7321
  219SER     HA 3496   6.943   5.757   6.800 -0.3537 -0.5265 -0.2329
  219SER    HB2 3497   7.128   5.772   6.897 -1.2799  0.0269 -1.0303
  219SER    HB3 3498   7.130   5.593   6.881 -0.6257 -0.1761  0.4417
  219SER     HG 3499   7.306   5.624   6.758 -0.3079 -0.6724 -0.9050
  220GLU      N 3500   7.077   5.797   6.514  0.1348 -0.2944  0.3273
  220GLU     CA 3501   7.091   5.894   6.403 -0.5355  0.0014  0.3936
  220GLU      C 3502   6.949   5.943   6.367  0.9030  0.7035 -0.0506
  220GLU      O 3503   6.850   5.869   6.354 -0.3813 -0.4850 -0.2590
  220GLU     CB 3504   7.151   5.830   6.272 -0.2003 -1.0740 -0.3558
  220GLU     CG 3505   7.300   5.798   6.280  0.4953 -0.5100 -0.1259
  220GLU     CD 3506   7.355   5.775   6.139 -0.2238  0.7351 -0.3175
  220GLU    OE1 3507   7.450   5.848   6.097 -0.2041  0.3463  0.4950
  220GLU    OE2 3508   7.301   5.684   6.070  0.0376 -0.1791 -0.6376
  220GLU      H 3509   7.080   5.698   6.496  1.7005 -0.3337  0.5012
  220GLU     HA 3510   7.156   5.975   6.435 -0.1955  0.3128 -0.9618
  220GLU    HB2 3511   7.092   5.744   6.241 -0.9084 -0.5222 -0.5846
  220GLU    HB3 3512   7.147   5.909   6.197  0.1108  0.2825  0.9787
  220GLU    HG2 3513   7.363   5.883   6.306 -0.0742 -0.2087  0.3081
  220GLU    HG3 3514   7.314   5.715   6.350  0.4989 -0.6910 -0.3394
  221LYS      N 3515   6.943   6.069   6.322 -0.9374  1.1358  0.2207
  221LYS     CA 3516   6.823   6.144   6.292  0.3072 -0.4587  0.1812
  221LYS      C 3517   6.739   6.116   6.158  0.5454  0.1111 -0.6379
  221LYS      O 3518   6.668   6.196   6.100  0.1558 -0.2211 -0.0244
  221LYS     CB 3519   6.848   6.295   6.303  0.0039 -0.4816 -0.7790
  221LYS     CG 3520   6.878   6.353   6.449  0.1016  0.4761 -0.4884
  221LYS     CD 3521   6.915   6.499   6.466  0.1871  0.6072  0.2526
  221LYS     CE 3522   6.908   6.551   6.612  0.3040 -0.8088  0.2232
  221LYS     NZ 3523   6.964   6.693   6.599 -0.4821 -0.0924 -0.3947
  221LYS      H 3524   7.035   6.110   6.326 -0.0108 -0.5822 -0.8175
  221LYS     HA 3525   6.756   6.118   6.373  0.6558 -0.7474  0.3836
  221LYS    HB2 3526   6.932   6.317   6.237  0.1823 -0.1472 -0.4433
  221LYS    HB3 3527   6.761   6.344   6.260 -0.1813  0.6570  0.7296
  221LYS    HG2 3528   6.794   6.333   6.516 -0.0898  0.9488 -0.5809
  221LYS    HG3 3529   6.964   6.292   6.475  0.0052  0.1975 -0.8050
  221LYS    HD2 3530   7.007   6.528   6.417 -0.1933  1.8824  0.2070
  221LYS    HD3 3531   6.841   6.554   6.407  0.0532 -0.4024 -0.5838
  221LYS    HE2 3532   6.804   6.551   6.645  0.1982  1.1128  0.0837
  221LYS    HE3 3533   6.970   6.492   6.680  0.2024 -0.3933  0.6845
  221LYS    HZ1 3534   7.058   6.688   6.563 -0.1363  0.0585  0.4253
  221LYS    HZ2 3535   6.909   6.756   6.542 -1.6358 -0.5841  0.0999
  221LYS    HZ3 3536   6.980   6.731   6.692 -1.5687  0.7959 -0.5355
  222ARG      N 3537   6.745   5.991   6.112  0.2208  0.2817 -0.1884
  222ARG     CA 3538   6.687   5.937   5.989  0.2920 -0.8037 -1.2351
  222ARG      C 3539   6.533   5.968   5.987  0.3367  0.2799 -0.6370
  222ARG      O 3540   6.446   5.912   6.057  0.2935  0.3555  0.3945
  222ARG     CB 3541   6.724   5.790   5.979  0.5551  0.0312 -0.5685
  222ARG     CG 3542   6.878   5.761   5.997  0.9012  0.0160 -1.0591
  222ARG     CD 3543   6.974   5.863   5.932 -0.9375 -0.4494  0.2541
  222ARG     NE 3544   7.105   5.807   5.907  0.1563 -0.4969 -0.1307
  222ARG     CZ 3545   7.178   5.817   5.793  0.2888 -0.2293 -0.4230
  222ARG    NH1 3546   7.142   5.888   5.690  0.2734  0.1848  0.5476
  222ARG    NH2 3547   7.288   5.751   5.789  0.2645 -0.4901 -0.3353
  222ARG      H 3548   6.790   5.919   6.167 -0.5267  0.2878  0.4730
  222ARG     HA 3549   6.724   5.991   5.902 -0.4193 -0.2926 -1.2401
  222ARG    HB2 3550   6.671   5.733   6.055  0.1763  0.2383 -0.6699
  222ARG    HB3 3551   6.682   5.759   5.884 -1.4317 -0.5861  0.3912
  222ARG    HG2 3552   6.902   5.741   6.101 -1.0113 -0.8126 -0.6882
  222ARG    HG3 3553   6.900   5.661   5.959  0.5885 -0.3031 -0.4318
  222ARG    HD2 3554   6.927   5.899   5.841  0.6022  0.5037 -0.2314
  222ARG    HD3 3555   7.000   5.946   5.997 -1.6463  0.1031 -0.1524
  222ARG     HE 3556   7.149   5.750   5.978  0.0255  0.1754  0.5158
  222ARG   HH11 3557   7.208   5.919   5.621 -1.3172  0.1441 -1.1256
  222ARG   HH12 3558   7.051   5.932   5.695 -0.3969 -0.9462 -0.5356
  222ARG   HH21 3559   7.345   5.766   5.706  0.5227  0.9894  0.0597
  222ARG   HH22 3560   7.325   5.716   5.876 -1.0080  0.1614  0.5142
  223ALA      N 3561   6.496   6.050   5.889  0.3191 -0.9251  0.6185
  223ALA     CA 3562   6.357   6.090   5.865 -0.3536  0.5163  0.0643
  223ALA      C 3563   6.322   6.056   5.717 -0.0586 -0.2442 -0.1020
  223ALA      O 3564   6.417   6.050   5.634 -0.5221 -0.4836  0.0806
  223ALA     CB 3565   6.318   6.234   5.910  0.7468  0.2251  0.8151
  223ALA      H 3566   6.563   6.100   5.831 -0.6115  0.2204  0.4503
  223ALA     HA 3567   6.294   6.025   5.926 -1.5902  0.7159 -0.9196
  223ALA    HB1 3568   6.369   6.302   5.842 -0.7613  0.3819 -0.2696
  223ALA    HB2 3569   6.213   6.265   5.906  0.9850  1.0373 -0.5416
  223ALA    HB3 3570   6.336   6.253   6.016  0.6834  0.2927  0.8140
  224LEU      N 3571   6.195   6.050   5.684 -0.1182  0.7069 -0.0735
  224LEU     CA 3572   6.165   5.999   5.546  0.9391 -0.0709 -0.5940
  224LEU      C 3573   6.174   6.117   5.443 -0.6224 -0.5674  0.1100
  224LEU      O 3574   6.189   6.105   5.322  0.1940  1.0663  0.4691
  224LEU     CB 3575   6.019   5.935   5.544 -0.1895 -1.3276  0.8676
  224LEU     CG 3576   5.976   5.831   5.643 -0.0627  0.2177 -0.0929
  224LEU    CD1 3577   5.858   5.758   5.580  0.2307 -0.4286 -1.2844
  224LEU    CD2 3578   6.095   5.729   5.671 -1.1260 -0.4966  0.0618
  224LEU      H 3579   6.124   6.083   5.748  0.0861 -0.3804  0.7669
  224LEU     HA 3580   6.241   5.925   5.521  0.2030 -0.7168 -0.9916
  224LEU    HB2 3581   5.939   6.008   5.556 -0.0436 -0.8722 -0.5251
  224LEU    HB3 3582   6.006   5.892   5.445  0.1418 -0.9690  0.6627
  224LEU     HG 3583   5.947   5.887   5.732  1.4705  0.3699  0.3593
  224LEU   HD11 3584   5.802   5.692   5.646  0.6796  0.4161  0.0194
  224LEU   HD12 3585   5.785   5.832   5.546  0.1691 -0.3839 -1.0599
  224LEU   HD13 3586   5.889   5.693   5.498  0.8976 -0.5080 -0.9816
  224LEU   HD21 3587   6.120   5.665   5.586 -1.5722 -1.1533  0.4092
  224LEU   HD22 3588   6.188   5.774   5.705 -1.3444 -0.9207  1.3087
  224LEU   HD23 3589   6.067   5.660   5.750 -0.5931  0.0787  0.7776
  225THR      N 3590   6.176   6.238   5.489  0.8153 -1.0972 -0.7648
  225THR     CA 3591   6.196   6.374   5.417  0.8720  1.0186 -0.6264
  225THR      C 3592   6.342   6.401   5.396  0.0481 -1.0018  0.4244
  225THR      O 3593   6.366   6.489   5.313 -0.3053  0.3159  0.6291
  225THR     CB 3594   6.136   6.484   5.507  0.8157 -0.0286  0.5197
  225THR    OG1 3595   6.192   6.492   5.639  0.6325 -0.3986  0.0691
  225THR    CG2 3596   5.984   6.465   5.515 -1.1121 -0.1200 -0.4894
  225THR      H 3597   6.166   6.249   5.589 -1.3667 -0.7305 -0.9407
  225THR     HA 3598   6.143   6.361   5.323  0.3167  0.3606 -0.2370
  225THR     HB 3599   6.137   6.579   5.453 -1.5275 -0.4201 -0.4498
  225THR    HG1 3600   6.157   6.573   5.678  0.5886 -0.4121  0.0577
  225THR   HG21 3601   5.963   6.369   5.562  0.1919 -1.0194 -1.5651
  225THR   HG22 3602   5.937   6.541   5.577 -0.8807  0.1424 -0.6297
  225THR   HG23 3603   5.945   6.464   5.413 -1.0096 -1.7012 -0.5633
  226ASP      N 3604   6.438   6.328   5.446 -0.0256 -0.3000 -0.4478
  226ASP     CA 3605   6.581   6.354   5.427 -0.1528  0.4208  0.8021
  226ASP      C 3606   6.616   6.355   5.272  0.1004 -0.6643 -0.1054
  226ASP      O 3607   6.579   6.261   5.206  0.8955 -0.0121  0.9149
  226ASP     CB 3608   6.674   6.256   5.492 -0.4139  1.2598 -0.4433
  226ASP     CG 3609   6.651   6.238   5.634  0.1050 -0.0158  0.4238
  226ASP    OD1 3610   6.589   6.328   5.697 -0.1143 -0.3518  0.1887
  226ASP    OD2 3611   6.693   6.138   5.683  0.1962 -0.0607  0.2672
  226ASP      H 3612   6.423   6.240   5.493 -0.0533 -0.2914 -0.4400
  226ASP     HA 3613   6.610   6.452   5.465  1.3472  0.1247  0.5365
  226ASP    HB2 3614   6.659   6.161   5.441 -1.2633  1.5102 -0.7014
  226ASP    HB3 3615   6.778   6.278   5.470 -0.2292  0.1825 -0.7345
  227PRO      N 3616   6.694   6.454   5.226 -0.1590 -0.7397  0.0826
  227PRO     CA 3617   6.721   6.465   5.088  0.6285  0.6860  0.9864
  227PRO      C 3618   6.813   6.358   5.043 -0.1361  0.2756 -0.1679
  227PRO      O 3619   6.895   6.308   5.122  0.1069 -0.3005  0.2438
  227PRO     CB 3620   6.762   6.609   5.064  0.7314 -0.1337  0.9490
  227PRO     CG 3621   6.826   6.652   5.190 -0.3070 -0.3558  0.3259
  227PRO     CD 3622   6.750   6.574   5.297  0.4649  0.5157 -0.3913
  227PRO     HA 3623   6.627   6.435   5.040  0.8075 -0.4089  1.2573
  227PRO    HB2 3624   6.830   6.608   4.979  0.8987 -0.8131  1.0736
  227PRO    HB3 3625   6.677   6.674   5.045  1.5593  1.0530  1.0813
  227PRO    HG2 3626   6.934   6.640   5.198 -0.0467  1.7516  0.9469
  227PRO    HG3 3627   6.806   6.757   5.208  0.3563  0.1530 -1.5121
  227PRO    HD2 3628   6.803   6.545   5.388 -0.0961  0.1236 -0.1754
  227PRO    HD3 3629   6.656   6.621   5.325  0.0507  0.4325 -1.5248
  228ILE      N 3630   6.812   6.330   4.916  0.0365 -0.4686  0.5187
  228ILE     CA 3631   6.904   6.231   4.860  0.2836 -0.4612 -0.7712
  228ILE      C 3632   7.028   6.309   4.811  0.8480  0.2631 -0.2859
  228ILE      O 3633   7.015   6.414   4.746 -0.1482 -0.0593 -0.4735
  228ILE     CB 3634   6.830   6.157   4.755  0.4255 -0.0866 -0.0218
  228ILE    CG1 3635   6.689   6.098   4.797 -1.3505 -0.2126  0.9843
  228ILE    CG2 3636   6.912   6.034   4.716  0.6364 -0.6575  0.4350
  228ILE    CD1 3637   6.619   6.022   4.682  0.2539 -0.4569 -0.6377
  228ILE      H 3638   6.749   6.381   4.855  0.1777 -0.8930  0.0091
  228ILE     HA 3639   6.927   6.165   4.944 -0.9188  0.0535  0.0113
  228ILE     HB 3640   6.823   6.233   4.676 -0.5479 -0.1585 -0.0318
  228ILE   HG12 3641   6.702   6.047   4.892 -0.9072 -0.4843  0.7851
  228ILE   HG13 3642   6.622   6.182   4.817 -2.2492 -0.4972 -0.5244
  228ILE   HG21 3643   7.014   6.066   4.697  0.1488  0.1273 -1.2408
  228ILE   HG22 3644   6.899   5.952   4.787  0.9800 -0.9583  0.1563
  228ILE   HG23 3645   6.874   6.002   4.619 -1.6033  0.3922  0.8165
  228ILE   HD11 3646   6.516   6.032   4.715  0.6159  0.1226  0.3880
  228ILE   HD12 3647   6.629   6.071   4.585  0.8197  1.9692  0.4969
  228ILE   HD13 3648   6.649   5.917   4.684 -0.3108 -0.6272 -0.5982
  229GLN      N 3649   7.147   6.264   4.839 -0.9152 -0.8476 -0.1659
  229GLN     CA 3650   7.280   6.333   4.799  0.4601  0.7885  0.1539
  229GLN      C 3651   7.285   6.336   4.645  0.0213 -0.1705  0.2655
  229GLN      O 3652   7.231   6.255   4.565 -0.1908 -0.0718 -0.9505
  229GLN     CB 3653   7.405   6.251   4.839  0.4212 -0.0778 -0.0870
  229GLN     CG 3654   7.427   6.256   4.994 -0.2244 -0.2067 -0.0610
  229GLN     CD 3655   7.495   6.381   5.042 -0.6290 -0.7886  0.4492
  229GLN    OE1 3656   7.512   6.484   4.978  0.3103  0.2378  0.8369
  229GLN    NE2 3657   7.553   6.370   5.159  1.1915 -0.5246 -0.2047
  229GLN      H 3658   7.157   6.184   4.900  0.7975 -0.2993  0.3770
  229GLN     HA 3659   7.270   6.437   4.828  0.7292  0.9228 -0.2259
  229GLN    HB2 3660   7.379   6.148   4.814 -1.4918  0.8100 -2.6224
  229GLN    HB3 3661   7.483   6.294   4.776 -0.3317 -0.3780 -1.2923
  229GLN    HG2 3662   7.334   6.230   5.045  0.2087 -0.4681  0.6209
  229GLN    HG3 3663   7.498   6.175   5.010  0.5998  0.3397 -0.7685
  229GLN   HE21 3664   7.620   6.440   5.187  0.3454  0.2101  0.1001
  229GLN   HE22 3665   7.540   6.283   5.210  0.1582  0.1529  0.7832
  230GLY      N 3666   7.342   6.451   4.609  0.1910  0.9514  0.4579
  230GLY     CA 3667   7.373   6.482   4.474 -0.6307 -0.8707  1.6467
  230GLY      C 3668   7.489   6.409   4.406 -0.6578  0.0134 -0.2589
  230GLY      O 3669   7.567   6.348   4.481 -0.1171 -0.7736  0.6024
  230GLY      H 3670   7.356   6.524   4.677  0.2607  0.8193  0.5868
  230GLY    HA2 3671   7.286   6.484   4.408  0.5068 -0.3628  0.0499
  230GLY    HA3 3672   7.419   6.580   4.480 -1.0128 -0.4183 -0.7932
  231THR      N 3673   7.516   6.419   4.271  0.5337 -1.0441  0.1833
  231THR     CA 3674   7.617   6.349   4.189  0.4144  0.0484 -0.6061
  231THR      C 3675   7.664   6.210   4.240 -0.2857  0.6369 -0.4618
  231THR      O 3676   7.770   6.181   4.292 -0.1189 -0.5099 -0.6839
  231THR     CB 3677   7.738   6.442   4.166  0.1368  0.7561 -0.0264
  231THR    OG1 3678   7.690   6.568   4.136 -0.4073 -0.1159 -0.6127
  231THR    CG2 3679   7.817   6.396   4.038 -0.2670  0.2780 -0.5864
  231THR      H 3680   7.444   6.471   4.223  0.1826 -1.3048  0.4173
  231THR     HA 3681   7.572   6.331   4.091 -1.0437  0.2522 -0.0232
  231THR     HB 3682   7.805   6.442   4.252 -0.6405  0.9387  0.6043
  231THR    HG1 3683   7.623   6.585   4.203 -0.3405 -1.2175 -0.2189
  231THR   HG21 3684   7.916   6.443   4.035 -0.3016  0.5326  0.7570
  231THR   HG22 3685   7.835   6.289   4.039  0.1633  0.3303  0.6569
  231THR   HG23 3686   7.758   6.430   3.952 -1.2677  0.3169  0.0815
  232GLU      N 3687   7.575   6.115   4.237  0.6168  0.8621  0.5724
  232GLU     CA 3688   7.593   5.973   4.277 -0.2819  0.6365 -0.0280
  232GLU      C 3689   7.684   5.910   4.173 -0.3852 -0.5490  0.1238
  232GLU      O 3690   7.660   5.918   4.056  0.0645 -0.3213  0.4847
  232GLU     CB 3691   7.455   5.899   4.271 -0.6538  0.5885  0.1305
  232GLU     CG 3692   7.444   5.739   4.271  0.6484 -1.0125  1.5201
  232GLU     CD 3693   7.493   5.679   4.403  0.3347 -0.8846  0.2282
  232GLU    OE1 3694   7.616   5.690   4.435  0.2436  0.2138  0.2242
  232GLU    OE2 3695   7.415   5.648   4.496  0.5978  0.2059  0.1035
  232GLU      H 3696   7.489   6.137   4.189  0.1127  0.5694  1.2979
  232GLU     HA 3697   7.638   5.963   4.376 -0.2505  0.7943 -0.0264
  232GLU    HB2 3698   7.395   5.934   4.354 -1.2736 -0.6724  0.2733
  232GLU    HB3 3699   7.406   5.933   4.180 -0.8065  0.5477  0.1967
  232GLU    HG2 3700   7.339   5.714   4.255  0.6146 -0.0499 -0.1855
  232GLU    HG3 3701   7.512   5.701   4.195 -0.7593  0.3908 -0.6663
  233TYR      N 3702   7.788   5.836   4.223  0.2482 -0.3588 -0.1662
  233TYR     CA 3703   7.889   5.762   4.148  0.2247  0.9531 -0.5233
  233TYR      C 3704   7.901   5.609   4.180 -0.1838  0.5162  0.5683
  233TYR      O 3705   7.983   5.546   4.106 -0.1619  0.0676 -0.1823
  233TYR     CB 3706   8.029   5.835   4.154 -0.2636  1.3372 -0.0763
  233TYR     CG 3707   8.044   5.965   4.082  0.1814 -0.7308  0.1021
  233TYR    CD1 3708   8.033   5.972   3.939  0.6448  0.4796 -1.0711
  233TYR    CD2 3709   8.087   6.078   4.157  0.3905 -0.4738  0.0148
  233TYR    CE1 3710   8.069   6.092   3.875  0.1196  0.3768  0.3144
  233TYR    CE2 3711   8.110   6.197   4.088 -0.2955  0.0473 -0.8022
  233TYR     CZ 3712   8.102   6.208   3.945 -0.0702  0.7683 -0.5202
  233TYR     OH 3713   8.142   6.320   3.887  0.3589 -0.4853 -0.3547
  233TYR      H 3714   7.807   5.848   4.322 -0.1755  1.3605 -0.2300
  233TYR     HA 3715   7.863   5.762   4.042  1.1934  0.8125 -0.7802
  233TYR    HB2 3716   8.054   5.839   4.260 -0.6108  0.1213  0.0871
  233TYR    HB3 3717   8.109   5.774   4.112  0.1513  1.6010  0.3109
  233TYR    HD1 3718   8.016   5.883   3.881 -0.3488  0.1378 -0.3076
  233TYR    HD2 3719   8.107   6.070   4.263  1.1564  0.0026 -0.0815
  233TYR    HE1 3720   8.070   6.102   3.767  0.4424  0.0670  0.2847
  233TYR    HE2 3721   8.127   6.279   4.157 -0.9177 -0.9382  0.6128
  233TYR     HH 3722   8.176   6.383   3.952 -0.6341 -0.4062  0.1370
  234SER      N 3723   7.828   5.550   4.273 -0.5051  0.5025 -0.1126
  234SER     CA 3724   7.822   5.401   4.281 -0.2462  0.3832  0.3659
  234SER      C 3725   7.760   5.337   4.158 -0.0541  0.5849  0.3081
  234SER      O 3726   7.638   5.339   4.138  0.4684 -0.4932 -0.7460
  234SER     CB 3727   7.743   5.355   4.399  0.7377  0.1123 -1.8685
  234SER     OG 3728   7.773   5.435   4.511  1.0399 -0.2596 -0.4526
  234SER      H 3729   7.772   5.614   4.328 -0.5225  1.0706 -0.7662
  234SER     HA 3730   7.922   5.356   4.289 -0.7137 -1.2088 -1.2995
  234SER    HB2 3731   7.639   5.382   4.376  0.7109  0.4327 -1.3949
  234SER    HB3 3732   7.753   5.249   4.421 -0.9024  0.2164 -0.1503
  234SER     HG 3733   7.725   5.518   4.511 -0.6360 -1.1278  0.3635
  235ALA      N 3734   7.837   5.258   4.073 -0.4741 -0.5405  0.5655
  235ALA     CA 3735   7.784   5.194   3.949 -0.0354 -0.0320  0.4626
  235ALA      C 3736   7.662   5.105   3.966 -0.6356  0.0881 -0.6885
  235ALA      O 3737   7.581   5.086   3.873 -0.2748 -0.2927  0.2470
  235ALA     CB 3738   7.902   5.120   3.882  0.1334 -0.2202 -0.0526
  235ALA      H 3739   7.935   5.276   4.087 -0.4818 -0.0752  0.1169
  235ALA     HA 3740   7.751   5.272   3.881 -0.0067  0.2219  0.7371
  235ALA    HB1 3741   7.970   5.072   3.953  0.2936 -0.2489 -0.2237
  235ALA    HB2 3742   7.867   5.041   3.816 -0.9600  0.3597 -0.2054
  235ALA    HB3 3743   7.965   5.193   3.831  0.7336 -0.7657 -0.1163
  236GLU      N 3744   7.643   5.054   4.090 -0.4805  0.1788  0.1825
  236GLU     CA 3745   7.530   4.969   4.127 -0.1735 -1.1344  0.7995
  236GLU      C 3746   7.397   5.041   4.105  0.6192  0.0186 -0.5796
  236GLU      O 3747   7.298   4.980   4.067 -0.5857  0.0444 -0.3337
  236GLU     CB 3748   7.558   4.909   4.261  0.5447  0.1336 -0.3255
  236GLU     CG 3749   7.579   5.001   4.375 -0.9201 -0.2930 -1.1143
  236GLU     CD 3750   7.653   4.940   4.497  0.3142 -0.3371  0.5795
  236GLU    OE1 3751   7.729   5.010   4.566 -0.0738  0.4188 -0.1499
  236GLU    OE2 3752   7.644   4.818   4.520  0.0500 -0.1846  0.0861
  236GLU      H 3753   7.719   5.051   4.156 -0.2786  0.3312 -0.0408
  236GLU     HA 3754   7.533   4.890   4.052  0.9054  0.0157 -0.4907
  236GLU    HB2 3755   7.472   4.845   4.281  0.4031  0.4026 -0.0512
  236GLU    HB3 3756   7.645   4.847   4.242  0.3752  0.1213 -1.1387
  236GLU    HG2 3757   7.653   5.075   4.344 -1.0736  0.0579 -0.6746
  236GLU    HG3 3758   7.489   5.052   4.411  0.4045  1.1579  0.4991
  237SER      N 3759   7.387   5.170   4.127  0.1711 -0.6522  0.7798
  237SER     CA 3760   7.268   5.256   4.115 -1.0167  0.8111 -0.5482
  237SER      C 3761   7.208   5.265   3.978 -0.7541  0.3398 -0.0106
  237SER      O 3762   7.088   5.250   3.965 -0.3388 -0.4082 -0.5075
  237SER     CB 3763   7.302   5.400   4.151 -0.3008 -1.3306 -0.2266
  237SER     OG 3764   7.405   5.453   4.067  0.2799  0.1350 -1.1574
  237SER      H 3765   7.476   5.207   4.157  0.3895  0.0068 -0.5376
  237SER     HA 3766   7.193   5.218   4.184 -0.0498 -0.0667  0.0781
  237SER    HB2 3767   7.220   5.471   4.141  0.9559  0.1839 -0.6705
  237SER    HB3 3768   7.332   5.418   4.254 -0.2444  0.5101 -0.4959
  237SER     HG 3769   7.491   5.419   4.094 -0.2874 -0.3286  0.2424
  238LEU      N 3770   7.289   5.252   3.869 -0.2448 -0.0283  0.0680
  238LEU     CA 3771   7.236   5.259   3.729 -0.5166  0.5397  0.0829
  238LEU      C 3772   7.151   5.137   3.710  0.2677 -0.0728  0.2097
  238LEU      O 3773   7.053   5.145   3.635  0.1867  0.4128 -0.4537
  238LEU     CB 3774   7.348   5.271   3.618  0.1578  0.9912 -0.3653
  238LEU     CG 3775   7.405   5.405   3.596 -0.8430 -0.5666  0.7831
  238LEU    CD1 3776   7.537   5.410   3.676 -0.4941  1.4081 -0.4129
  238LEU    CD2 3777   7.441   5.428   3.450  0.3907  0.0642 -0.0091
  238LEU      H 3778   7.384   5.224   3.888 -0.5347 -1.2508 -0.1181
  238LEU     HA 3779   7.170   5.346   3.730 -0.6115  0.4684  0.1129
  238LEU    HB2 3780   7.427   5.198   3.634 -0.8572 -0.3232 -0.8863
  238LEU    HB3 3781   7.297   5.249   3.524 -1.2330  0.4874  0.4525
  238LEU     HG 3782   7.346   5.489   3.631 -0.9595 -0.0025 -0.6585
  238LEU   HD11 3783   7.524   5.387   3.781  0.1519  0.4447 -0.5150
  238LEU   HD12 3784   7.614   5.345   3.635  0.6799  1.4575  1.4715
  238LEU   HD13 3785   7.587   5.507   3.669  0.0251  1.1185 -0.9710
  238LEU   HD21 3786   7.501   5.344   3.414  0.8143  0.4860 -0.3149
  238LEU   HD22 3787   7.360   5.451   3.382  0.7766  0.1762 -0.4439
  238LEU   HD23 3788   7.507   5.514   3.438  1.2194 -0.5117  0.1784
  239VAL      N 3789   7.182   5.015   3.770  0.2290 -0.7056  0.5689
  239VAL     CA 3790   7.093   4.900   3.749 -1.1632  1.1931  0.6359
  239VAL      C 3791   6.952   4.916   3.814 -0.4178  0.3276  0.1833
  239VAL      O 3792   6.852   4.891   3.742 -0.2549 -0.5047 -0.2961
  239VAL     CB 3793   7.164   4.764   3.778  0.2479  0.3804  0.7458
  239VAL    CG1 3794   7.076   4.657   3.697 -0.2231  0.0080 -0.4042
  239VAL    CG2 3795   7.305   4.749   3.724 -0.1693  0.0739 -0.3179
  239VAL      H 3796   7.266   4.994   3.822  0.8319 -0.6496 -0.3394
  239VAL     HA 3797   7.075   4.888   3.642  0.0022  0.3680  0.4978
  239VAL     HB 3798   7.157   4.734   3.882 -0.8848  0.6018  0.7594
  239VAL   HG11 3799   7.094   4.554   3.726 -0.5207  0.4070  1.4681
  239VAL   HG12 3800   6.969   4.675   3.705 -0.3787 -0.3087 -1.4177
  239VAL   HG13 3801   7.100   4.662   3.591  0.1659  0.4040 -0.3042
  239VAL   HG21 3802   7.344   4.650   3.749  0.0942  0.2133 -0.1713
  239VAL   HG22 3803   7.299   4.765   3.617 -0.1934 -0.4036 -0.3936
  239VAL   HG23 3804   7.356   4.825   3.783 -0.7213  0.8086 -0.7579
  240ARG      N 3805   6.938   4.952   3.941 -0.5361 -0.3486 -0.6646
  240ARG     CA 3806   6.814   4.947   4.015  0.9378 -0.3331 -0.5635
  240ARG      C 3807   6.727   5.067   3.968  0.5437  0.3245 -1.1441
  240ARG      O 3808   6.604   5.054   3.970  0.2136  0.7484  0.3810
  240ARG     CB 3809   6.840   4.970   4.162 -0.5369 -1.0971 -1.5345
  240ARG     CG 3810   6.889   5.111   4.214 -0.6796  0.9823  0.4698
  240ARG     CD 3811   6.914   5.109   4.367  0.2054 -0.2596 -0.3449
  240ARG     NE 3812   6.963   5.236   4.417 -0.3249 -0.2071 -0.2044
  240ARG     CZ 3813   7.090   5.251   4.469  0.2460 -0.0752 -0.3492
  240ARG    NH1 3814   7.123   5.367   4.511  0.4624  0.3240  0.3861
  240ARG    NH2 3815   7.179   5.156   4.470 -0.2919 -0.4276  0.6585
  240ARG      H 3816   7.024   4.975   3.988 -0.0382  1.1877 -2.1117
  240ARG     HA 3817   6.750   4.860   4.002 -0.0013  0.4253 -1.3888
  240ARG    HB2 3818   6.754   4.944   4.223  0.4202 -0.7985  0.0649
  240ARG    HB3 3819   6.916   4.897   4.190 -0.3523 -0.5493 -0.5067
  240ARG    HG2 3820   6.989   5.127   4.174 -0.5090  0.4166  0.6505
  240ARG    HG3 3821   6.825   5.187   4.170 -0.6129  0.0654 -1.4039
  240ARG    HD2 3822   6.815   5.088   4.406  0.4720  0.2038  0.6409
  240ARG    HD3 3823   6.967   5.021   4.405 -1.1303 -0.2113  1.9499
  240ARG     HE 3824   6.898   5.310   4.437  0.2024  0.1045  0.4756
  240ARG   HH11 3825   7.222   5.385   4.518  0.4795  0.6514 -0.4420
  240ARG   HH12 3826   7.065   5.449   4.498  0.7502  0.6152  0.8795
  240ARG   HH21 3827   7.258   5.164   4.532  0.4799 -0.6662 -0.2409
  240ARG   HH22 3828   7.144   5.065   4.444 -1.1113 -0.1590  0.7329
  241ASN      N 3829   6.791   5.179   3.925  0.2320  0.4593  0.2471
  241ASN     CA 3830   6.708   5.288   3.873  0.8364  1.4448  0.2239
  241ASN      C 3831   6.640   5.240   3.738  0.8968  0.0123 -0.1442
  241ASN      O 3832   6.519   5.266   3.711 -0.1308  0.0387 -0.0768
  241ASN     CB 3833   6.797   5.416   3.863 -0.0376 -0.8917  0.2699
  241ASN     CG 3834   6.849   5.473   3.990 -0.1942 -0.2612  0.0599
  241ASN    OD1 3835   6.801   5.465   4.100  0.0815  0.8492  0.0391
  241ASN    ND2 3836   6.959   5.535   3.980 -0.3261 -0.8758  0.3536
  241ASN      H 3837   6.892   5.186   3.929  0.2470  0.1114  0.5806
  241ASN     HA 3838   6.631   5.310   3.946  0.6379  1.1100  0.1179
  241ASN    HB2 3839   6.883   5.384   3.805  0.3771  0.1015  0.2943
  241ASN    HB3 3840   6.735   5.492   3.815  0.7084 -0.3475  0.1394
  241ASN   HD21 3841   6.997   5.579   4.063  0.5694 -0.3321 -0.2994
  241ASN   HD22 3842   6.995   5.543   3.886  0.2585 -0.6521  0.5837
  242LEU      N 3843   6.717   5.171   3.654 -0.9974  0.7401  0.3500
  242LEU     CA 3844   6.674   5.119   3.515 -1.2175 -0.6248 -0.9803
  242LEU      C 3845   6.563   5.012   3.534  0.4585  0.2590  0.4372
  242LEU      O 3846   6.460   5.025   3.465  0.3563 -0.0800 -0.4547
  242LEU     CB 3847   6.792   5.065   3.436 -0.2928 -0.0633 -0.3125
  242LEU     CG 3848   6.747   5.012   3.303  0.2214 -0.3896 -0.2259
  242LEU    CD1 3849   6.685   5.116   3.212 -0.0336 -0.1659  0.3021
  242LEU    CD2 3850   6.873   4.945   3.240  0.9326 -0.4184  0.3774
  242LEU      H 3851   6.813   5.154   3.680 -0.7685  0.7627 -0.4327
  242LEU     HA 3852   6.625   5.209   3.478 -0.1149 -0.1188 -1.2770
  242LEU    HB2 3853   6.878   5.132   3.430  0.2294 -0.7117 -0.2566
  242LEU    HB3 3854   6.842   4.987   3.493 -0.5025  0.0427  0.0260
  242LEU     HG 3855   6.673   4.938   3.333 -0.5588  0.7636  0.9045
  242LEU   HD11 3856   6.593   5.138   3.266  0.3068  1.4467  0.3312
  242LEU   HD12 3857   6.756   5.198   3.205 -0.1331 -0.1363 -0.6441
  242LEU   HD13 3858   6.661   5.071   3.115  0.1091 -0.5812  0.4567
  242LEU   HD21 3859   6.942   5.020   3.202 -0.7627  0.1174 -2.2067
  242LEU   HD22 3860   6.922   4.879   3.311 -0.0582 -0.3981  1.1253
  242LEU   HD23 3861   6.843   4.882   3.155  0.4404 -0.7539  0.7849
  243GLN      N 3862   6.583   4.910   3.617  0.1638 -0.0491 -0.1359
  243GLN     CA 3863   6.474   4.813   3.646 -0.7778 -0.2685  0.2489
  243GLN      C 3864   6.351   4.885   3.703 -0.2334 -0.3215  0.2621
  243GLN      O 3865   6.242   4.850   3.664  0.4514  0.1908 -0.0157
  243GLN     CB 3866   6.525   4.705   3.743  0.5020 -0.4902 -0.2555
  243GLN     CG 3867   6.626   4.606   3.682  0.0959 -0.0549 -0.6233
  243GLN     CD 3868   6.725   4.559   3.793  1.4208  0.4201  0.3937
  243GLN    OE1 3869   6.709   4.584   3.910  0.5600 -0.4668 -0.3517
  243GLN    NE2 3870   6.819   4.476   3.759  0.4842  0.4732  0.5771
  243GLN      H 3871   6.674   4.897   3.659  0.5912  1.0068 -0.6387
  243GLN     HA 3872   6.455   4.753   3.556 -1.2791 -1.6123  1.1787
  243GLN    HB2 3873   6.566   4.770   3.820 -1.3053  1.5680 -0.7989
  243GLN    HB3 3874   6.444   4.649   3.787  0.0339  0.1599 -0.2541
  243GLN    HG2 3875   6.570   4.514   3.663 -0.4562  0.2646 -0.5903
  243GLN    HG3 3876   6.681   4.636   3.593 -0.0339 -0.0429 -0.6993
  243GLN   HE21 3877   6.893   4.444   3.819 -0.1472 -1.6572  0.3941
  243GLN   HE22 3878   6.825   4.448   3.662 -1.6421  0.1388  0.4347
  244TRP      N 3879   6.371   4.986   3.786 -1.2567  0.8594 -0.5843
  244TRP     CA 3880   6.260   5.058   3.847 -0.5174  0.6191 -0.7951
  244TRP      C 3881   6.170   5.129   3.754  0.5863 -0.7423  0.2926
  244TRP      O 3882   6.049   5.112   3.759  0.1575  0.6334  0.3632
  244TRP     CB 3883   6.314   5.141   3.962  0.8280 -0.3272 -0.8390
  244TRP     CG 3884   6.199   5.210   4.029 -0.2507  0.4401 -0.1426
  244TRP    CD1 3885   6.122   5.162   4.131 -0.5143 -0.1382 -1.1741
  244TRP    CD2 3886   6.145   5.337   4.001  0.1775 -0.5009  0.2338
  244TRP    NE1 3887   6.014   5.245   4.150 -0.0466 -0.1714  0.1970
  244TRP    CE2 3888   6.028   5.360   4.076  0.2491  0.6450 -0.8067
  244TRP    CE3 3889   6.188   5.435   3.916  0.0702 -0.5802  0.1442
  244TRP    CZ2 3890   5.955   5.480   4.077 -0.8637  0.2759  0.1880
  244TRP    CZ3 3891   6.117   5.555   3.911  0.2084  0.0299 -0.1528
  244TRP    CH2 3892   6.000   5.572   3.983  0.8469 -0.1032 -0.3184
  244TRP      H 3893   6.466   5.011   3.811 -1.1761  0.0692 -0.0299
  244TRP     HA 3894   6.200   4.982   3.896  0.1212  0.6935  0.1490
  244TRP    HB2 3895   6.356   5.074   4.037 -1.4510  0.2693  1.2283
  244TRP    HB3 3896   6.379   5.222   3.928  0.6465  0.0735 -0.2571
  244TRP    HD1 3897   6.136   5.068   4.184 -0.6149  0.0328 -0.8379
  244TRP    HE1 3898   5.943   5.223   4.219 -0.5479 -0.3127 -0.3451
  244TRP    HE3 3899   6.279   5.432   3.858 -0.4269 -1.3268 -0.6388
  244TRP    HZ2 3900   5.860   5.480   4.129 -0.8449  0.0794  0.2240
  244TRP    HZ3 3901   6.150   5.630   3.841 -0.8386  0.2128 -0.4904
  244TRP    HH2 3902   5.938   5.660   3.980  0.8769 -0.0567  0.1715
  245ALA      N 3903   6.217   5.203   3.651 -0.1590  0.0022  0.8850
  245ALA     CA 3904   6.141   5.277   3.549  0.3922  1.5749 -0.8997
  245ALA      C 3905   6.078   5.171   3.447 -0.0197 -0.5245  0.2601
  245ALA      O 3906   5.965   5.198   3.401  0.0857 -0.2674  0.5716
  245ALA     CB 3907   6.241   5.370   3.477  0.5135  0.8361 -0.0001
  245ALA      H 3908   6.317   5.215   3.641 -0.3140  0.8744  0.1382
  245ALA     HA 3909   6.061   5.333   3.597  0.5530  0.6811  0.4942
  245ALA    HB1 3910   6.290   5.434   3.549 -0.3362 -0.6164  2.0712
  245ALA    HB2 3911   6.317   5.305   3.433 -0.8411 -0.3514 -0.8135
  245ALA    HB3 3912   6.199   5.422   3.391  0.7937  0.5738 -0.3008
  246LYS      N 3913   6.144   5.056   3.419 -0.1483  0.2364  1.1817
  246LYS     CA 3914   6.086   4.949   3.336  0.3775  1.3858 -0.1251
  246LYS      C 3915   5.968   4.887   3.414 -0.1148  0.1705 -0.0698
  246LYS      O 3916   5.867   4.850   3.355  0.3566 -0.3077  0.7629
  246LYS     CB 3917   6.189   4.838   3.286  0.5435 -0.2958 -0.7781
  246LYS     CG 3918   6.295   4.906   3.200  0.2887 -0.3677  0.0764
  246LYS     CD 3919   6.394   4.792   3.161 -0.3234  0.3922 -0.4748
  246LYS     CE 3920   6.526   4.836   3.106  0.1550 -0.2876 -0.1522
  246LYS     NZ 3921   6.589   4.727   3.017  0.6203 -0.1170 -0.3114
  246LYS      H 3922   6.235   5.028   3.451 -0.3213 -1.3958  0.4403
  246LYS     HA 3923   6.038   4.978   3.242 -0.6438 -0.5769 -0.3084
  246LYS    HB2 3924   6.233   4.791   3.373 -0.2451 -0.2945 -0.3585
  246LYS    HB3 3925   6.140   4.763   3.225  0.4088  0.2783 -1.4104
  246LYS    HG2 3926   6.256   4.960   3.113  0.2966 -0.5745 -0.0553
  246LYS    HG3 3927   6.353   4.980   3.256 -0.0576 -0.1423  0.1459
  246LYS    HD2 3928   6.420   4.730   3.247 -0.2480  0.2464 -0.6013
  246LYS    HD3 3929   6.353   4.720   3.090 -0.8129  0.0255  0.1512
  246LYS    HE2 3930   6.491   4.914   3.037  1.0368 -0.0792 -0.3922
  246LYS    HE3 3931   6.587   4.884   3.183 -1.2639  1.2339  0.1534
  246LYS    HZ1 3932   6.639   4.660   3.073  0.3010 -0.3034 -0.2430
  246LYS    HZ2 3933   6.524   4.683   2.954  0.0399  1.1400 -0.6728
  246LYS    HZ3 3934   6.659   4.767   2.957  0.9300  0.5212  0.4372
  247ALA      N 3935   5.986   4.868   3.543  0.1187  0.6360 -0.4670
  247ALA     CA 3936   5.886   4.820   3.628  1.0362 -0.0943 -1.5621
  247ALA      C 3937   5.764   4.917   3.646 -0.3480 -0.2216  0.0408
  247ALA      O 3938   5.661   4.881   3.699 -0.4148 -0.6067 -0.6567
  247ALA     CB 3939   5.937   4.785   3.770 -0.3106 -1.6422  0.0134
  247ALA      H 3940   6.082   4.874   3.574  0.1621  0.0889 -0.4890
  247ALA     HA 3941   5.840   4.729   3.590 -0.4933 -0.6088  1.0039
  247ALA    HB1 3942   6.017   4.711   3.776  0.1949 -1.0558  0.8110
  247ALA    HB2 3943   6.003   4.869   3.790 -0.4645 -1.3975 -0.4905
  247ALA    HB3 3944   5.867   4.772   3.852  0.1708 -0.8418  0.5769
  248HIS      N 3945   5.781   5.038   3.590 -0.2079 -0.1715 -0.3106
  248HIS     CA 3946   5.669   5.127   3.572  0.0716 -0.0641 -0.1305
  248HIS      C 3947   5.636   5.168   3.420 -0.7761  0.2341 -0.3144
  248HIS      O 3948   5.576   5.273   3.390 -0.0856  0.1214  0.1157
  248HIS     CB 3949   5.696   5.254   3.660  0.2686  0.9948  0.9197
  248HIS     CG 3950   5.676   5.227   3.803  0.3643  0.4693  0.1810
  248HIS    ND1 3951   5.774   5.176   3.887  0.2684  0.1922 -1.0112
  248HIS    CD2 3952   5.558   5.221   3.873 -0.4671 -0.3087 -0.2526
  248HIS    CE1 3953   5.723   5.158   4.008  0.2867  0.2766  0.1038
  248HIS    NE2 3954   5.590   5.181   4.004  0.6531  0.5724 -0.2658
  248HIS      H 3955   5.872   5.062   3.555  0.4115 -0.7775  0.7508
  248HIS     HA 3956   5.578   5.075   3.602  0.6807 -0.6994  0.7233
  248HIS    HB2 3957   5.798   5.286   3.642  0.7292 -0.1691  1.2418
  248HIS    HB3 3958   5.622   5.325   3.623 -0.2438  0.1603  0.2589
  248HIS    HD1 3959   5.870   5.164   3.859  0.9974 -0.1764  1.2656
  248HIS    HD2 3960   5.463   5.240   3.825  0.0140  0.0015 -1.1276
  248HIS    HE1 3961   5.773   5.127   4.098  0.7048  0.0176 -0.2090
  249GLU      N 3962   5.691   5.098   3.321  0.1945 -0.4439 -0.4799
  249GLU     CA 3963   5.688   5.138   3.184 -0.1577 -0.3173  0.8447
  249GLU      C 3964   5.547   5.123   3.117 -0.4786 -0.5158 -0.5127
  249GLU      O 3965   5.506   5.013   3.096  0.1801  0.3479  0.2881
  249GLU     CB 3966   5.794   5.064   3.096 -0.9960 -0.0380 -0.1257
  249GLU     CG 3967   5.801   5.081   2.941  0.0534 -1.0400  0.0114
  249GLU     CD 3968   5.826   5.226   2.895  0.3254 -0.2690  0.0156
  249GLU    OE1 3969   5.825   5.327   2.973 -0.2050  0.0212 -0.0076
  249GLU    OE2 3970   5.860   5.242   2.773 -0.3309  0.0285 -0.1766
  249GLU      H 3971   5.727   5.007   3.347 -0.7333 -0.8622 -0.5675
  249GLU     HA 3972   5.727   5.239   3.180  0.2737 -0.4825 -1.1307
  249GLU    HB2 3973   5.894   5.076   3.137 -0.9603 -1.5594  0.3439
  249GLU    HB3 3974   5.785   4.955   3.103  0.0715 -0.1432  0.0185
  249GLU    HG2 3975   5.885   5.023   2.904  0.2889 -0.2378 -0.7853
  249GLU    HG3 3976   5.705   5.048   2.901 -0.1202  0.2164 -0.6887
  250LEU      N 3977   5.494   5.237   3.069  0.5938  0.1729 -0.3577
  250LEU     CA 3978   5.373   5.243   2.987 -0.6737  0.0281  0.0740
  250LEU      C 3979   5.401   5.285   2.843  0.0556 -0.0557  0.3535
  250LEU      O 3980   5.487   5.368   2.812  0.0232  0.6658  0.2442
  250LEU     CB 3981   5.263   5.329   3.048  0.9524 -0.4015 -1.0511
  250LEU     CG 3982   5.212   5.274   3.182  1.1036 -0.2486  0.0600
  250LEU    CD1 3983   5.154   5.398   3.268 -0.5456 -0.2731 -0.4716
  250LEU    CD2 3984   5.090   5.181   3.156 -1.1310 -0.2423 -0.4688
  250LEU      H 3985   5.531   5.327   3.096 -0.7334  0.8765 -0.6852
  250LEU     HA 3986   5.337   5.141   2.977  0.2323 -0.3296  0.3335
  250LEU    HB2 3987   5.313   5.419   3.083 -0.5043 -0.0942  0.5005
  250LEU    HB3 3988   5.183   5.352   2.977  0.4265 -1.0921 -0.7075
  250LEU     HG 3989   5.288   5.226   3.243  0.6755 -0.5315  0.3798
  250LEU   HD11 3990   5.085   5.372   3.349 -0.1714  0.0159 -0.0491
  250LEU   HD12 3991   5.238   5.445   3.319 -1.8492  0.2059  1.4638
  250LEU   HD13 3992   5.102   5.468   3.203  0.5357  0.7230 -0.3269
  250LEU   HD21 3993   5.025   5.226   3.081 -0.1857  0.9982 -0.6089
  250LEU   HD22 3994   5.137   5.084   3.135  1.1223  0.4640  0.6250
  250LEU   HD23 3995   5.035   5.176   3.249 -0.0048  1.8094  0.4442
  251PRO      N 3996   5.319   5.231   2.746  0.1561 -0.2392  0.1361
  251PRO     CA 3997   5.325   5.276   2.601 -0.1275  0.5698 -1.8428
  251PRO      C 3998   5.268   5.419   2.586 -0.2642  0.8275 -0.1989
  251PRO      O 3999   5.186   5.459   2.665 -0.1820  0.0877 -0.1561
  251PRO     CB 4000   5.245   5.171   2.515  0.8583  0.6304 -1.0191
  251PRO     CG 4001   5.200   5.061   2.617 -0.6499  0.1005  0.0726
  251PRO     CD 4002   5.224   5.118   2.756 -0.1946 -0.2786 -0.9265
  251PRO     HA 4003   5.430   5.277   2.574  0.7235 -1.7354  0.4678
  251PRO    HB2 4004   5.158   5.215   2.467  0.1503  0.8654  0.3794
  251PRO    HB3 4005   5.308   5.118   2.443  0.0817 -1.7017 -0.1765
  251PRO    HG2 4006   5.096   5.037   2.595 -0.4727 -0.0404 -0.6933
  251PRO    HG3 4007   5.264   4.973   2.607 -0.3251  0.1845  1.1979
  251PRO    HD2 4008   5.134   5.155   2.806  0.3996  0.6902 -0.5299
  251PRO    HD3 4009   5.262   5.042   2.825 -0.8929  0.9240  0.9407
  252GLU      N 4010   5.314   5.484   2.483 -0.4201 -0.5268  0.9877
  252GLU     CA 4011   5.253   5.606   2.426 -0.3237 -0.6487 -0.5076
  252GLU      C 4012   5.135   5.586   2.339 -0.4467  0.7342  0.4253
  252GLU      O 4013   5.112   5.472   2.289 -0.0245 -0.2579 -0.0293
  252GLU     CB 4014   5.357   5.706   2.370 -0.3004  0.1369  0.1921
  252GLU     CG 4015   5.463   5.774   2.466 -0.4344 -0.1368  0.2819
  252GLU     CD 4016   5.401   5.843   2.590  0.4320 -0.1241  0.8349
  252GLU    OE1 4017   5.293   5.905   2.574  0.1608 -0.1821 -0.1854
  252GLU    OE2 4018   5.456   5.851   2.697 -0.6595 -0.0298 -0.1846
  252GLU      H 4019   5.390   5.454   2.423 -0.0880  0.0174  1.1219
  252GLU     HA 4020   5.205   5.662   2.506 -0.1382 -0.9339 -0.1920
  252GLU    HB2 4021   5.409   5.653   2.291 -1.7097  0.1868 -0.8356
  252GLU    HB3 4022   5.306   5.793   2.328 -0.1962  0.1136  0.0149
  252GLU    HG2 4023   5.533   5.700   2.504  0.7711  1.1228  0.7311
  252GLU    HG3 4024   5.529   5.846   2.417 -0.6363 -0.1880 -0.0664
  253SER      N 4025   5.058   5.692   2.316  0.3288  0.0195  0.3502
  253SER     CA 4026   4.923   5.685   2.248 -0.3724  0.9662 -0.7876
  253SER      C 4027   4.939   5.668   2.102  0.4517  0.2939  0.1736
  253SER      O 4028   5.016   5.741   2.043  0.2894  0.4212  0.1389
  253SER     CB 4029   4.838   5.805   2.283  0.5766 -0.8882  0.8545
  253SER     OG 4030   4.697   5.804   2.256 -0.2454  1.2067 -0.2674
  253SER      H 4031   5.078   5.782   2.357 -1.0193  0.8686 -0.6744
  253SER     HA 4032   4.873   5.596   2.286  0.3795  0.6206 -0.5600
  253SER    HB2 4033   4.862   5.834   2.386  0.7032  0.0830  0.5680
  253SER    HB3 4034   4.878   5.879   2.214 -0.0981 -0.7680  0.5699
  253SER     HG 4035   4.669   5.714   2.273 -0.0067  1.2756  0.5655
  254MET      N 4036   4.852   5.580   2.042 -0.3781 -0.9010 -0.7261
  254MET     CA 4037   4.874   5.527   1.913 -0.0329  0.7423  0.2979
  254MET      C 4038   4.750   5.515   1.832 -0.6494  0.3870 -0.0219
  254MET      O 4039   4.642   5.489   1.888 -0.7064 -0.6437  0.1703
  254MET     CB 4040   4.952   5.396   1.940 -0.2146 -0.1257 -1.1525
  254MET     CG 4041   4.871   5.290   2.000 -0.0302 -0.6889  0.0278
  254MET     SD 4042   4.960   5.136   2.032 -0.1122  0.2404  0.1001
  254MET     CE 4043   4.961   5.064   1.862 -0.6784 -0.4712 -1.3290
  254MET      H 4044   4.786   5.535   2.103 -0.3193  1.2528  1.2132
  254MET     HA 4045   4.939   5.593   1.856 -0.3224 -0.4270 -1.5597
  254MET    HB2 4046   4.997   5.353   1.850  0.5263 -0.8275 -0.4808
  254MET    HB3 4047   5.041   5.419   1.999 -0.9948 -0.2686  0.1678
  254MET    HG2 4048   4.837   5.315   2.101 -1.0472 -0.9355 -0.2297
  254MET    HG3 4049   4.784   5.271   1.937 -0.4433 -0.3152  0.4727
  254MET    HE1 4050   5.022   4.973   1.863  0.9578  0.5221  0.0784
  254MET    HE2 4051   4.863   5.054   1.815 -0.5717 -0.7991 -1.4893
  254MET    HE3 4052   5.014   5.123   1.787 -0.2556  0.9702 -0.0023
  255CYS      N 4053   4.756   5.512   1.697  0.0890 -0.0018  0.0423
  255CYS     CA 4054   4.643   5.480   1.611  0.5807  0.4876 -0.3221
  255CYS      C 4055   4.660   5.357   1.521 -0.3932  0.2407  0.2276
  255CYS      O 4056   4.773   5.319   1.486 -0.2176 -0.3864 -0.9355
  255CYS     CB 4057   4.597   5.606   1.534 -0.2511 -1.3001 -0.4760
  255CYS     SG 4058   4.572   5.754   1.632 -0.2648  0.0042 -0.0184
  255CYS      H 4059   4.848   5.530   1.659  0.1432 -0.1825  0.0860
  255CYS     HA 4060   4.558   5.452   1.673  0.5779 -0.3421 -0.6746
  255CYS    HB2 4061   4.675   5.631   1.462 -1.1458  0.4744 -0.9544
  255CYS    HB3 4062   4.507   5.581   1.478 -0.2530 -0.8164 -0.7042
  255CYS     HG 4063   4.698   5.783   1.665  0.0391 -0.9742 -0.2633
  256LEU      N 4064   4.542   5.297   1.486 -0.0738 -1.0883 -0.6098
  256LEU     CA 4065   4.532   5.192   1.392 -0.9345  0.1950 -0.4741
  256LEU      C 4066   4.407   5.197   1.303  0.4287  0.5633 -0.3999
  256LEU      O 4067   4.296   5.224   1.351  0.0033 -0.0793 -0.0151
  256LEU     CB 4068   4.566   5.062   1.472 -0.0699 -0.5029  0.3628
  256LEU     CG 4069   4.462   5.016   1.581 -0.0158  0.6158  0.0711
  256LEU    CD1 4070   4.465   4.865   1.580 -0.2640  0.6410 -0.0815
  256LEU    CD2 4071   4.496   5.068   1.712  0.5970 -1.3349 -0.9774
  256LEU      H 4072   4.469   5.349   1.533  1.3157  0.5085 -0.0290
  256LEU     HA 4073   4.616   5.194   1.322 -0.2244 -0.9731  0.2645
  256LEU    HB2 4074   4.580   4.981   1.401 -2.1332 -1.6011  1.0463
  256LEU    HB3 4075   4.668   5.069   1.509 -0.1338  0.8967  0.3899
  256LEU     HG 4076   4.360   5.042   1.553 -0.4484 -1.0059 -0.0291
  256LEU   HD11 4077   4.567   4.826   1.587 -0.3819  0.3033 -0.2054
  256LEU   HD12 4078   4.409   4.828   1.666  1.0548 -0.2618  0.4486
  256LEU   HD13 4079   4.411   4.835   1.491 -1.3865  0.5524  0.5853
  256LEU   HD21 4080   4.466   5.005   1.796  0.6640  0.3960  0.4718
  256LEU   HD22 4081   4.603   5.079   1.723  0.4685 -0.6679 -0.1603
  256LEU   HD23 4082   4.449   5.166   1.721 -0.9674 -2.0901 -0.0924
  257LYS      N 4083   4.430   5.196   1.174  0.2552  0.5686  0.0805
  257LYS     CA 4084   4.333   5.230   1.062 -0.6310 -0.0709 -0.1899
  257LYS      C 4085   4.294   5.106   0.985  0.6006 -0.4985 -0.0513
  257LYS      O 4086   4.380   5.037   0.934 -0.2318  0.1735  0.1459
  257LYS     CB 4087   4.402   5.336   0.978  0.3278 -0.5408 -0.0531
  257LYS     CG 4088   4.305   5.402   0.885  1.6477 -0.2531  0.2493
  257LYS     CD 4089   4.371   5.515   0.812 -0.9802 -0.1479 -0.1526
  257LYS     CE 4090   4.266   5.589   0.733  0.1817 -0.4075  0.5819
  257LYS     NZ 4091   4.290   5.734   0.725  0.3827  0.4602  0.0436
  257LYS      H 4092   4.521   5.161   1.148  0.1578  0.2185  0.2000
  257LYS     HA 4093   4.245   5.273   1.112  0.4768 -0.0196  1.9695
  257LYS    HB2 4094   4.437   5.413   1.047 -1.1506  0.6554 -0.5260
  257LYS    HB3 4095   4.495   5.300   0.933  1.0787  0.5774  0.5045
  257LYS    HG2 4096   4.255   5.333   0.817  1.4455  0.7340 -0.6600
  257LYS    HG3 4097   4.223   5.438   0.948  0.5179 -0.7886 -0.8233
  257LYS    HD2 4098   4.424   5.585   0.876 -0.1502 -0.6144 -0.3089
  257LYS    HD3 4099   4.446   5.472   0.745  0.2183  0.1452  0.9362
  257LYS    HE2 4100   4.260   5.536   0.638 -0.2078  0.5984  0.0216
  257LYS    HE3 4101   4.169   5.571   0.779  0.0246 -1.4220 -0.0734
  257LYS    HZ1 4102   4.385   5.762   0.703  0.6146  0.5079  1.0156
  257LYS    HZ2 4103   4.225   5.769   0.656 -0.7002  0.4920  1.0168
  257LYS    HZ3 4104   4.274   5.788   0.809 -1.1895  0.7275 -0.3647
  258PHE      N 4105   4.162   5.076   0.981  0.6969  0.3643  0.4991
  258PHE     CA 4106   4.103   4.955   0.910  0.3583  0.8891 -0.4404
  258PHE      C 4107   4.088   4.969   0.761 -0.9596 -0.6014 -0.3577
  258PHE      O 4108   4.094   5.081   0.706  0.6436 -0.0479  0.2808
  258PHE     CB 4109   3.964   4.937   0.982 -0.8553 -0.1384  1.6043
  258PHE     CG 4110   3.965   4.900   1.129  0.0688  0.3481 -0.3710
  258PHE    CD1 4111   4.023   4.986   1.226  1.3165  0.8573  0.7831
  258PHE    CD2 4112   3.903   4.783   1.182 -0.2875  0.1902 -0.3131
  258PHE    CE1 4113   4.026   4.949   1.362 -0.1456 -0.0778  0.1509
  258PHE    CE2 4114   3.906   4.745   1.316 -0.5817 -0.6166  0.0606
  258PHE     CZ 4115   3.970   4.828   1.411  0.7137 -0.7484 -0.2205
  258PHE      H 4116   4.089   5.137   1.014 -0.1172 -0.5674  0.5152
  258PHE     HA 4117   4.156   4.863   0.935 -0.1093  0.7607  0.1136
  258PHE    HB2 4118   3.908   5.029   0.969  0.1326  0.3241  0.1427
  258PHE    HB3 4119   3.905   4.861   0.932 -0.6568 -0.4823  1.8749
  258PHE    HD1 4120   4.061   5.085   1.202  0.3481  1.0016 -0.2790
  258PHE    HD2 4121   3.865   4.710   1.112  0.5078 -0.4326 -0.1214
  258PHE    HE1 4122   4.087   5.001   1.434 -0.2509 -1.9128  1.7496
  258PHE    HE2 4123   3.868   4.649   1.347 -0.5536 -1.1022 -1.3167
  258PHE     HZ 4124   3.974   4.813   1.517 -0.1622  0.5630  0.0485
  259ASP      N 4125   4.084   4.856   0.687 -0.4864  0.0947 -0.2657
  259ASP     CA 4126   4.065   4.855   0.543 -0.0252  0.2215  0.4573
  259ASP      C 4127   3.936   4.930   0.491 -0.4948  0.3689  0.2903
  259ASP      O 4128   3.933   4.980   0.382  0.0126  0.3657 -0.1149
  259ASP     CB 4129   4.099   4.720   0.473  1.0149 -1.1794 -1.4056
  259ASP     CG 4130   4.233   4.652   0.510 -0.3659 -0.7926  0.3697
  259ASP    OD1 4131   4.343   4.683   0.455  0.2184 -0.0050  0.0349
  259ASP    OD2 4132   4.227   4.558   0.605 -0.2696  0.4409  0.3450
  259ASP      H 4133   4.089   4.769   0.738  1.2561  0.2126 -0.1072
  259ASP     HA 4134   4.139   4.921   0.497 -0.3765  0.1381 -0.2611
  259ASP    HB2 4135   4.018   4.647   0.482  0.1761 -0.3947 -2.2059
  259ASP    HB3 4136   4.104   4.750   0.368 -1.0731  0.5816 -1.1438
  259ASP    HD2 4137   4.320   4.539   0.616 -0.3039 -0.0283 -0.0783
  260CYS      N 4138   3.837   4.954   0.579 -0.4679  0.4200  0.1500
  260CYS     CA 4139   3.721   5.036   0.551 -0.2440  0.6149  0.1502
  260CYS      C 4140   3.753   5.190   0.567  0.6642 -0.3267  0.2059
  260CYS      O 4141   3.668   5.265   0.527  0.1349 -0.7632 -0.6098
  260CYS     CB 4142   3.615   4.981   0.654  0.5018 -0.2849  0.6918
  260CYS     SG 4143   3.649   5.032   0.819 -0.2126 -0.1560  0.2546
  260CYS      H 4144   3.845   4.911   0.670  0.3460  0.7227  0.2419
  260CYS     HA 4145   3.678   5.019   0.453 -0.3521  0.6871  0.1846
  260CYS    HB2 4146   3.512   5.006   0.627  0.4541  0.4003  1.4339
  260CYS    HB3 4147   3.611   4.872   0.652 -0.4943 -0.2690  0.1242
  260CYS     HG 4148   3.532   4.992   0.870 -0.2795 -0.7146 -0.3243
  261GLY      N 4149   3.867   5.225   0.618  0.6268 -0.2788 -0.1615
  261GLY     CA 4150   3.912   5.363   0.629  0.7374 -0.4329 -0.6090
  261GLY      C 4151   3.888   5.425   0.778  0.0153 -0.3164  0.3587
  261GLY      O 4152   3.952   5.522   0.816 -0.0274  0.3570  0.0662
  261GLY      H 4153   3.929   5.155   0.655  0.3616 -0.4585 -0.0507
  261GLY    HA2 4154   4.021   5.366   0.626  0.8066  1.8579  0.0085
  261GLY    HA3 4155   3.886   5.433   0.549 -1.1272 -0.8725 -0.4705
  262VAL      N 4156   3.800   5.370   0.861 -0.1089  0.6107 -0.1998
  262VAL     CA 4157   3.779   5.413   1.003  0.3334  0.7365 -0.2210
  262VAL      C 4158   3.911   5.390   1.081 -0.6644 -0.2235  0.3783
  262VAL      O 4159   3.989   5.307   1.039 -0.4895 -0.2846 -0.6490
  262VAL     CB 4160   3.670   5.318   1.074 -0.5310  0.2731  0.9430
  262VAL    CG1 4161   3.654   5.347   1.224 -0.1192 -0.2860  0.2042
  262VAL    CG2 4162   3.526   5.328   1.011 -0.8394 -0.1074 -0.1005
  262VAL      H 4163   3.767   5.278   0.835  0.5546  0.3428 -0.1187
  262VAL     HA 4164   3.744   5.516   1.007  0.6406  0.8285  1.5469
  262VAL     HB 4165   3.703   5.215   1.072  1.4764  0.8368  0.8670
  262VAL   HG11 4166   3.658   5.456   1.237  0.7423  0.0033 -1.6988
  262VAL   HG12 4167   3.560   5.313   1.266 -0.7227  0.2873 -0.6078
  262VAL   HG13 4168   3.735   5.306   1.283 -0.1027 -0.6051 -0.0360
  262VAL   HG21 4169   3.450   5.269   1.062 -1.4123  0.2435 -0.5289
  262VAL   HG22 4170   3.496   5.433   1.009 -0.3082  0.0643  0.3144
  262VAL   HG23 4171   3.529   5.288   0.910 -1.1248 -1.1996  0.2997
  263GLN      N 4172   3.942   5.472   1.179  0.2785 -0.2174 -0.1203
  263GLN     CA 4173   4.064   5.464   1.265 -0.1957 -0.0450 -0.0834
  263GLN      C 4174   4.032   5.470   1.417  0.1210  0.1354 -0.2264
  263GLN      O 4175   3.951   5.560   1.463 -0.4486 -0.0572 -0.2972
  263GLN     CB 4176   4.159   5.583   1.232  0.8257 -0.1997  0.4802
  263GLN     CG 4177   4.300   5.568   1.294 -0.2591 -0.4235  0.6152
  263GLN     CD 4178   4.387   5.695   1.259  0.4273  0.6335  0.3470
  263GLN    OE1 4179   4.340   5.808   1.258 -0.1152 -0.3147 -0.1290
  263GLN    NE2 4180   4.508   5.671   1.221  0.0258 -0.2097  0.4335
  263GLN      H 4181   3.870   5.539   1.203  0.2277 -0.3385  0.0682
  263GLN     HA 4182   4.120   5.373   1.242 -0.0407 -0.1080  0.5092
  263GLN    HB2 4183   4.176   5.583   1.124 -1.1322  0.3905  0.0894
  263GLN    HB3 4184   4.112   5.674   1.268 -1.3846 -1.3508  0.8809
  263GLN    HG2 4185   4.296   5.576   1.403  0.0626  2.7702  0.5766
  263GLN    HG3 4186   4.346   5.474   1.263 -0.8687 -0.7325  0.5997
  263GLN   HE21 4187   4.571   5.749   1.206  0.4448 -0.6470 -0.2042
  263GLN   HE22 4188   4.545   5.577   1.218 -0.5449 -0.4356  0.3452
  264ILE      N 4189   4.103   5.389   1.496  0.0264 -0.8061  0.5844
  264ILE     CA 4190   4.090   5.386   1.640  0.5237  0.3527 -0.8297
  264ILE      C 4191   4.220   5.442   1.706 -0.2508  0.3335  0.5570
  264ILE      O 4192   4.328   5.429   1.648 -0.7495  0.6248 -0.0180
  264ILE     CB 4193   4.060   5.241   1.686 -0.1325 -0.0021 -0.6335
  264ILE    CG1 4194   3.904   5.212   1.679  0.3439  0.0831  0.6162
  264ILE    CG2 4195   4.086   5.226   1.844  0.4395  0.4201  0.4569
  264ILE    CD1 4196   3.829   5.226   1.541  0.2438  1.2624 -0.9977
  264ILE      H 4197   4.163   5.319   1.453  0.6001 -0.0060  0.0160
  264ILE     HA 4198   4.008   5.455   1.657  0.1487 -0.1589 -0.5320
  264ILE     HB 4199   4.120   5.166   1.633 -0.4612 -0.5605 -0.2408
  264ILE   HG12 4200   3.888   5.107   1.702  0.7485 -0.2513 -0.4893
  264ILE   HG13 4201   3.848   5.261   1.758  1.1220 -0.8062  1.7822
  264ILE   HG21 4202   4.040   5.135   1.882  0.3715  0.4636  0.4809
  264ILE   HG22 4203   4.192   5.227   1.870  0.6385  0.4371 -0.3095
  264ILE   HG23 4204   4.028   5.301   1.898 -1.3436 -0.3920 -0.1741
  264ILE   HD11 4205   3.887   5.193   1.455  1.0996 -0.2584  0.0791
  264ILE   HD12 4206   3.735   5.171   1.542  0.9866 -0.0956  0.0467
  264ILE   HD13 4207   3.796   5.330   1.533 -0.1882  1.1377 -0.8702
  265GLN      N 4208   4.203   5.498   1.826 -0.4839  0.0192  0.2658
  265GLN     CA 4209   4.312   5.544   1.905 -0.1215  0.2927 -0.2998
  265GLN      C 4210   4.310   5.486   2.045 -0.3370  0.2964 -0.6011
  265GLN      O 4211   4.223   5.507   2.123  0.2458  0.0569  0.5677
  265GLN     CB 4212   4.318   5.694   1.900 -0.1519 -0.4257  0.0409
  265GLN     CG 4213   4.444   5.757   1.977  0.1583  0.4935 -0.9834
  265GLN     CD 4214   4.478   5.903   1.954  0.0515 -0.0335  0.5365
  265GLN    OE1 4215   4.434   5.971   1.859  0.1014 -0.0155 -1.0425
  265GLN    NE2 4216   4.561   5.964   2.034 -0.6896 -0.0248  0.0393
  265GLN      H 4217   4.112   5.501   1.869 -0.6614 -1.3006  0.0576
  265GLN     HA 4218   4.407   5.520   1.858 -0.5254 -0.5501 -0.7353
  265GLN    HB2 4219   4.331   5.721   1.795 -0.9329 -0.0954  0.0153
  265GLN    HB3 4220   4.223   5.738   1.928 -0.0792 -0.6224  0.6109
  265GLN    HG2 4221   4.427   5.743   2.084  0.3194 -0.2934 -1.0456
  265GLN    HG3 4222   4.531   5.698   1.948  0.1991 -0.5475  0.8804
  265GLN   HE21 4223   4.575   6.064   2.022  0.0645 -0.1219 -0.0285
  265GLN   HE22 4224   4.606   5.913   2.109  0.4985  1.0339  0.1265
  266LEU      N 4225   4.428   5.421   2.078  1.2603 -0.7127  0.2335
  266LEU     CA 4226   4.455   5.366   2.212  0.0341 -0.3163 -0.8176
  266LEU      C 4227   4.542   5.465   2.299  0.3710  0.5870  0.1887
  266LEU      O 4228   4.618   5.541   2.240 -0.2458  0.2963 -0.1120
  266LEU     CB 4229   4.527   5.236   2.200 -0.1022  1.0131  0.1074
  266LEU     CG 4230   4.452   5.115   2.129  0.8327 -0.0204 -0.7904
  266LEU    CD1 4231   4.541   5.006   2.084  0.9561  0.2291 -0.0172
  266LEU    CD2 4232   4.351   5.054   2.230 -1.2815 -0.6080  0.3356
  266LEU      H 4233   4.502   5.421   2.010  0.9511  0.8044 -0.1792
  266LEU     HA 4234   4.365   5.350   2.271  0.6549 -0.5246  0.1056
  266LEU    HB2 4235   4.626   5.246   2.156 -0.2030 -0.3845 -0.5383
  266LEU    HB3 4236   4.561   5.203   2.299  1.1029  0.4478 -0.4541
  266LEU     HG 4237   4.385   5.146   2.049 -0.2015 -0.1214 -0.0214
  266LEU   HD11 4238   4.596   5.038   1.996  0.8393 -1.2645 -0.7032
  266LEU   HD12 4239   4.611   4.973   2.161  1.0675 -0.7855 -0.5138
  266LEU   HD13 4240   4.486   4.917   2.054  0.2123  0.2931  1.0356
  266LEU   HD21 4241   4.409   5.020   2.316 -0.4220  0.6988  0.3261
  266LEU   HD22 4242   4.289   5.135   2.269 -1.3069 -0.9619  1.0749
  266LEU   HD23 4243   4.282   4.983   2.184 -1.2208 -0.5450  0.1473
  267GLY      N 4244   4.531   5.457   2.426 -0.7635  0.0612 -0.9993
  267GLY     CA 4245   4.615   5.524   2.528 -0.0034  0.1575  0.6822
  267GLY      C 4246   4.597   5.458   2.664 -0.7205 -0.0840  0.3362
  267GLY      O 4247   4.522   5.365   2.690 -0.8592 -0.0407 -0.0305
  267GLY      H 4248   4.459   5.394   2.458  0.0431 -0.4472 -0.0934
  267GLY    HA2 4249   4.722   5.521   2.505 -0.1706  0.3970 -0.2345
  267GLY    HA3 4250   4.583   5.628   2.532 -1.0007 -0.0678 -0.4853
  268PHE      N 4251   4.691   5.488   2.757 -0.4716 -0.9832  0.4617
  268PHE     CA 4252   4.728   5.397   2.862  0.4912  0.2499 -0.1260
  268PHE      C 4253   4.749   5.472   2.996 -0.0219 -0.4120  0.1376
  268PHE      O 4254   4.778   5.593   3.010  0.2377  0.6026 -0.6504
  268PHE     CB 4255   4.858   5.335   2.816  0.6039  1.8007 -0.1929
  268PHE     CG 4256   4.844   5.247   2.686 -0.4474  0.4336  0.1317
  268PHE    CD1 4257   4.755   5.139   2.693  0.3797  0.2423 -0.0706
  268PHE    CD2 4258   4.900   5.285   2.560  0.4797 -0.0856 -1.3651
  268PHE    CE1 4259   4.733   5.052   2.583 -0.5805  0.0967 -0.4143
  268PHE    CE2 4260   4.879   5.203   2.454  0.3284  0.1995  0.1723
  268PHE     CZ 4261   4.798   5.090   2.464  0.0809  0.2891 -0.1710
  268PHE      H 4262   4.758   5.562   2.745 -0.1418 -1.2255  0.7908
  268PHE     HA 4263   4.650   5.323   2.878  0.8797 -0.1261  0.0515
  268PHE    HB2 4264   4.930   5.413   2.793  1.1764  1.5587  0.6640
  268PHE    HB3 4265   4.910   5.276   2.891 -0.3514 -0.1253 -0.9029
  268PHE    HD1 4266   4.711   5.126   2.791 -0.1890  0.8089 -0.2402
  268PHE    HD2 4267   4.959   5.375   2.561  0.2182  0.0887 -0.7474
  268PHE    HE1 4268   4.673   4.962   2.593  0.3630 -0.5719 -0.4160
  268PHE    HE2 4269   4.916   5.231   2.357  0.5501 -0.7266 -0.0328
  268PHE     HZ 4270   4.789   5.030   2.375 -0.5880  0.0441  0.0453
  269ALA      N 4271   4.730   5.389   3.104 -0.2724  0.4202  0.3874
  269ALA     CA 4272   4.751   5.432   3.246 -0.6394  0.6542 -0.6159
  269ALA      C 4273   4.778   5.311   3.348  0.1208 -0.2359 -0.2079
  269ALA      O 4274   4.773   5.200   3.304 -0.3379  0.6401 -0.1570
  269ALA     CB 4275   4.623   5.509   3.289  0.7456 -0.8700 -0.6352
  269ALA      H 4276   4.717   5.292   3.079 -0.2020  0.6791 -0.7758
  269ALA     HA 4277   4.836   5.499   3.260 -0.8599  0.8408 -0.1156
  269ALA    HB1 4278   4.530   5.482   3.240 -0.7322  0.2137  1.3206
  269ALA    HB2 4279   4.611   5.517   3.397 -0.6760  1.2919 -0.8299
  269ALA    HB3 4280   4.617   5.615   3.266  0.3165 -0.3549  1.5212
  270ALA      N 4281   4.806   5.334   3.477 -0.3992 -0.5433  0.5421
  270ALA     CA 4282   4.831   5.235   3.581 -0.7167  0.0357  0.4384
  270ALA      C 4283   4.779   5.277   3.712 -0.1378  0.0778 -0.8806
  270ALA      O 4284   4.765   5.399   3.736 -0.2360 -0.0970  0.1392
  270ALA     CB 4285   4.973   5.180   3.579  0.6552  0.0391  0.0289
  270ALA      H 4286   4.828   5.429   3.504 -0.2951 -0.6408  0.8079
  270ALA     HA 4287   4.768   5.150   3.555  0.2853 -0.8069  0.6448
  270ALA    HB1 4288   4.986   5.138   3.679  0.7037  0.8863  0.3962
  270ALA    HB2 4289   4.975   5.105   3.500  1.2064  1.1907 -1.1253
  270ALA    HB3 4290   5.045   5.258   3.558  0.1355  0.2947 -0.9499
  271GLU      N 4291   4.753   5.182   3.803 -0.2746  0.1077 -0.1125
  271GLU     CA 4292   4.702   5.208   3.942  0.1803  0.0529  0.4830
  271GLU      C 4293   4.797   5.151   4.045  0.0765 -0.6990 -0.0376
  271GLU      O 4294   4.827   5.218   4.145  0.1184  0.6899 -0.0366
  271GLU     CB 4295   4.556   5.157   3.963  0.8148 -0.1027  0.1474
  271GLU     CG 4296   4.488   5.233   4.083 -0.0590  0.0103  0.5397
  271GLU     CD 4297   4.336   5.205   4.088 -0.2904  0.3384  0.0773
  271GLU    OE1 4298   4.309   5.084   4.094  1.0998 -0.0591 -0.2828
  271GLU    OE2 4299   4.255   5.291   4.116  0.2820 -0.8840  0.3841
  271GLU      H 4300   4.769   5.085   3.780 -0.1243  0.1817 -0.3207
  271GLU     HA 4301   4.699   5.314   3.969  0.0722  0.2312 -0.1877
  271GLU    HB2 4302   4.493   5.157   3.874  0.6308 -0.8079  0.2657
  271GLU    HB3 4303   4.569   5.055   4.000 -0.0439 -0.0523  0.6415
  271GLU    HG2 4304   4.521   5.185   4.176 -0.5980 -0.9394  0.2643
  271GLU    HG3 4305   4.504   5.341   4.074 -0.9356  0.0890 -0.4354
  272PHE      N 4306   4.852   5.031   4.028 -0.3585  1.0795  0.6843
  272PHE     CA 4307   4.970   4.967   4.108  0.5286 -0.5524  0.2060
  272PHE      C 4308   5.079   4.924   4.009  0.4357 -0.4429 -0.9623
  272PHE      O 4309   5.054   4.921   3.890  1.0342 -0.0658 -0.2952
  272PHE     CB 4310   4.927   4.843   4.195 -0.4043  0.3098 -0.0333
  272PHE     CG 4311   4.826   4.890   4.295  0.5409  0.0479  0.4162
  272PHE    CD1 4312   4.859   4.949   4.413 -0.7564 -0.5044 -1.0206
  272PHE    CD2 4313   4.691   4.893   4.248  0.4684 -0.1115 -0.6995
  272PHE    CE1 4314   4.762   5.001   4.498 -0.2039  0.1589  0.5145
  272PHE    CE2 4315   4.585   4.951   4.333 -0.9076 -0.6171  0.6052
  272PHE     CZ 4316   4.624   5.002   4.454 -0.6169 -0.2712  0.0033
  272PHE      H 4317   4.841   4.973   3.945 -0.6465  0.8485  0.8817
  272PHE     HA 4318   5.004   5.042   4.179 -0.5188 -0.0294  0.1860
  272PHE    HB2 4319   4.890   4.765   4.129  0.3952 -0.6833  0.6173
  272PHE    HB3 4320   5.016   4.812   4.251 -0.4064  0.7332  0.2123
  272PHE    HD1 4321   4.960   4.960   4.449 -1.1641  0.5865 -0.0785
  272PHE    HD2 4322   4.668   4.847   4.153 -0.3653 -0.8694 -0.1652
  272PHE    HE1 4323   4.781   5.033   4.599 -1.4729  2.3012  0.1965
  272PHE    HE2 4324   4.482   4.954   4.299 -0.4988 -0.0911 -0.7261
  272PHE     HZ 4325   4.546   5.043   4.517 -0.7444  1.7720 -1.3156
  273SER      N 4326   5.199   4.890   4.054 -0.2464 -0.2856 -0.2579
  273SER     CA 4327   5.303   4.833   3.965 -0.9046  0.8381  0.0906
  273SER      C 4328   5.267   4.694   3.905 -0.0968  0.0381 -0.6985
  273SER      O 4329   5.341   4.634   3.827 -0.2175  0.0205 -0.1257
  273SER     CB 4330   5.434   4.812   4.036 -0.4519  0.4453 -0.1738
  273SER     OG 4331   5.458   4.931   4.114 -0.4364 -0.5426 -0.0908
  273SER      H 4332   5.220   4.894   4.152 -0.5531 -0.3945 -0.1856
  273SER     HA 4333   5.326   4.906   3.887  0.0172 -0.6454 -1.1687
  273SER    HB2 4334   5.425   4.729   4.106  0.4168 -0.7969 -1.4269
  273SER    HB3 4335   5.523   4.801   3.974 -0.5132  0.0945 -0.2033
  273SER     HG 4336   5.515   4.996   4.072  0.6672 -0.5123  1.3018
  274ASN      N 4337   5.145   4.633   3.937 -0.7694  0.0636 -0.3380
  274ASN     CA 4338   5.088   4.514   3.877  0.0944 -0.2372 -0.2654
  274ASN      C 4339   4.946   4.538   3.828 -0.2806  1.1293  0.0130
  274ASN      O 4340   4.879   4.438   3.803 -0.8277 -0.4655 -0.0728
  274ASN     CB 4341   5.101   4.401   3.983 -0.3585 -0.1583  0.3092
  274ASN     CG 4342   4.988   4.395   4.089 -0.0443 -0.2719  0.0656
  274ASN    OD1 4343   4.944   4.493   4.147  0.4287  0.2273  0.0710
  274ASN    ND2 4344   4.948   4.280   4.136 -0.0242  0.8581  0.6003
  274ASN      H 4345   5.081   4.692   3.988  0.8860  1.7259  0.0293
  274ASN     HA 4346   5.147   4.489   3.788 -0.2331  1.1196 -0.9228
  274ASN    HB2 4347   5.099   4.305   3.932  0.2465  0.0493 -0.1264
  274ASN    HB3 4348   5.201   4.400   4.025  0.0932 -0.0520 -0.6871
  274ASN   HD21 4349   4.880   4.283   4.211  0.1477 -1.3392  0.9916
  274ASN   HD22 4350   4.990   4.194   4.102  0.4105  1.3048 -0.0198
  275VAL      N 4351   4.892   4.654   3.804 -0.3070 -0.5669  0.7320
  275VAL     CA 4352   4.764   4.691   3.740 -0.2338  0.0296  0.7097
  275VAL      C 4353   4.782   4.796   3.624  0.3785  0.5008 -0.0664
  275VAL      O 4354   4.855   4.899   3.643  0.6486  0.0816 -0.1635
  275VAL     CB 4355   4.664   4.735   3.841  0.8722 -0.5980  1.3479
  275VAL    CG1 4356   4.536   4.779   3.756 -0.5655  0.4731 -0.5410
  275VAL    CG2 4357   4.637   4.630   3.951  0.0389 -0.4737 -0.3804
  275VAL      H 4358   4.961   4.726   3.818  0.1092 -0.7360 -0.2844
  275VAL     HA 4359   4.722   4.598   3.703 -0.1017 -0.2884  1.3299
  275VAL     HB 4360   4.712   4.824   3.880  0.5540  0.6047 -0.7255
  275VAL   HG11 4361   4.553   4.865   3.692 -0.2470  0.2914 -0.7053
  275VAL   HG12 4362   4.499   4.690   3.704  0.3496 -0.2166 -0.0745
  275VAL   HG13 4363   4.468   4.811   3.835  0.5724  0.4545  0.5002
  275VAL   HG21 4364   4.727   4.629   4.011 -0.8447 -0.5151  1.0246
  275VAL   HG22 4365   4.560   4.652   4.025 -0.3141 -0.4228 -0.7521
  275VAL   HG23 4366   4.620   4.535   3.900  1.3270 -1.0745  0.2160
  276MET      N 4367   4.713   4.771   3.516  0.6653 -0.9235  0.8428
  276MET     CA 4368   4.717   4.858   3.396 -0.1418  0.2171  0.0828
  276MET      C 4369   4.578   4.896   3.343 -0.5044 -1.0291  0.8363
  276MET      O 4370   4.479   4.835   3.374 -0.5420  0.2399 -0.5180
  276MET     CB 4371   4.805   4.793   3.287  0.2242 -0.8098  0.0723
  276MET     CG 4372   4.830   4.890   3.171  0.0992  1.2866  0.4243
  276MET     SD 4373   4.952   4.827   3.055 -0.3765  0.3982  0.0985
  276MET     CE 4374   4.911   4.932   2.904 -0.1676  0.7846 -1.1127
  276MET      H 4375   4.652   4.691   3.514 -0.9696  0.2118  0.2817
  276MET     HA 4376   4.772   4.944   3.435  0.8996 -0.2887 -0.1988
  276MET    HB2 4377   4.902   4.762   3.326  0.1507 -0.2953  0.7032
  276MET    HB3 4378   4.755   4.704   3.250 -0.0370 -0.3069 -0.8394
  276MET    HG2 4379   4.740   4.920   3.117  0.6306  0.4831 -1.0330
  276MET    HG3 4380   4.863   4.989   3.203  0.9072  1.1424  0.0808
  276MET    HE1 4381   4.984   4.908   2.826  0.1948 -0.5959 -0.4141
  276MET    HE2 4382   4.808   4.919   2.872 -0.8084  1.4277  0.4709
  276MET    HE3 4383   4.927   5.035   2.934  0.0695  0.6870 -0.8948
  277ILE      N 4384   4.565   5.012   3.273 -0.0798 -0.4060  0.0796
  277ILE     CA 4385   4.439   5.080   3.233 -0.5184 -0.6732  0.7106
  277ILE      C 4386   4.464   5.109   3.082 -0.0571  0.5609 -0.2350
  277ILE      O 4387   4.571   5.134   3.036 -0.0217 -0.1890 -0.4871
  277ILE     CB 4388   4.398   5.198   3.323  0.1722 -0.3960 -0.0366
  277ILE    CG1 4389   4.350   5.158   3.468  0.3231 -0.6155  1.9785
  277ILE    CG2 4390   4.284   5.286   3.250 -1.4117  1.6007 -0.3040
  277ILE    CD1 4391   4.456   5.135   3.566 -1.1098  0.1488 -0.4750
  277ILE      H 4392   4.653   5.061   3.260  0.7199 -1.7675  0.0059
  277ILE     HA 4393   4.355   5.013   3.244 -0.7262 -0.5507 -0.0117
  277ILE     HB 4394   4.488   5.259   3.333  0.0784 -0.1728 -0.5078
  277ILE   HG12 4395   4.305   5.247   3.513 -0.0740 -0.1492  0.7376
  277ILE   HG13 4396   4.289   5.068   3.460  1.2772 -1.2335 -1.3875
  277ILE   HG21 4397   4.194   5.227   3.232 -0.1625 -0.6411  0.0180
  277ILE   HG22 4398   4.258   5.363   3.322 -0.1085  0.7301  1.2175
  277ILE   HG23 4399   4.333   5.332   3.165  0.9561  0.4268  0.2417
  277ILE   HD11 4400   4.417   5.095   3.660 -0.6232 -1.5159 -0.9132
  277ILE   HD12 4401   4.523   5.056   3.532 -0.4061  1.0017 -1.1710
  277ILE   HD13 4402   4.512   5.225   3.593  0.1414 -0.7448  0.1293
  278ILE      N 4403   4.350   5.096   3.012 -0.3767 -0.3741  0.0996
  278ILE     CA 4404   4.338   5.137   2.868  0.1454  0.0749  0.6155
  278ILE      C 4405   4.221   5.232   2.851  0.3737  0.6115 -0.5690
  278ILE      O 4406   4.116   5.220   2.922 -0.1624  0.3722 -0.1216
  278ILE     CB 4407   4.329   5.009   2.771 -0.5966  0.3730 -1.1004
  278ILE    CG1 4408   4.432   4.900   2.808 -0.7523  0.4285  0.0323
  278ILE    CG2 4409   4.337   5.048   2.625 -0.5923 -0.7658  1.2130
  278ILE    CD1 4410   4.427   4.778   2.712  0.5870  0.3826  0.6634
  278ILE      H 4411   4.268   5.079   3.068  0.0034  0.2386  0.8848
  278ILE     HA 4412   4.426   5.190   2.833 -0.4572  0.9865  0.4191
  278ILE     HB 4413   4.232   4.963   2.792 -0.0548 -0.3079  0.1329
  278ILE   HG12 4414   4.532   4.943   2.813 -0.4520 -0.2316 -0.0297
  278ILE   HG13 4415   4.418   4.872   2.912  0.0369  0.4399  0.1543
  278ILE   HG21 4416   4.263   5.125   2.604  0.1127 -0.0461  1.2536
  278ILE   HG22 4417   4.433   5.100   2.618 -0.3836 -1.1173  1.4000
  278ILE   HG23 4418   4.339   4.967   2.552  1.2122 -0.3859  0.7297
  278ILE   HD11 4419   4.485   4.696   2.755  0.4177 -0.5230 -0.7136
  278ILE   HD12 4420   4.324   4.744   2.699  0.6501  0.7402 -2.1233
  278ILE   HD13 4421   4.473   4.804   2.616  1.0100  0.8213  0.9766
  279TYR      N 4422   4.240   5.330   2.762  0.5215  0.1622 -0.2983
  279TYR     CA 4423   4.132   5.422   2.719  0.1214 -0.7122 -0.0960
  279TYR      C 4424   4.132   5.429   2.565  0.3061  0.5295 -0.2100
  279TYR      O 4425   4.239   5.439   2.507 -0.0646  0.4562 -0.5880
  279TYR     CB 4426   4.141   5.563   2.775 -0.2046 -0.8634 -0.3163
  279TYR     CG 4427   4.277   5.629   2.785 -0.4471 -0.4059 -0.8143
  279TYR    CD1 4428   4.333   5.727   2.691  0.6970  0.3575 -0.1148
  279TYR    CD2 4429   4.348   5.606   2.906 -0.0181  0.6006  0.2220
  279TYR    CE1 4430   4.450   5.784   2.719 -0.3579  0.2954 -0.0217
  279TYR    CE2 4431   4.464   5.679   2.932  0.1948  0.1463 -0.7523
  279TYR     CZ 4432   4.522   5.760   2.836  0.1755 -0.6773  0.5303
  279TYR     OH 4433   4.644   5.827   2.848 -0.1082  0.7826 -0.3588
  279TYR      H 4434   4.332   5.327   2.720  0.9320 -0.6451  0.5773
  279TYR     HA 4435   4.035   5.381   2.748 -0.3867  0.3572 -0.1801
  279TYR    HB2 4436   4.075   5.631   2.722 -0.5575 -0.8698  0.0981
  279TYR    HB3 4437   4.096   5.568   2.874 -0.5857 -0.0428 -0.5190
  279TYR    HD1 4438   4.271   5.756   2.607  0.7549  0.5973 -0.0762
  279TYR    HD2 4439   4.303   5.540   2.978 -0.8512  0.1105 -0.7042
  279TYR    HE1 4440   4.483   5.848   2.639 -2.0674  1.1588 -0.1377
  279TYR    HE2 4441   4.514   5.665   3.026 -0.4306 -0.9920 -0.5491
  279TYR     HH 4442   4.681   5.829   2.936 -1.0928  1.5104  0.0665
  280THR      N 4443   4.020   5.407   2.503  0.7674 -0.5249  0.6784
  280THR     CA 4444   3.997   5.383   2.358  0.1724 -0.2603  0.6426
  280THR      C 4445   3.888   5.478   2.291  0.5254  0.4527 -0.9233
  280THR      O 4446   3.772   5.483   2.338 -1.0468 -0.2249 -0.2556
  280THR     CB 4447   3.956   5.237   2.338  0.2828  0.1879  0.2776
  280THR    OG1 4448   4.039   5.152   2.409 -0.9089  0.4767  0.1792
  280THR    CG2 4449   3.976   5.197   2.189 -0.4398  0.8048 -1.9469
  280THR      H 4450   3.939   5.413   2.564  0.4810  0.2794  0.2491
  280THR     HA 4451   4.087   5.401   2.299 -0.8000 -0.9261 -1.2441
  280THR     HB 4452   3.853   5.221   2.369 -0.0502  1.0403 -0.3168
  280THR    HG1 4453   3.998   5.126   2.492  0.6193 -0.2178  0.7933
  280THR   HG21 4454   4.076   5.215   2.150 -0.1710 -0.6290 -2.0433
  280THR   HG22 4455   3.973   5.088   2.179  0.5964  0.6383 -0.9530
  280THR   HG23 4456   3.898   5.246   2.133 -1.6191  0.3313 -0.8170
  281SER      N 4457   3.919   5.552   2.186 -0.3332  1.0346 -0.7138
  281SER     CA 4458   3.821   5.622   2.107  0.2776 -0.8064 -0.3394
  281SER      C 4459   3.828   5.602   1.959 -0.1924 -0.2741  0.6205
  281SER      O 4460   3.931   5.557   1.914 -0.0235 -0.2674  0.0234
  281SER     CB 4461   3.818   5.771   2.161 -0.2357  0.2501 -0.0763
  281SER     OG 4462   3.726   5.854   2.093  0.8196  0.2531 -0.3494
  281SER      H 4463   4.012   5.541   2.148 -0.2082  0.5468 -0.2912
  281SER     HA 4464   3.720   5.588   2.128  0.2427 -0.3567  0.2542
  281SER    HB2 4465   3.801   5.762   2.268  0.5324 -0.5459  0.0041
  281SER    HB3 4466   3.920   5.808   2.149 -0.2815  0.1196 -1.0799
  281SER     HG 4467   3.732   5.943   2.129 -1.1413  0.4220 -0.2234
  282ILE      N 4468   3.727   5.631   1.878  0.3915 -0.6033  0.5105
  282ILE     CA 4469   3.734   5.652   1.730 -0.1726  0.7868 -0.3930
  282ILE      C 4470   3.799   5.792   1.701 -0.6363  0.4760 -0.2405
  282ILE      O 4471   3.767   5.888   1.768  0.0120 -0.1477 -0.1070
  282ILE     CB 4472   3.597   5.622   1.667  0.5112  0.1355 -0.0675
  282ILE    CG1 4473   3.539   5.484   1.691 -0.8592  0.1058  0.7940
  282ILE    CG2 4474   3.606   5.658   1.515 -0.5296  0.2802 -0.4170
  282ILE    CD1 4475   3.398   5.480   1.745  2.4760  0.3129  0.0430
  282ILE      H 4476   3.648   5.671   1.926  0.3574 -0.4398  0.3229
  282ILE     HA 4477   3.808   5.582   1.691  0.2534  0.4208  0.9594
  282ILE     HB 4478   3.531   5.692   1.717  0.6484  0.3074 -0.1233
  282ILE   HG12 4479   3.545   5.418   1.604  0.3018  0.3548  0.6539
  282ILE   HG13 4480   3.605   5.428   1.758  0.3170 -0.0095 -0.3615
  282ILE   HG21 4481   3.698   5.613   1.478 -0.2745  0.1511  0.3384
  282ILE   HG22 4482   3.532   5.605   1.456  0.0753 -0.0245 -0.9284
  282ILE   HG23 4483   3.608   5.767   1.502  0.1592  0.2801 -0.4199
  282ILE   HD11 4484   3.386   5.531   1.840  1.1629  0.1780 -0.0122
  282ILE   HD12 4485   3.339   5.543   1.678  1.1000  0.3729  1.2074
  282ILE   HD13 4486   3.353   5.381   1.736  0.3988  1.2301 -1.6485
  283VAL      N 4487   3.880   5.810   1.593  0.2412  0.6946  0.0764
  283VAL     CA 4488   3.934   5.941   1.556 -0.0971 -0.2134 -0.3961
  283VAL      C 4489   3.929   5.974   1.401  0.0563 -0.0124 -0.2477
  283VAL      O 4490   3.959   6.083   1.357 -0.2677  0.6523  0.3314
  283VAL     CB 4491   4.076   5.955   1.612 -0.3374 -0.2124  0.3311
  283VAL    CG1 4492   4.082   5.963   1.770  0.1579 -1.2875  0.7545
  283VAL    CG2 4493   4.168   5.834   1.576  0.6950 -0.5250  0.6919
  283VAL      H 4494   3.903   5.732   1.534 -1.7762  0.1529 -0.1368
  283VAL     HA 4495   3.877   6.023   1.600 -0.3180 -0.0867 -0.9112
  283VAL     HB 4496   4.125   6.042   1.570 -0.6962 -0.1379  0.0629
  283VAL   HG11 4497   4.178   5.937   1.815  0.5397 -0.0218  0.7482
  283VAL   HG12 4498   4.060   6.066   1.798  1.4141 -0.4450 -1.0086
  283VAL   HG13 4499   4.003   5.905   1.818 -1.2993  0.2193  0.3888
  283VAL   HG21 4500   4.139   5.742   1.625 -1.2960 -0.4568 -0.1856
  283VAL   HG22 4501   4.157   5.817   1.469 -0.3726  0.7085  0.5576
  283VAL   HG23 4502   4.269   5.869   1.600  0.4966  0.4368  0.2435
  284TYR      N 4503   3.884   5.884   1.319 -0.3226  0.4125  0.1656
  284TYR     CA 4504   3.849   5.907   1.172  0.5251  0.7078 -0.6343
  284TYR      C 4505   3.748   5.804   1.115  0.3851 -0.5368  0.4173
  284TYR      O 4506   3.739   5.690   1.168 -0.2301 -0.1728 -0.3009
  284TYR     CB 4507   3.977   5.914   1.082  0.1298  0.3933 -0.2572
  284TYR     CG 4508   3.946   5.973   0.943  0.2687 -0.1493 -0.3065
  284TYR    CD1 4509   3.926   6.115   0.932  0.1736  0.5033 -0.2254
  284TYR    CD2 4510   3.940   5.897   0.824  1.6599 -0.1640  0.2758
  284TYR    CE1 4511   3.890   6.175   0.815 -0.1714 -0.6134  0.2587
  284TYR    CE2 4512   3.923   5.964   0.699 -0.6861 -0.4798 -0.5762
  284TYR     CZ 4513   3.894   6.103   0.696 -0.3319  0.0173 -0.0471
  284TYR     OH 4514   3.855   6.151   0.577 -0.2847  0.1287 -0.0949
  284TYR      H 4515   3.857   5.791   1.348 -0.0747 -0.0736 -1.0393
  284TYR     HA 4516   3.800   6.004   1.177 -1.1221 -0.0581  1.6645
  284TYR    HB2 4517   4.061   5.970   1.122 -0.2190  0.7499 -0.0183
  284TYR    HB3 4518   4.016   5.813   1.071 -0.7973 -0.0437  0.2607
  284TYR    HD1 4519   3.913   6.171   1.023 -0.0743  0.9249 -0.5141
  284TYR    HD2 4520   3.947   5.789   0.827 -0.5589 -0.3838  0.5677
  284TYR    HE1 4521   3.879   6.282   0.811  1.9831 -0.2835  0.3663
  284TYR    HE2 4522   3.926   5.901   0.611 -0.2479 -0.8303 -0.3192
  284TYR     HH 4523   3.846   6.077   0.516  1.4820 -0.0794 -0.1987
  285LYS      N 4524   3.678   5.850   1.008  0.2825  1.0908  0.0267
  285LYS     CA 4525   3.602   5.762   0.914 -0.0458  0.6239 -0.0331
  285LYS      C 4526   3.586   5.838   0.782  0.2532  0.9918 -1.1565
  285LYS      O 4527   3.551   5.952   0.796 -0.3539 -0.2264 -0.8248
  285LYS     CB 4528   3.465   5.708   0.962 -0.0633 -0.2819 -0.3123
  285LYS     CG 4529   3.348   5.813   0.985  0.6612  0.9654  0.6386
  285LYS     CD 4530   3.373   5.920   1.090  0.5216 -0.3171  0.1648
  285LYS     CE 4531   3.240   5.985   1.142  0.1860 -1.8732 -0.8456
  285LYS     NZ 4532   3.259   6.094   1.241 -0.1511 -0.8422  1.1504
  285LYS      H 4533   3.692   5.946   0.980 -0.0060  1.0120 -0.4025
  285LYS     HA 4534   3.664   5.676   0.892 -0.4645  0.3022  0.0208
  285LYS    HB2 4535   3.437   5.628   0.893  0.1754 -0.3343 -0.3527
  285LYS    HB3 4536   3.499   5.662   1.054  1.5082  0.2302 -0.5685
  285LYS    HG2 4537   3.331   5.866   0.891 -0.2989  0.2554  0.3783
  285LYS    HG3 4538   3.258   5.755   1.010  1.2102 -0.4908 -0.4639
  285LYS    HD2 4539   3.429   5.875   1.172  1.7742 -0.3667 -0.6684
  285LYS    HD3 4540   3.431   6.001   1.046 -1.2546  0.7622 -0.4168
  285LYS    HE2 4541   3.189   6.030   1.057 -0.8457 -0.2967  0.4650
  285LYS    HE3 4542   3.177   5.913   1.194 -1.3546 -0.0628  0.0764
  285LYS    HZ1 4543   3.174   6.127   1.284 -0.2829  0.0021  0.3112
  285LYS    HZ2 4544   3.321   6.064   1.316  1.2377 -0.5532  0.1973
  285LYS    HZ3 4545   3.290   6.177   1.191  0.3607 -1.7033 -0.0477
  286PRO      N 4546   3.601   5.771   0.667  0.0946 -0.0740 -0.3050
  286PRO     CA 4547   3.548   5.829   0.542  0.5444 -0.0922 -0.4710
  286PRO      C 4548   3.400   5.869   0.539 -0.2629 -0.1850 -0.4424
  286PRO      O 4549   3.316   5.793   0.602  0.1686 -0.2887  0.3343
  286PRO     CB 4550   3.573   5.720   0.440 -1.2464  1.3974  0.5394
  286PRO     CG 4551   3.701   5.642   0.491  1.3968 -1.3336  0.5626
  286PRO     CD 4552   3.671   5.648   0.642  0.6659 -1.8493  0.2474
  286PRO     HA 4553   3.611   5.913   0.514 -0.1995  0.4825 -0.4907
  286PRO    HB2 4554   3.494   5.646   0.449  0.5379 -0.7856 -0.0654
  286PRO    HB3 4555   3.579   5.764   0.340 -0.0627 -0.1337 -0.1283
  286PRO    HG2 4556   3.709   5.540   0.455  0.8870 -1.3427  0.4701
  286PRO    HG3 4557   3.780   5.705   0.449  0.1921  0.0959  0.2599
  286PRO    HD2 4558   3.605   5.564   0.665 -0.4299 -1.3296 -0.7527
  286PRO    HD3 4559   3.764   5.645   0.698  0.0335 -0.9915  1.4413
  287PRO      N 4560   3.361   5.984   0.485 -0.4605  0.2151  0.8395
  287PRO     CA 4561   3.224   6.042   0.508 -0.0634  0.3658 -0.2681
  287PRO      C 4562   3.108   5.966   0.446  0.8498  0.1783 -0.0867
  287PRO      O 4563   2.990   5.990   0.480 -0.2444  0.0023  0.2907
  287PRO     CB 4564   3.232   6.185   0.450 -0.1059  0.1470 -0.1904
  287PRO     CG 4565   3.355   6.187   0.363  1.3761 -1.3329 -0.5084
  287PRO     CD 4566   3.448   6.086   0.428 -0.5354 -0.5232 -0.9169
  287PRO     HA 4567   3.190   6.056   0.611 -1.3678  0.8420 -0.7302
  287PRO    HB2 4568   3.148   6.200   0.382 -1.4770 -0.1560  1.3168
  287PRO    HB3 4569   3.241   6.258   0.531  1.3654 -0.1741 -0.0038
  287PRO    HG2 4570   3.323   6.153   0.265 -0.3375  0.3194 -0.6218
  287PRO    HG3 4571   3.400   6.285   0.349  0.6171 -0.9471 -0.3673
  287PRO    HD2 4572   3.498   6.125   0.517 -0.2484 -1.3246 -0.7095
  287PRO    HD3 4573   3.512   6.040   0.353  0.9507  0.2171 -0.1987
  288GLU      N 4574   3.131   5.861   0.375  0.0066  0.3872 -0.4747
  288GLU     CA 4575   3.020   5.771   0.334  0.0073 -0.2486 -0.2135
  288GLU      C 4576   2.978   5.668   0.435 -0.5613  0.2166 -0.7381
  288GLU      O 4577   2.868   5.612   0.417 -0.9360  0.1666 -0.3979
  288GLU     CB 4578   3.050   5.693   0.198  0.5294  0.2106 -0.5125
  288GLU     CG 4579   3.172   5.594   0.207  0.7482 -0.3498  0.8566
  288GLU     CD 4580   3.310   5.661   0.202 -0.1100 -0.2379  0.9086
  288GLU    OE1 4581   3.413   5.585   0.221  0.6285  0.4433  0.0109
  288GLU    OE2 4582   3.321   5.784   0.179  0.1491 -0.0998  0.4044
  288GLU      H 4583   3.223   5.839   0.341 -0.0022  0.5564 -0.6140
  288GLU     HA 4584   2.932   5.833   0.320 -0.1948 -0.3940  0.3767
  288GLU    HB2 4585   2.955   5.646   0.172  0.1340  0.8575 -0.2924
  288GLU    HB3 4586   3.063   5.764   0.117  0.3976  1.4126  0.4612
  288GLU    HG2 4587   3.170   5.523   0.289  0.6669 -1.5221 -0.1051
  288GLU    HG3 4588   3.170   5.540   0.113 -0.7487 -0.2230  0.7772
  289ILE      N 4589   3.057   5.642   0.545  0.7195 -0.4429  1.3227
  289ILE     CA 4590   3.018   5.564   0.658 -1.1313 -0.0871 -0.4152
  289ILE      C 4591   2.941   5.642   0.760  0.4291  0.0127 -0.1118
  289ILE      O 4592   2.976   5.753   0.784  0.4166  0.1393  0.4910
  289ILE     CB 4593   3.150   5.511   0.729 -0.2516 -0.1025 -0.7104
  289ILE    CG1 4594   3.199   5.394   0.637 -0.1743  0.0858  0.5075
  289ILE    CG2 4595   3.137   5.455   0.874  0.7063  0.3770  1.5140
  289ILE    CD1 4596   3.337   5.335   0.663 -0.6715 -0.0102 -0.3808
  289ILE      H 4597   3.146   5.690   0.547  0.2034  0.5766  1.0345
  289ILE     HA 4598   2.960   5.480   0.620  0.5733 -1.4135 -0.3201
  289ILE     HB 4599   3.222   5.593   0.728 -0.0466 -0.2734 -0.3127
  289ILE   HG12 4600   3.130   5.311   0.629  0.4158 -0.3704 -0.0607
  289ILE   HG13 4601   3.204   5.426   0.533  0.7449 -0.4416  0.3630
  289ILE   HG21 4602   3.239   5.427   0.897  0.6697 -0.9734  0.3119
  289ILE   HG22 4603   3.094   5.525   0.945  0.1205  0.3316  1.2169
  289ILE   HG23 4604   3.081   5.361   0.873 -0.6109  1.0244 -0.5998
  289ILE   HD11 4605   3.365   5.264   0.585  0.5485  0.1452 -0.1113
  289ILE   HD12 4606   3.412   5.414   0.662  0.9317 -1.3206  1.4868
  289ILE   HD13 4607   3.346   5.298   0.765 -0.6205  0.1062 -0.3434
  290ILE      N 4608   2.837   5.581   0.823 -0.9432 -0.0468  0.9246
  290ILE     CA 4609   2.741   5.655   0.902  1.2531 -0.7087  0.2634
  290ILE      C 4610   2.729   5.607   1.042 -0.5460  0.4119 -0.0730
  290ILE      O 4611   2.677   5.674   1.132  0.4347  0.1430  0.7254
  290ILE     CB 4612   2.593   5.654   0.846 -0.1727  0.6873  0.5799
  290ILE    CG1 4613   2.505   5.525   0.867 -1.5858  0.0602 -0.9708
  290ILE    CG2 4614   2.598   5.662   0.691 -0.1433 -0.2086 -0.7154
  290ILE    CD1 4615   2.356   5.556   0.872 -0.9552 -0.0522  1.6262
  290ILE      H 4616   2.820   5.485   0.797  0.7277  0.1498 -1.6226
  290ILE     HA 4617   2.759   5.763   0.904 -0.8472 -0.2719  1.3449
  290ILE     HB 4618   2.535   5.735   0.890  0.1786  1.2244  0.0856
  290ILE   HG12 4619   2.545   5.449   0.800  0.4903  0.1053  0.0474
  290ILE   HG13 4620   2.530   5.477   0.961  0.5285 -0.6295 -1.7752
  290ILE   HG21 4621   2.495   5.685   0.663 -0.5932  0.0629  0.8975
  290ILE   HG22 4622   2.646   5.753   0.655 -0.1263  0.1320  0.1043
  290ILE   HG23 4623   2.638   5.580   0.633  0.3785 -0.1817 -0.4085
  290ILE   HD11 4624   2.301   5.466   0.846 -0.7415  0.1609  0.3025
  290ILE   HD12 4625   2.336   5.601   0.970  0.2229  0.9198  1.4648
  290ILE   HD13 4626   2.322   5.622   0.792  0.0419 -0.7503  0.5863
  291MET      N 4627   2.778   5.488   1.074 -0.3677 -0.1000  0.2260
  291MET     CA 4628   2.783   5.435   1.213 -0.4394 -0.0647  0.4670
  291MET      C 4629   2.922   5.383   1.237 -1.1912 -0.3920  0.1068
  291MET      O 4630   2.985   5.329   1.140  0.1713  0.4467 -0.0684
  291MET     CB 4631   2.680   5.325   1.228  0.0911  0.6800  0.2185
  291MET     CG 4632   2.644   5.278   1.374  0.0095  0.5419 -0.7979
  291MET     SD 4633   2.509   5.159   1.395  0.2081 -0.2229  0.0338
  291MET     CE 4634   2.549   5.068   1.542 -0.3172  0.9959 -0.6304
  291MET      H 4635   2.842   5.456   1.003 -0.1722  1.0863 -0.1888
  291MET     HA 4636   2.773   5.516   1.285  0.1904  0.1940  0.2813
  291MET    HB2 4637   2.586   5.347   1.178 -0.1144 -0.3273  0.1166
  291MET    HB3 4638   2.714   5.238   1.172 -0.7234  1.2006 -1.1718
  291MET    HG2 4639   2.734   5.230   1.413 -0.4481  0.7839  0.6909
  291MET    HG3 4640   2.621   5.365   1.435 -0.0863  0.4193 -0.6584
  291MET    HE1 4641   2.463   5.003   1.561  0.4436 -0.0128 -0.5142
  291MET    HE2 4642   2.643   5.016   1.526 -1.3829 -1.2298 -0.5069
  291MET    HE3 4643   2.555   5.137   1.626  0.9764 -0.1849  0.3351
  292CYS      N 4644   2.969   5.394   1.364  0.0479  0.5307 -0.5549
  292CYS     CA 4645   3.096   5.336   1.415  0.6541  0.2476  0.0362
  292CYS      C 4646   3.071   5.295   1.555  0.2661 -0.4391 -0.3356
  292CYS      O 4647   3.019   5.376   1.631  0.1567 -0.6070  0.0302
  292CYS     CB 4648   3.209   5.448   1.421  0.4096  0.6152  0.0261
  292CYS     SG 4649   3.234   5.536   1.264 -0.2036  0.1011  0.1160
  292CYS      H 4650   2.916   5.439   1.438  0.2771 -1.0216  0.6497
  292CYS     HA 4651   3.122   5.252   1.351 -0.5586  0.0743 -0.2840
  292CYS    HB2 4652   3.188   5.521   1.499  0.2903 -0.7107  1.3283
  292CYS    HB3 4653   3.303   5.409   1.459  0.2475  0.1965  0.0130
  292CYS     HG 4654   3.148   5.637   1.277  0.2800  0.6269 -0.6379
  293ASP      N 4655   3.102   5.178   1.600  0.0200  0.5851 -0.1077
  293ASP     CA 4656   3.106   5.136   1.741  0.5525 -0.6109 -0.4898
  293ASP      C 4657   3.199   5.016   1.747  0.1909 -0.1812 -1.0172
  293ASP      O 4658   3.214   4.941   1.652 -0.0054  0.5789 -0.3186
  293ASP     CB 4659   2.969   5.090   1.792  0.1364  0.1984 -0.5192
  293ASP     CG 4660   2.967   5.080   1.948  0.1678  0.7475  0.0338
  293ASP    OD1 4661   2.898   4.983   1.999 -0.4085 -0.1971 -0.0875
  293ASP    OD2 4662   3.047   5.149   2.011  0.6505 -0.1272 -0.2243
  293ASP      H 4663   3.141   5.119   1.528  0.2776  1.2064 -0.4921
  293ASP     HA 4664   3.148   5.217   1.801 -0.2598  0.0378 -0.7559
  293ASP    HB2 4665   2.897   5.163   1.757  0.3111 -0.1296 -1.6205
  293ASP    HB3 4666   2.945   5.002   1.733  0.6503  0.5965 -1.3550
  294ALA      N 4667   3.276   4.995   1.854 -0.0451 -0.0251 -0.4456
  294ALA     CA 4668   3.405   4.924   1.859 -1.1186 -0.5718  0.4757
  294ALA      C 4669   3.443   4.890   1.998  0.0309  0.2668  0.4102
  294ALA      O 4670   3.430   4.967   2.092  0.0759  0.7936  0.6584
  294ALA     CB 4671   3.509   5.029   1.814  0.3954  0.6836  0.5449
  294ALA      H 4672   3.267   5.060   1.931  0.7669 -1.0238  0.5562
  294ALA     HA 4673   3.403   4.840   1.791  1.5506 -0.3134 -0.1441
  294ALA    HB1 4674   3.510   5.104   1.893 -0.9842  1.0621  0.2569
  294ALA    HB2 4675   3.605   4.983   1.788 -0.0796 -0.2904  0.4435
  294ALA    HB3 4676   3.479   5.084   1.724 -0.7153  0.9290  1.0322
  295TYR      N 4677   3.492   4.764   2.020  0.0659 -1.1569  0.0105
  295TYR     CA 4678   3.535   4.713   2.154  0.4326 -0.6992  0.5034
  295TYR      C 4679   3.668   4.634   2.147  0.1114 -0.3539  0.1246
  295TYR      O 4680   3.704   4.569   2.045 -0.0504 -0.0971 -0.5064
  295TYR     CB 4681   3.419   4.634   2.212 -0.9431 -0.8637 -0.2585
  295TYR     CG 4682   3.379   4.517   2.128 -0.6491  0.4547 -0.1174
  295TYR    CD1 4683   3.260   4.523   2.055  0.7948 -0.2304 -0.9138
  295TYR    CD2 4684   3.451   4.391   2.131 -0.8748 -0.2588  1.3079
  295TYR    CE1 4685   3.207   4.409   1.987  0.3874 -0.0207 -0.0133
  295TYR    CE2 4686   3.397   4.277   2.070  0.4897 -0.8719 -0.0880
  295TYR     CZ 4687   3.275   4.291   1.997 -0.5600  0.3030 -0.0645
  295TYR     OH 4688   3.232   4.178   1.943  0.0481  0.9690  0.3882
  295TYR      H 4689   3.537   4.721   1.941  0.7665 -0.1489 -0.1741
  295TYR     HA 4690   3.546   4.797   2.223 -0.0941  0.2382 -0.4802
  295TYR    HB2 4691   3.455   4.596   2.307  1.3231 -0.0693 -0.6703
  295TYR    HB3 4692   3.330   4.695   2.230 -0.3895 -0.4017  1.1879
  295TYR    HD1 4693   3.208   4.617   2.045  0.1389 -0.5190 -0.3209
  295TYR    HD2 4694   3.548   4.384   2.178  0.3732 -0.9184 -1.0642
  295TYR    HE1 4695   3.113   4.420   1.935 -0.4053 -1.1608  1.0643
  295TYR    HE2 4696   3.445   4.180   2.073 -0.8366 -1.5647  0.3317
  295TYR     HH 4697   3.300   4.110   1.940 -1.9036 -1.2209 -1.5123
  296VAL      N 4698   3.743   4.648   2.258 -0.1049  0.4230  0.0220
  296VAL     CA 4699   3.866   4.555   2.283  0.9322  0.3892  0.3097
  296VAL      C 4700   3.827   4.419   2.335  0.3209  1.0412 -0.7698
  296VAL      O 4701   3.735   4.414   2.421  0.0495 -0.5552  0.6966
  296VAL     CB 4702   3.969   4.622   2.371 -0.0449  0.0772 -0.3142
  296VAL    CG1 4703   4.027   4.747   2.315  0.0800 -1.5045  0.2333
  296VAL    CG2 4704   3.929   4.650   2.521 -0.2343 -0.0705  1.7460
  296VAL      H 4705   3.725   4.715   2.331  0.1045  0.1751  0.3061
  296VAL     HA 4706   3.915   4.537   2.187 -0.4245  0.5817 -0.4806
  296VAL     HB 4707   4.055   4.555   2.379 -0.7085 -0.7272  0.6929
  296VAL   HG11 4708   4.090   4.801   2.386 -0.6156  1.3332 -1.0038
  296VAL   HG12 4709   4.088   4.725   2.228 -0.0074 -0.2005 -0.2055
  296VAL   HG13 4710   3.948   4.818   2.292  1.1958 -0.0997  0.3863
  296VAL   HG21 4711   3.904   4.555   2.570  0.5889 -0.7888  0.8581
  296VAL   HG22 4712   4.013   4.700   2.569  0.7237  0.5890 -0.3891
  296VAL   HG23 4713   3.840   4.711   2.511  0.1069  0.3117  0.8221
  297THR      N 4714   3.904   4.313   2.297  0.3285 -0.1170  0.6011
  297THR     CA 4715   3.864   4.169   2.309  0.3147  0.4753  0.0440
  297THR      C 4716   3.985   4.074   2.297 -0.2992  0.3938  0.3149
  297THR      O 4717   4.093   4.116   2.255  0.7003  0.2850  0.3451
  297THR     CB 4718   3.743   4.140   2.217  0.1829  0.6145  0.7998
  297THR    OG1 4719   3.678   4.017   2.248  0.2500 -0.0620 -0.3569
  297THR    CG2 4720   3.771   4.135   2.063  0.4412 -0.4045 -0.5587
  297THR      H 4721   3.980   4.337   2.234 -0.2753  0.8642  0.1793
  297THR     HA 4722   3.820   4.161   2.408 -1.2998  2.0275 -0.4545
  297THR     HB 4723   3.676   4.221   2.245 -0.5683 -0.0032  0.8659
  297THR    HG1 4724   3.728   3.940   2.219  0.5187 -0.2142  0.4539
  297THR   HG21 4725   3.764   4.035   2.021 -0.1805 -0.5567 -0.1249
  297THR   HG22 4726   3.694   4.194   2.012  0.0416 -0.2314  0.2137
  297THR   HG23 4727   3.862   4.187   2.033 -0.6482  1.7138 -0.5539
  298ASP      N 4728   3.965   3.949   2.339 -0.0292  0.3520 -0.3021
  298ASP     CA 4729   4.062   3.826   2.319  1.5070 -0.9325 -0.5974
  298ASP      C 4730   4.200   3.844   2.357  0.1006  0.1193 -0.6897
  298ASP      O 4731   4.294   3.822   2.282 -0.2840 -0.5141 -0.0486
  298ASP     CB 4732   4.043   3.771   2.181 -0.2003 -0.0184  0.3204
  298ASP     CG 4733   3.903   3.785   2.120 -0.1677  1.0194 -0.3711
  298ASP    OD1 4734   3.884   3.786   2.000  0.1292  0.1475  0.1316
  298ASP    OD2 4735   3.799   3.786   2.193  0.0613 -0.5497  0.7433
  298ASP      H 4736   3.868   3.930   2.361 -0.0333  0.1573 -0.4796
  298ASP     HA 4737   4.033   3.752   2.392  0.0550  1.1287  1.1626
  298ASP    HB2 4738   4.117   3.817   2.115 -0.3825 -0.6681 -0.3736
  298ASP    HB3 4739   4.066   3.665   2.193  0.0448  0.1003  0.9458
  299PHE      N 4740   4.216   3.895   2.483 -0.4392  0.4514  0.6349
  299PHE     CA 4741   4.340   3.914   2.559 -0.5172 -0.0909 -0.0569
  299PHE      C 4742   4.401   3.775   2.596  0.3383  0.0844 -0.1586
  299PHE      O 4743   4.341   3.669   2.588 -0.0091 -0.3321 -0.0774
  299PHE     CB 4744   4.300   3.986   2.688  0.1188 -0.0578  0.2530
  299PHE     CG 4745   4.281   4.134   2.665  0.7580 -0.5523 -0.4551
  299PHE    CD1 4746   4.378   4.223   2.699  0.6442 -0.3154 -0.5570
  299PHE    CD2 4747   4.155   4.185   2.604 -0.5414  0.8929 -0.2346
  299PHE    CE1 4748   4.361   4.362   2.679  0.4967 -0.1281  0.7718
  299PHE    CE2 4749   4.143   4.324   2.584  0.4177  0.9165 -0.3329
  299PHE     CZ 4750   4.242   4.414   2.619  0.5413 -0.4397 -0.8591
  299PHE      H 4751   4.135   3.917   2.538 -0.2943 -0.5823  1.3263
  299PHE     HA 4752   4.411   3.969   2.496 -0.7562 -0.6822 -0.8683
  299PHE    HB2 4753   4.200   3.947   2.710 -0.6575  1.4118 -0.3435
  299PHE    HB3 4754   4.364   3.968   2.774 -0.0320  0.0180  0.3837
  299PHE    HD1 4755   4.461   4.183   2.756  0.2830  0.3106  0.4541
  299PHE    HD2 4756   4.078   4.118   2.568 -0.0423 -0.0452  0.3542
  299PHE    HE1 4757   4.434   4.441   2.695  0.2004  0.2418  0.3456
  299PHE    HE2 4758   4.045   4.354   2.549 -0.4434 -0.7942  0.3685
  299PHE     HZ 4759   4.242   4.512   2.573 -0.6202  0.0047 -0.0155
  300PRO      N 4760   4.524   3.778   2.648 -0.5911 -0.0682 -0.0796
  300PRO     CA 4761   4.577   3.664   2.728  0.3065  0.1364 -0.2774
  300PRO      C 4762   4.484   3.609   2.836  0.4740  0.8171  0.2069
  300PRO      O 4763   4.434   3.670   2.921  0.1091 -0.5955  0.3000
  300PRO     CB 4764   4.705   3.711   2.793 -0.2235 -0.3742  0.1531
  300PRO     CG 4765   4.750   3.815   2.697  0.1452 -0.1894  0.7318
  300PRO     CD 4766   4.620   3.886   2.666  0.2418 -0.1096  0.2081
  300PRO     HA 4767   4.604   3.581   2.662 -0.7059 -0.1054 -0.4115
  300PRO    HB2 4768   4.700   3.749   2.895 -1.1129  0.2491 -0.1010
  300PRO    HB3 4769   4.784   3.636   2.789 -0.5879 -0.8027  0.7010
  300PRO    HG2 4770   4.825   3.879   2.745  0.8750 -0.7233  0.3499
  300PRO    HG3 4771   4.790   3.757   2.614  0.9556  0.4920  0.6073
  300PRO    HD2 4772   4.584   3.943   2.752  0.7044 -0.1201  0.4120
  300PRO    HD3 4773   4.633   3.951   2.580  1.9779 -0.4201  0.1755
  301LEU      N 4774   4.471   3.473   2.834  0.0944  0.4524 -0.3058
  301LEU     CA 4775   4.396   3.399   2.931 -0.2754  0.6121 -0.1245
  301LEU      C 4776   4.440   3.410   3.083 -0.3343 -0.6503  1.4930
  301LEU      O 4777   4.358   3.421   3.172  0.7274 -0.0373 -0.3039
  301LEU     CB 4778   4.383   3.250   2.883 -0.3144 -0.5199  0.0719
  301LEU     CG 4779   4.308   3.154   2.971 -0.3913 -0.6889 -0.3219
  301LEU    CD1 4780   4.159   3.195   2.978 -0.4509  0.0763 -0.2849
  301LEU    CD2 4781   4.328   3.017   2.912 -0.1360 -0.2148  0.3964
  301LEU      H 4782   4.523   3.419   2.767  0.5900 -0.0124  0.4232
  301LEU     HA 4783   4.294   3.436   2.934 -0.5088  0.3170 -1.9859
  301LEU    HB2 4784   4.341   3.241   2.783  0.4333  0.7206 -0.3946
  301LEU    HB3 4785   4.485   3.211   2.879 -0.0901  0.0360  0.2690
  301LEU     HG 4786   4.350   3.163   3.071  0.6498 -1.6805 -0.6330
  301LEU   HD11 4787   4.114   3.217   2.881 -0.7324  0.6253 -0.0375
  301LEU   HD12 4788   4.096   3.118   3.023  0.1178  0.1709  0.7047
  301LEU   HD13 4789   4.147   3.279   3.046 -1.2998 -0.3005  0.0688
  301LEU   HD21 4790   4.276   2.935   2.961  0.5344 -0.2840  1.0243
  301LEU   HD22 4791   4.295   3.028   2.809 -1.8421  1.0751  1.0028
  301LEU   HD23 4792   4.434   2.989   2.912 -0.2060 -0.5099 -0.2417
  302ASP      N 4793   4.569   3.435   3.105  0.7411  0.1899  0.8193
  302ASP     CA 4794   4.615   3.455   3.235 -0.4277 -0.1847 -0.1660
  302ASP      C 4795   4.577   3.589   3.294  0.3799  0.5587 -0.3694
  302ASP      O 4796   4.585   3.604   3.415  0.7778 -0.2300 -0.4691
  302ASP     CB 4797   4.776   3.422   3.243  1.0912 -0.7794 -0.5352
  302ASP     CG 4798   4.819   3.277   3.205 -0.5049 -0.5566  0.0295
  302ASP    OD1 4799   4.743   3.180   3.229  0.1987  0.0534  0.0100
  302ASP    OD2 4800   4.923   3.260   3.133  0.0740 -0.7996 -0.9594
  302ASP      H 4801   4.631   3.441   3.025 -0.2411  1.8003  0.0824
  302ASP     HA 4802   4.561   3.387   3.300  0.8374 -0.6146  0.4913
  302ASP    HB2 4803   4.820   3.491   3.170 -0.5690  0.0952 -0.8140
  302ASP    HB3 4804   4.814   3.455   3.339  0.7131 -0.7118 -0.4095
  303LEU      N 4805   4.525   3.682   3.221  0.2943 -0.3914  0.3312
  303LEU     CA 4806   4.472   3.812   3.280 -0.3962 -0.2941  0.0082
  303LEU      C 4807   4.320   3.811   3.299 -0.1442  0.5312  0.0044
  303LEU      O 4808   4.266   3.906   3.352  0.3772  0.8333  0.1902
  303LEU     CB 4809   4.518   3.932   3.191  0.2845 -0.5047  0.7026
  303LEU     CG 4810   4.671   3.969   3.171  1.0320  0.5148 -1.0754
  303LEU    CD1 4811   4.689   4.083   3.082  0.0716 -1.3911  1.2377
  303LEU    CD2 4812   4.739   3.979   3.312  0.3118  0.4518 -0.2283
  303LEU      H 4813   4.518   3.660   3.123 -0.0112 -2.0850  0.6619
  303LEU     HA 4814   4.518   3.841   3.374 -0.6393  1.1482 -0.2641
  303LEU    HB2 4815   4.474   3.912   3.093  1.0700 -0.3108  0.2970
  303LEU    HB3 4816   4.470   4.020   3.236  0.6286 -0.0356  0.1809
  303LEU     HG 4817   4.705   3.878   3.122  1.3939 -0.3556  0.6200
  303LEU   HD11 4818   4.644   4.057   2.986  1.7582 -0.7431  0.1814
  303LEU   HD12 4819   4.649   4.178   3.116  0.6101 -0.6405 -0.0702
  303LEU   HD13 4820   4.794   4.092   3.054 -0.1209 -0.0123  0.8010
  303LEU   HD21 4821   4.757   3.877   3.347 -0.3524 -0.2213 -1.6759
  303LEU   HD22 4822   4.834   4.031   3.315  0.3266  0.4300 -0.3193
  303LEU   HD23 4823   4.674   4.034   3.380 -0.7962  1.7716 -2.1564
  304ASP      N 4824   4.256   3.707   3.242  0.6939 -0.6756 -0.4832
  304ASP     CA 4825   4.115   3.665   3.245 -1.1606  0.3096  0.0425
  304ASP      C 4826   4.017   3.779   3.221 -0.1859 -0.2034  0.7177
  304ASP      O 4827   3.939   3.818   3.307  0.3548  0.1708  0.0184
  304ASP     CB 4828   4.096   3.594   3.383 -0.0126  0.2433 -0.1907
  304ASP     CG 4829   3.961   3.527   3.400  0.7261  0.4842  0.3732
  304ASP    OD1 4830   3.897   3.489   3.297 -0.3773 -0.1382 -0.2078
  304ASP    OD2 4831   3.916   3.503   3.513 -0.8333  0.0682  0.7641
  304ASP      H 4832   4.317   3.637   3.203  0.9328 -0.3513 -0.7049
  304ASP     HA 4833   4.104   3.592   3.165  0.1446 -0.3001  0.3520
  304ASP    HB2 4834   4.170   3.514   3.392  0.4225  0.7282  0.8035
  304ASP    HB3 4835   4.127   3.660   3.464  1.1758 -1.0228  0.4824
  305ILE      N 4836   4.033   3.853   3.105 -1.1958 -0.0936 -0.5863
  305ILE     CA 4837   3.970   3.975   3.067  0.8540 -0.1711 -0.3682
  305ILE      C 4838   3.836   3.932   3.004  0.2034 -0.4957 -0.2538
  305ILE      O 4839   3.832   3.895   2.883 -0.0691  0.1259  0.6519
  305ILE     CB 4840   4.058   4.054   2.968 -0.0872  0.6078 -0.0313
  305ILE    CG1 4841   4.196   4.101   3.023 -0.1820  0.1323 -1.0492
  305ILE    CG2 4842   3.973   4.180   2.918 -0.3425  0.8334  0.2265
  305ILE    CD1 4843   4.180   4.206   3.138 -0.8687 -0.5629 -1.3729
  305ILE      H 4844   4.103   3.817   3.042  1.0089  0.9654  0.9907
  305ILE     HA 4845   3.949   4.031   3.158 -0.5118 -0.8290 -0.2283
  305ILE     HB 4846   4.075   3.997   2.876  0.9260  0.8727 -0.0352
  305ILE   HG12 4847   4.249   4.012   3.056 -0.1454  0.3456 -0.5199
  305ILE   HG13 4848   4.258   4.144   2.944  0.4034  0.0877 -0.6225
  305ILE   HG21 4849   3.905   4.224   2.991 -0.8825  0.6388 -0.1466
  305ILE   HG22 4850   4.044   4.251   2.877  0.9038  0.1070  1.0187
  305ILE   HG23 4851   3.901   4.140   2.846  0.4486 -0.4851  0.0944
  305ILE   HD11 4852   4.278   4.249   3.159 -1.0990 -0.6947  0.1348
  305ILE   HD12 4853   4.120   4.290   3.104  0.4902  0.3927 -1.5741
  305ILE   HD13 4854   4.140   4.162   3.229  1.6843  0.2030  0.3205
  306ASP      N 4855   3.723   3.941   3.079 -0.1363  0.3662  0.2010
  306ASP     CA 4856   3.593   3.922   3.021  0.4130 -0.1725 -0.3238
  306ASP      C 4857   3.545   4.049   2.950 -0.1289 -0.4089 -0.0400
  306ASP      O 4858   3.539   4.160   3.006  0.6244 -0.5386 -0.5093
  306ASP     CB 4859   3.491   3.896   3.137 -1.4551  0.4135 -1.0179
  306ASP     CG 4860   3.351   3.932   3.111  0.5899 -0.8613  0.8025
  306ASP    OD1 4861   3.305   3.928   2.991 -0.2943 -0.2919 -0.2363
  306ASP    OD2 4862   3.279   3.976   3.201  0.4893 -0.4882 -0.2877
  306ASP      H 4863   3.715   3.995   3.164 -0.7534  1.5183 -0.5292
  306ASP     HA 4864   3.594   3.840   2.948 -0.0062 -1.4806  1.0340
  306ASP    HB2 4865   3.489   3.790   3.164  1.9052  0.1811 -0.8523
  306ASP    HB3 4866   3.529   3.945   3.226 -1.2413 -0.4516 -0.6113
  307PRO      N 4867   3.525   4.052   2.815  0.5458  0.1283  0.2125
  307PRO     CA 4868   3.474   4.162   2.739  0.1659 -0.1079  1.2264
  307PRO      C 4869   3.346   4.232   2.789  0.0069 -0.3486  0.5381
  307PRO      O 4870   3.327   4.348   2.748 -0.0833  0.1146  0.1667
  307PRO     CB 4871   3.458   4.103   2.593 -0.4070  0.6328  0.1198
  307PRO     CG 4872   3.571   3.995   2.589 -0.6829  0.1873  0.7210
  307PRO     CD 4873   3.554   3.939   2.727  0.8907  0.8455 -0.4218
  307PRO     HA 4874   3.547   4.241   2.722 -0.0254 -0.3613 -1.7779
  307PRO    HB2 4875   3.365   4.047   2.585 -0.0286 -0.0379  0.2584
  307PRO    HB3 4876   3.482   4.179   2.519  0.2408  0.4013  0.0835
  307PRO    HG2 4877   3.549   3.928   2.506  0.0003  0.9626 -0.1298
  307PRO    HG3 4878   3.670   4.032   2.564 -0.9099 -0.0575 -0.6806
  307PRO    HD2 4879   3.473   3.866   2.729  0.1511  1.6493  0.1292
  307PRO    HD3 4880   3.641   3.882   2.762  0.3233 -0.9562 -1.6844
  308LYS      N 4881   3.263   4.176   2.872 -0.0139  0.6065 -0.7196
  308LYS     CA 4882   3.148   4.239   2.945  1.1201  0.2023 -0.2580
  308LYS      C 4883   3.198   4.314   3.066 -0.1156  0.1505 -0.0556
  308LYS      O 4884   3.147   4.422   3.097  0.2773 -0.1224 -0.1160
  308LYS     CB 4885   3.038   4.137   2.989 -0.5230  0.2659 -0.4032
  308LYS     CG 4886   2.920   4.194   3.062 -0.3359 -0.8122 -0.0696
  308LYS     CD 4887   2.840   4.293   2.979  0.6622 -0.4306 -0.4952
  308LYS     CE 4888   2.707   4.321   3.061 -0.0471 -1.1721  0.3776
  308LYS     NZ 4889   2.718   4.447   3.144 -0.0891 -0.0759  1.0323
  308LYS      H 4890   3.274   4.076   2.884 -0.9982  0.6143  0.9370
  308LYS     HA 4891   3.105   4.315   2.880  0.5361  0.9076  0.8947
  308LYS    HB2 4892   2.999   4.095   2.896 -0.0870  0.6866 -0.7828
  308LYS    HB3 4893   3.078   4.058   3.054 -0.6389  0.1782 -0.4366
  308LYS    HG2 4894   2.856   4.112   3.095 -0.3614 -0.7891 -0.0613
  308LYS    HG3 4895   2.956   4.243   3.152  0.4687 -0.8232 -0.3684
  308LYS    HD2 4896   2.896   4.384   2.959 -0.8609  0.7089  0.1212
  308LYS    HD3 4897   2.799   4.257   2.884 -1.2598  0.8251 -0.2310
  308LYS    HE2 4898   2.634   4.344   2.983 -0.2604  0.5613  1.0122
  308LYS    HE3 4899   2.664   4.236   3.113 -0.7428 -0.4893  0.9810
  308LYS    HZ1 4900   2.782   4.445   3.222 -0.1012  0.0718  1.0447
  308LYS    HZ2 4901   2.737   4.527   3.086 -0.5867 -0.1499  0.7536
  308LYS    HZ3 4902   2.623   4.467   3.174 -0.2681  0.2314  0.3180
  309ASP      N 4903   3.298   4.271   3.142  1.2013  0.0575  0.9754
  309ASP     CA 4904   3.362   4.359   3.236  0.9223 -0.0012 -0.4305
  309ASP      C 4905   3.464   4.461   3.191 -0.5207  0.8749  1.3072
  309ASP      O 4906   3.478   4.569   3.246 -0.2167  0.7539  0.2952
  309ASP     CB 4907   3.407   4.270   3.353 -0.6704 -0.1620  0.4256
  309ASP     CG 4908   3.464   4.345   3.468  0.8160 -0.0296 -0.8464
  309ASP    OD1 4909   3.573   4.319   3.521  0.4305  0.6657  0.3256
  309ASP    OD2 4910   3.393   4.446   3.517  0.0043 -0.7339  0.1376
  309ASP      H 4911   3.329   4.176   3.126 -0.7951 -0.6153  0.4201
  309ASP     HA 4912   3.278   4.418   3.274  0.5153 -0.6643 -0.2589
  309ASP    HB2 4913   3.324   4.210   3.390 -0.5872 -0.7593 -0.3125
  309ASP    HB3 4914   3.481   4.206   3.304  1.2226  1.4884  0.8412
  309ASP    HD2 4915   3.445   4.478   3.590 -1.1872  0.1460  0.6614
  310ALA      N 4916   3.526   4.439   3.072  0.2396  0.2904 -1.1164
  310ALA     CA 4917   3.602   4.540   2.999 -0.7606 -0.1012  0.4474
  310ALA      C 4918   3.506   4.641   2.925  0.5392 -0.3452 -0.0212
  310ALA      O 4919   3.386   4.617   2.941  0.4167 -0.2201  0.2238
  310ALA     CB 4920   3.693   4.475   2.886  0.1440 -0.3034 -0.0585
  310ALA      H 4921   3.516   4.344   3.038 -0.9076 -0.2093  0.4119
  310ALA     HA 4922   3.663   4.596   3.070 -0.4769  0.5358 -0.2761
  310ALA    HB1 4923   3.730   4.552   2.819 -0.2389 -0.4749 -0.4760
  310ALA    HB2 4924   3.769   4.421   2.942  0.3425 -0.0351 -0.0680
  310ALA    HB3 4925   3.627   4.416   2.823  0.1075  0.8654 -1.1892
  311ASN      N 4926   3.556   4.742   2.853  0.3367 -0.1612 -0.2219
  311ASN     CA 4927   3.473   4.834   2.760  0.5355  0.5351  0.5177
  311ASN      C 4928   3.375   4.921   2.838 -0.3235 -0.4065 -0.0283
  311ASN      O 4929   3.265   4.943   2.795  0.6700 -0.3149  0.4593
  311ASN     CB 4930   3.416   4.757   2.639 -0.4796 -0.1546  0.1219
  311ASN     CG 4931   3.522   4.675   2.569  0.4039  0.1765 -0.4338
  311ASN    OD1 4932   3.596   4.734   2.495  0.0273  0.2125  0.3826
  311ASN    ND2 4933   3.527   4.549   2.587 -0.1297 -0.0981 -0.5444
  311ASN      H 4934   3.654   4.762   2.866 -0.0009  1.7244 -0.0236
  311ASN     HA 4935   3.542   4.903   2.711  1.4123 -0.6059  0.0715
  311ASN    HB2 4936   3.329   4.700   2.674 -0.7688  1.1238  1.7133
  311ASN    HB3 4937   3.386   4.834   2.567  0.6751 -0.0176 -0.2467
  311ASN   HD21 4938   3.601   4.502   2.537  0.9099  0.1387  0.6561
  311ASN   HD22 4939   3.482   4.515   2.671  1.4855 -0.3677  0.3107
  312LYS      N 4940   3.412   4.966   2.961  0.1346  0.0465 -0.1711
  312LYS     CA 4941   3.327   5.046   3.055  0.1397 -0.4692  1.0021
  312LYS      C 4942   3.323   5.192   2.999 -0.0270 -0.3672  0.3298
  312LYS      O 4943   3.424   5.257   2.966  0.5437  0.5921 -0.2928
  312LYS     CB 4944   3.386   5.043   3.193  0.8653  0.4526  0.4962
  312LYS     CG 4945   3.391   4.909   3.268  0.4017 -0.4205  0.0681
  312LYS     CD 4946   3.247   4.872   3.286  0.3683  0.6115 -0.0450
  312LYS     CE 4947   3.244   4.766   3.385  1.3965  1.4225 -1.3017
  312LYS     NZ 4948   3.098   4.716   3.408 -0.1224 -0.0189 -0.5066
  312LYS      H 4949   3.511   4.959   2.979  0.4394  0.9905 -1.2219
  312LYS     HA 4950   3.223   5.014   3.055  0.0892 -0.3059  1.2785
  312LYS    HB2 4951   3.490   5.077   3.186  0.9662 -0.0312 -1.1221
  312LYS    HB3 4952   3.333   5.118   3.252  0.2921  0.5602 -0.1404
  312LYS    HG2 4953   3.441   4.832   3.210 -0.2850 -0.3282 -0.6843
  312LYS    HG3 4954   3.434   4.919   3.367  0.2669  0.6761  0.0430
  312LYS    HD2 4955   3.195   4.959   3.325  0.4787  0.9893 -0.7072
  312LYS    HD3 4956   3.188   4.849   3.197  0.3765 -0.7755  0.2622
  312LYS    HE2 4957   3.304   4.677   3.363 -0.3986 -0.1752 -0.3729
  312LYS    HE3 4958   3.284   4.780   3.486 -0.2092 -1.2844 -0.0377
  312LYS    HZ1 4959   3.046   4.697   3.324  0.2803  0.7172 -0.9465
  312LYS    HZ2 4960   3.102   4.642   3.476 -0.0836  0.2773 -0.1791
  312LYS    HZ3 4961   3.048   4.794   3.448  0.4676  0.1365 -0.0378
  313GLY      N 4962   3.215   5.267   3.018  0.6160  0.2123 -0.4758
  313GLY     CA 4963   3.187   5.409   2.987 -0.3988  0.3598 -0.0846
  313GLY      C 4964   3.238   5.508   3.094 -0.5016 -0.2561  0.5658
  313GLY      O 4965   3.220   5.626   3.077  0.7896 -0.4548  0.2538
  313GLY      H 4966   3.133   5.225   3.060 -0.3132  1.8730 -0.4813
  313GLY    HA2 4967   3.229   5.434   2.890  1.6359 -1.3331  0.2112
  313GLY    HA3 4968   3.080   5.429   2.981 -0.3805  0.3598 -0.4217
  314THR      N 4969   3.310   5.457   3.192  0.2278 -0.3559  0.0879
  314THR     CA 4970   3.395   5.529   3.297 -0.1545  0.1287 -0.2466
  314THR      C 4971   3.505   5.436   3.356  0.5597 -0.8767  0.1400
  314THR      O 4972   3.479   5.319   3.377 -0.2788 -0.1343  0.0147
  314THR     CB 4973   3.300   5.581   3.400  0.1797  0.7250 -0.2685
  314THR    OG1 4974   3.362   5.672   3.484 -0.0363 -0.4639 -0.0626
  314THR    CG2 4975   3.230   5.478   3.496 -0.6881  0.0605  0.9073
  314THR      H 4976   3.314   5.357   3.205 -1.0538 -0.4725 -0.1703
  314THR     HA 4977   3.431   5.618   3.246 -0.3809  0.3186 -0.0788
  314THR     HB 4978   3.224   5.640   3.348 -0.2979 -0.5225 -1.1050
  314THR    HG1 4979   3.410   5.631   3.556  1.2032 -0.2820 -0.7244
  314THR   HG21 4980   3.298   5.414   3.551  0.0259 -0.3890 -0.4144
  314THR   HG22 4981   3.168   5.543   3.559 -0.6924  0.5158  0.4471
  314THR   HG23 4982   3.154   5.417   3.448 -0.4443 -0.0211  0.6258
  315PRO      N 4983   3.624   5.479   3.379  0.1865  0.2063 -0.2330
  315PRO     CA 4984   3.729   5.400   3.452  0.7381  0.0784  0.9299
  315PRO      C 4985   3.698   5.355   3.595 -0.8237 -0.2958 -0.3447
  315PRO      O 4986   3.757   5.255   3.635  0.3969 -0.3875  0.2600
  315PRO     CB 4987   3.853   5.481   3.445 -0.1470 -0.4509  0.2974
  315PRO     CG 4988   3.801   5.620   3.425 -0.0926  0.5202 -0.0421
  315PRO     CD 4989   3.671   5.618   3.350  0.1666  0.4548 -1.1821
  315PRO     HA 4990   3.740   5.310   3.391 -0.6401 -0.3466  1.2451
  315PRO    HB2 4991   3.908   5.481   3.539 -1.1492 -0.6946  0.9097
  315PRO    HB3 4992   3.905   5.462   3.351 -0.5550 -0.4301  0.0634
  315PRO    HG2 4993   3.797   5.682   3.515  0.9414  0.7447 -0.1313
  315PRO    HG3 4994   3.867   5.684   3.366  0.6060 -0.1940 -0.0670
  315PRO    HD2 4995   3.692   5.625   3.243  1.4386 -1.8530 -1.2191
  315PRO    HD3 4996   3.599   5.684   3.399 -1.1053 -1.1390 -0.7188
  316GLU      N 4997   3.620   5.427   3.675 -0.1877 -0.5174 -0.7952
  316GLU     CA 4998   3.586   5.380   3.812 -0.2370  0.0712  0.2704
  316GLU      C 4999   3.513   5.244   3.819  0.0386 -0.3056 -0.2900
  316GLU      O 5000   3.556   5.155   3.888 -0.0454  0.1601 -0.1423
  316GLU     CB 5001   3.491   5.469   3.884 -0.1136 -1.7680 -0.9952
  316GLU     CG 5002   3.555   5.609   3.920  0.0549  0.8268 -0.8174
  316GLU     CD 5003   3.514   5.718   3.826  0.4714 -0.1810  0.2962
  316GLU    OE1 5004   3.497   5.698   3.704  0.2880 -0.2151  0.5592
  316GLU    OE2 5005   3.493   5.832   3.877  0.1118  0.2445  0.3862
  316GLU      H 5006   3.607   5.524   3.649  0.9740  0.1668  0.8375
  316GLU     HA 5007   3.682   5.368   3.863 -0.0770 -0.3912 -0.1189
  316GLU    HB2 5008   3.396   5.495   3.837 -0.1141  0.6050  0.0474
  316GLU    HB3 5009   3.469   5.421   3.980  0.6492  0.9733  0.7813
  316GLU    HG2 5010   3.546   5.625   4.027 -0.9639  1.0083 -0.9155
  316GLU    HG3 5011   3.662   5.593   3.903 -0.1640 -1.5994 -0.6656
  317GLU      N 5012   3.432   5.220   3.716  0.4689  0.5066  0.1485
  317GLU     CA 5013   3.348   5.092   3.715  0.2621  0.5894 -0.1114
  317GLU      C 5014   3.430   4.969   3.673  0.5218 -0.2278  0.1603
  317GLU      O 5015   3.401   4.857   3.718 -0.3354 -0.3197 -0.1059
  317GLU     CB 5016   3.230   5.115   3.622 -0.3695  0.2661  0.6188
  317GLU     CG 5017   3.126   5.203   3.695 -0.3411 -0.3912 -0.3348
  317GLU     CD 5018   2.999   5.228   3.620 -0.4360 -0.2609  0.5577
  317GLU    OE1 5019   2.993   5.216   3.493 -0.4513  0.1611  0.2529
  317GLU    OE2 5020   2.905   5.245   3.693 -0.0628 -0.0132  0.0612
  317GLU      H 5021   3.411   5.293   3.650  0.3827  0.3697  0.0250
  317GLU     HA 5022   3.317   5.066   3.816 -0.0047  0.9582 -0.0974
  317GLU    HB2 5023   3.269   5.174   3.540 -0.4196 -0.0832  0.3361
  317GLU    HB3 5024   3.179   5.022   3.593 -0.5380  0.2374  0.9879
  317GLU    HG2 5025   3.114   5.156   3.793  1.1227  0.0284  0.0948
  317GLU    HG3 5026   3.176   5.299   3.706  0.0353 -0.3967 -1.6545
  318THR      N 5027   3.550   4.991   3.607  1.0961 -0.8810  0.0972
  318THR     CA 5028   3.652   4.889   3.604 -0.1604  0.3729 -0.2028
  318THR      C 5029   3.709   4.846   3.745  0.4264  0.4896  0.3603
  318THR      O 5030   3.748   4.731   3.768  0.2868  0.5365 -0.0863
  318THR     CB 5031   3.761   4.915   3.508 -0.4981 -0.5904 -0.2388
  318THR    OG1 5032   3.844   5.017   3.561 -0.1281 -0.2450  0.0399
  318THR    CG2 5033   3.724   4.969   3.367 -0.2391 -0.3316 -0.1118
  318THR      H 5034   3.565   5.077   3.556 -0.6445 -0.1309  0.6949
  318THR     HA 5035   3.601   4.805   3.557  0.0904 -0.2015  0.5195
  318THR     HB 5036   3.827   4.829   3.501 -0.6735 -0.6608 -1.3182
  318THR    HG1 5037   3.795   5.098   3.576  1.5940  0.6698  1.5354
  318THR   HG21 5038   3.811   5.006   3.314 -0.2740  0.0586  0.0975
  318THR   HG22 5039   3.673   4.888   3.314 -0.1620 -0.6933  0.3533
  318THR   HG23 5040   3.648   5.047   3.373 -0.5485 -0.6192 -0.1966
  319GLY      N 5041   3.710   4.936   3.836  0.3464  0.4901  0.4944
  319GLY     CA 5042   3.761   4.929   3.970 -0.7222  0.1482 -1.4229
  319GLY      C 5043   3.870   5.036   3.992 -0.1054 -0.0287  0.5115
  319GLY      O 5044   3.951   5.028   4.081  0.0568 -0.3790 -0.0412
  319GLY      H 5045   3.650   5.016   3.817 -0.0032  0.2010  0.3579
  319GLY    HA2 5046   3.676   4.941   4.037  0.1558 -0.3565 -0.1300
  319GLY    HA3 5047   3.804   4.832   3.994 -0.2683  0.4803 -0.8073
  320SER      N 5048   3.880   5.131   3.895 -0.4568  0.3750 -0.7103
  320SER     CA 5049   4.005   5.218   3.884  0.2406  0.3383 -0.5285
  320SER      C 5050   3.979   5.357   3.940 -0.0811 -1.2529  0.4734
  320SER      O 5051   4.008   5.465   3.878  0.2030  0.7069 -0.5074
  320SER     CB 5052   4.061   5.221   3.746 -0.1306 -0.6395 -0.5589
  320SER     OG 5053   4.070   5.091   3.693 -0.3544 -0.3571  0.0246
  320SER      H 5054   3.819   5.135   3.815  0.5279  1.8319 -1.4893
  320SER     HA 5055   4.083   5.176   3.947 -0.1936 -0.2113 -0.3374
  320SER    HB2 5056   3.987   5.277   3.689  0.2082 -0.1007 -0.4819
  320SER    HB3 5057   4.150   5.282   3.734 -0.2995 -0.4976 -1.1803
  320SER     HG 5058   3.986   5.073   3.651 -0.5844 -1.8717  0.9783
  321TYR      N 5059   3.922   5.360   4.057 -1.0757  1.2006 -0.5249
  321TYR     CA 5060   3.872   5.476   4.117  0.5083 -0.6276 -0.2528
  321TYR      C 5061   3.978   5.589   4.148  0.9701  0.5973 -0.8861
  321TYR      O 5062   3.942   5.704   4.156  0.2684  0.0160  0.1001
  321TYR     CB 5063   3.799   5.432   4.244 -0.7630 -0.7006  0.7076
  321TYR     CG 5064   3.698   5.319   4.238  0.1248 -0.4840 -0.2080
  321TYR    CD1 5065   3.563   5.353   4.198 -0.0664  0.3137  0.2756
  321TYR    CD2 5066   3.736   5.199   4.294  0.2737  0.0915 -0.1637
  321TYR    CE1 5067   3.469   5.244   4.193 -0.0860 -0.9175 -0.1630
  321TYR    CE2 5068   3.634   5.094   4.296  0.0194 -0.7562  0.2165
  321TYR     CZ 5069   3.505   5.120   4.241  0.2303  0.4784 -0.5341
  321TYR     OH 5070   3.403   5.028   4.265 -0.2926  0.0722 -0.3072
  321TYR      H 5071   3.914   5.276   4.112  0.0078  0.2577 -1.6941
  321TYR     HA 5072   3.791   5.507   4.050  0.5159 -0.1443 -0.0457
  321TYR    HB2 5073   3.875   5.416   4.321  0.2853  1.4562  0.2757
  321TYR    HB3 5074   3.751   5.525   4.273  0.9667  0.2300  0.8768
  321TYR    HD1 5075   3.536   5.453   4.169  0.6003  0.6373  0.7149
  321TYR    HD2 5076   3.838   5.187   4.327  0.0950 -0.1069  0.3269
  321TYR    HE1 5077   3.368   5.269   4.164  0.5211  1.1519 -0.7839
  321TYR    HE2 5078   3.664   4.995   4.325  0.4470 -0.6536  0.1351
  321TYR     HH 5079   3.382   4.985   4.182  0.0224  0.5038 -0.6209
  322LEU      N 5080   4.103   5.550   4.180 -0.7444  0.8855 -0.2901
  322LEU     CA 5081   4.203   5.633   4.248 -0.1479 -0.0351  0.0458
  322LEU      C 5082   4.282   5.725   4.148  0.1187  1.4509  0.2080
  322LEU      O 5083   4.342   5.819   4.192 -0.1566  0.1637 -0.0417
  322LEU     CB 5084   4.304   5.538   4.322 -0.8584 -0.3687 -0.5161
  322LEU     CG 5085   4.247   5.435   4.416  0.3461  1.0641  0.1692
  322LEU    CD1 5086   4.355   5.337   4.461 -0.0851 -0.8928  0.1467
  322LEU    CD2 5087   4.165   5.478   4.542 -1.2897 -0.6097  0.4908
  322LEU      H 5088   4.128   5.456   4.152 -0.1571  0.5391  1.1963
  322LEU     HA 5089   4.155   5.700   4.320 -0.2520 -0.3088  0.2306
  322LEU    HB2 5090   4.364   5.485   4.249  0.3687  0.9933 -0.6025
  322LEU    HB3 5091   4.378   5.598   4.374 -0.1724 -0.4021 -1.4133
  322LEU     HG 5092   4.169   5.379   4.364  0.2217  0.6564  0.7768
  322LEU   HD11 5093   4.429   5.395   4.515 -0.2080 -0.7853  0.2007
  322LEU   HD12 5094   4.313   5.261   4.526  0.7113 -0.5675  1.0871
  322LEU   HD13 5095   4.400   5.295   4.370  0.6243  0.6715 -0.2934
  322LEU   HD21 5096   4.121   5.399   4.602 -0.8576 -1.3592 -0.1518
  322LEU   HD22 5097   4.230   5.540   4.605 -0.1996 -0.8622 -0.3273
  322LEU   HD23 5098   4.078   5.538   4.515 -0.5445  0.0662 -0.5758
  323VAL      N 5099   4.282   5.685   4.016 -0.4153 -0.0431 -0.0249
  323VAL     CA 5100   4.359   5.741   3.902  0.1639 -0.6160  1.6797
  323VAL      C 5101   4.260   5.799   3.795 -0.2991 -0.1748 -0.9514
  323VAL      O 5102   4.315   5.870   3.707 -0.0879  0.8493 -0.0827
  323VAL     CB 5103   4.466   5.639   3.847  0.7961 -0.2145  0.7345
  323VAL    CG1 5104   4.566   5.613   3.962  0.0679  0.0908  0.3761
  323VAL    CG2 5105   4.415   5.504   3.803  0.0574  0.2214  1.2611
  323VAL      H 5106   4.243   5.592   4.006  1.2302 -0.7746 -0.2230
  323VAL     HA 5107   4.421   5.822   3.939  0.4423  0.3358 -0.5191
  323VAL     HB 5108   4.519   5.683   3.763  0.0772 -0.1006  0.3307
  323VAL   HG11 5109   4.621   5.521   3.940 -0.0452  0.2370 -0.5839
  323VAL   HG12 5110   4.628   5.702   3.970  0.8877 -0.3244 -0.8921
  323VAL   HG13 5111   4.508   5.594   4.052 -0.4351  0.1969  0.0790
  323VAL   HG21 5112   4.392   5.445   3.892  0.3943 -0.0925  1.1470
  323VAL   HG22 5113   4.332   5.515   3.733  1.6530  0.1811 -0.8297
  323VAL   HG23 5114   4.496   5.449   3.755 -0.9244  0.3089 -0.6656
  324SER      N 5115   4.129   5.798   3.819  0.0163  0.6811 -0.1836
  324SER     CA 5116   4.027   5.825   3.719  0.1860 -0.7524 -0.0650
  324SER      C 5117   4.042   5.977   3.679 -0.4658  0.7843  0.6468
  324SER      O 5118   4.029   6.020   3.565 -0.1044  0.1191 -0.6254
  324SER     CB 5119   3.887   5.794   3.771  0.6306  0.1847  0.6542
  324SER     OG 5120   3.859   5.655   3.752  0.0963  0.2196 -0.6410
  324SER      H 5121   4.095   5.745   3.898  0.0790  0.8661 -0.0325
  324SER     HA 5122   4.051   5.759   3.636 -0.7048 -0.3753 -0.6455
  324SER    HB2 5123   3.888   5.822   3.876  0.5114 -0.2708  0.7803
  324SER    HB3 5124   3.815   5.840   3.703  0.1562 -1.5225 -0.1073
  324SER     HG 5125   3.908   5.602   3.816  0.0267  0.2529 -0.5602
  325LYS      N 5126   4.089   6.061   3.767  0.2715 -0.8184 -0.6471
  325LYS     CA 5127   4.133   6.201   3.766  0.3130  0.0236 -0.3161
  325LYS      C 5128   4.230   6.231   3.648 -0.3848  0.6150  0.0341
  325LYS      O 5129   4.220   6.334   3.585 -0.0776  0.0824 -0.0428
  325LYS     CB 5130   4.190   6.234   3.902 -1.1227  0.1056 -0.2857
  325LYS     CG 5131   4.312   6.142   3.937 -0.4251 -0.6626 -1.1230
  325LYS     CD 5132   4.383   6.188   4.072 -0.9080 -0.1663 -0.6367
  325LYS     CE 5133   4.475   6.308   4.049 -1.4581  0.2568  0.2874
  325LYS     NZ 5134   4.602   6.272   3.987 -0.4399  0.5073  0.3095
  325LYS      H 5135   4.119   6.013   3.851  0.3216 -0.0567 -0.2036
  325LYS     HA 5136   4.059   6.275   3.735  0.3844 -0.0564 -0.6838
  325LYS    HB2 5137   4.216   6.339   3.915 -0.4021 -0.2393  1.6784
  325LYS    HB3 5138   4.114   6.213   3.977  0.4345 -0.2366  1.3226
  325LYS    HG2 5139   4.277   6.040   3.953 -0.9212 -0.3470  0.0286
  325LYS    HG3 5140   4.391   6.144   3.862  1.4723 -0.9454  0.6816
  325LYS    HD2 5141   4.310   6.207   4.149  0.1180 -1.4343  0.7772
  325LYS    HD3 5142   4.444   6.108   4.114  1.0756  1.3569 -0.3071
  325LYS    HE2 5143   4.423   6.384   3.992 -0.9667  0.8497  0.6062
  325LYS    HE3 5144   4.501   6.347   4.147 -0.4208 -0.2424  0.2452
  325LYS    HZ1 5145   4.597   6.273   3.886  0.6983  0.0571  0.2158
  325LYS    HZ2 5146   4.682   6.327   4.014  0.1776 -0.3054  0.2226
  325LYS    HZ3 5147   4.631   6.182   4.021  1.4645  0.8202 -0.2162
  326ASP      N 5148   4.322   6.135   3.621  1.0526 -0.4958 -0.3218
  326ASP     CA 5149   4.430   6.151   3.524  0.3826  0.8172  0.3475
  326ASP      C 5150   4.395   6.112   3.384  1.2719 -0.3144  1.0762
  326ASP      O 5151   4.465   6.148   3.286 -0.2317 -0.4046  0.0539
  326ASP     CB 5152   4.557   6.075   3.570 -1.2605 -0.0968  0.6771
  326ASP     CG 5153   4.610   6.135   3.703  0.0457  0.4744  0.0478
  326ASP    OD1 5154   4.638   6.060   3.802 -0.7099 -0.3391  0.6799
  326ASP    OD2 5155   4.628   6.256   3.718  0.3956 -0.2345 -0.2910
  326ASP      H 5156   4.318   6.053   3.679  0.6202  0.0337  0.4234
  326ASP     HA 5157   4.453   6.257   3.514  2.3956  0.3753 -0.7678
  326ASP    HB2 5158   4.530   5.970   3.585 -0.3403 -0.4862 -0.0764
  326ASP    HB3 5159   4.636   6.075   3.495 -1.3825 -0.1490  0.5467
  327LEU      N 5160   4.276   6.051   3.356  0.0524 -0.2245 -0.4683
  327LEU     CA 5161   4.249   5.983   3.230 -0.3524 -0.5295 -0.3566
  327LEU      C 5162   4.170   6.069   3.130  0.3982 -0.2754  0.2081
  327LEU      O 5163   4.073   6.130   3.172 -0.6994 -0.4652 -0.2517
  327LEU     CB 5164   4.188   5.843   3.256  0.8676 -1.2128  0.2632
  327LEU     CG 5165   4.263   5.761   3.363  0.0983  0.9080  0.1053
  327LEU    CD1 5166   4.225   5.616   3.349  0.3201 -0.2047  0.2325
  327LEU    CD2 5167   4.415   5.758   3.360 -0.7136 -1.2203  0.2394
  327LEU      H 5168   4.218   6.039   3.438  0.1260  0.7306 -0.2511
  327LEU     HA 5169   4.350   5.971   3.189  0.2811 -0.5566  1.0975
  327LEU    HB2 5170   4.084   5.855   3.285  0.8207  1.1970 -0.4423
  327LEU    HB3 5171   4.183   5.797   3.157 -1.2615  0.5423 -0.6381
  327LEU     HG 5172   4.218   5.793   3.457 -0.6926 -0.5569  0.2837
  327LEU   HD11 5173   4.214   5.600   3.242  0.9400  0.0157  0.1297
  327LEU   HD12 5174   4.304   5.550   3.383  0.4707 -0.0743  0.1406
  327LEU   HD13 5175   4.130   5.606   3.401  0.2568 -0.2931  0.1016
  327LEU   HD21 5176   4.467   5.680   3.415  0.0316 -1.2257 -0.4358
  327LEU   HD22 5177   4.445   5.765   3.255  0.7611  0.1599  0.6833
  327LEU   HD23 5178   4.450   5.849   3.407 -0.7336 -1.1585  0.1342
  328PRO      N 5179   4.212   6.077   3.000 -0.8953  0.5084  0.2069
  328PRO     CA 5180   4.136   6.161   2.905  0.0121  0.4375  0.7657
  328PRO      C 5181   3.989   6.120   2.894 -0.5002 -0.7613 -0.4448
  328PRO      O 5182   3.955   6.007   2.912  0.3887  0.1060 -0.1700
  328PRO     CB 5183   4.201   6.140   2.764 -0.1596 -0.3232 -0.2878
  328PRO     CG 5184   4.343   6.106   2.805 -0.2512 -0.3069  0.0749
  328PRO     CD 5185   4.321   6.017   2.931 -0.6181  0.0899  1.3605
  328PRO     HA 5186   4.145   6.268   2.922 -1.0287  0.5908  0.4916
  328PRO    HB2 5187   4.163   6.048   2.720 -0.6774 -0.3612  0.2114
  328PRO    HB3 5188   4.194   6.227   2.699 -0.2286  0.5417  0.8179
  328PRO    HG2 5189   4.392   6.050   2.726 -0.7800 -0.3297 -0.2514
  328PRO    HG3 5190   4.398   6.198   2.824 -1.3731  0.2490  0.9311
  328PRO    HD2 5191   4.293   5.917   2.899  1.6850 -0.6088  1.1749
  328PRO    HD3 5192   4.409   6.003   2.993 -0.2986 -0.1135  0.8717
  329LYS      N 5193   3.906   6.217   2.850 -0.1574 -0.4237  0.1417
  329LYS     CA 5194   3.764   6.197   2.823  0.5639 -0.1410 -0.1932
  329LYS      C 5195   3.731   6.135   2.686 -0.0684 -0.4463 -0.5456
  329LYS      O 5196   3.825   6.106   2.612 -0.1955  0.6934 -0.0635
  329LYS     CB 5197   3.703   6.343   2.853 -0.9386  0.4784  0.4655
  329LYS     CG 5198   3.716   6.391   2.996  0.0885  0.3009 -0.3702
  329LYS     CD 5199   3.607   6.324   3.080 -0.2598  0.3007 -0.1593
  329LYS     CE 5200   3.603   6.365   3.221 -0.2996  0.4273 -0.5194
  329LYS     NZ 5201   3.496   6.284   3.289 -0.7146 -0.3809 -0.7832
  329LYS      H 5202   3.941   6.311   2.841 -0.0226 -0.4905 -0.0417
  329LYS     HA 5203   3.723   6.141   2.907  0.0938  1.2468  0.5771
  329LYS    HB2 5204   3.750   6.423   2.796  0.3311  0.3220  1.2079
  329LYS    HB3 5205   3.597   6.345   2.827 -0.5198 -0.0064 -1.6271
  329LYS    HG2 5206   3.816   6.365   3.030  0.1322  0.8524 -0.0545
  329LYS    HG3 5207   3.702   6.498   3.008  1.0206  0.3746  0.2733
  329LYS    HD2 5208   3.512   6.346   3.031 -0.0027  1.4683 -0.1972
  329LYS    HD3 5209   3.617   6.216   3.078  0.1768  0.3379 -0.0720
  329LYS    HE2 5210   3.697   6.346   3.271 -0.9371 -0.3613  0.4490
  329LYS    HE3 5211   3.592   6.473   3.234 -1.5681  0.4037 -1.0603
  329LYS    HZ1 5212   3.498   6.305   3.387  0.2044 -0.8176 -0.6890
  329LYS    HZ2 5213   3.399   6.304   3.268 -1.0908 -1.2066  0.0752
  329LYS    HZ3 5214   3.513   6.185   3.280  0.8669 -0.4497  1.3669
  330HIS      N 5215   3.602   6.112   2.657  0.0498 -0.0725 -0.0982
  330HIS     CA 5216   3.549   6.053   2.539  1.3401  0.5289  0.8255
  330HIS      C 5217   3.562   5.905   2.508 -0.5334 -0.7105 -0.1238
  330HIS      O 5218   3.528   5.859   2.403 -0.4931 -0.3557 -0.0962
  330HIS     CB 5219   3.589   6.143   2.415  1.0615  1.2976  0.3016
  330HIS     CG 5220   3.597   6.286   2.432 -0.7419 -0.4288  0.3732
  330HIS    ND1 5221   3.497   6.374   2.475  0.1143 -0.2550  0.3500
  330HIS    CD2 5222   3.719   6.357   2.419  1.1689 -0.1122  0.0233
  330HIS    CE1 5223   3.555   6.495   2.491 -0.9576  0.1435  0.7066
  330HIS    NE2 5224   3.688   6.490   2.462 -0.5073  0.6109  0.7704
  330HIS      H 5225   3.529   6.139   2.722 -1.3233 -1.3295 -0.9933
  330HIS     HA 5226   3.441   6.070   2.537  1.3546  0.6030  0.4768
  330HIS    HB2 5227   3.682   6.093   2.389  0.0913 -0.3133 -0.3904
  330HIS    HB3 5228   3.508   6.121   2.345  0.7857 -0.2655  1.0152
  330HIS    HD2 5229   3.817   6.318   2.395  1.3643  0.3675 -0.0002
  330HIS    HE1 5230   3.515   6.584   2.538 -0.5053  0.4799  0.4684
  330HIS    HE2 5231   3.755   6.563   2.482  0.4467  0.2490 -0.8470
  331CYS      N 5232   3.624   5.827   2.591  0.4592 -0.4081 -0.1114
  331CYS     CA 5233   3.669   5.693   2.565 -0.1850 -0.6553 -0.2065
  331CYS      C 5234   3.580   5.581   2.618 -0.3240  0.4115 -0.2224
  331CYS      O 5235   3.498   5.604   2.701 -0.2139 -0.1860 -0.3409
  331CYS     CB 5236   3.808   5.681   2.622  1.0819  0.9568  0.2270
  331CYS     SG 5237   3.932   5.782   2.536  0.1530 -0.2055 -0.0669
  331CYS      H 5238   3.670   5.874   2.668 -0.9508 -0.2361  0.7044
  331CYS     HA 5239   3.675   5.681   2.457  1.3863  0.4930 -0.3249
  331CYS    HB2 5240   3.802   5.696   2.730 -0.9053 -0.1466  0.3559
  331CYS    HB3 5241   3.830   5.578   2.596 -0.0992  0.7803 -0.1730
  331CYS     HG 5242   3.890   5.898   2.587 -0.8136 -0.6240  0.1300
  332LEU      N 5243   3.589   5.456   2.562 -0.2477 -0.3081 -0.9073
  332LEU     CA 5244   3.577   5.337   2.641  0.0029  1.7711 -0.3377
  332LEU      C 5245   3.702   5.298   2.712 -1.2505  0.1671  0.2326
  332LEU      O 5246   3.819   5.309   2.669  0.1870 -0.7427 -0.4207
  332LEU     CB 5247   3.516   5.209   2.566 -0.0363  0.1941  0.0802
  332LEU     CG 5248   3.375   5.245   2.505  0.6808  0.4805 -0.5863
  332LEU    CD1 5249   3.325   5.109   2.434  0.0002 -1.9350 -1.0156
  332LEU    CD2 5250   3.267   5.278   2.611  0.4256 -0.5295  0.0289
  332LEU      H 5251   3.624   5.446   2.468  0.2022 -0.5072 -0.7230
  332LEU     HA 5252   3.507   5.354   2.723  0.3054 -0.2679  0.4755
  332LEU    HB2 5253   3.573   5.165   2.485 -0.2975 -0.1839  0.0952
  332LEU    HB3 5254   3.516   5.126   2.637  1.0133  0.7135  0.7473
  332LEU     HG 5255   3.376   5.329   2.435  1.9474  0.7679 -0.2679
  332LEU   HD11 5256   3.349   5.033   2.509  0.8874 -0.5689  0.2181
  332LEU   HD12 5257   3.222   5.130   2.407  0.3282  1.4011 -0.6007
  332LEU   HD13 5258   3.371   5.087   2.338  0.0532  0.5776 -1.6966
  332LEU   HD21 5259   3.169   5.294   2.567  0.4637  0.9923  0.3906
  332LEU   HD22 5260   3.259   5.200   2.687 -0.6799 -0.3444  0.1277
  332LEU   HD23 5261   3.290   5.369   2.666  0.0830 -0.4604  0.0573
  333TYR      N 5262   3.682   5.261   2.839  0.1272 -0.2609  0.1651
  333TYR     CA 5263   3.785   5.230   2.941  0.8178 -0.6110 -0.6426
  333TYR      C 5264   3.783   5.081   2.984  0.0320 -0.0038 -0.7181
  333TYR      O 5265   3.685   5.010   2.977 -0.1424 -0.6169  0.3495
  333TYR     CB 5266   3.767   5.321   3.067 -0.0260 -0.2570  0.0340
  333TYR     CG 5267   3.760   5.472   3.030 -0.8169 -0.4632 -0.6161
  333TYR    CD1 5268   3.879   5.555   3.041  0.1447 -0.2391 -0.2725
  333TYR    CD2 5269   3.640   5.530   3.006 -0.3719  0.5298  0.1539
  333TYR    CE1 5270   3.870   5.689   3.021 -0.0654  0.0506 -0.7128
  333TYR    CE2 5271   3.634   5.668   2.992  0.5550  0.1374  0.4409
  333TYR     CZ 5272   3.749   5.746   2.986  0.3299 -0.1053  0.1921
  333TYR     OH 5273   3.731   5.882   2.968  0.0619  0.0510 -0.0828
  333TYR      H 5274   3.584   5.249   2.861  0.0099 -0.2383 -0.3349
  333TYR     HA 5275   3.882   5.256   2.898  1.3110 -0.0247  0.7387
  333TYR    HB2 5276   3.670   5.286   3.100 -0.1885 -0.8515 -0.9920
  333TYR    HB3 5277   3.853   5.311   3.134 -0.0908  0.7243  0.2933
  333TYR    HD1 5278   3.973   5.510   3.069 -0.6884 -1.6209  0.5597
  333TYR    HD2 5279   3.557   5.463   2.992  0.1066  0.1350 -1.0467
  333TYR    HE1 5280   3.963   5.741   3.035 -0.0060  0.2129 -1.5940
  333TYR    HE2 5281   3.541   5.719   2.973  0.1963 -0.0251  1.6061
  333TYR     HH 5282   3.813   5.925   2.944  0.0121  0.9857  1.1749
  334THR      N 5283   3.901   5.022   3.023  0.3482 -1.1146 -0.0040
  334THR     CA 5284   3.922   4.884   3.058 -0.2735 -0.0302 -0.5365
  334THR      C 5285   4.041   4.875   3.166  0.3239  0.5724 -0.4296
  334THR      O 5286   4.128   4.952   3.167 -0.1992 -0.2510  0.3040
  334THR     CB 5287   3.948   4.805   2.927  0.3076 -0.9854 -0.3021
  334THR    OG1 5288   3.851   4.825   2.835 -0.2160 -0.0521 -0.1437
  334THR    CG2 5289   3.975   4.663   2.949 -0.3270  2.0729  0.3817
  334THR      H 5290   3.982   5.082   3.025 -0.5247  0.1553 -0.0333
  334THR     HA 5291   3.826   4.847   3.095  0.5448 -1.2720  0.5554
  334THR     HB 5292   4.043   4.847   2.893 -0.0444  0.5209  0.3594
  334THR    HG1 5293   3.861   4.911   2.792  0.3059 -0.5586 -1.1095
  334THR   HG21 5294   4.076   4.655   2.990 -0.3583 -0.2417  0.2846
  334THR   HG22 5295   3.910   4.616   3.024  0.4755 -0.6964 -0.4347
  334THR   HG23 5296   3.973   4.604   2.858  0.4874  0.7049  1.1751
  335ARG      N 5297   4.043   4.766   3.246  0.5061 -0.8080  0.1949
  335ARG     CA 5298   4.147   4.728   3.342 -0.2427 -1.3666 -0.4452
  335ARG      C 5299   4.208   4.597   3.310 -0.4474  0.7707 -0.4922
  335ARG      O 5300   4.149   4.504   3.259 -0.0194 -0.1700  0.1961
  335ARG     CB 5301   4.097   4.745   3.487  0.7843  0.4150 -0.0236
  335ARG     CG 5302   4.188   4.715   3.604 -0.6006  0.0118  1.0730
  335ARG     CD 5303   4.105   4.719   3.729 -0.4755 -0.4992 -0.7031
  335ARG     NE 5304   4.182   4.719   3.858 -0.0391  0.0104 -0.5524
  335ARG     CZ 5305   4.224   4.825   3.928 -0.7985  0.0351 -0.2109
  335ARG    NH1 5306   4.202   4.949   3.887 -0.3385  0.3903 -0.0158
  335ARG    NH2 5307   4.284   4.810   4.045  0.9417  1.0434  0.2188
  335ARG      H 5308   3.974   4.694   3.238  0.0618 -0.3728  0.0064
  335ARG     HA 5309   4.222   4.804   3.320  0.2620 -1.4562  0.7768
  335ARG    HB2 5310   4.065   4.849   3.495  0.5475  0.3250  0.2529
  335ARG    HB3 5311   4.008   4.686   3.504  0.7862  0.6964  1.1660
  335ARG    HG2 5312   4.223   4.612   3.592  0.2187  0.4187 -0.5327
  335ARG    HG3 5313   4.269   4.788   3.609 -1.0886  0.5563  1.2476
  335ARG    HD2 5314   4.050   4.813   3.723 -0.0486 -0.2699 -1.3557
  335ARG    HD3 5315   4.030   4.640   3.729  0.4501 -1.4249  0.1012
  335ARG     HE 5316   4.200   4.625   3.891  0.3727 -0.0018 -0.7975
  335ARG   HH11 5317   4.231   5.020   3.953  0.6665 -0.0647  0.0631
  335ARG   HH12 5318   4.169   4.973   3.795 -0.6979 -0.2247 -0.0565
  335ARG   HH21 5319   4.305   4.899   4.089  0.6503  1.3809 -0.3016
  335ARG   HH22 5320   4.301   4.720   4.086  0.1261  0.7129 -0.1255
  336LEU      N 5321   4.334   4.582   3.348 -0.2489 -0.2233  0.0174
  336LEU     CA 5322   4.418   4.461   3.337  0.1001 -0.9833  0.0009
  336LEU      C 5323   4.492   4.447   3.477  0.3489 -0.1734  0.5485
  336LEU      O 5324   4.601   4.495   3.506  0.2682 -0.4852 -0.0149
  336LEU     CB 5325   4.516   4.483   3.229 -0.7869  0.3754  1.6296
  336LEU     CG 5326   4.490   4.468   3.073 -0.3402  0.0863 -0.5349
  336LEU    CD1 5327   4.398   4.570   3.016  0.9018  0.5476  0.3375
  336LEU    CD2 5328   4.615   4.492   2.993  0.5363  0.5573 -0.0514
  336LEU      H 5329   4.381   4.670   3.361 -0.2976 -0.0296 -0.9595
  336LEU     HA 5330   4.368   4.365   3.320 -0.0982 -0.8041 -0.4609
  336LEU    HB2 5331   4.570   4.575   3.249  0.2691  0.0038  0.6810
  336LEU    HB3 5332   4.595   4.414   3.256  0.6226  0.9363 -0.5783
  336LEU     HG 5333   4.462   4.364   3.055 -0.5742 -0.0057  0.3013
  336LEU   HD11 5334   4.392   4.547   2.910  1.4814 -1.1779  0.6081
  336LEU   HD12 5335   4.297   4.544   3.048  1.2260 -0.7319  0.4538
  336LEU   HD13 5336   4.434   4.670   3.037 -0.0946  0.7436  1.2856
  336LEU   HD21 5337   4.673   4.401   3.011 -0.5438 -0.1295  0.1913
  336LEU   HD22 5338   4.605   4.489   2.884  0.5483 -0.1523 -0.0471
  336LEU   HD23 5339   4.667   4.582   3.024  0.7676  0.3179  0.2549
  337SER      N 5340   4.420   4.389   3.573 -0.1345 -0.8537  0.2482
  337SER     CA 5341   4.479   4.363   3.701  0.2601 -0.0875 -0.8147
  337SER      C 5342   4.553   4.227   3.700 -0.5496  0.4091 -0.0105
  337SER      O 5343   4.534   4.149   3.608  0.5657 -0.1183 -0.3078
  337SER     CB 5344   4.360   4.370   3.806 -0.0045  1.2710  0.2106
  337SER     OG 5345   4.391   4.317   3.935  0.3265 -0.0713  0.0223
  337SER      H 5346   4.326   4.358   3.550 -0.0405  0.0528 -1.7588
  337SER     HA 5347   4.555   4.436   3.729  0.1438 -0.1290 -0.3797
  337SER    HB2 5348   4.329   4.475   3.812 -0.4698  1.1128  0.8403
  337SER    HB3 5349   4.270   4.318   3.774  0.7621 -1.0849  1.4596
  337SER     HG 5350   4.373   4.223   3.944 -0.3553  0.1124  0.9278
  338SER      N 5351   4.643   4.216   3.798 -0.2670 -0.0048  0.0449
  338SER     CA 5352   4.732   4.101   3.806  0.9754 -0.3399 -0.6428
  338SER      C 5353   4.820   4.086   3.686  0.3924  0.3619 -0.0060
  338SER      O 5354   4.844   3.974   3.641 -0.6015  0.2058  0.0736
  338SER     CB 5355   4.647   3.979   3.835 -0.3635 -0.2531  1.5203
  338SER     OG 5356   4.565   3.985   3.951 -0.1547  0.6227 -0.1412
  338SER      H 5357   4.641   4.286   3.871 -0.3085 -0.0183  0.0570
  338SER     HA 5358   4.794   4.123   3.893 -0.3456 -0.7997  0.4861
  338SER    HB2 5359   4.585   3.956   3.749  0.6829  0.4960  0.5181
  338SER    HB3 5360   4.720   3.900   3.853  0.7928  0.2990 -0.2716
  338SER     HG 5361   4.623   3.986   4.027  1.1799  0.4910 -1.0948
  339LEU      N 5362   4.878   4.197   3.632 -0.0614  0.6347  0.4414
  339LEU     CA 5363   4.974   4.202   3.522  0.1742 -1.2216  0.0888
  339LEU      C 5364   5.103   4.133   3.551 -0.7252 -0.6052 -0.7444
  339LEU      O 5365   5.181   4.099   3.465  0.4655  0.2377  0.6628
  339LEU     CB 5366   4.983   4.348   3.473 -0.5657 -0.6319  1.1896
  339LEU     CG 5367   5.065   4.355   3.336  1.2343 -0.1414  1.0014
  339LEU    CD1 5368   4.972   4.316   3.219  0.0961 -0.0328  0.5856
  339LEU    CD2 5369   5.111   4.497   3.316  0.5099  0.9999  0.3382
  339LEU      H 5370   4.863   4.281   3.686 -0.4375  0.3527  0.7907
  339LEU     HA 5371   4.931   4.147   3.439 -0.4427  0.2368 -0.6324
  339LEU    HB2 5372   4.887   4.399   3.466  0.2959  1.0081 -0.1775
  339LEU    HB3 5373   5.044   4.397   3.548 -0.0911  0.7230  0.0054
  339LEU     HG 5374   5.153   4.291   3.338  1.2202 -0.1677  0.8020
  339LEU   HD11 5375   4.956   4.209   3.209 -0.0872  0.0933 -0.9475
  339LEU   HD12 5376   4.871   4.356   3.232 -0.0014 -0.1806  0.3114
  339LEU   HD13 5377   5.010   4.349   3.122  0.3990 -0.7480  0.4434
  339LEU   HD21 5378   5.192   4.517   3.387 -0.5382  0.0700  1.9220
  339LEU   HD22 5379   5.149   4.496   3.214 -0.0131 -0.6445  0.0985
  339LEU   HD23 5380   5.024   4.562   3.310 -0.2178 -0.0029 -1.3551
  340GLN      N 5381   5.139   4.119   3.682  0.8750  0.3826  0.5001
  340GLN     CA 5382   5.250   4.035   3.713 -0.2540  0.4947 -0.2654
  340GLN      C 5383   5.228   3.882   3.673 -0.1956  0.3157 -0.2063
  340GLN      O 5384   5.320   3.805   3.690  0.9322  0.3277 -0.2726
  340GLN     CB 5385   5.304   4.053   3.860 -0.0655 -0.0357  0.7222
  340GLN     CG 5386   5.246   3.945   3.962 -0.2565 -0.9959  0.0573
  340GLN     CD 5387   5.100   3.955   3.973 -0.1941 -1.2946 -0.1745
  340GLN    OE1 5388   5.039   4.060   3.946  0.0648  0.8371 -0.0780
  340GLN    NE2 5389   5.037   3.853   4.014  0.1950  0.0024 -1.1223
  340GLN      H 5390   5.068   4.133   3.752  0.4359 -0.2208  0.1906
  340GLN     HA 5391   5.336   4.072   3.656 -0.6921  0.4597 -0.9679
  340GLN    HB2 5392   5.409   4.028   3.848 -0.3986 -1.5559  0.4988
  340GLN    HB3 5393   5.278   4.153   3.894 -0.7787  0.3929 -0.8974
  340GLN    HG2 5394   5.274   3.845   3.932 -0.2114 -0.7529 -0.7403
  340GLN    HG3 5395   5.289   3.974   4.058  0.2815  0.6600 -0.6144
  340GLN   HE21 5396   4.936   3.850   4.014  0.1569  0.2391  0.0772
  340GLN   HE22 5397   5.091   3.767   4.016 -0.4500 -0.4171  0.0783
  341LYS      N 5398   5.106   3.837   3.633  0.4107 -0.0647 -0.4703
  341LYS     CA 5399   5.086   3.696   3.582  0.0559 -0.2794  0.0705
  341LYS      C 5400   5.131   3.675   3.434 -0.0014 -0.4376  0.6211
  341LYS      O 5401   5.143   3.561   3.390  0.2234  0.3896  0.5002
  341LYS     CB 5402   4.934   3.662   3.601  0.0990 -1.2373 -0.8235
  341LYS     CG 5403   4.891   3.657   3.744 -0.2195 -0.0099 -0.2962
  341LYS     CD 5404   4.753   3.596   3.759 -0.7441 -0.7071  0.0245
  341LYS     CE 5405   4.717   3.610   3.909 -0.7376  1.0519  0.2813
  341LYS     NZ 5406   4.576   3.585   3.951  0.5359 -0.4236  0.6360
  341LYS      H 5407   5.029   3.902   3.625  0.5755  0.2025  0.0123
  341LYS     HA 5408   5.146   3.627   3.641  0.2794 -0.5059 -0.4135
  341LYS    HB2 5409   4.887   3.742   3.544  0.7884  0.0068  0.2378
  341LYS    HB3 5410   4.910   3.573   3.543 -0.9181 -0.5241 -1.5730
  341LYS    HG2 5411   4.973   3.606   3.794  0.9301  0.4462 -1.5654
  341LYS    HG3 5412   4.881   3.760   3.777 -1.5388 -0.1204 -0.2523
  341LYS    HD2 5413   4.690   3.661   3.699  0.3242  0.1952 -0.1907
  341LYS    HD3 5414   4.773   3.495   3.725  0.6311 -0.9791  1.4282
  341LYS    HE2 5415   4.787   3.543   3.959  0.2321  1.0308 -0.9837
  341LYS    HE3 5416   4.746   3.711   3.939 -0.1193  1.1441 -0.5559
  341LYS    HZ1 5417   4.506   3.636   3.900  0.8949  0.0730  0.6263
  341LYS    HZ2 5418   4.554   3.486   3.950  0.0565 -0.3225  0.6178
  341LYS    HZ3 5419   4.563   3.617   4.046  1.8866 -0.4915  0.8927
  342LEU      N 5420   5.184   3.782   3.365  0.4339 -0.2818  0.1596
  342LEU     CA 5421   5.203   3.786   3.222  1.0388 -0.1904  0.3393
  342LEU      C 5422   5.342   3.744   3.181  0.1276 -0.6835  0.0265
  342LEU      O 5423   5.443   3.825   3.188 -0.2856  0.1696  0.0608
  342LEU     CB 5424   5.149   3.922   3.167  0.1868  0.2308 -0.6427
  342LEU     CG 5425   5.163   3.941   3.017 -0.3967  1.2400  0.1914
  342LEU    CD1 5426   5.045   3.883   2.935  0.3543  0.0777 -0.0760
  342LEU    CD2 5427   5.210   4.079   2.976  0.3901 -0.4522 -0.7102
  342LEU      H 5428   5.195   3.872   3.410 -0.1512 -0.4975  0.7701
  342LEU     HA 5429   5.137   3.718   3.169  0.5700  0.1602  0.4551
  342LEU    HB2 5430   5.045   3.936   3.198 -0.0698 -0.4667 -1.1387
  342LEU    HB3 5431   5.212   3.992   3.222 -0.1793 -0.4505  0.7313
  342LEU     HG 5432   5.243   3.874   2.986  0.0303  1.8966 -0.1743
  342LEU   HD11 5433   5.017   3.783   2.966 -1.5480  0.6827  0.4089
  342LEU   HD12 5434   4.956   3.945   2.947  0.3072  0.2269 -1.0062
  342LEU   HD13 5435   5.070   3.887   2.829  0.2050  0.2791 -0.1051
  342LEU   HD21 5436   5.212   4.102   2.870 -0.2535  0.9061 -0.4760
  342LEU   HD22 5437   5.143   4.149   3.027  0.7874 -0.6354  0.0927
  342LEU   HD23 5438   5.310   4.103   3.011 -0.0226  0.4484 -0.0399
  343LYS      N 5439   5.351   3.625   3.129 -0.1682  0.3115 -1.1447
  343LYS     CA 5440   5.467   3.554   3.075 -0.2137 -0.6804  0.0826
  343LYS      C 5441   5.496   3.582   2.927  0.6662  0.2596 -0.0755
  343LYS      O 5442   5.608   3.570   2.883  0.3426  0.1566 -0.5105
  343LYS     CB 5443   5.437   3.405   3.085  0.1024 -0.1466  0.0382
  343LYS     CG 5444   5.459   3.350   3.231 -0.5206 -0.1987  0.6650
  343LYS     CD 5445   5.399   3.215   3.256  0.8277  0.7736 -0.6792
  343LYS     CE 5446   5.246   3.212   3.221 -0.8333  0.0984 -0.1893
  343LYS     NZ 5447   5.165   3.266   3.334 -0.4731 -0.0642  0.6825
  343LYS      H 5448   5.263   3.577   3.138  0.0292  0.1588  1.2494
  343LYS     HA 5449   5.560   3.574   3.127 -0.2723  0.0717 -0.0742
  343LYS    HB2 5450   5.332   3.401   3.058 -0.2235  1.4849  0.8326
  343LYS    HB3 5451   5.499   3.351   3.013 -0.2253  0.2834 -0.5832
  343LYS    HG2 5452   5.563   3.341   3.261 -0.5052  0.9037  1.0289
  343LYS    HG3 5453   5.417   3.427   3.295 -0.0327  0.4033  0.2910
  343LYS    HD2 5454   5.456   3.145   3.195  0.7871  0.5038 -0.4065
  343LYS    HD3 5455   5.430   3.182   3.355 -0.2158 -0.2904 -0.6633
  343LYS    HE2 5456   5.217   3.260   3.127 -0.7913  0.8888  0.1921
  343LYS    HE3 5457   5.221   3.107   3.201 -0.5955  0.1361 -0.7026
  343LYS    HZ1 5458   5.069   3.240   3.317 -0.4779  0.5654 -0.5518
  343LYS    HZ2 5459   5.194   3.248   3.429 -0.0685 -0.7726  0.4354
  343LYS    HZ3 5460   5.177   3.366   3.327 -0.3635 -0.1209 -0.3553
  344GLU      N 5461   5.396   3.636   2.853 -0.7498  0.1904 -0.5265
  344GLU     CA 5462   5.404   3.656   2.709  0.4899  0.4942  0.1527
  344GLU      C 5463   5.391   3.803   2.665 -0.6244 -0.6575  0.4444
  344GLU      O 5464   5.395   3.887   2.750  0.4214 -0.6242  0.5790
  344GLU     CB 5465   5.289   3.574   2.641  0.1856  0.0359  0.8395
  344GLU     CG 5466   5.147   3.625   2.669 -0.3112 -0.5187  0.1109
  344GLU     CD 5467   5.053   3.509   2.697 -0.2977  0.2093  0.1726
  344GLU    OE1 5468   5.012   3.489   2.815  0.2002 -0.1457  0.1514
  344GLU    OE2 5469   5.028   3.429   2.608 -0.4038  0.1287  0.5398
  344GLU      H 5470   5.313   3.659   2.904 -0.9170  0.0804 -0.7466
  344GLU     HA 5471   5.502   3.621   2.677  0.0639 -0.2508 -0.4050
  344GLU    HB2 5472   5.303   3.562   2.533  0.4911  1.9626  0.5967
  344GLU    HB3 5473   5.296   3.473   2.683  1.7913 -0.1425  0.2956
  344GLU    HG2 5474   5.160   3.702   2.745  0.2539  0.4764 -0.9248
  344GLU    HG3 5475   5.118   3.679   2.579  0.8368 -0.1836 -0.0925
  345HIS      N 5476   5.392   3.835   2.537  0.2925 -0.1296  0.4485
  345HIS     CA 5477   5.360   3.970   2.488  0.3277 -0.0362  0.2768
  345HIS      C 5478   5.213   4.004   2.504  0.1141 -0.5068 -0.8878
  345HIS      O 5479   5.123   3.918   2.495 -0.0299  0.7394 -0.0528
  345HIS     CB 5480   5.424   4.001   2.349  1.1800  0.3107 -0.3437
  345HIS     CG 5481   5.571   3.980   2.352  0.0308  0.1021  0.7689
  345HIS    ND1 5482   5.631   3.867   2.322 -0.5283  0.1938 -0.0527
  345HIS    CD2 5483   5.659   4.073   2.402 -1.0754 -0.0518  0.4179
  345HIS    CE1 5484   5.764   3.895   2.331 -0.1668 -0.1403 -0.8307
  345HIS    NE2 5485   5.779   4.006   2.397 -0.7476  0.1838  0.3811
  345HIS      H 5486   5.386   3.760   2.469 -0.0415 -0.4970  0.8661
  345HIS     HA 5487   5.420   4.030   2.557 -0.7345  0.3124  0.9479
  345HIS    HB2 5488   5.383   3.926   2.281 -0.2854  0.5001  0.2471
  345HIS    HB3 5489   5.396   4.104   2.323 -0.5823  0.1093  0.4375
  345HIS    HD2 5490   5.642   4.174   2.434 -0.9782  0.0002  0.3083
  345HIS    HE1 5491   5.844   3.828   2.303  1.1407  1.1612 -0.4359
  345HIS    HE2 5492   5.870   4.036   2.431 -0.5788 -0.0434  0.1404
  346LEU      N 5493   5.180   4.130   2.534 -0.1580  0.3218  0.5075
  346LEU     CA 5494   5.044   4.174   2.553 -0.9148  0.2560 -0.6677
  346LEU      C 5495   4.992   4.209   2.419  0.3103 -0.0187 -0.0193
  346LEU      O 5496   5.000   4.325   2.375  0.2057  0.1416 -0.5181
  346LEU     CB 5497   5.052   4.300   2.650 -0.0353  0.8230 -0.6972
  346LEU     CG 5498   4.917   4.346   2.691  0.1944 -0.5327  0.2705
  346LEU    CD1 5499   4.847   4.243   2.781  0.2829  0.0800  0.1295
  346LEU    CD2 5500   4.944   4.466   2.783  1.1929  0.2328  0.2681
  346LEU      H 5501   5.249   4.204   2.537  0.0050  0.2199 -0.3898
  346LEU     HA 5502   4.986   4.093   2.596  1.1368 -1.2502 -0.4636
  346LEU    HB2 5503   5.090   4.254   2.741 -2.0010 -0.0952 -0.2129
  346LEU    HB3 5504   5.118   4.374   2.605 -0.0321  1.1240 -0.2072
  346LEU     HG 5505   4.850   4.382   2.613 -0.2886 -0.5458  0.6762
  346LEU   HD11 5506   4.906   4.234   2.872  0.7163  0.5471 -0.0932
  346LEU   HD12 5507   4.745   4.277   2.801  0.2406 -0.2855  0.5636
  346LEU   HD13 5508   4.831   4.155   2.719 -0.4784  0.3139 -0.0235
  346LEU   HD21 5509   4.999   4.538   2.723  0.5151  1.2934  0.8596
  346LEU   HD22 5510   4.849   4.518   2.798  0.7736 -0.8022  1.7202
  346LEU   HD23 5511   4.997   4.435   2.873  0.4093 -1.7203  0.1606
  347VAL      N 5512   4.938   4.099   2.356 -0.2397  0.1004  0.7301
  347VAL     CA 5513   4.857   4.107   2.229 -0.0950  0.1430 -0.1618
  347VAL      C 5514   4.703   4.076   2.254 -0.5958  0.0447  0.7900
  347VAL      O 5515   4.665   3.982   2.326  0.1710  0.2668  0.0262
  347VAL     CB 5516   4.921   4.018   2.121 -0.0812 -0.3050 -0.2550
  347VAL    CG1 5517   4.829   4.005   1.994 -0.6269  0.4677 -0.2520
  347VAL    CG2 5518   5.054   4.054   2.072  0.0037 -0.4284  0.3129
  347VAL      H 5519   4.956   4.006   2.391 -0.1909 -0.8400 -1.4456
  347VAL     HA 5520   4.864   4.208   2.189  0.0115  0.2303  0.0699
  347VAL     HB 5521   4.931   3.920   2.169  0.3162  0.0478  0.4137
  347VAL   HG11 5522   4.739   3.947   2.015 -0.5069  0.4752  0.2858
  347VAL   HG12 5523   4.801   4.103   1.954 -1.5953  0.3525  0.0935
  347VAL   HG13 5524   4.876   3.948   1.914 -0.9012  0.4081 -0.3746
  347VAL   HG21 5525   5.094   3.972   2.014 -0.0602  0.0012 -0.3625
  347VAL   HG22 5526   5.052   4.140   2.004  1.2016 -0.3809  0.2887
  347VAL   HG23 5527   5.135   4.062   2.145 -0.5372  0.7241  0.8408
  348PHE      N 5528   4.622   4.165   2.204  0.1334 -0.3182 -0.1605
  348PHE     CA 5529   4.476   4.166   2.211  0.2278 -0.1050  0.5054
  348PHE      C 5530   4.414   4.226   2.080  0.6348  0.6655  0.4711
  348PHE      O 5531   4.484   4.279   1.997 -0.7565 -0.7465 -0.5226
  348PHE     CB 5532   4.442   4.247   2.338  0.0452 -0.9253 -0.3407
  348PHE     CG 5533   4.482   4.399   2.346  0.0255 -0.2772  0.2569
  348PHE    CD1 5534   4.420   4.498   2.263  0.0117  1.0328  0.4942
  348PHE    CD2 5535   4.581   4.436   2.437 -0.1333 -0.4441  0.0197
  348PHE    CE1 5536   4.469   4.626   2.263 -0.7457  0.0381  0.6223
  348PHE    CE2 5537   4.611   4.575   2.444 -0.2981 -0.6440 -0.4363
  348PHE     CZ 5538   4.558   4.667   2.360 -0.5065  0.4621  0.0465
  348PHE      H 5539   4.657   4.247   2.157  0.6655 -0.1846  0.4371
  348PHE     HA 5540   4.437   4.065   2.224  0.5182 -0.3691 -0.5367
  348PHE    HB2 5541   4.334   4.244   2.354  0.1040  0.7645  0.8660
  348PHE    HB3 5542   4.478   4.197   2.427 -0.9304  0.2640  0.7968
  348PHE    HD1 5543   4.352   4.458   2.189  0.0852 -1.2511  1.4949
  348PHE    HD2 5544   4.637   4.370   2.502 -1.0927 -0.6507  0.6816
  348PHE    HE1 5545   4.432   4.698   2.192 -0.1957 -0.3648 -0.1055
  348PHE    HE2 5546   4.671   4.629   2.515 -1.2491  0.4675 -0.4179
  348PHE     HZ 5547   4.593   4.769   2.356 -0.3990  0.4613  0.6819
  349THR      N 5548   4.283   4.195   2.061 -0.8899 -0.0478  0.1228
  349THR     CA 5549   4.216   4.225   1.933  0.5293 -0.2652 -0.3421
  349THR      C 5550   4.122   4.346   1.947  0.1749  0.1084 -0.0470
  349THR      O 5551   4.054   4.368   2.048  0.7651 -0.0353  0.2049
  349THR     CB 5552   4.139   4.099   1.887 -0.2822 -0.2917 -0.1679
  349THR    OG1 5553   4.225   3.990   1.866  0.1907  0.1729 -0.5410
  349THR    CG2 5554   4.055   4.120   1.762  0.7346  0.5136  0.3339
  349THR      H 5555   4.232   4.149   2.135 -0.7170 -1.0123 -0.3206
  349THR     HA 5556   4.289   4.244   1.854  1.1286 -0.7210  0.0869
  349THR     HB 5557   4.084   4.061   1.973 -1.3383  0.4244 -0.4895
  349THR    HG1 5558   4.224   3.964   1.773 -0.7085 -1.3678 -0.1667
  349THR   HG21 5559   3.962   4.169   1.792  0.3058 -0.1806  0.1687
  349THR   HG22 5560   4.088   4.169   1.670 -0.8991  0.7103 -0.2134
  349THR   HG23 5561   4.016   4.024   1.728  0.0715  1.1907 -0.9946
  350VAL      N 5562   4.125   4.439   1.848  0.3958 -1.2575  0.2003
  350VAL     CA 5563   4.029   4.553   1.834 -0.6557 -0.0942 -0.6811
  350VAL      C 5564   3.920   4.534   1.732  0.0234  0.5715  0.4527
  350VAL      O 5565   3.935   4.543   1.611  0.0329 -0.1380 -0.2968
  350VAL     CB 5566   4.103   4.682   1.827 -0.4053 -0.5931 -0.3254
  350VAL    CG1 5567   4.014   4.805   1.851 -0.7350  0.4291  0.2075
  350VAL    CG2 5568   4.221   4.702   1.930  0.2307  0.4877  0.4129
  350VAL      H 5569   4.202   4.443   1.784  0.7563  1.4371  0.5435
  350VAL     HA 5570   3.979   4.558   1.931 -0.9603  0.8960 -0.8696
  350VAL     HB 5571   4.154   4.684   1.730  0.8291 -0.4440  0.2838
  350VAL   HG11 5572   3.984   4.820   1.955  0.5900 -0.0891  0.7048
  350VAL   HG12 5573   4.066   4.899   1.834 -1.1533  0.4529 -1.1243
  350VAL   HG13 5574   3.929   4.803   1.783 -0.5207  0.0877 -0.0544
  350VAL   HG21 5575   4.198   4.652   2.024  0.2482  0.5036  0.4257
  350VAL   HG22 5576   4.309   4.658   1.883  0.3051 -0.2008  1.1687
  350VAL   HG23 5577   4.247   4.807   1.947 -1.4311  0.8712  0.9228
  351CYS      N 5578   3.802   4.495   1.783 -0.2529 -0.6535 -0.1251
  351CYS     CA 5579   3.684   4.476   1.713  0.2270  0.4719  0.6982
  351CYS      C 5580   3.602   4.604   1.677 -0.5695  1.2939  0.5772
  351CYS      O 5581   3.578   4.689   1.761 -0.2134 -0.0873  0.2567
  351CYS     CB 5582   3.594   4.375   1.786 -0.2928  0.0557 -0.3420
  351CYS     SG 5583   3.467   4.300   1.684 -0.7737 -0.1827 -0.1504
  351CYS      H 5584   3.802   4.492   1.884  0.3368  0.4756 -0.0583
  351CYS     HA 5585   3.712   4.442   1.614  0.3432  0.2935  0.7912
  351CYS    HB2 5586   3.656   4.297   1.829 -0.5338  0.6521  1.2167
  351CYS    HB3 5587   3.543   4.427   1.867 -0.1250  0.2938 -0.3885
  351CYS     HG 5588   3.405   4.418   1.676  0.1836  0.4397  0.9652
  352LEU      N 5589   3.566   4.618   1.549 -0.0603  0.6419  0.1098
  352LEU     CA 5590   3.481   4.723   1.506 -0.6076 -0.9527  1.2786
  352LEU      C 5591   3.346   4.675   1.452 -0.2473 -0.0030  0.0385
  352LEU      O 5592   3.337   4.555   1.402 -0.5494 -0.1866 -0.8098
  352LEU     CB 5593   3.565   4.805   1.395  0.4353  0.5890  0.2501
  352LEU     CG 5594   3.495   4.912   1.316  0.1712 -0.0373 -0.0950
  352LEU    CD1 5595   3.473   5.035   1.401  0.5400 -1.0298 -0.2906
  352LEU    CD2 5596   3.574   4.966   1.196 -1.1168 -0.3260  0.4843
  352LEU      H 5597   3.574   4.540   1.486 -0.3760 -0.0938  0.9342
  352LEU     HA 5598   3.449   4.791   1.585 -0.1373 -0.5016  1.0976
  352LEU    HB2 5599   3.642   4.855   1.454  0.9836 -0.1555  0.1932
  352LEU    HB3 5600   3.608   4.733   1.326  0.1619 -0.3154  0.9767
  352LEU     HG 5601   3.398   4.882   1.277  0.0507  0.3578 -0.1135
  352LEU   HD11 5602   3.400   5.093   1.344  0.1102 -0.5957  0.6590
  352LEU   HD12 5603   3.423   5.006   1.493 -0.8654  0.5541 -0.4565
  352LEU   HD13 5604   3.562   5.093   1.423  0.5437 -0.9690 -0.4572
  352LEU   HD21 5605   3.613   4.877   1.146  0.3219  0.1395  0.6707
  352LEU   HD22 5606   3.526   5.036   1.127  0.2391  0.2492  0.0547
  352LEU   HD23 5607   3.660   5.017   1.240 -0.6651 -1.1799  0.6281
  353SER      N 5608   3.248   4.767   1.457  0.3304  0.6499 -0.0414
  353SER     CA 5609   3.121   4.756   1.373  0.1756 -0.5852 -0.5767
  353SER      C 5610   3.090   4.890   1.317 -0.3692 -0.2260 -0.2902
  353SER      O 5611   3.126   4.997   1.371 -0.2820 -0.0453 -0.5676
  353SER     CB 5612   3.012   4.717   1.468  0.7020 -0.8035  0.2509
  353SER     OG 5613   2.893   4.717   1.394 -0.8388  0.1694  0.0084
  353SER      H 5614   3.253   4.847   1.518 -1.2320  1.5311 -0.9307
  353SER     HA 5615   3.122   4.683   1.293 -0.7980  0.1002 -1.2622
  353SER    HB2 5616   3.020   4.618   1.513 -1.5703 -0.7843  0.9321
  353SER    HB3 5617   3.009   4.800   1.538  0.1840 -0.4288 -0.1982
  353SER     HG 5618   2.893   4.628   1.358 -0.4582 -0.0370  0.4920
  354TYR      N 5619   3.050   4.897   1.191 -0.6988 -0.1307  1.1933
  354TYR     CA 5620   3.031   5.021   1.104 -1.5163  0.0398  0.3092
  354TYR      C 5621   2.938   4.996   0.990  0.3774 -0.0559  0.9452
  354TYR      O 5622   2.896   4.880   0.966  0.0357 -0.4518  0.5017
  354TYR     CB 5623   3.165   5.072   1.051  0.3936 -0.3788  0.7249
  354TYR     CG 5624   3.235   4.976   0.955  0.0245  0.4608  1.1817
  354TYR    CD1 5625   3.299   4.854   0.983  0.3420  0.1284 -0.1781
  354TYR    CD2 5626   3.230   5.011   0.816 -0.4507  0.3819  1.0060
  354TYR    CE1 5627   3.352   4.764   0.891  0.0382  0.0435  1.0088
  354TYR    CE2 5628   3.294   4.926   0.718  0.7279  0.2423 -0.7134
  354TYR     CZ 5629   3.356   4.804   0.757  0.0788 -1.1589  0.0609
  354TYR     OH 5630   3.389   4.717   0.654  0.0221  0.1402 -0.7651
  354TYR      H 5631   3.030   4.813   1.139  0.2083  0.6853 -0.6543
  354TYR     HA 5632   2.998   5.101   1.170 -0.1320  0.0937  1.0133
  354TYR    HB2 5633   3.162   5.166   0.996 -0.0541 -0.6837  0.2038
  354TYR    HB3 5634   3.226   5.083   1.141  0.1812  0.1642  0.8125
  354TYR    HD1 5635   3.299   4.821   1.086 -0.7767  1.5389  0.3485
  354TYR    HD2 5636   3.186   5.100   0.772  0.5501  0.4497  0.0419
  354TYR    HE1 5637   3.395   4.668   0.916  1.4375  0.1295 -0.7188
  354TYR    HE2 5638   3.298   4.966   0.618  0.5073  0.6222 -0.5711
  354TYR     HH 5639   3.379   4.625   0.679 -0.4111  0.1472 -0.8948
  355GLN      N 5640   2.882   5.101   0.925 -0.0497 -0.5123 -0.1758
  355GLN     CA 5641   2.762   5.103   0.830 -0.0472 -0.0118  0.0152
  355GLN      C 5642   2.781   5.204   0.725  0.5401  0.4299  0.2648
  355GLN      O 5643   2.814   5.317   0.756 -0.4500 -0.2630  0.4014
  355GLN     CB 5644   2.636   5.135   0.915  0.9525 -1.1936  0.0762
  355GLN     CG 5645   2.500   5.154   0.839  0.4725 -0.2530  0.1477
  355GLN     CD 5646   2.377   5.142   0.921 -0.1759 -0.1724 -0.2987
  355GLN    OE1 5647   2.384   5.134   1.046  0.0657  0.5035 -0.1342
  355GLN    NE2 5648   2.264   5.134   0.864  0.4388  0.4772 -0.6371
  355GLN      H 5649   2.934   5.187   0.932 -0.5917 -0.1833 -0.1552
  355GLN     HA 5650   2.741   5.010   0.777 -1.8246  0.1863  0.2459
  355GLN    HB2 5651   2.618   5.057   0.988 -0.1130 -0.1992  0.9410
  355GLN    HB3 5652   2.651   5.228   0.969 -0.5811  0.0292 -1.3945
  355GLN    HG2 5653   2.499   5.251   0.789 -0.6062 -0.2539  0.1306
  355GLN    HG3 5654   2.488   5.075   0.766 -0.2072  0.6494 -0.7748
  355GLN   HE21 5655   2.191   5.100   0.926  0.1242 -1.0995 -1.7504
  355GLN   HE22 5656   2.249   5.123   0.765 -0.1350 -0.9081 -0.4407
  356TYR      N 5657   2.763   5.158   0.598  0.2131  0.1292 -0.4045
  356TYR     CA 5658   2.769   5.247   0.481  0.2432 -0.5474  0.4570
  356TYR      C 5659   2.635   5.320   0.458  0.2015  0.3499 -0.4980
  356TYR      O 5660   2.521   5.267   0.493 -0.4173 -1.2307 -0.4743
  356TYR     CB 5661   2.807   5.177   0.353 -0.0464  1.1644  0.5874
  356TYR     CG 5662   2.958   5.154   0.361 -0.4094 -0.0354 -0.0089
  356TYR    CD1 5663   3.000   5.029   0.411  0.9656 -0.0792 -0.0315
  356TYR    CD2 5664   3.051   5.249   0.306  0.4202  0.0640 -0.2176
  356TYR    CE1 5665   3.137   5.005   0.417 -0.1045  0.6275 -0.5665
  356TYR    CE2 5666   3.184   5.219   0.310 -0.2513 -0.6942  0.8518
  356TYR     CZ 5667   3.234   5.095   0.357  0.3136 -0.9287  0.3046
  356TYR     OH 5668   3.367   5.078   0.359 -0.7693  0.3947  0.7630
  356TYR      H 5669   2.738   5.061   0.582 -0.6000  0.1816  0.3791
  356TYR     HA 5670   2.838   5.330   0.500  0.1173 -0.0167 -1.1279
  356TYR    HB2 5671   2.756   5.081   0.353  1.0863  0.5040 -0.5665
  356TYR    HB3 5672   2.787   5.242   0.268  0.8141  0.2319 -0.3775
  356TYR    HD1 5673   2.934   4.963   0.465  0.3904  0.1154 -0.4783
  356TYR    HD2 5674   3.006   5.335   0.259 -2.4255 -0.7546  0.5675
  356TYR    HE1 5675   3.170   4.909   0.454 -1.2038 -0.1217 -1.4049
  356TYR    HE2 5676   3.258   5.295   0.286 -0.1179 -1.0727  0.0132
  356TYR     HH 5677   3.419   5.153   0.329  0.2900 -0.4035  0.5146
  357SER      N 5678   2.632   5.420   0.380 -0.2084  0.5762 -0.5204
  357SER     CA 5679   2.512   5.495   0.350  0.6187 -0.1490  0.5363
  357SER      C 5680   2.411   5.415   0.254  0.7888 -1.0552 -0.7199
  357SER      O 5681   2.451   5.343   0.172  0.7108 -0.6361  0.6405
  357SER     CB 5682   2.562   5.611   0.260  0.6891  0.5599  0.0245
  357SER     OG 5683   2.628   5.708   0.333 -0.3179 -0.5888 -0.3208
  357SER      H 5684   2.721   5.460   0.354 -0.1519  0.0712 -1.1517
  357SER     HA 5685   2.470   5.528   0.445 -0.5816  0.6571 -0.2219
  357SER    HB2 5686   2.609   5.564   0.174  0.0588  0.3026 -0.1972
  357SER    HB3 5687   2.471   5.663   0.229 -0.7143 -0.6749  1.6695
  357SER     HG 5688   2.706   5.666   0.371  0.7784  1.2616 -0.2953
  358GLY      N 5689   2.275   5.441   0.264 -0.3743 -0.7016 -0.8178
  358GLY     CA 5690   2.170   5.392   0.183  1.2927  1.6205  0.3343
  358GLY      C 5691   2.136   5.237   0.192 -0.5490 -0.5318  0.0673
  358GLY      O 5692   2.056   5.172   0.131  0.1323 -0.1800  0.2884
  358GLY      H 5693   2.254   5.517   0.327  0.8583 -0.6690 -0.3929
  358GLY    HA2 5694   2.075   5.442   0.205  0.3752 -0.2806  1.1397
  358GLY    HA3 5695   2.200   5.423   0.083 -1.2390  1.6597 -0.5595
  359LEU      N 5696   2.218   5.178   0.280 -0.3010  0.7927 -0.4427
  359LEU     CA 5697   2.190   5.033   0.323 -0.2677 -0.5249  0.3066
  359LEU      C 5698   2.135   5.030   0.469  0.4505 -0.0005  0.2082
  359LEU      O 5699   2.147   5.126   0.547 -0.4388 -0.2360  0.7473
  359LEU     CB 5700   2.330   4.976   0.326  0.2033 -0.2677  0.3565
  359LEU     CG 5701   2.397   4.972   0.187 -1.2077 -0.1697  0.4450
  359LEU    CD1 5702   2.547   4.931   0.186 -0.5257  0.2848 -0.3681
  359LEU    CD2 5703   2.317   4.878   0.097 -0.7822  0.1431  0.3901
  359LEU      H 5704   2.289   5.229   0.330 -0.6587  0.9269 -0.0627
  359LEU     HA 5705   2.116   4.977   0.267 -0.4496 -0.7119  0.7215
  359LEU    HB2 5706   2.389   5.035   0.397  0.7920 -0.9616  0.4720
  359LEU    HB3 5707   2.315   4.880   0.374 -0.3914 -0.1538  0.4102
  359LEU     HG 5708   2.392   5.073   0.145  0.7762 -0.5456 -0.9778
  359LEU   HD11 5709   2.598   4.975   0.271  0.2868 -0.9642 -0.1705
  359LEU   HD12 5710   2.553   4.825   0.209 -0.2762  0.5531  0.9182
  359LEU   HD13 5711   2.594   4.954   0.090 -0.9501  0.4035 -0.5541
  359LEU   HD21 5712   2.221   4.926   0.082 -0.2286  1.3132  0.3660
  359LEU   HD22 5713   2.363   4.873  -0.002 -0.3239 -0.3099  0.6131
  359LEU   HD23 5714   2.286   4.787   0.149 -1.3212 -0.2750 -0.6134
  360GLU      N 5715   2.083   4.907   0.511 -0.0142 -0.3766 -0.2940
  360GLU     CA 5716   2.000   4.897   0.635 -0.7352  0.2596  0.1280
  360GLU      C 5717   2.068   4.831   0.759 -0.6221  0.7648  0.5909
  360GLU      O 5718   2.007   4.827   0.864  0.3901 -0.4317 -0.3454
  360GLU     CB 5719   1.865   4.826   0.609  0.7548  0.7946  0.4536
  360GLU     CG 5720   1.859   4.666   0.595 -0.3266 -0.5666  0.5617
  360GLU     CD 5721   1.914   4.610   0.460  0.0778 -0.7813  0.3144
  360GLU    OE1 5722   2.000   4.674   0.391  0.2117  0.1289  0.1517
  360GLU    OE2 5723   1.873   4.495   0.438  0.1962 -0.1408 -0.2123
  360GLU      H 5724   2.101   4.821   0.462  0.1424 -0.0034 -0.9141
  360GLU     HA 5725   1.975   4.999   0.664  0.6525  0.4598  0.8031
  360GLU    HB2 5726   1.796   4.856   0.688 -0.1016 -0.2655  0.1598
  360GLU    HB3 5727   1.813   4.863   0.521 -0.2687 -1.4436 -0.0323
  360GLU    HG2 5728   1.913   4.616   0.676 -0.2735 -0.7082  0.4387
  360GLU    HG3 5729   1.752   4.644   0.603 -0.5898  0.5002  0.2304
  361ASP      N 5730   2.189   4.774   0.737  0.2747  0.1946 -0.8109
  361ASP     CA 5731   2.256   4.708   0.851 -0.5309  0.5218 -0.1095
  361ASP      C 5732   2.411   4.732   0.853 -0.6787 -0.0246 -0.2987
  361ASP      O 5733   2.469   4.793   0.764 -0.7613 -0.5951  0.4119
  361ASP     CB 5734   2.218   4.557   0.862  0.2591  0.0038  1.4214
  361ASP     CG 5735   2.249   4.468   0.735 -0.4498 -0.4761  0.3321
  361ASP    OD1 5736   2.213   4.346   0.739 -0.1501  0.4336  0.2160
  361ASP    OD2 5737   2.311   4.519   0.633  0.2394  0.3717 -0.1764
  361ASP      H 5738   2.229   4.773   0.644  0.6296 -1.3759 -0.7068
  361ASP     HA 5739   2.228   4.754   0.946  0.8045 -0.4281  0.8009
  361ASP    HB2 5740   2.253   4.504   0.951 -0.0186 -1.1897  0.8595
  361ASP    HB3 5741   2.110   4.563   0.876 -0.1009 -0.2434 -0.6728
  362THR      N 5742   2.489   4.692   0.960 -0.5099  0.9179  0.0773
  362THR     CA 5743   2.633   4.709   0.977 -1.2043  0.9820 -0.1407
  362THR      C 5744   2.707   4.583   0.924  0.4028 -0.7539 -0.6135
  362THR      O 5745   2.650   4.485   0.884  0.0472  0.4274 -0.4341
  362THR     CB 5746   2.674   4.734   1.126 -0.1106 -0.0749 -0.0514
  362THR    OG1 5747   2.616   4.641   1.212 -0.0222  0.2299  0.1346
  362THR    CG2 5748   2.637   4.869   1.180 -0.5921  0.1221 -0.1585
  362THR      H 5749   2.448   4.643   1.038 -0.0976  1.4466  0.6567
  362THR     HA 5750   2.675   4.782   0.909 -0.4377  0.6130 -0.0882
  362THR     HB 5751   2.783   4.732   1.136 -0.1528  0.7610  0.8151
  362THR    HG1 5752   2.689   4.592   1.248 -0.1133  0.2891  0.4010
  362THR   HG21 5753   2.630   4.870   1.288  0.1187  1.1026 -0.0884
  362THR   HG22 5754   2.725   4.933   1.165  0.0805 -0.5777  0.6123
  362THR   HG23 5755   2.548   4.908   1.131 -0.5083 -0.3719 -0.7350
  363VAL      N 5756   2.836   4.600   0.932 -0.5473  0.1885  0.0056
  363VAL     CA 5757   2.943   4.505   0.899 -0.4901 -0.2521  0.1096
  363VAL      C 5758   3.057   4.519   1.002 -0.1642 -0.2793  0.8438
  363VAL      O 5759   3.069   4.623   1.062  0.4877 -0.1920  0.2049
  363VAL     CB 5760   2.990   4.518   0.757  0.2527  0.5266  0.6391
  363VAL    CG1 5761   2.879   4.499   0.648 -0.8169 -0.4423 -0.4675
  363VAL    CG2 5762   3.045   4.652   0.719 -0.2574 -1.0069 -0.1419
  363VAL      H 5763   2.871   4.690   0.960  0.7146 -0.0655 -0.6240
  363VAL     HA 5764   2.903   4.405   0.919 -0.5822 -0.0003  1.3817
  363VAL     HB 5765   3.068   4.447   0.732 -0.7542 -0.1495 -0.8793
  363VAL   HG11 5766   2.927   4.511   0.551  0.1330  0.6698  0.0860
  363VAL   HG12 5767   2.830   4.401   0.653 -0.2793 -0.7024 -0.1023
  363VAL   HG13 5768   2.811   4.584   0.660 -0.4695 -0.2131 -0.0697
  363VAL   HG21 5769   2.973   4.733   0.730 -0.3439 -1.0883 -0.1147
  363VAL   HG22 5770   3.122   4.681   0.791 -0.2759  0.6093 -0.6860
  363VAL   HG23 5771   3.082   4.663   0.617  0.4347  0.4891  0.2106
  364GLU      N 5772   3.145   4.421   1.004 -0.3102  0.0871  0.5378
  364GLU     CA 5773   3.227   4.403   1.121 -0.7345 -0.7323  0.3075
  364GLU      C 5774   3.370   4.370   1.077  0.6966 -0.2046 -1.2297
  364GLU      O 5775   3.394   4.299   0.984  0.6251 -0.2548  0.1479
  364GLU     CB 5776   3.166   4.295   1.210  0.3884  0.1599  0.9854
  364GLU     CG 5777   3.066   4.346   1.312 -0.5473  0.4914 -0.6938
  364GLU     CD 5778   2.925   4.360   1.256 -0.1314  1.4904  0.1340
  364GLU    OE1 5779   2.888   4.259   1.182  0.2277  0.0124  0.5101
  364GLU    OE2 5780   2.861   4.459   1.286 -0.1651  0.1592  0.4296
  364GLU      H 5781   3.156   4.354   0.929  0.8751  0.5514  0.2455
  364GLU     HA 5782   3.244   4.494   1.178 -0.4149  0.1463 -1.0973
  364GLU    HB2 5783   3.126   4.227   1.135  0.1738  1.5619 -0.2733
  364GLU    HB3 5784   3.249   4.251   1.265  0.8863  0.2143  0.3106
  364GLU    HG2 5785   3.049   4.269   1.387  0.0338  0.6372 -0.4014
  364GLU    HG3 5786   3.100   4.436   1.362 -0.7815  0.0598  0.2866
  365ASP      N 5787   3.469   4.413   1.164 -0.1314  0.4233 -0.1480
  365ASP     CA 5788   3.611   4.374   1.146  0.2720  0.2548 -0.2263
  365ASP      C 5789   3.703   4.356   1.259 -0.3331  0.1888 -0.4753
  365ASP      O 5790   3.661   4.382   1.370  0.4232 -0.4577 -0.6527
  365ASP     CB 5791   3.664   4.480   1.048 -0.3492  0.1120  0.5971
  365ASP     CG 5792   3.787   4.424   0.973 -0.1782  0.8698 -0.8036
  365ASP    OD1 5793   3.810   4.301   0.981 -0.5640 -0.1337  0.0908
  365ASP    OD2 5794   3.857   4.498   0.910 -0.6516 -0.0708  0.7265
  365ASP      H 5795   3.440   4.447   1.254 -0.9416 -0.6101  0.0251
  365ASP     HA 5796   3.608   4.278   1.095 -0.1113 -0.0268  0.2993
[truncated: 4,859,771 more chars]
