# Supplementary material for: Broadening the Scope of Binding Free Energy Calculations Using a Separated Topologies Approach
Source: J Chem Theory Comput. 2023 Jul 24;19(15):5058–76. doi: 10.1021/acs.jctc.3c00282 (PMC10413862; doi:10.1021/acs.jctc.3c00282)
Supplement: Supplementary file 2 — ct3c00282_si_002.zip [file ct3c00282_si_002.zip › SI_paper/MALT1/input/Pfizer-01-01/solvent.top]

;
;   File Pfizer-01-01/solvent.top  was generated
;   By user: hannahbaumann (501)
;   On host: dhcp-204187.bio.uci.edu
;   At date: Wed. March  3 11:26:38 2023
;
;   This is a standalone topology file
;
;   Created by:
;   ParmEd:       gen_pairs.py, VERSION 3.4.3
;   Executable:   gen_pairs.py
;   Library dir:  /usr/local/gromacs/share/gromacs/top
;   Command line:
;     gen_pairs.py
;

[ defaults ]
; nbfunc        comb-rule       gen-pairs       fudgeLJ fudgeQQ
1               2               yes             0.5          0.8333      

[ atomtypes ]
; name    at.num    mass    charge ptype  sigma      epsilon
Na1           11  22.989769  0.00000000  A     0.24392807     0.36584603
Cl1           17  35.453200  0.00000000  A      0.4477657     0.14891274
C1             6  12.010780  0.00000000  A     0.33996695       0.359824
C2             6  12.010780  0.00000000  A     0.33996695      0.4577296
N1             7  14.006720  0.00000000  A     0.32499985        0.71128
O1             8  15.999430  0.00000000  A     0.29599219        0.87864
F1             9  18.998403  0.00000000  A     0.31181455       0.255224
H1             1   1.007947  0.00000000  A     0.25996425        0.06276
H2             1   1.007947  0.00000000  A     0.25105526        0.06276
H3             1   1.007947  0.00000000  A     0.26495328      0.0656888
H4             1   1.007947  0.00000000  A     0.10690785      0.0656888
OW             8  15.999430  0.00000000  A     0.31507524       0.635968
HW             1   1.007947  0.00000000  A              1              0


[ moleculetype ]
; Name            nrexcl
Na+          3

[ atoms ]
;   nr       type  resnr residue  atom   cgnr    charge       mass  typeB    chargeB      massB
; residue    1 Na+ rtp Na+ q 1.0
    1        Na1      1    Na+     NA      1 1.00000000  22.989769   ; qtot 1.000000


[ moleculetype ]
; Name            nrexcl
Cl-          3

[ atoms ]
;   nr       type  resnr residue  atom   cgnr    charge       mass  typeB    chargeB      massB
; residue    1 Cl- rtp Cl- q -1.0
    1        Cl1      1    Cl-     CL      1 -1.00000000  35.453200   ; qtot -1.000000


[ moleculetype ]
; Name            nrexcl
UNL          3

[ atoms ]
;   nr       type  resnr residue  atom   cgnr    charge       mass  typeB    chargeB      massB
; residue    1 UNL rtp UNL q 0.0
    1         C1      1    UNL     C1      1 -0.23412000  12.010780   ; qtot -0.234120
    2         C1      1    UNL     C2      2 -0.27443999  12.010780   ; qtot -0.508560
    3         C1      1    UNL     C3      3 -0.25681999  12.010780   ; qtot -0.765380
    4         C1      1    UNL     C4      4 0.41736001  12.010780   ; qtot -0.348020
    5         C1      1    UNL     C5      5 0.33419001  12.010780   ; qtot -0.013830
    6         C1      1    UNL     C6      6 0.11429000  12.010780   ; qtot 0.100460
    7         C1      1    UNL     C7      7 0.35060000  12.010780   ; qtot 0.451060
    8         C1      1    UNL     C8      8 0.10992000  12.010780   ; qtot 0.560980
    9         C1      1    UNL     C9      9 0.45756999  12.010780   ; qtot 1.018550
   10         C1      1    UNL    C10     10 -0.14606000  12.010780   ; qtot 0.872490
   11         C1      1    UNL    C11     11 0.08774000  12.010780   ; qtot 0.960230
   12         C1      1    UNL    C12     12 0.79149997  12.010780   ; qtot 1.751730
   13         C2      1    UNL    C13     13 -0.09584000  12.010780   ; qtot 1.655890
   14         C2      1    UNL    C14     14 -0.09584000  12.010780   ; qtot 1.560050
   15         C2      1    UNL    C15     15 -0.02190000  12.010780   ; qtot 1.538150
   16         C2      1    UNL    C16     16 0.59871000  12.010780   ; qtot 2.136860
   17         N1      1    UNL     N1     17 -0.63722998  14.006720   ; qtot 1.499630
   18         N1      1    UNL     N2     18 -0.52037001  14.006720   ; qtot 0.979260
   19         N1      1    UNL     N3     19 -0.51964998  14.006720   ; qtot 0.459610
   20         N1      1    UNL     N4     20 0.14866000  14.006720   ; qtot 0.608270
   21         N1      1    UNL     N5     21 -0.48806000  14.006720   ; qtot 0.120210
   22         N1      1    UNL     N6     22 -0.49432001  14.006720   ; qtot -0.374110
   23         O1      1    UNL     O1     23 -0.59937000  15.999430   ; qtot -0.973480
   24         F1      1    UNL     F1     24 -0.22849999  18.998403   ; qtot -1.201980
   25         F1      1    UNL     F2     25 -0.22849999  18.998403   ; qtot -1.430480
   26         F1      1    UNL     F3     26 -0.22849999  18.998403   ; qtot -1.658980
   27         H1      1    UNL     H1     27 0.18242000   1.007947   ; qtot -1.476560
   28         H1      1    UNL     H2     28 0.18260001   1.007947   ; qtot -1.293960
   29         H1      1    UNL     H3     29 0.16060001   1.007947   ; qtot -1.133360
   30         H2      1    UNL     H4     30 0.03844000   1.007947   ; qtot -1.094920
   31         H2      1    UNL     H5     31 0.04995000   1.007947   ; qtot -1.044970
   32         H2      1    UNL     H6     32 0.04036000   1.007947   ; qtot -1.004610
   33         H3      1    UNL     H7     33 0.04908000   1.007947   ; qtot -0.955530
   34         H3      1    UNL     H8     34 0.04908000   1.007947   ; qtot -0.906450
   35         H3      1    UNL     H9     35 0.04908000   1.007947   ; qtot -0.857370
   36         H3      1    UNL    H10     36 0.04908000   1.007947   ; qtot -0.808290
   37         H3      1    UNL    H11     37 0.04908000   1.007947   ; qtot -0.759210
   38         H3      1    UNL    H12     38 0.04908000   1.007947   ; qtot -0.710130
   39         H3      1    UNL    H13     39 0.06741000   1.007947   ; qtot -0.642720
   40         H4      1    UNL    H14     40 0.32181999   1.007947   ; qtot -0.320900
   41         H4      1    UNL    H15     41 0.32089999   1.007947   ; qtot 0.000000

[ bonds ]
;    ai     aj funct         c0         c1         c2         c3
      1      4     1   0.13905 288391.937460
      1      6     1   0.13905 288391.937460
      1     27     1   0.10856 338272.480284
      2      5     1   0.14526 226667.732927
      2      8     1   0.13760 328642.036988
      2     28     1   0.10856 338272.480284
      3      6     1   0.13905 288391.937460
      3      7     1   0.13905 288391.937460
      3     29     1   0.10856 338272.480284
      4     17     1   0.13322 348057.039144
      4     30     1   0.10856 338272.480284
      5     18     1   0.13002 413069.590955
      5     31     1   0.10856 338272.480284
      6     21     1   0.13902 321605.476415
      7     16     1   0.15010 251553.967119
      7     17     1   0.13322 348057.039144
      8     19     1   0.13811 296394.131137
      8     20     1   0.13902 321605.476415
      9     10     1   0.14526 226667.732927
      9     19     1   0.13002 413069.590955
      9     32     1   0.10856 338272.480284
     10     11     1   0.13760 328642.036988
     10     22     1   0.13902 321605.476415
     11     15     1   0.15010 251553.967119
     11     20     1   0.13902 321605.476415
     12     21     1   0.13756 401122.099493
     12     22     1   0.13756 401122.099493
     12     23     1   0.12288 492351.740441
     13     15     1   0.15210 216404.312761
     13     33     1   0.10939 315503.505216
     13     34     1   0.10939 315503.505216
     13     35     1   0.10939 315503.505216
     14     15     1   0.15210 216404.312761
     14     36     1   0.10939 315503.505216
     14     37     1   0.10939 315503.505216
     14     38     1   0.10939 315503.505216
     15     39     1   0.10939 315503.505216
     16     24     1   0.13617 282211.114490
     16     25     1   0.13617 282211.114490
     16     26     1   0.13617 282211.114490
     18     20     1   0.13480 329681.945301
     21     40     1   0.10192 423936.863643
     22     41     1   0.10192 423936.863643

[ pairs ]
;    ai     aj funct         c0         c1         c2         c3
      3      4     1
      1      7     1
      2      9     1
      8     10     1
      2     11     1
      5     11     1
      1     12     1
      3     12     1
      9     12     1
     11     12     1
     10     13     1
     10     14     1
      8     15     1
      9     15     1
      4     16     1
      6     16     1
      6     17     1
     10     18     1
     15     18     1
      5     19     1
     11     19     1
     18     19     1
      9     20     1
     13     20     1
     14     20     1
      4     21     1
      7     21     1
     10     21     1
      6     22     1
     15     22     1
     19     22     1
     20     22     1
      6     23     1
     10     23     1
      3     24     1
     17     24     1
      3     25     1
     17     25     1
      3     26     1
     17     26     1
      3     27     1
     17     27     1
     21     27     1
     18     28     1
     19     28     1
     20     28     1
      1     29     1
     16     29     1
     17     29     1
     21     29     1
      6     30     1
      7     30     1
     27     30     1
      8     31     1
     20     31     1
     28     31     1
      8     32     1
     11     32     1
     22     32     1
     11     33     1
     14     33     1
     11     34     1
     14     34     1
     11     35     1
     14     35     1
     11     36     1
     13     36     1
     11     37     1
     13     37     1
     11     38     1
     13     38     1
     10     39     1
     20     39     1
     33     39     1
     34     39     1
     35     39     1
     36     39     1
     37     39     1
     38     39     1
      1     40     1
      3     40     1
     22     40     1
     23     40     1
      9     41     1
     11     41     1
     21     41     1
     23     41     1

[ angles ]
;    ai     aj     ak funct         c0         c1         c2         c3
      1      4     17     1   126.9451846 583.761810
      1      4     30     1   131.2812074 276.505179
      1      6      3     1   126.9451846 583.761810
      1      6     21     1   126.9451846 583.761810
      2      5     18     1   126.9451846 583.761810
      2      5     31     1   131.6606428 376.643899
      2      8     19     1   139.8741836 73.692153
      2      8     20     1   126.9451846 583.761810
      3      6     21     1   126.9451846 583.761810
      3      7     16     1   126.9451846 583.761810
      3      7     17     1   126.9451846 583.761810
      4      1      6     1   126.9451846 583.761810
      4      1     27     1   131.2812074 276.505179
      4     17      7     1   112.2892376 678.808976
      5      2      8     1   126.9451846 583.761810
      5      2     28     1   131.6606428 376.643899
      5     18     20     1   112.2892376 678.808976
      6      1     27     1   131.2812074 276.505179
      6      3      7     1   126.9451846 583.761810
      6      3     29     1   131.2812074 276.505179
      6     21     12     1   118.2043928 574.972218
      6     21     40     1   115.6677095 408.497037
      7      3     29     1   131.2812074 276.505179
      7     16     24     1   113.6569396 415.195031
      7     16     25     1   113.6569396 415.195031
      7     16     26     1   113.6569396 415.195031
      8      2     28     1   131.6606428 376.643899
      8     19      9     1   112.2892376 678.808976
      8     20     11     1   118.2043928 574.972218
      8     20     18     1   118.2043928 574.972218
      9     10     11     1   126.9451846 583.761810
      9     10     22     1   126.9451846 583.761810
     10      9     19     1   126.9451846 583.761810
     10      9     32     1   131.2812074 276.505179
     10     11     15     1   126.9451846 583.761810
     10     11     20     1   126.9451846 583.761810
     10     22     12     1   118.2043928 574.972218
     10     22     41     1   115.6677095 408.497037
     11     10     22     1   126.9451846 583.761810
     11     15     13     1   113.6569396 415.195031
     11     15     14     1   113.6569396 415.195031
     11     15     39     1   113.6569396 415.195031
     11     20     18     1   118.2043928 574.972218
     12     21     40     1   115.6677095 408.497037
     12     22     41     1   115.6677095 408.497037
     13     15     14     1   113.6569396 415.195031
     13     15     39     1   113.6569396 415.195031
     14     15     39     1   113.6569396 415.195031
     15     11     20     1   126.9451846 583.761810
     15     13     33     1   113.6569396 415.195031
     15     13     34     1   113.6569396 415.195031
     15     13     35     1   113.6569396 415.195031
     15     14     36     1   113.6569396 415.195031
     15     14     37     1   113.6569396 415.195031
     15     14     38     1   113.6569396 415.195031
     16      7     17     1   126.9451846 583.761810
     17      4     30     1   131.2812074 276.505179
     18      5     31     1   131.6606428 376.643899
     19      8     20     1   126.9451846 583.761810
     19      9     32     1   131.2812074 276.505179
     21     12     22     1   126.9451846 583.761810
     21     12     23     1   126.9451846 583.761810
     22     12     23     1   126.9451846 583.761810
     24     16     25     1   113.6569396 415.195031
     24     16     26     1   113.6569396 415.195031
     25     16     26     1   113.6569396 415.195031
     33     13     34     1   114.2940847 278.454799
     33     13     35     1   114.2940847 278.454799
     34     13     35     1   114.2940847 278.454799
     36     14     37     1   114.2940847 278.454799
     36     14     38     1   114.2940847 278.454799
     37     14     38     1   114.2940847 278.454799

[ dihedrals ]
;    ai     aj     ak     al funct         c0         c1         c2         c3         c4         c5
      4      1     17     30     1  180.0000000  1.5341333  2
      4     17     30      1     1  180.0000000  1.5341333  2
      4     30      1     17     1  180.0000000  1.5341333  2
      6      1      3     21     1  180.0000000  1.5341333  2
      6      3     21      1     1  180.0000000  1.5341333  2
      6     21      1      3     1  180.0000000  1.5341333  2
      5      2     18     31     1  180.0000000  1.5341333  2
      5     18     31      2     1  180.0000000  1.5341333  2
      5     31      2     18     1  180.0000000  1.5341333  2
      8      2     19     20     1  180.0000000  1.5341333  2
      8     19     20      2     1  180.0000000  1.5341333  2
      8     20      2     19     1  180.0000000  1.5341333  2
      7      3     16     17     1  180.0000000  1.5341333  2
      7     16     17      3     1  180.0000000  1.5341333  2
      7     17      3     16     1  180.0000000  1.5341333  2
      1      4      6     27     1  180.0000000  1.5341333  2
      1      6     27      4     1  180.0000000  1.5341333  2
      1     27      4      6     1  180.0000000  1.5341333  2
      2      5      8     28     1  180.0000000  1.5341333  2
      2      8     28      5     1  180.0000000  1.5341333  2
      2     28      5      8     1  180.0000000  1.5341333  2
      3      6      7     29     1  180.0000000  1.5341333  2
      3      7     29      6     1  180.0000000  1.5341333  2
      3     29      6      7     1  180.0000000  1.5341333  2
     21      6     12     40     1  180.0000000  1.3946667  2
     21     12     40      6     1  180.0000000  1.3946667  2
     21     40      6     12     1  180.0000000  1.3946667  2
     20      8     11     18     1  180.0000000  14.6440000  2
     20     11     18      8     1  180.0000000  14.6440000  2
     20     18      8     11     1  180.0000000  14.6440000  2
     10      9     11     22     1  180.0000000  1.5341333  2
     10     11     22      9     1  180.0000000  1.5341333  2
     10     22      9     11     1  180.0000000  1.5341333  2
      9     10     19     32     1  180.0000000  1.5341333  2
      9     19     32     10     1  180.0000000  1.5341333  2
      9     32     10     19     1  180.0000000  1.5341333  2
     11     10     15     20     1  180.0000000  1.5341333  2
     11     15     20     10     1  180.0000000  1.5341333  2
     11     20     10     15     1  180.0000000  1.5341333  2
     22     10     12     41     1  180.0000000  1.3946667  2
     22     12     41     10     1  180.0000000  1.3946667  2
     22     41     10     12     1  180.0000000  1.3946667  2
     12     21     22     23     1  180.0000000  1.5341333  2
     12     22     23     21     1  180.0000000  1.5341333  2
     12     23     21     22     1  180.0000000  1.5341333  2
      1      4     17      7     1  180.0000000  23.5500830  2
      1      6      3      7     1  180.0000000  15.6448125  2
      1      6      3     29     1  180.0000000  15.6448125  2
      1      6     21     12     1  180.0000000  6.7962581  2
      1      6     21     40     1  180.0000000  6.7962581  2
      2      5     18     20     1  180.0000000  28.4890611  2
      2      8     19      9     1  180.0000000  6.6077872  2
      2      8     20     11     1  180.0000000  4.2103112  2
      2      8     20     18     1  180.0000000  4.2103112  2
      3      6      1      4     1  180.0000000  15.6448125  2
      3      6      1     27     1  180.0000000  15.6448125  2
      3      6     21     12     1  180.0000000  6.7962581  2
      3      6     21     40     1  180.0000000  6.7962581  2
      3      7     16     24     1  0.0000000  -0.9391229  3
      3      7     16     25     1  0.0000000  -0.9391229  3
      3      7     16     26     1  0.0000000  -0.9391229  3
      3      7     17      4     1  180.0000000  23.5500830  2
      4      1      6     21     1  180.0000000  15.6448125  2
      4     17      7     16     1  180.0000000  16.8160888  2
      5      2      8     19     1  180.0000000  21.7677506  2
      5      2      8     20     1  180.0000000  21.7677506  2
      5     18     20      8     1  0.0000000  -0.3979340  3
      5     18     20      8     1  180.0000000  6.5037584  2
      5     18     20     11     1  0.0000000  -0.3979340  3
      5     18     20     11     1  180.0000000  6.5037584  2
      6      1      4     17     1  180.0000000  15.6448125  2
      6      1      4     30     1  180.0000000  15.6448125  2
      6      3      7     16     1  180.0000000  15.6448125  2
      6      3      7     17     1  180.0000000  15.6448125  2
      6     21     12     22     1  180.0000000  7.5400006  2
      6     21     12     22     1  0.0000000  0.0000000  1
      6     21     12     23     1  180.0000000  4.5111316  2
      6     21     12     23     1  0.0000000  0.0000000  1
      7      3      6     21     1  180.0000000  15.6448125  2
      7     17      4     30     1  180.0000000  16.8160888  2
      8      2      5     18     1  180.0000000  4.5638573  2
      8      2      5     31     1  180.0000000  4.5638573  2
      8     19      9     10     1  180.0000000  28.4890611  2
      8     19      9     32     1  180.0000000  28.4890611  2
      8     20     11     10     1  180.0000000  3.9634818  2
      8     20     11     15     1  180.0000000  3.9634818  2
      9     10     11     15     1  180.0000000  21.7677506  2
      9     10     11     20     1  180.0000000  21.7677506  2
      9     10     22     12     1  180.0000000  6.7962581  2
      9     10     22     41     1  180.0000000  6.7962581  2
      9     19      8     20     1  180.0000000  6.3044821  2
     10     11     15     13     1  0.0000000  -1.8209040  2
     10     11     15     14     1  0.0000000  -1.8209040  2
     10     11     15     39     1  180.0000000  0.8017965  3
     10     11     15     39     1  0.0000000  0.0761089  1
     10     11     20     18     1  180.0000000  3.9634818  2
     10     22     12     21     1  180.0000000  7.5400006  2
     10     22     12     21     1  0.0000000  0.0000000  1
     10     22     12     23     1  180.0000000  4.5111316  2
     10     22     12     23     1  0.0000000  0.0000000  1
     11     10      9     19     1  180.0000000  4.5638573  2
     11     10      9     32     1  180.0000000  4.5638573  2
     11     10     22     12     1  180.0000000  6.7962581  2
     11     10     22     41     1  180.0000000  6.7962581  2
     11     15     13     33     1  0.0000000  1.5537669  3
     11     15     13     34     1  0.0000000  1.5537669  3
     11     15     13     35     1  0.0000000  1.5537669  3
     11     15     14     36     1  0.0000000  1.5537669  3
     11     15     14     37     1  0.0000000  1.5537669  3
     11     15     14     38     1  0.0000000  1.5537669  3
     11     20      8     19     1  180.0000000  4.2103112  2
     13     15     11     20     1  0.0000000  0.5270538  4
     13     15     11     20     1  0.0000000  2.3552086  2
     13     15     14     36     1  0.0000000  0.3520652  3
     13     15     14     37     1  0.0000000  0.3520652  3
     13     15     14     38     1  0.0000000  0.3520652  3
     14     15     11     20     1  0.0000000  0.5270538  4
     14     15     11     20     1  0.0000000  2.3552086  2
     14     15     13     33     1  0.0000000  0.3520652  3
     14     15     13     34     1  0.0000000  0.3520652  3
     14     15     13     35     1  0.0000000  0.3520652  3
     15     11     10     22     1  180.0000000  21.7677506  2
     15     11     20     18     1  180.0000000  3.9634818  2
     16      7      3     29     1  180.0000000  15.6448125  2
     17      4      1     27     1  180.0000000  15.6448125  2
     17      7      3     29     1  180.0000000  15.6448125  2
     17      7     16     24     1  0.0000000  -0.9391229  3
     17      7     16     25     1  0.0000000  -0.9391229  3
     17      7     16     26     1  0.0000000  -0.9391229  3
     18      5      2     28     1  180.0000000  4.5638573  2
     18     20      8     19     1  180.0000000  4.2103112  2
     19      8      2     28     1  180.0000000  21.7677506  2
     19      9     10     22     1  180.0000000  4.5638573  2
     20      8      2     28     1  180.0000000  21.7677506  2
     20     11     10     22     1  180.0000000  21.7677506  2
     20     11     15     39     1  0.0000000  -0.9391229  3
     20     18      5     31     1  180.0000000  28.4890611  2
     21      6      1     27     1  180.0000000  15.6448125  2
     21      6      3     29     1  180.0000000  15.6448125  2
     21     12     22     41     1  180.0000000  7.5400006  2
     21     12     22     41     1  0.0000000  0.0000000  1
     22     10      9     32     1  180.0000000  4.5638573  2
     22     12     21     40     1  180.0000000  7.5400006  2
     22     12     21     40     1  0.0000000  0.0000000  1
     23     12     21     40     1  180.0000000  4.5111316  2
     23     12     21     40     1  0.0000000  0.0000000  1
     23     12     22     41     1  180.0000000  4.5111316  2
     23     12     22     41     1  0.0000000  0.0000000  1
     27      1      4     30     1  180.0000000  15.6448125  2
     28      2      5     31     1  180.0000000  4.5638573  2
     33     13     15     39     1  0.0000000  0.8390570  3
     34     13     15     39     1  0.0000000  0.8390570  3
     35     13     15     39     1  0.0000000  0.8390570  3
     36     14     15     39     1  0.0000000  0.8390570  3
     37     14     15     39     1  0.0000000  0.8390570  3
     38     14     15     39     1  0.0000000  0.8390570  3


[ moleculetype ]
; Name            nrexcl
HOH          3

[ atoms ]
;   nr       type  resnr residue  atom   cgnr    charge       mass  typeB    chargeB      massB
; residue    1 HOH rtp HOH q 0.0
    1         OW      1    HOH      O      1 -0.83400000  15.999430   ; qtot -0.834000
    2         HW      1    HOH     H1      2 0.41700000   1.007947   ; qtot -0.417000
    3         HW      1    HOH     H2      3 0.41700000   1.007947   ; qtot 0.000000

#ifdef FLEXIBLE

[ bonds ]
;    ai     aj funct         c0         c1         c2         c3
      2      1     1   0.09572 462750.400000
      3      1     1   0.09572 462750.400000

[ angles ]
;    ai     aj     ak funct         c0         c1         c2         c3
      2      1      3     1   104.5200000 836.800000


#else

[ settles ]
; i     funct   doh     dhh
1     1   0.09572000   0.15139007

#endif

[ exclusions ]
1  2  3
2  1  3
3  1  2

[ system ]
; Name
Generic title

[ molecules ]
; Compound       #mols
Na+                  1
Cl-                  1
UNL                  1
HOH                782
