# Supplementary material for: Broadening the Scope of Binding Free Energy Calculations Using a Separated Topologies Approach
Source: J Chem Theory Comput. 2023 Jul 24;19(15):5058–76. doi: 10.1021/acs.jctc.3c00282 (PMC10413862; doi:10.1021/acs.jctc.3c00282)
Supplement: Supplementary file 2 — ct3c00282_si_002.zip [file ct3c00282_si_002.zip › SI_paper/MALT1/input/2714550-01-1/complex.gro]

GROningen MAchine for Chemical Simulation
76224
    1ACE      C    1   7.084   6.504   5.823  0.2544 -0.2535 -0.1698
    1ACE      O    2   7.091   6.582   5.728 -0.4343 -0.4768  0.1554
    1ACE    CH3    3   7.057   6.574   5.952  0.7716  0.0448  0.0085
    1ACE   HH31    4   6.967   6.531   5.995  0.6310  0.1188 -0.2074
    1ACE   HH32    5   7.139   6.560   6.023  0.1330  0.8598  0.9689
    1ACE   HH33    6   7.033   6.677   5.926 -1.3839 -0.4272 -0.2510
    2PRO      N    7   7.098   6.373   5.814  0.0590 -0.2802 -0.7156
    2PRO     CA    8   7.120   6.294   5.694  0.0055 -1.7116 -0.0429
    2PRO      C    9   7.009   6.293   5.585 -0.7369  0.2434 -0.1428
    2PRO      O   10   6.891   6.323   5.604  0.2733  0.4249  0.1931
    2PRO     CB   11   7.148   6.157   5.748  0.1837  0.2175 -0.1867
    2PRO     CG   12   7.065   6.147   5.877  0.0134  0.0634  0.4320
    2PRO     CD   13   7.063   6.292   5.930 -0.4457  0.1120  0.2305
    2PRO     HA   14   7.217   6.331   5.661 -0.5932 -0.2615 -0.3425
    2PRO    HB2   15   7.118   6.079   5.679  0.9471 -0.6397  0.3848
    2PRO    HB3   16   7.254   6.153   5.773  0.2363  0.0524 -0.4297
    2PRO    HG2   17   6.964   6.110   5.856  0.2368 -0.6849  0.6499
    2PRO    HG3   18   7.113   6.083   5.950 -0.8271  0.4821  1.4150
    2PRO    HD2   19   7.146   6.315   5.998  0.2021 -0.2754 -0.4013
    2PRO    HD3   20   6.964   6.305   5.974 -0.3442 -0.6571  0.7213
    3LEU      N   21   7.050   6.240   5.466 -0.4185  0.2508  0.0096
    3LEU     CA   22   6.962   6.216   5.353  0.1496  1.0574 -0.1882
    3LEU      C   23   6.887   6.077   5.365 -0.5632  0.6091  0.4175
    3LEU      O   24   6.953   5.985   5.416  0.6185  0.3180 -0.6911
    3LEU     CB   25   7.034   6.229   5.217 -0.0437 -0.0866  0.0981
    3LEU     CG   26   7.088   6.369   5.170 -0.3549  0.8688 -0.3842
    3LEU    CD1   27   7.241   6.374   5.188 -0.5830  0.0385 -0.3222
    3LEU    CD2   28   7.056   6.410   5.028 -1.0780 -0.3208 -1.8106
    3LEU      H   29   7.134   6.184   5.462 -0.4053  0.2543  0.2370
    3LEU     HA   30   6.879   6.287   5.358 -0.1654  0.7172 -0.5097
    3LEU    HB2   31   7.117   6.159   5.222 -0.1860 -0.3223 -0.6133
    3LEU    HB3   32   6.958   6.194   5.147 -0.1665  0.2133  0.0825
    3LEU     HG   33   7.055   6.439   5.247  0.5875  0.1345  0.7749
    3LEU   HD11   34   7.268   6.323   5.281 -0.5650  0.0199 -0.3376
    3LEU   HD12   35   7.287   6.324   5.102  0.0620  0.5587 -0.3001
    3LEU   HD13   36   7.282   6.475   5.177  0.7319 -0.5079 -0.9529
    3LEU   HD21   37   7.121   6.345   4.970  1.6467 -0.0468  0.5234
    3LEU   HD22   38   6.947   6.406   5.023 -1.2668 -0.2474  0.5020
    3LEU   HD23   39   7.097   6.510   5.013  0.6770 -0.7273 -0.3447
    4ALA      N   40   6.778   6.051   5.288  0.1792 -0.1534 -0.5224
    4ALA     CA   41   6.737   5.916   5.262 -0.4623  1.2419 -0.3279
    4ALA      C   42   6.816   5.858   5.138 -0.1511  0.0651  0.9829
    4ALA      O   43   6.843   5.941   5.044  0.5457  0.3446  0.0047
    4ALA     CB   44   6.584   5.906   5.252 -0.2904 -0.7131 -0.0684
    4ALA      H   45   6.742   6.127   5.231  1.1895  0.3635 -0.5144
    4ALA     HA   46   6.771   5.854   5.345 -0.4898  0.7001 -0.7180
    4ALA    HB1   47   6.542   5.963   5.169 -1.5792 -0.4333  0.7176
    4ALA    HB2   48   6.545   5.804   5.243 -0.1419 -0.6765 -1.6248
    4ALA    HB3   49   6.552   5.948   5.348  0.4821 -0.6973  0.1950
    5LYS      N   50   6.846   5.726   5.134  0.1544 -0.0876 -0.1763
    5LYS     CA   51   6.900   5.661   5.015  0.9064  0.3622  1.1484
    5LYS      C   52   6.790   5.642   4.902 -0.2451  0.4295  0.7946
    5LYS      O   53   6.814   5.664   4.779  0.0092 -0.6320 -0.7086
    5LYS     CB   54   6.952   5.530   5.055 -0.6072  0.4563  0.1090
    5LYS     CG   55   7.026   5.444   4.950  0.0588 -0.2228  0.4341
    5LYS     CD   56   7.152   5.521   4.908 -0.0067  0.1281  0.0987
    5LYS     CE   57   7.205   5.430   4.798 -1.4784  0.3295  1.4918
    5LYS     NZ   58   7.212   5.486   4.660 -0.2644 -0.3638 -0.4269
    5LYS      H   59   6.834   5.665   5.214 -0.7831  0.4454  0.1175
    5LYS     HA   60   6.979   5.718   4.966 -0.3386  0.5481 -0.8602
    5LYS    HB2   61   7.031   5.547   5.129  0.6627 -0.5873 -0.8895
    5LYS    HB3   62   6.875   5.470   5.103 -0.1096  0.6883  1.2704
    5LYS    HG2   63   7.046   5.343   4.987 -0.4626 -0.3102  0.4862
    5LYS    HG3   64   6.959   5.437   4.865  0.3595  0.6319  0.1083
    5LYS    HD2   65   7.126   5.619   4.867 -0.2312  0.3446  0.7225
    5LYS    HD3   66   7.214   5.525   4.998 -0.3623 -0.8557  0.4111
    5LYS    HE2   67   7.306   5.407   4.834 -0.6263  0.3081 -0.5794
    5LYS    HE3   68   7.154   5.334   4.791 -0.2304 -0.4043  1.7542
    5LYS    HZ1   69   7.240   5.417   4.592  0.9113  0.5241 -0.8941
    5LYS    HZ2   70   7.123   5.526   4.635 -0.1351  0.1803 -0.0686
    5LYS    HZ3   71   7.278   5.562   4.655  0.4987 -0.9166  0.4910
    6ASP      N   72   6.665   5.619   4.934  0.2481 -0.8919 -0.0176
    6ASP     CA   73   6.553   5.632   4.846 -0.4161  0.5992  0.2330
    6ASP      C   74   6.431   5.636   4.943 -0.2814  0.3313  0.2782
    6ASP      O   75   6.456   5.621   5.063  0.3912 -0.5853 -0.0110
    6ASP     CB   76   6.561   5.511   4.754  0.5827  0.5288  1.2377
    6ASP     CG   77   6.473   5.537   4.619 -0.3786 -0.0612 -1.1477
    6ASP    OD1   78   6.384   5.626   4.631  0.9576  0.5886  0.2290
    6ASP    OD2   79   6.481   5.462   4.521  0.3074 -0.5039  0.1975
    6ASP      H   80   6.646   5.606   5.032 -0.7128  2.0971  0.3767
    6ASP     HA   81   6.560   5.718   4.778  0.4449 -0.4581 -1.1261
    6ASP    HB2   82   6.660   5.488   4.712 -0.0110  0.5503 -0.2999
    6ASP    HB3   83   6.525   5.421   4.805 -0.2629  0.4951  0.6222
    7LYS      N   84   6.308   5.659   4.897  0.2549 -0.2012  0.8263
    7LYS     CA   85   6.183   5.656   4.976 -0.4381 -0.3050 -0.0320
    7LYS      C   86   6.071   5.573   4.904  0.6407  0.1400 -0.1537
    7LYS      O   87   6.029   5.602   4.791  0.5646  0.9322  0.1860
    7LYS     CB   88   6.139   5.805   5.008  0.0981 -0.3060  1.0511
    7LYS     CG   89   6.254   5.887   5.076 -0.3399  0.3039  0.7992
    7LYS     CD   90   6.228   6.023   5.132  0.6102  0.1842  0.5081
    7LYS     CE   91   6.169   6.118   5.021  0.4622  0.5803 -0.0058
    7LYS     NZ   92   6.149   6.246   5.082 -0.1840 -0.0189  0.4360
    7LYS      H   93   6.295   5.663   4.797 -0.4598 -0.5016  0.8968
    7LYS     HA   94   6.200   5.608   5.072 -0.1700  0.5876  0.3914
    7LYS    HB2   95   6.117   5.857   4.915  0.9263  1.0897  1.5624
    7LYS    HB3   96   6.052   5.805   5.073 -0.1752  0.0609  0.6999
    7LYS    HG2   97   6.295   5.829   5.159  0.5166 -0.7567 -0.3004
    7LYS    HG3   98   6.333   5.901   5.002 -0.5103 -1.7809  0.0710
    7LYS    HD2   99   6.160   6.009   5.216  0.0810  0.5754  0.1541
    7LYS    HD3  100   6.324   6.065   5.164  0.5465  1.1582 -0.4594
    7LYS    HE2  101   6.239   6.115   4.937 -0.6919  0.0556 -1.0054
    7LYS    HE3  102   6.074   6.076   4.990  0.3406  1.5603 -1.0765
    7LYS    HZ1  103   6.087   6.239   5.162 -0.9574 -0.6332 -0.1895
    7LYS    HZ2  104   6.236   6.286   5.114 -0.4359  0.7530  0.1798
    7LYS    HZ3  105   6.116   6.308   5.010  0.1481  0.2703  0.5230
    8VAL      N  106   6.010   5.475   4.979 -0.6793 -0.6437  0.4546
    8VAL     CA  107   5.908   5.384   4.927 -0.8837 -0.4886 -0.6684
    8VAL      C  108   5.792   5.359   5.023 -0.2320  0.2859 -0.0252
    8VAL      O  109   5.812   5.352   5.146 -0.2919 -1.2047  0.5311
    8VAL     CB  110   5.979   5.256   4.873 -0.7905 -0.1939  0.7353
    8VAL    CG1  111   6.080   5.288   4.764  0.3143  0.9588  1.2467
    8VAL    CG2  112   6.070   5.182   4.970 -0.0615  0.3054 -0.5277
    8VAL      H  113   6.031   5.472   5.077 -1.6761 -0.8160  0.6893
    8VAL     HA  114   5.863   5.429   4.839 -0.5818  0.5139 -0.3454
    8VAL     HB  115   5.898   5.191   4.841 -1.3883 -0.1204  1.9886
    8VAL   HG11  116   6.032   5.348   4.688  0.8022  1.1982  1.1212
    8VAL   HG12  117   6.168   5.350   4.780  0.0001  1.5844  0.6427
    8VAL   HG13  118   6.106   5.192   4.719  0.7783  1.3626  0.6396
    8VAL   HG21  119   6.105   5.084   4.936  0.6022  0.0610  0.7356
    8VAL   HG22  120   6.161   5.238   4.994  0.0114  0.2855 -0.7442
    8VAL   HG23  121   6.009   5.161   5.057 -1.2577 -0.7442 -1.5334
    9ALA      N  122   5.673   5.331   4.967 -0.7421  0.3109 -0.7864
    9ALA     CA  123   5.558   5.315   5.057 -0.8277 -0.3919 -0.4641
    9ALA      C  124   5.468   5.211   4.990  0.1375  0.8379  0.7132
    9ALA      O  125   5.412   5.241   4.887 -0.4529  0.4752 -0.0968
    9ALA     CB  126   5.494   5.455   5.079  0.2034  0.0009  0.5894
    9ALA      H  127   5.667   5.343   4.867 -0.4203  0.6037 -0.7743
    9ALA     HA  128   5.585   5.281   5.157 -0.4982  1.0986  0.0063
    9ALA    HB1  129   5.392   5.437   5.112 -0.4236  0.6018 -0.8707
    9ALA    HB2  130   5.541   5.512   5.160 -0.4220  1.5580 -0.0674
    9ALA    HB3  131   5.500   5.505   4.982 -0.1622 -0.8329  0.1215
   10LEU      N  132   5.444   5.097   5.053 -0.1241  0.9831  0.0366
   10LEU     CA  133   5.333   5.000   5.022 -0.4414  0.8615 -0.2413
   10LEU      C  134   5.204   5.042   5.098 -0.0491  0.2332  0.7534
   10LEU      O  135   5.203   5.091   5.213  0.6181  0.3373  0.9782
   10LEU     CB  136   5.370   4.858   5.052  0.5061  0.5242 -0.3209
   10LEU     CG  137   5.269   4.744   5.059  0.0026  0.3323  0.0202
   10LEU    CD1  138   5.212   4.715   4.925  0.6871 -0.6052  1.1506
   10LEU    CD2  139   5.322   4.617   5.129  1.0138  0.1928  0.5441
   10LEU      H  140   5.489   5.078   5.141 -1.3824  0.4839  0.6259
   10LEU     HA  141   5.321   4.994   4.914 -1.3231  1.4306 -0.1947
   10LEU    HB2  142   5.453   4.835   4.985 -0.2509  0.6026 -1.3161
   10LEU    HB3  143   5.419   4.848   5.149  0.0555 -0.7512 -0.1795
   10LEU     HG  144   5.187   4.786   5.117 -0.0425  1.0629 -0.5384
   10LEU   HD11  145   5.161   4.805   4.891 -0.1752 -1.6374 -0.5856
   10LEU   HD12  146   5.282   4.669   4.855  0.1612  0.2119  0.0184
   10LEU   HD13  147   5.130   4.643   4.934 -0.1737  0.2475  0.5591
   10LEU   HD21  148   5.367   4.633   5.227  0.8058 -1.1036  0.8881
   10LEU   HD22  149   5.233   4.559   5.153  0.1731  1.3338  0.3363
   10LEU   HD23  150   5.397   4.566   5.068  1.4100  0.6269  0.6586
   11LEU      N  151   5.086   5.020   5.037 -0.4931 -0.2194  0.3644
   11LEU     CA  152   4.959   5.052   5.108 -0.2695  0.4160 -0.0973
   11LEU      C  153   4.868   4.932   5.077  1.0774 -0.8664  0.4661
   11LEU      O  154   4.851   4.896   4.964  0.0357  0.1271  0.3106
   11LEU     CB  155   4.893   5.186   5.070  0.3838  0.8850 -0.7249
   11LEU     CG  156   4.975   5.309   5.095 -0.2081  0.8281  0.1267
   11LEU    CD1  157   5.070   5.342   4.978  0.4038  0.6931 -0.1616
   11LEU    CD2  158   4.873   5.419   5.116 -0.1624 -0.4535 -0.4188
   11LEU      H  159   5.084   4.986   4.942 -0.2464 -0.0026  0.2785
   11LEU     HA  160   4.975   5.048   5.216  0.1750  0.8660 -0.1379
   11LEU    HB2  161   4.868   5.188   4.964 -0.4227  0.6178 -0.5559
   11LEU    HB3  162   4.798   5.196   5.123  0.6177  1.2724 -0.3641
   11LEU     HG  163   5.026   5.302   5.191 -0.3074 -0.5280  0.1190
   11LEU   HD11  164   5.009   5.351   4.888 -0.6268  0.9655  0.5295
   11LEU   HD12  165   5.107   5.444   4.993  0.3501  0.8344 -0.8890
   11LEU   HD13  166   5.154   5.274   4.966  0.0538  0.3195 -0.5548
   11LEU   HD21  167   4.817   5.386   5.204  0.1444 -1.3754 -0.5561
   11LEU   HD22  168   4.923   5.514   5.138  0.3811 -0.9760  0.8197
   11LEU   HD23  169   4.814   5.431   5.025  0.8888  0.0292 -1.0737
   12ILE      N  170   4.784   4.892   5.174  0.2124  0.7826  0.3721
   12ILE     CA  171   4.677   4.787   5.145 -0.6290  0.6324 -0.2786
   12ILE      C  172   4.543   4.839   5.187 -0.9042 -0.4736  0.0750
   12ILE      O  173   4.543   4.895   5.298  0.4098 -0.2647 -0.4715
   12ILE     CB  174   4.715   4.653   5.217  0.2695 -0.1164 -0.0093
   12ILE    CG1  175   4.852   4.602   5.175 -0.2162  0.5320 -0.6645
   12ILE    CG2  176   4.611   4.543   5.192  0.4880  0.6686  0.7860
   12ILE    CD1  177   4.901   4.483   5.266  1.8791 -1.3836  0.4716
   12ILE      H  178   4.808   4.917   5.268  0.6035  0.9339  0.2384
   12ILE     HA  179   4.671   4.767   5.039 -1.8559 -0.8406  0.0054
   12ILE     HB  180   4.708   4.665   5.325  0.3623 -1.2516  0.1497
   12ILE   HG12  181   4.852   4.569   5.071 -0.6960 -0.2941 -0.4236
   12ILE   HG13  182   4.923   4.684   5.187 -0.9593  1.0391  0.8055
   12ILE   HG21  183   4.516   4.586   5.225  0.2823 -0.0957  1.2325
   12ILE   HG22  184   4.613   4.511   5.088 -0.4056 -0.0205  0.9571
   12ILE   HG23  185   4.632   4.463   5.262  1.4580  0.7306  0.5828
   12ILE   HD11  186   4.820   4.411   5.252  0.0572  0.3790  1.0345
   12ILE   HD12  187   4.988   4.431   5.226  1.6454 -0.7586 -0.9919
   12ILE   HD13  188   4.907   4.520   5.368 -0.0171  1.1878 -0.1532
   13GLY      N  189   4.448   4.828   5.102  0.5661  0.0398  0.2353
   13GLY     CA  190   4.310   4.858   5.139 -0.2789  0.0106 -0.1333
   13GLY      C  191   4.230   4.737   5.121 -0.3287  0.5250 -0.2724
   13GLY      O  192   4.214   4.684   5.011 -0.0125  0.2743  0.3784
   13GLY      H  193   4.473   4.787   5.014  0.2543  1.0701 -0.3685
   13GLY    HA2  194   4.296   4.896   5.240 -0.3027 -0.8385  0.2008
   13GLY    HA3  195   4.278   4.947   5.085  0.1883  0.4436  0.2843
   14ASN      N  196   4.179   4.680   5.228  0.5060  0.2691  0.1326
   14ASN     CA  197   4.096   4.552   5.225 -0.0139 -0.6683 -0.1034
   14ASN      C  198   3.954   4.589   5.259  0.2560  0.4623 -0.0247
   14ASN      O  199   3.927   4.648   5.366  0.1470  0.0029 -0.3534
   14ASN     CB  200   4.155   4.442   5.319 -0.4318 -0.0629  0.3663
   14ASN     CG  201   4.250   4.343   5.245  0.7846 -0.7093 -0.4578
   14ASN    OD1  202   4.307   4.373   5.143  0.0128 -0.1132  0.7984
   14ASN    ND2  203   4.267   4.231   5.301  0.2233 -0.1168 -0.4015
   14ASN      H  204   4.199   4.728   5.315  0.4928 -0.3816  0.5083
   14ASN     HA  205   4.093   4.514   5.124 -0.3244 -0.6655 -0.0959
   14ASN    HB2  206   4.213   4.493   5.397  0.5661  0.9335 -0.9256
   14ASN    HB3  207   4.076   4.379   5.359 -0.6989  0.5870  0.8983
   14ASN   HD21  208   4.335   4.169   5.260  0.9869  0.7149 -0.4763
   14ASN   HD22  209   4.246   4.223   5.400 -0.4916  0.1349 -0.5228
   15MET      N  210   3.855   4.545   5.178 -0.3389 -0.8336  0.1300
   15MET     CA  211   3.716   4.588   5.197  0.2184 -0.0737  0.5286
   15MET      C  212   3.606   4.489   5.154 -1.0694 -0.8560  0.2755
   15MET      O  213   3.508   4.462   5.221  0.0299 -0.1681  0.1618
   15MET     CB  214   3.690   4.731   5.145 -0.5537  0.2580 -0.1632
   15MET     CG  215   3.653   4.742   4.997  1.1184 -0.0504  0.1931
   15MET     SD  216   3.696   4.897   4.920  0.0217  0.0035  0.6015
   15MET     CE  217   3.866   4.863   4.893  0.9009  0.8779  0.2594
   15MET      H  218   3.877   4.498   5.091 -0.3468 -1.2493  0.3491
   15MET     HA  219   3.699   4.575   5.304  0.3282 -0.9408  0.4539
   15MET    HB2  220   3.605   4.773   5.199  0.4196  0.8002  1.0464
   15MET    HB3  221   3.771   4.798   5.172 -0.2921  0.1579 -0.6794
   15MET    HG2  222   3.687   4.659   4.934 -0.1196 -0.0979 -0.4659
   15MET    HG3  223   3.545   4.735   4.990  1.1524  0.0727 -0.9652
   15MET    HE1  224   3.884   4.775   4.831  0.3603  1.3869 -0.6671
   15MET    HE2  225   3.911   4.946   4.838  1.5563  0.6554  0.4422
   15MET    HE3  226   3.917   4.865   4.989  0.5261 -0.1653  0.4997
   16ASN      N  227   3.636   4.421   5.046 -0.1535 -0.1499  0.3689
   16ASN     CA  228   3.551   4.328   4.986  0.0633 -0.4824  0.4744
   16ASN      C  229   3.538   4.193   5.065  0.1039 -1.0316  0.5930
   16ASN      O  230   3.551   4.084   5.013 -0.6335 -0.4251 -0.4785
   16ASN     CB  231   3.568   4.307   4.829 -0.1677 -0.2770 -0.3004
   16ASN     CG  232   3.505   4.418   4.746  0.5207  0.3169  0.1050
   16ASN    OD1  233   3.384   4.421   4.731  0.7160  0.7226 -0.1742
   16ASN    ND2  234   3.572   4.510   4.685 -0.1552  1.0871 -0.1739
   16ASN      H  235   3.726   4.437   5.005 -0.5261  0.3302 -0.2922
   16ASN     HA  236   3.449   4.366   4.999 -0.0072 -0.6467  0.4058
   16ASN    HB2  237   3.673   4.288   4.806  0.2341 -0.7666  1.6153
   16ASN    HB3  238   3.509   4.219   4.801  0.0154 -0.1095 -1.2928
   16ASN   HD21  239   3.523   4.590   4.647 -1.4482  1.1493  1.3749
   16ASN   HD22  240   3.665   4.530   4.717  0.0362  0.1334 -0.0876
   17TYR      N  241   3.521   4.201   5.199  0.1483  0.4434  0.4099
   17TYR     CA  242   3.512   4.087   5.296  0.4992 -0.0322 -0.5216
   17TYR      C  243   3.399   3.986   5.254 -0.4727  0.8523 -0.4834
   17TYR      O  244   3.280   4.012   5.266  0.0183 -0.3659 -0.1105
   17TYR     CB  245   3.493   4.151   5.434  0.0418 -0.5709 -0.2476
   17TYR     CG  246   3.618   4.207   5.485  0.4612 -0.5775 -0.5516
   17TYR    CD1  247   3.638   4.346   5.481  0.4495  0.1795 -0.5681
   17TYR    CD2  248   3.724   4.122   5.522 -0.2009  0.1288  1.2810
   17TYR    CE1  249   3.760   4.403   5.515  0.8376 -0.7475 -0.3818
   17TYR    CE2  250   3.845   4.180   5.551 -0.2045  0.6971 -0.9185
   17TYR     CZ  251   3.862   4.317   5.549 -0.2935  0.4719  0.5205
   17TYR     OH  252   3.975   4.374   5.586  0.4458 -0.3801 -0.4216
   17TYR      H  253   3.536   4.289   5.245  0.9961  0.4622  0.1348
   17TYR     HA  254   3.606   4.033   5.297  0.1580 -0.7930  1.8610
   17TYR    HB2  255   3.420   4.231   5.428  1.2911  0.6597  0.0792
   17TYR    HB3  256   3.460   4.075   5.505 -0.4625 -1.1949 -1.1023
   17TYR    HD1  257   3.557   4.416   5.465  0.0208  0.6136  2.2825
   17TYR    HD2  258   3.711   4.015   5.526  0.4643  0.0246  0.8829
   17TYR    HE1  259   3.776   4.509   5.526 -0.5190 -0.5775  0.2882
   17TYR    HE2  260   3.920   4.107   5.575 -0.9219 -0.0006 -0.7095
   17TYR     HH  261   4.032   4.308   5.626  0.7221  0.3434  0.4586
   18ARG      N  262   3.438   3.866   5.200  0.0985 -0.3590  0.3915
   18ARG     CA  263   3.352   3.754   5.164  0.9176 -0.6046  0.1775
   18ARG      C  264   3.255   3.716   5.278  0.1602  0.7733 -0.2893
   18ARG      O  265   3.139   3.705   5.257  0.0102 -0.4517  0.2652
   18ARG     CB  266   3.432   3.639   5.118  0.9158 -0.1084 -0.8852
   18ARG     CG  267   3.512   3.642   4.988 -0.6823 -0.4564 -0.6005
   18ARG     CD  268   3.572   3.777   4.948  1.3954  0.4716 -1.2829
   18ARG     NE  269   3.663   3.770   4.838 -0.2201 -0.2361  1.3863
   18ARG     CZ  270   3.675   3.861   4.741  0.0991 -0.4453  0.1876
   18ARG    NH1  271   3.625   3.981   4.760 -0.4014  0.0131 -0.4142
   18ARG    NH2  272   3.749   3.834   4.629 -0.1942  0.2924 -0.2330
   18ARG      H  273   3.537   3.869   5.178 -0.0919  0.6465 -0.5117
   18ARG     HA  274   3.295   3.787   5.077  1.2851  0.6537  0.3751
   18ARG    HB2  275   3.495   3.610   5.202 -1.5467 -1.0138  0.9024
   18ARG    HB3  276   3.356   3.562   5.101  0.0204  0.7446 -0.9332
   18ARG    HG2  277   3.593   3.569   4.994 -0.7909 -0.5621 -0.4060
   18ARG    HG3  278   3.442   3.611   4.910 -1.1057  1.4958 -1.1027
   18ARG    HD2  279   3.492   3.847   4.925 -0.3380 -0.7532  0.4151
   18ARG    HD3  280   3.627   3.805   5.037 -1.3670  0.1977  0.7980
   18ARG     HE  281   3.697   3.679   4.808  0.0697  0.4729 -0.7878
   18ARG   HH11  282   3.621   4.042   4.679 -0.1561 -0.9499 -1.1937
   18ARG   HH12  283   3.569   4.001   4.841 -0.0605  0.8791 -0.3691
   18ARG   HH21  284   3.768   3.895   4.550  0.7267  0.5460  0.1628
   18ARG   HH22  285   3.779   3.738   4.623 -1.0603 -0.0366  0.2983
   19GLU      N  286   3.307   3.690   5.394  0.0577 -0.2578 -0.4040
   19GLU     CA  287   3.222   3.643   5.508  0.2813  0.8384  0.6532
   19GLU      C  288   3.187   3.749   5.620  0.8833  0.4249  0.1781
   19GLU      O  289   3.135   3.707   5.725 -0.1140 -0.9628  0.4850
   19GLU     CB  290   3.286   3.508   5.565  0.9781 -2.0484 -0.9562
   19GLU     CG  291   3.318   3.412   5.463 -0.3883  0.1836  0.3091
   19GLU     CD  292   3.384   3.288   5.526  0.3249 -0.3987 -0.7253
   19GLU    OE1  293   3.479   3.243   5.463  0.3076 -0.0429  0.2458
   19GLU    OE2  294   3.351   3.239   5.640  0.2950  0.0699 -0.0647
   19GLU      H  295   3.402   3.717   5.412 -0.1259 -0.0953  0.4012
   19GLU     HA  296   3.127   3.609   5.469  0.7948 -0.8899  0.7646
   19GLU    HB2  297   3.368   3.536   5.632 -0.0593  0.9751 -0.6405
   19GLU    HB3  298   3.209   3.475   5.635 -1.2578  1.4142 -1.2774
   19GLU    HG2  299   3.232   3.378   5.404 -0.2440 -0.5113  0.4720
   19GLU    HG3  300   3.385   3.450   5.386 -0.2222 -0.0101  0.3569
   20HIS      N  301   3.226   3.874   5.594 -0.0492 -0.3214 -0.6262
   20HIS     CA  302   3.213   3.989   5.687 -0.3406 -1.2219 -0.7537
   20HIS      C  303   3.172   4.121   5.621  0.1406 -0.2075  0.3535
   20HIS      O  304   3.192   4.132   5.503  1.0647  0.1249  0.3419
   20HIS     CB  305   3.348   4.003   5.768  1.2311  0.9632  0.2719
   20HIS     CG  306   3.378   3.885   5.862 -0.0632 -0.0309  0.5828
   20HIS    ND1  307   3.330   3.871   5.991  0.3032  0.0698  0.7870
   20HIS    CD2  308   3.468   3.785   5.839  0.5381 -0.7077  0.2481
   20HIS    CE1  309   3.402   3.771   6.045  0.0817  0.4616  0.0360
   20HIS    NE2  310   3.482   3.716   5.954 -0.2764  0.3693  0.6089
   20HIS      H  311   3.263   3.891   5.502  1.0056 -1.5309 -0.4741
   20HIS     HA  312   3.137   3.965   5.761  0.3799 -1.1973  0.0141
   20HIS    HB2  313   3.433   3.998   5.700  0.3774 -0.2921 -0.7833
   20HIS    HB3  314   3.348   4.094   5.829 -0.5967  1.2385 -0.0356
   20HIS    HD1  315   3.268   3.936   6.037 -1.2542 -0.6228 -0.1820
   20HIS    HD2  316   3.523   3.775   5.747  0.8265 -0.0721  0.3400
   20HIS    HE1  317   3.400   3.738   6.148  0.9866  0.0193 -0.0672
   20HIS    HE2  318   3.539   3.633   5.956 -0.1887  0.3073 -1.0999
   21PRO      N  319   3.121   4.223   5.697  0.3370  0.4549  0.1127
   21PRO     CA  320   3.086   4.356   5.636  0.8731  1.3085 -1.0211
   21PRO      C  321   3.187   4.419   5.548 -0.0532 -0.8307  0.5951
   21PRO      O  322   3.301   4.440   5.588  0.5519  0.3777  0.3487
   21PRO     CB  323   3.052   4.447   5.753 -0.2260  1.4484 -2.0864
   21PRO     CG  324   3.020   4.345   5.866  0.3624 -2.2310 -0.1521
   21PRO     CD  325   3.100   4.224   5.842 -0.0042 -0.2341 -0.5100
   21PRO     HA  326   2.993   4.330   5.585  0.7095 -0.7801  0.1164
   21PRO    HB2  327   3.145   4.494   5.786  0.5369 -1.2423  0.4469
   21PRO    HB3  328   2.970   4.517   5.739 -1.0398  0.8585 -0.6975
   21PRO    HG2  329   3.036   4.392   5.963 -0.1678  0.6325 -1.2537
   21PRO    HG3  330   2.912   4.332   5.858  0.0441 -0.0303 -0.7651
   21PRO    HD2  331   3.035   4.138   5.861 -0.3669 -0.1789 -1.4173
   21PRO    HD3  332   3.197   4.241   5.889 -0.6601  1.5309  0.3703
   22LYS      N  333   3.150   4.454   5.430  0.6902  0.3690  0.9233
   22LYS     CA  334   3.223   4.548   5.339  0.3078  0.8731 -0.6442
   22LYS      C  335   3.231   4.688   5.389 -0.1268  0.2121  0.0490
   22LYS      O  336   3.166   4.720   5.485 -0.3412  0.7994  0.4427
   22LYS     CB  337   3.150   4.534   5.204  0.1164  0.4312 -0.0868
   22LYS     CG  338   3.208   4.631   5.100 -0.7839 -0.3851  0.8424
   22LYS     CD  339   3.141   4.619   4.961 -0.4256  1.3865 -1.6050
   22LYS     CE  340   3.214   4.687   4.855  0.8087 -0.9909  1.2853
   22LYS     NZ  341   3.129   4.688   4.732 -0.6768 -0.1979 -0.0927
   22LYS      H  342   3.061   4.420   5.397  0.7315  0.9808  0.1274
   22LYS     HA  343   3.323   4.504   5.340 -0.3949 -0.9221 -1.1902
   22LYS    HB2  344   3.171   4.438   5.158  1.5266  0.6275  0.0637
   22LYS    HB3  345   3.041   4.546   5.206 -0.2499 -1.6121 -1.5400
   22LYS    HG2  346   3.197   4.734   5.132 -0.5486 -0.2452  0.4801
   22LYS    HG3  347   3.312   4.606   5.080 -0.9911 -0.3798 -0.3654
   22LYS    HD2  348   3.153   4.513   4.940  0.7554  1.3387 -0.8575
   22LYS    HD3  349   3.038   4.648   4.983 -0.6399  0.0071 -0.4989
   22LYS    HE2  350   3.215   4.793   4.881  0.6072 -0.6801  0.1074
   22LYS    HE3  351   3.313   4.646   4.835  0.4637 -1.3253  0.1273
   22LYS    HZ1  352   3.114   4.591   4.706 -0.1311 -0.2105 -0.3970
   22LYS    HZ2  353   3.040   4.729   4.755 -0.0076  0.7130  1.0671
   22LYS    HZ3  354   3.176   4.741   4.660  0.7156 -1.2260 -0.0179
   23LEU      N  355   3.320   4.775   5.339 -0.3615  0.3376  0.3938
   23LEU     CA  356   3.368   4.894   5.404  1.0250 -1.3157 -0.7168
   23LEU      C  357   3.383   5.005   5.301 -0.1535  0.6866 -0.1958
   23LEU      O  358   3.408   4.976   5.187 -0.1055  0.0131  0.3863
   23LEU     CB  359   3.501   4.868   5.472  0.5758  1.0906 -0.9206
   23LEU     CG  360   3.488   4.787   5.609 -0.1319 -0.1344  1.0356
   23LEU    CD1  361   3.630   4.746   5.640 -0.5250  0.5591 -0.5836
   23LEU    CD2  362   3.413   4.861   5.715  0.1241 -0.3268  0.1226
   23LEU      H  363   3.344   4.772   5.241 -1.2825  0.5606  0.1336
   23LEU     HA  364   3.288   4.926   5.471  1.7731 -0.4087 -0.2098
   23LEU    HB2  365   3.565   4.819   5.399  1.0291  1.0956 -0.5392
   23LEU    HB3  366   3.559   4.957   5.497  0.7465  0.6277  0.5494
   23LEU     HG  367   3.441   4.689   5.594  0.6242 -0.3399 -0.3254
   23LEU   HD11  368   3.637   4.681   5.727  0.6363  0.7541 -0.5022
   23LEU   HD12  369   3.671   4.694   5.553 -0.0876  0.6630 -0.4436
   23LEU   HD13  370   3.701   4.826   5.662  0.7861 -0.3627 -1.1784
   23LEU   HD21  371   3.396   4.802   5.805  0.4371 -0.1716  0.2850
   23LEU   HD22  372   3.474   4.945   5.746  0.6983 -0.8392  0.4309
   23LEU   HD23  373   3.317   4.899   5.678  0.6017  0.5583 -0.2619
   24LYS      N  374   3.359   5.129   5.334  0.1358 -0.0767  0.8299
   24LYS     CA  375   3.387   5.243   5.239 -0.3128 -0.6200  0.3077
   24LYS      C  376   3.529   5.298   5.266 -0.1000  0.1584 -0.4998
   24LYS      O  377   3.597   5.335   5.172  0.1452 -0.8021 -1.1305
   24LYS     CB  378   3.275   5.347   5.247 -0.8867  1.2535 -0.0065
   24LYS     CG  379   3.268   5.452   5.141  0.2064 -0.5559  0.4696
   24LYS     CD  380   3.169   5.566   5.182  0.5436  0.8937 -0.1368
   24LYS     CE  381   3.027   5.499   5.208 -0.5125 -0.8924  0.7937
   24LYS     NZ  382   2.930   5.607   5.242 -0.8332  0.1204  0.5191
   24LYS      H  383   3.338   5.143   5.432  0.2035  0.3647  0.7858
   24LYS     HA  384   3.399   5.205   5.138  0.5285 -0.1774  0.2255
   24LYS    HB2  385   3.185   5.285   5.250 -0.0161 -0.0872  0.9606
   24LYS    HB3  386   3.275   5.399   5.343  0.0280  0.5489  0.4059
   24LYS    HG2  387   3.364   5.502   5.130  0.3524 -0.5256  1.6081
   24LYS    HG3  388   3.236   5.419   5.042  0.5801 -0.2160  0.2310
   24LYS    HD2  389   3.204   5.609   5.276 -0.1261 -0.4260  0.7745
   24LYS    HD3  390   3.175   5.639   5.101  1.4804  0.3435 -0.5911
   24LYS    HE2  391   2.998   5.446   5.117 -0.5467  0.8976 -0.3431
   24LYS    HE3  392   3.039   5.435   5.294  0.6028  0.1332  1.4717
   24LYS    HZ1  393   2.838   5.566   5.244 -0.4640 -0.7760  0.0738
   24LYS    HZ2  394   2.961   5.651   5.328  1.3412 -0.0274 -0.0656
   24LYS    HZ3  395   2.931   5.684   5.176 -0.0497 -0.2279  0.0980
   25ALA      N  396   3.565   5.317   5.398  0.2824  0.1352  1.0817
   25ALA     CA  397   3.680   5.404   5.426 -0.4586  0.0868 -0.5358
   25ALA      C  398   3.820   5.369   5.366 -0.2220 -0.7339 -0.5343
   25ALA      O  399   3.888   5.462   5.327 -0.1953 -0.0685 -0.3098
   25ALA     CB  400   3.685   5.405   5.582 -0.0753 -0.7242 -0.7292
   25ALA      H  401   3.503   5.274   5.465 -1.7719  0.2162 -0.5660
   25ALA     HA  402   3.659   5.508   5.400 -1.3256  0.1931  0.4627
   25ALA    HB1  403   3.587   5.434   5.619  0.1606 -0.4946 -0.2626
   25ALA    HB2  404   3.704   5.306   5.625 -0.1139 -0.6128 -0.4526
   25ALA    HB3  405   3.755   5.474   5.629 -1.2237  0.5572 -0.7954
   26PRO      N  406   3.863   5.241   5.354  0.2222 -0.1354 -0.2226
   26PRO     CA  407   3.990   5.202   5.312 -1.6784 -1.0608  0.9955
   26PRO      C  408   4.027   5.258   5.172  0.2929  0.0218  0.2120
   26PRO      O  409   4.133   5.313   5.160  0.1172  0.1360  0.9368
   26PRO     CB  410   4.002   5.046   5.323 -0.1107 -1.2552  0.4955
   26PRO     CG  411   3.909   5.009   5.434 -0.9067 -0.2442  0.0336
   26PRO     CD  412   3.803   5.121   5.415  0.0673 -0.1037  0.4213
   26PRO     HA  413   4.058   5.242   5.386 -0.2889  0.0837 -0.7421
   26PRO    HB2  414   3.964   5.013   5.227 -1.4021  1.5942 -0.1802
   26PRO    HB3  415   4.103   5.007   5.335  0.3930 -0.3429 -0.4642
   26PRO    HG2  416   3.856   4.916   5.415  0.5855 -1.0505 -0.4908
   26PRO    HG3  417   3.959   5.008   5.531  0.6129  1.1439 -0.6445
   26PRO    HD2  418   3.726   5.094   5.344  1.5170  0.1379 -1.3958
   26PRO    HD3  419   3.756   5.136   5.512 -0.7544 -0.9291  0.1766
   27LEU      N  420   3.938   5.238   5.065 -0.9719 -0.1298 -0.2328
   27LEU     CA  421   3.959   5.305   4.934  0.6250  0.2346  0.1688
   27LEU      C  422   4.001   5.450   4.945  0.2862 -0.1511 -0.5492
   27LEU      O  423   4.103   5.492   4.890  0.1125  0.0171  0.4309
   27LEU     CB  424   3.817   5.289   4.874 -1.1521  0.2455  0.1871
   27LEU     CG  425   3.802   5.324   4.730  0.0814 -0.4357  0.3329
   27LEU    CD1  426   3.837   5.215   4.630  0.1902  0.6046 -0.2220
   27LEU    CD2  427   3.655   5.362   4.694  1.1398 -0.7425 -0.4055
   27LEU      H  428   3.856   5.183   5.086 -0.5419 -0.2262  1.5510
   27LEU     HA  429   4.034   5.251   4.876  0.5726 -0.0820  0.3845
   27LEU    HB2  430   3.784   5.186   4.882 -0.6751 -0.0024 -0.7763
   27LEU    HB3  431   3.748   5.355   4.927 -0.5650  0.9690  0.0962
   27LEU     HG  432   3.860   5.414   4.709  0.1232 -0.5282  0.0463
   27LEU   HD11  433   3.771   5.130   4.647  0.1758  0.6067 -0.2683
   27LEU   HD12  434   3.828   5.246   4.527 -0.3914 -0.0514 -0.3828
   27LEU   HD13  435   3.940   5.182   4.650  0.0315 -0.1661 -0.5981
   27LEU   HD21  436   3.637   5.376   4.588 -0.1215 -0.2331 -0.1585
   27LEU   HD22  437   3.596   5.279   4.734  0.0426  0.1835  0.0017
   27LEU   HD23  438   3.627   5.453   4.746  1.1861 -1.0116  0.1025
   28VAL      N  439   3.921   5.528   5.016 -0.4488  0.6134  0.1602
   28VAL     CA  440   3.944   5.669   5.026 -0.2492 -0.3489  0.5455
   28VAL      C  441   4.056   5.702   5.115 -0.7773 -0.5962 -0.8286
   28VAL      O  442   4.118   5.809   5.091 -0.7070  0.2459  0.1147
   28VAL     CB  443   3.816   5.745   5.056 -0.1898 -0.6555 -0.7448
   28VAL    CG1  444   3.702   5.696   4.969  0.8302  0.9539 -0.7008
   28VAL    CG2  445   3.774   5.742   5.201  1.5628 -0.4613 -1.0284
   28VAL      H  446   3.843   5.485   5.064 -0.3554  0.6162  0.3143
   28VAL     HA  447   3.967   5.707   4.926 -0.2621  1.4813  1.1492
   28VAL     HB  448   3.831   5.851   5.037 -1.1120 -0.0488  1.3400
   28VAL   HG11  449   3.682   5.589   4.978 -0.0376  1.1305 -0.3427
   28VAL   HG12  450   3.612   5.757   4.985 -0.1585 -0.3758 -0.8325
   28VAL   HG13  451   3.726   5.705   4.863  0.8261 -0.3548 -0.8438
   28VAL   HG21  452   3.703   5.822   5.225  0.5835 -1.0866 -1.7056
   28VAL   HG22  453   3.711   5.656   5.221 -0.1365  0.9055  0.2159
   28VAL   HG23  454   3.858   5.745   5.270  0.3806 -0.1716  0.5250
   29ASP      N  455   4.090   5.618   5.215 -0.1598  0.5849 -0.0085
   29ASP     CA  456   4.204   5.651   5.295  0.1047 -0.8409 -1.0481
   29ASP      C  457   4.343   5.612   5.239  0.5025  1.0342  0.0581
   29ASP      O  458   4.444   5.678   5.256 -0.2696  0.0727  0.0981
   29ASP     CB  459   4.170   5.594   5.437 -0.1623  0.1062  0.9292
   29ASP     CG  460   4.067   5.680   5.505 -0.3801  0.3703  0.8632
   29ASP    OD1  461   4.046   5.798   5.470  0.7328 -0.4675  0.1427
   29ASP    OD2  462   4.010   5.618   5.606 -0.0741  0.5777 -0.5701
   29ASP      H  463   4.029   5.538   5.229  0.3223  0.0451 -0.8375
   29ASP     HA  464   4.211   5.759   5.302  1.2120 -0.9324  0.8539
   29ASP    HB2  465   4.148   5.489   5.418 -1.2979  0.5604 -0.7676
   29ASP    HB3  466   4.262   5.609   5.494  0.1645  0.3747  0.3502
   29ASP    HD2  467   4.043   5.528   5.605 -0.4981  0.3982  0.0956
   30VAL      N  468   4.340   5.498   5.156 -0.0489 -0.2966 -0.6357
   30VAL     CA  469   4.466   5.451   5.076  1.0860 -0.2661  0.0348
   30VAL      C  470   4.504   5.556   4.970 -0.1742 -0.0069  0.2638
   30VAL      O  471   4.620   5.601   4.975  0.1231  0.4910  0.2172
   30VAL     CB  472   4.433   5.322   5.001  0.3981  0.9278 -0.4090
   30VAL    CG1  473   4.536   5.274   4.896  1.3831 -0.4704 -1.6344
   30VAL    CG2  474   4.442   5.203   5.098  0.6048 -0.6085  0.5205
   30VAL      H  475   4.267   5.430   5.172  0.0854 -0.2357  0.4067
   30VAL     HA  476   4.548   5.424   5.143  0.2018 -0.7605  0.9618
   30VAL     HB  477   4.336   5.330   4.951 -0.1823 -1.3803  0.1376
   30VAL   HG11  478   4.634   5.257   4.941  0.9809  0.7954 -0.0941
   30VAL   HG12  479   4.497   5.181   4.854  0.0501 -0.2640 -0.9566
   30VAL   HG13  480   4.538   5.351   4.819  0.9070  0.2161 -0.9886
   30VAL   HG21  481   4.535   5.208   5.155  0.3934  0.4750  0.8093
   30VAL   HG22  482   4.355   5.214   5.162  1.2301 -0.1391  1.3240
   30VAL   HG23  483   4.434   5.114   5.035 -1.0739  0.9351 -1.7900
   31TYR      N  484   4.406   5.595   4.890 -0.0407 -0.2865 -1.2093
   31TYR     CA  485   4.421   5.702   4.788  0.8581 -0.2360  0.2665
   31TYR      C  486   4.468   5.837   4.839  0.4289  0.0010  0.2249
   31TYR      O  487   4.561   5.899   4.780  0.2940  0.6546 -0.1864
   31TYR     CB  488   4.279   5.712   4.724  0.5637 -0.0224 -0.1371
   31TYR     CG  489   4.275   5.799   4.603  0.4242  0.2683  0.2065
   31TYR    CD1  490   4.288   5.735   4.478 -0.6580 -0.0177  0.4199
   31TYR    CD2  491   4.285   5.932   4.625  1.2790 -0.5974  0.3474
   31TYR    CE1  492   4.293   5.823   4.366 -0.8740  0.9725 -0.4734
   31TYR    CE2  493   4.271   6.016   4.513 -0.0273 -0.4324 -0.3442
   31TYR     CZ  494   4.284   5.964   4.382 -0.2180  0.0128 -0.4291
   31TYR     OH  495   4.292   6.041   4.272  0.3398  0.2246 -0.2649
   31TYR      H  496   4.315   5.556   4.909 -0.0680  0.2987  0.0904
   31TYR     HA  497   4.497   5.668   4.718 -0.0445 -0.1970 -0.7841
   31TYR    HB2  498   4.249   5.614   4.685 -0.6627  0.2013  0.1793
   31TYR    HB3  499   4.212   5.746   4.803  0.3178 -0.5643 -0.1031
   31TYR    HD1  500   4.286   5.628   4.465  1.0816 -0.1421  0.7709
   31TYR    HD2  501   4.259   5.972   4.722 -0.3146  0.5983 -0.4843
   31TYR    HE1  502   4.297   5.776   4.269 -1.3177  0.2830 -0.1734
   31TYR    HE2  503   4.257   6.121   4.536  0.2062 -0.4780  0.0227
   31TYR     HH  504   4.203   6.074   4.254 -0.1425 -0.2090  1.0565
   32GLU      N  505   4.414   5.881   4.953 -0.0990 -0.3308 -0.2643
   32GLU     CA  506   4.454   6.005   5.024 -0.2400 -0.1301  0.3632
   32GLU      C  507   4.602   6.004   5.077 -0.1920  0.2938 -0.8772
   32GLU      O  508   4.685   6.086   5.048 -0.1268 -0.1748 -0.0439
   32GLU     CB  509   4.358   6.025   5.144 -1.0553  0.2576  1.2009
   32GLU     CG  510   4.397   6.144   5.230 -0.1904 -0.5405 -0.4975
   32GLU     CD  511   4.369   6.270   5.151  0.0159 -1.0955  0.5648
   32GLU    OE1  512   4.453   6.368   5.146  0.2525  0.2768 -0.0659
   32GLU    OE2  513   4.264   6.288   5.080 -0.3342  0.8366 -0.1014
   32GLU      H  514   4.335   5.833   4.993  0.2643  0.0612  0.9927
   32GLU     HA  515   4.451   6.089   4.954 -0.2095 -1.0360 -0.7819
   32GLU    HB2  516   4.262   6.031   5.092 -0.0373  0.5176 -0.8661
   32GLU    HB3  517   4.373   5.931   5.197 -1.2794  0.0141  0.8400
   32GLU    HG2  518   4.328   6.137   5.314  0.9653 -1.7341  0.4279
   32GLU    HG3  519   4.495   6.120   5.272 -0.4129 -0.6887 -0.0518
   33LEU      N  520   4.636   5.904   5.162  0.1519 -0.1064  0.1267
   33LEU     CA  521   4.770   5.872   5.214  0.3688  0.0332 -0.2604
   33LEU      C  522   4.867   5.843   5.101 -0.4285 -0.8506  0.2851
   33LEU      O  523   4.978   5.894   5.117 -0.2483 -0.0153 -0.3437
   33LEU     CB  524   4.762   5.751   5.303 -0.6617  0.9565 -0.6610
   33LEU     CG  525   4.887   5.706   5.376 -0.7590 -0.3541  0.1074
   33LEU    CD1  526   4.958   5.821   5.453 -0.0707 -0.2889 -0.5161
   33LEU    CD2  527   4.855   5.592   5.469  0.2899  0.0814 -0.4243
   33LEU      H  528   4.560   5.846   5.193  0.4995 -0.2342  0.7692
   33LEU     HA  529   4.806   5.954   5.276  0.3696 -0.5946  0.6106
   33LEU    HB2  530   4.702   5.775   5.391  0.0366  0.6409 -0.0695
   33LEU    HB3  531   4.731   5.657   5.257  0.5886 -0.7085  1.5064
   33LEU     HG  532   4.957   5.671   5.299 -0.5961 -0.0260  0.1017
   33LEU   HD11  533   5.031   5.777   5.521 -0.1202  0.9873  0.4476
   33LEU   HD12  534   5.009   5.882   5.378  1.1429 -0.7683 -0.1379
   33LEU   HD13  535   4.888   5.871   5.520  0.1716 -0.2392 -0.2931
   33LEU   HD21  536   4.798   5.627   5.555  0.5840  0.8109 -0.5044
   33LEU   HD22  537   4.801   5.509   5.425 -1.0673  0.5922  0.1727
   33LEU   HD23  538   4.942   5.547   5.518 -0.1099  0.3369  0.5810
   34THR      N  539   4.827   5.783   4.993 -0.2321  0.7074  0.2608
   34THR     CA  540   4.911   5.769   4.873  0.3143 -0.4376 -0.3682
   34THR      C  541   4.955   5.905   4.826  0.9918 -0.7899  0.7249
   34THR      O  542   5.071   5.934   4.782  0.5356  0.2054 -0.7040
   34THR     CB  543   4.829   5.695   4.761 -0.2753  0.0285  0.4437
   34THR    OG1  544   4.819   5.559   4.791  0.3397  1.1270 -0.5454
   34THR    CG2  545   4.902   5.697   4.625 -0.1965 -0.4689  0.5094
   34THR      H  546   4.733   5.745   4.991 -0.4691  1.2650  0.3628
   34THR     HA  547   5.010   5.725   4.884  0.6808  0.4487  0.0775
   34THR     HB  548   4.728   5.736   4.752 -0.5851 -0.6960  0.4604
   34THR    HG1  549   4.763   5.553   4.869  0.1965  0.6605 -0.6763
   34THR   HG21  550   4.835   5.654   4.550 -0.7597 -0.7864  1.1703
   34THR   HG22  551   4.916   5.802   4.602  0.8291 -0.6139  0.3694
   34THR   HG23  552   4.997   5.644   4.615  0.5202  0.8413 -0.0368
   35ASN      N  553   4.861   5.999   4.806 -0.2945 -0.4307 -0.8397
   35ASN     CA  554   4.893   6.128   4.753 -0.2020  0.7189  0.0064
   35ASN      C  555   4.973   6.220   4.849  0.1144 -0.1880  0.0436
   35ASN      O  556   5.023   6.318   4.792  0.0315 -0.0773 -0.3467
   35ASN     CB  557   4.774   6.193   4.685  0.4105 -0.1962  0.4343
   35ASN     CG  558   4.731   6.133   4.549 -0.2836  0.1919 -0.3359
   35ASN    OD1  559   4.751   6.018   4.518 -0.5853  0.1831  0.3067
   35ASN    ND2  560   4.657   6.206   4.470 -0.4907  0.2097 -0.8620
   35ASN      H  561   4.764   5.984   4.827 -0.1550  0.4013  0.6558
   35ASN     HA  562   4.964   6.102   4.675 -0.1950  0.6460  0.0368
   35ASN    HB2  563   4.688   6.214   4.750 -0.3993 -0.0124 -0.6435
   35ASN    HB3  564   4.799   6.295   4.654 -0.5288  0.0094  0.3017
   35ASN   HD21  565   4.612   6.170   4.387 -0.4290  0.0225 -0.8157
   35ASN   HD22  566   4.649   6.303   4.496 -1.1733  0.1165 -0.6971
   36LEU      N  567   4.985   6.200   4.984  0.1420 -0.0811  0.4232
   36LEU     CA  568   5.077   6.271   5.074 -0.3848  0.1826  0.6682
   36LEU      C  569   5.219   6.226   5.032  1.1657 -0.6228  1.0079
   36LEU      O  570   5.305   6.308   4.996 -0.4362 -0.0485  0.4218
   36LEU     CB  571   5.046   6.248   5.226 -0.4871 -1.1525  1.3243
   36LEU     CG  572   4.900   6.283   5.259  0.4207 -0.7031 -0.1919
   36LEU    CD1  573   4.861   6.224   5.393  0.2939  0.6552  0.2042
   36LEU    CD2  574   4.893   6.438   5.277  0.0946  0.5433  0.7863
   36LEU      H  575   4.931   6.123   5.020 -1.4406  0.7829  0.0475
   36LEU     HA  576   5.071   6.378   5.055  0.6964  0.0725 -0.5121
   36LEU    HB2  577   5.064   6.143   5.249  0.8452 -1.0897  0.7652
   36LEU    HB3  578   5.111   6.303   5.294 -0.1290 -0.3702  0.4041
   36LEU     HG  579   4.831   6.243   5.185  0.4825 -0.4844 -0.3690
   36LEU   HD11  580   4.758   6.247   5.417  0.3525  0.3165  0.8096
   36LEU   HD12  581   4.872   6.116   5.383 -0.5333  0.5867 -0.0694
   36LEU   HD13  582   4.926   6.248   5.478 -0.6358 -0.1682  1.1939
   36LEU   HD21  583   4.934   6.469   5.373  0.1100  0.9924  0.6398
   36LEU   HD22  584   4.937   6.487   5.191 -1.0349 -0.2718 -0.3276
   36LEU   HD23  585   4.791   6.475   5.268  0.0595  0.2045 -0.7986
   37LEU      N  586   5.242   6.096   5.033 -0.1444  0.8417 -0.3483
   37LEU     CA  587   5.371   6.032   5.005 -0.0399 -0.4067 -0.0085
   37LEU      C  588   5.418   6.073   4.860  0.1502  0.2498 -0.5568
   37LEU      O  589   5.542   6.090   4.840  0.5969 -0.1394  0.3101
   37LEU     CB  590   5.368   5.884   5.051 -0.2439  0.0953  0.4358
   37LEU     CG  591   5.344   5.854   5.206 -0.8003 -1.0343  0.6063
   37LEU    CD1  592   5.281   5.726   5.235 -0.0954  0.5465 -0.7802
   37LEU    CD2  593   5.477   5.866   5.287  0.1518 -0.1541  0.4706
   37LEU      H  594   5.172   6.032   5.068  0.8815  0.5342  1.3243
   37LEU     HA  595   5.437   6.088   5.072 -1.0272  0.3934  0.3599
   37LEU    HB2  596   5.290   5.836   4.991 -0.3616  0.1767  0.5220
   37LEU    HB3  597   5.461   5.837   5.019  0.5745  1.0335  1.3007
   37LEU     HG  598   5.281   5.938   5.233 -0.1179  0.1612 -1.1650
   37LEU   HD11  599   5.252   5.727   5.340 -1.4951 -0.9970 -1.0712
   37LEU   HD12  600   5.196   5.708   5.169 -1.1579 -0.8399  0.7980
   37LEU   HD13  601   5.355   5.648   5.219  1.0934  1.3136  0.4724
   37LEU   HD21  602   5.525   5.957   5.252 -0.9509  0.1610 -0.3346
   37LEU   HD22  603   5.454   5.872   5.393  1.1150  1.2035  0.6570
   37LEU   HD23  604   5.541   5.780   5.267  0.2434 -0.0777  0.4310
   38ARG      N  605   5.325   6.087   4.763 -0.5481  0.5325 -0.3500
   38ARG     CA  606   5.355   6.131   4.630 -0.4227 -0.6367  0.9368
   38ARG      C  607   5.419   6.268   4.629  0.5266 -0.1378 -0.5803
   38ARG      O  608   5.522   6.288   4.564  0.7265  0.3684 -0.8152
   38ARG     CB  609   5.229   6.121   4.542  0.6071  0.1663  0.2560
   38ARG     CG  610   5.227   5.979   4.481  0.1520 -0.3696  0.0817
   38ARG     CD  611   5.085   5.970   4.413  0.2081  0.8724  0.5009
   38ARG     NE  612   5.071   5.841   4.344 -0.6294 -0.2072  0.1855
   38ARG     CZ  613   4.967   5.795   4.288  0.0052 -0.8007 -0.4350
   38ARG    NH1  614   4.842   5.832   4.318 -0.6806  0.1389  0.0375
   38ARG    NH2  615   4.969   5.699   4.209 -0.3904 -0.2645  0.8535
   38ARG      H  616   5.231   6.061   4.788 -0.2481 -0.3056 -0.0362
   38ARG     HA  617   5.433   6.068   4.588  0.4215  0.1758  1.2307
   38ARG    HB2  618   5.152   6.143   4.616  1.0813  0.3113  0.7249
   38ARG    HB3  619   5.237   6.196   4.463 -0.4580 -0.6883 -0.7113
   38ARG    HG2  620   5.309   5.966   4.412 -0.2610  0.7424 -0.6734
   38ARG    HG3  621   5.236   5.904   4.560  0.5029  0.0277  0.4299
   38ARG    HD2  622   5.001   5.999   4.477 -0.8054  1.5464 -1.0201
   38ARG    HD3  623   5.073   6.044   4.334  0.1207  0.4861  0.1464
   38ARG     HE  624   5.151   5.786   4.318 -0.6464 -0.7112  1.1348
   38ARG   HH11  625   4.757   5.784   4.295 -0.4497 -0.7095  0.8446
   38ARG   HH12  626   4.834   5.894   4.397  0.7460  0.3232  0.0976
   38ARG   HH21  627   4.883   5.663   4.169 -0.1925 -0.3553  0.5059
   38ARG   HH22  628   5.053   5.650   4.181 -0.8250 -0.8697  0.5627
   39GLN      N  629   5.362   6.363   4.710  0.3857  0.0122  0.1880
   39GLN     CA  630   5.418   6.495   4.725 -1.0213  0.5326  0.1898
   39GLN      C  631   5.550   6.506   4.813  0.3279  0.3204  0.5851
   39GLN      O  632   5.642   6.581   4.784 -0.3606 -0.6681  0.3891
   39GLN     CB  633   5.322   6.597   4.756  0.2538 -0.8900 -0.3828
   39GLN     CG  634   5.381   6.740   4.758  0.2069  0.4662 -0.4743
   39GLN     CD  635   5.273   6.840   4.820 -0.3054  0.1265  0.5645
   39GLN    OE1  636   5.173   6.875   4.763  0.4060 -0.2021 -0.5626
   39GLN    NE2  637   5.301   6.902   4.928  0.0510 -0.8400 -0.6736
   39GLN      H  638   5.281   6.345   4.767  0.7437  0.8115  0.9886
   39GLN     HA  639   5.454   6.531   4.628  0.4531  0.6372  0.7189
   39GLN    HB2  640   5.246   6.605   4.678  0.2007  0.2601 -0.2455
   39GLN    HB3  641   5.270   6.584   4.851  0.4648 -0.3977 -0.1940
   39GLN    HG2  642   5.481   6.748   4.801 -0.0646  0.1524  0.2406
   39GLN    HG3  643   5.402   6.761   4.653 -0.6810 -0.2452 -0.8175
   39GLN   HE21  644   5.230   6.973   4.942 -0.0616 -0.7186 -1.6745
   39GLN   HE22  645   5.392   6.905   4.972 -0.8218 -0.4551  1.3421
   40LEU      N  646   5.560   6.415   4.908 -0.4146 -0.0267 -0.1286
   40LEU     CA  647   5.692   6.398   4.972 -0.4279  0.4129 -0.2861
   40LEU      C  648   5.798   6.331   4.881  0.1409 -0.9065 -0.9837
   40LEU      O  649   5.905   6.301   4.939 -0.0298 -0.2823 -0.2124
   40LEU     CB  650   5.674   6.305   5.101  0.2970 -0.9804  0.7697
   40LEU     CG  651   5.582   6.368   5.210 -0.2731  0.6888 -0.2575
   40LEU    CD1  652   5.552   6.267   5.320 -0.1889  0.1797 -0.6771
   40LEU    CD2  653   5.637   6.492   5.271 -0.3836 -1.6317  0.5965
   40LEU      H  654   5.475   6.363   4.924 -0.3996 -0.2845 -0.8167
   40LEU     HA  655   5.740   6.489   5.008  0.0275  0.0699 -0.0066
   40LEU    HB2  656   5.635   6.209   5.069 -0.6203 -0.5054  0.3858
   40LEU    HB3  657   5.770   6.294   5.151  0.3409 -1.1527  0.6461
   40LEU     HG  658   5.489   6.394   5.160  0.3391  0.6255 -1.5189
   40LEU   HD11  659   5.485   6.306   5.396  0.4893 -0.4930  0.3225
   40LEU   HD12  660   5.521   6.168   5.285 -0.2303  0.2136 -0.7362
   40LEU   HD13  661   5.639   6.240   5.380 -0.7157  0.5744  0.3040
   40LEU   HD21  662   5.737   6.485   5.314  0.4183  1.1383 -0.3354
   40LEU   HD22  663   5.634   6.570   5.194  0.6629 -1.5362  0.6196
   40LEU   HD23  664   5.572   6.533   5.348 -0.4195 -0.3155 -0.0698
   41ASP      N  665   5.780   6.316   4.751 -0.4008  0.1073 -0.1036
   41ASP     CA  666   5.879   6.251   4.663 -0.0634 -0.0219  0.4392
   41ASP      C  667   5.908   6.103   4.696 -0.0742 -0.8474 -0.0447
   41ASP      O  668   6.026   6.054   4.679  1.0311  0.1329 -0.1939
   41ASP     CB  669   6.003   6.345   4.627  0.3133 -0.1192  1.1725
   41ASP     CG  670   5.958   6.489   4.591 -0.1015  0.4538  0.4746
   41ASP    OD1  671   5.857   6.520   4.524 -0.3300  0.0690 -0.1157
   41ASP    OD2  672   6.032   6.581   4.634  0.1006  0.4272  0.2061
   41ASP      H  673   5.699   6.354   4.705 -1.1085  0.4813  1.3377
   41ASP     HA  674   5.834   6.255   4.564  1.0319  0.4191 -0.0816
   41ASP    HB2  675   6.075   6.354   4.708  1.7608  0.3308 -0.0665
   41ASP    HB3  676   6.050   6.307   4.536  1.0140 -0.1873  1.5501
   42PHE      N  677   5.811   6.023   4.741  0.5520  0.0174 -0.4921
   42PHE     CA  678   5.817   5.876   4.756 -0.1346  0.0920  0.5555
   42PHE      C  679   5.775   5.807   4.621 -0.6910  0.9073 -0.3132
   42PHE      O  680   5.680   5.847   4.561  0.0604  0.2253  0.9809
   42PHE     CB  681   5.721   5.822   4.860  0.6879 -0.1809 -0.9124
   42PHE     CG  682   5.763   5.836   5.002 -0.1047 -0.1485  0.1033
   42PHE    CD1  683   5.786   5.963   5.053  0.0318  0.3902  0.3448
   42PHE    CD2  684   5.771   5.726   5.093 -0.2127 -0.9835  0.2982
   42PHE    CE1  685   5.839   5.983   5.180 -0.0654  0.7003 -0.7283
   42PHE    CE2  686   5.820   5.747   5.223  0.6924  0.3566  0.0671
   42PHE     CZ  687   5.860   5.872   5.264 -0.9517 -0.4972  1.1209
   42PHE      H  688   5.721   6.062   4.761  0.9554  1.0083 -0.5006
   42PHE     HA  689   5.916   5.840   4.785  0.9035  2.0334 -0.2045
   42PHE    HB2  690   5.616   5.850   4.855  0.7779  0.3256 -0.1725
   42PHE    HB3  691   5.725   5.715   4.838 -0.3102 -0.5782  0.5526
   42PHE    HD1  692   5.778   6.048   4.987 -0.9895 -0.1725 -0.3052
   42PHE    HD2  693   5.748   5.623   5.070 -0.8118 -1.1909  1.6486
   42PHE    HE1  694   5.859   6.084   5.214 -1.1747  0.3535  1.2946
   42PHE    HE2  695   5.828   5.659   5.285 -1.4963 -0.5859 -0.7745
   42PHE     HZ  696   5.907   5.876   5.361  0.4771 -0.2022  0.4584
   43LYS      N  697   5.829   5.690   4.596 -0.0349  0.0622 -0.9873
   43LYS     CA  698   5.770   5.593   4.503 -0.4125  0.9202  0.0261
   43LYS      C  699   5.669   5.501   4.578  1.1109 -0.8283 -0.5558
   43LYS      O  700   5.696   5.466   4.695  0.5496 -0.0872  0.3712
   43LYS     CB  701   5.877   5.514   4.423  0.2515 -0.2846 -0.6202
   43LYS     CG  702   5.949   5.619   4.330  0.2408  0.0687  1.0704
   43LYS     CD  703   6.066   5.551   4.250  1.4689 -0.2269  0.7936
   43LYS     CE  704   6.182   5.519   4.345  0.2112 -0.7491  0.2756
   43LYS     NZ  705   6.254   5.639   4.403 -0.3716  0.1917  0.5916
   43LYS      H  706   5.900   5.654   4.658 -0.3891 -0.9362 -1.1217
   43LYS     HA  707   5.704   5.641   4.431 -0.5559  0.2211 -0.3331
   43LYS    HB2  708   5.939   5.458   4.493 -0.1174 -0.4116 -0.3896
   43LYS    HB3  709   5.839   5.435   4.358  0.9735 -1.2262  0.0504
   43LYS    HG2  710   5.874   5.663   4.264  1.1131  0.6429  0.4087
   43LYS    HG3  711   5.987   5.709   4.379  0.4758  0.0850  0.8632
   43LYS    HD2  712   6.040   5.455   4.207  0.6915  0.2148  0.2344
   43LYS    HD3  713   6.088   5.624   4.172 -1.2403  0.5200  0.5245
   43LYS    HE2  714   6.155   5.451   4.426 -0.1108  0.4119  1.2001
   43LYS    HE3  715   6.261   5.467   4.292  0.0192  0.3684 -1.2374
   43LYS    HZ1  716   6.198   5.683   4.474 -0.8558  0.1158  0.2700
   43LYS    HZ2  717   6.341   5.620   4.451  0.4538  0.5171 -0.6561
   43LYS    HZ3  718   6.287   5.705   4.333 -1.0151  0.3744  0.4482
   44VAL      N  719   5.547   5.487   4.526  0.7340 -0.5402 -0.4133
   44VAL     CA  720   5.423   5.446   4.603 -0.5064 -0.2749  0.2388
   44VAL      C  721   5.351   5.340   4.525  0.4591  1.4188  0.2469
   44VAL      O  722   5.332   5.348   4.401  0.2981 -0.1558 -0.2732
   44VAL     CB  723   5.328   5.565   4.647 -0.2781 -0.2108 -0.4679
   44VAL    CG1  724   5.228   5.509   4.752  0.7814  0.6294  0.0738
   44VAL    CG2  725   5.396   5.692   4.709  0.2846  0.6512  0.8183
   44VAL      H  726   5.544   5.531   4.435 -0.2393 -0.1704 -0.2292
   44VAL     HA  727   5.463   5.401   4.694  0.1428 -0.7243 -0.2490
   44VAL     HB  728   5.271   5.590   4.557 -0.1381 -0.2456 -0.5679
   44VAL   HG11  729   5.271   5.468   4.843 -0.2747 -0.2072  0.2417
   44VAL   HG12  730   5.165   5.595   4.778 -0.0065 -0.2858  1.4119
   44VAL   HG13  731   5.165   5.429   4.714 -0.5049  1.4432  0.3662
   44VAL   HG21  732   5.321   5.768   4.732 -1.0806 -0.4700  0.3266
   44VAL   HG22  733   5.444   5.656   4.800 -0.5588  0.8419  1.3672
   44VAL   HG23  734   5.466   5.741   4.642  0.1558 -0.3369 -0.0936
   45VAL      N  735   5.314   5.236   4.602 -0.8297 -0.4408 -0.0640
   45VAL     CA  736   5.228   5.127   4.553  0.8987  0.1368 -0.6887
   45VAL      C  737   5.111   5.105   4.644 -0.0471 -0.3203  0.2043
   45VAL      O  738   5.126   5.101   4.766  0.4221 -0.5168 -0.0521
   45VAL     CB  739   5.308   4.990   4.528 -0.2970 -0.8482 -0.7895
   45VAL    CG1  740   5.221   4.867   4.488 -0.4718 -0.4341 -0.2773
   45VAL    CG2  741   5.407   5.026   4.419  0.6031 -0.4218  0.4655
   45VAL      H  742   5.355   5.240   4.694  0.2726  0.2463 -0.5395
   45VAL     HA  743   5.191   5.159   4.456  0.6370 -1.7494 -1.3017
   45VAL     HB  744   5.359   4.958   4.619 -0.8531  0.4005  0.0230
   45VAL   HG11  745   5.288   4.796   4.440  0.4909  0.2380  0.0106
   45VAL   HG12  746   5.160   4.828   4.569  0.4777 -1.1814  0.1218
   45VAL   HG13  747   5.164   4.909   4.405  0.4929  0.8314 -0.3623
   45VAL   HG21  748   5.474   5.107   4.447 -0.6179  0.5799  0.6137
   45VAL   HG22  749   5.455   4.929   4.401  0.6292 -0.4837  0.8664
   45VAL   HG23  750   5.346   5.052   4.333 -0.4934 -0.0126  1.3309
   46SER      N  751   4.991   5.093   4.587 -0.7429  0.3881  0.0384
   46SER     CA  752   4.865   5.083   4.654  0.2464  0.4350 -0.6058
   46SER      C  753   4.774   4.973   4.600  0.5475  0.1395  0.0204
   46SER      O  754   4.740   4.974   4.481 -0.0551 -0.1934 -0.4872
   46SER     CB  755   4.800   5.219   4.659  0.7236 -0.3761  1.5334
   46SER     OG  756   4.798   5.287   4.531 -0.5947 -0.0640 -0.6439
   46SER      H  757   4.987   5.094   4.486 -0.8808  0.1481  0.0403
   46SER     HA  758   4.885   5.056   4.758  0.4955  0.6634 -0.5938
   46SER    HB2  759   4.701   5.203   4.702 -0.1276 -0.4470 -0.2650
   46SER    HB3  760   4.859   5.274   4.732  2.6776 -0.0179 -0.1539
   46SER     HG  761   4.755   5.372   4.542 -0.2334  0.1651 -0.9540
   47LEU      N  762   4.740   4.876   4.686  0.4883 -0.4643 -0.0373
   47LEU     CA  763   4.673   4.758   4.633 -0.2198  0.9799  0.0128
   47LEU      C  764   4.542   4.729   4.712  0.3202 -0.0044 -0.3082
   47LEU      O  765   4.535   4.765   4.831 -0.7472  0.0023 -0.2045
   47LEU     CB  766   4.772   4.635   4.647  1.1580 -1.8913 -0.0359
   47LEU     CG  767   4.906   4.637   4.562  0.4873  0.6919  0.4899
   47LEU    CD1  768   4.987   4.512   4.597  0.3164 -0.2358  0.7533
   47LEU    CD2  769   4.857   4.636   4.415  0.4446 -0.3869 -0.4740
   47LEU      H  770   4.782   4.884   4.778 -0.3106  0.6248  0.2694
   47LEU     HA  771   4.646   4.768   4.528  0.1531 -1.4192 -0.4237
   47LEU    HB2  772   4.798   4.632   4.752  1.5261 -0.9107 -0.0802
   47LEU    HB3  773   4.708   4.550   4.622 -2.1687  0.1032  0.4358
   47LEU     HG  774   4.979   4.714   4.590  0.8109 -0.0306  1.7581
   47LEU   HD11  775   4.927   4.425   4.571 -0.1117  0.5336 -1.1347
   47LEU   HD12  776   5.076   4.502   4.535 -0.8525 -1.2387 -0.9245
   47LEU   HD13  777   5.013   4.505   4.703  0.2766  1.5310  0.9411
   47LEU   HD21  778   4.812   4.732   4.388  0.1820 -0.2659  0.3377
   47LEU   HD22  779   4.948   4.629   4.354  1.1096 -0.7767  0.5089
   47LEU   HD23  780   4.782   4.564   4.383 -0.4790  0.6156 -0.6850
   48LEU      N  781   4.437   4.677   4.651 -0.1324 -0.7507 -0.1998
   48LEU     CA  782   4.305   4.658   4.715 -0.3060 -0.1067 -0.0189
   48LEU      C  783   4.284   4.504   4.730  0.8938  0.2141  0.2493
   48LEU      O  784   4.327   4.428   4.639  0.7749  0.1322 -0.0121
   48LEU     CB  785   4.189   4.729   4.637 -0.6224  1.1834 -0.2917
   48LEU     CG  786   4.198   4.882   4.610 -0.3213  0.9846  1.2218
   48LEU    CD1  787   4.063   4.916   4.547 -0.0442 -0.9585  0.0456
   48LEU    CD2  788   4.214   4.949   4.739  0.0073  0.9742  0.3168
   48LEU      H  789   4.442   4.671   4.550 -0.3284 -0.8700 -0.2034
   48LEU     HA  790   4.304   4.703   4.814 -0.2229 -0.5150  0.1719
   48LEU    HB2  791   4.172   4.674   4.544 -0.3261  0.6145 -0.0211
   48LEU    HB3  792   4.103   4.701   4.697 -0.4842  1.3904  0.0064
   48LEU     HG  793   4.278   4.903   4.539 -1.7707  1.1181 -0.4982
   48LEU   HD11  794   4.033   4.849   4.467 -0.3426 -1.2610  0.4093
   48LEU   HD12  795   3.987   4.898   4.623  0.0889 -0.4507  0.3054
   48LEU   HD13  796   4.064   5.020   4.512  0.6320 -0.8054  0.4859
   48LEU   HD21  797   4.204   5.058   4.740  0.7646  1.0550  0.5161
   48LEU   HD22  798   4.142   4.901   4.804  0.0761  0.3928 -0.0242
   48LEU   HD23  799   4.316   4.934   4.774  0.2738  0.3384 -0.6360
   49ASP      N  800   4.209   4.470   4.838  0.1701  0.5707  0.3811
   49ASP     CA  801   4.136   4.346   4.839  0.6816  0.0233  0.1264
   49ASP      C  802   4.217   4.226   4.817  0.3589 -0.0235  0.9245
   49ASP      O  803   4.183   4.138   4.732 -0.0354 -0.1235 -0.3161
   49ASP     CB  804   4.005   4.349   4.753 -0.1430 -0.0407  0.5435
   49ASP     CG  805   3.905   4.455   4.797  0.1510  0.4047  0.1555
   49ASP    OD1  806   3.880   4.472   4.916  0.1168 -0.1144 -0.4638
   49ASP    OD2  807   3.839   4.514   4.710  0.4280 -0.0206  0.6198
   49ASP      H  808   4.178   4.534   4.909 -0.5798 -0.4035  0.9871
   49ASP     HA  809   4.094   4.337   4.940 -0.4771  0.2761 -0.2971
   49ASP    HB2  810   4.027   4.364   4.648  1.3805  0.3273  0.8690
   49ASP    HB3  811   3.953   4.254   4.759  0.1689 -0.2929 -0.3904
   50LEU      N  812   4.326   4.203   4.887 -0.9593  0.1317  0.0320
   50LEU     CA  813   4.421   4.088   4.873  0.6850 -0.3798  0.5151
   50LEU      C  814   4.374   3.963   4.961 -0.8692  0.3592  0.0694
   50LEU      O  815   4.316   3.980   5.067 -0.2933 -0.1830  0.4513
   50LEU     CB  816   4.565   4.122   4.912 -0.2296 -0.5729  2.2908
   50LEU     CG  817   4.627   4.239   4.826 -0.0833  0.3731  0.6449
   50LEU    CD1  818   4.766   4.265   4.868 -1.6445  0.4101 -0.8918
   50LEU    CD2  819   4.633   4.220   4.673 -0.5968  0.0536  0.3854
   50LEU      H  820   4.347   4.272   4.959 -0.0933  0.3730 -0.4256
   50LEU     HA  821   4.412   4.063   4.767 -2.1339 -0.6043  0.6559
   50LEU    HB2  822   4.565   4.161   5.014 -0.3503  1.0003  1.7359
   50LEU    HB3  823   4.631   4.037   4.892 -0.0662 -0.1401  0.8020
   50LEU     HG  824   4.564   4.326   4.844 -0.5465 -0.0134  0.9446
   50LEU   HD11  825   4.823   4.174   4.852 -1.6509  0.0220  0.9146
   50LEU   HD12  826   4.824   4.340   4.813 -0.7359  0.0279 -0.4957
   50LEU   HD13  827   4.775   4.281   4.975  0.4605  0.6861 -1.0288
   50LEU   HD21  828   4.703   4.138   4.657 -0.8144 -0.1797  0.5880
   50LEU   HD22  829   4.535   4.189   4.635  0.2287 -0.8467 -1.1882
   50LEU   HD23  830   4.672   4.306   4.620 -0.1892 -0.5930 -0.4160
   51THR      N  831   4.391   3.842   4.906  1.1749  0.2097  0.5243
   51THR     CA  832   4.387   3.708   4.968 -0.4094 -0.8661 -0.1914
   51THR      C  833   4.531   3.677   5.014 -0.6904 -0.7873  0.3004
   51THR      O  834   4.629   3.749   4.978  0.6770  0.2876  0.6462
   51THR     CB  835   4.327   3.599   4.875  0.0591 -0.6794 -0.0263
   51THR    OG1  836   4.413   3.595   4.762  0.2502 -0.3759 -0.6270
   51THR    CG2  837   4.183   3.626   4.843  2.5282 -1.0700  1.0188
   51THR      H  838   4.428   3.850   4.812  0.9088  2.0049  0.4919
   51THR     HA  839   4.325   3.719   5.058  1.7025  0.3428  1.3090
   51THR     HB  840   4.335   3.502   4.925 -1.0912 -1.0076 -0.4174
   51THR    HG1  841   4.406   3.681   4.721  0.3200 -0.2861 -0.4549
   51THR   HG21  842   4.164   3.717   4.786  0.1909 -2.4418 -0.7575
   51THR   HG22  843   4.143   3.549   4.778  1.1221  0.0310  0.4660
   51THR   HG23  844   4.120   3.643   4.931 -0.7836 -0.5177 -1.1192
   52GLU      N  845   4.546   3.580   5.100 -0.5165 -0.2496 -0.3799
   52GLU     CA  846   4.660   3.572   5.190  0.2817 -0.6120 -0.2278
   52GLU      C  847   4.795   3.555   5.119  0.4725  0.8143  0.2594
   52GLU      O  848   4.893   3.619   5.152 -0.5532  0.2217 -0.1471
   52GLU     CB  849   4.645   3.452   5.295  0.4096 -0.0086  0.9060
   52GLU     CG  850   4.773   3.435   5.374 -0.0904 -0.2267 -0.2132
   52GLU     CD  851   4.768   3.339   5.490  0.4964  0.1908  0.0441
   52GLU    OE1  852   4.666   3.257   5.501 -0.4945 -0.4590  0.1278
   52GLU    OE2  853   4.866   3.342   5.568 -0.1853 -0.1576 -0.1317
   52GLU      H  854   4.471   3.513   5.109 -0.4110 -0.3359 -0.0964
   52GLU     HA  855   4.663   3.658   5.256 -0.1007 -1.1734  0.5650
   52GLU    HB2  856   4.566   3.474   5.366  0.3859  0.3395  0.7784
   52GLU    HB3  857   4.610   3.363   5.243 -0.5181  0.6869  0.2645
   52GLU    HG2  858   4.851   3.383   5.319  0.2223 -0.7316  0.6488
   52GLU    HG3  859   4.808   3.531   5.412  0.7826 -0.5929 -0.0456
   53TYR      N  860   4.804   3.473   5.006  0.0935 -0.1175 -0.5707
   53TYR     CA  861   4.927   3.468   4.925  0.1617  0.7474  0.2911
   53TYR      C  862   4.961   3.594   4.855 -0.7369  0.3288  0.7242
   53TYR      O  863   5.075   3.635   4.847 -0.3783 -0.1138  0.5723
   53TYR     CB  864   4.906   3.347   4.823  0.3025  0.5493 -1.1131
   53TYR     CG  865   5.017   3.325   4.724  0.0638  0.0237  1.3099
   53TYR    CD1  866   5.004   3.375   4.589  0.4020 -0.0309 -0.6164
   53TYR    CD2  867   5.136   3.261   4.760  1.0070 -0.1165 -0.2203
   53TYR    CE1  868   5.114   3.362   4.503  0.6696  0.7190  0.2702
   53TYR    CE2  869   5.248   3.250   4.673  0.7956 -0.3163 -0.2948
   53TYR     CZ  870   5.232   3.295   4.542 -0.2619 -0.5532 -0.5249
   53TYR     OH  871   5.341   3.287   4.462 -0.4264 -0.2279  0.2973
   53TYR      H  872   4.726   3.420   4.971  0.1109 -0.3380 -0.2822
   53TYR     HA  873   5.010   3.438   4.990  0.4412 -1.1740 -0.7964
   53TYR    HB2  874   4.905   3.254   4.880 -0.5574  0.4498 -1.2673
   53TYR    HB3  875   4.810   3.362   4.773  0.3511  0.4852 -1.2265
   53TYR    HD1  876   4.913   3.429   4.566  0.1809 -0.2899 -0.3787
   53TYR    HD2  877   5.136   3.222   4.860 -0.9480 -0.4552 -0.2866
   53TYR    HE1  878   5.100   3.395   4.401 -0.3322 -0.6108 -0.0840
   53TYR    HE2  879   5.346   3.225   4.712  1.4710  0.6142 -1.2752
   53TYR     HH  880   5.321   3.320   4.374  0.6473 -0.0079  0.1052
   54GLU      N  881   4.866   3.668   4.799  0.8596 -0.8769  0.3344
   54GLU     CA  882   4.884   3.799   4.739 -0.2699 -1.2329  0.2018
   54GLU      C  883   4.930   3.897   4.847 -0.2341 -0.4857 -0.9370
   54GLU      O  884   5.026   3.967   4.826  0.4407 -0.0192 -0.8912
   54GLU     CB  885   4.751   3.849   4.672  0.3873  0.2164  0.6357
   54GLU     CG  886   4.681   3.754   4.572 -0.6076 -0.2176  0.0695
   54GLU     CD  887   4.539   3.805   4.538 -0.6427  0.2502  0.5750
   54GLU    OE1  888   4.458   3.816   4.623 -0.3372 -0.2546 -0.3823
   54GLU    OE2  889   4.513   3.841   4.421  0.2319 -0.5576  0.1519
   54GLU      H  890   4.771   3.635   4.808  0.4467  0.2875  0.6464
   54GLU     HA  891   4.951   3.808   4.653 -0.4420  1.9716  0.1486
   54GLU    HB2  892   4.683   3.890   4.747  0.3510  0.2870  0.5650
   54GLU    HB3  893   4.768   3.935   4.607 -1.8303 -0.2067 -0.7277
   54GLU    HG2  894   4.742   3.750   4.482  0.5383  1.1303  0.7172
   54GLU    HG3  895   4.672   3.655   4.618  1.8852 -0.4758  0.2661
   55MET      N  896   4.875   3.906   4.971  0.5795 -0.1382 -0.6978
   55MET     CA  897   4.929   3.992   5.082 -0.1981 -0.0889  1.1458
   55MET      C  898   5.072   3.950   5.110  0.5007 -1.0188 -0.5164
   55MET      O  899   5.162   4.039   5.116  0.0707  0.7352  0.2832
   55MET     CB  900   4.850   3.981   5.209  1.3462 -0.2400  0.3295
   55MET     CG  901   4.707   4.019   5.212  0.7365  0.2924  0.4018
   55MET     SD  902   4.612   3.996   5.364 -0.1876 -0.1364  0.2591
   55MET     CE  903   4.667   4.140   5.466  0.2164  0.6383 -1.2406
   55MET      H  904   4.803   3.843   5.002  0.6076  0.2081  0.1195
   55MET     HA  905   4.933   4.095   5.047  0.7817 -0.5760 -0.3806
   55MET    HB2  906   4.851   3.878   5.242 -0.2790 -0.0126  1.3162
   55MET    HB3  907   4.903   4.043   5.281  0.5431  0.8946  0.0015
   55MET    HG2  908   4.693   4.118   5.170  0.9933  0.1342 -0.0760
   55MET    HG3  909   4.667   3.939   5.150  0.6365 -0.2125  1.0916
   55MET    HE1  910   4.776   4.130   5.474  0.2141  0.5984 -1.2591
   55MET    HE2  911   4.666   4.238   5.419  0.7502  0.6444 -1.2517
   55MET    HE3  912   4.621   4.153   5.564  1.2693  0.4267 -0.6798
   56ARG      N  913   5.113   3.825   5.114 -0.4097  0.3066  0.4767
   56ARG     CA  914   5.254   3.785   5.153 -0.0124 -0.8690  1.0930
   56ARG      C  915   5.348   3.836   5.037  0.1327 -0.0145 -0.6748
   56ARG      O  916   5.451   3.897   5.068  0.5602 -0.3900  0.3500
   56ARG     CB  917   5.271   3.637   5.172  0.3911  0.2851 -1.0348
   56ARG     CG  918   5.199   3.583   5.305  0.0451  0.4795  0.6218
   56ARG     CD  919   5.211   3.432   5.315  0.5711  0.5154 -0.4123
   56ARG     NE  920   5.155   3.385   5.443  0.0413 -0.4078  0.5011
   56ARG     CZ  921   5.211   3.396   5.559 -0.3553  0.6465 -0.1389
   56ARG    NH1  922   5.137   3.390   5.669 -0.4230  0.2980  0.1527
   56ARG    NH2  923   5.339   3.398   5.586 -0.2860  0.0989 -0.0308
   56ARG      H  924   5.041   3.756   5.097 -0.2025 -0.0330  0.9327
   56ARG     HA  925   5.283   3.830   5.248 -0.3674  0.1009  0.7678
   56ARG    HB2  926   5.227   3.591   5.084  1.4487 -0.3516 -1.2632
   56ARG    HB3  927   5.374   3.607   5.187  0.4268  0.8095 -0.0961
   56ARG    HG2  928   5.242   3.635   5.390 -0.9219  0.5309  1.1036
   56ARG    HG3  929   5.094   3.607   5.286 -0.4098 -1.5856 -0.0123
   56ARG    HD2  930   5.159   3.373   5.240 -0.2017  0.0605  0.4390
   56ARG    HD3  931   5.315   3.401   5.317  0.3238 -0.3739 -0.6265
   56ARG     HE  932   5.054   3.379   5.448 -0.0071 -0.0684  0.0178
   56ARG   HH11  933   5.175   3.380   5.762  0.5397 -0.7872 -0.3200
   56ARG   HH12  934   5.037   3.391   5.656 -0.3397  0.6501 -0.5590
   56ARG   HH21  935   5.372   3.386   5.681 -0.4701  0.6798  0.1117
   56ARG   HH22  936   5.408   3.408   5.513 -0.0242  0.2628  0.2397
   57ASN      N  937   5.302   3.818   4.913 -0.2384  0.2265  0.3880
   57ASN     CA  938   5.370   3.866   4.786  0.0759 -0.8260 -0.2117
   57ASN      C  939   5.404   4.012   4.788  0.1391 -0.3236  0.1436
   57ASN      O  940   5.519   4.049   4.763  0.2480 -0.0070 -0.0378
   57ASN     CB  941   5.287   3.821   4.665 -0.1011  0.9207  0.7650
   57ASN     CG  942   5.316   3.684   4.608 -0.1904 -0.0883  0.7370
   57ASN    OD1  943   5.372   3.667   4.499  0.8567  0.4927  0.2948
   57ASN    ND2  944   5.289   3.576   4.678 -0.6365  0.1968  0.4172
   57ASN      H  945   5.211   3.779   4.895 -0.4056  0.1530  1.3153
   57ASN     HA  946   5.467   3.817   4.780  0.8291  0.5744 -0.2637
   57ASN    HB2  947   5.178   3.824   4.677 -0.1254 -0.1945  1.0532
   57ASN    HB3  948   5.312   3.881   4.577 -0.8781 -0.5744 -0.5802
   57ASN   HD21  949   5.304   3.490   4.627 -0.3669  0.8721 -0.7083
   57ASN   HD22  950   5.239   3.585   4.765 -1.1568  0.7639  0.0684
   58ALA      N  951   5.303   4.096   4.816 -0.3393 -1.0635  0.0352
   58ALA     CA  952   5.326   4.235   4.843 -0.8825  0.6921  0.2471
   58ALA      C  953   5.432   4.263   4.944 -0.2270  0.3013 -0.5581
   58ALA      O  954   5.522   4.335   4.916 -0.0831 -0.2185  0.4627
   58ALA     CB  955   5.188   4.290   4.868 -0.3946  0.4569 -1.8425
   58ALA      H  956   5.210   4.060   4.835 -0.5704 -0.2557  0.5244
   58ALA     HA  957   5.364   4.278   4.750  1.2380  0.2901  0.8255
   58ALA    HB1  958   5.114   4.275   4.790 -1.5782 -0.3752 -0.6533
   58ALA    HB2  959   5.151   4.249   4.962  1.2137  2.1807 -0.2914
   58ALA    HB3  960   5.187   4.395   4.897 -2.3637  0.0189  0.3602
   59VAL      N  961   5.418   4.208   5.070 -0.8479  0.7447 -0.2366
   59VAL     CA  962   5.508   4.242   5.185 -0.0196 -0.1553  0.7760
   59VAL      C  963   5.658   4.203   5.158  1.1719  0.1110 -0.7020
   59VAL      O  964   5.741   4.279   5.210 -0.4597  0.0438  0.4851
   59VAL     CB  965   5.453   4.183   5.318  0.1922  0.1851 -0.0449
   59VAL    CG1  966   5.553   4.180   5.428 -0.8141 -0.3090 -0.4052
   59VAL    CG2  967   5.336   4.276   5.365 -0.1005  0.9672 -0.6978
   59VAL      H  968   5.339   4.157   5.108  0.0660  0.7356  2.0183
   59VAL     HA  969   5.513   4.350   5.204  1.3507 -0.2556  1.1258
   59VAL     HB  970   5.405   4.086   5.307 -0.2799  0.4414 -0.3364
   59VAL   HG11  971   5.596   4.281   5.435  1.3541 -1.1799  1.1672
   59VAL   HG12  972   5.506   4.171   5.525  0.3021  0.2072  0.2266
   59VAL   HG13  973   5.626   4.100   5.413 -0.2227  0.1896 -0.2912
   59VAL   HG21  974   5.373   4.373   5.399  0.0563  0.7551 -0.2409
   59VAL   HG22  975   5.277   4.302   5.277  0.4966  0.8352 -1.1479
   59VAL   HG23  976   5.288   4.235   5.454  0.3907  0.3766 -0.6923
   60ASP      N  977   5.678   4.092   5.093  0.0168  0.5958 -0.0852
   60ASP     CA  978   5.807   4.036   5.064 -1.2923 -0.1497 -0.5607
   60ASP      C  979   5.884   4.134   4.967  0.0605  0.2712  0.3950
   60ASP      O  980   6.003   4.153   4.972 -0.0962 -0.5987 -0.3116
   60ASP     CB  981   5.792   3.897   4.997  0.8013  0.0090  0.4169
   60ASP     CG  982   5.928   3.834   4.966 -0.0626 -0.0936 -0.8183
   60ASP    OD1  983   5.942   3.780   4.856 -0.2640  0.4591 -0.1170
   60ASP    OD2  984   6.015   3.836   5.064 -0.2091  0.2049  0.2812
   60ASP      H  985   5.596   4.037   5.068  0.7092 -0.2993 -0.4967
   60ASP     HA  986   5.858   4.020   5.159 -0.0859  1.0273 -0.9487
   60ASP    HB2  987   5.728   3.831   5.055  0.2725  0.9542  0.9621
   60ASP    HB3  988   5.741   3.908   4.901 -0.3003 -1.6557  0.7436
   61GLU      N  989   5.818   4.174   4.859 -0.5155  0.4533 -0.2948
   61GLU     CA  990   5.881   4.256   4.754 -0.5840  0.8640  1.3853
   61GLU      C  991   5.902   4.393   4.801  0.8826 -0.6496  0.4517
   61GLU      O  992   5.990   4.463   4.751  0.4895  0.1390 -0.2190
   61GLU     CB  993   5.773   4.244   4.644  0.2786  0.3583  0.0548
   61GLU     CG  994   5.773   4.104   4.565 -0.7894 -0.4941 -1.0142
   61GLU     CD  995   5.906   4.092   4.489 -0.2208  0.1240 -0.9190
   61GLU    OE1  996   5.951   3.974   4.476 -0.0944 -0.6001 -0.2521
   61GLU    OE2  997   5.954   4.199   4.435 -0.2739 -0.5533 -0.0166
   61GLU      H  998   5.722   4.143   4.851 -0.4553 -0.1509  0.8999
   61GLU     HA  999   5.977   4.215   4.722 -1.2359  0.1043  0.2509
   61GLU    HB2 1000   5.676   4.267   4.688 -0.1387  0.8745 -1.0582
   61GLU    HB3 1001   5.794   4.325   4.575  2.0004 -0.6891 -0.7911
   61GLU    HG2 1002   5.776   4.022   4.636  0.7700  0.2494 -0.1071
   61GLU    HG3 1003   5.688   4.106   4.497 -1.4855 -0.0376 -0.1711
   62PHE      N 1004   5.811   4.452   4.881 -0.4365 -0.4063 -0.0370
   62PHE     CA 1005   5.835   4.568   4.969  0.4196 -0.2817  0.1531
   62PHE      C 1006   5.957   4.546   5.063 -0.0609 -1.5847 -0.1905
   62PHE      O 1007   6.038   4.642   5.074  0.0261 -0.0424 -0.3406
   62PHE     CB 1008   5.701   4.607   5.035  0.1674 -0.1690 -0.2345
   62PHE     CG 1009   5.718   4.691   5.156 -0.5592 -0.0756  0.5733
   62PHE    CD1 1010   5.746   4.825   5.133 -1.3010 -0.0885 -0.7169
   62PHE    CD2 1011   5.716   4.633   5.279  0.4499  0.1044 -0.3158
   62PHE    CE1 1012   5.792   4.894   5.248  0.0311  0.2558 -0.2325
   62PHE    CE2 1013   5.764   4.704   5.384  0.6140  0.1737 -0.6457
   62PHE     CZ 1014   5.795   4.840   5.378 -0.2910  0.1574  0.3813
   62PHE      H 1015   5.724   4.405   4.901 -0.3486 -0.2020  0.9367
   62PHE     HA 1016   5.864   4.648   4.901 -1.1944 -0.3205 -0.6683
   62PHE    HB2 1017   5.652   4.657   4.952  0.8456  1.0205  0.0283
   62PHE    HB3 1018   5.652   4.514   5.063  0.4270  0.0271  0.9777
   62PHE    HD1 1019   5.759   4.878   5.039 -0.9486 -0.1287 -0.6922
   62PHE    HD2 1020   5.686   4.529   5.289  0.6124  0.0063 -0.7636
   62PHE    HE1 1021   5.825   4.996   5.236  1.3186 -0.1160 -0.1017
   62PHE    HE2 1022   5.785   4.665   5.483  0.7425 -0.4634 -0.9172
   62PHE     HZ 1023   5.837   4.901   5.457 -1.0108 -0.1641  1.0384
   63LEU      N 1024   5.969   4.434   5.132  0.4058 -0.2358  0.0603
   63LEU     CA 1025   6.093   4.400   5.203  0.5542  0.0443 -0.6787
   63LEU      C 1026   6.219   4.380   5.121  0.1602 -0.1353  0.4912
   63LEU      O 1027   6.331   4.380   5.174  0.2319  0.3183  0.5338
   63LEU     CB 1028   6.063   4.286   5.297 -0.2464  1.5799  0.0640
   63LEU     CG 1029   5.974   4.306   5.421 -0.7725 -0.4082 -0.2185
   63LEU    CD1 1030   5.944   4.185   5.500 -0.2646  0.0530 -0.6163
   63LEU    CD2 1031   6.051   4.393   5.519  0.1411  0.3726  0.6073
   63LEU      H 1032   5.892   4.369   5.145  1.4244 -1.6433 -0.4816
   63LEU     HA 1033   6.113   4.487   5.266 -0.8387  0.0825 -0.2279
   63LEU    HB2 1034   6.012   4.213   5.233  0.1109  0.5739  0.8820
   63LEU    HB3 1035   6.154   4.236   5.329 -1.4358 -0.7276  0.2643
   63LEU     HG 1036   5.882   4.358   5.395 -0.8075  0.3144  1.1722
   63LEU   HD11 1037   5.874   4.121   5.446 -0.2830 -0.6144  0.1613
   63LEU   HD12 1038   6.030   4.119   5.501 -0.3713 -0.0833 -0.3932
   63LEU   HD13 1039   5.898   4.214   5.594 -1.1230  0.1481 -1.0423
   63LEU   HD21 1040   6.143   4.339   5.544  0.7892  1.6368  1.1616
   63LEU   HD22 1041   6.070   4.487   5.466  0.4919 -0.2109 -0.3552
   63LEU   HD23 1042   5.995   4.434   5.603 -0.4325  2.1355 -0.5221
   64LEU      N 1043   6.204   4.351   4.989  0.1145 -0.3545 -0.3210
   64LEU     CA 1044   6.326   4.347   4.907  0.7891  0.6695  0.0458
   64LEU      C 1045   6.387   4.490   4.876 -0.1478  0.8688  0.7343
   64LEU      O 1046   6.503   4.494   4.829  0.2744 -0.3258  0.2406
   64LEU     CB 1047   6.273   4.277   4.777 -0.9772  0.5856  0.0199
   64LEU     CG 1048   6.399   4.228   4.700 -0.7313 -0.0748 -0.0416
   64LEU    CD1 1049   6.476   4.102   4.767  0.2866 -0.9758  0.5176
   64LEU    CD2 1050   6.356   4.191   4.562  0.9550 -0.4951  0.3870
   64LEU      H 1051   6.112   4.323   4.957 -0.0710 -0.2271  0.0804
   64LEU     HA 1052   6.396   4.280   4.957 -0.1678 -0.3219  0.1397
   64LEU    HB2 1053   6.208   4.194   4.804  0.8176 -0.8444  0.2829
   64LEU    HB3 1054   6.214   4.339   4.709 -1.2189 -1.0292 -1.3729
   64LEU     HG 1055   6.482   4.296   4.681 -0.2235 -0.5866  0.2769
   64LEU   HD11 1056   6.542   4.055   4.694  0.1114  0.0139 -0.3319
   64LEU   HD12 1057   6.540   4.126   4.852  0.7106  0.0484 -0.0538
   64LEU   HD13 1058   6.401   4.030   4.801 -0.5141  0.0389  1.0165
   64LEU   HD21 1059   6.439   4.145   4.507 -0.0688 -1.6594 -0.2809
   64LEU   HD22 1060   6.270   4.125   4.559  0.0034  0.6874 -0.4571
   64LEU   HD23 1061   6.318   4.280   4.511 -0.3901 -1.2927 -0.0875
   65LEU      N 1062   6.309   4.598   4.888  0.1528  0.7941 -0.1865
   65LEU     CA 1063   6.349   4.741   4.868  0.1326  0.1670  0.5891
   65LEU      C 1064   6.441   4.801   4.974 -0.1926 -0.1561  0.0392
   65LEU      O 1065   6.503   4.905   4.948  0.0798 -0.3247 -0.4019
   65LEU     CB 1066   6.224   4.827   4.837 -0.2915  0.7786 -0.1707
   65LEU     CG 1067   6.129   4.771   4.723 -0.0253 -0.5791 -0.8764
   65LEU    CD1 1068   5.992   4.853   4.718 -1.8397  0.8904  1.5373
   65LEU    CD2 1069   6.201   4.783   4.592  0.2175  0.2628 -0.2512
   65LEU      H 1070   6.213   4.580   4.913 -0.0941  1.2096 -0.7827
   65LEU     HA 1071   6.409   4.740   4.777 -0.2231  1.1746  0.3236
   65LEU    HB2 1072   6.175   4.833   4.934  0.3252 -0.7916  0.2906
   65LEU    HB3 1073   6.264   4.922   4.801  1.7700 -0.2406 -0.8781
   65LEU     HG 1074   6.103   4.668   4.748 -0.2881 -0.2801  0.1797
   65LEU   HD11 1075   6.026   4.957   4.716  1.6820  0.0233  0.1652
   65LEU   HD12 1076   5.944   4.831   4.622  1.2917 -1.4531  0.1571
   65LEU   HD13 1077   5.929   4.840   4.805 -0.7738  0.8565  2.3520
   65LEU   HD21 1078   6.287   4.716   4.604 -0.0717 -0.1995 -0.6579
   65LEU   HD22 1079   6.137   4.760   4.507  0.4524 -0.2162 -0.3094
   65LEU   HD23 1080   6.233   4.885   4.573 -0.0917  0.3550 -0.2936
   66LEU      N 1081   6.452   4.742   5.095  0.3808 -0.2487  0.2914
   66LEU     CA 1082   6.507   4.809   5.213  0.4831  0.4063 -0.0383
   66LEU      C 1083   6.655   4.794   5.238 -0.9384  0.1786 -0.4341
   66LEU      O 1084   6.711   4.709   5.317  0.1295 -0.0678 -0.4808
   66LEU     CB 1085   6.417   4.768   5.332 -0.0393  0.1266 -1.2213
   66LEU     CG 1086   6.261   4.777   5.308 -0.9977 -0.0013 -0.2007
   66LEU    CD1 1087   6.179   4.731   5.423 -0.3728  0.0371  0.1641
   66LEU    CD2 1088   6.217   4.916   5.274 -0.0934 -1.5462  1.6587
   66LEU      H 1089   6.379   4.674   5.108  0.0240  0.2060  0.7444
   66LEU     HA 1090   6.488   4.913   5.189 -0.6772 -0.0245 -1.1845
   66LEU    HB2 1091   6.447   4.672   5.374  0.3843  0.2611 -1.2093
   66LEU    HB3 1092   6.433   4.841   5.412  0.6120 -1.2485 -0.0047
   66LEU     HG 1093   6.245   4.708   5.225  0.2633  0.2776 -0.7153
   66LEU   HD11 1094   6.202   4.783   5.516 -1.3553 -0.7883  0.9262
   66LEU   HD12 1095   6.072   4.732   5.401 -0.3414 -0.0396  0.0064
   66LEU   HD13 1096   6.204   4.626   5.441 -0.2924 -0.0173 -0.2637
   66LEU   HD21 1097   6.218   4.984   5.360  0.8531  0.5925  0.1330
   66LEU   HD22 1098   6.276   4.966   5.198 -1.2357 -0.5863  1.3313
   66LEU   HD23 1099   6.111   4.914   5.248 -0.0270  1.4749  0.3122
   67ASP      N 1100   6.720   4.868   5.149 -0.7305  0.2164  0.0819
   67ASP     CA 1101   6.866   4.886   5.137 -0.0134  0.4039  0.1223
   67ASP      C 1102   6.907   4.998   5.244  0.0138 -0.0413  0.3907
   67ASP      O 1103   6.824   5.062   5.314  0.1186  0.4644 -0.3056
   67ASP     CB 1104   6.917   4.917   5.001  0.1710 -1.1122  0.0220
   67ASP     CG 1105   6.903   4.818   4.888  0.5274 -0.3418 -0.4219
   67ASP    OD1 1106   6.850   4.709   4.906  0.3010  0.5069 -0.2690
   67ASP    OD2 1107   6.961   4.847   4.781  0.5784  0.1804 -0.3275
   67ASP      H 1108   6.656   4.924   5.095 -0.4958  0.5187  0.1070
   67ASP     HA 1109   6.908   4.793   5.174 -0.8582 -0.2336 -0.4530
   67ASP    HB2 1110   6.865   5.009   4.976  1.0787 -0.4406  0.5024
   67ASP    HB3 1111   7.016   4.962   5.002 -0.8575  1.5555 -0.4391
   68LYS      N 1112   7.038   5.007   5.277 -0.9318  0.4116  0.5067
   68LYS     CA 1113   7.103   5.095   5.382  0.8599  0.2366  0.3778
   68LYS      C 1114   7.054   5.238   5.344  0.1980  0.6158  0.2470
   68LYS      O 1115   7.072   5.271   5.228 -0.1371 -0.1259 -0.0873
   68LYS     CB 1116   7.256   5.082   5.391 -0.1572 -0.2195 -0.4604
   68LYS     CG 1117   7.308   4.944   5.439  0.8302  0.1790  0.4635
   68LYS     CD 1118   7.458   4.927   5.456 -0.2218 -0.1124  0.5467
   68LYS     CE 1119   7.532   4.931   5.326  1.5314  0.6012  0.4698
   68LYS     NZ 1120   7.498   4.825   5.233 -0.0130  0.9875  1.0288
   68LYS      H 1121   7.093   4.952   5.213 -0.8320  0.6457  0.3879
   68LYS     HA 1122   7.042   5.075   5.471 -1.9967  0.1573 -1.3493
   68LYS    HB2 1123   7.297   5.099   5.291  0.9273 -0.6713 -0.1181
   68LYS    HB3 1124   7.292   5.163   5.453 -0.1983 -0.2393 -0.4106
   68LYS    HG2 1125   7.260   4.930   5.537  0.0366  0.8326  0.1977
   68LYS    HG3 1126   7.267   4.864   5.378 -0.1370  0.5936  0.5183
   68LYS    HD2 1127   7.494   5.004   5.525  0.1684 -1.2320  1.6798
   68LYS    HD3 1128   7.478   4.828   5.497 -2.0818 -1.3374 -1.1583
   68LYS    HE2 1129   7.503   5.023   5.276 -2.2269 -0.0058  0.9693
   68LYS    HE3 1130   7.638   4.919   5.350  1.5481  0.3772  0.2876
   68LYS    HZ1 1131   7.522   4.732   5.264 -0.3589  0.2694 -0.6607
   68LYS    HZ2 1132   7.400   4.813   5.213  0.1775  0.6273  0.2392
   68LYS    HZ3 1133   7.546   4.833   5.145 -0.6835  0.4854  0.6041
   69GLY      N 1134   6.994   5.305   5.439 -0.2357 -1.1196 -0.4908
   69GLY     CA 1135   6.949   5.443   5.438 -0.2569  0.2042 -0.2703
   69GLY      C 1136   6.818   5.459   5.360  0.4913 -0.0975 -0.4359
   69GLY      O 1137   6.771   5.571   5.361 -0.3336 -0.0607  0.3903
   69GLY      H 1138   7.007   5.265   5.532 -0.6103 -0.3553 -0.0919
   69GLY    HA2 1139   6.947   5.483   5.540 -0.3889 -0.2851 -0.0750
   69GLY    HA3 1140   7.027   5.494   5.382 -0.3767  0.2274 -0.4162
   70VAL      N 1141   6.750   5.355   5.312 -0.1941  0.9313  0.2361
   70VAL     CA 1142   6.617   5.372   5.259  0.5400  0.3506 -0.2266
   70VAL      C 1143   6.511   5.391   5.368  0.7127 -0.1581 -0.0172
   70VAL      O 1144   6.529   5.361   5.483  0.1570 -0.1612 -0.6106
   70VAL     CB 1145   6.583   5.247   5.175 -0.2824  0.2342 -0.0602
   70VAL    CG1 1146   6.440   5.232   5.132  1.8381  0.4731  0.6334
   70VAL    CG2 1147   6.676   5.251   5.043  0.9102 -0.1806 -2.1354
   70VAL      H 1148   6.792   5.263   5.308  1.4557  1.6129  0.3737
   70VAL     HA 1149   6.603   5.458   5.193 -1.0378  0.4073  0.0968
   70VAL     HB 1150   6.610   5.157   5.230  0.5208  0.1033 -0.6438
   70VAL   HG11 1151   6.362   5.238   5.208  0.2000 -0.1608 -0.8614
   70VAL   HG12 1152   6.410   5.311   5.063  0.3499  0.7932  1.5375
   70VAL   HG13 1153   6.424   5.137   5.082  0.3932  0.9135  0.1506
   70VAL   HG21 1154   6.614   5.293   4.964 -1.1032  0.1103 -0.5609
   70VAL   HG22 1155   6.772   5.297   5.064  0.2854  0.1378  0.9735
   70VAL   HG23 1156   6.701   5.146   5.028 -0.3948 -0.6692 -1.2420
   71TYR      N 1157   6.404   5.474   5.343 -1.1529 -0.1862  0.0146
   71TYR     CA 1158   6.299   5.506   5.439  0.6294  0.9810 -0.1640
   71TYR      C 1159   6.171   5.432   5.398 -0.6111  1.1809 -0.1431
   71TYR      O 1160   6.086   5.483   5.327 -0.6412 -0.0980 -0.1213
   71TYR     CB 1161   6.268   5.655   5.434 -0.3985 -0.2834 -0.3214
   71TYR     CG 1162   6.365   5.748   5.498 -0.0769  1.2050 -0.4402
   71TYR    CD1 1163   6.498   5.712   5.523  0.5228 -0.2991 -0.3029
   71TYR    CD2 1164   6.320   5.867   5.541  0.5547 -0.6978  0.1849
   71TYR    CE1 1165   6.588   5.804   5.585  0.8372  0.4154 -0.2957
   71TYR    CE2 1166   6.402   5.963   5.603  0.0309  0.2784 -0.3029
   71TYR     CZ 1167   6.536   5.926   5.624 -0.1558  0.0252 -0.3794
   71TYR     OH 1168   6.627   6.016   5.683  0.1122  0.2798 -0.3790
   71TYR      H 1169   6.402   5.530   5.259  1.7937  1.7624  0.9019
   71TYR     HA 1170   6.315   5.474   5.542  0.7147 -1.1829 -0.7328
   71TYR    HB2 1171   6.252   5.694   5.333 -0.8202  1.1707  0.2667
   71TYR    HB3 1172   6.170   5.680   5.475  0.0955  1.1635  0.0606
   71TYR    HD1 1173   6.545   5.622   5.487  0.1483 -0.4364 -0.4636
   71TYR    HD2 1174   6.219   5.897   5.518  1.1627  0.9951 -0.6102
   71TYR    HE1 1175   6.692   5.784   5.610  0.7729  0.7765  0.3052
   71TYR    HE2 1176   6.368   6.061   5.630 -0.3645 -0.0335  0.3615
   71TYR     HH 1177   6.582   6.098   5.708 -0.5656 -0.3364  0.5896
   72GLY      N 1178   6.146   5.302   5.441 -0.4006 -0.5758 -0.1741
   72GLY     CA 1179   6.024   5.227   5.413 -0.0133  1.1699 -0.1586
   72GLY      C 1180   5.899   5.273   5.482  0.6376  0.2124  0.7712
   72GLY      O 1181   5.899   5.320   5.597 -0.4673  0.5717  0.2028
   72GLY      H 1182   6.210   5.264   5.509 -0.1929 -0.9105 -0.5529
   72GLY    HA2 1183   6.013   5.221   5.304  0.2071  0.0038 -0.1466
   72GLY    HA3 1184   6.040   5.120   5.431  0.9326  1.3193  0.0185
   73LEU      N 1185   5.777   5.254   5.423 -0.2412  0.0149 -0.1756
   73LEU     CA 1186   5.640   5.276   5.485 -0.3218  0.7758  0.2118
   73LEU      C 1187   5.546   5.157   5.434 -0.2698 -0.1919 -0.4210
   73LEU      O 1188   5.532   5.131   5.313 -0.4575 -0.0351  0.5922
   73LEU     CB 1189   5.588   5.417   5.460  0.3676 -0.9028  0.8823
   73LEU     CG 1190   5.462   5.447   5.542  0.3616 -0.4462 -0.3470
   73LEU    CD1 1191   5.446   5.598   5.577  0.4411  0.9111  0.5911
   73LEU    CD2 1192   5.332   5.401   5.480 -0.2811 -0.1437 -0.1352
   73LEU      H 1193   5.788   5.193   5.343  0.6242  0.1674 -0.1844
   73LEU     HA 1194   5.659   5.259   5.591  0.3179  0.1327  0.0160
   73LEU    HB2 1195   5.664   5.489   5.490 -0.7222  1.3148 -1.0342
   73LEU    HB3 1196   5.566   5.434   5.355 -0.2923 -0.7945  1.0273
   73LEU     HG 1197   5.464   5.400   5.641 -0.9542  0.5784  0.2093
   73LEU   HD11 1198   5.464   5.654   5.485 -0.6214 -1.0545 -0.9920
   73LEU   HD12 1199   5.342   5.619   5.602  0.1785 -0.0021  0.3558
   73LEU   HD13 1200   5.509   5.609   5.665 -0.5111 -0.1929  1.4771
   73LEU   HD21 1201   5.249   5.427   5.546 -0.4801 -1.1293  0.0458
   73LEU   HD22 1202   5.319   5.451   5.384 -0.6799  0.0587  0.0193
   73LEU   HD23 1203   5.323   5.293   5.465 -0.9708  0.0524 -1.3805
   74LEU      N 1204   5.485   5.085   5.534 -0.2507 -0.3484  0.9590
   74LEU     CA 1205   5.378   4.992   5.509  0.2781  0.4580 -0.5104
   74LEU      C 1206   5.252   5.053   5.572  0.1581  0.0605  0.2888
   74LEU      O 1207   5.255   5.099   5.688  0.9732  0.5165  0.3234
   74LEU     CB 1208   5.433   4.862   5.578  0.9514 -1.0727 -0.5081
   74LEU     CG 1209   5.375   4.727   5.545  1.2081 -0.1834  0.7594
   74LEU    CD1 1210   5.445   4.620   5.622 -0.0633  0.1901 -1.0217
   74LEU    CD2 1211   5.221   4.728   5.582 -1.6308 -0.6774  0.4278
   74LEU      H 1212   5.500   5.125   5.626 -0.7647  0.1271  0.8474
   74LEU     HA 1213   5.370   4.973   5.402  0.1228  0.0341 -0.4261
   74LEU    HB2 1214   5.538   4.853   5.551  0.9296 -0.5750 -0.7824
   74LEU    HB3 1215   5.418   4.884   5.683 -0.1087  0.4571 -0.9178
   74LEU     HG 1216   5.370   4.708   5.438  0.3548  1.3620  0.4542
   74LEU   HD11 1217   5.408   4.523   5.589 -0.0785  0.3893 -1.6118
   74LEU   HD12 1218   5.544   4.608   5.578 -0.0210 -0.7639 -0.7235
   74LEU   HD13 1219   5.457   4.631   5.730 -0.0092  0.6338 -1.0705
   74LEU   HD21 1220   5.189   4.626   5.600 -0.7952 -0.7415  1.9488
   74LEU   HD22 1221   5.214   4.771   5.682  1.0404  0.0865  0.4444
   74LEU   HD23 1222   5.163   4.789   5.513 -0.8097 -0.8230 -0.4347
   75TYR      N 1223   5.135   5.038   5.502  0.3453 -0.6194  0.1652
   75TYR     CA 1224   5.000   5.078   5.555 -0.5250  0.1886 -0.1956
   75TYR      C 1225   4.900   4.966   5.538  0.0072 -0.1373 -0.5135
   75TYR      O 1226   4.899   4.901   5.434 -0.1322 -0.2267  0.4669
   75TYR     CB 1227   4.953   5.209   5.502  1.3427 -1.4425  0.8964
   75TYR     CG 1228   4.812   5.268   5.550 -0.1411  0.6197  0.9529
   75TYR    CD1 1229   4.690   5.264   5.466 -0.5623 -0.1631  0.2964
   75TYR    CD2 1230   4.794   5.314   5.681  0.6413 -0.8337 -1.0765
   75TYR    CE1 1231   4.571   5.314   5.503  0.9823  0.3143  0.9899
   75TYR    CE2 1232   4.668   5.361   5.729  0.4018 -0.7860  1.2706
   75TYR     CZ 1233   4.561   5.365   5.634 -0.5448  0.5739  0.3182
   75TYR     OH 1234   4.444   5.428   5.660 -0.3441  0.9645 -0.1135
   75TYR      H 1235   5.145   5.005   5.407 -0.0461  1.3184 -0.6417
   75TYR     HA 1236   4.999   5.094   5.663  0.4986  0.1430 -0.1578
   75TYR    HB2 1237   5.021   5.294   5.514 -0.3965  0.4017 -0.7278
   75TYR    HB3 1238   4.945   5.212   5.393  2.0734  1.3054  0.7682
   75TYR    HD1 1239   4.700   5.243   5.360  0.6515  0.2333  0.3028
   75TYR    HD2 1240   4.880   5.331   5.744 -0.5872 -0.2507  0.5549
   75TYR    HE1 1241   4.493   5.319   5.429  1.4752  0.8757  0.4936
   75TYR    HE2 1242   4.654   5.410   5.824 -0.7973  0.8714  0.3525
   75TYR     HH 1243   4.418   5.434   5.752 -0.4248  1.0099 -0.1383
   76TYR      N 1244   4.806   4.952   5.636 -0.1924  0.4603 -0.1566
   76TYR     CA 1245   4.685   4.863   5.620 -0.5583 -0.5770  0.4714
   76TYR      C 1246   4.557   4.933   5.672 -0.7408 -0.4055  0.9521
   76TYR      O 1247   4.555   4.991   5.779 -0.6294 -0.1150 -0.4132
   76TYR     CB 1248   4.717   4.733   5.687  0.1788  0.7332 -0.1737
   76TYR     CG 1249   4.599   4.631   5.695 -0.1212 -0.6148 -0.1996
   76TYR    CD1 1250   4.568   4.548   5.585 -0.3049 -0.9402 -0.4091
   76TYR    CD2 1251   4.522   4.624   5.808  0.6451 -0.3236 -0.3923
   76TYR    CE1 1252   4.453   4.466   5.591  0.2913  0.1631  0.6261
   76TYR    CE2 1253   4.406   4.538   5.815 -0.5780 -1.0907  0.0387
   76TYR     CZ 1254   4.366   4.466   5.705  0.0915  0.2821  0.1534
   76TYR     OH 1255   4.261   4.381   5.718  0.2197  0.0440  0.0687
   76TYR      H 1256   4.799   5.013   5.716 -0.9194 -0.3254  0.4243
   76TYR     HA 1257   4.666   4.852   5.513  0.1907 -1.9785  0.4299
   76TYR    HB2 1258   4.795   4.688   5.626  0.0321  0.8590 -0.4574
   76TYR    HB3 1259   4.753   4.757   5.787 -0.4369 -0.0647  0.2573
   76TYR    HD1 1260   4.634   4.552   5.500 -0.1609 -0.0727 -0.2731
   76TYR    HD2 1261   4.543   4.697   5.884 -0.1525 -0.1203 -0.3520
   76TYR    HE1 1262   4.411   4.407   5.510 -0.1841  0.3405  0.7381
   76TYR    HE2 1263   4.346   4.533   5.905 -1.3357  2.1379 -0.0205
   76TYR     HH 1264   4.230   4.390   5.808  0.8601  0.2929  0.2751
   77ALA      N 1265   4.441   4.910   5.599 -0.4612  0.0962 -0.9133
   77ALA     CA 1266   4.308   4.943   5.652 -0.7104 -0.0833  0.1244
   77ALA      C 1267   4.208   4.833   5.618 -0.2331 -0.5398 -0.4442
   77ALA      O 1268   4.207   4.792   5.504  0.4288  0.7968  0.0634
   77ALA     CB 1269   4.265   5.083   5.590 -0.0022  0.1896 -0.4239
   77ALA      H 1270   4.457   4.845   5.524  0.3759  0.2482 -0.8860
   77ALA     HA 1271   4.309   4.956   5.760  0.0204  0.8319  0.0329
   77ALA    HB1 1272   4.283   5.090   5.482  0.1136 -0.1759 -0.4285
   77ALA    HB2 1273   4.164   5.121   5.607 -0.1110 -0.0916 -0.4315
   77ALA    HB3 1274   4.330   5.161   5.631 -1.0768  0.5942  0.6133
   78GLY      N 1275   4.118   4.801   5.714 -0.8932  0.0276  0.7412
   78GLY     CA 1276   4.017   4.701   5.687  0.7323 -0.0659 -0.5704
   78GLY      C 1277   3.933   4.665   5.810 -0.5511  0.9538  0.2722
   78GLY      O 1278   3.887   4.748   5.885 -0.5041  0.2085 -0.3738
   78GLY      H 1279   4.125   4.837   5.808  0.3445  0.0787  0.6626
   78GLY    HA2 1280   3.940   4.739   5.619 -0.1151 -0.0077  0.3680
   78GLY    HA3 1281   4.057   4.606   5.650  1.8109  0.3680 -0.5896
   79HIS      N 1282   3.930   4.528   5.825 -0.2581 -0.2878  0.5532
   79HIS     CA 1283   3.911   4.469   5.957  0.3118 -0.8796 -0.7925
   79HIS      C 1284   4.035   4.412   6.018 -0.2612  0.0246 -0.5481
   79HIS      O 1285   4.132   4.387   5.947  0.0624  0.4242 -0.1056
   79HIS     CB 1286   3.786   4.378   5.948  0.0154 -0.1979  0.4850
   79HIS     CG 1287   3.652   4.453   5.921  0.1106 -0.2424 -0.7783
   79HIS    ND1 1288   3.589   4.549   6.001 -0.0900  0.6275  0.1078
   79HIS    CD2 1289   3.572   4.429   5.811 -1.1541 -0.3434  0.3728
   79HIS    CE1 1290   3.470   4.566   5.942  0.6383  0.0886 -0.2510
   79HIS    NE2 1291   3.463   4.506   5.826  0.1211  0.3520  0.1925
   79HIS      H 1292   3.934   4.467   5.744  1.1513  0.0894  0.2881
   79HIS     HA 1293   3.882   4.539   6.035  0.5214 -0.8853 -0.7087
   79HIS    HB2 1294   3.794   4.309   5.864 -1.1429 -0.1090  0.2608
   79HIS    HB3 1295   3.782   4.321   6.041  0.0089 -0.2773  0.4363
   79HIS    HD2 1296   3.586   4.358   5.732  1.0580  0.1083  0.2333
   79HIS    HE1 1297   3.392   4.633   5.976 -0.4052 -1.1172 -0.1445
   79HIS    HE2 1298   3.400   4.522   5.749 -0.9395  0.0014  0.9345
   80GLY      N 1299   4.042   4.390   6.149  0.1297  0.7604  0.0625
   80GLY     CA 1300   4.145   4.323   6.221 -0.5000  0.9825 -0.0224
   80GLY      C 1301   4.104   4.200   6.313  0.0753 -0.9865  0.2579
   80GLY      O 1302   3.985   4.180   6.342  0.3267 -0.2894 -0.3202
   80GLY      H 1303   3.960   4.420   6.199 -0.7739 -0.6921 -0.4210
   80GLY    HA2 1304   4.229   4.305   6.154 -0.8258 -0.6834 -0.0577
   80GLY    HA3 1305   4.201   4.387   6.290  0.2506 -0.3115  0.6296
   81TYR      N 1306   4.206   4.125   6.349 -0.3922  0.5812  0.5667
   81TYR     CA 1307   4.189   4.012   6.442  0.4909  0.6769 -0.0604
   81TYR      C 1308   4.303   4.015   6.545 -0.5271  0.0926 -0.9889
   81TYR      O 1309   4.409   4.075   6.517 -0.2068 -0.5625  0.2070
   81TYR     CB 1310   4.167   3.879   6.367 -0.2082  0.1377  0.3755
   81TYR     CG 1311   4.149   3.752   6.446 -0.4335  0.0473 -0.7202
   81TYR    CD1 1312   4.218   3.633   6.421 -0.6137  0.3421 -0.1832
   81TYR    CD2 1313   4.043   3.756   6.537 -0.2766  0.6207 -0.1919
   81TYR    CE1 1314   4.180   3.515   6.499  0.2257 -0.3338  0.4233
   81TYR    CE2 1315   4.002   3.641   6.608  0.1294  1.3338  0.7951
   81TYR     CZ 1316   4.067   3.517   6.582  1.1470 -0.6459 -0.6719
   81TYR     OH 1317   4.020   3.411   6.642 -0.7856 -0.2076  0.3640
   81TYR      H 1318   4.302   4.131   6.318 -0.0909 -1.3390  0.8842
   81TYR     HA 1319   4.095   4.033   6.495  0.2608 -0.4659  0.0249
   81TYR    HB2 1320   4.077   3.891   6.307 -0.3569 -1.2453  0.2801
   81TYR    HB3 1321   4.248   3.865   6.295  0.2585  0.3127  0.8482
   81TYR    HD1 1322   4.287   3.633   6.338 -0.3634  1.3058 -0.0085
   81TYR    HD2 1323   3.990   3.850   6.553 -0.7303  0.4503 -0.6393
   81TYR    HE1 1324   4.235   3.425   6.476  0.8275  0.0472  0.3148
   81TYR    HE2 1325   3.917   3.641   6.674 -0.7308 -0.0626 -0.2049
   81TYR     HH 1326   4.072   3.336   6.613  1.5729  1.6390 -0.9456
   82GLU      N 1327   4.287   3.947   6.659  0.4483 -0.1900  0.4205
   82GLU     CA 1328   4.378   3.942   6.773 -0.6714 -0.2696  0.0132
   82GLU      C 1329   4.373   3.791   6.827  0.6081 -0.1232  0.6936
   82GLU      O 1330   4.261   3.735   6.850  0.2018  0.2350 -0.0560
   82GLU     CB 1331   4.331   4.037   6.882  0.0304 -0.2681 -0.0083
   82GLU     CG 1332   4.361   4.187   6.858  0.1703  0.5563 -0.0792
   82GLU     CD 1333   4.502   4.235   6.850 -0.0226 -0.1226 -0.4951
   82GLU    OE1 1334   4.537   4.320   6.769 -0.0086  0.1791  0.1330
   82GLU    OE2 1335   4.581   4.182   6.931  0.2160  0.3584 -0.2941
   82GLU      H 1336   4.202   3.894   6.671  0.3215 -0.1441 -0.2253
   82GLU     HA 1337   4.476   3.978   6.743 -1.0322  1.0700  0.2951
   82GLU    HB2 1338   4.225   4.017   6.897 -0.1139 -0.4499 -1.0702
   82GLU    HB3 1339   4.394   4.015   6.969  0.2608  0.4109  0.0059
   82GLU    HG2 1340   4.288   4.210   6.779 -0.5482 -0.6680  0.1710
   82GLU    HG3 1341   4.318   4.237   6.945 -0.9438  1.0860 -0.8766
   83ASN      N 1342   4.485   3.722   6.826 -0.2397  0.8989  0.2911
   83ASN     CA 1343   4.504   3.587   6.889 -0.0229 -0.9461  0.2116
   83ASN      C 1344   4.638   3.585   6.964 -0.6868 -0.8262  1.1238
   83ASN      O 1345   4.730   3.665   6.922 -0.1072  0.2336 -0.8108
   83ASN     CB 1346   4.490   3.480   6.777 -0.3312  0.4717 -0.2942
   83ASN     CG 1347   4.444   3.345   6.832 -0.6084  0.3226  1.0530
   83ASN    OD1 1348   4.446   3.316   6.950  0.3655  0.7177 -0.5964
   83ASN    ND2 1349   4.424   3.260   6.737 -0.5531 -0.1146 -0.5855
   83ASN      H 1350   4.568   3.779   6.817  0.3864  0.0402  0.3706
   83ASN     HA 1351   4.433   3.570   6.970  0.1348 -0.2676  0.5037
   83ASN    HB2 1352   4.412   3.514   6.710 -0.4931  0.8804  0.0899
   83ASN    HB3 1353   4.583   3.460   6.724 -0.4841 -0.5012 -0.2250
   83ASN   HD21 1354   4.405   3.161   6.749 -0.3638 -0.2119 -1.0338
   83ASN   HD22 1355   4.443   3.292   6.643 -0.5125  0.4322 -0.3975
   84PHE      N 1356   4.674   3.489   7.042  0.1451  0.9442 -0.0516
   84PHE     CA 1357   4.809   3.473   7.096 -0.5703 -0.0533 -0.0069
   84PHE      C 1358   4.864   3.596   7.171 -0.0044  0.4787  0.2650
   84PHE      O 1359   4.988   3.606   7.196  0.5477  0.8239 -0.0101
   84PHE     CB 1360   4.901   3.425   6.985 -1.3060 -1.2394 -0.3910
   84PHE     CG 1361   4.867   3.298   6.913 -0.5379  0.2787 -1.0672
   84PHE    CD1 1362   4.797   3.308   6.795 -0.3455 -0.0905  0.1020
   84PHE    CD2 1363   4.914   3.170   6.966  0.4275 -0.6856  0.2868
   84PHE    CE1 1364   4.763   3.199   6.731  0.1483  0.7901 -0.1954
   84PHE    CE2 1365   4.870   3.060   6.900  0.4212  0.9303  0.6671
   84PHE     CZ 1366   4.799   3.071   6.780 -0.2298 -0.2902  0.3987
   84PHE      H 1367   4.606   3.423   7.078  0.4974  0.3531 -0.4329
   84PHE     HA 1368   4.811   3.395   7.172  0.4394  0.5951  0.6991
   84PHE    HB2 1369   4.932   3.496   6.908  0.4899 -1.0573  0.3998
   84PHE    HB3 1370   5.000   3.413   7.030 -0.8796  0.1577 -0.8566
   84PHE    HD1 1371   4.777   3.408   6.761 -0.5769 -0.0446  0.3587
   84PHE    HD2 1372   4.969   3.167   7.059  0.5004  0.2399  0.2964
   84PHE    HE1 1373   4.705   3.200   6.640 -1.4004  0.5521  0.7053
   84PHE    HE2 1374   4.883   2.961   6.940  0.2587 -0.0241 -1.3828
   84PHE     HZ 1375   4.767   2.980   6.732 -0.3593 -1.0510  1.8272
   85GLY      N 1376   4.785   3.701   7.195 -0.3048 -0.2286 -0.5424
   85GLY     CA 1377   4.836   3.829   7.245 -0.7296  0.1769  0.0457
   85GLY      C 1378   4.894   3.927   7.134  0.9490  0.3198 -1.1911
   85GLY      O 1379   4.964   4.024   7.175  0.2219  0.8140 -0.2071
   85GLY      H 1380   4.684   3.703   7.185 -0.3261 -0.2840 -0.3397
   85GLY    HA2 1381   4.756   3.882   7.296 -0.7374  0.1860  0.0241
   85GLY    HA3 1382   4.922   3.809   7.308  0.6287 -1.1774 -1.9776
   86ASN      N 1383   4.868   3.898   7.011 -0.3824  0.0109  0.5674
   86ASN     CA 1384   4.920   3.968   6.893 -0.7872  0.8406 -1.1818
   86ASN      C 1385   4.820   3.999   6.792 -0.2377  0.0399  0.0639
   86ASN      O 1386   4.712   3.934   6.779 -0.7480  0.0175 -0.4313
   86ASN     CB 1387   5.031   3.876   6.832  0.3357 -0.9188  0.1678
   86ASN     CG 1388   5.151   3.842   6.919  0.2380  0.9024 -0.7720
   86ASN    OD1 1389   5.200   3.727   6.900  0.2159 -0.3700 -0.1854
   86ASN    ND2 1390   5.195   3.918   7.019  0.1074  0.2724  0.3283
   86ASN      H 1391   4.815   3.814   6.994  0.1590 -0.0984 -0.8078
   86ASN     HA 1392   4.972   4.057   6.929 -0.3318  0.3604 -0.6110
   86ASN    HB2 1393   4.979   3.798   6.776 -0.8033  0.8204 -1.4544
   86ASN    HB3 1394   5.077   3.936   6.753 -1.0075 -0.0676 -0.0315
   86ASN   HD21 1395   5.265   3.875   7.078  0.4945  0.9849  0.4080
   86ASN   HD22 1396   5.153   4.009   7.028  0.4273  0.7359 -1.8419
   87SER      N 1397   4.844   4.113   6.716  0.2593  0.9312  0.0135
   87SER     CA 1398   4.759   4.160   6.611 -0.3551 -1.0893  0.7247
   87SER      C 1399   4.780   4.100   6.466  0.7805 -0.1045 -0.6848
   87SER      O 1400   4.886   4.047   6.433 -0.4393 -0.0850  0.2726
   87SER     CB 1401   4.788   4.308   6.593  0.6610  0.5733  0.3617
   87SER     OG 1402   4.781   4.373   6.717  0.2197  0.2518 -0.7996
   87SER      H 1403   4.941   4.140   6.711  0.3242  0.6178 -0.9498
   87SER     HA 1404   4.655   4.146   6.641 -0.4831  0.2126  1.0510
   87SER    HB2 1405   4.893   4.320   6.564  0.6146  0.7798  0.2762
   87SER    HB3 1406   4.713   4.351   6.527 -0.4234 -1.2888  0.2451
   87SER     HG 1407   4.693   4.347   6.746 -0.0874  0.6308 -1.3570
   88PHE      N 1408   4.667   4.093   6.393  0.0362  0.3689  0.0753
   88PHE     CA 1409   4.647   4.026   6.265  0.0130 -0.2064 -0.4831
   88PHE      C 1410   4.590   4.125   6.161 -0.0159  0.3440 -0.3838
   88PHE      O 1411   4.505   4.200   6.197  0.4920  0.0391  0.0514
   88PHE     CB 1412   4.571   3.890   6.290 -0.3118 -0.2837 -0.3129
   88PHE     CG 1413   4.664   3.778   6.333 -0.0621 -0.1061  0.3530
   88PHE    CD1 1414   4.691   3.769   6.467 -0.6509  0.4615 -0.0114
   88PHE    CD2 1415   4.707   3.678   6.244  0.2598 -0.7598  0.0239
   88PHE    CE1 1416   4.758   3.660   6.518  0.2908  0.0843  0.5771
   88PHE    CE2 1417   4.785   3.575   6.291 -1.3371  0.4253 -0.3819
   88PHE     CZ 1418   4.821   3.569   6.430  0.5227  0.4707 -0.6727
   88PHE      H 1419   4.589   4.148   6.427 -0.6827 -0.7995  0.4143
   88PHE     HA 1420   4.750   4.002   6.238  0.4443  1.1039 -0.1268
   88PHE    HB2 1421   4.494   3.909   6.365 -0.2577  0.9419 -0.5339
   88PHE    HB3 1422   4.520   3.856   6.200  0.3036 -1.7301 -0.1642
   88PHE    HD1 1423   4.643   3.837   6.536  0.5272  0.8108  0.5218
   88PHE    HD2 1424   4.678   3.693   6.141 -0.7898 -0.9967  0.2551
   88PHE    HE1 1425   4.774   3.648   6.624  0.8984 -1.3441  0.3579
   88PHE    HE2 1426   4.820   3.502   6.220 -0.0692  0.2386  0.3707
   88PHE     HZ 1427   4.877   3.488   6.474 -1.0185 -0.2026  0.2002
   89MET      N 1428   4.652   4.122   6.046  0.2907 -0.1843  0.0044
   89MET     CA 1429   4.594   4.180   5.926 -0.1158 -0.1517 -0.5533
   89MET      C 1430   4.515   4.073   5.838 -0.0389 -0.1579 -0.2414
   89MET      O 1431   4.556   3.961   5.847 -0.0718  0.0558  0.4736
   89MET     CB 1432   4.706   4.239   5.836  0.3066  0.0642  0.1549
   89MET     CG 1433   4.785   4.361   5.892  0.0775  0.0447 -1.1879
   89MET     SD 1434   4.953   4.376   5.825 -0.0684 -0.1040 -0.0688
   89MET     CE 1435   4.921   4.399   5.654 -0.7651  0.5531  0.4143
   89MET      H 1436   4.719   4.047   6.036 -0.1638 -0.8363  1.3730
   89MET     HA 1437   4.527   4.263   5.945  0.6506  0.2714  0.4767
   89MET    HB2 1438   4.774   4.156   5.821  1.5954  1.1183 -0.1590
   89MET    HB3 1439   4.664   4.268   5.739  0.9088 -0.7688 -0.3764
   89MET    HG2 1440   4.724   4.451   5.884 -0.9447 -0.4568  0.1141
   89MET    HG3 1441   4.794   4.341   5.999  0.3288  0.6742 -1.0859
   89MET    HE1 1442   5.011   4.376   5.596 -1.5840 -0.6577 -0.4913
   89MET    HE2 1443   4.858   4.317   5.620  0.1937 -0.3920  0.8046
   89MET    HE3 1444   4.879   4.497   5.633 -0.6515  0.3516 -0.9855
   90VAL      N 1445   4.394   4.115   5.780  0.5033  0.1397 -0.7555
   90VAL     CA 1446   4.285   4.016   5.747 -0.6136  0.1414  0.8879
   90VAL      C 1447   4.262   4.022   5.600  0.1196 -0.6086  0.7977
   90VAL      O 1448   4.208   4.126   5.548 -0.2348  0.4965 -0.2042
   90VAL     CB 1449   4.159   4.052   5.827  0.3934 -0.5048  0.4567
   90VAL    CG1 1450   4.047   3.951   5.809  0.1830 -0.0111  0.5389
   90VAL    CG2 1451   4.184   4.052   5.981 -0.7514 -0.5639 -1.8445
   90VAL      H 1452   4.375   4.211   5.756 -0.4232  0.3889  0.7330
   90VAL     HA 1453   4.308   3.917   5.786 -0.4551  0.0240  0.5072
   90VAL     HB 1454   4.118   4.144   5.784 -0.2496 -1.0871 -0.2268
   90VAL   HG11 1455   4.038   3.943   5.701  0.0070 -0.3009  0.5735
   90VAL   HG12 1456   4.067   3.854   5.855  0.6138 -0.5300 -0.6648
   90VAL   HG13 1457   3.954   4.001   5.837 -0.7004 -0.2431 -1.6040
   90VAL   HG21 1458   4.224   3.958   6.018  0.9328  0.5488 -0.5201
   90VAL   HG22 1459   4.247   4.136   6.012 -0.6301 -1.1914 -0.1559
   90VAL   HG23 1460   4.088   4.061   6.032  0.1045  0.2263 -0.2025
   91PRO      N 1461   4.299   3.913   5.527  0.0996 -0.8048  0.3948
   91PRO     CA 1462   4.274   3.890   5.386 -0.8622 -0.0313  0.1387
   91PRO      C 1463   4.127   3.899   5.364  0.5001  0.3840  0.2433
   91PRO      O 1464   4.045   3.852   5.454 -0.1793 -0.6995 -0.2688
   91PRO     CB 1465   4.349   3.759   5.346  0.2697 -1.1832  0.9410
   91PRO     CG 1466   4.431   3.724   5.464 -0.3479 -0.0910 -0.4482
   91PRO     CD 1467   4.377   3.806   5.578 -0.4136 -0.5890  0.3504
   91PRO     HA 1468   4.330   3.967   5.332 -0.1357 -0.7760 -0.2096
   91PRO    HB2 1469   4.267   3.690   5.328 -0.8052 -0.0462  1.2261
   91PRO    HB3 1470   4.415   3.773   5.260 -0.3370  0.7446  0.7006
   91PRO    HG2 1471   4.411   3.617   5.478 -0.2690 -0.0822 -0.2586
   91PRO    HG3 1472   4.538   3.744   5.465 -0.4779  0.7483  0.9407
   91PRO    HD2 1473   4.464   3.848   5.629 -0.1515 -0.1520 -0.4190
   91PRO    HD3 1474   4.329   3.748   5.657 -0.4531 -0.1432  0.6627
   92VAL      N 1475   4.079   3.948   5.248  0.1974  1.1077  0.4166
   92VAL     CA 1476   3.930   3.959   5.226 -0.0878  0.2092  0.5746
   92VAL      C 1477   3.847   3.827   5.222 -0.2809 -0.2925  0.4236
   92VAL      O 1478   3.724   3.826   5.245 -0.4377 -0.3815 -0.6264
   92VAL     CB 1479   3.896   4.033   5.102 -0.1442 -1.0694 -0.0164
   92VAL    CG1 1480   3.919   4.190   5.112  0.7006 -0.3012  0.4334
   92VAL    CG2 1481   3.986   4.008   4.976  0.0465 -0.0612  1.0833
   92VAL      H 1482   4.140   3.966   5.170 -0.4481 -1.5721 -0.9417
   92VAL     HA 1483   3.893   4.016   5.312 -0.3559 -0.4616  0.9126
   92VAL     HB 1484   3.792   4.013   5.079 -0.7660  0.9718  0.6123
   92VAL   HG11 1485   3.866   4.236   5.028  1.4082 -0.5455 -0.1602
   92VAL   HG12 1486   3.867   4.225   5.202  0.9017  0.7404  0.1742
   92VAL   HG13 1487   4.023   4.220   5.109  0.8123 -0.3297 -2.7610
   92VAL   HG21 1488   3.985   3.906   4.938  0.6041  0.2300  0.2434
   92VAL   HG22 1489   3.933   4.054   4.893  0.8973 -0.2537  0.4043
   92VAL   HG23 1490   4.083   4.056   4.982  0.2184 -0.1134 -0.5097
   93ASP      N 1491   3.917   3.712   5.218  0.1094 -0.8076  0.7496
   93ASP     CA 1492   3.852   3.583   5.216 -0.0475 -0.3523 -0.3821
   93ASP      C 1493   3.882   3.508   5.350 -0.7221 -0.3071  0.8684
   93ASP      O 1494   3.843   3.396   5.351  0.2679  0.5131 -0.1209
   93ASP     CB 1495   3.887   3.498   5.093 -0.1084 -0.6883 -0.9366
   93ASP     CG 1496   4.026   3.432   5.099  0.3941  0.2072  0.5954
   93ASP    OD1 1497   4.128   3.496   5.150  0.4832 -0.0466 -0.1645
   93ASP    OD2 1498   4.037   3.313   5.046  0.2643 -0.7605  0.3432
   93ASP      H 1499   4.017   3.721   5.212 -0.0105  0.5833 -1.9416
   93ASP     HA 1500   3.744   3.601   5.208  0.0587  0.1719 -0.7281
   93ASP    HB2 1501   3.808   3.423   5.087  0.0822 -1.1330  0.8269
   93ASP    HB3 1502   3.876   3.556   5.001  0.9491 -0.0034 -0.6703
   94ALA      N 1503   3.944   3.564   5.450  0.5596 -0.8552 -0.6465
   94ALA     CA 1504   3.946   3.515   5.587 -0.3936  0.4423 -0.3137
   94ALA      C 1505   3.810   3.476   5.641 -0.9731  0.4780 -0.2574
   94ALA      O 1506   3.713   3.546   5.616  0.7134  0.7098 -0.4006
   94ALA     CB 1507   3.996   3.625   5.672 -0.2447  0.4880  0.2420
   94ALA      H 1508   3.966   3.662   5.441  1.2042 -1.0399 -1.2366
   94ALA     HA 1509   4.017   3.433   5.587 -0.5842  0.2744 -0.5237
   94ALA    HB1 1510   3.945   3.721   5.667 -0.5356  0.3931  1.1568
   94ALA    HB2 1511   4.010   3.591   5.774 -0.5943 -1.0244 -0.1666
   94ALA    HB3 1512   4.102   3.641   5.651  0.0444 -0.5396  0.7936
   95PRO      N 1513   3.805   3.375   5.730  0.2859  0.1112  0.6935
   95PRO     CA 1514   3.679   3.297   5.762 -0.6329  0.1888  1.3609
   95PRO      C 1515   3.590   3.384   5.851  0.1861 -0.2050  0.6206
   95PRO      O 1516   3.621   3.492   5.899  0.2786 -0.8394 -0.2648
   95PRO     CB 1517   3.738   3.173   5.836  0.0690 -0.8144  0.4543
   95PRO     CG 1518   3.867   3.215   5.892  0.4305  0.8728 -0.0342
   95PRO     CD 1519   3.918   3.311   5.795  0.1066 -1.5431  0.7905
   95PRO     HA 1520   3.619   3.264   5.677  0.5515 -0.8455  0.8553
   95PRO    HB2 1521   3.672   3.138   5.915 -1.5769 -0.2408 -0.5652
   95PRO    HB3 1522   3.744   3.091   5.765  0.3562  0.0706 -0.6051
   95PRO    HG2 1523   3.838   3.256   5.989  0.2593 -0.2200  0.4078
   95PRO    HG3 1524   3.935   3.130   5.900 -1.2785 -0.5657  0.4789
   95PRO    HD2 1525   3.980   3.258   5.723  0.7441  0.0145  0.1098
   95PRO    HD3 1526   3.987   3.382   5.839  0.0352 -0.8826 -0.1210
   96ASN      N 1527   3.462   3.327   5.879 -0.3590 -0.8823  0.2210
   96ASN     CA 1528   3.365   3.374   5.981  0.0362  0.4796 -0.0330
   96ASN      C 1529   3.321   3.263   6.079 -0.1549  0.3723 -0.4450
   96ASN      O 1530   3.257   3.173   6.030 -0.1607  0.3332 -0.0133
   96ASN     CB 1531   3.250   3.436   5.907 -0.4256  0.5261  0.0390
   96ASN     CG 1532   3.146   3.491   5.995  0.4978 -0.5358 -0.2611
   96ASN    OD1 1533   3.169   3.525   6.109  0.0682 -0.1292 -0.0370
   96ASN    ND2 1534   3.028   3.510   5.953  0.0416  0.2740 -0.2365
   96ASN      H 1535   3.431   3.253   5.817  0.3480 -0.9874 -0.0326
   96ASN     HA 1536   3.415   3.448   6.043  0.5972  0.1039 -0.0227
   96ASN    HB2 1537   3.275   3.517   5.838  0.0426 -0.8374 -1.5238
   96ASN    HB3 1538   3.202   3.373   5.833 -0.9248  1.0763 -0.1248
   96ASN   HD21 1539   2.968   3.554   6.021 -0.1656  0.3238 -0.4481
   96ASN   HD22 1540   3.016   3.517   5.853 -1.3615  1.1689 -0.0595
   97PRO      N 1541   3.368   3.270   6.210  0.4028  0.1684 -0.0161
   97PRO     CA 1542   3.457   3.374   6.266  0.3231  0.6712 -0.4892
   97PRO      C 1543   3.602   3.358   6.207 -0.1216 -0.0822 -1.1671
   97PRO      O 1544   3.635   3.262   6.144  0.2487 -0.3465  0.9783
   97PRO     CB 1545   3.448   3.353   6.420  0.1170 -1.3986  0.2879
   97PRO     CG 1546   3.420   3.207   6.436 -0.1550 -0.2484 -0.8591
   97PRO     CD 1547   3.328   3.175   6.315 -0.4727  0.2328  0.4436
   97PRO     HA 1548   3.405   3.468   6.249 -0.5590  0.5789  1.2875
   97PRO    HB2 1549   3.531   3.381   6.484 -0.0097 -0.4188  0.0489
   97PRO    HB3 1550   3.360   3.413   6.444 -0.5146 -1.8231 -0.8333
   97PRO    HG2 1551   3.512   3.153   6.416 -0.1068 -0.4785 -0.0730
   97PRO    HG3 1552   3.376   3.182   6.532  0.5844  0.4094 -0.3319
   97PRO    HD2 1553   3.337   3.072   6.280  0.3225  0.2952  0.4203
   97PRO    HD3 1554   3.224   3.201   6.336 -0.3777  2.3462 -1.0504
   98TYR      N 1555   3.694   3.454   6.243  0.2450  0.4382  0.1542
   98TYR     CA 1556   3.837   3.452   6.196  0.2789  1.0192 -0.1231
   98TYR      C 1557   3.924   3.342   6.255 -0.6393 -0.4047  0.3817
   98TYR      O 1558   3.902   3.296   6.361  0.3661 -0.1056 -0.0972
   98TYR     CB 1559   3.908   3.584   6.232 -0.0661  0.9414  0.2397
   98TYR     CG 1560   3.866   3.708   6.161  0.1776 -0.5099  0.7404
   98TYR    CD1 1561   3.837   3.696   6.022  0.5534 -0.6481 -0.0324
   98TYR    CD2 1562   3.843   3.827   6.234  0.1959 -0.3617  0.1572
   98TYR    CE1 1563   3.773   3.801   5.958 -0.2008 -0.5045 -0.0478
   98TYR    CE2 1564   3.781   3.932   6.169  0.6285 -0.3386 -0.1713
   98TYR     CZ 1565   3.743   3.919   6.034  0.3849  0.2370  0.1207
   98TYR     OH 1566   3.673   4.021   5.980  0.4812  0.2691  0.8051
   98TYR      H 1567   3.664   3.525   6.308  1.3759  0.3549  0.8275
   98TYR     HA 1568   3.839   3.438   6.088  1.5228 -0.3454  0.0153
   98TYR    HB2 1569   3.899   3.606   6.338 -0.4118  0.6602  0.2728
   98TYR    HB3 1570   4.012   3.571   6.200 -0.1423 -0.3431  0.4114
   98TYR    HD1 1571   3.861   3.609   5.962 -0.8303 -0.5841 -0.7631
   98TYR    HD2 1572   3.858   3.838   6.340 -0.4462  0.7100  0.1724
   98TYR    HE1 1573   3.761   3.793   5.851  0.6030  0.0062 -0.1934
   98TYR    HE2 1574   3.750   4.023   6.220 -0.7159 -0.2741 -0.9995
   98TYR     HH 1575   3.633   4.074   6.050 -1.0643 -0.1880  0.3540
   99ARG      N 1576   4.033   3.303   6.181 -0.4383 -0.0995  0.1915
   99ARG     CA 1577   4.144   3.213   6.220  0.6499 -1.0177 -0.0789
   99ARG      C 1578   4.275   3.265   6.174  0.0858  0.6726 -0.3825
   99ARG      O 1579   4.290   3.329   6.072  0.1933  0.5170 -0.0201
   99ARG     CB 1580   4.127   3.069   6.174 -0.4339  0.1753  0.5331
   99ARG     CG 1581   4.004   2.991   6.229  0.1609  0.5365 -0.0586
   99ARG     CD 1582   4.029   2.838   6.216  0.8479 -0.8428  0.7219
   99ARG     NE 1583   4.145   2.794   6.296  0.9932  1.1716  0.2028
   99ARG     CZ 1584   4.134   2.758   6.428 -0.5860 -0.2978  0.0500
   99ARG    NH1 1585   4.031   2.776   6.499  0.0538  0.0484 -0.1366
   99ARG    NH2 1586   4.242   2.713   6.486  0.3882 -0.2344 -0.3727
   99ARG      H 1587   4.049   3.353   6.095  1.3848  0.2385  0.6423
   99ARG     HA 1588   4.149   3.210   6.329 -0.2478  0.7855  0.0802
   99ARG    HB2 1589   4.118   3.069   6.065  0.4912  0.8370  0.4288
   99ARG    HB3 1590   4.225   3.021   6.185 -0.2954  0.2879 -0.1150
   99ARG    HG2 1591   3.973   3.010   6.332  0.1960  0.2037  0.0152
   99ARG    HG3 1592   3.917   3.022   6.172 -0.1695 -0.5515 -0.1852
   99ARG    HD2 1593   3.937   2.792   6.253  0.2114  0.3174  0.6610
   99ARG    HD3 1594   4.043   2.821   6.109 -1.1272 -1.3054  0.4593
   99ARG     HE 1595   4.229   2.768   6.246 -0.1661 -1.2341 -0.8191
   99ARG   HH11 1596   4.030   2.735   6.591 -0.0660  0.2420 -0.0508
   99ARG   HH12 1597   3.947   2.810   6.454 -0.5902 -0.5010  0.5935
   99ARG   HH21 1598   4.252   2.711   6.586  1.6363 -0.8002 -0.4733
   99ARG   HH22 1599   4.321   2.690   6.427  0.2962  1.4514 -1.2942
  100SER      N 1600   4.376   3.245   6.261  0.9613 -0.0017  0.3433
  100SER     CA 1601   4.506   3.303   6.250  0.4985 -0.8255 -0.0307
  100SER      C 1602   4.593   3.238   6.141  0.4330 -0.1928  0.0773
  100SER      O 1603   4.680   3.303   6.084  0.3364 -0.7373 -0.0378
  100SER     CB 1604   4.575   3.302   6.382 -1.3245 -0.6308 -0.7621
  100SER     OG 1605   4.521   3.387   6.485  0.5025 -0.3234 -0.2106
  100SER      H 1606   4.357   3.180   6.336  0.1318  0.1719  0.3077
  100SER     HA 1607   4.496   3.408   6.221 -0.7654 -1.0960 -0.7186
  100SER    HB2 1608   4.597   3.205   6.425  1.0035  0.0847 -0.0330
  100SER    HB3 1609   4.676   3.343   6.374 -1.3596  0.0243  1.1715
  100SER     HG 1610   4.557   3.475   6.470  0.9489 -0.4094  0.2898
  101GLU      N 1611   4.571   3.108   6.115 -0.8034 -0.1203  0.2679
  101GLU     CA 1612   4.620   3.038   5.995  0.4375 -0.1157  1.0967
  101GLU      C 1613   4.536   3.074   5.866 -0.5919 -0.0415  0.3300
  101GLU      O 1614   4.543   3.005   5.762  0.8978  0.1844 -0.4520
  101GLU     CB 1615   4.626   2.881   6.021 -0.5033 -0.5168 -0.2917
  101GLU     CG 1616   4.495   2.805   6.042  0.5156 -1.4668  0.0852
  101GLU     CD 1617   4.461   2.804   6.190  0.2212 -0.7780 -0.8847
  101GLU    OE1 1618   4.429   2.913   6.261  0.0527 -0.4701  0.0786
  101GLU    OE2 1619   4.443   2.696   6.253 -0.1464 -0.8119 -0.3608
  101GLU      H 1620   4.513   3.062   6.184 -0.3069 -0.1227  0.6981
  101GLU     HA 1621   4.725   3.061   5.977  0.3800 -0.8311 -0.4679
  101GLU    HB2 1622   4.663   2.836   5.928 -0.3997 -1.2018  0.0708
  101GLU    HB3 1623   4.698   2.850   6.096 -0.0015  0.1624 -0.4696
  101GLU    HG2 1624   4.418   2.857   5.984  0.9921 -1.5232 -0.6294
  101GLU    HG3 1625   4.489   2.702   6.006 -0.9704 -1.3296 -0.1743
  102ASN      N 1626   4.466   3.190   5.866 -0.0945  0.7672 -0.5938
  102ASN     CA 1627   4.399   3.249   5.749 -0.2113 -0.2256  0.6137
  102ASN      C 1628   4.411   3.400   5.740 -0.3849 -0.4024 -0.5717
  102ASN      O 1629   4.344   3.475   5.666  0.1185  0.7654 -0.0340
  102ASN     CB 1630   4.255   3.215   5.738 -0.1158  1.0611 -0.1246
  102ASN     CG 1631   4.229   3.059   5.726 -0.8398  0.0473 -0.7314
  102ASN    OD1 1632   4.200   2.999   5.829  0.0387  0.5506  0.1916
  102ASN    ND2 1633   4.238   2.998   5.613  0.1454 -0.2954 -0.0676
  102ASN      H 1634   4.444   3.234   5.954 -0.0436 -0.3458  0.0135
  102ASN     HA 1635   4.446   3.207   5.660  0.1425  0.3126  0.5419
  102ASN    HB2 1636   4.205   3.246   5.830  0.1204  0.8249  0.0881
  102ASN    HB3 1637   4.201   3.257   5.653 -2.4394  1.2769  1.2714
  102ASN   HD21 1638   4.232   2.898   5.616  1.3784 -0.4346 -0.7797
  102ASN   HD22 1639   4.269   3.040   5.526 -1.2262  0.6969 -0.1412
  103CYS      N 1640   4.503   3.451   5.822 -1.3199 -0.9870 -0.5748
  103CYS     CA 1641   4.531   3.601   5.850  1.2104  1.6037 -0.2554
  103CYS      C 1642   4.685   3.616   5.853  0.0158  0.6818 -0.1489
  103CYS      O 1643   4.750   3.523   5.903 -0.1902 -0.4543  0.2606
  103CYS     CB 1644   4.446   3.648   5.971  0.1754  0.0305 -0.0046
  103CYS     SG 1645   4.264   3.636   5.945  0.6781 -0.0518 -0.3924
  103CYS      H 1646   4.555   3.388   5.882  0.9308  0.9835 -0.1253
  103CYS     HA 1647   4.505   3.660   5.762 -0.2074 -0.1275 -1.1260
  103CYS    HB2 1648   4.461   3.591   6.063 -1.1724 -0.5689 -0.1179
  103CYS    HB3 1649   4.478   3.748   5.997  0.6332 -0.2992  0.7661
  103CYS     HG 1650   4.263   3.503   5.933  0.3782 -0.0265 -0.6590
  104LEU      N 1651   4.746   3.726   5.815 -0.2742 -0.5522  0.6621
  104LEU     CA 1652   4.892   3.747   5.851  0.6426 -0.7849 -0.5147
  104LEU      C 1653   4.910   3.811   5.990 -0.7027 -0.5694 -0.2843
  104LEU      O 1654   4.838   3.901   6.032  0.3665  0.7769  0.3295
  104LEU     CB 1655   4.965   3.848   5.756  0.8919  0.5680 -1.1448
  104LEU     CG 1656   5.005   3.785   5.624  0.2480  0.0852  0.3142
  104LEU    CD1 1657   4.891   3.763   5.532  0.5962  0.0172 -0.5612
  104LEU    CD2 1658   5.087   3.895   5.550 -0.8515 -0.6595 -1.2209
  104LEU      H 1659   4.687   3.805   5.792 -0.9949 -0.9717  0.9808
  104LEU     HA 1660   4.942   3.650   5.850  0.3651 -0.9674  0.6639
  104LEU    HB2 1661   4.893   3.928   5.739 -2.2440 -1.6879 -0.3277
  104LEU    HB3 1662   5.056   3.886   5.802  0.2484  0.3129  0.4930
  104LEU     HG 1663   5.071   3.699   5.630  1.1955  0.7534 -0.0012
  104LEU   HD11 1664   4.929   3.731   5.435 -0.2108 -0.0962 -0.8498
  104LEU   HD12 1665   4.827   3.687   5.577 -0.5382  0.5982 -1.1231
  104LEU   HD13 1666   4.836   3.857   5.526  0.4322  0.0088  0.4572
  104LEU   HD21 1667   5.029   3.987   5.561  0.0266 -0.1620 -0.3540
  104LEU   HD22 1668   5.177   3.912   5.609 -1.5013  1.0732 -0.5731
  104LEU   HD23 1669   5.121   3.877   5.448 -0.0636  0.6858 -1.2496
  105CYS      N 1670   5.009   3.768   6.068  0.2009 -0.0074  0.6431
  105CYS     CA 1671   5.045   3.824   6.191 -0.3757 -0.4910 -0.6880
  105CYS      C 1672   5.134   3.951   6.175 -0.3100 -0.2106 -0.6281
  105CYS      O 1673   5.233   3.951   6.102  0.3622  0.0092  0.0723
  105CYS     CB 1674   5.107   3.723   6.294 -0.2969 -0.2358 -0.7971
  105CYS     SG 1675   5.102   3.799   6.461 -0.4641  0.0807 -0.3325
  105CYS      H 1676   5.066   3.694   6.031  0.5572  0.3181  0.5388
  105CYS     HA 1677   4.953   3.858   6.237  0.2039  0.5631 -0.2458
  105CYS    HB2 1678   5.040   3.637   6.299 -0.3597 -0.1644  1.0779
  105CYS    HB3 1679   5.207   3.691   6.268  0.0666  0.1939  0.0021
  105CYS     HG 1680   4.986   3.760   6.514 -0.4974 -0.2838 -0.6614
  106VAL      N 1681   5.093   4.063   6.237 -0.5918  0.2194 -0.2057
  106VAL     CA 1682   5.164   4.192   6.242  0.2209  0.0365  0.1502
  106VAL      C 1683   5.301   4.173   6.310  0.6606  0.2135 -0.3600
  106VAL      O 1684   5.395   4.226   6.260  0.6330  0.6925 -0.1585
  106VAL     CB 1685   5.069   4.284   6.320  0.1660 -0.7046 -0.2079
  106VAL    CG1 1686   5.147   4.418   6.351 -0.1450  1.9187 -0.0549
  106VAL    CG2 1687   4.932   4.331   6.251 -0.4705  0.4220 -1.1946
  106VAL      H 1688   5.007   4.056   6.289 -0.2641  0.4802  0.3905
  106VAL     HA 1689   5.173   4.235   6.143 -0.4259 -0.6848 -0.2508
  106VAL     HB 1690   5.043   4.243   6.418  1.1969 -0.4992  0.1886
  106VAL   HG11 1691   5.230   4.385   6.413 -0.0683  0.3496 -0.9090
  106VAL   HG12 1692   5.194   4.467   6.265  1.3015  0.3865 -0.2483
  106VAL   HG13 1693   5.094   4.482   6.421  0.1180  0.4170  1.6489
  106VAL   HG21 1694   4.872   4.387   6.324 -0.5738 -0.7863 -0.2806
  106VAL   HG22 1695   4.944   4.390   6.161 -0.2092  0.0295 -1.4257
  106VAL   HG23 1696   4.878   4.238   6.234  0.3931 -0.4293  0.2522
  107GLN      N 1697   5.304   4.105   6.420 -0.1024  0.4174 -1.4830
  107GLN     CA 1698   5.419   4.063   6.505  0.2584 -0.3642  1.5623
  107GLN      C 1699   5.519   3.971   6.430 -0.4494  0.5509  0.2158
  107GLN      O 1700   5.636   3.974   6.473  0.2613 -0.0263 -0.1278
  107GLN     CB 1701   5.372   4.013   6.644 -0.4055 -0.7790  0.0641
  107GLN     CG 1702   5.334   4.130   6.742 -0.3263  1.5443  0.5149
  107GLN     CD 1703   5.229   4.223   6.702 -0.2896 -0.1043 -0.2321
  107GLN    OE1 1704   5.118   4.188   6.662  0.6212  0.3692  0.0552
  107GLN    NE2 1705   5.247   4.351   6.717 -0.7212 -1.2289  0.2016
  107GLN      H 1706   5.221   4.052   6.443  1.0843 -0.6894  0.8576
  107GLN     HA 1707   5.473   4.156   6.518 -1.3624  0.9668 -0.0623
  107GLN    HB2 1708   5.288   3.945   6.631 -0.5045 -0.5113 -0.8375
  107GLN    HB3 1709   5.451   3.957   6.692  0.3592  0.1499 -0.0467
  107GLN    HG2 1710   5.306   4.074   6.832 -0.2380 -0.5424 -0.6304
  107GLN    HG3 1711   5.426   4.181   6.770  0.0008  0.9095  0.6273
  107GLN   HE21 1712   5.169   4.415   6.715 -0.5210 -0.9889 -0.1867
  107GLN   HE22 1713   5.326   4.390   6.766 -0.6103 -0.2382 -0.7000
  108ASN      N 1714   5.481   3.904   6.323  0.1284 -0.3852  0.4427
  108ASN     CA 1715   5.572   3.841   6.227 -0.9370 -1.0835  0.4868
  108ASN      C 1716   5.622   3.946   6.120 -0.3998 -0.1075 -0.1637
  108ASN      O 1717   5.745   3.948   6.088  0.1346  0.4060  0.2793
  108ASN     CB 1718   5.510   3.716   6.167 -0.0246  1.6377 -0.8666
  108ASN     CG 1719   5.494   3.602   6.273 -0.4402  0.0605 -0.4173
  108ASN    OD1 1720   5.404   3.609   6.352 -0.1402 -0.1654 -0.0272
  108ASN    ND2 1721   5.578   3.502   6.272 -0.0077  0.1550  0.4915
  108ASN      H 1722   5.383   3.893   6.304  0.1576  0.1859 -0.1184
  108ASN     HA 1723   5.663   3.820   6.283  0.5405  0.5111 -1.0649
  108ASN    HB2 1724   5.410   3.732   6.127 -0.2948 -0.4022 -1.1868
  108ASN    HB3 1725   5.575   3.684   6.086  0.0448  0.9601 -0.5566
  108ASN   HD21 1726   5.575   3.442   6.353  1.4187 -0.7746 -0.0755
  108ASN   HD22 1727   5.652   3.484   6.206 -0.9859  0.0672 -0.6360
  109ILE      N 1728   5.536   4.030   6.061  0.4804 -0.0260 -0.1190
  109ILE     CA 1729   5.580   4.131   5.964 -0.7057 -0.2588 -0.8227
  109ILE      C 1730   5.671   4.228   6.037 -0.4866 -0.0916  0.3813
  109ILE      O 1731   5.772   4.260   5.976 -0.2545 -0.4371 -0.3133
  109ILE     CB 1732   5.462   4.204   5.913  0.3897  0.0347 -0.4543
  109ILE    CG1 1733   5.364   4.100   5.848  0.3124 -0.2230  0.7986
  109ILE    CG2 1734   5.506   4.311   5.823 -0.1681 -0.5172 -0.0888
  109ILE    CD1 1735   5.222   4.157   5.818  0.9144  0.2295 -0.2024
  109ILE      H 1736   5.438   4.034   6.085  0.4651  2.2884 -0.2023
  109ILE     HA 1737   5.637   4.089   5.881  0.0227  1.1151 -1.0810
  109ILE     HB 1738   5.411   4.260   5.992 -0.7895 -1.0988 -0.3489
  109ILE   HG12 1739   5.412   4.069   5.755 -0.3868 -1.2928  0.7552
  109ILE   HG13 1740   5.348   4.012   5.910 -0.3481 -1.1823 -0.6205
  109ILE   HG21 1741   5.551   4.265   5.735  0.3533  0.0963 -0.1638
  109ILE   HG22 1742   5.427   4.373   5.780  0.8669  0.7100 -0.3439
  109ILE   HG23 1743   5.576   4.380   5.870  0.0065 -0.7638  0.0148
  109ILE   HD11 1744   5.223   4.248   5.758  0.0808  0.4843  0.1349
  109ILE   HD12 1745   5.163   4.078   5.771  0.2482  0.3506  0.3951
  109ILE   HD13 1746   5.168   4.183   5.909  0.7677  0.2339 -0.2907
  110LEU      N 1747   5.647   4.260   6.163 -0.1151 -0.4346 -0.0052
  110LEU     CA 1748   5.744   4.334   6.245 -0.2441  0.2607 -0.5029
  110LEU      C 1749   5.884   4.265   6.263  0.0859  0.1383 -0.1179
  110LEU      O 1750   5.988   4.322   6.232 -0.2435 -0.1644 -0.8485
  110LEU     CB 1751   5.685   4.343   6.388 -0.2423 -0.6564 -0.8330
  110LEU     CG 1752   5.589   4.467   6.405 -0.1465  0.3366  0.8126
  110LEU    CD1 1753   5.497   4.448   6.532 -0.3007  0.1574  1.4996
  110LEU    CD2 1754   5.661   4.600   6.420 -0.0614 -0.3564  0.1112
  110LEU      H 1755   5.565   4.216   6.201 -0.2219  0.2722  0.6279
  110LEU     HA 1756   5.761   4.432   6.199  0.6666  0.1001 -0.5306
  110LEU    HB2 1757   5.637   4.252   6.422  0.0027 -0.4484  0.1353
  110LEU    HB3 1758   5.761   4.363   6.464 -0.0425  0.0316 -1.1959
  110LEU     HG 1759   5.534   4.470   6.310 -0.6933 -2.3621  0.8643
  110LEU   HD11 1760   5.425   4.529   6.539 -0.3948  0.1211  1.0468
  110LEU   HD12 1761   5.447   4.351   6.523 -0.0245  0.0392  1.1680
  110LEU   HD13 1762   5.569   4.439   6.614  1.1099 -0.8874  0.2747
  110LEU   HD21 1763   5.592   4.681   6.440  0.2449 -0.1321  0.2801
  110LEU   HD22 1764   5.737   4.596   6.498  0.0158  0.1711  0.0690
  110LEU   HD23 1765   5.710   4.628   6.326  1.1413 -0.6231  0.6163
  111LYS      N 1766   5.887   4.137   6.295 -1.4623  0.7403  0.3719
  111LYS     CA 1767   6.011   4.066   6.306 -0.0952  0.7121 -0.1732
  111LYS      C 1768   6.086   4.049   6.173 -0.1280 -0.6414  0.5009
  111LYS      O 1769   6.212   4.055   6.164 -0.2166  0.0079 -0.6565
  111LYS     CB 1770   6.000   3.926   6.384  1.6066 -1.4416  0.9773
  111LYS     CG 1771   6.126   3.864   6.432 -0.6460 -0.0741  0.5203
  111LYS     CD 1772   6.099   3.733   6.503 -0.0050  0.0334  0.7529
  111LYS     CE 1773   6.196   3.692   6.611  0.3183  0.0675  0.2547
  111LYS     NZ 1774   6.319   3.628   6.562  1.2966 -1.0415 -0.5418
  111LYS      H 1775   5.800   4.090   6.315 -0.4943 -1.1527  0.6434
  111LYS     HA 1776   6.073   4.134   6.365 -0.3158  1.0542 -0.3304
  111LYS    HB2 1777   5.938   3.950   6.470  0.9980 -0.5168  0.3224
  111LYS    HB3 1778   5.942   3.862   6.316  0.5816 -0.3565  0.7647
  111LYS    HG2 1779   6.187   3.837   6.346 -0.8896  0.1211  0.2846
  111LYS    HG3 1780   6.167   3.931   6.508 -0.1562  0.3928 -0.1316
  111LYS    HD2 1781   6.009   3.743   6.564 -0.5580 -0.4824  0.0626
  111LYS    HD3 1782   6.086   3.653   6.430  0.7304  0.7470 -0.2012
  111LYS    HE2 1783   6.222   3.785   6.663 -0.2434  0.3564  0.0356
  111LYS    HE3 1784   6.145   3.627   6.681  0.6883 -0.8471 -0.2991
  111LYS    HZ1 1785   6.288   3.561   6.493 -1.1163  0.0534 -0.7578
  111LYS    HZ2 1786   6.362   3.698   6.503  0.3311 -0.4546 -0.5919
  111LYS    HZ3 1787   6.372   3.598   6.642  0.3055 -0.1587  0.5238
  112LEU      N 1788   6.015   4.032   6.061  0.3108  0.6917 -0.0186
  112LEU     CA 1789   6.070   4.026   5.923  0.2002 -0.0968  0.2906
  112LEU      C 1790   6.137   4.164   5.886 -0.0796  0.3114 -0.3091
  112LEU      O 1791   6.245   4.166   5.829 -0.6475 -0.4524  0.4408
  112LEU     CB 1792   5.961   3.998   5.808  0.0844  0.9406 -0.6547
  112LEU     CG 1793   5.909   3.854   5.796  0.2314 -0.4768 -0.2564
  112LEU    CD1 1794   5.809   3.863   5.671 -0.8805  0.0081 -0.1368
  112LEU    CD2 1795   6.017   3.754   5.762 -1.9257  1.0092 -0.2965
  112LEU      H 1796   5.915   4.022   6.071  0.4131 -1.6525 -0.4111
  112LEU     HA 1797   6.145   3.947   5.910 -0.4525 -0.6372 -0.3800
  112LEU    HB2 1798   5.878   4.068   5.818 -0.8443 -0.2231  0.5175
  112LEU    HB3 1799   6.020   4.018   5.718  0.8013 -0.6946 -0.6090
  112LEU     HG 1800   5.845   3.828   5.880 -0.3080  0.3868 -0.3748
  112LEU   HD11 1801   5.740   3.946   5.689  0.2546  0.8032  0.8262
  112LEU   HD12 1802   5.863   3.879   5.578  1.2362  2.9707  1.2665
  112LEU   HD13 1803   5.753   3.771   5.655  0.1217 -0.6008 -0.2994
  112LEU   HD21 1804   5.974   3.656   5.743  0.4630 -0.1529 -0.4752
  112LEU   HD22 1805   6.073   3.795   5.678 -0.6318 -0.0770 -0.0280
  112LEU   HD23 1806   6.092   3.736   5.839 -1.7060 -1.5933 -0.9307
  113MET      N 1807   6.062   4.277   5.912 -0.3968  0.1816  0.7550
  113MET     CA 1808   6.115   4.414   5.899  0.8118 -0.0899 -0.4440
  113MET      C 1809   6.241   4.445   5.988  0.1990  0.4813  0.9198
  113MET      O 1810   6.329   4.514   5.941  0.3491 -0.5672  0.1230
  113MET     CB 1811   5.997   4.510   5.942  0.5971  0.2361  0.2311
  113MET     CG 1812   6.013   4.655   5.915  0.1680 -0.7524  0.1992
  113MET     SD 1813   5.860   4.747   5.948 -0.2049  0.0952  0.3876
  113MET     CE 1814   5.787   4.722   5.779 -0.5388 -0.3413 -0.4765
  113MET      H 1815   5.965   4.263   5.939 -0.9282 -0.1966 -1.1014
  113MET     HA 1816   6.129   4.436   5.793 -1.6000  0.8191 -0.7169
  113MET    HB2 1817   5.904   4.487   5.889 -0.0376  0.7967  1.0437
  113MET    HB3 1818   5.970   4.492   6.047 -0.2465  0.3390  0.0439
  113MET    HG2 1819   6.099   4.696   5.968 -0.4180 -0.6277  1.1033
  113MET    HG3 1820   6.040   4.670   5.811  0.5421 -0.7127  0.2961
  113MET    HE1 1821   5.807   4.812   5.720  0.2447  0.5257  1.0071
  113MET    HE2 1822   5.852   4.650   5.729  1.8325  1.1783  0.0754
  113MET    HE3 1823   5.680   4.704   5.779 -0.6139 -0.2175 -2.0804
  114GLN      N 1824   6.260   4.371   6.099 -0.0476 -1.1245 -0.4213
  114GLN     CA 1825   6.372   4.385   6.193 -0.4243  0.0302  0.0119
  114GLN      C 1826   6.503   4.336   6.134  0.2121  0.0742 -0.4036
  114GLN      O 1827   6.608   4.358   6.191 -0.4452 -0.0817 -0.0258
  114GLN     CB 1828   6.351   4.320   6.331  0.4462 -0.1465 -0.1458
  114GLN     CG 1829   6.262   4.405   6.427  0.0820 -0.0999  0.3610
  114GLN     CD 1830   6.336   4.528   6.479  0.3256 -0.1093  0.6742
  114GLN    OE1 1831   6.369   4.616   6.404 -0.8379  0.4673  0.5797
  114GLN    NE2 1832   6.354   4.543   6.604 -0.1063  0.2210 -0.8254
  114GLN      H 1833   6.179   4.327   6.139  0.1793  0.1137  1.7217
  114GLN     HA 1834   6.385   4.492   6.207 -0.1673 -0.1431  1.2764
  114GLN    HB2 1835   6.297   4.227   6.314  0.3533 -0.1263  0.0280
  114GLN    HB3 1836   6.441   4.302   6.390  0.0340  0.2709  0.6487
  114GLN    HG2 1837   6.174   4.429   6.367  0.0750  0.0616  0.4358
  114GLN    HG3 1838   6.228   4.342   6.509 -0.4935 -0.7368 -0.3356
  114GLN   HE21 1839   6.408   4.622   6.638  0.4614 -0.4893  0.0259
  114GLN   HE22 1840   6.315   4.473   6.666 -1.4003  0.5439 -1.2180
  115GLU      N 1841   6.497   4.261   6.028  0.4106  1.3219 -0.7047
  115GLU     CA 1842   6.619   4.203   5.958  0.8236 -1.0267 -1.0747
  115GLU      C 1843   6.698   4.315   5.887 -1.0007  1.1511 -0.1174
  115GLU      O 1844   6.823   4.299   5.871  0.2831  0.3565 -0.4350
  115GLU     CB 1845   6.575   4.098   5.858 -0.3234  0.3067 -0.0818
  115GLU     CG 1846   6.511   3.974   5.918 -0.2880  0.1838 -0.2903
  115GLU     CD 1847   6.602   3.906   6.019  0.2593 -0.3964  0.2443
  115GLU    OE1 1848   6.720   3.888   5.980 -0.1433 -0.3737 -0.1518
  115GLU    OE2 1849   6.556   3.858   6.124  0.2176 -0.3056 -0.8273
  115GLU      H 1850   6.412   4.233   5.981  0.2588  0.5139  0.0049
  115GLU     HA 1851   6.683   4.153   6.031 -0.2330 -0.8471  0.0519
  115GLU    HB2 1852   6.510   4.138   5.780 -0.4740 -2.0767 -1.3700
  115GLU    HB3 1853   6.664   4.074   5.800 -0.9448  0.1778 -1.0460
  115GLU    HG2 1854   6.428   4.006   5.981  0.3891  0.5094  0.4725
  115GLU    HG3 1855   6.501   3.896   5.843  1.1006 -0.2144 -0.1300
  116LYS      N 1856   6.629   4.421   5.844 -0.8037 -0.1942 -0.3276
  116LYS     CA 1857   6.669   4.503   5.729 -0.0329 -0.5666 -0.1344
  116LYS      C 1858   6.746   4.627   5.778 -0.2763  1.1052 -0.1104
  116LYS      O 1859   6.690   4.715   5.845  0.4460 -0.2585 -0.4438
  116LYS     CB 1860   6.551   4.557   5.649  0.3439  1.2290  0.7264
  116LYS     CG 1861   6.448   4.445   5.596  0.2532  0.7019 -1.0684
  116LYS     CD 1862   6.513   4.359   5.493  0.3849  1.0849  0.5701
  116LYS     CE 1863   6.426   4.236   5.466  0.8661 -0.0387 -1.4976
  116LYS     NZ 1864   6.453   4.180   5.341  0.3468  0.5826  0.0028
  116LYS      H 1865   6.542   4.444   5.889 -0.2891  0.4160  0.4124
  116LYS     HA 1866   6.741   4.447   5.669  0.7861  0.8425 -0.5651
  116LYS    HB2 1867   6.500   4.627   5.715 -1.5383  0.0093  0.7019
  116LYS    HB3 1868   6.582   4.615   5.562 -0.1463 -0.9057 -1.0322
  116LYS    HG2 1869   6.423   4.382   5.682  1.1731  1.2444 -0.3662
  116LYS    HG3 1870   6.359   4.492   5.555 -0.9848 -0.1015  0.4598
  116LYS    HD2 1871   6.522   4.414   5.399 -0.1789  0.2570 -0.0105
  116LYS    HD3 1872   6.606   4.314   5.527 -0.0436 -0.0361  0.3746
  116LYS    HE2 1873   6.445   4.159   5.540  0.6244  0.6769 -0.6636
  116LYS    HE3 1874   6.322   4.258   5.489  0.9084 -1.4742  0.4804
  116LYS    HZ1 1875   6.435   4.248   5.268 -0.5058 -0.0667 -0.4211
  116LYS    HZ2 1876   6.549   4.149   5.339  0.2536  0.2983 -0.6254
  116LYS    HZ3 1877   6.399   4.099   5.315  0.4347  0.3814  0.4387
  117GLU      N 1878   6.876   4.627   5.743 -0.3170 -0.0777 -0.0017
  117GLU     CA 1879   6.961   4.740   5.765  0.4606 -1.0464 -0.0162
  117GLU      C 1880   6.925   4.858   5.673 -0.7445 -0.6450 -0.3338
  117GLU      O 1881   6.957   4.866   5.554 -0.2942  0.3740 -0.3908
  117GLU     CB 1882   7.113   4.711   5.755  1.8230  0.1181  1.0619
  117GLU     CG 1883   7.200   4.820   5.819 -0.3711  1.0728  0.2587
  117GLU     CD 1884   7.347   4.769   5.836  0.1716  0.7516  0.2781
  117GLU    OE1 1885   7.431   4.852   5.872 -0.3869 -0.3638 -0.2414
  117GLU    OE2 1886   7.381   4.650   5.811  0.9096  0.0439 -0.9030
  117GLU      H 1887   6.918   4.547   5.699  0.2027  0.1046  0.1511
  117GLU     HA 1888   6.936   4.779   5.864 -0.3522  0.3664 -0.7136
  117GLU    HB2 1889   7.123   4.615   5.805  0.4336 -0.6013  0.0982
  117GLU    HB3 1890   7.136   4.688   5.651  0.0805 -0.7686  0.7880
  117GLU    HG2 1891   7.188   4.915   5.765 -0.7877  0.5633 -0.5887
  117GLU    HG3 1892   7.169   4.838   5.922  0.2286 -1.2144  0.9475
  118THR      N 1893   6.840   4.952   5.715 -0.4292  0.4361 -0.1946
  118THR     CA 1894   6.769   5.060   5.645 -0.2340  0.7991 -0.0494
  118THR      C 1895   6.747   5.181   5.730  1.0289  0.3083 -0.1967
  118THR      O 1896   6.766   5.179   5.854 -0.4357  0.0190 -0.2495
  118THR     CB 1897   6.649   4.999   5.581 -0.2743  0.0169 -0.0069
  118THR    OG1 1898   6.605   5.064   5.466 -0.2667  0.1180 -0.0021
  118THR    CG2 1899   6.529   4.990   5.669  0.0442  0.2541 -0.5396
  118THR      H 1900   6.811   4.937   5.810 -0.9488  1.6880 -0.1130
  118THR     HA 1901   6.838   5.079   5.563 -0.4580 -1.5799 -0.9521
  118THR     HB 1902   6.670   4.895   5.556 -1.3782 -0.5759  1.2947
  118THR    HG1 1903   6.686   5.074   5.416 -0.1251 -0.3380  0.1268
  118THR   HG21 1904   6.486   5.089   5.686  0.7718  0.3099  1.4906
  118THR   HG22 1905   6.451   4.927   5.626 -0.1565 -0.2800  0.5558
  118THR   HG23 1906   6.560   4.936   5.758 -0.1945  0.6002 -0.2445
  119GLY      N 1907   6.730   5.299   5.669  0.5382 -0.2209  0.4808
  119GLY     CA 1908   6.733   5.433   5.726  0.0833 -0.1717  0.1040
  119GLY      C 1909   6.625   5.461   5.824 -0.0064 -0.5847 -0.6738
  119GLY      O 1910   6.653   5.509   5.937  0.2347 -0.4809  0.0699
  119GLY      H 1911   6.679   5.301   5.582  0.2591 -0.7966  0.6174
  119GLY    HA2 1912   6.826   5.437   5.782 -0.0202  1.1680  0.2549
  119GLY    HA3 1913   6.742   5.518   5.657 -1.4371  0.1789  0.2544
  120LEU      N 1914   6.500   5.420   5.788 -0.8645 -0.2897  0.1900
  120LEU     CA 1915   6.377   5.433   5.866 -0.2089  0.1559 -0.4141
  120LEU      C 1916   6.279   5.330   5.817  0.5406  0.9541 -0.4496
  120LEU      O 1917   6.271   5.310   5.700 -0.0366  0.1234  0.0906
  120LEU     CB 1918   6.320   5.577   5.854  1.6060  0.2946  0.2081
  120LEU     CG 1919   6.173   5.586   5.911  0.0590 -0.1567 -0.0850
  120LEU    CD1 1920   6.182   5.591   6.060 -1.0555  0.7215 -2.0628
  120LEU    CD2 1921   6.105   5.716   5.854  0.1081  1.1438  0.2382
  120LEU      H 1922   6.488   5.392   5.692 -0.8286 -0.4499  0.2316
  120LEU     HA 1923   6.412   5.399   5.964  0.2654  0.0205 -0.6223
  120LEU    HB2 1924   6.386   5.645   5.909  0.8517  0.3511  1.0886
  120LEU    HB3 1925   6.312   5.601   5.748 -1.1304 -1.0710 -0.0698
  120LEU     HG 1926   6.105   5.506   5.883  0.1611 -0.3891  0.3196
  120LEU   HD11 1927   6.247   5.511   6.095 -1.3108  1.4780  0.5871
  120LEU   HD12 1928   6.234   5.678   6.100 -0.0874 -0.0178 -1.6261
  120LEU   HD13 1929   6.083   5.587   6.106  0.1615  1.0233  1.1348
  120LEU   HD21 1930   6.014   5.750   5.903 -0.3425  0.3451 -0.0227
  120LEU   HD22 1931   6.182   5.793   5.840  1.1067 -0.0454 -1.4501
  120LEU   HD23 1932   6.080   5.694   5.751  0.6171  0.5037  0.2411
  121ASN      N 1933   6.189   5.273   5.903 -1.1026 -0.0065 -0.0107
  121ASN     CA 1934   6.075   5.195   5.871  0.4940  0.2550  0.2687
  121ASN      C 1935   5.953   5.260   5.942 -1.0897 -0.3322  0.6856
  121ASN      O 1936   5.956   5.307   6.056  0.9001  0.2002 -0.4507
  121ASN     CB 1937   6.089   5.047   5.912  0.0197 -0.9426 -0.9937
  121ASN     CG 1938   6.163   4.971   5.813 -1.3438  0.0758  0.7778
  121ASN    OD1 1939   6.114   4.943   5.707 -0.0289  0.5435  0.1448
  121ASN    ND2 1940   6.287   4.942   5.833 -0.8102 -0.0014 -0.3254
  121ASN      H 1941   6.208   5.289   6.001 -1.9544  0.6973  0.0742
  121ASN     HA 1942   6.054   5.197   5.764  1.0198 -0.2435  0.1456
  121ASN    HB2 1943   6.141   5.042   6.007 -0.7019  0.3147 -0.4751
  121ASN    HB3 1944   5.992   5.003   5.936 -0.5051  0.9297  1.0031
  121ASN   HD21 1945   6.337   4.873   5.778 -0.5359 -0.2011  0.1616
  121ASN   HD22 1946   6.343   4.968   5.913  1.2792 -0.2594 -1.5393
  122VAL      N 1947   5.854   5.258   5.864  0.6848 -0.7555  0.4592
  122VAL     CA 1948   5.719   5.304   5.904  0.6756  0.4582  0.0830
  122VAL      C 1949   5.620   5.181   5.883 -0.9958 -0.6528 -0.7193
  122VAL      O 1950   5.627   5.121   5.779 -0.4587 -0.1636 -0.2602
  122VAL     CB 1951   5.671   5.433   5.842  0.3930  0.3268 -0.4468
  122VAL    CG1 1952   5.539   5.473   5.916  0.2914 -0.0294  0.6355
  122VAL    CG2 1953   5.778   5.548   5.866  1.0247  0.3890 -0.2298
  122VAL      H 1954   5.850   5.208   5.776  0.5687  1.0008 -0.6207
  122VAL     HA 1955   5.722   5.305   6.013  0.0356  0.6254  0.1078
  122VAL     HB 1956   5.647   5.430   5.736 -0.4570  0.5229 -0.2743
  122VAL   HG11 1957   5.506   5.573   5.888 -0.5958 -0.2608  0.7877
  122VAL   HG12 1958   5.455   5.414   5.877 -0.7076  1.8230 -0.2676
  122VAL   HG13 1959   5.549   5.472   6.025 -0.1568  1.2002  0.7122
  122VAL   HG21 1960   5.848   5.521   5.944  0.8358 -0.2031 -0.2583
  122VAL   HG22 1961   5.835   5.557   5.773  0.0385  0.2628 -0.8814
  122VAL   HG23 1962   5.746   5.652   5.874  1.1434  0.4901 -0.8902
  123PHE      N 1963   5.537   5.149   5.989  0.8546 -0.4134 -0.5162
  123PHE     CA 1964   5.425   5.055   5.976 -0.7330  0.4069  0.1348
  123PHE      C 1965   5.307   5.117   6.049 -0.2550  0.5505  0.1140
  123PHE      O 1966   5.308   5.168   6.160  0.2105  0.0386  0.5032
  123PHE     CB 1967   5.463   4.917   6.035 -0.4132 -1.5137  0.4565
  123PHE     CG 1968   5.373   4.802   6.026 -1.1906  0.7538 -0.1051
  123PHE    CD1 1969   5.253   4.795   5.949  0.1325  0.6354  0.2140
  123PHE    CD2 1970   5.433   4.686   6.079  1.1130  0.5491 -0.5231
  123PHE    CE1 1971   5.190   4.668   5.925 -1.0015 -1.0870 -0.4891
  123PHE    CE2 1972   5.367   4.560   6.055 -0.2135  0.5051  0.6130
  123PHE     CZ 1973   5.255   4.552   5.969  0.0031 -0.0682 -0.1470
  123PHE      H 1974   5.550   5.196   6.077  0.1199 -0.5400 -0.3293
  123PHE     HA 1975   5.395   5.036   5.873 -0.4143  0.8005 -0.0361
  123PHE    HB2 1976   5.561   4.893   5.993  0.3038  0.3539  0.8603
  123PHE    HB3 1977   5.487   4.925   6.141 -0.6094  0.9416  0.4131
  123PHE    HD1 1978   5.214   4.884   5.902  0.2473  0.4528 -0.2332
  123PHE    HD2 1979   5.520   4.695   6.141  0.5508  0.0720  0.3672
  123PHE    HE1 1980   5.101   4.663   5.865 -0.7561  0.4250 -1.0814
  123PHE    HE2 1981   5.399   4.468   6.101 -0.5346  0.4649  0.7619
  123PHE     HZ 1982   5.208   4.458   5.946 -1.2434  0.4676 -0.0074
  124LEU      N 1983   5.195   5.125   5.978  0.5711  0.1019 -0.1651
  124LEU     CA 1984   5.067   5.188   6.031  0.7177 -0.4768  0.3616
  124LEU      C 1985   4.950   5.096   6.011  0.3383  0.4271  0.7362
  124LEU      O 1986   4.943   5.032   5.907 -0.5425  0.0306  0.0091
  124LEU     CB 1987   5.043   5.329   5.975 -0.3346  0.9844  0.9321
  124LEU     CG 1988   5.165   5.421   5.976 -0.3655  0.4814 -0.6737
  124LEU    CD1 1989   5.167   5.522   5.865  1.0496 -0.8462  0.5131
  124LEU    CD2 1990   5.169   5.501   6.109 -0.7085  0.4744  1.3488
  124LEU      H 1991   5.193   5.089   5.883 -1.0190  0.5713 -0.3639
  124LEU     HA 1992   5.085   5.204   6.137 -0.4521  0.8900  0.4137
  124LEU    HB2 1993   5.022   5.309   5.870  0.5147 -0.3244  0.9656
  124LEU    HB3 1994   4.950   5.372   6.012 -1.0304  0.8180 -0.4769
  124LEU     HG 1995   5.258   5.364   5.965 -0.3103  0.5426 -0.5239
  124LEU   HD11 1996   5.253   5.589   5.867 -0.0482  0.8162 -1.0062
  124LEU   HD12 1997   5.164   5.480   5.765  1.0240  0.8660 -0.2866
  124LEU   HD13 1998   5.074   5.578   5.879  0.7226 -1.0285 -0.7020
  124LEU   HD21 1999   5.163   5.430   6.192  0.2931 -1.0194  0.2385
  124LEU   HD22 2000   5.267   5.544   6.129  0.3061 -1.1180  0.2805
  124LEU   HD23 2001   5.090   5.576   6.104 -0.4817  0.6671  0.0778
  125LEU      N 2002   4.863   5.084   6.112 -0.7517 -0.0386 -0.1590
  125LEU     CA 2003   4.746   5.002   6.103  0.0263  0.1198 -0.1965
  125LEU      C 2004   4.624   5.096   6.127  0.1411  0.4604  0.5052
  125LEU      O 2005   4.623   5.178   6.215 -0.3906 -0.4008 -0.2646
  125LEU     CB 2006   4.746   4.883   6.205 -0.1841 -0.7804 -0.1873
  125LEU     CG 2007   4.866   4.789   6.178  0.2718 -0.3329 -0.5883
  125LEU    CD1 2008   4.863   4.673   6.279  0.3070 -0.0759  0.0281
  125LEU    CD2 2009   4.859   4.714   6.047 -0.9461  0.3469  0.7002
  125LEU      H 2010   4.887   5.133   6.197 -0.8334 -0.2565 -0.0073
  125LEU     HA 2011   4.727   4.953   6.007 -0.3127  0.4580 -0.3053
  125LEU    HB2 2012   4.753   4.928   6.304 -0.2194 -0.4361 -0.3382
  125LEU    HB3 2013   4.648   4.836   6.206 -0.2049 -0.7290  0.4112
  125LEU     HG 2014   4.961   4.841   6.186  0.0340 -0.0618  1.0578
  125LEU   HD11 2015   4.944   4.605   6.255  0.9445  0.5781  0.2805
  125LEU   HD12 2016   4.874   4.703   6.383 -0.6961 -0.9759  0.4280
  125LEU   HD13 2017   4.763   4.630   6.276  0.1347  0.3337 -0.9353
  125LEU   HD21 2018   4.767   4.656   6.041 -0.4943 -0.3381 -1.0230
  125LEU   HD22 2019   4.861   4.788   5.966 -0.8559 -0.6276 -0.2407
  125LEU   HD23 2020   4.946   4.651   6.029 -1.6771 -0.4809 -0.1993
  126ASP      N 2021   4.515   5.076   6.048 -0.1963  0.4929  0.0781
  126ASP     CA 2022   4.392   5.153   6.068  1.8602 -0.0809  0.0501
  126ASP      C 2023   4.258   5.070   6.061 -0.4944 -0.1452  0.1843
  126ASP      O 2024   4.201   5.059   5.954  0.2477  0.5236 -0.1573
  126ASP     CB 2025   4.405   5.272   5.961  0.9376  0.5165 -0.9335
  126ASP     CG 2026   4.281   5.357   5.954  0.3322 -0.0154  0.9600
  126ASP    OD1 2027   4.203   5.355   6.048  1.0480 -0.1625 -0.0027
  126ASP    OD2 2028   4.284   5.442   5.863  0.2396  0.0341 -0.0414
  126ASP      H 2029   4.535   5.017   5.968 -0.4485  0.4546  0.0431
  126ASP     HA 2030   4.396   5.194   6.169  0.2186  0.5002 -0.0681
  126ASP    HB2 2031   4.498   5.324   5.982  1.0619 -0.2886  0.9635
  126ASP    HB3 2032   4.413   5.237   5.858  0.9696  0.8904 -1.0596
  127MET      N 2033   4.226   5.008   6.170 -0.4344  0.5030 -0.2871
  127MET     CA 2034   4.099   4.936   6.189  0.9919  0.5199 -0.9018
  127MET      C 2035   4.064   4.916   6.340 -0.3120  0.8188 -0.3076
  127MET      O 2036   4.134   4.940   6.435  0.0419  0.7402 -0.1888
  127MET     CB 2037   4.103   4.803   6.113 -0.1293 -0.3192 -0.9063
  127MET     CG 2038   4.210   4.705   6.173 -0.9854  0.3111 -0.5474
  127MET     SD 2039   4.388   4.727   6.130  0.1447 -0.1556  0.3402
  127MET     CE 2040   4.433   4.554   6.164 -0.5629  0.4082  0.4611
  127MET      H 2041   4.291   5.010   6.248 -0.0926  0.7981 -0.5747
  127MET     HA 2042   4.014   4.993   6.152  1.2213  0.5816 -1.3493
  127MET    HB2 2043   4.004   4.758   6.118 -0.2188 -0.2526 -1.7599
  127MET    HB3 2044   4.128   4.834   6.012  0.4067 -0.3925 -0.8011
  127MET    HG2 2045   4.194   4.689   6.280  0.7570 -0.3427 -0.3190
  127MET    HG3 2046   4.182   4.610   6.126  1.2678 -0.5911 -0.3334
  127MET    HE1 2047   4.533   4.525   6.133  0.1198  1.8332  1.1106
  127MET    HE2 2048   4.441   4.547   6.273 -0.3827 -0.6675  0.3964
  127MET    HE3 2049   4.352   4.488   6.134 -0.1713 -0.1944  0.6881
  128CYS      N 2050   3.949   4.846   6.358 -0.7046  0.1372  0.1655
  128CYS     CA 2051   3.905   4.794   6.480  0.7056  0.6164 -0.2774
  128CYS      C 2052   3.979   4.665   6.533  0.0860 -0.1669 -0.1093
  128CYS      O 2053   3.992   4.563   6.466  0.4321 -0.1931 -0.5372
  128CYS     CB 2054   3.750   4.766   6.473 -1.8554  0.1927  0.3667
  128CYS     SG 2055   3.688   4.720   6.638 -0.1553  0.5422 -0.4760
  128CYS      H 2056   3.893   4.813   6.280  0.7409 -0.7228 -0.5905
  128CYS     HA 2057   3.924   4.875   6.550  1.1772  0.7748 -0.5825
  128CYS    HB2 2058   3.707   4.855   6.427 -0.7321  0.4217 -0.3247
  128CYS    HB3 2059   3.739   4.688   6.398  1.4823 -0.2627  0.0378
  128CYS     HG 2060   3.561   4.752   6.612 -0.4164 -1.0327 -1.3801
  129ARG      N 2061   4.013   4.672   6.666 -0.2641 -0.1109  0.3621
  129ARG     CA 2062   4.089   4.569   6.742  0.0187  0.4284 -0.2048
  129ARG      C 2063   3.999   4.481   6.833 -1.2301 -0.3659  0.2870
  129ARG      O 2064   4.040   4.367   6.856  0.6646  0.1641  0.1371
  129ARG     CB 2065   4.206   4.639   6.825  0.4980  0.8360 -0.8669
  129ARG     CG 2066   4.298   4.543   6.893 -0.3392  0.4009 -0.0047
  129ARG     CD 2067   4.405   4.622   6.977  0.6583  0.1360  0.0962
  129ARG     NE 2068   4.346   4.676   7.095  0.2093 -0.4286 -0.1752
  129ARG     CZ 2069   4.359   4.801   7.140 -0.6650 -0.3172  1.1094
  129ARG    NH1 2070   4.451   4.877   7.092 -0.0039  0.4375 -0.1604
  129ARG    NH2 2071   4.283   4.849   7.232  0.7330  0.1185  0.4373
  129ARG      H 2072   4.010   4.761   6.713 -0.4564 -0.5206  1.1519
  129ARG     HA 2073   4.134   4.508   6.664  0.9038  0.1551  0.4882
  129ARG    HB2 2074   4.264   4.704   6.760  1.5175  0.9206  0.0800
  129ARG    HB3 2075   4.156   4.700   6.901  0.4092  0.0435 -0.2673
  129ARG    HG2 2076   4.243   4.483   6.965 -0.4326  0.0733 -0.3460
  129ARG    HG3 2077   4.354   4.488   6.816  0.9296  0.6801  0.6593
  129ARG    HD2 2078   4.469   4.539   7.007 -1.2839 -1.1759  0.9439
  129ARG    HD3 2079   4.451   4.695   6.909  0.9093 -0.0727  0.0365
  129ARG     HE 2080   4.280   4.617   7.145  1.0044 -1.1187  0.0973
  129ARG   HH11 2081   4.475   4.970   7.124  0.6122  0.2863 -0.1708
  129ARG   HH12 2082   4.492   4.850   7.005 -0.2500 -0.0667 -0.1271
  129ARG   HH21 2083   4.285   4.948   7.253 -1.7976  0.3208  0.3479
  129ARG   HH22 2084   4.220   4.783   7.276  0.3465 -0.0731 -0.3726
  130LYS      N 2085   3.889   4.534   6.880  0.0885 -0.1627 -0.5129
  130LYS     CA 2086   3.781   4.462   6.938  0.6687  0.5625 -0.7301
  130LYS      C 2087   3.813   4.370   7.062 -0.2286 -0.1558 -0.5603
  130LYS      O 2088   3.748   4.265   7.087 -0.7404 -0.4771  0.5119
  130LYS     CB 2089   3.705   4.386   6.822 -1.3071 -0.1569 -0.3897
  130LYS     CG 2090   3.556   4.374   6.835 -0.3044 -0.4260 -0.2824
  130LYS     CD 2091   3.518   4.297   6.714 -1.2864 -0.6347  0.5338
  130LYS     CE 2092   3.369   4.258   6.717  0.1040 -0.1919 -0.5574
  130LYS     NZ 2093   3.285   4.374   6.714 -0.0543  0.0345 -0.6016
  130LYS      H 2094   3.872   4.633   6.874 -1.0957 -0.3078 -0.0978
  130LYS     HA 2095   3.710   4.530   6.985 -0.8281 -1.7618  0.8210
  130LYS    HB2 2096   3.722   4.449   6.735 -0.1168  1.5228  0.9200
  130LYS    HB3 2097   3.756   4.290   6.815 -1.1780 -0.1013 -0.2157
  130LYS    HG2 2098   3.522   4.320   6.923 -0.1156 -0.1950 -0.0664
  130LYS    HG3 2099   3.513   4.473   6.828 -1.3360 -0.7838  0.5771
  130LYS    HD2 2100   3.538   4.359   6.627  0.0095 -1.4678  0.1888
  130LYS    HD3 2101   3.581   4.208   6.712  0.5174  0.5421 -0.5618
  130LYS    HE2 2102   3.334   4.186   6.642 -0.6913 -0.4441  0.0304
  130LYS    HE3 2103   3.360   4.209   6.813 -0.3922  1.1216  0.1182
  130LYS    HZ1 2104   3.305   4.433   6.635 -0.2115  1.2317  0.1934
  130LYS    HZ2 2105   3.188   4.350   6.703 -0.0104  0.2773 -1.7430
  130LYS    HZ3 2106   3.288   4.430   6.798 -0.5505  0.0132 -0.5667
  131ARG      N 2107   3.918   4.398   7.135  0.2562 -0.4115  1.0836
  131ARG     CA 2108   3.977   4.316   7.233 -1.2024  0.2636 -0.8625
  131ARG      C 2109   3.927   4.357   7.377  0.2900  0.9813 -0.0968
  131ARG      O 2110   3.904   4.470   7.410 -0.0036 -0.2910 -0.1643
  131ARG     CB 2111   4.128   4.329   7.222 -0.7611 -0.0083 -0.2071
  131ARG     CG 2112   4.220   4.275   7.330 -0.2820  1.2027  0.4137
  131ARG     CD 2113   4.371   4.285   7.314 -0.0539 -0.2381  0.7761
  131ARG     NE 2114   4.413   4.425   7.338 -0.3518  0.0399 -0.0636
  131ARG     CZ 2115   4.531   4.482   7.353  0.2053  0.5150 -0.1085
  131ARG    NH1 2116   4.640   4.415   7.322  0.2494  0.4919  0.0189
  131ARG    NH2 2117   4.533   4.602   7.388 -0.3177 -0.1215 -0.3643
  131ARG      H 2118   3.963   4.481   7.100 -0.1936 -0.6337 -0.1095
  131ARG     HA 2119   3.952   4.211   7.223 -1.1624  0.1163  0.3486
  131ARG    HB2 2120   4.154   4.268   7.136  0.4685 -0.3480  0.3767
  131ARG    HB3 2121   4.146   4.435   7.202 -1.1849  0.2379  0.6167
  131ARG    HG2 2122   4.188   4.315   7.426 -0.8021 -0.9312  1.2409
  131ARG    HG3 2123   4.205   4.168   7.350  0.1783  0.7830 -1.2127
  131ARG    HD2 2124   4.431   4.223   7.380  0.3118  0.2107  0.8787
  131ARG    HD3 2125   4.390   4.265   7.208  1.3959  2.4018  0.3542
  131ARG     HE 2126   4.346   4.498   7.356  0.2821  0.5406  0.3131
  131ARG   HH11 2127   4.730   4.459   7.331  0.4685  0.0833 -0.1073
  131ARG   HH12 2128   4.631   4.329   7.269 -1.1330  0.1493  0.7041
  131ARG   HH21 2129   4.612   4.656   7.420  0.2063 -1.1037  0.0790
  131ARG   HH22 2130   4.444   4.646   7.409 -0.0092  0.4826 -0.2829
  132ASN      N 2131   3.915   4.250   7.464  1.0661  0.3362 -0.0058
  132ASN     CA 2132   3.893   4.255   7.607  1.0256  0.1625  0.8185
  132ASN      C 2133   3.996   4.327   7.691 -0.1249 -0.7530  0.1182
  132ASN      O 2134   4.059   4.265   7.768 -0.1134 -0.1854 -0.1607
  132ASN     CB 2135   3.742   4.309   7.625 -0.6801  0.0382  1.5007
  132ASN     CG 2136   3.695   4.287   7.762  0.3497 -0.3975 -0.3910
  132ASN    OD1 2137   3.750   4.338   7.863  0.2884 -0.3273  0.3855
  132ASN    ND2 2138   3.594   4.203   7.779  1.0026  0.6939  0.8341
  132ASN      H 2139   3.907   4.156   7.429  0.1093  0.3356  0.1791
  132ASN     HA 2140   3.880   4.152   7.639 -1.0010  0.1760  0.3147
  132ASN    HB2 2141   3.758   4.415   7.612  0.4163 -0.2048  0.5968
  132ASN    HB3 2142   3.680   4.272   7.544  1.7956 -0.5551 -0.3461
  132ASN   HD21 2143   3.548   4.176   7.865  0.6527 -0.4479  0.3188
  132ASN   HD22 2144   3.571   4.159   7.691  0.6044  1.0069  0.7737
  133ASP      N 2145   4.013   4.460   7.662 -0.0551  0.3046 -0.5896
  133ASP     CA 2146   4.125   4.537   7.717 -0.5715 -0.8257 -0.2117
  133ASP      C 2147   4.117   4.565   7.869  0.2918 -0.3656  0.2534
  133ASP      O 2148   4.220   4.599   7.932 -0.2800  0.1421  0.8313
  133ASP     CB 2149   4.133   4.669   7.636 -0.5816 -0.1673 -0.5732
  133ASP     CG 2150   4.162   4.675   7.489  0.8317 -0.0588  0.3109
  133ASP    OD1 2151   4.262   4.625   7.442 -0.0847 -0.3072  0.4773
  133ASP    OD2 2152   4.082   4.732   7.414 -0.1213  0.6550  0.2217
  133ASP      H 2153   3.974   4.496   7.576  0.5900 -0.0895 -1.0655
  133ASP     HA 2154   4.223   4.496   7.688  0.4713  0.8363  0.6596
  133ASP    HB2 2155   4.044   4.727   7.659  0.2736  0.6059  1.1203
  133ASP    HB3 2156   4.218   4.715   7.685 -0.3901 -1.2277  0.1362
  134TYR      N 2157   4.007   4.539   7.937 -1.0762 -0.6649 -0.0548
  134TYR     CA 2158   3.996   4.554   8.084  0.0840  0.0428  1.0396
  134TYR      C 2159   4.086   4.461   8.163 -0.3443 -0.4191 -0.0650
  134TYR      O 2160   4.101   4.487   8.291  0.4635  0.3324  0.9585
  134TYR     CB 2161   3.984   4.698   8.133 -0.2675 -0.1382 -0.9977
  134TYR     CG 2162   3.864   4.775   8.078 -0.7744 -0.0098  0.4193
  134TYR    CD1 2163   3.887   4.904   8.030 -1.1753  0.5452 -1.0571
  134TYR    CD2 2164   3.737   4.727   8.075  1.1977  0.6080  0.1946
  134TYR    CE1 2165   3.788   4.984   7.978  0.1076 -0.3633  0.1321
  134TYR    CE2 2166   3.630   4.805   8.014 -0.2178  0.6077 -0.4668
  134TYR     CZ 2167   3.657   4.941   7.981  0.1235  1.9870  0.9442
  134TYR     OH 2168   3.558   5.022   7.946  0.1659 -0.5404  0.2490
  134TYR      H 2169   3.929   4.500   7.885 -0.8889 -0.1594 -0.7569
  134TYR     HA 2170   3.899   4.510   8.104  0.2144 -0.2423  1.0618
  134TYR    HB2 2171   3.976   4.701   8.241  0.7609  1.5735 -0.8964
  134TYR    HB3 2172   4.074   4.757   8.121 -0.4598  0.4930  0.3082
  134TYR    HD1 2173   3.985   4.949   8.035  0.2050 -2.1117 -0.1758
  134TYR    HD2 2174   3.711   4.631   8.116 -1.4212  0.9409 -0.3239
  134TYR    HE1 2175   3.812   5.089   7.964  0.4727 -0.3633  0.7185
  134TYR    HE2 2176   3.531   4.764   8.007  0.0851 -0.5090  0.8415
  134TYR     HH 2177   3.490   4.977   7.895 -0.1804 -0.7967  0.9071
  135ASP      N 2178   4.151   4.366   8.098  0.3883  0.5788 -0.5358
  135ASP     CA 2179   4.258   4.283   8.170  1.0281  0.8509  1.4018
  135ASP      C 2180   4.364   4.370   8.219 -0.2462 -0.4935 -0.8986
  135ASP      O 2181   4.411   4.468   8.157 -0.6222  0.4102  0.1238
  135ASP     CB 2182   4.326   4.175   8.073 -0.2433 -1.1066 -0.5948
  135ASP     CG 2183   4.232   4.071   8.013  0.8415  1.1479  0.0382
  135ASP    OD1 2184   4.126   4.034   8.068 -0.1899  0.2889 -0.3165
  135ASP    OD2 2185   4.263   4.019   7.901 -0.8529  0.4119  0.8017
  135ASP      H 2186   4.151   4.372   7.997 -1.1018 -0.5604 -0.6705
  135ASP     HA 2187   4.209   4.236   8.255  0.8056 -0.2649  0.7023
  135ASP    HB2 2188   4.370   4.229   7.990 -0.7591  0.0403 -0.1630
  135ASP    HB3 2189   4.410   4.142   8.135 -0.5296  0.2611  0.6337
  136ASP      N 2190   4.422   4.336   8.338 -0.5121  0.3283  0.0634
  136ASP     CA 2191   4.527   4.420   8.413  0.3042  0.4429  0.0180
  136ASP      C 2192   4.666   4.368   8.381  0.9376 -0.8228 -0.2873
  136ASP      O 2193   4.749   4.347   8.462 -0.1275  0.4791 -0.6823
  136ASP     CB 2194   4.496   4.417   8.566 -0.2603 -0.5100  0.3419
  136ASP     CG 2195   4.500   4.278   8.629 -0.9093  0.1308 -0.1038
  136ASP    OD1 2196   4.506   4.265   8.756  0.2754 -0.4566  0.3247
  136ASP    OD2 2197   4.518   4.179   8.562  0.3163 -0.0029  0.1558
  136ASP      H 2198   4.407   4.240   8.367  0.4392 -0.3860 -1.5309
  136ASP     HA 2199   4.515   4.522   8.375  0.1509  0.1445 -0.7642
  136ASP    HB2 2200   4.570   4.482   8.614 -0.0406  0.8267 -1.5712
  136ASP    HB3 2201   4.395   4.458   8.577 -0.2759 -0.7261  1.1251
  137THR      N 2202   4.685   4.357   8.252  0.1290  0.2165  0.4011
  137THR     CA 2203   4.816   4.318   8.189  0.2862 -0.5692  0.1824
  137THR      C 2204   4.924   4.437   8.203  0.8240  0.9206 -0.6947
  137THR      O 2205   4.890   4.550   8.196  0.2992 -0.4984  0.1706
  137THR     CB 2206   4.787   4.284   8.036  0.0435 -0.0493 -0.3943
  137THR    OG1 2207   4.739   4.400   7.973  0.1995 -0.2213 -0.1176
  137THR    CG2 2208   4.680   4.178   8.020 -1.3519 -0.2529  0.4180
  137THR      H 2209   4.613   4.378   8.184  0.8924  0.4919 -0.3602
  137THR     HA 2210   4.845   4.231   8.248  0.7456 -0.2071  0.5057
  137THR     HB 2211   4.879   4.252   7.988  0.6622  0.0434  0.6597
  137THR    HG1 2212   4.809   4.442   7.922 -0.4664  1.0814 -0.0320
  137THR   HG21 2213   4.675   4.103   8.099 -1.1986 -0.7286 -0.0131
  137THR   HG22 2214   4.585   4.230   8.028 -0.8540  0.8686 -0.4112
  137THR   HG23 2215   4.676   4.127   7.924  0.3330  0.5820 -0.1727
  138ILE      N 2216   5.052   4.399   8.195 -0.0759 -0.0909  0.1813
  138ILE     CA 2217   5.167   4.493   8.177  0.9434  0.4186 -0.9455
  138ILE      C 2218   5.229   4.492   8.035  0.8212  0.1121  0.2214
  138ILE      O 2219   5.220   4.393   7.958 -0.2494  0.2648 -0.1896
  138ILE     CB 2220   5.269   4.479   8.304  0.5991  0.0756  0.6387
  138ILE    CG1 2221   5.204   4.530   8.429 -0.6827  0.6121 -0.1464
  138ILE    CG2 2222   5.332   4.338   8.314  0.1883  0.9626 -0.5712
  138ILE    CD1 2223   5.168   4.681   8.442 -1.2882  0.5975  0.4720
  138ILE      H 2224   5.075   4.300   8.200 -1.0455 -0.3321  0.3422
  138ILE     HA 2225   5.129   4.593   8.198  0.0397 -0.0181 -0.3748
  138ILE     HB 2226   5.350   4.546   8.276  0.1374  0.6430  0.6269
  138ILE   HG12 2227   5.115   4.469   8.445 -0.1497 -0.0554  0.4052
  138ILE   HG13 2228   5.270   4.506   8.512 -0.8830  0.5138 -0.0132
  138ILE   HG21 2229   5.383   4.309   8.222 -0.6694  0.3541 -0.8887
  138ILE   HG22 2230   5.396   4.349   8.401 -0.1344 -0.0415 -0.1793
  138ILE   HG23 2231   5.260   4.260   8.339  2.1009 -0.9000 -0.2893
  138ILE   HD11 2232   5.255   4.744   8.425 -0.2938 -0.7474  0.2798
  138ILE   HD12 2233   5.092   4.705   8.367 -1.2386 -0.5905  0.0002
  138ILE   HD13 2234   5.136   4.687   8.546  0.2610 -1.4826  1.1955
  139PRO      N 2235   5.294   4.604   7.996  0.3530  0.7084  0.2952
  139PRO     CA 2236   5.347   4.617   7.862  0.0863 -1.1342  0.6596
  139PRO      C 2237   5.473   4.534   7.834 -0.0501  0.1630 -0.0673
  139PRO      O 2238   5.538   4.488   7.932 -0.2213 -0.1179 -0.0454
  139PRO     CB 2239   5.363   4.767   7.838 -0.2016  0.1499  0.1594
  139PRO     CG 2240   5.376   4.826   7.982  0.5884  0.4641 -0.9590
  139PRO     CD 2241   5.306   4.725   8.076  0.3055  0.4171 -0.3652
  139PRO     HA 2242   5.273   4.571   7.797  0.2271 -0.4626 -0.0058
  139PRO    HB2 2243   5.452   4.781   7.777 -0.3743 -0.1675 -0.1704
  139PRO    HB3 2244   5.269   4.805   7.798 -0.6290 -0.3878  0.6250
  139PRO    HG2 2245   5.474   4.842   8.028 -0.0761 -1.0042  1.2841
  139PRO    HG3 2246   5.324   4.921   7.994  1.0276  0.6766 -0.6463
  139PRO    HD2 2247   5.366   4.710   8.166  0.0004 -0.4446 -0.2823
  139PRO    HD3 2248   5.204   4.759   8.094  0.2492  0.3682 -0.5881
  140ILE      N 2249   5.512   4.533   7.711  0.0740  0.8632  0.7159
  140ILE     CA 2250   5.641   4.481   7.665  0.2167  0.5497 -0.6140
  140ILE      C 2251   5.748   4.583   7.686 -0.4562 -0.4981  0.0899
  140ILE      O 2252   5.774   4.673   7.603 -0.2201  0.6181 -1.1446
  140ILE     CB 2253   5.622   4.424   7.523  0.6903 -0.0450 -0.4432
  140ILE    CG1 2254   5.751   4.383   7.452  0.8443 -0.6198  0.4780
  140ILE    CG2 2255   5.523   4.300   7.522 -0.7264  0.3942 -1.4073
  140ILE    CD1 2256   5.839   4.271   7.505  0.2102 -1.0048  0.0596
  140ILE      H 2257   5.465   4.594   7.645  0.2516  0.6162  0.3518
  140ILE     HA 2258   5.673   4.403   7.734  0.4986  1.3067  0.1405
  140ILE     HB 2259   5.582   4.508   7.467  0.4378  0.2590  0.1671
  140ILE   HG12 2260   5.716   4.355   7.353  1.1441  0.1821  0.1320
  140ILE   HG13 2261   5.808   4.475   7.437  0.4696 -0.5243 -0.4750
  140ILE   HG21 2262   5.426   4.333   7.558 -0.2796  1.1937 -0.8624
  140ILE   HG22 2263   5.519   4.251   7.425 -1.9893 -0.4135 -0.9881
  140ILE   HG23 2264   5.565   4.223   7.586  0.9259  1.6095 -0.8561
  140ILE   HD11 2265   5.931   4.268   7.447  0.6535 -0.2739  0.6799
  140ILE   HD12 2266   5.879   4.301   7.602 -0.2588  1.6638 -0.4382
  140ILE   HD13 2267   5.802   4.169   7.495  0.2019 -0.9928 -0.0270
  141LEU      N 2268   5.813   4.595   7.805 -0.0509 -0.0397  0.3334
  141LEU     CA 2269   5.930   4.677   7.829 -0.5265  0.1873  0.3713
  141LEU      C 2270   6.066   4.628   7.778  0.2023 -0.8244 -0.7276
  141LEU      O 2271   6.159   4.712   7.789 -0.0261  0.0926 -0.4805
  141LEU     CB 2272   5.932   4.698   7.985  0.2041  0.2261  0.0646
  141LEU     CG 2273   5.802   4.761   8.044  0.0508 -0.0650 -0.7904
  141LEU    CD1 2274   5.803   4.773   8.201  0.2166 -0.4973  0.1327
  141LEU    CD2 2275   5.793   4.902   7.991  0.7705 -0.6103 -0.2185
  141LEU      H 2276   5.781   4.532   7.877 -0.0644  0.5121  0.8250
  141LEU     HA 2277   5.918   4.772   7.778  0.5506 -0.1421 -0.5574
  141LEU    HB2 2278   5.939   4.597   8.026  0.8546 -0.0818 -0.7413
  141LEU    HB3 2279   6.017   4.757   8.017  0.9443 -0.8268  0.1337
  141LEU     HG 2280   5.711   4.704   8.029  0.3968 -0.9223  0.1386
  141LEU   HD11 2281   5.828   4.678   8.250  0.0645 -0.2177  0.7794
  141LEU   HD12 2282   5.876   4.847   8.233  1.1603 -0.8105 -1.1373
  141LEU   HD13 2283   5.707   4.803   8.243  0.0818 -0.2646 -0.3281
  141LEU   HD21 2284   5.878   4.967   8.014 -0.4548  0.7554  0.8610
  141LEU   HD22 2285   5.777   4.905   7.883 -0.8792  1.1780 -0.0300
  141LEU   HD23 2286   5.701   4.943   8.033  0.6503 -1.3464  0.2776
  142ASP      N 2287   6.091   4.508   7.736  0.9016 -0.1604 -0.0807
  142ASP     CA 2288   6.214   4.476   7.669 -0.4902 -0.7228 -0.2083
  142ASP      C 2289   6.205   4.536   7.528 -0.6534 -0.1891 -0.1572
  142ASP      O 2290   6.151   4.469   7.439 -0.6626  0.2008 -0.2634
  142ASP     CB 2291   6.228   4.326   7.671 -0.2997  1.1850  0.4358
  142ASP     CG 2292   6.357   4.275   7.594  0.5548 -0.1666  0.2952
  142ASP    OD1 2293   6.346   4.167   7.533  0.0510 -0.6413  0.3137
  142ASP    OD2 2294   6.457   4.351   7.588 -0.4338 -0.1098  0.0499
  142ASP      H 2295   6.016   4.452   7.699  0.1354 -0.0346  1.1761
  142ASP     HA 2296   6.299   4.519   7.724 -0.4390 -0.0406 -0.7887
  142ASP    HB2 2297   6.239   4.298   7.776 -1.1514 -1.5624 -0.0377
  142ASP    HB3 2298   6.136   4.281   7.632  0.7297  0.0051 -0.8399
  143ALA      N 2299   6.252   4.656   7.513  0.0035  0.2392  0.5561
  143ALA     CA 2300   6.242   4.745   7.396  0.2351 -0.1447 -0.0225
  143ALA      C 2301   6.305   4.682   7.273  0.5686  0.3200 -0.6362
  143ALA      O 2302   6.397   4.606   7.292  0.5248  0.7999  0.3287
  143ALA     CB 2303   6.089   4.775   7.379 -1.0460  0.5581 -0.5044
  143ALA      H 2304   6.294   4.707   7.590 -0.2273 -0.3766  1.1063
  143ALA     HA 2305   6.288   4.843   7.410 -0.1531 -0.0620  0.7457
  143ALA    HB1 2306   6.045   4.834   7.460  1.0686  0.2534  1.0391
  143ALA    HB2 2307   6.082   4.820   7.280 -0.4223 -1.0392 -1.3422
  143ALA    HB3 2308   6.033   4.681   7.375 -0.2643  0.0208  0.4491
  144LEU      N 2309   6.288   4.730   7.156  0.0404 -0.2343  0.2402
  144LEU     CA 2310   6.331   4.666   7.027  0.3712  0.5463  0.5023
  144LEU      C 2311   6.484   4.668   7.012  1.1863 -0.2814  1.2490
  144LEU      O 2312   6.556   4.751   7.065 -0.4500  0.1866  0.0987
  144LEU     CB 2313   6.260   4.739   6.910 -0.1524  0.6117 -0.0718
  144LEU     CG 2314   6.114   4.686   6.878 -0.5162  0.4630 -0.9079
  144LEU    CD1 2315   6.013   4.715   6.980  0.1401 -0.2190 -0.0689
  144LEU    CD2 2316   6.072   4.718   6.743  0.5858 -0.7841  1.9909
  144LEU      H 2317   6.229   4.812   7.154  1.5880  0.9474 -0.3176
  144LEU     HA 2318   6.305   4.561   7.031 -0.0666  0.6290  0.1067
  144LEU    HB2 2319   6.249   4.847   6.922  0.7613  0.7582 -0.4614
  144LEU    HB3 2320   6.319   4.723   6.820 -0.6519 -0.2071 -0.2781
  144LEU     HG 2321   6.119   4.578   6.893  0.1869  0.5564 -0.3647
  144LEU   HD11 2322   6.025   4.819   7.011 -0.2085 -0.1996  0.0032
  144LEU   HD12 2323   5.911   4.693   6.949 -0.3631  0.7617  0.7822
  144LEU   HD13 2324   6.035   4.654   7.068  0.0712 -0.0967  0.0325
  144LEU   HD21 2325   5.976   4.674   6.719  0.6597 -0.1565  0.2476
  144LEU   HD22 2326   6.063   4.827   6.745 -0.5116 -0.7291 -0.0826
  144LEU   HD23 2327   6.151   4.699   6.670 -0.5020 -0.1829  0.5582
  145LYS      N 2328   6.521   4.584   6.922 -1.4953  0.6076  0.0137
  145LYS     CA 2329   6.661   4.592   6.864 -0.4593  0.5092  0.3108
  145LYS      C 2330   6.678   4.681   6.742  0.9100 -0.2937 -0.1230
  145LYS      O 2331   6.575   4.729   6.692 -0.1766 -0.3911  0.4704
  145LYS     CB 2332   6.692   4.442   6.814 -0.1192 -0.9804 -1.0165
  145LYS     CG 2333   6.680   4.331   6.917  0.3981 -0.4703 -1.2512
  145LYS     CD 2334   6.714   4.198   6.851 -0.0847 -1.2198  0.5199
  145LYS     CE 2335   6.681   4.090   6.954  0.2695  0.1190 -0.5965
  145LYS     NZ 2336   6.778   4.085   7.067 -0.7717 -1.1319  0.3098
  145LYS      H 2337   6.462   4.522   6.869  0.4566 -0.3471 -1.2642
  145LYS     HA 2338   6.730   4.621   6.943  1.1570 -0.2435 -0.7031
  145LYS    HB2 2339   6.629   4.414   6.730  0.0964 -2.0058 -0.8636
  145LYS    HB3 2340   6.797   4.439   6.783  0.4917  0.0511  0.6547
  145LYS    HG2 2341   6.747   4.359   6.998 -1.5281 -0.2456  0.4133
  145LYS    HG3 2342   6.576   4.329   6.948  0.5121  0.4215 -0.7739
  145LYS    HD2 2343   6.661   4.181   6.758 -0.1703 -1.6014  0.6343
  145LYS    HD3 2344   6.819   4.208   6.825 -0.4683  0.1666 -0.7610
  145LYS    HE2 2345   6.582   4.094   7.000  0.8241 -0.0861  0.7057
  145LYS    HE3 2346   6.689   3.989   6.915 -1.3957 -0.3710  0.1593
  145LYS    HZ1 2347   6.766   4.013   7.136  0.4671 -0.5224  1.2401
  145LYS    HZ2 2348   6.865   4.060   7.024 -0.4604 -0.1056  0.2823
  145LYS    HZ3 2349   6.782   4.172   7.119  2.2444 -0.4648 -0.6742
  146VAL      N 2350   6.799   4.730   6.717 -0.6105  0.2062  0.0360
  146VAL     CA 2351   6.837   4.828   6.609  0.1006 -0.0584 -0.3631
  146VAL      C 2352   6.827   4.778   6.468 -0.7733 -0.1633  0.3609
  146VAL      O 2353   6.736   4.709   6.436  0.4250 -0.0201  0.1133
  146VAL     CB 2354   6.777   4.974   6.624  0.2272  0.4620 -0.3170
  146VAL    CG1 2355   6.784   5.025   6.776  0.3467  0.8569  1.5288
  146VAL    CG2 2356   6.828   5.073   6.523 -0.3420 -1.0799 -0.6029
  146VAL      H 2357   6.865   4.696   6.784 -0.3666  0.8536  0.1395
  146VAL     HA 2358   6.942   4.848   6.631  0.3582 -0.9059 -0.7625
  146VAL     HB 2359   6.668   4.974   6.615  0.2565 -0.8946 -1.2746
  146VAL   HG11 2360   6.722   4.964   6.841  0.0333 -0.0107  0.4752
  146VAL   HG12 2361   6.887   5.038   6.809  1.0656 -0.9024  0.2827
  146VAL   HG13 2362   6.736   5.123   6.768 -0.1899  0.5294  0.1891
  146VAL   HG21 2363   6.774   5.055   6.430  0.3859  0.7320 -1.4653
  146VAL   HG22 2364   6.805   5.169   6.568 -1.3105 -1.1708 -0.8632
  146VAL   HG23 2365   6.935   5.054   6.513 -0.3014 -1.5082  0.3914
  147THR      N 2366   6.919   4.819   6.379  0.4871 -1.0749 -0.3815
  147THR     CA 2367   6.924   4.790   6.236 -0.3535 -0.1722  0.3046
  147THR      C 2368   6.812   4.853   6.142 -1.1261 -0.0196 -0.4474
  147THR      O 2369   6.845   4.910   6.034  0.1122  0.1339  0.0667
  147THR     CB 2370   6.955   4.641   6.213 -0.0043 -0.6096 -0.1360
  147THR    OG1 2371   7.082   4.611   6.271 -0.0022  0.2233 -0.1838
  147THR    CG2 2372   6.980   4.611   6.066  0.2034 -0.6311  0.8105
  147THR      H 2373   6.997   4.874   6.413 -0.1511 -0.0603 -0.4814
  147THR     HA 2374   7.017   4.843   6.217 -0.6213  0.7785  1.4088
  147THR     HB 2375   6.881   4.570   6.249 -0.2750  0.5151  1.8506
  147THR    HG1 2376   7.066   4.582   6.361  1.5999 -0.4563 -0.0663
  147THR   HG21 2377   6.893   4.626   6.002  0.4299 -0.7334  0.4705
  147THR   HG22 2378   7.064   4.673   6.036 -1.0606  0.2490 -1.3792
  147THR   HG23 2379   7.006   4.508   6.041 -0.9381 -0.7880  0.1146
  148ALA      N 2380   6.691   4.843   6.181  0.1304 -0.2627  0.6572
  148ALA     CA 2381   6.576   4.875   6.096  0.2383  0.1365 -0.3809
  148ALA      C 2382   6.493   4.999   6.132 -0.2641 -0.0966 -0.0154
  148ALA      O 2383   6.431   5.053   6.041 -0.1062 -0.3710  0.5484
  148ALA     CB 2384   6.496   4.747   6.087 -0.3370  0.3242 -0.0019
  148ALA      H 2385   6.670   4.795   6.267  0.3845 -0.6422  0.5155
  148ALA     HA 2386   6.611   4.899   5.996  0.0149  0.9981 -0.2704
  148ALA    HB1 2387   6.420   4.752   6.010 -0.4299 -0.3585  0.0345
  148ALA    HB2 2388   6.567   4.667   6.065 -0.3389  0.1401  0.6125
  148ALA    HB3 2389   6.449   4.726   6.183 -0.9511  0.9085 -0.1667
  149ASN      N 2390   6.506   5.049   6.252  0.4173  0.0899 -0.5086
  149ASN     CA 2391   6.451   5.178   6.305 -0.8806 -0.0609  0.7166
  149ASN      C 2392   6.301   5.201   6.281 -0.7835 -0.4764 -0.2392
  149ASN      O 2393   6.249   5.299   6.230  0.1866  0.7255  0.3217
  149ASN     CB 2394   6.536   5.289   6.237  0.6044 -0.7549  0.8945
  149ASN     CG 2395   6.680   5.296   6.276  0.3543 -0.4379 -0.8785
  149ASN    OD1 2396   6.711   5.360   6.379  0.2736 -0.2849  0.5136
  149ASN    ND2 2397   6.770   5.234   6.199 -0.3687 -0.0291 -0.1747
  149ASN      H 2398   6.545   4.990   6.324 -0.1937  0.2306 -0.0477
  149ASN     HA 2399   6.457   5.180   6.413 -0.9148  1.1123  0.7188
  149ASN    HB2 2400   6.543   5.272   6.130 -0.6496 -0.2032  0.6856
  149ASN    HB3 2401   6.486   5.385   6.244 -0.3592 -1.1026 -0.3561
  149ASN   HD21 2402   6.867   5.242   6.227 -0.1206 -1.1671 -0.6033
  149ASN   HD22 2403   6.752   5.201   6.105  1.5636 -0.5769 -0.4541
  150ILE      N 2404   6.233   5.094   6.321  0.3088  0.0467  0.0118
  150ILE     CA 2405   6.084   5.076   6.309  0.8369 -0.2526  0.3525
  150ILE      C 2406   6.014   5.177   6.396 -0.3053 -0.2800 -0.7973
  150ILE      O 2407   6.037   5.169   6.522  0.4419 -0.4970  0.0998
  150ILE     CB 2408   6.045   4.931   6.344 -0.2407  0.3122  0.1964
  150ILE    CG1 2409   6.095   4.835   6.229  0.2085 -0.3701 -0.5076
  150ILE    CG2 2410   5.892   4.915   6.375  1.0425 -0.4772 -0.6070
  150ILE    CD1 2411   6.068   4.693   6.266  0.8368  1.5903  0.1798
  150ILE      H 2412   6.279   5.022   6.375 -0.5073  0.3673  1.2254
  150ILE     HA 2413   6.049   5.095   6.207  0.3980 -0.1619  0.5170
  150ILE     HB 2414   6.104   4.905   6.432  0.3232  1.8801  0.3497
  150ILE   HG12 2415   6.048   4.863   6.135 -0.5192 -0.0737 -0.0718
  150ILE   HG13 2416   6.201   4.861   6.225 -0.1401  1.6234  0.4618
  150ILE   HG21 2417   5.832   4.933   6.286  0.2802  0.1451  0.0024
  150ILE   HG22 2418   5.869   4.814   6.411 -0.5249  0.2901  0.8342
  150ILE   HG23 2419   5.861   4.980   6.457  0.4905 -0.5192 -0.7784
  150ILE   HD11 2420   5.963   4.678   6.243  0.7798  1.5169  0.4930
  150ILE   HD12 2421   6.137   4.637   6.202 -0.3731  0.6706 -0.4006
  150ILE   HD13 2422   6.085   4.666   6.370 -0.8146 -0.6736  0.0055
  151VAL      N 2423   5.922   5.260   6.332  0.1069  0.5070 -0.1545
  151VAL     CA 2424   5.815   5.337   6.400 -0.3098  1.2347 -0.2788
  151VAL      C 2425   5.682   5.274   6.354 -0.2020 -0.3995  0.3582
  151VAL      O 2426   5.652   5.264   6.234  0.6183 -0.5502 -0.6731
  151VAL     CB 2427   5.828   5.485   6.375 -1.2529  0.2048  0.1110
  151VAL    CG1 2428   5.719   5.563   6.441  0.2797 -0.0868 -0.7785
  151VAL    CG2 2429   5.961   5.540   6.426 -1.1066  0.0577 -1.3992
  151VAL      H 2430   5.913   5.245   6.233 -0.4768 -0.3686  0.0115
  151VAL     HA 2431   5.819   5.328   6.508  0.4089  0.3682 -0.3501
  151VAL     HB 2432   5.832   5.493   6.266 -0.5947 -0.1373  0.1031
  151VAL   HG11 2433   5.738   5.670   6.434 -0.3810  0.1040  0.0253
  151VAL   HG12 2434   5.623   5.532   6.399 -0.0990 -0.6137  0.3800
  151VAL   HG13 2435   5.718   5.541   6.548 -0.8367  0.4107 -0.6611
  151VAL   HG21 2436   5.974   5.520   6.532 -0.2441  1.1175 -1.2623
  151VAL   HG22 2437   6.048   5.509   6.368 -0.9263 -0.9049 -0.6558
  151VAL   HG23 2438   5.962   5.649   6.421 -0.3729  0.0717 -1.1704
  152PHE      N 2439   5.608   5.235   6.451 -0.2604  0.4674 -0.3301
  152PHE     CA 2440   5.488   5.155   6.439  0.2187 -0.5957 -1.0286
  152PHE      C 2441   5.377   5.222   6.528 -0.6648 -0.2387  0.0127
  152PHE      O 2442   5.400   5.262   6.645  0.2328 -0.0446  0.9871
  152PHE     CB 2443   5.511   5.002   6.491  0.4407 -1.3069  0.2570
  152PHE     CG 2444   5.387   4.927   6.525  0.3081  0.0383 -1.0748
  152PHE    CD1 2445   5.341   4.844   6.419  1.0190  0.8521 -0.0677
  152PHE    CD2 2446   5.321   4.929   6.649 -0.3911 -0.6660  0.5842
  152PHE    CE1 2447   5.231   4.755   6.442  0.4318 -0.1150 -0.3156
  152PHE    CE2 2448   5.206   4.848   6.666  0.5461 -0.2231 -0.1120
  152PHE     CZ 2449   5.166   4.760   6.566  0.4867  0.2082 -0.2061
  152PHE      H 2450   5.643   5.252   6.544  0.6004  0.2378 -0.5978
  152PHE     HA 2451   5.456   5.153   6.335  2.1212 -1.4372 -1.6858
  152PHE    HB2 2452   5.562   4.959   6.405  0.9850  1.4104 -1.0002
  152PHE    HB3 2453   5.565   5.010   6.585  0.4080 -0.1025  0.1996
  152PHE    HD1 2454   5.399   4.845   6.327 -0.4029  1.0134 -1.0189
  152PHE    HD2 2455   5.364   4.991   6.726  0.6077 -0.2770 -0.2379
  152PHE    HE1 2456   5.207   4.680   6.368  1.1275 -0.8494  0.1661
  152PHE    HE2 2457   5.163   4.852   6.765 -0.1465 -0.9878 -0.3609
  152PHE     HZ 2458   5.082   4.692   6.577  0.2279  0.3021 -1.3966
  153GLY      N 2459   5.258   5.218   6.471  0.2035  0.1132 -0.0807
  153GLY     CA 2460   5.139   5.262   6.544  0.1972 -0.2413 -0.5209
  153GLY      C 2461   5.010   5.202   6.491 -0.2734 -0.0341  0.3394
  153GLY      O 2462   4.998   5.197   6.366  0.0928  0.0039  0.6267
  153GLY      H 2463   5.256   5.189   6.374 -1.0288 -1.0394  0.2317
  153GLY    HA2 2464   5.155   5.231   6.647  0.5392  1.1926 -0.1027
  153GLY    HA3 2465   5.125   5.369   6.558 -1.9265 -0.5380  0.3002
  154TYR      N 2466   4.915   5.156   6.574 -0.0704 -0.6909 -0.2947
  154TYR     CA 2467   4.786   5.099   6.539 -0.0561 -0.2328  0.1040
  154TYR      C 2468   4.663   5.165   6.603 -0.1085 -0.2005  0.0705
  154TYR      O 2469   4.630   5.153   6.725  0.5845  0.3487  0.1602
  154TYR     CB 2470   4.786   4.950   6.581  0.0841  0.8645 -0.3815
  154TYR     CG 2471   4.661   4.859   6.552 -0.5001 -0.1033 -0.5070
  154TYR    CD1 2472   4.549   4.905   6.485  0.0835  0.3421 -0.6029
  154TYR    CD2 2473   4.673   4.722   6.600  0.2217 -0.4603  0.3012
  154TYR    CE1 2474   4.440   4.814   6.461 -0.6196 -0.2399  0.7677
  154TYR    CE2 2475   4.559   4.635   6.579 -0.6892 -0.3669 -0.2536
  154TYR     CZ 2476   4.450   4.682   6.510  0.3745  0.1165  0.1910
  154TYR     OH 2477   4.340   4.601   6.492 -0.0478 -0.4147 -0.0499
  154TYR      H 2478   4.944   5.163   6.671  1.0511 -0.5478 -0.6066
  154TYR     HA 2479   4.771   5.112   6.431 -0.0819  1.3072  0.2631
  154TYR    HB2 2480   4.875   4.905   6.537  0.0901  0.2797  0.2104
  154TYR    HB3 2481   4.786   4.943   6.690 -0.4987  0.5162 -0.3950
  154TYR    HD1 2482   4.544   5.002   6.437 -0.7417  0.7215  0.1766
  154TYR    HD2 2483   4.755   4.693   6.663  0.0431 -0.1829  0.6681
  154TYR    HE1 2484   4.366   4.843   6.387  0.3575 -0.4734 -0.3556
  154TYR    HE2 2485   4.564   4.532   6.613 -1.3510 -0.5664 -0.7131
  154TYR     HH 2486   4.365   4.508   6.497 -0.9771 -0.6574  0.8139
  155ALA      N 2487   4.599   5.241   6.517 -0.1021 -0.0526  0.4522
  155ALA     CA 2488   4.483   5.324   6.535 -0.1791  0.3227 -0.5834
  155ALA      C 2489   4.346   5.250   6.552  0.3282  0.3201 -0.1447
  155ALA      O 2490   4.319   5.170   6.462 -0.1681  0.6474 -0.1873
  155ALA     CB 2491   4.473   5.410   6.413 -0.5949  0.0377  0.2949
  155ALA      H 2492   4.625   5.233   6.420 -0.3683  0.4965  0.3282
  155ALA     HA 2493   4.513   5.382   6.623  1.8278  0.0135 -0.9669
  155ALA    HB1 2494   4.573   5.443   6.387 -1.1086  1.3767 -0.1280
  155ALA    HB2 2495   4.431   5.353   6.329  0.7412 -0.5524 -0.0330
  155ALA    HB3 2496   4.420   5.502   6.436 -0.0237  0.6365 -0.6709
  156THR      N 2497   4.271   5.274   6.659  0.6710  0.1532 -0.5863
  156THR     CA 2498   4.149   5.195   6.690 -1.1290 -0.8322 -0.0328
  156THR      C 2499   4.023   5.279   6.729 -0.5086 -0.5455 -0.1207
  156THR      O 2500   3.918   5.270   6.665 -0.1965 -0.4202  0.0104
  156THR     CB 2501   4.191   5.085   6.793  0.7388 -0.3595 -0.0395
  156THR    OG1 2502   4.214   5.149   6.917 -0.1726 -0.3744  0.4667
  156THR    CG2 2503   4.294   4.983   6.759 -0.5172  0.5118 -0.1128
  156THR      H 2504   4.315   5.325   6.734 -0.1906 -1.3198  1.0653
  156THR     HA 2505   4.115   5.152   6.596 -0.3277 -0.4604 -0.5167
  156THR     HB 2506   4.099   5.031   6.813  0.0743  0.2382 -1.2532
  156THR    HG1 2507   4.178   5.097   6.989  0.4654 -0.4005  0.7855
  156THR   HG21 2508   4.391   5.030   6.744  0.0288 -0.3005  0.7265
  156THR   HG22 2509   4.300   4.912   6.841  0.3594 -0.0297 -0.6208
  156THR   HG23 2510   4.259   4.926   6.673 -0.3438  0.0533  0.1203
  157CYS      N 2511   4.023   5.354   6.839  0.3824  0.0309 -0.3752
  157CYS     CA 2512   3.899   5.396   6.905 -0.1068  0.0020  0.4986
  157CYS      C 2513   3.812   5.279   6.955  0.5306 -0.0268 -0.4968
  157CYS      O 2514   3.833   5.231   7.067 -0.5686 -0.0290 -0.0945
  157CYS     CB 2515   3.821   5.514   6.834 -0.5555 -0.0426 -0.3317
  157CYS     SG 2516   3.909   5.661   6.775  0.0091 -0.1914 -0.0216
  157CYS      H 2517   4.110   5.376   6.885  0.7262 -1.3464 -0.2921
  157CYS     HA 2518   3.942   5.435   6.997  1.0601 -1.8063  0.8174
  157CYS    HB2 2519   3.757   5.551   6.913 -0.5282  1.0376 -0.7768
  157CYS    HB3 2520   3.761   5.475   6.752 -0.4186  0.2572 -0.5806
  158GLN      N 2521   3.712   5.239   6.876 -0.2757  0.0015  0.8607
  158GLN     CA 2522   3.646   5.105   6.877 -0.7557  0.8091 -0.6642
  158GLN      C 2523   3.567   5.065   7.012 -0.3399 -0.3990 -0.0487
  158GLN      O 2524   3.525   4.955   7.040  0.2467  0.2928 -0.3266
  158GLN     CB 2525   3.556   5.082   6.759 -0.3813 -0.5098  0.6698
  158GLN     CG 2526   3.632   5.084   6.622 -0.7679  0.8141 -0.6224
  158GLN     CD 2527   3.620   5.222   6.550  0.2775  0.3107 -0.1702
  158GLN    OE1 2528   3.619   5.330   6.614 -0.7248  0.0508  0.2799
  158GLN    NE2 2529   3.620   5.228   6.418  0.5653 -0.0975 -0.5140
  158GLN      H 2530   3.708   5.283   6.785 -0.3790  0.8088  1.2375
  158GLN     HA 2531   3.726   5.032   6.865  0.0156  1.7529 -1.5501
  158GLN    HB2 2532   3.485   5.164   6.773  0.3019  0.0649  0.9423
  158GLN    HB3 2533   3.499   4.990   6.765 -0.6100 -0.3868  0.3862
  158GLN    HG2 2534   3.582   5.011   6.558  0.2065  0.5541 -1.1261
  158GLN    HG3 2535   3.737   5.055   6.622 -0.8323  0.5554 -0.1373
  158GLN   HE21 2536   3.650   5.142   6.374 -1.2762 -1.0507 -0.0647
  158GLN   HE22 2537   3.623   5.321   6.377  0.3003  0.0892 -0.1272
  159GLY      N 2538   3.541   5.168   7.094  0.6725 -0.3637  0.2153
  159GLY     CA 2539   3.452   5.159   7.212 -1.2029  0.3381 -0.0995
  159GLY      C 2540   3.306   5.172   7.172 -0.7318 -0.0435 -0.3183
  159GLY      O 2541   3.244   5.275   7.201 -0.9681  0.6652 -0.0848
  159GLY      H 2542   3.581   5.257   7.069  0.1365 -0.2588 -0.3091
  159GLY    HA2 2543   3.459   5.062   7.261 -0.9639  0.1246 -0.5405
  159GLY    HA3 2544   3.485   5.236   7.282 -0.7854 -0.0797  0.1814
  160ALA      N 2545   3.250   5.073   7.103  0.2471 -0.4455  0.3145
  160ALA     CA 2546   3.115   5.071   7.046 -0.8975 -0.1092  0.0497
  160ALA      C 2547   3.004   5.113   7.138  0.8631 -0.1104 -0.1538
  160ALA      O 2548   2.896   5.133   7.078 -0.3553 -0.1178 -0.2431
  160ALA     CB 2549   3.118   5.145   6.911  0.1576 -1.5640  0.8036
  160ALA      H 2550   3.313   4.996   7.087  1.5279  0.3088  1.3199
  160ALA     HA 2551   3.092   4.969   7.014 -0.1620 -0.2194 -0.1675
  160ALA    HB1 2552   3.201   5.107   6.852  0.6321  1.3161 -0.7534
  160ALA    HB2 2553   3.028   5.135   6.851  0.7003 -1.1103 -0.1447
  160ALA    HB3 2554   3.152   5.248   6.926 -0.7619 -1.1380  0.1426
  161GLU      N 2555   3.023   5.111   7.274  0.2855 -0.1740  0.6449
  161GLU     CA 2556   2.914   5.131   7.371 -0.2045  0.2572 -0.2099
  161GLU      C 2557   2.824   5.256   7.332 -0.2666 -0.2964  1.0894
  161GLU      O 2558   2.853   5.370   7.366 -0.2675  0.0955  0.0499
  161GLU     CB 2559   2.976   5.159   7.512 -0.4716 -0.8842  0.4932
  161GLU     CG 2560   3.043   5.038   7.579  0.0838  0.7859 -0.2292
  161GLU     CD 2561   3.192   5.035   7.543 -0.1311  0.2437 -0.7993
  161GLU    OE1 2562   3.230   4.998   7.434 -0.3545  0.6947  0.4724
  161GLU    OE2 2563   3.280   5.066   7.632  0.5190  0.0607  0.1850
  161GLU      H 2564   3.116   5.095   7.311  0.6213  0.3588  0.0527
  161GLU     HA 2565   2.860   5.037   7.377 -0.0505  0.1861  0.0647
  161GLU    HB2 2566   2.891   5.182   7.576 -0.1850 -0.7810  0.8396
  161GLU    HB3 2567   3.043   5.245   7.506 -0.3485 -1.0032  0.0973
  161GLU    HG2 2568   2.989   4.947   7.550 -0.0961  0.4868  0.9429
  161GLU    HG3 2569   3.026   5.048   7.686  0.3300  0.4868 -0.1596
  162ALA      N 2570   2.713   5.221   7.255 -0.0657 -0.1105  0.3441
  162ALA     CA 2571   2.604   5.314   7.229  0.1603 -0.0814  0.1808
  162ALA      C 2572   2.619   5.394   7.096  0.2078 -0.4009 -0.1141
  162ALA      O 2573   2.559   5.500   7.072 -0.5122  0.0531 -0.3938
  162ALA     CB 2574   2.472   5.230   7.222 -0.6621 -1.1620 -0.5638
  162ALA      H 2575   2.701   5.124   7.231 -0.0818 -0.0369  0.0454
  162ALA     HA 2576   2.596   5.393   7.304 -0.9942 -0.4152  0.4568
  162ALA    HB1 2577   2.459   5.174   7.315  0.1916  0.4667  0.6339
  162ALA    HB2 2578   2.393   5.302   7.208  0.5324  0.1509 -1.0197
  162ALA    HB3 2579   2.469   5.169   7.132 -0.4160 -0.6239 -0.9453
  163PHE      N 2580   2.686   5.328   6.999  0.0496  0.0924  0.1137
  163PHE     CA 2581   2.714   5.368   6.855 -0.2988 -0.3951 -0.1916
  163PHE      C 2582   2.716   5.250   6.757 -0.1639  0.7800 -0.0300
  163PHE      O 2583   2.699   5.131   6.798 -0.2235 -0.9863 -0.4222
  163PHE     CB 2584   2.851   5.437   6.859  0.1402 -0.2266  0.1418
  163PHE     CG 2585   2.868   5.572   6.930  0.5621 -1.0596  0.3124
  163PHE    CD1 2586   2.909   5.574   7.066  0.2193 -0.2311  0.8282
  163PHE    CD2 2587   2.854   5.697   6.865 -0.2482 -0.1614  0.3239
  163PHE    CE1 2588   2.918   5.698   7.139  0.5189 -0.0013  0.2470
  163PHE    CE2 2589   2.888   5.815   6.932 -0.0237  0.4694 -0.1633
  163PHE     CZ 2590   2.905   5.814   7.069 -0.2349  0.3903 -0.3948
  163PHE      H 2591   2.741   5.252   7.036  0.5988  0.2092 -0.4178
  163PHE     HA 2592   2.646   5.437   6.806  0.3447  0.5582  0.2088
  163PHE    HB2 2593   2.872   5.462   6.755  0.6924 -0.4141  0.2036
  163PHE    HB3 2594   2.926   5.364   6.888  0.2973 -0.1304 -0.0182
  163PHE    HD1 2595   2.916   5.477   7.113 -0.9461 -1.0836 -0.5969
  163PHE    HD2 2596   2.833   5.701   6.759 -0.0932  0.3031  0.3080
  163PHE    HE1 2597   2.936   5.699   7.245 -1.2935 -0.3936  0.6141
  163PHE    HE2 2598   2.898   5.905   6.874 -0.5622  0.5720 -0.1083
  163PHE     HZ 2599   2.936   5.903   7.122 -0.6664  0.1780  0.2471
  164GLU      N 2600   2.734   5.279   6.629  0.0586 -0.1996 -0.1993
  164GLU     CA 2601   2.752   5.181   6.519 -0.6960 -0.3634 -0.6567
  164GLU      C 2602   2.877   5.211   6.433 -0.6429  0.4095  0.1057
  164GLU      O 2603   2.899   5.329   6.399  0.0681  0.3409 -0.3883
  164GLU     CB 2604   2.633   5.179   6.432  0.3912  0.5804  0.6758
  164GLU     CG 2605   2.493   5.130   6.477 -1.0505  0.5590 -0.2011
  164GLU     CD 2606   2.370   5.195   6.413  0.0087 -0.7269 -0.4097
  164GLU    OE1 2607   2.351   5.197   6.288  0.1395 -0.0007  0.3816
  164GLU    OE2 2608   2.294   5.263   6.488 -0.1042  0.1396  1.1397
  164GLU      H 2609   2.748   5.379   6.615 -1.9564  0.2447  0.3235
  164GLU     HA 2610   2.767   5.079   6.556 -1.2526 -0.0788  0.4170
  164GLU    HB2 2611   2.662   5.110   6.353 -0.1313  0.2865  0.7357
  164GLU    HB3 2612   2.625   5.277   6.386  0.8807  0.5793  0.5744
  164GLU    HG2 2613   2.486   5.135   6.586 -0.5250 -1.8324  0.0676
  164GLU    HG3 2614   2.483   5.024   6.452 -0.6061  0.4340  0.1107
  165ILE      N 2615   2.958   5.112   6.400 -0.4618  0.0561 -0.4871
  165ILE     CA 2616   3.091   5.121   6.332 -0.8028 -0.0458  0.1283
  165ILE      C 2617   3.095   5.197   6.197  1.1971  0.0571  0.0453
  165ILE      O 2618   3.195   5.257   6.151  0.1550 -0.3822 -0.3169
  165ILE     CB 2619   3.211   5.152   6.435  0.7045  0.2219  0.3344
  165ILE    CG1 2620   3.222   5.060   6.554  0.4308  0.0925 -0.2913
  165ILE    CG2 2621   3.214   5.293   6.479  0.4477  0.1775  0.6916
  165ILE    CD1 2622   3.239   4.909   6.529  0.4343 -0.4842  0.1060
  165ILE      H 2623   2.924   5.021   6.428 -1.1247  0.6634  0.8772
  165ILE     HA 2624   3.124   5.021   6.304 -0.2725  0.1821 -0.1044
  165ILE     HB 2625   3.300   5.141   6.373 -0.0228 -1.1914 -0.5799
  165ILE   HG12 2626   3.130   5.078   6.610  0.0716  0.0093 -0.8442
  165ILE   HG13 2627   3.310   5.085   6.614  0.5055  0.7755 -0.6681
  165ILE   HG21 2628   3.162   5.352   6.403 -0.4834 -1.6445 -0.2160
  165ILE   HG22 2629   3.163   5.306   6.574 -0.9303 -0.2191  0.0558
  165ILE   HG23 2630   3.319   5.322   6.491  0.8108 -0.5799 -0.3116
  165ILE   HD11 2631   3.143   4.863   6.507  0.3008 -0.1025 -0.1100
  165ILE   HD12 2632   3.312   4.887   6.451  0.9901 -0.7728  0.6825
  165ILE   HD13 2633   3.273   4.866   6.624 -1.0109 -1.9006  0.0692
  166GLN      N 2634   2.982   5.188   6.122 -0.5372  0.0905  0.0507
  166GLN     CA 2635   2.944   5.266   6.008  0.1223 -0.0826  0.4741
  166GLN      C 2636   2.941   5.424   6.019 -1.0744  0.1178  0.0886
  166GLN      O 2637   3.031   5.486   6.077  0.2552 -0.5753  0.2627
  166GLN     CB 2638   3.014   5.223   5.877 -0.4006 -0.4172  0.3765
  166GLN     CG 2639   2.997   5.074   5.852 -0.3222  0.8812  0.3406
  166GLN     CD 2640   3.058   5.017   5.726 -0.5303  0.0477  0.1321
  166GLN    OE1 2641   3.138   5.079   5.654  0.1566 -0.0876  0.0986
  166GLN    NE2 2642   3.033   4.894   5.693 -0.8491 -0.0479 -0.0113
  166GLN      H 2643   2.914   5.123   6.159  0.2839 -0.7506  0.1589
  166GLN     HA 2644   2.839   5.241   6.000  0.0064  0.3335  0.6315
  166GLN    HB2 2645   3.118   5.254   5.878 -0.6517  0.8654 -1.7111
  166GLN    HB3 2646   2.973   5.278   5.793 -0.1900  0.1077  0.6077
  166GLN    HG2 2647   2.890   5.050   5.848  0.0581 -1.2384  0.1942
  166GLN    HG3 2648   3.043   5.024   5.937 -0.4065 -0.3011 -0.2563
  166GLN   HE21 2649   3.058   4.859   5.602  0.3350 -0.0315  0.2772
  166GLN   HE22 2650   2.967   4.840   5.746  0.7936 -2.0975  0.1708
  167HIS      N 2651   2.841   5.481   5.958  0.0836 -0.7456 -0.5433
  167HIS     CA 2652   2.815   5.628   5.945 -0.3680 -0.0984 -0.1136
  167HIS      C 2653   2.941   5.715   5.904  0.3830  0.4756 -0.0914
  167HIS      O 2654   2.982   5.815   5.963  1.2275 -0.2413  0.2286
  167HIS     CB 2655   2.765   5.679   6.078 -1.0875  0.4192 -0.1567
  167HIS     CG 2656   2.637   5.615   6.132 -0.0244  0.3911 -0.3117
  167HIS    ND1 2657   2.509   5.622   6.078  0.2883  0.2172  0.5153
  167HIS    CD2 2658   2.635   5.532   6.243 -0.2747  0.2331 -0.4633
  167HIS    CE1 2659   2.426   5.543   6.153 -1.2398 -0.0081 -1.3448
  167HIS    NE2 2660   2.505   5.490   6.252  0.1164  0.1373  0.1542
  167HIS      H 2661   2.767   5.422   5.923 -0.6752 -0.0405 -0.1812
  167HIS     HA 2662   2.733   5.651   5.877 -0.8102  0.9953  0.7449
  167HIS    HB2 2663   2.755   5.786   6.058 -0.7662  0.3595 -0.6738
  167HIS    HB3 2664   2.849   5.665   6.145 -0.6728  0.6161 -0.6266
  167HIS    HD2 2665   2.708   5.527   6.323 -1.3667  0.0742  0.5742
  167HIS    HE1 2666   2.318   5.542   6.149 -1.2540 -0.1423 -0.9785
  167HIS    HE2 2667   2.465   5.447   6.333  1.2747 -0.3225  0.5160
  168SER      N 2668   2.997   5.668   5.792 -1.1855  0.0398  1.4428
  168SER     CA 2669   3.108   5.740   5.716 -0.1204  0.7956 -1.6551
  168SER      C 2670   3.096   5.752   5.564  0.2334 -0.9431  0.0490
  168SER      O 2671   3.057   5.660   5.490 -0.1201  0.2213 -0.4685
  168SER     CB 2672   3.239   5.666   5.750  0.1419 -0.5496  0.0024
  168SER     OG 2673   3.348   5.758   5.725  0.6635  0.2548  0.3283
  168SER      H 2674   2.960   5.589   5.740 -0.5605  1.1339 -0.9037
  168SER     HA 2675   3.115   5.841   5.757 -1.4973  0.0381  0.7883
  168SER    HB2 2676   3.257   5.576   5.690  0.9784 -0.2496 -0.2339
  168SER    HB3 2677   3.240   5.651   5.858 -0.9644 -0.4242  0.0512
  168SER     HG 2678   3.350   5.821   5.798  0.6081  0.1579  0.4145
  169GLY      N 2679   3.123   5.872   5.508  0.4830  0.0471 -0.4275
  169GLY     CA 2680   3.125   5.896   5.366 -0.3618  0.1891  0.7884
  169GLY      C 2681   3.260   5.919   5.294  0.9150  0.5663  0.3920
  169GLY      O 2682   3.353   5.848   5.321 -0.2871 -0.3437  0.4904
  169GLY      H 2683   3.157   5.943   5.571  0.1196 -1.1427  1.2577
  169GLY    HA2 2684   3.077   5.813   5.312  0.6631  0.1083 -0.0675
  169GLY    HA3 2685   3.076   5.989   5.339 -0.3969 -0.2008 -0.6671
  170LEU      N 2686   3.268   6.008   5.194  0.9588  0.6446  0.9420
  170LEU     CA 2687   3.396   6.048   5.127  0.2748 -0.0527  0.6840
  170LEU      C 2688   3.491   6.121   5.213 -0.5434 -0.7638 -0.3757
  170LEU      O 2689   3.606   6.134   5.174 -0.3131 -0.6129 -0.2879
  170LEU     CB 2690   3.370   6.127   4.995  1.7503  0.0839 -0.7726
  170LEU     CG 2691   3.298   6.053   4.878  0.3686  0.1929 -0.9564
  170LEU    CD1 2692   3.280   6.138   4.760 -0.0951 -0.3041  0.4444
  170LEU    CD2 2693   3.367   5.931   4.836  0.1802 -0.0636  0.9595
  170LEU      H 2694   3.180   6.054   5.172  0.5411 -0.6362 -0.4702
  170LEU     HA 2695   3.457   5.961   5.101 -0.7451 -0.6301  0.0762
  170LEU    HB2 2696   3.309   6.214   5.018 -0.4523 -1.4000 -0.3307
  170LEU    HB3 2697   3.468   6.159   4.959  1.8668  1.6065  0.6332
  170LEU     HG 2698   3.199   6.026   4.915  0.4546  0.6501 -0.3480
  170LEU   HD11 2699   3.383   6.162   4.730  0.2698 -1.0934  0.9971
  170LEU   HD12 2700   3.224   6.081   4.686  2.3597 -1.6203 -0.6707
  170LEU   HD13 2701   3.220   6.224   4.789 -0.4206  0.0151 -1.0112
  170LEU   HD21 2702   3.321   5.895   4.744  0.9001  0.6381  0.3031
  170LEU   HD22 2703   3.461   5.965   4.794 -0.9731  0.8595 -1.1434
  170LEU   HD23 2704   3.368   5.853   4.913 -2.2087 -0.0347  1.1835
  171ALA      N 2705   3.448   6.166   5.334 -0.8811 -0.2152 -0.0338
  171ALA     CA 2706   3.503   6.262   5.430 -0.8933  0.1008 -0.2520
  171ALA      C 2707   3.624   6.210   5.507 -0.5894  1.1971  0.5700
  171ALA      O 2708   3.664   6.279   5.599  0.4828 -0.3609 -0.3729
  171ALA     CB 2709   3.521   6.403   5.365 -0.2679  0.4964 -0.5082
  171ALA      H 2710   3.354   6.136   5.358 -0.8615 -0.8988 -0.7238
  171ALA     HA 2711   3.428   6.262   5.509  0.0425  0.0909  0.6798
  171ALA    HB1 2712   3.436   6.418   5.299 -0.8343 -0.8014 -0.1319
  171ALA    HB2 2713   3.522   6.478   5.445 -2.2554 -0.8691  1.0043
  171ALA    HB3 2714   3.614   6.403   5.309  0.3230  0.7858  0.4207
  172ASN      N 2715   3.694   6.097   5.468  0.7373 -0.9125  0.4159
  172ASN     CA 2716   3.804   6.019   5.532  0.6256 -1.0674  0.1666
  172ASN      C 2717   3.772   5.977   5.677 -0.3587  0.2977 -0.5649
  172ASN      O 2718   3.717   6.040   5.767  0.3230 -0.1814  0.5160
  172ASN     CB 2719   3.932   6.110   5.520  0.4488  0.7276 -0.2978
  172ASN     CG 2720   3.995   6.143   5.386  0.3087 -0.0234 -0.0222
  172ASN    OD1 2721   4.007   6.259   5.344  0.1947  0.4177  0.0524
  172ASN    ND2 2722   4.030   6.037   5.321 -1.0780  0.3919  0.3353
  172ASN      H 2723   3.663   6.059   5.380  1.4421  0.0827 -0.3013
  172ASN     HA 2724   3.810   5.927   5.474 -0.1019 -0.9692 -0.0766
  172ASN    HB2 2725   3.910   6.201   5.576 -1.2202  0.4982 -0.4861
  172ASN    HB3 2726   4.004   6.057   5.582  0.0095  0.2747 -0.1658
  172ASN   HD21 2727   4.045   6.051   5.222  0.7066  0.8332  0.5967
  172ASN   HD22 2728   4.024   5.945   5.363  0.2476  0.1586  0.1092
  173GLY      N 2729   3.829   5.862   5.713  0.0967  0.4251 -0.1770
  173GLY     CA 2730   3.825   5.801   5.845 -0.2589 -0.0185 -0.5877
  173GLY      C 2731   3.902   5.881   5.955  0.3841  0.2416  0.2525
  173GLY      O 2732   3.974   5.978   5.925  0.8526 -0.2225  0.1295
  173GLY      H 2733   3.881   5.803   5.649  0.8346  0.6471  0.1912
  173GLY    HA2 2734   3.719   5.792   5.871 -0.0598  1.1248  0.8285
  173GLY    HA3 2735   3.870   5.702   5.834  0.1786  0.2138 -0.9372
  174ILE      N 2736   3.895   5.830   6.077  1.0878 -1.2109  0.0118
  174ILE     CA 2737   3.937   5.909   6.200 -0.7289 -0.0403 -0.1011
  174ILE      C 2738   4.080   5.948   6.200  0.1803  0.0266 -0.2852
  174ILE      O 2739   4.100   6.072   6.212 -0.0453  0.6082  0.5406
  174ILE     CB 2740   3.907   5.831   6.332 -0.4293 -0.4895 -0.2959
  174ILE    CG1 2741   3.761   5.797   6.361  0.0073  0.3018 -0.1787
  174ILE    CG2 2742   3.959   5.921   6.447  0.9984 -0.9198 -0.0868
  174ILE    CD1 2743   3.657   5.907   6.348 -1.0639  0.2871  0.1398
  174ILE      H 2744   3.824   5.759   6.092 -1.8163  1.0143 -1.1140
  174ILE     HA 2745   3.880   6.001   6.203 -0.2607  0.2585 -0.1958
  174ILE     HB 2746   3.972   5.745   6.338 -0.2721 -0.3495  0.0364
  174ILE   HG12 2747   3.720   5.713   6.305  0.0239  0.0898  0.1254
  174ILE   HG13 2748   3.765   5.761   6.464 -0.4833 -0.6087 -0.4576
  174ILE   HG21 2749   4.067   5.929   6.456  0.8547 -0.1651  1.7580
  174ILE   HG22 2750   3.922   6.023   6.438  0.7041 -1.0475 -0.4153
  174ILE   HG23 2751   3.934   5.877   6.543  0.5295  0.3403  0.4051
  174ILE   HD11 2752   3.657   5.938   6.243 -0.1334 -1.0059 -0.2975
  174ILE   HD12 2753   3.686   5.975   6.428  1.4435 -0.1882 -0.1898
  174ILE   HD13 2754   3.557   5.866   6.361 -0.6820 -0.5964  0.4543
  175PHE      N 2755   4.169   5.853   6.186 -1.2486  0.7462  0.1130
  175PHE     CA 2756   4.315   5.868   6.197 -0.3199  0.4041 -0.0004
  175PHE      C 2757   4.365   5.950   6.073 -0.2240  0.7029 -0.4964
  175PHE      O 2758   4.447   6.041   6.081  0.0524 -0.2879  0.4200
  175PHE     CB 2759   4.366   5.721   6.181 -0.6335 -0.1205  0.1882
  175PHE     CG 2760   4.515   5.690   6.188  0.6843  0.3669 -0.3284
  175PHE    CD1 2761   4.603   5.779   6.257  0.6073  0.2194 -0.9997
  175PHE    CD2 2762   4.559   5.577   6.118 -0.0816  0.5366  0.1550
  175PHE    CE1 2763   4.738   5.752   6.259 -0.2329  0.0232  0.2872
  175PHE    CE2 2764   4.697   5.549   6.114 -0.6343  0.3405  0.3723
  175PHE     CZ 2765   4.783   5.635   6.193  0.3573  0.8246  0.0319
  175PHE      H 2766   4.134   5.761   6.162 -0.6517  0.7269 -0.8024
  175PHE     HA 2767   4.341   5.908   6.295 -0.0509 -0.1700  0.1698
  175PHE    HB2 2768   4.327   5.653   6.257  0.9853 -1.2286  0.1382
  175PHE    HB3 2769   4.343   5.675   6.085  0.5077 -0.4321  0.0333
  175PHE    HD1 2770   4.563   5.856   6.321 -0.4902 -1.1949  0.1790
  175PHE    HD2 2771   4.487   5.508   6.078 -0.4934  0.9646  0.1458
  175PHE    HE1 2772   4.810   5.804   6.320  1.1423 -0.1454 -1.0665
  175PHE    HE2 2773   4.725   5.461   6.058 -0.7464  0.2319  0.4845
  175PHE     HZ 2774   4.885   5.601   6.195  0.2873  0.2342 -1.9625
  176MET      N 2775   4.315   5.915   5.951  0.0810  0.0546  0.9700
  176MET     CA 2776   4.347   5.973   5.824  0.6148 -0.5274  0.6591
  176MET      C 2777   4.315   6.118   5.821  0.2019  0.2446  0.8105
  176MET      O 2778   4.406   6.190   5.800 -0.4939  0.7440 -0.2505
  176MET     CB 2779   4.274   5.900   5.704 -0.6335  0.6425 -0.6025
  176MET     CG 2780   4.318   5.945   5.572 -0.1176 -0.8797  0.4818
  176MET     SD 2781   4.500   5.950   5.539  0.2209 -0.1188 -0.3650
  176MET     CE 2782   4.524   5.774   5.573 -1.0176  1.2122 -0.7150
  176MET      H 2783   4.250   5.838   5.948 -0.0602  0.1470 -1.0472
  176MET     HA 2784   4.455   5.969   5.809  0.5454 -0.1134 -0.0522
  176MET    HB2 2785   4.289   5.794   5.722 -0.1851  0.7200 -0.4783
  176MET    HB3 2786   4.169   5.927   5.706 -0.4701  1.6603  1.9866
  176MET    HG2 2787   4.283   5.882   5.491 -0.2849 -0.1685 -0.0194
  176MET    HG3 2788   4.279   6.044   5.549  1.5150 -0.1524  0.5654
  176MET    HE1 2789   4.630   5.747   5.569 -1.1797  0.5041 -0.6353
  176MET    HE2 2790   4.495   5.752   5.676 -0.3481  0.5410 -0.6526
  176MET    HE3 2791   4.473   5.704   5.506 -0.1771  0.8744 -1.0337
  177LYS      N 2792   4.194   6.168   5.851  0.5619 -0.4601 -0.9888
  177LYS     CA 2793   4.169   6.315   5.850 -0.0255  0.4079  0.8135
  177LYS      C 2794   4.253   6.404   5.939  0.7675  1.3623 -0.6836
  177LYS      O 2795   4.247   6.524   5.919 -0.1289  0.5120  0.6345
  177LYS     CB 2796   4.023   6.336   5.876  0.1085 -0.4817 -0.3747
  177LYS     CG 2797   3.975   6.323   6.022 -1.1150  0.8508  0.6257
  177LYS     CD 2798   3.823   6.289   6.035 -1.2245 -0.3728 -0.7208
  177LYS     CE 2799   3.789   6.270   6.184 -0.1033 -0.4182  0.6395
  177LYS     NZ 2800   3.650   6.237   6.205  0.4180  0.4022  0.1954
  177LYS      H 2801   4.121   6.102   5.874  0.1342  0.3380  0.1240
  177LYS     HA 2802   4.194   6.350   5.750  1.5288  0.3941  1.1587
  177LYS    HB2 2803   3.988   6.431   5.834 -0.7850 -0.5392  0.1775
  177LYS    HB3 2804   3.962   6.261   5.825 -1.7439  0.1068  0.7800
  177LYS    HG2 2805   4.046   6.248   6.058 -1.2807  0.2058 -0.3172
  177LYS    HG3 2806   4.002   6.411   6.081  1.8395  0.4158  0.2310
  177LYS    HD2 2807   3.761   6.369   5.993 -1.1769  0.1316  0.1249
  177LYS    HD3 2808   3.806   6.188   5.997 -0.6425 -1.0327  0.6251
  177LYS    HE2 2809   3.863   6.201   6.224  1.3814  0.3536 -0.5925
  177LYS    HE3 2810   3.823   6.360   6.236  1.0447 -1.1788  1.2790
  177LYS    HZ1 2811   3.624   6.148   6.164 -0.4967  0.2752  0.9591
  177LYS    HZ2 2812   3.612   6.219   6.297 -1.5869 -0.2618 -0.6420
  177LYS    HZ3 2813   3.579   6.300   6.169  0.7063  0.3622 -0.4666
  178PHE      N 2814   4.313   6.347   6.047  0.4519 -0.2423  0.8550
  178PHE     CA 2815   4.387   6.424   6.137 -0.7947 -0.1394  0.0813
  178PHE      C 2816   4.541   6.420   6.087  0.2982 -0.0619  0.4673
  178PHE      O 2817   4.617   6.513   6.093 -0.3123  0.3033 -0.6636
  178PHE     CB 2818   4.367   6.369   6.284 -0.9821 -0.1247 -0.1105
  178PHE     CG 2819   4.239   6.403   6.358  0.5021 -0.1932 -0.3655
  178PHE    CD1 2820   4.192   6.537   6.370 -1.5108 -0.2694  0.5375
  178PHE    CD2 2821   4.158   6.305   6.421 -0.8036  0.6932  1.2012
  178PHE    CE1 2822   4.081   6.571   6.436  0.6834  0.0510  0.3657
  178PHE    CE2 2823   4.034   6.331   6.464  1.0862 -0.4474 -0.1492
  178PHE     CZ 2824   3.995   6.466   6.480  0.0097  0.7459 -0.3035
  178PHE      H 2825   4.302   6.250   6.073  0.7724 -0.3257  0.6785
  178PHE     HA 2826   4.349   6.526   6.128 -1.1509 -0.2722  0.0387
  178PHE    HB2 2827   4.396   6.264   6.289  0.4664  0.1953 -0.5802
  178PHE    HB3 2828   4.446   6.417   6.343 -0.2073 -1.3164 -0.1236
  178PHE    HD1 2829   4.265   6.608   6.335 -0.5713 -1.4380 -0.0085
  178PHE    HD2 2830   4.185   6.201   6.406  0.5648  1.0142  1.1917
  178PHE    HE1 2831   4.046   6.673   6.440 -0.2569 -0.1918 -0.7236
  178PHE    HE2 2832   3.967   6.253   6.498  0.9646 -0.6917 -0.9125
  178PHE     HZ 2833   3.901   6.488   6.529  0.3056  0.2140  0.5529
  179LEU      N 2834   4.581   6.305   6.036  0.8662 -0.7582 -0.0257
  179LEU     CA 2835   4.715   6.285   5.977 -0.5322  0.1839 -0.3832
  179LEU      C 2836   4.742   6.371   5.851 -0.3147 -0.4507  0.5986
  179LEU      O 2837   4.849   6.420   5.828  0.2672 -0.6400 -0.1677
  179LEU     CB 2838   4.737   6.137   5.950  0.1661  0.8993 -0.5627
  179LEU     CG 2839   4.867   6.090   5.879 -0.6664  0.4539 -0.1887
  179LEU    CD1 2840   4.987   6.134   5.975  0.1012  1.1615 -0.1591
  179LEU    CD2 2841   4.871   5.935   5.860  0.4036 -0.2341  0.2336
  179LEU      H 2842   4.511   6.234   6.019  0.0413  0.1400 -0.5345
  179LEU     HA 2843   4.780   6.313   6.059 -1.7233 -0.9307  1.0608
  179LEU    HB2 2844   4.726   6.098   6.051  1.2413  0.1911 -0.6877
  179LEU    HB3 2845   4.656   6.110   5.882 -0.1911 -0.7481  0.3993
  179LEU     HG 2846   4.888   6.135   5.782 -0.5892 -0.1190 -0.4413
  179LEU   HD11 2847   5.058   6.198   5.922  0.3722  0.9857 -0.0195
  179LEU   HD12 2848   4.960   6.206   6.053 -0.3853  0.6954  0.1132
  179LEU   HD13 2849   5.042   6.048   6.014 -0.0362  1.0407 -0.2322
  179LEU   HD21 2850   4.891   5.879   5.951 -0.8055  0.5029  1.0062
  179LEU   HD22 2851   4.780   5.914   5.804  0.1384  0.1486  0.5094
  179LEU   HD23 2852   4.951   5.914   5.789 -0.5989 -0.3386 -0.9405
  180LYS      N 2853   4.643   6.374   5.750 -0.5082  0.5307 -0.5785
  180LYS     CA 2854   4.658   6.434   5.615 -1.2999  0.2393 -0.5818
  180LYS      C 2855   4.705   6.582   5.621  0.4016 -0.9912 -0.0715
  180LYS      O 2856   4.725   6.648   5.515  0.0339  0.6071  0.0495
  180LYS     CB 2857   4.539   6.398   5.524  2.1489 -0.2994 -0.1579
  180LYS     CG 2858   4.404   6.474   5.567 -1.7346  0.4643 -0.5612
  180LYS     CD 2859   4.273   6.434   5.494  0.6062  0.4720  0.3744
  180LYS     CE 2860   4.162   6.532   5.525  0.4785 -1.2945  0.3150
  180LYS     NZ 2861   4.174   6.664   5.454 -0.3645  0.4325  0.0970
  180LYS      H 2862   4.568   6.307   5.765 -0.5286  0.9119  1.8035
  180LYS     HA 2863   4.749   6.389   5.575 -0.5067  0.4345  0.8533
  180LYS    HB2 2864   4.560   6.409   5.418  0.9021  1.0700 -0.3271
  180LYS    HB3 2865   4.518   6.294   5.549 -0.0633 -0.0377 -0.5034
  180LYS    HG2 2866   4.392   6.456   5.674  0.6289 -2.0722 -0.4839
  180LYS    HG3 2867   4.424   6.580   5.553  1.7522  0.1410  0.2276
  180LYS    HD2 2868   4.283   6.415   5.387 -0.5725 -0.5630  0.3930
  180LYS    HD3 2869   4.244   6.334   5.527  0.3820  0.5601  0.4502
  180LYS    HE2 2870   4.066   6.491   5.497 -0.4061  0.2478  0.8308
  180LYS    HE3 2871   4.154   6.555   5.631  0.8706 -0.6859  0.2274
  180LYS    HZ1 2872   4.094   6.718   5.483  0.0627  0.6174  1.0032
  180LYS    HZ2 2873   4.260   6.709   5.483 -0.6604  1.6050 -0.6846
  180LYS    HZ3 2874   4.167   6.658   5.354  0.2774 -0.8147  0.0908
  181ASP      N 2875   4.710   6.652   5.738  1.3955  0.5918  0.0221
  181ASP     CA 2876   4.779   6.773   5.768 -0.9004 -0.1611  0.3067
  181ASP      C 2877   4.929   6.757   5.812  0.9376 -1.7656  0.4654
  181ASP      O 2878   5.021   6.827   5.767  0.4905  0.1898 -0.1304
  181ASP     CB 2879   4.706   6.850   5.875  1.3507  0.5429 -0.1708
  181ASP     CG 2880   4.571   6.903   5.829  0.1695  0.7142 -0.4923
  181ASP    OD1 2881   4.484   6.931   5.914 -0.3252 -0.6627 -0.0722
  181ASP    OD2 2882   4.552   6.926   5.710 -0.0098 -0.3239  0.2224
  181ASP      H 2883   4.685   6.589   5.813  0.4441  0.4196 -0.4101
  181ASP     HA 2884   4.771   6.833   5.677 -1.5437 -0.5537  0.0942
  181ASP    HB2 2885   4.677   6.781   5.955 -0.4591  0.7467 -0.5795
  181ASP    HB3 2886   4.759   6.933   5.922  0.6379  0.9489 -0.0702
  182ARG      N 2887   4.964   6.659   5.897 -0.2788 -0.7450 -0.6283
  182ARG     CA 2888   5.095   6.661   5.969 -0.8444  0.1511 -0.3749
  182ARG      C 2889   5.200   6.586   5.892 -0.1296  0.8617  0.0000
  182ARG      O 2890   5.316   6.624   5.912  0.5047  0.3598  0.0841
  182ARG     CB 2891   5.083   6.599   6.108 -0.3755  0.0059 -0.2108
  182ARG     CG 2892   4.991   6.678   6.206 -0.4337  0.7286  0.9050
  182ARG     CD 2893   4.957   6.621   6.340 -0.7199 -0.1008  0.2591
  182ARG     NE 2894   4.854   6.688   6.424  0.7782  0.0148 -0.2762
  182ARG     CZ 2895   4.861   6.799   6.490  0.3005  0.4973 -0.4492
  182ARG    NH1 2896   4.969   6.871   6.498 -0.5233 -0.7039 -0.4788
  182ARG    NH2 2897   4.759   6.852   6.548  0.2387 -0.0766  0.7394
  182ARG      H 2898   4.889   6.605   5.937  0.7396 -1.0604  1.0580
  182ARG     HA 2899   5.141   6.757   5.993  0.4601 -0.2035 -1.2271
  182ARG    HB2 2900   5.040   6.499   6.102 -0.5914 -0.0565  1.5511
  182ARG    HB3 2901   5.177   6.577   6.156 -0.3517  0.0487 -0.2373
  182ARG    HG2 2902   5.037   6.776   6.218 -0.2476  0.7162  0.3626
  182ARG    HG3 2903   4.900   6.701   6.151 -0.5524  0.1245  0.8317
  182ARG    HD2 2904   4.920   6.519   6.328  0.4807 -0.5570  0.1629
  182ARG    HD3 2905   5.044   6.617   6.405 -0.6771 -0.2491  0.1941
  182ARG     HE 2906   4.762   6.646   6.422  0.5450  0.4715  0.3594
  182ARG   HH11 2907   4.977   6.959   6.548  0.8233 -0.7921 -0.4601
  182ARG   HH12 2908   5.061   6.839   6.470 -0.2260 -0.7720  0.4801
  182ARG   HH21 2909   4.777   6.936   6.602  0.7129 -0.4592  1.1971
  182ARG   HH22 2910   4.678   6.797   6.572 -0.9267  0.8388 -0.7275
  183LEU      N 2911   5.165   6.486   5.809 -0.3084 -1.2770 -0.5827
  183LEU     CA 2912   5.267   6.407   5.741  0.2828 -0.1006  0.2324
  183LEU      C 2913   5.351   6.492   5.637  0.1266  0.1421 -0.2745
  183LEU      O 2914   5.457   6.439   5.604  0.3955  0.0975 -0.6416
  183LEU     CB 2915   5.195   6.300   5.661  0.1999 -0.6099  0.4910
  183LEU     CG 2916   5.288   6.175   5.646  1.0589 -0.4607  0.6942
  183LEU    CD1 2917   5.285   6.081   5.766  0.1800 -0.0289 -0.5049
  183LEU    CD2 2918   5.225   6.087   5.532  0.2069  0.5419 -0.6121
  183LEU      H 2919   5.068   6.458   5.805 -0.8197  0.1360  0.2818
  183LEU     HA 2920   5.337   6.364   5.812 -0.3888 -0.0252  0.9596
  183LEU    HB2 2921   5.100   6.273   5.705 -0.5363  0.0640 -0.5837
  183LEU    HB3 2922   5.187   6.344   5.561  0.4667  0.2454  0.8262
  183LEU     HG 2923   5.387   6.210   5.617  0.7558  1.0076  1.2120
  183LEU   HD11 2924   5.329   5.984   5.744 -0.3845 -0.4645  0.2106
  183LEU   HD12 2925   5.338   6.108   5.857 -0.0669  0.5850 -0.5317
  183LEU   HD13 2926   5.184   6.057   5.796  0.4090 -0.8957 -0.3830
  183LEU   HD21 2927   5.235   6.132   5.433 -1.3367 -0.3014 -1.2103
  183LEU   HD22 2928   5.277   5.991   5.534 -0.2743  0.2550  1.0944
  183LEU   HD23 2929   5.123   6.062   5.560  0.9876 -0.8560  1.4593
  184LEU      N 2930   5.310   6.615   5.611 -0.5825 -0.4362 -0.4701
  184LEU     CA 2931   5.377   6.706   5.520 -0.9606  0.4192  0.6045
  184LEU      C 2932   5.479   6.803   5.596  1.0731  0.1247 -0.7986
  184LEU      O 2933   5.535   6.892   5.534  0.0748  0.6906  0.0252
  184LEU     CB 2934   5.280   6.778   5.422 -0.0492 -0.1950  0.1212
  184LEU     CG 2935   5.191   6.698   5.323 -0.3559 -0.0543 -0.3662
  184LEU    CD1 2936   5.108   6.798   5.241  0.1317  0.1176  0.6442
  184LEU    CD2 2937   5.274   6.611   5.226 -0.1513  0.4555 -0.0049
  184LEU      H 2938   5.230   6.655   5.658 -0.0755  1.2497 -0.9040
  184LEU     HA 2939   5.445   6.654   5.453 -0.1594  1.2640  0.7106
  184LEU    HB2 2940   5.219   6.849   5.477  0.5798  0.9293 -0.5694
  184LEU    HB3 2941   5.343   6.845   5.363 -0.6319 -0.1416 -0.4674
  184LEU     HG 2942   5.124   6.633   5.379 -0.5427 -0.1260 -0.6694
  184LEU   HD11 2943   5.056   6.858   5.316 -0.2444  0.1085  0.3929
  184LEU   HD12 2944   5.176   6.858   5.180 -0.5447  0.7180  0.4496
  184LEU   HD13 2945   5.029   6.758   5.179 -0.0064  0.0673  0.8505
  184LEU   HD21 2946   5.334   6.541   5.283  0.3173  1.4454  0.7827
  184LEU   HD22 2947   5.202   6.551   5.171  0.4449 -0.2778 -0.0200
  184LEU   HD23 2948   5.340   6.676   5.168  0.0143 -0.1991 -0.5747
  185GLU      N 2949   5.490   6.782   5.723 -0.4893 -0.2309 -0.4732
  185GLU     CA 2950   5.579   6.864   5.808 -0.8253  0.3855  0.3808
  185GLU      C 2951   5.712   6.793   5.837  0.1044 -0.3193 -0.5139
  185GLU      O 2952   5.713   6.668   5.838  0.2801 -0.3166  0.0337
  185GLU     CB 2953   5.521   6.906   5.935  0.7249 -0.6031 -0.8164
  185GLU     CG 2954   5.391   6.992   5.931 -1.2667  0.1044 -0.2549
  185GLU     CD 2955   5.426   7.137   5.878  0.8807 -0.2515 -0.3214
  185GLU    OE1 2956   5.541   7.184   5.879 -0.4668 -0.3899 -0.5406
  185GLU    OE2 2957   5.320   7.195   5.839 -0.3988 -0.1769 -0.0795
  185GLU      H 2958   5.448   6.705   5.772  0.0577 -0.3117 -0.1188
  185GLU     HA 2959   5.606   6.956   5.758 -0.4783 -0.4896 -1.1855
  185GLU    HB2 2960   5.494   6.819   5.995  0.0405  0.5995  0.7940
  185GLU    HB3 2961   5.595   6.962   5.992 -1.0194  0.9003  0.2004
  185GLU    HG2 2962   5.316   6.950   5.864 -0.6417 -0.8358 -0.4081
  185GLU    HG3 2963   5.362   6.994   6.036 -0.1853 -1.1629  0.1220
  186ASP      N 2964   5.816   6.867   5.853 -0.4580  0.2869  0.0846
  186ASP     CA 2965   5.951   6.817   5.898  0.5616 -1.1653  0.0860
  186ASP      C 2966   5.959   6.760   6.040  0.0519 -0.1438 -0.0149
  186ASP      O 2967   6.069   6.736   6.094  0.2563  0.4069  0.1824
  186ASP     CB 2968   6.057   6.931   5.868  0.5029  0.1037 -0.1959
  186ASP     CG 2969   6.045   6.994   5.732  0.0189 -0.1157  0.2893
  186ASP    OD1 2970   5.966   6.960   5.640 -0.0394  0.1550  0.2383
  186ASP    OD2 2971   6.115   7.096   5.707 -0.2098  0.2327 -0.0885
  186ASP      H 2972   5.809   6.966   5.840  0.4292  0.3567 -0.0050
  186ASP     HA 2973   5.972   6.731   5.834  0.1286 -0.7089 -0.7093
  186ASP    HB2 2974   6.055   7.008   5.945  0.6542  0.4379 -0.5212
  186ASP    HB3 2975   6.159   6.894   5.873  0.6322  0.4528 -0.1835
  187LYS      N 2976   5.839   6.734   6.101 -0.1291  0.4268 -0.3478
  187LYS     CA 2977   5.838   6.672   6.226  0.4967  0.0964 -1.0249
  187LYS      C 2978   5.895   6.531   6.223 -0.3447 -0.0304  0.5919
  187LYS      O 2979   5.861   6.453   6.133 -0.1493 -0.1967  0.6828
  187LYS     CB 2980   5.697   6.660   6.297 -0.0983 -1.2458  0.9280
  187LYS     CG 2981   5.633   6.805   6.311 -0.3611 -0.8425  0.3058
  187LYS     CD 2982   5.481   6.800   6.309 -0.0295  0.1382 -0.0075
  187LYS     CE 2983   5.419   6.941   6.299  0.9134 -0.5173  0.1104
  187LYS     NZ 2984   5.382   6.990   6.434 -0.1512  0.1590 -0.4819
  187LYS      H 2985   5.753   6.754   6.053 -0.7087  0.7557  0.7596
  187LYS     HA 2986   5.904   6.734   6.286  0.9781 -0.3399 -1.0913
  187LYS    HB2 2987   5.629   6.602   6.235  0.0259 -0.8841  0.4408
  187LYS    HB3 2988   5.710   6.612   6.394  0.6261 -0.9907  0.9732
  187LYS    HG2 2989   5.675   6.847   6.402 -0.5822  1.9863 -0.6955
  187LYS    HG3 2990   5.666   6.873   6.233  0.3599 -1.2317  0.2565
  187LYS    HD2 2991   5.438   6.749   6.222 -0.5034  0.0810  0.2493
  187LYS    HD3 2992   5.453   6.741   6.396  1.4601  0.2706  0.6141
  187LYS    HE2 2993   5.482   7.016   6.253 -0.3304  0.7051  0.2474
  187LYS    HE3 2994   5.331   6.938   6.234  0.6160 -1.5480  0.5251
  187LYS    HZ1 2995   5.345   6.917   6.492 -0.3682 -0.1001 -0.9349
  187LYS    HZ2 2996   5.464   7.026   6.480  0.5011 -0.7654 -0.8796
  187LYS    HZ3 2997   5.309   7.059   6.422 -1.6396 -1.3349 -0.7651
  188LYS      N 2998   5.984   6.487   6.311  0.0347 -0.5053  0.3695
  188LYS     CA 2999   6.049   6.355   6.339  0.4545 -0.6086  0.3982
  188LYS      C 3000   5.930   6.256   6.352  1.0733 -0.6964 -1.0092
  188LYS      O 3001   5.846   6.277   6.447 -0.3380  0.5059 -0.4526
  188LYS     CB 3002   6.148   6.360   6.456  0.3080 -0.1480  0.3332
  188LYS     CG 3003   6.208   6.225   6.493  0.2004  0.0189 -0.4230
  188LYS     CD 3004   6.257   6.236   6.641  0.1648  0.0143  0.3666
  188LYS     CE 3005   6.322   6.111   6.702  0.4404  0.2862 -0.5623
  188LYS     NZ 3006   6.374   6.129   6.835  0.1432 -0.7779 -0.2100
  188LYS      H 3007   6.008   6.563   6.374 -0.3290  0.9079 -1.0661
  188LYS     HA 3008   6.107   6.322   6.253  0.2562 -0.0767  0.0520
  188LYS    HB2 3009   6.229   6.426   6.427  0.3065 -0.4423 -0.3786
  188LYS    HB3 3010   6.094   6.411   6.536  0.5718  0.4527  0.1395
  188LYS    HG2 3011   6.126   6.154   6.499 -0.1703  0.4818  0.1576
  188LYS    HG3 3012   6.282   6.185   6.423 -0.3463 -1.6080 -0.1665
  188LYS    HD2 3013   6.334   6.313   6.650 -0.3654  0.5931  0.1139
  188LYS    HD3 3014   6.173   6.259   6.707 -0.2738 -0.2586 -0.0927
  188LYS    HE2 3015   6.244   6.035   6.704  0.7155 -0.0186 -1.0247
  188LYS    HE3 3016   6.399   6.066   6.639 -0.6213 -1.4152 -0.7773
  188LYS    HZ1 3017   6.307   6.192   6.878  0.0979 -0.6421 -0.4782
  188LYS    HZ2 3018   6.381   6.043   6.887 -0.7849 -0.5395  0.3639
  188LYS    HZ3 3019   6.468   6.167   6.839 -0.3816  0.7951 -0.9270
  189ILE      N 3020   5.917   6.143   6.281 -0.3904 -0.2327 -0.4938
  189ILE     CA 3021   5.812   6.049   6.272  0.8099 -0.1338  0.0984
  189ILE      C 3022   5.754   5.998   6.408 -0.8140  0.3792 -0.5484
  189ILE      O 3023   5.634   5.989   6.423  1.0074  0.5734 -0.6160
  189ILE     CB 3024   5.858   5.944   6.173 -0.2995  0.6244 -0.8501
  189ILE    CG1 3025   5.751   5.838   6.151  0.3658 -0.2516  0.3105
  189ILE    CG2 3026   5.991   5.879   6.225  0.6804 -0.5407 -0.1580
  189ILE    CD1 3027   5.612   5.885   6.096 -0.7288 -0.3075  0.2726
  189ILE      H 3028   6.002   6.137   6.227 -0.3025  0.5663 -0.4726
  189ILE     HA 3029   5.732   6.098   6.217  0.2210  0.5497  1.4878
  189ILE     HB 3030   5.883   5.991   6.078  0.5607 -0.1382 -1.0286
  189ILE   HG12 3031   5.793   5.772   6.075 -0.5034 -0.6479  0.1499
  189ILE   HG13 3032   5.729   5.780   6.240 -0.7856  0.1728  0.3397
  189ILE   HG21 3033   5.989   5.785   6.170  0.8190 -0.8490  0.3508
  189ILE   HG22 3034   6.076   5.940   6.194  0.0431  0.3764 -0.1819
  189ILE   HG23 3035   5.986   5.851   6.330 -0.2942 -0.2503 -0.1098
  189ILE   HD11 3036   5.629   5.947   6.008 -0.1954 -1.1257 -0.2279
  189ILE   HD12 3037   5.559   5.793   6.073  0.9930 -1.5185  0.7327
  189ILE   HD13 3038   5.554   5.939   6.171 -0.3701  0.3633  0.0791
  190THR      N 3039   5.840   5.982   6.510  0.7064 -0.2839 -0.2863
  190THR     CA 3040   5.798   5.954   6.655 -0.5346  0.3552  0.8418
  190THR      C 3041   5.718   6.060   6.730 -1.4506 -0.4836  0.1826
  190THR      O 3042   5.626   6.025   6.799  0.3596  0.5267  0.8522
  190THR     CB 3043   5.932   5.927   6.725  0.2821 -0.2048  0.2025
  190THR    OG1 3044   6.013   6.039   6.715  0.3733  0.3178 -0.3270
  190THR    CG2 3045   6.002   5.793   6.699 -1.0961  0.0392  0.4266
  190THR      H 3046   5.935   6.004   6.484  0.7415 -0.5514 -0.3889
  190THR     HA 3047   5.746   5.858   6.651 -0.1999  0.1675 -1.2569
  190THR     HB 3048   5.901   5.922   6.830 -1.7050  0.2428 -0.2663
  190THR    HG1 3049   6.042   6.057   6.805 -0.1939  0.4480 -0.1626
  190THR   HG21 3050   5.933   5.710   6.712 -0.1727 -0.6455  1.2569
  190THR   HG22 3051   6.042   5.794   6.597  0.4951 -0.3466  0.9957
  190THR   HG23 3052   6.085   5.771   6.766  0.1376  0.7790 -0.7431
  191VAL      N 3053   5.766   6.186   6.735 -0.0225  0.5370 -0.2292
  191VAL     CA 3054   5.682   6.287   6.785 -0.8076  0.2720 -0.5271
  191VAL      C 3055   5.564   6.319   6.696  0.0178 -0.5349  0.0694
  191VAL      O 3056   5.465   6.356   6.752  0.1593  0.4053 -0.7491
  191VAL     CB 3057   5.759   6.416   6.821  0.3238  0.5351  0.0191
  191VAL    CG1 3058   5.870   6.396   6.925 -0.1453  0.0965  0.5720
  191VAL    CG2 3059   5.820   6.478   6.695 -0.5171 -1.3234  1.5163
  191VAL      H 3060   5.849   6.218   6.688  0.6760 -0.5442  0.1833
  191VAL     HA 3061   5.646   6.245   6.878 -0.2645 -0.9529 -0.8327
  191VAL     HB 3062   5.683   6.486   6.857 -0.8084 -0.3048 -0.6042
  191VAL   HG11 3063   5.952   6.344   6.876 -0.0015  0.6177  0.2433
  191VAL   HG12 3064   5.912   6.494   6.950  0.2670  0.2827 -0.7029
  191VAL   HG13 3065   5.825   6.353   7.015 -0.4546  0.2124  0.4743
  191VAL   HG21 3066   5.747   6.506   6.619  1.0749  0.3421  0.4169
  191VAL   HG22 3067   5.863   6.577   6.708 -0.4030 -1.4243  1.9261
  191VAL   HG23 3068   5.892   6.409   6.651 -0.0043  0.2283 -0.3720
  192LEU      N 3069   5.567   6.306   6.563  0.5029  1.1737  0.2603
  192LEU     CA 3070   5.460   6.332   6.460 -0.2607 -0.9119 -0.1453
  192LEU      C 3071   5.334   6.261   6.503  0.8235 -0.3024  0.2135
  192LEU      O 3072   5.219   6.318   6.510 -0.6457  0.1439  0.3889
  192LEU     CB 3073   5.514   6.303   6.316 -0.4991  0.1576 -0.6542
  192LEU     CG 3074   5.434   6.353   6.196  0.5851  0.0775 -1.2335
  192LEU    CD1 3075   5.517   6.377   6.070 -2.3323 -0.4829 -0.9142
  192LEU    CD2 3076   5.314   6.261   6.159  0.4902 -0.0187  0.1514
  192LEU      H 3077   5.656   6.277   6.524 -0.5582  0.9642 -2.4440
  192LEU     HA 3078   5.436   6.438   6.468  0.4601 -0.4894 -2.3227
  192LEU    HB2 3079   5.609   6.356   6.314 -1.1263  1.3496 -1.1255
  192LEU    HB3 3080   5.539   6.198   6.306 -0.1606  0.2666 -0.9855
  192LEU     HG 3081   5.398   6.452   6.224  0.4660 -0.5021  1.0439
  192LEU   HD11 3082   5.462   6.395   5.977 -1.5479  0.2540 -1.2583
  192LEU   HD12 3083   5.585   6.460   6.086 -2.4119 -0.6140  0.2174
  192LEU   HD13 3084   5.579   6.290   6.050  0.1921  0.3197  1.9434
  192LEU   HD21 3085   5.346   6.159   6.138 -1.7195 -0.7953 -0.0312
  192LEU   HD22 3086   5.235   6.259   6.235  0.5455 -0.7761  0.2049
  192LEU   HD23 3087   5.255   6.298   6.076 -1.4042  0.8918  1.7244
  193LEU      N 3088   5.344   6.132   6.527  0.0716 -0.3335 -0.3318
  193LEU     CA 3089   5.233   6.043   6.550 -0.8988 -0.3376  0.5740
  193LEU      C 3090   5.176   6.055   6.695 -0.1263  0.2218  0.2838
  193LEU      O 3091   5.057   6.021   6.712  0.0616  0.5973  0.2882
  193LEU     CB 3092   5.271   5.900   6.508 -0.0049 -0.2349 -1.2376
  193LEU     CG 3093   5.311   5.890   6.360  0.6537 -1.0087 -0.0115
  193LEU    CD1 3094   5.360   5.748   6.327  0.0686 -0.1425 -0.3186
  193LEU    CD2 3095   5.187   5.907   6.269 -0.3248 -0.1695  0.2644
  193LEU      H 3096   5.434   6.088   6.522  0.3807  0.0625  0.9375
  193LEU     HA 3097   5.148   6.076   6.489 -0.1643  0.6283  0.0247
  193LEU    HB2 3098   5.352   5.870   6.575 -0.4068  1.0772 -0.0459
  193LEU    HB3 3099   5.185   5.834   6.512  0.0735 -0.3168 -0.7831
  193LEU     HG 3100   5.385   5.968   6.339  0.4050 -0.9867 -0.9055
  193LEU   HD11 3101   5.444   5.727   6.393  0.3841  1.6220 -0.0373
  193LEU   HD12 3102   5.281   5.686   6.369  0.1509  0.5931  1.0365
  193LEU   HD13 3103   5.378   5.734   6.221 -0.3617  0.3204 -0.4623
  193LEU   HD21 3104   5.143   6.004   6.291  0.3913  0.2088  0.0625
  193LEU   HD22 3105   5.208   5.913   6.162 -0.1352  0.8486  0.3462
  193LEU   HD23 3106   5.117   5.823   6.263 -0.5171  0.0405 -0.9803
  194ASP      N 3107   5.257   6.109   6.783 -0.8447  0.5070 -0.3472
  194ASP     CA 3108   5.209   6.153   6.914 -0.9143 -0.2200  0.2192
  194ASP      C 3109   5.130   6.281   6.898 -0.6118  0.5432  0.0468
  194ASP      O 3110   5.056   6.308   6.994 -0.1000 -0.4006  0.5503
  194ASP     CB 3111   5.331   6.162   7.009 -0.3036 -0.5260 -0.0610
  194ASP     CG 3112   5.300   6.217   7.145  0.0067 -0.6976 -0.3823
  194ASP    OD1 3113   5.226   6.165   7.231 -0.0174 -0.1493  0.4747
  194ASP    OD2 3114   5.357   6.330   7.166  0.2709  0.4029 -0.2043
  194ASP      H 3115   5.351   6.127   6.750 -0.6170 -0.8247 -0.5498
  194ASP     HA 3116   5.142   6.075   6.952 -1.6022 -0.5889 -1.5660
  194ASP    HB2 3117   5.373   6.062   7.020 -0.4187 -0.5063  0.7015
  194ASP    HB3 3118   5.414   6.215   6.963 -1.1670  0.1486 -0.9246
  195GLU      N 3119   5.137   6.366   6.801 -0.3459  0.1154  0.0820
  195GLU     CA 3120   5.045   6.480   6.776 -0.7220 -0.0055  0.0754
  195GLU      C 3121   4.911   6.435   6.732 -0.1067 -0.6144 -0.2656
  195GLU      O 3122   4.807   6.479   6.785 -0.6127 -0.2011 -0.1405
  195GLU     CB 3123   5.106   6.581   6.674  0.0551 -0.3041 -0.1617
  195GLU     CG 3124   5.228   6.639   6.728 -0.3143 -1.0403  0.0570
  195GLU     CD 3125   5.280   6.760   6.648 -0.3729 -0.0205  0.6665
  195GLU    OE1 3126   5.224   6.781   6.536  0.0970  0.3370  0.6209
  195GLU    OE2 3127   5.371   6.834   6.686  0.1848 -0.2254  0.1814
  195GLU      H 3128   5.192   6.340   6.720 -1.6699  0.1058 -0.8697
  195GLU     HA 3129   5.038   6.538   6.868  1.4553 -0.2932  0.5363
  195GLU    HB2 3130   5.135   6.529   6.582  0.0551  0.0172 -0.3441
  195GLU    HB3 3131   5.035   6.663   6.663  0.1282 -0.1844  0.2243
  195GLU    HG2 3132   5.206   6.676   6.829 -1.6184  0.6453 -0.7295
  195GLU    HG3 3133   5.306   6.564   6.720  1.1770  0.4158 -0.0652
  196VAL      N 3134   4.902   6.341   6.642 -0.0921  0.2886  0.6208
  196VAL     CA 3135   4.773   6.278   6.593 -0.0155 -0.2602 -0.1662
  196VAL      C 3136   4.710   6.209   6.713  0.8272  0.2905 -0.3451
  196VAL      O 3137   4.587   6.209   6.727 -0.3531 -0.2766 -0.3653
  196VAL     CB 3138   4.801   6.181   6.468 -0.2352  0.2590 -0.2715
  196VAL    CG1 3139   4.676   6.113   6.415  0.1950 -0.2353  0.5739
  196VAL    CG2 3140   4.858   6.252   6.347 -0.7967 -0.9897  0.7042
  196VAL      H 3141   4.989   6.312   6.599 -0.3014  0.8095 -0.2264
  196VAL     HA 3142   4.703   6.354   6.557 -0.8412 -1.0450 -0.2949
  196VAL     HB 3143   4.874   6.107   6.499 -0.1636  0.4607  0.0594
  196VAL   HG11 3144   4.615   6.193   6.373  0.1480 -0.4014  0.3206
  196VAL   HG12 3145   4.703   6.046   6.334  0.7845  0.9811 -0.3000
  196VAL   HG13 3146   4.631   6.058   6.497  0.0675 -0.9881  0.0207
  196VAL   HG21 3147   4.795   6.332   6.309  0.1979 -0.5694 -0.1673
  196VAL   HG22 3148   4.950   6.304   6.375 -1.0982 -0.4274  0.6715
  196VAL   HG23 3149   4.881   6.189   6.261 -0.2949  0.1404 -0.0389
  197ALA      N 3150   4.792   6.151   6.806 -0.2251 -0.0408 -0.1177
  197ALA     CA 3151   4.747   6.083   6.925  0.4831 -0.0320 -0.9503
  197ALA      C 3152   4.677   6.175   7.025  1.1771  0.3694 -0.2300
  197ALA      O 3153   4.572   6.131   7.088  0.2418 -0.2635  0.2710
  197ALA     CB 3154   4.864   6.008   6.985  0.4099 -0.7283 -0.0168
  197ALA      H 3155   4.891   6.147   6.786  0.0021  1.6965  0.2553
  197ALA     HA 3156   4.672   6.008   6.901 -0.4646  0.9033 -1.0713
  197ALA    HB1 3157   4.939   6.066   7.039 -0.1639 -0.1118  0.1508
  197ALA    HB2 3158   4.819   5.940   7.057  0.0309 -0.7262 -0.2471
  197ALA    HB3 3159   4.912   5.955   6.903 -0.0103 -0.6658 -0.3080
  198GLU      N 3160   4.707   6.302   7.027 -0.0855 -1.2308  0.0430
  198GLU     CA 3161   4.632   6.408   7.094 -0.3239  0.1446  0.0028
  198GLU      C 3162   4.511   6.444   7.003  0.4246  0.1864  0.0476
  198GLU      O 3163   4.402   6.456   7.059  0.5034  0.0504  0.3810
  198GLU     CB 3164   4.721   6.528   7.116  0.0605  0.4988 -0.1935
  198GLU     CG 3165   4.662   6.656   7.160  1.1994 -1.1448 -1.7211
  198GLU     CD 3166   4.564   6.631   7.287 -1.0627 -0.2617  0.3025
  198GLU    OE1 3167   4.561   6.528   7.358 -0.7371  0.7966 -0.7900
  198GLU    OE2 3168   4.485   6.721   7.314  0.2440  0.1603  0.3199
  198GLU      H 3169   4.788   6.335   6.977 -0.8297 -0.4828 -0.7245
  198GLU     HA 3170   4.597   6.367   7.189  0.3157  0.1802  0.2586
  198GLU    HB2 3171   4.794   6.494   7.189 -0.5355 -0.4801 -0.0124
  198GLU    HB3 3172   4.786   6.544   7.030  0.3288  1.2790  0.1373
  198GLU    HG2 3173   4.741   6.723   7.192  0.5930 -0.5413 -1.4201
  198GLU    HG3 3174   4.612   6.705   7.075 -0.3743  0.2866 -0.1375
  199ASP      N 3175   4.519   6.454   6.867  0.2684  0.0758 -0.0501
  199ASP     CA 3176   4.398   6.484   6.784  0.1619  0.8959  0.4881
  199ASP      C 3177   4.285   6.377   6.793  0.7126  0.0002  0.5921
  199ASP      O 3178   4.167   6.418   6.804 -0.1137  0.2277 -0.1519
  199ASP     CB 3179   4.440   6.489   6.637 -0.0506  0.9158  0.6222
  199ASP     CG 3180   4.538   6.594   6.593  0.5551 -0.6829 -0.8718
  199ASP    OD1 3181   4.584   6.682   6.671  0.1014 -0.7844 -0.3705
  199ASP    OD2 3182   4.567   6.598   6.475 -0.5189 -0.3562  0.2840
  199ASP      H 3183   4.601   6.432   6.812 -0.0510 -1.3147 -0.0599
  199ASP     HA 3184   4.366   6.586   6.801  1.2110  1.3429 -0.0425
  199ASP    HB2 3185   4.466   6.393   6.592 -0.6128  0.6831  0.7838
  199ASP    HB3 3186   4.360   6.510   6.567  0.2496 -0.3826 -0.1956
  200MET      N 3187   4.325   6.256   6.802 -0.2588  0.5097  0.3650
  200MET     CA 3188   4.242   6.139   6.823  1.3024  1.0777 -0.4453
  200MET      C 3189   4.172   6.142   6.963 -0.5995 -0.7931  0.2315
  200MET      O 3190   4.079   6.070   6.995 -0.0500 -0.0823  0.0134
  200MET     CB 3191   4.310   5.996   6.816 -0.6946 -0.8708 -0.3303
  200MET     CG 3192   4.328   5.957   6.672  0.8408  0.7325  0.0432
  200MET     SD 3193   4.372   5.794   6.639 -0.2630  0.1290 -0.0313
  200MET     CE 3194   4.219   5.694   6.664 -0.8736 -0.8858 -0.0072
  200MET      H 3195   4.423   6.236   6.793 -0.2683  0.1799  0.9089
  200MET     HA 3196   4.157   6.154   6.757  0.1938 -0.4030  0.5201
  200MET    HB2 3197   4.409   6.007   6.859 -0.7095 -1.3616 -0.1521
  200MET    HB3 3198   4.256   5.921   6.874  0.2078 -0.2673  1.4153
  200MET    HG2 3199   4.230   5.970   6.625  0.5035  1.1039  0.8239
  200MET    HG3 3200   4.386   6.023   6.608  1.2116 -0.0477 -0.4575
  200MET    HE1 3201   4.155   5.710   6.577  0.0935 -1.4968 -0.8798
  200MET    HE2 3202   4.246   5.589   6.651  1.8214 -0.3736  0.3457
  200MET    HE3 3203   4.169   5.719   6.757 -0.4967  0.9454 -0.2214
  201GLY      N 3204   4.206   6.239   7.047  1.3168 -0.3734 -0.1196
  201GLY     CA 3205   4.113   6.278   7.158 -0.8556 -0.6330 -0.0868
  201GLY      C 3206   3.977   6.312   7.118  0.5703 -0.8348  0.5666
  201GLY      O 3207   3.881   6.295   7.196 -0.1918  0.3388 -0.4580
  201GLY      H 3208   4.280   6.304   7.023  1.1806  0.0313  0.4988
  201GLY    HA2 3209   4.101   6.182   7.209  0.8625 -0.3035  1.1026
  201GLY    HA3 3210   4.166   6.361   7.204  0.1381 -0.5935 -1.2164
  202LYS      N 3211   3.955   6.367   6.996  0.2618 -0.3968  0.0742
  202LYS     CA 3212   3.826   6.413   6.943  0.9760 -0.3735  0.5049
  202LYS      C 3213   3.735   6.302   6.881  0.3031 -0.3987 -0.2697
  202LYS      O 3214   3.630   6.335   6.823 -0.2356  0.2968 -0.2715
  202LYS     CB 3215   3.838   6.537   6.841  0.4674  1.0671 -0.4611
  202LYS     CG 3216   3.856   6.659   6.925  0.0559  0.2798  0.2763
  202LYS     CD 3217   3.890   6.783   6.837  0.5180  0.3053 -0.3134
  202LYS     CE 3218   4.021   6.775   6.769 -0.2367  0.6343 -1.1157
  202LYS     NZ 3219   4.127   6.817   6.869  0.7751 -0.2657  1.1614
  202LYS      H 3220   4.035   6.378   6.935 -0.0823  1.1761 -0.1648
  202LYS     HA 3221   3.767   6.446   7.028  1.0588 -0.7068  0.6979
  202LYS    HB2 3222   3.930   6.527   6.783  0.6943 -0.7581  0.0643
  202LYS    HB3 3223   3.745   6.548   6.786  0.0267 -0.4727 -0.1255
  202LYS    HG2 3224   3.760   6.694   6.964 -0.4549 -0.2295 -0.4749
  202LYS    HG3 3225   3.934   6.642   7.000 -0.4671  0.7862  0.9709
  202LYS    HD2 3226   3.804   6.791   6.771 -0.7118 -0.3589  1.0967
  202LYS    HD3 3227   3.891   6.873   6.898 -0.0824 -0.1655  0.4297
  202LYS    HE2 3228   4.034   6.675   6.728  0.8886 -0.0968  0.7500
  202LYS    HE3 3229   4.014   6.853   6.693 -1.2836  0.3983 -1.2814
  202LYS    HZ1 3230   4.209   6.826   6.811 -0.1150  0.1374 -0.1572
  202LYS    HZ2 3231   4.106   6.904   6.915  0.1198  0.6394 -0.6326
  202LYS    HZ3 3232   4.147   6.749   6.941  0.5556  0.0689  1.5471
  203CYS      N 3233   3.774   6.173   6.893 -1.0571 -0.2775  0.2261
  203CYS     CA 3234   3.712   6.060   6.810  0.3269  0.4587 -0.7592
  203CYS      C 3235   3.574   6.025   6.889 -1.2978  0.4289  0.4613
  203CYS      O 3236   3.583   6.002   7.010 -0.0845 -0.2442 -0.0869
  203CYS     CB 3237   3.808   5.942   6.824  0.4832  1.0549  0.6053
  203CYS     SG 3238   3.741   5.782   6.756 -0.6970 -0.3145 -0.0838
  203CYS      H 3239   3.850   6.155   6.956 -0.0822 -0.4083 -0.9108
  203CYS     HA 3240   3.693   6.078   6.704  0.8163 -0.0774 -0.9501
  203CYS    HB2 3241   3.900   5.962   6.768 -0.3439  1.1380 -0.8272
  203CYS    HB3 3242   3.838   5.919   6.926 -0.5077 -1.0190  0.5303
  204HIS      N 3243   3.459   6.011   6.819  1.3102  1.0381 -0.2480
  204HIS     CA 3244   3.329   5.993   6.894  0.9151  0.2946 -0.1144
  204HIS      C 3245   3.315   5.867   6.972  0.1642  0.3930 -0.2670
  204HIS      O 3246   3.249   5.854   7.075  0.5690  0.0694  0.2876
  204HIS     CB 3247   3.210   5.999   6.791  0.1499 -0.7290 -0.8402
  204HIS     CG 3248   3.213   5.925   6.656  0.3698 -0.6468 -0.7031
  204HIS    ND1 3249   3.309   5.960   6.560 -0.2728 -0.0493  0.5415
  204HIS    CD2 3250   3.121   5.842   6.602 -0.3931 -0.8145 -0.1826
  204HIS    CE1 3251   3.274   5.893   6.449  0.0376  0.1494 -0.1984
  204HIS    NE2 3252   3.161   5.818   6.473 -0.1322  0.5683  0.4635
  204HIS      H 3253   3.446   6.024   6.720 -0.9679 -1.3281 -0.4656
  204HIS     HA 3254   3.315   6.073   6.966  0.1866  0.5145 -0.4774
  204HIS    HB2 3255   3.125   5.972   6.854  1.1463  0.0918  1.0211
  204HIS    HB3 3256   3.222   6.107   6.776  1.6564 -0.7961 -0.4113
  204HIS    HD2 3257   3.041   5.792   6.655 -0.2057 -0.4943  0.4216
  204HIS    HE1 3258   3.334   5.899   6.360  0.5400 -0.6814  0.0694
  204HIS    HE2 3259   3.114   5.763   6.402 -0.0643 -0.1852  0.9771
  205LEU      N 3260   3.385   5.763   6.932  0.0324 -0.1036  0.5918
  205LEU     CA 3261   3.385   5.634   6.999 -0.0184  0.3075  0.0781
  205LEU      C 3262   3.490   5.617   7.115 -0.4505 -0.0096  0.5756
  205LEU      O 3263   3.514   5.508   7.169  0.3894 -0.3103  0.0038
  205LEU     CB 3264   3.423   5.515   6.902 -0.9900 -0.9766 -0.6045
  205LEU     CG 3265   3.363   5.507   6.763 -0.0416 -0.8371 -0.2372
  205LEU    CD1 3266   3.210   5.556   6.759 -1.1653  0.8073 -0.0576
  205LEU    CD2 3267   3.431   5.589   6.651 -0.6628 -0.4968  1.2854
  205LEU      H 3268   3.430   5.764   6.842  0.7402 -0.7424  0.9136
  205LEU     HA 3269   3.286   5.608   7.036  0.2787  0.5194  1.0804
  205LEU    HB2 3270   3.531   5.523   6.890 -0.7262  0.2558  1.5307
  205LEU    HB3 3271   3.402   5.418   6.948  0.1786 -0.6414  0.7734
  205LEU     HG 3272   3.362   5.402   6.734  0.3337 -0.8455 -0.2206
  205LEU   HD11 3273   3.192   5.661   6.781  0.6490  1.4175 -1.0803
  205LEU   HD12 3274   3.172   5.525   6.661 -0.2171 -1.3484  0.1457
  205LEU   HD13 3275   3.156   5.490   6.827 -0.3008  0.1331  0.0055
  205LEU   HD21 3276   3.388   5.570   6.553 -0.3867  1.1202  0.7792
  205LEU   HD22 3277   3.420   5.696   6.671  0.4587 -0.0589 -0.1061
  205LEU   HD23 3278   3.534   5.556   6.653 -0.1395  0.5785 -1.0729
  206THR      N 3279   3.544   5.733   7.160 -0.0020  0.5688 -0.1169
  206THR     CA 3280   3.640   5.745   7.272  0.0703  0.0957  0.2005
  206THR      C 3281   3.642   5.874   7.360  0.5478  0.2159  1.1330
  206THR      O 3282   3.648   5.874   7.479  0.8505  0.2505 -0.3094
  206THR     CB 3283   3.784   5.707   7.229  0.1857  0.7469 -1.0659
  206THR    OG1 3284   3.817   5.771   7.108  1.1468 -0.2223  0.6977
  206THR    CG2 3285   3.815   5.558   7.216 -0.0394  1.3748 -0.4427
  206THR      H 3286   3.512   5.811   7.105 -1.7261 -0.7765 -1.2322
  206THR     HA 3287   3.607   5.658   7.329 -0.0301 -0.1822 -0.2685
  206THR     HB 3288   3.848   5.749   7.307 -1.7231  0.2132  0.9811
  206THR    HG1 3289   3.860   5.854   7.129  1.4790  0.1102 -0.9832
  206THR   HG21 3290   3.751   5.508   7.143  0.2392 -1.0355  0.7489
  206THR   HG22 3291   3.922   5.544   7.197 -0.0692 -0.3060  0.2305
  206THR   HG23 3292   3.797   5.506   7.310 -0.1435 -0.2020 -1.2569
  207LYS      N 3293   3.631   5.988   7.302 -0.5747 -0.5981  0.1118
  207LYS     CA 3294   3.603   6.117   7.379  0.0194  1.2332  0.8034
  207LYS      C 3295   3.711   6.149   7.487 -0.1054  0.4296 -0.1351
  207LYS      O 3296   3.684   6.195   7.602  0.1844  0.9431  0.0323
  207LYS     CB 3297   3.457   6.114   7.429  0.8452 -0.1373 -0.1884
  207LYS     CG 3298   3.344   6.068   7.324 -0.4247 -0.0251 -1.6364
  207LYS     CD 3299   3.207   6.094   7.398  0.4357 -0.3072 -0.0912
  207LYS     CE 3300   3.104   6.098   7.284  0.6594  0.6865  0.3944
  207LYS     NZ 3301   2.973   6.132   7.347 -0.1320  0.1379  0.2244
  207LYS      H 3302   3.621   5.995   7.202  0.3466  1.0067  0.0548
  207LYS     HA 3303   3.621   6.195   7.306  0.9041 -0.1934 -0.6493
  207LYS    HB2 3304   3.453   6.046   7.514  0.5542 -0.0626 -0.1381
  207LYS    HB3 3305   3.431   6.217   7.455 -0.0558 -0.3559 -0.1456
  207LYS    HG2 3306   3.350   6.121   7.228 -0.2857  1.3233 -0.9342
  207LYS    HG3 3307   3.356   5.961   7.307  0.2771 -0.0420 -1.1107
  207LYS    HD2 3308   3.195   6.018   7.475  0.6521  0.3216  0.5871
  207LYS    HD3 3309   3.217   6.197   7.432 -0.4853  0.0075 -0.6771
  207LYS    HE2 3310   3.140   6.173   7.213  1.5355  0.0611  0.1381
  207LYS    HE3 3311   3.089   6.002   7.235 -2.4160  0.4065  1.4612
  207LYS    HZ1 3312   2.984   6.201   7.419 -1.0281  0.1740  0.3527
  207LYS    HZ2 3313   2.905   6.164   7.279 -0.1325  0.5462  0.4140
  207LYS    HZ3 3314   2.934   6.047   7.385  0.1456 -0.4139 -0.6450
  208GLY      N 3315   3.839   6.117   7.456  1.2931 -0.5172 -0.1859
  208GLY     CA 3316   3.964   6.157   7.535  0.7620 -0.7028  0.3789
  208GLY      C 3317   4.031   6.051   7.609  0.1927  0.9430 -0.2146
  208GLY      O 3318   4.134   6.068   7.665 -0.2920  0.3685 -0.5831
  208GLY      H 3319   3.847   6.085   7.361 -0.8466 -0.1644 -0.5820
  208GLY    HA2 3320   4.032   6.211   7.469 -0.1165 -0.2560 -0.2081
  208GLY    HA3 3321   3.933   6.232   7.608  0.3743 -0.0436 -0.4233
  209LYS      N 3322   3.968   5.925   7.606 -0.1960 -1.7488 -0.3363
  209LYS     CA 3323   4.040   5.802   7.628 -0.3313  0.7094  0.6348
  209LYS      C 3324   4.142   5.770   7.512 -0.7463  0.8652 -0.7335
  209LYS      O 3325   4.134   5.819   7.404  0.4873 -0.2593  0.1719
  209LYS     CB 3326   3.927   5.697   7.641  0.4050 -1.8962  0.3391
  209LYS     CG 3327   3.968   5.556   7.667  0.9054  1.5180 -0.1150
  209LYS     CD 3328   3.827   5.479   7.678 -1.5539  1.2159  0.3255
  209LYS     CE 3329   3.861   5.330   7.707  0.1298  0.5562  0.0517
  209LYS     NZ 3330   3.772   5.235   7.639  0.1655 -0.2068  0.0442
  209LYS      H 3331   3.869   5.929   7.587 -0.4527 -0.5803  0.8757
  209LYS     HA 3332   4.090   5.812   7.724 -0.4286  1.1703  0.6397
  209LYS    HB2 3333   3.882   5.733   7.734  1.1922 -0.3096  0.1822
  209LYS    HB3 3334   3.854   5.701   7.560  0.6017 -0.5724  0.1766
  209LYS    HG2 3335   4.025   5.505   7.590 -0.1396 -0.8256  0.4607
  209LYS    HG3 3336   4.014   5.552   7.765 -1.3356 -0.0781  1.0593
  209LYS    HD2 3337   3.795   5.518   7.775  0.0266  0.5154  1.2044
  209LYS    HD3 3338   3.761   5.487   7.592  0.1253 -0.2790 -1.2643
  209LYS    HE2 3339   3.959   5.314   7.661 -0.4755 -0.7047 -0.9375
  209LYS    HE3 3340   3.847   5.326   7.815  0.6229 -0.8696  0.1043
  209LYS    HZ1 3341   3.798   5.243   7.542  0.3259 -0.9592  0.0106
  209LYS    HZ2 3342   3.787   5.137   7.660  0.4006 -0.1904 -0.0524
  209LYS    HZ3 3343   3.675   5.265   7.638  0.3903  0.5819 -0.6410
  210GLN      N 3344   4.245   5.701   7.557 -0.1452  0.2938  1.1426
  210GLN     CA 3345   4.368   5.676   7.469  0.9490 -0.3407  1.1711
  210GLN      C 3346   4.320   5.590   7.341 -0.1732  0.2423 -0.2901
  210GLN      O 3347   4.242   5.488   7.354 -0.2372 -0.0358  0.6039
  210GLN     CB 3348   4.477   5.609   7.547 -0.5892  1.0166 -0.3841
  210GLN     CG 3349   4.455   5.460   7.592 -0.2459  0.4224 -0.6594
  210GLN     CD 3350   4.387   5.430   7.727 -0.2913  0.0524  0.7601
  210GLN    OE1 3351   4.333   5.526   7.783  0.1976  0.3433  0.1806
  210GLN    NE2 3352   4.382   5.313   7.772  0.1474  0.9295  0.4084
  210GLN      H 3353   4.249   5.685   7.657 -0.5714  0.5334  1.2038
  210GLN     HA 3354   4.410   5.769   7.432 -0.8510  0.1440  0.1202
  210GLN    HB2 3355   4.568   5.612   7.487  0.0761  0.8979  0.5624
  210GLN    HB3 3356   4.503   5.664   7.638 -0.2219  1.2458 -0.6214
  210GLN    HG2 3357   4.405   5.405   7.513 -0.4148  0.9696 -0.9457
  210GLN    HG3 3358   4.559   5.427   7.594 -0.4354 -0.1759 -0.3337
  210GLN   HE21 3359   4.323   5.280   7.847  0.2656 -0.5310 -0.0894
  210GLN   HE22 3360   4.416   5.239   7.713 -1.2415  0.5773 -0.0025
  211ALA      N 3361   4.367   5.627   7.221  0.6808 -0.5470  0.7468
  211ALA     CA 3362   4.309   5.575   7.095  0.0791  0.6978 -0.7987
  211ALA      C 3363   4.398   5.542   6.972 -0.2424 -0.3146  0.1610
  211ALA      O 3364   4.362   5.470   6.876 -0.1523  0.4039 -0.2557
  211ALA     CB 3365   4.198   5.669   7.059 -0.3761  0.1626 -1.2291
  211ALA      H 3366   4.409   5.718   7.211 -0.8423  0.0641 -1.5937
  211ALA     HA 3367   4.260   5.480   7.114  1.1615  0.4105  1.1266
  211ALA    HB1 3368   4.137   5.689   7.147 -0.0853  0.0670 -1.0020
  211ALA    HB2 3369   4.239   5.766   7.031 -0.2334  0.5712  0.2206
  211ALA    HB3 3370   4.145   5.614   6.981  0.7677 -1.5651 -0.9147
  212LEU      N 3371   4.525   5.576   6.987 -0.1080  0.8799  0.4527
  212LEU     CA 3372   4.641   5.532   6.909  0.2853 -0.5868  0.1676
  212LEU      C 3373   4.765   5.471   6.982  0.5066 -0.3223  0.0484
  212LEU      O 3374   4.839   5.546   7.051  0.1779 -0.0699 -0.3210
  212LEU     CB 3375   4.681   5.653   6.811 -1.1141  0.8894  0.2706
  212LEU     CG 3376   4.809   5.638   6.714  1.4048  1.2093 -0.1449
  212LEU    CD1 3377   4.804   5.502   6.637  0.2078 -0.1578 -1.0950
  212LEU    CD2 3378   4.806   5.759   6.624  0.5305 -0.2535  0.9276
  212LEU      H 3379   4.536   5.629   7.073  0.4662  0.2469  0.7911
  212LEU     HA 3380   4.601   5.451   6.848 -0.7164 -0.1549  0.2094
  212LEU    HB2 3381   4.595   5.663   6.745  0.1145  0.3255 -1.5678
  212LEU    HB3 3382   4.696   5.742   6.873 -0.0710  0.3882  0.7924
  212LEU     HG 3383   4.898   5.633   6.778  1.0467  0.0836  0.3248
  212LEU   HD11 3384   4.814   5.415   6.703  0.3159  0.3393 -0.4255
  212LEU   HD12 3385   4.735   5.493   6.554  0.8155  1.1931 -1.8190
  212LEU   HD13 3386   4.907   5.497   6.601  1.0190  0.6691  0.7742
  212LEU   HD21 3387   4.702   5.776   6.597  0.6678 -0.0370  0.5005
  212LEU   HD22 3388   4.823   5.849   6.682 -0.9015  0.5381  0.2120
  212LEU   HD23 3389   4.859   5.749   6.529 -0.4040  0.4949  0.2864
  213GLU      N 3390   4.776   5.337   6.971  0.6749 -0.5184 -0.6452
  213GLU     CA 3391   4.882   5.263   7.019 -0.9883 -0.4650  0.1726
  213GLU      C 3392   5.002   5.297   6.932 -0.0374 -0.0683  0.2202
  213GLU      O 3393   4.997   5.315   6.810  0.4051  0.1328 -0.3417
  213GLU     CB 3394   4.856   5.114   7.016  0.6509 -0.5148 -0.7804
  213GLU     CG 3395   4.968   5.020   7.067  1.0061 -0.2227  1.4274
  213GLU     CD 3396   5.026   5.032   7.201 -0.2842 -0.4850 -0.5583
  213GLU    OE1 3397   4.999   5.134   7.263  0.0988 -0.3204 -0.6535
  213GLU    OE2 3398   5.100   4.943   7.241 -0.5675  0.1614 -0.0114
  213GLU      H 3399   4.711   5.292   6.908  0.1621  0.0891 -0.5726
  213GLU     HA 3400   4.900   5.293   7.122 -1.8505 -0.4249  0.3274
  213GLU    HB2 3401   4.767   5.104   7.078  1.0187  0.2318 -0.0924
  213GLU    HB3 3402   4.823   5.085   6.916  0.9387 -1.2853 -0.6640
  213GLU    HG2 3403   4.931   4.918   7.057 -0.5971  0.4004  0.0902
  213GLU    HG3 3404   5.042   5.016   6.986 -0.9768  0.3897 -0.6316
  214ILE      N 3405   5.116   5.303   6.993  0.0290  1.0219 -0.0471
  214ILE     CA 3406   5.243   5.340   6.930 -1.2235  0.1043  0.6603
  214ILE      C 3407   5.363   5.262   6.994  1.1270  0.4378  0.2443
  214ILE      O 3408   5.359   5.231   7.116  0.5184 -0.9792  0.5527
  214ILE     CB 3409   5.274   5.489   6.941 -1.3125  0.5833 -0.6816
  214ILE    CG1 3410   5.163   5.576   6.867 -0.0417 -0.2289  0.0734
  214ILE    CG2 3411   5.417   5.520   6.869  0.0362  0.5800 -0.7570
  214ILE    CD1 3412   5.162   5.724   6.918 -0.6271  1.1828  1.2914
  214ILE      H 3413   5.104   5.297   7.093 -0.7109 -0.6189 -0.1751
  214ILE     HA 3414   5.241   5.322   6.822 -0.6617  0.5472  0.5652
  214ILE     HB 3415   5.270   5.510   7.048 -1.5465  0.8597 -0.7414
  214ILE   HG12 3416   5.173   5.569   6.759  0.0528 -0.4370  0.0941
  214ILE   HG13 3417   5.065   5.542   6.898 -0.1017 -0.6561 -0.5501
  214ILE   HG21 3418   5.426   5.628   6.872 -0.3391  0.6109  0.2879
  214ILE   HG22 3419   5.502   5.495   6.932  0.4507  1.5824 -0.8895
  214ILE   HG23 3420   5.414   5.489   6.764 -1.6750 -0.8765 -0.3803
  214ILE   HD11 3421   5.079   5.771   6.865 -1.3489 -0.9848  0.2881
  214ILE   HD12 3422   5.149   5.720   7.027 -0.3766  0.7913  1.3110
  214ILE   HD13 3423   5.255   5.773   6.890 -0.4736  0.2206 -0.0071
  215ARG      N 3424   5.463   5.221   6.918  0.7184  0.2696  0.1768
  215ARG     CA 3425   5.585   5.159   6.969 -0.2513  0.3192  0.3960
  215ARG      C 3426   5.706   5.207   6.883 -0.0975  0.1773  0.3701
  215ARG      O 3427   5.707   5.185   6.757  0.1219  0.2258 -0.1657
  215ARG     CB 3428   5.575   4.999   6.960 -0.3963 -1.1162 -0.2679
  215ARG     CG 3429   5.449   4.961   7.024  0.1775  0.4698 -0.8882
  215ARG     CD 3430   5.419   4.810   7.029 -1.2075 -0.1521 -0.2375
  215ARG     NE 3431   5.285   4.791   7.085  0.2533 -0.3159  0.1759
  215ARG     CZ 3432   5.207   4.694   7.063  0.0559  0.3044  0.2589
  215ARG    NH1 3433   5.091   4.691   7.115  0.0034  0.3555  0.1902
  215ARG    NH2 3434   5.224   4.589   6.989  0.0909  0.0997 -0.2509
  215ARG      H 3435   5.452   5.235   6.818  1.1457 -1.3484 -0.1483
  215ARG     HA 3436   5.610   5.188   7.070  0.5514 -0.4759  0.4515
  215ARG    HB2 3437   5.557   4.969   6.857  1.6906  0.3881 -1.2337
  215ARG    HB3 3438   5.660   4.949   7.005  1.0579  1.0458 -0.2844
  215ARG    HG2 3439   5.456   4.989   7.129  0.1746 -0.5868 -0.5906
  215ARG    HG3 3440   5.354   4.993   6.981 -0.3534 -0.2333 -0.2783
  215ARG    HD2 3441   5.425   4.778   6.925  0.0321  0.6396 -0.4477
  215ARG    HD3 3442   5.497   4.753   7.080 -0.9695  0.2652 -0.1320
  215ARG     HE 3443   5.243   4.868   7.134 -0.2281  0.5813 -1.5133
  215ARG   HH11 3444   5.044   4.602   7.118  1.2437 -0.3944 -0.6868
  215ARG   HH12 3445   5.070   4.770   7.174 -0.5422  0.8444 -0.6090
  215ARG   HH21 3446   5.146   4.525   6.978 -0.3915  0.6636 -0.1514
  215ARG   HH22 3447   5.311   4.567   6.942 -0.0687 -1.3040  0.0205
  216SER      N 3448   5.807   5.270   6.946  0.8239 -0.5201 -0.5740
  216SER     CA 3449   5.925   5.326   6.883  1.0819 -0.7059 -0.0156
  216SER      C 3450   6.046   5.239   6.885  0.2165 -0.0558 -0.2952
  216SER      O 3451   6.053   5.139   6.959 -0.0183 -0.5000  0.1553
  216SER     CB 3452   5.949   5.466   6.941  0.7768  0.4204  0.7180
  216SER     OG 3453   6.038   5.530   6.858  0.1714  0.5000  0.3744
  216SER      H 3454   5.797   5.279   7.046 -1.6062 -0.1558 -0.7411
  216SER     HA 3455   5.898   5.337   6.778 -0.8679  1.4598  0.5625
  216SER    HB2 3456   5.862   5.529   6.957  1.3103  1.4151 -0.0270
  216SER    HB3 3457   5.991   5.454   7.041  0.5008 -0.1911  0.7724
  216SER     HG 3458   6.110   5.557   6.915  0.8009 -0.5673  0.1442
  217SER      N 3459   6.145   5.270   6.800  0.4747  0.3505 -0.1076
  217SER     CA 3460   6.275   5.215   6.791 -1.0094 -0.0134  0.6716
  217SER      C 3461   6.387   5.307   6.732 -0.3363 -0.0533  0.4794
  217SER      O 3462   6.512   5.294   6.743 -0.0760  0.9563 -0.4055
  217SER     CB 3463   6.277   5.084   6.705  0.7272 -0.3078 -0.4820
  217SER     OG 3464   6.408   5.025   6.705  0.0214  0.0148 -0.8982
  217SER      H 3465   6.124   5.357   6.754 -0.0022  0.8174  0.9284
  217SER     HA 3466   6.307   5.187   6.891  0.9880  0.6210  0.2866
  217SER    HB2 3467   6.196   5.031   6.756 -0.2006  1.1961 -0.2749
  217SER    HB3 3468   6.252   5.108   6.602 -0.2283  0.7158 -0.0428
  217SER     HG 3469   6.430   4.963   6.635  0.2451 -0.3049 -0.5507
  218LEU      N 3470   6.349   5.417   6.670  0.4158  1.2958 -0.4548
  218LEU     CA 3471   6.437   5.525   6.619  0.3085 -0.6119 -0.3729
  218LEU      C 3472   6.482   5.613   6.739  0.1237  0.2226 -1.1698
  218LEU      O 3473   6.400   5.639   6.830 -0.3723  0.4088  0.6350
  218LEU     CB 3474   6.349   5.591   6.505  0.0606 -1.0585  0.0217
  218LEU     CG 3475   6.405   5.729   6.458 -0.4138 -0.5994  0.6081
  218LEU    CD1 3476   6.519   5.714   6.357  0.7552 -0.8541 -0.1433
  218LEU    CD2 3477   6.303   5.808   6.377  0.5162  1.1944 -0.3891
  218LEU      H 3478   6.251   5.423   6.646  0.1646 -1.1023 -0.4873
  218LEU     HA 3479   6.523   5.476   6.573  0.2909 -0.5896 -0.4296
  218LEU    HB2 3480   6.335   5.523   6.421 -0.4746  0.4069 -1.1732
  218LEU    HB3 3481   6.256   5.610   6.558 -0.5480  0.5316 -1.4410
  218LEU     HG 3482   6.436   5.793   6.540  0.0317  0.2302 -0.1782
  218LEU   HD11 3483   6.500   5.657   6.267 -0.2565 -0.6782 -0.0589
  218LEU   HD12 3484   6.550   5.816   6.331  0.3479 -0.7796 -0.3460
  218LEU   HD13 3485   6.594   5.663   6.418  1.2671  1.4830  1.4532
  218LEU   HD21 3486   6.221   5.840   6.442 -0.2696 -0.7463 -0.2908
  218LEU   HD22 3487   6.333   5.891   6.313  0.1958  1.6440  0.0260
  218LEU   HD23 3488   6.262   5.733   6.309  1.0463 -0.3047  0.8098
  219SER      N 3489   6.604   5.667   6.727  0.3278  0.4450 -0.2510
  219SER     CA 3490   6.665   5.765   6.823  0.2050 -0.1632  0.0050
  219SER      C 3491   6.671   5.908   6.769 -0.2969  0.6660  0.6091
  219SER      O 3492   6.654   5.996   6.851 -0.8239 -0.7384  0.4401
  219SER     CB 3493   6.807   5.725   6.856  0.6791  0.5766 -0.3254
  219SER     OG 3494   6.800   5.593   6.897  0.7275 -0.4594  0.1379
  219SER      H 3495   6.666   5.633   6.655  0.1370  0.5700 -0.4755
  219SER     HA 3496   6.601   5.763   6.911  1.0164 -0.6280  0.6096
  219SER    HB2 3497   6.866   5.727   6.765 -1.5507  0.2926 -1.9581
  219SER    HB3 3498   6.847   5.785   6.938  1.3654  0.6454 -0.6958
  219SER     HG 3499   6.772   5.551   6.815  0.1100  1.2512 -0.6180
  220GLU      N 3500   6.681   5.926   6.637  0.0479  0.2873 -0.6823
  220GLU     CA 3501   6.732   6.057   6.587  0.2481 -0.7640 -0.0913
  220GLU      C 3502   6.634   6.127   6.498  0.8702  0.2967  0.2783
  220GLU      O 3503   6.549   6.051   6.444  0.4514 -0.5204 -0.1721
  220GLU     CB 3504   6.846   6.026   6.497 -1.8870  0.5478 -0.9141
  220GLU     CG 3505   6.980   5.991   6.571  0.1426  0.3234  0.1715
  220GLU     CD 3506   6.996   6.055   6.712  0.4328  0.5544 -0.1094
  220GLU    OE1 3507   7.021   5.986   6.813  0.2522  0.0181  0.2460
  220GLU    OE2 3508   6.990   6.177   6.713  1.0351 -0.1326 -0.4647
  220GLU      H 3509   6.665   5.852   6.570 -0.4619 -0.0424 -0.2146
  220GLU     HA 3510   6.753   6.129   6.666 -0.0969 -0.3233 -0.3898
  220GLU    HB2 3511   6.828   5.947   6.425  1.4635 -0.0866 -1.3840
  220GLU    HB3 3512   6.874   6.116   6.441  1.5214 -0.6951 -1.6987
  220GLU    HG2 3513   6.989   5.882   6.578 -0.4454  0.2279 -0.3511
  220GLU    HG3 3514   7.053   6.040   6.507 -0.9578  0.4686 -1.0503
  221LYS      N 3515   6.643   6.261   6.485 -0.0404  0.5859  0.4614
  221LYS     CA 3516   6.544   6.350   6.409 -0.4112 -0.7061  0.8551
  221LYS      C 3517   6.488   6.300   6.271  0.0542 -0.0971  0.9016
  221LYS      O 3518   6.422   6.387   6.209 -0.0512 -0.3120  0.7115
  221LYS     CB 3519   6.608   6.493   6.401 -0.1277 -0.2721  0.1002
  221LYS     CG 3520   6.621   6.550   6.541  0.0323  0.5654 -0.0073
  221LYS     CD 3521   6.657   6.705   6.548 -0.6756 -0.6351  0.1722
  221LYS     CE 3522   6.797   6.741   6.494  0.1554  0.5014 -0.1692
  221LYS     NZ 3523   6.834   6.881   6.481  0.0310 -0.9692 -0.4853
  221LYS      H 3524   6.732   6.298   6.516  1.2782 -0.1906 -1.8485
  221LYS     HA 3525   6.447   6.363   6.456 -0.8474  0.2575 -0.2092
  221LYS    HB2 3526   6.706   6.488   6.352 -0.0427 -0.2397  0.2662
  221LYS    HB3 3527   6.547   6.562   6.344 -0.8321 -0.2552  0.8468
  221LYS    HG2 3528   6.532   6.541   6.603 -0.6707 -0.0656 -1.0441
  221LYS    HG3 3529   6.702   6.495   6.590  0.5117  0.5453 -0.7888
  221LYS    HD2 3530   6.593   6.768   6.486  0.6937  0.4632 -0.2525
  221LYS    HD3 3531   6.637   6.750   6.645  1.5409  2.4523 -0.5041
  221LYS    HE2 3532   6.874   6.700   6.559  0.6385 -0.1677 -1.1238
  221LYS    HE3 3533   6.793   6.701   6.393 -0.1484 -0.7488  0.2975
  221LYS    HZ1 3534   6.766   6.933   6.426  0.8884  1.6024  0.6206
  221LYS    HZ2 3535   6.827   6.927   6.570 -0.9818 -0.5366 -0.7540
  221LYS    HZ3 3536   6.922   6.897   6.434 -0.2380  0.1473 -0.6650
  222ARG      N 3537   6.531   6.191   6.204  0.4192 -0.0510 -0.0537
  222ARG     CA 3538   6.489   6.149   6.062 -0.2541  0.5976  0.1340
  222ARG      C 3539   6.337   6.157   6.043 -0.1878 -0.8450 -0.4470
  222ARG      O 3540   6.265   6.096   6.126 -0.5773 -0.0601  0.5723
  222ARG     CB 3541   6.543   6.010   6.032 -0.1121 -0.0247 -0.2660
  222ARG     CG 3542   6.695   6.002   6.039 -0.1801 -0.4702  0.1188
  222ARG     CD 3543   6.768   5.895   5.956  0.0329  0.2648  0.1906
  222ARG     NE 3544   6.774   5.766   6.020  0.3884 -0.0714 -0.6751
  222ARG     CZ 3545   6.841   5.716   6.123  0.8828  0.2004  0.7718
  222ARG    NH1 3546   6.939   5.780   6.166 -1.3221  0.0280 -0.8056
  222ARG    NH2 3547   6.811   5.601   6.162  0.7148  0.2829 -0.3050
  222ARG      H 3548   6.567   6.121   6.267  1.3507 -0.2519 -0.7600
  222ARG     HA 3549   6.532   6.217   5.988  0.1939  0.9251  0.6820
  222ARG    HB2 3550   6.491   5.942   6.101  0.0322 -0.0814 -0.2128
  222ARG    HB3 3551   6.511   5.980   5.932  0.5175  0.0568 -0.4964
  222ARG    HG2 3552   6.727   6.097   5.995  0.0597 -0.4414  0.3537
  222ARG    HG3 3553   6.730   5.993   6.142  0.5498  0.2095 -0.0445
  222ARG    HD2 3554   6.729   5.882   5.855 -0.8637  0.8963  0.4299
  222ARG    HD3 3555   6.871   5.928   5.943  0.0374  0.2729  0.2440
  222ARG     HE 3556   6.714   5.698   5.974 -1.0054  0.7666 -0.2251
  222ARG   HH11 3557   7.008   5.735   6.224 -1.2059  1.3180  0.1336
  222ARG   HH12 3558   6.963   5.873   6.136 -0.6958 -0.0528 -0.5815
  222ARG   HH21 3559   6.868   5.551   6.229 -0.5915 -1.3358 -0.2628
  222ARG   HH22 3560   6.732   5.550   6.124  0.5859 -0.3494  0.7241
  223ALA      N 3561   6.298   6.233   5.938 -0.2735  0.2775  0.7895
  223ALA     CA 3562   6.159   6.261   5.910  0.8991 -0.4512 -0.1587
  223ALA      C 3563   6.121   6.225   5.767  0.1558  0.4119  0.1179
  223ALA      O 3564   6.202   6.228   5.674  0.1255  0.2951  0.2786
  223ALA     CB 3565   6.131   6.408   5.950 -0.7340 -0.5107  0.7768
  223ALA      H 3566   6.368   6.277   5.879 -0.8622 -0.5899 -0.6622
  223ALA     HA 3567   6.098   6.194   5.970  1.1043 -0.5236 -0.0293
  223ALA    HB1 3568   6.204   6.469   5.898  0.2785 -1.1815  1.3456
  223ALA    HB2 3569   6.027   6.424   5.921 -0.3570 -0.2306 -0.5544
  223ALA    HB3 3570   6.145   6.429   6.056 -0.5600  0.3684  0.5940
  224LEU      N 3571   5.991   6.199   5.733 -0.1403  0.4339 -0.4441
  224LEU     CA 3572   5.960   6.162   5.594  0.5423 -0.3559 -0.1910
  224LEU      C 3573   5.977   6.267   5.481 -0.3385  0.0297 -0.8846
  224LEU      O 3574   5.999   6.236   5.361 -0.4253  0.5303  0.1215
  224LEU     CB 3575   5.807   6.111   5.590 -0.9424 -1.0352  0.3424
  224LEU     CG 3576   5.763   6.007   5.683  0.8136  1.4539  0.5272
  224LEU    CD1 3577   5.624   5.932   5.639 -0.8018 -0.4718 -0.5113
  224LEU    CD2 3578   5.854   5.885   5.691 -0.7603  0.3672  0.6366
  224LEU      H 3579   5.917   6.200   5.801  0.5044 -0.2361  0.3135
  224LEU     HA 3580   6.032   6.082   5.571  0.7187 -0.1644 -0.3209
  224LEU    HB2 3581   5.742   6.198   5.608  0.6838  0.4628 -0.4110
  224LEU    HB3 3582   5.793   6.082   5.486  0.8275  0.0213 -0.2810
  224LEU     HG 3583   5.753   6.047   5.784 -0.5827  1.2940  0.4860
  224LEU   HD11 3584   5.542   6.002   5.623 -1.8232 -1.4033  0.3252
  224LEU   HD12 3585   5.643   5.890   5.540  0.6058 -0.1356 -0.4271
  224LEU   HD13 3586   5.583   5.859   5.709  0.3523 -0.6141  0.0721
  224LEU   HD21 3587   5.867   5.835   5.595 -0.5782 -0.0776  0.8869
  224LEU   HD22 3588   5.952   5.919   5.723 -0.5155  1.1995 -0.7925
  224LEU   HD23 3589   5.810   5.820   5.767 -0.2944 -0.3035  0.3473
  225THR      N 3590   5.973   6.395   5.518 -0.0452  0.6104  0.1594
  225THR     CA 3591   6.010   6.504   5.426 -0.0860 -0.3177  0.3772
  225THR      C 3592   6.156   6.517   5.380 -0.5761  0.6783 -0.5509
  225THR      O 3593   6.179   6.587   5.282 -0.4981  0.2165  0.3495
  225THR     CB 3594   5.968   6.637   5.484  1.2113 -0.2614 -0.4355
  225THR    OG1 3595   6.028   6.663   5.606 -0.7086 -0.3595  0.3835
  225THR    CG2 3596   5.817   6.656   5.517  0.8824 -0.5001  0.5877
  225THR      H 3597   5.951   6.419   5.613  0.1931 -1.0640  0.7012
  225THR     HA 3598   5.950   6.492   5.336 -0.7306  1.0888  0.5572
  225THR     HB 3599   5.989   6.711   5.407 -0.2289  0.9998  0.2730
  225THR    HG1 3600   6.022   6.757   5.621  0.8152 -0.2493  0.7010
  225THR   HG21 3601   5.766   6.563   5.541 -0.1271 -0.1883 -0.2075
  225THR   HG22 3602   5.807   6.731   5.596  0.1785  0.4374 -0.3251
  225THR   HG23 3603   5.774   6.686   5.421 -0.0047  0.5040  1.2558
  226ASP      N 3604   6.251   6.452   5.456 -0.8017 -0.1723  0.1078
  226ASP     CA 3605   6.396   6.462   5.420 -0.8394 -0.6128  1.0532
  226ASP      C 3606   6.431   6.449   5.265 -0.7722  0.0410  0.0395
  226ASP      O 3607   6.358   6.398   5.181  0.1066 -0.1601 -0.4871
  226ASP     CB 3608   6.477   6.354   5.494 -0.3278 -0.1126 -0.9083
  226ASP     CG 3609   6.466   6.372   5.651  0.0996  1.0129  0.0091
  226ASP    OD1 3610   6.444   6.484   5.700  0.0367 -0.3324 -0.3534
  226ASP    OD2 3611   6.501   6.266   5.716  0.3016 -0.1199 -0.0213
  226ASP      H 3612   6.225   6.386   5.527 -0.5885  0.6190  0.9682
  226ASP     HA 3613   6.430   6.560   5.452 -0.3580 -0.6209  0.5958
  226ASP    HB2 3614   6.422   6.263   5.472 -1.5125  0.3389 -0.0161
  226ASP    HB3 3615   6.582   6.338   5.469  0.1227 -0.2053  0.7484
  227PRO      N 3616   6.550   6.497   5.223  0.5227  0.1714 -0.5752
  227PRO     CA 3617   6.590   6.502   5.083  0.6010  0.3006  0.2225
  227PRO      C 3618   6.646   6.355   5.046 -0.2607 -0.2026 -0.3465
  227PRO      O 3619   6.696   6.289   5.132  0.6334  0.9633 -0.3543
  227PRO     CB 3620   6.696   6.606   5.073 -0.0738  0.9179  1.4498
  227PRO     CG 3621   6.751   6.606   5.217  0.7710 -0.9939  1.2842
  227PRO     CD 3622   6.639   6.581   5.305  0.0985 -0.2584 -0.6186
  227PRO     HA 3623   6.513   6.543   5.018  0.4806  1.1612  0.8824
  227PRO    HB2 3624   6.774   6.584   5.000  0.0520  1.1557  1.5096
  227PRO    HB3 3625   6.656   6.702   5.040 -0.5982  0.5444  0.9500
  227PRO    HG2 3626   6.823   6.524   5.220  1.8357 -0.1822  0.0031
  227PRO    HG3 3627   6.805   6.701   5.221 -0.2426 -0.2467 -0.5166
  227PRO    HD2 3628   6.679   6.523   5.388 -0.5332  0.0988 -0.0493
  227PRO    HD3 3629   6.595   6.675   5.337  0.2595 -0.5717  0.6205
  228ILE      N 3630   6.627   6.312   4.920 -0.5024 -1.0670 -0.4261
  228ILE     CA 3631   6.686   6.189   4.870  0.2115  0.9396 -0.3286
  228ILE      C 3632   6.833   6.206   4.831 -0.3892 -0.6127  0.1438
  228ILE      O 3633   6.856   6.308   4.760  0.4651  0.1733 -0.0674
  228ILE     CB 3634   6.611   6.129   4.744  0.2623 -0.2010  0.2688
  228ILE    CG1 3635   6.462   6.169   4.760 -0.3552 -0.8050 -0.1003
  228ILE    CG2 3636   6.626   5.980   4.747 -0.1890  0.1428 -0.0343
  228ILE    CD1 3637   6.380   6.106   4.650  1.3878 -0.7836 -0.6209
  228ILE      H 3638   6.589   6.372   4.848  0.6302 -0.0527 -0.2437
  228ILE     HA 3639   6.679   6.117   4.952  0.1639  0.7211 -0.5223
  228ILE     HB 3640   6.651   6.178   4.655  1.1851  0.2954  0.9123
  228ILE   HG12 3641   6.410   6.139   4.851 -0.3927  0.2379  0.2515
  228ILE   HG13 3642   6.458   6.278   4.748  0.9367 -0.7015  0.1558
  228ILE   HG21 3643   6.587   5.951   4.650 -0.8887  0.6478  0.0859
  228ILE   HG22 3644   6.730   5.949   4.760 -0.2127 -0.0184 -0.2310
  228ILE   HG23 3645   6.554   5.930   4.812 -1.2757  0.5490 -0.8702
  228ILE   HD11 3646   6.425   6.138   4.556  0.4484 -0.0811 -0.8636
  228ILE   HD12 3647   6.371   5.997   4.651  0.2029 -0.7172 -0.5407
  228ILE   HD13 3648   6.283   6.154   4.663  1.4312 -0.8374 -0.0820
  229GLN      N 3649   6.926   6.114   4.847  0.2283 -0.6542 -0.2748
  229GLN     CA 3650   7.049   6.109   4.773 -0.3200 -0.4026 -0.4713
  229GLN      C 3651   7.002   6.087   4.631  0.2074  0.8610  0.2269
  229GLN      O 3652   6.952   5.970   4.604 -0.9698 -0.4093  0.0556
  229GLN     CB 3653   7.143   6.003   4.839 -0.5934  0.7342  0.2119
  229GLN     CG 3654   7.191   6.014   4.987 -1.2122 -0.9127  0.8692
  229GLN     CD 3655   7.299   5.904   5.012  0.4594 -0.0782 -0.1853
  229GLN    OE1 3656   7.266   5.788   5.043  0.4648 -0.1558  0.3486
  229GLN    NE2 3657   7.420   5.934   5.023 -0.5600 -0.6830 -0.6461
  229GLN      H 3658   6.897   6.031   4.897 -1.9036  0.0868 -0.0468
  229GLN     HA 3659   7.091   6.209   4.783  0.6809 -0.7760 -0.7580
  229GLN    HB2 3660   7.101   5.903   4.827 -0.4351  0.6622  0.2554
  229GLN    HB3 3661   7.238   6.009   4.785 -0.1095 -1.4303  0.6475
  229GLN    HG2 3662   7.236   6.114   4.984 -0.3934 -1.2393 -1.3209
  229GLN    HG3 3663   7.105   5.998   5.051 -1.1626 -0.7172  0.9856
  229GLN   HE21 3664   7.482   5.859   5.049  0.1004  0.0428 -0.0196
  229GLN   HE22 3665   7.465   6.022   5.004 -0.5102 -0.6842 -0.5306
  230GLY      N 3666   7.008   6.184   4.541  0.3555  0.4925  0.1528
  230GLY     CA 3667   6.954   6.171   4.402  0.4564 -1.0350 -1.2290
  230GLY      C 3668   6.990   6.043   4.340 -0.7266  0.3511 -0.0433
  230GLY      O 3669   7.098   5.988   4.368 -0.1437  0.0040  0.6243
  230GLY      H 3670   7.052   6.267   4.578  0.6157  0.4787 -0.1154
  230GLY    HA2 3671   6.847   6.179   4.419  0.6318  0.8662 -0.5418
  230GLY    HA3 3672   6.979   6.265   4.351 -1.1349 -0.4423 -1.0113
  231THR      N 3673   6.904   5.987   4.253 -0.3079  0.1511  0.0134
  231THR     CA 3674   6.917   5.854   4.182 -0.2451 -0.0297 -0.3470
  231THR      C 3675   7.032   5.839   4.087 -0.0410 -0.2304 -0.9029
  231THR      O 3676   7.074   5.934   4.021  0.0866 -0.1243  0.3893
  231THR     CB 3677   6.788   5.821   4.097 -0.3422 -1.1864 -0.3096
  231THR    OG1 3678   6.751   5.935   4.018 -0.2835 -0.5277  0.3967
  231THR    CG2 3679   6.682   5.777   4.197 -1.0874 -1.1457  0.1712
  231THR      H 3680   6.832   6.049   4.218 -0.7588  0.2945  1.1014
  231THR     HA 3681   6.935   5.779   4.259 -0.0392  0.4639  0.0978
  231THR     HB 3682   6.809   5.736   4.033 -0.6277 -0.9656 -0.7020
  231THR    HG1 3683   6.703   6.003   4.066 -0.3193  0.5734 -1.0572
  231THR   HG21 3684   6.723   5.704   4.267  0.3379 -0.6594 -0.0923
  231THR   HG22 3685   6.648   5.868   4.247  0.1467 -0.2091 -0.5896
  231THR   HG23 3686   6.596   5.737   4.144 -0.3037 -1.6275 -0.7954
  232GLU      N 3687   7.098   5.725   4.074  0.4280  0.4320  0.3958
  232GLU     CA 3688   7.209   5.712   3.979  0.0594  0.0423  0.1836
  232GLU      C 3689   7.173   5.731   3.832 -0.6133 -0.5219  1.0996
  232GLU      O 3690   7.061   5.709   3.785 -0.8729  0.2782  0.2320
  232GLU     CB 3691   7.265   5.572   3.987  0.2427  0.7088  0.2556
  232GLU     CG 3692   7.388   5.559   4.082 -0.6748 -0.5146 -0.0350
  232GLU     CD 3693   7.374   5.633   4.219 -0.5821  0.6163  0.1331
  232GLU    OE1 3694   7.435   5.738   4.231 -0.4147 -0.7439  0.6164
  232GLU    OE2 3695   7.311   5.584   4.317 -0.0662  0.1411  0.3279
  232GLU      H 3696   7.063   5.648   4.129 -0.0391  0.2080 -0.1847
  232GLU     HA 3697   7.279   5.790   4.010  0.7844 -0.5020 -0.0247
  232GLU    HB2 3698   7.188   5.511   4.033  0.0251  0.5388 -0.3162
  232GLU    HB3 3699   7.294   5.537   3.888 -0.4869 -0.5351  0.4518
  232GLU    HG2 3700   7.401   5.453   4.103 -0.0209 -0.6659 -1.0500
  232GLU    HG3 3701   7.477   5.602   4.035 -0.1241  0.0141  1.3871
  233TYR      N 3702   7.275   5.778   3.752  0.4162 -0.4135 -0.0705
  233TYR     CA 3703   7.283   5.780   3.606 -0.6385  0.8692  1.3192
  233TYR      C 3704   7.317   5.652   3.533  0.4135  0.9411  0.1297
  233TYR      O 3705   7.308   5.639   3.411 -0.3322 -0.4705 -0.2964
  233TYR     CB 3706   7.383   5.886   3.565 -0.4676 -0.6584 -0.3692
  233TYR     CG 3707   7.524   5.876   3.626 -0.5363 -0.0947  0.2686
  233TYR    CD1 3708   7.544   5.945   3.751  0.2531  0.8253 -0.0562
  233TYR    CD2 3709   7.636   5.816   3.561  0.4569 -0.2564  0.0087
  233TYR    CE1 3710   7.677   5.949   3.802  0.0936 -0.3346 -0.2552
  233TYR    CE2 3711   7.761   5.808   3.620  0.0564  1.0335 -0.1781
  233TYR     CZ 3712   7.783   5.886   3.737  0.3137  0.9239 -0.1807
  233TYR     OH 3713   7.910   5.903   3.786  0.2756  0.5706 -0.8144
  233TYR      H 3714   7.366   5.793   3.794  0.6522 -0.1203 -0.6643
  233TYR     HA 3715   7.184   5.812   3.573 -0.4358  0.8388  0.6485
  233TYR    HB2 3716   7.388   5.880   3.456  0.3597 -0.4837 -0.3486
  233TYR    HB3 3717   7.341   5.984   3.589 -0.3333 -0.4639 -0.9012
  233TYR    HD1 3718   7.461   6.005   3.786  0.4357  0.4475  1.0855
  233TYR    HD2 3719   7.616   5.765   3.468 -0.1536  0.2081 -0.1296
  233TYR    HE1 3720   7.698   6.015   3.885 -0.1293  0.4307 -0.7768
  233TYR    HE2 3721   7.843   5.750   3.580  0.6580  1.3134  0.6036
  233TYR     HH 3722   7.914   5.970   3.854 -0.7567  0.6280 -0.7793
  234SER      N 3723   7.352   5.543   3.608  0.1572 -0.7733 -0.0958
  234SER     CA 3724   7.355   5.404   3.566  0.1507 -0.0640 -0.0498
  234SER      C 3725   7.215   5.343   3.548  0.0061 -0.3660  0.8370
  234SER      O 3726   7.135   5.336   3.644 -0.5808  0.3952  0.1765
  234SER     CB 3727   7.434   5.318   3.664  0.2098  0.0972 -0.5825
  234SER     OG 3728   7.398   5.183   3.639  0.5603 -0.0540  0.0703
  234SER      H 3729   7.349   5.570   3.705  1.3978  1.1100 -0.4766
  234SER     HA 3730   7.398   5.391   3.467 -0.4435 -0.6491 -0.2406
  234SER    HB2 3731   7.542   5.319   3.647  0.1842 -0.9945 -1.0133
  234SER    HB3 3732   7.396   5.334   3.765  0.9307 -0.4690 -0.1974
  234SER     HG 3733   7.483   5.139   3.633  0.4264 -0.3176  0.0950
  235ALA      N 3734   7.194   5.295   3.425  0.7413  0.0348 -0.2970
  235ALA     CA 3735   7.090   5.200   3.380  0.4973  0.3080  1.1007
  235ALA      C 3736   7.087   5.064   3.451 -0.0067 -0.0490 -0.1765
  235ALA      O 3737   6.989   4.986   3.443 -0.3236 -0.0211 -0.6031
  235ALA     CB 3738   7.112   5.177   3.226  0.8211  0.2519 -1.2492
  235ALA      H 3739   7.271   5.297   3.360  0.3643 -0.0443 -0.7598
  235ALA     HA 3740   6.998   5.257   3.386  0.8825  1.1055  0.1102
  235ALA    HB1 3741   7.102   5.265   3.163 -0.1714  0.3227 -1.0201
  235ALA    HB2 3742   7.209   5.127   3.223  0.8940  0.3771 -0.9952
  235ALA    HB3 3743   7.036   5.112   3.183  0.4506  0.1802 -0.5069
  236GLU      N 3744   7.198   5.018   3.510 -0.3063 -0.7007  0.1071
  236GLU     CA 3745   7.202   4.900   3.598  0.0605 -0.2318  0.2445
  236GLU      C 3746   7.142   4.935   3.734  0.5510  0.2970 -0.4923
  236GLU      O 3747   7.047   4.871   3.777  0.3564  0.1776 -0.1098
  236GLU     CB 3748   7.343   4.839   3.603  1.6288 -0.2216  0.8521
  236GLU     CG 3749   7.337   4.700   3.672 -0.3204 -0.0872  1.0666
  236GLU     CD 3750   7.269   4.587   3.595  0.3512 -0.3538 -0.1611
  236GLU    OE1 3751   7.194   4.511   3.660 -0.0711  0.1900  0.2061
  236GLU    OE2 3752   7.288   4.577   3.471  0.8023 -0.1492  0.3079
  236GLU      H 3753   7.274   5.084   3.505 -0.6377 -0.3420 -0.5584
  236GLU     HA 3754   7.142   4.819   3.556  0.1461 -0.0431 -0.2524
  236GLU    HB2 3755   7.373   4.828   3.498  0.1798 -0.4637  0.4158
  236GLU    HB3 3756   7.415   4.896   3.661  1.1479  0.8655  0.4292
  236GLU    HG2 3757   7.440   4.670   3.693  0.0515  0.1863 -0.2139
  236GLU    HG3 3758   7.283   4.722   3.764 -1.9102  0.4537  0.0796
  237SER      N 3759   7.193   5.040   3.797  0.3442  0.0814 -0.3957
  237SER     CA 3760   7.162   5.075   3.940  0.3747 -0.1363  0.6607
  237SER      C 3761   7.012   5.120   3.954 -0.0286  0.8792  0.3107
  237SER      O 3762   6.952   5.090   4.054  0.9557 -0.4580 -0.1186
  237SER     CB 3763   7.251   5.182   3.998 -0.1803  0.0275 -1.2648
  237SER     OG 3764   7.228   5.200   4.140 -0.2474 -0.1630 -0.2114
  237SER      H 3765   7.259   5.098   3.748  0.0452  0.6557 -0.1347
  237SER     HA 3766   7.182   4.989   4.003  0.1151 -0.8126 -0.1516
  237SER    HB2 3767   7.356   5.153   3.988  0.1333 -0.2179  1.2951
  237SER    HB3 3768   7.234   5.280   3.955 -0.0177  0.0272 -1.3302
  237SER     HG 3769   7.147   5.153   4.163 -0.3117 -0.0085 -0.1172
  238LEU      N 3770   6.948   5.181   3.851  0.4515 -0.2966  0.1539
  238LEU     CA 3771   6.814   5.242   3.853 -0.3720  0.2438  0.2680
  238LEU      C 3772   6.702   5.142   3.850 -0.1203  0.2990 -0.1075
  238LEU      O 3773   6.592   5.180   3.884 -0.4362 -0.2126 -0.1225
  238LEU     CB 3774   6.805   5.338   3.726 -0.6691  0.4135 -1.4064
  238LEU     CG 3775   6.679   5.430   3.723 -0.2292  0.3261 -0.0078
  238LEU    CD1 3776   6.673   5.518   3.843 -0.3922 -0.3437 -0.5420
  238LEU    CD2 3777   6.682   5.510   3.595 -0.0016 -0.5431 -0.1839
  238LEU      H 3778   6.996   5.196   3.763 -0.7772  1.9799 -0.3025
  238LEU     HA 3779   6.805   5.299   3.946  0.2004  0.6609  0.0787
  238LEU    HB2 3780   6.893   5.403   3.727 -0.1492 -0.1361  0.7895
  238LEU    HB3 3781   6.816   5.271   3.641 -0.1357 -0.6984 -0.5210
  238LEU     HG 3782   6.587   5.372   3.725  0.5621 -1.0101  0.0971
  238LEU   HD11 3783   6.773   5.555   3.865 -0.5162 -0.2975 -0.0156
  238LEU   HD12 3784   6.611   5.601   3.810  0.1445  0.0870 -0.5003
  238LEU   HD13 3785   6.635   5.470   3.933  1.0942 -1.2206 -0.3185
  238LEU   HD21 3786   6.773   5.568   3.596 -0.2880 -0.0253 -1.2000
  238LEU   HD22 3787   6.680   5.451   3.503  0.0740 -0.2729 -0.3575
  238LEU   HD23 3788   6.593   5.573   3.583  0.7395  0.4867 -0.5139
  239VAL      N 3789   6.724   5.018   3.805 -0.0554 -1.0102  0.6724
  239VAL     CA 3790   6.623   4.916   3.771  0.6208 -0.5119 -0.3234
  239VAL      C 3791   6.494   4.911   3.861 -0.7685  0.0298 -0.5285
  239VAL      O 3792   6.396   4.904   3.802  0.3012 -0.1714 -0.3435
  239VAL     CB 3793   6.675   4.771   3.757  0.1325 -0.4956 -1.1856
  239VAL    CG1 3794   6.747   4.747   3.629  0.3969  0.2909  0.0838
  239VAL    CG2 3795   6.753   4.725   3.882  0.4632  0.1734 -0.3777
  239VAL      H 3796   6.818   5.000   3.775  0.7901  1.4683  1.3226
  239VAL     HA 3797   6.578   4.947   3.677  0.6570 -0.8598 -0.4580
  239VAL     HB 3798   6.586   4.709   3.763 -0.1232 -0.1840 -1.6236
  239VAL   HG11 3799   6.794   4.649   3.636 -0.7883 -0.2888  0.4667
  239VAL   HG12 3800   6.677   4.757   3.546 -1.0059  1.1071  1.2646
  239VAL   HG13 3801   6.824   4.820   3.605  0.3062  0.2924 -0.2197
  239VAL   HG21 3802   6.785   4.622   3.866 -0.8949 -0.3858  0.2714
  239VAL   HG22 3803   6.832   4.796   3.906  0.1784  0.2537  0.3775
  239VAL   HG23 3804   6.691   4.716   3.971  1.6741 -0.6770  0.4369
  240ARG      N 3805   6.503   4.909   3.994  0.1495 -0.2684  0.0950
  240ARG     CA 3806   6.379   4.909   4.073 -0.1126  0.5853 -0.4748
  240ARG      C 3807   6.289   5.028   4.049  1.0545  0.1522 -0.1036
  240ARG      O 3808   6.168   5.003   4.040 -0.7347 -0.1343  0.0418
  240ARG     CB 3809   6.405   4.894   4.223 -0.7647 -0.5898  0.1385
  240ARG     CG 3810   6.490   5.009   4.295  1.1001 -0.3249  0.8679
  240ARG     CD 3811   6.560   4.968   4.426  0.0609 -0.6331 -0.2361
  240ARG     NE 3812   6.655   4.851   4.396  0.0276 -0.3044 -0.0208
  240ARG     CZ 3813   6.763   4.827   4.464  1.1863 -0.3400 -0.7774
  240ARG    NH1 3814   6.849   4.745   4.419  0.3185  1.0782 -0.8716
  240ARG    NH2 3815   6.786   4.889   4.578  0.1268 -0.1156  0.0926
  240ARG      H 3816   6.590   4.921   4.044 -0.4559  0.2222  1.0919
  240ARG     HA 3817   6.322   4.822   4.041  1.7857 -1.2302  0.6169
  240ARG    HB2 3818   6.305   4.896   4.268 -0.8074 -0.0355  0.0357
  240ARG    HB3 3819   6.441   4.793   4.243 -1.8535 -1.0847 -0.2160
  240ARG    HG2 3820   6.561   5.039   4.218  0.5157 -1.3867 -0.1466
  240ARG    HG3 3821   6.426   5.096   4.309  0.8864 -0.4168  0.5105
  240ARG    HD2 3822   6.613   5.053   4.468  1.9700 -2.1179  0.6631
  240ARG    HD3 3823   6.484   4.934   4.496  0.3547 -0.0900  0.3591
  240ARG     HE 3824   6.649   4.801   4.309 -0.7404  0.5148 -0.4759
  240ARG   HH11 3825   6.906   4.703   4.491  0.2613  0.4088 -1.2056
  240ARG   HH12 3826   6.808   4.674   4.360 -1.9942  0.4859  1.0807
  240ARG   HH21 3827   6.870   4.862   4.627 -0.3345 -0.3507  0.7821
  240ARG   HH22 3828   6.723   4.959   4.615  1.0467  0.8592 -0.0863
  241ASN      N 3829   6.333   5.151   4.045 -0.1788  0.2445  0.5401
  241ASN     CA 3830   6.253   5.261   3.988 -0.2434 -0.3012 -0.7910
  241ASN      C 3831   6.179   5.237   3.853 -0.2178 -0.0787  0.0654
  241ASN      O 3832   6.064   5.277   3.830 -0.5886 -0.0469  0.3594
  241ASN     CB 3833   6.345   5.385   3.972 -0.1517 -0.4047  0.2298
  241ASN     CG 3834   6.433   5.413   4.096 -0.5343  0.9647 -0.3935
  241ASN    OD1 3835   6.512   5.330   4.150  0.4266  0.1837 -0.1550
  241ASN    ND2 3836   6.421   5.529   4.145 -0.9630 -0.7540 -0.1221
  241ASN      H 3837   6.433   5.162   4.043 -0.1785  0.1796 -0.2632
  241ASN     HA 3838   6.171   5.280   4.057  0.8978  0.6554  0.3784
  241ASN    HB2 3839   6.419   5.378   3.892  0.2842  0.4393  0.5360
  241ASN    HB3 3840   6.281   5.466   3.936 -0.0492 -0.1354  0.6371
  241ASN   HD21 3841   6.487   5.552   4.218 -0.4663  0.0847 -0.7963
  241ASN   HD22 3842   6.377   5.605   4.096 -0.1019 -0.0215  0.1650
  242LEU      N 3843   6.237   5.150   3.767  0.7785 -0.3693 -0.4870
  242LEU     CA 3844   6.178   5.109   3.641 -0.2210  0.6867  0.8042
  242LEU      C 3845   6.070   5.000   3.654 -0.7488 -1.1080  0.2239
  242LEU      O 3846   5.965   5.015   3.596 -0.4030 -0.2258  0.1159
  242LEU     CB 3847   6.281   5.065   3.538  0.6596 -0.4473 -0.9182
  242LEU     CG 3848   6.397   5.156   3.523 -0.5484 -0.1697  0.8232
  242LEU    CD1 3849   6.503   5.097   3.428 -0.1713 -0.1223 -0.1731
  242LEU    CD2 3850   6.374   5.305   3.491 -0.5528  0.2777  0.0618
  242LEU      H 3851   6.325   5.110   3.794  0.5735 -0.1545  0.5734
  242LEU     HA 3852   6.118   5.189   3.598 -0.4631  0.0701 -0.0486
  242LEU    HB2 3853   6.317   4.967   3.569 -0.0280 -0.2093  0.8262
  242LEU    HB3 3854   6.226   5.066   3.443  0.0703  0.1921 -0.5897
  242LEU     HG 3855   6.433   5.149   3.626  1.0622  1.1408  0.4184
  242LEU   HD11 3856   6.457   5.096   3.329  1.1627 -0.7305 -0.8405
  242LEU   HD12 3857   6.599   5.149   3.424  0.4463 -1.2230 -0.3360
  242LEU   HD13 3858   6.515   4.991   3.449  1.1152  0.0415  0.1074
  242LEU   HD21 3859   6.320   5.321   3.398 -0.7612 -1.0901 -0.0984
  242LEU   HD22 3860   6.314   5.349   3.570 -0.9054  0.6555 -0.4066
  242LEU   HD23 3861   6.467   5.357   3.471 -0.3458  0.0880  0.4880
  243GLN      N 3862   6.092   4.910   3.751 -0.1141  0.6169  0.8924
  243GLN     CA 3863   5.992   4.813   3.799  0.0550 -0.4682  0.7181
  243GLN      C 3864   5.873   4.896   3.856 -0.0555  0.1852  0.0074
  243GLN      O 3865   5.756   4.866   3.814 -0.5623 -0.7265 -0.1811
  243GLN     CB 3866   6.045   4.714   3.893 -0.8813 -0.2393 -0.2063
  243GLN     CG 3867   5.979   4.578   3.920 -0.2081 -0.4881  0.3319
  243GLN     CD 3868   6.068   4.492   4.011  0.0472  0.1446 -0.0518
  243GLN    OE1 3869   6.164   4.534   4.078  0.8556  0.6444  0.7311
  243GLN    NE2 3870   6.044   4.365   4.027  0.6791 -0.9323 -0.9013
  243GLN      H 3871   6.179   4.926   3.800  0.3762 -0.7794  0.5707
  243GLN     HA 3872   5.957   4.752   3.716  0.6131  0.0344  0.0842
  243GLN    HB2 3873   6.146   4.688   3.863 -1.2003  0.1045 -1.7441
  243GLN    HB3 3874   6.059   4.757   3.992  0.1580 -1.0353  0.0230
  243GLN    HG2 3875   5.884   4.602   3.967 -0.1118 -0.0705  0.3224
  243GLN    HG3 3876   5.954   4.518   3.833 -0.0889 -0.1906  0.0901
  243GLN   HE21 3877   6.097   4.300   4.084 -1.0881 -1.4989  0.3105
  243GLN   HE22 3878   5.975   4.328   3.963 -0.7788  0.4641 -0.2679
  244TRP      N 3879   5.894   4.999   3.934 -0.5348 -0.3110  0.5846
  244TRP     CA 3880   5.791   5.088   3.978  0.4609  0.0875  0.3288
  244TRP      C 3881   5.720   5.173   3.866 -0.7533  0.9295 -0.6693
  244TRP      O 3882   5.600   5.184   3.868  0.4518 -0.3428 -0.5968
  244TRP     CB 3883   5.847   5.177   4.082 -0.6688  0.3676  0.3240
  244TRP     CG 3884   5.745   5.271   4.137  0.1061  0.7449  0.0618
  244TRP    CD1 3885   5.658   5.242   4.241 -0.7719 -0.6058  0.5663
  244TRP    CD2 3886   5.699   5.405   4.087  0.2587  0.4112 -0.1871
  244TRP    NE1 3887   5.568   5.345   4.253  0.0849 -0.5664 -0.7198
  244TRP    CE2 3888   5.592   5.448   4.167 -0.1753  0.4650  0.2727
  244TRP    CE3 3889   5.752   5.491   3.988 -0.1550 -0.2325 -0.6322
  244TRP    CZ2 3890   5.529   5.569   4.143  0.0417  0.7807  0.1664
  244TRP    CZ3 3891   5.688   5.620   3.967 -1.4406  0.8243 -0.0453
  244TRP    CH2 3892   5.588   5.657   4.055  0.2364  0.2103  0.1626
  244TRP      H 3893   5.989   5.023   3.959 -0.4920 -0.2160  0.3385
  244TRP     HA 3894   5.713   5.026   4.023 -0.2315  0.6649 -0.0203
  244TRP    HB2 3895   5.899   5.124   4.162  0.1182 -0.1268 -0.4821
  244TRP    HB3 3896   5.915   5.248   4.035 -1.5335  0.2885 -1.1600
  244TRP    HD1 3897   5.662   5.150   4.298 -0.2509 -1.7231 -1.1418
  244TRP    HE1 3898   5.493   5.337   4.319  0.2889 -0.6459 -0.4944
  244TRP    HE3 3899   5.841   5.458   3.937  0.5777 -1.6540  1.2919
  244TRP    HZ2 3900   5.450   5.602   4.209  0.0433 -0.5476  0.8949
  244TRP    HZ3 3901   5.728   5.684   3.890  0.8227  0.3507  0.5880
  244TRP    HH2 3902   5.561   5.761   4.040 -0.1397  0.1182  0.1756
  245ALA      N 3903   5.799   5.220   3.769 -0.0385  0.3861 -1.0279
  245ALA     CA 3904   5.742   5.289   3.652 -0.6668 -0.1995 -0.1853
  245ALA      C 3905   5.657   5.194   3.564  0.1942  0.0967  1.1641
  245ALA      O 3906   5.560   5.246   3.508 -0.2922 -0.0686  0.2280
  245ALA     CB 3907   5.856   5.355   3.574 -0.6304 -1.9127 -0.0263
  245ALA      H 3908   5.895   5.191   3.784 -0.4043 -0.4117 -0.0204
  245ALA     HA 3909   5.683   5.372   3.692  0.1141  0.6467 -0.7352
  245ALA    HB1 3910   5.923   5.279   3.534  1.6734 -0.5850  0.9266
  245ALA    HB2 3911   5.807   5.402   3.489  0.2881  1.3134  0.9480
  245ALA    HB3 3912   5.909   5.441   3.615 -0.6005 -1.2550 -1.3300
  246LYS      N 3913   5.693   5.061   3.553 -0.0642  0.0118  0.8357
  246LYS     CA 3914   5.613   4.961   3.480  0.1471  0.5472 -0.5429
  246LYS      C 3915   5.484   4.945   3.558  0.4914  0.8195  0.5202
  246LYS      O 3916   5.376   4.939   3.493 -0.1802 -0.2514 -0.1754
  246LYS     CB 3917   5.694   4.828   3.454  0.2950 -0.1295  0.6286
  246LYS     CG 3918   5.772   4.833   3.316 -0.3502 -0.2067  0.6306
  246LYS     CD 3919   5.828   4.689   3.294  0.5738  1.0642  1.1904
  246LYS     CE 3920   5.927   4.685   3.176 -0.3090 -0.9702 -0.6940
  246LYS     NZ 3921   5.979   4.554   3.144  0.5506  0.3793 -0.5990
  246LYS      H 3922   5.783   5.033   3.590 -0.2279  0.2322  1.4212
  246LYS     HA 3923   5.586   4.996   3.380 -0.7813 -0.4985 -0.6990
  246LYS    HB2 3924   5.774   4.814   3.527  0.8270 -0.9477 -0.0721
  246LYS    HB3 3925   5.625   4.744   3.458  0.2734 -0.0911  1.2042
  246LYS    HG2 3926   5.702   4.871   3.242  0.6966  0.9079  0.1584
  246LYS    HG3 3927   5.860   4.897   3.317 -0.2571 -0.2997 -0.2761
  246LYS    HD2 3928   5.869   4.633   3.378  0.9179 -0.9194 -0.1569
  246LYS    HD3 3929   5.748   4.628   3.251  1.1069  1.3594 -0.3573
  246LYS    HE2 3930   5.890   4.738   3.089  0.1376  0.5306 -0.0265
  246LYS    HE3 3931   6.001   4.751   3.222 -0.4745 -0.8323 -0.6250
  246LYS    HZ1 3932   6.052   4.556   3.074 -0.0231  1.6182 -1.2355
  246LYS    HZ2 3933   6.019   4.523   3.232 -0.5213  1.0528  0.1697
  246LYS    HZ3 3934   5.904   4.491   3.121 -1.1715  1.6381  0.9390
  247ALA      N 3935   5.485   4.943   3.688  0.0763  0.5193 -0.2830
  247ALA     CA 3936   5.365   4.911   3.764  0.4874  1.0632 -0.0190
  247ALA      C 3937   5.253   5.017   3.748 -0.2261 -0.1364  0.7155
  247ALA      O 3938   5.138   4.990   3.782 -0.2917 -0.1559 -0.2600
  247ALA     CB 3939   5.401   4.889   3.915  0.9466  0.1547  0.7676
  247ALA      H 3940   5.573   4.949   3.738 -0.4613 -0.4238  0.8805
  247ALA     HA 3941   5.325   4.816   3.729  1.1462  0.8721 -0.2798
  247ALA    HB1 3942   5.313   4.856   3.970 -0.4117 -0.2624 -1.4110
  247ALA    HB2 3943   5.484   4.820   3.923  0.6266 -0.2029  1.0776
  247ALA    HB3 3944   5.432   4.983   3.961  1.2185  0.3824  0.1450
  248HIS      N 3945   5.289   5.133   3.693 -0.3276  0.0304 -0.2061
  248HIS     CA 3946   5.196   5.243   3.667 -0.1852  0.1839  0.2315
  248HIS      C 3947   5.168   5.275   3.519  0.1094 -0.5305  0.7140
  248HIS      O 3948   5.109   5.378   3.492  0.2441 -0.2630  0.0490
  248HIS     CB 3949   5.240   5.369   3.750  0.0763  1.2863  0.4760
  248HIS     CG 3950   5.244   5.327   3.897  1.0100  0.0786  0.2971
  248HIS    ND1 3951   5.338   5.280   3.968 -0.4145  0.8087 -0.2689
  248HIS    CD2 3952   5.136   5.328   3.981  0.3664  1.0203  0.8753
  248HIS    CE1 3953   5.299   5.250   4.089 -0.3118  0.4962  0.0431
  248HIS    NE2 3954   5.170   5.270   4.101  0.2877 -0.6097 -0.1630
  248HIS      H 3955   5.386   5.152   3.672 -0.3291 -0.7558 -1.0591
  248HIS     HA 3956   5.102   5.213   3.712  0.2002 -0.1809  0.8149
  248HIS    HB2 3957   5.339   5.395   3.713  0.3836  1.4824  1.3846
  248HIS    HB3 3958   5.173   5.454   3.741 -0.2653  1.0254  0.4927
  248HIS    HD1 3959   5.429   5.265   3.927 -0.9265 -2.4587 -0.7140
  248HIS    HD2 3960   5.035   5.357   3.956  0.2986  0.3848  0.3845
  248HIS    HE1 3961   5.357   5.209   4.170 -0.9065  0.0214  0.2408
  249GLU      N 3962   5.215   5.193   3.429 -0.0590  0.6448  0.8342
  249GLU     CA 3963   5.215   5.232   3.283  1.0191  0.1829 -1.3881
  249GLU      C 3964   5.084   5.195   3.209  0.0116  0.1253 -0.6257
  249GLU      O 3965   5.025   5.088   3.237  0.3374 -0.0790  0.9766
  249GLU     CB 3966   5.336   5.166   3.213  0.4463 -0.2261 -0.2828
  249GLU     CG 3967   5.344   5.189   3.063  0.1767 -0.0836  0.4017
  249GLU     CD 3968   5.456   5.114   2.988 -0.4972  0.5590 -0.4119
  249GLU    OE1 3969   5.568   5.091   3.045  0.2529  0.3991  0.2148
  249GLU    OE2 3970   5.434   5.078   2.864 -0.0531 -0.3137 -0.4909
  249GLU      H 3971   5.270   5.111   3.452 -0.4381  0.1904  0.1955
  249GLU     HA 3972   5.227   5.340   3.287  0.7634  0.2013  0.7972
  249GLU    HB2 3973   5.432   5.195   3.255  0.8167 -1.2728 -0.3389
  249GLU    HB3 3974   5.319   5.058   3.222 -0.2282 -0.1743 -0.8055
  249GLU    HG2 3975   5.248   5.177   3.014  0.8604  0.7508 -1.3092
  249GLU    HG3 3976   5.367   5.295   3.050 -0.5787  0.1643  0.9733
  250LEU      N 3977   5.038   5.286   3.123 -0.0670  0.0827  0.1186
  250LEU     CA 3978   4.912   5.268   3.049  0.6244  0.3102  0.2316
  250LEU      C 3979   4.937   5.273   2.897 -0.4872  0.9079  0.5108
  250LEU      O 3980   5.040   5.323   2.855 -0.4444 -0.4275  0.4269
  250LEU     CB 3981   4.812   5.380   3.082  0.3091 -0.0413 -0.7983
  250LEU     CG 3982   4.777   5.393   3.239 -0.1296  0.1375 -0.4885
  250LEU    CD1 3983   4.690   5.511   3.275 -0.0033  1.1194 -0.0983
  250LEU    CD2 3984   4.710   5.267   3.299  0.2444  0.0420  0.6698
  250LEU      H 3985   5.097   5.366   3.109  0.0980 -0.1320 -0.4547
  250LEU     HA 3986   4.869   5.170   3.068  0.0537  0.2192 -1.2576
  250LEU    HB2 3987   4.851   5.477   3.049  0.5173  0.0037 -0.4230
  250LEU    HB3 3988   4.718   5.366   3.029 -0.6560  0.4888  0.6640
  250LEU     HG 3989   4.867   5.422   3.292 -1.0902  1.1566  0.7016
  250LEU   HD11 3990   4.585   5.493   3.248 -0.2371 -0.0530  1.3422
  250LEU   HD12 3991   4.701   5.529   3.382  0.3148  0.2293  0.0402
  250LEU   HD13 3992   4.726   5.593   3.214  0.1125  0.9893 -0.2068
  250LEU   HD21 3993   4.673   5.281   3.401 -1.2391 -1.0494  0.3594
  250LEU   HD22 3994   4.624   5.252   3.234  0.3339 -0.0808  0.5795
  250LEU   HD23 3995   4.778   5.182   3.296 -0.1303 -0.2507  0.0794
  251PRO      N 3996   4.849   5.209   2.820  0.2997 -0.3376  0.0566
  251PRO     CA 3997   4.855   5.206   2.681  0.0698  0.0601  0.1952
  251PRO      C 3998   4.821   5.351   2.632  0.2775 -0.7097  0.4920
  251PRO      O 3999   4.768   5.431   2.713  0.2222 -0.6149  0.4237
  251PRO     CB 4000   4.767   5.099   2.626  0.8008 -0.1767 -1.0130
  251PRO     CG 4001   4.649   5.099   2.721 -0.0330  0.4227 -1.1285
  251PRO     CD 4002   4.721   5.145   2.854 -0.0545  0.3760 -0.0172
  251PRO     HA 4003   4.955   5.179   2.646 -0.2875 -0.3435 -0.5590
  251PRO    HB2 4004   4.730   5.115   2.524  0.9488  0.5713 -0.9641
  251PRO    HB3 4005   4.814   5.002   2.613  0.7007 -0.5884  1.0733
  251PRO    HG2 4006   4.569   5.170   2.698 -0.3417  0.4949  0.0331
  251PRO    HG3 4007   4.600   5.003   2.732 -0.0234  0.5536  0.7233
  251PRO    HD2 4008   4.665   5.216   2.915  1.2104  0.6587  0.8991
  251PRO    HD3 4009   4.747   5.060   2.918  0.9816  0.2172 -0.5982
  252GLU      N 4010   4.834   5.380   2.497  0.4939 -0.2134  0.0631
  252GLU     CA 4011   4.801   5.509   2.438  0.6603 -0.1666 -0.7967
  252GLU      C 4012   4.652   5.518   2.403  0.3793 -0.0956  0.0831
  252GLU      O 4013   4.610   5.419   2.346  0.0020 -0.1642  0.1322
  252GLU     CB 4014   4.881   5.533   2.315 -1.2257 -0.0606  0.6963
  252GLU     CG 4015   5.040   5.553   2.324  0.9320  0.5855 -0.2238
  252GLU     CD 4016   5.092   5.585   2.462 -0.5186  0.4203 -0.1306
  252GLU    OE1 4017   5.204   5.530   2.502  0.4787 -0.5201  0.2691
  252GLU    OE2 4018   5.034   5.672   2.535  0.2689  0.0409  0.3169
  252GLU      H 4019   4.873   5.303   2.444  0.5260 -0.0745 -0.1160
  252GLU     HA 4020   4.817   5.593   2.506  0.2199 -0.4595 -0.3205
  252GLU    HB2 4021   4.870   5.465   2.231 -1.0716 -0.0420  0.6615
  252GLU    HB3 4022   4.851   5.623   2.262  1.3820  0.7803  0.3709
  252GLU    HG2 4023   5.080   5.458   2.289  0.3295  0.0087  0.5684
  252GLU    HG3 4024   5.063   5.637   2.259 -0.4254  0.7051 -0.6245
  253SER      N 4025   4.589   5.626   2.432  0.1343 -0.2630 -0.2590
  253SER     CA 4026   4.450   5.651   2.388  1.0620 -1.1618 -0.8876
  253SER      C 4027   4.429   5.627   2.235 -0.2336 -0.0696 -0.4877
  253SER      O 4028   4.518   5.663   2.161 -0.6798 -0.0765  0.0875
  253SER     CB 4029   4.393   5.790   2.439  0.3898 -0.3655  0.0541
  253SER     OG 4030   4.258   5.818   2.408 -0.0598  0.3006  0.0938
  253SER      H 4031   4.636   5.705   2.475 -0.6352  0.7972 -1.2638
  253SER     HA 4032   4.388   5.573   2.432 -0.1619  0.0410 -0.3558
  253SER    HB2 4033   4.390   5.800   2.548  0.2376  1.0268 -0.0445
  253SER    HB3 4034   4.460   5.870   2.407  0.5309 -0.7508 -0.6625
  253SER     HG 4035   4.216   5.740   2.446  0.8749 -0.8759 -1.0731
  254MET      N 4036   4.317   5.571   2.189 -0.6560 -0.0510 -0.0325
  254MET     CA 4037   4.298   5.529   2.049 -0.3784  0.3311 -0.2992
  254MET      C 4038   4.160   5.546   1.988 -0.3625 -0.3662  0.2102
  254MET      O 4039   4.063   5.542   2.062  0.1152 -0.1085  0.0877
  254MET     CB 4040   4.329   5.380   2.051 -0.7112  0.4316  0.7351
  254MET     CG 4041   4.240   5.286   2.134  0.1411 -1.0277 -0.4235
  254MET     SD 4042   4.273   5.113   2.128 -0.1664  0.2275  0.2368
  254MET     CE 4043   4.237   5.073   1.956 -0.2541 -0.4417  0.8809
  254MET      H 4044   4.253   5.544   2.262 -0.3477  0.3143  0.3760
  254MET     HA 4045   4.376   5.577   1.990 -1.1033  1.4092 -0.4428
  254MET    HB2 4046   4.321   5.337   1.951  0.1536 -1.1403  1.2841
  254MET    HB3 4047   4.434   5.367   2.078 -0.1376  0.4528 -1.1539
  254MET    HG2 4048   4.255   5.321   2.236 -0.9765  1.6497 -0.9885
  254MET    HG3 4049   4.133   5.305   2.123  0.4001  0.4006 -0.9407
  254MET    HE1 4050   4.237   4.965   1.942 -0.9589 -0.4266  0.6533
  254MET    HE2 4051   4.142   5.120   1.928  0.7043  1.4991  0.5554
  254MET    HE3 4052   4.323   5.109   1.900  0.1084 -0.5125  1.3803
  255CYS      N 4053   4.150   5.567   1.853 -0.5444 -0.1820 -1.0786
  255CYS     CA 4054   4.021   5.559   1.782 -0.2595 -0.3183 -0.5601
  255CYS      C 4055   4.005   5.431   1.699  0.3232 -0.1339  0.6229
  255CYS      O 4056   4.104   5.371   1.656  0.2401 -0.2240  0.9069
  255CYS     CB 4057   4.026   5.674   1.687  0.9261 -0.1901  0.6539
  255CYS     SG 4058   3.868   5.696   1.590 -0.6650  0.1220 -0.1209
  255CYS      H 4059   4.238   5.561   1.803 -0.0236 -0.7590 -0.1596
  255CYS     HA 4060   3.942   5.580   1.855 -0.2577  1.3847 -0.9543
  255CYS    HB2 4061   4.026   5.774   1.731 -0.4083  0.4509 -0.6134
  255CYS    HB3 4062   4.110   5.667   1.618  0.2511  0.3251 -0.2684
  255CYS     HG 4063   3.922   5.698   1.468  0.1703  0.7013  0.2379
  256LEU      N 4064   3.882   5.384   1.685 -0.4212 -0.0437 -0.2597
  256LEU     CA 4065   3.839   5.264   1.606 -1.1124 -0.7712  0.2238
  256LEU      C 4066   3.737   5.301   1.509 -0.3452 -1.4290  0.2531
  256LEU      O 4067   3.627   5.341   1.545  0.7542 -0.6275 -0.0842
  256LEU     CB 4068   3.788   5.154   1.700 -0.3876 -0.0251 -0.0937
  256LEU     CG 4069   3.886   5.123   1.809 -0.1718  0.1533 -0.5223
  256LEU    CD1 4070   3.849   5.204   1.936  0.1417  0.1236 -0.3838
  256LEU    CD2 4071   3.898   4.972   1.826  0.0677  1.7726 -0.7386
  256LEU      H 4072   3.818   5.429   1.749 -0.0703 -0.0288  0.0900
  256LEU     HA 4073   3.930   5.231   1.557 -0.4947  0.7690  0.2110
  256LEU    HB2 4074   3.697   5.180   1.754  0.2713 -0.8853  1.5877
  256LEU    HB3 4075   3.773   5.063   1.641  0.5913 -0.1352 -0.2022
  256LEU     HG 4076   3.982   5.154   1.769 -0.6039  0.3641 -1.4447
  256LEU   HD11 4077   3.746   5.235   1.950  0.4180  0.7116  0.4991
  256LEU   HD12 4078   3.881   5.155   2.028 -0.0843 -0.7944 -0.7705
  256LEU   HD13 4079   3.907   5.296   1.932 -0.0281  0.2075 -1.1076
  256LEU   HD21 4080   3.980   4.937   1.763 -0.0816  0.3185 -0.2101
  256LEU   HD22 4081   3.928   4.939   1.926 -0.4594  0.4553 -0.9721
  256LEU   HD23 4082   3.810   4.912   1.804  0.8246  0.3739 -0.2357
  257LYS      N 4083   3.768   5.303   1.382  0.2838 -0.6279  0.7377
  257LYS     CA 4084   3.681   5.330   1.264  0.6930  0.1746 -0.7037
  257LYS      C 4085   3.620   5.196   1.210  0.5121 -0.6100  0.1769
  257LYS      O 4086   3.688   5.099   1.202 -0.4145  0.2579 -0.1858
  257LYS     CB 4087   3.771   5.403   1.158 -0.1635  1.0149 -1.2319
  257LYS     CG 4088   3.877   5.488   1.210 -1.4878  0.8663 -1.2540
  257LYS     CD 4089   3.953   5.550   1.096 -0.0800 -1.7243 -0.3452
  257LYS     CE 4090   4.049   5.451   1.025  0.4426 -0.0428  0.6384
  257LYS     NZ 4091   4.097   5.490   0.889 -0.0703 -0.2242  1.4625
  257LYS      H 4092   3.856   5.264   1.353  0.0375  0.0727 -1.3619
  257LYS     HA 4093   3.602   5.395   1.301  1.0508 -0.2158  0.8924
  257LYS    HB2 4094   3.803   5.327   1.087  0.1763 -0.1031  0.0260
  257LYS    HB3 4095   3.702   5.463   1.099  0.3529  0.6689 -2.2375
  257LYS    HG2 4096   3.841   5.567   1.276  0.1683  1.0109 -0.4264
  257LYS    HG3 4097   3.947   5.426   1.264 -1.3237  0.3922 -1.9791
  257LYS    HD2 4098   3.888   5.597   1.022 -0.0530 -0.7384  0.2297
  257LYS    HD3 4099   4.016   5.633   1.126 -1.7882  0.7579 -2.6068
  257LYS    HE2 4100   4.129   5.440   1.098  0.4539  0.0834  0.6448
  257LYS    HE3 4101   3.993   5.358   1.015 -0.3879  0.5371 -0.4631
  257LYS    HZ1 4102   4.183   5.540   0.908  0.2844 -0.7368  1.2347
  257LYS    HZ2 4103   4.133   5.406   0.848 -0.6480 -0.0688  0.5834
  257LYS    HZ3 4104   4.042   5.553   0.832  0.3671 -1.3704 -0.3718
  258PHE      N 4105   3.489   5.205   1.182  1.2772  0.4661 -0.0559
  258PHE     CA 4106   3.396   5.095   1.134 -1.2281 -0.3628  0.1486
  258PHE      C 4107   3.352   5.121   0.992  0.2731  0.0710  0.2463
  258PHE      O 4108   3.359   5.235   0.943 -0.0936 -0.6219 -0.7050
  258PHE     CB 4109   3.274   5.087   1.227  0.7391 -0.6625  0.2483
  258PHE     CG 4110   3.315   5.036   1.364 -0.1027  0.0264 -0.1295
  258PHE    CD1 4111   3.390   5.107   1.456 -0.1667  0.4369 -0.4162
  258PHE    CD2 4112   3.270   4.900   1.399  1.0672  0.2124 -0.0224
  258PHE    CE1 4113   3.412   5.052   1.588 -0.5036 -0.8742  1.0144
  258PHE    CE2 4114   3.288   4.853   1.528 -0.3646  0.1469 -0.7533
  258PHE     CZ 4115   3.360   4.926   1.628 -0.0752  0.3768  0.7493
  258PHE      H 4116   3.443   5.295   1.183 -1.8799 -0.8152 -1.5678
  258PHE     HA 4117   3.438   4.994   1.136 -0.5310 -0.1139 -0.4916
  258PHE    HB2 4118   3.227   5.185   1.225  1.2721 -0.3937  0.3287
  258PHE    HB3 4119   3.201   5.015   1.191  0.9571 -0.8885  0.2507
  258PHE    HD1 4120   3.433   5.203   1.436 -1.8127  1.1055 -1.0925
  258PHE    HD2 4121   3.211   4.844   1.329  0.4839  0.0907  0.5498
  258PHE    HE1 4122   3.473   5.117   1.649 -0.0152  0.8847 -1.0981
  258PHE    HE2 4123   3.257   4.757   1.568  0.6875  0.5651  1.3602
  258PHE     HZ 4124   3.375   4.886   1.727  0.4969  0.2818  0.6325
  259ASP      N 4125   3.311   5.011   0.930 -0.2748  0.2580 -0.5137
  259ASP     CA 4126   3.292   4.998   0.785  0.4234 -0.0390 -0.0591
  259ASP      C 4127   3.172   5.080   0.732  0.2202  0.8155  0.4510
  259ASP      O 4128   3.169   5.112   0.611  0.1430  0.5127 -0.6726
  259ASP     CB 4129   3.300   4.854   0.744  0.3142  1.1185 -0.1696
  259ASP     CG 4130   3.333   4.827   0.601  0.4026  0.6372 -0.5468
  259ASP    OD1 4131   3.390   4.898   0.521 -0.6854 -0.1749 -0.3316
  259ASP    OD2 4132   3.272   4.714   0.559  0.4905 -0.1892 -0.2242
  259ASP      H 4133   3.330   4.930   0.987 -0.8892  0.2864 -0.2481
  259ASP     HA 4134   3.378   5.040   0.733  1.1799 -1.7079 -0.2891
  259ASP    HB2 4135   3.388   4.816   0.796 -0.7995 -0.9615  0.4231
  259ASP    HB3 4136   3.207   4.802   0.765  0.7964 -0.4908 -1.5920
  259ASP    HD2 4137   3.285   4.713   0.463 -0.5247  0.2730 -0.3868
  260CYS      N 4138   3.073   5.122   0.814 -0.7206  0.2925  0.7942
  260CYS     CA 4139   2.969   5.221   0.781 -1.1151  1.3455 -0.0703
  260CYS      C 4140   3.031   5.359   0.784  0.4166 -1.1623 -1.0661
  260CYS      O 4141   2.954   5.454   0.767 -0.0054 -0.3471 -0.0327
  260CYS     CB 4142   2.852   5.207   0.876 -0.1426 -0.2276 -0.1034
  260CYS     SG 4143   2.917   5.236   1.051 -0.6397  0.0584  0.1751
  260CYS      H 4144   3.067   5.074   0.903 -0.2353 -0.6379  0.3507
  260CYS     HA 4145   2.934   5.209   0.678  0.7420  0.6258 -0.6848
  260CYS    HB2 4146   2.779   5.283   0.849 -0.0830 -0.0628  0.1871
  260CYS    HB3 4147   2.795   5.115   0.869 -0.9005  0.2700 -0.7960
  260CYS     HG 4148   2.833   5.149   1.108 -0.2016 -0.7060 -0.3070
  261GLY      N 4149   3.159   5.381   0.821  0.5356  0.1938  0.0475
  261GLY     CA 4150   3.219   5.511   0.838 -0.1070 -0.8435  0.1474
  261GLY      C 4151   3.208   5.571   0.978  0.2725  0.2631  0.1060
  261GLY      O 4152   3.258   5.675   1.005 -0.1848 -0.1759  0.0295
  261GLY      H 4153   3.224   5.306   0.838  0.3283  0.0098  0.0370
  261GLY    HA2 4154   3.327   5.509   0.823  0.0923  0.0721  1.2025
  261GLY    HA3 4155   3.177   5.580   0.765  0.8341 -0.7958 -0.3872
  262VAL      N 4156   3.140   5.513   1.081  0.4349 -0.1471  0.0702
  262VAL     CA 4157   3.138   5.564   1.222  0.5404  0.3344  0.1769
  262VAL      C 4158   3.263   5.539   1.300  0.2969  0.6481  0.9012
  262VAL      O 4159   3.318   5.430   1.283 -1.0526 -0.7582 -0.4302
  262VAL     CB 4160   3.019   5.502   1.299  0.2732  0.0295  0.3029
  262VAL    CG1 4161   3.012   5.541   1.444  0.7499  0.3185 -0.9325
  262VAL    CG2 4162   2.885   5.535   1.230 -0.5930 -1.6583  0.4116
  262VAL      H 4163   3.084   5.432   1.064  0.7633 -0.2430 -0.6469
  262VAL     HA 4164   3.125   5.672   1.218  0.7002  0.3426 -0.1951
  262VAL     HB 4165   3.023   5.393   1.294 -0.0093  0.0003  0.6504
  262VAL   HG11 4166   2.928   5.494   1.496  0.8894 -0.4918 -1.4157
  262VAL   HG12 4167   3.090   5.498   1.506  1.1660  1.5445 -0.5500
  262VAL   HG13 4168   3.004   5.650   1.450  0.2681  0.2474  1.0848
  262VAL   HG21 4169   2.798   5.475   1.259 -1.6365 -0.3774  0.1382
  262VAL   HG22 4170   2.862   5.639   1.252  0.4833 -0.9452 -1.3750
  262VAL   HG23 4171   2.891   5.521   1.122 -0.9328  0.4985  0.0068
  263GLN      N 4172   3.311   5.623   1.384 -0.4091 -0.4071 -0.1246
  263GLN     CA 4173   3.441   5.620   1.458 -0.8495  0.5546 -0.5383
  263GLN      C 4174   3.427   5.646   1.613  0.6232  0.4941  0.1923
  263GLN      O 4175   3.347   5.726   1.653 -0.4355  0.4794 -0.0089
  263GLN     CB 4176   3.549   5.714   1.406 -0.3672 -1.4484  0.8123
  263GLN     CG 4177   3.560   5.704   1.250 -0.1887  0.5569  0.0207
  263GLN     CD 4178   3.683   5.768   1.189  0.1116 -0.0119  0.0284
  263GLN    OE1 4179   3.784   5.795   1.260 -0.1344  0.0574 -0.5009
  263GLN    NE2 4180   3.688   5.774   1.053 -0.3853  0.2533 -0.0553
  263GLN      H 4181   3.253   5.701   1.410  0.1084 -0.1013  0.1379
  263GLN     HA 4182   3.479   5.519   1.446 -0.0929  0.7322  0.1694
  263GLN    HB2 4183   3.528   5.818   1.431  0.8636 -0.7528 -0.7040
  263GLN    HB3 4184   3.637   5.675   1.458  0.5693  0.5066  0.8793
  263GLN    HG2 4185   3.553   5.598   1.224  1.1987  0.4050  0.1185
  263GLN    HG3 4186   3.468   5.748   1.212 -0.3405  0.7304  0.5673
  263GLN   HE21 4187   3.768   5.811   1.003 -0.2841  0.9058  0.5517
  263GLN   HE22 4188   3.604   5.757   1.001  0.0384  0.6274 -0.8892
  264ILE      N 4189   3.512   5.582   1.697  1.3355 -0.5766  0.1292
  264ILE     CA 4190   3.483   5.571   1.847  0.0631  0.0662 -0.4987
  264ILE      C 4191   3.620   5.580   1.925 -0.0240 -0.1554 -0.1174
  264ILE      O 4192   3.712   5.517   1.872  0.7118  0.4605  0.1161
  264ILE     CB 4193   3.410   5.433   1.868 -0.4191 -0.0680 -0.9648
  264ILE    CG1 4194   3.258   5.439   1.840  0.8025  0.7695 -0.3544
  264ILE    CG2 4195   3.443   5.383   2.015 -0.3590 -0.2462  1.4218
  264ILE    CD1 4196   3.202   5.306   1.786 -0.1475 -1.2839 -0.4840
  264ILE      H 4197   3.573   5.512   1.658  0.0737 -1.2743 -0.7599
  264ILE     HA 4198   3.421   5.651   1.888  1.4029  0.7207  0.3799
  264ILE     HB 4199   3.464   5.357   1.812  1.1158  0.2636 -0.0720
  264ILE   HG12 4200   3.204   5.461   1.932  0.3510 -1.3726  0.0021
  264ILE   HG13 4201   3.231   5.511   1.762 -0.5470  0.3262 -0.3515
  264ILE   HG21 4202   3.418   5.459   2.089  0.0337  0.4244  0.8874
  264ILE   HG22 4203   3.383   5.293   2.024  0.0462 -0.7000  0.0085
  264ILE   HG23 4204   3.546   5.350   2.027  0.0953  0.7798  0.6455
  264ILE   HD11 4205   3.237   5.293   1.683 -0.2810 -0.6124 -0.6221
  264ILE   HD12 4206   3.232   5.217   1.841  0.7477 -1.1972 -0.7953
  264ILE   HD13 4207   3.095   5.322   1.792  0.1527  1.8532 -0.2873
  265GLN      N 4208   3.628   5.644   2.039 -0.3481 -0.1024 -0.2729
  265GLN     CA 4209   3.749   5.657   2.118 -0.1160  0.3250  0.0787
  265GLN      C 4210   3.756   5.563   2.234  0.3781  0.7282 -0.0383
  265GLN      O 4211   3.648   5.541   2.293 -0.3453  0.4871 -0.0359
  265GLN     CB 4212   3.743   5.802   2.153 -0.4631 -0.0517 -0.7644
  265GLN     CG 4213   3.874   5.861   2.213  0.0045 -0.0671 -0.5987
  265GLN     CD 4214   3.993   5.867   2.116  0.7358 -0.0711 -0.0533
  265GLN    OE1 4215   3.984   5.854   1.995  0.6804  0.4824  0.0452
  265GLN    NE2 4216   4.110   5.883   2.170  0.1469 -0.4844 -0.5306
  265GLN      H 4217   3.541   5.670   2.084 -0.4381 -1.0353  0.1505
  265GLN     HA 4218   3.841   5.650   2.060 -0.0269 -0.0683  0.2613
  265GLN    HB2 4219   3.720   5.849   2.058  0.3164  0.4689 -0.7135
  265GLN    HB3 4220   3.656   5.820   2.217  0.3789  0.4054  0.3165
  265GLN    HG2 4221   3.854   5.962   2.247  0.8023  0.0571 -0.4758
  265GLN    HG3 4222   3.895   5.798   2.299 -0.6217 -0.8020 -0.9518
  265GLN   HE21 4223   4.179   5.907   2.100  0.6687 -0.2348  0.0553
  265GLN   HE22 4224   4.115   5.882   2.270 -0.0341 -0.4828 -0.5202
  266LEU      N 4225   3.877   5.526   2.273 -0.9095 -0.2595  0.2783
  266LEU     CA 4226   3.911   5.470   2.410 -0.6386 -0.5828 -1.0161
  266LEU      C 4227   4.024   5.534   2.490 -0.8790 -0.5450  0.5011
  266LEU      O 4228   4.128   5.567   2.429  0.1191  0.3553 -0.1799
  266LEU     CB 4229   3.947   5.323   2.397  0.1815 -0.4416  0.4768
  266LEU     CG 4230   3.850   5.227   2.320 -0.6471 -0.1589  0.5025
  266LEU    CD1 4231   3.911   5.087   2.308  0.2002  0.1755 -0.3604
  266LEU    CD2 4232   3.723   5.219   2.396  0.0902 -0.1257 -0.0366
  266LEU      H 4233   3.939   5.574   2.210 -2.8364  0.9145 -0.9373
  266LEU     HA 4234   3.822   5.483   2.472  0.4480 -1.3912  0.8694
  266LEU    HB2 4235   4.042   5.329   2.343 -0.1630  0.0777 -0.0909
  266LEU    HB3 4236   3.972   5.287   2.497  1.3507  1.1127  0.8128
  266LEU     HG 4237   3.833   5.261   2.218  1.6259 -0.6743 -0.1726
  266LEU   HD11 4238   3.956   5.049   2.399  0.0505  0.5263 -0.1329
  266LEU   HD12 4239   3.840   5.016   2.265  0.7984  0.0923 -1.2527
  266LEU   HD13 4240   3.997   5.089   2.242  0.3828  0.4095 -0.1206
  266LEU   HD21 4241   3.746   5.186   2.497 -0.7991 -0.4767  0.0717
  266LEU   HD22 4242   3.665   5.312   2.396  0.0146 -0.1625 -0.8823
  266LEU   HD23 4243   3.654   5.140   2.366  0.4256 -0.3030 -0.3560
  267GLY      N 4244   4.001   5.560   2.618  0.0884 -0.6127  0.2473
  267GLY     CA 4245   4.084   5.620   2.725  0.7106  0.3103  1.0303
  267GLY      C 4246   4.104   5.520   2.840  0.2377 -0.1239 -0.0631
  267GLY      O 4247   4.014   5.437   2.870  0.3971  0.2093  0.3415
  267GLY      H 4248   3.915   5.529   2.661 -0.0742  0.6382  0.9059
  267GLY    HA2 4249   4.174   5.661   2.679 -0.6189  1.1957 -1.0819
  267GLY    HA3 4250   4.035   5.712   2.755  1.2035  0.7580  0.5020
  268PHE      N 4251   4.205   5.544   2.918 -0.4647  0.3730  0.3928
  268PHE     CA 4252   4.234   5.465   3.034  0.0183 -0.1605 -0.5775
  268PHE      C 4253   4.284   5.562   3.143 -0.0044 -0.4450 -0.5598
  268PHE      O 4254   4.345   5.666   3.101  0.4704 -0.2069 -1.2051
  268PHE     CB 4255   4.342   5.362   2.986  0.2007 -0.5159 -0.7664
  268PHE     CG 4256   4.307   5.286   2.863  0.5323  1.1320  0.2897
  268PHE    CD1 4257   4.215   5.175   2.863  0.5770 -0.0623  0.5078
  268PHE    CD2 4258   4.372   5.315   2.740 -0.9037 -0.0428 -0.5661
  268PHE    CE1 4259   4.184   5.106   2.741  0.2014  0.2878 -0.2152
  268PHE    CE2 4260   4.337   5.248   2.617 -0.0663 -1.6721 -0.1793
  268PHE     CZ 4261   4.244   5.143   2.621  0.8800  0.0052  0.3637
  268PHE      H 4262   4.272   5.617   2.895  0.5543 -0.7395 -0.4258
  268PHE     HA 4263   4.149   5.405   3.067 -0.5776  1.1521  0.4567
  268PHE    HB2 4264   4.433   5.421   2.973  0.2169 -0.1599  0.6140
  268PHE    HB3 4265   4.356   5.299   3.074 -0.3318 -0.4490 -0.6289
  268PHE    HD1 4266   4.166   5.144   2.954 -0.1287 -1.0074 -0.1602
  268PHE    HD2 4267   4.440   5.398   2.743 -1.6097  0.5530 -0.3298
  268PHE    HE1 4268   4.110   5.027   2.741 -0.4276  0.8450 -1.0800
  268PHE    HE2 4269   4.389   5.294   2.534 -0.3678  0.1424  0.5348
  268PHE     HZ 4270   4.220   5.089   2.531  0.5447 -0.5857  0.7907
  269ALA      N 4271   4.270   5.533   3.271  0.6283  0.1837  0.6026
  269ALA     CA 4272   4.334   5.605   3.385 -0.9644  0.5402 -0.3150
  269ALA      C 4273   4.368   5.510   3.507  0.4084 -0.4093  0.9478
  269ALA      O 4274   4.292   5.417   3.540 -0.2122 -0.0379  0.0501
  269ALA     CB 4275   4.232   5.712   3.414 -0.2049  0.2416 -0.4273
  269ALA      H 4276   4.231   5.441   3.287  0.6085  0.1273  0.2401
  269ALA     HA 4277   4.427   5.650   3.352 -0.2761  0.3758  1.2321
  269ALA    HB1 4278   4.277   5.787   3.478 -0.9826  0.3492  0.0269
  269ALA    HB2 4279   4.193   5.759   3.324  0.0367 -0.2158 -0.7832
  269ALA    HB3 4280   4.140   5.676   3.461 -0.5506  0.6089 -0.8045
  270ALA      N 4281   4.483   5.530   3.574 -0.1194  0.4996 -0.1724
  270ALA     CA 4282   4.511   5.459   3.698  0.1032 -0.1441  0.6100
  270ALA      C 4283   4.423   5.514   3.812 -0.5255  0.4657 -0.7652
  270ALA      O 4284   4.383   5.630   3.804  0.0479 -0.8379 -0.8141
  270ALA     CB 4285   4.656   5.456   3.737 -0.9683  0.2019 -0.6161
  270ALA      H 4286   4.554   5.598   3.550  1.1281 -0.6374  0.0827
  270ALA     HA 4287   4.472   5.359   3.681  0.3489 -0.0620 -0.6258
  270ALA    HB1 4288   4.666   5.390   3.823 -0.4498  0.0203 -0.8095
  270ALA    HB2 4289   4.718   5.417   3.657 -0.4968 -1.5772  0.4959
  270ALA    HB3 4290   4.692   5.557   3.758 -0.0183 -0.1585 -0.3867
  271GLU      N 4291   4.419   5.445   3.934 -0.1508  0.5562  0.3419
  271GLU     CA 4292   4.355   5.497   4.057  0.4569  0.3101 -0.1416
  271GLU      C 4293   4.419   5.433   4.178 -0.0423  0.3803 -0.8850
  271GLU      O 4294   4.448   5.503   4.275  0.6144  0.2937 -0.0924
  271GLU     CB 4295   4.194   5.483   4.058 -0.7125 -0.0451  0.6080
  271GLU     CG 4296   4.120   5.549   4.172 -0.4003 -0.0938 -0.1649
  271GLU     CD 4297   3.972   5.520   4.179  0.2670  0.5697  0.5602
  271GLU    OE1 4298   3.921   5.452   4.273 -0.3993  0.0642 -0.0737
  271GLU    OE2 4299   3.899   5.545   4.079  0.5073  0.3491  0.2087
  271GLU      H 4300   4.439   5.347   3.945  0.2851  0.6369  0.2968
  271GLU     HA 4301   4.377   5.603   4.066  0.9752  0.1451  0.8802
  271GLU    HB2 4302   4.162   5.545   3.974 -0.1522 -0.0776  0.3595
  271GLU    HB3 4303   4.162   5.382   4.034 -0.0465 -0.0755 -0.2694
  271GLU    HG2 4304   4.173   5.521   4.263 -0.0983  0.9873  0.0256
  271GLU    HG3 4305   4.133   5.657   4.169 -0.7228 -0.0556 -0.1878
  272PHE      N 4306   4.423   5.297   4.179 -0.2240  0.9048  0.0677
  272PHE     CA 4307   4.514   5.218   4.262 -0.7212 -0.7406 -0.5814
  272PHE      C 4308   4.611   5.143   4.176  0.3358 -0.1296 -0.3850
  272PHE      O 4309   4.583   5.112   4.064 -0.5075 -0.1545  0.5936
  272PHE     CB 4310   4.437   5.131   4.372 -0.1038  0.4280 -0.1892
  272PHE     CG 4311   4.337   5.209   4.462 -0.8099  0.0079  0.8026
  272PHE    CD1 4312   4.383   5.260   4.588  0.4463 -0.0602 -0.4925
  272PHE    CD2 4313   4.210   5.242   4.406  0.0192 -0.1648 -0.4580
  272PHE    CE1 4314   4.292   5.350   4.652 -0.4645 -0.2043  0.1727
  272PHE    CE2 4315   4.121   5.317   4.479  1.0263 -0.8370 -0.6918
  272PHE     CZ 4316   4.169   5.384   4.592 -0.1053  0.5039  0.2895
  272PHE      H 4317   4.393   5.249   4.095 -1.3161 -0.6748  1.2354
  272PHE     HA 4318   4.570   5.284   4.328 -0.8552 -0.6621 -0.5449
  272PHE    HB2 4319   4.384   5.043   4.337 -0.9000 -0.0683  1.9257
  272PHE    HB3 4320   4.500   5.082   4.446 -0.0502 -0.2415 -0.6668
  272PHE    HD1 4321   4.479   5.230   4.628 -0.2091 -0.6654  0.7400
  272PHE    HD2 4322   4.172   5.205   4.312  0.5640 -0.1824 -0.6832
  272PHE    HE1 4323   4.318   5.393   4.748 -0.9290  0.7034 -0.0850
  272PHE    HE2 4324   4.017   5.329   4.454  0.7970 -0.0881  0.4545
  272PHE     HZ 4325   4.114   5.457   4.650  0.4756  0.5175  0.8458
  273SER      N 4326   4.718   5.091   4.240  0.5922  0.0835  0.6307
  273SER     CA 4327   4.809   4.996   4.164  0.3304 -0.3809 -0.4532
  273SER      C 4328   4.747   4.868   4.107 -0.1234  0.1943 -0.0950
  273SER      O 4329   4.817   4.810   4.022  0.3549 -0.4846 -0.0581
  273SER     CB 4330   4.947   4.977   4.228  0.9247  0.2076  0.5612
  273SER     OG 4331   4.997   5.099   4.273 -0.2743 -0.3199 -0.4480
  273SER      H 4332   4.735   5.125   4.334 -1.5975  1.2055  0.7548
  273SER     HA 4333   4.825   5.057   4.075 -0.8217  1.0928  0.2605
  273SER    HB2 4334   4.943   4.915   4.318  1.5146  0.3706  0.7112
  273SER    HB3 4335   5.014   4.932   4.155 -0.5047 -0.1347 -0.6180
  273SER     HG 4336   5.059   5.132   4.207 -0.1843  1.2758  0.3368
  274ASN      N 4337   4.634   4.818   4.151  0.4443 -0.0369  0.1262
  274ASN     CA 4338   4.559   4.706   4.083 -0.9488  0.1698  0.1379
  274ASN      C 4339   4.418   4.744   4.031 -0.2352  0.1080  0.1052
  274ASN      O 4340   4.340   4.651   4.011  0.9190 -0.2655  0.0843
  274ASN     CB 4341   4.559   4.578   4.178 -0.0991 -0.3964  0.0425
  274ASN     CG 4342   4.473   4.606   4.303  0.8708  1.1446 -0.1518
  274ASN    OD1 4343   4.459   4.705   4.367  0.1215 -0.9429 -0.1974
  274ASN    ND2 4344   4.414   4.497   4.355 -0.0597 -0.4197 -0.1015
  274ASN      H 4345   4.597   4.853   4.238  0.1303 -1.6875  0.7339
  274ASN     HA 4346   4.614   4.674   3.995  0.3483 -0.6169  1.1595
  274ASN    HB2 4347   4.514   4.498   4.119 -0.9755  0.8208 -1.0652
  274ASN    HB3 4348   4.659   4.553   4.212 -0.3416 -0.4387  0.7440
  274ASN   HD21 4349   4.392   4.511   4.453  0.9927 -1.0256  0.2497
  274ASN   HD22 4350   4.424   4.406   4.312  0.4413 -0.1892 -0.4977
  275VAL      N 4351   4.382   4.873   3.999 -0.4714 -0.1233 -0.1658
  275VAL     CA 4352   4.262   4.941   3.968 -0.0506 -1.0613 -0.0075
  275VAL      C 4353   4.285   5.034   3.851 -0.6402 -0.5169  0.2936
  275VAL      O 4354   4.381   5.113   3.850  0.7410 -0.2310  0.0471
  275VAL     CB 4355   4.202   5.026   4.091 -0.6745  0.9351  0.9617
  275VAL    CG1 4356   4.070   5.087   4.053 -0.2971 -0.2648 -0.1678
  275VAL    CG2 4357   4.172   4.928   4.205  0.1711  0.3725  0.9713
  275VAL      H 4358   4.465   4.929   4.011  0.6171 -1.7675  0.7102
  275VAL     HA 4359   4.189   4.866   3.938 -1.1311 -0.2013  0.3238
  275VAL     HB 4360   4.271   5.107   4.114  0.4810  0.4724 -0.5218
  275VAL   HG11 4361   4.000   5.010   4.021 -0.0674 -0.3607 -0.4463
  275VAL   HG12 4362   4.034   5.135   4.144  1.3265  0.1465  0.3155
  275VAL   HG13 4363   4.078   5.156   3.969  0.0818 -0.5422 -0.3678
  275VAL   HG21 4364   4.102   4.853   4.168  0.4362  0.7976 -0.5385
  275VAL   HG22 4365   4.266   4.884   4.240  0.3323 -0.4250 -0.3556
  275VAL   HG23 4366   4.120   4.983   4.283 -1.2029  0.9682 -0.2831
  276MET      N 4367   4.196   5.033   3.751  0.0612  0.0771  0.2673
  276MET     CA 4368   4.199   5.126   3.637 -0.3734  0.3273  0.6056
  276MET      C 4369   4.056   5.162   3.590  0.2095  0.3528  1.1806
  276MET      O 4370   3.970   5.072   3.579  0.0132  0.2884 -0.6349
  276MET     CB 4371   4.279   5.054   3.524  0.1031 -0.3517 -0.3682
  276MET     CG 4372   4.279   5.126   3.389  0.5008 -0.6357 -0.7238
  276MET     SD 4373   4.386   5.068   3.264  0.4326  0.2750  0.2545
  276MET     CE 4374   4.274   4.933   3.198 -0.2227 -0.1235  0.0734
  276MET      H 4375   4.119   4.968   3.749  0.4659 -0.4056 -0.0165
  276MET     HA 4376   4.254   5.219   3.649 -1.0159  0.8630 -0.3798
  276MET    HB2 4377   4.379   5.028   3.559  0.4419  0.0044 -1.0493
  276MET    HB3 4378   4.228   4.962   3.496 -0.2746 -0.3673  0.3210
  276MET    HG2 4379   4.181   5.129   3.341 -0.1117 -0.9243  0.4086
  276MET    HG3 4380   4.309   5.230   3.403 -0.2181 -0.5778  0.8605
  276MET    HE1 4381   4.252   4.853   3.269 -0.0253  0.1326  0.4248
  276MET    HE2 4382   4.185   4.980   3.157 -0.0025  1.0295  0.8244
  276MET    HE3 4383   4.323   4.901   3.106 -0.4527  1.1721 -0.5376
  277ILE      N 4384   4.036   5.286   3.539 -0.5296  0.7883 -0.7129
  277ILE     CA 4385   3.916   5.322   3.475 -0.0012  0.6615 -0.8600
  277ILE      C 4386   3.929   5.304   3.318  0.7622 -0.5568  0.9056
  277ILE      O 4387   4.035   5.336   3.266 -0.2948 -0.5104  0.5503
  277ILE     CB 4388   3.884   5.474   3.502 -0.0719  0.8025 -0.1645
  277ILE    CG1 4389   3.887   5.509   3.653 -0.8824  0.4481 -0.8342
  277ILE    CG2 4390   3.738   5.510   3.454  0.8510 -0.1585  0.3774
  277ILE    CD1 4391   3.813   5.417   3.749  0.4604  0.7173  0.2980
  277ILE      H 4392   4.113   5.352   3.541 -0.4060  0.6451 -0.6807
  277ILE     HA 4393   3.837   5.268   3.527  0.8447  1.1853  1.2023
  277ILE     HB 4394   3.953   5.529   3.438  1.3563 -0.6621 -0.0264
  277ILE   HG12 4395   3.994   5.502   3.675 -0.8615 -0.0432 -1.0807
  277ILE   HG13 4396   3.858   5.611   3.680 -0.4441  0.5242 -0.6240
  277ILE   HG21 4397   3.700   5.602   3.498 -0.2307 -0.2961 -0.1837
  277ILE   HG22 4398   3.736   5.540   3.350 -0.7860  0.2678  0.4713
  277ILE   HG23 4399   3.663   5.433   3.475  0.9693 -0.5086 -0.4031
  277ILE   HD11 4400   3.811   5.475   3.842 -0.6159  0.5526  0.3950
  277ILE   HD12 4401   3.711   5.403   3.714  0.8528 -0.0456 -0.6470
  277ILE   HD13 4402   3.854   5.316   3.756 -0.5408  0.2963  0.3069
  278ILE      N 4403   3.826   5.261   3.246 -0.2914  0.7865 -0.0675
  278ILE     CA 4404   3.814   5.279   3.104 -0.0837  0.6748 -0.2991
  278ILE      C 4405   3.700   5.382   3.075  0.0609  0.7963 -0.6682
  278ILE      O 4406   3.605   5.395   3.156  0.1860  0.5203 -0.1414
  278ILE     CB 4407   3.787   5.144   3.024 -0.0499 -1.2932 -0.8753
  278ILE    CG1 4408   3.896   5.048   3.069 -0.4819  1.1344  0.4840
  278ILE    CG2 4409   3.784   5.170   2.875  0.9279 -0.2328 -0.0403
  278ILE    CD1 4410   3.900   4.901   3.011  0.2235  0.2413 -0.8585
  278ILE      H 4411   3.745   5.238   3.301 -0.3858  0.2118 -0.4337
  278ILE     HA 4412   3.912   5.316   3.074  0.3168 -0.0662  0.0330
  278ILE     HB 4413   3.690   5.106   3.054 -0.2897  0.0982  0.3568
  278ILE   HG12 4414   3.995   5.089   3.052 -0.2334  0.3369 -0.0472
  278ILE   HG13 4415   3.896   5.042   3.178 -1.1072  0.0303  0.4510
  278ILE   HG21 4416   3.716   5.251   2.848  0.9924  0.3260  1.3219
  278ILE   HG22 4417   3.885   5.202   2.850  0.9102  0.3057  0.5282
  278ILE   HG23 4418   3.760   5.075   2.828  0.1064 -0.4311  0.7214
  278ILE   HD11 4419   3.912   4.893   2.903  0.3405 -0.0765 -0.8214
  278ILE   HD12 4420   3.983   4.849   3.059 -0.3406  0.8776  0.9570
  278ILE   HD13 4421   3.813   4.852   3.055  0.9968  0.1330  0.6993
  279TYR      N 4422   3.716   5.462   2.971 -0.0021  0.8113  0.6254
  279TYR     CA 4423   3.620   5.558   2.916  0.0991  0.1386  0.3155
  279TYR      C 4424   3.618   5.561   2.759 -0.2692  0.1809 -0.9725
  279TYR      O 4425   3.720   5.555   2.691  0.0311  0.3327  0.3832
  279TYR     CB 4426   3.644   5.689   2.984  0.3653  0.2376 -0.6263
  279TYR     CG 4427   3.784   5.755   2.968  0.3451 -1.1021 -0.2911
  279TYR    CD1 4428   3.803   5.844   2.855 -0.0718  0.5974 -0.0013
  279TYR    CD2 4429   3.885   5.750   3.072 -0.5662  0.3917  1.1695
  279TYR    CE1 4430   3.917   5.920   2.842  0.6412 -0.9362  0.2214
  279TYR    CE2 4431   4.001   5.828   3.049 -0.2845  0.7336 -1.6041
  279TYR     CZ 4432   4.018   5.913   2.942  0.0391  0.2557  0.6238
  279TYR     OH 4433   4.120   5.995   2.925 -0.0222  0.1241 -0.3854
  279TYR      H 4434   3.794   5.443   2.909 -0.6329  0.4811 -0.0970
  279TYR     HA 4435   3.523   5.524   2.953  0.4110 -0.5746  0.5120
  279TYR    HB2 4436   3.569   5.758   2.944 -0.6858 -0.6991 -0.3573
  279TYR    HB3 4437   3.620   5.666   3.088  0.1828 -0.0532 -0.7287
  279TYR    HD1 4438   3.730   5.850   2.775  0.7632  0.1884 -0.8380
  279TYR    HD2 4439   3.873   5.678   3.151 -0.5099 -0.3694  0.5031
  279TYR    HE1 4440   3.939   5.986   2.759  0.5099  0.9147  1.5383
  279TYR    HE2 4441   4.082   5.825   3.121 -0.9441  0.8805 -0.8212
  279TYR     HH 4442   4.139   6.001   2.831  0.1519  0.3898 -0.3353
  280THR      N 4443   3.501   5.561   2.708  0.5178 -0.1583  1.0739
  280THR     CA 4444   3.477   5.565   2.554  0.0986 -0.4426 -0.4991
  280THR      C 4445   3.386   5.678   2.521  1.3020 -0.2063 -0.5129
  280THR      O 4446   3.307   5.730   2.610 -0.1203 -0.7085  1.0308
  280THR     CB 4447   3.416   5.435   2.502 -0.3246 -0.3372 -0.0372
  280THR    OG1 4448   3.402   5.437   2.369  0.0388  0.2269  0.2166
  280THR    CG2 4449   3.278   5.406   2.553  1.1020 -0.5990  0.6511
  280THR      H 4450   3.417   5.564   2.764  0.1351  1.2384  0.5162
  280THR     HA 4451   3.573   5.587   2.507  0.3789 -0.0180  0.2318
  280THR     HB 4452   3.478   5.349   2.530 -0.3540  0.0111  1.2077
  280THR    HG1 4453   3.491   5.458   2.339  0.4598 -0.2004  1.0832
  280THR   HG21 4454   3.208   5.468   2.498 -0.6776 -1.4758  1.7244
  280THR   HG22 4455   3.235   5.315   2.513  0.0016  0.6053 -1.1407
  280THR   HG23 4456   3.274   5.422   2.661  0.3830 -0.6633  0.6384
  281SER      N 4457   3.382   5.719   2.399 -0.2088 -0.1754  0.8707
  281SER     CA 4458   3.285   5.810   2.336 -0.3843  0.1225 -0.5209
  281SER      C 4459   3.270   5.789   2.184  0.1591 -0.4226  0.0489
  281SER      O 4460   3.362   5.728   2.124  0.4204  0.4469 -0.2453
  281SER     CB 4461   3.316   5.949   2.370  0.0865 -1.6133 -0.9213
  281SER     OG 4462   3.447   5.978   2.317  0.0477  0.4270  0.1335
  281SER      H 4463   3.436   5.666   2.333 -0.3002 -0.5712  1.1069
  281SER     HA 4464   3.188   5.788   2.380 -0.3694  0.4389 -0.3256
  281SER    HB2 4465   3.241   6.010   2.320  0.0393 -1.2104 -0.3773
  281SER    HB3 4466   3.309   5.963   2.478  1.2587  0.0415 -0.9736
  281SER     HG 4467   3.516   5.942   2.373 -0.1739 -0.9031 -0.3501
  282ILE      N 4468   3.157   5.831   2.121  0.2286  0.9142  0.2083
  282ILE     CA 4469   3.152   5.849   1.976 -0.7908  1.0314  0.0485
  282ILE      C 4470   3.222   5.976   1.933  0.2084 -0.3057 -0.0257
  282ILE      O 4471   3.209   6.083   2.000  0.2471  0.3662  0.1343
  282ILE     CB 4472   3.008   5.820   1.917 -0.0503 -0.5741  0.4422
  282ILE    CG1 4473   2.957   5.682   1.942 -0.2716  1.7840  0.6410
  282ILE    CG2 4474   3.013   5.846   1.757 -0.4055 -0.7264  0.6216
  282ILE    CD1 4475   2.801   5.670   1.968 -0.0768 -0.3607  0.2828
  282ILE      H 4476   3.088   5.878   2.177 -0.5961 -0.7912  0.7360
  282ILE     HA 4477   3.212   5.763   1.944 -0.9821  0.2843  1.5365
  282ILE     HB 4478   2.947   5.892   1.972  0.5276  0.0870  0.2563
  282ILE   HG12 4479   2.979   5.625   1.852  0.1339  0.3894  1.5538
  282ILE   HG13 4480   3.004   5.632   2.027  0.6106  1.3155 -0.0916
  282ILE   HG21 4481   3.052   5.947   1.740 -0.3229 -0.8689 -0.1024
  282ILE   HG22 4482   3.082   5.778   1.707  0.9755  0.6660  0.4644
  282ILE   HG23 4483   2.915   5.838   1.711 -0.4443  1.0245  0.2607
  282ILE   HD11 4484   2.766   5.715   2.060 -0.6745  1.1946 -0.6147
  282ILE   HD12 4485   2.755   5.726   1.886  0.6293 -0.3311 -0.1176
  282ILE   HD13 4486   2.766   5.567   1.969  1.0611 -0.7946 -0.2378
  283VAL      N 4487   3.302   5.972   1.828 -0.0666  0.7123  0.0808
  283VAL     CA 4488   3.387   6.079   1.771 -0.3668  0.0519 -0.1821
  283VAL      C 4489   3.369   6.120   1.626 -0.2502  0.5704 -0.5582
  283VAL      O 4490   3.404   6.226   1.589 -0.3536  0.2173 -0.2515
  283VAL     CB 4491   3.537   6.052   1.803  0.2338 -0.0567  0.2733
  283VAL    CG1 4492   3.551   6.030   1.955 -0.1786 -0.2775  0.5969
  283VAL    CG2 4493   3.596   5.928   1.730  1.3733 -0.7519 -0.0569
  283VAL      H 4494   3.315   5.881   1.787  0.8164  0.7493  0.2363
  283VAL     HA 4495   3.365   6.171   1.825 -0.5180 -0.6399  0.9969
  283VAL     HB 4496   3.594   6.137   1.764  1.2076 -0.9617 -0.3652
  283VAL   HG11 4497   3.491   6.107   2.003 -0.7055  0.4002 -1.0052
  283VAL   HG12 4498   3.512   5.934   1.990 -0.7935 -0.5855 -0.8134
  283VAL   HG13 4499   3.654   6.043   1.988 -0.1005  0.6493  0.0356
  283VAL   HG21 4500   3.551   5.916   1.631  0.1085 -0.3091  0.4223
  283VAL   HG22 4501   3.701   5.942   1.707  0.9292  0.6628 -1.5744
  283VAL   HG23 4502   3.571   5.841   1.791  1.0602 -0.6262 -0.0016
  284TYR      N 4503   3.288   6.043   1.550 -1.7294 -0.2450 -0.7316
  284TYR     CA 4504   3.254   6.082   1.420 -0.1541 -0.0872  0.7440
  284TYR      C 4505   3.135   6.000   1.374  0.4791  0.6322 -0.2027
  284TYR      O 4506   3.135   5.876   1.392 -0.0117 -0.1485 -0.6445
  284TYR     CB 4507   3.369   6.081   1.318 -1.0243 -0.2243  0.4185
  284TYR     CG 4508   3.322   6.113   1.175 -0.3469 -0.6132 -0.3226
  284TYR    CD1 4509   3.284   6.243   1.151  0.4106  0.4370  0.3382
  284TYR    CD2 4510   3.302   6.018   1.078  0.5838  0.4366  0.2610
  284TYR    CE1 4511   3.220   6.283   1.032 -0.4736 -0.4053 -0.3559
  284TYR    CE2 4512   3.252   6.057   0.953  0.3576  0.6182 -0.2143
  284TYR     CZ 4513   3.204   6.188   0.931 -0.6948  0.9895 -0.3401
  284TYR     OH 4514   3.154   6.224   0.815 -0.2662 -0.1139  0.2774
  284TYR      H 4515   3.269   5.951   1.587  0.7004 -0.5936 -0.0024
  284TYR     HA 4516   3.219   6.184   1.431 -0.0855  0.0857 -0.3931
  284TYR    HB2 4517   3.449   6.151   1.344 -0.8473 -0.0583 -0.4904
  284TYR    HB3 4518   3.412   5.981   1.324 -0.3736 -0.0769 -0.9241
  284TYR    HD1 4519   3.298   6.319   1.226 -0.3939  0.7650  0.1740
  284TYR    HD2 4520   3.333   5.917   1.102  0.4126 -0.1154 -1.5286
  284TYR    HE1 4521   3.204   6.389   1.016  0.9914  0.0987  1.0155
  284TYR    HE2 4522   3.231   5.988   0.873 -0.5958  0.6031  0.0200
  284TYR     HH 4523   3.129   6.316   0.826 -0.5193 -0.3233  1.9509
  285LYS      N 4524   3.038   6.064   1.305 -0.1546  0.0872  0.7625
  285LYS     CA 4525   2.937   5.996   1.228 -0.3558 -0.0166  0.1794
  285LYS      C 4526   2.915   6.052   1.083 -0.5871 -0.5549  0.4420
  285LYS      O 4527   2.907   6.184   1.068  0.1133  0.7658 -0.6447
  285LYS     CB 4528   2.820   5.996   1.318  0.2113  0.3127  0.5980
  285LYS     CG 4529   2.684   5.949   1.258 -0.9030 -0.2911  0.2811
  285LYS     CD 4530   2.570   5.970   1.357 -0.0691  0.1007 -0.5383
  285LYS     CE 4531   2.525   6.117   1.374 -0.1657 -0.5571  0.8611
  285LYS     NZ 4532   2.419   6.140   1.469  1.0227  0.1454 -0.6764
  285LYS      H 4533   3.038   6.165   1.301 -0.4050  0.0664 -0.2239
  285LYS     HA 4534   2.975   5.894   1.218  0.3544  0.2493 -0.0030
  285LYS    HB2 4535   2.842   5.925   1.398 -1.4739 -0.2499  0.6452
  285LYS    HB3 4536   2.806   6.098   1.355 -0.7110  0.2892  0.3798
  285LYS    HG2 4537   2.671   6.007   1.167  0.8475  0.2550  0.2946
  285LYS    HG3 4538   2.703   5.849   1.218  1.5407  0.5176 -1.0233
  285LYS    HD2 4539   2.488   5.909   1.320  0.3517 -0.0494 -1.2496
  285LYS    HD3 4540   2.606   5.937   1.454  0.5584 -0.7164 -1.0307
  285LYS    HE2 4541   2.612   6.175   1.404  0.5495 -0.5779 -0.8960
  285LYS    HE3 4542   2.495   6.150   1.274  0.6456  0.4686  0.9207
  285LYS    HZ1 4543   2.436   6.098   1.560  0.1242  0.8561 -0.1491
  285LYS    HZ2 4544   2.396   6.237   1.485 -0.2840 -0.1712 -0.4356
  285LYS    HZ3 4545   2.325   6.117   1.441  0.5753  0.8685  0.1355
  286PRO      N 4546   2.896   5.968   0.977  0.0584  0.4555 -0.6204
  286PRO     CA 4547   2.863   6.022   0.844  0.0264 -0.7806 -0.6985
  286PRO      C 4548   2.728   6.098   0.842  0.2316  0.0620  0.7394
  286PRO      O 4549   2.645   6.052   0.917 -0.0768  0.3687 -0.2338
  286PRO     CB 4550   2.852   5.892   0.762  0.1683  0.1662  0.5532
  286PRO     CG 4551   2.933   5.790   0.841 -0.1745  0.0772  1.1433
  286PRO     CD 4552   2.911   5.821   0.984  0.5036 -1.1892 -0.4905
  286PRO     HA 4553   2.945   6.077   0.799  1.0358 -1.3953  0.2714
  286PRO    HB2 4554   2.752   5.849   0.754 -0.1200  0.9370 -0.9663
  286PRO    HB3 4555   2.908   5.915   0.671  0.4336 -0.8826  0.4325
  286PRO    HG2 4556   2.896   5.690   0.818  0.3620  0.1348 -0.1204
  286PRO    HG3 4557   3.036   5.808   0.812 -1.0340  1.6912 -1.6337
  286PRO    HD2 4558   2.817   5.769   1.003  0.0525 -0.1192  0.4148
  286PRO    HD3 4559   2.996   5.801   1.048 -0.4261  0.6515  1.5999
  287PRO      N 4560   2.708   6.196   0.751  0.0356  0.3649 -0.4090
  287PRO     CA 4561   2.583   6.271   0.731 -0.0993  1.3364  0.7034
  287PRO      C 4562   2.471   6.172   0.677 -0.0171 -1.1521 -0.1399
  287PRO      O 4563   2.357   6.216   0.681  0.2227  0.4757 -0.1763
  287PRO     CB 4564   2.615   6.368   0.611 -0.4438 -0.0496 -0.1665
  287PRO     CG 4565   2.764   6.390   0.637  0.3353  0.1826 -0.1933
  287PRO     CD 4566   2.819   6.256   0.677  1.2495 -0.5457 -0.0805
  287PRO     HA 4567   2.543   6.321   0.819 -1.2042  0.1491  0.9338
  287PRO    HB2 4568   2.600   6.309   0.520 -0.4562  0.9692 -0.8503
  287PRO    HB3 4569   2.557   6.460   0.614 -0.1882  0.1057  0.1506
  287PRO    HG2 4570   2.813   6.415   0.543  0.5106 -0.8764 -0.4127
  287PRO    HG3 4571   2.777   6.466   0.714 -1.1627  0.7059 -0.3997
  287PRO    HD2 4572   2.910   6.268   0.735  1.1557  1.6620 -0.2170
  287PRO    HD3 4573   2.841   6.197   0.588  1.6974  1.3569 -1.3539
  288GLU      N 4574   2.505   6.055   0.629  0.4664 -0.2219  0.4836
  288GLU     CA 4575   2.403   5.954   0.590 -0.4034 -0.1764  0.0421
  288GLU      C 4576   2.369   5.862   0.713 -0.4149  0.1041 -0.3831
  288GLU      O 4577   2.303   5.758   0.698 -0.1774 -0.1334 -0.0544
  288GLU     CB 4578   2.451   5.871   0.473  0.2369  0.7419 -0.0387
  288GLU     CG 4579   2.584   5.788   0.482  0.7173 -0.6528  0.7530
  288GLU     CD 4580   2.640   5.787   0.336  0.8242 -0.5871  0.4145
  288GLU    OE1 4581   2.566   5.741   0.247  1.2159  0.1744 -0.3745
  288GLU    OE2 4582   2.740   5.855   0.309 -0.6636  0.2707  0.0635
  288GLU      H 4583   2.604   6.037   0.621  0.8338  1.2679  1.0257
  288GLU     HA 4584   2.305   5.996   0.567 -0.0958  0.8869  0.5762
  288GLU    HB2 4585   2.365   5.819   0.431 -0.1482  0.4461  1.0491
  288GLU    HB3 4586   2.460   5.949   0.398 -0.7846  0.6337 -0.3105
  288GLU    HG2 4587   2.654   5.847   0.541  0.1464  0.5714  0.2595
  288GLU    HG3 4588   2.575   5.685   0.517  0.9322 -0.5205  1.2062
  289ILE      N 4589   2.411   5.885   0.835  0.1365 -0.3052  0.7983
  289ILE     CA 4590   2.378   5.801   0.950  0.0534  0.2078  0.0912
  289ILE      C 4591   2.318   5.893   1.057  0.9869  0.0636 -0.2493
  289ILE      O 4592   2.383   5.983   1.101  0.3103 -0.5155 -0.1820
  289ILE     CB 4593   2.502   5.720   0.996  0.1546  0.6289  0.3370
  289ILE    CG1 4594   2.531   5.617   0.886 -0.5595  0.9464  0.1805
  289ILE    CG2 4595   2.487   5.657   1.139  0.0551 -0.4102 -0.2980
  289ILE    CD1 4596   2.652   5.524   0.912 -0.1105  0.5983 -0.1206
  289ILE      H 4597   2.472   5.965   0.845 -1.1777  0.9042 -0.1751
  289ILE     HA 4598   2.303   5.730   0.915 -0.2209  0.9999 -1.0271
  289ILE     HB 4599   2.585   5.790   1.000  1.4401 -0.8208  0.5889
  289ILE   HG12 4600   2.447   5.550   0.871  0.1802 -0.1549  0.6629
  289ILE   HG13 4601   2.552   5.676   0.796 -1.8611  0.0623 -0.7758
  289ILE   HG21 4602   2.467   5.733   1.214  1.2697  0.0412 -0.3923
  289ILE   HG22 4603   2.410   5.580   1.131 -0.2423 -0.0923 -0.6344
  289ILE   HG23 4604   2.585   5.616   1.162  0.2257  0.3671  0.4243
  289ILE   HD11 4605   2.618   5.444   0.978  0.6190  0.2832 -0.1065
  289ILE   HD12 4606   2.673   5.475   0.817 -0.8340  1.2065 -0.6192
  289ILE   HD13 4607   2.737   5.577   0.956  0.7175 -1.0258  0.4153
  290ILE      N 4608   2.195   5.861   1.110 -1.1755  0.3327 -0.0249
  290ILE     CA 4609   2.124   5.948   1.196 -0.3616 -0.0147  0.2963
  290ILE      C 4610   2.139   5.901   1.342 -0.0507  0.4208 -0.1486
  290ILE      O 4611   2.133   5.985   1.430 -0.2012  0.4946  0.0642
  290ILE     CB 4612   1.978   5.945   1.141 -0.0242 -0.2116 -0.6636
  290ILE    CG1 4613   1.878   6.040   1.208  0.6869 -0.6298  0.2011
  290ILE    CG2 4614   1.912   5.808   1.147  0.8510  2.7664  1.1489
  290ILE    CD1 4615   1.914   6.188   1.207 -0.1453 -0.2474  1.0654
  290ILE      H 4616   2.153   5.782   1.064 -0.5202  0.1860 -0.4008
  290ILE     HA 4617   2.168   6.048   1.191  0.5969 -0.4201  0.2702
  290ILE     HB 4618   1.977   5.984   1.039  0.5726  0.5036 -0.4148
  290ILE   HG12 4619   1.783   6.034   1.154  0.4067  0.5226  0.5065
  290ILE   HG13 4620   1.869   6.004   1.310 -1.6828  0.7273  0.6301
  290ILE   HG21 4621   1.815   5.794   1.099  1.3101 -2.0626  0.5679
  290ILE   HG22 4622   1.976   5.733   1.100 -0.1913  2.0790  0.7645
  290ILE   HG23 4623   1.900   5.767   1.247 -0.0001 -0.0393  0.0952
  290ILE   HD11 4624   1.841   6.257   1.250 -0.5383 -0.0541  0.1414
  290ILE   HD12 4625   2.007   6.193   1.264  0.2052  0.9601  0.4577
  290ILE   HD13 4626   1.938   6.213   1.103 -1.4992  0.3460  0.8468
  291MET      N 4627   2.152   5.769   1.374 -0.5888 -0.0963 -0.1876
  291MET     CA 4628   2.165   5.725   1.512 -0.7918  0.4955 -0.3711
  291MET      C 4629   2.288   5.625   1.534  0.4603 -0.0650  0.6688
  291MET      O 4630   2.315   5.544   1.449 -0.1464 -0.2240  0.7665
  291MET     CB 4631   2.032   5.656   1.554  0.6568 -0.0419  0.8614
  291MET     CG 4632   2.033   5.589   1.690  0.7468 -0.3349 -0.0956
  291MET     SD 4633   2.067   5.411   1.698  0.2396 -0.2138  0.1147
  291MET     CE 4634   2.082   5.380   1.878  0.5091  0.2242  1.4085
  291MET      H 4635   2.177   5.702   1.303 -1.1450 -0.5857  0.0566
  291MET     HA 4636   2.183   5.810   1.578  0.0801  0.1866 -0.1788
  291MET    HB2 4637   1.958   5.736   1.547  0.7030 -0.0790 -0.6694
  291MET    HB3 4638   2.000   5.584   1.479  0.6035  0.3452  0.5031
  291MET    HG2 4639   2.103   5.645   1.753  0.4667 -0.5954  0.4577
  291MET    HG3 4640   1.936   5.601   1.737  0.6395  0.9640 -0.5557
  291MET    HE1 4641   2.143   5.460   1.920 -0.0448  0.9566  0.8633
  291MET    HE2 4642   1.979   5.394   1.911  0.3126  2.0670  0.2867
  291MET    HE3 4643   2.119   5.280   1.898  0.3629 -0.1400  0.0858
  292CYS      N 4644   2.354   5.638   1.646 -0.4426 -0.2937  0.4889
  292CYS     CA 4645   2.454   5.543   1.690 -0.0782 -0.3001  0.6650
  292CYS      C 4646   2.442   5.517   1.841  0.1851 -1.1907 -0.8393
  292CYS      O 4647   2.397   5.608   1.919 -0.0371 -0.1275  0.3213
  292CYS     CB 4648   2.592   5.608   1.656  0.5274  0.6985 -0.4286
  292CYS     SG 4649   2.622   5.602   1.475  0.0058 -0.3837 -0.0331
  292CYS      H 4650   2.324   5.697   1.722  0.1763  0.5002  0.1428
  292CYS     HA 4651   2.446   5.455   1.625  0.1639  0.7645 -0.9037
  292CYS    HB2 4652   2.582   5.707   1.703 -0.2309  0.0954  0.7783
  292CYS    HB3 4653   2.676   5.559   1.705  0.8338  2.0493  0.5233
  292CYS     HG 4654   2.515   5.668   1.432 -0.1756 -0.1132  0.7962
  293ASP      N 4655   2.486   5.406   1.896 -0.2863  1.1450 -1.0438
  293ASP     CA 4656   2.511   5.377   2.040 -0.8884  0.0272  0.7250
  293ASP      C 4657   2.623   5.270   2.057  1.0897 -0.5357 -0.8516
  293ASP      O 4658   2.609   5.168   1.993 -0.3463  0.1921 -0.3203
  293ASP     CB 4659   2.380   5.330   2.101 -0.0809  1.1654  0.1543
  293ASP     CG 4660   2.395   5.305   2.254  1.4000  0.0764 -0.2215
  293ASP    OD1 4661   2.435   5.393   2.330 -0.0172 -0.3924 -0.2800
  293ASP    OD2 4662   2.368   5.192   2.293  0.0863  0.5123  0.0597
  293ASP      H 4663   2.500   5.327   1.835 -0.0662 -0.1657  0.5856
  293ASP     HA 4664   2.536   5.477   2.076  0.4235  0.4365 -1.0153
  293ASP    HB2 4665   2.304   5.406   2.087 -0.7605  0.3219 -1.2372
  293ASP    HB3 4666   2.352   5.237   2.051  0.1554  0.8407  0.6115
  294ALA      N 4667   2.714   5.297   2.152 -0.4426  0.2989  0.3797
  294ALA     CA 4668   2.830   5.214   2.149 -0.3827  0.8435  0.6523
  294ALA      C 4669   2.898   5.207   2.292 -0.2876 -0.1598 -0.1365
  294ALA      O 4670   2.885   5.302   2.371 -0.0468  0.6679 -0.1133
  294ALA     CB 4671   2.934   5.268   2.045 -0.0450 -0.1686 -0.5481
  294ALA      H 4672   2.715   5.375   2.215  1.6615  0.9155 -0.2492
  294ALA     HA 4673   2.802   5.114   2.116  0.6680  0.4964  0.7458
  294ALA    HB1 4674   2.936   5.376   2.058  0.0094 -0.3308  1.6031
  294ALA    HB2 4675   3.032   5.225   2.067 -0.2111 -0.3043 -0.0438
  294ALA    HB3 4676   2.906   5.240   1.944 -0.1053  0.2396 -0.6480
  295TYR      N 4677   2.969   5.100   2.320 -0.6090 -0.0958  0.4984
  295TYR     CA 4678   2.996   5.040   2.457  0.1849  0.1470  0.2095
  295TYR      C 4679   3.117   4.944   2.458  0.1035 -0.3727  0.0167
  295TYR      O 4680   3.143   4.881   2.355  0.2513 -0.1050 -0.4610
  295TYR     CB 4681   2.864   4.973   2.513 -0.5946  0.3158 -0.5158
  295TYR     CG 4682   2.803   4.880   2.421 -0.0943  0.8738 -0.9715
  295TYR    CD1 4683   2.705   4.913   2.329  0.7721 -0.1137 -0.1331
  295TYR    CD2 4684   2.837   4.743   2.441 -0.6122 -0.0912 -0.8645
  295TYR    CE1 4685   2.645   4.809   2.252  0.3385 -0.6738  0.2505
  295TYR    CE2 4686   2.762   4.644   2.385 -0.6820  0.7472  0.5769
  295TYR     CZ 4687   2.665   4.677   2.290 -0.5781  0.8281 -1.0458
  295TYR     OH 4688   2.594   4.579   2.243  0.4575  0.3706  0.3802
  295TYR      H 4689   3.005   5.044   2.244 -0.6364 -0.6803  0.9007
  295TYR     HA 4690   3.021   5.123   2.523 -0.0410  0.8105 -0.5014
  295TYR    HB2 4691   2.878   4.924   2.610 -1.9955  0.9853  0.0736
  295TYR    HB3 4692   2.791   5.050   2.539  0.1800  0.3191  2.3225
  295TYR    HD1 4693   2.675   5.016   2.321 -0.1321 -0.3545 -0.0935
  295TYR    HD2 4694   2.920   4.714   2.503 -0.0762  0.8195 -1.1086
  295TYR    HE1 4695   2.575   4.836   2.174 -0.2124  0.8990  1.1922
  295TYR    HE2 4696   2.787   4.541   2.405  1.0990  0.8691 -0.6108
  295TYR     HH 4697   2.563   4.599   2.154  0.1346 -1.5895 -0.0416
  296VAL      N 4698   3.195   4.940   2.566 -0.3782  0.4068 -0.1745
  296VAL     CA 4699   3.304   4.841   2.575 -0.3437  0.5565 -0.5783
  296VAL      C 4700   3.253   4.724   2.666  0.3900 -0.5376 -0.4116
  296VAL      O 4701   3.183   4.754   2.765  0.1356  0.5077  0.3555
  296VAL     CB 4702   3.431   4.908   2.638 -0.8201 -0.3294  0.4098
  296VAL    CG1 4703   3.543   4.805   2.637 -0.0107  1.2078 -0.3921
  296VAL    CG2 4704   3.466   5.029   2.554 -0.1586 -0.0739  0.6086
  296VAL      H 4705   3.177   4.999   2.645  0.6961  0.1346  0.3128
  296VAL     HA 4706   3.322   4.795   2.478  0.0941 -1.3798  0.3125
  296VAL     HB 4707   3.409   4.932   2.742 -1.2436  0.1389  0.2236
  296VAL   HG11 4708   3.637   4.846   2.674  0.2998  0.4145 -0.2549
  296VAL   HG12 4709   3.516   4.719   2.698 -0.5641  0.9031 -1.0457
  296VAL   HG13 4710   3.561   4.772   2.535  1.0449 -0.5425  0.2566
  296VAL   HG21 4711   3.570   5.047   2.582  0.1617 -0.0949 -0.4675
  296VAL   HG22 4712   3.469   5.010   2.447  0.6208 -1.4082  0.8168
  296VAL   HG23 4713   3.397   5.110   2.576  0.1700  0.5264 -0.4549
  297THR      N 4714   3.284   4.602   2.630  0.1092  0.9574  0.1073
  297THR     CA 4715   3.219   4.482   2.703 -1.5133  0.1394  0.3847
  297THR      C 4716   3.302   4.347   2.694  0.4478 -0.0295 -0.3683
  297THR      O 4717   3.410   4.343   2.639  0.0476 -0.1428  0.0501
  297THR     CB 4718   3.075   4.462   2.654  0.2909  0.3538 -0.3260
  297THR    OG1 4719   2.999   4.376   2.748 -0.5366 -0.4003 -0.5499
  297THR    CG2 4720   3.071   4.403   2.517  0.5742 -0.8666 -1.1129
  297THR      H 4721   3.356   4.592   2.560  0.7268  2.1216  0.5231
  297THR     HA 4722   3.215   4.507   2.809  0.5236  0.5306  0.4501
  297THR     HB 4723   3.016   4.553   2.652 -0.5069 -0.1460 -1.0389
  297THR    HG1 4724   2.992   4.445   2.814 -1.2443  0.4500 -1.4356
  297THR   HG21 4725   2.964   4.397   2.498  0.1574 -0.0633  0.6014
  297THR   HG22 4726   3.134   4.464   2.452 -0.4867  0.9915 -0.5301
  297THR   HG23 4727   3.111   4.301   2.519 -0.0879 -1.1746  0.8087
  298ASP      N 4728   3.248   4.235   2.748 -0.2632 -0.2026  0.2615
  298ASP     CA 4729   3.305   4.105   2.754 -0.4765  0.7596  0.9457
  298ASP      C 4730   3.457   4.092   2.793 -0.0437  0.1237  0.1724
  298ASP      O 4731   3.541   4.030   2.732 -0.3725 -0.0053  0.1144
  298ASP     CB 4732   3.277   4.024   2.622 -0.5227 -0.5877 -0.4461
  298ASP     CG 4733   3.131   3.994   2.590  1.0093  0.4730 -0.6393
  298ASP    OD1 4734   3.084   3.972   2.469 -0.3230  0.2793 -0.7824
  298ASP    OD2 4735   3.051   3.969   2.687 -0.2240 -0.0329  0.2329
  298ASP      H 4736   3.151   4.239   2.777 -0.2319 -0.9150  0.4954
  298ASP     HA 4737   3.254   4.045   2.829 -0.4123 -0.2319  0.2314
  298ASP    HB2 4738   3.312   4.092   2.544 -0.6557  0.0067 -0.0055
  298ASP    HB3 4739   3.342   3.938   2.637 -0.2154 -0.1886  0.7626
  299PHE      N 4740   3.485   4.160   2.906  0.9632  0.0318  0.2650
  299PHE     CA 4741   3.612   4.168   2.971 -0.0086 -0.4492 -0.3943
  299PHE      C 4742   3.646   4.031   3.040  0.3423 -0.2780 -0.5642
  299PHE      O 4743   3.554   3.949   3.068 -0.3177  0.2038 -0.4097
  299PHE     CB 4744   3.600   4.279   3.095 -0.1356  1.1007  1.3905
  299PHE     CG 4745   3.529   4.406   3.066  0.2236 -0.2427  0.0048
  299PHE    CD1 4746   3.600   4.513   3.004  0.7647  0.1303  0.1871
  299PHE    CD2 4747   3.395   4.422   3.102  0.3980  0.2934  0.6500
  299PHE    CE1 4748   3.539   4.644   2.991  0.5078  0.5448  0.0254
  299PHE    CE2 4749   3.331   4.541   3.074  0.0091 -0.8140 -0.3170
  299PHE     CZ 4750   3.404   4.657   3.027  0.1302  0.6233  0.8388
  299PHE      H 4751   3.407   4.213   2.943  0.2444 -0.4250 -0.5249
  299PHE     HA 4752   3.696   4.198   2.909  0.3279 -1.1712 -0.3091
  299PHE    HB2 4753   3.552   4.220   3.172 -0.0007  1.0827  1.4619
  299PHE    HB3 4754   3.701   4.299   3.133  0.7292  0.8622 -0.5470
  299PHE    HD1 4755   3.697   4.493   2.961  0.3636  0.3068 -0.8552
  299PHE    HD2 4756   3.338   4.342   3.147 -0.4578  0.1802 -0.5387
  299PHE    HE1 4757   3.584   4.722   2.932  0.3681  0.3004 -0.4086
  299PHE    HE2 4758   3.228   4.557   3.104  0.3187 -0.2883  0.5600
  299PHE     HZ 4759   3.347   4.743   2.996  0.9700  0.6734 -0.8074
  300PRO      N 4760   3.771   4.012   3.090 -0.2740  0.3148 -0.1605
  300PRO     CA 4761   3.811   3.895   3.174  0.4068 -0.2816  1.3947
  300PRO      C 4762   3.719   3.858   3.287  0.0379 -1.0791 -0.0865
  300PRO      O 4763   3.692   3.938   3.375  0.2574 -0.1768  0.0136
  300PRO     CB 4764   3.952   3.921   3.222 -0.6148  0.5629 -0.1401
  300PRO     CG 4765   4.002   4.016   3.111 -0.6894  0.1288  0.0478
  300PRO     CD 4766   3.886   4.095   3.073  0.5074 -0.5926  0.5950
  300PRO     HA 4767   3.817   3.810   3.106  0.6098  1.5105 -1.1031
  300PRO    HB2 4768   3.948   3.976   3.316  0.4367  0.6223 -0.1133
  300PRO    HB3 4769   4.018   3.835   3.223 -0.3259  0.7820 -0.0957
  300PRO    HG2 4770   4.079   4.086   3.145 -0.6265 -0.0248  0.2271
  300PRO    HG3 4771   4.038   3.962   3.024  0.5577 -0.0181  0.6055
  300PRO    HD2 4772   3.881   4.190   3.127  0.5667  0.2139 -0.7136
  300PRO    HD3 4773   3.891   4.125   2.968  0.3136  0.6726  0.9100
  301LEU      N 4774   3.668   3.735   3.291  0.5706 -0.1239 -0.1760
  301LEU     CA 4775   3.574   3.692   3.399 -1.1236  0.2479  0.1474
  301LEU      C 4776   3.651   3.668   3.527 -0.0436 -0.6494 -0.3081
  301LEU      O 4777   3.585   3.697   3.628  0.0210 -0.0128  0.3096
  301LEU     CB 4778   3.506   3.562   3.352 -0.4124 -0.3594  0.3681
  301LEU     CG 4779   3.415   3.482   3.441 -0.7723 -0.4578 -0.5302
  301LEU    CD1 4780   3.278   3.547   3.463 -0.7670 -0.0468 -0.8974
  301LEU    CD2 4781   3.390   3.347   3.391 -0.5518  0.7704  1.0983
  301LEU      H 4782   3.682   3.668   3.216 -0.1317 -0.4131 -0.0747
  301LEU     HA 4783   3.508   3.776   3.417  0.3972  1.6061 -0.1834
  301LEU    HB2 4784   3.453   3.582   3.258  0.6844  0.6739 -0.0827
  301LEU    HB3 4785   3.585   3.491   3.326  0.3010  0.5629 -0.0867
  301LEU     HG 4786   3.460   3.466   3.539 -0.7872 -0.4505 -0.5222
  301LEU   HD11 4787   3.249   3.527   3.566 -0.9184 -0.6022 -1.0379
  301LEU   HD12 4788   3.279   3.656   3.460 -1.8945  0.0207  0.0267
  301LEU   HD13 4789   3.195   3.511   3.402  0.1198 -0.5131 -1.9096
  301LEU   HD21 4790   3.484   3.294   3.378 -0.5466  1.0399 -0.3303
  301LEU   HD22 4791   3.320   3.295   3.456  0.3729 -0.1626  1.3985
  301LEU   HD23 4792   3.352   3.369   3.291 -0.5390  0.8118  1.1023
  302ASP      N 4793   3.784   3.650   3.537  0.9353  0.8036  0.1002
  302ASP     CA 4794   3.873   3.658   3.660 -0.5605  0.8749  0.3215
  302ASP      C 4795   3.857   3.781   3.749  0.3033  0.1728 -0.3965
  302ASP      O 4796   3.918   3.790   3.857 -0.3478 -0.0696  0.3537
  302ASP     CB 4797   4.020   3.643   3.613  0.5448  0.7617  1.2721
  302ASP     CG 4798   4.048   3.501   3.551  0.2770  0.8587  0.0034
  302ASP    OD1 4799   4.144   3.486   3.463  0.4994  0.2312  0.0189
  302ASP    OD2 4800   3.981   3.402   3.595  0.3946 -0.0183  0.2649
  302ASP      H 4801   3.828   3.633   3.447  0.4896  0.6224 -0.0870
  302ASP     HA 4802   3.860   3.572   3.725  0.0153 -0.1300 -0.8100
  302ASP    HB2 4803   4.046   3.724   3.545 -0.0949 -0.3511 -0.4407
  302ASP    HB3 4804   4.089   3.647   3.697 -0.4932  1.0254  2.1458
  303LEU      N 4805   3.773   3.879   3.710 -0.7106 -0.6990 -0.0848
  303LEU     CA 4806   3.778   4.021   3.758 -0.1803  0.9145  0.1978
  303LEU      C 4807   3.636   4.070   3.799 -0.3651 -0.4983 -0.1707
  303LEU      O 4808   3.632   4.178   3.853 -0.2484 -0.4309  0.3685
  303LEU     CB 4809   3.839   4.115   3.654 -0.7006 -0.7404 -0.1204
  303LEU     CG 4810   3.976   4.081   3.582  0.1786 -0.8312 -1.0269
  303LEU    CD1 4811   4.006   4.195   3.480 -0.1344  0.2711  0.2536
  303LEU    CD2 4812   4.094   4.079   3.676 -0.4483  0.2168 -0.6046
  303LEU      H 4813   3.731   3.867   3.619 -0.7848  0.0161 -0.1550
  303LEU     HA 4814   3.843   4.036   3.844 -0.0109  1.0723  0.0473
  303LEU    HB2 4815   3.764   4.125   3.575 -1.1373  0.5275  0.3899
  303LEU    HB3 4816   3.854   4.211   3.703  0.3969 -0.7930 -0.3168
  303LEU     HG 4817   3.972   3.985   3.531 -0.2515 -1.1932 -0.3371
  303LEU   HD11 4818   4.024   4.292   3.527  0.4748  1.1202 -1.5333
  303LEU   HD12 4819   4.095   4.164   3.425 -0.4742 -1.7269  0.6647
  303LEU   HD13 4820   3.932   4.204   3.400  0.8953 -0.9632 -0.9444
  303LEU   HD21 4821   4.116   4.177   3.718  1.7608 -0.9999  1.6506
  303LEU   HD22 4822   4.084   3.999   3.749  0.4160  0.4071 -0.2456
  303LEU   HD23 4823   4.187   4.059   3.622 -0.4260 -0.6179 -0.2756
  304ASP      N 4824   3.535   3.998   3.778  0.2332  0.1331  0.1855
  304ASP     CA 4825   3.398   4.018   3.833 -0.5453 -0.2436  0.7071
  304ASP      C 4826   3.336   4.163   3.806 -0.3728  0.6484 -0.1370
  304ASP      O 4827   3.271   4.218   3.894 -0.0200 -0.6015 -0.1410
  304ASP     CB 4828   3.397   3.988   3.980 -0.4137  0.6668 -0.4076
  304ASP     CG 4829   3.420   3.842   4.010  0.6217 -1.0037  0.0633
  304ASP    OD1 4830   3.330   3.763   3.973 -0.1910 -0.1628 -0.0261
  304ASP    OD2 4831   3.519   3.799   4.064 -1.1751  0.5918 -0.4459
  304ASP      H 4832   3.551   3.921   3.715  1.4850  0.3716  0.1425
  304ASP     HA 4833   3.334   3.945   3.783  0.3278  0.0492 -0.9850
  304ASP    HB2 4834   3.486   4.036   4.021  1.0948 -1.9103 -0.2753
  304ASP    HB3 4835   3.298   4.011   4.021 -1.2426  0.6697 -2.2395
  305ILE      N 4836   3.360   4.224   3.692  0.1357 -0.6802  0.7276
  305ILE     CA 4837   3.297   4.352   3.642  0.1994  0.1483 -0.7495
  305ILE      C 4838   3.150   4.329   3.616 -0.4594 -0.5007  0.5477
  305ILE      O 4839   3.121   4.230   3.550  0.0583  0.2453 -0.9761
  305ILE     CB 4840   3.387   4.404   3.525  0.1346  0.5612 -0.1522
  305ILE    CG1 4841   3.527   4.438   3.574  0.3994 -0.2853  0.2861
  305ILE    CG2 4842   3.327   4.527   3.470  0.2397 -0.7091 -0.8069
  305ILE    CD1 4843   3.632   4.367   3.497  0.0729  0.8597  0.9960
  305ILE      H 4844   3.404   4.170   3.619 -0.0011 -0.2555  0.3182
  305ILE     HA 4845   3.306   4.428   3.720  0.4498  0.6244 -1.2232
  305ILE     HB 4846   3.387   4.328   3.447  0.0711  0.4237 -0.0194
  305ILE   HG12 4847   3.548   4.544   3.563  1.0097 -0.2179  1.6075
  305ILE   HG13 4848   3.531   4.427   3.683 -0.1956  0.6249  0.4213
  305ILE   HG21 4849   3.223   4.511   3.443 -0.4833  1.6480  0.1118
  305ILE   HG22 4850   3.335   4.608   3.542 -1.2322 -0.2044 -1.1402
  305ILE   HG23 4851   3.388   4.545   3.381  1.5832  0.0943  0.2080
  305ILE   HD11 4852   3.614   4.260   3.483  0.1942  0.9199  0.3105
  305ILE   HD12 4853   3.639   4.404   3.395  0.1343  0.4754  0.8562
  305ILE   HD13 4854   3.728   4.374   3.548  1.5048 -0.1758 -1.2183
  306ASP      N 4855   3.058   4.413   3.658  0.2859 -0.5089 -0.1698
  306ASP     CA 4856   2.913   4.403   3.635  0.3169 -0.0734 -1.1570
  306ASP      C 4857   2.853   4.460   3.503 -0.1621  0.0327 -0.0334
  306ASP      O 4858   2.883   4.573   3.471  0.0691 -0.3216  0.2266
  306ASP     CB 4859   2.856   4.459   3.766  0.0141 -0.3426  1.3001
  306ASP     CG 4860   2.702   4.482   3.765 -0.7082  0.6040 -0.4106
  306ASP    OD1 4861   2.649   4.478   3.881  0.0515  0.4817 -0.1974
  306ASP    OD2 4862   2.634   4.495   3.663 -0.2343  0.1425  0.1653
  306ASP      H 4863   3.091   4.488   3.718  0.3576  0.0945 -0.9347
  306ASP     HA 4864   2.875   4.301   3.641 -0.5235  0.2545 -0.6239
  306ASP    HB2 4865   2.872   4.379   3.839 -0.5217 -0.3676  1.3991
  306ASP    HB3 4866   2.909   4.553   3.779 -0.7092  0.3212 -0.0890
  307PRO      N 4867   2.772   4.392   3.420 -0.3050 -0.7054 -0.0055
  307PRO     CA 4868   2.734   4.445   3.281 -1.4604  0.3284 -0.8859
  307PRO      C 4869   2.647   4.571   3.280  0.4465  0.2952  0.8531
  307PRO      O 4870   2.664   4.658   3.191 -0.1417  0.0945 -0.7279
  307PRO     CB 4871   2.667   4.324   3.214 -0.2282  0.0991  0.4550
  307PRO     CG 4872   2.605   4.247   3.324 -0.0050 -0.0338 -1.2644
  307PRO     CD 4873   2.715   4.268   3.437  1.2880  1.2954 -0.0638
  307PRO     HA 4874   2.825   4.468   3.226 -0.3648 -0.2182  0.5596
  307PRO    HB2 4875   2.603   4.355   3.132  1.5537  0.1178 -1.0611
  307PRO    HB3 4876   2.750   4.267   3.171 -0.1769  0.0494  0.6170
  307PRO    HG2 4877   2.503   4.278   3.342  0.5195  0.8218  0.7050
  307PRO    HG3 4878   2.602   4.139   3.308  0.7400 -0.3349  0.2680
  307PRO    HD2 4879   2.667   4.247   3.533  1.1696 -0.2404 -0.4101
  307PRO    HD3 4880   2.785   4.186   3.424 -0.7925 -0.5592 -0.8296
  308LYS      N 4881   2.557   4.581   3.374 -0.1954 -0.2438  0.2495
  308LYS     CA 4882   2.466   4.704   3.378  0.2084 -0.1865  0.0524
  308LYS      C 4883   2.522   4.814   3.459 -0.4160 -0.4839 -0.2141
  308LYS      O 4884   2.477   4.930   3.452 -0.1944  0.2853 -0.1178
  308LYS     CB 4885   2.324   4.655   3.424 -0.1483  0.5400  0.3153
  308LYS     CG 4886   2.232   4.611   3.314 -0.0162  1.0821  0.7804
  308LYS     CD 4887   2.280   4.505   3.209  0.2490 -0.4177 -0.6251
  308LYS     CE 4888   2.177   4.483   3.104  0.8112  0.5102  0.7513
  308LYS     NZ 4889   2.164   4.593   3.001  0.0233  0.9903 -1.6305
  308LYS      H 4890   2.554   4.503   3.438 -0.8332 -0.2269  0.2566
  308LYS     HA 4891   2.451   4.741   3.276 -0.9303  0.2815  0.3611
  308LYS    HB2 4892   2.325   4.589   3.511  0.2143 -0.1902 -0.2226
  308LYS    HB3 4893   2.264   4.740   3.456 -0.4330  0.7900 -0.7806
  308LYS    HG2 4894   2.143   4.561   3.354  0.3770 -0.1569  0.2412
  308LYS    HG3 4895   2.183   4.691   3.259 -0.9992 -0.1392 -0.2817
  308LYS    HD2 4896   2.380   4.522   3.170  0.3185 -1.6485 -1.0647
  308LYS    HD3 4897   2.290   4.409   3.260 -0.2678 -0.1689 -0.0183
  308LYS    HE2 4898   2.197   4.391   3.049 -1.9477  0.2753 -0.1679
  308LYS    HE3 4899   2.080   4.461   3.150  0.4798 -0.0972 -0.1877
  308LYS    HZ1 4900   2.146   4.559   2.908  0.1600 -0.6693 -1.1106
  308LYS    HZ2 4901   2.085   4.648   3.034  0.1989  0.0832  0.6816
  308LYS    HZ3 4902   2.247   4.650   3.001  0.4704  0.3696 -0.8661
  309ASP      N 4903   2.621   4.789   3.539  0.3689  0.2058 -0.5992
  309ASP     CA 4904   2.705   4.895   3.595  0.4984 -0.2722 -0.4721
  309ASP      C 4905   2.825   4.930   3.512 -0.2723 -0.4649 -0.0861
  309ASP      O 4906   2.890   5.035   3.539 -0.1982  0.1392 -0.7211
  309ASP     CB 4907   2.754   4.845   3.726 -0.2428  0.1551 -0.2884
  309ASP     CG 4908   2.791   4.964   3.822 -0.0287  0.0684 -0.0968
  309ASP    OD1 4909   2.893   4.959   3.892  0.1717  0.1218  0.4197
  309ASP    OD2 4910   2.705   5.071   3.822  0.3810  0.0428 -0.5281
  309ASP      H 4911   2.632   4.691   3.563 -0.1925  0.3159  0.1643
  309ASP     HA 4912   2.643   4.982   3.616 -0.2883 -0.7070 -0.8785
  309ASP    HB2 4913   2.674   4.796   3.781  0.4774 -0.2791  0.4173
  309ASP    HB3 4914   2.836   4.774   3.721 -0.0458  0.2664  0.8369
  309ASP    HD2 4915   2.744   5.147   3.866 -0.0477 -0.0469  0.0375
  310ALA      N 4916   2.845   4.855   3.402 -0.0548  0.7322  0.6686
  310ALA     CA 4917   2.946   4.894   3.304 -0.6031  0.4336 -0.0616
  310ALA      C 4918   2.892   5.013   3.220 -0.0021  0.9285  0.5763
  310ALA      O 4919   2.770   5.026   3.205 -0.2210  0.5309  0.5024
  310ALA     CB 4920   2.999   4.772   3.227 -0.9586 -0.5013  1.3705
  310ALA      H 4921   2.801   4.765   3.388 -0.5702  1.0200  0.3580
  310ALA     HA 4922   3.034   4.928   3.357 -0.3293  0.4046 -0.4881
  310ALA    HB1 4923   2.924   4.729   3.160  0.2106 -0.4213 -0.1236
  310ALA    HB2 4924   3.079   4.807   3.161 -0.4993 -1.8399  1.1370
  310ALA    HB3 4925   3.041   4.691   3.287  1.3423 -1.7261 -1.3606
  311ASN      N 4926   2.978   5.090   3.156 -0.0405  0.6928 -0.0784
  311ASN     CA 4927   2.949   5.199   3.061 -0.1513 -0.1308  0.0902
  311ASN      C 4928   2.847   5.305   3.116  0.0254  0.6943 -0.1469
  311ASN      O 4929   2.753   5.340   3.046  1.2980  0.1842  0.4439
  311ASN     CB 4930   2.906   5.145   2.925 -0.1346 -0.1878  0.7354
  311ASN     CG 4931   3.009   5.048   2.857  0.1799  0.1722 -0.9840
  311ASN    OD1 4932   3.116   5.088   2.815  0.1739 -0.2536  1.0855
  311ASN    ND2 4933   2.991   4.920   2.861  0.3807 -0.2099 -0.8393
  311ASN      H 4934   3.073   5.054   3.156 -0.1838  0.2297 -1.2576
  311ASN     HA 4935   3.039   5.256   3.037 -0.0901 -0.4198 -0.3829
  311ASN    HB2 4936   2.812   5.090   2.929 -0.1603 -0.2055  0.0725
  311ASN    HB3 4937   2.882   5.221   2.851 -0.4443 -1.2573 -0.3408
  311ASN   HD21 4938   3.065   4.864   2.822  0.5129 -0.1089 -0.7352
  311ASN   HD22 4939   2.900   4.879   2.880  0.1732 -0.0411 -1.4236
  312LYS      N 4940   2.866   5.356   3.241  0.3436 -0.0626  0.0978
  312LYS     CA 4941   2.779   5.456   3.297  0.0566 -2.0687 -0.1010
  312LYS      C 4942   2.806   5.595   3.238 -0.9044  0.6214 -0.4669
  312LYS      O 4943   2.928   5.623   3.216 -0.3812  0.2179 -0.0529
  312LYS     CB 4944   2.791   5.466   3.449  0.1297  0.5736 -0.0875
  312LYS     CG 4945   2.728   5.344   3.511 -0.4578  0.3178  0.4401
  312LYS     CD 4946   2.576   5.351   3.515  0.1314 -0.3912 -0.4029
  312LYS     CE 4947   2.515   5.239   3.602  0.8170 -0.6931 -0.7105
  312LYS     NZ 4948   2.369   5.276   3.644 -0.5414  0.7595  0.0954
  312LYS      H 4949   2.951   5.331   3.290  0.1793 -0.2904  0.2702
  312LYS     HA 4950   2.676   5.440   3.266 -0.2419  1.2265 -1.5404
  312LYS    HB2 4951   2.896   5.468   3.478  0.0536 -0.5394  0.3942
  312LYS    HB3 4952   2.733   5.549   3.490 -0.9664 -0.1611 -0.0485
  312LYS    HG2 4953   2.754   5.250   3.462  0.6007  0.4516  0.6861
  312LYS    HG3 4954   2.764   5.342   3.614 -0.1708 -0.3040  0.3390
  312LYS    HD2 4955   2.554   5.446   3.564  0.6229 -0.2352 -0.4710
  312LYS    HD3 4956   2.547   5.362   3.411  0.9102  1.3749 -0.5155
  312LYS    HE2 4957   2.515   5.150   3.539  1.1167 -0.3844 -1.1485
  312LYS    HE3 4958   2.574   5.219   3.691  1.1790  0.4046 -0.6738
  312LYS    HZ1 4959   2.313   5.298   3.563 -0.8144 -0.7710 -0.1839
  312LYS    HZ2 4960   2.322   5.194   3.679  0.0051  0.4587  0.1455
  312LYS    HZ3 4961   2.356   5.339   3.722 -1.5976  0.6464  0.0421
  313GLY      N 4962   2.717   5.688   3.233  0.0661  0.3623  0.4639
  313GLY     CA 4963   2.739   5.822   3.188  0.4460  1.0853 -0.6543
  313GLY      C 4964   2.802   5.913   3.285 -0.7918  0.6429 -0.1595
  313GLY      O 4965   2.833   6.025   3.253 -0.1046 -0.1902 -0.4096
  313GLY      H 4966   2.627   5.670   3.276 -0.4537  0.3405 -0.5689
  313GLY    HA2 4967   2.795   5.815   3.095 -0.0516 -1.3398 -0.8904
  313GLY    HA3 4968   2.637   5.861   3.178 -0.0517  0.2534  0.6237
  314THR      N 4969   2.838   5.866   3.402  0.3520 -0.0476 -0.9013
  314THR     CA 4970   2.885   5.934   3.527  0.6998  1.1191  0.8818
  314THR      C 4971   2.987   5.838   3.599 -0.2528 -0.1114  0.4604
  314THR      O 4972   2.938   5.729   3.637  0.1080  0.1218 -0.0367
  314THR     CB 4973   2.764   5.975   3.614  0.4755  0.0580  0.2543
  314THR    OG1 4974   2.716   6.100   3.564 -0.4878  0.0442 -0.0736
  314THR    CG2 4975   2.803   6.006   3.756  0.3715 -0.1463  0.0698
  314THR      H 4976   2.812   5.769   3.417 -0.2805  0.0098 -1.5042
  314THR     HA 4977   2.941   6.021   3.492 -0.1208  1.0480 -0.7971
  314THR     HB 4978   2.689   5.896   3.614 -0.0427  0.5141 -0.7838
  314THR    HG1 4979   2.720   6.096   3.468 -1.5006  0.7727 -0.1804
  314THR   HG21 4980   2.890   6.071   3.749  0.7972 -0.7775 -1.1486
  314THR   HG22 4981   2.731   6.051   3.823  0.3229 -0.5455  0.2944
  314THR   HG23 4982   2.824   5.908   3.800 -0.0947 -1.1187 -1.6567
  315PRO      N 4983   3.114   5.872   3.621  0.3885 -0.7775  0.0446
  315PRO     CA 4984   3.207   5.795   3.691 -0.5019  0.2000  0.5473
  315PRO      C 4985   3.160   5.729   3.829 -0.8503  0.5459  1.5854
  315PRO      O 4986   3.183   5.612   3.846  0.4554 -0.3062  0.3565
  315PRO     CB 4987   3.336   5.882   3.710  0.7865  0.9031 -0.3985
  315PRO     CG 4988   3.327   5.968   3.588 -1.3200  0.1049  0.2838
  315PRO     CD 4989   3.182   5.992   3.573 -0.2487 -1.2003 -0.4794
  315PRO     HA 4990   3.231   5.707   3.631 -1.4637  0.3171 -0.0553
  315PRO    HB2 4991   3.318   5.936   3.802 -0.4620 -1.3124  0.8226
  315PRO    HB3 4992   3.426   5.820   3.705  0.3424  0.2030 -0.0323
  315PRO    HG2 4993   3.371   6.065   3.612 -0.3065 -0.4929  0.9826
  315PRO    HG3 4994   3.374   5.925   3.500 -1.3641  0.0358  0.2939
  315PRO    HD2 4995   3.150   6.014   3.471 -1.5979 -0.5511  0.0353
  315PRO    HD3 4996   3.153   6.074   3.638  0.3707 -1.0995 -0.3186
  316GLU      N 4997   3.098   5.809   3.914 -0.3433 -0.0693 -0.1051
  316GLU     CA 4998   3.060   5.765   4.054  0.3595  0.8544  1.1559
  316GLU      C 4999   2.969   5.641   4.055  0.1114  0.0415  0.7169
  316GLU      O 5000   2.998   5.556   4.136  0.5174  0.0054 -0.5335
  316GLU     CB 5001   3.010   5.885   4.132  0.8180  0.7612  0.1178
  316GLU     CG 5002   3.108   5.997   4.156  0.0460  0.9398 -0.3644
  316GLU     CD 5003   3.142   6.088   4.039 -0.1970 -0.3143  0.2131
  316GLU    OE1 5004   3.061   6.099   3.942  0.0739  0.2685 -0.4185
  316GLU    OE2 5005   3.241   6.163   4.042 -0.8342  0.0482 -0.3983
  316GLU      H 5006   3.096   5.907   3.890 -0.1867 -0.3362 -1.3019
  316GLU     HA 5007   3.148   5.726   4.105 -0.3727 -0.8363  1.2421
  316GLU    HB2 5008   2.923   5.920   4.077 -0.4592 -0.2445  1.3581
  316GLU    HB3 5009   2.988   5.846   4.231  0.2782 -0.0938 -0.3075
  316GLU    HG2 5010   3.076   6.046   4.248 -0.6641  0.0011 -0.0709
  316GLU    HG3 5011   3.199   5.946   4.188 -0.2133  0.6176 -0.1210
  317GLU      N 5012   2.877   5.619   3.964  0.5241 -0.3854  0.0498
  317GLU     CA 5013   2.784   5.505   3.956 -0.6523  0.1636 -0.1274
  317GLU      C 5014   2.864   5.378   3.928  0.2552 -0.1397  0.2102
  317GLU      O 5015   2.808   5.267   3.945 -0.3360 -0.5444  0.2690
  317GLU     CB 5016   2.681   5.520   3.845 -0.7987  0.7346  0.3392
  317GLU     CG 5017   2.582   5.635   3.858  0.0172 -0.2267 -0.4767
  317GLU     CD 5018   2.460   5.609   3.771  0.1769 -0.2903  0.0349
  317GLU    OE1 5019   2.435   5.692   3.684  0.4780  0.0051 -0.5872
  317GLU    OE2 5020   2.382   5.513   3.805 -0.7830  0.3736 -0.1505
  317GLU      H 5021   2.853   5.687   3.894  0.1597 -1.4479 -0.9209
  317GLU     HA 5022   2.728   5.499   4.049 -0.3984 -1.5023 -0.0186
  317GLU    HB2 5023   2.742   5.532   3.755  0.3416 -1.1846  0.7611
  317GLU    HB3 5024   2.632   5.426   3.820 -0.9095  1.0845 -0.9153
  317GLU    HG2 5025   2.553   5.636   3.963  2.3609 -0.3478  0.2961
  317GLU    HG3 5026   2.621   5.733   3.830 -0.6197 -0.1755 -1.2511
  318THR      N 5027   2.984   5.382   3.864  0.4177 -0.5253 -0.6892
  318THR     CA 5028   3.078   5.271   3.848 -0.3942  0.7908 -0.4716
  318THR      C 5029   3.154   5.226   3.981  0.8200 -0.0371 -1.1350
  318THR      O 5030   3.202   5.112   3.991 -0.2392  0.2173 -0.5360
  318THR     CB 5031   3.189   5.293   3.746 -0.2372 -0.1101 -0.4760
  318THR    OG1 5032   3.291   5.368   3.802  0.3173 -0.7532  0.9470
  318THR    CG2 5033   3.144   5.349   3.614  0.4257  0.1685  0.8876
  318THR      H 5034   3.028   5.472   3.849 -1.2187  0.4028 -0.3905
  318THR     HA 5035   3.018   5.187   3.814  1.0862 -0.4508 -0.2805
  318THR     HB 5036   3.227   5.191   3.739  1.0379  0.3153 -0.1434
  318THR    HG1 5037   3.268   5.460   3.787  0.2060 -0.9809 -0.6374
  318THR   HG21 5038   3.228   5.366   3.546  0.6372 -0.4499  0.9800
  318THR   HG22 5039   3.075   5.277   3.571  1.0899 -0.4981  0.8929
  318THR   HG23 5040   3.095   5.446   3.626  0.1773  0.1495  0.1031
  319GLY      N 5041   3.141   5.304   4.088 -0.1294  0.3202  0.9466
  319GLY     CA 5042   3.216   5.294   4.211 -0.7694 -0.3426  0.1967
  319GLY      C 5043   3.348   5.373   4.205 -0.5578  0.6977 -0.3563
  319GLY      O 5044   3.436   5.356   4.288 -0.2861  0.5714 -0.3929
  319GLY      H 5045   3.084   5.386   4.074  0.1978  0.3129 -1.0092
  319GLY    HA2 5046   3.163   5.344   4.292  0.0034  1.0358 -0.0987
  319GLY    HA3 5047   3.223   5.189   4.240 -0.1210  0.0124  1.4830
  320SER      N 5048   3.366   5.457   4.104 -0.3234 -0.1583  0.4222
  320SER     CA 5049   3.478   5.550   4.088  0.2774 -0.0107 -0.2499
  320SER      C 5050   3.447   5.688   4.144 -0.1431 -0.1308 -0.2269
  320SER      O 5051   3.380   5.765   4.071 -0.4387 -0.3577 -0.1442
  320SER     CB 5052   3.514   5.554   3.940  0.1094 -0.0149 -0.2951
  320SER     OG 5053   3.531   5.426   3.902 -0.2123  0.2084  0.2312
  320SER      H 5054   3.285   5.493   4.054  0.2698  0.5569 -0.0642
  320SER     HA 5055   3.567   5.523   4.144  0.4286  2.1353  0.7406
  320SER    HB2 5056   3.440   5.608   3.880 -0.0844  1.4704  1.1350
  320SER    HB3 5057   3.605   5.614   3.930 -0.4858  1.6182  2.1882
  320SER     HG 5058   3.455   5.399   3.851 -0.3541 -1.0180  1.0231
  321TYR      N 5059   3.482   5.728   4.269  0.4179  0.1304  0.2781
  321TYR     CA 5060   3.455   5.860   4.330 -0.2127  0.1436  0.8456
  321TYR      C 5061   3.582   5.957   4.331  0.8354  1.4953  0.0127
  321TYR      O 5062   3.565   6.068   4.360  1.2625 -0.6509 -0.2897
  321TYR     CB 5063   3.402   5.836   4.473  0.6878  0.1753 -0.5549
  321TYR     CG 5064   3.305   5.716   4.480  0.6049  0.0602 -0.1432
  321TYR    CD1 5065   3.167   5.727   4.452  0.6009  0.1379  0.0903
  321TYR    CD2 5066   3.351   5.587   4.526  0.5275 -0.2505 -0.1914
  321TYR    CE1 5067   3.081   5.611   4.459  0.1195  0.5708  0.3546
  321TYR    CE2 5068   3.268   5.477   4.536 -0.5428  0.7466 -0.0357
  321TYR     CZ 5069   3.139   5.490   4.494 -0.2360 -0.8050 -0.1599
  321TYR     OH 5070   3.065   5.383   4.496  0.7037  0.1766 -0.3260
  321TYR      H 5071   3.529   5.654   4.319 -0.0459 -0.5111 -0.1854
  321TYR     HA 5072   3.369   5.912   4.287  0.3608  0.8763  0.5457
  321TYR    HB2 5073   3.477   5.809   4.548 -0.8358  0.4930  1.2569
  321TYR    HB3 5074   3.355   5.922   4.521  0.6038 -0.0202 -0.2775
  321TYR    HD1 5075   3.131   5.822   4.415 -0.4477 -0.1223  0.3681
  321TYR    HD2 5076   3.453   5.578   4.559  0.5654 -0.2511 -0.3092
  321TYR    HE1 5077   2.974   5.618   4.441  0.0239 -0.5280  0.3931
  321TYR    HE2 5078   3.312   5.383   4.564  0.7500  0.7630 -1.6540
  321TYR     HH 5079   2.984   5.402   4.449  0.2381  0.2560  0.4823
  322LEU      N 5080   3.701   5.904   4.298 -0.3924  0.0522  0.0156
  322LEU     CA 5081   3.827   5.959   4.345 -1.1070 -0.2943  0.9363
  322LEU      C 5082   3.927   6.009   4.240 -0.1957  0.3093  0.3478
  322LEU      O 5083   4.027   6.068   4.279  0.3166  0.2117  0.1075
  322LEU     CB 5084   3.907   5.841   4.415  0.2785 -0.2260  0.0178
  322LEU     CG 5085   3.851   5.805   4.558 -0.7477  0.7502  0.3846
  322LEU    CD1 5086   3.902   5.667   4.606  0.6331 -0.5897  0.2509
  322LEU    CD2 5087   3.873   5.915   4.663  0.4781  0.3576  0.0207
  322LEU      H 5088   3.701   5.827   4.233  1.0718  0.3657 -0.4268
  322LEU     HA 5089   3.820   6.044   4.412 -0.4176  0.6901 -0.1816
  322LEU    HB2 5090   3.909   5.753   4.352 -1.3608 -0.1790 -0.2000
  322LEU    HB3 5091   4.012   5.869   4.425  0.3082 -0.5835  0.8436
  322LEU     HG 5092   3.743   5.792   4.545 -0.5941 -0.3386 -0.0785
  322LEU   HD11 5093   4.008   5.676   4.627  0.6583 -0.6850  0.1647
  322LEU   HD12 5094   3.850   5.647   4.699 -0.4220  0.6561 -0.0126
  322LEU   HD13 5095   3.877   5.596   4.526  0.4360 -0.0825 -0.1521
  322LEU   HD21 5096   3.978   5.930   4.686  0.5942 -0.5876  0.2005
  322LEU   HD22 5097   3.833   6.011   4.632 -0.6220 -0.1422 -0.2045
  322LEU   HD23 5098   3.827   5.878   4.755 -0.0145 -1.0804 -0.7285
  323VAL      N 5099   3.897   5.996   4.106 -0.8736  0.1197  0.0941
  323VAL     CA 5100   3.976   6.062   3.997  0.3969 -0.0270 -0.4773
  323VAL      C 5101   3.874   6.147   3.906 -1.0105  0.5681 -1.3210
  323VAL      O 5102   3.919   6.191   3.799  0.2106  0.2953 -0.2836
  323VAL     CB 5103   4.055   5.971   3.905 -0.4262  0.5398  0.0511
  323VAL    CG1 5104   4.172   5.913   3.989  0.5445  0.7083  0.7018
  323VAL    CG2 5105   3.972   5.861   3.836 -0.0745  0.3457 -0.0749
  323VAL      H 5106   3.818   5.940   4.080 -0.8015  0.0861 -0.0527
  323VAL     HA 5107   4.048   6.131   4.041  0.6040 -0.0319 -0.7942
  323VAL     HB 5108   4.104   6.030   3.828  0.4342 -0.8393 -0.5192
  323VAL   HG11 5109   4.233   5.847   3.928  0.1032  0.6135  0.3542
  323VAL   HG12 5110   4.238   5.993   4.024  2.4922 -0.8371  0.8770
  323VAL   HG13 5111   4.129   5.860   4.074 -0.6529  0.9696  0.2955
  323VAL   HG21 5112   3.931   5.794   3.912  0.3300  1.3535  1.0928
  323VAL   HG22 5113   3.888   5.918   3.795 -1.3311 -1.0310  0.3810
  323VAL   HG23 5114   4.037   5.811   3.765 -0.2646 -0.9891  0.6151
  324SER      N 5115   3.754   6.183   3.956 -0.7904  0.4814  0.2644
  324SER     CA 5116   3.653   6.252   3.880  0.1752 -0.4477 -0.4022
  324SER      C 5117   3.683   6.386   3.803  1.3277  0.3194 -0.8102
  324SER      O 5118   3.598   6.426   3.725  0.4236  0.5338  0.4533
  324SER     CB 5119   3.521   6.273   3.972  0.0258  0.6044  0.0353
  324SER     OG 5120   3.498   6.153   4.040  0.2849  0.4272  0.6724
  324SER      H 5121   3.741   6.164   4.054  0.1342  1.7299  0.6835
  324SER     HA 5122   3.618   6.181   3.805  1.8721 -0.3780 -1.3420
  324SER    HB2 5123   3.521   6.351   4.048 -0.7867  1.2139 -0.5642
  324SER    HB3 5124   3.435   6.301   3.911 -0.2544 -0.1487  0.0644
  324SER     HG 5125   3.402   6.149   4.049  0.2887  0.2476  0.6484
  325LYS      N 5126   3.789   6.463   3.837  0.1370  0.0692  0.1760
  325LYS     CA 5127   3.844   6.583   3.770  0.2556  0.3048 -0.4800
  325LYS      C 5128   3.951   6.548   3.670 -0.0234 -0.5972  0.0110
  325LYS      O 5129   3.943   6.610   3.569 -0.6634  0.1600  0.4696
  325LYS     CB 5130   3.892   6.683   3.880  0.3597  0.7334  0.0726
  325LYS     CG 5131   3.903   6.827   3.823  0.5745 -0.2375 -0.1212
  325LYS     CD 5132   3.914   6.938   3.928 -1.5752 -0.0296 -0.5295
  325LYS     CE 5133   4.041   6.917   4.032  0.6062 -0.0373  0.6006
  325LYS     NZ 5134   4.064   7.036   4.114 -0.1225 -1.0443 -0.5182
  325LYS      H 5135   3.834   6.435   3.923 -0.3127  0.4709  0.5592
  325LYS     HA 5136   3.764   6.633   3.716  0.0532 -0.0408 -0.5051
  325LYS    HB2 5137   3.815   6.686   3.957 -0.4760 -0.1618 -0.6655
  325LYS    HB3 5138   3.993   6.653   3.909  0.0703  0.0965  0.4527
  325LYS    HG2 5139   3.979   6.839   3.747  0.2337 -1.0369 -0.6104
  325LYS    HG3 5140   3.808   6.840   3.772  0.3133  0.5522  0.5166
  325LYS    HD2 5141   3.924   7.033   3.877  0.2151  0.1291 -0.0443
  325LYS    HD3 5142   3.829   6.937   3.996  0.3572 -0.1330  2.2226
  325LYS    HE2 5143   4.022   6.836   4.102 -0.3392  0.0947  0.5179
  325LYS    HE3 5144   4.126   6.901   3.966  1.0797  1.1059  0.8732
  325LYS    HZ1 5145   4.112   7.110   4.065 -0.2447 -0.3191  0.3990
  325LYS    HZ2 5146   3.983   7.072   4.163 -0.2230 -0.8192 -0.8426
  325LYS    HZ3 5147   4.124   6.999   4.186 -0.0752  0.0612  0.0593
  326ASP      N 5148   4.037   6.451   3.692 -0.0816  0.0217 -0.1834
  326ASP     CA 5149   4.139   6.404   3.593 -0.3782  0.5783  0.2420
  326ASP      C 5150   4.078   6.331   3.469  0.3985  0.2532 -0.5359
  326ASP      O 5151   4.112   6.358   3.355 -0.6869  0.1594  0.0982
  326ASP     CB 5152   4.242   6.316   3.668  0.2705  0.0039  0.8548
  326ASP     CG 5153   4.317   6.390   3.774  0.0995  0.0407  0.3358
  326ASP    OD1 5154   4.379   6.330   3.865  0.0235  0.2680  0.0160
  326ASP    OD2 5155   4.322   6.513   3.768 -0.0379 -0.4057 -0.2170
  326ASP      H 5156   4.042   6.414   3.786 -0.5407  0.0179 -0.1567
  326ASP     HA 5157   4.182   6.499   3.561  0.1948  0.4109  0.4986
  326ASP    HB2 5158   4.194   6.231   3.717 -0.2078 -0.4774 -0.3806
  326ASP    HB3 5159   4.309   6.278   3.591 -2.0752 -0.2092 -1.3238
  327LEU      N 5160   3.961   6.260   3.499 -0.1425  0.4527  0.2686
  327LEU     CA 5161   3.875   6.208   3.389  0.3497  0.4872  0.2566
  327LEU      C 5162   3.824   6.319   3.300  0.3239  0.3660 -0.0192
  327LEU      O 5163   3.789   6.421   3.356 -0.5145 -0.5051  0.0621
  327LEU     CB 5164   3.762   6.122   3.442  0.1123  0.6095 -0.8618
  327LEU     CG 5165   3.806   5.979   3.500  0.7311 -0.1717  0.2060
  327LEU    CD1 5166   3.689   5.903   3.559  0.1941  0.0891 -0.5519
  327LEU    CD2 5167   3.861   5.888   3.384  1.0816 -0.2370  0.0395
  327LEU      H 5168   3.929   6.245   3.593  0.7262 -0.6131  0.4392
  327LEU     HA 5169   3.936   6.142   3.327  0.1958  0.8179 -0.2579
  327LEU    HB2 5170   3.707   6.165   3.526  0.2879 -0.9117  0.1057
  327LEU    HB3 5171   3.687   6.095   3.368 -0.7182 -0.1166  0.1831
  327LEU     HG 5172   3.888   6.001   3.569  1.2840  0.8794 -0.7098
  327LEU   HD11 5173   3.727   5.825   3.625  0.7476  0.0816 -0.8666
  327LEU   HD12 5174   3.629   5.969   3.622  0.3322 -0.2622 -0.0405
  327LEU   HD13 5175   3.626   5.869   3.477 -0.3425  1.1308 -0.6015
  327LEU   HD21 5176   3.852   5.785   3.418  0.3637 -0.2922 -0.2839
  327LEU   HD22 5177   3.799   5.904   3.295  1.4094 -0.3009 -0.2054
  327LEU   HD23 5178   3.966   5.908   3.364  1.2675 -0.8980  0.3104
  328PRO      N 5179   3.811   6.299   3.163 -0.0187  0.6022 -0.4691
  328PRO     CA 5180   3.741   6.391   3.079  0.6030 -0.0617  0.1603
  328PRO      C 5181   3.590   6.380   3.099 -0.9237  0.5509  0.6417
  328PRO      O 5182   3.540   6.271   3.136  0.5443 -0.7360 -0.0329
  328PRO     CB 5183   3.781   6.355   2.937 -1.1366  1.3299 -0.3793
  328PRO     CG 5184   3.806   6.203   2.950  0.4587 -0.1709 -1.1448
  328PRO     CD 5185   3.871   6.196   3.092 -0.6084 -0.4956  1.1663
  328PRO     HA 5186   3.779   6.489   3.106  1.8491 -0.3820 -0.2627
  328PRO    HB2 5187   3.716   6.380   2.854 -0.0234 -0.6791 -2.0635
  328PRO    HB3 5188   3.880   6.400   2.923 -0.4197  0.0957  0.2773
  328PRO    HG2 5189   3.713   6.146   2.944 -0.1413  0.5785  0.1428
  328PRO    HG3 5190   3.878   6.172   2.873 -0.5768 -0.6413 -1.9783
  328PRO    HD2 5191   3.858   6.099   3.141 -0.2656 -1.1453  0.0390
  328PRO    HD3 5192   3.979   6.203   3.080 -0.6787 -0.7969  0.2258
  329LYS      N 5193   3.518   6.487   3.077 -0.5985  0.6434 -0.1856
  329LYS     CA 5194   3.371   6.487   3.079  0.0163 -0.4085  0.5804
  329LYS      C 5195   3.315   6.421   2.949 -0.0753  0.3375 -0.3271
  329LYS      O 5196   3.389   6.364   2.867 -0.6187 -0.1176  0.1928
  329LYS     CB 5197   3.323   6.630   3.094 -1.0418 -0.2277 -0.7261
  329LYS     CG 5198   3.375   6.671   3.239 -0.3622 -0.1169 -0.1409
  329LYS     CD 5199   3.318   6.805   3.276 -0.0630 -0.9874 -0.4368
  329LYS     CE 5200   3.397   6.867   3.397  0.9025  0.6528  0.4315
  329LYS     NZ 5201   3.364   6.805   3.528  0.7727 -0.5811  1.4247
  329LYS      H 5202   3.574   6.563   3.041  0.5293 -0.1794 -0.2867
  329LYS     HA 5203   3.335   6.427   3.162 -0.6797  0.5342  0.9959
  329LYS    HB2 5204   3.378   6.698   3.029  0.1257 -1.1848 -0.8076
  329LYS    HB3 5205   3.216   6.646   3.084 -1.0584  0.9826  0.6651
  329LYS    HG2 5206   3.340   6.609   3.321 -0.1971  0.6870  0.5710
  329LYS    HG3 5207   3.484   6.673   3.240 -0.3497  0.1860  1.1602
  329LYS    HD2 5208   3.342   6.877   3.197 -0.6073  0.4110  0.5930
  329LYS    HD3 5209   3.211   6.806   3.294  0.1361 -0.4965  0.9944
  329LYS    HE2 5210   3.502   6.845   3.372  0.8015  0.1631  0.4101
  329LYS    HE3 5211   3.387   6.975   3.398 -0.8105  0.5366  0.5966
  329LYS    HZ1 5212   3.380   6.705   3.526  0.7526 -0.6081 -0.4864
  329LYS    HZ2 5213   3.415   6.853   3.601  0.1760  0.5955  1.1085
  329LYS    HZ3 5214   3.267   6.825   3.549  0.3955  0.4125 -0.7704
  330HIS      N 5215   3.182   6.418   2.932  0.0687  0.4419 -0.8504
  330HIS     CA 5216   3.105   6.365   2.817 -0.0728  1.0144  0.1281
  330HIS      C 5217   3.120   6.220   2.780  0.3524  0.0400  0.4070
  330HIS      O 5218   3.057   6.177   2.680  0.0531  0.0231 -0.3426
  330HIS     CB 5219   3.134   6.462   2.697 -0.0973  0.3784  0.4387
  330HIS     CG 5220   3.149   6.609   2.717 -1.2481  0.7442 -0.1189
  330HIS    ND1 5221   3.047   6.703   2.743  0.2609  0.1430 -0.3253
  330HIS    CD2 5222   3.276   6.674   2.718  0.4383  0.6525  0.4775
  330HIS    CE1 5223   3.109   6.820   2.759 -0.4757  0.5204 -0.6502
  330HIS    NE2 5224   3.243   6.800   2.747  0.0806 -0.3966 -0.4670
  330HIS      H 5225   3.126   6.442   3.012  0.6037 -0.2934 -0.2177
  330HIS     HA 5226   2.999   6.385   2.834 -0.2530  0.8199 -0.6575
  330HIS    HB2 5227   3.225   6.425   2.650  0.1784  0.8627  0.5737
  330HIS    HB3 5228   3.058   6.443   2.622  0.7391 -0.4511 -0.2406
  330HIS    HD2 5229   3.374   6.646   2.682  0.1909  0.5643 -0.1504
  330HIS    HE1 5230   3.056   6.905   2.798  0.7147  0.6796  0.7864
  330HIS    HE2 5231   3.307   6.877   2.732 -0.0884 -0.4180 -1.4440
  331CYS      N 5232   3.184   6.132   2.853 -0.8571  0.6454 -0.1570
  331CYS     CA 5233   3.214   5.991   2.809 -0.4100 -0.9417 -0.6844
  331CYS      C 5234   3.114   5.890   2.877 -0.0984 -0.1092  0.4507
  331CYS      O 5235   3.035   5.922   2.962 -0.5374  0.4563  0.0532
  331CYS     CB 5236   3.359   5.955   2.845 -0.0934  0.7775 -0.2561
  331CYS     SG 5237   3.479   6.070   2.776  0.0232  0.2120 -0.2582
  331CYS      H 5238   3.224   6.163   2.940 -0.4625 -0.1944 -0.0186
  331CYS     HA 5239   3.204   5.985   2.700 -0.5717 -0.3841 -0.7043
  331CYS    HB2 5240   3.371   5.943   2.953  1.0782 -0.6444 -0.4771
  331CYS    HB3 5241   3.387   5.859   2.802 -1.3960  0.1599  0.1635
  331CYS     HG 5242   3.453   6.175   2.854 -0.2202 -0.0354  0.0008
  332LEU      N 5243   3.125   5.764   2.844  0.0013  0.2819  0.7769
  332LEU     CA 5244   3.070   5.649   2.922 -0.4679 -1.0000 -0.8563
  332LEU      C 5245   3.184   5.570   2.989  0.0107 -0.5671  1.0490
  332LEU      O 5246   3.275   5.522   2.912 -0.3413 -0.1059 -1.2836
  332LEU     CB 5247   2.998   5.536   2.834  0.3627 -1.6391  0.1245
  332LEU     CG 5248   2.870   5.582   2.753 -0.5062 -0.9142  0.0476
  332LEU    CD1 5249   2.830   5.461   2.668 -0.0373 -0.3398  0.6969
  332LEU    CD2 5250   2.770   5.624   2.859  0.1468  0.1622 -0.2221
  332LEU      H 5251   3.200   5.743   2.779 -1.0806  0.0954 -0.4862
  332LEU     HA 5252   2.999   5.692   2.993  0.9493 -0.1694  0.1578
  332LEU    HB2 5253   3.069   5.491   2.764  1.0855  0.3146 -0.5489
  332LEU    HB3 5254   2.966   5.455   2.898  1.0337 -1.4510  0.7287
  332LEU     HG 5255   2.904   5.668   2.695 -0.2351 -0.6220  0.6254
  332LEU   HD11 5256   2.918   5.421   2.617  0.1132  0.3370  0.4010
  332LEU   HD12 5257   2.775   5.381   2.718 -0.4230 -1.7576 -1.6962
  332LEU   HD13 5258   2.762   5.493   2.588  0.6011  0.6470  0.5151
  332LEU   HD21 5259   2.673   5.649   2.818 -0.5973 -0.8948  0.7484
  332LEU   HD22 5260   2.765   5.540   2.929  1.0688 -0.9016 -1.3482
  332LEU   HD23 5261   2.807   5.708   2.918 -1.7960  0.6913  0.3710
  333TYR      N 5262   3.178   5.551   3.119 -0.0681 -0.6393 -0.2303
  333TYR     CA 5263   3.292   5.519   3.207 -0.0363  0.8466 -0.4683
  333TYR      C 5264   3.274   5.372   3.251 -0.9276  0.9272  0.1107
  333TYR      O 5265   3.166   5.332   3.270  0.1141  0.2716 -0.3309
  333TYR     CB 5266   3.300   5.612   3.325  0.1663 -0.8797 -0.4827
  333TYR     CG 5267   3.303   5.754   3.287  0.2577 -0.3608 -1.1429
  333TYR    CD1 5268   3.423   5.817   3.261 -0.0760 -0.3703  0.7163
  333TYR    CD2 5269   3.185   5.826   3.259  0.1416  1.1930 -0.4057
  333TYR    CE1 5270   3.423   5.951   3.209 -0.1761  0.4991 -0.9307
  333TYR    CE2 5271   3.183   5.952   3.204  0.6947  0.0374 -0.6884
  333TYR     CZ 5272   3.302   6.020   3.184 -0.4439 -0.2711  0.5527
  333TYR     OH 5273   3.300   6.150   3.151  0.2186 -0.0161  0.1670
  333TYR      H 5274   3.099   5.584   3.173  0.8773  0.8324  0.4076
  333TYR     HA 5275   3.391   5.525   3.163  0.1194 -0.2131 -0.3158
  333TYR    HB2 5276   3.220   5.586   3.394  1.0122 -0.5935  0.6749
  333TYR    HB3 5277   3.397   5.598   3.374 -0.4691  0.0725  1.1934
  333TYR    HD1 5278   3.517   5.763   3.273  0.1040 -0.4008 -0.5722
  333TYR    HD2 5279   3.088   5.783   3.281  0.3577  0.0135 -1.5104
  333TYR    HE1 5280   3.515   6.005   3.195  0.1815  0.1324 -0.0945
  333TYR    HE2 5281   3.091   6.008   3.191  0.4061 -0.4228 -0.6614
  333TYR     HH 5282   3.386   6.194   3.153 -0.5363  1.5887  0.5278
  334THR      N 5283   3.382   5.305   3.295  0.0966 -0.6938 -0.6994
  334THR     CA 5284   3.384   5.173   3.347 -0.1701  0.7476  0.4443
  334THR      C 5285   3.501   5.145   3.439  0.3621 -0.3532 -1.0235
  334THR      O 5286   3.613   5.189   3.424 -0.0157 -0.0691  0.2868
  334THR     CB 5287   3.384   5.072   3.231  0.0876  0.0677 -0.0008
  334THR    OG1 5288   3.280   5.102   3.143  0.0943  0.7666 -0.4006
  334THR    CG2 5289   3.368   4.930   3.293  0.5797 -0.7767  0.8809
  334THR      H 5290   3.467   5.357   3.310 -0.1782 -0.6013  0.8893
  334THR     HA 5291   3.287   5.157   3.393  0.1435 -1.0014  0.6255
  334THR     HB 5292   3.481   5.091   3.184  0.0190 -0.1552 -0.2377
  334THR    HG1 5293   3.320   5.114   3.056  1.1608  0.5127  0.0236
  334THR   HG21 5294   3.272   4.919   3.344 -0.3848  0.1788 -0.5858
  334THR   HG22 5295   3.373   4.864   3.207 -1.9763 -0.3277  0.2415
  334THR   HG23 5296   3.451   4.910   3.362  1.1305 -0.2870  0.3845
  335ARG      N 5297   3.488   5.067   3.544  0.4670  0.1061 -0.2905
  335ARG     CA 5298   3.591   5.041   3.650 -0.1606  0.0019  0.1058
  335ARG      C 5299   3.635   4.893   3.653 -0.1098  0.6010  0.5657
  335ARG      O 5300   3.553   4.799   3.669  0.4371  0.0976  0.1168
  335ARG     CB 5301   3.523   5.070   3.779 -0.0476  1.2685 -0.6260
  335ARG     CG 5302   3.602   5.053   3.910  0.1699  0.1943  0.0345
  335ARG     CD 5303   3.523   5.091   4.037  0.0443 -0.1026  0.3166
  335ARG     NE 5304   3.606   5.121   4.153 -1.0645  1.0040  0.5758
  335ARG     CZ 5305   3.691   5.223   4.178  0.1068  0.6974  0.3932
  335ARG    NH1 5306   3.699   5.326   4.105 -0.1738  0.7329  0.1244
  335ARG    NH2 5307   3.771   5.213   4.273 -1.0109  0.1767 -0.7075
  335ARG      H 5308   3.393   5.037   3.560  0.6406 -0.3221 -0.0307
  335ARG     HA 5309   3.680   5.104   3.646  0.0192 -0.2764 -0.5209
  335ARG    HB2 5310   3.496   5.175   3.769  0.9396  1.5301 -0.7995
  335ARG    HB3 5311   3.435   5.006   3.775  0.8396 -0.0557 -0.3273
  335ARG    HG2 5312   3.645   4.953   3.920  0.1507  0.1950  0.1258
  335ARG    HG3 5313   3.689   5.118   3.919 -0.3993  0.8776  0.9174
  335ARG    HD2 5314   3.469   5.183   4.018 -0.4648 -0.5037 -0.2748
  335ARG    HD3 5315   3.449   5.015   4.063 -0.4117  0.0770 -0.4026
  335ARG     HE 5316   3.622   5.049   4.222  0.6054  0.7407  0.0134
  335ARG   HH11 5317   3.777   5.388   4.123  0.5768 -0.1351  0.0218
  335ARG   HH12 5318   3.640   5.349   4.027 -0.1973  0.2080 -0.0198
  335ARG   HH21 5319   3.842   5.284   4.282  0.7583 -1.4612 -0.4139
  335ARG   HH22 5320   3.765   5.135   4.336  0.3135  0.9089  0.4247
  336LEU      N 5321   3.765   4.875   3.634 -0.1513 -0.0387 -0.0598
  336LEU     CA 5322   3.839   4.746   3.654 -0.1288  0.2936 -0.5889
  336LEU      C 5323   3.915   4.745   3.784 -0.8750 -0.5795 -0.0052
  336LEU      O 5324   3.981   4.839   3.821  0.2561  0.0216  0.4510
  336LEU     CB 5325   3.921   4.700   3.535  0.1412  0.0478  0.2111
  336LEU     CG 5326   3.828   4.651   3.418 -0.6535 -0.5234 -0.1074
  336LEU    CD1 5327   3.809   4.771   3.324  0.2322  0.1241  0.3054
  336LEU    CD2 5328   3.906   4.545   3.345 -1.0280  1.1000  0.9157
  336LEU      H 5329   3.820   4.960   3.627 -0.2808  0.2400  1.6055
  336LEU     HA 5330   3.768   4.664   3.654 -0.9429  0.9399 -1.5625
  336LEU    HB2 5331   4.004   4.761   3.498  0.5312 -0.7247 -0.2303
  336LEU    HB3 5332   3.967   4.607   3.569 -0.2514 -0.9294 -1.6546
  336LEU     HG 5333   3.731   4.609   3.444 -0.9533  0.5183  0.5624
  336LEU   HD11 5334   3.902   4.810   3.283  0.6488 -0.1370  0.9709
  336LEU   HD12 5335   3.745   4.742   3.241  0.3607  0.4354  0.0934
  336LEU   HD13 5336   3.764   4.852   3.381 -0.5190 -0.9066  1.2637
  336LEU   HD21 5337   4.007   4.572   3.315 -1.1580  0.2507 -0.5039
  336LEU   HD22 5338   3.918   4.457   3.408  0.3314  0.0664 -0.6057
  336LEU   HD23 5339   3.871   4.511   3.247  0.1762  1.1665  0.4262
  337SER      N 5340   3.909   4.639   3.860  0.4260 -0.2484 -0.5902
  337SER     CA 5341   3.987   4.607   3.978  0.3592  0.5824 -0.4614
  337SER      C 5342   4.040   4.464   3.964  0.7898  0.1748  0.5329
  337SER      O 5343   4.012   4.406   3.855 -0.2660  0.2330 -1.0217
  337SER     CB 5344   3.898   4.640   4.107 -0.0311  1.2318  1.5066
  337SER     OG 5345   3.981   4.638   4.216 -0.2837 -0.0830 -0.5535
  337SER      H 5346   3.827   4.585   3.840 -0.6391  0.9068  0.3598
  337SER     HA 5347   4.076   4.670   3.984  0.7484 -0.0059  0.2998
  337SER    HB2 5348   3.844   4.732   4.087  0.1018  0.9432 -0.7435
  337SER    HB3 5349   3.826   4.559   4.110  0.5793  0.5289 -0.1136
  337SER     HG 5350   3.977   4.551   4.256 -0.8851 -0.4894 -1.4237
  338SER      N 5351   4.116   4.419   4.065 -0.0180 -0.6741 -0.1384
  338SER     CA 5352   4.181   4.284   4.068 -0.0256 -0.4978 -0.0264
  338SER      C 5353   4.289   4.258   3.964  0.3679  0.1491  0.5605
  338SER      O 5354   4.318   4.140   3.927 -0.5024  0.6291 -0.8323
  338SER     CB 5355   4.085   4.169   4.056 -0.8302  0.6448  0.8309
  338SER     OG 5356   3.975   4.185   4.143  0.0728  0.2325 -0.7834
  338SER      H 5357   4.156   4.479   4.136  1.3414 -1.7060  0.0606
  338SER     HA 5358   4.226   4.268   4.166 -0.0733 -0.3896  0.0137
  338SER    HB2 5359   4.057   4.162   3.951  0.4699 -0.0835  0.4868
  338SER    HB3 5360   4.138   4.079   4.085  1.1057  1.1739 -0.5839
  338SER     HG 5361   3.926   4.106   4.118  0.6310 -0.3760 -0.0615
  339LEU      N 5362   4.351   4.365   3.920  0.4478 -1.1380  0.3381
  339LEU     CA 5363   4.440   4.360   3.802 -0.6147 -0.1928 -0.1611
  339LEU      C 5364   4.562   4.267   3.821 -0.7549  0.3263 -0.4564
  339LEU      O 5365   4.607   4.204   3.727 -0.9096  0.2876 -0.4630
  339LEU     CB 5366   4.482   4.502   3.757 -0.5325  0.2992 -0.8890
  339LEU     CG 5367   4.381   4.585   3.693  0.3628  0.0040  0.3275
  339LEU    CD1 5368   4.449   4.722   3.657  0.4733  2.0683  0.4198
  339LEU    CD2 5369   4.335   4.527   3.557 -0.3290  0.2082  0.0218
  339LEU      H 5370   4.327   4.459   3.947  0.9524 -0.6889 -0.6625
  339LEU     HA 5371   4.381   4.311   3.725 -0.7375  0.0062 -0.1955
  339LEU    HB2 5372   4.509   4.560   3.845 -0.3477  0.9186 -1.3409
  339LEU    HB3 5373   4.575   4.499   3.701  0.0867 -0.8519  0.0985
  339LEU     HG 5374   4.293   4.590   3.757  0.0258 -0.0289 -0.1217
  339LEU   HD11 5375   4.379   4.783   3.600 -1.2906  0.3818  0.5684
  339LEU   HD12 5376   4.480   4.782   3.743  0.8623  0.8353  1.1880
  339LEU   HD13 5377   4.532   4.702   3.589  0.3129  1.2017  0.4538
  339LEU   HD21 5378   4.268   4.445   3.585  1.1622 -0.7723  1.0309
  339LEU   HD22 5379   4.289   4.591   3.482 -1.9014  0.1311  0.8312
  339LEU   HD23 5380   4.419   4.482   3.504 -0.2052  0.8535 -0.3419
  340GLN      N 5381   4.603   4.242   3.952  0.3319 -0.2979 -0.2387
  340GLN     CA 5382   4.706   4.144   3.989  0.6139  0.7050  0.5912
  340GLN      C 5383   4.668   4.006   3.940 -0.0742 -0.1132 -0.1378
  340GLN      O 5384   4.756   3.921   3.921  0.0124 -0.1497  0.0021
  340GLN     CB 5385   4.736   4.143   4.143 -0.2257  0.0896  0.3595
  340GLN     CG 5386   4.638   4.075   4.242  0.4379 -0.5688 -1.0346
  340GLN     CD 5387   4.508   4.155   4.264  0.0555 -0.0285  0.4433
  340GLN    OE1 5388   4.487   4.260   4.205 -0.1161 -0.2785 -0.3416
  340GLN    NE2 5389   4.415   4.105   4.346  1.0051  0.2430  0.9300
  340GLN      H 5390   4.547   4.266   4.033 -0.2896 -1.0299 -0.4246
  340GLN     HA 5391   4.802   4.156   3.939  0.3786 -0.9131 -0.3666
  340GLN    HB2 5392   4.825   4.081   4.148 -0.1500  0.1000 -0.5406
  340GLN    HB3 5393   4.762   4.243   4.177  1.9587  0.0513 -0.8386
  340GLN    HG2 5394   4.610   3.973   4.216 -1.2598 -0.7687  0.9753
  340GLN    HG3 5395   4.684   4.089   4.340 -0.4384  0.6260 -0.7508
  340GLN   HE21 5396   4.325   4.152   4.347  0.9092  0.0725  0.6478
  340GLN   HE22 5397   4.432   4.026   4.406 -0.3222 -0.5657  0.3321
  341LYS      N 5398   4.538   3.965   3.922  0.6120 -0.6360  0.1717
  341LYS     CA 5399   4.488   3.839   3.862 -0.0981  1.2764 -1.0935
  341LYS      C 5400   4.493   3.809   3.715  0.1186 -0.1697 -0.1505
  341LYS      O 5401   4.463   3.700   3.665 -0.0782  0.1938 -0.3052
  341LYS     CB 5402   4.348   3.796   3.922 -0.1878 -0.6132 -0.8308
  341LYS     CG 5403   4.342   3.810   4.082 -0.4744  0.2778  0.7076
  341LYS     CD 5404   4.210   3.742   4.122 -0.2399  0.9076 -0.2045
  341LYS     CE 5405   4.177   3.778   4.264  0.2316 -0.7065 -0.1512
  341LYS     NZ 5406   4.271   3.720   4.361  0.3740  0.2911 -0.2504
  341LYS      H 5407   4.469   4.038   3.932  0.3308 -0.8238 -0.3161
  341LYS     HA 5408   4.561   3.768   3.901 -1.6938  0.2233  0.2492
  341LYS    HB2 5409   4.281   3.873   3.883  0.4110  1.1807  1.2713
  341LYS    HB3 5410   4.318   3.697   3.889 -0.4331 -0.8741  0.1191
  341LYS    HG2 5411   4.423   3.748   4.121  0.0033  0.5604  0.1975
  341LYS    HG3 5412   4.355   3.915   4.107 -0.5454  0.1800  1.1778
  341LYS    HD2 5413   4.126   3.773   4.059 -0.7169  0.2425  0.0869
  341LYS    HD3 5414   4.220   3.636   4.097 -0.5510  0.9363 -0.4649
  341LYS    HE2 5415   4.180   3.887   4.272 -0.8854 -0.6924  0.4335
  341LYS    HE3 5416   4.078   3.735   4.279 -0.1518  0.5031  1.4361
  341LYS    HZ1 5417   4.263   3.620   4.346  0.0000  0.3518 -0.4613
  341LYS    HZ2 5418   4.362   3.762   4.349 -0.0992  1.1570 -1.1060
  341LYS    HZ3 5419   4.245   3.742   4.455 -0.6948 -0.1674 -0.4136
  342LEU      N 5420   4.538   3.917   3.648  0.8896  0.3551  0.5538
  342LEU     CA 5421   4.539   3.927   3.502 -0.4489 -0.6520  0.8132
  342LEU      C 5422   4.658   3.841   3.437  0.3483 -0.8748  0.2538
  342LEU      O 5423   4.760   3.886   3.375 -0.2739  0.2172 -0.0690
  342LEU     CB 5424   4.538   4.077   3.466 -0.5326  0.0022  0.2525
  342LEU     CG 5425   4.520   4.106   3.320  1.0982  0.5285 -0.1236
  342LEU    CD1 5426   4.385   4.063   3.268  0.4778 -0.7101  0.5265
  342LEU    CD2 5427   4.529   4.249   3.279 -0.7561  0.0733 -0.3071
  342LEU      H 5428   4.544   3.999   3.707 -1.3506  0.4662  0.8116
  342LEU     HA 5429   4.444   3.887   3.465 -0.3124  0.2872 -0.7253
  342LEU    HB2 5430   4.459   4.130   3.518 -0.1298 -0.1231  1.0234
  342LEU    HB3 5431   4.631   4.132   3.483 -0.7116  0.1546  0.7890
  342LEU     HG 5432   4.590   4.044   3.264 -0.2443 -1.3735  0.1222
  342LEU   HD11 5433   4.371   4.089   3.163 -0.5463 -0.7051  0.6415
  342LEU   HD12 5434   4.369   3.955   3.266  0.1280 -0.6593  0.1077
  342LEU   HD13 5435   4.304   4.119   3.314  1.1432 -0.5684  1.5826
  342LEU   HD21 5436   4.614   4.299   3.324 -0.7873 -0.3118  0.1877
  342LEU   HD22 5437   4.563   4.252   3.175 -0.5367 -1.0320 -0.2877
  342LEU   HD23 5438   4.434   4.302   3.292 -0.7793 -0.1718  0.5816
  343LYS      N 5439   4.643   3.710   3.455 -0.5119 -0.1004  0.7233
  343LYS     CA 5440   4.730   3.605   3.401 -0.1083  0.5705 -0.2452
  343LYS      C 5441   4.725   3.583   3.255 -1.0518 -0.1997  0.7857
  343LYS      O 5442   4.823   3.568   3.187 -0.3615 -0.1855  0.4238
  343LYS     CB 5443   4.691   3.475   3.470 -0.1303  0.1103  0.0247
  343LYS     CG 5444   4.728   3.471   3.616 -0.3374 -0.2117  0.0121
  343LYS     CD 5445   4.875   3.448   3.638 -0.8019 -0.1528 -1.4427
  343LYS     CE 5446   4.900   3.445   3.787  0.3396  0.4408 -0.2478
  343LYS     NZ 5447   4.961   3.572   3.826 -0.0713 -1.3128  0.4646
  343LYS      H 5448   4.554   3.675   3.485 -0.0740 -1.1043  0.9447
  343LYS     HA 5449   4.835   3.629   3.420  0.1601 -0.5162 -0.2594
  343LYS    HB2 5450   4.584   3.455   3.459 -0.2347  0.2238  0.7172
  343LYS    HB3 5451   4.736   3.389   3.420 -0.0442 -0.3471  0.8603
  343LYS    HG2 5452   4.695   3.559   3.671  0.3348  0.0183  0.0672
  343LYS    HG3 5453   4.664   3.401   3.671 -1.4466  0.4311 -0.3856
  343LYS    HD2 5454   4.915   3.357   3.592 -0.5454 -0.1136 -1.2993
  343LYS    HD3 5455   4.934   3.527   3.593 -0.6022  0.6018  0.0369
  343LYS    HE2 5456   4.801   3.422   3.825 -0.3440  0.3133 -1.9212
  343LYS    HE3 5457   4.966   3.363   3.815  0.2066  0.2352 -0.5245
  343LYS    HZ1 5458   4.907   3.649   3.790  0.4888 -1.0723  0.1114
  343LYS    HZ2 5459   4.951   3.574   3.927 -0.6022  0.7019  0.4432
  343LYS    HZ3 5460   5.057   3.587   3.797 -0.5969  1.0747 -0.4494
  344GLU      N 5461   4.606   3.582   3.188 -0.4385  0.3446 -0.2999
  344GLU     CA 5462   4.599   3.599   3.042 -0.4572 -0.1401 -1.4785
  344GLU      C 5463   4.608   3.748   3.012  0.6510 -0.4712  0.4441
  344GLU      O 5464   4.602   3.835   3.102 -0.3928  0.5218  0.6478
  344GLU     CB 5465   4.474   3.521   2.991 -0.3013  0.0489 -0.4968
  344GLU     CG 5466   4.476   3.372   2.998 -0.3038  1.4699  1.0582
  344GLU     CD 5467   4.568   3.313   2.885 -0.5506  0.0456 -0.9051
  344GLU    OE1 5468   4.644   3.386   2.827 -0.3907  0.0037 -0.5272
  344GLU    OE2 5469   4.565   3.189   2.857 -0.3427 -0.0771 -0.3645
  344GLU      H 5470   4.521   3.565   3.240  0.0451  0.2538  0.5031
  344GLU     HA 5471   4.687   3.548   3.003 -0.4706 -0.7891 -0.7001
  344GLU    HB2 5472   4.388   3.547   3.052 -0.0985  1.7415 -0.8296
  344GLU    HB3 5473   4.444   3.554   2.891  0.5651  0.2936 -0.6898
  344GLU    HG2 5474   4.524   3.341   3.091 -0.5497 -0.4339  0.6150
  344GLU    HG3 5475   4.378   3.324   2.996  0.3242  0.0968 -0.2441
  345HIS      N 5476   4.607   3.791   2.887  0.2976  0.2105 -0.5253
  345HIS     CA 5477   4.613   3.935   2.843 -0.2377  0.1553  0.5352
  345HIS      C 5478   4.472   3.992   2.843  0.3240 -0.0980  1.0326
  345HIS      O 5479   4.382   3.922   2.797  0.0482  0.0139  0.1672
  345HIS     CB 5480   4.680   3.949   2.707  0.5947 -0.2252  0.2649
  345HIS     CG 5481   4.819   3.891   2.698  0.2676  0.5777 -0.6597
  345HIS    ND1 5482   4.936   3.941   2.763  0.1108  0.3267  0.3919
  345HIS    CD2 5483   4.851   3.769   2.647 -0.3244  0.2410  0.4608
  345HIS    CE1 5484   5.029   3.844   2.754 -0.0376 -0.9859 -0.4014
  345HIS    NE2 5485   4.990   3.751   2.667  0.4014 -0.0800 -0.3465
  345HIS      H 5486   4.605   3.717   2.818  0.3692  0.4754 -0.8166
  345HIS     HA 5487   4.671   3.996   2.912  0.4034  0.0216  0.1367
  345HIS    HB2 5488   4.613   3.905   2.633 -0.3885  0.0502  0.9551
  345HIS    HB3 5489   4.697   4.057   2.703  1.2902 -0.2493  1.4857
  345HIS    HD2 5490   4.778   3.703   2.602  0.1894  0.5366 -0.8941
  345HIS    HE1 5491   5.131   3.853   2.786  0.0942  0.0004 -1.0339
  345HIS    HE2 5492   5.048   3.675   2.635  0.0065 -0.1181 -1.0118
  346LEU      N 5493   4.452   4.120   2.885 -0.5519  0.1672  0.1190
  346LEU     CA 5494   4.334   4.213   2.870 -0.1843 -0.9794 -0.6476
  346LEU      C 5495   4.297   4.241   2.730 -0.1173  0.3003  1.2201
  346LEU      O 5496   4.309   4.350   2.679  0.2423 -0.0863  0.0766
  346LEU     CB 5497   4.361   4.344   2.956  0.2058  0.1236 -0.4460
  346LEU     CG 5498   4.241   4.445   2.967  0.2959 -0.2611 -0.4301
  346LEU    CD1 5499   4.113   4.379   3.021 -0.6641  0.4797  1.1238
  346LEU    CD2 5500   4.275   4.555   3.064 -0.6875 -0.4860 -1.3615
  346LEU      H 5501   4.534   4.162   2.926 -0.0812 -0.3515 -0.2671
  346LEU     HA 5502   4.252   4.162   2.921 -0.1099 -0.5015 -0.0255
  346LEU    HB2 5503   4.387   4.311   3.057 -0.9298 -0.0694 -0.1886
  346LEU    HB3 5504   4.443   4.403   2.915 -0.8162  0.7203 -1.7458
  346LEU     HG 5505   4.219   4.500   2.876  0.2788 -0.1107 -0.3363
  346LEU   HD11 5506   4.078   4.306   2.948  1.0759  1.0661 -0.4486
  346LEU   HD12 5507   4.139   4.330   3.115 -0.5643  0.7967  1.2658
  346LEU   HD13 5508   4.027   4.441   3.049 -1.0571  0.5578 -0.1416
  346LEU   HD21 5509   4.186   4.614   3.089  0.1665  0.4105 -0.1832
  346LEU   HD22 5510   4.313   4.531   3.164 -0.4330 -1.4289 -1.6660
  346LEU   HD23 5511   4.338   4.629   3.016 -0.7377  0.3745 -0.1913
  347VAL      N 5512   4.247   4.135   2.660  0.6268 -0.5827  0.0108
  347VAL     CA 5513   4.162   4.156   2.538 -0.2700 -0.9236 -0.2826
  347VAL      C 5514   4.014   4.177   2.578 -0.0658 -0.1519 -0.2314
  347VAL      O 5515   3.973   4.138   2.686  0.1358 -0.3519 -0.0543
  347VAL     CB 5516   4.191   4.046   2.431  0.4552  0.7814 -0.3984
  347VAL    CG1 5517   4.156   3.906   2.500 -0.6352 -2.3942  1.3383
  347VAL    CG2 5518   4.113   4.050   2.306 -0.6769  0.8347 -0.5959
  347VAL      H 5519   4.235   4.045   2.703 -0.5884 -0.3225  0.2830
  347VAL     HA 5520   4.197   4.249   2.493  0.4751 -0.8498  0.4004
  347VAL     HB 5521   4.297   4.039   2.406  0.3311 -0.2388 -0.7256
  347VAL   HG11 5522   4.059   3.917   2.548 -1.5703  0.2523 -0.6707
  347VAL   HG12 5523   4.149   3.835   2.417  0.3401 -0.0046 -1.0704
  347VAL   HG13 5524   4.234   3.886   2.573  0.5330 -0.7322  0.6745
  347VAL   HG21 5525   4.135   3.956   2.256 -0.1515  0.0681  0.9550
  347VAL   HG22 5526   4.004   4.050   2.316 -0.6677 -0.4237 -0.1805
  347VAL   HG23 5527   4.127   4.140   2.245 -1.8357  1.9425  0.6389
  348PHE      N 5528   3.942   4.257   2.502 -0.4268  0.7302  0.0874
  348PHE     CA 5529   3.801   4.291   2.524 -0.0479 -0.2699 -0.1732
  348PHE      C 5530   3.727   4.340   2.392  0.5288  0.1534 -0.3256
  348PHE      O 5531   3.796   4.352   2.293 -0.2112 -0.4482 -0.5574
  348PHE     CB 5532   3.799   4.395   2.641  0.5476 -0.5722  0.5654
  348PHE     CG 5533   3.881   4.523   2.622  0.8747 -0.0691 -0.3101
  348PHE    CD1 5534   3.829   4.632   2.546  1.1680 -0.6732 -0.3514
  348PHE    CD2 5535   4.013   4.524   2.661 -1.2895 -0.9529  0.2134
  348PHE    CE1 5536   3.898   4.752   2.515  1.1695  0.1841  0.2017
  348PHE    CE2 5537   4.094   4.638   2.617 -0.2059  0.7054  0.0705
  348PHE     CZ 5538   4.028   4.752   2.557 -0.3824 -0.1220  0.8271
  348PHE      H 5539   3.980   4.291   2.415 -0.1414  0.3860  0.0711
  348PHE     HA 5540   3.746   4.204   2.559 -0.4942  0.1418  0.1752
  348PHE    HB2 5541   3.695   4.427   2.647  0.7239  0.9801 -1.8500
  348PHE    HB3 5542   3.832   4.341   2.729  1.4060 -0.5133  0.2930
  348PHE    HD1 5543   3.725   4.631   2.517  1.0780 -0.9972 -0.0263
  348PHE    HD2 5544   4.062   4.446   2.717  0.5376 -0.1850 -0.1828
  348PHE    HE1 5545   3.853   4.832   2.457  0.0975 -0.6073 -0.1185
  348PHE    HE2 5546   4.201   4.635   2.630 -0.1328 -1.2584 -0.4111
  348PHE     HZ 5547   4.084   4.840   2.529 -0.0453 -0.7140 -0.5374
  349THR      N 5548   3.593   4.364   2.393 -0.1763 -0.8843 -0.8678
  349THR     CA 5549   3.504   4.393   2.274  0.1864  0.0661  0.1262
  349THR      C 5550   3.463   4.538   2.286  0.4992 -0.1139  0.1699
  349THR      O 5551   3.456   4.584   2.399  0.6851 -0.6957 -0.1602
  349THR     CB 5552   3.382   4.295   2.275  0.3235 -0.0200  0.2590
  349THR    OG1 5553   3.414   4.160   2.284 -0.1718  0.4966  0.0599
  349THR    CG2 5554   3.300   4.304   2.147  0.2076  0.4212  0.6172
  349THR      H 5555   3.542   4.354   2.479  0.0562 -0.5054 -0.6833
  349THR     HA 5556   3.559   4.370   2.182  0.3010  0.2781  0.1412
  349THR     HB 5557   3.316   4.326   2.357  0.3402 -1.0403  0.6851
  349THR    HG1 5558   3.447   4.140   2.372 -0.6685 -0.2484  0.1005
  349THR   HG21 5559   3.224   4.225   2.143 -0.2721  0.8873 -0.9707
  349THR   HG22 5560   3.244   4.397   2.141 -1.1887 -0.3933 -0.7319
  349THR   HG23 5561   3.365   4.294   2.060  0.8723 -1.5515  1.2248
  350VAL      N 5562   3.433   4.597   2.168 -1.0211 -0.3339 -0.1625
  350VAL     CA 5563   3.380   4.732   2.150  0.0292  0.6709  0.0220
  350VAL      C 5564   3.267   4.734   2.040 -0.7000 -0.0069  0.8070
  350VAL      O 5565   3.307   4.731   1.922  0.4247  0.4051 -0.1767
  350VAL     CB 5566   3.487   4.837   2.135 -0.2710 -0.6330 -0.7154
  350VAL    CG1 5567   3.589   4.839   2.017  2.3774 -0.3466 -1.2669
  350VAL    CG2 5568   3.423   4.977   2.128  1.2115  1.0220 -0.3634
  350VAL      H 5569   3.464   4.538   2.092 -0.5724  0.5488 -0.6976
  350VAL     HA 5570   3.334   4.765   2.243 -0.6535  1.3356 -0.5299
  350VAL     HB 5571   3.547   4.835   2.226 -0.8935  0.3253 -0.2492
  350VAL   HG11 5572   3.669   4.913   2.026  1.9265  0.0374  0.0378
  350VAL   HG12 5573   3.632   4.739   2.022  0.6735 -1.1172  0.0657
  350VAL   HG13 5574   3.543   4.848   1.918 -1.3541  0.4774  0.2123
  350VAL   HG21 5575   3.502   5.047   2.157  0.8513  1.0554  0.6126
  350VAL   HG22 5576   3.385   4.991   2.027  0.0761  0.0648 -0.1136
  350VAL   HG23 5577   3.350   4.997   2.206 -0.4492  0.9534 -1.7798
  351CYS      N 5578   3.147   4.730   2.086  0.5197 -0.6254 -0.4465
  351CYS     CA 5579   3.025   4.698   2.005  0.2565 -1.2928  1.0828
  351CYS      C 5580   2.960   4.828   1.955  0.1204  0.1277 -0.9816
  351CYS      O 5581   2.975   4.931   2.026  0.0362 -0.0587  0.8611
  351CYS     CB 5582   2.918   4.622   2.089 -0.5590  0.4594 -0.8904
  351CYS     SG 5583   2.980   4.458   2.112  0.0685 -0.0503 -0.0130
  351CYS      H 5584   3.130   4.758   2.182 -0.4796 -1.2550 -0.4048
  351CYS     HA 5585   3.053   4.647   1.913  0.5540  0.6077  0.0105
  351CYS    HB2 5586   2.924   4.669   2.187 -0.0351 -0.7242 -0.3083
  351CYS    HB3 5587   2.816   4.610   2.053 -1.1395 -0.3033  0.7724
  351CYS     HG 5588   2.938   4.419   1.991  0.3512  0.3995 -0.2630
  352LEU      N 5589   2.878   4.828   1.850 -0.1118  0.2200  0.1960
  352LEU     CA 5590   2.811   4.949   1.788 -0.0307  0.3624  0.2112
  352LEU      C 5591   2.678   4.912   1.727  0.9533 -0.6557  0.0011
  352LEU      O 5592   2.670   4.847   1.625 -0.5425  0.8738  0.6464
  352LEU     CB 5593   2.920   5.012   1.686  0.2147  0.2681 -0.2612
  352LEU     CG 5594   2.863   5.111   1.587 -0.3692 -0.5694  0.4658
  352LEU    CD1 5595   2.814   5.244   1.653 -0.5799  1.1915  0.7440
  352LEU    CD2 5596   2.958   5.143   1.471  0.0065 -0.3391 -0.8627
  352LEU      H 5597   2.871   4.742   1.798 -0.1856  0.0276  0.5177
  352LEU     HA 5598   2.804   5.025   1.865  1.6110  1.8343 -0.9353
  352LEU    HB2 5599   3.003   5.056   1.742  0.4016 -0.5864  0.1642
  352LEU    HB3 5600   2.950   4.931   1.620  0.3559  0.0289  0.0930
  352LEU     HG 5601   2.776   5.058   1.549 -0.5293 -0.5869  0.8520
  352LEU   HD11 5602   2.725   5.219   1.711 -0.0033 -1.6022  0.7337
  352LEU   HD12 5603   2.890   5.298   1.709  0.0839 -0.2945  1.4082
  352LEU   HD13 5604   2.776   5.299   1.567  0.4502  1.2663  0.3166
  352LEU   HD21 5605   3.000   5.047   1.441  0.2977 -0.3241 -0.5197
  352LEU   HD22 5606   2.900   5.201   1.399 -0.5149  0.1532 -0.0838
  352LEU   HD23 5607   3.032   5.215   1.504 -1.5224  1.1541 -0.3625
  353SER      N 5608   2.569   4.967   1.783  0.7196 -0.1554 -0.0991
  353SER     CA 5609   2.423   4.980   1.726 -0.5942  0.2341 -0.8567
  353SER      C 5610   2.417   5.111   1.646  0.2894  1.0793  0.2604
  353SER      O 5611   2.453   5.217   1.693  0.1272 -0.2014  0.0028
  353SER     CB 5612   2.321   4.992   1.845 -0.6986 -0.3364  0.5473
  353SER     OG 5613   2.313   4.874   1.923  0.1326 -0.1016 -0.3146
  353SER      H 5614   2.587   5.030   1.860 -0.2127 -0.5918  0.5046
  353SER     HA 5615   2.410   4.895   1.659  0.5500 -0.5036 -0.2295
  353SER    HB2 5616   2.368   5.066   1.909  0.0985 -0.2415 -0.1052
  353SER    HB3 5617   2.226   5.030   1.809 -0.3819 -0.6065 -0.6713
  353SER     HG 5618   2.330   4.909   2.011  1.0289  0.0860 -0.5411
  354TYR      N 5619   2.362   5.097   1.524  0.2455 -0.1628 -0.4112
  354TYR     CA 5620   2.361   5.216   1.432  0.4514 -0.3776 -0.6402
  354TYR      C 5621   2.237   5.219   1.342 -0.6323  1.0198  0.0535
  354TYR      O 5622   2.168   5.117   1.325 -0.2484  0.3361  0.1152
  354TYR     CB 5623   2.492   5.220   1.352 -0.3381 -0.3296  0.7510
  354TYR     CG 5624   2.524   5.110   1.250  0.7266  0.2346 -0.5939
  354TYR    CD1 5625   2.550   4.975   1.291  0.4649 -0.1591 -0.8105
  354TYR    CD2 5626   2.529   5.140   1.117  0.5059  0.3768  0.0211
  354TYR    CE1 5627   2.585   4.880   1.200 -0.6396  0.5237  0.8863
  354TYR    CE2 5628   2.565   5.047   1.024  0.1164  0.8548  0.1080
  354TYR     CZ 5629   2.608   4.918   1.064 -0.1092 -0.2192 -0.0577
  354TYR     OH 5630   2.649   4.821   0.973 -0.1535 -0.2153  0.4488
  354TYR      H 5631   2.327   5.013   1.481 -0.5351  0.5916 -1.3525
  354TYR     HA 5632   2.359   5.306   1.493 -1.4153 -0.5762 -0.2873
  354TYR    HB2 5633   2.481   5.314   1.298 -1.6976 -1.3189 -0.8957
  354TYR    HB3 5634   2.577   5.229   1.420  0.4276  1.8957 -0.3029
  354TYR    HD1 5635   2.560   4.948   1.395 -0.3444  0.5855 -0.5190
  354TYR    HD2 5636   2.497   5.237   1.082 -0.8977 -0.0691 -0.0587
  354TYR    HE1 5637   2.612   4.781   1.233  1.1894  0.8218  0.4887
  354TYR    HE2 5638   2.573   5.075   0.920 -0.4746  0.2823 -0.1083
  354TYR     HH 5639   2.644   4.730   1.004 -0.2325 -0.6140 -0.6197
  355GLN      N 5640   2.215   5.328   1.267  0.1270  0.2908 -0.3085
  355GLN     CA 5641   2.108   5.338   1.174 -1.4350  0.0944  0.2839
  355GLN      C 5642   2.144   5.442   1.059  0.3762  0.3035 -0.1897
  355GLN      O 5643   2.189   5.553   1.082 -0.2389 -0.8453 -0.0268
  355GLN     CB 5644   1.985   5.387   1.245  0.7161 -0.4676 -0.0724
  355GLN     CG 5645   1.859   5.374   1.160 -1.0933 -0.4360 -0.5180
  355GLN     CD 5646   1.737   5.414   1.234  0.1261 -0.1662  0.7775
  355GLN    OE1 5647   1.724   5.418   1.354  0.4957 -0.0097 -0.4877
  355GLN    NE2 5648   1.633   5.446   1.159  1.0266  0.1597  0.4926
  355GLN      H 5649   2.287   5.399   1.263  0.5548 -0.1222 -0.1734
  355GLN     HA 5650   2.091   5.241   1.128 -0.2404 -0.0365  0.0794
  355GLN    HB2 5651   1.973   5.333   1.339 -1.0829 -0.6612 -0.3448
  355GLN    HB3 5652   1.997   5.494   1.262  0.0255 -0.3551 -0.2280
  355GLN    HG2 5653   1.871   5.439   1.074 -0.2519 -0.5893 -0.5352
  355GLN    HG3 5654   1.852   5.272   1.122  0.6980 -0.6742 -0.3457
  355GLN   HE21 5655   1.549   5.472   1.207  0.7450 -0.4257  0.3289
  355GLN   HE22 5656   1.633   5.450   1.058  0.4294 -0.2383  0.4661
  356TYR      N 5657   2.114   5.406   0.936  0.1388  0.6772  0.4975
  356TYR     CA 5658   2.119   5.492   0.821  0.2437 -0.1009  1.0769
  356TYR      C 5659   1.991   5.579   0.813 -0.0592 -0.0717 -0.0305
  356TYR      O 5660   1.879   5.544   0.846 -0.1572 -0.4943 -0.0693
  356TYR     CB 5661   2.131   5.393   0.701 -0.7761  0.3899 -0.4370
  356TYR     CG 5662   2.269   5.317   0.702 -0.7320  0.0635  0.6484
  356TYR    CD1 5663   2.381   5.387   0.662  0.6765  0.3140  1.5484
  356TYR    CD2 5664   2.277   5.176   0.720 -0.5773 -0.4295 -0.6633
  356TYR    CE1 5665   2.507   5.319   0.648 -0.4726 -0.3759 -0.5748
  356TYR    CE2 5666   2.404   5.110   0.718  0.1608  0.7275  0.3271
  356TYR     CZ 5667   2.518   5.182   0.680 -0.2231 -0.7264 -0.2045
  356TYR     OH 5668   2.631   5.116   0.644  0.9687 -0.1421 -0.3049
  356TYR      H 5669   2.069   5.318   0.916  1.1157  0.2980 -0.1872
  356TYR     HA 5670   2.210   5.552   0.815  0.5286 -0.5863 -0.1852
  356TYR    HB2 5671   2.041   5.331   0.702 -0.7562  0.2938  1.3880
  356TYR    HB3 5672   2.121   5.445   0.605 -0.8728 -0.1421 -0.7216
  356TYR    HD1 5673   2.361   5.487   0.626 -1.0555 -0.7268 -0.8466
  356TYR    HD2 5674   2.191   5.120   0.754 -0.6302  0.2112  0.3390
  356TYR    HE1 5675   2.596   5.370   0.615 -0.5444 -0.3772 -0.7768
  356TYR    HE2 5676   2.402   5.005   0.746 -0.6792  0.4181 -0.7249
  356TYR     HH 5677   2.614   5.022   0.634 -1.6212  0.2146 -0.4666
  357SER      N 5678   2.020   5.705   0.759  0.5642 -0.2240 -0.2906
  357SER     CA 5679   1.917   5.817   0.768 -1.3790  0.6440  0.1715
  357SER      C 5680   1.798   5.792   0.689  0.4876  0.5382  0.0353
  357SER      O 5681   1.688   5.839   0.720 -0.5948  0.3078 -0.5025
  357SER     CB 5682   1.992   5.941   0.707 -0.2839  0.7683 -0.5483
  357SER     OG 5683   2.112   5.971   0.786 -0.2928 -0.8615 -0.2680
  357SER      H 5684   2.117   5.734   0.753  0.4692  0.0472 -0.5817
  357SER     HA 5685   1.895   5.838   0.872  0.4360 -0.2540  0.8218
  357SER    HB2 5686   2.009   5.908   0.605  1.0584 -1.1314  0.1699
  357SER    HB3 5687   1.929   6.030   0.708 -0.8201  0.4143  0.6112
  357SER     HG 5688   2.105   6.064   0.806 -0.9623 -0.5661 -1.6367
  358GLY      N 5689   1.807   5.715   0.582 -0.3249 -0.3296 -0.0438
  358GLY     CA 5690   1.699   5.678   0.493  1.6577  0.9270  0.4268
  358GLY      C 5691   1.613   5.543   0.537 -0.0505 -1.1088  0.4696
  358GLY      O 5692   1.504   5.523   0.472 -0.2177  0.0767 -0.6338
  358GLY      H 5693   1.901   5.695   0.550  0.0226 -0.3156  0.9060
  358GLY    HA2 5694   1.636   5.764   0.469  0.7373 -0.0893 -1.1855
  358GLY    HA3 5695   1.751   5.650   0.401 -0.7337  0.1304 -0.8888
  359LEU      N 5696   1.651   5.471   0.638  0.5550 -0.0519 -0.5863
  359LEU     CA 5697   1.575   5.347   0.670 -0.0425 -0.1357 -0.0599
  359LEU      C 5698   1.498   5.371   0.804 -0.2775 -0.7275 -1.0494
  359LEU      O 5699   1.511   5.473   0.876 -0.1299  0.0372  0.6157
  359LEU     CB 5700   1.675   5.229   0.683  0.3976 -0.3631 -0.4987
  359LEU     CG 5701   1.737   5.191   0.550  0.0331 -0.5305  0.2838
  359LEU    CD1 5702   1.842   5.094   0.569 -0.6631 -0.3116 -0.0741
  359LEU    CD2 5703   1.626   5.134   0.463  0.2414 -0.0681  1.2074
  359LEU      H 5704   1.730   5.502   0.692  0.0463 -0.2783  0.3296
  359LEU     HA 5705   1.495   5.320   0.601 -1.2774 -0.5774  1.4490
  359LEU    HB2 5706   1.749   5.263   0.756  0.3853  0.2905 -0.7766
  359LEU    HB3 5707   1.619   5.143   0.719 -0.6471  0.5207  0.0962
  359LEU     HG 5708   1.783   5.278   0.504  0.7706 -1.1062 -0.1001
  359LEU   HD11 5709   1.909   5.128   0.648 -0.7058 -0.7380  0.1530
  359LEU   HD12 5710   1.809   5.001   0.614  0.4982 -0.2029  1.1251
  359LEU   HD13 5711   1.905   5.079   0.481 -0.3921  0.4469 -0.0236
  359LEU   HD21 5712   1.591   5.034   0.488 -0.3166 -0.5939 -1.1631
  359LEU   HD22 5713   1.550   5.206   0.433  0.5488  0.0489  0.6715
  359LEU   HD23 5714   1.673   5.120   0.365 -0.6734 -0.6738  0.8266
  360GLU      N 5715   1.415   5.272   0.842  0.0705 -0.1632 -0.6264
  360GLU     CA 5716   1.335   5.275   0.965  0.9589  0.0009 -0.1143
  360GLU      C 5717   1.383   5.197   1.087 -0.3750 -0.0459 -0.7169
  360GLU      O 5718   1.332   5.220   1.196 -0.2952 -0.3080  0.3370
  360GLU     CB 5719   1.182   5.255   0.927 -1.2129  0.4708 -0.6764
  360GLU     CG 5720   1.131   5.347   0.818  0.5466 -0.9503 -0.2206
  360GLU     CD 5721   1.083   5.481   0.884 -0.3651  0.1119  0.1837
  360GLU    OE1 5722   0.974   5.529   0.846  0.0620  0.9011 -0.8255
  360GLU    OE2 5723   1.137   5.534   0.987  0.4794 -0.4621  0.3131
  360GLU      H 5724   1.408   5.189   0.785  0.0362  0.0487 -0.9387
  360GLU     HA 5725   1.336   5.375   1.008 -1.5447  0.1045 -0.0066
  360GLU    HB2 5726   1.161   5.154   0.892 -0.9819  0.0285  0.3719
  360GLU    HB3 5727   1.129   5.278   1.020 -0.2615 -0.3493  0.1140
  360GLU    HG2 5728   1.210   5.353   0.743  0.6464 -0.5690 -0.0865
  360GLU    HG3 5729   1.046   5.297   0.772 -0.4322 -0.2543  0.7396
  361ASP      N 5730   1.496   5.123   1.071  0.2883 -0.3904 -0.2208
  361ASP     CA 5731   1.536   5.032   1.181  0.5343 -0.4008 -0.1668
  361ASP      C 5732   1.686   5.001   1.182 -0.4584 -0.6066  0.0050
  361ASP      O 5733   1.763   5.026   1.080  0.4120  0.4976  0.2153
  361ASP     CB 5734   1.438   4.912   1.193 -0.6476  0.0140 -0.2282
  361ASP     CG 5735   1.427   4.822   1.071  0.5100  0.1618  0.2458
  361ASP    OD1 5736   1.506   4.726   1.063  0.0432  0.4846 -0.3268
  361ASP    OD2 5737   1.362   4.860   0.971  0.1839 -0.3350 -0.6379
  361ASP      H 5738   1.546   5.124   0.983 -0.2863 -0.9158 -0.5702
  361ASP     HA 5739   1.523   5.083   1.276  0.0913  0.1897 -0.5296
  361ASP    HB2 5740   1.459   4.848   1.278  0.6511 -0.1686 -0.6342
  361ASP    HB3 5741   1.339   4.948   1.220 -0.5193  0.1270  0.0889
  362THR      N 5742   1.738   4.962   1.296  0.4707 -0.0189  1.2358
  362THR     CA 5743   1.882   4.955   1.327 -0.7525 -0.3087 -1.0079
  362THR      C 5744   1.958   4.836   1.266 -0.4373  0.0934  0.0091
  362THR      O 5745   1.905   4.730   1.239  0.5911 -0.0235  0.1944
  362THR     CB 5746   1.894   4.955   1.478 -0.2721  0.1697  0.1242
  362THR    OG1 5747   1.845   4.839   1.538  0.2016  0.5685 -0.3595
  362THR    CG2 5748   1.828   5.074   1.548  0.7021 -0.8828 -0.8236
  362THR      H 5749   1.679   4.974   1.378 -0.3427  1.5046  0.5144
  362THR     HA 5750   1.944   5.039   1.294  0.5571 -0.5185  0.6626
  362THR     HB 5751   2.001   4.956   1.498 -0.0881  0.3611 -0.8133
  362THR    HG1 5752   1.885   4.821   1.624 -0.7114 -1.5215 -0.2646
  362THR   HG21 5753   1.850   5.065   1.654 -0.7216 -0.4356 -0.4544
  362THR   HG22 5754   1.864   5.166   1.502 -0.3686 -0.0151 -0.0342
  362THR   HG23 5755   1.720   5.062   1.538  0.5734 -1.1969  0.5722
  363VAL      N 5756   2.089   4.843   1.258 -0.4927 -0.1626  0.2941
  363VAL     CA 5757   2.188   4.732   1.232  0.1861  0.2263 -0.5255
  363VAL      C 5758   2.301   4.748   1.338 -0.6324  0.0698  0.0598
  363VAL      O 5759   2.311   4.834   1.426  0.4428  0.1839  0.2376
  363VAL     CB 5760   2.235   4.748   1.086  1.1442 -0.4797 -0.4413
  363VAL    CG1 5761   2.123   4.698   0.992 -0.4093 -0.0637 -0.5927
  363VAL    CG2 5762   2.273   4.893   1.050 -0.4627 -0.0721  0.5397
  363VAL      H 5763   2.127   4.937   1.265 -0.9005 -0.0207  0.7002
  363VAL     HA 5764   2.134   4.637   1.240  0.8021 -0.1914 -1.0603
  363VAL     HB 5765   2.314   4.676   1.065  0.8576 -1.3783  1.1648
  363VAL   HG11 5766   2.155   4.700   0.888  0.8873 -0.3670 -0.2385
  363VAL   HG12 5767   2.087   4.598   1.015 -0.3531 -0.4557 -2.0479
  363VAL   HG13 5768   2.033   4.757   1.008 -0.5462 -0.6419  1.3606
  363VAL   HG21 5769   2.185   4.954   1.033 -0.3005  0.0067 -0.0853
  363VAL   HG22 5770   2.341   4.942   1.119  0.5355 -1.1899  0.4213
  363VAL   HG23 5771   2.328   4.897   0.956  0.2621  0.8578  0.9662
  364GLU      N 5772   2.391   4.644   1.348  0.2534 -0.3324  0.8280
  364GLU     CA 5773   2.476   4.625   1.465 -0.6734  0.0596 -0.5186
  364GLU      C 5774   2.609   4.551   1.431  0.3332 -0.1121  0.0259
  364GLU      O 5775   2.612   4.461   1.341 -0.2144 -0.0814 -0.5296
  364GLU     CB 5776   2.421   4.562   1.589  0.5560 -0.5352  0.4873
  364GLU     CG 5777   2.354   4.424   1.582 -0.2217  0.1407 -0.0387
  364GLU     CD 5778   2.243   4.398   1.482  0.7514 -0.2769 -0.0667
  364GLU    OE1 5779   2.252   4.313   1.391 -0.5544  0.5460  0.4242
  364GLU    OE2 5780   2.145   4.479   1.489  0.0847  0.0356  0.0399
  364GLU      H 5781   2.387   4.578   1.272 -0.9340  0.0174  0.5404
  364GLU     HA 5782   2.501   4.726   1.497 -0.0607 -0.2606  0.0629
  364GLU    HB2 5783   2.494   4.565   1.670 -0.0085  0.3856  1.0034
  364GLU    HB3 5784   2.347   4.632   1.628  0.0042 -0.5550 -0.4736
  364GLU    HG2 5785   2.425   4.348   1.550 -0.8136 -1.0942  1.3166
  364GLU    HG3 5786   2.316   4.397   1.681 -1.8875  0.9638 -0.3768
  365ASP      N 5787   2.725   4.599   1.484  0.1785  0.0415 -0.2474
  365ASP     CA 5788   2.860   4.553   1.449 -1.3805 -0.5150  0.6392
  365ASP      C 5789   2.951   4.545   1.582 -0.0939  0.6134 -0.4554
  365ASP      O 5790   2.920   4.604   1.683  0.0456  0.5712  0.1764
  365ASP     CB 5791   2.920   4.653   1.345  1.3657 -0.1581 -0.9687
  365ASP     CG 5792   3.025   4.582   1.263 -0.3536  0.0546  0.7640
  365ASP    OD1 5793   3.053   4.459   1.281 -0.3755 -0.3549  0.7712
  365ASP    OD2 5794   3.084   4.653   1.169  0.6769  0.6366 -0.5317
  365ASP      H 5795   2.713   4.670   1.554  0.0145  0.0317 -0.2649
  365ASP     HA 5796   2.852   4.451   1.410 -0.2804 -0.3188 -0.1837
[truncated: 4,859,564 more chars]
