# Supplementary material for: Broadening the Scope of Binding Free Energy Calculations Using a Separated Topologies Approach
Source: J Chem Theory Comput. 2023 Jul 24;19(15):5058–76. doi: 10.1021/acs.jctc.3c00282 (PMC10413862; doi:10.1021/acs.jctc.3c00282)
Supplement: Supplementary file 2 — ct3c00282_si_002.zip [file ct3c00282_si_002.zip › SI_paper/MALT1/input/2714550-01-1/complex.pdb]

CRYST1   91.439   91.439   91.439  90.00  90.00  90.00 P 1            
HETATM    1  C   ACE 1   1      70.839  65.042  58.230  0.00  0.00           C  
HETATM    2  O   ACE 1   1      70.910  65.818  57.277  0.00  0.00           O  
HETATM    3  CH3 ACE 1   1      70.569  65.743  59.524  0.00  0.00           C  
HETATM    4 HH31 ACE 1   1      69.668  65.305  59.954  0.00  0.00           H  
HETATM    5 HH32 ACE 1   1      71.390  65.605  60.228  0.00  0.00           H  
HETATM    6 HH33 ACE 1   1      70.329  66.774  59.264  0.00  0.00           H  
ATOM      7  N   PRO 1   2      70.977  63.734  58.142  0.00  0.00           N  
ATOM      8  CA  PRO 1   2      71.203  62.941  56.938  0.00  0.00           C  
ATOM      9  C   PRO 1   2      70.090  62.932  55.847  0.00  0.00           C  
ATOM     10  O   PRO 1   2      68.911  63.234  56.040  0.00  0.00           O  
ATOM     11  CB  PRO 1   2      71.483  61.566  57.484  0.00  0.00           C  
ATOM     12  CG  PRO 1   2      70.646  61.474  58.774  0.00  0.00           C  
ATOM     13  CD  PRO 1   2      70.634  62.922  59.304  0.00  0.00           C  
ATOM     14  HA  PRO 1   2      72.174  63.310  56.609  0.00  0.00           H  
ATOM     15  HB2 PRO 1   2      71.176  60.788  56.786  0.00  0.00           H  
ATOM     16  HB3 PRO 1   2      72.544  61.531  57.731  0.00  0.00           H  
ATOM     17  HG2 PRO 1   2      69.645  61.097  58.564  0.00  0.00           H  
ATOM     18  HG3 PRO 1   2      71.134  60.828  59.504  0.00  0.00           H  
ATOM     19  HD2 PRO 1   2      71.458  63.146  59.981  0.00  0.00           H  
ATOM     20  HD3 PRO 1   2      69.642  63.046  59.738  0.00  0.00           H  
ATOM     21  N   LEU 1   3      70.504  62.396  54.657  0.00  0.00           N  
ATOM     22  CA  LEU 1   3      69.623  62.164  53.529  0.00  0.00           C  
ATOM     23  C   LEU 1   3      68.867  60.775  53.655  0.00  0.00           C  
ATOM     24  O   LEU 1   3      69.529  59.851  54.161  0.00  0.00           O  
ATOM     25  CB  LEU 1   3      70.336  62.286  52.174  0.00  0.00           C  
ATOM     26  CG  LEU 1   3      70.881  63.687  51.704  0.00  0.00           C  
ATOM     27  CD1 LEU 1   3      72.415  63.742  51.881  0.00  0.00           C  
ATOM     28  CD2 LEU 1   3      70.558  64.097  50.275  0.00  0.00           C  
ATOM     29  H   LEU 1   3      71.344  61.836  54.621  0.00  0.00           H  
ATOM     30  HA  LEU 1   3      68.793  62.869  53.576  0.00  0.00           H  
ATOM     31  HB2 LEU 1   3      71.173  61.589  52.221  0.00  0.00           H  
ATOM     32  HB3 LEU 1   3      69.576  61.945  51.471  0.00  0.00           H  
ATOM     33  HG  LEU 1   3      70.554  64.394  52.466  0.00  0.00           H  
ATOM     34 HD11 LEU 1   3      72.679  63.233  52.808  0.00  0.00           H  
ATOM     35 HD12 LEU 1   3      72.868  63.244  51.024  0.00  0.00           H  
ATOM     36 HD13 LEU 1   3      72.816  64.749  51.767  0.00  0.00           H  
ATOM     37 HD21 LEU 1   3      71.215  63.449  49.695  0.00  0.00           H  
ATOM     38 HD22 LEU 1   3      69.469  64.056  50.234  0.00  0.00           H  
ATOM     39 HD23 LEU 1   3      70.968  65.097  50.135  0.00  0.00           H  
ATOM     40  N   ALA 1   4      67.779  60.513  52.883  0.00  0.00           N  
ATOM     41  CA  ALA 1   4      67.372  59.164  52.624  0.00  0.00           C  
ATOM     42  C   ALA 1   4      68.162  58.579  51.385  0.00  0.00           C  
ATOM     43  O   ALA 1   4      68.435  59.410  50.443  0.00  0.00           O  
ATOM     44  CB  ALA 1   4      65.836  59.056  52.523  0.00  0.00           C  
ATOM     45  H   ALA 1   4      67.423  61.267  52.313  0.00  0.00           H  
ATOM     46  HA  ALA 1   4      67.709  58.536  53.449  0.00  0.00           H  
ATOM     47  HB1 ALA 1   4      65.417  59.626  51.693  0.00  0.00           H  
ATOM     48  HB2 ALA 1   4      65.445  58.043  52.430  0.00  0.00           H  
ATOM     49  HB3 ALA 1   4      65.519  59.480  53.476  0.00  0.00           H  
ATOM     50  N   LYS 1   5      68.464  57.258  51.342  0.00  0.00           N  
ATOM     51  CA  LYS 1   5      69.004  56.609  50.152  0.00  0.00           C  
ATOM     52  C   LYS 1   5      67.899  56.425  49.023  0.00  0.00           C  
ATOM     53  O   LYS 1   5      68.140  56.642  47.785  0.00  0.00           O  
ATOM     54  CB  LYS 1   5      69.524  55.295  50.550  0.00  0.00           C  
ATOM     55  CG  LYS 1   5      70.263  54.436  49.504  0.00  0.00           C  
ATOM     56  CD  LYS 1   5      71.518  55.213  49.084  0.00  0.00           C  
ATOM     57  CE  LYS 1   5      72.054  54.299  47.976  0.00  0.00           C  
ATOM     58  NZ  LYS 1   5      72.118  54.857  46.604  0.00  0.00           N  
ATOM     59  H   LYS 1   5      68.338  56.646  52.136  0.00  0.00           H  
ATOM     60  HA  LYS 1   5      69.792  57.179  49.660  0.00  0.00           H  
ATOM     61  HB2 LYS 1   5      70.307  55.473  51.287  0.00  0.00           H  
ATOM     62  HB3 LYS 1   5      68.749  54.697  51.030  0.00  0.00           H  
ATOM     63  HG2 LYS 1   5      70.458  53.426  49.866  0.00  0.00           H  
ATOM     64  HG3 LYS 1   5      69.586  54.371  48.652  0.00  0.00           H  
ATOM     65  HD2 LYS 1   5      71.260  56.188  48.668  0.00  0.00           H  
ATOM     66  HD3 LYS 1   5      72.135  55.251  49.982  0.00  0.00           H  
ATOM     67  HE2 LYS 1   5      73.056  54.075  48.342  0.00  0.00           H  
ATOM     68  HE3 LYS 1   5      71.539  53.341  47.913  0.00  0.00           H  
ATOM     69  HZ1 LYS 1   5      72.403  54.173  45.918  0.00  0.00           H  
ATOM     70  HZ2 LYS 1   5      71.226  55.255  46.345  0.00  0.00           H  
ATOM     71  HZ3 LYS 1   5      72.776  55.622  46.555  0.00  0.00           H  
ATOM     72  N   ASP 1   6      66.653  56.186  49.339  0.00  0.00           N  
ATOM     73  CA  ASP 1   6      65.526  56.324  48.455  0.00  0.00           C  
ATOM     74  C   ASP 1   6      64.312  56.363  49.429  0.00  0.00           C  
ATOM     75  O   ASP 1   6      64.555  56.209  50.632  0.00  0.00           O  
ATOM     76  CB  ASP 1   6      65.615  55.108  47.537  0.00  0.00           C  
ATOM     77  CG  ASP 1   6      64.727  55.367  46.187  0.00  0.00           C  
ATOM     78  OD1 ASP 1   6      63.838  56.255  46.311  0.00  0.00           O  
ATOM     79  OD2 ASP 1   6      64.812  54.624  45.214  0.00  0.00           O  
ATOM     80  H   ASP 1   6      66.460  56.061  50.323  0.00  0.00           H  
ATOM     81  HA  ASP 1   6      65.596  57.177  47.781  0.00  0.00           H  
ATOM     82  HB2 ASP 1   6      66.596  54.881  47.120  0.00  0.00           H  
ATOM     83  HB3 ASP 1   6      65.254  54.214  48.045  0.00  0.00           H  
ATOM     84  N   LYS 1   7      63.084  56.589  48.972  0.00  0.00           N  
ATOM     85  CA  LYS 1   7      61.829  56.559  49.757  0.00  0.00           C  
ATOM     86  C   LYS 1   7      60.708  55.729  49.039  0.00  0.00           C  
ATOM     87  O   LYS 1   7      60.288  56.017  47.909  0.00  0.00           O  
ATOM     88  CB  LYS 1   7      61.393  58.053  50.079  0.00  0.00           C  
ATOM     89  CG  LYS 1   7      62.541  58.866  50.761  0.00  0.00           C  
ATOM     90  CD  LYS 1   7      62.284  60.227  51.321  0.00  0.00           C  
ATOM     91  CE  LYS 1   7      61.691  61.184  50.212  0.00  0.00           C  
ATOM     92  NZ  LYS 1   7      61.492  62.457  50.824  0.00  0.00           N  
ATOM     93  H   LYS 1   7      62.950  56.633  47.972  0.00  0.00           H  
ATOM     94  HA  LYS 1   7      61.998  56.076  50.719  0.00  0.00           H  
ATOM     95  HB2 LYS 1   7      61.169  58.569  49.146  0.00  0.00           H  
ATOM     96  HB3 LYS 1   7      60.521  58.046  50.732  0.00  0.00           H  
ATOM     97  HG2 LYS 1   7      62.952  58.285  51.586  0.00  0.00           H  
ATOM     98  HG3 LYS 1   7      63.332  59.012  50.025  0.00  0.00           H  
ATOM     99  HD2 LYS 1   7      61.600  60.087  52.158  0.00  0.00           H  
ATOM    100  HD3 LYS 1   7      63.239  60.646  51.641  0.00  0.00           H  
ATOM    101  HE2 LYS 1   7      62.386  61.152  49.374  0.00  0.00           H  
ATOM    102  HE3 LYS 1   7      60.736  60.763  49.895  0.00  0.00           H  
ATOM    103  HZ1 LYS 1   7      60.872  62.385  51.618  0.00  0.00           H  
ATOM    104  HZ2 LYS 1   7      62.360  62.864  51.141  0.00  0.00           H  
ATOM    105  HZ3 LYS 1   7      61.155  63.076  50.101  0.00  0.00           H  
ATOM    106  N   VAL 1   8      60.096  54.747  49.785  0.00  0.00           N  
ATOM    107  CA  VAL 1   8      59.085  53.844  49.272  0.00  0.00           C  
ATOM    108  C   VAL 1   8      57.920  53.589  50.227  0.00  0.00           C  
ATOM    109  O   VAL 1   8      58.118  53.516  51.457  0.00  0.00           O  
ATOM    110  CB  VAL 1   8      59.789  52.558  48.731  0.00  0.00           C  
ATOM    111  CG1 VAL 1   8      60.798  52.877  47.642  0.00  0.00           C  
ATOM    112  CG2 VAL 1   8      60.703  51.822  49.696  0.00  0.00           C  
ATOM    113  H   VAL 1   8      60.312  54.715  50.771  0.00  0.00           H  
ATOM    114  HA  VAL 1   8      58.626  54.291  48.390  0.00  0.00           H  
ATOM    115  HB  VAL 1   8      58.976  51.907  48.412  0.00  0.00           H  
ATOM    116 HG11 VAL 1   8      60.316  53.485  46.876  0.00  0.00           H  
ATOM    117 HG12 VAL 1   8      61.681  53.497  47.797  0.00  0.00           H  
ATOM    118 HG13 VAL 1   8      61.064  51.923  47.186  0.00  0.00           H  
ATOM    119 HG21 VAL 1   8      61.048  50.845  49.359  0.00  0.00           H  
ATOM    120 HG22 VAL 1   8      61.606  52.379  49.944  0.00  0.00           H  
ATOM    121 HG23 VAL 1   8      60.092  51.610  50.574  0.00  0.00           H  
ATOM    122  N   ALA 1   9      56.725  53.314  49.671  0.00  0.00           N  
ATOM    123  CA  ALA 1   9      55.579  53.154  50.572  0.00  0.00           C  
ATOM    124  C   ALA 1   9      54.683  52.109  49.901  0.00  0.00           C  
ATOM    125  O   ALA 1   9      54.119  52.414  48.869  0.00  0.00           O  
ATOM    126  CB  ALA 1   9      54.944  54.552  50.790  0.00  0.00           C  
ATOM    127  H   ALA 1   9      56.669  53.430  48.669  0.00  0.00           H  
ATOM    128  HA  ALA 1   9      55.846  52.813  51.573  0.00  0.00           H  
ATOM    129  HB1 ALA 1   9      53.920  54.375  51.117  0.00  0.00           H  
ATOM    130  HB2 ALA 1   9      55.409  55.121  51.596  0.00  0.00           H  
ATOM    131  HB3 ALA 1   9      54.997  55.048  49.821  0.00  0.00           H  
ATOM    132  N   LEU 1  10      54.439  50.965  50.531  0.00  0.00           N  
ATOM    133  CA  LEU 1  10      53.331  50.003  50.222  0.00  0.00           C  
ATOM    134  C   LEU 1  10      52.038  50.424  50.983  0.00  0.00           C  
ATOM    135  O   LEU 1  10      52.029  50.908  52.127  0.00  0.00           O  
ATOM    136  CB  LEU 1  10      53.702  48.577  50.522  0.00  0.00           C  
ATOM    137  CG  LEU 1  10      52.692  47.442  50.587  0.00  0.00           C  
ATOM    138  CD1 LEU 1  10      52.120  47.149  49.249  0.00  0.00           C  
ATOM    139  CD2 LEU 1  10      53.221  46.172  51.286  0.00  0.00           C  
ATOM    140  H   LEU 1  10      54.892  50.778  51.414  0.00  0.00           H  
ATOM    141  HA  LEU 1  10      53.208  49.940  49.141  0.00  0.00           H  
ATOM    142  HB2 LEU 1  10      54.526  48.352  49.845  0.00  0.00           H  
ATOM    143  HB3 LEU 1  10      54.190  48.483  51.492  0.00  0.00           H  
ATOM    144  HG  LEU 1  10      51.870  47.858  51.168  0.00  0.00           H  
ATOM    145 HD11 LEU 1  10      51.612  48.052  48.909  0.00  0.00           H  
ATOM    146 HD12 LEU 1  10      52.821  46.690  48.553  0.00  0.00           H  
ATOM    147 HD13 LEU 1  10      51.304  46.433  49.343  0.00  0.00           H  
ATOM    148 HD21 LEU 1  10      53.672  46.331  52.266  0.00  0.00           H  
ATOM    149 HD22 LEU 1  10      52.329  45.594  51.526  0.00  0.00           H  
ATOM    150 HD23 LEU 1  10      53.971  45.663  50.681  0.00  0.00           H  
ATOM    151  N   LEU 1  11      50.865  50.201  50.374  0.00  0.00           N  
ATOM    152  CA  LEU 1  11      49.595  50.520  51.078  0.00  0.00           C  
ATOM    153  C   LEU 1  11      48.679  49.325  50.767  0.00  0.00           C  
ATOM    154  O   LEU 1  11      48.509  48.964  49.640  0.00  0.00           O  
ATOM    155  CB  LEU 1  11      48.930  51.864  50.699  0.00  0.00           C  
ATOM    156  CG  LEU 1  11      49.750  53.093  50.952  0.00  0.00           C  
ATOM    157  CD1 LEU 1  11      50.703  53.423  49.779  0.00  0.00           C  
ATOM    158  CD2 LEU 1  11      48.728  54.194  51.164  0.00  0.00           C  
ATOM    159  H   LEU 1  11      50.844  49.859  49.424  0.00  0.00           H  
ATOM    160  HA  LEU 1  11      49.753  50.478  52.156  0.00  0.00           H  
ATOM    161  HB2 LEU 1  11      48.684  51.882  49.637  0.00  0.00           H  
ATOM    162  HB3 LEU 1  11      47.982  51.963  51.227  0.00  0.00           H  
ATOM    163  HG  LEU 1  11      50.260  53.023  51.913  0.00  0.00           H  
ATOM    164 HD11 LEU 1  11      50.091  53.508  48.880  0.00  0.00           H  
ATOM    165 HD12 LEU 1  11      51.069  54.438  49.933  0.00  0.00           H  
ATOM    166 HD13 LEU 1  11      51.541  52.735  49.665  0.00  0.00           H  
ATOM    167 HD21 LEU 1  11      48.167  53.856  52.035  0.00  0.00           H  
ATOM    168 HD22 LEU 1  11      49.225  55.140  51.379  0.00  0.00           H  
ATOM    169 HD23 LEU 1  11      48.142  54.306  50.252  0.00  0.00           H  
ATOM    170  N   ILE 1  12      47.842  48.915  51.735  0.00  0.00           N  
ATOM    171  CA  ILE 1  12      46.771  47.873  51.454  0.00  0.00           C  
ATOM    172  C   ILE 1  12      45.425  48.395  51.869  0.00  0.00           C  
ATOM    173  O   ILE 1  12      45.430  48.951  52.975  0.00  0.00           O  
ATOM    174  CB  ILE 1  12      47.149  46.526  52.174  0.00  0.00           C  
ATOM    175  CG1 ILE 1  12      48.518  46.020  51.754  0.00  0.00           C  
ATOM    176  CG2 ILE 1  12      46.106  45.434  51.918  0.00  0.00           C  
ATOM    177  CD1 ILE 1  12      49.006  44.826  52.657  0.00  0.00           C  
ATOM    178  H   ILE 1  12      48.076  49.174  52.683  0.00  0.00           H  
ATOM    179  HA  ILE 1  12      46.712  47.666  50.385  0.00  0.00           H  
ATOM    180  HB  ILE 1  12      47.079  46.648  53.255  0.00  0.00           H  
ATOM    181 HG12 ILE 1  12      48.520  45.692  50.714  0.00  0.00           H  
ATOM    182 HG13 ILE 1  12      49.228  46.839  51.870  0.00  0.00           H  
ATOM    183 HG21 ILE 1  12      45.162  45.863  52.255  0.00  0.00           H  
ATOM    184 HG22 ILE 1  12      46.127  45.110  50.877  0.00  0.00           H  
ATOM    185 HG23 ILE 1  12      46.325  44.628  52.619  0.00  0.00           H  
ATOM    186 HD11 ILE 1  12      48.196  44.110  52.520  0.00  0.00           H  
ATOM    187 HD12 ILE 1  12      49.879  44.308  52.261  0.00  0.00           H  
ATOM    188 HD13 ILE 1  12      49.067  45.203  53.678  0.00  0.00           H  
ATOM    189  N   GLY 1  13      44.478  48.284  51.022  0.00  0.00           N  
ATOM    190  CA  GLY 1  13      43.102  48.582  51.386  0.00  0.00           C  
ATOM    191  C   GLY 1  13      42.302  47.370  51.214  0.00  0.00           C  
ATOM    192  O   GLY 1  13      42.140  46.837  50.108  0.00  0.00           O  
ATOM    193  H   GLY 1  13      44.732  47.871  50.136  0.00  0.00           H  
ATOM    194  HA2 GLY 1  13      42.963  48.964  52.397  0.00  0.00           H  
ATOM    195  HA3 GLY 1  13      42.777  49.475  50.852  0.00  0.00           H  
ATOM    196  N   ASN 1  14      41.793  46.805  52.281  0.00  0.00           N  
ATOM    197  CA  ASN 1  14      40.964  45.525  52.255  0.00  0.00           C  
ATOM    198  C   ASN 1  14      39.538  45.893  52.589  0.00  0.00           C  
ATOM    199  O   ASN 1  14      39.274  46.479  53.661  0.00  0.00           O  
ATOM    200  CB  ASN 1  14      41.551  44.423  53.189  0.00  0.00           C  
ATOM    201  CG  ASN 1  14      42.503  43.432  52.451  0.00  0.00           C  
ATOM    202  OD1 ASN 1  14      43.071  43.726  51.434  0.00  0.00           O  
ATOM    203  ND2 ASN 1  14      42.671  42.311  53.011  0.00  0.00           N  
ATOM    204  H   ASN 1  14      41.987  47.284  53.148  0.00  0.00           H  
ATOM    205  HA  ASN 1  14      40.929  45.140  51.235  0.00  0.00           H  
ATOM    206  HB2 ASN 1  14      42.128  44.925  53.966  0.00  0.00           H  
ATOM    207  HB3 ASN 1  14      40.759  43.792  53.592  0.00  0.00           H  
ATOM    208 HD21 ASN 1  14      43.346  41.685  52.595  0.00  0.00           H  
ATOM    209 HD22 ASN 1  14      42.459  42.229  53.995  0.00  0.00           H  
ATOM    210  N   MET 1  15      38.547  45.452  51.779  0.00  0.00           N  
ATOM    211  CA  MET 1  15      37.159  45.880  51.974  0.00  0.00           C  
ATOM    212  C   MET 1  15      36.063  44.890  51.541  0.00  0.00           C  
ATOM    213  O   MET 1  15      35.083  44.624  52.209  0.00  0.00           O  
ATOM    214  CB  MET 1  15      36.900  47.309  51.447  0.00  0.00           C  
ATOM    215  CG  MET 1  15      36.534  47.418  49.966  0.00  0.00           C  
ATOM    216  SD  MET 1  15      36.961  48.972  49.196  0.00  0.00           S  
ATOM    217  CE  MET 1  15      38.663  48.632  48.925  0.00  0.00           C  
ATOM    218  H   MET 1  15      38.771  44.981  50.914  0.00  0.00           H  
ATOM    219  HA  MET 1  15      36.985  45.748  53.042  0.00  0.00           H  
ATOM    220  HB2 MET 1  15      36.050  47.726  51.988  0.00  0.00           H  
ATOM    221  HB3 MET 1  15      37.714  47.982  51.716  0.00  0.00           H  
ATOM    222  HG2 MET 1  15      36.868  46.590  49.340  0.00  0.00           H  
ATOM    223  HG3 MET 1  15      35.448  47.348  49.904  0.00  0.00           H  
ATOM    224  HE1 MET 1  15      38.843  47.753  48.306  0.00  0.00           H  
ATOM    225  HE2 MET 1  15      39.112  49.463  48.382  0.00  0.00           H  
ATOM    226  HE3 MET 1  15      39.166  48.649  49.892  0.00  0.00           H  
ATOM    227  N   ASN 1  16      36.359  44.207  50.460  0.00  0.00           N  
ATOM    228  CA  ASN 1  16      35.506  43.281  49.860  0.00  0.00           C  
ATOM    229  C   ASN 1  16      35.381  41.935  50.652  0.00  0.00           C  
ATOM    230  O   ASN 1  16      35.507  40.835  50.126  0.00  0.00           O  
ATOM    231  CB  ASN 1  16      35.677  43.069  48.287  0.00  0.00           C  
ATOM    232  CG  ASN 1  16      35.045  44.180  47.462  0.00  0.00           C  
ATOM    233  OD1 ASN 1  16      33.844  44.214  47.311  0.00  0.00           O  
ATOM    234  ND2 ASN 1  16      35.717  45.099  46.852  0.00  0.00           N  
ATOM    235  H   ASN 1  16      37.265  44.374  50.047  0.00  0.00           H  
ATOM    236  HA  ASN 1  16      34.491  43.658  49.989  0.00  0.00           H  
ATOM    237  HB2 ASN 1  16      36.726  42.877  48.060  0.00  0.00           H  
ATOM    238  HB3 ASN 1  16      35.092  42.192  48.010  0.00  0.00           H  
ATOM    239 HD21 ASN 1  16      35.235  45.900  46.470  0.00  0.00           H  
ATOM    240 HD22 ASN 1  16      36.655  45.296  47.171  0.00  0.00           H  
ATOM    241  N   TYR 1  17      35.214  42.006  51.987  0.00  0.00           N  
ATOM    242  CA  TYR 1  17      35.119  40.874  52.955  0.00  0.00           C  
ATOM    243  C   TYR 1  17      33.988  39.858  52.539  0.00  0.00           C  
ATOM    244  O   TYR 1  17      32.802  40.117  52.664  0.00  0.00           O  
ATOM    245  CB  TYR 1  17      34.928  41.506  54.341  0.00  0.00           C  
ATOM    246  CG  TYR 1  17      36.178  42.068  54.846  0.00  0.00           C  
ATOM    247  CD1 TYR 1  17      36.381  43.465  54.815  0.00  0.00           C  
ATOM    248  CD2 TYR 1  17      37.236  41.224  55.225  0.00  0.00           C  
ATOM    249  CE1 TYR 1  17      37.602  44.027  55.147  0.00  0.00           C  
ATOM    250  CE2 TYR 1  17      38.449  41.804  55.510  0.00  0.00           C  
ATOM    251  CZ  TYR 1  17      38.617  43.172  55.492  0.00  0.00           C  
ATOM    252  OH  TYR 1  17      39.747  43.741  55.865  0.00  0.00           O  
ATOM    253  H   TYR 1  17      35.363  42.891  52.449  0.00  0.00           H  
ATOM    254  HA  TYR 1  17      36.062  40.327  52.969  0.00  0.00           H  
ATOM    255  HB2 TYR 1  17      34.199  42.314  54.279  0.00  0.00           H  
ATOM    256  HB3 TYR 1  17      34.603  40.748  55.054  0.00  0.00           H  
ATOM    257  HD1 TYR 1  17      35.569  44.157  54.647  0.00  0.00           H  
ATOM    258  HD2 TYR 1  17      37.110  40.152  55.264  0.00  0.00           H  
ATOM    259  HE1 TYR 1  17      37.757  45.090  55.260  0.00  0.00           H  
ATOM    260  HE2 TYR 1  17      39.204  41.070  55.752  0.00  0.00           H  
ATOM    261  HH  TYR 1  17      40.319  43.079  56.261  0.00  0.00           H  
ATOM    262  N   ARG 1  18      34.380  38.659  52.000  0.00  0.00           N  
ATOM    263  CA  ARG 1  18      33.519  37.537  51.639  0.00  0.00           C  
ATOM    264  C   ARG 1  18      32.548  37.163  52.783  0.00  0.00           C  
ATOM    265  O   ARG 1  18      31.393  37.049  52.571  0.00  0.00           O  
ATOM    266  CB  ARG 1  18      34.320  36.387  51.178  0.00  0.00           C  
ATOM    267  CG  ARG 1  18      35.123  36.422  49.877  0.00  0.00           C  
ATOM    268  CD  ARG 1  18      35.718  37.765  49.476  0.00  0.00           C  
ATOM    269  NE  ARG 1  18      36.635  37.696  48.381  0.00  0.00           N  
ATOM    270  CZ  ARG 1  18      36.749  38.612  47.414  0.00  0.00           C  
ATOM    271  NH1 ARG 1  18      36.252  39.810  47.596  0.00  0.00           N  
ATOM    272  NH2 ARG 1  18      37.490  38.342  46.286  0.00  0.00           N  
ATOM    273  H   ARG 1  18      35.366  38.688  51.783  0.00  0.00           H  
ATOM    274  HA  ARG 1  18      32.952  37.867  50.768  0.00  0.00           H  
ATOM    275  HB2 ARG 1  18      34.954  36.099  52.017  0.00  0.00           H  
ATOM    276  HB3 ARG 1  18      33.564  35.620  51.011  0.00  0.00           H  
ATOM    277  HG2 ARG 1  18      35.933  35.695  49.939  0.00  0.00           H  
ATOM    278  HG3 ARG 1  18      34.420  36.114  49.103  0.00  0.00           H  
ATOM    279  HD2 ARG 1  18      34.915  38.468  49.251  0.00  0.00           H  
ATOM    280  HD3 ARG 1  18      36.274  38.052  50.369  0.00  0.00           H  
ATOM    281  HE  ARG 1  18      36.966  36.790  48.081  0.00  0.00           H  
ATOM    282 HH11 ARG 1  18      36.211  40.419  46.791  0.00  0.00           H  
ATOM    283 HH12 ARG 1  18      35.692  40.008  48.413  0.00  0.00           H  
ATOM    284 HH21 ARG 1  18      37.685  38.946  45.500  0.00  0.00           H  
ATOM    285 HH22 ARG 1  18      37.793  37.380  46.227  0.00  0.00           H  
ATOM    286  N   GLU 1  19      33.068  36.901  53.943  0.00  0.00           N  
ATOM    287  CA  GLU 1  19      32.225  36.433  55.083  0.00  0.00           C  
ATOM    288  C   GLU 1  19      31.871  37.488  56.199  0.00  0.00           C  
ATOM    289  O   GLU 1  19      31.354  37.073  57.251  0.00  0.00           O  
ATOM    290  CB  GLU 1  19      32.863  35.085  55.652  0.00  0.00           C  
ATOM    291  CG  GLU 1  19      33.176  34.116  54.626  0.00  0.00           C  
ATOM    292  CD  GLU 1  19      33.837  32.876  55.260  0.00  0.00           C  
ATOM    293  OE1 GLU 1  19      34.790  32.426  54.630  0.00  0.00           O  
ATOM    294  OE2 GLU 1  19      33.509  32.389  56.395  0.00  0.00           O  
ATOM    295  H   GLU 1  19      34.024  37.172  54.124  0.00  0.00           H  
ATOM    296  HA  GLU 1  19      31.271  36.086  54.685  0.00  0.00           H  
ATOM    297  HB2 GLU 1  19      33.679  35.364  56.319  0.00  0.00           H  
ATOM    298  HB3 GLU 1  19      32.092  34.750  56.346  0.00  0.00           H  
ATOM    299  HG2 GLU 1  19      32.322  33.785  54.035  0.00  0.00           H  
ATOM    300  HG3 GLU 1  19      33.854  34.501  53.864  0.00  0.00           H  
ATOM    301  N   HIS 1  20      32.255  38.739  55.938  0.00  0.00           N  
ATOM    302  CA  HIS 1  20      32.131  39.886  56.867  0.00  0.00           C  
ATOM    303  C   HIS 1  20      31.723  41.213  56.208  0.00  0.00           C  
ATOM    304  O   HIS 1  20      31.917  41.319  55.031  0.00  0.00           O  
ATOM    305  CB  HIS 1  20      33.484  40.035  57.685  0.00  0.00           C  
ATOM    306  CG  HIS 1  20      33.775  38.854  58.623  0.00  0.00           C  
ATOM    307  ND1 HIS 1  20      33.301  38.712  59.913  0.00  0.00           N  
ATOM    308  CD2 HIS 1  20      34.677  37.849  58.388  0.00  0.00           C  
ATOM    309  CE1 HIS 1  20      34.020  37.707  60.453  0.00  0.00           C  
ATOM    310  NE2 HIS 1  20      34.821  37.162  59.538  0.00  0.00           N  
ATOM    311  H   HIS 1  20      32.629  38.906  55.015  0.00  0.00           H  
ATOM    312  HA  HIS 1  20      31.374  39.649  57.614  0.00  0.00           H  
ATOM    313  HB2 HIS 1  20      34.328  39.985  56.997  0.00  0.00           H  
ATOM    314  HB3 HIS 1  20      33.480  40.940  58.292  0.00  0.00           H  
ATOM    315  HD1 HIS 1  20      32.677  39.360  60.373  0.00  0.00           H  
ATOM    316  HD2 HIS 1  20      35.229  37.747  57.466  0.00  0.00           H  
ATOM    317  HE1 HIS 1  20      34.001  37.381  61.482  0.00  0.00           H  
ATOM    318  HE2 HIS 1  20      35.391  36.328  59.563  0.00  0.00           H  
ATOM    319  N   PRO 1  21      31.213  42.229  56.970  0.00  0.00           N  
ATOM    320  CA  PRO 1  21      30.861  43.560  56.360  0.00  0.00           C  
ATOM    321  C   PRO 1  21      31.867  44.185  55.480  0.00  0.00           C  
ATOM    322  O   PRO 1  21      33.010  44.397  55.881  0.00  0.00           O  
ATOM    323  CB  PRO 1  21      30.520  44.473  57.534  0.00  0.00           C  
ATOM    324  CG  PRO 1  21      30.197  43.449  58.665  0.00  0.00           C  
ATOM    325  CD  PRO 1  21      31.001  42.236  58.422  0.00  0.00           C  
ATOM    326  HA  PRO 1  21      29.930  43.303  55.855  0.00  0.00           H  
ATOM    327  HB2 PRO 1  21      31.448  44.941  57.864  0.00  0.00           H  
ATOM    328  HB3 PRO 1  21      29.697  45.173  57.391  0.00  0.00           H  
ATOM    329  HG2 PRO 1  21      30.357  43.920  59.635  0.00  0.00           H  
ATOM    330  HG3 PRO 1  21      29.118  43.319  58.584  0.00  0.00           H  
ATOM    331  HD2 PRO 1  21      30.353  41.380  58.608  0.00  0.00           H  
ATOM    332  HD3 PRO 1  21      31.971  42.414  58.886  0.00  0.00           H  
ATOM    333  N   LYS 1  22      31.497  44.544  54.305  0.00  0.00           N  
ATOM    334  CA  LYS 1  22      32.227  45.479  53.391  0.00  0.00           C  
ATOM    335  C   LYS 1  22      32.311  46.881  53.887  0.00  0.00           C  
ATOM    336  O   LYS 1  22      31.657  47.198  54.849  0.00  0.00           O  
ATOM    337  CB  LYS 1  22      31.497  45.340  52.045  0.00  0.00           C  
ATOM    338  CG  LYS 1  22      32.081  46.306  51.003  0.00  0.00           C  
ATOM    339  CD  LYS 1  22      31.406  46.190  49.614  0.00  0.00           C  
ATOM    340  CE  LYS 1  22      32.144  46.871  48.555  0.00  0.00           C  
ATOM    341  NZ  LYS 1  22      31.290  46.879  47.315  0.00  0.00           N  
ATOM    342  H   LYS 1  22      30.610  44.199  53.968  0.00  0.00           H  
ATOM    343  HA  LYS 1  22      33.225  45.041  53.399  0.00  0.00           H  
ATOM    344  HB2 LYS 1  22      31.709  44.379  51.576  0.00  0.00           H  
ATOM    345  HB3 LYS 1  22      30.414  45.462  52.058  0.00  0.00           H  
ATOM    346  HG2 LYS 1  22      31.974  47.343  51.323  0.00  0.00           H  
ATOM    347  HG3 LYS 1  22      33.124  46.065  50.799  0.00  0.00           H  
ATOM    348  HD2 LYS 1  22      31.534  45.130  49.396  0.00  0.00           H  
ATOM    349  HD3 LYS 1  22      30.376  46.477  49.829  0.00  0.00           H  
ATOM    350  HE2 LYS 1  22      32.151  47.932  48.807  0.00  0.00           H  
ATOM    351  HE3 LYS 1  22      33.133  46.459  48.352  0.00  0.00           H  
ATOM    352  HZ1 LYS 1  22      31.138  45.914  47.057  0.00  0.00           H  
ATOM    353  HZ2 LYS 1  22      30.399  47.293  47.550  0.00  0.00           H  
ATOM    354  HZ3 LYS 1  22      31.762  47.407  46.595  0.00  0.00           H  
ATOM    355  N   LEU 1  23      33.195  47.753  53.386  0.00  0.00           N  
ATOM    356  CA  LEU 1  23      33.679  48.944  54.038  0.00  0.00           C  
ATOM    357  C   LEU 1  23      33.829  50.048  53.012  0.00  0.00           C  
ATOM    358  O   LEU 1  23      34.083  49.761  51.866  0.00  0.00           O  
ATOM    359  CB  LEU 1  23      35.010  48.682  54.721  0.00  0.00           C  
ATOM    360  CG  LEU 1  23      34.876  47.867  56.088  0.00  0.00           C  
ATOM    361  CD1 LEU 1  23      36.299  47.457  56.399  0.00  0.00           C  
ATOM    362  CD2 LEU 1  23      34.128  48.607  57.148  0.00  0.00           C  
ATOM    363  H   LEU 1  23      33.444  47.723  52.407  0.00  0.00           H  
ATOM    364  HA  LEU 1  23      32.885  49.258  54.715  0.00  0.00           H  
ATOM    365  HB2 LEU 1  23      35.648  48.187  53.988  0.00  0.00           H  
ATOM    366  HB3 LEU 1  23      35.587  49.574  54.967  0.00  0.00           H  
ATOM    367  HG  LEU 1  23      34.408  46.894  55.939  0.00  0.00           H  
ATOM    368 HD11 LEU 1  23      36.369  46.813  57.275  0.00  0.00           H  
ATOM    369 HD12 LEU 1  23      36.709  46.936  55.534  0.00  0.00           H  
ATOM    370 HD13 LEU 1  23      37.006  48.256  56.623  0.00  0.00           H  
ATOM    371 HD21 LEU 1  23      33.961  48.019  58.050  0.00  0.00           H  
ATOM    372 HD22 LEU 1  23      34.740  49.453  57.459  0.00  0.00           H  
ATOM    373 HD23 LEU 1  23      33.175  48.988  56.782  0.00  0.00           H  
ATOM    374  N   LYS 1  24      33.590  51.293  53.339  0.00  0.00           N  
ATOM    375  CA  LYS 1  24      33.871  52.427  52.395  0.00  0.00           C  
ATOM    376  C   LYS 1  24      35.286  52.981  52.661  0.00  0.00           C  
ATOM    377  O   LYS 1  24      35.967  53.353  51.721  0.00  0.00           O  
ATOM    378  CB  LYS 1  24      32.747  53.467  52.475  0.00  0.00           C  
ATOM    379  CG  LYS 1  24      32.676  54.519  51.411  0.00  0.00           C  
ATOM    380  CD  LYS 1  24      31.688  55.664  51.819  0.00  0.00           C  
ATOM    381  CE  LYS 1  24      30.269  54.994  52.076  0.00  0.00           C  
ATOM    382  NZ  LYS 1  24      29.299  56.072  52.418  0.00  0.00           N  
ATOM    383  H   LYS 1  24      33.384  51.431  54.318  0.00  0.00           H  
ATOM    384  HA  LYS 1  24      33.990  52.054  51.377  0.00  0.00           H  
ATOM    385  HB2 LYS 1  24      31.851  52.848  52.496  0.00  0.00           H  
ATOM    386  HB3 LYS 1  24      32.753  53.991  53.430  0.00  0.00           H  
ATOM    387  HG2 LYS 1  24      33.636  55.022  51.298  0.00  0.00           H  
ATOM    388  HG3 LYS 1  24      32.360  54.190  50.421  0.00  0.00           H  
ATOM    389  HD2 LYS 1  24      32.037  56.090  52.760  0.00  0.00           H  
ATOM    390  HD3 LYS 1  24      31.748  56.388  51.006  0.00  0.00           H  
ATOM    391  HE2 LYS 1  24      29.976  54.463  51.170  0.00  0.00           H  
ATOM    392  HE3 LYS 1  24      30.387  54.345  52.944  0.00  0.00           H  
ATOM    393  HZ1 LYS 1  24      28.380  55.655  52.443  0.00  0.00           H  
ATOM    394  HZ2 LYS 1  24      29.607  56.506  53.277  0.00  0.00           H  
ATOM    395  HZ3 LYS 1  24      29.308  56.837  51.759  0.00  0.00           H  
ATOM    396  N   ALA 1  25      35.651  53.169  53.983  0.00  0.00           N  
ATOM    397  CA  ALA 1  25      36.795  54.043  54.255  0.00  0.00           C  
ATOM    398  C   ALA 1  25      38.202  53.686  53.659  0.00  0.00           C  
ATOM    399  O   ALA 1  25      38.877  54.624  53.272  0.00  0.00           O  
ATOM    400  CB  ALA 1  25      36.853  54.046  55.824  0.00  0.00           C  
ATOM    401  H   ALA 1  25      35.029  52.741  54.654  0.00  0.00           H  
ATOM    402  HA  ALA 1  25      36.590  55.083  54.001  0.00  0.00           H  
ATOM    403  HB1 ALA 1  25      35.869  54.338  56.192  0.00  0.00           H  
ATOM    404  HB2 ALA 1  25      37.042  53.062  56.253  0.00  0.00           H  
ATOM    405  HB3 ALA 1  25      37.550  54.742  56.291  0.00  0.00           H  
ATOM    406  N   PRO 1  26      38.630  52.406  53.539  0.00  0.00           N  
ATOM    407  CA  PRO 1  26      39.895  52.015  53.119  0.00  0.00           C  
ATOM    408  C   PRO 1  26      40.272  52.580  51.716  0.00  0.00           C  
ATOM    409  O   PRO 1  26      41.325  53.128  51.600  0.00  0.00           O  
ATOM    410  CB  PRO 1  26      40.024  50.462  53.234  0.00  0.00           C  
ATOM    411  CG  PRO 1  26      39.087  50.091  54.343  0.00  0.00           C  
ATOM    412  CD  PRO 1  26      38.033  51.214  54.153  0.00  0.00           C  
ATOM    413  HA  PRO 1  26      40.584  52.417  53.862  0.00  0.00           H  
ATOM    414  HB2 PRO 1  26      39.637  50.130  52.270  0.00  0.00           H  
ATOM    415  HB3 PRO 1  26      41.034  50.068  53.348  0.00  0.00           H  
ATOM    416  HG2 PRO 1  26      38.557  49.158  54.152  0.00  0.00           H  
ATOM    417  HG3 PRO 1  26      39.590  50.080  55.310  0.00  0.00           H  
ATOM    418  HD2 PRO 1  26      37.259  50.936  53.438  0.00  0.00           H  
ATOM    419  HD3 PRO 1  26      37.562  51.361  55.124  0.00  0.00           H  
ATOM    420  N   LEU 1  27      39.380  52.381  50.651  0.00  0.00           N  
ATOM    421  CA  LEU 1  27      39.590  53.046  49.343  0.00  0.00           C  
ATOM    422  C   LEU 1  27      40.015  54.501  49.449  0.00  0.00           C  
ATOM    423  O   LEU 1  27      41.032  54.923  48.903  0.00  0.00           O  
ATOM    424  CB  LEU 1  27      38.167  52.894  48.738  0.00  0.00           C  
ATOM    425  CG  LEU 1  27      38.021  53.237  47.303  0.00  0.00           C  
ATOM    426  CD1 LEU 1  27      38.375  52.148  46.305  0.00  0.00           C  
ATOM    427  CD2 LEU 1  27      36.551  53.615  46.941  0.00  0.00           C  
ATOM    428  H   LEU 1  27      38.560  51.827  50.856  0.00  0.00           H  
ATOM    429  HA  LEU 1  27      40.341  52.514  48.760  0.00  0.00           H  
ATOM    430  HB2 LEU 1  27      37.837  51.858  48.816  0.00  0.00           H  
ATOM    431  HB3 LEU 1  27      37.475  53.546  49.271  0.00  0.00           H  
ATOM    432  HG  LEU 1  27      38.597  54.138  47.090  0.00  0.00           H  
ATOM    433 HD11 LEU 1  27      37.714  51.297  46.470  0.00  0.00           H  
ATOM    434 HD12 LEU 1  27      38.281  52.462  45.265  0.00  0.00           H  
ATOM    435 HD13 LEU 1  27      39.398  51.825  46.496  0.00  0.00           H  
ATOM    436 HD21 LEU 1  27      36.372  53.763  45.876  0.00  0.00           H  
ATOM    437 HD22 LEU 1  27      35.961  52.790  47.338  0.00  0.00           H  
ATOM    438 HD23 LEU 1  27      36.273  54.530  47.464  0.00  0.00           H  
ATOM    439  N   VAL 1  28      39.210  55.282  50.164  0.00  0.00           N  
ATOM    440  CA  VAL 1  28      39.441  56.694  50.258  0.00  0.00           C  
ATOM    441  C   VAL 1  28      40.558  57.018  51.147  0.00  0.00           C  
ATOM    442  O   VAL 1  28      41.180  58.090  50.912  0.00  0.00           O  
ATOM    443  CB  VAL 1  28      38.162  57.448  50.562  0.00  0.00           C  
ATOM    444  CG1 VAL 1  28      37.016  56.960  49.685  0.00  0.00           C  
ATOM    445  CG2 VAL 1  28      37.739  57.424  52.010  0.00  0.00           C  
ATOM    446  H   VAL 1  28      38.435  54.848  50.645  0.00  0.00           H  
ATOM    447  HA  VAL 1  28      39.666  57.066  49.259  0.00  0.00           H  
ATOM    448  HB  VAL 1  28      38.306  58.512  50.370  0.00  0.00           H  
ATOM    449 HG11 VAL 1  28      36.816  55.893  49.776  0.00  0.00           H  
ATOM    450 HG12 VAL 1  28      36.125  57.566  49.850  0.00  0.00           H  
ATOM    451 HG13 VAL 1  28      37.264  57.049  48.627  0.00  0.00           H  
ATOM    452 HG21 VAL 1  28      37.030  58.215  52.254  0.00  0.00           H  
ATOM    453 HG22 VAL 1  28      37.111  56.556  52.208  0.00  0.00           H  
ATOM    454 HG23 VAL 1  28      38.584  57.445  52.699  0.00  0.00           H  
ATOM    455  N   ASP 1  29      40.899  56.181  52.151  0.00  0.00           N  
ATOM    456  CA  ASP 1  29      42.044  56.505  52.952  0.00  0.00           C  
ATOM    457  C   ASP 1  29      43.434  56.116  52.393  0.00  0.00           C  
ATOM    458  O   ASP 1  29      44.442  56.777  52.563  0.00  0.00           O  
ATOM    459  CB  ASP 1  29      41.704  55.940  54.369  0.00  0.00           C  
ATOM    460  CG  ASP 1  29      40.666  56.800  55.053  0.00  0.00           C  
ATOM    461  OD1 ASP 1  29      40.459  57.982  54.701  0.00  0.00           O  
ATOM    462  OD2 ASP 1  29      40.096  56.175  56.064  0.00  0.00           O  
ATOM    463  H   ASP 1  29      40.293  55.385  52.288  0.00  0.00           H  
ATOM    464  HA  ASP 1  29      42.111  57.591  53.016  0.00  0.00           H  
ATOM    465  HB2 ASP 1  29      41.483  54.889  54.184  0.00  0.00           H  
ATOM    466  HB3 ASP 1  29      42.620  56.093  54.939  0.00  0.00           H  
ATOM    467  HD2 ASP 1  29      40.430  55.275  56.053  0.00  0.00           H  
ATOM    468  N   VAL 1  30      43.402  54.982  51.561  0.00  0.00           N  
ATOM    469  CA  VAL 1  30      44.661  54.513  50.760  0.00  0.00           C  
ATOM    470  C   VAL 1  30      45.038  55.559  49.704  0.00  0.00           C  
ATOM    471  O   VAL 1  30      46.203  56.009  49.746  0.00  0.00           O  
ATOM    472  CB  VAL 1  30      44.326  53.224  50.012  0.00  0.00           C  
ATOM    473  CG1 VAL 1  30      45.361  52.737  48.962  0.00  0.00           C  
ATOM    474  CG2 VAL 1  30      44.422  52.027  50.978  0.00  0.00           C  
ATOM    475  H   VAL 1  30      42.673  54.301  51.716  0.00  0.00           H  
ATOM    476  HA  VAL 1  30      45.475  54.241  51.432  0.00  0.00           H  
ATOM    477  HB  VAL 1  30      43.362  53.295  49.508  0.00  0.00           H  
ATOM    478 HG11 VAL 1  30      46.340  52.569  49.410  0.00  0.00           H  
ATOM    479 HG12 VAL 1  30      44.969  51.811  48.541  0.00  0.00           H  
ATOM    480 HG13 VAL 1  30      45.379  53.507  48.191  0.00  0.00           H  
ATOM    481 HG21 VAL 1  30      45.347  52.078  51.551  0.00  0.00           H  
ATOM    482 HG22 VAL 1  30      43.550  52.138  51.622  0.00  0.00           H  
ATOM    483 HG23 VAL 1  30      44.342  51.138  50.351  0.00  0.00           H  
ATOM    484  N   TYR 1  31      44.061  55.954  48.901  0.00  0.00           N  
ATOM    485  CA  TYR 1  31      44.205  57.025  47.884  0.00  0.00           C  
ATOM    486  C   TYR 1  31      44.683  58.374  48.393  0.00  0.00           C  
ATOM    487  O   TYR 1  31      45.609  58.986  47.797  0.00  0.00           O  
ATOM    488  CB  TYR 1  31      42.791  57.116  47.235  0.00  0.00           C  
ATOM    489  CG  TYR 1  31      42.755  57.985  46.035  0.00  0.00           C  
ATOM    490  CD1 TYR 1  31      42.877  57.350  44.784  0.00  0.00           C  
ATOM    491  CD2 TYR 1  31      42.846  59.319  46.248  0.00  0.00           C  
ATOM    492  CE1 TYR 1  31      42.925  58.231  43.656  0.00  0.00           C  
ATOM    493  CE2 TYR 1  31      42.708  60.161  45.127  0.00  0.00           C  
ATOM    494  CZ  TYR 1  31      42.842  59.642  43.819  0.00  0.00           C  
ATOM    495  OH  TYR 1  31      42.916  60.406  42.723  0.00  0.00           O  
ATOM    496  H   TYR 1  31      43.150  55.562  49.090  0.00  0.00           H  
ATOM    497  HA  TYR 1  31      44.965  56.682  47.182  0.00  0.00           H  
ATOM    498  HB2 TYR 1  31      42.488  56.141  46.854  0.00  0.00           H  
ATOM    499  HB3 TYR 1  31      42.122  57.456  48.025  0.00  0.00           H  
ATOM    500  HD1 TYR 1  31      42.862  56.278  44.655  0.00  0.00           H  
ATOM    501  HD2 TYR 1  31      42.586  59.723  47.216  0.00  0.00           H  
ATOM    502  HE1 TYR 1  31      42.971  57.757  42.687  0.00  0.00           H  
ATOM    503  HE2 TYR 1  31      42.570  61.208  45.355  0.00  0.00           H  
ATOM    504  HH  TYR 1  31      42.033  60.737  42.541  0.00  0.00           H  
ATOM    505  N   GLU 1  32      44.143  58.808  49.525  0.00  0.00           N  
ATOM    506  CA  GLU 1  32      44.540  60.052  50.243  0.00  0.00           C  
ATOM    507  C   GLU 1  32      46.018  60.043  50.770  0.00  0.00           C  
ATOM    508  O   GLU 1  32      46.852  60.860  50.475  0.00  0.00           O  
ATOM    509  CB  GLU 1  32      43.581  60.250  51.439  0.00  0.00           C  
ATOM    510  CG  GLU 1  32      43.969  61.443  52.296  0.00  0.00           C  
ATOM    511  CD  GLU 1  32      43.687  62.701  51.508  0.00  0.00           C  
ATOM    512  OE1 GLU 1  32      44.526  63.678  51.465  0.00  0.00           O  
ATOM    513  OE2 GLU 1  32      42.638  62.880  50.803  0.00  0.00           O  
ATOM    514  H   GLU 1  32      43.349  58.335  49.932  0.00  0.00           H  
ATOM    515  HA  GLU 1  32      44.514  60.888  49.544  0.00  0.00           H  
ATOM    516  HB2 GLU 1  32      42.623  60.310  50.922  0.00  0.00           H  
ATOM    517  HB3 GLU 1  32      43.733  59.308  51.966  0.00  0.00           H  
ATOM    518  HG2 GLU 1  32      43.280  61.368  53.138  0.00  0.00           H  
ATOM    519  HG3 GLU 1  32      44.945  61.204  52.716  0.00  0.00           H  
ATOM    520  N   LEU 1  33      46.362  59.043  51.620  0.00  0.00           N  
ATOM    521  CA  LEU 1  33      47.698  58.722  52.142  0.00  0.00           C  
ATOM    522  C   LEU 1  33      48.666  58.427  51.009  0.00  0.00           C  
ATOM    523  O   LEU 1  33      49.781  58.945  51.171  0.00  0.00           O  
ATOM    524  CB  LEU 1  33      47.624  57.509  53.033  0.00  0.00           C  
ATOM    525  CG  LEU 1  33      48.875  57.060  53.759  0.00  0.00           C  
ATOM    526  CD1 LEU 1  33      49.581  58.213  54.531  0.00  0.00           C  
ATOM    527  CD2 LEU 1  33      48.555  55.924  54.693  0.00  0.00           C  
ATOM    528  H   LEU 1  33      45.599  58.459  51.934  0.00  0.00           H  
ATOM    529  HA  LEU 1  33      48.058  59.544  52.760  0.00  0.00           H  
ATOM    530  HB2 LEU 1  33      47.021  57.752  53.907  0.00  0.00           H  
ATOM    531  HB3 LEU 1  33      47.314  56.570  52.574  0.00  0.00           H  
ATOM    532  HG  LEU 1  33      49.569  56.710  52.994  0.00  0.00           H  
ATOM    533 HD11 LEU 1  33      50.312  57.770  55.208  0.00  0.00           H  
ATOM    534 HD12 LEU 1  33      50.086  58.824  53.783  0.00  0.00           H  
ATOM    535 HD13 LEU 1  33      48.876  58.712  55.196  0.00  0.00           H  
ATOM    536 HD21 LEU 1  33      47.977  56.269  55.550  0.00  0.00           H  
ATOM    537 HD22 LEU 1  33      48.011  55.089  54.251  0.00  0.00           H  
ATOM    538 HD23 LEU 1  33      49.420  55.470  55.176  0.00  0.00           H  
ATOM    539  N   THR 1  34      48.270  57.830  49.930  0.00  0.00           N  
ATOM    540  CA  THR 1  34      49.110  57.692  48.729  0.00  0.00           C  
ATOM    541  C   THR 1  34      49.553  59.051  48.262  0.00  0.00           C  
ATOM    542  O   THR 1  34      50.715  59.337  47.823  0.00  0.00           O  
ATOM    543  CB  THR 1  34      48.289  56.953  47.609  0.00  0.00           C  
ATOM    544  OG1 THR 1  34      48.191  55.593  47.913  0.00  0.00           O  
ATOM    545  CG2 THR 1  34      49.018  56.965  46.246  0.00  0.00           C  
ATOM    546  H   THR 1  34      47.335  57.450  49.910  0.00  0.00           H  
ATOM    547  HA  THR 1  34      50.102  57.253  48.836  0.00  0.00           H  
ATOM    548  HB  THR 1  34      47.283  57.363  47.516  0.00  0.00           H  
ATOM    549  HG1 THR 1  34      47.634  55.534  48.693  0.00  0.00           H  
ATOM    550 HG21 THR 1  34      48.353  56.535  45.498  0.00  0.00           H  
ATOM    551 HG22 THR 1  34      49.159  58.023  46.020  0.00  0.00           H  
ATOM    552 HG23 THR 1  34      49.969  56.442  46.146  0.00  0.00           H  
ATOM    553  N   ASN 1  35      48.614  59.991  48.061  0.00  0.00           N  
ATOM    554  CA  ASN 1  35      48.928  61.280  47.534  0.00  0.00           C  
ATOM    555  C   ASN 1  35      49.733  62.201  48.492  0.00  0.00           C  
ATOM    556  O   ASN 1  35      50.230  63.182  47.916  0.00  0.00           O  
ATOM    557  CB  ASN 1  35      47.739  61.933  46.855  0.00  0.00           C  
ATOM    558  CG  ASN 1  35      47.310  61.331  45.489  0.00  0.00           C  
ATOM    559  OD1 ASN 1  35      47.507  60.184  45.184  0.00  0.00           O  
ATOM    560  ND2 ASN 1  35      46.571  62.056  44.702  0.00  0.00           N  
ATOM    561  H   ASN 1  35      47.639  59.841  48.275  0.00  0.00           H  
ATOM    562  HA  ASN 1  35      49.638  61.020  46.749  0.00  0.00           H  
ATOM    563  HB2 ASN 1  35      46.883  62.138  47.498  0.00  0.00           H  
ATOM    564  HB3 ASN 1  35      47.985  62.949  46.544  0.00  0.00           H  
ATOM    565 HD21 ASN 1  35      46.121  61.698  43.872  0.00  0.00           H  
ATOM    566 HD22 ASN 1  35      46.486  63.029  44.959  0.00  0.00           H  
ATOM    567  N   LEU 1  36      49.854  62.002  49.842  0.00  0.00           N  
ATOM    568  CA  LEU 1  36      50.770  62.713  50.744  0.00  0.00           C  
ATOM    569  C   LEU 1  36      52.191  62.261  50.320  0.00  0.00           C  
ATOM    570  O   LEU 1  36      53.046  63.078  49.961  0.00  0.00           O  
ATOM    571  CB  LEU 1  36      50.465  62.481  52.258  0.00  0.00           C  
ATOM    572  CG  LEU 1  36      48.999  62.832  52.594  0.00  0.00           C  
ATOM    573  CD1 LEU 1  36      48.615  62.244  53.930  0.00  0.00           C  
ATOM    574  CD2 LEU 1  36      48.929  64.381  52.773  0.00  0.00           C  
ATOM    575  H   LEU 1  36      49.306  61.232  50.198  0.00  0.00           H  
ATOM    576  HA  LEU 1  36      50.714  63.784  50.549  0.00  0.00           H  
ATOM    577  HB2 LEU 1  36      50.644  61.432  52.492  0.00  0.00           H  
ATOM    578  HB3 LEU 1  36      51.113  63.030  52.941  0.00  0.00           H  
ATOM    579  HG  LEU 1  36      48.311  62.431  51.850  0.00  0.00           H  
ATOM    580 HD11 LEU 1  36      47.577  62.472  54.173  0.00  0.00           H  
ATOM    581 HD12 LEU 1  36      48.719  61.164  53.830  0.00  0.00           H  
ATOM    582 HD13 LEU 1  36      49.256  62.481  54.780  0.00  0.00           H  
ATOM    583 HD21 LEU 1  36      49.339  64.690  53.734  0.00  0.00           H  
ATOM    584 HD22 LEU 1  36      49.372  64.872  51.907  0.00  0.00           H  
ATOM    585 HD23 LEU 1  36      47.906  64.747  52.684  0.00  0.00           H  
ATOM    586  N   LEU 1  37      52.417  60.960  50.326  0.00  0.00           N  
ATOM    587  CA  LEU 1  37      53.711  60.323  50.053  0.00  0.00           C  
ATOM    588  C   LEU 1  37      54.182  60.728  48.602  0.00  0.00           C  
ATOM    589  O   LEU 1  37      55.419  60.902  48.400  0.00  0.00           O  
ATOM    590  CB  LEU 1  37      53.679  58.836  50.511  0.00  0.00           C  
ATOM    591  CG  LEU 1  37      53.445  58.537  52.055  0.00  0.00           C  
ATOM    592  CD1 LEU 1  37      52.808  57.262  52.351  0.00  0.00           C  
ATOM    593  CD2 LEU 1  37      54.771  58.657  52.867  0.00  0.00           C  
ATOM    594  H   LEU 1  37      51.720  60.323  50.684  0.00  0.00           H  
ATOM    595  HA  LEU 1  37      54.372  60.876  50.720  0.00  0.00           H  
ATOM    596  HB2 LEU 1  37      52.905  58.356  49.912  0.00  0.00           H  
ATOM    597  HB3 LEU 1  37      54.610  58.368  50.191  0.00  0.00           H  
ATOM    598  HG  LEU 1  37      52.815  59.384  52.327  0.00  0.00           H  
ATOM    599 HD11 LEU 1  37      52.518  57.271  53.402  0.00  0.00           H  
ATOM    600 HD12 LEU 1  37      51.961  57.080  51.691  0.00  0.00           H  
ATOM    601 HD13 LEU 1  37      53.548  56.479  52.186  0.00  0.00           H  
ATOM    602 HD21 LEU 1  37      55.249  59.574  52.523  0.00  0.00           H  
ATOM    603 HD22 LEU 1  37      54.540  58.717  53.931  0.00  0.00           H  
ATOM    604 HD23 LEU 1  37      55.409  57.795  52.669  0.00  0.00           H  
ATOM    605  N   ARG 1  38      53.252  60.875  47.626  0.00  0.00           N  
ATOM    606  CA  ARG 1  38      53.548  61.314  46.300  0.00  0.00           C  
ATOM    607  C   ARG 1  38      54.192  62.676  46.291  0.00  0.00           C  
ATOM    608  O   ARG 1  38      55.225  62.880  45.645  0.00  0.00           O  
ATOM    609  CB  ARG 1  38      52.295  61.212  45.421  0.00  0.00           C  
ATOM    610  CG  ARG 1  38      52.265  59.789  44.815  0.00  0.00           C  
ATOM    611  CD  ARG 1  38      50.850  59.702  44.130  0.00  0.00           C  
ATOM    612  NE  ARG 1  38      50.707  58.406  43.437  0.00  0.00           N  
ATOM    613  CZ  ARG 1  38      49.666  57.948  42.882  0.00  0.00           C  
ATOM    614  NH1 ARG 1  38      48.424  58.320  43.175  0.00  0.00           N  
ATOM    615  NH2 ARG 1  38      49.687  56.992  42.090  0.00  0.00           N  
ATOM    616  H   ARG 1  38      52.311  60.613  47.883  0.00  0.00           H  
ATOM    617  HA  ARG 1  38      54.334  60.683  45.884  0.00  0.00           H  
ATOM    618  HB2 ARG 1  38      51.521  61.428  46.158  0.00  0.00           H  
ATOM    619  HB3 ARG 1  38      52.366  61.956  44.628  0.00  0.00           H  
ATOM    620  HG2 ARG 1  38      53.094  59.660  44.119  0.00  0.00           H  
ATOM    621  HG3 ARG 1  38      52.357  59.040  45.601  0.00  0.00           H  
ATOM    622  HD2 ARG 1  38      50.012  59.988  44.765  0.00  0.00           H  
ATOM    623  HD3 ARG 1  38      50.730  60.441  43.338  0.00  0.00           H  
ATOM    624  HE  ARG 1  38      51.515  57.855  43.184  0.00  0.00           H  
ATOM    625 HH11 ARG 1  38      47.568  57.836  42.947  0.00  0.00           H  
ATOM    626 HH12 ARG 1  38      48.340  58.944  43.965  0.00  0.00           H  
ATOM    627 HH21 ARG 1  38      48.834  56.629  41.689  0.00  0.00           H  
ATOM    628 HH22 ARG 1  38      50.525  56.504  41.809  0.00  0.00           H  
ATOM    629  N   GLN 1  39      53.616  63.632  47.096  0.00  0.00           N  
ATOM    630  CA  GLN 1  39      54.183  64.947  47.247  0.00  0.00           C  
ATOM    631  C   GLN 1  39      55.497  65.056  48.128  0.00  0.00           C  
ATOM    632  O   GLN 1  39      56.418  65.810  47.839  0.00  0.00           O  
ATOM    633  CB  GLN 1  39      53.218  65.970  47.562  0.00  0.00           C  
ATOM    634  CG  GLN 1  39      53.814  67.404  47.576  0.00  0.00           C  
ATOM    635  CD  GLN 1  39      52.726  68.405  48.202  0.00  0.00           C  
ATOM    636  OE1 GLN 1  39      51.732  68.752  47.625  0.00  0.00           O  
ATOM    637  NE2 GLN 1  39      53.007  69.019  49.280  0.00  0.00           N  
ATOM    638  H   GLN 1  39      52.808  63.451  47.674  0.00  0.00           H  
ATOM    639  HA  GLN 1  39      54.536  65.311  46.282  0.00  0.00           H  
ATOM    640  HB2 GLN 1  39      52.464  66.051  46.779  0.00  0.00           H  
ATOM    641  HB3 GLN 1  39      52.700  65.840  48.512  0.00  0.00           H  
ATOM    642  HG2 GLN 1  39      54.813  67.479  48.007  0.00  0.00           H  
ATOM    643  HG3 GLN 1  39      54.024  67.609  46.526  0.00  0.00           H  
ATOM    644 HE21 GLN 1  39      52.302  69.728  49.425  0.00  0.00           H  
ATOM    645 HE22 GLN 1  39      53.918  69.055  49.717  0.00  0.00           H  
ATOM    646  N   LEU 1  40      55.604  64.154  49.080  0.00  0.00           N  
ATOM    647  CA  LEU 1  40      56.920  63.977  49.721  0.00  0.00           C  
ATOM    648  C   LEU 1  40      57.982  63.307  48.806  0.00  0.00           C  
ATOM    649  O   LEU 1  40      59.048  63.013  49.394  0.00  0.00           O  
ATOM    650  CB  LEU 1  40      56.742  63.052  51.014  0.00  0.00           C  
ATOM    651  CG  LEU 1  40      55.823  63.675  52.100  0.00  0.00           C  
ATOM    652  CD1 LEU 1  40      55.522  62.669  53.197  0.00  0.00           C  
ATOM    653  CD2 LEU 1  40      56.373  64.925  52.707  0.00  0.00           C  
ATOM    654  H   LEU 1  40      54.755  63.631  49.242  0.00  0.00           H  
ATOM    655  HA  LEU 1  40      57.403  64.886  50.080  0.00  0.00           H  
ATOM    656  HB2 LEU 1  40      56.349  62.086  50.694  0.00  0.00           H  
ATOM    657  HB3 LEU 1  40      57.705  62.936  51.511  0.00  0.00           H  
ATOM    658  HG  LEU 1  40      54.892  63.945  51.603  0.00  0.00           H  
ATOM    659 HD11 LEU 1  40      54.846  63.061  53.957  0.00  0.00           H  
ATOM    660 HD12 LEU 1  40      55.209  61.684  52.851  0.00  0.00           H  
ATOM    661 HD13 LEU 1  40      56.388  62.397  53.800  0.00  0.00           H  
ATOM    662 HD21 LEU 1  40      57.372  64.846  53.136  0.00  0.00           H  
ATOM    663 HD22 LEU 1  40      56.340  65.698  51.939  0.00  0.00           H  
ATOM    664 HD23 LEU 1  40      55.722  65.332  53.481  0.00  0.00           H  
ATOM    665  N   ASP 1  41      57.804  63.159  47.510  0.00  0.00           N  
ATOM    666  CA  ASP 1  41      58.794  62.509  46.625  0.00  0.00           C  
ATOM    667  C   ASP 1  41      59.080  61.026  46.964  0.00  0.00           C  
ATOM    668  O   ASP 1  41      60.261  60.536  46.787  0.00  0.00           O  
ATOM    669  CB  ASP 1  41      60.030  63.448  46.269  0.00  0.00           C  
ATOM    670  CG  ASP 1  41      59.580  64.894  45.911  0.00  0.00           C  
ATOM    671  OD1 ASP 1  41      58.574  65.201  45.243  0.00  0.00           O  
ATOM    672  OD2 ASP 1  41      60.320  65.811  46.344  0.00  0.00           O  
ATOM    673  H   ASP 1  41      56.989  63.537  47.049  0.00  0.00           H  
ATOM    674  HA  ASP 1  41      58.339  62.546  45.635  0.00  0.00           H  
ATOM    675  HB2 ASP 1  41      60.751  63.537  47.082  0.00  0.00           H  
ATOM    676  HB3 ASP 1  41      60.499  63.066  45.363  0.00  0.00           H  
ATOM    677  N   PHE 1  42      58.114  60.227  47.407  0.00  0.00           N  
ATOM    678  CA  PHE 1  42      58.171  58.759  47.555  0.00  0.00           C  
ATOM    679  C   PHE 1  42      57.747  58.068  46.211  0.00  0.00           C  
ATOM    680  O   PHE 1  42      56.797  58.474  45.608  0.00  0.00           O  
ATOM    681  CB  PHE 1  42      57.212  58.218  48.595  0.00  0.00           C  
ATOM    682  CG  PHE 1  42      57.628  58.356  50.021  0.00  0.00           C  
ATOM    683  CD1 PHE 1  42      57.864  59.630  50.530  0.00  0.00           C  
ATOM    684  CD2 PHE 1  42      57.708  57.261  50.930  0.00  0.00           C  
ATOM    685  CE1 PHE 1  42      58.391  59.832  51.802  0.00  0.00           C  
ATOM    686  CE2 PHE 1  42      58.198  57.475  52.228  0.00  0.00           C  
ATOM    687  CZ  PHE 1  42      58.595  58.723  52.638  0.00  0.00           C  
ATOM    688  H   PHE 1  42      57.206  60.622  47.608  0.00  0.00           H  
ATOM    689  HA  PHE 1  42      59.158  58.402  47.847  0.00  0.00           H  
ATOM    690  HB2 PHE 1  42      56.159  58.496  48.555  0.00  0.00           H  
ATOM    691  HB3 PHE 1  42      57.252  57.151  48.378  0.00  0.00           H  
ATOM    692  HD1 PHE 1  42      57.782  60.480  49.868  0.00  0.00           H  
ATOM    693  HD2 PHE 1  42      57.477  56.230  50.702  0.00  0.00           H  
ATOM    694  HE1 PHE 1  42      58.593  60.838  52.139  0.00  0.00           H  
ATOM    695  HE2 PHE 1  42      58.282  56.593  52.846  0.00  0.00           H  
ATOM    696  HZ  PHE 1  42      59.072  58.764  53.606  0.00  0.00           H  
ATOM    697  N   LYS 1  43      58.291  56.899  45.960  0.00  0.00           N  
ATOM    698  CA  LYS 1  43      57.696  55.927  45.034  0.00  0.00           C  
ATOM    699  C   LYS 1  43      56.695  55.012  45.784  0.00  0.00           C  
ATOM    700  O   LYS 1  43      56.962  54.663  46.945  0.00  0.00           O  
ATOM    701  CB  LYS 1  43      58.774  55.138  44.225  0.00  0.00           C  
ATOM    702  CG  LYS 1  43      59.488  56.193  43.299  0.00  0.00           C  
ATOM    703  CD  LYS 1  43      60.658  55.513  42.502  0.00  0.00           C  
ATOM    704  CE  LYS 1  43      61.822  55.191  43.454  0.00  0.00           C  
ATOM    705  NZ  LYS 1  43      62.543  56.394  44.026  0.00  0.00           N  
ATOM    706  H   LYS 1  43      59.004  56.540  46.578  0.00  0.00           H  
ATOM    707  HA  LYS 1  43      57.039  56.414  44.313  0.00  0.00           H  
ATOM    708  HB2 LYS 1  43      59.393  54.580  44.927  0.00  0.00           H  
ATOM    709  HB3 LYS 1  43      58.389  54.346  43.583  0.00  0.00           H  
ATOM    710  HG2 LYS 1  43      58.737  56.626  42.638  0.00  0.00           H  
ATOM    711  HG3 LYS 1  43      59.872  57.085  43.794  0.00  0.00           H  
ATOM    712  HD2 LYS 1  43      60.395  54.549  42.065  0.00  0.00           H  
ATOM    713  HD3 LYS 1  43      60.877  56.239  41.718  0.00  0.00           H  
ATOM    714  HE2 LYS 1  43      61.551  54.511  44.263  0.00  0.00           H  
ATOM    715  HE3 LYS 1  43      62.612  54.665  42.918  0.00  0.00           H  
ATOM    716  HZ1 LYS 1  43      61.983  56.832  44.744  0.00  0.00           H  
ATOM    717  HZ2 LYS 1  43      63.408  56.200  44.510  0.00  0.00           H  
ATOM    718  HZ3 LYS 1  43      62.870  57.054  43.335  0.00  0.00           H  
ATOM    719  N   VAL 1  44      55.472  54.865  45.256  0.00  0.00           N  
ATOM    720  CA  VAL 1  44      54.234  54.460  46.034  0.00  0.00           C  
ATOM    721  C   VAL 1  44      53.513  53.404  45.246  0.00  0.00           C  
ATOM    722  O   VAL 1  44      53.324  53.480  44.009  0.00  0.00           O  
ATOM    723  CB  VAL 1  44      53.279  55.652  46.467  0.00  0.00           C  
ATOM    724  CG1 VAL 1  44      52.278  55.093  47.524  0.00  0.00           C  
ATOM    725  CG2 VAL 1  44      53.959  56.924  47.089  0.00  0.00           C  
ATOM    726  H   VAL 1  44      55.445  55.307  44.348  0.00  0.00           H  
ATOM    727  HA  VAL 1  44      54.629  54.006  46.942  0.00  0.00           H  
ATOM    728  HB  VAL 1  44      52.705  55.896  45.573  0.00  0.00           H  
ATOM    729 HG11 VAL 1  44      52.713  54.682  48.434  0.00  0.00           H  
ATOM    730 HG12 VAL 1  44      51.650  55.945  47.785  0.00  0.00           H  
ATOM    731 HG13 VAL 1  44      51.646  54.292  47.141  0.00  0.00           H  
ATOM    732 HG21 VAL 1  44      53.207  57.677  47.323  0.00  0.00           H  
ATOM    733 HG22 VAL 1  44      54.443  56.562  47.997  0.00  0.00           H  
ATOM    734 HG23 VAL 1  44      54.664  57.415  46.418  0.00  0.00           H  
ATOM    735  N   VAL 1  45      53.142  52.359  46.020  0.00  0.00           N  
ATOM    736  CA  VAL 1  45      52.279  51.270  45.526  0.00  0.00           C  
ATOM    737  C   VAL 1  45      51.115  51.049  46.437  0.00  0.00           C  
ATOM    738  O   VAL 1  45      51.257  51.013  47.660  0.00  0.00           O  
ATOM    739  CB  VAL 1  45      53.080  49.902  45.278  0.00  0.00           C  
ATOM    740  CG1 VAL 1  45      52.210  48.670  44.882  0.00  0.00           C  
ATOM    741  CG2 VAL 1  45      54.075  50.257  44.186  0.00  0.00           C  
ATOM    742  H   VAL 1  45      53.552  52.396  46.942  0.00  0.00           H  
ATOM    743  HA  VAL 1  45      51.906  51.594  44.555  0.00  0.00           H  
ATOM    744  HB  VAL 1  45      53.590  49.579  46.186  0.00  0.00           H  
ATOM    745 HG11 VAL 1  45      52.881  47.959  44.400  0.00  0.00           H  
ATOM    746 HG12 VAL 1  45      51.596  48.278  45.692  0.00  0.00           H  
ATOM    747 HG13 VAL 1  45      51.639  49.090  44.054  0.00  0.00           H  
ATOM    748 HG21 VAL 1  45      54.738  51.074  44.469  0.00  0.00           H  
ATOM    749 HG22 VAL 1  45      54.551  49.292  44.014  0.00  0.00           H  
ATOM    750 HG23 VAL 1  45      53.456  50.519  43.327  0.00  0.00           H  
ATOM    751  N   SER 1  46      49.908  50.927  45.873  0.00  0.00           N  
ATOM    752  CA  SER 1  46      48.645  50.830  46.542  0.00  0.00           C  
ATOM    753  C   SER 1  46      47.736  49.726  46.000  0.00  0.00           C  
ATOM    754  O   SER 1  46      47.399  49.742  44.814  0.00  0.00           O  
ATOM    755  CB  SER 1  46      47.995  52.189  46.595  0.00  0.00           C  
ATOM    756  OG  SER 1  46      47.981  52.873  45.308  0.00  0.00           O  
ATOM    757  H   SER 1  46      49.870  50.935  44.864  0.00  0.00           H  
ATOM    758  HA  SER 1  46      48.855  50.558  47.576  0.00  0.00           H  
ATOM    759  HB2 SER 1  46      47.007  52.026  47.025  0.00  0.00           H  
ATOM    760  HB3 SER 1  46      48.591  52.742  47.321  0.00  0.00           H  
ATOM    761  HG  SER 1  46      47.555  53.725  45.424  0.00  0.00           H  
ATOM    762  N   LEU 1  47      47.400  48.759  46.861  0.00  0.00           N  
ATOM    763  CA  LEU 1  47      46.729  47.582  46.329  0.00  0.00           C  
ATOM    764  C   LEU 1  47      45.421  47.285  47.120  0.00  0.00           C  
ATOM    765  O   LEU 1  47      45.353  47.653  48.308  0.00  0.00           O  
ATOM    766  CB  LEU 1  47      47.716  46.346  46.466  0.00  0.00           C  
ATOM    767  CG  LEU 1  47      49.062  46.374  45.619  0.00  0.00           C  
ATOM    768  CD1 LEU 1  47      49.872  45.121  45.974  0.00  0.00           C  
ATOM    769  CD2 LEU 1  47      48.575  46.362  44.149  0.00  0.00           C  
ATOM    770  H   LEU 1  47      47.816  48.841  47.778  0.00  0.00           H  
ATOM    771  HA  LEU 1  47      46.462  47.681  45.277  0.00  0.00           H  
ATOM    772  HB2 LEU 1  47      47.982  46.316  47.522  0.00  0.00           H  
ATOM    773  HB3 LEU 1  47      47.080  45.497  46.215  0.00  0.00           H  
ATOM    774  HG  LEU 1  47      49.786  47.137  45.904  0.00  0.00           H  
ATOM    775 HD11 LEU 1  47      49.272  44.250  45.709  0.00  0.00           H  
ATOM    776 HD12 LEU 1  47      50.763  45.017  45.354  0.00  0.00           H  
ATOM    777 HD13 LEU 1  47      50.130  45.050  47.031  0.00  0.00           H  
ATOM    778 HD21 LEU 1  47      48.122  47.316  43.878  0.00  0.00           H  
ATOM    779 HD22 LEU 1  47      49.476  46.288  43.541  0.00  0.00           H  
ATOM    780 HD23 LEU 1  47      47.823  45.640  43.828  0.00  0.00           H  
ATOM    781  N   LEU 1  48      44.374  46.766  46.511  0.00  0.00           N  
ATOM    782  CA  LEU 1  48      43.054  46.578  47.150  0.00  0.00           C  
ATOM    783  C   LEU 1  48      42.844  45.043  47.301  0.00  0.00           C  
ATOM    784  O   LEU 1  48      43.266  44.278  46.394  0.00  0.00           O  
ATOM    785  CB  LEU 1  48      41.892  47.290  46.367  0.00  0.00           C  
ATOM    786  CG  LEU 1  48      41.982  48.822  46.103  0.00  0.00           C  
ATOM    787  CD1 LEU 1  48      40.633  49.162  45.466  0.00  0.00           C  
ATOM    788  CD2 LEU 1  48      42.142  49.491  47.385  0.00  0.00           C  
ATOM    789  H   LEU 1  48      44.421  46.710  45.504  0.00  0.00           H  
ATOM    790  HA  LEU 1  48      43.040  47.028  48.143  0.00  0.00           H  
ATOM    791  HB2 LEU 1  48      41.717  46.741  45.442  0.00  0.00           H  
ATOM    792  HB3 LEU 1  48      41.030  47.009  46.972  0.00  0.00           H  
ATOM    793  HG  LEU 1  48      42.778  49.034  45.389  0.00  0.00           H  
ATOM    794 HD11 LEU 1  48      40.325  48.486  44.668  0.00  0.00           H  
ATOM    795 HD12 LEU 1  48      39.875  48.985  46.228  0.00  0.00           H  
ATOM    796 HD13 LEU 1  48      40.643  50.197  45.122  0.00  0.00           H  
ATOM    797 HD21 LEU 1  48      42.038  50.576  47.401  0.00  0.00           H  
ATOM    798 HD22 LEU 1  48      41.418  49.006  48.039  0.00  0.00           H  
ATOM    799 HD23 LEU 1  48      43.161  49.339  47.743  0.00  0.00           H  
ATOM    800  N   ASP 1  49      42.089  44.699  48.380  0.00  0.00           N  
ATOM    801  CA  ASP 1  49      41.357  43.458  48.391  0.00  0.00           C  
ATOM    802  C   ASP 1  49      42.175  42.256  48.166  0.00  0.00           C  
ATOM    803  O   ASP 1  49      41.834  41.380  47.318  0.00  0.00           O  
ATOM    804  CB  ASP 1  49      40.050  43.492  47.532  0.00  0.00           C  
ATOM    805  CG  ASP 1  49      39.050  44.548  47.969  0.00  0.00           C  
ATOM    806  OD1 ASP 1  49      38.795  44.724  49.157  0.00  0.00           O  
ATOM    807  OD2 ASP 1  49      38.386  45.136  47.096  0.00  0.00           O  
ATOM    808  H   ASP 1  49      41.778  45.343  49.092  0.00  0.00           H  
ATOM    809  HA  ASP 1  49      40.943  43.372  49.396  0.00  0.00           H  
ATOM    810  HB2 ASP 1  49      40.273  43.639  46.475  0.00  0.00           H  
ATOM    811  HB3 ASP 1  49      39.529  42.536  47.594  0.00  0.00           H  
ATOM    812  N   LEU 1  50      43.259  42.034  48.873  0.00  0.00           N  
ATOM    813  CA  LEU 1  50      44.212  40.882  48.730  0.00  0.00           C  
ATOM    814  C   LEU 1  50      43.744  39.632  49.610  0.00  0.00           C  
ATOM    815  O   LEU 1  50      43.162  39.799  50.667  0.00  0.00           O  
ATOM    816  CB  LEU 1  50      45.652  41.216  49.122  0.00  0.00           C  
ATOM    817  CG  LEU 1  50      46.272  42.392  48.258  0.00  0.00           C  
ATOM    818  CD1 LEU 1  50      47.660  42.651  48.678  0.00  0.00           C  
ATOM    819  CD2 LEU 1  50      46.326  42.196  46.731  0.00  0.00           C  
ATOM    820  H   LEU 1  50      43.469  42.718  49.586  0.00  0.00           H  
ATOM    821  HA  LEU 1  50      44.123  40.629  47.673  0.00  0.00           H  
ATOM    822  HB2 LEU 1  50      45.651  41.610  50.139  0.00  0.00           H  
ATOM    823  HB3 LEU 1  50      46.311  40.373  48.917  0.00  0.00           H  
ATOM    824  HG  LEU 1  50      45.640  43.263  48.435  0.00  0.00           H  
ATOM    825 HD11 LEU 1  50      48.230  41.735  48.521  0.00  0.00           H  
ATOM    826 HD12 LEU 1  50      48.237  43.395  48.130  0.00  0.00           H  
ATOM    827 HD13 LEU 1  50      47.752  42.810  49.753  0.00  0.00           H  
ATOM    828 HD21 LEU 1  50      47.033  41.383  46.569  0.00  0.00           H  
ATOM    829 HD22 LEU 1  50      45.354  41.886  46.348  0.00  0.00           H  
ATOM    830 HD23 LEU 1  50      46.719  43.063  46.200  0.00  0.00           H  
ATOM    831  N   THR 1  51      43.914  38.421  49.058  0.00  0.00           N  
ATOM    832  CA  THR 1  51      43.872  37.083  49.684  0.00  0.00           C  
ATOM    833  C   THR 1  51      45.312  36.768  50.137  0.00  0.00           C  
ATOM    834  O   THR 1  51      46.293  37.486  49.777  0.00  0.00           O  
ATOM    835  CB  THR 1  51      43.272  35.990  48.753  0.00  0.00           C  
ATOM    836  OG1 THR 1  51      44.135  35.947  47.623  0.00  0.00           O  
ATOM    837  CG2 THR 1  51      41.828  36.263  48.433  0.00  0.00           C  
ATOM    838  H   THR 1  51      44.283  38.496  48.121  0.00  0.00           H  
ATOM    839  HA  THR 1  51      43.255  37.190  50.576  0.00  0.00           H  
ATOM    840  HB  THR 1  51      43.350  35.024  49.252  0.00  0.00           H  
ATOM    841  HG1 THR 1  51      44.060  36.809  47.209  0.00  0.00           H  
ATOM    842 HG21 THR 1  51      41.638  37.172  47.862  0.00  0.00           H  
ATOM    843 HG22 THR 1  51      41.425  35.486  47.782  0.00  0.00           H  
ATOM    844 HG23 THR 1  51      41.196  36.431  49.305  0.00  0.00           H  
ATOM    845  N   GLU 1  52      45.460  35.798  51.004  0.00  0.00           N  
ATOM    846  CA  GLU 1  52      46.596  35.716  51.902  0.00  0.00           C  
ATOM    847  C   GLU 1  52      47.953  35.549  51.193  0.00  0.00           C  
ATOM    848  O   GLU 1  52      48.928  36.190  51.522  0.00  0.00           O  
ATOM    849  CB  GLU 1  52      46.454  34.525  52.946  0.00  0.00           C  
ATOM    850  CG  GLU 1  52      47.731  34.347  53.744  0.00  0.00           C  
ATOM    851  CD  GLU 1  52      47.680  33.386  54.903  0.00  0.00           C  
ATOM    852  OE1 GLU 1  52      46.656  32.574  55.012  0.00  0.00           O  
ATOM    853  OE2 GLU 1  52      48.657  33.417  55.684  0.00  0.00           O  
ATOM    854  H   GLU 1  52      44.709  35.128  51.086  0.00  0.00           H  
ATOM    855  HA  GLU 1  52      46.628  36.585  52.560  0.00  0.00           H  
ATOM    856  HB2 GLU 1  52      45.664  34.743  53.664  0.00  0.00           H  
ATOM    857  HB3 GLU 1  52      46.100  33.630  52.432  0.00  0.00           H  
ATOM    858  HG2 GLU 1  52      48.514  33.834  53.185  0.00  0.00           H  
ATOM    859  HG3 GLU 1  52      48.083  35.308  54.120  0.00  0.00           H  
ATOM    860  N   TYR 1  53      48.042  34.731  50.058  0.00  0.00           N  
ATOM    861  CA  TYR 1  53      49.269  34.679  49.255  0.00  0.00           C  
ATOM    862  C   TYR 1  53      49.614  35.943  48.545  0.00  0.00           C  
ATOM    863  O   TYR 1  53      50.750  36.350  48.474  0.00  0.00           O  
ATOM    864  CB  TYR 1  53      49.058  33.471  48.228  0.00  0.00           C  
ATOM    865  CG  TYR 1  53      50.168  33.254  47.237  0.00  0.00           C  
ATOM    866  CD1 TYR 1  53      50.037  33.752  45.894  0.00  0.00           C  
ATOM    867  CD2 TYR 1  53      51.365  32.613  47.595  0.00  0.00           C  
ATOM    868  CE1 TYR 1  53      51.143  33.621  45.031  0.00  0.00           C  
ATOM    869  CE2 TYR 1  53      52.482  32.500  46.734  0.00  0.00           C  
ATOM    870  CZ  TYR 1  53      52.324  32.948  45.425  0.00  0.00           C  
ATOM    871  OH  TYR 1  53      53.414  32.868  44.618  0.00  0.00           O  
ATOM    872  H   TYR 1  53      47.256  34.201  49.709  0.00  0.00           H  
ATOM    873  HA  TYR 1  53      50.098  34.384  49.898  0.00  0.00           H  
ATOM    874  HB2 TYR 1  53      49.045  32.543  48.798  0.00  0.00           H  
ATOM    875  HB3 TYR 1  53      48.101  33.623  47.729  0.00  0.00           H  
ATOM    876  HD1 TYR 1  53      49.133  34.294  45.658  0.00  0.00           H  
ATOM    877  HD2 TYR 1  53      51.358  32.220  48.601  0.00  0.00           H  
ATOM    878  HE1 TYR 1  53      51.003  33.953  44.013  0.00  0.00           H  
ATOM    879  HE2 TYR 1  53      53.458  32.251  47.124  0.00  0.00           H  
ATOM    880  HH  TYR 1  53      53.213  33.199  43.740  0.00  0.00           H  
ATOM    881  N   GLU 1  54      48.659  36.679  47.986  0.00  0.00           N  
ATOM    882  CA  GLU 1  54      48.843  37.991  47.385  0.00  0.00           C  
ATOM    883  C   GLU 1  54      49.297  38.973  48.469  0.00  0.00           C  
ATOM    884  O   GLU 1  54      50.264  39.667  48.256  0.00  0.00           O  
ATOM    885  CB  GLU 1  54      47.506  38.493  46.717  0.00  0.00           C  
ATOM    886  CG  GLU 1  54      46.805  37.538  45.717  0.00  0.00           C  
ATOM    887  CD  GLU 1  54      45.386  38.054  45.382  0.00  0.00           C  
ATOM    888  OE1 GLU 1  54      44.583  38.161  46.230  0.00  0.00           O  
ATOM    889  OE2 GLU 1  54      45.134  38.406  44.206  0.00  0.00           O  
ATOM    890  H   GLU 1  54      47.711  36.345  48.079  0.00  0.00           H  
ATOM    891  HA  GLU 1  54      49.510  38.077  46.527  0.00  0.00           H  
ATOM    892  HB2 GLU 1  54      46.826  38.897  47.466  0.00  0.00           H  
ATOM    893  HB3 GLU 1  54      47.679  39.351  46.067  0.00  0.00           H  
ATOM    894  HG2 GLU 1  54      47.421  37.499  44.818  0.00  0.00           H  
ATOM    895  HG3 GLU 1  54      46.718  36.553  46.176  0.00  0.00           H  
ATOM    896  N   MET 1  55      48.750  39.060  49.708  0.00  0.00           N  
ATOM    897  CA  MET 1  55      49.292  39.922  50.819  0.00  0.00           C  
ATOM    898  C   MET 1  55      50.723  39.502  51.103  0.00  0.00           C  
ATOM    899  O   MET 1  55      51.618  40.394  51.156  0.00  0.00           O  
ATOM    900  CB  MET 1  55      48.502  39.813  52.092  0.00  0.00           C  
ATOM    901  CG  MET 1  55      47.071  40.187  52.123  0.00  0.00           C  
ATOM    902  SD  MET 1  55      46.123  39.964  53.644  0.00  0.00           S  
ATOM    903  CE  MET 1  55      46.675  41.398  54.662  0.00  0.00           C  
ATOM    904  H   MET 1  55      48.028  38.426  50.020  0.00  0.00           H  
ATOM    905  HA  MET 1  55      49.326  40.952  50.466  0.00  0.00           H  
ATOM    906  HB2 MET 1  55      48.513  38.775  52.423  0.00  0.00           H  
ATOM    907  HB3 MET 1  55      49.032  40.434  52.814  0.00  0.00           H  
ATOM    908  HG2 MET 1  55      46.932  41.184  51.705  0.00  0.00           H  
ATOM    909  HG3 MET 1  55      46.666  39.389  51.502  0.00  0.00           H  
ATOM    910  HE1 MET 1  55      47.758  41.303  54.740  0.00  0.00           H  
ATOM    911  HE2 MET 1  55      46.664  42.379  54.188  0.00  0.00           H  
ATOM    912  HE3 MET 1  55      46.210  41.533  55.638  0.00  0.00           H  
ATOM    913  N   ARG 1  56      51.131  38.250  51.139  0.00  0.00           N  
ATOM    914  CA  ARG 1  56      52.544  37.851  51.529  0.00  0.00           C  
ATOM    915  C   ARG 1  56      53.480  38.358  50.374  0.00  0.00           C  
ATOM    916  O   ARG 1  56      54.507  38.968  50.676  0.00  0.00           O  
ATOM    917  CB  ARG 1  56      52.706  36.371  51.722  0.00  0.00           C  
ATOM    918  CG  ARG 1  56      51.990  35.829  53.046  0.00  0.00           C  
ATOM    919  CD  ARG 1  56      52.109  34.320  53.149  0.00  0.00           C  
ATOM    920  NE  ARG 1  56      51.550  33.848  54.428  0.00  0.00           N  
ATOM    921  CZ  ARG 1  56      52.109  33.957  55.586  0.00  0.00           C  
ATOM    922  NH1 ARG 1  56      51.368  33.905  56.693  0.00  0.00           N  
ATOM    923  NH2 ARG 1  56      53.388  33.978  55.859  0.00  0.00           N  
ATOM    924  H   ARG 1  56      50.413  37.561  50.968  0.00  0.00           H  
ATOM    925  HA  ARG 1  56      52.835  38.300  52.479  0.00  0.00           H  
ATOM    926  HB2 ARG 1  56      52.265  35.905  50.840  0.00  0.00           H  
ATOM    927  HB3 ARG 1  56      53.744  36.074  51.873  0.00  0.00           H  
ATOM    928  HG2 ARG 1  56      52.419  36.353  53.900  0.00  0.00           H  
ATOM    929  HG3 ARG 1  56      50.942  36.068  52.864  0.00  0.00           H  
ATOM    930  HD2 ARG 1  56      51.589  33.728  52.396  0.00  0.00           H  
ATOM    931  HD3 ARG 1  56      53.153  34.006  53.165  0.00  0.00           H  
ATOM    932  HE  ARG 1  56      50.542  33.793  54.476  0.00  0.00           H  
ATOM    933 HH11 ARG 1  56      51.751  33.797  57.621  0.00  0.00           H  
ATOM    934 HH12 ARG 1  56      50.366  33.909  56.560  0.00  0.00           H  
ATOM    935 HH21 ARG 1  56      53.716  33.862  56.807  0.00  0.00           H  
ATOM    936 HH22 ARG 1  56      54.084  34.084  55.134  0.00  0.00           H  
ATOM    937  N   ASN 1  57      53.024  38.180  49.127  0.00  0.00           N  
ATOM    938  CA  ASN 1  57      53.697  38.657  47.861  0.00  0.00           C  
ATOM    939  C   ASN 1  57      54.038  40.119  47.879  0.00  0.00           C  
ATOM    940  O   ASN 1  57      55.194  40.486  47.629  0.00  0.00           O  
ATOM    941  CB  ASN 1  57      52.865  38.213  46.650  0.00  0.00           C  
ATOM    942  CG  ASN 1  57      53.156  36.837  46.084  0.00  0.00           C  
ATOM    943  OD1 ASN 1  57      53.718  36.675  44.992  0.00  0.00           O  
ATOM    944  ND2 ASN 1  57      52.894  35.758  46.783  0.00  0.00           N  
ATOM    945  H   ASN 1  57      52.108  37.794  48.950  0.00  0.00           H  
ATOM    946  HA  ASN 1  57      54.669  38.168  47.797  0.00  0.00           H  
ATOM    947  HB2 ASN 1  57      51.782  38.244  46.770  0.00  0.00           H  
ATOM    948  HB3 ASN 1  57      53.122  38.807  45.773  0.00  0.00           H  
ATOM    949 HD21 ASN 1  57      53.038  34.900  46.270  0.00  0.00           H  
ATOM    950 HD22 ASN 1  57      52.389  35.854  47.652  0.00  0.00           H  
ATOM    951  N   ALA 1  58      53.029  40.956  48.160  0.00  0.00           N  
ATOM    952  CA  ALA 1  58      53.262  42.350  48.430  0.00  0.00           C  
ATOM    953  C   ALA 1  58      54.321  42.631  49.441  0.00  0.00           C  
ATOM    954  O   ALA 1  58      55.224  43.349  49.164  0.00  0.00           O  
ATOM    955  CB  ALA 1  58      51.878  42.898  48.685  0.00  0.00           C  
ATOM    956  H   ALA 1  58      52.102  40.600  48.349  0.00  0.00           H  
ATOM    957  HA  ALA 1  58      53.643  42.779  47.503  0.00  0.00           H  
ATOM    958  HB1 ALA 1  58      51.136  42.748  47.900  0.00  0.00           H  
ATOM    959  HB2 ALA 1  58      51.507  42.490  49.625  0.00  0.00           H  
ATOM    960  HB3 ALA 1  58      51.872  43.950  48.969  0.00  0.00           H  
ATOM    961  N   VAL 1  59      54.183  42.078  50.704  0.00  0.00           N  
ATOM    962  CA  VAL 1  59      55.076  42.425  51.848  0.00  0.00           C  
ATOM    963  C   VAL 1  59      56.582  42.030  51.585  0.00  0.00           C  
ATOM    964  O   VAL 1  59      57.407  42.791  52.099  0.00  0.00           O  
ATOM    965  CB  VAL 1  59      54.525  41.835  53.178  0.00  0.00           C  
ATOM    966  CG1 VAL 1  59      55.532  41.805  54.279  0.00  0.00           C  
ATOM    967  CG2 VAL 1  59      53.361  42.763  53.652  0.00  0.00           C  
ATOM    968  H   VAL 1  59      53.391  41.573  51.076  0.00  0.00           H  
ATOM    969  HA  VAL 1  59      55.135  43.496  52.040  0.00  0.00           H  
ATOM    970  HB  VAL 1  59      54.046  40.862  53.073  0.00  0.00           H  
ATOM    971 HG11 VAL 1  59      55.957  42.806  54.348  0.00  0.00           H  
ATOM    972 HG12 VAL 1  59      55.056  41.714  55.255  0.00  0.00           H  
ATOM    973 HG13 VAL 1  59      56.257  41.005  54.126  0.00  0.00           H  
ATOM    974 HG21 VAL 1  59      53.725  43.734  53.989  0.00  0.00           H  
ATOM    975 HG22 VAL 1  59      52.775  43.024  52.771  0.00  0.00           H  
ATOM    976 HG23 VAL 1  59      52.877  42.349  54.536  0.00  0.00           H  
ATOM    977  N   ASP 1  60      56.776  40.917  50.928  0.00  0.00           N  
ATOM    978  CA  ASP 1  60      58.069  40.355  50.637  0.00  0.00           C  
ATOM    979  C   ASP 1  60      58.837  41.341  49.672  0.00  0.00           C  
ATOM    980  O   ASP 1  60      60.034  41.526  49.716  0.00  0.00           O  
ATOM    981  CB  ASP 1  60      57.923  38.973  49.965  0.00  0.00           C  
ATOM    982  CG  ASP 1  60      59.279  38.336  49.661  0.00  0.00           C  
ATOM    983  OD1 ASP 1  60      59.425  37.799  48.557  0.00  0.00           O  
ATOM    984  OD2 ASP 1  60      60.149  38.360  50.637  0.00  0.00           O  
ATOM    985  H   ASP 1  60      55.964  40.369  50.682  0.00  0.00           H  
ATOM    986  HA  ASP 1  60      58.577  40.199  51.589  0.00  0.00           H  
ATOM    987  HB2 ASP 1  60      57.281  38.311  50.546  0.00  0.00           H  
ATOM    988  HB3 ASP 1  60      57.410  39.076  49.009  0.00  0.00           H  
ATOM    989  N   GLU 1  61      58.176  41.742  48.587  0.00  0.00           N  
ATOM    990  CA  GLU 1  61      58.806  42.557  47.536  0.00  0.00           C  
ATOM    991  C   GLU 1  61      59.022  43.934  48.013  0.00  0.00           C  
ATOM    992  O   GLU 1  61      59.897  44.627  47.512  0.00  0.00           O  
ATOM    993  CB  GLU 1  61      57.730  42.437  46.439  0.00  0.00           C  
ATOM    994  CG  GLU 1  61      57.732  41.041  45.651  0.00  0.00           C  
ATOM    995  CD  GLU 1  61      59.062  40.920  44.885  0.00  0.00           C  
ATOM    996  OE1 GLU 1  61      59.514  39.738  44.756  0.00  0.00           O  
ATOM    997  OE2 GLU 1  61      59.541  41.988  44.349  0.00  0.00           O  
ATOM    998  H   GLU 1  61      57.217  41.435  48.510  0.00  0.00           H  
ATOM    999  HA  GLU 1  61      59.765  42.151  47.217  0.00  0.00           H  
ATOM   1000  HB2 GLU 1  61      56.761  42.670  46.880  0.00  0.00           H  
ATOM   1001  HB3 GLU 1  61      57.942  43.252  45.748  0.00  0.00           H  
ATOM   1002  HG2 GLU 1  61      57.761  40.216  46.362  0.00  0.00           H  
ATOM   1003  HG3 GLU 1  61      56.881  41.062  44.971  0.00  0.00           H  
ATOM   1004  N   PHE 1  62      58.108  44.515  48.812  0.00  0.00           N  
ATOM   1005  CA  PHE 1  62      58.353  45.677  49.694  0.00  0.00           C  
ATOM   1006  C   PHE 1  62      59.566  45.457  50.632  0.00  0.00           C  
ATOM   1007  O   PHE 1  62      60.384  46.415  50.738  0.00  0.00           O  
ATOM   1008  CB  PHE 1  62      57.011  46.068  50.352  0.00  0.00           C  
ATOM   1009  CG  PHE 1  62      57.177  46.906  51.564  0.00  0.00           C  
ATOM   1010  CD1 PHE 1  62      57.457  48.253  51.327  0.00  0.00           C  
ATOM   1011  CD2 PHE 1  62      57.162  46.326  52.786  0.00  0.00           C  
ATOM   1012  CE1 PHE 1  62      57.917  48.937  52.476  0.00  0.00           C  
ATOM   1013  CE2 PHE 1  62      57.640  47.038  53.845  0.00  0.00           C  
ATOM   1014  CZ  PHE 1  62      57.948  48.404  53.782  0.00  0.00           C  
ATOM   1015  H   PHE 1  62      57.236  44.045  49.010  0.00  0.00           H  
ATOM   1016  HA  PHE 1  62      58.641  46.477  49.012  0.00  0.00           H  
ATOM   1017  HB2 PHE 1  62      56.518  46.566  49.517  0.00  0.00           H  
ATOM   1018  HB3 PHE 1  62      56.518  45.138  50.634  0.00  0.00           H  
ATOM   1019  HD1 PHE 1  62      57.589  48.777  50.392  0.00  0.00           H  
ATOM   1020  HD2 PHE 1  62      56.862  45.294  52.892  0.00  0.00           H  
ATOM   1021  HE1 PHE 1  62      58.252  49.957  52.359  0.00  0.00           H  
ATOM   1022  HE2 PHE 1  62      57.855  46.647  54.828  0.00  0.00           H  
ATOM   1023  HZ  PHE 1  62      58.366  49.014  54.570  0.00  0.00           H  
ATOM   1024  N   LEU 1  63      59.686  44.336  51.317  0.00  0.00           N  
ATOM   1025  CA  LEU 1  63      60.932  44.004  52.032  0.00  0.00           C  
ATOM   1026  C   LEU 1  63      62.194  43.796  51.206  0.00  0.00           C  
ATOM   1027  O   LEU 1  63      63.313  43.799  51.739  0.00  0.00           O  
ATOM   1028  CB  LEU 1  63      60.628  42.860  52.966  0.00  0.00           C  
ATOM   1029  CG  LEU 1  63      59.735  43.056  54.206  0.00  0.00           C  
ATOM   1030  CD1 LEU 1  63      59.440  41.851  54.996  0.00  0.00           C  
ATOM   1031  CD2 LEU 1  63      60.512  43.930  55.192  0.00  0.00           C  
ATOM   1032  H   LEU 1  63      58.924  43.687  51.448  0.00  0.00           H  
ATOM   1033  HA  LEU 1  63      61.128  44.871  52.662  0.00  0.00           H  
ATOM   1034  HB2 LEU 1  63      60.125  42.130  52.332  0.00  0.00           H  
ATOM   1035  HB3 LEU 1  63      61.540  42.360  53.292  0.00  0.00           H  
ATOM   1036  HG  LEU 1  63      58.816  43.580  53.945  0.00  0.00           H  
ATOM   1037 HD11 LEU 1  63      58.736  41.214  54.460  0.00  0.00           H  
ATOM   1038 HD12 LEU 1  63      60.304  41.186  55.011  0.00  0.00           H  
ATOM   1039 HD13 LEU 1  63      58.980  42.137  55.943  0.00  0.00           H  
ATOM   1040 HD21 LEU 1  63      61.426  43.390  55.440  0.00  0.00           H  
ATOM   1041 HD22 LEU 1  63      60.699  44.866  54.664  0.00  0.00           H  
ATOM   1042 HD23 LEU 1  63      59.951  44.340  56.032  0.00  0.00           H  
ATOM   1043  N   LEU 1  64      62.039  43.509  49.892  0.00  0.00           N  
ATOM   1044  CA  LEU 1  64      63.257  43.469  49.069  0.00  0.00           C  
ATOM   1045  C   LEU 1  64      63.866  44.901  48.765  0.00  0.00           C  
ATOM   1046  O   LEU 1  64      65.026  44.936  48.293  0.00  0.00           O  
ATOM   1047  CB  LEU 1  64      62.727  42.774  47.772  0.00  0.00           C  
ATOM   1048  CG  LEU 1  64      63.987  42.281  46.996  0.00  0.00           C  
ATOM   1049  CD1 LEU 1  64      64.757  41.021  47.666  0.00  0.00           C  
ATOM   1050  CD2 LEU 1  64      63.562  41.914  45.616  0.00  0.00           C  
ATOM   1051  H   LEU 1  64      61.124  43.235  49.566  0.00  0.00           H  
ATOM   1052  HA  LEU 1  64      63.959  42.801  49.569  0.00  0.00           H  
ATOM   1053  HB2 LEU 1  64      62.081  41.939  48.044  0.00  0.00           H  
ATOM   1054  HB3 LEU 1  64      62.141  43.391  47.092  0.00  0.00           H  
ATOM   1055  HG  LEU 1  64      64.816  42.964  46.812  0.00  0.00           H  
ATOM   1056 HD11 LEU 1  64      65.424  40.554  46.943  0.00  0.00           H  
ATOM   1057 HD12 LEU 1  64      65.397  41.261  48.515  0.00  0.00           H  
ATOM   1058 HD13 LEU 1  64      64.013  40.303  48.012  0.00  0.00           H  
ATOM   1059 HD21 LEU 1  64      64.386  41.452  45.073  0.00  0.00           H  
ATOM   1060 HD22 LEU 1  64      62.696  41.252  45.594  0.00  0.00           H  
ATOM   1061 HD23 LEU 1  64      63.177  42.798  45.109  0.00  0.00           H  
ATOM   1062  N   LEU 1  65      63.091  45.983  48.882  0.00  0.00           N  
ATOM   1063  CA  LEU 1  65      63.494  47.408  48.680  0.00  0.00           C  
ATOM   1064  C   LEU 1  65      64.415  48.015  49.742  0.00  0.00           C  
ATOM   1065  O   LEU 1  65      65.026  49.045  49.483  0.00  0.00           O  
ATOM   1066  CB  LEU 1  65      62.241  48.275  48.371  0.00  0.00           C  
ATOM   1067  CG  LEU 1  65      61.293  47.710  47.229  0.00  0.00           C  
ATOM   1068  CD1 LEU 1  65      59.925  48.535  47.175  0.00  0.00           C  
ATOM   1069  CD2 LEU 1  65      62.009  47.825  45.921  0.00  0.00           C  
ATOM   1070  H   LEU 1  65      62.130  45.800  49.133  0.00  0.00           H  
ATOM   1071  HA  LEU 1  65      64.093  47.403  47.769  0.00  0.00           H  
ATOM   1072  HB2 LEU 1  65      61.754  48.330  49.345  0.00  0.00           H  
ATOM   1073  HB3 LEU 1  65      62.643  49.222  48.014  0.00  0.00           H  
ATOM   1074  HG  LEU 1  65      61.033  46.682  47.479  0.00  0.00           H  
ATOM   1075 HD11 LEU 1  65      60.258  49.572  47.157  0.00  0.00           H  
ATOM   1076 HD12 LEU 1  65      59.444  48.305  46.224  0.00  0.00           H  
ATOM   1077 HD13 LEU 1  65      59.287  48.403  48.049  0.00  0.00           H  
ATOM   1078 HD21 LEU 1  65      62.868  47.165  46.038  0.00  0.00           H  
ATOM   1079 HD22 LEU 1  65      61.370  47.604  45.066  0.00  0.00           H  
ATOM   1080 HD23 LEU 1  65      62.333  48.849  45.733  0.00  0.00           H  
ATOM   1081  N   LEU 1  66      64.524  47.421  50.948  0.00  0.00           N  
ATOM   1082  CA  LEU 1  66      65.071  48.090  52.133  0.00  0.00           C  
ATOM   1083  C   LEU 1  66      66.555  47.936  52.376  0.00  0.00           C  
ATOM   1084  O   LEU 1  66      67.113  47.091  53.167  0.00  0.00           O  
ATOM   1085  CB  LEU 1  66      64.169  47.680  53.320  0.00  0.00           C  
ATOM   1086  CG  LEU 1  66      62.608  47.769  53.082  0.00  0.00           C  
ATOM   1087  CD1 LEU 1  66      61.791  47.307  54.234  0.00  0.00           C  
ATOM   1088  CD2 LEU 1  66      62.166  49.162  52.741  0.00  0.00           C  
ATOM   1089  H   LEU 1  66      63.791  46.739  51.079  0.00  0.00           H  
ATOM   1090  HA  LEU 1  66      64.875  49.134  51.888  0.00  0.00           H  
ATOM   1091  HB2 LEU 1  66      64.472  46.719  53.736  0.00  0.00           H  
ATOM   1092  HB3 LEU 1  66      64.326  48.406  54.118  0.00  0.00           H  
ATOM   1093  HG  LEU 1  66      62.451  47.081  52.251  0.00  0.00           H  
ATOM   1094 HD11 LEU 1  66      62.025  47.831  55.161  0.00  0.00           H  
ATOM   1095 HD12 LEU 1  66      60.724  47.318  54.012  0.00  0.00           H  
ATOM   1096 HD13 LEU 1  66      62.038  46.259  54.405  0.00  0.00           H  
ATOM   1097 HD21 LEU 1  66      62.182  49.838  53.596  0.00  0.00           H  
ATOM   1098 HD22 LEU 1  66      62.765  49.663  51.979  0.00  0.00           H  
ATOM   1099 HD23 LEU 1  66      61.109  49.140  52.476  0.00  0.00           H  
ATOM   1100  N   ASP 1  67      67.205  48.680  51.489  0.00  0.00           N  
ATOM   1101  CA  ASP 1  67      68.656  48.865  51.372  0.00  0.00           C  
ATOM   1102  C   ASP 1  67      69.072  49.976  52.444  0.00  0.00           C  
ATOM   1103  O   ASP 1  67      68.238  50.615  53.143  0.00  0.00           O  
ATOM   1104  CB  ASP 1  67      69.170  49.169  50.013  0.00  0.00           C  
ATOM   1105  CG  ASP 1  67      69.029  48.177  48.878  0.00  0.00           C  
ATOM   1106  OD1 ASP 1  67      68.496  47.092  49.057  0.00  0.00           O  
ATOM   1107  OD2 ASP 1  67      69.605  48.467  47.807  0.00  0.00           O  
ATOM   1108  H   ASP 1  67      66.556  49.237  50.952  0.00  0.00           H  
ATOM   1109  HA  ASP 1  67      69.078  47.929  51.738  0.00  0.00           H  
ATOM   1110  HB2 ASP 1  67      68.651  50.094  49.761  0.00  0.00           H  
ATOM   1111  HB3 ASP 1  67      70.164  49.616  50.021  0.00  0.00           H  
ATOM   1112  N   LYS 1  68      70.377  50.070  52.773  0.00  0.00           N  
ATOM   1113  CA  LYS 1  68      71.029  50.951  53.823  0.00  0.00           C  
ATOM   1114  C   LYS 1  68      70.540  52.380  53.443  0.00  0.00           C  
ATOM   1115  O   LYS 1  68      70.719  52.711  52.275  0.00  0.00           O  
ATOM   1116  CB  LYS 1  68      72.560  50.817  53.906  0.00  0.00           C  
ATOM   1117  CG  LYS 1  68      73.075  49.445  54.395  0.00  0.00           C  
ATOM   1118  CD  LYS 1  68      74.585  49.272  54.561  0.00  0.00           C  
ATOM   1119  CE  LYS 1  68      75.324  49.308  53.261  0.00  0.00           C  
ATOM   1120  NZ  LYS 1  68      74.984  48.252  52.333  0.00  0.00           N  
ATOM   1121  H   LYS 1  68      70.927  49.517  52.132  0.00  0.00           H  
ATOM   1122  HA  LYS 1  68      70.423  50.746  54.705  0.00  0.00           H  
ATOM   1123  HB2 LYS 1  68      72.972  50.987  52.911  0.00  0.00           H  
ATOM   1124  HB3 LYS 1  68      72.923  51.629  54.535  0.00  0.00           H  
ATOM   1125  HG2 LYS 1  68      72.604  49.302  55.367  0.00  0.00           H  
ATOM   1126  HG3 LYS 1  68      72.672  48.638  53.782  0.00  0.00           H  
ATOM   1127  HD2 LYS 1  68      74.943  50.041  55.246  0.00  0.00           H  
ATOM   1128  HD3 LYS 1  68      74.777  48.281  54.972  0.00  0.00           H  
ATOM   1129  HE2 LYS 1  68      75.030  50.229  52.756  0.00  0.00           H  
ATOM   1130  HE3 LYS 1  68      76.382  49.190  53.495  0.00  0.00           H  
ATOM   1131  HZ1 LYS 1  68      75.215  47.319  52.641  0.00  0.00           H  
ATOM   1132  HZ2 LYS 1  68      74.001  48.134  52.130  0.00  0.00           H  
ATOM   1133  HZ3 LYS 1  68      75.464  48.325  51.447  0.00  0.00           H  
ATOM   1134  N   GLY 1  69      69.937  53.045  54.394  0.00  0.00           N  
ATOM   1135  CA  GLY 1  69      69.487  54.429  54.381  0.00  0.00           C  
ATOM   1136  C   GLY 1  69      68.177  54.590  53.595  0.00  0.00           C  
ATOM   1137  O   GLY 1  69      67.710  55.710  53.607  0.00  0.00           O  
ATOM   1138  H   GLY 1  69      70.071  52.653  55.316  0.00  0.00           H  
ATOM   1139  HA2 GLY 1  69      69.468  54.827  55.395  0.00  0.00           H  
ATOM   1140  HA3 GLY 1  69      70.266  54.944  53.818  0.00  0.00           H  
ATOM   1141  N   VAL 1  70      67.499  53.550  53.121  0.00  0.00           N  
ATOM   1142  CA  VAL 1  70      66.169  53.720  52.590  0.00  0.00           C  
ATOM   1143  C   VAL 1  70      65.111  53.914  53.679  0.00  0.00           C  
ATOM   1144  O   VAL 1  70      65.291  53.614  54.834  0.00  0.00           O  
ATOM   1145  CB  VAL 1  70      65.827  52.474  51.755  0.00  0.00           C  
ATOM   1146  CG1 VAL 1  70      64.398  52.324  51.321  0.00  0.00           C  
ATOM   1147  CG2 VAL 1  70      66.762  52.508  50.426  0.00  0.00           C  
ATOM   1148  H   VAL 1  70      67.920  52.632  53.082  0.00  0.00           H  
ATOM   1149  HA  VAL 1  70      66.031  54.577  51.930  0.00  0.00           H  
ATOM   1150  HB  VAL 1  70      66.103  51.572  52.302  0.00  0.00           H  
ATOM   1151 HG11 VAL 1  70      63.617  52.384  52.079  0.00  0.00           H  
ATOM   1152 HG12 VAL 1  70      64.105  53.114  50.628  0.00  0.00           H  
ATOM   1153 HG13 VAL 1  70      64.238  51.368  50.822  0.00  0.00           H  
ATOM   1154 HG21 VAL 1  70      66.140  52.931  49.637  0.00  0.00           H  
ATOM   1155 HG22 VAL 1  70      67.725  52.972  50.637  0.00  0.00           H  
ATOM   1156 HG23 VAL 1  70      67.011  51.457  50.277  0.00  0.00           H  
ATOM   1157  N   TYR 1  71      64.040  54.741  53.434  0.00  0.00           N  
ATOM   1158  CA  TYR 1  71      62.989  55.055  54.391  0.00  0.00           C  
ATOM   1159  C   TYR 1  71      61.712  54.319  53.979  0.00  0.00           C  
ATOM   1160  O   TYR 1  71      60.865  54.826  53.270  0.00  0.00           O  
ATOM   1161  CB  TYR 1  71      62.678  56.547  54.337  0.00  0.00           C  
ATOM   1162  CG  TYR 1  71      63.648  57.478  54.984  0.00  0.00           C  
ATOM   1163  CD1 TYR 1  71      64.979  57.118  55.231  0.00  0.00           C  
ATOM   1164  CD2 TYR 1  71      63.201  58.667  55.406  0.00  0.00           C  
ATOM   1165  CE1 TYR 1  71      65.884  58.039  55.854  0.00  0.00           C  
ATOM   1166  CE2 TYR 1  71      64.024  59.628  56.027  0.00  0.00           C  
ATOM   1167  CZ  TYR 1  71      65.362  59.263  56.236  0.00  0.00           C  
ATOM   1168  OH  TYR 1  71      66.266  60.163  56.831  0.00  0.00           O  
ATOM   1169  H   TYR 1  71      64.018  55.295  52.590  0.00  0.00           H  
ATOM   1170  HA  TYR 1  71      63.150  54.744  55.424  0.00  0.00           H  
ATOM   1171  HB2 TYR 1  71      62.518  56.942  53.334  0.00  0.00           H  
ATOM   1172  HB3 TYR 1  71      61.704  56.804  54.754  0.00  0.00           H  
ATOM   1173  HD1 TYR 1  71      65.454  56.217  54.872  0.00  0.00           H  
ATOM   1174  HD2 TYR 1  71      62.189  58.970  55.181  0.00  0.00           H  
ATOM   1175  HE1 TYR 1  71      66.917  57.841  56.099  0.00  0.00           H  
ATOM   1176  HE2 TYR 1  71      63.676  60.612  56.304  0.00  0.00           H  
ATOM   1177  HH  TYR 1  71      65.823  60.978  57.076  0.00  0.00           H  
ATOM   1178  N   GLY 1  72      61.455  53.023  54.412  0.00  0.00           N  
ATOM   1179  CA  GLY 1  72      60.243  52.265  54.125  0.00  0.00           C  
ATOM   1180  C   GLY 1  72      58.992  52.732  54.816  0.00  0.00           C  
ATOM   1181  O   GLY 1  72      58.991  53.197  55.969  0.00  0.00           O  
ATOM   1182  H   GLY 1  72      62.097  52.636  55.090  0.00  0.00           H  
ATOM   1183  HA2 GLY 1  72      60.126  52.208  53.043  0.00  0.00           H  
ATOM   1184  HA3 GLY 1  72      60.396  51.202  54.309  0.00  0.00           H  
ATOM   1185  N   LEU 1  73      57.768  52.541  54.226  0.00  0.00           N  
ATOM   1186  CA  LEU 1  73      56.402  52.756  54.851  0.00  0.00           C  
ATOM   1187  C   LEU 1  73      55.460  51.573  54.343  0.00  0.00           C  
ATOM   1188  O   LEU 1  73      55.322  51.313  53.126  0.00  0.00           O  
ATOM   1189  CB  LEU 1  73      55.876  54.174  54.604  0.00  0.00           C  
ATOM   1190  CG  LEU 1  73      54.625  54.466  55.421  0.00  0.00           C  
ATOM   1191  CD1 LEU 1  73      54.460  55.979  55.770  0.00  0.00           C  
ATOM   1192  CD2 LEU 1  73      53.317  54.007  54.798  0.00  0.00           C  
ATOM   1193  H   LEU 1  73      57.885  51.934  53.427  0.00  0.00           H  
ATOM   1194  HA  LEU 1  73      56.590  52.593  55.912  0.00  0.00           H  
ATOM   1195  HB2 LEU 1  73      56.642  54.892  54.897  0.00  0.00           H  
ATOM   1196  HB3 LEU 1  73      55.658  54.344  53.550  0.00  0.00           H  
ATOM   1197  HG  LEU 1  73      54.635  54.004  56.408  0.00  0.00           H  
ATOM   1198 HD11 LEU 1  73      54.641  56.542  54.854  0.00  0.00           H  
ATOM   1199 HD12 LEU 1  73      53.421  56.192  56.020  0.00  0.00           H  
ATOM   1200 HD13 LEU 1  73      55.095  56.085  56.650  0.00  0.00           H  
ATOM   1201 HD21 LEU 1  73      52.491  54.274  55.458  0.00  0.00           H  
ATOM   1202 HD22 LEU 1  73      53.188  54.509  53.839  0.00  0.00           H  
ATOM   1203 HD23 LEU 1  73      53.227  52.932  54.645  0.00  0.00           H  
ATOM   1204  N   LEU 1  74      54.854  50.854  55.341  0.00  0.00           N  
ATOM   1205  CA  LEU 1  74      53.782  49.924  55.093  0.00  0.00           C  
ATOM   1206  C   LEU 1  74      52.519  50.533  55.720  0.00  0.00           C  
ATOM   1207  O   LEU 1  74      52.555  50.988  56.879  0.00  0.00           O  
ATOM   1208  CB  LEU 1  74      54.330  48.616  55.777  0.00  0.00           C  
ATOM   1209  CG  LEU 1  74      53.746  47.272  55.451  0.00  0.00           C  
ATOM   1210  CD1 LEU 1  74      54.453  46.198  56.223  0.00  0.00           C  
ATOM   1211  CD2 LEU 1  74      52.211  47.282  55.821  0.00  0.00           C  
ATOM   1212  H   LEU 1  74      55.001  51.249  56.259  0.00  0.00           H  
ATOM   1213  HA  LEU 1  74      53.697  49.733  54.023  0.00  0.00           H  
ATOM   1214  HB2 LEU 1  74      55.384  48.530  55.513  0.00  0.00           H  
ATOM   1215  HB3 LEU 1  74      54.178  48.841  56.833  0.00  0.00           H  
ATOM   1216  HG  LEU 1  74      53.703  47.078  54.380  0.00  0.00           H  
ATOM   1217 HD11 LEU 1  74      54.080  45.229  55.892  0.00  0.00           H  
ATOM   1218 HD12 LEU 1  74      55.442  46.082  55.778  0.00  0.00           H  
ATOM   1219 HD13 LEU 1  74      54.573  46.311  57.300  0.00  0.00           H  
ATOM   1220 HD21 LEU 1  74      51.885  46.257  55.996  0.00  0.00           H  
ATOM   1221 HD22 LEU 1  74      52.141  47.705  56.823  0.00  0.00           H  
ATOM   1222 HD23 LEU 1  74      51.629  47.893  55.130  0.00  0.00           H  
ATOM   1223  N   TYR 1  75      51.350  50.382  55.018  0.00  0.00           N  
ATOM   1224  CA  TYR 1  75      50.004  50.781  55.550  0.00  0.00           C  
ATOM   1225  C   TYR 1  75      49.003  49.658  55.379  0.00  0.00           C  
ATOM   1226  O   TYR 1  75      48.987  49.015  54.344  0.00  0.00           O  
ATOM   1227  CB  TYR 1  75      49.528  52.092  55.020  0.00  0.00           C  
ATOM   1228  CG  TYR 1  75      48.115  52.680  55.499  0.00  0.00           C  
ATOM   1229  CD1 TYR 1  75      46.897  52.636  54.656  0.00  0.00           C  
ATOM   1230  CD2 TYR 1  75      47.943  53.143  56.805  0.00  0.00           C  
ATOM   1231  CE1 TYR 1  75      45.706  53.137  55.034  0.00  0.00           C  
ATOM   1232  CE2 TYR 1  75      46.677  53.612  57.286  0.00  0.00           C  
ATOM   1233  CZ  TYR 1  75      45.610  53.648  56.339  0.00  0.00           C  
ATOM   1234  OH  TYR 1  75      44.440  54.285  56.601  0.00  0.00           O  
ATOM   1235  H   TYR 1  75      51.447  50.053  54.068  0.00  0.00           H  
ATOM   1236  HA  TYR 1  75      49.992  50.942  56.628  0.00  0.00           H  
ATOM   1237  HB2 TYR 1  75      50.207  52.936  55.140  0.00  0.00           H  
ATOM   1238  HB3 TYR 1  75      49.447  52.122  53.933  0.00  0.00           H  
ATOM   1239  HD1 TYR 1  75      46.996  52.431  53.600  0.00  0.00           H  
ATOM   1240  HD2 TYR 1  75      48.797  53.310  57.445  0.00  0.00           H  
ATOM   1241  HE1 TYR 1  75      44.926  53.193  54.289  0.00  0.00           H  
ATOM   1242  HE2 TYR 1  75      46.543  54.104  58.239  0.00  0.00           H  
ATOM   1243  HH  TYR 1  75      44.185  54.338  57.524  0.00  0.00           H  
ATOM   1244  N   TYR 1  76      48.057  49.516  56.359  0.00  0.00           N  
ATOM   1245  CA  TYR 1  76      46.852  48.625  56.200  0.00  0.00           C  
ATOM   1246  C   TYR 1  76      45.575  49.331  56.724  0.00  0.00           C  
ATOM   1247  O   TYR 1  76      45.545  49.906  57.793  0.00  0.00           O  
ATOM   1248  CB  TYR 1  76      47.170  47.335  56.869  0.00  0.00           C  
ATOM   1249  CG  TYR 1  76      45.992  46.309  56.952  0.00  0.00           C  
ATOM   1250  CD1 TYR 1  76      45.678  45.476  55.851  0.00  0.00           C  
ATOM   1251  CD2 TYR 1  76      45.218  46.236  58.076  0.00  0.00           C  
ATOM   1252  CE1 TYR 1  76      44.529  44.658  55.908  0.00  0.00           C  
ATOM   1253  CE2 TYR 1  76      44.058  45.383  58.149  0.00  0.00           C  
ATOM   1254  CZ  TYR 1  76      43.660  44.664  57.045  0.00  0.00           C  
ATOM   1255  OH  TYR 1  76      42.611  43.813  57.176  0.00  0.00           O  
ATOM   1256  H   TYR 1  76      47.993  50.129  57.159  0.00  0.00           H  
ATOM   1257  HA  TYR 1  76      46.664  48.521  55.132  0.00  0.00           H  
ATOM   1258  HB2 TYR 1  76      47.950  46.881  56.257  0.00  0.00           H  
ATOM   1259  HB3 TYR 1  76      47.533  47.566  57.871  0.00  0.00           H  
ATOM   1260  HD1 TYR 1  76      46.339  45.519  54.998  0.00  0.00           H  
ATOM   1261  HD2 TYR 1  76      45.428  46.971  58.838  0.00  0.00           H  
ATOM   1262  HE1 TYR 1  76      44.109  44.070  55.105  0.00  0.00           H  
ATOM   1263  HE2 TYR 1  76      43.463  45.328  59.049  0.00  0.00           H  
ATOM   1264  HH  TYR 1  76      42.303  43.896  58.081  0.00  0.00           H  
ATOM   1265  N   ALA 1  77      44.411  49.100  55.993  0.00  0.00           N  
ATOM   1266  CA  ALA 1  77      43.075  49.433  56.522  0.00  0.00           C  
ATOM   1267  C   ALA 1  77      42.084  48.330  56.184  0.00  0.00           C  
ATOM   1268  O   ALA 1  77      42.074  47.915  55.038  0.00  0.00           O  
ATOM   1269  CB  ALA 1  77      42.649  50.835  55.896  0.00  0.00           C  
ATOM   1270  H   ALA 1  77      44.571  48.447  55.239  0.00  0.00           H  
ATOM   1271  HA  ALA 1  77      43.091  49.559  57.605  0.00  0.00           H  
ATOM   1272  HB1 ALA 1  77      42.828  50.897  54.823  0.00  0.00           H  
ATOM   1273  HB2 ALA 1  77      41.641  51.214  56.065  0.00  0.00           H  
ATOM   1274  HB3 ALA 1  77      43.296  51.608  56.311  0.00  0.00           H  
ATOM   1275  N   GLY 1  78      41.177  48.009  57.143  0.00  0.00           N  
ATOM   1276  CA  GLY 1  78      40.167  47.008  56.869  0.00  0.00           C  
ATOM   1277  C   GLY 1  78      39.334  46.645  58.097  0.00  0.00           C  
ATOM   1278  O   GLY 1  78      38.872  47.475  58.845  0.00  0.00           O  
ATOM   1279  H   GLY 1  78      41.246  48.370  58.084  0.00  0.00           H  
ATOM   1280  HA2 GLY 1  78      39.403  47.388  56.191  0.00  0.00           H  
ATOM   1281  HA3 GLY 1  78      40.565  46.064  56.499  0.00  0.00           H  
ATOM   1282  N   HIS 1  79      39.299  45.280  58.245  0.00  0.00           N  
ATOM   1283  CA  HIS 1  79      39.113  44.688  59.567  0.00  0.00           C  
ATOM   1284  C   HIS 1  79      40.355  44.125  60.181  0.00  0.00           C  
ATOM   1285  O   HIS 1  79      41.322  43.874  59.472  0.00  0.00           O  
ATOM   1286  CB  HIS 1  79      37.858  43.783  59.480  0.00  0.00           C  
ATOM   1287  CG  HIS 1  79      36.524  44.532  59.213  0.00  0.00           C  
ATOM   1288  ND1 HIS 1  79      35.886  45.492  60.009  0.00  0.00           N  
ATOM   1289  CD2 HIS 1  79      35.721  44.289  58.114  0.00  0.00           C  
ATOM   1290  CE1 HIS 1  79      34.705  45.665  59.419  0.00  0.00           C  
ATOM   1291  NE2 HIS 1  79      34.631  45.058  58.258  0.00  0.00           N  
ATOM   1292  H   HIS 1  79      39.342  44.672  57.440  0.00  0.00           H  
ATOM   1293  HA  HIS 1  79      38.823  45.386  60.353  0.00  0.00           H  
ATOM   1294  HB2 HIS 1  79      37.943  43.089  58.644  0.00  0.00           H  
ATOM   1295  HB3 HIS 1  79      37.820  43.215  60.409  0.00  0.00           H  
ATOM   1296  HD2 HIS 1  79      35.862  43.576  57.315  0.00  0.00           H  
ATOM   1297  HE1 HIS 1  79      33.923  46.329  59.758  0.00  0.00           H  
ATOM   1298  HE2 HIS 1  79      34.002  45.223  57.485  0.00  0.00           H  
ATOM   1299  N   GLY 1  80      40.421  43.901  61.486  0.00  0.00           N  
ATOM   1300  CA  GLY 1  80      41.451  43.235  62.207  0.00  0.00           C  
ATOM   1301  C   GLY 1  80      41.038  42.002  63.130  0.00  0.00           C  
ATOM   1302  O   GLY 1  80      39.853  41.797  63.418  0.00  0.00           O  
ATOM   1303  H   GLY 1  80      39.599  44.201  61.990  0.00  0.00           H  
ATOM   1304  HA2 GLY 1  80      42.291  43.050  61.538  0.00  0.00           H  
ATOM   1305  HA3 GLY 1  80      42.011  43.866  62.897  0.00  0.00           H  
ATOM   1306  N   TYR 1  81      42.060  41.255  63.495  0.00  0.00           N  
ATOM   1307  CA  TYR 1  81      41.886  40.124  64.420  0.00  0.00           C  
ATOM   1308  C   TYR 1  81      43.027  40.153  65.449  0.00  0.00           C  
ATOM   1309  O   TYR 1  81      44.091  40.750  65.171  0.00  0.00           O  
ATOM   1310  CB  TYR 1  81      41.673  38.795  63.670  0.00  0.00           C  
ATOM   1311  CG  TYR 1  81      41.488  37.524  64.461  0.00  0.00           C  
ATOM   1312  CD1 TYR 1  81      42.177  36.335  64.211  0.00  0.00           C  
ATOM   1313  CD2 TYR 1  81      40.425  37.562  65.374  0.00  0.00           C  
ATOM   1314  CE1 TYR 1  81      41.799  35.155  64.993  0.00  0.00           C  
ATOM   1315  CE2 TYR 1  81      40.024  36.408  66.082  0.00  0.00           C  
ATOM   1316  CZ  TYR 1  81      40.668  35.171  65.822  0.00  0.00           C  
ATOM   1317  OH  TYR 1  81      40.204  34.115  66.423  0.00  0.00           O  
ATOM   1318  H   TYR 1  81      43.016  41.312  63.176  0.00  0.00           H  
ATOM   1319  HA  TYR 1  81      40.955  40.327  64.948  0.00  0.00           H  
ATOM   1320  HB2 TYR 1  81      40.773  38.905  63.066  0.00  0.00           H  
ATOM   1321  HB3 TYR 1  81      42.478  38.647  62.950  0.00  0.00           H  
ATOM   1322  HD1 TYR 1  81      42.866  36.328  63.379  0.00  0.00           H  
ATOM   1323  HD2 TYR 1  81      39.904  38.495  65.528  0.00  0.00           H  
ATOM   1324  HE1 TYR 1  81      42.345  34.253  64.758  0.00  0.00           H  
ATOM   1325  HE2 TYR 1  81      39.169  36.410  66.741  0.00  0.00           H  
ATOM   1326  HH  TYR 1  81      40.724  33.361  66.134  0.00  0.00           H  
ATOM   1327  N   GLU 1  82      42.870  39.470  66.592  0.00  0.00           N  
ATOM   1328  CA  GLU 1  82      43.776  39.417  67.731  0.00  0.00           C  
ATOM   1329  C   GLU 1  82      43.728  37.910  68.270  0.00  0.00           C  
ATOM   1330  O   GLU 1  82      42.608  37.351  68.500  0.00  0.00           O  
ATOM   1331  CB  GLU 1  82      43.315  40.368  68.817  0.00  0.00           C  
ATOM   1332  CG  GLU 1  82      43.608  41.866  68.576  0.00  0.00           C  
ATOM   1333  CD  GLU 1  82      45.019  42.346  68.499  0.00  0.00           C  
ATOM   1334  OE1 GLU 1  82      45.374  43.201  67.693  0.00  0.00           O  
ATOM   1335  OE2 GLU 1  82      45.809  41.824  69.314  0.00  0.00           O  
ATOM   1336  H   GLU 1  82      42.016  38.944  66.708  0.00  0.00           H  
ATOM   1337  HA  GLU 1  82      44.760  39.776  67.428  0.00  0.00           H  
ATOM   1338  HB2 GLU 1  82      42.254  40.169  68.973  0.00  0.00           H  
ATOM   1339  HB3 GLU 1  82      43.937  40.153  69.686  0.00  0.00           H  
ATOM   1340  HG2 GLU 1  82      42.884  42.097  67.795  0.00  0.00           H  
ATOM   1341  HG3 GLU 1  82      43.184  42.367  69.446  0.00  0.00           H  
ATOM   1342  N   ASN 1  83      44.847  37.220  68.262  0.00  0.00           N  
ATOM   1343  CA  ASN 1  83      45.042  35.873  68.891  0.00  0.00           C  
ATOM   1344  C   ASN 1  83      46.381  35.847  69.637  0.00  0.00           C  
ATOM   1345  O   ASN 1  83      47.298  36.653  69.217  0.00  0.00           O  
ATOM   1346  CB  ASN 1  83      44.900  34.804  67.771  0.00  0.00           C  
ATOM   1347  CG  ASN 1  83      44.439  33.451  68.321  0.00  0.00           C  
ATOM   1348  OD1 ASN 1  83      44.457  33.156  69.502  0.00  0.00           O  
ATOM   1349  ND2 ASN 1  83      44.240  32.598  67.368  0.00  0.00           N  
ATOM   1350  H   ASN 1  83      45.676  37.789  68.170  0.00  0.00           H  
ATOM   1351  HA  ASN 1  83      44.335  35.704  69.704  0.00  0.00           H  
ATOM   1352  HB2 ASN 1  83      44.116  35.144  67.095  0.00  0.00           H  
ATOM   1353  HB3 ASN 1  83      45.832  34.600  67.243  0.00  0.00           H  
ATOM   1354 HD21 ASN 1  83      44.046  31.614  67.489  0.00  0.00           H  
ATOM   1355 HD22 ASN 1  83      44.430  32.919  66.429  0.00  0.00           H  
ATOM   1356  N   PHE 1  84      46.741  34.891  70.423  0.00  0.00           N  
ATOM   1357  CA  PHE 1  84      48.095  34.730  70.959  0.00  0.00           C  
ATOM   1358  C   PHE 1  84      48.645  35.964  71.707  0.00  0.00           C  
ATOM   1359  O   PHE 1  84      49.880  36.059  71.961  0.00  0.00           O  
ATOM   1360  CB  PHE 1  84      49.011  34.250  69.851  0.00  0.00           C  
ATOM   1361  CG  PHE 1  84      48.671  32.984  69.127  0.00  0.00           C  
ATOM   1362  CD1 PHE 1  84      47.967  33.077  67.954  0.00  0.00           C  
ATOM   1363  CD2 PHE 1  84      49.142  31.704  69.660  0.00  0.00           C  
ATOM   1364  CE1 PHE 1  84      47.629  31.987  67.310  0.00  0.00           C  
ATOM   1365  CE2 PHE 1  84      48.695  30.604  68.998  0.00  0.00           C  
ATOM   1366  CZ  PHE 1  84      47.991  30.713  67.797  0.00  0.00           C  
ATOM   1367  H   PHE 1  84      46.065  34.234  70.785  0.00  0.00           H  
ATOM   1368  HA  PHE 1  84      48.107  33.946  71.716  0.00  0.00           H  
ATOM   1369  HB2 PHE 1  84      49.320  34.960  69.084  0.00  0.00           H  
ATOM   1370  HB3 PHE 1  84      49.998  34.132  70.300  0.00  0.00           H  
ATOM   1371  HD1 PHE 1  84      47.774  34.082  67.609  0.00  0.00           H  
ATOM   1372  HD2 PHE 1  84      49.691  31.670  70.589  0.00  0.00           H  
ATOM   1373  HE1 PHE 1  84      47.054  31.997  66.396  0.00  0.00           H  
ATOM   1374  HE2 PHE 1  84      48.827  29.611  69.400  0.00  0.00           H  
ATOM   1375  HZ  PHE 1  84      47.675  29.798  67.318  0.00  0.00           H  
ATOM   1376  N   GLY 1  85      47.847  37.013  71.950  0.00  0.00           N  
ATOM   1377  CA  GLY 1  85      48.357  38.285  72.450  0.00  0.00           C  
ATOM   1378  C   GLY 1  85      48.938  39.267  71.345  0.00  0.00           C  
ATOM   1379  O   GLY 1  85      49.636  40.237  71.748  0.00  0.00           O  
ATOM   1380  H   GLY 1  85      46.842  37.030  71.854  0.00  0.00           H  
ATOM   1381  HA2 GLY 1  85      47.557  38.820  72.963  0.00  0.00           H  
ATOM   1382  HA3 GLY 1  85      49.222  38.091  73.084  0.00  0.00           H  
ATOM   1383  N   ASN 1  86      48.681  38.978  70.114  0.00  0.00           N  
ATOM   1384  CA  ASN 1  86      49.200  39.681  68.933  0.00  0.00           C  
ATOM   1385  C   ASN 1  86      48.198  39.990  67.920  0.00  0.00           C  
ATOM   1386  O   ASN 1  86      47.122  39.339  67.789  0.00  0.00           O  
ATOM   1387  CB  ASN 1  86      50.308  38.760  68.316  0.00  0.00           C  
ATOM   1388  CG  ASN 1  86      51.514  38.418  69.187  0.00  0.00           C  
ATOM   1389  OD1 ASN 1  86      52.001  37.266  68.997  0.00  0.00           O  
ATOM   1390  ND2 ASN 1  86      51.953  39.178  70.192  0.00  0.00           N  
ATOM   1391  H   ASN 1  86      48.149  38.137  69.940  0.00  0.00           H  
ATOM   1392  HA  ASN 1  86      49.718  40.570  69.295  0.00  0.00           H  
ATOM   1393  HB2 ASN 1  86      49.787  37.981  67.760  0.00  0.00           H  
ATOM   1394  HB3 ASN 1  86      50.767  39.360  67.530  0.00  0.00           H  
ATOM   1395 HD21 ASN 1  86      52.654  38.750  70.779  0.00  0.00           H  
ATOM   1396 HD22 ASN 1  86      51.532  40.092  70.278  0.00  0.00           H  
ATOM   1397  N   SER 1  87      48.440  41.129  67.158  0.00  0.00           N  
ATOM   1398  CA  SER 1  87      47.591  41.604  66.111  0.00  0.00           C  
ATOM   1399  C   SER 1  87      47.802  40.996  64.659  0.00  0.00           C  
ATOM   1400  O   SER 1  87      48.862  40.470  64.331  0.00  0.00           O  
ATOM   1401  CB  SER 1  87      47.885  43.085  65.934  0.00  0.00           C  
ATOM   1402  OG  SER 1  87      47.812  43.731  67.174  0.00  0.00           O  
ATOM   1403  H   SER 1  87      49.412  41.401  67.113  0.00  0.00           H  
ATOM   1404  HA  SER 1  87      46.552  41.455  66.406  0.00  0.00           H  
ATOM   1405  HB2 SER 1  87      48.928  43.203  65.642  0.00  0.00           H  
ATOM   1406  HB3 SER 1  87      47.132  43.515  65.274  0.00  0.00           H  
ATOM   1407  HG  SER 1  87      46.933  43.474  67.464  0.00  0.00           H  
ATOM   1408  N   PHE 1  88      46.667  40.932  63.931  0.00  0.00           N  
ATOM   1409  CA  PHE 1  88      46.471  40.259  62.651  0.00  0.00           C  
ATOM   1410  C   PHE 1  88      45.904  41.253  61.613  0.00  0.00           C  
ATOM   1411  O   PHE 1  88      45.046  42.003  61.975  0.00  0.00           O  
ATOM   1412  CB  PHE 1  88      45.711  38.899  62.900  0.00  0.00           C  
ATOM   1413  CG  PHE 1  88      46.644  37.777  63.332  0.00  0.00           C  
ATOM   1414  CD1 PHE 1  88      46.909  37.691  64.672  0.00  0.00           C  
ATOM   1415  CD2 PHE 1  88      47.066  36.780  62.441  0.00  0.00           C  
ATOM   1416  CE1 PHE 1  88      47.580  36.604  65.179  0.00  0.00           C  
ATOM   1417  CE2 PHE 1  88      47.853  35.754  62.913  0.00  0.00           C  
ATOM   1418  CZ  PHE 1  88      48.207  35.693  64.300  0.00  0.00           C  
ATOM   1419  H   PHE 1  88      45.889  41.477  64.275  0.00  0.00           H  
ATOM   1420  HA  PHE 1  88      47.501  40.024  62.383  0.00  0.00           H  
ATOM   1421  HB2 PHE 1  88      44.944  39.094  63.649  0.00  0.00           H  
ATOM   1422  HB3 PHE 1  88      45.201  38.556  62.000  0.00  0.00           H  
ATOM   1423  HD1 PHE 1  88      46.428  38.371  65.359  0.00  0.00           H  
ATOM   1424  HD2 PHE 1  88      46.781  36.932  61.410  0.00  0.00           H  
ATOM   1425  HE1 PHE 1  88      47.744  36.477  66.239  0.00  0.00           H  
ATOM   1426  HE2 PHE 1  88      48.199  35.015  62.205  0.00  0.00           H  
ATOM   1427  HZ  PHE 1  88      48.766  34.881  64.741  0.00  0.00           H  
ATOM   1428  N   MET 1  89      46.522  41.217  60.463  0.00  0.00           N  
ATOM   1429  CA  MET 1  89      45.942  41.800  59.257  0.00  0.00           C  
ATOM   1430  C   MET 1  89      45.150  40.729  58.380  0.00  0.00           C  
ATOM   1431  O   MET 1  89      45.558  39.615  58.472  0.00  0.00           O  
ATOM   1432  CB  MET 1  89      47.055  42.390  58.359  0.00  0.00           C  
ATOM   1433  CG  MET 1  89      47.845  43.609  58.918  0.00  0.00           C  
ATOM   1434  SD  MET 1  89      49.533  43.762  58.249  0.00  0.00           S  
ATOM   1435  CE  MET 1  89      49.214  43.988  56.536  0.00  0.00           C  
ATOM   1436  H   MET 1  89      47.190  40.466  60.364  0.00  0.00           H  
ATOM   1437  HA  MET 1  89      45.265  42.631  59.455  0.00  0.00           H  
ATOM   1438  HB2 MET 1  89      47.744  41.558  58.210  0.00  0.00           H  
ATOM   1439  HB3 MET 1  89      46.641  42.675  57.392  0.00  0.00           H  
ATOM   1440  HG2 MET 1  89      47.242  44.514  58.839  0.00  0.00           H  
ATOM   1441  HG3 MET 1  89      47.944  43.412  59.986  0.00  0.00           H  
ATOM   1442  HE1 MET 1  89      50.113  43.759  55.964  0.00  0.00           H  
ATOM   1443  HE2 MET 1  89      48.583  43.167  56.196  0.00  0.00           H  
ATOM   1444  HE3 MET 1  89      48.786  44.970  56.331  0.00  0.00           H  
ATOM   1445  N   VAL 1  90      43.942  41.153  57.802  0.00  0.00           N  
ATOM   1446  CA  VAL 1  90      42.851  40.156  57.469  0.00  0.00           C  
ATOM   1447  C   VAL 1  90      42.617  40.223  55.996  0.00  0.00           C  
ATOM   1448  O   VAL 1  90      42.082  41.257  55.477  0.00  0.00           O  
ATOM   1449  CB  VAL 1  90      41.585  40.522  58.271  0.00  0.00           C  
ATOM   1450  CG1 VAL 1  90      40.469  39.513  58.093  0.00  0.00           C  
ATOM   1451  CG2 VAL 1  90      41.840  40.524  59.813  0.00  0.00           C  
ATOM   1452  H   VAL 1  90      43.747  42.115  57.562  0.00  0.00           H  
ATOM   1453  HA  VAL 1  90      43.085  39.167  57.862  0.00  0.00           H  
ATOM   1454  HB  VAL 1  90      41.182  41.436  57.836  0.00  0.00           H  
ATOM   1455 HG11 VAL 1  90      40.384  39.427  57.010  0.00  0.00           H  
ATOM   1456 HG12 VAL 1  90      40.669  38.544  58.551  0.00  0.00           H  
ATOM   1457 HG13 VAL 1  90      39.541  40.013  58.371  0.00  0.00           H  
ATOM   1458 HG21 VAL 1  90      42.242  39.580  60.183  0.00  0.00           H  
ATOM   1459 HG22 VAL 1  90      42.468  41.361  60.118  0.00  0.00           H  
ATOM   1460 HG23 VAL 1  90      40.880  40.607  60.323  0.00  0.00           H  
ATOM   1461  N   PRO 1  91      42.994  39.126  55.271  0.00  0.00           N  
ATOM   1462  CA  PRO 1  91      42.736  38.901  53.859  0.00  0.00           C  
ATOM   1463  C   PRO 1  91      41.273  38.986  53.643  0.00  0.00           C  
ATOM   1464  O   PRO 1  91      40.454  38.521  54.535  0.00  0.00           O  
ATOM   1465  CB  PRO 1  91      43.494  37.589  53.459  0.00  0.00           C  
ATOM   1466  CG  PRO 1  91      44.311  37.236  54.637  0.00  0.00           C  
ATOM   1467  CD  PRO 1  91      43.769  38.062  55.783  0.00  0.00           C  
ATOM   1468  HA  PRO 1  91      43.298  39.667  53.324  0.00  0.00           H  
ATOM   1469  HB2 PRO 1  91      42.669  36.899  53.282  0.00  0.00           H  
ATOM   1470  HB3 PRO 1  91      44.145  37.730  52.597  0.00  0.00           H  
ATOM   1471  HG2 PRO 1  91      44.107  36.175  54.776  0.00  0.00           H  
ATOM   1472  HG3 PRO 1  91      45.381  37.443  54.650  0.00  0.00           H  
ATOM   1473  HD2 PRO 1  91      44.639  38.477  56.292  0.00  0.00           H  
ATOM   1474  HD3 PRO 1  91      43.292  37.481  56.571  0.00  0.00           H  
ATOM   1475  N   VAL 1  92      40.788  39.475  52.483  0.00  0.00           N  
ATOM   1476  CA  VAL 1  92      39.304  39.595  52.262  0.00  0.00           C  
ATOM   1477  C   VAL 1  92      38.469  38.275  52.224  0.00  0.00           C  
ATOM   1478  O   VAL 1  92      37.235  38.262  52.452  0.00  0.00           O  
ATOM   1479  CB  VAL 1  92      38.964  40.332  51.024  0.00  0.00           C  
ATOM   1480  CG1 VAL 1  92      39.186  41.903  51.124  0.00  0.00           C  
ATOM   1481  CG2 VAL 1  92      39.860  40.076  49.763  0.00  0.00           C  
ATOM   1482  H   VAL 1  92      41.397  39.656  51.698  0.00  0.00           H  
ATOM   1483  HA  VAL 1  92      38.928  40.157  53.117  0.00  0.00           H  
ATOM   1484  HB  VAL 1  92      37.917  40.133  50.791  0.00  0.00           H  
ATOM   1485 HG11 VAL 1  92      38.662  42.356  50.282  0.00  0.00           H  
ATOM   1486 HG12 VAL 1  92      38.669  42.249  52.019  0.00  0.00           H  
ATOM   1487 HG13 VAL 1  92      40.235  42.198  51.094  0.00  0.00           H  
ATOM   1488 HG21 VAL 1  92      39.851  39.056  49.377  0.00  0.00           H  
ATOM   1489 HG22 VAL 1  92      39.329  40.537  48.931  0.00  0.00           H  
ATOM   1490 HG23 VAL 1  92      40.834  40.562  49.820  0.00  0.00           H  
ATOM   1491  N   ASP 1  93      39.165  37.117  52.184  0.00  0.00           N  
ATOM   1492  CA  ASP 1  93      38.515  35.832  52.161  0.00  0.00           C  
ATOM   1493  C   ASP 1  93      38.817  35.083  53.497  0.00  0.00           C  
ATOM   1494  O   ASP 1  93      38.428  33.962  53.513  0.00  0.00           O  
ATOM   1495  CB  ASP 1  93      38.870  34.981  50.931  0.00  0.00           C  
ATOM   1496  CG  ASP 1  93      40.263  34.320  50.992  0.00  0.00           C  
ATOM   1497  OD1 ASP 1  93      41.280  34.960  51.496  0.00  0.00           O  
ATOM   1498  OD2 ASP 1  93      40.371  33.129  50.461  0.00  0.00           O  
ATOM   1499  H   ASP 1  93      40.169  37.214  52.121  0.00  0.00           H  
ATOM   1500  HA  ASP 1  93      37.443  36.013  52.083  0.00  0.00           H  
ATOM   1501  HB2 ASP 1  93      38.079  34.234  50.866  0.00  0.00           H  
ATOM   1502  HB3 ASP 1  93      38.761  35.555  50.011  0.00  0.00           H  
ATOM   1503  N   ALA 1  94      39.438  35.642  54.501  0.00  0.00           N  
ATOM   1504  CA  ALA 1  94      39.457  35.153  55.868  0.00  0.00           C  
ATOM   1505  C   ALA 1  94      38.096  34.759  56.406  0.00  0.00           C  
ATOM   1506  O   ALA 1  94      37.129  35.458  56.159  0.00  0.00           O  
ATOM   1507  CB  ALA 1  94      39.958  36.249  56.716  0.00  0.00           C  
ATOM   1508  H   ALA 1  94      39.658  36.624  54.407  0.00  0.00           H  
ATOM   1509  HA  ALA 1  94      40.173  34.331  55.865  0.00  0.00           H  
ATOM   1510  HB1 ALA 1  94      39.448  37.212  56.674  0.00  0.00           H  
ATOM   1511  HB2 ALA 1  94      40.097  35.906  57.741  0.00  0.00           H  
ATOM   1512  HB3 ALA 1  94      41.016  36.409  56.510  0.00  0.00           H  
ATOM   1513  N   PRO 1  95      38.052  33.751  57.300  0.00  0.00           N  
ATOM   1514  CA  PRO 1  95      36.793  32.966  57.623  0.00  0.00           C  
ATOM   1515  C   PRO 1  95      35.899  33.843  58.514  0.00  0.00           C  
ATOM   1516  O   PRO 1  95      36.209  34.918  58.992  0.00  0.00           O  
ATOM   1517  CB  PRO 1  95      37.381  31.732  58.359  0.00  0.00           C  
ATOM   1518  CG  PRO 1  95      38.667  32.148  58.925  0.00  0.00           C  
ATOM   1519  CD  PRO 1  95      39.177  33.106  57.948  0.00  0.00           C  
ATOM   1520  HA  PRO 1  95      36.192  32.639  56.775  0.00  0.00           H  
ATOM   1521  HB2 PRO 1  95      36.719  31.379  59.150  0.00  0.00           H  
ATOM   1522  HB3 PRO 1  95      37.437  30.907  57.648  0.00  0.00           H  
ATOM   1523  HG2 PRO 1  95      38.382  32.558  59.893  0.00  0.00           H  
ATOM   1524  HG3 PRO 1  95      39.345  31.298  59.004  0.00  0.00           H  
ATOM   1525  HD2 PRO 1  95      39.804  32.578  57.229  0.00  0.00           H  
ATOM   1526  HD3 PRO 1  95      39.870  33.824  58.386  0.00  0.00           H  
ATOM   1527  N   ASN 1  96      34.624  33.270  58.786  0.00  0.00           N  
ATOM   1528  CA  ASN 1  96      33.649  33.738  59.813  0.00  0.00           C  
ATOM   1529  C   ASN 1  96      33.209  32.630  60.794  0.00  0.00           C  
ATOM   1530  O   ASN 1  96      32.565  31.727  60.297  0.00  0.00           O  
ATOM   1531  CB  ASN 1  96      32.498  34.361  59.072  0.00  0.00           C  
ATOM   1532  CG  ASN 1  96      31.464  34.914  59.946  0.00  0.00           C  
ATOM   1533  OD1 ASN 1  96      31.693  35.253  61.094  0.00  0.00           O  
ATOM   1534  ND2 ASN 1  96      30.276  35.099  59.529  0.00  0.00           N  
ATOM   1535  H   ASN 1  96      34.310  32.533  58.171  0.00  0.00           H  
ATOM   1536  HA  ASN 1  96      34.151  34.480  60.433  0.00  0.00           H  
ATOM   1537  HB2 ASN 1  96      32.746  35.169  58.384  0.00  0.00           H  
ATOM   1538  HB3 ASN 1  96      32.020  33.726  58.327  0.00  0.00           H  
ATOM   1539 HD21 ASN 1  96      29.678  35.544  60.210  0.00  0.00           H  
ATOM   1540 HD22 ASN 1  96      30.156  35.172  58.529  0.00  0.00           H  
ATOM   1541  N   PRO 1  97      33.676  32.705  62.096  0.00  0.00           N  
ATOM   1542  CA  PRO 1  97      34.574  33.739  62.655  0.00  0.00           C  
ATOM   1543  C   PRO 1  97      36.022  33.576  62.074  0.00  0.00           C  
ATOM   1544  O   PRO 1  97      36.353  32.622  61.443  0.00  0.00           O  
ATOM   1545  CB  PRO 1  97      34.476  33.527  64.203  0.00  0.00           C  
ATOM   1546  CG  PRO 1  97      34.195  32.075  64.356  0.00  0.00           C  
ATOM   1547  CD  PRO 1  97      33.280  31.751  63.148  0.00  0.00           C  
ATOM   1548  HA  PRO 1  97      34.052  34.681  62.489  0.00  0.00           H  
ATOM   1549  HB2 PRO 1  97      35.310  33.812  64.843  0.00  0.00           H  
ATOM   1550  HB3 PRO 1  97      33.596  34.126  64.438  0.00  0.00           H  
ATOM   1551  HG2 PRO 1  97      35.119  31.532  64.157  0.00  0.00           H  
ATOM   1552  HG3 PRO 1  97      33.762  31.824  65.324  0.00  0.00           H  
ATOM   1553  HD2 PRO 1  97      33.366  30.722  62.798  0.00  0.00           H  
ATOM   1554  HD3 PRO 1  97      32.241  32.007  63.355  0.00  0.00           H  
ATOM   1555  N   TYR 1  98      36.944  34.536  62.430  0.00  0.00           N  
ATOM   1556  CA  TYR 1  98      38.371  34.522  61.958  0.00  0.00           C  
ATOM   1557  C   TYR 1  98      39.237  33.421  62.548  0.00  0.00           C  
ATOM   1558  O   TYR 1  98      39.024  32.961  63.606  0.00  0.00           O  
ATOM   1559  CB  TYR 1  98      39.081  35.845  62.316  0.00  0.00           C  
ATOM   1560  CG  TYR 1  98      38.663  37.075  61.608  0.00  0.00           C  
ATOM   1561  CD1 TYR 1  98      38.369  36.963  60.217  0.00  0.00           C  
ATOM   1562  CD2 TYR 1  98      38.425  38.273  62.338  0.00  0.00           C  
ATOM   1563  CE1 TYR 1  98      37.731  38.006  59.578  0.00  0.00           C  
ATOM   1564  CE2 TYR 1  98      37.810  39.324  61.692  0.00  0.00           C  
ATOM   1565  CZ  TYR 1  98      37.432  39.187  60.344  0.00  0.00           C  
ATOM   1566  OH  TYR 1  98      36.725  40.212  59.801  0.00  0.00           O  
ATOM   1567  H   TYR 1  98      36.641  35.249  63.078  0.00  0.00           H  
ATOM   1568  HA  TYR 1  98      38.389  34.378  60.878  0.00  0.00           H  
ATOM   1569  HB2 TYR 1  98      38.993  36.064  63.380  0.00  0.00           H  
ATOM   1570  HB3 TYR 1  98      40.117  35.715  62.003  0.00  0.00           H  
ATOM   1571  HD1 TYR 1  98      38.608  36.094  59.621  0.00  0.00           H  
ATOM   1572  HD2 TYR 1  98      38.576  38.377  63.402  0.00  0.00           H  
ATOM   1573  HE1 TYR 1  98      37.606  37.933  58.508  0.00  0.00           H  
ATOM   1574  HE2 TYR 1  98      37.503  40.226  62.201  0.00  0.00           H  
ATOM   1575  HH  TYR 1  98      36.329  40.740  60.498  0.00  0.00           H  
ATOM   1576  N   ARG 1  99      40.325  33.033  61.811  0.00  0.00           N  
ATOM   1577  CA  ARG 1  99      41.435  32.125  62.204  0.00  0.00           C  
ATOM   1578  C   ARG 1  99      42.748  32.651  61.738  0.00  0.00           C  
ATOM   1579  O   ARG 1  99      42.905  33.287  60.721  0.00  0.00           O  
ATOM   1580  CB  ARG 1  99      41.274  30.690  61.739  0.00  0.00           C  
ATOM   1581  CG  ARG 1  99      40.040  29.910  62.290  0.00  0.00           C  
ATOM   1582  CD  ARG 1  99      40.292  28.379  62.156  0.00  0.00           C  
ATOM   1583  NE  ARG 1  99      41.451  27.941  62.963  0.00  0.00           N  
ATOM   1584  CZ  ARG 1  99      41.336  27.578  64.280  0.00  0.00           C  
ATOM   1585  NH1 ARG 1  99      40.308  27.760  64.990  0.00  0.00           N  
ATOM   1586  NH2 ARG 1  99      42.422  27.133  64.857  0.00  0.00           N  
ATOM   1587  H   ARG 1  99      40.487  33.531  60.947  0.00  0.00           H  
ATOM   1588  HA  ARG 1  99      41.494  32.104  63.293  0.00  0.00           H  
ATOM   1589  HB2 ARG 1  99      41.178  30.691  60.653  0.00  0.00           H  
ATOM   1590  HB3 ARG 1  99      42.246  30.210  61.849  0.00  0.00           H  
ATOM   1591  HG2 ARG 1  99      39.732  30.099  63.318  0.00  0.00           H  
ATOM   1592  HG3 ARG 1  99      39.166  30.218  61.716  0.00  0.00           H  
ATOM   1593  HD2 ARG 1  99      39.373  27.925  62.526  0.00  0.00           H  
ATOM   1594  HD3 ARG 1  99      40.431  28.208  61.089  0.00  0.00           H  
ATOM   1595  HE  ARG 1  99      42.288  27.684  62.459  0.00  0.00           H  
ATOM   1596 HH11 ARG 1  99      40.300  27.352  65.913  0.00  0.00           H  
ATOM   1597 HH12 ARG 1  99      39.470  28.103  64.543  0.00  0.00           H  
ATOM   1598 HH21 ARG 1  99      42.523  27.110  65.862  0.00  0.00           H  
ATOM   1599 HH22 ARG 1  99      43.209  26.898  64.269  0.00  0.00           H  
ATOM   1600  N   SER 1 100      43.760  32.454  62.610  0.00  0.00           N  
ATOM   1601  CA  SER 1 100      45.060  33.031  62.504  0.00  0.00           C  
ATOM   1602  C   SER 1 100      45.930  32.379  61.411  0.00  0.00           C  
ATOM   1603  O   SER 1 100      46.798  33.027  60.841  0.00  0.00           O  
ATOM   1604  CB  SER 1 100      45.747  33.022  63.815  0.00  0.00           C  
ATOM   1605  OG  SER 1 100      45.211  33.868  64.847  0.00  0.00           O  
ATOM   1606  H   SER 1 100      43.574  31.803  63.360  0.00  0.00           H  
ATOM   1607  HA  SER 1 100      44.963  34.075  62.209  0.00  0.00           H  
ATOM   1608  HB2 SER 1 100      45.967  32.047  64.248  0.00  0.00           H  
ATOM   1609  HB3 SER 1 100      46.756  33.428  63.739  0.00  0.00           H  
ATOM   1610  HG  SER 1 100      45.566  34.748  64.700  0.00  0.00           H  
ATOM   1611  N   GLU 1 101      45.714  31.081  61.151  0.00  0.00           N  
ATOM   1612  CA  GLU 1 101      46.200  30.375  59.954  0.00  0.00           C  
ATOM   1613  C   GLU 1 101      45.359  30.735  58.657  0.00  0.00           C  
ATOM   1614  O   GLU 1 101      45.426  30.048  57.621  0.00  0.00           O  
ATOM   1615  CB  GLU 1 101      46.257  28.811  60.206  0.00  0.00           C  
ATOM   1616  CG  GLU 1 101      44.951  28.052  60.416  0.00  0.00           C  
ATOM   1617  CD  GLU 1 101      44.611  28.040  61.903  0.00  0.00           C  
ATOM   1618  OE1 GLU 1 101      44.292  29.131  62.607  0.00  0.00           O  
ATOM   1619  OE2 GLU 1 101      44.431  26.963  62.531  0.00  0.00           O  
ATOM   1620  H   GLU 1 101      45.134  30.622  61.838  0.00  0.00           H  
ATOM   1621  HA  GLU 1 101      47.248  30.611  59.770  0.00  0.00           H  
ATOM   1622  HB2 GLU 1 101      46.627  28.362  59.285  0.00  0.00           H  
ATOM   1623  HB3 GLU 1 101      46.980  28.496  60.959  0.00  0.00           H  
ATOM   1624  HG2 GLU 1 101      44.182  28.569  59.841  0.00  0.00           H  
ATOM   1625  HG3 GLU 1 101      44.888  27.024  60.058  0.00  0.00           H  
ATOM   1626  N   ASN 1 102      44.661  31.903  58.660  0.00  0.00           N  
ATOM   1627  CA  ASN 1 102      43.986  32.491  57.489  0.00  0.00           C  
ATOM   1628  C   ASN 1 102      44.113  33.995  57.397  0.00  0.00           C  
ATOM   1629  O   ASN 1 102      43.435  34.748  56.665  0.00  0.00           O  
ATOM   1630  CB  ASN 1 102      42.550  32.153  57.383  0.00  0.00           C  
ATOM   1631  CG  ASN 1 102      42.294  30.587  57.263  0.00  0.00           C  
ATOM   1632  OD1 ASN 1 102      42.002  29.994  58.290  0.00  0.00           O  
ATOM   1633  ND2 ASN 1 102      42.383  29.983  56.132  0.00  0.00           N  
ATOM   1634  H   ASN 1 102      44.441  32.345  59.541  0.00  0.00           H  
ATOM   1635  HA  ASN 1 102      44.465  32.074  56.603  0.00  0.00           H  
ATOM   1636  HB2 ASN 1 102      42.046  32.460  58.299  0.00  0.00           H  
ATOM   1637  HB3 ASN 1 102      42.012  32.566  56.530  0.00  0.00           H  
ATOM   1638 HD21 ASN 1 102      42.320  28.976  56.164  0.00  0.00           H  
ATOM   1639 HD22 ASN 1 102      42.689  30.400  55.264  0.00  0.00           H  
ATOM   1640  N   CYS 1 103      45.031  34.509  58.223  0.00  0.00           N  
ATOM   1641  CA  CYS 1 103      45.312  36.009  58.499  0.00  0.00           C  
ATOM   1642  C   CYS 1 103      46.849  36.156  58.529  0.00  0.00           C  
ATOM   1643  O   CYS 1 103      47.497  35.230  59.033  0.00  0.00           O  
ATOM   1644  CB  CYS 1 103      44.463  36.475  59.706  0.00  0.00           C  
ATOM   1645  SG  CYS 1 103      42.645  36.362  59.446  0.00  0.00           S  
ATOM   1646  H   CYS 1 103      45.548  33.876  58.816  0.00  0.00           H  
ATOM   1647  HA  CYS 1 103      45.055  36.597  57.618  0.00  0.00           H  
ATOM   1648  HB2 CYS 1 103      44.606  35.908  60.626  0.00  0.00           H  
ATOM   1649  HB3 CYS 1 103      44.782  37.483  59.972  0.00  0.00           H  
ATOM   1650  HG  CYS 1 103      42.625  35.031  59.331  0.00  0.00           H  
ATOM   1651  N   LEU 1 104      47.456  37.259  58.151  0.00  0.00           N  
ATOM   1652  CA  LEU 1 104      48.917  37.470  58.507  0.00  0.00           C  
ATOM   1653  C   LEU 1 104      49.104  38.110  59.897  0.00  0.00           C  
ATOM   1654  O   LEU 1 104      48.383  39.005  60.322  0.00  0.00           O  
ATOM   1655  CB  LEU 1 104      49.647  38.480  57.564  0.00  0.00           C  
ATOM   1656  CG  LEU 1 104      50.047  37.852  56.243  0.00  0.00           C  
ATOM   1657  CD1 LEU 1 104      48.913  37.629  55.323  0.00  0.00           C  
ATOM   1658  CD2 LEU 1 104      50.867  38.951  55.503  0.00  0.00           C  
ATOM   1659  H   LEU 1 104      46.872  38.050  57.920  0.00  0.00           H  
ATOM   1660  HA  LEU 1 104      49.419  36.502  58.501  0.00  0.00           H  
ATOM   1661  HB2 LEU 1 104      48.927  39.280  57.389  0.00  0.00           H  
ATOM   1662  HB3 LEU 1 104      50.560  38.862  58.021  0.00  0.00           H  
ATOM   1663  HG  LEU 1 104      50.707  36.986  56.298  0.00  0.00           H  
ATOM   1664 HD11 LEU 1 104      49.288  37.314  54.349  0.00  0.00           H  
ATOM   1665 HD12 LEU 1 104      48.269  36.874  55.773  0.00  0.00           H  
ATOM   1666 HD13 LEU 1 104      48.360  38.567  55.262  0.00  0.00           H  
ATOM   1667 HD21 LEU 1 104      50.287  39.869  55.605  0.00  0.00           H  
ATOM   1668 HD22 LEU 1 104      51.773  39.118  56.086  0.00  0.00           H  
ATOM   1669 HD23 LEU 1 104      51.208  38.766  54.485  0.00  0.00           H  
ATOM   1670  N   CYS 1 105      50.086  37.675  60.683  0.00  0.00           N  
ATOM   1671  CA  CYS 1 105      50.452  38.237  61.905  0.00  0.00           C  
ATOM   1672  C   CYS 1 105      51.344  39.507  61.745  0.00  0.00           C  
ATOM   1673  O   CYS 1 105      52.327  39.507  61.024  0.00  0.00           O  
ATOM   1674  CB  CYS 1 105      51.066  37.233  62.941  0.00  0.00           C  
ATOM   1675  SG  CYS 1 105      51.023  37.986  64.614  0.00  0.00           S  
ATOM   1676  H   CYS 1 105      50.664  36.937  60.306  0.00  0.00           H  
ATOM   1677  HA  CYS 1 105      49.529  38.580  62.372  0.00  0.00           H  
ATOM   1678  HB2 CYS 1 105      50.397  36.374  62.989  0.00  0.00           H  
ATOM   1679  HB3 CYS 1 105      52.074  36.914  62.678  0.00  0.00           H  
ATOM   1680  HG  CYS 1 105      49.857  37.604  65.141  0.00  0.00           H  
ATOM   1681  N   VAL 1 106      50.929  40.633  62.366  0.00  0.00           N  
ATOM   1682  CA  VAL 1 106      51.639  41.917  62.419  0.00  0.00           C  
ATOM   1683  C   VAL 1 106      53.006  41.729  63.098  0.00  0.00           C  
ATOM   1684  O   VAL 1 106      53.954  42.261  62.602  0.00  0.00           O  
ATOM   1685  CB  VAL 1 106      50.695  42.836  63.202  0.00  0.00           C  
ATOM   1686  CG1 VAL 1 106      51.471  44.183  63.506  0.00  0.00           C  
ATOM   1687  CG2 VAL 1 106      49.318  43.306  62.514  0.00  0.00           C  
ATOM   1688  H   VAL 1 106      50.069  40.556  62.890  0.00  0.00           H  
ATOM   1689  HA  VAL 1 106      51.734  42.354  61.425  0.00  0.00           H  
ATOM   1690  HB  VAL 1 106      50.426  42.428  64.177  0.00  0.00           H  
ATOM   1691 HG11 VAL 1 106      52.302  43.846  64.126  0.00  0.00           H  
ATOM   1692 HG12 VAL 1 106      51.938  44.673  62.651  0.00  0.00           H  
ATOM   1693 HG13 VAL 1 106      50.938  44.821  64.211  0.00  0.00           H  
ATOM   1694 HG21 VAL 1 106      48.724  43.865  63.237  0.00  0.00           H  
ATOM   1695 HG22 VAL 1 106      49.436  43.903  61.610  0.00  0.00           H  
ATOM   1696 HG23 VAL 1 106      48.775  42.377  62.340  0.00  0.00           H  
ATOM   1697  N   GLN 1 107      53.036  41.050  64.195  0.00  0.00           N  
ATOM   1698  CA  GLN 1 107      54.185  40.625  65.050  0.00  0.00           C  
ATOM   1699  C   GLN 1 107      55.194  39.714  64.298  0.00  0.00           C  
ATOM   1700  O   GLN 1 107      56.362  39.738  64.727  0.00  0.00           O  
ATOM   1701  CB  GLN 1 107      53.719  40.131  66.438  0.00  0.00           C  
ATOM   1702  CG  GLN 1 107      53.337  41.299  67.421  0.00  0.00           C  
ATOM   1703  CD  GLN 1 107      52.293  42.225  67.018  0.00  0.00           C  
ATOM   1704  OE1 GLN 1 107      51.184  41.879  66.620  0.00  0.00           O  
ATOM   1705  NE2 GLN 1 107      52.471  43.510  67.173  0.00  0.00           N  
ATOM   1706  H   GLN 1 107      52.211  40.517  64.430  0.00  0.00           H  
ATOM   1707  HA  GLN 1 107      54.733  41.558  65.182  0.00  0.00           H  
ATOM   1708  HB2 GLN 1 107      52.876  39.453  66.309  0.00  0.00           H  
ATOM   1709  HB3 GLN 1 107      54.515  39.565  66.921  0.00  0.00           H  
ATOM   1710  HG2 GLN 1 107      53.057  40.742  68.315  0.00  0.00           H  
ATOM   1711  HG3 GLN 1 107      54.260  41.808  67.698  0.00  0.00           H  
ATOM   1712 HE21 GLN 1 107      51.688  44.148  67.151  0.00  0.00           H  
ATOM   1713 HE22 GLN 1 107      53.265  43.900  67.660  0.00  0.00           H  
ATOM   1714  N   ASN 1 108      54.812  39.038  63.228  0.00  0.00           N  
ATOM   1715  CA  ASN 1 108      55.718  38.407  62.268  0.00  0.00           C  
ATOM   1716  C   ASN 1 108      56.222  39.461  61.199  0.00  0.00           C  
ATOM   1717  O   ASN 1 108      57.453  39.482  60.880  0.00  0.00           O  
ATOM   1718  CB  ASN 1 108      55.100  37.165  61.668  0.00  0.00           C  
ATOM   1719  CG  ASN 1 108      54.937  36.022  62.726  0.00  0.00           C  
ATOM   1720  OD1 ASN 1 108      54.044  36.087  63.520  0.00  0.00           O  
ATOM   1721  ND2 ASN 1 108      55.780  35.020  62.725  0.00  0.00           N  
ATOM   1722  H   ASN 1 108      53.826  38.926  63.040  0.00  0.00           H  
ATOM   1723  HA  ASN 1 108      56.628  38.204  62.834  0.00  0.00           H  
ATOM   1724  HB2 ASN 1 108      54.095  37.317  61.272  0.00  0.00           H  
ATOM   1725  HB3 ASN 1 108      55.754  36.844  60.857  0.00  0.00           H  
ATOM   1726 HD21 ASN 1 108      55.753  34.416  63.534  0.00  0.00           H  
ATOM   1727 HD22 ASN 1 108      56.517  34.836  62.060  0.00  0.00           H  
ATOM   1728  N   ILE 1 109      55.356  40.297  60.609  0.00  0.00           N  
ATOM   1729  CA  ILE 1 109      55.800  41.313  59.640  0.00  0.00           C  
ATOM   1730  C   ILE 1 109      56.710  42.280  60.374  0.00  0.00           C  
ATOM   1731  O   ILE 1 109      57.725  42.600  59.760  0.00  0.00           O  
ATOM   1732  CB  ILE 1 109      54.616  42.042  59.132  0.00  0.00           C  
ATOM   1733  CG1 ILE 1 109      53.636  41.003  58.479  0.00  0.00           C  
ATOM   1734  CG2 ILE 1 109      55.061  43.115  58.228  0.00  0.00           C  
ATOM   1735  CD1 ILE 1 109      52.222  41.570  58.180  0.00  0.00           C  
ATOM   1736  H   ILE 1 109      54.375  40.345  60.845  0.00  0.00           H  
ATOM   1737  HA  ILE 1 109      56.367  40.893  58.809  0.00  0.00           H  
ATOM   1738  HB  ILE 1 109      54.107  42.597  59.919  0.00  0.00           H  
ATOM   1739 HG12 ILE 1 109      54.118  40.695  57.551  0.00  0.00           H  
ATOM   1740 HG13 ILE 1 109      53.482  40.120  59.099  0.00  0.00           H  
ATOM   1741 HG21 ILE 1 109      55.511  42.647  57.353  0.00  0.00           H  
ATOM   1742 HG22 ILE 1 109      54.272  43.734  57.801  0.00  0.00           H  
ATOM   1743 HG23 ILE 1 109      55.761  43.802  58.703  0.00  0.00           H  
ATOM   1744 HD11 ILE 1 109      52.234  42.477  57.575  0.00  0.00           H  
ATOM   1745 HD12 ILE 1 109      51.634  40.781  57.712  0.00  0.00           H  
ATOM   1746 HD13 ILE 1 109      51.680  41.832  59.089  0.00  0.00           H  
ATOM   1747  N   LEU 1 110      56.468  42.604  61.625  0.00  0.00           N  
ATOM   1748  CA  LEU 1 110      57.438  43.344  62.448  0.00  0.00           C  
ATOM   1749  C   LEU 1 110      58.845  42.653  62.634  0.00  0.00           C  
ATOM   1750  O   LEU 1 110      59.879  43.224  62.321  0.00  0.00           O  
ATOM   1751  CB  LEU 1 110      56.850  43.435  63.876  0.00  0.00           C  
ATOM   1752  CG  LEU 1 110      55.886  44.669  64.045  0.00  0.00           C  
ATOM   1753  CD1 LEU 1 110      54.972  44.475  65.318  0.00  0.00           C  
ATOM   1754  CD2 LEU 1 110      56.612  45.999  64.196  0.00  0.00           C  
ATOM   1755  H   LEU 1 110      55.647  42.160  62.011  0.00  0.00           H  
ATOM   1756  HA  LEU 1 110      57.614  44.318  61.992  0.00  0.00           H  
ATOM   1757  HB2 LEU 1 110      56.374  42.515  64.216  0.00  0.00           H  
ATOM   1758  HB3 LEU 1 110      57.606  43.635  64.636  0.00  0.00           H  
ATOM   1759  HG  LEU 1 110      55.344  44.705  63.100  0.00  0.00           H  
ATOM   1760 HD11 LEU 1 110      54.250  45.289  65.393  0.00  0.00           H  
ATOM   1761 HD12 LEU 1 110      54.467  43.514  65.228  0.00  0.00           H  
ATOM   1762 HD13 LEU 1 110      55.688  44.395  66.136  0.00  0.00           H  
ATOM   1763 HD21 LEU 1 110      55.916  46.813  64.397  0.00  0.00           H  
ATOM   1764 HD22 LEU 1 110      57.373  45.960  64.976  0.00  0.00           H  
ATOM   1765 HD23 LEU 1 110      57.097  46.282  63.262  0.00  0.00           H  
ATOM   1766  N   LYS 1 111      58.869  41.365  62.953  0.00  0.00           N  
ATOM   1767  CA  LYS 1 111      60.112  40.658  63.057  0.00  0.00           C  
ATOM   1768  C   LYS 1 111      60.860  40.486  61.728  0.00  0.00           C  
ATOM   1769  O   LYS 1 111      62.124  40.551  61.638  0.00  0.00           O  
ATOM   1770  CB  LYS 1 111      60.001  39.256  63.835  0.00  0.00           C  
ATOM   1771  CG  LYS 1 111      61.263  38.638  64.319  0.00  0.00           C  
ATOM   1772  CD  LYS 1 111      60.993  37.325  65.034  0.00  0.00           C  
ATOM   1773  CE  LYS 1 111      61.964  36.925  66.110  0.00  0.00           C  
ATOM   1774  NZ  LYS 1 111      63.185  36.281  65.617  0.00  0.00           N  
ATOM   1775  H   LYS 1 111      57.996  40.899  63.153  0.00  0.00           H  
ATOM   1776  HA  LYS 1 111      60.726  41.337  63.649  0.00  0.00           H  
ATOM   1777  HB2 LYS 1 111      59.382  39.496  64.699  0.00  0.00           H  
ATOM   1778  HB3 LYS 1 111      59.424  38.621  63.164  0.00  0.00           H  
ATOM   1779  HG2 LYS 1 111      61.873  38.372  63.456  0.00  0.00           H  
ATOM   1780  HG3 LYS 1 111      61.671  39.306  65.077  0.00  0.00           H  
ATOM   1781  HD2 LYS 1 111      60.095  37.432  65.643  0.00  0.00           H  
ATOM   1782  HD3 LYS 1 111      60.859  36.533  64.297  0.00  0.00           H  
ATOM   1783  HE2 LYS 1 111      62.223  37.850  66.625  0.00  0.00           H  
ATOM   1784  HE3 LYS 1 111      61.453  36.265  66.811  0.00  0.00           H  
ATOM   1785  HZ1 LYS 1 111      62.883  35.608  64.927  0.00  0.00           H  
ATOM   1786  HZ2 LYS 1 111      63.616  36.984  65.033  0.00  0.00           H  
ATOM   1787  HZ3 LYS 1 111      63.721  35.980  66.419  0.00  0.00           H  
ATOM   1788  N   LEU 1 112      60.150  40.324  60.613  0.00  0.00           N  
ATOM   1789  CA  LEU 1 112      60.701  40.257  59.228  0.00  0.00           C  
ATOM   1790  C   LEU 1 112      61.365  41.640  58.860  0.00  0.00           C  
ATOM   1791  O   LEU 1 112      62.449  41.658  58.290  0.00  0.00           O  
ATOM   1792  CB  LEU 1 112      59.612  39.985  58.079  0.00  0.00           C  
ATOM   1793  CG  LEU 1 112      59.094  38.544  57.964  0.00  0.00           C  
ATOM   1794  CD1 LEU 1 112      58.088  38.633  56.715  0.00  0.00           C  
ATOM   1795  CD2 LEU 1 112      60.169  37.540  57.617  0.00  0.00           C  
ATOM   1796  H   LEU 1 112      59.151  40.216  60.709  0.00  0.00           H  
ATOM   1797  HA  LEU 1 112      61.447  39.473  59.099  0.00  0.00           H  
ATOM   1798  HB2 LEU 1 112      58.781  40.683  58.175  0.00  0.00           H  
ATOM   1799  HB3 LEU 1 112      60.198  40.177  57.180  0.00  0.00           H  
ATOM   1800  HG  LEU 1 112      58.452  38.282  58.804  0.00  0.00           H  
ATOM   1801 HD11 LEU 1 112      57.404  39.463  56.895  0.00  0.00           H  
ATOM   1802 HD12 LEU 1 112      58.626  38.794  55.781  0.00  0.00           H  
ATOM   1803 HD13 LEU 1 112      57.529  37.711  56.554  0.00  0.00           H  
ATOM   1804 HD21 LEU 1 112      59.736  36.557  57.433  0.00  0.00           H  
ATOM   1805 HD22 LEU 1 112      60.732  37.951  56.779  0.00  0.00           H  
ATOM   1806 HD23 LEU 1 112      60.916  37.359  58.390  0.00  0.00           H  
ATOM   1807  N   MET 1 113      60.617  42.774  59.124  0.00  0.00           N  
ATOM   1808  CA  MET 1 113      61.149  44.139  58.992  0.00  0.00           C  
ATOM   1809  C   MET 1 113      62.409  44.449  59.881  0.00  0.00           C  
ATOM   1810  O   MET 1 113      63.286  45.139  59.410  0.00  0.00           O  
ATOM   1811  CB  MET 1 113      59.965  45.096  59.424  0.00  0.00           C  
ATOM   1812  CG  MET 1 113      60.133  46.549  59.153  0.00  0.00           C  
ATOM   1813  SD  MET 1 113      58.596  47.471  59.481  0.00  0.00           S  
ATOM   1814  CE  MET 1 113      57.872  47.224  57.785  0.00  0.00           C  
ATOM   1815  H   MET 1 113      59.652  42.631  59.387  0.00  0.00           H  
ATOM   1816  HA  MET 1 113      61.295  44.357  57.934  0.00  0.00           H  
ATOM   1817  HB2 MET 1 113      59.041  44.866  58.894  0.00  0.00           H  
ATOM   1818  HB3 MET 1 113      59.695  44.923  60.466  0.00  0.00           H  
ATOM   1819  HG2 MET 1 113      60.994  46.957  59.681  0.00  0.00           H  
ATOM   1820  HG3 MET 1 113      60.396  46.697  58.106  0.00  0.00           H  
ATOM   1821  HE1 MET 1 113      58.070  48.124  57.203  0.00  0.00           H  
ATOM   1822  HE2 MET 1 113      58.521  46.500  57.292  0.00  0.00           H  
ATOM   1823  HE3 MET 1 113      56.798  47.042  57.789  0.00  0.00           H  
ATOM   1824  N   GLN 1 114      62.602  43.710  60.988  0.00  0.00           N  
ATOM   1825  CA  GLN 1 114      63.718  43.846  61.926  0.00  0.00           C  
ATOM   1826  C   GLN 1 114      65.034  43.361  61.345  0.00  0.00           C  
ATOM   1827  O   GLN 1 114      66.078  43.579  61.906  0.00  0.00           O  
ATOM   1828  CB  GLN 1 114      63.513  43.197  63.315  0.00  0.00           C  
ATOM   1829  CG  GLN 1 114      62.620  44.051  64.266  0.00  0.00           C  
ATOM   1830  CD  GLN 1 114      63.356  45.283  64.786  0.00  0.00           C  
ATOM   1831  OE1 GLN 1 114      63.689  46.164  64.045  0.00  0.00           O  
ATOM   1832  NE2 GLN 1 114      63.540  45.434  66.044  0.00  0.00           N  
ATOM   1833  H   GLN 1 114      61.786  43.268  61.387  0.00  0.00           H  
ATOM   1834  HA  GLN 1 114      63.848  44.918  62.073  0.00  0.00           H  
ATOM   1835  HB2 GLN 1 114      62.966  42.271  63.135  0.00  0.00           H  
ATOM   1836  HB3 GLN 1 114      64.415  43.019  63.901  0.00  0.00           H  
ATOM   1837  HG2 GLN 1 114      61.740  44.293  63.670  0.00  0.00           H  
ATOM   1838  HG3 GLN 1 114      62.278  43.422  65.088  0.00  0.00           H  
ATOM   1839 HE21 GLN 1 114      64.081  46.220  66.375  0.00  0.00           H  
ATOM   1840 HE22 GLN 1 114      63.149  44.731  66.655  0.00  0.00           H  
ATOM   1841  N   GLU 1 115      64.969  42.611  60.283  0.00  0.00           N  
ATOM   1842  CA  GLU 1 115      66.191  42.029  59.584  0.00  0.00           C  
ATOM   1843  C   GLU 1 115      66.978  43.151  58.869  0.00  0.00           C  
ATOM   1844  O   GLU 1 115      68.231  42.992  58.711  0.00  0.00           O  
ATOM   1845  CB  GLU 1 115      65.748  40.978  58.575  0.00  0.00           C  
ATOM   1846  CG  GLU 1 115      65.112  39.739  59.179  0.00  0.00           C  
ATOM   1847  CD  GLU 1 115      66.019  39.062  60.185  0.00  0.00           C  
ATOM   1848  OE1 GLU 1 115      67.195  38.879  59.800  0.00  0.00           O  
ATOM   1849  OE2 GLU 1 115      65.556  38.583  61.243  0.00  0.00           O  
ATOM   1850  H   GLU 1 115      64.124  42.325  59.810  0.00  0.00           H  
ATOM   1851  HA  GLU 1 115      66.833  41.529  60.309  0.00  0.00           H  
ATOM   1852  HB2 GLU 1 115      65.101  41.379  57.796  0.00  0.00           H  
ATOM   1853  HB3 GLU 1 115      66.644  40.739  58.002  0.00  0.00           H  
ATOM   1854  HG2 GLU 1 115      64.283  40.065  59.807  0.00  0.00           H  
ATOM   1855  HG3 GLU 1 115      65.006  38.958  58.427  0.00  0.00           H  
ATOM   1856  N   LYS 1 116      66.293  44.210  58.435  0.00  0.00           N  
ATOM   1857  CA  LYS 1 116      66.689  45.026  57.293  0.00  0.00           C  
ATOM   1858  C   LYS 1 116      67.457  46.272  57.780  0.00  0.00           C  
ATOM   1859  O   LYS 1 116      66.903  47.150  58.447  0.00  0.00           O  
ATOM   1860  CB  LYS 1 116      65.513  45.569  56.491  0.00  0.00           C  
ATOM   1861  CG  LYS 1 116      64.482  44.449  55.961  0.00  0.00           C  
ATOM   1862  CD  LYS 1 116      65.125  43.588  54.927  0.00  0.00           C  
ATOM   1863  CE  LYS 1 116      64.265  42.363  54.657  0.00  0.00           C  
ATOM   1864  NZ  LYS 1 116      64.534  41.804  53.407  0.00  0.00           N  
ATOM   1865  H   LYS 1 116      65.419  44.440  58.886  0.00  0.00           H  
ATOM   1866  HA  LYS 1 116      67.407  44.466  56.694  0.00  0.00           H  
ATOM   1867  HB2 LYS 1 116      64.998  46.270  57.148  0.00  0.00           H  
ATOM   1868  HB3 LYS 1 116      65.817  46.146  55.618  0.00  0.00           H  
ATOM   1869  HG2 LYS 1 116      64.232  43.824  56.818  0.00  0.00           H  
ATOM   1870  HG3 LYS 1 116      63.590  44.920  55.545  0.00  0.00           H  
ATOM   1871  HD2 LYS 1 116      65.220  44.145  53.995  0.00  0.00           H  
ATOM   1872  HD3 LYS 1 116      66.058  43.144  55.274  0.00  0.00           H  
ATOM   1873  HE2 LYS 1 116      64.454  41.592  55.404  0.00  0.00           H  
ATOM   1874  HE3 LYS 1 116      63.222  42.576  54.895  0.00  0.00           H  
ATOM   1875  HZ1 LYS 1 116      64.354  42.477  52.675  0.00  0.00           H  
ATOM   1876  HZ2 LYS 1 116      65.493  41.489  53.392  0.00  0.00           H  
ATOM   1877  HZ3 LYS 1 116      63.992  40.991  53.152  0.00  0.00           H  
ATOM   1878  N   GLU 1 117      68.756  46.274  57.426  0.00  0.00           N  
ATOM   1879  CA  GLU 1 117      69.610  47.400  57.651  0.00  0.00           C  
ATOM   1880  C   GLU 1 117      69.253  48.577  56.727  0.00  0.00           C  
ATOM   1881  O   GLU 1 117      69.573  48.656  55.537  0.00  0.00           O  
ATOM   1882  CB  GLU 1 117      71.129  47.114  57.554  0.00  0.00           C  
ATOM   1883  CG  GLU 1 117      71.997  48.205  58.189  0.00  0.00           C  
ATOM   1884  CD  GLU 1 117      73.473  47.690  58.358  0.00  0.00           C  
ATOM   1885  OE1 GLU 1 117      74.314  48.518  58.724  0.00  0.00           O  
ATOM   1886  OE2 GLU 1 117      73.811  46.501  58.113  0.00  0.00           O  
ATOM   1887  H   GLU 1 117      69.180  45.465  56.994  0.00  0.00           H  
ATOM   1888  HA  GLU 1 117      69.356  47.786  58.638  0.00  0.00           H  
ATOM   1889  HB2 GLU 1 117      71.234  46.150  58.052  0.00  0.00           H  
ATOM   1890  HB3 GLU 1 117      71.364  46.885  56.515  0.00  0.00           H  
ATOM   1891  HG2 GLU 1 117      71.884  49.146  57.651  0.00  0.00           H  
ATOM   1892  HG3 GLU 1 117      71.689  48.382  59.219  0.00  0.00           H  
ATOM   1893  N   THR 1 118      68.398  49.521  57.150  0.00  0.00           N  
ATOM   1894  CA  THR 1 118      67.692  50.597  56.448  0.00  0.00           C  
ATOM   1895  C   THR 1 118      67.468  51.811  57.297  0.00  0.00           C  
ATOM   1896  O   THR 1 118      67.663  51.785  58.537  0.00  0.00           O  
ATOM   1897  CB  THR 1 118      66.491  49.991  55.806  0.00  0.00           C  
ATOM   1898  OG1 THR 1 118      66.047  50.641  54.661  0.00  0.00           O  
ATOM   1899  CG2 THR 1 118      65.290  49.902  56.685  0.00  0.00           C  
ATOM   1900  H   THR 1 118      68.108  49.368  58.105  0.00  0.00           H  
ATOM   1901  HA  THR 1 118      68.385  50.788  55.628  0.00  0.00           H  
ATOM   1902  HB  THR 1 118      66.704  48.950  55.564  0.00  0.00           H  
ATOM   1903  HG1 THR 1 118      66.860  50.742  54.161  0.00  0.00           H  
ATOM   1904 HG21 THR 1 118      64.855  50.886  56.860  0.00  0.00           H  
ATOM   1905 HG22 THR 1 118      64.509  49.270  56.262  0.00  0.00           H  
ATOM   1906 HG23 THR 1 118      65.597  49.364  57.582  0.00  0.00           H  
ATOM   1907  N   GLY 1 119      67.296  52.991  56.690  0.00  0.00           N  
ATOM   1908  CA  GLY 1 119      67.328  54.334  57.257  0.00  0.00           C  
ATOM   1909  C   GLY 1 119      66.247  54.608  58.244  0.00  0.00           C  
ATOM   1910  O   GLY 1 119      66.529  55.090  59.365  0.00  0.00           O  
ATOM   1911  H   GLY 1 119      66.790  53.014  55.817  0.00  0.00           H  
ATOM   1912  HA2 GLY 1 119      68.261  54.369  57.819  0.00  0.00           H  
ATOM   1913  HA3 GLY 1 119      67.423  55.178  56.575  0.00  0.00           H  
ATOM   1914  N   LEU 1 120      64.996  54.197  57.883  0.00  0.00           N  
ATOM   1915  CA  LEU 1 120      63.772  54.326  58.659  0.00  0.00           C  
ATOM   1916  C   LEU 1 120      62.786  53.297  58.173  0.00  0.00           C  
ATOM   1917  O   LEU 1 120      62.713  53.104  57.002  0.00  0.00           O  
ATOM   1918  CB  LEU 1 120      63.201  55.773  58.542  0.00  0.00           C  
ATOM   1919  CG  LEU 1 120      61.730  55.862  59.109  0.00  0.00           C  
ATOM   1920  CD1 LEU 1 120      61.820  55.913  60.601  0.00  0.00           C  
ATOM   1921  CD2 LEU 1 120      61.051  57.164  58.545  0.00  0.00           C  
ATOM   1922  H   LEU 1 120      64.876  53.917  56.920  0.00  0.00           H  
ATOM   1923  HA  LEU 1 120      64.116  53.988  59.636  0.00  0.00           H  
ATOM   1924  HB2 LEU 1 120      63.858  56.446  59.092  0.00  0.00           H  
ATOM   1925  HB3 LEU 1 120      63.121  56.011  57.481  0.00  0.00           H  
ATOM   1926  HG  LEU 1 120      61.046  55.060  58.832  0.00  0.00           H  
ATOM   1927 HD11 LEU 1 120      62.466  55.108  60.951  0.00  0.00           H  
ATOM   1928 HD12 LEU 1 120      62.337  56.784  61.004  0.00  0.00           H  
ATOM   1929 HD13 LEU 1 120      60.830  55.874  61.055  0.00  0.00           H  
ATOM   1930 HD21 LEU 1 120      60.136  57.498  59.034  0.00  0.00           H  
ATOM   1931 HD22 LEU 1 120      61.817  57.926  58.399  0.00  0.00           H  
ATOM   1932 HD23 LEU 1 120      60.804  56.942  57.507  0.00  0.00           H  
ATOM   1933  N   ASN 1 121      61.889  52.733  59.029  0.00  0.00           N  
ATOM   1934  CA  ASN 1 121      60.751  51.947  58.712  0.00  0.00           C  
ATOM   1935  C   ASN 1 121      59.532  52.601  59.423  0.00  0.00           C  
ATOM   1936  O   ASN 1 121      59.557  53.070  60.561  0.00  0.00           O  
ATOM   1937  CB  ASN 1 121      60.887  50.471  59.118  0.00  0.00           C  
ATOM   1938  CG  ASN 1 121      61.633  49.708  58.129  0.00  0.00           C  
ATOM   1939  OD1 ASN 1 121      61.137  49.426  57.067  0.00  0.00           O  
ATOM   1940  ND2 ASN 1 121      62.874  49.420  58.327  0.00  0.00           N  
ATOM   1941  H   ASN 1 121      62.084  52.887  60.008  0.00  0.00           H  
ATOM   1942  HA  ASN 1 121      60.544  51.971  57.642  0.00  0.00           H  
ATOM   1943  HB2 ASN 1 121      61.414  50.418  60.071  0.00  0.00           H  
ATOM   1944  HB3 ASN 1 121      59.920  50.028  59.357  0.00  0.00           H  
ATOM   1945 HD21 ASN 1 121      63.368  48.729  57.780  0.00  0.00           H  
ATOM   1946 HD22 ASN 1 121      63.429  49.681  59.129  0.00  0.00           H  
ATOM   1947  N   VAL 1 122      58.537  52.580  58.637  0.00  0.00           N  
ATOM   1948  CA  VAL 1 122      57.192  53.037  59.040  0.00  0.00           C  
ATOM   1949  C   VAL 1 122      56.199  51.809  58.835  0.00  0.00           C  
ATOM   1950  O   VAL 1 122      56.271  51.210  57.792  0.00  0.00           O  
ATOM   1951  CB  VAL 1 122      56.713  54.331  58.419  0.00  0.00           C  
ATOM   1952  CG1 VAL 1 122      55.388  54.726  59.160  0.00  0.00           C  
ATOM   1953  CG2 VAL 1 122      57.781  55.483  58.657  0.00  0.00           C  
ATOM   1954  H   VAL 1 122      58.502  52.085  57.758  0.00  0.00           H  
ATOM   1955  HA  VAL 1 122      57.225  53.054  60.129  0.00  0.00           H  
ATOM   1956  HB  VAL 1 122      56.473  54.303  57.356  0.00  0.00           H  
ATOM   1957 HG11 VAL 1 122      55.059  55.725  58.876  0.00  0.00           H  
ATOM   1958 HG12 VAL 1 122      54.555  54.142  58.769  0.00  0.00           H  
ATOM   1959 HG13 VAL 1 122      55.486  54.722  60.245  0.00  0.00           H  
ATOM   1960 HG21 VAL 1 122      58.485  55.208  59.442  0.00  0.00           H  
ATOM   1961 HG22 VAL 1 122      58.352  55.568  57.732  0.00  0.00           H  
ATOM   1962 HG23 VAL 1 122      57.460  56.521  58.744  0.00  0.00           H  
ATOM   1963  N   PHE 1 123      55.375  51.490  59.888  0.00  0.00           N  
ATOM   1964  CA  PHE 1 123      54.251  50.550  59.765  0.00  0.00           C  
ATOM   1965  C   PHE 1 123      53.065  51.171  60.491  0.00  0.00           C  
ATOM   1966  O   PHE 1 123      53.084  51.681  61.602  0.00  0.00           O  
ATOM   1967  CB  PHE 1 123      54.633  49.165  60.351  0.00  0.00           C  
ATOM   1968  CG  PHE 1 123      53.726  48.024  60.258  0.00  0.00           C  
ATOM   1969  CD1 PHE 1 123      52.525  47.948  59.493  0.00  0.00           C  
ATOM   1970  CD2 PHE 1 123      54.327  46.859  60.786  0.00  0.00           C  
ATOM   1971  CE1 PHE 1 123      51.904  46.685  59.248  0.00  0.00           C  
ATOM   1972  CE2 PHE 1 123      53.666  45.603  60.550  0.00  0.00           C  
ATOM   1973  CZ  PHE 1 123      52.546  45.524  59.692  0.00  0.00           C  
ATOM   1974  H   PHE 1 123      55.503  51.961  60.773  0.00  0.00           H  
ATOM   1975  HA  PHE 1 123      53.949  50.361  58.734  0.00  0.00           H  
ATOM   1976  HB2 PHE 1 123      55.609  48.926  59.930  0.00  0.00           H  
ATOM   1977  HB3 PHE 1 123      54.872  49.252  61.411  0.00  0.00           H  
ATOM   1978  HD1 PHE 1 123      52.142  48.839  59.019  0.00  0.00           H  
ATOM   1979  HD2 PHE 1 123      55.201  46.946  61.414  0.00  0.00           H  
ATOM   1980  HE1 PHE 1 123      51.006  46.632  58.650  0.00  0.00           H  
ATOM   1981  HE2 PHE 1 123      53.986  44.678  61.007  0.00  0.00           H  
ATOM   1982  HZ  PHE 1 123      52.083  44.577  59.460  0.00  0.00           H  
ATOM   1983  N   LEU 1 124      51.954  51.254  59.777  0.00  0.00           N  
ATOM   1984  CA  LEU 1 124      50.672  51.882  60.305  0.00  0.00           C  
ATOM   1985  C   LEU 1 124      49.498  50.965  60.114  0.00  0.00           C  
ATOM   1986  O   LEU 1 124      49.429  50.317  59.065  0.00  0.00           O  
ATOM   1987  CB  LEU 1 124      50.434  53.294  59.746  0.00  0.00           C  
ATOM   1988  CG  LEU 1 124      51.648  54.205  59.758  0.00  0.00           C  
ATOM   1989  CD1 LEU 1 124      51.665  55.223  58.651  0.00  0.00           C  
ATOM   1990  CD2 LEU 1 124      51.692  55.011  61.093  0.00  0.00           C  
ATOM   1991  H   LEU 1 124      51.931  50.894  58.833  0.00  0.00           H  
ATOM   1992  HA  LEU 1 124      50.852  52.043  61.368  0.00  0.00           H  
ATOM   1993  HB2 LEU 1 124      50.221  53.092  58.697  0.00  0.00           H  
ATOM   1994  HB3 LEU 1 124      49.501  53.717  60.121  0.00  0.00           H  
ATOM   1995  HG  LEU 1 124      52.575  53.642  59.650  0.00  0.00           H  
ATOM   1996 HD11 LEU 1 124      52.531  55.885  58.669  0.00  0.00           H  
ATOM   1997 HD12 LEU 1 124      51.639  54.796  57.649  0.00  0.00           H  
ATOM   1998 HD13 LEU 1 124      50.739  55.781  58.790  0.00  0.00           H  
ATOM   1999 HD21 LEU 1 124      51.634  54.300  61.917  0.00  0.00           H  
ATOM   2000 HD22 LEU 1 124      52.673  55.444  61.292  0.00  0.00           H  
ATOM   2001 HD23 LEU 1 124      50.902  55.760  61.038  0.00  0.00           H  
ATOM   2002  N   LEU 1 125      48.626  50.838  61.118  0.00  0.00           N  
ATOM   2003  CA  LEU 1 125      47.464  50.017  61.031  0.00  0.00           C  
ATOM   2004  C   LEU 1 125      46.242  50.957  61.273  0.00  0.00           C  
ATOM   2005  O   LEU 1 125      46.225  51.783  62.154  0.00  0.00           O  
ATOM   2006  CB  LEU 1 125      47.463  48.834  62.046  0.00  0.00           C  
ATOM   2007  CG  LEU 1 125      48.659  47.894  61.778  0.00  0.00           C  
ATOM   2008  CD1 LEU 1 125      48.626  46.730  62.790  0.00  0.00           C  
ATOM   2009  CD2 LEU 1 125      48.589  47.138  60.466  0.00  0.00           C  
ATOM   2010  H   LEU 1 125      48.874  51.328  61.966  0.00  0.00           H  
ATOM   2011  HA  LEU 1 125      47.273  49.531  60.074  0.00  0.00           H  
ATOM   2012  HB2 LEU 1 125      47.525  49.284  63.037  0.00  0.00           H  
ATOM   2013  HB3 LEU 1 125      46.480  48.364  62.064  0.00  0.00           H  
ATOM   2014  HG  LEU 1 125      49.613  48.415  61.864  0.00  0.00           H  
ATOM   2015 HD11 LEU 1 125      49.445  46.051  62.554  0.00  0.00           H  
ATOM   2016 HD12 LEU 1 125      48.735  47.028  63.833  0.00  0.00           H  
ATOM   2017 HD13 LEU 1 125      47.627  46.296  62.761  0.00  0.00           H  
ATOM   2018 HD21 LEU 1 125      47.667  46.558  60.412  0.00  0.00           H  
ATOM   2019 HD22 LEU 1 125      48.615  47.876  59.664  0.00  0.00           H  
ATOM   2020 HD23 LEU 1 125      49.460  46.506  60.294  0.00  0.00           H  
ATOM   2021  N   ASP 1 126      45.155  50.760  60.484  0.00  0.00           N  
ATOM   2022  CA  ASP 1 126      43.924  51.533  60.680  0.00  0.00           C  
ATOM   2023  C   ASP 1 126      42.577  50.697  60.609  0.00  0.00           C  
ATOM   2024  O   ASP 1 126      42.012  50.585  59.540  0.00  0.00           O  
ATOM   2025  CB  ASP 1 126      44.049  52.716  59.614  0.00  0.00           C  
ATOM   2026  CG  ASP 1 126      42.813  53.572  59.537  0.00  0.00           C  
ATOM   2027  OD1 ASP 1 126      42.030  53.548  60.476  0.00  0.00           O  
ATOM   2028  OD2 ASP 1 126      42.840  54.419  58.633  0.00  0.00           O  
ATOM   2029  H   ASP 1 126      45.349  50.174  59.684  0.00  0.00           H  
ATOM   2030  HA  ASP 1 126      43.958  51.941  61.690  0.00  0.00           H  
ATOM   2031  HB2 ASP 1 126      44.982  53.241  59.821  0.00  0.00           H  
ATOM   2032  HB3 ASP 1 126      44.131  52.370  58.584  0.00  0.00           H  
ATOM   2033  N   MET 1 127      42.264  50.077  61.703  0.00  0.00           N  
ATOM   2034  CA  MET 1 127      40.994  49.356  61.893  0.00  0.00           C  
ATOM   2035  C   MET 1 127      40.638  49.160  63.399  0.00  0.00           C  
ATOM   2036  O   MET 1 127      41.344  49.397  64.351  0.00  0.00           O  
ATOM   2037  CB  MET 1 127      41.029  48.030  61.131  0.00  0.00           C  
ATOM   2038  CG  MET 1 127      42.099  47.047  61.728  0.00  0.00           C  
ATOM   2039  SD  MET 1 127      43.877  47.266  61.303  0.00  0.00           S  
ATOM   2040  CE  MET 1 127      44.334  45.543  61.643  0.00  0.00           C  
ATOM   2041  H   MET 1 127      42.913  50.098  62.476  0.00  0.00           H  
ATOM   2042  HA  MET 1 127      40.143  49.928  61.524  0.00  0.00           H  
ATOM   2043  HB2 MET 1 127      40.038  47.578  61.182  0.00  0.00           H  
ATOM   2044  HB3 MET 1 127      41.282  48.339  60.117  0.00  0.00           H  
ATOM   2045  HG2 MET 1 127      41.941  46.890  62.795  0.00  0.00           H  
ATOM   2046  HG3 MET 1 127      41.818  46.103  61.260  0.00  0.00           H  
ATOM   2047  HE1 MET 1 127      45.335  45.248  61.327  0.00  0.00           H  
ATOM   2048  HE2 MET 1 127      44.408  45.468  62.728  0.00  0.00           H  
ATOM   2049  HE3 MET 1 127      43.521  44.882  61.343  0.00  0.00           H  
ATOM   2050  N   CYS 1 128      39.486  48.455  63.583  0.00  0.00           N  
ATOM   2051  CA  CYS 1 128      39.053  47.935  64.800  0.00  0.00           C  
ATOM   2052  C   CYS 1 128      39.788  46.646  65.335  0.00  0.00           C  
ATOM   2053  O   CYS 1 128      39.919  45.625  64.657  0.00  0.00           O  
ATOM   2054  CB  CYS 1 128      37.500  47.661  64.734  0.00  0.00           C  
ATOM   2055  SG  CYS 1 128      36.881  47.203  66.379  0.00  0.00           S  
ATOM   2056  H   CYS 1 128      38.934  48.135  62.801  0.00  0.00           H  
ATOM   2057  HA  CYS 1 128      39.243  48.753  65.496  0.00  0.00           H  
ATOM   2058  HB2 CYS 1 128      37.066  48.547  64.271  0.00  0.00           H  
ATOM   2059  HB3 CYS 1 128      37.388  46.881  63.981  0.00  0.00           H  
ATOM   2060  HG  CYS 1 128      35.609  47.520  66.121  0.00  0.00           H  
ATOM   2061  N   ARG 1 129      40.128  46.724  66.659  0.00  0.00           N  
ATOM   2062  CA  ARG 1 129      40.889  45.686  67.418  0.00  0.00           C  
ATOM   2063  C   ARG 1 129      39.991  44.809  68.332  0.00  0.00           C  
ATOM   2064  O   ARG 1 129      40.400  43.670  68.557  0.00  0.00           O  
ATOM   2065  CB  ARG 1 129      42.057  46.390  68.247  0.00  0.00           C  
ATOM   2066  CG  ARG 1 129      42.984  45.430  68.927  0.00  0.00           C  
ATOM   2067  CD  ARG 1 129      44.055  46.225  69.767  0.00  0.00           C  
ATOM   2068  NE  ARG 1 129      43.455  46.764  70.955  0.00  0.00           N  
ATOM   2069  CZ  ARG 1 129      43.587  48.008  71.402  0.00  0.00           C  
ATOM   2070  NH1 ARG 1 129      44.507  48.770  70.924  0.00  0.00           N  
ATOM   2071  NH2 ARG 1 129      42.832  48.486  72.324  0.00  0.00           N  
ATOM   2072  H   ARG 1 129      40.098  47.614  67.134  0.00  0.00           H  
ATOM   2073  HA  ARG 1 129      41.344  45.078  66.636  0.00  0.00           H  
ATOM   2074  HB2 ARG 1 129      42.642  47.044  67.600  0.00  0.00           H  
ATOM   2075  HB3 ARG 1 129      41.564  46.996  69.007  0.00  0.00           H  
ATOM   2076  HG2 ARG 1 129      42.427  44.828  69.645  0.00  0.00           H  
ATOM   2077  HG3 ARG 1 129      43.537  44.883  68.164  0.00  0.00           H  
ATOM   2078  HD2 ARG 1 129      44.686  45.389  70.067  0.00  0.00           H  
ATOM   2079  HD3 ARG 1 129      44.506  46.952  69.092  0.00  0.00           H  
ATOM   2080  HE  ARG 1 129      42.803  46.174  71.450  0.00  0.00           H  
ATOM   2081 HH11 ARG 1 129      44.753  49.698  71.239  0.00  0.00           H  
ATOM   2082 HH12 ARG 1 129      44.925  48.496  70.047  0.00  0.00           H  
ATOM   2083 HH21 ARG 1 129      42.853  49.475  72.529  0.00  0.00           H  
ATOM   2084 HH22 ARG 1 129      42.204  47.826  72.759  0.00  0.00           H  
ATOM   2085  N   LYS 1 130      38.891  45.342  68.803  0.00  0.00           N  
ATOM   2086  CA  LYS 1 130      37.812  44.621  69.379  0.00  0.00           C  
ATOM   2087  C   LYS 1 130      38.126  43.702  70.622  0.00  0.00           C  
ATOM   2088  O   LYS 1 130      37.480  42.650  70.865  0.00  0.00           O  
ATOM   2089  CB  LYS 1 130      37.049  43.860  68.222  0.00  0.00           C  
ATOM   2090  CG  LYS 1 130      35.561  43.737  68.346  0.00  0.00           C  
ATOM   2091  CD  LYS 1 130      35.177  42.971  67.144  0.00  0.00           C  
ATOM   2092  CE  LYS 1 130      33.691  42.580  67.165  0.00  0.00           C  
ATOM   2093  NZ  LYS 1 130      32.854  43.736  67.143  0.00  0.00           N  
ATOM   2094  H   LYS 1 130      38.718  46.335  68.735  0.00  0.00           H  
ATOM   2095  HA  LYS 1 130      37.101  45.303  69.846  0.00  0.00           H  
ATOM   2096  HB2 LYS 1 130      37.223  44.489  67.349  0.00  0.00           H  
ATOM   2097  HB3 LYS 1 130      37.564  42.902  68.152  0.00  0.00           H  
ATOM   2098  HG2 LYS 1 130      35.223  43.198  69.231  0.00  0.00           H  
ATOM   2099  HG3 LYS 1 130      35.126  44.735  68.284  0.00  0.00           H  
ATOM   2100  HD2 LYS 1 130      35.381  43.590  66.270  0.00  0.00           H  
ATOM   2101  HD3 LYS 1 130      35.806  42.081  67.118  0.00  0.00           H  
ATOM   2102  HE2 LYS 1 130      33.344  41.861  66.423  0.00  0.00           H  
ATOM   2103  HE3 LYS 1 130      33.599  42.085  68.132  0.00  0.00           H  
ATOM   2104  HZ1 LYS 1 130      33.049  44.325  66.347  0.00  0.00           H  
ATOM   2105  HZ2 LYS 1 130      31.879  43.497  67.031  0.00  0.00           H  
ATOM   2106  HZ3 LYS 1 130      32.879  44.302  67.979  0.00  0.00           H  
ATOM   2107  N   ARG 1 131      39.182  43.978  71.351  0.00  0.00           N  
ATOM   2108  CA  ARG 1 131      39.774  43.164  72.328  0.00  0.00           C  
ATOM   2109  C   ARG 1 131      39.268  43.567  73.772  0.00  0.00           C  
ATOM   2110  O   ARG 1 131      39.042  44.701  74.097  0.00  0.00           O  
ATOM   2111  CB  ARG 1 131      41.276  43.292  72.220  0.00  0.00           C  
ATOM   2112  CG  ARG 1 131      42.200  42.746  73.303  0.00  0.00           C  
ATOM   2113  CD  ARG 1 131      43.711  42.855  73.139  0.00  0.00           C  
ATOM   2114  NE  ARG 1 131      44.128  44.245  73.379  0.00  0.00           N  
ATOM   2115  CZ  ARG 1 131      45.313  44.821  73.531  0.00  0.00           C  
ATOM   2116  NH1 ARG 1 131      46.400  44.149  73.216  0.00  0.00           N  
ATOM   2117  NH2 ARG 1 131      45.326  46.025  73.878  0.00  0.00           N  
ATOM   2118  H   ARG 1 131      39.631  44.812  70.999  0.00  0.00           H  
ATOM   2119  HA  ARG 1 131      39.517  42.109  72.233  0.00  0.00           H  
ATOM   2120  HB2 ARG 1 131      41.545  42.675  71.362  0.00  0.00           H  
ATOM   2121  HB3 ARG 1 131      41.465  44.347  72.024  0.00  0.00           H  
ATOM   2122  HG2 ARG 1 131      41.877  43.146  74.264  0.00  0.00           H  
ATOM   2123  HG3 ARG 1 131      42.048  41.684  73.496  0.00  0.00           H  
ATOM   2124  HD2 ARG 1 131      44.310  42.231  73.803  0.00  0.00           H  
ATOM   2125  HD3 ARG 1 131      43.902  42.652  72.085  0.00  0.00           H  
ATOM   2126  HE  ARG 1 131      43.462  44.983  73.560  0.00  0.00           H  
ATOM   2127 HH11 ARG 1 131      47.302  44.593  73.310  0.00  0.00           H  
ATOM   2128 HH12 ARG 1 131      46.315  43.292  72.689  0.00  0.00           H  
ATOM   2129 HH21 ARG 1 131      46.116  46.564  74.202  0.00  0.00           H  
ATOM   2130 HH22 ARG 1 131      44.441  46.463  74.091  0.00  0.00           H  
ATOM   2131  N   ASN 1 132      39.153  42.502  74.638  0.00  0.00           N  
ATOM   2132  CA  ASN 1 132      38.932  42.549  76.067  0.00  0.00           C  
ATOM   2133  C   ASN 1 132      39.956  43.268  76.907  0.00  0.00           C  
ATOM   2134  O   ASN 1 132      40.594  42.648  77.678  0.00  0.00           O  
ATOM   2135  CB  ASN 1 132      37.417  43.085  76.255  0.00  0.00           C  
ATOM   2136  CG  ASN 1 132      36.949  42.868  77.622  0.00  0.00           C  
ATOM   2137  OD1 ASN 1 132      37.503  43.384  78.627  0.00  0.00           O  
ATOM   2138  ND2 ASN 1 132      35.939  42.032  77.792  0.00  0.00           N  
ATOM   2139  H   ASN 1 132      39.066  41.558  74.289  0.00  0.00           H  
ATOM   2140  HA  ASN 1 132      38.803  41.515  76.387  0.00  0.00           H  
ATOM   2141  HB2 ASN 1 132      37.578  44.155  76.118  0.00  0.00           H  
ATOM   2142  HB3 ASN 1 132      36.798  42.717  75.436  0.00  0.00           H  
ATOM   2143 HD21 ASN 1 132      35.476  41.759  78.647  0.00  0.00           H  
ATOM   2144 HD22 ASN 1 132      35.713  41.591  76.912  0.00  0.00           H  
ATOM   2145  N   ASP 1 133      40.131  44.598  76.621  0.00  0.00           N  
ATOM   2146  CA  ASP 1 133      41.255  45.367  77.166  0.00  0.00           C  
ATOM   2147  C   ASP 1 133      41.171  45.654  78.686  0.00  0.00           C  
ATOM   2148  O   ASP 1 133      42.199  45.988  79.317  0.00  0.00           O  
ATOM   2149  CB  ASP 1 133      41.327  46.690  76.357  0.00  0.00           C  
ATOM   2150  CG  ASP 1 133      41.624  46.753  74.895  0.00  0.00           C  
ATOM   2151  OD1 ASP 1 133      42.624  46.248  74.420  0.00  0.00           O  
ATOM   2152  OD2 ASP 1 133      40.822  47.321  74.139  0.00  0.00           O  
ATOM   2153  H   ASP 1 133      39.740  44.956  75.761  0.00  0.00           H  
ATOM   2154  HA  ASP 1 133      42.226  44.963  76.880  0.00  0.00           H  
ATOM   2155  HB2 ASP 1 133      40.436  47.274  76.589  0.00  0.00           H  
ATOM   2156  HB3 ASP 1 133      42.182  47.146  76.855  0.00  0.00           H  
ATOM   2157  N   TYR 1 134      40.067  45.395  79.366  0.00  0.00           N  
ATOM   2158  CA  TYR 1 134      39.963  45.535  80.836  0.00  0.00           C  
ATOM   2159  C   TYR 1 134      40.861  44.605  81.631  0.00  0.00           C  
ATOM   2160  O   TYR 1 134      41.007  44.872  82.906  0.00  0.00           O  
ATOM   2161  CB  TYR 1 134      39.838  46.976  81.327  0.00  0.00           C  
ATOM   2162  CG  TYR 1 134      38.638  47.748  80.783  0.00  0.00           C  
ATOM   2163  CD1 TYR 1 134      38.869  49.040  80.295  0.00  0.00           C  
ATOM   2164  CD2 TYR 1 134      37.368  47.274  80.751  0.00  0.00           C  
ATOM   2165  CE1 TYR 1 134      37.884  49.841  79.775  0.00  0.00           C  
ATOM   2166  CE2 TYR 1 134      36.303  48.046  80.144  0.00  0.00           C  
ATOM   2167  CZ  TYR 1 134      36.572  49.409  79.813  0.00  0.00           C  
ATOM   2168  OH  TYR 1 134      35.578  50.223  79.465  0.00  0.00           O  
ATOM   2169  H   TYR 1 134      39.289  45.004  78.854  0.00  0.00           H  
ATOM   2170  HA  TYR 1 134      38.985  45.097  81.035  0.00  0.00           H  
ATOM   2171  HB2 TYR 1 134      39.759  47.005  82.414  0.00  0.00           H  
ATOM   2172  HB3 TYR 1 134      40.742  47.572  81.205  0.00  0.00           H  
ATOM   2173  HD1 TYR 1 134      39.848  49.493  80.353  0.00  0.00           H  
ATOM   2174  HD2 TYR 1 134      37.109  46.308  81.158  0.00  0.00           H  
ATOM   2175  HE1 TYR 1 134      38.121  50.887  79.644  0.00  0.00           H  
ATOM   2176  HE2 TYR 1 134      35.306  47.636  80.071  0.00  0.00           H  
ATOM   2177  HH  TYR 1 134      34.904  49.771  78.953  0.00  0.00           H  
ATOM   2178  N   ASP 1 135      41.509  43.656  80.977  0.00  0.00           N  
ATOM   2179  CA  ASP 1 135      42.578  42.827  81.696  0.00  0.00           C  
ATOM   2180  C   ASP 1 135      43.644  43.699  82.194  0.00  0.00           C  
ATOM   2181  O   ASP 1 135      44.110  44.676  81.570  0.00  0.00           O  
ATOM   2182  CB  ASP 1 135      43.260  41.749  80.733  0.00  0.00           C  
ATOM   2183  CG  ASP 1 135      42.320  40.714  80.127  0.00  0.00           C  
ATOM   2184  OD1 ASP 1 135      41.256  40.342  80.676  0.00  0.00           O  
ATOM   2185  OD2 ASP 1 135      42.625  40.189  79.012  0.00  0.00           O  
ATOM   2186  H   ASP 1 135      41.505  43.718  79.969  0.00  0.00           H  
ATOM   2187  HA  ASP 1 135      42.091  42.356  82.551  0.00  0.00           H  
ATOM   2188  HB2 ASP 1 135      43.699  42.293  79.896  0.00  0.00           H  
ATOM   2189  HB3 ASP 1 135      44.095  41.420  81.351  0.00  0.00           H  
ATOM   2190  N   ASP 1 136      44.221  43.358  83.382  0.00  0.00           N  
ATOM   2191  CA  ASP 1 136      45.273  44.202  84.129  0.00  0.00           C  
ATOM   2192  C   ASP 1 136      46.665  43.675  83.807  0.00  0.00           C  
ATOM   2193  O   ASP 1 136      47.493  43.473  84.624  0.00  0.00           O  
ATOM   2194  CB  ASP 1 136      44.960  44.175  85.662  0.00  0.00           C  
ATOM   2195  CG  ASP 1 136      44.998  42.778  86.293  0.00  0.00           C  
ATOM   2196  OD1 ASP 1 136      45.063  42.649  87.561  0.00  0.00           O  
ATOM   2197  OD2 ASP 1 136      45.181  41.794  85.619  0.00  0.00           O  
ATOM   2198  H   ASP 1 136      44.075  42.402  83.674  0.00  0.00           H  
ATOM   2199  HA  ASP 1 136      45.148  45.215  83.748  0.00  0.00           H  
ATOM   2200  HB2 ASP 1 136      45.700  44.817  86.139  0.00  0.00           H  
ATOM   2201  HB3 ASP 1 136      43.953  44.578  85.770  0.00  0.00           H  
ATOM   2202  N   THR 1 137      46.847  43.567  82.520  0.00  0.00           N  
ATOM   2203  CA  THR 1 137      48.164  43.177  81.889  0.00  0.00           C  
ATOM   2204  C   THR 1 137      49.242  44.369  82.025  0.00  0.00           C  
ATOM   2205  O   THR 1 137      48.901  45.502  81.959  0.00  0.00           O  
ATOM   2206  CB  THR 1 137      47.871  42.841  80.360  0.00  0.00           C  
ATOM   2207  OG1 THR 1 137      47.393  44.002  79.732  0.00  0.00           O  
ATOM   2208  CG2 THR 1 137      46.801  41.782  80.201  0.00  0.00           C  
ATOM   2209  H   THR 1 137      46.128  43.780  81.844  0.00  0.00           H  
ATOM   2210  HA  THR 1 137      48.449  42.309  82.484  0.00  0.00           H  
ATOM   2211  HB  THR 1 137      48.792  42.518  79.876  0.00  0.00           H  
ATOM   2212  HG1 THR 1 137      48.086  44.423  79.218  0.00  0.00           H  
ATOM   2213 HG21 THR 1 137      46.750  41.032  80.991  0.00  0.00           H  
ATOM   2214 HG22 THR 1 137      45.847  42.302  80.280  0.00  0.00           H  
ATOM   2215 HG23 THR 1 137      46.761  41.273  79.238  0.00  0.00           H  
ATOM   2216  N   ILE 1 138      50.517  43.986  81.954  0.00  0.00           N  
ATOM   2217  CA  ILE 1 138      51.670  44.928  81.771  0.00  0.00           C  
ATOM   2218  C   ILE 1 138      52.288  44.919  80.350  0.00  0.00           C  
ATOM   2219  O   ILE 1 138      52.195  43.932  79.577  0.00  0.00           O  
ATOM   2220  CB  ILE 1 138      52.690  44.787  83.038  0.00  0.00           C  
ATOM   2221  CG1 ILE 1 138      52.036  45.299  84.293  0.00  0.00           C  
ATOM   2222  CG2 ILE 1 138      53.316  43.378  83.139  0.00  0.00           C  
ATOM   2223  CD1 ILE 1 138      51.675  46.807  84.422  0.00  0.00           C  
ATOM   2224  H   ILE 1 138      50.749  43.005  82.004  0.00  0.00           H  
ATOM   2225  HA  ILE 1 138      51.291  45.928  81.982  0.00  0.00           H  
ATOM   2226  HB  ILE 1 138      53.502  45.460  82.763  0.00  0.00           H  
ATOM   2227 HG12 ILE 1 138      51.147  44.690  84.453  0.00  0.00           H  
ATOM   2228 HG13 ILE 1 138      52.701  45.056  85.122  0.00  0.00           H  
ATOM   2229 HG21 ILE 1 138      53.832  43.088  82.224  0.00  0.00           H  
ATOM   2230 HG22 ILE 1 138      53.961  43.486  84.012  0.00  0.00           H  
ATOM   2231 HG23 ILE 1 138      52.596  42.600  83.394  0.00  0.00           H  
ATOM   2232 HD11 ILE 1 138      52.550  47.435  84.255  0.00  0.00           H  
ATOM   2233 HD12 ILE 1 138      50.924  47.046  83.670  0.00  0.00           H  
ATOM   2234 HD13 ILE 1 138      51.362  46.866  85.464  0.00  0.00           H  
ATOM   2235  N   PRO 1 139      52.939  46.041  79.962  0.00  0.00           N  
ATOM   2236  CA  PRO 1 139      53.470  46.171  78.618  0.00  0.00           C  
ATOM   2237  C   PRO 1 139      54.728  45.338  78.341  0.00  0.00           C  
ATOM   2238  O   PRO 1 139      55.383  44.883  79.316  0.00  0.00           O  
ATOM   2239  CB  PRO 1 139      53.629  47.672  78.383  0.00  0.00           C  
ATOM   2240  CG  PRO 1 139      53.764  48.264  79.824  0.00  0.00           C  
ATOM   2241  CD  PRO 1 139      53.063  47.250  80.762  0.00  0.00           C  
ATOM   2242  HA  PRO 1 139      52.727  45.709  77.967  0.00  0.00           H  
ATOM   2243  HB2 PRO 1 139      54.518  47.810  77.768  0.00  0.00           H  
ATOM   2244  HB3 PRO 1 139      52.687  48.049  77.984  0.00  0.00           H  
ATOM   2245  HG2 PRO 1 139      54.740  48.419  80.282  0.00  0.00           H  
ATOM   2246  HG3 PRO 1 139      53.236  49.210  79.944  0.00  0.00           H  
ATOM   2247  HD2 PRO 1 139      53.663  47.104  81.661  0.00  0.00           H  
ATOM   2248  HD3 PRO 1 139      52.043  47.589  80.941  0.00  0.00           H  
ATOM   2249  N   ILE 1 140      55.124  45.332  77.109  0.00  0.00           N  
ATOM   2250  CA  ILE 1 140      56.410  44.812  76.650  0.00  0.00           C  
ATOM   2251  C   ILE 1 140      57.484  45.834  76.859  0.00  0.00           C  
ATOM   2252  O   ILE 1 140      57.736  46.727  76.030  0.00  0.00           O  
ATOM   2253  CB  ILE 1 140      56.220  44.237  75.234  0.00  0.00           C  
ATOM   2254  CG1 ILE 1 140      57.514  43.829  74.521  0.00  0.00           C  
ATOM   2255  CG2 ILE 1 140      55.233  43.005  75.216  0.00  0.00           C  
ATOM   2256  CD1 ILE 1 140      58.392  42.707  75.054  0.00  0.00           C  
ATOM   2257  H   ILE 1 140      54.655  45.941  76.454  0.00  0.00           H  
ATOM   2258  HA  ILE 1 140      56.730  44.034  77.343  0.00  0.00           H  
ATOM   2259  HB  ILE 1 140      55.824  45.079  74.667  0.00  0.00           H  
ATOM   2260 HG12 ILE 1 140      57.163  43.553  73.526  0.00  0.00           H  
ATOM   2261 HG13 ILE 1 140      58.084  44.746  74.366  0.00  0.00           H  
ATOM   2262 HG21 ILE 1 140      54.259  43.329  75.580  0.00  0.00           H  
ATOM   2263 HG22 ILE 1 140      55.193  42.506  74.248  0.00  0.00           H  
ATOM   2264 HG23 ILE 1 140      55.647  42.226  75.856  0.00  0.00           H  
ATOM   2265 HD11 ILE 1 140      59.310  42.678  74.467  0.00  0.00           H  
ATOM   2266 HD12 ILE 1 140      58.794  43.014  76.019  0.00  0.00           H  
ATOM   2267 HD13 ILE 1 140      58.018  41.689  74.946  0.00  0.00           H  
ATOM   2268  N   LEU 1 141      58.130  45.946  78.046  0.00  0.00           N  
ATOM   2269  CA  LEU 1 141      59.302  46.767  78.295  0.00  0.00           C  
ATOM   2270  C   LEU 1 141      60.659  46.280  77.781  0.00  0.00           C  
ATOM   2271  O   LEU 1 141      61.590  47.119  77.888  0.00  0.00           O  
ATOM   2272  CB  LEU 1 141      59.318  46.977  79.849  0.00  0.00           C  
ATOM   2273  CG  LEU 1 141      58.023  47.614  80.443  0.00  0.00           C  
ATOM   2274  CD1 LEU 1 141      58.031  47.726  82.014  0.00  0.00           C  
ATOM   2275  CD2 LEU 1 141      57.934  49.024  79.912  0.00  0.00           C  
ATOM   2276  H   LEU 1 141      57.806  45.316  78.766  0.00  0.00           H  
ATOM   2277  HA  LEU 1 141      59.184  47.718  77.775  0.00  0.00           H  
ATOM   2278  HB2 LEU 1 141      59.393  45.973  80.265  0.00  0.00           H  
ATOM   2279  HB3 LEU 1 141      60.175  47.569  80.172  0.00  0.00           H  
ATOM   2280  HG  LEU 1 141      57.112  47.036  80.285  0.00  0.00           H  
ATOM   2281 HD11 LEU 1 141      58.283  46.782  82.498  0.00  0.00           H  
ATOM   2282 HD12 LEU 1 141      58.762  48.468  82.334  0.00  0.00           H  
ATOM   2283 HD13 LEU 1 141      57.071  48.026  82.434  0.00  0.00           H  
ATOM   2284 HD21 LEU 1 141      58.782  49.669  80.142  0.00  0.00           H  
ATOM   2285 HD22 LEU 1 141      57.770  49.053  78.834  0.00  0.00           H  
ATOM   2286 HD23 LEU 1 141      57.014  49.433  80.329  0.00  0.00           H  
ATOM   2287  N   ASP 1 142      60.912  45.084  77.360  0.00  0.00           N  
ATOM   2288  CA  ASP 1 142      62.143  44.762  76.694  0.00  0.00           C  
ATOM   2289  C   ASP 1 142      62.055  45.365  75.283  0.00  0.00           C  
ATOM   2290  O   ASP 1 142      61.514  44.691  74.386  0.00  0.00           O  
ATOM   2291  CB  ASP 1 142      62.279  43.258  76.712  0.00  0.00           C  
ATOM   2292  CG  ASP 1 142      63.570  42.748  75.945  0.00  0.00           C  
ATOM   2293  OD1 ASP 1 142      63.460  41.666  75.333  0.00  0.00           O  
ATOM   2294  OD2 ASP 1 142      64.569  43.513  75.878  0.00  0.00           O  
ATOM   2295  H   ASP 1 142      60.157  44.525  76.990  0.00  0.00           H  
ATOM   2296  HA  ASP 1 142      62.987  45.186  77.238  0.00  0.00           H  
ATOM   2297  HB2 ASP 1 142      62.395  42.980  77.759  0.00  0.00           H  
ATOM   2298  HB3 ASP 1 142      61.365  42.809  76.325  0.00  0.00           H  
ATOM   2299  N   ALA 1 143      62.521  46.561  75.128  0.00  0.00           N  
ATOM   2300  CA  ALA 1 143      62.425  47.448  73.956  0.00  0.00           C  
ATOM   2301  C   ALA 1 143      63.046  46.819  72.733  0.00  0.00           C  
ATOM   2302  O   ALA 1 143      63.974  46.065  72.917  0.00  0.00           O  
ATOM   2303  CB  ALA 1 143      60.886  47.754  73.791  0.00  0.00           C  
ATOM   2304  H   ALA 1 143      62.941  47.065  75.895  0.00  0.00           H  
ATOM   2305  HA  ALA 1 143      62.877  48.430  74.098  0.00  0.00           H  
ATOM   2306  HB1 ALA 1 143      60.447  48.342  74.598  0.00  0.00           H  
ATOM   2307  HB2 ALA 1 143      60.822  48.204  72.800  0.00  0.00           H  
ATOM   2308  HB3 ALA 1 143      60.334  46.815  73.752  0.00  0.00           H  
ATOM   2309  N   LEU 1 144      62.879  47.296  71.563  0.00  0.00           N  
ATOM   2310  CA  LEU 1 144      63.307  46.665  70.269  0.00  0.00           C  
ATOM   2311  C   LEU 1 144      64.839  46.680  70.123  0.00  0.00           C  
ATOM   2312  O   LEU 1 144      65.561  47.508  70.647  0.00  0.00           O  
ATOM   2313  CB  LEU 1 144      62.596  47.393  69.101  0.00  0.00           C  
ATOM   2314  CG  LEU 1 144      61.142  46.855  68.777  0.00  0.00           C  
ATOM   2315  CD1 LEU 1 144      60.131  47.148  69.800  0.00  0.00           C  
ATOM   2316  CD2 LEU 1 144      60.724  47.181  67.429  0.00  0.00           C  
ATOM   2317  H   LEU 1 144      62.295  48.119  71.541  0.00  0.00           H  
ATOM   2318  HA  LEU 1 144      63.051  45.606  70.314  0.00  0.00           H  
ATOM   2319  HB2 LEU 1 144      62.494  48.472  69.215  0.00  0.00           H  
ATOM   2320  HB3 LEU 1 144      63.194  47.231  68.205  0.00  0.00           H  
ATOM   2321  HG  LEU 1 144      61.189  45.777  68.931  0.00  0.00           H  
ATOM   2322 HD11 LEU 1 144      60.246  48.187  70.107  0.00  0.00           H  
ATOM   2323 HD12 LEU 1 144      59.108  46.927  69.494  0.00  0.00           H  
ATOM   2324 HD13 LEU 1 144      60.350  46.545  70.681  0.00  0.00           H  
ATOM   2325 HD21 LEU 1 144      59.758  46.736  67.188  0.00  0.00           H  
ATOM   2326 HD22 LEU 1 144      60.633  48.267  67.452  0.00  0.00           H  
ATOM   2327 HD23 LEU 1 144      61.512  46.991  66.700  0.00  0.00           H  
ATOM   2328  N   LYS 1 145      65.209  45.842  69.220  0.00  0.00           N  
ATOM   2329  CA  LYS 1 145      66.613  45.919  68.636  0.00  0.00           C  
ATOM   2330  C   LYS 1 145      66.777  46.814  67.421  0.00  0.00           C  
ATOM   2331  O   LYS 1 145      65.748  47.286  66.922  0.00  0.00           O  
ATOM   2332  CB  LYS 1 145      66.924  44.418  68.139  0.00  0.00           C  
ATOM   2333  CG  LYS 1 145      66.801  43.307  69.165  0.00  0.00           C  
ATOM   2334  CD  LYS 1 145      67.142  41.984  68.514  0.00  0.00           C  
ATOM   2335  CE  LYS 1 145      66.810  40.904  69.541  0.00  0.00           C  
ATOM   2336  NZ  LYS 1 145      67.776  40.855  70.670  0.00  0.00           N  
ATOM   2337  H   LYS 1 145      64.621  45.216  68.689  0.00  0.00           H  
ATOM   2338  HA  LYS 1 145      67.300  46.214  69.429  0.00  0.00           H  
ATOM   2339  HB2 LYS 1 145      66.290  44.137  67.298  0.00  0.00           H  
ATOM   2340  HB3 LYS 1 145      67.968  44.387  67.827  0.00  0.00           H  
ATOM   2341  HG2 LYS 1 145      67.469  43.593  69.978  0.00  0.00           H  
ATOM   2342  HG3 LYS 1 145      65.759  43.293  69.484  0.00  0.00           H  
ATOM   2343  HD2 LYS 1 145      66.613  41.813  67.576  0.00  0.00           H  
ATOM   2344  HD3 LYS 1 145      68.195  42.085  68.250  0.00  0.00           H  
ATOM   2345  HE2 LYS 1 145      65.822  40.943  70.000  0.00  0.00           H  
ATOM   2346  HE3 LYS 1 145      66.887  39.891  69.149  0.00  0.00           H  
ATOM   2347  HZ1 LYS 1 145      67.656  40.131  71.363  0.00  0.00           H  
ATOM   2348  HZ2 LYS 1 145      68.652  40.600  70.237  0.00  0.00           H  
ATOM   2349  HZ3 LYS 1 145      67.822  41.722  71.186  0.00  0.00           H  
ATOM   2350  N   VAL 1 146      67.989  47.305  67.166  0.00  0.00           N  
ATOM   2351  CA  VAL 1 146      68.372  48.283  66.094  0.00  0.00           C  
ATOM   2352  C   VAL 1 146      68.273  47.775  64.683  0.00  0.00           C  
ATOM   2353  O   VAL 1 146      67.364  47.093  64.359  0.00  0.00           O  
ATOM   2354  CB  VAL 1 146      67.771  49.737  66.242  0.00  0.00           C  
ATOM   2355  CG1 VAL 1 146      67.840  50.255  67.756  0.00  0.00           C  
ATOM   2356  CG2 VAL 1 146      68.283  50.725  65.229  0.00  0.00           C  
ATOM   2357  H   VAL 1 146      68.654  46.961  67.845  0.00  0.00           H  
ATOM   2358  HA  VAL 1 146      69.423  48.480  66.308  0.00  0.00           H  
ATOM   2359  HB  VAL 1 146      66.685  49.738  66.150  0.00  0.00           H  
ATOM   2360 HG11 VAL 1 146      67.215  49.644  68.408  0.00  0.00           H  
ATOM   2361 HG12 VAL 1 146      68.870  50.383  68.087  0.00  0.00           H  
ATOM   2362 HG13 VAL 1 146      67.360  51.230  67.677  0.00  0.00           H  
ATOM   2363 HG21 VAL 1 146      67.738  50.552  64.301  0.00  0.00           H  
ATOM   2364 HG22 VAL 1 146      68.050  51.690  65.679  0.00  0.00           H  
ATOM   2365 HG23 VAL 1 146      69.352  50.539  65.129  0.00  0.00           H  
ATOM   2366  N   THR 1 147      69.192  48.193  63.789  0.00  0.00           N  
ATOM   2367  CA  THR 1 147      69.240  47.899  62.363  0.00  0.00           C  
ATOM   2368  C   THR 1 147      68.122  48.535  61.419  0.00  0.00           C  
ATOM   2369  O   THR 1 147      68.449  49.100  60.338  0.00  0.00           O  
ATOM   2370  CB  THR 1 147      69.546  46.412  62.134  0.00  0.00           C  
ATOM   2371  OG1 THR 1 147      70.817  46.109  62.712  0.00  0.00           O  
ATOM   2372  CG2 THR 1 147      69.804  46.106  60.656  0.00  0.00           C  
ATOM   2373  H   THR 1 147      69.966  48.742  64.132  0.00  0.00           H  
ATOM   2374  HA  THR 1 147      70.173  48.429  62.174  0.00  0.00           H  
ATOM   2375  HB  THR 1 147      68.805  45.697  62.492  0.00  0.00           H  
ATOM   2376  HG1 THR 1 147      70.664  45.816  63.613  0.00  0.00           H  
ATOM   2377 HG21 THR 1 147      68.933  46.258  60.019  0.00  0.00           H  
ATOM   2378 HG22 THR 1 147      70.644  46.732  60.357  0.00  0.00           H  
ATOM   2379 HG23 THR 1 147      70.065  45.077  60.408  0.00  0.00           H  
ATOM   2380  N   ALA 1 148      66.914  48.432  61.806  0.00  0.00           N  
ATOM   2381  CA  ALA 1 148      65.759  48.747  60.963  0.00  0.00           C  
ATOM   2382  C   ALA 1 148      64.935  49.989  61.317  0.00  0.00           C  
ATOM   2383  O   ALA 1 148      64.309  50.535  60.411  0.00  0.00           O  
ATOM   2384  CB  ALA 1 148      64.963  47.467  60.870  0.00  0.00           C  
ATOM   2385  H   ALA 1 148      66.698  47.953  62.668  0.00  0.00           H  
ATOM   2386  HA  ALA 1 148      66.113  48.986  59.961  0.00  0.00           H  
ATOM   2387  HB1 ALA 1 148      64.196  47.517  60.097  0.00  0.00           H  
ATOM   2388  HB2 ALA 1 148      65.674  46.671  60.647  0.00  0.00           H  
ATOM   2389  HB3 ALA 1 148      64.488  47.264  61.830  0.00  0.00           H  
ATOM   2390  N   ASN 1 149      65.059  50.493  62.518  0.00  0.00           N  
ATOM   2391  CA  ASN 1 149      64.511  51.780  63.045  0.00  0.00           C  
ATOM   2392  C   ASN 1 149      63.009  52.011  62.813  0.00  0.00           C  
ATOM   2393  O   ASN 1 149      62.489  52.993  62.295  0.00  0.00           O  
ATOM   2394  CB  ASN 1 149      65.356  52.886  62.371  0.00  0.00           C  
ATOM   2395  CG  ASN 1 149      66.798  52.958  62.757  0.00  0.00           C  
ATOM   2396  OD1 ASN 1 149      67.106  53.598  63.795  0.00  0.00           O  
ATOM   2397  ND2 ASN 1 149      67.703  52.340  61.991  0.00  0.00           N  
ATOM   2398  H   ASN 1 149      65.448  49.902  63.240  0.00  0.00           H  
ATOM   2399  HA  ASN 1 149      64.575  51.803  64.133  0.00  0.00           H  
ATOM   2400  HB2 ASN 1 149      65.432  52.721  61.296  0.00  0.00           H  
ATOM   2401  HB3 ASN 1 149      64.861  53.855  62.442  0.00  0.00           H  
ATOM   2402 HD21 ASN 1 149      68.670  52.419  62.270  0.00  0.00           H  
ATOM   2403 HD22 ASN 1 149      67.516  52.009  61.055  0.00  0.00           H  
ATOM   2404  N   ILE 1 150      62.328  50.938  63.213  0.00  0.00           N  
ATOM   2405  CA  ILE 1 150      60.843  50.757  63.085  0.00  0.00           C  
ATOM   2406  C   ILE 1 150      60.138  51.768  63.961  0.00  0.00           C  
ATOM   2407  O   ILE 1 150      60.367  51.689  65.223  0.00  0.00           O  
ATOM   2408  CB  ILE 1 150      60.448  49.314  63.439  0.00  0.00           C  
ATOM   2409  CG1 ILE 1 150      60.948  48.349  62.294  0.00  0.00           C  
ATOM   2410  CG2 ILE 1 150      58.921  49.148  63.749  0.00  0.00           C  
ATOM   2411  CD1 ILE 1 150      60.683  46.934  62.655  0.00  0.00           C  
ATOM   2412  H   ILE 1 150      62.787  50.216  63.750  0.00  0.00           H  
ATOM   2413  HA  ILE 1 150      60.493  50.954  62.072  0.00  0.00           H  
ATOM   2414  HB  ILE 1 150      61.039  49.051  64.316  0.00  0.00           H  
ATOM   2415 HG12 ILE 1 150      60.477  48.632  61.353  0.00  0.00           H  
ATOM   2416 HG13 ILE 1 150      62.006  48.607  62.247  0.00  0.00           H  
ATOM   2417 HG21 ILE 1 150      58.324  49.334  62.856  0.00  0.00           H  
ATOM   2418 HG22 ILE 1 150      58.694  48.144  64.108  0.00  0.00           H  
ATOM   2419 HG23 ILE 1 150      58.606  49.797  64.567  0.00  0.00           H  
ATOM   2420 HD11 ILE 1 150      59.628  46.776  62.433  0.00  0.00           H  
ATOM   2421 HD12 ILE 1 150      61.369  46.375  62.020  0.00  0.00           H  
ATOM   2422 HD13 ILE 1 150      60.848  46.664  63.699  0.00  0.00           H  
ATOM   2423  N   VAL 1 151      59.222  52.599  63.325  0.00  0.00           N  
ATOM   2424  CA  VAL 1 151      58.149  53.370  63.999  0.00  0.00           C  
ATOM   2425  C   VAL 1 151      56.817  52.740  63.540  0.00  0.00           C  
ATOM   2426  O   VAL 1 151      56.524  52.641  62.344  0.00  0.00           O  
ATOM   2427  CB  VAL 1 151      58.281  54.851  63.750  0.00  0.00           C  
ATOM   2428  CG1 VAL 1 151      57.189  55.632  64.410  0.00  0.00           C  
ATOM   2429  CG2 VAL 1 151      59.612  55.401  64.259  0.00  0.00           C  
ATOM   2430  H   VAL 1 151      59.125  52.449  62.330  0.00  0.00           H  
ATOM   2431  HA  VAL 1 151      58.186  53.281  65.085  0.00  0.00           H  
ATOM   2432  HB  VAL 1 151      58.324  54.927  62.664  0.00  0.00           H  
ATOM   2433 HG11 VAL 1 151      57.375  56.703  64.337  0.00  0.00           H  
ATOM   2434 HG12 VAL 1 151      56.232  55.325  63.988  0.00  0.00           H  
ATOM   2435 HG13 VAL 1 151      57.176  55.412  65.478  0.00  0.00           H  
ATOM   2436 HG21 VAL 1 151      59.738  55.197  65.322  0.00  0.00           H  
ATOM   2437 HG22 VAL 1 151      60.480  55.086  63.681  0.00  0.00           H  
ATOM   2438 HG23 VAL 1 151      59.623  56.490  64.208  0.00  0.00           H  
ATOM   2439  N   PHE 1 152      56.079  52.352  64.507  0.00  0.00           N  
ATOM   2440  CA  PHE 1 152      54.876  51.546  64.389  0.00  0.00           C  
ATOM   2441  C   PHE 1 152      53.773  52.216  65.278  0.00  0.00           C  
ATOM   2442  O   PHE 1 152      54.003  52.620  66.449  0.00  0.00           O  
ATOM   2443  CB  PHE 1 152      55.110  50.020  64.908  0.00  0.00           C  
ATOM   2444  CG  PHE 1 152      53.875  49.270  65.251  0.00  0.00           C  
ATOM   2445  CD1 PHE 1 152      53.415  48.444  64.185  0.00  0.00           C  
ATOM   2446  CD2 PHE 1 152      53.207  49.287  66.493  0.00  0.00           C  
ATOM   2447  CE1 PHE 1 152      52.313  47.547  64.421  0.00  0.00           C  
ATOM   2448  CE2 PHE 1 152      52.059  48.484  66.661  0.00  0.00           C  
ATOM   2449  CZ  PHE 1 152      51.660  47.597  65.664  0.00  0.00           C  
ATOM   2450  H   PHE 1 152      56.432  52.518  65.439  0.00  0.00           H  
ATOM   2451  HA  PHE 1 152      54.558  51.527  63.347  0.00  0.00           H  
ATOM   2452  HB2 PHE 1 152      55.617  49.588  64.045  0.00  0.00           H  
ATOM   2453  HB3 PHE 1 152      55.649  50.104  65.852  0.00  0.00           H  
ATOM   2454  HD1 PHE 1 152      53.987  48.452  63.269  0.00  0.00           H  
ATOM   2455  HD2 PHE 1 152      53.636  49.910  67.264  0.00  0.00           H  
ATOM   2456  HE1 PHE 1 152      52.070  46.797  63.682  0.00  0.00           H  
ATOM   2457  HE2 PHE 1 152      51.629  48.522  67.651  0.00  0.00           H  
ATOM   2458  HZ  PHE 1 152      50.821  46.925  65.769  0.00  0.00           H  
ATOM   2459  N   GLY 1 153      52.582  52.177  64.710  0.00  0.00           N  
ATOM   2460  CA  GLY 1 153      51.395  52.617  65.439  0.00  0.00           C  
ATOM   2461  C   GLY 1 153      50.099  52.024  64.913  0.00  0.00           C  
ATOM   2462  O   GLY 1 153      49.976  51.968  63.663  0.00  0.00           O  
ATOM   2463  H   GLY 1 153      52.561  51.887  63.743  0.00  0.00           H  
ATOM   2464  HA2 GLY 1 153      51.548  52.312  66.474  0.00  0.00           H  
ATOM   2465  HA3 GLY 1 153      51.250  53.689  65.580  0.00  0.00           H  
ATOM   2466  N   TYR 1 154      49.153  51.560  65.740  0.00  0.00           N  
ATOM   2467  CA  TYR 1 154      47.859  50.985  65.386  0.00  0.00           C  
ATOM   2468  C   TYR 1 154      46.631  51.655  66.034  0.00  0.00           C  
ATOM   2469  O   TYR 1 154      46.298  51.534  67.247  0.00  0.00           O  
ATOM   2470  CB  TYR 1 154      47.857  49.501  65.808  0.00  0.00           C  
ATOM   2471  CG  TYR 1 154      46.608  48.594  65.516  0.00  0.00           C  
ATOM   2472  CD1 TYR 1 154      45.494  49.055  64.853  0.00  0.00           C  
ATOM   2473  CD2 TYR 1 154      46.729  47.223  65.996  0.00  0.00           C  
ATOM   2474  CE1 TYR 1 154      44.397  48.135  64.605  0.00  0.00           C  
ATOM   2475  CE2 TYR 1 154      45.591  46.345  65.788  0.00  0.00           C  
ATOM   2476  CZ  TYR 1 154      44.504  46.824  65.099  0.00  0.00           C  
ATOM   2477  OH  TYR 1 154      43.400  46.007  64.922  0.00  0.00           O  
ATOM   2478  H   TYR 1 154      49.438  51.629  66.706  0.00  0.00           H  
ATOM   2479  HA  TYR 1 154      47.710  51.125  64.315  0.00  0.00           H  
ATOM   2480  HB2 TYR 1 154      48.746  49.045  65.372  0.00  0.00           H  
ATOM   2481  HB3 TYR 1 154      47.861  49.427  66.895  0.00  0.00           H  
ATOM   2482  HD1 TYR 1 154      45.440  50.017  64.365  0.00  0.00           H  
ATOM   2483  HD2 TYR 1 154      47.553  46.932  66.630  0.00  0.00           H  
ATOM   2484  HE1 TYR 1 154      43.664  48.427  63.867  0.00  0.00           H  
ATOM   2485  HE2 TYR 1 154      45.639  45.323  66.133  0.00  0.00           H  
ATOM   2486  HH  TYR 1 154      43.652  45.082  64.972  0.00  0.00           H  
ATOM   2487  N   ALA 1 155      45.993  52.411  65.173  0.00  0.00           N  
ATOM   2488  CA  ALA 1 155      44.834  53.238  65.352  0.00  0.00           C  
ATOM   2489  C   ALA 1 155      43.464  52.500  65.519  0.00  0.00           C  
ATOM   2490  O   ALA 1 155      43.190  51.700  64.622  0.00  0.00           O  
ATOM   2491  CB  ALA 1 155      44.725  54.096  64.126  0.00  0.00           C  
ATOM   2492  H   ALA 1 155      46.253  52.332  64.201  0.00  0.00           H  
ATOM   2493  HA  ALA 1 155      45.133  53.817  66.225  0.00  0.00           H  
ATOM   2494  HB1 ALA 1 155      45.729  54.433  63.868  0.00  0.00           H  
ATOM   2495  HB2 ALA 1 155      44.305  53.531  63.294  0.00  0.00           H  
ATOM   2496  HB3 ALA 1 155      44.198  55.022  64.355  0.00  0.00           H  
ATOM   2497  N   THR 1 156      42.711  52.742  66.590  0.00  0.00           N  
ATOM   2498  CA  THR 1 156      41.489  51.953  66.901  0.00  0.00           C  
ATOM   2499  C   THR 1 156      40.226  52.788  67.295  0.00  0.00           C  
ATOM   2500  O   THR 1 156      39.180  52.701  66.650  0.00  0.00           O  
ATOM   2501  CB  THR 1 156      41.914  50.853  67.933  0.00  0.00           C  
ATOM   2502  OG1 THR 1 156      42.143  51.494  69.165  0.00  0.00           O  
ATOM   2503  CG2 THR 1 156      42.937  49.834  67.588  0.00  0.00           C  
ATOM   2504  H   THR 1 156      43.151  53.251  67.342  0.00  0.00           H  
ATOM   2505  HA  THR 1 156      41.149  51.517  65.961  0.00  0.00           H  
ATOM   2506  HB  THR 1 156      40.991  50.311  68.134  0.00  0.00           H  
ATOM   2507  HG1 THR 1 156      41.778  50.975  69.885  0.00  0.00           H  
ATOM   2508 HG21 THR 1 156      43.912  50.299  67.443  0.00  0.00           H  
ATOM   2509 HG22 THR 1 156      42.999  49.118  68.408  0.00  0.00           H  
ATOM   2510 HG23 THR 1 156      42.593  49.255  66.731  0.00  0.00           H  
ATOM   2511  N   CYS 1 157      40.227  53.541  68.389  0.00  0.00           N  
ATOM   2512  CA  CYS 1 157      38.989  53.959  69.050  0.00  0.00           C  
ATOM   2513  C   CYS 1 157      38.122  52.785  69.550  0.00  0.00           C  
ATOM   2514  O   CYS 1 157      38.328  52.314  70.671  0.00  0.00           O  
ATOM   2515  CB  CYS 1 157      38.213  55.143  68.335  0.00  0.00           C  
ATOM   2516  SG  CYS 1 157      39.088  56.612  67.746  0.00  0.00           S  
ATOM   2517  H   CYS 1 157      41.098  53.757  68.852  0.00  0.00           H  
ATOM   2518  HA  CYS 1 157      39.416  54.346  69.975  0.00  0.00           H  
ATOM   2519  HB2 CYS 1 157      37.568  55.513  69.133  0.00  0.00           H  
ATOM   2520  HB3 CYS 1 157      37.608  54.751  67.517  0.00  0.00           H  
ATOM   2521  N   GLN 1 158      37.122  52.387  68.762  0.00  0.00           N  
ATOM   2522  CA  GLN 1 158      36.457  51.049  68.773  0.00  0.00           C  
ATOM   2523  C   GLN 1 158      35.669  50.650  70.122  0.00  0.00           C  
ATOM   2524  O   GLN 1 158      35.246  49.552  70.397  0.00  0.00           O  
ATOM   2525  CB  GLN 1 158      35.562  50.822  67.594  0.00  0.00           C  
ATOM   2526  CG  GLN 1 158      36.319  50.841  66.217  0.00  0.00           C  
ATOM   2527  CD  GLN 1 158      36.201  52.225  65.498  0.00  0.00           C  
ATOM   2528  OE1 GLN 1 158      36.188  53.296  66.138  0.00  0.00           O  
ATOM   2529  NE2 GLN 1 158      36.203  52.285  64.179  0.00  0.00           N  
ATOM   2530  H   GLN 1 158      37.084  52.826  67.854  0.00  0.00           H  
ATOM   2531  HA  GLN 1 158      37.262  50.324  68.651  0.00  0.00           H  
ATOM   2532  HB2 GLN 1 158      34.849  51.636  67.729  0.00  0.00           H  
ATOM   2533  HB3 GLN 1 158      34.986  49.898  67.648  0.00  0.00           H  
ATOM   2534  HG2 GLN 1 158      35.820  50.114  65.577  0.00  0.00           H  
ATOM   2535  HG3 GLN 1 158      37.370  50.553  66.216  0.00  0.00           H  
ATOM   2536 HE21 GLN 1 158      36.495  51.421  63.744  0.00  0.00           H  
ATOM   2537 HE22 GLN 1 158      36.230  53.206  63.766  0.00  0.00           H  
ATOM   2538  N   GLY 1 159      35.407  51.679  70.943  0.00  0.00           N  
ATOM   2539  CA  GLY 1 159      34.523  51.592  72.122  0.00  0.00           C  
ATOM   2540  C   GLY 1 159      33.059  51.717  71.718  0.00  0.00           C  
ATOM   2541  O   GLY 1 159      32.436  52.751  72.009  0.00  0.00           O  
ATOM   2542  H   GLY 1 159      35.806  52.572  70.691  0.00  0.00           H  
ATOM   2543  HA2 GLY 1 159      34.590  50.621  72.615  0.00  0.00           H  
ATOM   2544  HA3 GLY 1 159      34.845  52.363  72.822  0.00  0.00           H  
ATOM   2545  N   ALA 1 160      32.500  50.734  71.028  0.00  0.00           N  
ATOM   2546  CA  ALA 1 160      31.148  50.709  70.455  0.00  0.00           C  
ATOM   2547  C   ALA 1 160      30.040  51.132  71.385  0.00  0.00           C  
ATOM   2548  O   ALA 1 160      28.958  51.327  70.781  0.00  0.00           O  
ATOM   2549  CB  ALA 1 160      31.183  51.453  69.111  0.00  0.00           C  
ATOM   2550  H   ALA 1 160      33.128  49.958  70.874  0.00  0.00           H  
ATOM   2551  HA  ALA 1 160      30.918  49.692  70.138  0.00  0.00           H  
ATOM   2552  HB1 ALA 1 160      32.014  51.072  68.518  0.00  0.00           H  
ATOM   2553  HB2 ALA 1 160      30.277  51.353  68.515  0.00  0.00           H  
ATOM   2554  HB3 ALA 1 160      31.519  52.479  69.261  0.00  0.00           H  
ATOM   2555  N   GLU 1 161      30.233  51.106  72.745  0.00  0.00           N  
ATOM   2556  CA  GLU 1 161      29.137  51.312  73.709  0.00  0.00           C  
ATOM   2557  C   GLU 1 161      28.238  52.561  73.319  0.00  0.00           C  
ATOM   2558  O   GLU 1 161      28.531  53.701  73.658  0.00  0.00           O  
ATOM   2559  CB  GLU 1 161      29.756  51.592  75.118  0.00  0.00           C  
ATOM   2560  CG  GLU 1 161      30.426  50.378  75.786  0.00  0.00           C  
ATOM   2561  CD  GLU 1 161      31.917  50.347  75.431  0.00  0.00           C  
ATOM   2562  OE1 GLU 1 161      32.296  49.978  74.343  0.00  0.00           O  
ATOM   2563  OE2 GLU 1 161      32.802  50.663  76.317  0.00  0.00           O  
ATOM   2564  H   GLU 1 161      31.163  50.952  73.109  0.00  0.00           H  
ATOM   2565  HA  GLU 1 161      28.596  50.368  73.775  0.00  0.00           H  
ATOM   2566  HB2 GLU 1 161      28.908  51.825  75.762  0.00  0.00           H  
ATOM   2567  HB3 GLU 1 161      30.428  52.448  75.061  0.00  0.00           H  
ATOM   2568  HG2 GLU 1 161      29.894  49.471  75.498  0.00  0.00           H  
ATOM   2569  HG3 GLU 1 161      30.259  50.480  76.858  0.00  0.00           H  
ATOM   2570  N   ALA 1 162      27.130  52.214  72.551  0.00  0.00           N  
ATOM   2571  CA  ALA 1 162      26.043  53.138  72.292  0.00  0.00           C  
ATOM   2572  C   ALA 1 162      26.191  53.936  70.960  0.00  0.00           C  
ATOM   2573  O   ALA 1 162      25.586  54.996  70.720  0.00  0.00           O  
ATOM   2574  CB  ALA 1 162      24.725  52.296  72.222  0.00  0.00           C  
ATOM   2575  H   ALA 1 162      27.006  51.241  72.312  0.00  0.00           H  
ATOM   2576  HA  ALA 1 162      25.965  53.931  73.035  0.00  0.00           H  
ATOM   2577  HB1 ALA 1 162      24.594  51.741  73.151  0.00  0.00           H  
ATOM   2578  HB2 ALA 1 162      23.926  53.025  72.080  0.00  0.00           H  
ATOM   2579  HB3 ALA 1 162      24.692  51.689  71.318  0.00  0.00           H  
ATOM   2580  N   PHE 1 163      26.865  53.283  69.987  0.00  0.00           N  
ATOM   2581  CA  PHE 1 163      27.143  53.676  68.550  0.00  0.00           C  
ATOM   2582  C   PHE 1 163      27.156  52.503  67.566  0.00  0.00           C  
ATOM   2583  O   PHE 1 163      26.993  51.313  67.976  0.00  0.00           O  
ATOM   2584  CB  PHE 1 163      28.509  54.370  68.591  0.00  0.00           C  
ATOM   2585  CG  PHE 1 163      28.681  55.719  69.303  0.00  0.00           C  
ATOM   2586  CD1 PHE 1 163      29.087  55.739  70.663  0.00  0.00           C  
ATOM   2587  CD2 PHE 1 163      28.540  56.967  68.653  0.00  0.00           C  
ATOM   2588  CE1 PHE 1 163      29.182  56.978  71.386  0.00  0.00           C  
ATOM   2589  CE2 PHE 1 163      28.876  58.145  69.315  0.00  0.00           C  
ATOM   2590  CZ  PHE 1 163      29.048  58.142  70.694  0.00  0.00           C  
ATOM   2591  H   PHE 1 163      27.413  52.522  70.364  0.00  0.00           H  
ATOM   2592  HA  PHE 1 163      26.462  54.372  68.062  0.00  0.00           H  
ATOM   2593  HB2 PHE 1 163      28.723  54.620  67.551  0.00  0.00           H  
ATOM   2594  HB3 PHE 1 163      29.261  53.636  68.881  0.00  0.00           H  
ATOM   2595  HD1 PHE 1 163      29.159  54.767  71.129  0.00  0.00           H  
ATOM   2596  HD2 PHE 1 163      28.329  57.011  67.595  0.00  0.00           H  
ATOM   2597  HE1 PHE 1 163      29.356  56.991  72.452  0.00  0.00           H  
ATOM   2598  HE2 PHE 1 163      28.978  59.051  68.737  0.00  0.00           H  
ATOM   2599  HZ  PHE 1 163      29.357  59.035  71.216  0.00  0.00           H  
ATOM   2600  N   GLU 1 164      27.344  52.795  66.294  0.00  0.00           N  
ATOM   2601  CA  GLU 1 164      27.524  51.807  65.187  0.00  0.00           C  
ATOM   2602  C   GLU 1 164      28.773  52.109  64.333  0.00  0.00           C  
ATOM   2603  O   GLU 1 164      28.991  53.293  63.987  0.00  0.00           O  
ATOM   2604  CB  GLU 1 164      26.334  51.791  64.321  0.00  0.00           C  
ATOM   2605  CG  GLU 1 164      24.935  51.299  64.772  0.00  0.00           C  
ATOM   2606  CD  GLU 1 164      23.698  51.947  64.127  0.00  0.00           C  
ATOM   2607  OE1 GLU 1 164      23.515  51.973  62.875  0.00  0.00           O  
ATOM   2608  OE2 GLU 1 164      22.944  52.632  64.879  0.00  0.00           O  
ATOM   2609  H   GLU 1 164      27.481  53.785  66.153  0.00  0.00           H  
ATOM   2610  HA  GLU 1 164      27.670  50.793  65.560  0.00  0.00           H  
ATOM   2611  HB2 GLU 1 164      26.617  51.101  63.526  0.00  0.00           H  
ATOM   2612  HB3 GLU 1 164      26.250  52.773  63.856  0.00  0.00           H  
ATOM   2613  HG2 GLU 1 164      24.861  51.354  65.858  0.00  0.00           H  
ATOM   2614  HG3 GLU 1 164      24.830  50.244  64.519  0.00  0.00           H  
ATOM   2615  N   ILE 1 165      29.583  51.121  63.997  0.00  0.00           N  
ATOM   2616  CA  ILE 1 165      30.915  51.214  63.319  0.00  0.00           C  
ATOM   2617  C   ILE 1 165      30.950  51.969  61.970  0.00  0.00           C  
ATOM   2618  O   ILE 1 165      31.949  52.570  61.513  0.00  0.00           O  
ATOM   2619  CB  ILE 1 165      32.107  51.518  64.346  0.00  0.00           C  
ATOM   2620  CG1 ILE 1 165      32.223  50.602  65.541  0.00  0.00           C  
ATOM   2621  CG2 ILE 1 165      32.141  52.930  64.787  0.00  0.00           C  
ATOM   2622  CD1 ILE 1 165      32.390  49.088  65.294  0.00  0.00           C  
ATOM   2623  H   ILE 1 165      29.243  50.212  64.276  0.00  0.00           H  
ATOM   2624  HA  ILE 1 165      31.238  50.211  63.041  0.00  0.00           H  
ATOM   2625  HB  ILE 1 165      32.998  51.412  63.728  0.00  0.00           H  
ATOM   2626 HG12 ILE 1 165      31.302  50.779  66.097  0.00  0.00           H  
ATOM   2627 HG13 ILE 1 165      33.100  50.853  66.138  0.00  0.00           H  
ATOM   2628 HG21 ILE 1 165      31.621  53.518  64.031  0.00  0.00           H  
ATOM   2629 HG22 ILE 1 165      31.629  53.060  65.740  0.00  0.00           H  
ATOM   2630 HG23 ILE 1 165      33.185  53.218  64.914  0.00  0.00           H  
ATOM   2631 HD11 ILE 1 165      31.426  48.633  65.066  0.00  0.00           H  
ATOM   2632 HD12 ILE 1 165      33.116  48.870  64.511  0.00  0.00           H  
ATOM   2633 HD13 ILE 1 165      32.729  48.660  66.237  0.00  0.00           H  
ATOM   2634  N   GLN 1 166      29.817  51.880  61.219  0.00  0.00           N  
ATOM   2635  CA  GLN 1 166      29.443  52.661  60.084  0.00  0.00           C  
ATOM   2636  C   GLN 1 166      29.409  54.239  60.190  0.00  0.00           C  
ATOM   2637  O   GLN 1 166      30.311  54.858  60.772  0.00  0.00           O  
ATOM   2638  CB  GLN 1 166      30.137  52.228  58.774  0.00  0.00           C  
ATOM   2639  CG  GLN 1 166      29.969  50.737  58.516  0.00  0.00           C  
ATOM   2640  CD  GLN 1 166      30.583  50.166  57.256  0.00  0.00           C  
ATOM   2641  OE1 GLN 1 166      31.385  50.793  56.544  0.00  0.00           O  
ATOM   2642  NE2 GLN 1 166      30.325  48.945  56.927  0.00  0.00           N  
ATOM   2643  H   GLN 1 166      29.139  51.233  61.594  0.00  0.00           H  
ATOM   2644  HA  GLN 1 166      28.386  52.410  59.997  0.00  0.00           H  
ATOM   2645  HB2 GLN 1 166      31.181  52.542  58.783  0.00  0.00           H  
ATOM   2646  HB3 GLN 1 166      29.728  52.779  57.927  0.00  0.00           H  
ATOM   2647  HG2 GLN 1 166      28.905  50.505  58.477  0.00  0.00           H  
ATOM   2648  HG3 GLN 1 166      30.434  50.243  59.370  0.00  0.00           H  
ATOM   2649 HE21 GLN 1 166      30.577  48.587  56.017  0.00  0.00           H  
ATOM   2650 HE22 GLN 1 166      29.667  48.397  57.462  0.00  0.00           H  
ATOM   2651  N   HIS 1 167      28.409  54.808  59.580  0.00  0.00           N  
ATOM   2652  CA  HIS 1 167      28.154  56.277  59.445  0.00  0.00           C  
ATOM   2653  C   HIS 1 167      29.412  57.152  59.038  0.00  0.00           C  
ATOM   2654  O   HIS 1 167      29.817  58.153  59.626  0.00  0.00           O  
ATOM   2655  CB  HIS 1 167      27.646  56.791  60.776  0.00  0.00           C  
ATOM   2656  CG  HIS 1 167      26.371  56.153  61.323  0.00  0.00           C  
ATOM   2657  ND1 HIS 1 167      25.091  56.217  60.780  0.00  0.00           N  
ATOM   2658  CD2 HIS 1 167      26.351  55.324  62.427  0.00  0.00           C  
ATOM   2659  CE1 HIS 1 167      24.261  55.432  61.526  0.00  0.00           C  
ATOM   2660  NE2 HIS 1 167      25.052  54.903  62.515  0.00  0.00           N  
ATOM   2661  H   HIS 1 167      27.665  54.220  59.233  0.00  0.00           H  
ATOM   2662  HA  HIS 1 167      27.333  56.514  58.769  0.00  0.00           H  
ATOM   2663  HB2 HIS 1 167      27.550  57.859  60.578  0.00  0.00           H  
ATOM   2664  HB3 HIS 1 167      28.494  56.648  61.446  0.00  0.00           H  
ATOM   2665  HD2 HIS 1 167      27.076  55.267  63.226  0.00  0.00           H  
ATOM   2666  HE1 HIS 1 167      23.182  55.417  61.487  0.00  0.00           H  
ATOM   2667  HE2 HIS 1 167      24.653  54.468  63.334  0.00  0.00           H  
ATOM   2668  N   SER 1 168      29.968  56.675  57.920  0.00  0.00           N  
ATOM   2669  CA  SER 1 168      31.085  57.404  57.155  0.00  0.00           C  
ATOM   2670  C   SER 1 168      30.959  57.518  55.641  0.00  0.00           C  
ATOM   2671  O   SER 1 168      30.566  56.604  54.901  0.00  0.00           O  
ATOM   2672  CB  SER 1 168      32.390  56.657  57.496  0.00  0.00           C  
ATOM   2673  OG  SER 1 168      33.484  57.580  57.253  0.00  0.00           O  
ATOM   2674  H   SER 1 168      29.600  55.893  57.397  0.00  0.00           H  
ATOM   2675  HA  SER 1 168      31.145  58.410  57.570  0.00  0.00           H  
ATOM   2676  HB2 SER 1 168      32.566  55.759  56.904  0.00  0.00           H  
ATOM   2677  HB3 SER 1 168      32.399  56.512  58.576  0.00  0.00           H  
ATOM   2678  HG  SER 1 168      33.499  58.210  57.976  0.00  0.00           H  
ATOM   2679  N   GLY 1 169      31.232  58.721  55.077  0.00  0.00           N  
ATOM   2680  CA  GLY 1 169      31.248  58.956  53.655  0.00  0.00           C  
ATOM   2681  C   GLY 1 169      32.601  59.194  52.940  0.00  0.00           C  
ATOM   2682  O   GLY 1 169      33.533  58.482  53.211  0.00  0.00           O  
ATOM   2683  H   GLY 1 169      31.574  59.433  55.706  0.00  0.00           H  
ATOM   2684  HA2 GLY 1 169      30.772  58.133  53.121  0.00  0.00           H  
ATOM   2685  HA3 GLY 1 169      30.756  59.891  53.385  0.00  0.00           H  
ATOM   2686  N   LEU 1 170      32.679  60.082  51.935  0.00  0.00           N  
ATOM   2687  CA  LEU 1 170      33.958  60.475  51.271  0.00  0.00           C  
ATOM   2688  C   LEU 1 170      34.914  61.214  52.132  0.00  0.00           C  
ATOM   2689  O   LEU 1 170      36.057  61.339  51.739  0.00  0.00           O  
ATOM   2690  CB  LEU 1 170      33.703  61.267  49.954  0.00  0.00           C  
ATOM   2691  CG  LEU 1 170      32.976  60.529  48.784  0.00  0.00           C  
ATOM   2692  CD1 LEU 1 170      32.805  61.380  47.598  0.00  0.00           C  
ATOM   2693  CD2 LEU 1 170      33.668  59.306  48.364  0.00  0.00           C  
ATOM   2694  H   LEU 1 170      31.804  60.540  51.725  0.00  0.00           H  
ATOM   2695  HA  LEU 1 170      34.569  59.611  51.010  0.00  0.00           H  
ATOM   2696  HB2 LEU 1 170      33.094  62.141  50.182  0.00  0.00           H  
ATOM   2697  HB3 LEU 1 170      34.677  61.589  49.586  0.00  0.00           H  
ATOM   2698  HG  LEU 1 170      31.985  60.257  49.148  0.00  0.00           H  
ATOM   2699 HD11 LEU 1 170      33.827  61.619  47.303  0.00  0.00           H  
ATOM   2700 HD12 LEU 1 170      32.238  60.812  46.860  0.00  0.00           H  
ATOM   2701 HD13 LEU 1 170      32.196  62.236  47.890  0.00  0.00           H  
ATOM   2702 HD21 LEU 1 170      33.212  58.950  47.440  0.00  0.00           H  
ATOM   2703 HD22 LEU 1 170      34.610  59.650  47.936  0.00  0.00           H  
ATOM   2704 HD23 LEU 1 170      33.683  58.535  49.134  0.00  0.00           H  
ATOM   2705  N   ALA 1 171      34.475  61.658  53.338  0.00  0.00           N  
ATOM   2706  CA  ALA 1 171      35.026  62.616  54.298  0.00  0.00           C  
ATOM   2707  C   ALA 1 171      36.238  62.104  55.072  0.00  0.00           C  
ATOM   2708  O   ALA 1 171      36.641  62.793  55.989  0.00  0.00           O  
ATOM   2709  CB  ALA 1 171      35.208  64.033  53.650  0.00  0.00           C  
ATOM   2710  H   ALA 1 171      33.542  61.358  53.581  0.00  0.00           H  
ATOM   2711  HA  ALA 1 171      34.276  62.619  55.089  0.00  0.00           H  
ATOM   2712  HB1 ALA 1 171      34.356  64.179  52.987  0.00  0.00           H  
ATOM   2713  HB2 ALA 1 171      35.220  64.778  54.445  0.00  0.00           H  
ATOM   2714  HB3 ALA 1 171      36.141  64.029  53.086  0.00  0.00           H  
ATOM   2715  N   ASN 1 172      36.943  60.966  54.680  0.00  0.00           N  
ATOM   2716  CA  ASN 1 172      38.041  60.191  55.324  0.00  0.00           C  
ATOM   2717  C   ASN 1 172      37.720  59.775  56.770  0.00  0.00           C  
ATOM   2718  O   ASN 1 172      37.169  60.398  57.674  0.00  0.00           O  
ATOM   2719  CB  ASN 1 172      39.318  61.102  55.200  0.00  0.00           C  
ATOM   2720  CG  ASN 1 172      39.953  61.426  53.861  0.00  0.00           C  
ATOM   2721  OD1 ASN 1 172      40.073  62.589  53.443  0.00  0.00           O  
ATOM   2722  ND2 ASN 1 172      40.300  60.370  53.207  0.00  0.00           N  
ATOM   2723  H   ASN 1 172      36.632  60.589  53.796  0.00  0.00           H  
ATOM   2724  HA  ASN 1 172      38.098  59.275  54.735  0.00  0.00           H  
ATOM   2725  HB2 ASN 1 172      39.095  62.010  55.759  0.00  0.00           H  
ATOM   2726  HB3 ASN 1 172      40.036  60.567  55.820  0.00  0.00           H  
ATOM   2727 HD21 ASN 1 172      40.449  60.510  52.218  0.00  0.00           H  
ATOM   2728 HD22 ASN 1 172      40.238  59.454  53.627  0.00  0.00           H  
ATOM   2729  N   GLY 1 173      38.293  58.624  57.133  0.00  0.00           N  
ATOM   2730  CA  GLY 1 173      38.248  58.009  58.446  0.00  0.00           C  
ATOM   2731  C   GLY 1 173      39.024  58.812  59.550  0.00  0.00           C  
ATOM   2732  O   GLY 1 173      39.740  59.778  59.252  0.00  0.00           O  
ATOM   2733  H   GLY 1 173      38.808  58.035  56.495  0.00  0.00           H  
ATOM   2734  HA2 GLY 1 173      37.195  57.920  58.713  0.00  0.00           H  
ATOM   2735  HA3 GLY 1 173      38.702  57.024  58.338  0.00  0.00           H  
ATOM   2736  N   ILE 1 174      38.946  58.304  60.773  0.00  0.00           N  
ATOM   2737  CA  ILE 1 174      39.368  59.086  61.996  0.00  0.00           C  
ATOM   2738  C   ILE 1 174      40.804  59.481  62.002  0.00  0.00           C  
ATOM   2739  O   ILE 1 174      40.998  60.720  62.123  0.00  0.00           O  
ATOM   2740  CB  ILE 1 174      39.067  58.313  63.317  0.00  0.00           C  
ATOM   2741  CG1 ILE 1 174      37.611  57.974  63.611  0.00  0.00           C  
ATOM   2742  CG2 ILE 1 174      39.587  59.211  64.466  0.00  0.00           C  
ATOM   2743  CD1 ILE 1 174      36.571  59.072  63.475  0.00  0.00           C  
ATOM   2744  H   ILE 1 174      38.243  57.595  60.924  0.00  0.00           H  
ATOM   2745  HA  ILE 1 174      38.796  60.013  62.027  0.00  0.00           H  
ATOM   2746  HB  ILE 1 174      39.724  57.445  63.381  0.00  0.00           H  
ATOM   2747 HG12 ILE 1 174      37.202  57.131  63.054  0.00  0.00           H  
ATOM   2748 HG13 ILE 1 174      37.647  57.615  64.639  0.00  0.00           H  
ATOM   2749 HG21 ILE 1 174      40.670  59.289  64.561  0.00  0.00           H  
ATOM   2750 HG22 ILE 1 174      39.224  60.235  64.381  0.00  0.00           H  
ATOM   2751 HG23 ILE 1 174      39.335  58.772  65.431  0.00  0.00           H  
ATOM   2752 HD11 ILE 1 174      36.569  59.381  62.430  0.00  0.00           H  
ATOM   2753 HD12 ILE 1 174      36.858  59.746  64.283  0.00  0.00           H  
ATOM   2754 HD13 ILE 1 174      35.569  58.663  63.609  0.00  0.00           H  
ATOM   2755  N   PHE 1 175      41.693  58.526  61.861  0.00  0.00           N  
ATOM   2756  CA  PHE 1 175      43.147  58.684  61.968  0.00  0.00           C  
ATOM   2757  C   PHE 1 175      43.654  59.502  60.727  0.00  0.00           C  
ATOM   2758  O   PHE 1 175      44.475  60.415  60.815  0.00  0.00           O  
ATOM   2759  CB  PHE 1 175      43.664  57.209  61.811  0.00  0.00           C  
ATOM   2760  CG  PHE 1 175      45.153  56.900  61.884  0.00  0.00           C  
ATOM   2761  CD1 PHE 1 175      46.027  57.787  62.570  0.00  0.00           C  
ATOM   2762  CD2 PHE 1 175      45.591  55.772  61.183  0.00  0.00           C  
ATOM   2763  CE1 PHE 1 175      47.378  57.516  62.587  0.00  0.00           C  
ATOM   2764  CE2 PHE 1 175      46.968  55.485  61.136  0.00  0.00           C  
ATOM   2765  CZ  PHE 1 175      47.829  56.349  61.932  0.00  0.00           C  
ATOM   2766  H   PHE 1 175      41.336  57.612  61.621  0.00  0.00           H  
ATOM   2767  HA  PHE 1 175      43.408  59.082  62.948  0.00  0.00           H  
ATOM   2768  HB2 PHE 1 175      43.273  56.534  62.572  0.00  0.00           H  
ATOM   2769  HB3 PHE 1 175      43.433  56.746  60.852  0.00  0.00           H  
ATOM   2770  HD1 PHE 1 175      45.630  58.562  63.209  0.00  0.00           H  
ATOM   2771  HD2 PHE 1 175      44.867  55.083  60.775  0.00  0.00           H  
ATOM   2772  HE1 PHE 1 175      48.097  58.044  63.195  0.00  0.00           H  
ATOM   2773  HE2 PHE 1 175      47.251  54.607  60.575  0.00  0.00           H  
ATOM   2774  HZ  PHE 1 175      48.854  56.010  61.953  0.00  0.00           H  
ATOM   2775  N   MET 1 176      43.146  59.153  59.507  0.00  0.00           N  
ATOM   2776  CA  MET 1 176      43.472  59.728  58.242  0.00  0.00           C  
ATOM   2777  C   MET 1 176      43.150  61.182  58.213  0.00  0.00           C  
ATOM   2778  O   MET 1 176      44.061  61.904  58.000  0.00  0.00           O  
ATOM   2779  CB  MET 1 176      42.742  59.004  57.042  0.00  0.00           C  
ATOM   2780  CG  MET 1 176      43.185  59.452  55.718  0.00  0.00           C  
ATOM   2781  SD  MET 1 176      44.995  59.503  55.393  0.00  0.00           S  
ATOM   2782  CE  MET 1 176      45.238  57.736  55.731  0.00  0.00           C  
ATOM   2783  H   MET 1 176      42.502  58.376  59.476  0.00  0.00           H  
ATOM   2784  HA  MET 1 176      44.551  59.686  58.093  0.00  0.00           H  
ATOM   2785  HB2 MET 1 176      42.888  57.938  57.218  0.00  0.00           H  
ATOM   2786  HB3 MET 1 176      41.685  59.270  57.065  0.00  0.00           H  
ATOM   2787  HG2 MET 1 176      42.828  58.818  54.906  0.00  0.00           H  
ATOM   2788  HG3 MET 1 176      42.794  60.444  55.489  0.00  0.00           H  
ATOM   2789  HE1 MET 1 176      46.295  57.474  55.692  0.00  0.00           H  
ATOM   2790  HE2 MET 1 176      44.949  57.516  56.758  0.00  0.00           H  
ATOM   2791  HE3 MET 1 176      44.728  57.045  55.059  0.00  0.00           H  
ATOM   2792  N   LYS 1 177      41.940  61.679  58.508  0.00  0.00           N  
ATOM   2793  CA  LYS 1 177      41.686  63.152  58.503  0.00  0.00           C  
ATOM   2794  C   LYS 1 177      42.528  64.041  59.389  0.00  0.00           C  
ATOM   2795  O   LYS 1 177      42.467  65.239  59.190  0.00  0.00           O  
ATOM   2796  CB  LYS 1 177      40.226  63.360  58.758  0.00  0.00           C  
ATOM   2797  CG  LYS 1 177      39.751  63.230  60.222  0.00  0.00           C  
ATOM   2798  CD  LYS 1 177      38.230  62.889  60.352  0.00  0.00           C  
ATOM   2799  CE  LYS 1 177      37.888  62.702  61.838  0.00  0.00           C  
ATOM   2800  NZ  LYS 1 177      36.495  62.371  62.046  0.00  0.00           N  
ATOM   2801  H   LYS 1 177      41.214  61.017  58.741  0.00  0.00           H  
ATOM   2802  HA  LYS 1 177      41.944  63.497  57.501  0.00  0.00           H  
ATOM   2803  HB2 LYS 1 177      39.884  64.308  58.344  0.00  0.00           H  
ATOM   2804  HB3 LYS 1 177      39.617  62.613  58.250  0.00  0.00           H  
ATOM   2805  HG2 LYS 1 177      40.461  62.484  60.579  0.00  0.00           H  
ATOM   2806  HG3 LYS 1 177      40.021  64.107  60.811  0.00  0.00           H  
ATOM   2807  HD2 LYS 1 177      37.614  63.685  59.935  0.00  0.00           H  
ATOM   2808  HD3 LYS 1 177      38.056  61.882  59.972  0.00  0.00           H  
ATOM   2809  HE2 LYS 1 177      38.633  62.013  62.235  0.00  0.00           H  
ATOM   2810  HE3 LYS 1 177      38.230  63.597  62.359  0.00  0.00           H  
ATOM   2811  HZ1 LYS 1 177      36.244  61.483  61.636  0.00  0.00           H  
ATOM   2812  HZ2 LYS 1 177      36.120  62.190  62.966  0.00  0.00           H  
ATOM   2813  HZ3 LYS 1 177      35.790  62.997  61.686  0.00  0.00           H  
ATOM   2814  N   PHE 1 178      43.128  63.469  60.474  0.00  0.00           N  
ATOM   2815  CA  PHE 1 178      43.869  64.242  61.366  0.00  0.00           C  
ATOM   2816  C   PHE 1 178      45.406  64.201  60.870  0.00  0.00           C  
ATOM   2817  O   PHE 1 178      46.171  65.127  60.927  0.00  0.00           O  
ATOM   2818  CB  PHE 1 178      43.674  63.695  62.843  0.00  0.00           C  
ATOM   2819  CG  PHE 1 178      42.386  64.029  63.578  0.00  0.00           C  
ATOM   2820  CD1 PHE 1 178      41.915  65.366  63.704  0.00  0.00           C  
ATOM   2821  CD2 PHE 1 178      41.575  63.045  64.212  0.00  0.00           C  
ATOM   2822  CE1 PHE 1 178      40.811  65.706  64.360  0.00  0.00           C  
ATOM   2823  CE2 PHE 1 178      40.340  63.313  64.642  0.00  0.00           C  
ATOM   2824  CZ  PHE 1 178      39.945  64.661  64.799  0.00  0.00           C  
ATOM   2825  H   PHE 1 178      43.024  62.497  60.729  0.00  0.00           H  
ATOM   2826  HA  PHE 1 178      43.492  65.260  61.276  0.00  0.00           H  
ATOM   2827  HB2 PHE 1 178      43.956  62.643  62.893  0.00  0.00           H  
ATOM   2828  HB3 PHE 1 178      44.464  64.168  63.427  0.00  0.00           H  
ATOM   2829  HD1 PHE 1 178      42.645  66.077  63.346  0.00  0.00           H  
ATOM   2830  HD2 PHE 1 178      41.846  62.011  64.057  0.00  0.00           H  
ATOM   2831  HE1 PHE 1 178      40.456  66.725  64.401  0.00  0.00           H  
ATOM   2832  HE2 PHE 1 178      39.674  62.533  64.980  0.00  0.00           H  
ATOM   2833  HZ  PHE 1 178      39.008  64.884  65.287  0.00  0.00           H  
ATOM   2834  N   LEU 1 179      45.813  63.046  60.361  0.00  0.00           N  
ATOM   2835  CA  LEU 1 179      47.149  62.846  59.767  0.00  0.00           C  
ATOM   2836  C   LEU 1 179      47.417  63.709  58.505  0.00  0.00           C  
ATOM   2837  O   LEU 1 179      48.491  64.201  58.276  0.00  0.00           O  
ATOM   2838  CB  LEU 1 179      47.367  61.371  59.503  0.00  0.00           C  
ATOM   2839  CG  LEU 1 179      48.668  60.904  58.790  0.00  0.00           C  
ATOM   2840  CD1 LEU 1 179      49.875  61.338  59.753  0.00  0.00           C  
ATOM   2841  CD2 LEU 1 179      48.712  59.350  58.600  0.00  0.00           C  
ATOM   2842  H   LEU 1 179      45.109  62.342  60.191  0.00  0.00           H  
ATOM   2843  HA  LEU 1 179      47.804  63.129  60.591  0.00  0.00           H  
ATOM   2844  HB2 LEU 1 179      47.258  60.980  60.515  0.00  0.00           H  
ATOM   2845  HB3 LEU 1 179      46.558  61.104  58.823  0.00  0.00           H  
ATOM   2846  HG  LEU 1 179      48.878  61.348  57.817  0.00  0.00           H  
ATOM   2847 HD11 LEU 1 179      50.575  61.980  59.219  0.00  0.00           H  
ATOM   2848 HD12 LEU 1 179      49.598  62.055  60.526  0.00  0.00           H  
ATOM   2849 HD13 LEU 1 179      50.419  60.476  60.139  0.00  0.00           H  
ATOM   2850 HD21 LEU 1 179      48.910  58.789  59.513  0.00  0.00           H  
ATOM   2851 HD22 LEU 1 179      47.801  59.139  58.039  0.00  0.00           H  
ATOM   2852 HD23 LEU 1 179      49.514  59.136  57.894  0.00  0.00           H  
ATOM   2853  N   LYS 1 180      46.429  63.736  57.498  0.00  0.00           N  
ATOM   2854  CA  LYS 1 180      46.581  64.340  56.149  0.00  0.00           C  
ATOM   2855  C   LYS 1 180      47.045  65.817  56.206  0.00  0.00           C  
ATOM   2856  O   LYS 1 180      47.252  66.484  55.154  0.00  0.00           O  
ATOM   2857  CB  LYS 1 180      45.390  63.982  55.245  0.00  0.00           C  
ATOM   2858  CG  LYS 1 180      44.039  64.735  55.669  0.00  0.00           C  
ATOM   2859  CD  LYS 1 180      42.733  64.335  54.945  0.00  0.00           C  
ATOM   2860  CE  LYS 1 180      41.623  65.324  55.247  0.00  0.00           C  
ATOM   2861  NZ  LYS 1 180      41.743  66.640  54.542  0.00  0.00           N  
ATOM   2862  H   LYS 1 180      45.682  63.073  57.647  0.00  0.00           H  
ATOM   2863  HA  LYS 1 180      47.489  63.892  55.746  0.00  0.00           H  
ATOM   2864  HB2 LYS 1 180      45.602  64.095  54.182  0.00  0.00           H  
ATOM   2865  HB3 LYS 1 180      45.183  62.940  55.486  0.00  0.00           H  
ATOM   2866  HG2 LYS 1 180      43.920  64.561  56.738  0.00  0.00           H  
ATOM   2867  HG3 LYS 1 180      44.242  65.798  55.533  0.00  0.00           H  
ATOM   2868  HD2 LYS 1 180      42.833  64.155  53.874  0.00  0.00           H  
ATOM   2869  HD3 LYS 1 180      42.443  63.336  55.269  0.00  0.00           H  
ATOM   2870  HE2 LYS 1 180      40.655  64.908  54.965  0.00  0.00           H  
ATOM   2871  HE3 LYS 1 180      41.536  65.550  56.310  0.00  0.00           H  
ATOM   2872  HZ1 LYS 1 180      40.938  67.176  54.835  0.00  0.00           H  
ATOM   2873  HZ2 LYS 1 180      42.601  67.086  54.833  0.00  0.00           H  
ATOM   2874  HZ3 LYS 1 180      41.668  66.575  53.537  0.00  0.00           H  
ATOM   2875  N   ASP 1 181      47.098  66.524  57.383  0.00  0.00           N  
ATOM   2876  CA  ASP 1 181      47.794  67.730  57.682  0.00  0.00           C  
ATOM   2877  C   ASP 1 181      49.291  67.568  58.122  0.00  0.00           C  
ATOM   2878  O   ASP 1 181      50.205  68.271  57.671  0.00  0.00           O  
ATOM   2879  CB  ASP 1 181      47.064  68.495  58.748  0.00  0.00           C  
ATOM   2880  CG  ASP 1 181      45.705  69.034  58.290  0.00  0.00           C  
ATOM   2881  OD1 ASP 1 181      44.837  69.308  59.141  0.00  0.00           O  
ATOM   2882  OD2 ASP 1 181      45.516  69.263  57.100  0.00  0.00           O  
ATOM   2883  H   ASP 1 181      46.849  65.892  58.131  0.00  0.00           H  
ATOM   2884  HA  ASP 1 181      47.710  68.328  56.775  0.00  0.00           H  
ATOM   2885  HB2 ASP 1 181      46.769  67.814  59.546  0.00  0.00           H  
ATOM   2886  HB3 ASP 1 181      47.586  69.326  59.224  0.00  0.00           H  
ATOM   2887  N   ARG 1 182      49.640  66.594  58.966  0.00  0.00           N  
ATOM   2888  CA  ARG 1 182      50.953  66.608  59.687  0.00  0.00           C  
ATOM   2889  C   ARG 1 182      52.004  65.855  58.921  0.00  0.00           C  
ATOM   2890  O   ARG 1 182      53.162  66.236  59.119  0.00  0.00           O  
ATOM   2891  CB  ARG 1 182      50.826  65.991  61.075  0.00  0.00           C  
ATOM   2892  CG  ARG 1 182      49.910  66.780  62.060  0.00  0.00           C  
ATOM   2893  CD  ARG 1 182      49.568  66.210  63.398  0.00  0.00           C  
ATOM   2894  NE  ARG 1 182      48.538  66.884  64.235  0.00  0.00           N  
ATOM   2895  CZ  ARG 1 182      48.614  67.987  64.901  0.00  0.00           C  
ATOM   2896  NH1 ARG 1 182      49.694  68.707  64.984  0.00  0.00           N  
ATOM   2897  NH2 ARG 1 182      47.591  68.520  65.480  0.00  0.00           N  
ATOM   2898  H   ARG 1 182      48.887  66.053  59.367  0.00  0.00           H  
ATOM   2899  HA  ARG 1 182      51.411  67.567  59.929  0.00  0.00           H  
ATOM   2900  HB2 ARG 1 182      50.397  64.990  61.023  0.00  0.00           H  
ATOM   2901  HB3 ARG 1 182      51.775  65.768  61.565  0.00  0.00           H  
ATOM   2902  HG2 ARG 1 182      50.366  67.762  62.182  0.00  0.00           H  
ATOM   2903  HG3 ARG 1 182      48.995  67.013  61.514  0.00  0.00           H  
ATOM   2904  HD2 ARG 1 182      49.199  65.191  63.282  0.00  0.00           H  
ATOM   2905  HD3 ARG 1 182      50.439  66.172  64.052  0.00  0.00           H  
ATOM   2906  HE  ARG 1 182      47.619  66.464  64.220  0.00  0.00           H  
ATOM   2907 HH11 ARG 1 182      49.771  69.585  65.477  0.00  0.00           H  
ATOM   2908 HH12 ARG 1 182      50.610  68.391  64.699  0.00  0.00           H  
ATOM   2909 HH21 ARG 1 182      47.771  69.356  66.017  0.00  0.00           H  
ATOM   2910 HH22 ARG 1 182      46.780  67.968  65.720  0.00  0.00           H  
ATOM   2911  N   LEU 1 183      51.653  64.859  58.092  0.00  0.00           N  
ATOM   2912  CA  LEU 1 183      52.672  64.071  57.405  0.00  0.00           C  
ATOM   2913  C   LEU 1 183      53.507  64.924  56.373  0.00  0.00           C  
ATOM   2914  O   LEU 1 183      54.569  64.385  56.043  0.00  0.00           O  
ATOM   2915  CB  LEU 1 183      51.953  63.003  56.605  0.00  0.00           C  
ATOM   2916  CG  LEU 1 183      52.882  61.752  56.464  0.00  0.00           C  
ATOM   2917  CD1 LEU 1 183      52.852  60.810  57.660  0.00  0.00           C  
ATOM   2918  CD2 LEU 1 183      52.252  60.871  55.317  0.00  0.00           C  
ATOM   2919  H   LEU 1 183      50.684  64.577  58.049  0.00  0.00           H  
ATOM   2920  HA  LEU 1 183      53.371  63.642  58.123  0.00  0.00           H  
ATOM   2921  HB2 LEU 1 183      50.996  62.733  57.051  0.00  0.00           H  
ATOM   2922  HB3 LEU 1 183      51.865  63.442  55.611  0.00  0.00           H  
ATOM   2923  HG  LEU 1 183      53.874  62.096  56.169  0.00  0.00           H  
ATOM   2924 HD11 LEU 1 183      53.290  59.836  57.440  0.00  0.00           H  
ATOM   2925 HD12 LEU 1 183      53.384  61.078  58.572  0.00  0.00           H  
ATOM   2926 HD13 LEU 1 183      51.835  60.566  57.965  0.00  0.00           H  
ATOM   2927 HD21 LEU 1 183      52.347  61.317  54.327  0.00  0.00           H  
ATOM   2928 HD22 LEU 1 183      52.774  59.914  55.341  0.00  0.00           H  
ATOM   2929 HD23 LEU 1 183      51.229  60.621  55.600  0.00  0.00           H  
ATOM   2930  N   LEU 1 184      53.100  66.154  56.107  0.00  0.00           N  
ATOM   2931  CA  LEU 1 184      53.769  67.064  55.199  0.00  0.00           C  
ATOM   2932  C   LEU 1 184      54.794  68.033  55.955  0.00  0.00           C  
ATOM   2933  O   LEU 1 184      55.351  68.918  55.344  0.00  0.00           O  
ATOM   2934  CB  LEU 1 184      52.797  67.775  54.218  0.00  0.00           C  
ATOM   2935  CG  LEU 1 184      51.911  66.977  53.234  0.00  0.00           C  
ATOM   2936  CD1 LEU 1 184      51.084  67.983  52.412  0.00  0.00           C  
ATOM   2937  CD2 LEU 1 184      52.742  66.115  52.258  0.00  0.00           C  
ATOM   2938  H   LEU 1 184      52.304  66.555  56.582  0.00  0.00           H  
ATOM   2939  HA  LEU 1 184      54.447  66.537  54.528  0.00  0.00           H  
ATOM   2940  HB2 LEU 1 184      52.193  68.493  54.775  0.00  0.00           H  
ATOM   2941  HB3 LEU 1 184      53.425  68.447  53.634  0.00  0.00           H  
ATOM   2942  HG  LEU 1 184      51.239  66.326  53.793  0.00  0.00           H  
ATOM   2943 HD11 LEU 1 184      50.559  68.576  53.160  0.00  0.00           H  
ATOM   2944 HD12 LEU 1 184      51.763  68.578  51.801  0.00  0.00           H  
ATOM   2945 HD13 LEU 1 184      50.287  67.580  51.787  0.00  0.00           H  
ATOM   2946 HD21 LEU 1 184      53.341  65.409  52.834  0.00  0.00           H  
ATOM   2947 HD22 LEU 1 184      52.019  65.513  51.707  0.00  0.00           H  
ATOM   2948 HD23 LEU 1 184      53.397  66.763  51.677  0.00  0.00           H  
ATOM   2949  N   GLU 1 185      54.903  67.818  57.226  0.00  0.00           N  
ATOM   2950  CA  GLU 1 185      55.789  68.635  58.079  0.00  0.00           C  
ATOM   2951  C   GLU 1 185      57.117  67.928  58.367  0.00  0.00           C  
ATOM   2952  O   GLU 1 185      57.128  66.679  58.380  0.00  0.00           O  
ATOM   2953  CB  GLU 1 185      55.207  69.065  59.350  0.00  0.00           C  
ATOM   2954  CG  GLU 1 185      53.909  69.923  59.306  0.00  0.00           C  
ATOM   2955  CD  GLU 1 185      54.258  71.366  58.775  0.00  0.00           C  
ATOM   2956  OE1 GLU 1 185      55.410  71.842  58.792  0.00  0.00           O  
ATOM   2957  OE2 GLU 1 185      53.205  71.946  58.390  0.00  0.00           O  
ATOM   2958  H   GLU 1 185      54.483  67.045  57.722  0.00  0.00           H  
ATOM   2959  HA  GLU 1 185      56.058  69.564  57.577  0.00  0.00           H  
ATOM   2960  HB2 GLU 1 185      54.941  68.191  59.945  0.00  0.00           H  
ATOM   2961  HB3 GLU 1 185      55.949  69.623  59.921  0.00  0.00           H  
ATOM   2962  HG2 GLU 1 185      53.156  69.503  58.639  0.00  0.00           H  
ATOM   2963  HG3 GLU 1 185      53.618  69.940  60.356  0.00  0.00           H  
ATOM   2964  N   ASP 1 186      58.162  68.666  58.534  0.00  0.00           N  
ATOM   2965  CA  ASP 1 186      59.513  68.170  58.978  0.00  0.00           C  
ATOM   2966  C   ASP 1 186      59.589  67.598  60.397  0.00  0.00           C  
ATOM   2967  O   ASP 1 186      60.689  67.356  60.943  0.00  0.00           O  
ATOM   2968  CB  ASP 1 186      60.567  69.312  58.677  0.00  0.00           C  
ATOM   2969  CG  ASP 1 186      60.450  69.942  57.319  0.00  0.00           C  
ATOM   2970  OD1 ASP 1 186      59.656  69.605  56.401  0.00  0.00           O  
ATOM   2971  OD2 ASP 1 186      61.152  70.964  57.069  0.00  0.00           O  
ATOM   2972  H   ASP 1 186      58.088  69.664  58.397  0.00  0.00           H  
ATOM   2973  HA  ASP 1 186      59.718  67.307  58.345  0.00  0.00           H  
ATOM   2974  HB2 ASP 1 186      60.548  70.084  59.446  0.00  0.00           H  
ATOM   2975  HB3 ASP 1 186      61.590  68.939  58.730  0.00  0.00           H  
ATOM   2976  N   LYS 1 187      58.393  67.343  61.011  0.00  0.00           N  
ATOM   2977  CA  LYS 1 187      58.379  66.723  62.258  0.00  0.00           C  
ATOM   2978  C   LYS 1 187      58.949  65.311  62.234  0.00  0.00           C  
ATOM   2979  O   LYS 1 187      58.615  64.530  61.333  0.00  0.00           O  
ATOM   2980  CB  LYS 1 187      56.973  66.599  62.970  0.00  0.00           C  
ATOM   2981  CG  LYS 1 187      56.328  68.045  63.108  0.00  0.00           C  
ATOM   2982  CD  LYS 1 187      54.805  68.003  63.090  0.00  0.00           C  
ATOM   2983  CE  LYS 1 187      54.186  69.408  62.989  0.00  0.00           C  
ATOM   2984  NZ  LYS 1 187      53.818  69.904  64.341  0.00  0.00           N  
ATOM   2985  H   LYS 1 187      57.529  67.545  60.529  0.00  0.00           H  
ATOM   2986  HA  LYS 1 187      59.043  67.345  62.858  0.00  0.00           H  
ATOM   2987  HB2 LYS 1 187      56.287  66.022  62.350  0.00  0.00           H  
ATOM   2988  HB3 LYS 1 187      57.096  66.125  63.943  0.00  0.00           H  
ATOM   2989  HG2 LYS 1 187      56.754  68.465  64.020  0.00  0.00           H  
ATOM   2990  HG3 LYS 1 187      56.665  68.733  62.332  0.00  0.00           H  
ATOM   2991  HD2 LYS 1 187      54.385  67.494  62.223  0.00  0.00           H  
ATOM   2992  HD3 LYS 1 187      54.530  67.409  63.961  0.00  0.00           H  
ATOM   2993  HE2 LYS 1 187      54.825  70.160  62.526  0.00  0.00           H  
ATOM   2994  HE3 LYS 1 187      53.308  69.376  62.344  0.00  0.00           H  
ATOM   2995  HZ1 LYS 1 187      53.452  69.166  64.924  0.00  0.00           H  
ATOM   2996  HZ2 LYS 1 187      54.644  70.258  64.801  0.00  0.00           H  
ATOM   2997  HZ3 LYS 1 187      53.089  70.593  64.220  0.00  0.00           H  
ATOM   2998  N   LYS 1 188      59.841  64.874  63.112  0.00  0.00           N  
ATOM   2999  CA  LYS 1 188      60.492  63.547  63.393  0.00  0.00           C  
ATOM   3000  C   LYS 1 188      59.304  62.558  63.524  0.00  0.00           C  
ATOM   3001  O   LYS 1 188      58.459  62.769  64.474  0.00  0.00           O  
ATOM   3002  CB  LYS 1 188      61.481  63.597  64.564  0.00  0.00           C  
ATOM   3003  CG  LYS 1 188      62.080  62.248  64.926  0.00  0.00           C  
ATOM   3004  CD  LYS 1 188      62.572  62.364  66.415  0.00  0.00           C  
ATOM   3005  CE  LYS 1 188      63.219  61.113  67.018  0.00  0.00           C  
ATOM   3006  NZ  LYS 1 188      63.738  61.295  68.354  0.00  0.00           N  
ATOM   3007  H   LYS 1 188      60.081  65.630  63.737  0.00  0.00           H  
ATOM   3008  HA  LYS 1 188      61.075  63.221  62.532  0.00  0.00           H  
ATOM   3009  HB2 LYS 1 188      62.293  64.264  64.270  0.00  0.00           H  
ATOM   3010  HB3 LYS 1 188      60.936  64.108  65.358  0.00  0.00           H  
ATOM   3011  HG2 LYS 1 188      61.258  61.535  64.993  0.00  0.00           H  
ATOM   3012  HG3 LYS 1 188      62.820  61.853  64.231  0.00  0.00           H  
ATOM   3013  HD2 LYS 1 188      63.342  63.131  66.503  0.00  0.00           H  
ATOM   3014  HD3 LYS 1 188      61.728  62.587  67.067  0.00  0.00           H  
ATOM   3015  HE2 LYS 1 188      62.442  60.349  67.043  0.00  0.00           H  
ATOM   3016  HE3 LYS 1 188      63.989  60.664  66.390  0.00  0.00           H  
ATOM   3017  HZ1 LYS 1 188      63.067  61.920  68.777  0.00  0.00           H  
ATOM   3018  HZ2 LYS 1 188      63.809  60.431  68.872  0.00  0.00           H  
ATOM   3019  HZ3 LYS 1 188      64.676  61.667  68.394  0.00  0.00           H  
ATOM   3020  N   ILE 1 189      59.170  61.434  62.812  0.00  0.00           N  
ATOM   3021  CA  ILE 1 189      58.123  60.487  62.718  0.00  0.00           C  
ATOM   3022  C   ILE 1 189      57.544  59.979  64.076  0.00  0.00           C  
ATOM   3023  O   ILE 1 189      56.344  59.895  64.226  0.00  0.00           O  
ATOM   3024  CB  ILE 1 189      58.584  59.439  61.735  0.00  0.00           C  
ATOM   3025  CG1 ILE 1 189      57.510  58.384  61.505  0.00  0.00           C  
ATOM   3026  CG2 ILE 1 189      59.912  58.789  62.253  0.00  0.00           C  
ATOM   3027  CD1 ILE 1 189      56.121  58.849  60.963  0.00  0.00           C  
ATOM   3028  H   ILE 1 189      60.018  61.372  62.267  0.00  0.00           H  
ATOM   3029  HA  ILE 1 189      57.316  60.977  62.174  0.00  0.00           H  
ATOM   3030  HB  ILE 1 189      58.833  59.907  60.782  0.00  0.00           H  
ATOM   3031 HG12 ILE 1 189      57.930  57.722  60.747  0.00  0.00           H  
ATOM   3032 HG13 ILE 1 189      57.294  57.805  62.403  0.00  0.00           H  
ATOM   3033 HG21 ILE 1 189      59.889  57.848  61.704  0.00  0.00           H  
ATOM   3034 HG22 ILE 1 189      60.761  59.399  61.943  0.00  0.00           H  
ATOM   3035 HG23 ILE 1 189      59.859  58.508  63.304  0.00  0.00           H  
ATOM   3036 HD11 ILE 1 189      56.293  59.470  60.083  0.00  0.00           H  
ATOM   3037 HD12 ILE 1 189      55.587  57.927  60.734  0.00  0.00           H  
ATOM   3038 HD13 ILE 1 189      55.539  59.393  61.707  0.00  0.00           H  
ATOM   3039  N   THR 1 190      58.396  59.818  65.098  0.00  0.00           N  
ATOM   3040  CA  THR 1 190      57.977  59.537  66.553  0.00  0.00           C  
ATOM   3041  C   THR 1 190      57.180  60.597  67.299  0.00  0.00           C  
ATOM   3042  O   THR 1 190      56.265  60.245  67.986  0.00  0.00           O  
ATOM   3043  CB  THR 1 190      59.316  59.268  67.255  0.00  0.00           C  
ATOM   3044  OG1 THR 1 190      60.130  60.393  67.147  0.00  0.00           O  
ATOM   3045  CG2 THR 1 190      60.020  57.930  66.986  0.00  0.00           C  
ATOM   3046  H   THR 1 190      59.349  60.035  64.842  0.00  0.00           H  
ATOM   3047  HA  THR 1 190      57.460  58.578  66.513  0.00  0.00           H  
ATOM   3048  HB  THR 1 190      59.013  59.215  68.300  0.00  0.00           H  
ATOM   3049  HG1 THR 1 190      60.418  60.570  68.046  0.00  0.00           H  
ATOM   3050 HG21 THR 1 190      59.329  57.096  67.115  0.00  0.00           H  
ATOM   3051 HG22 THR 1 190      60.423  57.945  65.974  0.00  0.00           H  
ATOM   3052 HG23 THR 1 190      60.846  57.714  67.663  0.00  0.00           H  
ATOM   3053  N   VAL 1 191      57.659  61.862  67.354  0.00  0.00           N  
ATOM   3054  CA  VAL 1 191      56.817  62.874  67.845  0.00  0.00           C  
ATOM   3055  C   VAL 1 191      55.636  63.186  66.959  0.00  0.00           C  
ATOM   3056  O   VAL 1 191      54.653  63.558  67.517  0.00  0.00           O  
ATOM   3057  CB  VAL 1 191      57.589  64.160  68.212  0.00  0.00           C  
ATOM   3058  CG1 VAL 1 191      58.700  63.962  69.254  0.00  0.00           C  
ATOM   3059  CG2 VAL 1 191      58.202  64.780  66.946  0.00  0.00           C  
ATOM   3060  H   VAL 1 191      58.490  62.184  66.879  0.00  0.00           H  
ATOM   3061  HA  VAL 1 191      56.457  62.450  68.782  0.00  0.00           H  
ATOM   3062  HB  VAL 1 191      56.832  64.858  68.569  0.00  0.00           H  
ATOM   3063 HG11 VAL 1 191      59.520  63.440  68.762  0.00  0.00           H  
ATOM   3064 HG12 VAL 1 191      59.118  64.937  69.503  0.00  0.00           H  
ATOM   3065 HG13 VAL 1 191      58.248  63.533  70.149  0.00  0.00           H  
ATOM   3066 HG21 VAL 1 191      57.471  65.056  66.186  0.00  0.00           H  
ATOM   3067 HG22 VAL 1 191      58.626  65.775  67.083  0.00  0.00           H  
ATOM   3068 HG23 VAL 1 191      58.921  64.088  66.507  0.00  0.00           H  
ATOM   3069  N   LEU 1 192      55.673  63.057  65.629  0.00  0.00           N  
ATOM   3070  CA  LEU 1 192      54.595  63.317  64.601  0.00  0.00           C  
ATOM   3071  C   LEU 1 192      53.340  62.606  65.030  0.00  0.00           C  
ATOM   3072  O   LEU 1 192      52.186  63.178  65.101  0.00  0.00           O  
ATOM   3073  CB  LEU 1 192      55.139  63.030  63.158  0.00  0.00           C  
ATOM   3074  CG  LEU 1 192      54.345  63.527  61.959  0.00  0.00           C  
ATOM   3075  CD1 LEU 1 192      55.165  63.772  60.697  0.00  0.00           C  
ATOM   3076  CD2 LEU 1 192      53.138  62.612  61.594  0.00  0.00           C  
ATOM   3077  H   LEU 1 192      56.559  62.766  65.242  0.00  0.00           H  
ATOM   3078  HA  LEU 1 192      54.358  64.378  64.679  0.00  0.00           H  
ATOM   3079  HB2 LEU 1 192      56.092  63.560  63.142  0.00  0.00           H  
ATOM   3080  HB3 LEU 1 192      55.394  61.975  63.057  0.00  0.00           H  
ATOM   3081  HG  LEU 1 192      53.984  64.516  62.241  0.00  0.00           H  
ATOM   3082 HD11 LEU 1 192      54.621  63.954  59.770  0.00  0.00           H  
ATOM   3083 HD12 LEU 1 192      55.851  64.602  60.865  0.00  0.00           H  
ATOM   3084 HD13 LEU 1 192      55.789  62.901  60.497  0.00  0.00           H  
ATOM   3085 HD21 LEU 1 192      53.463  61.595  61.376  0.00  0.00           H  
ATOM   3086 HD22 LEU 1 192      52.349  62.592  62.346  0.00  0.00           H  
ATOM   3087 HD23 LEU 1 192      52.547  62.981  60.756  0.00  0.00           H  
ATOM   3088  N   LEU 1 193      53.438  61.317  65.273  0.00  0.00           N  
ATOM   3089  CA  LEU 1 193      52.326  60.430  65.500  0.00  0.00           C  
ATOM   3090  C   LEU 1 193      51.757  60.549  66.951  0.00  0.00           C  
ATOM   3091  O   LEU 1 193      50.575  60.208  67.117  0.00  0.00           O  
ATOM   3092  CB  LEU 1 193      52.714  59.001  65.084  0.00  0.00           C  
ATOM   3093  CG  LEU 1 193      53.115  58.902  63.599  0.00  0.00           C  
ATOM   3094  CD1 LEU 1 193      53.597  57.484  63.272  0.00  0.00           C  
ATOM   3095  CD2 LEU 1 193      51.867  59.067  62.686  0.00  0.00           C  
ATOM   3096  H   LEU 1 193      54.345  60.876  65.219  0.00  0.00           H  
ATOM   3097  HA  LEU 1 193      51.485  60.760  64.891  0.00  0.00           H  
ATOM   3098  HB2 LEU 1 193      53.525  58.698  65.747  0.00  0.00           H  
ATOM   3099  HB3 LEU 1 193      51.848  58.340  65.124  0.00  0.00           H  
ATOM   3100  HG  LEU 1 193      53.853  59.677  63.393  0.00  0.00           H  
ATOM   3101 HD11 LEU 1 193      54.441  57.266  63.926  0.00  0.00           H  
ATOM   3102 HD12 LEU 1 193      52.811  56.859  63.694  0.00  0.00           H  
ATOM   3103 HD13 LEU 1 193      53.779  57.341  62.207  0.00  0.00           H  
ATOM   3104 HD21 LEU 1 193      51.435  60.042  62.910  0.00  0.00           H  
ATOM   3105 HD22 LEU 1 193      52.081  59.134  61.619  0.00  0.00           H  
ATOM   3106 HD23 LEU 1 193      51.169  58.232  62.627  0.00  0.00           H  
ATOM   3107  N   ASP 1 194      52.569  61.085  67.831  0.00  0.00           N  
ATOM   3108  CA  ASP 1 194      52.092  61.528  69.142  0.00  0.00           C  
ATOM   3109  C   ASP 1 194      51.297  62.812  68.981  0.00  0.00           C  
ATOM   3110  O   ASP 1 194      50.564  63.084  69.939  0.00  0.00           O  
ATOM   3111  CB  ASP 1 194      53.308  61.618  70.092  0.00  0.00           C  
ATOM   3112  CG  ASP 1 194      53.004  62.169  71.447  0.00  0.00           C  
ATOM   3113  OD1 ASP 1 194      52.255  61.652  72.311  0.00  0.00           O  
ATOM   3114  OD2 ASP 1 194      53.570  63.305  71.664  0.00  0.00           O  
ATOM   3115  H   ASP 1 194      53.507  61.267  67.505  0.00  0.00           H  
ATOM   3116  HA  ASP 1 194      51.423  60.754  69.517  0.00  0.00           H  
ATOM   3117  HB2 ASP 1 194      53.730  60.618  70.197  0.00  0.00           H  
ATOM   3118  HB3 ASP 1 194      54.140  62.150  69.631  0.00  0.00           H  
ATOM   3119  N   GLU 1 195      51.374  63.664  68.005  0.00  0.00           N  
ATOM   3120  CA  GLU 1 195      50.453  64.797  67.763  0.00  0.00           C  
ATOM   3121  C   GLU 1 195      49.111  64.355  67.318  0.00  0.00           C  
ATOM   3122  O   GLU 1 195      48.069  64.785  67.846  0.00  0.00           O  
ATOM   3123  CB  GLU 1 195      51.065  65.807  66.739  0.00  0.00           C  
ATOM   3124  CG  GLU 1 195      52.276  66.391  67.282  0.00  0.00           C  
ATOM   3125  CD  GLU 1 195      52.800  67.601  66.478  0.00  0.00           C  
ATOM   3126  OE1 GLU 1 195      52.239  67.814  65.362  0.00  0.00           O  
ATOM   3127  OE2 GLU 1 195      53.706  68.339  66.858  0.00  0.00           O  
ATOM   3128  H   GLU 1 195      51.917  63.395  67.197  0.00  0.00           H  
ATOM   3129  HA  GLU 1 195      50.381  65.375  68.684  0.00  0.00           H  
ATOM   3130  HB2 GLU 1 195      51.351  65.294  65.821  0.00  0.00           H  
ATOM   3131  HB3 GLU 1 195      50.354  66.626  66.629  0.00  0.00           H  
ATOM   3132  HG2 GLU 1 195      52.065  66.758  68.286  0.00  0.00           H  
ATOM   3133  HG3 GLU 1 195      53.061  65.640  67.204  0.00  0.00           H  
ATOM   3134  N   VAL 1 196      49.018  63.414  66.416  0.00  0.00           N  
ATOM   3135  CA  VAL 1 196      47.732  62.783  65.930  0.00  0.00           C  
ATOM   3136  C   VAL 1 196      47.104  62.085  67.132  0.00  0.00           C  
ATOM   3137  O   VAL 1 196      45.866  62.093  67.274  0.00  0.00           O  
ATOM   3138  CB  VAL 1 196      48.005  61.811  64.682  0.00  0.00           C  
ATOM   3139  CG1 VAL 1 196      46.760  61.129  64.148  0.00  0.00           C  
ATOM   3140  CG2 VAL 1 196      48.582  62.521  63.474  0.00  0.00           C  
ATOM   3141  H   VAL 1 196      49.886  63.117  65.994  0.00  0.00           H  
ATOM   3142  HA  VAL 1 196      47.035  63.541  65.574  0.00  0.00           H  
ATOM   3143  HB  VAL 1 196      48.739  61.065  64.988  0.00  0.00           H  
ATOM   3144 HG11 VAL 1 196      46.150  61.929  63.729  0.00  0.00           H  
ATOM   3145 HG12 VAL 1 196      47.034  60.456  63.336  0.00  0.00           H  
ATOM   3146 HG13 VAL 1 196      46.305  60.578  64.971  0.00  0.00           H  
ATOM   3147 HG21 VAL 1 196      47.946  63.318  63.088  0.00  0.00           H  
ATOM   3148 HG22 VAL 1 196      49.498  63.043  63.751  0.00  0.00           H  
ATOM   3149 HG23 VAL 1 196      48.811  61.891  62.614  0.00  0.00           H  
ATOM   3150  N   ALA 1 197      47.917  61.514  68.064  0.00  0.00           N  
ATOM   3151  CA  ALA 1 197      47.471  60.832  69.246  0.00  0.00           C  
ATOM   3152  C   ALA 1 197      46.771  61.753  70.246  0.00  0.00           C  
ATOM   3153  O   ALA 1 197      45.715  61.310  70.878  0.00  0.00           O  
ATOM   3154  CB  ALA 1 197      48.638  60.085  69.852  0.00  0.00           C  
ATOM   3155  H   ALA 1 197      48.905  61.465  67.861  0.00  0.00           H  
ATOM   3156  HA  ALA 1 197      46.719  60.078  69.012  0.00  0.00           H  
ATOM   3157  HB1 ALA 1 197      49.390  60.662  70.390  0.00  0.00           H  
ATOM   3158  HB2 ALA 1 197      48.188  59.399  70.570  0.00  0.00           H  
ATOM   3159  HB3 ALA 1 197      49.116  59.552  69.030  0.00  0.00           H  
ATOM   3160  N   GLU 1 198      47.071  63.016  70.273  0.00  0.00           N  
ATOM   3161  CA  GLU 1 198      46.317  64.080  70.941  0.00  0.00           C  
ATOM   3162  C   GLU 1 198      45.115  64.441  70.031  0.00  0.00           C  
ATOM   3163  O   GLU 1 198      44.019  64.565  70.593  0.00  0.00           O  
ATOM   3164  CB  GLU 1 198      47.210  65.277  71.156  0.00  0.00           C  
ATOM   3165  CG  GLU 1 198      46.615  66.563  71.595  0.00  0.00           C  
ATOM   3166  CD  GLU 1 198      45.638  66.306  72.867  0.00  0.00           C  
ATOM   3167  OE1 GLU 1 198      45.606  65.279  73.577  0.00  0.00           O  
ATOM   3168  OE2 GLU 1 198      44.847  67.206  73.145  0.00  0.00           O  
ATOM   3169  H   GLU 1 198      47.881  63.349  69.769  0.00  0.00           H  
ATOM   3170  HA  GLU 1 198      45.974  63.674  71.893  0.00  0.00           H  
ATOM   3171  HB2 GLU 1 198      47.944  64.937  71.886  0.00  0.00           H  
ATOM   3172  HB3 GLU 1 198      47.859  65.438  70.295  0.00  0.00           H  
ATOM   3173  HG2 GLU 1 198      47.414  67.232  71.916  0.00  0.00           H  
ATOM   3174  HG3 GLU 1 198      46.120  67.047  70.754  0.00  0.00           H  
ATOM   3175  N   ASP 1 199      45.186  64.536  68.671  0.00  0.00           N  
ATOM   3176  CA  ASP 1 199      43.977  64.835  67.838  0.00  0.00           C  
ATOM   3177  C   ASP 1 199      42.848  63.770  67.933  0.00  0.00           C  
ATOM   3178  O   ASP 1 199      41.673  64.182  68.040  0.00  0.00           O  
ATOM   3179  CB  ASP 1 199      44.403  64.889  66.368  0.00  0.00           C  
ATOM   3180  CG  ASP 1 199      45.379  65.941  65.930  0.00  0.00           C  
ATOM   3181  OD1 ASP 1 199      45.839  66.822  66.712  0.00  0.00           O  
ATOM   3182  OD2 ASP 1 199      45.666  65.984  64.753  0.00  0.00           O  
ATOM   3183  H   ASP 1 199      46.005  64.322  68.120  0.00  0.00           H  
ATOM   3184  HA  ASP 1 199      43.657  65.863  68.012  0.00  0.00           H  
ATOM   3185  HB2 ASP 1 199      44.660  63.926  65.925  0.00  0.00           H  
ATOM   3186  HB3 ASP 1 199      43.596  65.105  65.669  0.00  0.00           H  
ATOM   3187  N   MET 1 200      43.246  62.556  68.020  0.00  0.00           N  
ATOM   3188  CA  MET 1 200      42.420  61.391  68.233  0.00  0.00           C  
ATOM   3189  C   MET 1 200      41.720  61.416  69.631  0.00  0.00           C  
ATOM   3190  O   MET 1 200      40.789  60.700  69.951  0.00  0.00           O  
ATOM   3191  CB  MET 1 200      43.097  59.959  68.157  0.00  0.00           C  
ATOM   3192  CG  MET 1 200      43.279  59.567  66.717  0.00  0.00           C  
ATOM   3193  SD  MET 1 200      43.719  57.944  66.387  0.00  0.00           S  
ATOM   3194  CE  MET 1 200      42.188  56.938  66.638  0.00  0.00           C  
ATOM   3195  H   MET 1 200      44.232  62.358  67.932  0.00  0.00           H  
ATOM   3196  HA  MET 1 200      41.566  61.540  67.571  0.00  0.00           H  
ATOM   3197  HB2 MET 1 200      44.092  60.074  68.589  0.00  0.00           H  
ATOM   3198  HB3 MET 1 200      42.557  59.215  68.743  0.00  0.00           H  
ATOM   3199  HG2 MET 1 200      42.301  59.699  66.254  0.00  0.00           H  
ATOM   3200  HG3 MET 1 200      43.861  60.230  66.076  0.00  0.00           H  
ATOM   3201  HE1 MET 1 200      41.551  57.102  65.769  0.00  0.00           H  
ATOM   3202  HE2 MET 1 200      42.460  55.890  66.514  0.00  0.00           H  
ATOM   3203  HE3 MET 1 200      41.689  57.189  67.573  0.00  0.00           H  
ATOM   3204  N   GLY 1 201      42.060  62.394  70.474  0.00  0.00           N  
ATOM   3205  CA  GLY 1 201      41.132  62.778  71.580  0.00  0.00           C  
ATOM   3206  C   GLY 1 201      39.766  63.124  71.180  0.00  0.00           C  
ATOM   3207  O   GLY 1 201      38.806  62.950  71.959  0.00  0.00           O  
ATOM   3208  H   GLY 1 201      42.800  63.038  70.234  0.00  0.00           H  
ATOM   3209  HA2 GLY 1 201      41.013  61.823  72.092  0.00  0.00           H  
ATOM   3210  HA3 GLY 1 201      41.664  63.613  72.037  0.00  0.00           H  
ATOM   3211  N   LYS 1 202      39.553  63.668  69.955  0.00  0.00           N  
ATOM   3212  CA  LYS 1 202      38.262  64.127  69.428  0.00  0.00           C  
ATOM   3213  C   LYS 1 202      37.351  63.017  68.807  0.00  0.00           C  
ATOM   3214  O   LYS 1 202      36.302  63.348  68.230  0.00  0.00           O  
ATOM   3215  CB  LYS 1 202      38.385  65.368  68.409  0.00  0.00           C  
ATOM   3216  CG  LYS 1 202      38.562  66.595  69.251  0.00  0.00           C  
ATOM   3217  CD  LYS 1 202      38.901  67.826  68.371  0.00  0.00           C  
ATOM   3218  CE  LYS 1 202      40.213  67.751  67.692  0.00  0.00           C  
ATOM   3219  NZ  LYS 1 202      41.265  68.168  68.687  0.00  0.00           N  
ATOM   3220  H   LYS 1 202      40.350  63.783  69.345  0.00  0.00           H  
ATOM   3221  HA  LYS 1 202      37.670  64.463  70.279  0.00  0.00           H  
ATOM   3222  HB2 LYS 1 202      39.303  65.275  67.829  0.00  0.00           H  
ATOM   3223  HB3 LYS 1 202      37.452  65.479  67.856  0.00  0.00           H  
ATOM   3224  HG2 LYS 1 202      37.604  66.942  69.638  0.00  0.00           H  
ATOM   3225  HG3 LYS 1 202      39.338  66.416  69.995  0.00  0.00           H  
ATOM   3226  HD2 LYS 1 202      38.037  67.908  67.712  0.00  0.00           H  
ATOM   3227  HD3 LYS 1 202      38.908  68.730  68.980  0.00  0.00           H  
ATOM   3228  HE2 LYS 1 202      40.335  66.748  67.282  0.00  0.00           H  
ATOM   3229  HE3 LYS 1 202      40.137  68.526  66.929  0.00  0.00           H  
ATOM   3230  HZ1 LYS 1 202      42.093  68.256  68.114  0.00  0.00           H  
ATOM   3231  HZ2 LYS 1 202      41.064  69.042  69.151  0.00  0.00           H  
ATOM   3232  HZ3 LYS 1 202      41.469  67.490  69.407  0.00  0.00           H  
ATOM   3233  N   CYS 1 203      37.739  61.734  68.925  0.00  0.00           N  
ATOM   3234  CA  CYS 1 203      37.119  60.600  68.098  0.00  0.00           C  
ATOM   3235  C   CYS 1 203      35.737  60.246  68.890  0.00  0.00           C  
ATOM   3236  O   CYS 1 203      35.830  60.018  70.096  0.00  0.00           O  
ATOM   3237  CB  CYS 1 203      38.080  59.415  68.235  0.00  0.00           C  
ATOM   3238  SG  CYS 1 203      37.407  57.823  67.563  0.00  0.00           S  
ATOM   3239  H   CYS 1 203      38.502  61.550  69.561  0.00  0.00           H  
ATOM   3240  HA  CYS 1 203      36.928  60.781  67.040  0.00  0.00           H  
ATOM   3241  HB2 CYS 1 203      38.996  59.620  67.680  0.00  0.00           H  
ATOM   3242  HB3 CYS 1 203      38.375  59.186  69.259  0.00  0.00           H  
ATOM   3243  N   HIS 1 204      34.590  60.114  68.191  0.00  0.00           N  
ATOM   3244  CA  HIS 1 204      33.285  59.930  68.942  0.00  0.00           C  
ATOM   3245  C   HIS 1 204      33.150  58.669  69.715  0.00  0.00           C  
ATOM   3246  O   HIS 1 204      32.485  58.536  70.753  0.00  0.00           O  
ATOM   3247  CB  HIS 1 204      32.098  59.992  67.908  0.00  0.00           C  
ATOM   3248  CG  HIS 1 204      32.132  59.250  66.558  0.00  0.00           C  
ATOM   3249  ND1 HIS 1 204      33.089  59.598  65.599  0.00  0.00           N  
ATOM   3250  CD2 HIS 1 204      31.208  58.418  66.017  0.00  0.00           C  
ATOM   3251  CE1 HIS 1 204      32.736  58.935  64.487  0.00  0.00           C  
ATOM   3252  NE2 HIS 1 204      31.606  58.176  64.725  0.00  0.00           N  
ATOM   3253  H   HIS 1 204      34.458  60.240  67.197  0.00  0.00           H  
ATOM   3254  HA  HIS 1 204      33.148  60.734  69.665  0.00  0.00           H  
ATOM   3255  HB2 HIS 1 204      31.250  59.720  68.537  0.00  0.00           H  
ATOM   3256  HB3 HIS 1 204      32.220  61.065  67.761  0.00  0.00           H  
ATOM   3257  HD2 HIS 1 204      30.409  57.919  66.546  0.00  0.00           H  
ATOM   3258  HE1 HIS 1 204      33.343  58.990  63.596  0.00  0.00           H  
ATOM   3259  HE2 HIS 1 204      31.141  57.628  64.015  0.00  0.00           H  
ATOM   3260  N   LEU 1 205      33.853  57.628  69.321  0.00  0.00           N  
ATOM   3261  CA  LEU 1 205      33.849  56.338  69.990  0.00  0.00           C  
ATOM   3262  C   LEU 1 205      34.898  56.171  71.148  0.00  0.00           C  
ATOM   3263  O   LEU 1 205      35.136  55.083  71.689  0.00  0.00           O  
ATOM   3264  CB  LEU 1 205      34.231  55.148  69.019  0.00  0.00           C  
ATOM   3265  CG  LEU 1 205      33.626  55.069  67.635  0.00  0.00           C  
ATOM   3266  CD1 LEU 1 205      32.096  55.558  67.586  0.00  0.00           C  
ATOM   3267  CD2 LEU 1 205      34.306  55.895  66.513  0.00  0.00           C  
ATOM   3268  H   LEU 1 205      34.302  57.639  68.416  0.00  0.00           H  
ATOM   3269  HA  LEU 1 205      32.859  56.076  70.362  0.00  0.00           H  
ATOM   3270  HB2 LEU 1 205      35.311  55.225  68.898  0.00  0.00           H  
ATOM   3271  HB3 LEU 1 205      34.024  54.181  69.478  0.00  0.00           H  
ATOM   3272  HG  LEU 1 205      33.623  54.019  67.344  0.00  0.00           H  
ATOM   3273 HD11 LEU 1 205      31.918  56.610  67.806  0.00  0.00           H  
ATOM   3274 HD12 LEU 1 205      31.719  55.248  66.611  0.00  0.00           H  
ATOM   3275 HD13 LEU 1 205      31.558  54.896  68.265  0.00  0.00           H  
ATOM   3276 HD21 LEU 1 205      33.878  55.697  65.530  0.00  0.00           H  
ATOM   3277 HD22 LEU 1 205      34.195  56.961  66.710  0.00  0.00           H  
ATOM   3278 HD23 LEU 1 205      35.342  55.556  66.529  0.00  0.00           H  
ATOM   3279  N   THR 1 206      35.442  57.326  71.597  0.00  0.00           N  
ATOM   3280  CA  THR 1 206      36.396  57.450  72.721  0.00  0.00           C  
ATOM   3281  C   THR 1 206      36.424  58.743  73.597  0.00  0.00           C  
ATOM   3282  O   THR 1 206      36.483  58.736  74.790  0.00  0.00           O  
ATOM   3283  CB  THR 1 206      37.844  57.065  72.292  0.00  0.00           C  
ATOM   3284  OG1 THR 1 206      38.168  57.708  71.081  0.00  0.00           O  
ATOM   3285  CG2 THR 1 206      38.151  55.577  72.160  0.00  0.00           C  
ATOM   3286  H   THR 1 206      35.119  58.108  71.045  0.00  0.00           H  
ATOM   3287  HA  THR 1 206      36.072  56.580  73.292  0.00  0.00           H  
ATOM   3288  HB  THR 1 206      38.477  57.490  73.072  0.00  0.00           H  
ATOM   3289  HG1 THR 1 206      38.598  58.540  71.294  0.00  0.00           H  
ATOM   3290 HG21 THR 1 206      37.509  55.082  71.431  0.00  0.00           H  
ATOM   3291 HG22 THR 1 206      39.216  55.443  71.968  0.00  0.00           H  
ATOM   3292 HG23 THR 1 206      37.972  55.061  73.103  0.00  0.00           H  
ATOM   3293  N   LYS 1 207      36.308  59.885  73.018  0.00  0.00           N  
ATOM   3294  CA  LYS 1 207      36.031  61.166  73.795  0.00  0.00           C  
ATOM   3295  C   LYS 1 207      37.107  61.487  74.867  0.00  0.00           C  
ATOM   3296  O   LYS 1 207      36.840  61.954  76.021  0.00  0.00           O  
ATOM   3297  CB  LYS 1 207      34.569  61.137  74.293  0.00  0.00           C  
ATOM   3298  CG  LYS 1 207      33.438  60.684  73.238  0.00  0.00           C  
ATOM   3299  CD  LYS 1 207      32.070  60.945  73.976  0.00  0.00           C  
ATOM   3300  CE  LYS 1 207      31.041  60.980  72.841  0.00  0.00           C  
ATOM   3301  NZ  LYS 1 207      29.728  61.318  73.467  0.00  0.00           N  
ATOM   3302  H   LYS 1 207      36.208  59.949  72.015  0.00  0.00           H  
ATOM   3303  HA  LYS 1 207      36.210  61.953  73.063  0.00  0.00           H  
ATOM   3304  HB2 LYS 1 207      34.535  60.456  75.144  0.00  0.00           H  
ATOM   3305  HB3 LYS 1 207      34.313  62.165  74.550  0.00  0.00           H  
ATOM   3306  HG2 LYS 1 207      33.496  61.209  72.284  0.00  0.00           H  
ATOM   3307  HG3 LYS 1 207      33.562  59.615  73.066  0.00  0.00           H  
ATOM   3308  HD2 LYS 1 207      31.946  60.184  74.747  0.00  0.00           H  
ATOM   3309  HD3 LYS 1 207      32.172  61.973  74.323  0.00  0.00           H  
ATOM   3310  HE2 LYS 1 207      31.397  61.730  72.135  0.00  0.00           H  
ATOM   3311  HE3 LYS 1 207      30.889  60.019  72.350  0.00  0.00           H  
ATOM   3312  HZ1 LYS 1 207      29.841  62.013  74.191  0.00  0.00           H  
ATOM   3313  HZ2 LYS 1 207      29.050  61.640  72.791  0.00  0.00           H  
ATOM   3314  HZ3 LYS 1 207      29.338  60.470  73.854  0.00  0.00           H  
ATOM   3315  N   GLY 1 208      38.391  61.166  74.561  0.00  0.00           N  
ATOM   3316  CA  GLY 1 208      39.640  61.575  75.346  0.00  0.00           C  
ATOM   3317  C   GLY 1 208      40.310  60.511  76.091  0.00  0.00           C  
ATOM   3318  O   GLY 1 208      41.344  60.681  76.652  0.00  0.00           O  
ATOM   3319  H   GLY 1 208      38.470  60.848  73.606  0.00  0.00           H  
ATOM   3320  HA2 GLY 1 208      40.323  62.112  74.688  0.00  0.00           H  
ATOM   3321  HA3 GLY 1 208      39.332  62.322  76.078  0.00  0.00           H  
ATOM   3322  N   LYS 1 209      39.677  59.253  76.064  0.00  0.00           N  
ATOM   3323  CA  LYS 1 209      40.398  58.016  76.280  0.00  0.00           C  
ATOM   3324  C   LYS 1 209      41.421  57.704  75.124  0.00  0.00           C  
ATOM   3325  O   LYS 1 209      41.335  58.192  74.042  0.00  0.00           O  
ATOM   3326  CB  LYS 1 209      39.269  56.972  76.414  0.00  0.00           C  
ATOM   3327  CG  LYS 1 209      39.675  55.557  76.668  0.00  0.00           C  
ATOM   3328  CD  LYS 1 209      38.271  54.794  76.780  0.00  0.00           C  
ATOM   3329  CE  LYS 1 209      38.611  53.302  77.066  0.00  0.00           C  
ATOM   3330  NZ  LYS 1 209      37.717  52.351  76.394  0.00  0.00           N  
ATOM   3331  H   LYS 1 209      38.688  59.291  75.865  0.00  0.00           H  
ATOM   3332  HA  LYS 1 209      40.903  58.121  77.240  0.00  0.00           H  
ATOM   3333  HB2 LYS 1 209      38.815  57.328  77.338  0.00  0.00           H  
ATOM   3334  HB3 LYS 1 209      38.544  57.007  75.601  0.00  0.00           H  
ATOM   3335  HG2 LYS 1 209      40.254  55.050  75.896  0.00  0.00           H  
ATOM   3336  HG3 LYS 1 209      40.141  55.515  77.653  0.00  0.00           H  
ATOM   3337  HD2 LYS 1 209      37.949  55.176  77.749  0.00  0.00           H  
ATOM   3338  HD3 LYS 1 209      37.612  54.872  75.915  0.00  0.00           H  
ATOM   3339  HE2 LYS 1 209      39.589  53.142  76.612  0.00  0.00           H  
ATOM   3340  HE3 LYS 1 209      38.466  53.260  78.145  0.00  0.00           H  
ATOM   3341  HZ1 LYS 1 209      37.981  52.434  75.423  0.00  0.00           H  
ATOM   3342  HZ2 LYS 1 209      37.875  51.374  76.597  0.00  0.00           H  
ATOM   3343  HZ3 LYS 1 209      36.751  52.645  76.383  0.00  0.00           H  
ATOM   3344  N   GLN 1 210      42.451  57.014  75.574  0.00  0.00           N  
ATOM   3345  CA  GLN 1 210      43.677  56.762  74.694  0.00  0.00           C  
ATOM   3346  C   GLN 1 210      43.202  55.898  73.414  0.00  0.00           C  
ATOM   3347  O   GLN 1 210      42.417  54.882  73.545  0.00  0.00           O  
ATOM   3348  CB  GLN 1 210      44.773  56.093  75.471  0.00  0.00           C  
ATOM   3349  CG  GLN 1 210      44.551  54.602  75.924  0.00  0.00           C  
ATOM   3350  CD  GLN 1 210      43.868  54.299  77.271  0.00  0.00           C  
ATOM   3351  OE1 GLN 1 210      43.329  55.264  77.832  0.00  0.00           O  
ATOM   3352  NE2 GLN 1 210      43.823  53.135  77.724  0.00  0.00           N  
ATOM   3353  H   GLN 1 210      42.490  56.849  76.570  0.00  0.00           H  
ATOM   3354  HA  GLN 1 210      44.098  57.694  74.316  0.00  0.00           H  
ATOM   3355  HB2 GLN 1 210      45.679  56.123  74.866  0.00  0.00           H  
ATOM   3356  HB3 GLN 1 210      45.031  56.640  76.378  0.00  0.00           H  
ATOM   3357  HG2 GLN 1 210      44.051  54.047  75.130  0.00  0.00           H  
ATOM   3358  HG3 GLN 1 210      45.588  54.265  75.940  0.00  0.00           H  
ATOM   3359 HE21 GLN 1 210      43.232  52.799  78.471  0.00  0.00           H  
ATOM   3360 HE22 GLN 1 210      44.156  52.391  77.127  0.00  0.00           H  
ATOM   3361  N   ALA 1 211      43.669  56.274  72.213  0.00  0.00           N  
ATOM   3362  CA  ALA 1 211      43.094  55.752  70.951  0.00  0.00           C  
ATOM   3363  C   ALA 1 211      43.976  55.418  69.725  0.00  0.00           C  
ATOM   3364  O   ALA 1 211      43.620  54.700  68.756  0.00  0.00           O  
ATOM   3365  CB  ALA 1 211      41.981  56.688  70.592  0.00  0.00           C  
ATOM   3366  H   ALA 1 211      44.093  57.184  72.105  0.00  0.00           H  
ATOM   3367  HA  ALA 1 211      42.603  54.797  71.136  0.00  0.00           H  
ATOM   3368  HB1 ALA 1 211      41.369  56.885  71.472  0.00  0.00           H  
ATOM   3369  HB2 ALA 1 211      42.386  57.660  70.310  0.00  0.00           H  
ATOM   3370  HB3 ALA 1 211      41.452  56.145  69.809  0.00  0.00           H  
ATOM   3371  N   LEU 1 212      45.253  55.759  69.875  0.00  0.00           N  
ATOM   3372  CA  LEU 1 212      46.410  55.324  69.089  0.00  0.00           C  
ATOM   3373  C   LEU 1 212      47.654  54.709  69.824  0.00  0.00           C  
ATOM   3374  O   LEU 1 212      48.385  55.459  70.509  0.00  0.00           O  
ATOM   3375  CB  LEU 1 212      46.807  56.527  68.114  0.00  0.00           C  
ATOM   3376  CG  LEU 1 212      48.092  56.378  67.145  0.00  0.00           C  
ATOM   3377  CD1 LEU 1 212      48.043  55.022  66.374  0.00  0.00           C  
ATOM   3378  CD2 LEU 1 212      48.065  57.591  66.236  0.00  0.00           C  
ATOM   3379  H   LEU 1 212      45.364  56.288  70.728  0.00  0.00           H  
ATOM   3380  HA  LEU 1 212      46.012  54.514  68.479  0.00  0.00           H  
ATOM   3381  HB2 LEU 1 212      45.947  56.627  67.452  0.00  0.00           H  
ATOM   3382  HB3 LEU 1 212      46.960  57.416  68.726  0.00  0.00           H  
ATOM   3383  HG  LEU 1 212      48.980  56.330  67.775  0.00  0.00           H  
ATOM   3384 HD11 LEU 1 212      48.136  54.153  67.025  0.00  0.00           H  
ATOM   3385 HD12 LEU 1 212      47.345  54.930  65.542  0.00  0.00           H  
ATOM   3386 HD13 LEU 1 212      49.067  54.968  66.005  0.00  0.00           H  
ATOM   3387 HD21 LEU 1 212      47.020  57.756  65.973  0.00  0.00           H  
ATOM   3388 HD22 LEU 1 212      48.227  58.495  66.824  0.00  0.00           H  
ATOM   3389 HD23 LEU 1 212      48.592  57.486  65.288  0.00  0.00           H  
ATOM   3390  N   GLU 1 213      47.757  53.370  69.710  0.00  0.00           N  
ATOM   3391  CA  GLU 1 213      48.816  52.631  70.192  0.00  0.00           C  
ATOM   3392  C   GLU 1 213      50.015  52.973  69.316  0.00  0.00           C  
ATOM   3393  O   GLU 1 213      49.971  53.147  68.096  0.00  0.00           O  
ATOM   3394  CB  GLU 1 213      48.556  51.144  70.159  0.00  0.00           C  
ATOM   3395  CG  GLU 1 213      49.681  50.198  70.666  0.00  0.00           C  
ATOM   3396  CD  GLU 1 213      50.257  50.319  72.005  0.00  0.00           C  
ATOM   3397  OE1 GLU 1 213      49.988  51.344  72.629  0.00  0.00           O  
ATOM   3398  OE2 GLU 1 213      51.000  49.429  72.412  0.00  0.00           O  
ATOM   3399  H   GLU 1 213      47.108  52.919  69.081  0.00  0.00           H  
ATOM   3400  HA  GLU 1 213      48.998  52.928  71.225  0.00  0.00           H  
ATOM   3401  HB2 GLU 1 213      47.665  51.043  70.779  0.00  0.00           H  
ATOM   3402  HB3 GLU 1 213      48.228  50.853  69.161  0.00  0.00           H  
ATOM   3403  HG2 GLU 1 213      49.309  49.179  70.567  0.00  0.00           H  
ATOM   3404  HG3 GLU 1 213      50.418  50.162  69.864  0.00  0.00           H  
ATOM   3405  N   ILE 1 214      51.159  53.030  69.934  0.00  0.00           N  
ATOM   3406  CA  ILE 1 214      52.434  53.397  69.296  0.00  0.00           C  
ATOM   3407  C   ILE 1 214      53.628  52.622  69.945  0.00  0.00           C  
ATOM   3408  O   ILE 1 214      53.591  52.310  71.161  0.00  0.00           O  
ATOM   3409  CB  ILE 1 214      52.740  54.891  69.407  0.00  0.00           C  
ATOM   3410  CG1 ILE 1 214      51.633  55.757  68.673  0.00  0.00           C  
ATOM   3411  CG2 ILE 1 214      54.167  55.198  68.690  0.00  0.00           C  
ATOM   3412  CD1 ILE 1 214      51.618  57.245  69.185  0.00  0.00           C  
ATOM   3413  H   ILE 1 214      51.038  52.967  70.935  0.00  0.00           H  
ATOM   3414  HA  ILE 1 214      52.411  53.218  68.221  0.00  0.00           H  
ATOM   3415  HB  ILE 1 214      52.699  55.098  70.477  0.00  0.00           H  
ATOM   3416 HG12 ILE 1 214      51.731  55.689  67.590  0.00  0.00           H  
ATOM   3417 HG13 ILE 1 214      50.646  55.415  68.984  0.00  0.00           H  
ATOM   3418 HG21 ILE 1 214      54.263  56.284  68.716  0.00  0.00           H  
ATOM   3419 HG22 ILE 1 214      55.022  54.952  69.320  0.00  0.00           H  
ATOM   3420 HG23 ILE 1 214      54.136  54.893  67.644  0.00  0.00           H  
ATOM   3421 HD11 ILE 1 214      50.791  57.710  68.649  0.00  0.00           H  
ATOM   3422 HD12 ILE 1 214      51.488  57.205  70.266  0.00  0.00           H  
ATOM   3423 HD13 ILE 1 214      52.552  57.726  68.898  0.00  0.00           H  
ATOM   3424  N   ARG 1 215      54.633  52.211  69.179  0.00  0.00           N  
ATOM   3425  CA  ARG 1 215      55.849  51.590  69.686  0.00  0.00           C  
ATOM   3426  C   ARG 1 215      57.062  52.074  68.835  0.00  0.00           C  
ATOM   3427  O   ARG 1 215      57.068  51.848  67.575  0.00  0.00           O  
ATOM   3428  CB  ARG 1 215      55.748  49.993  69.600  0.00  0.00           C  
ATOM   3429  CG  ARG 1 215      54.493  49.614  70.240  0.00  0.00           C  
ATOM   3430  CD  ARG 1 215      54.187  48.096  70.292  0.00  0.00           C  
ATOM   3431  NE  ARG 1 215      52.849  47.908  70.849  0.00  0.00           N  
ATOM   3432  CZ  ARG 1 215      52.074  46.935  70.628  0.00  0.00           C  
ATOM   3433  NH1 ARG 1 215      50.909  46.914  71.147  0.00  0.00           N  
ATOM   3434  NH2 ARG 1 215      52.237  45.886  69.888  0.00  0.00           N  
ATOM   3435  H   ARG 1 215      54.523  52.346  68.184  0.00  0.00           H  
ATOM   3436  HA  ARG 1 215      56.102  51.885  70.705  0.00  0.00           H  
ATOM   3437  HB2 ARG 1 215      55.565  49.685  68.571  0.00  0.00           H  
ATOM   3438  HB3 ARG 1 215      56.601  49.485  70.050  0.00  0.00           H  
ATOM   3439  HG2 ARG 1 215      54.560  49.888  71.293  0.00  0.00           H  
ATOM   3440  HG3 ARG 1 215      53.542  49.926  69.809  0.00  0.00           H  
ATOM   3441  HD2 ARG 1 215      54.247  47.781  69.250  0.00  0.00           H  
ATOM   3442  HD3 ARG 1 215      54.970  47.532  70.799  0.00  0.00           H  
ATOM   3443  HE  ARG 1 215      52.426  48.685  71.337  0.00  0.00           H  
ATOM   3444 HH11 ARG 1 215      50.436  46.022  71.175  0.00  0.00           H  
ATOM   3445 HH12 ARG 1 215      50.698  47.702  71.744  0.00  0.00           H  
ATOM   3446 HH21 ARG 1 215      51.455  45.255  69.783  0.00  0.00           H  
ATOM   3447 HH22 ARG 1 215      53.105  45.667  69.421  0.00  0.00           H  
ATOM   3448  N   SER 1 216      58.071  52.704  69.462  0.00  0.00           N  
ATOM   3449  CA  SER 1 216      59.252  53.256  68.825  0.00  0.00           C  
ATOM   3450  C   SER 1 216      60.463  52.389  68.845  0.00  0.00           C  
ATOM   3451  O   SER 1 216      60.534  51.393  69.593  0.00  0.00           O  
ATOM   3452  CB  SER 1 216      59.493  54.659  69.408  0.00  0.00           C  
ATOM   3453  OG  SER 1 216      60.383  55.304  68.577  0.00  0.00           O  
ATOM   3454  H   SER 1 216      57.966  52.795  70.463  0.00  0.00           H  
ATOM   3455  HA  SER 1 216      58.980  53.372  67.776  0.00  0.00           H  
ATOM   3456  HB2 SER 1 216      58.618  55.288  69.573  0.00  0.00           H  
ATOM   3457  HB3 SER 1 216      59.909  54.545  70.409  0.00  0.00           H  
ATOM   3458  HG  SER 1 216      61.103  55.575  69.153  0.00  0.00           H  
ATOM   3459  N   SER 1 217      61.446  52.696  68.001  0.00  0.00           N  
ATOM   3460  CA  SER 1 217      62.746  52.151  67.909  0.00  0.00           C  
ATOM   3461  C   SER 1 217      63.870  53.071  67.318  0.00  0.00           C  
ATOM   3462  O   SER 1 217      65.119  52.942  67.434  0.00  0.00           O  
ATOM   3463  CB  SER 1 217      62.772  50.838  67.054  0.00  0.00           C  
ATOM   3464  OG  SER 1 217      64.076  50.248  67.047  0.00  0.00           O  
ATOM   3465  H   SER 1 217      61.244  53.573  67.542  0.00  0.00           H  
ATOM   3466  HA  SER 1 217      63.073  51.875  68.912  0.00  0.00           H  
ATOM   3467  HB2 SER 1 217      61.964  50.311  67.561  0.00  0.00           H  
ATOM   3468  HB3 SER 1 217      62.518  51.085  66.023  0.00  0.00           H  
ATOM   3469  HG  SER 1 217      64.299  49.627  66.348  0.00  0.00           H  
ATOM   3470  N   LEU 1 218      63.492  54.172  66.702  0.00  0.00           N  
ATOM   3471  CA  LEU 1 218      64.369  55.247  66.193  0.00  0.00           C  
ATOM   3472  C   LEU 1 218      64.820  56.128  67.393  0.00  0.00           C  
ATOM   3473  O   LEU 1 218      64.002  56.390  68.299  0.00  0.00           O  
ATOM   3474  CB  LEU 1 218      63.493  55.914  65.052  0.00  0.00           C  
ATOM   3475  CG  LEU 1 218      64.054  57.287  64.576  0.00  0.00           C  
ATOM   3476  CD1 LEU 1 218      65.193  57.143  63.571  0.00  0.00           C  
ATOM   3477  CD2 LEU 1 218      63.029  58.078  63.769  0.00  0.00           C  
ATOM   3478  H   LEU 1 218      62.512  54.229  66.465  0.00  0.00           H  
ATOM   3479  HA  LEU 1 218      65.229  54.759  65.734  0.00  0.00           H  
ATOM   3480  HB2 LEU 1 218      63.353  55.232  64.214  0.00  0.00           H  
ATOM   3481  HB3 LEU 1 218      62.555  56.100  65.575  0.00  0.00           H  
ATOM   3482  HG  LEU 1 218      64.364  57.934  65.396  0.00  0.00           H  
ATOM   3483 HD11 LEU 1 218      64.996  56.565  62.668  0.00  0.00           H  
ATOM   3484 HD12 LEU 1 218      65.498  58.156  63.309  0.00  0.00           H  
ATOM   3485 HD13 LEU 1 218      65.936  56.632  64.184  0.00  0.00           H  
ATOM   3486 HD21 LEU 1 218      62.212  58.396  64.417  0.00  0.00           H  
ATOM   3487 HD22 LEU 1 218      63.328  58.906  63.126  0.00  0.00           H  
ATOM   3488 HD23 LEU 1 218      62.618  57.334  63.087  0.00  0.00           H  
ATOM   3489  N   SER 1 219      66.042  56.666  67.273  0.00  0.00           N  
ATOM   3490  CA  SER 1 219      66.650  57.650  68.233  0.00  0.00           C  
ATOM   3491  C   SER 1 219      66.709  59.079  67.689  0.00  0.00           C  
ATOM   3492  O   SER 1 219      66.537  59.964  68.513  0.00  0.00           O  
ATOM   3493  CB  SER 1 219      68.066  57.254  68.563  0.00  0.00           C  
ATOM   3494  OG  SER 1 219      68.005  55.928  68.967  0.00  0.00           O  
ATOM   3495  H   SER 1 219      66.662  56.330  66.551  0.00  0.00           H  
ATOM   3496  HA  SER 1 219      66.009  57.625  69.114  0.00  0.00           H  
ATOM   3497  HB2 SER 1 219      68.662  57.270  67.651  0.00  0.00           H  
ATOM   3498  HB3 SER 1 219      68.467  57.848  69.384  0.00  0.00           H  
ATOM   3499  HG  SER 1 219      67.718  55.510  68.152  0.00  0.00           H  
ATOM   3500  N   GLU 1 220      66.812  59.259  66.367  0.00  0.00           N  
ATOM   3501  CA  GLU 1 220      67.319  60.570  65.866  0.00  0.00           C  
ATOM   3502  C   GLU 1 220      66.342  61.266  64.981  0.00  0.00           C  
ATOM   3503  O   GLU 1 220      65.487  60.509  64.439  0.00  0.00           O  
ATOM   3504  CB  GLU 1 220      68.459  60.264  64.973  0.00  0.00           C  
ATOM   3505  CG  GLU 1 220      69.800  59.908  65.713  0.00  0.00           C  
ATOM   3506  CD  GLU 1 220      69.960  60.545  67.124  0.00  0.00           C  
ATOM   3507  OE1 GLU 1 220      70.207  59.857  68.127  0.00  0.00           O  
ATOM   3508  OE2 GLU 1 220      69.903  61.772  67.134  0.00  0.00           O  
ATOM   3509  H   GLU 1 220      66.649  58.522  65.696  0.00  0.00           H  
ATOM   3510  HA  GLU 1 220      67.527  61.288  66.659  0.00  0.00           H  
ATOM   3511  HB2 GLU 1 220      68.278  59.473  64.245  0.00  0.00           H  
ATOM   3512  HB3 GLU 1 220      68.737  61.158  64.414  0.00  0.00           H  
ATOM   3513  HG2 GLU 1 220      69.894  58.824  65.782  0.00  0.00           H  
ATOM   3514  HG3 GLU 1 220      70.528  60.405  65.072  0.00  0.00           H  
ATOM   3515  N   LYS 1 221      66.434  62.609  64.847  0.00  0.00           N  
ATOM   3516  CA  LYS 1 221      65.441  63.500  64.089  0.00  0.00           C  
ATOM   3517  C   LYS 1 221      64.881  63.004  62.707  0.00  0.00           C  
ATOM   3518  O   LYS 1 221      64.217  63.871  62.086  0.00  0.00           O  
ATOM   3519  CB  LYS 1 221      66.083  64.930  64.010  0.00  0.00           C  
ATOM   3520  CG  LYS 1 221      66.212  65.505  65.412  0.00  0.00           C  
ATOM   3521  CD  LYS 1 221      66.571  67.051  65.480  0.00  0.00           C  
ATOM   3522  CE  LYS 1 221      67.969  67.411  64.941  0.00  0.00           C  
ATOM   3523  NZ  LYS 1 221      68.335  68.810  64.805  0.00  0.00           N  
ATOM   3524  H   LYS 1 221      67.319  62.982  65.161  0.00  0.00           H  
ATOM   3525  HA  LYS 1 221      64.468  63.631  64.563  0.00  0.00           H  
ATOM   3526  HB2 LYS 1 221      67.057  64.885  63.524  0.00  0.00           H  
ATOM   3527  HB3 LYS 1 221      65.465  65.624  63.440  0.00  0.00           H  
ATOM   3528  HG2 LYS 1 221      65.322  65.411  66.034  0.00  0.00           H  
ATOM   3529  HG3 LYS 1 221      67.016  64.952  65.898  0.00  0.00           H  
ATOM   3530  HD2 LYS 1 221      65.925  67.677  64.863  0.00  0.00           H  
ATOM   3531  HD3 LYS 1 221      66.373  67.502  66.452  0.00  0.00           H  
ATOM   3532  HE2 LYS 1 221      68.741  66.996  65.589  0.00  0.00           H  
ATOM   3533  HE3 LYS 1 221      67.928  67.013  63.927  0.00  0.00           H  
ATOM   3534  HZ1 LYS 1 221      67.662  69.334  64.265  0.00  0.00           H  
ATOM   3535  HZ2 LYS 1 221      68.267  69.267  65.703  0.00  0.00           H  
ATOM   3536  HZ3 LYS 1 221      69.215  68.971  64.336  0.00  0.00           H  
ATOM   3537  N   ARG 1 222      65.306  61.906  62.037  0.00  0.00           N  
ATOM   3538  CA  ARG 1 222      64.893  61.488  60.615  0.00  0.00           C  
ATOM   3539  C   ARG 1 222      63.371  61.567  60.434  0.00  0.00           C  
ATOM   3540  O   ARG 1 222      62.649  60.964  61.260  0.00  0.00           O  
ATOM   3541  CB  ARG 1 222      65.428  60.096  60.320  0.00  0.00           C  
ATOM   3542  CG  ARG 1 222      66.947  60.024  60.390  0.00  0.00           C  
ATOM   3543  CD  ARG 1 222      67.682  58.954  59.560  0.00  0.00           C  
ATOM   3544  NE  ARG 1 222      67.738  57.657  60.196  0.00  0.00           N  
ATOM   3545  CZ  ARG 1 222      68.409  57.163  61.230  0.00  0.00           C  
ATOM   3546  NH1 ARG 1 222      69.389  57.795  61.659  0.00  0.00           N  
ATOM   3547  NH2 ARG 1 222      68.109  56.011  61.624  0.00  0.00           N  
ATOM   3548  H   ARG 1 222      65.669  61.212  62.674  0.00  0.00           H  
ATOM   3549  HA  ARG 1 222      65.319  62.173  59.881  0.00  0.00           H  
ATOM   3550  HB2 ARG 1 222      64.914  59.425  61.007  0.00  0.00           H  
ATOM   3551  HB3 ARG 1 222      65.115  59.796  59.319  0.00  0.00           H  
ATOM   3552  HG2 ARG 1 222      67.273  60.967  59.951  0.00  0.00           H  
ATOM   3553  HG3 ARG 1 222      67.296  59.926  61.418  0.00  0.00           H  
ATOM   3554  HD2 ARG 1 222      67.291  58.821  58.552  0.00  0.00           H  
ATOM   3555  HD3 ARG 1 222      68.714  59.276  59.425  0.00  0.00           H  
ATOM   3556  HE  ARG 1 222      67.142  56.978  59.744  0.00  0.00           H  
ATOM   3557 HH11 ARG 1 222      70.084  57.349  62.240  0.00  0.00           H  
ATOM   3558 HH12 ARG 1 222      69.632  58.727  61.355  0.00  0.00           H  
ATOM   3559 HH21 ARG 1 222      68.680  55.514  62.293  0.00  0.00           H  
ATOM   3560 HH22 ARG 1 222      67.322  55.504  61.243  0.00  0.00           H  
ATOM   3561  N   ALA 1 223      62.982  62.334  59.379  0.00  0.00           N  
ATOM   3562  CA  ALA 1 223      61.592  62.615  59.105  0.00  0.00           C  
ATOM   3563  C   ALA 1 223      61.213  62.253  57.673  0.00  0.00           C  
ATOM   3564  O   ALA 1 223      62.015  62.285  56.737  0.00  0.00           O  
ATOM   3565  CB  ALA 1 223      61.307  64.077  59.501  0.00  0.00           C  
ATOM   3566  H   ALA 1 223      63.678  62.770  58.792  0.00  0.00           H  
ATOM   3567  HA  ALA 1 223      60.982  61.940  59.705  0.00  0.00           H  
ATOM   3568  HB1 ALA 1 223      62.042  64.690  58.979  0.00  0.00           H  
ATOM   3569  HB2 ALA 1 223      60.270  64.244  59.212  0.00  0.00           H  
ATOM   3570  HB3 ALA 1 223      61.451  64.288  60.560  0.00  0.00           H  
ATOM   3571  N   LEU 1 224      59.914  61.992  57.332  0.00  0.00           N  
ATOM   3572  CA  LEU 1 224      59.605  61.615  55.936  0.00  0.00           C  
ATOM   3573  C   LEU 1 224      59.773  62.670  54.811  0.00  0.00           C  
ATOM   3574  O   LEU 1 224      59.992  62.364  53.613  0.00  0.00           O  
ATOM   3575  CB  LEU 1 224      58.067  61.114  55.903  0.00  0.00           C  
ATOM   3576  CG  LEU 1 224      57.632  60.069  56.834  0.00  0.00           C  
ATOM   3577  CD1 LEU 1 224      56.244  59.322  56.393  0.00  0.00           C  
ATOM   3578  CD2 LEU 1 224      58.537  58.852  56.909  0.00  0.00           C  
ATOM   3579  H   LEU 1 224      59.169  62.003  58.014  0.00  0.00           H  
ATOM   3580  HA  LEU 1 224      60.315  60.819  55.713  0.00  0.00           H  
ATOM   3581  HB2 LEU 1 224      57.422  61.976  56.080  0.00  0.00           H  
ATOM   3582  HB3 LEU 1 224      57.929  60.819  54.863  0.00  0.00           H  
ATOM   3583  HG  LEU 1 224      57.528  60.472  57.841  0.00  0.00           H  
ATOM   3584 HD11 LEU 1 224      55.424  60.023  56.234  0.00  0.00           H  
ATOM   3585 HD12 LEU 1 224      56.433  58.903  55.405  0.00  0.00           H  
ATOM   3586 HD13 LEU 1 224      55.831  58.593  57.089  0.00  0.00           H  
ATOM   3587 HD21 LEU 1 224      58.671  58.354  55.949  0.00  0.00           H  
ATOM   3588 HD22 LEU 1 224      59.521  59.189  57.234  0.00  0.00           H  
ATOM   3589 HD23 LEU 1 224      58.101  58.200  57.666  0.00  0.00           H  
ATOM   3590  N   THR 1 225      59.733  63.953  55.176  0.00  0.00           N  
ATOM   3591  CA  THR 1 225      60.101  65.042  54.261  0.00  0.00           C  
ATOM   3592  C   THR 1 225      61.560  65.172  53.801  0.00  0.00           C  
ATOM   3593  O   THR 1 225      61.788  65.870  52.820  0.00  0.00           O  
ATOM   3594  CB  THR 1 225      59.684  66.371  54.845  0.00  0.00           C  
ATOM   3595  OG1 THR 1 225      60.284  66.625  56.055  0.00  0.00           O  
ATOM   3596  CG2 THR 1 225      58.170  66.562  55.169  0.00  0.00           C  
ATOM   3597  H   THR 1 225      59.511  64.193  56.131  0.00  0.00           H  
ATOM   3598  HA  THR 1 225      59.498  64.915  53.361  0.00  0.00           H  
ATOM   3599  HB  THR 1 225      59.889  67.107  54.068  0.00  0.00           H  
ATOM   3600  HG1 THR 1 225      60.216  67.571  56.207  0.00  0.00           H  
ATOM   3601 HG21 THR 1 225      57.658  65.630  55.409  0.00  0.00           H  
ATOM   3602 HG22 THR 1 225      58.075  67.307  55.959  0.00  0.00           H  
ATOM   3603 HG23 THR 1 225      57.739  66.862  54.213  0.00  0.00           H  
ATOM   3604  N   ASP 1 226      62.513  64.525  54.559  0.00  0.00           N  
ATOM   3605  CA  ASP 1 226      63.960  64.615  54.200  0.00  0.00           C  
ATOM   3606  C   ASP 1 226      64.311  64.489  52.652  0.00  0.00           C  
ATOM   3607  O   ASP 1 226      63.581  63.983  51.808  0.00  0.00           O  
ATOM   3608  CB  ASP 1 226      64.772  63.543  54.943  0.00  0.00           C  
ATOM   3609  CG  ASP 1 226      64.660  63.717  56.510  0.00  0.00           C  
ATOM   3610  OD1 ASP 1 226      64.440  64.837  57.002  0.00  0.00           O  
ATOM   3611  OD2 ASP 1 226      65.008  62.664  57.157  0.00  0.00           O  
ATOM   3612  H   ASP 1 226      62.255  63.856  55.271  0.00  0.00           H  
ATOM   3613  HA  ASP 1 226      64.298  65.601  54.519  0.00  0.00           H  
ATOM   3614  HB2 ASP 1 226      64.217  62.630  54.723  0.00  0.00           H  
ATOM   3615  HB3 ASP 1 226      65.819  63.382  54.685  0.00  0.00           H  
ATOM   3616  N   PRO 1 227      65.502  64.967  52.226  0.00  0.00           N  
ATOM   3617  CA  PRO 1 227      65.904  65.016  50.826  0.00  0.00           C  
ATOM   3618  C   PRO 1 227      66.457  63.554  50.459  0.00  0.00           C  
ATOM   3619  O   PRO 1 227      66.956  62.886  51.324  0.00  0.00           O  
ATOM   3620  CB  PRO 1 227      66.957  66.060  50.730  0.00  0.00           C  
ATOM   3621  CG  PRO 1 227      67.510  66.060  52.171  0.00  0.00           C  
ATOM   3622  CD  PRO 1 227      66.395  65.809  53.048  0.00  0.00           C  
ATOM   3623  HA  PRO 1 227      65.127  65.429  50.182  0.00  0.00           H  
ATOM   3624  HB2 PRO 1 227      67.739  65.835  50.005  0.00  0.00           H  
ATOM   3625  HB3 PRO 1 227      66.561  67.021  50.402  0.00  0.00           H  
ATOM   3626  HG2 PRO 1 227      68.232  65.244  52.201  0.00  0.00           H  
ATOM   3627  HG3 PRO 1 227      68.049  67.007  52.207  0.00  0.00           H  
ATOM   3628  HD2 PRO 1 227      66.792  65.230  53.882  0.00  0.00           H  
ATOM   3629  HD3 PRO 1 227      65.947  66.749  53.371  0.00  0.00           H  
ATOM   3630  N   ILE 1 228      66.273  63.120  49.197  0.00  0.00           N  
ATOM   3631  CA  ILE 1 228      66.856  61.891  48.698  0.00  0.00           C  
ATOM   3632  C   ILE 1 228      68.331  62.063  48.312  0.00  0.00           C  
ATOM   3633  O   ILE 1 228      68.556  63.075  47.599  0.00  0.00           O  
ATOM   3634  CB  ILE 1 228      66.113  61.292  47.442  0.00  0.00           C  
ATOM   3635  CG1 ILE 1 228      64.618  61.695  47.599  0.00  0.00           C  
ATOM   3636  CG2 ILE 1 228      66.260  59.798  47.474  0.00  0.00           C  
ATOM   3637  CD1 ILE 1 228      63.799  61.055  46.496  0.00  0.00           C  
ATOM   3638  H   ILE 1 228      65.895  63.718  48.476  0.00  0.00           H  
ATOM   3639  HA  ILE 1 228      66.793  61.172  49.515  0.00  0.00           H  
ATOM   3640  HB  ILE 1 228      66.506  61.779  46.550  0.00  0.00           H  
ATOM   3641 HG12 ILE 1 228      64.097  61.393  48.508  0.00  0.00           H  
ATOM   3642 HG13 ILE 1 228      64.581  62.778  47.482  0.00  0.00           H  
ATOM   3643 HG21 ILE 1 228      65.865  59.513  46.499  0.00  0.00           H  
ATOM   3644 HG22 ILE 1 228      67.298  59.490  47.596  0.00  0.00           H  
ATOM   3645 HG23 ILE 1 228      65.539  59.296  48.119  0.00  0.00           H  
ATOM   3646 HD11 ILE 1 228      64.255  61.384  45.562  0.00  0.00           H  
ATOM   3647 HD12 ILE 1 228      63.715  59.969  46.513  0.00  0.00           H  
ATOM   3648 HD13 ILE 1 228      62.831  61.538  46.633  0.00  0.00           H  
ATOM   3649  N   GLN 1 229      69.259  61.138  48.474  0.00  0.00           N  
ATOM   3650  CA  GLN 1 229      70.488  61.092  47.729  0.00  0.00           C  
ATOM   3651  C   GLN 1 229      70.023  60.871  46.310  0.00  0.00           C  
ATOM   3652  O   GLN 1 229      69.520  59.705  46.042  0.00  0.00           O  
ATOM   3653  CB  GLN 1 229      71.429  60.032  48.389  0.00  0.00           C  
ATOM   3654  CG  GLN 1 229      71.912  60.142  49.868  0.00  0.00           C  
ATOM   3655  CD  GLN 1 229      72.988  59.038  50.124  0.00  0.00           C  
ATOM   3656  OE1 GLN 1 229      72.663  57.877  50.430  0.00  0.00           O  
ATOM   3657  NE2 GLN 1 229      74.196  59.339  50.228  0.00  0.00           N  
ATOM   3658  H   GLN 1 229      68.974  60.305  48.969  0.00  0.00           H  
ATOM   3659  HA  GLN 1 229      70.914  62.091  47.830  0.00  0.00           H  
ATOM   3660  HB2 GLN 1 229      71.013  59.033  48.265  0.00  0.00           H  
ATOM   3661  HB3 GLN 1 229      72.376  60.088  47.851  0.00  0.00           H  
ATOM   3662  HG2 GLN 1 229      72.356  61.137  49.835  0.00  0.00           H  
ATOM   3663  HG3 GLN 1 229      71.048  59.982  50.514  0.00  0.00           H  
ATOM   3664 HE21 GLN 1 229      74.819  58.587  50.486  0.00  0.00           H  
ATOM   3665 HE22 GLN 1 229      74.647  60.224  50.045  0.00  0.00           H  
ATOM   3666  N   GLY 1 230      70.078  61.843  45.407  0.00  0.00           N  
ATOM   3667  CA  GLY 1 230      69.543  61.715  44.016  0.00  0.00           C  
ATOM   3668  C   GLY 1 230      69.898  60.434  43.399  0.00  0.00           C  
ATOM   3669  O   GLY 1 230      70.982  59.877  43.676  0.00  0.00           O  
ATOM   3670  H   GLY 1 230      70.518  62.671  45.781  0.00  0.00           H  
ATOM   3671  HA2 GLY 1 230      68.470  61.794  44.191  0.00  0.00           H  
ATOM   3672  HA3 GLY 1 230      69.785  62.649  43.510  0.00  0.00           H  
ATOM   3673  N   THR 1 231      69.035  59.873  42.529  0.00  0.00           N  
ATOM   3674  CA  THR 1 231      69.170  58.536  41.821  0.00  0.00           C  
ATOM   3675  C   THR 1 231      70.319  58.391  40.870  0.00  0.00           C  
ATOM   3676  O   THR 1 231      70.744  59.344  40.206  0.00  0.00           O  
ATOM   3677  CB  THR 1 231      67.878  58.210  40.972  0.00  0.00           C  
ATOM   3678  OG1 THR 1 231      67.515  59.352  40.183  0.00  0.00           O  
ATOM   3679  CG2 THR 1 231      66.821  57.768  41.974  0.00  0.00           C  
ATOM   3680  H   THR 1 231      68.320  60.493  42.176  0.00  0.00           H  
ATOM   3681  HA  THR 1 231      69.347  57.786  42.593  0.00  0.00           H  
ATOM   3682  HB  THR 1 231      68.087  57.357  40.325  0.00  0.00           H  
ATOM   3683  HG1 THR 1 231      67.030  60.028  40.661  0.00  0.00           H  
ATOM   3684 HG21 THR 1 231      67.232  57.040  42.673  0.00  0.00           H  
ATOM   3685 HG22 THR 1 231      66.485  58.678  42.470  0.00  0.00           H  
ATOM   3686 HG23 THR 1 231      65.960  57.366  41.440  0.00  0.00           H  
ATOM   3687  N   GLU 1 232      70.982  57.251  40.737  0.00  0.00           N  
ATOM   3688  CA  GLU 1 232      72.094  57.123  39.793  0.00  0.00           C  
ATOM   3689  C   GLU 1 232      71.728  57.312  38.317  0.00  0.00           C  
ATOM   3690  O   GLU 1 232      70.614  57.087  37.846  0.00  0.00           O  
ATOM   3691  CB  GLU 1 232      72.648  55.723  39.870  0.00  0.00           C  
ATOM   3692  CG  GLU 1 232      73.880  55.588  40.817  0.00  0.00           C  
ATOM   3693  CD  GLU 1 232      73.742  56.330  42.189  0.00  0.00           C  
ATOM   3694  OE1 GLU 1 232      74.348  57.377  42.308  0.00  0.00           O  
ATOM   3695  OE2 GLU 1 232      73.114  55.840  43.173  0.00  0.00           O  
ATOM   3696  H   GLU 1 232      70.634  56.483  41.293  0.00  0.00           H  
ATOM   3697  HA  GLU 1 232      72.791  57.904  40.096  0.00  0.00           H  
ATOM   3698  HB2 GLU 1 232      71.878  55.106  40.333  0.00  0.00           H  
ATOM   3699  HB3 GLU 1 232      72.935  55.365  38.882  0.00  0.00           H  
ATOM   3700  HG2 GLU 1 232      74.011  54.527  41.030  0.00  0.00           H  
ATOM   3701  HG3 GLU 1 232      74.766  56.019  40.350  0.00  0.00           H  
ATOM   3702  N   TYR 1 233      72.754  57.777  37.523  0.00  0.00           N  
ATOM   3703  CA  TYR 1 233      72.832  57.802  36.059  0.00  0.00           C  
ATOM   3704  C   TYR 1 233      73.170  56.518  35.331  0.00  0.00           C  
ATOM   3705  O   TYR 1 233      73.076  56.386  34.114  0.00  0.00           O  
ATOM   3706  CB  TYR 1 233      73.828  58.859  35.647  0.00  0.00           C  
ATOM   3707  CG  TYR 1 233      75.240  58.762  36.260  0.00  0.00           C  
ATOM   3708  CD1 TYR 1 233      75.438  59.449  37.507  0.00  0.00           C  
ATOM   3709  CD2 TYR 1 233      76.357  58.159  35.607  0.00  0.00           C  
ATOM   3710  CE1 TYR 1 233      76.773  59.494  38.018  0.00  0.00           C  
ATOM   3711  CE2 TYR 1 233      77.611  58.083  36.198  0.00  0.00           C  
ATOM   3712  CZ  TYR 1 233      77.835  58.856  37.366  0.00  0.00           C  
ATOM   3713  OH  TYR 1 233      79.100  59.027  37.855  0.00  0.00           O  
ATOM   3714  H   TYR 1 233      73.658  57.934  37.943  0.00  0.00           H  
ATOM   3715  HA  TYR 1 233      71.842  58.119  35.731  0.00  0.00           H  
ATOM   3716  HB2 TYR 1 233      73.885  58.800  34.560  0.00  0.00           H  
ATOM   3717  HB3 TYR 1 233      73.409  59.837  35.886  0.00  0.00           H  
ATOM   3718  HD1 TYR 1 233      74.612  60.047  37.863  0.00  0.00           H  
ATOM   3719  HD2 TYR 1 233      76.158  57.647  34.677  0.00  0.00           H  
ATOM   3720  HE1 TYR 1 233      76.977  60.147  38.854  0.00  0.00           H  
ATOM   3721  HE2 TYR 1 233      78.429  57.499  35.805  0.00  0.00           H  
ATOM   3722  HH  TYR 1 233      79.140  59.702  38.536  0.00  0.00           H  
ATOM   3723  N   SER 1 234      73.522  55.431  36.080  0.00  0.00           N  
ATOM   3724  CA  SER 1 234      73.552  54.038  35.663  0.00  0.00           C  
ATOM   3725  C   SER 1 234      72.154  53.425  35.478  0.00  0.00           C  
ATOM   3726  O   SER 1 234      71.352  53.356  36.444  0.00  0.00           O  
ATOM   3727  CB  SER 1 234      74.340  53.175  36.641  0.00  0.00           C  
ATOM   3728  OG  SER 1 234      73.984  51.831  36.394  0.00  0.00           O  
ATOM   3729  H   SER 1 234      73.493  55.702  37.052  0.00  0.00           H  
ATOM   3730  HA  SER 1 234      73.977  53.906  34.668  0.00  0.00           H  
ATOM   3731  HB2 SER 1 234      75.416  53.193  36.469  0.00  0.00           H  
ATOM   3732  HB3 SER 1 234      73.959  53.341  37.649  0.00  0.00           H  
ATOM   3733  HG  SER 1 234      74.833  51.387  36.333  0.00  0.00           H  
ATOM   3734  N   ALA 1 235      71.941  52.946  34.250  0.00  0.00           N  
ATOM   3735  CA  ALA 1 235      70.904  51.999  33.800  0.00  0.00           C  
ATOM   3736  C   ALA 1 235      70.873  50.636  34.508  0.00  0.00           C  
ATOM   3737  O   ALA 1 235      69.891  49.860  34.428  0.00  0.00           O  
ATOM   3738  CB  ALA 1 235      71.124  51.769  32.258  0.00  0.00           C  
ATOM   3739  H   ALA 1 235      72.714  52.971  33.601  0.00  0.00           H  
ATOM   3740  HA  ALA 1 235      69.977  52.570  33.863  0.00  0.00           H  
ATOM   3741  HB1 ALA 1 235      71.020  52.650  31.626  0.00  0.00           H  
ATOM   3742  HB2 ALA 1 235      72.093  51.271  32.232  0.00  0.00           H  
ATOM   3743  HB3 ALA 1 235      70.360  51.119  31.832  0.00  0.00           H  
ATOM   3744  N   GLU 1 236      71.976  50.182  35.100  0.00  0.00           N  
ATOM   3745  CA  GLU 1 236      72.016  49.003  35.978  0.00  0.00           C  
ATOM   3746  C   GLU 1 236      71.416  49.350  37.336  0.00  0.00           C  
ATOM   3747  O   GLU 1 236      70.473  48.710  37.767  0.00  0.00           O  
ATOM   3748  CB  GLU 1 236      73.431  48.386  36.026  0.00  0.00           C  
ATOM   3749  CG  GLU 1 236      73.371  46.996  36.724  0.00  0.00           C  
ATOM   3750  CD  GLU 1 236      72.694  45.872  35.945  0.00  0.00           C  
ATOM   3751  OE1 GLU 1 236      71.938  45.106  36.596  0.00  0.00           O  
ATOM   3752  OE2 GLU 1 236      72.880  45.771  34.706  0.00  0.00           O  
ATOM   3753  H   GLU 1 236      72.742  50.838  35.053  0.00  0.00           H  
ATOM   3754  HA  GLU 1 236      71.423  48.191  35.556  0.00  0.00           H  
ATOM   3755  HB2 GLU 1 236      73.730  48.279  34.983  0.00  0.00           H  
ATOM   3756  HB3 GLU 1 236      74.147  48.961  36.613  0.00  0.00           H  
ATOM   3757  HG2 GLU 1 236      74.400  46.704  36.931  0.00  0.00           H  
ATOM   3758  HG3 GLU 1 236      72.831  47.224  37.642  0.00  0.00           H  
ATOM   3759  N   SER 1 237      71.927  50.396  37.970  0.00  0.00           N  
ATOM   3760  CA  SER 1 237      71.618  50.754  39.403  0.00  0.00           C  
ATOM   3761  C   SER 1 237      70.117  51.202  39.542  0.00  0.00           C  
ATOM   3762  O   SER 1 237      69.519  50.897  40.545  0.00  0.00           O  
ATOM   3763  CB  SER 1 237      72.514  51.816  39.982  0.00  0.00           C  
ATOM   3764  OG  SER 1 237      72.277  52.000  41.404  0.00  0.00           O  
ATOM   3765  H   SER 1 237      72.586  50.981  37.477  0.00  0.00           H  
ATOM   3766  HA  SER 1 237      71.823  49.887  40.031  0.00  0.00           H  
ATOM   3767  HB2 SER 1 237      73.562  51.535  39.879  0.00  0.00           H  
ATOM   3768  HB3 SER 1 237      72.343  52.801  39.546  0.00  0.00           H  
ATOM   3769  HG  SER 1 237      71.472  51.530  41.634  0.00  0.00           H  
ATOM   3770  N   LEU 1 238      69.478  51.815  38.506  0.00  0.00           N  
ATOM   3771  CA  LEU 1 238      68.138  52.424  38.529  0.00  0.00           C  
ATOM   3772  C   LEU 1 238      67.017  51.415  38.504  0.00  0.00           C  
ATOM   3773  O   LEU 1 238      65.921  51.801  38.844  0.00  0.00           O  
ATOM   3774  CB  LEU 1 238      68.055  53.378  37.265  0.00  0.00           C  
ATOM   3775  CG  LEU 1 238      66.795  54.300  37.230  0.00  0.00           C  
ATOM   3776  CD1 LEU 1 238      66.731  55.181  38.430  0.00  0.00           C  
ATOM   3777  CD2 LEU 1 238      66.815  55.096  35.949  0.00  0.00           C  
ATOM   3778  H   LEU 1 238      69.960  51.960  37.630  0.00  0.00           H  
ATOM   3779  HA  LEU 1 238      68.055  52.986  39.459  0.00  0.00           H  
ATOM   3780  HB2 LEU 1 238      68.928  54.030  37.270  0.00  0.00           H  
ATOM   3781  HB3 LEU 1 238      68.156  52.707  36.412  0.00  0.00           H  
ATOM   3782  HG  LEU 1 238      65.873  53.719  37.246  0.00  0.00           H  
ATOM   3783 HD11 LEU 1 238      67.734  55.550  38.645  0.00  0.00           H  
ATOM   3784 HD12 LEU 1 238      66.108  56.012  38.101  0.00  0.00           H  
ATOM   3785 HD13 LEU 1 238      66.353  54.703  39.334  0.00  0.00           H  
ATOM   3786 HD21 LEU 1 238      67.734  55.683  35.962  0.00  0.00           H  
ATOM   3787 HD22 LEU 1 238      66.804  54.515  35.026  0.00  0.00           H  
ATOM   3788 HD23 LEU 1 238      65.934  55.726  35.830  0.00  0.00           H  
ATOM   3789  N   VAL 1 239      67.236  50.183  38.051  0.00  0.00           N  
ATOM   3790  CA  VAL 1 239      66.230  49.161  37.707  0.00  0.00           C  
ATOM   3791  C   VAL 1 239      64.940  49.108  38.612  0.00  0.00           C  
ATOM   3792  O   VAL 1 239      63.957  49.037  38.024  0.00  0.00           O  
ATOM   3793  CB  VAL 1 239      66.754  47.707  37.568  0.00  0.00           C  
ATOM   3794  CG1 VAL 1 239      67.465  47.468  36.287  0.00  0.00           C  
ATOM   3795  CG2 VAL 1 239      67.533  47.252  38.816  0.00  0.00           C  
ATOM   3796  H   VAL 1 239      68.181  49.999  37.746  0.00  0.00           H  
ATOM   3797  HA  VAL 1 239      65.777  49.470  36.766  0.00  0.00           H  
ATOM   3798  HB  VAL 1 239      65.861  47.085  37.631  0.00  0.00           H  
ATOM   3799 HG11 VAL 1 239      67.937  46.488  36.361  0.00  0.00           H  
ATOM   3800 HG12 VAL 1 239      66.768  47.572  35.455  0.00  0.00           H  
ATOM   3801 HG13 VAL 1 239      68.236  48.203  36.054  0.00  0.00           H  
ATOM   3802 HG21 VAL 1 239      67.847  46.220  38.661  0.00  0.00           H  
ATOM   3803 HG22 VAL 1 239      68.325  47.962  39.057  0.00  0.00           H  
ATOM   3804 HG23 VAL 1 239      66.914  47.158  39.708  0.00  0.00           H  
ATOM   3805  N   ARG 1 240      65.033  49.086  39.937  0.00  0.00           N  
ATOM   3806  CA  ARG 1 240      63.788  49.090  40.727  0.00  0.00           C  
ATOM   3807  C   ARG 1 240      62.887  50.278  40.489  0.00  0.00           C  
ATOM   3808  O   ARG 1 240      61.680  50.032  40.397  0.00  0.00           O  
ATOM   3809  CB  ARG 1 240      64.048  48.942  42.232  0.00  0.00           C  
ATOM   3810  CG  ARG 1 240      64.900  50.089  42.946  0.00  0.00           C  
ATOM   3811  CD  ARG 1 240      65.598  49.680  44.258  0.00  0.00           C  
ATOM   3812  NE  ARG 1 240      66.550  48.510  43.963  0.00  0.00           N  
ATOM   3813  CZ  ARG 1 240      67.635  48.273  44.636  0.00  0.00           C  
ATOM   3814  NH1 ARG 1 240      68.488  47.452  44.192  0.00  0.00           N  
ATOM   3815  NH2 ARG 1 240      67.859  48.887  45.780  0.00  0.00           N  
ATOM   3816  H   ARG 1 240      65.902  49.205  40.438  0.00  0.00           H  
ATOM   3817  HA  ARG 1 240      63.220  48.215  40.408  0.00  0.00           H  
ATOM   3818  HB2 ARG 1 240      63.053  48.960  42.678  0.00  0.00           H  
ATOM   3819  HB3 ARG 1 240      64.413  47.934  42.429  0.00  0.00           H  
ATOM   3820  HG2 ARG 1 240      65.613  50.385  42.176  0.00  0.00           H  
ATOM   3821  HG3 ARG 1 240      64.261  50.960  43.094  0.00  0.00           H  
ATOM   3822  HD2 ARG 1 240      66.134  50.533  44.676  0.00  0.00           H  
ATOM   3823  HD3 ARG 1 240      64.839  49.345  44.964  0.00  0.00           H  
ATOM   3824  HE  ARG 1 240      66.491  48.005  43.090  0.00  0.00           H  
ATOM   3825 HH11 ARG 1 240      69.056  47.027  44.912  0.00  0.00           H  
ATOM   3826 HH12 ARG 1 240      68.083  46.744  43.596  0.00  0.00           H  
ATOM   3827 HH21 ARG 1 240      68.700  48.625  46.275  0.00  0.00           H  
ATOM   3828 HH22 ARG 1 240      67.232  49.585  46.153  0.00  0.00           H  
ATOM   3829  N   ASN 1 241      63.325  51.515  40.454  0.00  0.00           N  
ATOM   3830  CA  ASN 1 241      62.530  52.607  39.876  0.00  0.00           C  
ATOM   3831  C   ASN 1 241      61.794  52.374  38.530  0.00  0.00           C  
ATOM   3832  O   ASN 1 241      60.641  52.768  38.302  0.00  0.00           O  
ATOM   3833  CB  ASN 1 241      63.446  53.850  39.720  0.00  0.00           C  
ATOM   3834  CG  ASN 1 241      64.333  54.132  40.956  0.00  0.00           C  
ATOM   3835  OD1 ASN 1 241      65.122  53.297  41.505  0.00  0.00           O  
ATOM   3836  ND2 ASN 1 241      64.215  55.289  41.453  0.00  0.00           N  
ATOM   3837  H   ASN 1 241      64.329  51.619  40.430  0.00  0.00           H  
ATOM   3838  HA  ASN 1 241      61.714  52.805  40.572  0.00  0.00           H  
ATOM   3839  HB2 ASN 1 241      64.186  53.780  38.923  0.00  0.00           H  
ATOM   3840  HB3 ASN 1 241      62.814  54.659  39.356  0.00  0.00           H  
ATOM   3841 HD21 ASN 1 241      64.874  55.519  42.184  0.00  0.00           H  
ATOM   3842 HD22 ASN 1 241      63.766  56.047  40.960  0.00  0.00           H  
ATOM   3843  N   LEU 1 242      62.369  51.501  37.670  0.00  0.00           N  
ATOM   3844  CA  LEU 1 242      61.777  51.086  36.411  0.00  0.00           C  
ATOM   3845  C   LEU 1 242      60.700  49.995  36.542  0.00  0.00           C  
ATOM   3846  O   LEU 1 242      59.645  50.154  35.962  0.00  0.00           O  
ATOM   3847  CB  LEU 1 242      62.810  50.652  35.375  0.00  0.00           C  
ATOM   3848  CG  LEU 1 242      63.967  51.555  35.234  0.00  0.00           C  
ATOM   3849  CD1 LEU 1 242      65.033  50.974  34.276  0.00  0.00           C  
ATOM   3850  CD2 LEU 1 242      63.739  53.045  34.910  0.00  0.00           C  
ATOM   3851  H   LEU 1 242      63.254  51.098  37.945  0.00  0.00           H  
ATOM   3852  HA  LEU 1 242      61.179  51.886  35.975  0.00  0.00           H  
ATOM   3853  HB2 LEU 1 242      63.170  49.673  35.692  0.00  0.00           H  
ATOM   3854  HB3 LEU 1 242      62.264  50.661  34.431  0.00  0.00           H  
ATOM   3855  HG  LEU 1 242      64.333  51.491  36.259  0.00  0.00           H  
ATOM   3856 HD11 LEU 1 242      64.573  50.964  33.288  0.00  0.00           H  
ATOM   3857 HD12 LEU 1 242      65.993  51.489  34.240  0.00  0.00           H  
ATOM   3858 HD13 LEU 1 242      65.148  49.912  34.493  0.00  0.00           H  
ATOM   3859 HD21 LEU 1 242      63.198  53.208  33.978  0.00  0.00           H  
ATOM   3860 HD22 LEU 1 242      63.140  53.495  35.703  0.00  0.00           H  
ATOM   3861 HD23 LEU 1 242      64.670  53.574  34.705  0.00  0.00           H  
ATOM   3862  N   GLN 1 243      60.924  49.100  37.514  0.00  0.00           N  
ATOM   3863  CA  GLN 1 243      59.925  48.133  37.988  0.00  0.00           C  
ATOM   3864  C   GLN 1 243      58.727  48.959  38.556  0.00  0.00           C  
ATOM   3865  O   GLN 1 243      57.560  48.659  38.135  0.00  0.00           O  
ATOM   3866  CB  GLN 1 243      60.447  47.135  38.928  0.00  0.00           C  
ATOM   3867  CG  GLN 1 243      59.794  45.783  39.202  0.00  0.00           C  
ATOM   3868  CD  GLN 1 243      60.675  44.916  40.106  0.00  0.00           C  
ATOM   3869  OE1 GLN 1 243      61.643  45.343  40.776  0.00  0.00           O  
ATOM   3870  NE2 GLN 1 243      60.437  43.645  40.270  0.00  0.00           N  
ATOM   3871  H   GLN 1 243      61.794  49.259  38.003  0.00  0.00           H  
ATOM   3872  HA  GLN 1 243      59.567  47.524  37.158  0.00  0.00           H  
ATOM   3873  HB2 GLN 1 243      61.463  46.880  38.626  0.00  0.00           H  
ATOM   3874  HB3 GLN 1 243      60.595  47.569  39.917  0.00  0.00           H  
ATOM   3875  HG2 GLN 1 243      58.841  46.022  39.674  0.00  0.00           H  
ATOM   3876  HG3 GLN 1 243      59.540  45.184  38.328  0.00  0.00           H  
ATOM   3877 HE21 GLN 1 243      60.975  43.005  40.836  0.00  0.00           H  
ATOM   3878 HE22 GLN 1 243      59.746  43.277  39.633  0.00  0.00           H  
ATOM   3879  N   TRP 1 244      58.944  49.989  39.343  0.00  0.00           N  
ATOM   3880  CA  TRP 1 244      57.906  50.881  39.775  0.00  0.00           C  
ATOM   3881  C   TRP 1 244      57.198  51.735  38.660  0.00  0.00           C  
ATOM   3882  O   TRP 1 244      55.997  51.844  38.677  0.00  0.00           O  
ATOM   3883  CB  TRP 1 244      58.466  51.768  40.821  0.00  0.00           C  
ATOM   3884  CG  TRP 1 244      57.446  52.708  41.369  0.00  0.00           C  
ATOM   3885  CD1 TRP 1 244      56.581  52.418  42.415  0.00  0.00           C  
ATOM   3886  CD2 TRP 1 244      56.995  54.050  40.866  0.00  0.00           C  
ATOM   3887  NE1 TRP 1 244      55.684  53.450  42.528  0.00  0.00           N  
ATOM   3888  CE2 TRP 1 244      55.916  54.478  41.669  0.00  0.00           C  
ATOM   3889  CE3 TRP 1 244      57.524  54.913  39.883  0.00  0.00           C  
ATOM   3890  CZ2 TRP 1 244      55.289  55.693  41.431  0.00  0.00           C  
ATOM   3891  CZ3 TRP 1 244      56.876  56.197  39.665  0.00  0.00           C  
ATOM   3892  CH2 TRP 1 244      55.877  56.574  40.548  0.00  0.00           C  
ATOM   3893  H   TRP 1 244      59.891  50.230  39.594  0.00  0.00           H  
ATOM   3894  HA  TRP 1 244      57.132  50.259  40.227  0.00  0.00           H  
ATOM   3895  HB2 TRP 1 244      58.989  51.240  41.618  0.00  0.00           H  
ATOM   3896  HB3 TRP 1 244      59.146  52.476  40.347  0.00  0.00           H  
ATOM   3897  HD1 TRP 1 244      56.625  51.498  42.978  0.00  0.00           H  
ATOM   3898  HE1 TRP 1 244      54.928  53.370  43.193  0.00  0.00           H  
ATOM   3899  HE3 TRP 1 244      58.413  54.582  39.365  0.00  0.00           H  
ATOM   3900  HZ2 TRP 1 244      54.495  56.017  42.087  0.00  0.00           H  
ATOM   3901  HZ3 TRP 1 244      57.276  56.842  38.898  0.00  0.00           H  
ATOM   3902  HH2 TRP 1 244      55.610  57.610  40.403  0.00  0.00           H  
ATOM   3903  N   ALA 1 245      57.993  52.203  37.694  0.00  0.00           N  
ATOM   3904  CA  ALA 1 245      57.417  52.890  36.523  0.00  0.00           C  
ATOM   3905  C   ALA 1 245      56.572  51.943  35.643  0.00  0.00           C  
ATOM   3906  O   ALA 1 245      55.595  52.462  35.075  0.00  0.00           O  
ATOM   3907  CB  ALA 1 245      58.561  53.550  35.740  0.00  0.00           C  
ATOM   3908  H   ALA 1 245      58.948  51.908  37.843  0.00  0.00           H  
ATOM   3909  HA  ALA 1 245      56.834  53.723  36.917  0.00  0.00           H  
ATOM   3910  HB1 ALA 1 245      59.234  52.792  35.338  0.00  0.00           H  
ATOM   3911  HB2 ALA 1 245      58.071  54.022  34.889  0.00  0.00           H  
ATOM   3912  HB3 ALA 1 245      59.086  54.411  36.154  0.00  0.00           H  
ATOM   3913  N   LYS 1 246      56.929  50.611  35.530  0.00  0.00           N  
ATOM   3914  CA  LYS 1 246      56.126  49.610  34.798  0.00  0.00           C  
ATOM   3915  C   LYS 1 246      54.842  49.449  35.576  0.00  0.00           C  
ATOM   3916  O   LYS 1 246      53.762  49.388  34.928  0.00  0.00           O  
ATOM   3917  CB  LYS 1 246      56.945  48.281  34.543  0.00  0.00           C  
ATOM   3918  CG  LYS 1 246      57.721  48.326  33.163  0.00  0.00           C  
ATOM   3919  CD  LYS 1 246      58.281  46.888  32.941  0.00  0.00           C  
ATOM   3920  CE  LYS 1 246      59.274  46.847  31.757  0.00  0.00           C  
ATOM   3921  NZ  LYS 1 246      59.790  45.541  31.442  0.00  0.00           N  
ATOM   3922  H   LYS 1 246      57.827  50.333  35.900  0.00  0.00           H  
ATOM   3923  HA  LYS 1 246      55.859  49.958  33.800  0.00  0.00           H  
ATOM   3924  HB2 LYS 1 246      57.739  48.135  35.275  0.00  0.00           H  
ATOM   3925  HB3 LYS 1 246      56.254  47.439  34.585  0.00  0.00           H  
ATOM   3926  HG2 LYS 1 246      57.024  48.712  32.420  0.00  0.00           H  
ATOM   3927  HG3 LYS 1 246      58.598  48.974  33.168  0.00  0.00           H  
ATOM   3928  HD2 LYS 1 246      58.693  46.330  33.782  0.00  0.00           H  
ATOM   3929  HD3 LYS 1 246      57.480  46.284  32.515  0.00  0.00           H  
ATOM   3930  HE2 LYS 1 246      58.900  47.384  30.885  0.00  0.00           H  
ATOM   3931  HE3 LYS 1 246      60.009  47.505  32.219  0.00  0.00           H  
ATOM   3932  HZ1 LYS 1 246      60.521  45.558  30.745  0.00  0.00           H  
ATOM   3933  HZ2 LYS 1 246      60.185  45.234  32.319  0.00  0.00           H  
ATOM   3934  HZ3 LYS 1 246      59.038  44.910  31.205  0.00  0.00           H  
ATOM   3935  N   ALA 1 247      54.855  49.428  36.880  0.00  0.00           N  
ATOM   3936  CA  ALA 1 247      53.648  49.112  37.636  0.00  0.00           C  
ATOM   3937  C   ALA 1 247      52.533  50.171  37.477  0.00  0.00           C  
ATOM   3938  O   ALA 1 247      51.378  49.899  37.818  0.00  0.00           O  
ATOM   3939  CB  ALA 1 247      54.007  48.895  39.147  0.00  0.00           C  
ATOM   3940  H   ALA 1 247      55.731  49.489  37.378  0.00  0.00           H  
ATOM   3941  HA  ALA 1 247      53.251  48.157  37.293  0.00  0.00           H  
ATOM   3942  HB1 ALA 1 247      53.127  48.562  39.697  0.00  0.00           H  
ATOM   3943  HB2 ALA 1 247      54.845  48.203  39.233  0.00  0.00           H  
ATOM   3944  HB3 ALA 1 247      54.324  49.830  39.610  0.00  0.00           H  
ATOM   3945  N   HIS 1 248      52.885  51.329  36.931  0.00  0.00           N  
ATOM   3946  CA  HIS 1 248      51.959  52.434  36.667  0.00  0.00           C  
ATOM   3947  C   HIS 1 248      51.676  52.755  35.195  0.00  0.00           C  
ATOM   3948  O   HIS 1 248      51.092  53.778  34.921  0.00  0.00           O  
ATOM   3949  CB  HIS 1 248      52.403  53.689  37.500  0.00  0.00           C  
ATOM   3950  CG  HIS 1 248      52.439  53.275  38.971  0.00  0.00           C  
ATOM   3951  ND1 HIS 1 248      53.383  52.803  39.684  0.00  0.00           N  
ATOM   3952  CD2 HIS 1 248      51.363  53.284  39.813  0.00  0.00           C  
ATOM   3953  CE1 HIS 1 248      52.992  52.502  40.888  0.00  0.00           C  
ATOM   3954  NE2 HIS 1 248      51.698  52.704  41.007  0.00  0.00           N  
ATOM   3955  H   HIS 1 248      53.856  51.517  36.724  0.00  0.00           H  
ATOM   3956  HA  HIS 1 248      51.016  52.134  37.124  0.00  0.00           H  
ATOM   3957  HB2 HIS 1 248      53.393  53.954  37.129  0.00  0.00           H  
ATOM   3958  HB3 HIS 1 248      51.734  54.544  37.406  0.00  0.00           H  
ATOM   3959  HD1 HIS 1 248      54.293  52.648  39.272  0.00  0.00           H  
ATOM   3960  HD2 HIS 1 248      50.353  53.568  39.558  0.00  0.00           H  
ATOM   3961  HE1 HIS 1 248      53.573  52.086  41.698  0.00  0.00           H  
ATOM   3962  N   GLU 1 249      52.151  51.926  34.291  0.00  0.00           N  
ATOM   3963  CA  GLU 1 249      52.153  52.319  32.825  0.00  0.00           C  
ATOM   3964  C   GLU 1 249      50.837  51.945  32.086  0.00  0.00           C  
ATOM   3965  O   GLU 1 249      50.247  50.884  32.375  0.00  0.00           O  
ATOM   3966  CB  GLU 1 249      53.360  51.656  32.127  0.00  0.00           C  
ATOM   3967  CG  GLU 1 249      53.444  51.890  30.628  0.00  0.00           C  
ATOM   3968  CD  GLU 1 249      54.558  51.139  29.879  0.00  0.00           C  
ATOM   3969  OE1 GLU 1 249      55.675  50.911  30.452  0.00  0.00           O  
ATOM   3970  OE2 GLU 1 249      54.345  50.783  28.637  0.00  0.00           O  
ATOM   3971  H   GLU 1 249      52.704  51.112  34.518  0.00  0.00           H  
ATOM   3972  HA  GLU 1 249      52.269  53.402  32.874  0.00  0.00           H  
ATOM   3973  HB2 GLU 1 249      54.319  51.949  32.555  0.00  0.00           H  
ATOM   3974  HB3 GLU 1 249      53.186  50.584  32.219  0.00  0.00           H  
ATOM   3975  HG2 GLU 1 249      52.480  51.767  30.136  0.00  0.00           H  
ATOM   3976  HG3 GLU 1 249      53.666  52.948  30.496  0.00  0.00           H  
ATOM   3977  N   LEU 1 250      50.376  52.856  31.231  0.00  0.00           N  
ATOM   3978  CA  LEU 1 250      49.118  52.681  30.488  0.00  0.00           C  
ATOM   3979  C   LEU 1 250      49.370  52.730  28.973  0.00  0.00           C  
ATOM   3980  O   LEU 1 250      50.403  53.227  28.554  0.00  0.00           O  
ATOM   3981  CB  LEU 1 250      48.120  53.803  30.816  0.00  0.00           C  
ATOM   3982  CG  LEU 1 250      47.769  53.930  32.390  0.00  0.00           C  
ATOM   3983  CD1 LEU 1 250      46.897  55.107  32.749  0.00  0.00           C  
ATOM   3984  CD2 LEU 1 250      47.098  52.674  32.989  0.00  0.00           C  
ATOM   3985  H   LEU 1 250      50.972  53.658  31.088  0.00  0.00           H  
ATOM   3986  HA  LEU 1 250      48.691  51.696  30.678  0.00  0.00           H  
ATOM   3987  HB2 LEU 1 250      48.515  54.765  30.491  0.00  0.00           H  
ATOM   3988  HB3 LEU 1 250      47.176  53.659  30.291  0.00  0.00           H  
ATOM   3989  HG  LEU 1 250      48.672  54.225  32.924  0.00  0.00           H  
ATOM   3990 HD11 LEU 1 250      45.854  54.929  32.485  0.00  0.00           H  
ATOM   3991 HD12 LEU 1 250      47.009  55.292  33.817  0.00  0.00           H  
ATOM   3992 HD13 LEU 1 250      47.263  55.934  32.141  0.00  0.00           H  
ATOM   3993 HD21 LEU 1 250      46.735  52.814  34.007  0.00  0.00           H  
ATOM   3994 HD22 LEU 1 250      46.236  52.516  32.341  0.00  0.00           H  
ATOM   3995 HD23 LEU 1 250      47.778  51.823  32.960  0.00  0.00           H  
ATOM   3996  N   PRO 1 251      48.492  52.087  28.198  0.00  0.00           N  
ATOM   3997  CA  PRO 1 251      48.549  52.058  26.812  0.00  0.00           C  
ATOM   3998  C   PRO 1 251      48.209  53.508  26.321  0.00  0.00           C  
ATOM   3999  O   PRO 1 251      47.677  54.309  27.126  0.00  0.00           O  
ATOM   4000  CB  PRO 1 251      47.665  50.994  26.256  0.00  0.00           C  
ATOM   4001  CG  PRO 1 251      46.486  50.995  27.211  0.00  0.00           C  
ATOM   4002  CD  PRO 1 251      47.213  51.446  28.541  0.00  0.00           C  
ATOM   4003  HA  PRO 1 251      49.545  51.789  26.462  0.00  0.00           H  
ATOM   4004  HB2 PRO 1 251      47.304  51.147  25.239  0.00  0.00           H  
ATOM   4005  HB3 PRO 1 251      48.144  50.022  26.131  0.00  0.00           H  
ATOM   4006  HG2 PRO 1 251      45.687  51.699  26.980  0.00  0.00           H  
ATOM   4007  HG3 PRO 1 251      45.996  50.027  27.319  0.00  0.00           H  
ATOM   4008  HD2 PRO 1 251      46.655  52.159  29.147  0.00  0.00           H  
ATOM   4009  HD3 PRO 1 251      47.468  50.599  29.178  0.00  0.00           H  
ATOM   4010  N   GLU 1 252      48.338  53.795  24.969  0.00  0.00           N  
ATOM   4011  CA  GLU 1 252      48.014  55.093  24.382  0.00  0.00           C  
ATOM   4012  C   GLU 1 252      46.520  55.180  24.028  0.00  0.00           C  
ATOM   4013  O   GLU 1 252      46.097  54.191  23.460  0.00  0.00           O  
ATOM   4014  CB  GLU 1 252      48.806  55.326  23.154  0.00  0.00           C  
ATOM   4015  CG  GLU 1 252      50.398  55.529  23.237  0.00  0.00           C  
ATOM   4016  CD  GLU 1 252      50.919  55.852  24.617  0.00  0.00           C  
ATOM   4017  OE1 GLU 1 252      52.043  55.296  25.021  0.00  0.00           O  
ATOM   4018  OE2 GLU 1 252      50.338  56.717  25.351  0.00  0.00           O  
ATOM   4019  H   GLU 1 252      48.726  53.029  24.439  0.00  0.00           H  
ATOM   4020  HA  GLU 1 252      48.169  55.932  25.062  0.00  0.00           H  
ATOM   4021  HB2 GLU 1 252      48.699  54.648  22.307  0.00  0.00           H  
ATOM   4022  HB3 GLU 1 252      48.506  56.231  22.624  0.00  0.00           H  
ATOM   4023  HG2 GLU 1 252      50.802  54.579  22.886  0.00  0.00           H  
ATOM   4024  HG3 GLU 1 252      50.635  56.370  22.585  0.00  0.00           H  
ATOM   4025  N   SER 1 253      45.893  56.260  24.324  0.00  0.00           N  
ATOM   4026  CA  SER 1 253      44.504  56.508  23.881  0.00  0.00           C  
ATOM   4027  C   SER 1 253      44.293  56.266  22.352  0.00  0.00           C  
ATOM   4028  O   SER 1 253      45.182  56.627  21.606  0.00  0.00           O  
ATOM   4029  CB  SER 1 253      43.931  57.901  24.391  0.00  0.00           C  
ATOM   4030  OG  SER 1 253      42.578  58.176  24.077  0.00  0.00           O  
ATOM   4031  H   SER 1 253      46.358  57.051  24.747  0.00  0.00           H  
ATOM   4032  HA  SER 1 253      43.877  55.730  24.318  0.00  0.00           H  
ATOM   4033  HB2 SER 1 253      43.901  58.003  25.476  0.00  0.00           H  
ATOM   4034  HB3 SER 1 253      44.596  58.704  24.072  0.00  0.00           H  
ATOM   4035  HG  SER 1 253      42.163  57.401  24.463  0.00  0.00           H  
ATOM   4036  N   MET 1 254      43.169  55.706  21.887  0.00  0.00           N  
ATOM   4037  CA  MET 1 254      42.975  55.291  20.486  0.00  0.00           C  
ATOM   4038  C   MET 1 254      41.600  55.463  19.881  0.00  0.00           C  
ATOM   4039  O   MET 1 254      40.628  55.424  20.617  0.00  0.00           O  
ATOM   4040  CB  MET 1 254      43.290  53.805  20.506  0.00  0.00           C  
ATOM   4041  CG  MET 1 254      42.396  52.863  21.342  0.00  0.00           C  
ATOM   4042  SD  MET 1 254      42.726  51.127  21.279  0.00  0.00           S  
ATOM   4043  CE  MET 1 254      42.365  50.734  19.563  0.00  0.00           C  
ATOM   4044  H   MET 1 254      42.528  55.445  22.623  0.00  0.00           H  
ATOM   4045  HA  MET 1 254      43.757  55.770  19.897  0.00  0.00           H  
ATOM   4046  HB2 MET 1 254      43.213  53.370  19.510  0.00  0.00           H  
ATOM   4047  HB3 MET 1 254      44.337  53.672  20.781  0.00  0.00           H  
ATOM   4048  HG2 MET 1 254      42.555  53.210  22.363  0.00  0.00           H  
ATOM   4049  HG3 MET 1 254      41.328  53.049  21.229  0.00  0.00           H  
ATOM   4050  HE1 MET 1 254      42.371  49.653  19.424  0.00  0.00           H  
ATOM   4051  HE2 MET 1 254      41.421  51.203  19.285  0.00  0.00           H  
ATOM   4052  HE3 MET 1 254      43.230  51.087  19.001  0.00  0.00           H  
ATOM   4053  N   CYS 1 255      41.502  55.669  18.531  0.00  0.00           N  
ATOM   4054  CA  CYS 1 255      40.207  55.593  17.822  0.00  0.00           C  
ATOM   4055  C   CYS 1 255      40.046  54.307  16.986  0.00  0.00           C  
ATOM   4056  O   CYS 1 255      41.037  53.707  16.564  0.00  0.00           O  
ATOM   4057  CB  CYS 1 255      40.262  56.745  16.866  0.00  0.00           C  
ATOM   4058  SG  CYS 1 255      38.677  56.964  15.899  0.00  0.00           S  
ATOM   4059  H   CYS 1 255      42.378  55.613  18.031  0.00  0.00           H  
ATOM   4060  HA  CYS 1 255      39.423  55.799  18.552  0.00  0.00           H  
ATOM   4061  HB2 CYS 1 255      40.260  57.740  17.312  0.00  0.00           H  
ATOM   4062  HB3 CYS 1 255      41.103  56.674  16.177  0.00  0.00           H  
ATOM   4063  HG  CYS 1 255      39.217  56.982  14.677  0.00  0.00           H  
ATOM   4064  N   LEU 1 256      38.820  53.845  16.853  0.00  0.00           N  
ATOM   4065  CA  LEU 1 256      38.388  52.643  16.058  0.00  0.00           C  
ATOM   4066  C   LEU 1 256      37.368  53.009  15.092  0.00  0.00           C  
ATOM   4067  O   LEU 1 256      36.272  53.411  15.454  0.00  0.00           O  
ATOM   4068  CB  LEU 1 256      37.878  51.535  17.004  0.00  0.00           C  
ATOM   4069  CG  LEU 1 256      38.857  51.229  18.091  0.00  0.00           C  
ATOM   4070  CD1 LEU 1 256      38.495  52.038  19.360  0.00  0.00           C  
ATOM   4071  CD2 LEU 1 256      38.982  49.719  18.263  0.00  0.00           C  
ATOM   4072  H   LEU 1 256      38.179  54.294  17.491  0.00  0.00           H  
ATOM   4073  HA  LEU 1 256      39.301  52.309  15.565  0.00  0.00           H  
ATOM   4074  HB2 LEU 1 256      36.969  51.801  17.543  0.00  0.00           H  
ATOM   4075  HB3 LEU 1 256      37.731  50.632  16.411  0.00  0.00           H  
ATOM   4076  HG  LEU 1 256      39.820  51.544  17.688  0.00  0.00           H  
ATOM   4077 HD11 LEU 1 256      37.461  52.352  19.502  0.00  0.00           H  
ATOM   4078 HD12 LEU 1 256      38.811  51.550  20.282  0.00  0.00           H  
ATOM   4079 HD13 LEU 1 256      39.072  52.962  19.316  0.00  0.00           H  
ATOM   4080 HD21 LEU 1 256      39.801  49.373  17.632  0.00  0.00           H  
ATOM   4081 HD22 LEU 1 256      39.285  49.391  19.257  0.00  0.00           H  
ATOM   4082 HD23 LEU 1 256      38.097  49.122  18.043  0.00  0.00           H  
ATOM   4083  N   LYS 1 257      37.676  53.031  13.817  0.00  0.00           N  
ATOM   4084  CA  LYS 1 257      36.814  53.297  12.638  0.00  0.00           C  
ATOM   4085  C   LYS 1 257      36.199  51.963  12.103  0.00  0.00           C  
ATOM   4086  O   LYS 1 257      36.880  50.994  12.019  0.00  0.00           O  
ATOM   4087  CB  LYS 1 257      37.711  54.030  11.584  0.00  0.00           C  
ATOM   4088  CG  LYS 1 257      38.766  54.883  12.097  0.00  0.00           C  
ATOM   4089  CD  LYS 1 257      39.525  55.499  10.960  0.00  0.00           C  
ATOM   4090  CE  LYS 1 257      40.494  54.506  10.249  0.00  0.00           C  
ATOM   4091  NZ  LYS 1 257      40.971  54.905   8.893  0.00  0.00           N  
ATOM   4092  H   LYS 1 257      38.563  52.638  13.534  0.00  0.00           H  
ATOM   4093  HA  LYS 1 257      36.022  53.947  13.010  0.00  0.00           H  
ATOM   4094  HB2 LYS 1 257      38.031  53.271  10.870  0.00  0.00           H  
ATOM   4095  HB3 LYS 1 257      37.021  54.633  10.994  0.00  0.00           H  
ATOM   4096  HG2 LYS 1 257      38.407  55.670  12.761  0.00  0.00           H  
ATOM   4097  HG3 LYS 1 257      39.473  54.259  12.644  0.00  0.00           H  
ATOM   4098  HD2 LYS 1 257      38.877  55.973  10.223  0.00  0.00           H  
ATOM   4099  HD3 LYS 1 257      40.162  56.329  11.264  0.00  0.00           H  
ATOM   4100  HE2 LYS 1 257      41.292  54.400  10.984  0.00  0.00           H  
ATOM   4101  HE3 LYS 1 257      39.930  53.579  10.146  0.00  0.00           H  
ATOM   4102  HZ1 LYS 1 257      41.831  55.400   9.079  0.00  0.00           H  
ATOM   4103  HZ2 LYS 1 257      41.330  54.056   8.481  0.00  0.00           H  
ATOM   4104  HZ3 LYS 1 257      40.422  55.529   8.319  0.00  0.00           H  
ATOM   4105  N   PHE 1 258      34.889  52.051  11.823  0.00  0.00           N  
ATOM   4106  CA  PHE 1 258      33.964  50.945  11.337  0.00  0.00           C  
ATOM   4107  C   PHE 1 258      33.524  51.207   9.920  0.00  0.00           C  
ATOM   4108  O   PHE 1 258      33.588  52.345   9.430  0.00  0.00           O  
ATOM   4109  CB  PHE 1 258      32.744  50.874  12.266  0.00  0.00           C  
ATOM   4110  CG  PHE 1 258      33.151  50.357  13.637  0.00  0.00           C  
ATOM   4111  CD1 PHE 1 258      33.899  51.066  14.562  0.00  0.00           C  
ATOM   4112  CD2 PHE 1 258      32.700  49.003  13.993  0.00  0.00           C  
ATOM   4113  CE1 PHE 1 258      34.121  50.521  15.881  0.00  0.00           C  
ATOM   4114  CE2 PHE 1 258      32.880  48.527  15.283  0.00  0.00           C  
ATOM   4115  CZ  PHE 1 258      33.604  49.263  16.279  0.00  0.00           C  
ATOM   4116  H   PHE 1 258      34.430  52.951  11.833  0.00  0.00           H  
ATOM   4117  HA  PHE 1 258      34.377  49.937  11.364  0.00  0.00           H  
ATOM   4118  HB2 PHE 1 258      32.266  51.853  12.247  0.00  0.00           H  
ATOM   4119  HB3 PHE 1 258      32.009  50.152  11.910  0.00  0.00           H  
ATOM   4120  HD1 PHE 1 258      34.332  52.034  14.358  0.00  0.00           H  
ATOM   4121  HD2 PHE 1 258      32.107  48.435  13.291  0.00  0.00           H  
ATOM   4122  HE1 PHE 1 258      34.733  51.170  16.490  0.00  0.00           H  
ATOM   4123  HE2 PHE 1 258      32.574  47.571  15.680  0.00  0.00           H  
ATOM   4124  HZ  PHE 1 258      33.752  48.860  17.270  0.00  0.00           H  
ATOM   4125  N   ASP 1 259      33.109  50.109   9.302  0.00  0.00           N  
ATOM   4126  CA  ASP 1 259      32.915  49.983   7.853  0.00  0.00           C  
ATOM   4127  C   ASP 1 259      31.717  50.796   7.324  0.00  0.00           C  
ATOM   4128  O   ASP 1 259      31.691  51.117   6.113  0.00  0.00           O  
ATOM   4129  CB  ASP 1 259      33.000  48.541   7.444  0.00  0.00           C  
ATOM   4130  CG  ASP 1 259      33.328  48.269   6.009  0.00  0.00           C  
ATOM   4131  OD1 ASP 1 259      33.895  48.981   5.212  0.00  0.00           O  
ATOM   4132  OD2 ASP 1 259      32.721  47.139   5.586  0.00  0.00           O  
ATOM   4133  H   ASP 1 259      33.304  49.300   9.874  0.00  0.00           H  
ATOM   4134  HA  ASP 1 259      33.776  50.404   7.332  0.00  0.00           H  
ATOM   4135  HB2 ASP 1 259      33.882  48.157   7.956  0.00  0.00           H  
ATOM   4136  HB3 ASP 1 259      32.068  48.016   7.654  0.00  0.00           H  
ATOM   4137  HD2 ASP 1 259      32.845  47.131   4.634  0.00  0.00           H  
ATOM   4138  N   CYS 1 260      30.729  51.220   8.139  0.00  0.00           N  
ATOM   4139  CA  CYS 1 260      29.686  52.213   7.811  0.00  0.00           C  
ATOM   4140  C   CYS 1 260      30.312  53.586   7.844  0.00  0.00           C  
ATOM   4141  O   CYS 1 260      29.538  54.536   7.674  0.00  0.00           O  
ATOM   4142  CB  CYS 1 260      28.521  52.071   8.763  0.00  0.00           C  
ATOM   4143  SG  CYS 1 260      29.172  52.359  10.512  0.00  0.00           S  
ATOM   4144  H   CYS 1 260      30.675  50.741   9.027  0.00  0.00           H  
ATOM   4145  HA  CYS 1 260      29.344  52.088   6.784  0.00  0.00           H  
ATOM   4146  HB2 CYS 1 260      27.788  52.830   8.491  0.00  0.00           H  
ATOM   4147  HB3 CYS 1 260      27.949  51.146   8.688  0.00  0.00           H  
ATOM   4148  HG  CYS 1 260      28.327  51.492  11.078  0.00  0.00           H  
ATOM   4149  N   GLY 1 261      31.590  53.813   8.208  0.00  0.00           N  
ATOM   4150  CA  GLY 1 261      32.189  55.106   8.378  0.00  0.00           C  
ATOM   4151  C   GLY 1 261      32.076  55.714   9.776  0.00  0.00           C  
ATOM   4152  O   GLY 1 261      32.578  56.754  10.054  0.00  0.00           O  
ATOM   4153  H   GLY 1 261      32.241  53.061   8.384  0.00  0.00           H  
ATOM   4154  HA2 GLY 1 261      33.269  55.089   8.227  0.00  0.00           H  
ATOM   4155  HA3 GLY 1 261      31.768  55.803   7.654  0.00  0.00           H  
ATOM   4156  N   VAL 1 262      31.402  55.135  10.805  0.00  0.00           N  
ATOM   4157  CA  VAL 1 262      31.379  55.639  12.220  0.00  0.00           C  
ATOM   4158  C   VAL 1 262      32.630  55.389  13.002  0.00  0.00           C  
ATOM   4159  O   VAL 1 262      33.175  54.302  12.826  0.00  0.00           O  
ATOM   4160  CB  VAL 1 262      30.194  55.019  12.990  0.00  0.00           C  
ATOM   4161  CG1 VAL 1 262      30.118  55.411  14.442  0.00  0.00           C  
ATOM   4162  CG2 VAL 1 262      28.847  55.352  12.298  0.00  0.00           C  
ATOM   4163  H   VAL 1 262      30.836  54.315  10.638  0.00  0.00           H  
ATOM   4164  HA  VAL 1 262      31.247  56.720  12.178  0.00  0.00           H  
ATOM   4165  HB  VAL 1 262      30.229  53.930  12.938  0.00  0.00           H  
ATOM   4166 HG11 VAL 1 262      29.281  54.938  14.955  0.00  0.00           H  
ATOM   4167 HG12 VAL 1 262      30.905  54.980  15.062  0.00  0.00           H  
ATOM   4168 HG13 VAL 1 262      30.036  56.496  14.503  0.00  0.00           H  
ATOM   4169 HG21 VAL 1 262      27.983  54.755  12.590  0.00  0.00           H  
ATOM   4170 HG22 VAL 1 262      28.619  56.394  12.522  0.00  0.00           H  
ATOM   4171 HG23 VAL 1 262      28.907  55.205  11.220  0.00  0.00           H  
ATOM   4172  N   GLN 1 263      33.105  56.227  13.840  0.00  0.00           N  
ATOM   4173  CA  GLN 1 263      34.411  56.201  14.579  0.00  0.00           C  
ATOM   4174  C   GLN 1 263      34.269  56.462  16.134  0.00  0.00           C  
ATOM   4175  O   GLN 1 263      33.465  57.260  16.531  0.00  0.00           O  
ATOM   4176  CB  GLN 1 263      35.494  57.138  14.059  0.00  0.00           C  
ATOM   4177  CG  GLN 1 263      35.595  57.037  12.499  0.00  0.00           C  
ATOM   4178  CD  GLN 1 263      36.835  57.679  11.887  0.00  0.00           C  
ATOM   4179  OE1 GLN 1 263      37.837  57.954  12.603  0.00  0.00           O  
ATOM   4180  NE2 GLN 1 263      36.883  57.742  10.534  0.00  0.00           N  
ATOM   4181  H   GLN 1 263      32.525  57.011  14.102  0.00  0.00           H  
ATOM   4182  HA  GLN 1 263      34.787  55.185  14.463  0.00  0.00           H  
ATOM   4183  HB2 GLN 1 263      35.284  58.178  14.309  0.00  0.00           H  
ATOM   4184  HB3 GLN 1 263      36.369  56.749  14.580  0.00  0.00           H  
ATOM   4185  HG2 GLN 1 263      35.527  55.982  12.236  0.00  0.00           H  
ATOM   4186  HG3 GLN 1 263      34.677  57.482  12.115  0.00  0.00           H  
ATOM   4187 HE21 GLN 1 263      37.675  58.113  10.029  0.00  0.00           H  
ATOM   4188 HE22 GLN 1 263      36.039  57.573  10.005  0.00  0.00           H  
ATOM   4189  N   ILE 1 264      35.116  55.816  16.974  0.00  0.00           N  
ATOM   4190  CA  ILE 1 264      34.830  55.707  18.473  0.00  0.00           C  
ATOM   4191  C   ILE 1 264      36.202  55.804  19.253  0.00  0.00           C  
ATOM   4192  O   ILE 1 264      37.122  55.171  18.724  0.00  0.00           O  
ATOM   4193  CB  ILE 1 264      34.100  54.328  18.684  0.00  0.00           C  
ATOM   4194  CG1 ILE 1 264      32.582  54.393  18.399  0.00  0.00           C  
ATOM   4195  CG2 ILE 1 264      34.431  53.832  20.153  0.00  0.00           C  
ATOM   4196  CD1 ILE 1 264      32.025  53.060  17.855  0.00  0.00           C  
ATOM   4197  H   ILE 1 264      35.733  55.119  16.582  0.00  0.00           H  
ATOM   4198  HA  ILE 1 264      34.214  56.507  18.884  0.00  0.00           H  
ATOM   4199  HB  ILE 1 264      34.637  53.567  18.117  0.00  0.00           H  
ATOM   4200 HG12 ILE 1 264      32.036  54.615  19.316  0.00  0.00           H  
ATOM   4201 HG13 ILE 1 264      32.314  55.111  17.624  0.00  0.00           H  
ATOM   4202 HG21 ILE 1 264      34.181  54.594  20.892  0.00  0.00           H  
ATOM   4203 HG22 ILE 1 264      33.831  52.926  20.238  0.00  0.00           H  
ATOM   4204 HG23 ILE 1 264      35.463  53.501  20.271  0.00  0.00           H  
ATOM   4205 HD11 ILE 1 264      32.368  52.931  16.828  0.00  0.00           H  
ATOM   4206 HD12 ILE 1 264      32.324  52.169  18.408  0.00  0.00           H  
ATOM   4207 HD13 ILE 1 264      30.949  53.222  17.917  0.00  0.00           H  
ATOM   4208  N   GLN 1 265      36.276  56.437  20.387  0.00  0.00           N  
ATOM   4209  CA  GLN 1 265      37.491  56.573  21.179  0.00  0.00           C  
ATOM   4210  C   GLN 1 265      37.558  55.626  22.335  0.00  0.00           C  
ATOM   4211  O   GLN 1 265      36.476  55.413  22.931  0.00  0.00           O  
ATOM   4212  CB  GLN 1 265      37.427  58.023  21.534  0.00  0.00           C  
ATOM   4213  CG  GLN 1 265      38.738  58.608  22.125  0.00  0.00           C  
ATOM   4214  CD  GLN 1 265      39.931  58.674  21.163  0.00  0.00           C  
ATOM   4215  OE1 GLN 1 265      39.839  58.536  19.954  0.00  0.00           O  
ATOM   4216  NE2 GLN 1 265      41.099  58.830  21.695  0.00  0.00           N  
ATOM   4217  H   GLN 1 265      35.411  56.701  20.835  0.00  0.00           H  
ATOM   4218  HA  GLN 1 265      38.410  56.501  20.596  0.00  0.00           H  
ATOM   4219  HB2 GLN 1 265      37.198  58.494  20.578  0.00  0.00           H  
ATOM   4220  HB3 GLN 1 265      36.561  58.203  22.171  0.00  0.00           H  
ATOM   4221  HG2 GLN 1 265      38.543  59.624  22.468  0.00  0.00           H  
ATOM   4222  HG3 GLN 1 265      38.946  57.984  22.994  0.00  0.00           H  
ATOM   4223 HE21 GLN 1 265      41.793  59.067  21.000  0.00  0.00           H  
ATOM   4224 HE22 GLN 1 265      41.154  58.820  22.704  0.00  0.00           H  
ATOM   4225  N   LEU 1 266      38.768  55.264  22.733  0.00  0.00           N  
ATOM   4226  CA  LEU 1 266      39.105  54.702  24.096  0.00  0.00           C  
ATOM   4227  C   LEU 1 266      40.244  55.337  24.900  0.00  0.00           C  
ATOM   4228  O   LEU 1 266      41.276  55.667  24.294  0.00  0.00           O  
ATOM   4229  CB  LEU 1 266      39.474  53.226  23.969  0.00  0.00           C  
ATOM   4230  CG  LEU 1 266      38.502  52.265  23.203  0.00  0.00           C  
ATOM   4231  CD1 LEU 1 266      39.106  50.874  23.079  0.00  0.00           C  
ATOM   4232  CD2 LEU 1 266      37.232  52.194  23.961  0.00  0.00           C  
ATOM   4233  H   LEU 1 266      39.392  55.741  22.098  0.00  0.00           H  
ATOM   4234  HA  LEU 1 266      38.220  54.830  24.718  0.00  0.00           H  
ATOM   4235  HB2 LEU 1 266      40.419  53.293  23.430  0.00  0.00           H  
ATOM   4236  HB3 LEU 1 266      39.722  52.873  24.969  0.00  0.00           H  
ATOM   4237  HG  LEU 1 266      38.331  52.614  22.185  0.00  0.00           H  
ATOM   4238 HD11 LEU 1 266      39.563  50.489  23.990  0.00  0.00           H  
ATOM   4239 HD12 LEU 1 266      38.402  50.163  22.647  0.00  0.00           H  
ATOM   4240 HD13 LEU 1 266      39.971  50.890  22.416  0.00  0.00           H  
ATOM   4241 HD21 LEU 1 266      37.464  51.865  24.973  0.00  0.00           H  
ATOM   4242 HD22 LEU 1 266      36.655  53.119  23.955  0.00  0.00           H  
ATOM   4243 HD23 LEU 1 266      36.544  51.404  23.662  0.00  0.00           H  
ATOM   4244  N   GLY 1 267      40.014  55.597  26.181  0.00  0.00           N  
ATOM   4245  CA  GLY 1 267      40.840  56.197  27.249  0.00  0.00           C  
ATOM   4246  C   GLY 1 267      41.038  55.201  28.397  0.00  0.00           C  
ATOM   4247  O   GLY 1 267      40.139  54.365  28.698  0.00  0.00           O  
ATOM   4248  H   GLY 1 267      39.149  55.293  26.605  0.00  0.00           H  
ATOM   4249  HA2 GLY 1 267      41.738  56.610  26.790  0.00  0.00           H  
ATOM   4250  HA3 GLY 1 267      40.350  57.123  27.549  0.00  0.00           H  
ATOM   4251  N   PHE 1 268      42.054  55.441  29.176  0.00  0.00           N  
ATOM   4252  CA  PHE 1 268      42.343  54.647  30.340  0.00  0.00           C  
ATOM   4253  C   PHE 1 268      42.837  55.625  31.433  0.00  0.00           C  
ATOM   4254  O   PHE 1 268      43.447  56.658  31.013  0.00  0.00           O  
ATOM   4255  CB  PHE 1 268      43.423  53.619  29.863  0.00  0.00           C  
ATOM   4256  CG  PHE 1 268      43.068  52.861  28.627  0.00  0.00           C  
ATOM   4257  CD1 PHE 1 268      42.151  51.755  28.632  0.00  0.00           C  
ATOM   4258  CD2 PHE 1 268      43.717  53.147  27.398  0.00  0.00           C  
ATOM   4259  CE1 PHE 1 268      41.837  51.058  27.414  0.00  0.00           C  
ATOM   4260  CE2 PHE 1 268      43.369  52.485  26.168  0.00  0.00           C  
ATOM   4261  CZ  PHE 1 268      42.437  51.431  26.214  0.00  0.00           C  
ATOM   4262  H   PHE 1 268      42.718  56.166  28.945  0.00  0.00           H  
ATOM   4263  HA  PHE 1 268      41.490  54.051  30.666  0.00  0.00           H  
ATOM   4264  HB2 PHE 1 268      44.332  54.206  29.730  0.00  0.00           H  
ATOM   4265  HB3 PHE 1 268      43.560  52.989  30.742  0.00  0.00           H  
ATOM   4266  HD1 PHE 1 268      41.661  51.439  29.541  0.00  0.00           H  
ATOM   4267  HD2 PHE 1 268      44.404  53.979  27.428  0.00  0.00           H  
ATOM   4268  HE1 PHE 1 268      41.096  50.272  27.413  0.00  0.00           H  
ATOM   4269  HE2 PHE 1 268      43.886  52.941  25.337  0.00  0.00           H  
ATOM   4270  HZ  PHE 1 268      42.202  50.889  25.310  0.00  0.00           H  
ATOM   4271  N   ALA 1 269      42.701  55.332  32.713  0.00  0.00           N  
ATOM   4272  CA  ALA 1 269      43.340  56.047  33.846  0.00  0.00           C  
ATOM   4273  C   ALA 1 269      43.680  55.097  35.073  0.00  0.00           C  
ATOM   4274  O   ALA 1 269      42.921  54.173  35.402  0.00  0.00           O  
ATOM   4275  CB  ALA 1 269      42.315  57.115  34.138  0.00  0.00           C  
ATOM   4276  H   ALA 1 269      42.311  54.413  32.870  0.00  0.00           H  
ATOM   4277  HA  ALA 1 269      44.274  56.501  33.516  0.00  0.00           H  
ATOM   4278  HB1 ALA 1 269      42.771  57.872  34.777  0.00  0.00           H  
ATOM   4279  HB2 ALA 1 269      41.927  57.593  33.238  0.00  0.00           H  
ATOM   4280  HB3 ALA 1 269      41.399  56.762  34.612  0.00  0.00           H  
ATOM   4281  N   ALA 1 270      44.830  55.305  35.736  0.00  0.00           N  
ATOM   4282  CA  ALA 1 270      45.113  54.594  36.978  0.00  0.00           C  
ATOM   4283  C   ALA 1 270      44.227  55.143  38.117  0.00  0.00           C  
ATOM   4284  O   ALA 1 270      43.830  56.297  38.038  0.00  0.00           O  
ATOM   4285  CB  ALA 1 270      46.562  54.558  37.374  0.00  0.00           C  
ATOM   4286  H   ALA 1 270      45.542  55.982  35.502  0.00  0.00           H  
ATOM   4287  HA  ALA 1 270      44.724  53.591  36.808  0.00  0.00           H  
ATOM   4288  HB1 ALA 1 270      46.663  53.896  38.233  0.00  0.00           H  
ATOM   4289  HB2 ALA 1 270      47.182  54.166  36.567  0.00  0.00           H  
ATOM   4290  HB3 ALA 1 270      46.919  55.568  37.575  0.00  0.00           H  
ATOM   4291  N   GLU 1 271      44.188  54.453  39.335  0.00  0.00           N  
ATOM   4292  CA  GLU 1 271      43.545  54.968  40.574  0.00  0.00           C  
ATOM   4293  C   GLU 1 271      44.194  54.327  41.778  0.00  0.00           C  
ATOM   4294  O   GLU 1 271      44.482  55.026  42.746  0.00  0.00           O  
ATOM   4295  CB  GLU 1 271      41.944  54.830  40.581  0.00  0.00           C  
ATOM   4296  CG  GLU 1 271      41.202  55.489  41.720  0.00  0.00           C  
ATOM   4297  CD  GLU 1 271      39.721  55.202  41.793  0.00  0.00           C  
ATOM   4298  OE1 GLU 1 271      39.212  54.523  42.732  0.00  0.00           O  
ATOM   4299  OE2 GLU 1 271      38.989  55.453  40.788  0.00  0.00           O  
ATOM   4300  H   GLU 1 271      44.391  53.470  39.451  0.00  0.00           H  
ATOM   4301  HA  GLU 1 271      43.769  56.032  40.658  0.00  0.00           H  
ATOM   4302  HB2 GLU 1 271      41.621  55.448  39.743  0.00  0.00           H  
ATOM   4303  HB3 GLU 1 271      41.617  53.819  40.340  0.00  0.00           H  
ATOM   4304  HG2 GLU 1 271      41.729  55.205  42.631  0.00  0.00           H  
ATOM   4305  HG3 GLU 1 271      41.326  56.571  41.690  0.00  0.00           H  
ATOM   4306  N   PHE 1 272      44.226  52.969  41.791  0.00  0.00           N  
ATOM   4307  CA  PHE 1 272      45.137  52.178  42.618  0.00  0.00           C  
ATOM   4308  C   PHE 1 272      46.106  51.427  41.765  0.00  0.00           C  
ATOM   4309  O   PHE 1 272      45.835  51.121  40.638  0.00  0.00           O  
ATOM   4310  CB  PHE 1 272      44.374  51.314  43.723  0.00  0.00           C  
ATOM   4311  CG  PHE 1 272      43.368  52.093  44.616  0.00  0.00           C  
ATOM   4312  CD1 PHE 1 272      43.827  52.595  45.882  0.00  0.00           C  
ATOM   4313  CD2 PHE 1 272      42.103  52.420  44.060  0.00  0.00           C  
ATOM   4314  CE1 PHE 1 272      42.921  53.504  46.524  0.00  0.00           C  
ATOM   4315  CE2 PHE 1 272      41.214  53.170  44.788  0.00  0.00           C  
ATOM   4316  CZ  PHE 1 272      41.686  53.837  45.923  0.00  0.00           C  
ATOM   4317  H   PHE 1 272      43.927  52.492  40.952  0.00  0.00           H  
ATOM   4318  HA  PHE 1 272      45.699  52.837  43.280  0.00  0.00           H  
ATOM   4319  HB2 PHE 1 272      43.840  50.434  43.366  0.00  0.00           H  
ATOM   4320  HB3 PHE 1 272      44.999  50.816  44.464  0.00  0.00           H  
ATOM   4321  HD1 PHE 1 272      44.785  52.298  46.283  0.00  0.00           H  
ATOM   4322  HD2 PHE 1 272      41.716  52.050  43.122  0.00  0.00           H  
ATOM   4323  HE1 PHE 1 272      43.184  53.934  47.479  0.00  0.00           H  
ATOM   4324  HE2 PHE 1 272      40.170  53.285  44.538  0.00  0.00           H  
ATOM   4325  HZ  PHE 1 272      41.141  54.570  46.498  0.00  0.00           H  
ATOM   4326  N   SER 1 273      47.176  50.909  42.404  0.00  0.00           N  
ATOM   4327  CA  SER 1 273      48.089  49.963  41.636  0.00  0.00           C  
ATOM   4328  C   SER 1 273      47.469  48.681  41.067  0.00  0.00           C  
ATOM   4329  O   SER 1 273      48.175  48.100  40.223  0.00  0.00           O  
ATOM   4330  CB  SER 1 273      49.474  49.774  42.283  0.00  0.00           C  
ATOM   4331  OG  SER 1 273      49.972  50.991  42.727  0.00  0.00           O  
ATOM   4332  H   SER 1 273      47.351  51.254  43.337  0.00  0.00           H  
ATOM   4333  HA  SER 1 273      48.248  50.572  40.746  0.00  0.00           H  
ATOM   4334  HB2 SER 1 273      49.430  49.155  43.179  0.00  0.00           H  
ATOM   4335  HB3 SER 1 273      50.139  49.320  41.549  0.00  0.00           H  
ATOM   4336  HG  SER 1 273      50.586  51.320  42.067  0.00  0.00           H  
ATOM   4337  N   ASN 1 274      46.338  48.179  41.511  0.00  0.00           N  
ATOM   4338  CA  ASN 1 274      45.588  47.058  40.833  0.00  0.00           C  
ATOM   4339  C   ASN 1 274      44.177  47.435  40.315  0.00  0.00           C  
ATOM   4340  O   ASN 1 274      43.403  46.513  40.112  0.00  0.00           O  
ATOM   4341  CB  ASN 1 274      45.591  45.779  41.775  0.00  0.00           C  
ATOM   4342  CG  ASN 1 274      44.734  46.065  43.025  0.00  0.00           C  
ATOM   4343  OD1 ASN 1 274      44.594  47.054  43.668  0.00  0.00           O  
ATOM   4344  ND2 ASN 1 274      44.143  44.972  43.549  0.00  0.00           N  
ATOM   4345  H   ASN 1 274      45.971  48.532  42.383  0.00  0.00           H  
ATOM   4346  HA  ASN 1 274      46.141  46.738  39.950  0.00  0.00           H  
ATOM   4347  HB2 ASN 1 274      45.143  44.979  41.186  0.00  0.00           H  
ATOM   4348  HB3 ASN 1 274      46.593  45.529  42.122  0.00  0.00           H  
ATOM   4349 HD21 ASN 1 274      43.925  45.107  44.526  0.00  0.00           H  
ATOM   4350 HD22 ASN 1 274      44.243  44.062  43.123  0.00  0.00           H  
ATOM   4351  N   VAL 1 275      43.821  48.729  39.993  0.00  0.00           N  
ATOM   4352  CA  VAL 1 275      42.615  49.414  39.681  0.00  0.00           C  
ATOM   4353  C   VAL 1 275      42.845  50.343  38.507  0.00  0.00           C  
ATOM   4354  O   VAL 1 275      43.813  51.133  38.503  0.00  0.00           O  
ATOM   4355  CB  VAL 1 275      42.018  50.259  40.910  0.00  0.00           C  
ATOM   4356  CG1 VAL 1 275      40.696  50.870  40.528  0.00  0.00           C  
ATOM   4357  CG2 VAL 1 275      41.725  49.278  42.053  0.00  0.00           C  
ATOM   4358  H   VAL 1 275      44.653  49.288  40.113  0.00  0.00           H  
ATOM   4359  HA  VAL 1 275      41.887  48.659  39.384  0.00  0.00           H  
ATOM   4360  HB  VAL 1 275      42.706  51.072  41.142  0.00  0.00           H  
ATOM   4361 HG11 VAL 1 275      39.996  50.099  40.207  0.00  0.00           H  
ATOM   4362 HG12 VAL 1 275      40.341  51.350  41.440  0.00  0.00           H  
ATOM   4363 HG13 VAL 1 275      40.775  51.563  39.690  0.00  0.00           H  
ATOM   4364 HG21 VAL 1 275      41.025  48.528  41.685  0.00  0.00           H  
ATOM   4365 HG22 VAL 1 275      42.660  48.836  42.396  0.00  0.00           H  
ATOM   4366 HG23 VAL 1 275      41.201  49.834  42.830  0.00  0.00           H  
ATOM   4367  N   MET 1 276      41.956  50.330  37.514  0.00  0.00           N  
ATOM   4368  CA  MET 1 276      41.987  51.259  36.370  0.00  0.00           C  
ATOM   4369  C   MET 1 276      40.563  51.617  35.905  0.00  0.00           C  
ATOM   4370  O   MET 1 276      39.695  50.725  35.795  0.00  0.00           O  
ATOM   4371  CB  MET 1 276      42.787  50.537  35.243  0.00  0.00           C  
ATOM   4372  CG  MET 1 276      42.787  51.258  33.894  0.00  0.00           C  
ATOM   4373  SD  MET 1 276      43.856  50.682  32.641  0.00  0.00           S  
ATOM   4374  CE  MET 1 276      42.736  49.326  31.980  0.00  0.00           C  
ATOM   4375  H   MET 1 276      41.186  49.678  37.492  0.00  0.00           H  
ATOM   4376  HA  MET 1 276      42.536  52.193  36.487  0.00  0.00           H  
ATOM   4377  HB2 MET 1 276      43.789  50.285  35.589  0.00  0.00           H  
ATOM   4378  HB3 MET 1 276      42.276  49.617  34.960  0.00  0.00           H  
ATOM   4379  HG2 MET 1 276      41.812  51.293  33.406  0.00  0.00           H  
ATOM   4380  HG3 MET 1 276      43.087  52.297  34.031  0.00  0.00           H  
ATOM   4381  HE1 MET 1 276      42.523  48.530  32.694  0.00  0.00           H  
ATOM   4382  HE2 MET 1 276      41.846  49.800  31.566  0.00  0.00           H  
ATOM   4383  HE3 MET 1 276      43.232  49.014  31.062  0.00  0.00           H  
ATOM   4384  N   ILE 1 277      40.361  52.858  35.393  0.00  0.00           N  
ATOM   4385  CA  ILE 1 277      39.161  53.224  34.754  0.00  0.00           C  
ATOM   4386  C   ILE 1 277      39.286  53.045  33.181  0.00  0.00           C  
ATOM   4387  O   ILE 1 277      40.346  53.357  32.660  0.00  0.00           O  
ATOM   4388  CB  ILE 1 277      38.840  54.738  35.022  0.00  0.00           C  
ATOM   4389  CG1 ILE 1 277      38.872  55.093  36.530  0.00  0.00           C  
ATOM   4390  CG2 ILE 1 277      37.378  55.096  34.544  0.00  0.00           C  
ATOM   4391  CD1 ILE 1 277      38.134  54.169  37.494  0.00  0.00           C  
ATOM   4392  H   ILE 1 277      41.126  53.517  35.413  0.00  0.00           H  
ATOM   4393  HA  ILE 1 277      38.372  52.675  35.268  0.00  0.00           H  
ATOM   4394  HB  ILE 1 277      39.526  55.290  34.380  0.00  0.00           H  
ATOM   4395 HG12 ILE 1 277      39.937  55.018  36.746  0.00  0.00           H  
ATOM   4396 HG13 ILE 1 277      38.579  56.109  36.795  0.00  0.00           H  
ATOM   4397 HG21 ILE 1 277      37.005  56.021  34.984  0.00  0.00           H  
ATOM   4398 HG22 ILE 1 277      37.362  55.399  33.497  0.00  0.00           H  
ATOM   4399 HG23 ILE 1 277      36.628  54.333  34.753  0.00  0.00           H  
ATOM   4400 HD11 ILE 1 277      38.107  54.747  38.418  0.00  0.00           H  
ATOM   4401 HD12 ILE 1 277      37.111  54.033  37.145  0.00  0.00           H  
ATOM   4402 HD13 ILE 1 277      38.536  53.158  37.557  0.00  0.00           H  
ATOM   4403  N   ILE 1 278      38.264  52.607  32.461  0.00  0.00           N  
ATOM   4404  CA  ILE 1 278      38.143  52.789  31.040  0.00  0.00           C  
ATOM   4405  C   ILE 1 278      37.000  53.822  30.754  0.00  0.00           C  
ATOM   4406  O   ILE 1 278      36.048  53.954  31.556  0.00  0.00           O  
ATOM   4407  CB  ILE 1 278      37.874  51.442  30.235  0.00  0.00           C  
ATOM   4408  CG1 ILE 1 278      38.958  50.481  30.694  0.00  0.00           C  
ATOM   4409  CG2 ILE 1 278      37.837  51.699  28.751  0.00  0.00           C  
ATOM   4410  CD1 ILE 1 278      39.000  49.015  30.110  0.00  0.00           C  
ATOM   4411  H   ILE 1 278      37.446  52.377  33.006  0.00  0.00           H  
ATOM   4412  HA  ILE 1 278      39.122  53.160  30.738  0.00  0.00           H  
ATOM   4413  HB  ILE 1 278      36.900  51.056  30.538  0.00  0.00           H  
ATOM   4414 HG12 ILE 1 278      39.954  50.886  30.515  0.00  0.00           H  
ATOM   4415 HG13 ILE 1 278      38.955  50.421  31.782  0.00  0.00           H  
ATOM   4416 HG21 ILE 1 278      37.162  52.511  28.482  0.00  0.00           H  
ATOM   4417 HG22 ILE 1 278      38.849  52.018  28.501  0.00  0.00           H  
ATOM   4418 HG23 ILE 1 278      37.599  50.745  28.280  0.00  0.00           H  
ATOM   4419 HD11 ILE 1 278      39.121  48.926  29.030  0.00  0.00           H  
ATOM   4420 HD12 ILE 1 278      39.826  48.494  30.593  0.00  0.00           H  
ATOM   4421 HD13 ILE 1 278      38.131  48.521  30.545  0.00  0.00           H  
ATOM   4422  N   TYR 1 279      37.162  54.620  29.710  0.00  0.00           N  
ATOM   4423  CA  TYR 1 279      36.197  55.581  29.156  0.00  0.00           C  
ATOM   4424  C   TYR 1 279      36.175  55.606  27.590  0.00  0.00           C  
ATOM   4425  O   TYR 1 279      37.200  55.554  26.910  0.00  0.00           O  
ATOM   4426  CB  TYR 1 279      36.438  56.891  29.840  0.00  0.00           C  
ATOM   4427  CG  TYR 1 279      37.838  57.555  29.680  0.00  0.00           C  
ATOM   4428  CD1 TYR 1 279      38.027  58.443  28.548  0.00  0.00           C  
ATOM   4429  CD2 TYR 1 279      38.846  57.504  30.718  0.00  0.00           C  
ATOM   4430  CE1 TYR 1 279      39.165  59.199  28.419  0.00  0.00           C  
ATOM   4431  CE2 TYR 1 279      40.015  58.279  30.493  0.00  0.00           C  
ATOM   4432  CZ  TYR 1 279      40.181  59.130  29.416  0.00  0.00           C  
ATOM   4433  OH  TYR 1 279      41.199  59.950  29.251  0.00  0.00           O  
ATOM   4434  H   TYR 1 279      37.937  54.433  29.090  0.00  0.00           H  
ATOM   4435  HA  TYR 1 279      35.231  55.245  29.534  0.00  0.00           H  
ATOM   4436  HB2 TYR 1 279      35.687  57.575  29.443  0.00  0.00           H  
ATOM   4437  HB3 TYR 1 279      36.204  56.663  30.880  0.00  0.00           H  
ATOM   4438  HD1 TYR 1 279      37.297  58.500  27.755  0.00  0.00           H  
ATOM   4439  HD2 TYR 1 279      38.726  56.777  31.507  0.00  0.00           H  
ATOM   4440  HE1 TYR 1 279      39.385  59.859  27.592  0.00  0.00           H  
ATOM   4441  HE2 TYR 1 279      40.824  58.252  31.207  0.00  0.00           H  
ATOM   4442  HH  TYR 1 279      41.386  60.012  28.312  0.00  0.00           H  
ATOM   4443  N   THR 1 280      35.014  55.612  27.083  0.00  0.00           N  
ATOM   4444  CA  THR 1 280      34.774  55.646  25.543  0.00  0.00           C  
ATOM   4445  C   THR 1 280      33.859  56.784  25.207  0.00  0.00           C  
ATOM   4446  O   THR 1 280      33.074  57.300  26.104  0.00  0.00           O  
ATOM   4447  CB  THR 1 280      34.164  54.346  25.016  0.00  0.00           C  
ATOM   4448  OG1 THR 1 280      34.024  54.366  23.692  0.00  0.00           O  
ATOM   4449  CG2 THR 1 280      32.785  54.059  25.533  0.00  0.00           C  
ATOM   4450  H   THR 1 280      34.171  55.637  27.638  0.00  0.00           H  
ATOM   4451  HA  THR 1 280      35.730  55.869  25.069  0.00  0.00           H  
ATOM   4452  HB  THR 1 280      34.779  53.491  25.297  0.00  0.00           H  
ATOM   4453  HG1 THR 1 280      34.911  54.585  23.395  0.00  0.00           H  
ATOM   4454 HG21 THR 1 280      32.085  54.683  24.978  0.00  0.00           H  
ATOM   4455 HG22 THR 1 280      32.345  53.148  25.126  0.00  0.00           H  
ATOM   4456 HG23 THR 1 280      32.736  54.222  26.610  0.00  0.00           H  
ATOM   4457  N   SER 1 281      33.815  57.187  23.989  0.00  0.00           N  
ATOM   4458  CA  SER 1 281      32.854  58.104  23.360  0.00  0.00           C  
ATOM   4459  C   SER 1 281      32.698  57.893  21.840  0.00  0.00           C  
ATOM   4460  O   SER 1 281      33.624  57.281  21.236  0.00  0.00           O  
ATOM   4461  CB  SER 1 281      33.163  59.490  23.698  0.00  0.00           C  
ATOM   4462  OG  SER 1 281      34.473  59.776  23.170  0.00  0.00           O  
ATOM   4463  H   SER 1 281      34.365  56.655  23.329  0.00  0.00           H  
ATOM   4464  HA  SER 1 281      31.882  57.884  23.803  0.00  0.00           H  
ATOM   4465  HB2 SER 1 281      32.408  60.098  23.199  0.00  0.00           H  
ATOM   4466  HB3 SER 1 281      33.088  59.627  24.777  0.00  0.00           H  
ATOM   4467  HG  SER 1 281      35.164  59.425  23.735  0.00  0.00           H  
ATOM   4468  N   ILE 1 282      31.574  58.313  21.206  0.00  0.00           N  
ATOM   4469  CA  ILE 1 282      31.519  58.485  19.755  0.00  0.00           C  
ATOM   4470  C   ILE 1 282      32.222  59.756  19.331  0.00  0.00           C  
ATOM   4471  O   ILE 1 282      32.091  60.826  19.998  0.00  0.00           O  
ATOM   4472  CB  ILE 1 282      30.085  58.202  19.172  0.00  0.00           C  
ATOM   4473  CG1 ILE 1 282      29.569  56.819  19.425  0.00  0.00           C  
ATOM   4474  CG2 ILE 1 282      30.132  58.465  17.569  0.00  0.00           C  
ATOM   4475  CD1 ILE 1 282      28.014  56.702  19.676  0.00  0.00           C  
ATOM   4476  H   ILE 1 282      30.879  58.779  21.771  0.00  0.00           H  
ATOM   4477  HA  ILE 1 282      32.116  57.629  19.440  0.00  0.00           H  
ATOM   4478  HB  ILE 1 282      29.473  58.916  19.723  0.00  0.00           H  
ATOM   4479 HG12 ILE 1 282      29.785  56.248  18.522  0.00  0.00           H  
ATOM   4480 HG13 ILE 1 282      30.044  56.323  20.272  0.00  0.00           H  
ATOM   4481 HG21 ILE 1 282      30.517  59.470  17.400  0.00  0.00           H  
ATOM   4482 HG22 ILE 1 282      30.819  57.783  17.067  0.00  0.00           H  
ATOM   4483 HG23 ILE 1 282      29.147  58.385  17.110  0.00  0.00           H  
ATOM   4484 HD11 ILE 1 282      27.657  57.147  20.605  0.00  0.00           H  
ATOM   4485 HD12 ILE 1 282      27.549  57.258  18.863  0.00  0.00           H  
ATOM   4486 HD13 ILE 1 282      27.657  55.672  19.685  0.00  0.00           H  
ATOM   4487  N   VAL 1 283      33.024  59.721  18.278  0.00  0.00           N  
ATOM   4488  CA  VAL 1 283      33.867  60.789  17.706  0.00  0.00           C  
ATOM   4489  C   VAL 1 283      33.687  61.195  16.265  0.00  0.00           C  
ATOM   4490  O   VAL 1 283      34.037  62.256  15.887  0.00  0.00           O  
ATOM   4491  CB  VAL 1 283      35.370  60.525  18.029  0.00  0.00           C  
ATOM   4492  CG1 VAL 1 283      35.512  60.296  19.552  0.00  0.00           C  
ATOM   4493  CG2 VAL 1 283      35.956  59.278  17.301  0.00  0.00           C  
ATOM   4494  H   VAL 1 283      33.153  58.808  17.865  0.00  0.00           H  
ATOM   4495  HA  VAL 1 283      33.647  61.708  18.249  0.00  0.00           H  
ATOM   4496  HB  VAL 1 283      35.943  61.367  17.641  0.00  0.00           H  
ATOM   4497 HG11 VAL 1 283      34.912  61.067  20.035  0.00  0.00           H  
ATOM   4498 HG12 VAL 1 283      35.122  59.338  19.897  0.00  0.00           H  
ATOM   4499 HG13 VAL 1 283      36.543  60.433  19.880  0.00  0.00           H  
ATOM   4500 HG21 VAL 1 283      35.509  59.160  16.314  0.00  0.00           H  
ATOM   4501 HG22 VAL 1 283      37.011  59.424  17.069  0.00  0.00           H  
ATOM   4502 HG23 VAL 1 283      35.706  58.408  17.908  0.00  0.00           H  
ATOM   4503  N   TYR 1 284      32.882  60.428  15.499  0.00  0.00           N  
ATOM   4504  CA  TYR 1 284      32.542  60.815  14.199  0.00  0.00           C  
ATOM   4505  C   TYR 1 284      31.352  60.004  13.741  0.00  0.00           C  
ATOM   4506  O   TYR 1 284      31.353  58.760  13.916  0.00  0.00           O  
ATOM   4507  CB  TYR 1 284      33.693  60.815  13.181  0.00  0.00           C  
ATOM   4508  CG  TYR 1 284      33.219  61.130  11.751  0.00  0.00           C  
ATOM   4509  CD1 TYR 1 284      32.845  62.425  11.507  0.00  0.00           C  
ATOM   4510  CD2 TYR 1 284      33.021  60.176  10.778  0.00  0.00           C  
ATOM   4511  CE1 TYR 1 284      32.198  62.833  10.318  0.00  0.00           C  
ATOM   4512  CE2 TYR 1 284      32.518  60.574   9.535  0.00  0.00           C  
ATOM   4513  CZ  TYR 1 284      32.044  61.875   9.314  0.00  0.00           C  
ATOM   4514  OH  TYR 1 284      31.541  62.236   8.147  0.00  0.00           O  
ATOM   4515  H   TYR 1 284      32.693  59.506  15.867  0.00  0.00           H  
ATOM   4516  HA  TYR 1 284      32.189  61.841  14.311  0.00  0.00           H  
ATOM   4517  HB2 TYR 1 284      34.494  61.506  13.444  0.00  0.00           H  
ATOM   4518  HB3 TYR 1 284      34.117  59.812  13.243  0.00  0.00           H  
ATOM   4519  HD1 TYR 1 284      32.982  63.186  12.261  0.00  0.00           H  
ATOM   4520  HD2 TYR 1 284      33.331  59.170  11.019  0.00  0.00           H  
ATOM   4521  HE1 TYR 1 284      32.044  63.889  10.158  0.00  0.00           H  
ATOM   4522  HE2 TYR 1 284      32.311  59.882   8.732  0.00  0.00           H  
ATOM   4523  HH  TYR 1 284      31.288  63.156   8.258  0.00  0.00           H  
ATOM   4524  N   LYS 1 285      30.384  60.642  13.048  0.00  0.00           N  
ATOM   4525  CA  LYS 1 285      29.375  59.963  12.277  0.00  0.00           C  
ATOM   4526  C   LYS 1 285      29.151  60.524  10.834  0.00  0.00           C  
ATOM   4527  O   LYS 1 285      29.072  61.843  10.680  0.00  0.00           O  
ATOM   4528  CB  LYS 1 285      28.198  59.960  13.181  0.00  0.00           C  
ATOM   4529  CG  LYS 1 285      26.845  59.491  12.583  0.00  0.00           C  
ATOM   4530  CD  LYS 1 285      25.698  59.704  13.571  0.00  0.00           C  
ATOM   4531  CE  LYS 1 285      25.249  61.175  13.736  0.00  0.00           C  
ATOM   4532  NZ  LYS 1 285      24.193  61.397  14.695  0.00  0.00           N  
ATOM   4533  H   LYS 1 285      30.376  61.651  13.008  0.00  0.00           H  
ATOM   4534  HA  LYS 1 285      29.749  58.944  12.182  0.00  0.00           H  
ATOM   4535  HB2 LYS 1 285      28.418  59.254  13.982  0.00  0.00           H  
ATOM   4536  HB3 LYS 1 285      28.064  60.976  13.554  0.00  0.00           H  
ATOM   4537  HG2 LYS 1 285      26.709  60.071  11.670  0.00  0.00           H  
ATOM   4538  HG3 LYS 1 285      27.029  58.495  12.182  0.00  0.00           H  
ATOM   4539  HD2 LYS 1 285      24.881  59.086  13.199  0.00  0.00           H  
ATOM   4540  HD3 LYS 1 285      26.061  59.367  14.542  0.00  0.00           H  
ATOM   4541  HE2 LYS 1 285      26.120  61.753  14.043  0.00  0.00           H  
ATOM   4542  HE3 LYS 1 285      24.948  61.504  12.741  0.00  0.00           H  
ATOM   4543  HZ1 LYS 1 285      24.357  60.978  15.599  0.00  0.00           H  
ATOM   4544  HZ2 LYS 1 285      23.959  62.367  14.853  0.00  0.00           H  
ATOM   4545  HZ3 LYS 1 285      23.251  61.174  14.408  0.00  0.00           H  
ATOM   4546  N   PRO 1 286      28.961  59.682   9.775  0.00  0.00           N  
ATOM   4547  CA  PRO 1 286      28.634  60.217   8.440  0.00  0.00           C  
ATOM   4548  C   PRO 1 286      27.275  60.985   8.415  0.00  0.00           C  
ATOM   4549  O   PRO 1 286      26.447  60.520   9.169  0.00  0.00           O  
ATOM   4550  CB  PRO 1 286      28.520  58.922   7.615  0.00  0.00           C  
ATOM   4551  CG  PRO 1 286      29.328  57.900   8.412  0.00  0.00           C  
ATOM   4552  CD  PRO 1 286      29.107  58.208   9.837  0.00  0.00           C  
ATOM   4553  HA  PRO 1 286      29.455  60.775   7.989  0.00  0.00           H  
ATOM   4554  HB2 PRO 1 286      27.523  58.487   7.545  0.00  0.00           H  
ATOM   4555  HB3 PRO 1 286      29.080  59.146   6.708  0.00  0.00           H  
ATOM   4556  HG2 PRO 1 286      28.959  56.901   8.180  0.00  0.00           H  
ATOM   4557  HG3 PRO 1 286      30.361  58.080   8.117  0.00  0.00           H  
ATOM   4558  HD2 PRO 1 286      28.170  57.686  10.035  0.00  0.00           H  
ATOM   4559  HD3 PRO 1 286      29.964  58.006  10.479  0.00  0.00           H  
ATOM   4560  N   PRO 1 287      27.085  61.957   7.512  0.00  0.00           N  
ATOM   4561  CA  PRO 1 287      25.830  62.715   7.310  0.00  0.00           C  
ATOM   4562  C   PRO 1 287      24.714  61.722   6.771  0.00  0.00           C  
ATOM   4563  O   PRO 1 287      23.567  62.161   6.814  0.00  0.00           O  
ATOM   4564  CB  PRO 1 287      26.154  63.675   6.110  0.00  0.00           C  
ATOM   4565  CG  PRO 1 287      27.641  63.900   6.372  0.00  0.00           C  
ATOM   4566  CD  PRO 1 287      28.185  62.564   6.770  0.00  0.00           C  
ATOM   4567  HA  PRO 1 287      25.428  63.215   8.191  0.00  0.00           H  
ATOM   4568  HB2 PRO 1 287      26.002  63.093   5.201  0.00  0.00           H  
ATOM   4569  HB3 PRO 1 287      25.570  64.596   6.142  0.00  0.00           H  
ATOM   4570  HG2 PRO 1 287      28.134  64.154   5.433  0.00  0.00           H  
ATOM   4571  HG3 PRO 1 287      27.768  64.663   7.140  0.00  0.00           H  
ATOM   4572  HD2 PRO 1 287      29.098  62.683   7.355  0.00  0.00           H  
ATOM   4573  HD3 PRO 1 287      28.414  61.973   5.883  0.00  0.00           H  
ATOM   4574  N   GLU 1 288      25.047  60.548   6.289  0.00  0.00           N  
ATOM   4575  CA  GLU 1 288      24.025  59.535   5.903  0.00  0.00           C  
ATOM   4576  C   GLU 1 288      23.688  58.617   7.132  0.00  0.00           C  
ATOM   4577  O   GLU 1 288      23.030  57.579   6.981  0.00  0.00           O  
ATOM   4578  CB  GLU 1 288      24.508  58.715   4.732  0.00  0.00           C  
ATOM   4579  CG  GLU 1 288      25.838  57.876   4.819  0.00  0.00           C  
ATOM   4580  CD  GLU 1 288      26.403  57.869   3.355  0.00  0.00           C  
ATOM   4581  OE1 GLU 1 288      25.658  57.414   2.473  0.00  0.00           O  
ATOM   4582  OE2 GLU 1 288      27.401  58.547   3.088  0.00  0.00           O  
ATOM   4583  H   GLU 1 288      26.038  60.370   6.206  0.00  0.00           H  
ATOM   4584  HA  GLU 1 288      23.051  59.963   5.667  0.00  0.00           H  
ATOM   4585  HB2 GLU 1 288      23.652  58.187   4.312  0.00  0.00           H  
ATOM   4586  HB3 GLU 1 288      24.605  59.494   3.977  0.00  0.00           H  
ATOM   4587  HG2 GLU 1 288      26.536  58.473   5.407  0.00  0.00           H  
ATOM   4588  HG3 GLU 1 288      25.755  56.848   5.171  0.00  0.00           H  
ATOM   4589  N   ILE 1 289      24.111  58.850   8.354  0.00  0.00           N  
ATOM   4590  CA  ILE 1 289      23.780  58.005   9.498  0.00  0.00           C  
ATOM   4591  C   ILE 1 289      23.184  58.931  10.567  0.00  0.00           C  
ATOM   4592  O   ILE 1 289      23.831  59.826  11.008  0.00  0.00           O  
ATOM   4593  CB  ILE 1 289      25.016  57.202   9.958  0.00  0.00           C  
ATOM   4594  CG1 ILE 1 289      25.313  56.173   8.858  0.00  0.00           C  
ATOM   4595  CG2 ILE 1 289      24.868  56.568  11.386  0.00  0.00           C  
ATOM   4596  CD1 ILE 1 289      26.519  55.240   9.123  0.00  0.00           C  
ATOM   4597  H   ILE 1 289      24.716  59.653   8.449  0.00  0.00           H  
ATOM   4598  HA  ILE 1 289      23.025  57.300   9.148  0.00  0.00           H  
ATOM   4599  HB  ILE 1 289      25.853  57.899  10.003  0.00  0.00           H  
ATOM   4600 HG12 ILE 1 289      24.465  55.504   8.714  0.00  0.00           H  
ATOM   4601 HG13 ILE 1 289      25.519  56.761   7.964  0.00  0.00           H  
ATOM   4602 HG21 ILE 1 289      24.672  57.328  12.143  0.00  0.00           H  
ATOM   4603 HG22 ILE 1 289      24.103  55.795  11.313  0.00  0.00           H  
ATOM   4604 HG23 ILE 1 289      25.852  56.163  11.622  0.00  0.00           H  
ATOM   4605 HD11 ILE 1 289      26.178  54.439   9.778  0.00  0.00           H  
ATOM   4606 HD12 ILE 1 289      26.728  54.748   8.173  0.00  0.00           H  
ATOM   4607 HD13 ILE 1 289      27.365  55.771   9.559  0.00  0.00           H  
ATOM   4608  N   ILE 1 290      21.952  58.613  11.097  0.00  0.00           N  
ATOM   4609  CA  ILE 1 290      21.235  59.483  11.965  0.00  0.00           C  
ATOM   4610  C   ILE 1 290      21.385  59.010  13.421  0.00  0.00           C  
ATOM   4611  O   ILE 1 290      21.328  59.851  14.301  0.00  0.00           O  
ATOM   4612  CB  ILE 1 290      19.780  59.451  11.411  0.00  0.00           C  
ATOM   4613  CG1 ILE 1 290      18.778  60.404  12.080  0.00  0.00           C  
ATOM   4614  CG2 ILE 1 290      19.121  58.078  11.469  0.00  0.00           C  
ATOM   4615  CD1 ILE 1 290      19.141  61.878  12.066  0.00  0.00           C  
ATOM   4616  H   ILE 1 290      21.531  57.815  10.643  0.00  0.00           H  
ATOM   4617  HA  ILE 1 290      21.677  60.478  11.907  0.00  0.00           H  
ATOM   4618  HB  ILE 1 290      19.774  59.837  10.391  0.00  0.00           H  
ATOM   4619 HG12 ILE 1 290      17.832  60.343  11.540  0.00  0.00           H  
ATOM   4620 HG13 ILE 1 290      18.691  60.041  13.104  0.00  0.00           H  
ATOM   4621 HG21 ILE 1 290      18.152  57.945  10.988  0.00  0.00           H  
ATOM   4622 HG22 ILE 1 290      19.756  57.329  10.997  0.00  0.00           H  
ATOM   4623 HG23 ILE 1 290      19.002  57.668  12.472  0.00  0.00           H  
ATOM   4624 HD11 ILE 1 290      18.412  62.565  12.497  0.00  0.00           H  
ATOM   4625 HD12 ILE 1 290      20.069  61.928  12.635  0.00  0.00           H  
ATOM   4626 HD13 ILE 1 290      19.383  62.126  11.032  0.00  0.00           H  
ATOM   4627  N   MET 1 291      21.518  57.687  13.739  0.00  0.00           N  
ATOM   4628  CA  MET 1 291      21.650  57.249  15.125  0.00  0.00           C  
ATOM   4629  C   MET 1 291      22.885  56.249  15.342  0.00  0.00           C  
ATOM   4630  O   MET 1 291      23.151  55.438  14.491  0.00  0.00           O  
ATOM   4631  CB  MET 1 291      20.321  56.561  15.538  0.00  0.00           C  
ATOM   4632  CG  MET 1 291      20.333  55.889  16.895  0.00  0.00           C  
ATOM   4633  SD  MET 1 291      20.670  54.108  16.981  0.00  0.00           S  
ATOM   4634  CE  MET 1 291      20.818  53.798  18.778  0.00  0.00           C  
ATOM   4635  H   MET 1 291      21.772  57.017  13.027  0.00  0.00           H  
ATOM   4636  HA  MET 1 291      21.827  58.101  15.781  0.00  0.00           H  
ATOM   4637  HB2 MET 1 291      19.579  57.357  15.466  0.00  0.00           H  
ATOM   4638  HB3 MET 1 291      20.004  55.837  14.787  0.00  0.00           H  
ATOM   4639  HG2 MET 1 291      21.026  56.446  17.525  0.00  0.00           H  
ATOM   4640  HG3 MET 1 291      19.360  56.007  17.373  0.00  0.00           H  
ATOM   4641  HE1 MET 1 291      21.426  54.600  19.196  0.00  0.00           H  
ATOM   4642  HE2 MET 1 291      19.788  53.939  19.106  0.00  0.00           H  
ATOM   4643  HE3 MET 1 291      21.195  52.796  18.984  0.00  0.00           H  
ATOM   4644  N   CYS 1 292      23.540  56.381  16.456  0.00  0.00           N  
ATOM   4645  CA  CYS 1 292      24.536  55.425  16.899  0.00  0.00           C  
ATOM   4646  C   CYS 1 292      24.420  55.168  18.408  0.00  0.00           C  
ATOM   4647  O   CYS 1 292      23.967  56.083  19.186  0.00  0.00           O  
ATOM   4648  CB  CYS 1 292      25.924  56.085  16.565  0.00  0.00           C  
ATOM   4649  SG  CYS 1 292      26.225  56.017  14.755  0.00  0.00           S  
ATOM   4650  H   CYS 1 292      23.241  56.974  17.217  0.00  0.00           H  
ATOM   4651  HA  CYS 1 292      24.461  54.554  16.249  0.00  0.00           H  
ATOM   4652  HB2 CYS 1 292      25.819  57.065  17.029  0.00  0.00           H  
ATOM   4653  HB3 CYS 1 292      26.764  55.591  17.054  0.00  0.00           H  
ATOM   4654  HG  CYS 1 292      25.146  56.676  14.323  0.00  0.00           H  
ATOM   4655  N   ASP 1 293      24.856  54.063  18.957  0.00  0.00           N  
ATOM   4656  CA  ASP 1 293      25.111  53.773  20.396  0.00  0.00           C  
ATOM   4657  C   ASP 1 293      26.228  52.698  20.567  0.00  0.00           C  
ATOM   4658  O   ASP 1 293      26.093  51.685  19.935  0.00  0.00           O  
ATOM   4659  CB  ASP 1 293      23.802  53.296  21.006  0.00  0.00           C  
ATOM   4660  CG  ASP 1 293      23.950  53.051  22.537  0.00  0.00           C  
ATOM   4661  OD1 ASP 1 293      24.352  53.933  23.305  0.00  0.00           O  
ATOM   4662  OD2 ASP 1 293      23.685  51.920  22.935  0.00  0.00           O  
ATOM   4663  H   ASP 1 293      25.001  53.267  18.352  0.00  0.00           H  
ATOM   4664  HA  ASP 1 293      25.362  54.768  20.763  0.00  0.00           H  
ATOM   4665  HB2 ASP 1 293      23.036  54.060  20.873  0.00  0.00           H  
ATOM   4666  HB3 ASP 1 293      23.523  52.368  20.508  0.00  0.00           H  
ATOM   4667  N   ALA 1 294      27.145  52.965  21.515  0.00  0.00           N  
ATOM   4668  CA  ALA 1 294      28.301  52.143  21.489  0.00  0.00           C  
ATOM   4669  C   ALA 1 294      28.980  52.069  22.918  0.00  0.00           C  
ATOM   4670  O   ALA 1 294      28.848  53.023  23.715  0.00  0.00           O  
ATOM   4671  CB  ALA 1 294      29.340  52.678  20.453  0.00  0.00           C  
ATOM   4672  H   ALA 1 294      27.153  53.752  22.149  0.00  0.00           H  
ATOM   4673  HA  ALA 1 294      28.024  51.143  21.157  0.00  0.00           H  
ATOM   4674  HB1 ALA 1 294      29.361  53.760  20.577  0.00  0.00           H  
ATOM   4675  HB2 ALA 1 294      30.319  52.253  20.673  0.00  0.00           H  
ATOM   4676  HB3 ALA 1 294      29.061  52.397  19.437  0.00  0.00           H  
ATOM   4677  N   TYR 1 295      29.694  50.999  23.198  0.00  0.00           N  
ATOM   4678  CA  TYR 1 295      29.960  50.400  24.569  0.00  0.00           C  
ATOM   4679  C   TYR 1 295      31.167  49.439  24.584  0.00  0.00           C  
ATOM   4680  O   TYR 1 295      31.432  48.808  23.550  0.00  0.00           O  
ATOM   4681  CB  TYR 1 295      28.642  49.731  25.133  0.00  0.00           C  
ATOM   4682  CG  TYR 1 295      28.028  48.803  24.208  0.00  0.00           C  
ATOM   4683  CD1 TYR 1 295      27.045  49.128  23.285  0.00  0.00           C  
ATOM   4684  CD2 TYR 1 295      28.368  47.434  24.405  0.00  0.00           C  
ATOM   4685  CE1 TYR 1 295      26.448  48.093  22.519  0.00  0.00           C  
ATOM   4686  CE2 TYR 1 295      27.616  46.437  23.848  0.00  0.00           C  
ATOM   4687  CZ  TYR 1 295      26.650  46.766  22.898  0.00  0.00           C  
ATOM   4688  OH  TYR 1 295      25.944  45.794  22.425  0.00  0.00           O  
ATOM   4689  H   TYR 1 295      30.052  50.441  22.436  0.00  0.00           H  
ATOM   4690  HA  TYR 1 295      30.206  51.228  25.235  0.00  0.00           H  
ATOM   4691  HB2 TYR 1 295      28.775  49.243  26.098  0.00  0.00           H  
ATOM   4692  HB3 TYR 1 295      27.911  50.496  25.392  0.00  0.00           H  
ATOM   4693  HD1 TYR 1 295      26.747  50.164  23.214  0.00  0.00           H  
ATOM   4694  HD2 TYR 1 295      29.198  47.139  25.030  0.00  0.00           H  
ATOM   4695  HE1 TYR 1 295      25.752  48.363  21.739  0.00  0.00           H  
ATOM   4696  HE2 TYR 1 295      27.874  45.408  24.051  0.00  0.00           H  
ATOM   4697  HH  TYR 1 295      25.631  45.994  21.540  0.00  0.00           H  
ATOM   4698  N   VAL 1 296      31.953  49.399  25.659  0.00  0.00           N  
ATOM   4699  CA  VAL 1 296      33.036  48.408  25.755  0.00  0.00           C  
ATOM   4700  C   VAL 1 296      32.527  47.236  26.659  0.00  0.00           C  
ATOM   4701  O   VAL 1 296      31.827  47.542  27.654  0.00  0.00           O  
ATOM   4702  CB  VAL 1 296      34.311  49.082  26.378  0.00  0.00           C  
ATOM   4703  CG1 VAL 1 296      35.432  48.052  26.375  0.00  0.00           C  
ATOM   4704  CG2 VAL 1 296      34.662  50.290  25.543  0.00  0.00           C  
ATOM   4705  H   VAL 1 296      31.771  49.995  26.454  0.00  0.00           H  
ATOM   4706  HA  VAL 1 296      33.219  47.953  24.782  0.00  0.00           H  
ATOM   4707  HB  VAL 1 296      34.095  49.319  27.420  0.00  0.00           H  
ATOM   4708 HG11 VAL 1 296      36.371  48.465  26.742  0.00  0.00           H  
ATOM   4709 HG12 VAL 1 296      35.159  47.189  26.983  0.00  0.00           H  
ATOM   4710 HG13 VAL 1 296      35.606  47.725  25.350  0.00  0.00           H  
ATOM   4711 HG21 VAL 1 296      35.699  50.473  25.824  0.00  0.00           H  
ATOM   4712 HG22 VAL 1 296      34.688  50.102  24.470  0.00  0.00           H  
ATOM   4713 HG23 VAL 1 296      33.971  51.105  25.759  0.00  0.00           H  
ATOM   4714  N   THR 1 297      32.836  46.017  26.300  0.00  0.00           N  
ATOM   4715  CA  THR 1 297      32.194  44.825  27.033  0.00  0.00           C  
ATOM   4716  C   THR 1 297      33.022  43.470  26.940  0.00  0.00           C  
ATOM   4717  O   THR 1 297      34.100  43.433  26.392  0.00  0.00           O  
ATOM   4718  CB  THR 1 297      30.750  44.620  26.538  0.00  0.00           C  
ATOM   4719  OG1 THR 1 297      29.994  43.764  27.476  0.00  0.00           O  
ATOM   4720  CG2 THR 1 297      30.709  44.026  25.166  0.00  0.00           C  
ATOM   4721  H   THR 1 297      33.556  45.918  25.599  0.00  0.00           H  
ATOM   4722  HA  THR 1 297      32.155  45.070  28.094  0.00  0.00           H  
ATOM   4723  HB  THR 1 297      30.157  45.535  26.520  0.00  0.00           H  
ATOM   4724  HG1 THR 1 297      29.925  44.450  28.145  0.00  0.00           H  
ATOM   4725 HG21 THR 1 297      29.638  43.967  24.978  0.00  0.00           H  
ATOM   4726 HG22 THR 1 297      31.337  44.640  24.520  0.00  0.00           H  
ATOM   4727 HG23 THR 1 297      31.109  43.012  25.185  0.00  0.00           H  
ATOM   4728  N   ASP 1 298      32.478  42.354  27.483  0.00  0.00           N  
ATOM   4729  CA  ASP 1 298      33.053  41.055  27.541  0.00  0.00           C  
ATOM   4730  C   ASP 1 298      34.575  40.925  27.934  0.00  0.00           C  
ATOM   4731  O   ASP 1 298      35.413  40.298  27.317  0.00  0.00           O  
ATOM   4732  CB  ASP 1 298      32.768  40.244  26.218  0.00  0.00           C  
ATOM   4733  CG  ASP 1 298      31.311  39.944  25.900  0.00  0.00           C  
ATOM   4734  OD1 ASP 1 298      30.837  39.718  24.692  0.00  0.00           O  
ATOM   4735  OD2 ASP 1 298      30.515  39.686  26.871  0.00  0.00           O  
ATOM   4736  H   ASP 1 298      31.509  42.389  27.765  0.00  0.00           H  
ATOM   4737  HA  ASP 1 298      32.542  40.451  28.291  0.00  0.00           H  
ATOM   4738  HB2 ASP 1 298      33.115  40.920  25.436  0.00  0.00           H  
ATOM   4739  HB3 ASP 1 298      33.419  39.382  26.365  0.00  0.00           H  
ATOM   4740  N   PHE 1 299      34.852  41.602  29.058  0.00  0.00           N  
ATOM   4741  CA  PHE 1 299      36.124  41.684  29.712  0.00  0.00           C  
ATOM   4742  C   PHE 1 299      36.463  40.311  30.395  0.00  0.00           C  
ATOM   4743  O   PHE 1 299      35.545  39.488  30.684  0.00  0.00           O  
ATOM   4744  CB  PHE 1 299      36.003  42.790  30.951  0.00  0.00           C  
ATOM   4745  CG  PHE 1 299      35.294  44.064  30.661  0.00  0.00           C  
ATOM   4746  CD1 PHE 1 299      35.999  45.131  30.043  0.00  0.00           C  
ATOM   4747  CD2 PHE 1 299      33.949  44.215  31.019  0.00  0.00           C  
ATOM   4748  CE1 PHE 1 299      35.389  46.439  29.912  0.00  0.00           C  
ATOM   4749  CE2 PHE 1 299      33.310  45.408  30.743  0.00  0.00           C  
ATOM   4750  CZ  PHE 1 299      34.038  46.566  30.268  0.00  0.00           C  
ATOM   4751  H   PHE 1 299      34.072  42.126  29.430  0.00  0.00           H  
ATOM   4752  HA  PHE 1 299      36.965  41.984  29.086  0.00  0.00           H  
ATOM   4753  HB2 PHE 1 299      35.518  42.196  31.725  0.00  0.00           H  
ATOM   4754  HB3 PHE 1 299      37.007  42.988  31.327  0.00  0.00           H  
ATOM   4755  HD1 PHE 1 299      36.969  44.933  29.611  0.00  0.00           H  
ATOM   4756  HD2 PHE 1 299      33.377  43.418  31.470  0.00  0.00           H  
ATOM   4757  HE1 PHE 1 299      35.837  47.220  29.315  0.00  0.00           H  
ATOM   4758  HE2 PHE 1 299      32.283  45.569  31.035  0.00  0.00           H  
ATOM   4759  HZ  PHE 1 299      33.468  47.431  29.962  0.00  0.00           H  
ATOM   4760  N   PRO 1 300      37.707  40.116  30.903  0.00  0.00           N  
ATOM   4761  CA  PRO 1 300      38.111  38.950  31.738  0.00  0.00           C  
ATOM   4762  C   PRO 1 300      37.189  38.575  32.872  0.00  0.00           C  
ATOM   4763  O   PRO 1 300      36.922  39.383  33.745  0.00  0.00           O  
ATOM   4764  CB  PRO 1 300      39.519  39.211  32.218  0.00  0.00           C  
ATOM   4765  CG  PRO 1 300      40.022  40.159  31.113  0.00  0.00           C  
ATOM   4766  CD  PRO 1 300      38.863  40.954  30.727  0.00  0.00           C  
ATOM   4767  HA  PRO 1 300      38.166  38.101  31.057  0.00  0.00           H  
ATOM   4768  HB2 PRO 1 300      39.485  39.763  33.157  0.00  0.00           H  
ATOM   4769  HB3 PRO 1 300      40.183  38.347  32.227  0.00  0.00           H  
ATOM   4770  HG2 PRO 1 300      40.789  40.857  31.450  0.00  0.00           H  
ATOM   4771  HG3 PRO 1 300      40.380  39.619  30.237  0.00  0.00           H  
ATOM   4772  HD2 PRO 1 300      38.809  41.897  31.270  0.00  0.00           H  
ATOM   4773  HD3 PRO 1 300      38.913  41.250  29.679  0.00  0.00           H  
ATOM   4774  N   LEU 1 301      36.675  37.346  32.912  0.00  0.00           N  
ATOM   4775  CA  LEU 1 301      35.740  36.916  33.988  0.00  0.00           C  
ATOM   4776  C   LEU 1 301      36.510  36.683  35.275  0.00  0.00           C  
ATOM   4777  O   LEU 1 301      35.854  36.975  36.279  0.00  0.00           O  
ATOM   4778  CB  LEU 1 301      35.063  35.620  33.516  0.00  0.00           C  
ATOM   4779  CG  LEU 1 301      34.150  34.823  34.414  0.00  0.00           C  
ATOM   4780  CD1 LEU 1 301      32.779  35.469  34.625  0.00  0.00           C  
ATOM   4781  CD2 LEU 1 301      33.901  33.473  33.911  0.00  0.00           C  
ATOM   4782  H   LEU 1 301      36.823  36.684  32.164  0.00  0.00           H  
ATOM   4783  HA  LEU 1 301      35.079  37.764  34.169  0.00  0.00           H  
ATOM   4784  HB2 LEU 1 301      34.535  35.822  32.584  0.00  0.00           H  
ATOM   4785  HB3 LEU 1 301      35.852  34.915  33.256  0.00  0.00           H  
ATOM   4786  HG  LEU 1 301      34.597  34.663  35.395  0.00  0.00           H  
ATOM   4787 HD11 LEU 1 301      32.494  35.273  35.659  0.00  0.00           H  
ATOM   4788 HD12 LEU 1 301      32.788  36.559  34.602  0.00  0.00           H  
ATOM   4789 HD13 LEU 1 301      31.946  35.113  34.020  0.00  0.00           H  
ATOM   4790 HD21 LEU 1 301      34.843  32.939  33.784  0.00  0.00           H  
ATOM   4791 HD22 LEU 1 301      33.201  32.950  34.562  0.00  0.00           H  
ATOM   4792 HD23 LEU 1 301      33.517  33.691  32.914  0.00  0.00           H  
ATOM   4793  N   ASP 1 302      37.845  36.502  35.368  0.00  0.00           N  
ATOM   4794  CA  ASP 1 302      38.727  36.579  36.596  0.00  0.00           C  
ATOM   4795  C   ASP 1 302      38.570  37.815  37.486  0.00  0.00           C  
ATOM   4796  O   ASP 1 302      39.176  37.900  38.566  0.00  0.00           O  
ATOM   4797  CB  ASP 1 302      40.204  36.426  36.127  0.00  0.00           C  
ATOM   4798  CG  ASP 1 302      40.485  35.010  35.510  0.00  0.00           C  
ATOM   4799  OD1 ASP 1 302      41.439  34.858  34.634  0.00  0.00           O  
ATOM   4800  OD2 ASP 1 302      39.808  34.022  35.952  0.00  0.00           O  
ATOM   4801  H   ASP 1 302      38.278  36.332  34.472  0.00  0.00           H  
ATOM   4802  HA  ASP 1 302      38.601  35.717  37.251  0.00  0.00           H  
ATOM   4803  HB2 ASP 1 302      40.464  37.239  35.448  0.00  0.00           H  
ATOM   4804  HB3 ASP 1 302      40.891  36.473  36.972  0.00  0.00           H  
ATOM   4805  N   LEU 1 303      37.731  38.787  37.095  0.00  0.00           N  
ATOM   4806  CA  LEU 1 303      37.784  40.212  37.576  0.00  0.00           C  
ATOM   4807  C   LEU 1 303      36.361  40.705  37.991  0.00  0.00           C  
ATOM   4808  O   LEU 1 303      36.316  41.782  38.527  0.00  0.00           O  
ATOM   4809  CB  LEU 1 303      38.386  41.151  36.540  0.00  0.00           C  
ATOM   4810  CG  LEU 1 303      39.757  40.814  35.816  0.00  0.00           C  
ATOM   4811  CD1 LEU 1 303      40.063  41.951  34.798  0.00  0.00           C  
ATOM   4812  CD2 LEU 1 303      40.945  40.791  36.756  0.00  0.00           C  
ATOM   4813  H   LEU 1 303      37.306  38.669  36.187  0.00  0.00           H  
ATOM   4814  HA  LEU 1 303      38.428  40.357  38.444  0.00  0.00           H  
ATOM   4815  HB2 LEU 1 303      37.645  41.247  35.747  0.00  0.00           H  
ATOM   4816  HB3 LEU 1 303      38.542  42.114  37.025  0.00  0.00           H  
ATOM   4817  HG  LEU 1 303      39.717  39.850  35.308  0.00  0.00           H  
ATOM   4818 HD11 LEU 1 303      40.241  42.917  35.270  0.00  0.00           H  
ATOM   4819 HD12 LEU 1 303      40.952  41.644  34.248  0.00  0.00           H  
ATOM   4820 HD13 LEU 1 303      39.323  42.041  34.003  0.00  0.00           H  
ATOM   4821 HD21 LEU 1 303      41.160  41.774  37.176  0.00  0.00           H  
ATOM   4822 HD22 LEU 1 303      40.839  39.989  37.486  0.00  0.00           H  
ATOM   4823 HD23 LEU 1 303      41.871  40.585  36.219  0.00  0.00           H  
ATOM   4824  N   ASP 1 304      35.354  39.981  37.777  0.00  0.00           N  
ATOM   4825  CA  ASP 1 304      33.981  40.180  38.330  0.00  0.00           C  
ATOM   4826  C   ASP 1 304      33.360  41.633  38.058  0.00  0.00           C  
ATOM   4827  O   ASP 1 304      32.709  42.184  38.936  0.00  0.00           O  
ATOM   4828  CB  ASP 1 304      33.970  39.885  39.804  0.00  0.00           C  
ATOM   4829  CG  ASP 1 304      34.196  38.416  40.095  0.00  0.00           C  
ATOM   4830  OD1 ASP 1 304      33.297  37.632  39.732  0.00  0.00           O  
ATOM   4831  OD2 ASP 1 304      35.187  37.990  40.637  0.00  0.00           O  
ATOM   4832  H   ASP 1 304      35.506  39.206  37.148  0.00  0.00           H  
ATOM   4833  HA  ASP 1 304      33.341  39.454  37.830  0.00  0.00           H  
ATOM   4834  HB2 ASP 1 304      34.864  40.359  40.208  0.00  0.00           H  
ATOM   4835  HB3 ASP 1 304      32.983  40.114  40.207  0.00  0.00           H  
ATOM   4836  N   ILE 1 305      33.597  42.244  36.919  0.00  0.00           N  
ATOM   4837  CA  ILE 1 305      32.969  43.522  36.420  0.00  0.00           C  
ATOM   4838  C   ILE 1 305      31.504  43.287  36.160  0.00  0.00           C  
ATOM   4839  O   ILE 1 305      31.210  42.301  35.498  0.00  0.00           O  
ATOM   4840  CB  ILE 1 305      33.866  44.038  35.249  0.00  0.00           C  
ATOM   4841  CG1 ILE 1 305      35.270  44.380  35.745  0.00  0.00           C  
ATOM   4842  CG2 ILE 1 305      33.269  45.267  34.699  0.00  0.00           C  
ATOM   4843  CD1 ILE 1 305      36.317  43.665  34.970  0.00  0.00           C  
ATOM   4844  H   ILE 1 305      34.044  41.704  36.192  0.00  0.00           H  
ATOM   4845  HA  ILE 1 305      33.060  44.275  37.202  0.00  0.00           H  
ATOM   4846  HB  ILE 1 305      33.869  43.277  34.469  0.00  0.00           H  
ATOM   4847 HG12 ILE 1 305      35.480  45.443  35.626  0.00  0.00           H  
ATOM   4848 HG13 ILE 1 305      35.309  44.271  36.829  0.00  0.00           H  
ATOM   4849 HG21 ILE 1 305      32.225  45.111  34.428  0.00  0.00           H  
ATOM   4850 HG22 ILE 1 305      33.350  46.079  35.421  0.00  0.00           H  
ATOM   4851 HG23 ILE 1 305      33.880  45.449  33.814  0.00  0.00           H  
ATOM   4852 HD11 ILE 1 305      36.143  42.598  34.831  0.00  0.00           H  
ATOM   4853 HD12 ILE 1 305      36.387  44.039  33.949  0.00  0.00           H  
ATOM   4854 HD13 ILE 1 305      37.276  43.741  35.482  0.00  0.00           H  
ATOM   4855  N   ASP 1 306      30.579  44.130  36.581  0.00  0.00           N  
ATOM   4856  CA  ASP 1 306      29.134  44.027  36.347  0.00  0.00           C  
ATOM   4857  C   ASP 1 306      28.531  44.600  35.034  0.00  0.00           C  
ATOM   4858  O   ASP 1 306      28.835  45.735  34.714  0.00  0.00           O  
ATOM   4859  CB  ASP 1 306      28.563  44.588  37.659  0.00  0.00           C  
ATOM   4860  CG  ASP 1 306      27.022  44.822  37.655  0.00  0.00           C  
ATOM   4861  OD1 ASP 1 306      26.485  44.783  38.815  0.00  0.00           O  
ATOM   4862  OD2 ASP 1 306      26.340  44.949  36.631  0.00  0.00           O  
ATOM   4863  H   ASP 1 306      30.911  44.875  37.176  0.00  0.00           H  
ATOM   4864  HA  ASP 1 306      28.751  43.008  36.411  0.00  0.00           H  
ATOM   4865  HB2 ASP 1 306      28.723  43.792  38.386  0.00  0.00           H  
ATOM   4866  HB3 ASP 1 306      29.092  45.532  37.793  0.00  0.00           H  
ATOM   4867  N   PRO 1 307      27.722  43.922  34.203  0.00  0.00           N  
ATOM   4868  CA  PRO 1 307      27.338  44.454  32.814  0.00  0.00           C  
ATOM   4869  C   PRO 1 307      26.468  45.713  32.800  0.00  0.00           C  
ATOM   4870  O   PRO 1 307      26.642  46.580  31.910  0.00  0.00           O  
ATOM   4871  CB  PRO 1 307      26.673  43.240  32.144  0.00  0.00           C  
ATOM   4872  CG  PRO 1 307      26.051  42.465  33.237  0.00  0.00           C  
ATOM   4873  CD  PRO 1 307      27.147  42.680  34.374  0.00  0.00           C  
ATOM   4874  HA  PRO 1 307      28.249  44.681  32.260  0.00  0.00           H  
ATOM   4875  HB2 PRO 1 307      26.030  43.545  31.319  0.00  0.00           H  
ATOM   4876  HB3 PRO 1 307      27.498  42.672  31.714  0.00  0.00           H  
ATOM   4877  HG2 PRO 1 307      25.025  42.785  33.421  0.00  0.00           H  
ATOM   4878  HG3 PRO 1 307      26.025  41.388  33.077  0.00  0.00           H  
ATOM   4879  HD2 PRO 1 307      26.666  42.469  35.330  0.00  0.00           H  
ATOM   4880  HD3 PRO 1 307      27.849  41.858  34.236  0.00  0.00           H  
ATOM   4881  N   LYS 1 308      25.568  45.815  33.739  0.00  0.00           N  
ATOM   4882  CA  LYS 1 308      24.663  47.040  33.778  0.00  0.00           C  
ATOM   4883  C   LYS 1 308      25.225  48.140  34.593  0.00  0.00           C  
ATOM   4884  O   LYS 1 308      24.766  49.298  34.519  0.00  0.00           O  
ATOM   4885  CB  LYS 1 308      23.243  46.554  34.239  0.00  0.00           C  
ATOM   4886  CG  LYS 1 308      22.315  46.105  33.135  0.00  0.00           C  
ATOM   4887  CD  LYS 1 308      22.796  45.047  32.091  0.00  0.00           C  
ATOM   4888  CE  LYS 1 308      21.769  44.829  31.043  0.00  0.00           C  
ATOM   4889  NZ  LYS 1 308      21.636  45.934  30.008  0.00  0.00           N  
ATOM   4890  H   LYS 1 308      25.541  45.035  34.380  0.00  0.00           H  
ATOM   4891  HA  LYS 1 308      24.511  47.409  32.763  0.00  0.00           H  
ATOM   4892  HB2 LYS 1 308      23.252  45.893  35.106  0.00  0.00           H  
ATOM   4893  HB3 LYS 1 308      22.644  47.404  34.564  0.00  0.00           H  
ATOM   4894  HG2 LYS 1 308      21.432  45.615  33.545  0.00  0.00           H  
ATOM   4895  HG3 LYS 1 308      21.830  46.913  32.588  0.00  0.00           H  
ATOM   4896  HD2 LYS 1 308      23.799  45.216  31.700  0.00  0.00           H  
ATOM   4897  HD3 LYS 1 308      22.899  44.087  32.596  0.00  0.00           H  
ATOM   4898  HE2 LYS 1 308      21.970  43.911  30.490  0.00  0.00           H  
ATOM   4899  HE3 LYS 1 308      20.804  44.608  31.497  0.00  0.00           H  
ATOM   4900  HZ1 LYS 1 308      21.458  45.591  29.075  0.00  0.00           H  
ATOM   4901  HZ2 LYS 1 308      20.853  46.481  30.336  0.00  0.00           H  
ATOM   4902  HZ3 LYS 1 308      22.473  46.500  30.009  0.00  0.00           H  
ATOM   4903  N   ASP 1 309      26.215  47.885  35.388  0.00  0.00           N  
ATOM   4904  CA  ASP 1 309      27.047  48.946  35.947  0.00  0.00           C  
ATOM   4905  C   ASP 1 309      28.245  49.304  35.115  0.00  0.00           C  
ATOM   4906  O   ASP 1 309      28.896  50.348  35.395  0.00  0.00           O  
ATOM   4907  CB  ASP 1 309      27.540  48.452  37.258  0.00  0.00           C  
ATOM   4908  CG  ASP 1 309      27.908  49.636  38.218  0.00  0.00           C  
ATOM   4909  OD1 ASP 1 309      28.929  49.593  38.925  0.00  0.00           O  
ATOM   4910  OD2 ASP 1 309      27.050  50.706  38.223  0.00  0.00           O  
ATOM   4911  H   ASP 1 309      26.320  46.910  35.630  0.00  0.00           H  
ATOM   4912  HA  ASP 1 309      26.429  49.818  36.163  0.00  0.00           H  
ATOM   4913  HB2 ASP 1 309      26.738  47.963  37.811  0.00  0.00           H  
ATOM   4914  HB3 ASP 1 309      28.360  47.735  37.209  0.00  0.00           H  
ATOM   4915  HD2 ASP 1 309      27.439  51.469  38.657  0.00  0.00           H  
ATOM   4916  N   ALA 1 310      28.445  48.555  34.020  0.00  0.00           N  
ATOM   4917  CA  ALA 1 310      29.456  48.938  33.039  0.00  0.00           C  
ATOM   4918  C   ALA 1 310      28.920  50.128  32.201  0.00  0.00           C  
ATOM   4919  O   ALA 1 310      27.700  50.260  32.055  0.00  0.00           O  
ATOM   4920  CB  ALA 1 310      29.992  47.717  32.265  0.00  0.00           C  
ATOM   4921  H   ALA 1 310      28.010  47.654  33.879  0.00  0.00           H  
ATOM   4922  HA  ALA 1 310      30.344  49.278  33.574  0.00  0.00           H  
ATOM   4923  HB1 ALA 1 310      29.237  47.291  31.604  0.00  0.00           H  
ATOM   4924  HB2 ALA 1 310      30.789  48.074  31.613  0.00  0.00           H  
ATOM   4925  HB3 ALA 1 310      30.409  46.914  32.872  0.00  0.00           H  
ATOM   4926  N   ASN 1 311      29.783  50.899  31.556  0.00  0.00           N  
ATOM   4927  CA  ASN 1 311      29.492  51.995  30.611  0.00  0.00           C  
ATOM   4928  C   ASN 1 311      28.474  53.045  31.163  0.00  0.00           C  
ATOM   4929  O   ASN 1 311      27.532  53.402  30.460  0.00  0.00           O  
ATOM   4930  CB  ASN 1 311      29.062  51.445  29.250  0.00  0.00           C  
ATOM   4931  CG  ASN 1 311      30.088  50.483  28.568  0.00  0.00           C  
ATOM   4932  OD1 ASN 1 311      31.157  50.879  28.154  0.00  0.00           O  
ATOM   4933  ND2 ASN 1 311      29.907  49.199  28.609  0.00  0.00           N  
ATOM   4934  H   ASN 1 311      30.727  50.539  31.555  0.00  0.00           H  
ATOM   4935  HA  ASN 1 311      30.388  52.565  30.365  0.00  0.00           H  
ATOM   4936  HB2 ASN 1 311      28.121  50.896  29.287  0.00  0.00           H  
ATOM   4937  HB3 ASN 1 311      28.822  52.211  28.512  0.00  0.00           H
[truncated: 5,774,329 more chars]
