# Supplementary material for: Broadening the Scope of Binding Free Energy Calculations Using a Separated Topologies Approach
Source: J Chem Theory Comput. 2023 Jul 24;19(15):5058–76. doi: 10.1021/acs.jctc.3c00282 (PMC10413862; doi:10.1021/acs.jctc.3c00282)
Supplement: Supplementary file 2 — ct3c00282_si_002.zip [file ct3c00282_si_002.zip › SI_paper/MALT1/input/2714550-01-1/solvent.gro]

GROningen MAchine for Chemical Simulation
 2530
    1Na+     NA    1   2.722   1.908   0.087  0.2177 -0.5280 -0.0944
    2Cl-     CL    2   2.090   2.766   0.772 -0.0915  0.4384 -0.1959
    3UNL     C1    3   2.694   1.872   1.449  0.1164  0.3295  0.0554
    3UNL     C2    4   2.462   1.902   1.434 -0.0544  0.5785 -0.6055
    3UNL     C3    5   2.364   1.172   1.977  0.3735 -0.1352 -0.6035
    3UNL     C4    6   2.715   2.007   1.428 -0.2187 -0.1066 -0.7052
    3UNL     C5    7   2.564   1.818   1.457 -0.8729 -0.7959 -0.6158
    3UNL     C6    8   2.485   2.044   1.404 -0.7081  0.2318 -0.3037
    3UNL     C7    9   2.453   1.066   1.956 -1.0300  0.1835 -0.4608
    3UNL     C8   10   2.365   1.244   1.867  0.1188 -0.5858  0.1976
    3UNL     C9   11   2.324   1.431   1.743  0.4774  0.1664 -0.9230
    3UNL    C10   12   2.423   1.382   1.638  0.4106  0.8771  0.8158
    3UNL    C11   13   2.484   1.253   1.660 -0.4073 -0.2122 -0.8345
    3UNL    C12   14   2.458   1.606   1.526  0.2897  0.4726  0.0191
    3UNL    C13   15   2.720   1.172   1.605  1.1129  0.1802  0.3128
    3UNL    C14   16   2.517   1.043   1.505 -0.6768 -0.8193  0.2086
    3UNL    C15   17   2.572   1.181   1.553 -0.9426 -0.2265 -0.6241
    3UNL    C16   18   2.366   2.132   1.365  0.0722 -0.4479  0.0702
    3UNL     N1   19   2.613   2.092   1.412 -0.8718 -0.0167  0.0016
    3UNL     N2   20   2.501   1.070   1.829  0.4364 -0.4370 -1.3630
    3UNL     N3   21   2.295   1.365   1.854 -0.0857 -0.2198 -0.1623
    3UNL     N4   22   2.456   1.188   1.780  0.4656 -0.3339  0.6664
    3UNL     N5   23   2.554   1.680   1.466 -0.5111  0.3151  0.4508
    3UNL     N6   24   2.485   1.470   1.536  0.1444  0.3492  0.2214
    3UNL     O1   25   2.340   1.646   1.539  0.3141  0.7202 -0.0816
    3UNL     F1   26   2.343   2.127   1.236  0.5355 -0.5993  0.2702
    3UNL     F2   27   2.256   2.092   1.424  0.3330 -0.1620  0.2295
    3UNL     F3   28   2.395   2.264   1.395  0.1734 -0.4638 -0.3205
    3UNL    Cl1   29   2.487   0.930   2.051 -0.2075 -0.0752  0.3699
    3UNL     H1   30   2.780   1.807   1.457  0.0129  0.0936 -0.5944
    3UNL     H2   31   2.362   1.859   1.435  0.4005 -0.5775 -0.0299
    3UNL     H3   32   2.306   1.191   2.067  0.0386  0.1980 -0.8823
    3UNL     H4   33   2.816   2.037   1.453 -0.5260  0.9162 -0.6227
    3UNL     H5   34   2.272   1.526   1.734 -0.8032 -0.4166 -0.2859
    3UNL     H6   35   2.761   1.273   1.601  0.3852  0.4815  0.2561
    3UNL     H7   36   2.776   1.125   1.524 -0.6030  0.0478 -0.9056
    3UNL     H8   37   2.725   1.118   1.701 -0.5611 -0.3754  0.1600
    3UNL     H9   38   2.583   0.993   1.434 -0.4992  0.5206 -0.6374
    3UNL    H10   39   2.421   1.061   1.455 -0.5535 -0.2710  0.1570
    3UNL    H11   40   2.503   0.976   1.590 -1.2759 -0.7287  0.1949
    3UNL    H12   41   2.568   1.236   1.459 -0.8761  0.1245 -0.4256
    3UNL    H13   42   2.642   1.628   1.466 -0.5282  0.2014 -1.2196
    3UNL    H14   43   2.580   1.449   1.508 -0.0936  0.1427 -0.4975
    4HOH      O   44   2.452   0.068   1.427 -0.6404  0.7196  0.0602
    4HOH     H1   45   2.401   0.007   1.481  0.4357  0.7142  1.1474
    4HOH     H2   46   2.434   0.040   1.337 -1.1184 -0.4348  0.4706
    5HOH      O   47   2.696   1.912   2.121 -0.9079 -0.2171 -0.1309
    5HOH     H1   48   2.621   1.876   2.169 -0.2013 -0.5496  0.7888
    5HOH     H2   49   2.696   2.005   2.142 -0.3675 -0.4174  0.9499
    6HOH      O   50   0.712   2.921   1.528 -0.8327  0.0557  0.5075
    6HOH     H1   51   0.805   2.900   1.521 -0.7914  0.0805  0.9106
    6HOH     H2   52   0.709   3.001   1.580 -1.0861 -0.0405  0.6458
    7HOH      O   53   0.337   0.243   1.532 -0.4563  0.2299 -0.4364
    7HOH     H1   54   0.389   0.321   1.552  0.4260 -0.0490 -1.4457
    7HOH     H2   55   0.391   0.193   1.471 -1.0911 -1.0785 -0.0087
    8HOH      O   56   0.016   0.675   2.762  0.8748  0.6822 -0.4983
    8HOH     H1   57   0.018   0.609   2.831  1.4859  1.3168  0.1197
    8HOH     H2   58   0.105   0.676   2.727  1.0504  1.5978 -0.0708
    9HOH      O   59   2.400   1.899   0.954 -0.0451 -0.1424 -0.3967
    9HOH     H1   60   2.430   1.988   0.934 -1.0808  0.0586 -1.1876
    9HOH     H2   61   2.472   1.861   1.006  0.2649  1.2696  0.3153
   10HOH      O   62   1.354   1.941   0.534  0.1465  0.3527  0.2953
   10HOH     H1   63   1.442   1.939   0.496 -0.1860  0.8402 -0.5370
   10HOH     H2   64   1.319   1.853   0.516  0.3514  0.2515  0.3759
   11HOH      O   65   0.315   1.729   0.705  0.0393 -0.0178  0.0630
   11HOH     H1   66   0.232   1.749   0.749 -0.1763  0.6164 -0.5969
   11HOH     H2   67   0.292   1.723   0.612  0.3873 -1.8224  0.0271
   12HOH      O   68   0.082   2.670   0.631  0.1496 -0.7151 -0.5016
   12HOH     H1   69   0.035   2.728   0.692  0.6242 -0.2805 -0.5334
   12HOH     H2   70   0.168   2.710   0.622  0.5101 -1.4562 -0.4955
   13HOH      O   71   0.403   0.560   0.005  0.2972  0.2062  0.4062
   13HOH     H1   72   0.480   0.541   0.057  1.0204  0.3364 -0.5561
   13HOH     H2   73   0.431   0.630  -0.055 -0.4634  0.0443 -0.1760
   14HOH      O   74   0.644   1.169   0.853 -0.2976 -0.6157 -0.2989
   14HOH     H1   75   0.702   1.099   0.883  0.5359 -0.1491 -0.7643
   14HOH     H2   76   0.674   1.247   0.899 -0.4632 -0.3403 -0.6481
   15HOH      O   77   1.944   1.730   0.678 -0.5118  0.4174 -0.6309
   15HOH     H1   78   1.886   1.801   0.703  0.0436  0.7874 -0.3378
   15HOH     H2   79   1.971   1.752   0.588  0.2672  1.0237 -0.2747
   16HOH      O   80   2.020   1.053   2.490 -0.7168 -0.4944 -0.4416
   16HOH     H1   81   2.044   1.144   2.505  0.1460 -0.8059  0.3293
   16HOH     H2   82   1.925   1.053   2.486 -0.7823  0.3425  0.3803
   17HOH      O   83   1.954   0.509   2.498  0.1250  0.4092  0.0492
   17HOH     H1   84   1.918   0.443   2.440 -0.3796  1.1919 -0.5621
   17HOH     H2   85   2.000   0.459   2.566 -1.5933 -0.6488  0.5643
   18HOH      O   86   2.710   0.351   0.060  0.1959 -0.1977  0.3483
   18HOH     H1   87   2.659   0.274   0.036 -0.0275  0.2116 -0.5649
   18HOH     H2   88   2.676   0.377   0.146 -0.3665 -0.5688  0.2435
   19HOH      O   89   0.769   1.622   0.702  0.4332 -0.1684  0.1370
   19HOH     H1   90   0.822   1.576   0.637  0.9159  0.2291  0.2432
   19HOH     H2   91   0.682   1.582   0.694  0.8471 -1.1596  0.2781
   20HOH      O   92   1.696   0.413   0.274 -0.1707  0.5211  0.0447
   20HOH     H1   93   1.737   0.499   0.281  0.4010  0.3375 -0.7447
   20HOH     H2   94   1.619   0.428   0.218  0.2872  0.4236 -0.6303
   21HOH      O   95   2.852   2.576   0.960 -0.3868  0.4198 -0.3395
   21HOH     H1   96   2.893   2.646   0.909  0.0246  0.7158  0.3568
   21HOH     H2   97   2.926   2.532   1.003 -0.7499  1.0873  1.1048
   22HOH      O   98   2.931   2.612   1.310  0.5772 -0.3702  0.2794
   22HOH     H1   99   2.919   2.660   1.392  0.6735 -0.3252  0.2677
   22HOH     H2  100   2.848   2.625   1.263  1.0487  0.9332 -0.3105
   23HOH      O  101   2.672   1.625   1.800  0.3079 -0.5218  0.1034
   23HOH     H1  102   2.614   1.577   1.858 -0.2327 -1.4202 -1.1021
   23HOH     H2  103   2.641   1.716   1.805 -1.1819 -0.9478 -0.4144
   24HOH      O  104   1.858   2.862   1.852 -1.0358 -0.0330 -0.7615
   24HOH     H1  105   1.850   2.778   1.807  0.3918  0.0765 -1.3125
   24HOH     H2  106   1.904   2.919   1.790 -0.5190  0.6614  0.1960
   25HOH      O  107   1.686   0.319   1.027 -0.9237 -0.5781  0.3791
   25HOH     H1  108   1.727   0.238   1.058  0.9498  0.1455  0.1026
   25HOH     H2  109   1.654   0.297   0.939  0.7435 -0.7793 -0.2497
   26HOH      O  110   1.342   2.519   0.545  0.4493  0.0094 -0.3140
   26HOH     H1  111   1.334   2.467   0.465 -0.1205 -0.1380 -0.1709
   26HOH     H2  112   1.426   2.493   0.582  0.8264  0.2497 -0.9741
   27HOH      O  113   0.675   1.518   2.189  0.2084  0.0695  0.0840
   27HOH     H1  114   0.596   1.467   2.171  0.4609 -0.3942  0.2387
   27HOH     H2  115   0.667   1.543   2.281  0.2258  0.0398  0.0939
   28HOH      O  116   1.418   0.357   1.114 -0.1999  1.1152 -0.0564
   28HOH     H1  117   1.399   0.274   1.071 -0.5384  0.5876  1.0341
   28HOH     H2  118   1.510   0.374   1.094 -0.1308  0.4919 -0.3145
   29HOH      O  119   0.829   2.717   2.122 -0.1869 -0.5237  0.3918
   29HOH     H1  120   0.775   2.795   2.119  0.3171 -0.1633  0.4032
   29HOH     H2  121   0.806   2.668   2.043  0.1485  0.0890 -0.1024
   30HOH      O  122   0.598   2.351   2.685  0.0167 -0.2099 -0.0474
   30HOH     H1  123   0.572   2.402   2.609 -0.7009  0.2600  0.4856
   30HOH     H2  124   0.649   2.411   2.738 -1.2395  0.1836  0.8207
   31HOH      O  125   1.859   0.455   2.903  0.6972 -0.4863  1.2130
   31HOH     H1  126   1.900   0.404   2.833 -0.2468  0.1849  0.0852
   31HOH     H2  127   1.782   0.404   2.927 -0.1854  0.2621  0.1631
   32HOH      O  128   0.945   2.367   0.559  0.6660  0.5883 -0.2828
   32HOH     H1  129   0.855   2.373   0.529 -0.1551  0.7671  1.8442
   32HOH     H2  130   0.976   2.458   0.562  0.3113  0.6995  0.4537
   33HOH      O  131   1.203   2.178   0.281  0.1734  0.3596 -0.0427
   33HOH     H1  132   1.112   2.206   0.290  0.1738  0.5050 -0.4388
   33HOH     H2  133   1.198   2.088   0.251  0.1468  0.5438 -0.6173
   34HOH      O  134   2.180   1.537   0.890  0.0924  0.2796  0.4425
   34HOH     H1  135   2.124   1.508   0.962 -0.5220  0.0367 -0.1028
   34HOH     H2  136   2.187   1.632   0.901 -1.0627  0.4316  0.1278
   35HOH      O  137   2.470   2.155   0.889  0.2678 -0.5222  1.0537
   35HOH     H1  138   2.381   2.185   0.910 -0.1253 -0.7281 -0.1315
   35HOH     H2  139   2.527   2.228   0.914 -0.5587  0.9789 -0.8818
   36HOH      O  140   1.268   1.965   0.909 -0.1604  0.2148  0.0080
   36HOH     H1  141   1.187   1.913   0.902 -0.1202 -0.0005  0.8739
   36HOH     H2  142   1.255   2.038   0.849 -0.5279 -0.4062 -0.6997
   37HOH      O  143   0.447   1.940   2.376 -0.0073 -0.1922  0.0303
   37HOH     H1  144   0.358   1.951   2.409  0.0744  0.3039  0.1050
   37HOH     H2  145   0.494   2.017   2.408  0.2814 -0.1120 -0.5656
   38HOH      O  146   1.545   0.829   2.919 -0.7701 -0.2155 -0.0380
   38HOH     H1  147   1.546   0.922   2.898 -0.7312  0.0383  0.9865
   38HOH     H2  148   1.636   0.802   2.914 -0.6932 -0.0311  0.3033
   39HOH      O  149   2.676   1.471   0.033 -0.3094  0.2228  0.0908
   39HOH     H1  150   2.597   1.421   0.054 -0.1815 -0.3674 -0.7097
   39HOH     H2  151   2.734   1.407  -0.008 -0.0153  0.9568 -0.7069
   40HOH      O  152   1.037   1.093   2.834  0.5073 -0.1901 -0.1822
   40HOH     H1  153   1.117   1.085   2.781  0.1140  0.3722 -0.8942
   40HOH     H2  154   1.060   1.156   2.903  0.5868  0.2570 -0.6028
   41HOH      O  155   0.036   2.254   2.097  0.1308  0.0306 -0.6723
   41HOH     H1  156   0.063   2.184   2.037 -1.1898 -1.0408 -0.1094
   41HOH     H2  157   0.110   2.263   2.158 -0.1055 -1.8300  0.0121
   42HOH      O  158   0.155   2.840   2.446  0.3973 -0.6242  1.0895
   42HOH     H1  159   0.227   2.814   2.388 -0.8176 -0.4249 -0.6864
   42HOH     H2  160   0.158   2.777   2.518  0.9320 -2.1632 -0.1583
   43HOH      O  161   2.791   0.099   0.878  0.2394  0.1630 -0.4428
   43HOH     H1  162   2.801   0.132   0.789  1.8192  0.5597 -0.1781
   43HOH     H2  163   2.869   0.130   0.924 -0.8848  0.7023  1.3331
   44HOH      O  164   2.755   0.843   2.185 -0.0724  0.4758  0.2856
   44HOH     H1  165   2.743   0.794   2.267  0.1769  0.4066  0.2854
   44HOH     H2  166   2.667   0.853   2.150 -0.1804  0.4763  0.5461
   45HOH      O  167   1.288   2.585   2.648  0.1520 -0.0771  0.1009
   45HOH     H1  168   1.227   2.600   2.575 -0.3207  0.1700  0.5305
   45HOH     H2  169   1.306   2.492   2.645 -0.0688 -0.1147 -0.1804
   46HOH      O  170   0.873   0.273   0.973 -0.2114  0.2346  0.3475
   46HOH     H1  171   0.846   0.353   1.019  0.6121  0.7659 -0.0453
   46HOH     H2  172   0.927   0.226   1.036 -0.3629  0.1908  0.4444
   47HOH      O  173   1.807   2.795   0.661  0.0717  0.4748 -0.6288
   47HOH     H1  174   1.756   2.874   0.680 -0.3967 -0.1057  0.8058
   47HOH     H2  175   1.893   2.811   0.699 -0.1432  0.1777  0.0089
   48HOH      O  176   2.357   1.704   0.056  0.0146 -0.0101  0.6469
   48HOH     H1  177   2.368   1.739   0.144  0.0912 -0.6217  0.8938
   48HOH     H2  178   2.266   1.721   0.034 -0.2623 -0.6637  1.2243
   49HOH      O  179   1.993   0.556   0.278 -0.4696 -0.3071  0.1391
   49HOH     H1  180   2.006   0.509   0.196  0.9710 -0.7086  0.5349
   49HOH     H2  181   2.035   0.501   0.344  0.2699  0.9817  0.8188
   50HOH      O  182   2.755   1.614   0.816 -0.0407 -0.4806  0.1544
   50HOH     H1  183   2.672   1.572   0.839 -0.1884 -0.1877  0.1677
   50HOH     H2  184   2.813   1.596   0.890 -0.1492 -0.5325  0.2269
   51HOH      O  185   1.033   2.237   1.730  0.0418  0.1170  0.6633
   51HOH     H1  186   1.114   2.188   1.745 -0.1658 -0.2315  0.6718
   51HOH     H2  187   0.981   2.181   1.673 -0.5973 -0.1239  1.4391
   52HOH      O  188   2.679   1.964   2.645 -0.3646 -0.1648  0.4079
   52HOH     H1  189   2.754   2.017   2.670  0.4830 -0.8899 -0.4526
   52HOH     H2  190   2.635   1.943   2.728  0.8838 -0.4465  1.0428
   53HOH      O  191   0.365   1.675   2.343 -0.2811  0.1666 -0.7805
   53HOH     H1  192   0.414   1.754   2.368  0.7402 -0.3798 -0.9833
   53HOH     H2  193   0.325   1.645   2.425 -0.3313  0.6517 -0.6202
   54HOH      O  194   1.132   1.235   0.619  0.5419 -0.2033 -0.2467
   54HOH     H1  195   1.063   1.183   0.660  0.2651  0.5055  0.2278
   54HOH     H2  196   1.179   1.173   0.564  0.4720 -1.0453  0.5888
   55HOH      O  197   2.025   1.421   0.359 -0.3627  0.1245  0.1106
   55HOH     H1  198   2.032   1.327   0.372 -0.8358 -0.0489 -0.7345
   55HOH     H2  199   1.989   1.454   0.441 -0.6987 -0.5048  0.2253
   56HOH      O  200   1.857   1.207   2.052 -0.0510 -0.7507 -0.8050
   56HOH     H1  201   1.907   1.279   2.013 -0.4703 -0.7026 -1.2790
   56HOH     H2  202   1.917   1.167   2.115 -0.3361  1.0470  0.7662
   57HOH      O  203   1.881   1.448   2.446  0.2944 -0.4532 -0.4074
   57HOH     H1  204   1.806   1.448   2.505  0.0538 -0.5201 -0.7105
   57HOH     H2  205   1.941   1.384   2.484  0.7104  0.3984  0.4659
   58HOH      O  206   2.065   1.765   0.389 -0.0701 -0.3980 -0.2110
   58HOH     H1  207   2.067   1.671   0.375  0.2358 -0.4860  0.3703
   58HOH     H2  208   2.156   1.792   0.390 -0.1447 -0.1387 -0.1040
   59HOH      O  209   2.702   1.694   2.524 -0.6777 -0.2595  0.0722
   59HOH     H1  210   2.665   1.699   2.436 -0.8615  0.1666  0.1660
   59HOH     H2  211   2.714   1.785   2.550 -1.3761 -0.3444  0.7918
   60HOH      O  212   0.448   1.538   1.573  0.0528  0.2045 -0.8386
   60HOH     H1  213   0.477   1.539   1.664 -0.4742  0.2421 -0.6661
   60HOH     H2  214   0.443   1.630   1.548  0.0938  0.1969 -0.8758
   61HOH      O  215   0.406   1.539   0.935  0.1772  0.3015 -0.0152
   61HOH     H1  216   0.440   1.620   0.897  0.3721  0.0141 -0.4751
   61HOH     H2  217   0.483   1.497   0.974  0.2047  0.0365 -0.3433
   62HOH      O  218   2.807   1.788   0.438  0.3462  0.1193  0.9576
   62HOH     H1  219   2.885   1.746   0.475  0.5635 -0.6895 -0.3102
   62HOH     H2  220   2.834   1.817   0.351 -0.7207  0.0020  0.5653
   63HOH      O  221   1.412   2.025   2.538 -0.2020 -0.3999  0.2452
   63HOH     H1  222   1.336   2.040   2.482 -0.1830 -0.6274  0.1564
   63HOH     H2  223   1.458   2.109   2.539 -0.7697 -0.0846  0.7829
   64HOH      O  224   0.166   1.489   1.451 -0.2371  0.0190 -0.0999
   64HOH     H1  225   0.245   1.481   1.504 -0.5441 -1.0152  0.2331
   64HOH     H2  226   0.128   1.402   1.449 -1.2500  0.4322 -0.4625
   65HOH      O  227   2.145   1.330   1.476  0.1916 -0.0042  0.1125
   65HOH     H1  228   2.100   1.276   1.412  0.0529 -0.3683  0.5071
   65HOH     H2  229   2.160   1.272   1.551  0.5793  0.3374  0.3116
   66HOH      O  230   0.117   0.558   1.561 -0.1012 -0.2049 -0.1408
   66HOH     H1  231   0.196   0.554   1.507  0.5609 -0.2045  0.7716
   66HOH     H2  232   0.134   0.629   1.623 -0.4275 -0.7683  0.6386
   67HOH      O  233   2.361   2.903   2.552 -0.6282 -0.0856 -0.0831
   67HOH     H1  234   2.441   2.900   2.498 -0.7363 -0.9378 -0.2134
   67HOH     H2  235   2.381   2.849   2.628 -0.9353  0.0491  0.0964
   68HOH      O  236   1.611   0.810   0.858 -1.3048 -0.4358  0.1152
   68HOH     H1  237   1.663   0.795   0.937  0.2026  0.8824 -0.5248
   68HOH     H2  238   1.639   0.741   0.798 -0.7591 -0.1161 -0.0051
   69HOH      O  239   1.018   2.632   0.633  0.0764  1.1936 -0.1862
   69HOH     H1  240   1.049   2.623   0.723  0.8244  0.4489 -0.4978
   69HOH     H2  241   1.094   2.666   0.585  0.4910 -0.6341 -0.9666
   70HOH      O  242   0.568   1.372   1.145  0.1387 -0.0969  0.6211
   70HOH     H1  243   0.479   1.335   1.150 -0.3945  0.8241 -0.8527
   70HOH     H2  244   0.597   1.376   1.237 -1.2223 -0.6866  1.1362
   71HOH      O  245   1.506   1.339   0.642 -0.5421  0.1464  0.7242
   71HOH     H1  246   1.425   1.363   0.596 -0.0943 -0.8158 -0.7032
   71HOH     H2  247   1.479   1.273   0.706 -0.8617 -0.5829 -0.1210
   72HOH      O  248   1.226   0.921   0.655  0.5881 -0.4340  0.3020
   72HOH     H1  249   1.269   0.866   0.720  0.8679 -0.5170  0.0501
   72HOH     H2  250   1.276   0.907   0.574  0.4946 -0.0203  0.1674
   73HOH      O  251   1.646   2.687   0.127  0.4013 -0.2963 -0.6503
   73HOH     H1  252   1.569   2.647   0.166  0.0909  0.4211 -0.4885
   73HOH     H2  253   1.612   2.732   0.049  0.5508  0.4435 -0.3046
   74HOH      O  254   1.041   2.794   1.082  0.0969 -0.0685 -0.1037
   74HOH     H1  255   1.111   2.729   1.074  0.5312  0.0136  1.9928
   74HOH     H2  256   0.963   2.742   1.102  0.3004 -0.0371  0.8725
   75HOH      O  257   0.356   2.092   2.019 -0.5681 -0.6835 -0.4999
   75HOH     H1  258   0.422   2.062   2.081 -0.3218  0.7214  0.0044
   75HOH     H2  259   0.403   2.095   1.935 -0.3098 -0.7560 -0.3619
   76HOH      O  260   2.172   0.500   1.104  0.0581 -0.1025  0.7702
   76HOH     H1  261   2.082   0.469   1.120 -0.1310  0.4433  0.8030
   76HOH     H2  262   2.163   0.564   1.034  0.6897 -1.4074 -0.6109
   77HOH      O  263   1.876   1.079   0.176 -0.2331  0.0552 -0.2539
   77HOH     H1  264   1.833   0.994   0.192  0.3313 -0.1438  0.3034
   77HOH     H2  265   1.947   1.059   0.115  0.4321 -0.0587  0.5238
   78HOH      O  266   1.522   1.284   1.934 -0.7001  0.3268 -1.3758
   78HOH     H1  267   1.579   1.344   1.886  0.8612  0.3076  0.2353
   78HOH     H2  268   1.544   1.197   1.900  1.0958  0.2094 -0.1729
   79HOH      O  269   0.563   0.744   1.047 -0.4501  0.0627  0.1613
   79HOH     H1  270   0.550   0.661   1.002  1.0256  0.2975 -0.8545
   79HOH     H2  271   0.570   0.722   1.139  0.6480 -1.0777 -0.1490
   80HOH      O  272   2.086   1.127   0.672 -0.9341  0.0258 -0.6636
   80HOH     H1  273   2.161   1.100   0.725 -1.2752 -0.3723 -0.3633
   80HOH     H2  274   2.119   1.132   0.583 -0.2813  0.9414 -0.3990
   81HOH      O  275   1.280   2.882   2.393  0.1019  0.2404 -0.4638
   81HOH     H1  276   1.216   2.934   2.441 -0.7017 -0.0332 -1.1781
   81HOH     H2  277   1.320   2.826   2.460  0.6135  1.3609  0.2280
   82HOH      O  278   0.958   0.767   1.064 -1.1035 -0.6544 -0.7015
   82HOH     H1  279   0.919   0.731   1.143 -2.0116 -0.8993 -1.2339
   82HOH     H2  280   1.007   0.695   1.025 -0.9973 -0.6511 -0.5726
   83HOH      O  281   0.568   1.261   2.420  0.1584 -0.2581  0.3308
   83HOH     H1  282   0.552   1.167   2.431  0.0261 -0.1310  1.3481
   83HOH     H2  283   0.539   1.280   2.331 -0.2847 -1.0829  0.2860
   84HOH      O  284   1.342   0.094   0.988 -0.0393  0.0562 -0.2324
   84HOH     H1  285   1.339   0.015   1.043 -0.1367 -0.1009 -0.4630
   84HOH     H2  286   1.272   0.082   0.924 -0.8929  0.8965  0.4849
   85HOH      O  287   2.264   2.342   0.139 -0.3914 -0.3696 -0.0553
   85HOH     H1  288   2.196   2.407   0.156  0.5408  0.6995 -0.2026
   85HOH     H2  289   2.290   2.311   0.226 -0.5328 -0.2158  0.0422
   86HOH      O  290   1.142   1.917   0.279 -0.2329  0.0846  0.1235
   86HOH     H1  291   1.050   1.891   0.269 -0.2915  0.0498  0.6582
   86HOH     H2  292   1.181   1.848   0.332 -0.0449  0.3803  0.3825
   87HOH      O  293   1.645   0.144   1.588  0.4597 -0.1416  0.5410
   87HOH     H1  294   1.574   0.102   1.539  0.9021 -0.2158 -0.0722
   87HOH     H2  295   1.718   0.082   1.581  0.6239 -0.0088  1.0417
   88HOH      O  296   0.496   1.609   1.840 -0.2847  0.1623 -0.0720
   88HOH     H1  297   0.460   1.691   1.875  1.0840  0.3177  1.2018
   88HOH     H2  298   0.433   1.542   1.864 -0.5693  0.6240  0.5116
   89HOH      O  299   2.647   2.553   0.626  0.3627  0.0985  0.5308
   89HOH     H1  300   2.712   2.602   0.577  0.0538 -0.0156 -0.0198
   89HOH     H2  301   2.670   2.461   0.611 -0.3885  0.0269 -0.3820
   90HOH      O  302   0.998   1.170   0.903 -0.0356  0.3187  0.0187
   90HOH     H1  303   1.065   1.238   0.895  0.4256 -0.0238  0.7407
   90HOH     H2  304   0.932   1.209   0.961 -0.3288  0.5433 -0.4510
   91HOH      O  305   1.558   0.778   1.608  0.1507  0.0992  0.1029
   91HOH     H1  306   1.594   0.768   1.520  0.1212 -0.6670  0.1659
   91HOH     H2  307   1.554   0.873   1.622  0.8419  0.2191 -0.4331
   92HOH      O  308   0.688   2.732   2.681  0.0819  0.5451  0.5037
   92HOH     H1  309   0.698   2.646   2.722  0.0436  0.1497 -0.2845
   92HOH     H2  310   0.595   2.739   2.662  0.2174  0.3270 -0.3100
   93HOH      O  311   1.045   1.360   2.503  0.5005  0.8227 -0.3659
   93HOH     H1  312   1.034   1.394   2.414  1.1110  1.1371 -0.3292
   93HOH     H2  313   0.961   1.318   2.522  0.0238  1.5487 -0.7442
   94HOH      O  314   2.666   2.373   1.391  0.3282 -0.3155  0.3560
   94HOH     H1  315   2.742   2.394   1.445  0.0251 -0.2306  0.7665
   94HOH     H2  316   2.621   2.304   1.439  0.0688 -0.2597  0.1973
   95HOH      O  317   1.714   1.200   0.956 -0.3570  0.2753  0.1500
   95HOH     H1  318   1.759   1.148   0.888 -0.0516  0.6890  0.0275
   95HOH     H2  319   1.637   1.147   0.979 -0.7407  0.3435 -0.8717
   96HOH      O  320   2.642   2.473   2.151  0.0768  0.2988  0.6350
   96HOH     H1  321   2.606   2.549   2.107  0.0791  0.2306  0.5142
   96HOH     H2  322   2.628   2.490   2.244 -0.1422  0.3345  0.5962
   97HOH      O  323   1.497   0.277   1.789 -0.1341  0.0581 -0.5592
   97HOH     H1  324   1.482   0.242   1.701 -0.6137 -0.1065 -0.4168
   97HOH     H2  325   1.573   0.228   1.821  0.1944  0.2845 -0.9633
   98HOH      O  326   2.687   2.621   0.203  0.6089 -0.3154 -0.4370
   98HOH     H1  327   2.677   2.527   0.190 -0.0204 -0.2506 -0.4658
   98HOH     H2  328   2.721   2.630   0.292  0.0555 -0.5457 -0.1963
   99HOH      O  329   2.073   1.209   1.718 -0.0018  0.3840 -0.1156
   99HOH     H1  330   2.076   1.211   1.813 -0.4325 -0.0486 -0.0857
   99HOH     H2  331   2.104   1.121   1.695  0.3597  0.5754 -0.3936
  100HOH      O  332   1.690   2.388   0.006  0.8094 -0.4070  0.4343
  100HOH     H1  333   1.640   2.406   0.085  0.8252 -1.3625  0.6923
  100HOH     H2  334   1.740   2.309   0.027  0.7893 -0.7044 -0.5311
  101HOH      O  335   1.498   2.780   1.290 -0.0044  0.5436 -0.6696
  101HOH     H1  336   1.541   2.766   1.374 -0.7504 -1.0597 -0.4766
  101HOH     H2  337   1.445   2.859   1.303  0.1987  0.5486  0.2403
  102HOH      O  338   1.152   2.102   0.648  0.9136  0.4411  0.4836
  102HOH     H1  339   1.123   2.155   0.574  0.7549  0.3956  0.5130
  102HOH     H2  340   1.207   2.033   0.609  0.2296 -0.0273  0.3208
  103HOH      O  341   0.282   1.290   1.669 -0.6994  0.1701 -0.2157
  103HOH     H1  342   0.376   1.296   1.682 -0.8261  1.0891  0.4696
  103HOH     H2  343   0.271   1.284   1.574  0.0471 -0.3479 -0.2833
  104HOH      O  344   2.134   0.130   2.164 -0.0986 -0.6743 -0.2192
  104HOH     H1  345   2.145   0.103   2.255  0.0938 -0.0828 -0.0567
  104HOH     H2  346   2.221   0.163   2.139  0.0316 -1.4279 -0.8292
  105HOH      O  347   2.113   2.668   2.522 -0.5615 -0.5073 -0.3574
  105HOH     H1  348   2.079   2.757   2.517  0.9959  0.1537 -0.4225
  105HOH     H2  349   2.123   2.653   2.616 -0.3711 -0.4133 -0.3617
  106HOH      O  350   0.861   0.532   0.508  0.3007 -0.1625 -0.3324
  106HOH     H1  351   0.937   0.478   0.531  0.3660  0.0004 -0.1601
  106HOH     H2  352   0.894   0.621   0.504  0.0298 -0.0264  0.2175
  107HOH      O  353   2.197   1.429   0.663 -0.0389  1.0359  0.1962
  107HOH     H1  354   2.226   1.345   0.700 -0.3564  0.6064 -0.4808
  107HOH     H2  355   2.196   1.489   0.737  1.0337  0.6716  0.5441
  108HOH      O  356   0.996   2.818   2.421 -0.3525  0.6734 -0.2192
  108HOH     H1  357   1.007   2.739   2.474 -1.1724  0.8478  0.2499
  108HOH     H2  358   1.038   2.796   2.337 -0.4481 -0.2138 -0.0610
  109HOH      O  359   1.171   0.534   2.941 -0.0028  0.5075 -0.1656
  109HOH     H1  360   1.110   0.608   2.945  0.5096  0.9214  0.1930
  109HOH     H2  361   1.256   0.574   2.919  0.2205 -0.0135 -0.2788
  110HOH      O  362   1.977   0.375   1.974  0.3928  0.0094 -0.6952
  110HOH     H1  363   1.953   0.319   1.900  0.0143 -0.9607  0.1151
  110HOH     H2  364   2.056   0.334   2.010 -0.7956 -1.0737  0.9015
  111HOH      O  365   1.433   2.211   2.856 -0.7833 -0.6517  0.0968
  111HOH     H1  366   1.510   2.185   2.805 -0.4896 -0.7529  0.5674
  111HOH     H2  367   1.443   2.164   2.939 -1.5667 -0.9736  0.0246
  112HOH      O  368   1.524   1.476   1.057 -0.4064 -0.2206 -0.5311
  112HOH     H1  369   1.517   1.385   1.027 -0.8713 -0.1894 -0.5356
  112HOH     H2  370   1.575   1.520   0.989  0.4653 -0.6293 -0.1699
  113HOH      O  371   2.554   2.757   1.573 -0.1012 -0.4302 -0.1212
  113HOH     H1  372   2.535   2.672   1.533  0.8837 -0.8059  0.1299
  113HOH     H2  373   2.601   2.804   1.504  1.1572 -0.8917  0.3596
  114HOH      O  374   1.918   2.056   2.751 -0.5878 -0.3011 -0.0580
  114HOH     H1  375   1.957   2.094   2.829 -0.1352 -0.7781 -0.0404
  114HOH     H2  376   1.910   2.129   2.690 -0.5664 -0.0058  0.2884
  115HOH      O  377   0.331   2.488   1.842 -0.7251  0.1341 -0.2196
  115HOH     H1  378   0.410   2.536   1.816 -0.4341 -0.9463 -1.5614
  115HOH     H2  379   0.346   2.466   1.934  0.2275  0.5350 -0.2556
  116HOH      O  380   2.042   2.059   0.974 -0.1998 -0.7993  0.1183
  116HOH     H1  381   2.035   2.051   1.069  0.2410 -0.5797  0.1748
  116HOH     H2  382   1.951   2.063   0.943 -0.3462 -0.2699  0.5854
  117HOH      O  383   0.885   1.769   0.186 -0.0639 -0.8556  0.0046
  117HOH     H1  384   0.880   1.795   0.278 -0.0514  0.3245 -0.2972
  117HOH     H2  385   0.807   1.806   0.146  0.6214 -0.1220 -0.7218
  118HOH      O  386   2.761   1.654   1.170 -0.3206  0.5607  0.0542
  118HOH     H1  387   2.666   1.645   1.162 -0.2447  0.0269 -0.3783
  118HOH     H2  388   2.793   1.565   1.185  0.1721  0.5978 -0.6372
  119HOH      O  389   1.205   2.637   0.842  0.0549  0.1238  0.3810
  119HOH     H1  390   1.178   2.729   0.847 -0.0055  0.1257  0.0730
  119HOH     H2  391   1.300   2.641   0.828 -0.1240  0.1985 -1.2056
  120HOH      O  392   0.810   2.368   1.296  0.3993  0.4333  0.2957
  120HOH     H1  393   0.796   2.405   1.383 -0.6739  1.6282 -0.3296
  120HOH     H2  394   0.756   2.289   1.294 -1.1309  1.3998  0.1580
  121HOH      O  395   0.171   1.764   0.265 -0.5503  0.4700  0.3173
  121HOH     H1  396   0.125   1.682   0.243 -0.1088  0.1280  0.6434
  121HOH     H2  397   0.263   1.744   0.252 -0.2796  0.3743  1.9656
  122HOH      O  398   0.664   0.634   2.243  0.1747 -0.0794  0.1072
  122HOH     H1  399   0.681   0.539   2.241 -0.7574 -0.2755 -0.9778
  122HOH     H2  400   0.738   0.671   2.291  1.1842 -1.2532 -0.4199
  123HOH      O  401   2.091   0.143   0.807 -0.9081  0.1372  0.8034
  123HOH     H1  402   2.088   0.139   0.903 -0.1783  0.3843  0.8561
  123HOH     H2  403   2.088   0.052   0.779 -0.4921  0.0203  1.1048
  124HOH      O  404   2.311   1.060   0.801 -0.4126 -0.6709 -0.0010
  124HOH     H1  405   2.326   1.150   0.830 -0.3620 -0.4190 -0.7667
  124HOH     H2  406   2.397   1.029   0.772 -0.7417 -0.2695 -1.5647
  125HOH      O  407   2.715   1.695   0.189 -0.1771  0.0379  0.0583
  125HOH     H1  408   2.705   1.621   0.130  0.3997 -0.1726  0.2109
  125HOH     H2  409   2.651   1.679   0.258 -0.2137 -0.2030 -0.0285
  126HOH      O  410   2.337   0.095   0.170 -0.2769  0.6529  1.1774
  126HOH     H1  411   2.334   0.087   0.265 -1.2199 -0.6180  1.0928
  126HOH     H2  412   2.248   0.118   0.145 -0.2911  0.0231  0.5705
  127HOH      O  413   0.921   0.883   2.721 -0.7623 -0.4673  0.0487
  127HOH     H1  414   0.888   0.832   2.795  0.8678 -0.4391  0.8981
  127HOH     H2  415   0.944   0.968   2.759 -0.9887 -0.0140 -0.7713
  128HOH      O  416   1.500   2.683   0.834 -0.7704  0.1113 -0.2423
  128HOH     H1  417   1.579   2.725   0.799 -0.9968 -0.2590 -1.2903
  128HOH     H2  418   1.522   2.662   0.925  0.0260  0.7717 -0.2600
  129HOH      O  419   0.732   1.089   0.586  0.2900 -0.0037  0.1551
  129HOH     H1  420   0.679   1.122   0.659 -0.0069 -1.1612  0.5089
  129HOH     H2  421   0.783   1.017   0.624  0.5349 -0.2866 -0.6666
  130HOH      O  422   2.288   1.460   2.606 -0.0695 -0.5615 -0.3332
  130HOH     H1  423   2.348   1.482   2.677 -0.4260 -0.3354 -0.0996
  130HOH     H2  424   2.211   1.513   2.622 -0.2764 -0.7383 -0.7185
  131HOH      O  425   2.139   2.111   0.337  0.1053 -0.0284 -0.7573
  131HOH     H1  426   2.219   2.137   0.381 -0.2654 -0.3839  0.1708
  131HOH     H2  427   2.072   2.171   0.371 -0.4511 -1.1286  0.2357
  132HOH      O  428   1.630   0.731   1.875 -0.4850  0.7498 -0.2906
  132HOH     H1  429   1.619   0.762   1.785 -1.0736  0.0485 -0.4819
  132HOH     H2  430   1.708   0.676   1.873 -0.7126  0.4226 -0.4782
  133HOH      O  431   0.773   2.092   1.945 -0.4277  0.0252  0.0440
  133HOH     H1  432   0.805   2.068   2.032  0.6657 -0.6377 -0.4871
  133HOH     H2  433   0.806   2.181   1.931  0.8706 -0.4577 -0.2867
  134HOH      O  434   2.898   0.240   0.270  0.5584 -0.3326  0.0081
  134HOH     H1  435   2.850   0.164   0.302  0.2158 -0.0723  0.1220
  134HOH     H2  436   2.852   0.267   0.191  0.3134  0.1120  0.2917
  135HOH      O  437   1.144   1.797   2.160  0.2446  0.2392  0.0528
  135HOH     H1  438   1.082   1.772   2.228 -0.2246 -0.0602 -0.4655
  135HOH     H2  439   1.090   1.817   2.084  0.7842 -0.5249 -0.5781
  136HOH      O  440   1.130   1.398   2.089  0.3373 -0.1536 -0.5385
  136HOH     H1  441   1.172   1.477   2.123  0.3770 -0.0065 -0.9248
  136HOH     H2  442   1.037   1.410   2.109  0.2928  0.1623 -0.9227
  137HOH      O  443   0.676  -0.020   2.063 -0.4394  0.2160  0.5117
  137HOH     H1  444   0.617   0.040   2.108  0.2061  0.6064  0.8661
  137HOH     H2  445   0.756   0.030   2.051 -0.4134 -0.0450 -0.6367
  138HOH      O  446   1.093   2.631   2.196 -0.0105 -0.2851 -0.1860
  138HOH     H1  447   1.006   2.666   2.176  0.1693  0.0769 -0.3610
  138HOH     H2  448   1.137   2.625   2.111  0.3550  0.1479 -0.0364
  139HOH      O  449   2.952   1.092   2.145  0.2917  0.2394  0.3938
  139HOH     H1  450   2.894   1.057   2.213 -0.5780  0.2078 -0.3258
  139HOH     H2  451   2.926   1.183   2.136  0.0534  0.1209 -0.2171
  140HOH      O  452   0.646   0.100   0.523  0.1112  0.0152  0.2376
  140HOH     H1  453   0.569   0.084   0.577  0.3189 -0.0724  0.5160
  140HOH     H2  454   0.717   0.053   0.567  0.3017 -0.0018 -0.0758
  141HOH      O  455   2.575   1.352   0.681 -0.6076  0.2381  0.1226
  141HOH     H1  456   2.584   1.444   0.706  0.4692  0.0139  0.6489
  141HOH     H2  457   2.518   1.315   0.748 -0.3428  0.3392  0.4078
  142HOH      O  458   2.130   2.422   0.468  0.2369  0.3652 -0.7612
  142HOH     H1  459   2.223   2.428   0.492  0.0511  0.2833  0.0329
  142HOH     H2  460   2.095   2.509   0.485 -0.2278 -0.0698  0.8301
  143HOH      O  461   0.246   1.345   2.424  0.1279 -0.3062  0.1237
  143HOH     H1  462   0.225   1.409   2.492  0.5103  0.9937 -0.8978
  143HOH     H2  463   0.213   1.262   2.458 -0.1346  0.3587  1.6586
  144HOH      O  464   0.321   1.957   1.393  0.2852 -0.0482 -0.1121
  144HOH     H1  465   0.404   1.909   1.398  0.4473  0.2501  0.2099
  144HOH     H2  466   0.256   1.897   1.428  0.3228 -0.3659 -0.5716
  145HOH      O  467   2.156   0.319   0.157  0.4715 -0.2758 -0.2546
  145HOH     H1  468   2.203   0.375   0.094 -0.8656  0.1444 -0.9652
  145HOH     H2  469   2.171   0.360   0.242  0.1807  0.7351 -0.6594
  146HOH      O  470   0.160   2.635   2.627  0.1792 -0.1032  0.6768
  146HOH     H1  471   0.124   2.566   2.572  0.1117  0.5959 -0.2063
  146HOH     H2  472   0.239   2.598   2.665 -0.0369 -0.7658  0.4970
  147HOH      O  473   1.033   1.809   0.859 -0.2522 -0.3749  0.6874
  147HOH     H1  474   0.953   1.819   0.808 -0.1459 -1.7609  0.1495
  147HOH     H2  475   1.007   1.755   0.934 -0.0013 -0.0226  1.0356
  148HOH      O  476   0.462   2.709   1.740 -0.1690  0.1700 -0.1395
  148HOH     H1  477   0.462   2.796   1.779 -0.2689 -0.1273  0.5524
  148HOH     H2  478   0.414   2.719   1.658  0.3015  0.8767 -0.3431
  149HOH      O  479   1.089   2.319   1.338 -0.5677  0.3999  0.4007
  149HOH     H1  480   1.079   2.226   1.356 -0.3253  0.2615 -0.1272
  149HOH     H2  481   1.002   2.348   1.313 -0.4928  0.1186 -0.2368
  150HOH      O  482   1.920   2.599   0.143  0.3183  0.4886 -0.5674
  150HOH     H1  483   1.829   2.629   0.153  0.3685  0.3980  0.2567
  150HOH     H2  484   1.917   2.507   0.168  0.7361  0.6286  0.0279
  151HOH      O  485   0.399   0.587   1.461 -0.2297 -0.1542 -0.5988
  151HOH     H1  486   0.457   0.521   1.498 -0.3695  0.3084  0.5210
  151HOH     H2  487   0.357   0.542   1.387  0.1068 -1.1227 -0.2422
  152HOH      O  488   1.180   2.486   1.699  0.4831  0.0141 -0.6675
  152HOH     H1  489   1.268   2.454   1.718  0.1789 -0.3235  0.2934
  152HOH     H2  490   1.126   2.407   1.693 -0.0060  0.2565  0.2287
  153HOH      O  491   0.085   2.393   0.398  0.7282 -0.3974 -0.2196
  153HOH     H1  492   0.112   2.380   0.489 -0.4771 -0.4481  0.1595
  153HOH     H2  493   0.115   2.482   0.377  0.9987 -0.3721  0.2346
  154HOH      O  494   1.582   2.545   1.091 -0.6981 -0.4091 -0.2244
  154HOH     H1  495   1.545   2.573   1.175  0.3124  0.5218 -0.0392
  154HOH     H2  496   1.619   2.459   1.109 -0.0889 -0.0306  0.4478
  155HOH      O  497   0.367   2.519   0.075  0.0465 -0.4863 -0.0034
  155HOH     H1  498   0.325   2.591   0.123 -0.7479 -0.5281 -0.6019
  155HOH     H2  499   0.454   2.512   0.114  0.0761  0.6715  0.2056
  156HOH      O  500   1.924   1.430   0.620  0.3066  0.5600  0.2366
  156HOH     H1  501   1.994   1.368   0.640 -0.1084  0.3361  1.0887
  156HOH     H2  502   1.948   1.509   0.668  0.2375  0.6542  0.1153
  157HOH      O  503   2.592   0.671   1.531 -0.1283  0.2693  0.0595
  157HOH     H1  504   2.650   0.596   1.543 -1.1240 -0.6079 -0.3456
  157HOH     H2  505   2.631   0.740   1.586  0.9707 -0.4288  0.2249
  158HOH      O  506   1.369   2.823   0.573  0.2813  0.3466  0.1046
  158HOH     H1  507   1.364   2.741   0.621  0.8121  0.0221 -0.3853
  158HOH     H2  508   1.449   2.817   0.521 -0.4589  0.5094 -1.1380
  159HOH      O  509   1.331   0.161   1.537  0.3074 -0.6503 -0.7338
  159HOH     H1  510   1.349   0.255   1.541  0.3000 -0.6585 -0.4245
  159HOH     H2  511   1.364   0.133   1.452  1.0829 -0.5260 -0.4914
  160HOH      O  512   0.331   2.542   0.472 -0.2893  0.1996  0.0413
  160HOH     H1  513   0.370   2.465   0.512 -0.3838 -0.3134 -0.7887
  160HOH     H2  514   0.379   2.616   0.509  1.5156 -0.3844 -0.9046
  161HOH      O  515   0.419   2.257   1.444 -0.1146  0.2766 -0.3275
  161HOH     H1  516   0.369   2.288   1.368  0.4832  1.0997 -0.4034
  161HOH     H2  517   0.483   2.325   1.460 -0.1016  0.0279  0.8187
  162HOH      O  518   2.377   1.349   1.266 -0.8657 -0.3924  0.8249
  162HOH     H1  519   2.323   1.317   1.339 -0.9357 -0.5890  0.6904
  162HOH     H2  520   2.431   1.273   1.241 -1.4524 -0.6078  0.1175
  163HOH      O  521   2.856   2.509   2.841 -0.0098  0.6172 -0.2903
  163HOH     H1  522   2.784   2.455   2.872  0.6433 -0.5283 -0.6059
  163HOH     H2  523   2.873   2.571   2.912 -0.8748  0.4887  0.0495
  164HOH      O  524   2.651   1.461   2.276 -0.3414 -0.8385 -0.1286
  164HOH     H1  525   2.710   1.445   2.350  0.3395 -0.0471 -0.4714
  164HOH     H2  526   2.563   1.457   2.314 -0.0184  1.2211  1.1758
  165HOH      O  527   1.675   2.288   1.193  0.1599  0.3295 -0.0488
  165HOH     H1  528   1.642   2.268   1.281  0.1070 -0.2737 -0.1955
  165HOH     H2  529   1.653   2.210   1.141  0.1261  0.7049 -0.6159
  166HOH      O  530   2.106   0.744   0.986  0.5197  0.5239  0.3225
  166HOH     H1  531   2.072   0.834   0.995  0.8375  0.7512 -0.5456
  166HOH     H2  532   2.089   0.721   0.894 -0.0365 -0.5255  0.6546
  167HOH      O  533   0.016   1.598   0.600  0.3596  0.2753 -0.2781
  167HOH     H1  534  -0.025   1.573   0.683  0.4779  1.3412  0.1350
  167HOH     H2  535   0.023   1.516   0.551 -0.4935 -0.2453  0.4119
  168HOH      O  536   1.647  -0.021   0.876 -0.1435  0.1255  0.5043
  168HOH     H1  537   1.608   0.035   0.944  0.6216  1.6154 -0.1831
  168HOH     H2  538   1.615   0.016   0.794  0.6801 -0.2122  0.0103
  169HOH      O  539   0.864   1.962   1.698  0.2612  0.1234 -0.1190
  169HOH     H1  540   0.782   1.984   1.653  0.4005 -0.1839 -0.5285
  169HOH     H2  541   0.843   1.973   1.791 -0.1598  0.3295 -0.2311
  170HOH      O  542   1.449   2.105   0.161  0.1562 -1.1498 -0.4352
  170HOH     H1  543   1.366   2.137   0.196 -0.3544 -1.1336 -1.5712
  170HOH     H2  544   1.477   2.038   0.223 -0.4456 -0.8088  0.2344
  171HOH      O  545   2.532   2.364   0.036 -0.0652 -0.0175 -0.4813
  171HOH     H1  546   2.452   2.380   0.086  0.3025 -0.4050  0.2649
  171HOH     H2  547   2.504   2.369  -0.055 -0.8931  0.0827 -0.2432
  172HOH      O  548   0.094   0.422   2.377  0.3579 -0.2102  0.8475
  172HOH     H1  549   0.001   0.444   2.377  0.4697  0.2975  0.3619
  172HOH     H2  550   0.096   0.326   2.373 -0.1426 -0.2210  0.7830
  173HOH      O  551   1.894   0.440   0.847 -0.6170  0.2715 -0.7114
  173HOH     H1  552   1.830   0.401   0.906  0.0712 -0.4351 -0.4030
  173HOH     H2  553   1.889   0.387   0.768 -0.3164  0.1215 -0.6323
  174HOH      O  554   0.766   1.564   1.924  0.1826 -0.6443 -0.4697
  174HOH     H1  555   0.685   1.558   1.875 -0.1788 -0.0208  0.0279
  174HOH     H2  556   0.742   1.539   2.014  0.5023 -0.3102 -0.2844
  175HOH      O  557   0.196   0.124   0.377 -0.0683  0.4174  0.3050
  175HOH     H1  558   0.254   0.200   0.380  0.4742  0.0065  0.6073
  175HOH     H2  559   0.121   0.153   0.324  0.4145  0.9595 -0.1090
  176HOH      O  560   2.404   0.256   1.858 -0.0435 -0.4548  0.2096
  176HOH     H1  561   2.385   0.283   1.948  1.2687 -0.1211  0.4264
  176HOH     H2  562   2.425   0.337   1.813  0.0632 -0.7018 -0.1929
  177HOH      O  563   2.866   0.235   1.686 -0.1851  0.6107 -0.5131
  177HOH     H1  564   2.773   0.218   1.668  0.0274 -0.8041 -0.5569
  177HOH     H2  565   2.912   0.196   1.612  0.4675  0.4675 -0.0517
  178HOH      O  566   0.134   2.395   0.684  0.0330  0.0139  0.0123
  178HOH     H1  567   0.085   2.383   0.765 -0.2310  0.2436 -0.1063
  178HOH     H2  568   0.144   2.489   0.676  0.4091 -0.0282 -0.0211
  179HOH      O  569   0.034   0.149   2.416  0.0347  0.4609  0.1282
  179HOH     H1  570   0.057   0.146   2.509 -0.1870 -0.6302  0.1708
  179HOH     H2  571   0.070   0.069   2.380 -1.5202 -0.1138 -0.3128
  180HOH      O  572   0.441   1.699   0.259  0.2840  0.3379 -0.5073
  180HOH     H1  573   0.467   1.614   0.293  0.1647  0.2065 -0.7410
  180HOH     H2  574   0.494   1.762   0.308 -0.2832  0.1955  0.3330
  181HOH      O  575   1.757   2.451   0.851 -0.3878 -0.5679 -0.3146
  181HOH     H1  576   1.733   2.541   0.875  0.0166 -0.4698 -0.2636
  181HOH     H2  577   1.705   2.433   0.773 -1.0183 -0.5529  0.0827
  182HOH      O  578   1.656   1.896   0.046  0.2005 -0.0167 -0.4493
  182HOH     H1  579   1.569   1.916   0.081 -0.2255 -1.0415 -0.8478
  182HOH     H2  580   1.648   1.806   0.013  1.5980 -0.3840  0.0900
  183HOH      O  581   0.738   0.747   2.587 -0.6603 -0.0576  0.2314
  183HOH     H1  582   0.799   0.798   2.641 -1.0301  0.2015  0.4161
  183HOH     H2  583   0.784   0.736   2.504  0.3601 -1.3426  0.8835
  184HOH      O  584   2.288   2.386   1.668 -0.2475 -0.1671 -0.3336
  184HOH     H1  585   2.369   2.336   1.664 -0.1898 -0.0432 -1.2519
  184HOH     H2  586   2.271   2.398   1.761  0.6096 -0.4770 -0.1203
  185HOH      O  587   1.205   2.368   2.919 -0.3493 -0.8876 -0.1292
  185HOH     H1  588   1.223   2.402   3.007  0.0638 -1.0260 -0.1542
  185HOH     H2  589   1.281   2.313   2.899 -0.1611 -0.4252 -0.7882
  186HOH      O  590   1.618   1.311   2.191  0.3745  1.2159 -0.9201
  186HOH     H1  591   1.707   1.276   2.184 -0.2244 -0.7205 -0.1975
  186HOH     H2  592   1.575   1.282   2.111 -0.4167 -0.9458  0.1272
  187HOH      O  593   0.080   2.941   1.906  0.7678 -0.0259  0.3718
  187HOH     H1  594   0.017   2.935   1.978  0.7028 -0.8763  0.2633
  187HOH     H2  595   0.165   2.938   1.949  0.7613  0.8393  0.4954
  188HOH      O  596   2.069   1.715   0.009  0.4418 -0.7424  0.1018
  188HOH     H1  597   2.015   1.656   0.063  0.2433 -0.4315  0.2546
  188HOH     H2  598   2.054   1.802   0.047 -0.3686 -0.3727 -0.9525
  189HOH      O  599   2.151   2.034   2.267 -0.1645 -0.1050  0.6850
  189HOH     H1  600   2.099   2.091   2.210 -0.5013 -0.0892  1.0044
  189HOH     H2  601   2.168   1.957   2.213  0.6847  0.4632  0.0861
  190HOH      O  602   0.241   0.967   1.452  0.1958 -0.2622 -0.0293
  190HOH     H1  603   0.164   0.913   1.436  0.1621 -0.7768  1.5395
  190HOH     H2  604   0.298   0.912   1.506  0.6333  0.8867  0.7543
  191HOH      O  605   2.475   0.539   0.374 -0.8011  0.0166 -0.6341
  191HOH     H1  606   2.410   0.541   0.445  0.3584  0.5746  0.5090
  191HOH     H2  607   2.449   0.610   0.315 -0.7784  0.8400  0.2915
  192HOH      O  608   0.563   2.512   1.060 -0.0579 -0.0211 -0.7110
  192HOH     H1  609   0.570   2.438   1.121 -0.3940  0.1254 -0.4920
  192HOH     H2  610   0.563   2.471   0.973 -0.6178 -0.3110 -0.5819
  193HOH      O  611   2.638   0.355   2.218  0.1041 -0.0599 -0.0451
  193HOH     H1  612   2.683   0.388   2.296 -0.9508  0.4178  0.4144
  193HOH     H2  613   2.684   0.275   2.195  1.1311  0.3715  0.3978
  194HOH      O  614   2.849   0.472   0.904 -0.3995  0.6787  0.9502
  194HOH     H1  615   2.767   0.425   0.894  0.7193 -1.3215 -0.0492
  194HOH     H2  616   2.865   0.513   0.819  0.4164 -0.5276  0.4635
  195HOH      O  617   1.048   0.498   2.164 -0.6317  0.2018 -0.0384
  195HOH     H1  618   1.093   0.440   2.103  0.2846  0.2995  0.4928
  195HOH     H2  619   1.063   0.586   2.129  0.1473  0.2807  0.4458
  196HOH      O  620   2.343   2.169   1.885 -0.2746  0.8524  0.2276
  196HOH     H1  621   2.417   2.195   1.829 -0.3061  0.8501  0.1848
  196HOH     H2  622   2.382   2.152   1.970 -0.0656 -0.1422 -0.0418
  197HOH      O  623   1.817   0.022   0.153 -0.2785 -0.6071 -0.3945
  197HOH     H1  624   1.758  -0.051   0.137  0.6500 -1.1919 -1.4382
  197HOH     H2  625   1.848   0.048   0.067 -0.0891  0.6275  0.0035
  198HOH      O  626   2.464   0.552   1.869  0.5783 -0.2122 -0.1934
  198HOH     H1  627   2.515   0.626   1.836  0.5254  0.3484  0.8771
  198HOH     H2  628   2.498   0.537   1.957 -0.3028 -0.6086  0.0977
  199HOH      O  629   0.176   2.515   1.633  0.3569  0.3554  0.5744
  199HOH     H1  630   0.210   2.503   1.722  0.6608  1.0416  0.5658
  199HOH     H2  631   0.207   2.602   1.608  0.4586  0.0854 -0.2870
  200HOH      O  632   0.751   0.860   1.447 -0.5657 -0.2955  0.1909
  200HOH     H1  633   0.757   0.866   1.542  0.7716 -0.1179  0.1299
  200HOH     H2  634   0.700   0.936   1.420  1.2799  1.2465  0.6347
  201HOH      O  635   2.459   0.470   0.931  0.1106 -1.0240 -0.0599
  201HOH     H1  636   2.368   0.446   0.913  0.2111 -1.5098  0.0387
  201HOH     H2  637   2.454   0.522   1.011 -0.2035  0.0492 -0.7369
  202HOH      O  638   0.356   2.115   0.895  0.5363  0.3766 -0.2015
  202HOH     H1  639   0.312   2.105   0.979 -0.1323  0.8225 -0.4832
  202HOH     H2  640   0.413   2.191   0.906  0.3328  0.5297 -0.1947
  203HOH      O  641   1.309   0.167   0.694  0.5773  0.8296 -0.1460
  203HOH     H1  642   1.303   0.074   0.712  1.3313  0.8587  0.3150
  203HOH     H2  643   1.261   0.179   0.612  0.8227 -0.0236 -0.4308
  204HOH      O  644   2.089   0.874   0.382 -0.6141  0.0628  0.5856
  204HOH     H1  645   2.007   0.863   0.429 -0.2124 -0.6849  1.1579
  204HOH     H2  646   2.110   0.786   0.351 -0.1530  0.2918  0.2276
  205HOH      O  647   1.165   0.904   1.428  0.1986  0.3656  0.0390
  205HOH     H1  648   1.217   0.854   1.491 -0.4560  0.0900  0.3761
  205HOH     H2  649   1.095   0.943   1.481 -0.1860  0.3772 -0.4685
  206HOH      O  650   2.559   2.829   0.070  0.4048  0.5301  0.7335
  206HOH     H1  651   2.614   2.761   0.109  0.4448  0.3989  0.4511
  206HOH     H2  652   2.504   2.860   0.143  0.3594  0.1705  0.8572
  207HOH      O  653   0.872   1.954   2.563  0.5226  0.0240  0.3332
  207HOH     H1  654   0.903   1.968   2.652  0.6272  0.4865  0.2248
  207HOH     H2  655   0.780   1.928   2.573  0.4024  0.5269  0.5528
  208HOH      O  656   0.813   0.702   2.877 -0.1745  0.3604  0.3447
  208HOH     H1  657   0.806   0.614   2.840  0.2776 -0.3715  1.8364
  208HOH     H2  658   0.748   0.703   2.947  0.0170  1.1294  0.5273
  209HOH      O  659   2.671   0.947   0.493  0.2554  0.5962  0.2385
  209HOH     H1  660   2.733   0.875   0.486 -0.8370 -0.4639  0.8517
  209HOH     H2  661   2.620   0.944   0.411 -0.6809 -0.2463  0.8156
  210HOH      O  662   0.075   1.759   0.827  0.8561 -0.0963 -0.2640
  210HOH     H1  663   0.049   1.718   0.744  0.3192  0.4281 -0.3727
  210HOH     H2  664   0.049   1.851   0.817  1.1740  0.0660  0.3266
  211HOH      O  665   1.478   2.699   2.513 -0.1011 -0.2271 -0.4013
  211HOH     H1  666   1.551   2.641   2.495 -0.0979 -0.1484 -0.6465
  211HOH     H2  667   1.413   2.644   2.558  0.7616  0.0536  1.3794
  212HOH      O  668   2.400   1.821   2.040 -0.6935 -0.0905 -0.4519
  212HOH     H1  669   2.314   1.801   2.076 -0.3315 -0.8291  0.0350
  212HOH     H2  670   2.460   1.813   2.114 -0.2657  1.0766 -0.6208
  213HOH      O  671   0.219   1.723   2.019  0.1267  0.2938  0.3841
  213HOH     H1  672   0.253   1.649   2.070  1.4911  0.6802  0.1355
  213HOH     H2  673   0.172   1.777   2.082  0.2037 -0.1522  0.8323
  214HOH      O  674   0.550   1.917   0.443 -0.7367  0.0770  0.1543
  214HOH     H1  675   0.597   1.999   0.430  0.1215 -0.5036 -0.6923
  214HOH     H2  676   0.577   1.887   0.530  1.5295 -0.8065 -0.7069
  215HOH      O  677   1.301   1.195   1.575  0.1222  0.0680 -0.3454
  215HOH     H1  678   1.307   1.261   1.505 -2.1084 -0.1008 -0.8206
  215HOH     H2  679   1.264   1.243   1.649 -0.7792 -0.4324 -0.4466
  216HOH      O  680   0.378   0.304   2.819  0.3023  0.2649 -0.3910
  216HOH     H1  681   0.382   0.399   2.835 -0.0618  0.2521 -0.2094
  216HOH     H2  682   0.434   0.266   2.887  0.3797  0.3412 -0.4105
  217HOH      O  683   2.177   0.385   0.417  0.2054  0.6329 -0.8102
  217HOH     H1  684   2.175   0.435   0.499 -0.5880  0.6238 -0.8085
  217HOH     H2  685   2.212   0.299   0.442 -0.1918  0.5733 -0.4406
  218HOH      O  686   0.072   0.115   1.018 -0.6701 -0.4487 -0.0783
  218HOH     H1  687   0.044   0.173   1.088 -0.2155 -1.2077  0.7721
  218HOH     H2  688   0.044   0.028   1.045  0.2912 -0.8886 -0.3899
  219HOH      O  689   0.582   1.674   0.009  0.7886 -0.5718 -0.0248
  219HOH     H1  690   0.615   1.763   0.022  0.5317 -0.3833 -0.5813
  219HOH     H2  691   0.527   1.657   0.086 -0.5091  0.4051 -0.6621
  220HOH      O  692   2.106   0.497   2.231  0.6442  0.0038  0.4001
  220HOH     H1  693   2.058   0.501   2.313  0.5070  1.2796  0.2976
  220HOH     H2  694   2.045   0.455   2.170  0.2892  0.1257  0.6644
  221HOH      O  695   2.256   2.840   1.493  0.8623  0.2142  0.2104
  221HOH     H1  696   2.249   2.778   1.565  0.6715  0.0848  0.0830
  221HOH     H2  697   2.181   2.820   1.437  1.1167  0.1834 -0.1229
  222HOH      O  698   0.024   2.846   1.159 -0.7818  0.1669  0.0055
  222HOH     H1  699  -0.046   2.890   1.207 -0.6049 -0.9746  1.4271
  222HOH     H2  700   0.040   2.765   1.207  0.2762 -0.5021 -1.3227
  223HOH      O  701   2.606   2.623   2.424  0.4159 -0.2026 -0.1639
  223HOH     H1  702   2.610   2.681   2.500 -1.2946 -0.9741  0.6145
  223HOH     H2  703   2.654   2.545   2.451  1.3842  0.1944 -0.6303
  224HOH      O  704   2.431   1.525   2.825 -0.5255  0.3245 -0.2675
  224HOH     H1  705   2.384   1.588   2.880 -0.5423  0.5109 -0.4916
  224HOH     H2  706   2.523   1.534   2.851 -0.6071 -0.0562  0.1865
  225HOH      O  707   2.451   2.552   1.447 -0.3506  0.0781  0.3776
  225HOH     H1  708   2.376   2.498   1.472 -0.8082  0.5593  0.0864
  225HOH     H2  709   2.513   2.490   1.410 -0.8690 -0.2577  0.0446
  226HOH      O  710   2.542   0.134  -0.020  0.9592 -0.0896  0.9428
  226HOH     H1  711   2.457   0.149   0.020  0.5705  1.2021 -0.2136
  226HOH     H2  712   2.565   0.044   0.005 -1.3636 -1.0463  0.2187
  227HOH      O  713  -0.003   1.265   0.114  0.5026  0.7734  0.1120
  227HOH     H1  714   0.010   1.195   0.049 -0.1555 -0.5965  1.3552
  227HOH     H2  715   0.064   1.248   0.181 -0.6346  0.2986  1.2042
  228HOH      O  716   0.878   1.855   0.464  0.2832  0.0090  0.1596
  228HOH     H1  717   0.889   1.839   0.558  0.0697 -0.3820  0.1209
  228HOH     H2  718   0.812   1.923   0.459  0.7853  0.5182  0.3121
  229HOH      O  719   1.715   0.599   0.708  0.4786  0.2205 -0.3829
  229HOH     H1  720   1.671   0.530   0.658 -0.1696  0.3472 -0.0111
  229HOH     H2  721   1.790   0.555   0.748 -0.0117 -0.3278 -0.0223
  230HOH      O  722   0.747   2.114   0.420  0.0441  0.6421  0.4105
  230HOH     H1  723   0.695   2.181   0.464  1.0295  0.7660  1.4713
  230HOH     H2  724   0.820   2.162   0.382 -0.5770  0.4816 -1.1317
  231HOH      O  725   2.686   2.809   1.815 -0.2429 -0.3262 -0.4687
  231HOH     H1  726   2.616   2.811   1.751 -1.2172  0.5421  0.5540
  231HOH     H2  727   2.725   2.896   1.812 -0.2059 -0.3191  0.0045
  232HOH      O  728   1.506   1.576   2.698 -0.5277  0.3268  0.1487
  232HOH     H1  729   1.476   1.566   2.608 -0.1055  0.7567 -0.0434
  232HOH     H2  730   1.475   1.662   2.725 -0.6239  0.2150  0.4136
  233HOH      O  731   0.609   2.469   0.167 -0.3329 -0.1655 -0.4288
  233HOH     H1  732   0.653   2.510   0.242 -0.1717 -0.2886 -0.4550
  233HOH     H2  733   0.638   2.378   0.169 -0.9369 -0.3657 -0.1827
  234HOH      O  734   0.063   1.227   1.837 -0.3304 -0.1232 -0.0607
  234HOH     H1  735   0.128   1.254   1.772  0.6888  0.5788  1.1728
  234HOH     H2  736   0.012   1.306   1.854 -0.0736 -0.0825  0.5440
  235HOH      O  737   2.010   0.867   1.909 -0.3764  0.3401  0.4374
  235HOH     H1  738   1.983   0.905   1.993  0.0722  0.2434  0.6275
  235HOH     H2  739   2.070   0.797   1.933 -0.6932 -0.0710  0.0582
  236HOH      O  740   1.801   2.233   2.349  0.6473 -0.8398  0.0111
  236HOH     H1  741   1.759   2.218   2.264  0.0841 -0.9301  0.2945
  236HOH     H2  742   1.813   2.146   2.385 -0.2321 -0.7746  0.5319
  237HOH      O  743  -0.002   0.938   1.899 -0.3826 -0.5303  0.1015
  237HOH     H1  744   0.038   1.012   1.852 -0.8798 -0.1658  0.2335
  237HOH     H2  745  -0.010   0.969   1.989  0.0252 -1.0056  0.3103
  238HOH      O  746   1.842   0.831   0.549 -0.0017 -0.6810  0.0241
  238HOH     H1  747   1.784   0.755   0.557 -0.4614 -0.4362 -0.8380
  238HOH     H2  748   1.787   0.901   0.517  0.5928 -0.1889  0.0369
  239HOH      O  749   2.791   2.335   0.284  0.4753  0.4929 -0.3256
  239HOH     H1  750   2.787   2.249   0.327  0.8526  0.0905 -1.0395
  239HOH     H2  751   2.882   2.363   0.296  0.2977  0.9021  0.0911
  240HOH      O  752   2.865   2.415   1.556  0.1762 -0.2946  0.0723
  240HOH     H1  753   2.955   2.423   1.586  0.1619 -0.0153  0.0508
  240HOH     H2  754   2.818   2.374   1.628  0.2502 -0.1218  0.2187
  241HOH      O  755   1.491   0.723   2.575  0.5114  0.0687 -0.8567
  241HOH     H1  756   1.501   0.789   2.506  0.2929 -0.0688 -1.0241
  241HOH     H2  757   1.580   0.693   2.592  0.5262 -0.2907 -1.4764
  242HOH      O  758   2.642   0.907   1.119  0.7091  0.5127 -0.4412
  242HOH     H1  759   2.646   0.811   1.117 -0.2237  0.4613 -1.1531
  242HOH     H2  760   2.698   0.931   1.193 -0.1068 -0.6544  0.6661
  243HOH      O  761   1.067   2.339   2.566 -0.0465  0.6747 -0.6197
  243HOH     H1  762   1.061   2.351   2.471  0.7331  1.5387 -0.5895
  243HOH     H2  763   1.160   2.324   2.583  0.0136  1.6289  0.0857
  244HOH      O  764   2.520   0.987   0.263 -0.0622 -0.2783  0.1193
  244HOH     H1  765   2.552   1.020   0.179 -0.5902 -0.6720 -0.2491
  244HOH     H2  766   2.533   1.059   0.324 -0.4656  0.3279 -0.4884
  245HOH      O  767   0.142   1.171   0.343  0.5095  0.1350 -0.1934
  245HOH     H1  768   0.128   1.089   0.297  0.3482 -0.0200  0.1258
  245HOH     H2  769   0.229   1.161   0.382  0.3134 -0.0653  0.2059
  246HOH      O  770   1.468   0.410   1.467  0.5714 -0.1360  0.5019
  246HOH     H1  771   1.409   0.482   1.490 -0.6743 -1.0757  0.4653
  246HOH     H2  772   1.548   0.427   1.517  0.2164  1.0998  0.7146
  247HOH      O  773   2.910   1.158   2.780  0.6663 -0.3093  0.3889
  247HOH     H1  774   2.955   1.118   2.706  0.1749 -0.5117  0.1951
  247HOH     H2  775   2.821   1.174   2.749  0.8568  1.0124  0.4330
  248HOH      O  776   1.190   2.632   1.928 -0.4069  0.2613 -0.3678
  248HOH     H1  777   1.175   2.579   1.850 -0.6666 -0.3038  0.0516
  248HOH     H2  778   1.286   2.637   1.935 -0.3442 -0.7936 -0.0199
  249HOH      O  779   0.925   2.135   0.832 -0.3248  0.1985 -0.2401
  249HOH     H1  780   0.999   2.141   0.772 -0.2537 -0.5395 -0.2362
  249HOH     H2  781   0.873   2.061   0.800 -1.0573  0.6871 -0.2323
  250HOH      O  782   1.292   2.427   1.127  0.0460  0.4537 -0.6403
  250HOH     H1  783   1.235   2.387   1.194  0.9262 -1.2617 -0.7951
  250HOH     H2  784   1.246   2.412   1.045  0.4258 -0.5044 -0.7137
  251HOH      O  785   0.067   1.847   2.614 -1.0875 -0.0726 -0.1274
  251HOH     H1  786   0.091   1.897   2.536  0.7655 -0.2607  0.2375
  251HOH     H2  787   0.018   1.771   2.580 -0.9055  0.1925 -1.0257
  252HOH      O  788   1.678   1.058   1.903 -0.4870  0.4805 -0.1938
  252HOH     H1  789   1.755   1.079   1.957 -0.5002  0.7706 -0.2845
  252HOH     H2  790   1.713   1.006   1.831 -0.5199 -0.2184  0.2789
  253HOH      O  791   2.768   2.101   0.446 -0.3310  0.5549 -0.0917
  253HOH     H1  792   2.674   2.092   0.460 -0.1777  0.0805  0.8369
  253HOH     H2  793   2.800   2.011   0.446  0.2465  0.7343  0.7751
  254HOH      O  794   1.911   1.440   2.777  0.3039 -0.1054  0.1472
  254HOH     H1  795   1.973   1.504   2.741 -0.3638  0.8149  0.5495
  254HOH     H2  796   1.934   1.435   2.870 -1.1101  1.4533  0.6774
  255HOH      O  797   0.791   0.331   2.584 -0.3114 -0.5968  0.2721
  255HOH     H1  798   0.877   0.359   2.551 -0.2254 -0.2655  0.7487
  255HOH     H2  799   0.810   0.292   2.670 -0.6072 -0.7764  0.2585
  256HOH      O  800   0.787   1.878   0.735 -0.0155  0.2729 -0.5908
  256HOH     H1  801   0.779   1.783   0.724  0.1324  0.0798  0.6540
  256HOH     H2  802   0.698   1.908   0.751 -0.0133  0.2755 -0.5835
  257HOH      O  803   2.518   2.709   2.719  0.0070  0.4653  0.0673
  257HOH     H1  804   2.443   2.707   2.779  0.2325 -0.5565  0.3557
  257HOH     H2  805   2.593   2.727   2.775  0.1549  0.0149  0.0202
  258HOH      O  806   0.862   2.380   0.911  0.0069  0.3618  0.4066
  258HOH     H1  807   0.855   2.289   0.882 -0.4795  0.5601 -0.1548
  258HOH     H2  808   0.956   2.395   0.923  0.0760 -0.2752  0.7329
  259HOH      O  809   0.519   1.908   0.756 -0.5715 -0.1841 -0.4261
  259HOH     H1  810   0.451   1.856   0.712 -0.2846  0.0175 -1.1368
  259HOH     H2  811   0.470   1.972   0.808 -0.9430  0.0043 -0.9834
  260HOH      O  812   1.271   0.559   2.536  0.4433 -0.7090 -0.3644
  260HOH     H1  813   1.347   0.617   2.538  0.1648 -0.3356  0.6241
  260HOH     H2  814   1.196   0.619   2.538  0.1349 -1.0969 -0.2421
  261HOH      O  815   1.653   0.184   2.346 -0.3112 -0.6650  0.4730
  261HOH     H1  816   1.626   0.255   2.404 -0.6561 -0.8885  0.5910
  261HOH     H2  817   1.609   0.204   2.263  0.3722 -0.2144  0.2004
  262HOH      O  818   1.685   2.804   1.527  0.6403  0.1714  0.5435
  262HOH     H1  819   1.619   2.847   1.581  0.5145 -0.1124  0.6205
  262HOH     H2  820   1.688   2.714   1.560 -0.9549 -0.6645 -1.2332
  263HOH      O  821   0.238   0.970   0.657  0.1616  0.8878 -0.6628
  263HOH     H1  822   0.289   1.026   0.716  0.8165  0.4105 -0.7517
  263HOH     H2  823   0.304   0.920   0.608 -0.3769  0.8672 -1.4052
  264HOH      O  824   1.192   0.364   1.917  0.1146 -0.1308  0.7008
  264HOH     H1  825   1.245   0.422   1.862  0.2961 -0.6897  0.2573
  264HOH     H2  826   1.241   0.357   1.999  0.1632  0.2170  0.7040
  265HOH      O  827   1.186   0.209   0.304 -0.2948 -0.0366 -0.3311
  265HOH     H1  828   1.191   0.219   0.209 -0.6884 -0.5388 -0.4155
  265HOH     H2  829   1.109   0.153   0.318 -0.8583  0.8635  0.3429
  266HOH      O  830   0.272   2.054   0.502 -0.4397 -0.2132  0.1788
  266HOH     H1  831   0.331   2.003   0.447  0.5688 -0.2044  1.1644
  266HOH     H2  832   0.196   2.071   0.447  0.6694  0.2093 -1.3671
  267HOH      O  833   1.656   2.395   1.726  0.0617 -0.8595  0.3417
  267HOH     H1  834   1.647   2.468   1.786  1.5327 -0.4245  0.1200
  267HOH     H2  835   1.737   2.351   1.753  0.8010 -0.6323 -1.2654
  268HOH      O  836   1.741   2.745   2.145 -0.0127  0.7807 -0.3180
  268HOH     H1  837   1.726   2.792   2.227  0.7155  0.7686 -0.1712
  268HOH     H2  838   1.829   2.770   2.118  0.4708 -0.5914 -0.1642
  269HOH      O  839   2.382  -0.018   1.913 -0.1030 -0.2263  0.1433
  269HOH     H1  840   2.365   0.074   1.897 -1.7754 -0.3754  0.6715
  269HOH     H2  841   2.435  -0.020   1.993  0.6065  0.2547 -0.2894
  270HOH      O  842   0.791   0.060   0.825 -0.1861 -0.1406  0.3087
  270HOH     H1  843   0.715   0.013   0.857 -0.1858 -0.2026  0.2174
  270HOH     H2  844   0.797   0.137   0.882 -0.5423  0.0659  0.0753
  271HOH      O  845   0.266   2.855   0.532  0.2897 -0.3868  1.0218
  271HOH     H1  846   0.236   2.921   0.468  0.1333 -0.8967  0.5509
  271HOH     H2  847   0.299   2.906   0.605  0.9782  0.2379  0.3092
  272HOH      O  848   2.415   2.181   0.397 -0.0610 -0.0823  0.3417
  272HOH     H1  849   2.412   2.118   0.469 -0.8653 -0.8661 -0.3310
  272HOH     H2  850   2.438   2.264   0.439  1.8115 -0.9006  1.1769
  273HOH      O  851   0.699   0.358   0.773  0.0813 -0.0321 -0.2625
  273HOH     H1  852   0.774   0.323   0.821  0.4405 -0.0029 -0.7857
  273HOH     H2  853   0.709   0.324   0.684 -0.7335 -0.3283 -0.2556
  274HOH      O  854   0.916   0.626   1.283  0.6465 -0.0917  0.2954
  274HOH     H1  855   0.964   0.564   1.338 -0.4606 -1.0030  0.3157
  274HOH     H2  856   0.853   0.666   1.342  0.1151 -0.3426 -0.0799
  275HOH      O  857   0.266   0.724   2.630 -0.3142 -0.3789  0.8661
  275HOH     H1  858   0.329   0.758   2.693 -0.1048  0.3274  0.3095
  275HOH     H2  859   0.319   0.685   2.561 -0.4265  0.5406  0.2129
  276HOH      O  860   1.209   1.576   0.820  0.1763  0.1502  0.2290
  276HOH     H1  861   1.167   1.662   0.819 -0.5497 -0.1929  0.3735
  276HOH     H2  862   1.228   1.560   0.912  0.0409  0.0264  0.2352
  277HOH      O  863   1.169   2.811   0.382 -0.0839 -0.0680 -0.2609
  277HOH     H1  864   1.225   2.810   0.460  0.1189  0.0538 -0.4014
  277HOH     H2  865   1.219   2.863   0.318  0.6321 -1.6575 -1.1088
  278HOH      O  866   0.756   0.755   1.699 -0.2902 -0.5109  0.7558
  278HOH     H1  867   0.766   0.662   1.678 -2.1746 -0.6114 -0.0770
  278HOH     H2  868   0.736   0.756   1.793  0.1791 -0.8764  0.8714
  279HOH      O  869   0.820   2.654   1.166 -0.6135  0.3256  0.9466
  279HOH     H1  870   0.853   2.571   1.202 -1.6061 -0.7002 -0.2786
  279HOH     H2  871   0.737   2.630   1.125 -0.3773  1.6789 -0.5137
  280HOH      O  872   1.791   2.757   2.682  0.0843 -0.3963  0.0202
  280HOH     H1  873   1.769   2.740   2.591  0.1612  0.3314 -0.1507
  280HOH     H2  874   1.856   2.691   2.705 -0.0558 -0.6848 -0.3959
  281HOH      O  875   0.036   0.294   2.733 -0.5674 -0.1099  0.7132
  281HOH     H1  876   0.118   0.247   2.746 -0.2775  0.1895  0.0680
  281HOH     H2  877   0.049   0.377   2.778 -0.6641 -0.2074  0.9253
  282HOH      O  878   2.241   2.538   1.917  0.1111 -0.0829 -0.0939
  282HOH     H1  879   2.319   2.553   1.970  0.3420 -0.6388 -0.2681
  282HOH     H2  880   2.255   2.592   1.839  0.4718 -0.4212 -0.2669
  283HOH      O  881   2.856   1.356   2.141 -0.0748  0.5162  0.3528
  283HOH     H1  882   2.780   1.398   2.180 -0.2144  0.1973  0.4289
  283HOH     H2  883   2.855   1.384   2.050 -0.8336 -0.2343  0.1065
  284HOH      O  884   1.755   1.846   2.681 -1.4819  0.3386  0.5974
  284HOH     H1  885   1.746   1.784   2.753 -0.3739 -0.5137  0.0602
  284HOH     H2  886   1.815   1.913   2.714  0.5889 -1.0379 -0.0208
  285HOH      O  887   1.506   0.901   2.400 -0.6584  0.1967  0.0767
  285HOH     H1  888   1.466   0.909   2.314  0.6786  0.3794 -0.5810
  285HOH     H2  889   1.547   0.987   2.415 -0.0315 -0.1495  0.4255
  286HOH      O  890   2.099   2.090   1.756 -0.5040 -0.1078  0.0719
  286HOH     H1  891   2.141   2.055   1.677 -0.7153 -0.5953  0.1628
  286HOH     H2  892   2.165   2.146   1.796 -0.3692  0.0947 -0.4150
  287HOH      O  893   1.232   0.529   0.284  0.1367 -0.1476 -0.2890
  287HOH     H1  894   1.167   0.459   0.281  0.0574 -0.0630 -1.0077
  287HOH     H2  895   1.208   0.586   0.211  0.8795  0.0075 -0.4275
  288HOH      O  896   1.949   1.470   1.622  0.5416  0.3905 -0.2228
  288HOH     H1  897   2.023   1.419   1.590  0.9273  0.1360  0.9698
  288HOH     H2  898   1.886   1.404   1.653  0.0083  0.6158 -0.7828
  289HOH      O  899   1.773   0.868   1.404 -0.4213 -0.4461  0.4915
  289HOH     H1  900   1.837   0.883   1.473  1.1875  0.2378 -1.0136
  289HOH     H2  901   1.800   0.786   1.362 -0.8661 -0.4368  0.1701
  290HOH      O  902   1.718   2.531   1.971 -0.0516  0.5055 -0.3831
  290HOH     H1  903   1.794   2.554   1.917  0.7937  0.0988  0.5688
  290HOH     H2  904   1.700   2.610   2.021  0.2509  0.3704 -0.0529
  291HOH      O  905   1.431   1.373   2.867  0.0510  0.6492  0.7809
  291HOH     H1  906   1.338   1.389   2.848  0.1594  1.3411  0.7715
  291HOH     H2  907   1.477   1.434   2.809  0.4899  0.6664  1.1427
  292HOH      O  908   0.158   1.471   2.178  0.0082  0.3128 -0.1364
  292HOH     H1  909   0.083   1.413   2.168 -0.3627  0.7932 -0.2103
  292HOH     H2  910   0.190   1.455   2.266  0.3190 -0.4721 -0.3763
  293HOH      O  911   0.671   1.172   0.214  0.0029  0.0302  0.0225
  293HOH     H1  912   0.663   1.200   0.123  1.1528 -1.5252 -0.6302
  293HOH     H2  913   0.618   1.093   0.220 -1.5189  1.0346  1.2615
  294HOH      O  914   0.560   0.410   1.566 -0.2940 -0.1929 -0.0276
  294HOH     H1  915   0.630   0.365   1.519 -0.0522  0.1927 -0.0409
  294HOH     H2  916   0.598   0.431   1.652 -0.7672 -0.9945  0.4075
  295HOH      O  917   2.516   1.137   1.124 -0.1494  0.2108 -0.4656
  295HOH     H1  918   2.564   1.056   1.105  0.6717  0.9006 -1.6252
  295HOH     H2  919   2.425   1.110   1.134  0.2513 -0.9809  0.3704
  296HOH      O  920   0.633   1.411   1.398 -0.5217  0.0937  0.1621
  296HOH     H1  921   0.665   1.343   1.457 -0.7779 -0.0612  0.1247
  296HOH     H2  922   0.545   1.430   1.429 -0.9314 -0.4872 -0.5776
  297HOH      O  923   1.793   1.021   1.189  0.2234  0.6679  0.6328
  297HOH     H1  924   1.708   1.051   1.156 -0.0148  0.2067  0.7924
  297HOH     H2  925   1.771   0.971   1.268  0.5287 -0.3320  0.1263
  298HOH      O  926   1.889   1.993   2.452  0.2517  0.3666  0.1926
  298HOH     H1  927   1.832   1.938   2.505  0.5457  0.2132  0.3588
  298HOH     H2  928   1.917   1.936   2.380 -0.6367  0.7520 -0.5031
  299HOH      O  929   0.270   2.284   2.271  0.2009 -0.1307  0.6986
  299HOH     H1  930   0.308   2.333   2.198 -0.0620  0.9860  1.2587
  299HOH     H2  931   0.327   2.208   2.281  0.1883 -0.3695 -0.7010
  300HOH      O  932   1.518   1.039   1.539  0.5348  0.5033 -0.1572
  300HOH     H1  933   1.514   1.008   1.448  0.5137 -0.1516  0.0605
  300HOH     H2  934   1.440   1.094   1.549 -0.7447 -1.2127  0.0991
  301HOH      O  935   1.529   1.467   0.137 -0.2621  0.7678  0.0067
  301HOH     H1  936   1.593   1.401   0.165 -0.9260  0.5181  1.0185
  301HOH     H2  937   1.493   1.431   0.056  0.1126  0.3943 -0.0023
  302HOH      O  938   1.574   0.403   2.464  0.3577 -0.3005  0.0534
  302HOH     H1  939   1.483   0.393   2.490  0.5665 -0.5440  0.7171
  302HOH     H2  940   1.610   0.466   2.525  0.5044  0.2321 -0.5590
  303HOH      O  941   2.158   0.955   1.609  0.0735 -0.1185 -0.7717
  303HOH     H1  942   2.242   0.910   1.610 -0.1070 -0.5234  0.6628
  303HOH     H2  943   2.093   0.886   1.596 -0.1584 -0.2454  0.7267
  304HOH      O  944   0.602   0.510   2.670 -0.1799 -0.4072 -0.6055
  304HOH     H1  945   0.648   0.590   2.645 -0.3948  0.0642  0.4120
  304HOH     H2  946   0.667   0.441   2.659  0.4282  0.0923 -0.2775
  305HOH      O  947   2.866   0.469   1.919  0.1057  0.3540 -0.5847
  305HOH     H1  948   2.949   0.463   1.966 -1.1794  0.4463  2.0511
  305HOH     H2  949   2.844   0.378   1.897  0.2484  0.1592  0.0420
  306HOH      O  950   1.190   1.406   2.752  0.2268 -0.0497 -0.0462
  306HOH     H1  951   1.142   1.387   2.670  0.0363 -0.2380  0.1047
  306HOH     H2  952   1.121   1.414   2.818  0.4212 -0.7800  0.2632
  307HOH      O  953   2.771   0.453   2.433 -1.1262 -0.7165 -0.1698
  307HOH     H1  954   2.757   0.422   2.522 -0.7657  0.3105  0.2680
  307HOH     H2  955   2.725   0.537   2.428  0.1046 -0.0002 -0.4282
  308HOH      O  956   1.511   0.127   0.220  0.9375  0.0624  0.4429
  308HOH     H1  957   1.480   0.192   0.283  0.5580  0.7973 -0.4576
  308HOH     H2  958   1.437   0.068   0.207  0.2831  1.0303 -0.6910
  309HOH      O  959   0.151   0.366   0.913 -0.2361 -0.1783  0.5749
  309HOH     H1  960   0.074   0.417   0.938 -0.4824 -0.5790  0.6413
  309HOH     H2  961   0.130   0.276   0.938  0.4392 -0.2232  1.0301
  310HOH      O  962   1.965   2.915   2.455  0.2780  0.5415  0.4839
  310HOH     H1  963   1.917   2.875   2.383  0.9575  0.1880  0.2111
  310HOH     H2  964   1.918   2.886   2.534  0.4317 -0.3624  0.2620
  311HOH      O  965   1.563   1.107   2.833 -0.5996  0.5859 -0.6954
  311HOH     H1  966   1.530   1.191   2.865  0.4654  0.6586  0.3695
  311HOH     H2  967   1.644   1.129   2.787  0.2213  0.1233  0.4297
  312HOH      O  968   0.637   0.175   1.777  0.2367  0.0275 -0.1613
  312HOH     H1  969   0.649   0.148   1.868  0.7579 -0.4159 -0.3541
  312HOH     H2  970   0.687   0.255   1.768 -0.4821  0.5349  0.1439
  313HOH      O  971   1.796   0.104   1.178 -0.8777  0.0932  0.2455
  313HOH     H1  972   1.787   0.014   1.208 -0.5119 -0.1240 -0.2697
  313HOH     H2  973   1.884   0.109   1.142 -0.8652  0.6795  0.3369
  314HOH      O  974   0.871   2.346   1.934 -0.5994 -0.1071  0.0041
  314HOH     H1  975   0.941   2.320   1.873 -0.0294  0.4937  0.3799
  314HOH     H2  976   0.834   2.425   1.895 -0.2302  0.2820  0.4258
  315HOH      O  977   1.640   0.287  -0.001  0.3537 -0.2795 -0.2303
  315HOH     H1  978   1.570   0.345   0.030  0.6710 -0.0752  0.1065
  315HOH     H2  979   1.638   0.213   0.060  0.3039 -0.3725 -0.3423
  316HOH      O  980   1.891   2.589   1.740  0.2158  0.0271  0.4430
  316HOH     H1  981   1.849   2.581   1.654  0.2304 -0.2482  0.4598
  316HOH     H2  982   1.963   2.527   1.737  0.4080  0.2413  0.5458
  317HOH      O  983   1.141   1.363   1.255 -0.3553 -0.5745 -0.0373
  317HOH     H1  984   1.201   1.376   1.329  0.0424 -0.1096 -0.4243
  317HOH     H2  985   1.068   1.314   1.292 -0.4835  0.2112  0.8214
  318HOH      O  986   1.913   2.148   0.556  0.0051  0.2204  0.1508
  318HOH     H1  987   1.974   2.162   0.628  1.3436  0.0299 -0.8770
  318HOH     H2  988   1.854   2.079   0.588  1.0120 -0.3817  0.8189
  319HOH      O  989   1.610   0.379   0.561  0.1820  0.0059  0.3863
  319HOH     H1  990   1.527   0.366   0.515  0.3595  0.9653 -0.2755
  319HOH     H2  991   1.664   0.428   0.498  0.6642  0.8473  1.3977
  320HOH      O  992   0.692   1.676   2.441 -0.1246  0.4452  0.0821
  320HOH     H1  993   0.614   1.707   2.486 -0.0597  0.4954  0.1622
  320HOH     H2  994   0.718   1.597   2.488  0.2333  0.7743  0.4598
  321HOH      O  995   1.311   2.204   1.681 -0.4789  0.2203 -0.1145
  321HOH     H1  996   1.334   2.112   1.676 -1.2101  0.0350 -0.3473
  321HOH     H2  997   1.351   2.235   1.762  0.0819 -0.2019 -0.2227
  322HOH      O  998   0.133   0.258   1.848 -0.7578 -0.0173  0.2277
  322HOH     H1  999   0.134   0.169   1.883 -0.8914 -0.0315  0.1970
  322HOH     H2 1000   0.054   0.261   1.793 -0.5513  0.0025 -0.0710
  323HOH      O 1001   2.974   0.605   1.230 -0.2582 -0.0938  0.7407
  323HOH     H1 1002   2.938   0.656   1.158  0.9939  0.2043  0.2720
  323HOH     H2 1003   2.913   0.532   1.240 -0.3407 -0.3238 -0.8387
  324HOH      O 1004   1.728   0.442   1.583  0.3275  0.0006  0.5556
  324HOH     H1 1005   1.721   0.349   1.607  1.7057 -0.6528 -1.1081
  324HOH     H2 1006   1.794   0.477   1.642  0.6097 -0.4058  0.4957
  325HOH      O 1007   0.938   1.497   2.255 -0.3140  0.2454 -0.4470
  325HOH     H1 1008   0.966   1.581   2.293 -0.4386  0.3915 -0.6694
  325HOH     H2 1009   0.854   1.517   2.214 -0.1341  0.1178 -0.8857
  326HOH      O 1010   0.273   0.994   1.794  0.3731 -0.1005  0.6014
  326HOH     H1 1011   0.296   1.078   1.754  0.3979 -0.2731  0.2421
  326HOH     H2 1012   0.300   0.929   1.728 -0.6778 -0.3410  0.3819
  327HOH      O 1013   1.102   1.602   0.146 -0.2634  0.2255  0.1106
  327HOH     H1 1014   1.174   1.653   0.108  0.1952 -0.4694 -0.0102
  327HOH     H2 1015   1.023   1.650   0.122  0.0766  0.3444 -0.8957
  328HOH      O 1016   2.618   1.765   0.631 -0.7611 -0.0582  0.2482
  328HOH     H1 1017   2.684   1.773   0.563 -0.4823  1.5416  0.6472
  328HOH     H2 1018   2.659   1.711   0.698 -0.0138  0.5627  0.3041
  329HOH      O 1019   2.273   1.186   0.032  0.0682 -0.3792  0.4105
  329HOH     H1 1020   2.233   1.262  -0.009 -0.6717 -0.6664  0.5681
  329HOH     H2 1021   2.315   1.220   0.111  0.3737 -0.0298  0.1013
  330HOH      O 1022   2.026   0.018   0.424  0.1433 -0.1725  0.4060
  330HOH     H1 1023   2.010   0.010   0.330  1.2247 -0.1829  0.2026
  330HOH     H2 1024   1.940   0.041   0.461 -0.2216  0.2310 -0.6233
  331HOH      O 1025   1.207   1.639   1.474 -0.1795  0.0895  0.4534
  331HOH     H1 1026   1.125   1.674   1.510  0.1057  0.7953  0.4605
  331HOH     H2 1027   1.252   1.716   1.438  0.7303 -0.1768  0.9529
  332HOH      O 1028   0.638   0.759   2.006  0.4516  0.4467  0.1591
  332HOH     H1 1029   0.657   0.717   2.090 -0.0935 -0.0790  0.0299
  332HOH     H2 1030   0.543   0.770   2.006  0.4994  0.8859 -0.1884
  333HOH      O 1031   0.254   2.267   0.050 -0.5982  0.1368 -0.1884
  333HOH     H1 1032   0.179   2.290  -0.005 -0.8691 -0.3208 -0.0292
  333HOH     H2 1033   0.311   2.343   0.047 -0.5395  0.0760 -1.2136
  334HOH      O 1034   0.510   0.974   1.286 -0.1273 -0.4806  0.2948
  334HOH     H1 1035   0.515   0.907   1.218 -0.3841  0.9088 -1.2309
  334HOH     H2 1036   0.416   0.983   1.305 -0.3520  0.7051 -1.0143
  335HOH      O 1037   0.351   2.898   0.967  0.1619  0.8628 -0.3812
  335HOH     H1 1038   0.279   2.947   1.007  0.2151  0.7442 -0.1391
  335HOH     H2 1039   0.418   2.892   1.036 -0.3673 -0.7171  0.0825
  336HOH      O 1040   0.297   0.978   2.335  0.1622  0.6491  0.2460
  336HOH     H1 1041   0.321   1.017   2.251  1.4051 -0.3532  0.0642
  336HOH     H2 1042   0.301   0.883   2.319  1.1681  0.4080  1.5849
  337HOH      O 1043   0.398   1.719   1.216  0.5217  0.1157 -0.3345
  337HOH     H1 1044   0.409   1.636   1.170 -0.5393 -0.4458  0.3410
  337HOH     H2 1045   0.312   1.750   1.189  0.3385  0.3170  0.4300
  338HOH      O 1046   1.252   1.544   1.071 -0.0637  0.4870 -0.0297
  338HOH     H1 1047   1.217   1.486   1.139 -1.0115  0.2386 -0.6908
  338HOH     H2 1048   1.347   1.533   1.078 -0.1128  0.5220  1.2715
  339HOH      O 1049   1.973   1.404   0.079 -0.1992 -0.2946 -0.1647
  339HOH     H1 1050   1.894   1.388   0.132  0.2677  0.0241  0.6711
  339HOH     H2 1051   2.045   1.403   0.143  0.4245 -0.1541 -0.8452
  340HOH      O 1052   0.543   0.397   1.956 -0.3506 -0.0485 -0.1539
  340HOH     H1 1053   0.585   0.476   1.990  0.5959 -0.7318  0.3820
  340HOH     H2 1054   0.480   0.428   1.891 -0.3178  1.1551  0.3478
  341HOH      O 1055   0.940   0.151   0.607  0.6415  0.3878 -0.1723
  341HOH     H1 1056   0.917   0.140   0.699  0.1617  0.3302 -0.2932
  341HOH     H2 1057   0.971   0.241   0.601  0.2121  0.5509 -0.0421
  342HOH      O 1058   0.403   0.599   0.434  0.0570  0.8619  0.3385
  342HOH     H1 1059   0.317   0.613   0.474 -0.2455  0.6386 -0.2104
  342HOH     H2 1060   0.465   0.605   0.507 -0.5194 -0.1575  0.9533
  343HOH      O 1061   0.958   2.591   2.551  0.0261  1.0997  0.5836
  343HOH     H1 1062   0.993   2.505   2.574 -0.9056  0.4704 -0.1698
  343HOH     H2 1063   0.875   2.596   2.598 -0.0249  1.4924  0.4590
  344HOH      O 1064   1.489   0.150   2.715  0.1328 -0.0831 -0.0281
  344HOH     H1 1065   1.544   0.212   2.763 -1.2924  0.7803  0.6235
  344HOH     H2 1066   1.442   0.203   2.651 -0.8296 -0.5294  0.2686
  345HOH      O 1067   1.629   2.306   2.151  0.6857 -0.1431  0.5345
  345HOH     H1 1068   1.673   2.348   2.078  1.6466  0.5596  1.4573
  345HOH     H2 1069   1.538   2.336   2.145  0.7060 -0.2163 -0.4164
  346HOH      O 1070   2.238   2.307   0.967 -0.4560 -0.0129  0.0964
  346HOH     H1 1071   2.192   2.262   1.038 -0.2463 -0.4131 -0.0087
  346HOH     H2 1072   2.173   2.364   0.927 -0.6062  0.1263  0.5350
  347HOH      O 1073   2.016   2.567   2.247  0.2275  0.3510  0.1854
  347HOH     H1 1074   2.063   2.585   2.328 -0.2235  1.1936  0.2744
  347HOH     H2 1075   1.989   2.653   2.215 -0.5797 -0.0524 -0.2686
  348HOH      O 1076   2.598   0.153   1.648 -0.4862 -1.0207  0.9048
  348HOH     H1 1077   2.559   0.117   1.569 -0.9844 -2.0256  1.5588
  348HOH     H2 1078   2.525   0.156   1.711 -0.2890  0.4560  1.1409
  349HOH      O 1079   2.256   1.398   0.199 -0.7159  1.0700 -0.2081
  349HOH     H1 1080   2.319   1.469   0.192  0.0231  0.4702  0.1021
  349HOH     H2 1081   2.213   1.413   0.284  0.1086  0.6469  0.3119
  350HOH      O 1082   0.278   2.105   1.167 -0.6863 -0.2288 -0.1549
  350HOH     H1 1083   0.278   2.047   1.243  0.9362 -0.4251 -0.2331
  350HOH     H2 1084   0.222   2.178   1.193  1.1934  0.6738  2.1056
  351HOH      O 1085   0.051   1.033   2.502  0.0398  0.6563  0.4019
  351HOH     H1 1086   0.001   0.952   2.507 -1.2858  1.4366  0.7926
  351HOH     H2 1087   0.124   1.013   2.443 -1.0863 -0.3986 -0.7611
  352HOH      O 1088   1.356   2.722   2.874  0.0811  0.2740 -0.5446
  352HOH     H1 1089   1.328   2.660   2.807 -0.3465  0.3992 -0.4875
  352HOH     H2 1090   1.444   2.749   2.848  0.0909 -0.0138 -0.8121
  353HOH      O 1091   2.060   2.460   0.841 -0.2158 -0.4974  0.0640
  353HOH     H1 1092   2.072   2.552   0.863  0.3861 -0.4356 -0.4827
  353HOH     H2 1093   1.973   2.456   0.800  0.0859 -0.0251 -0.6421
  354HOH      O 1094   2.484   1.613   1.192 -0.2502  0.2412  0.4664
  354HOH     H1 1095   2.437   1.665   1.258 -0.1581  0.2284  0.5419
  354HOH     H2 1096   2.473   1.523   1.221  1.3577  0.3073  1.5284
  355HOH      O 1097   0.509   0.040   0.767  0.4339 -0.1723  0.3312
  355HOH     H1 1098   0.459   0.004   0.840  0.4932  0.0232  0.4709
  355HOH     H2 1099   0.471   0.127   0.752  0.1666 -0.3578 -0.1243
  356HOH      O 1100   0.641   1.800   1.330 -0.2730 -0.0853 -0.2184
  356HOH     H1 1101   0.558   1.765   1.296 -0.3273 -0.6400  0.4360
  356HOH     H2 1102   0.650   1.761   1.417  1.7078 -1.8615 -1.0221
  357HOH      O 1103   0.407   2.759   2.781  0.3318  0.3589 -0.7951
  357HOH     H1 1104   0.378   2.796   2.864  0.0743 -0.1063 -0.6725
  357HOH     H2 1105   0.333   2.771   2.721  0.0281 -0.4192 -0.6057
  358HOH      O 1106   0.492   0.075   1.411 -0.2121 -1.0390 -0.3541
  358HOH     H1 1107   0.551   0.016   1.459 -0.3811 -0.2958  0.8485
  358HOH     H2 1108   0.446   0.017   1.351 -0.2660 -2.1358  0.6503
  359HOH      O 1109   1.786   0.868   2.170  0.0115 -0.1106  0.3706
  359HOH     H1 1110   1.741   0.932   2.225 -0.2145  1.4999 -1.4845
  359HOH     H2 1111   1.719   0.836   2.111  0.5963 -0.3116 -0.2095
  360HOH      O 1112   2.512   1.770   2.282  0.3085  0.5293 -0.0309
  360HOH     H1 1113   2.463   1.691   2.306 -0.3929  0.9334 -0.0803
  360HOH     H2 1114   2.477   1.838   2.339 -0.2003  1.1326 -1.0147
  361HOH      O 1115   0.135   1.805   1.768 -0.2235 -0.0582  0.2923
  361HOH     H1 1116   0.182   1.781   1.848 -1.3645  0.2332  1.0881
  361HOH     H2 1117   0.095   1.889   1.788 -0.2520  0.1939 -0.7304
  362HOH      O 1118   1.083   0.439   1.398  0.9222 -0.1727 -0.5698
  362HOH     H1 1119   1.069   0.371   1.464  1.0906  0.0053 -0.3474
  362HOH     H2 1120   1.117   0.393   1.322  0.2651 -0.4493 -0.7071
  363HOH      O 1121   2.543   0.830   2.920  0.0083  0.4877  0.3727
  363HOH     H1 1122   2.553   0.923   2.903 -0.2646  0.3372 -0.7728
  363HOH     H2 1123   2.556   0.788   2.835  1.6885 -0.6790  1.0989
  364HOH      O 1124   1.152   2.042   2.828 -0.4268  0.1359 -0.7625
  364HOH     H1 1125   1.130   2.128   2.793 -0.0558  1.0413  1.0317
  364HOH     H2 1126   1.073   2.012   2.871 -0.1385  0.2834 -0.1132
  365HOH      O 1127   1.742   1.323   0.462  0.1486 -0.7914 -0.2705
  365HOH     H1 1128   1.666   1.317   0.521  0.1807  0.8178  0.0260
  365HOH     H2 1129   1.816   1.336   0.521  0.2139  0.5970 -0.5805
  366HOH      O 1130   2.588   0.308   0.306  0.4788  0.0816  0.0579
  366HOH     H1 1131   2.522   0.244   0.332  0.1327  0.2157 -0.4501
  366HOH     H2 1132   2.550   0.393   0.329  0.8558  0.1263  0.5589
  367HOH      O 1133   1.381   1.186   0.827  0.7763 -0.3012  0.0614
  367HOH     H1 1134   1.298   1.212   0.788  1.1328 -0.7385 -1.0547
  367HOH     H2 1135   1.359   1.162   0.917 -0.0811  0.7563  0.1704
  368HOH      O 1136   1.259   0.046   2.818  0.4736  0.0009 -0.3362
  368HOH     H1 1137   1.336   0.071   2.767  0.2136  0.0061 -0.7350
  368HOH     H2 1138   1.276  -0.045   2.844  1.1900  0.3926  0.6848
  369HOH      O 1139   1.824   0.733   2.882  0.7193 -0.4780 -0.1104
  369HOH     H1 1140   1.826   0.771   2.970  0.1769  0.0450 -0.3138
  369HOH     H2 1141   1.859   0.645   2.894  0.5626 -0.4524  0.6463
  370HOH      O 1142   2.344   2.001   2.742 -0.4924  0.1950  0.4208
  370HOH     H1 1143   2.281   2.055   2.789 -0.4313  0.5300  0.1228
  370HOH     H2 1144   2.297   1.972   2.664 -0.0333  1.1542 -0.2548
  371HOH      O 1145   2.816   2.665   0.459 -0.1508  0.4289 -0.9379
  371HOH     H1 1146   2.900   2.653   0.504  0.0520 -0.4280 -1.4898
  371HOH     H2 1147   2.799   2.759   0.465  0.6449  0.5637 -0.4573
  372HOH      O 1148   1.622   1.637   0.700  1.0978  0.3371 -0.6020
  372HOH     H1 1149   1.602   1.549   0.670 -0.4965  0.3399  0.2235
  372HOH     H2 1150   1.671   1.625   0.781 -0.5623  0.0477  0.4692
  373HOH      O 1151   2.941   0.403   0.474 -0.0637  0.1828  0.1587
  373HOH     H1 1152   2.888   0.471   0.434  1.5185  0.5254 -1.6327
  373HOH     H2 1153   2.938   0.330   0.411  1.2648  0.1039  0.1306
  374HOH      O 1154   2.520   2.767   0.740  0.4767  0.3634  0.1609
  374HOH     H1 1155   2.571   2.695   0.703 -0.2072  0.0702 -0.2537
  374HOH     H2 1156   2.476   2.729   0.816 -0.2517  0.1806 -0.3234
  375HOH      O 1157   2.544   2.227   1.680 -0.5350 -0.4619 -0.6804
  375HOH     H1 1158   2.589   2.291   1.734 -0.8864 -0.4096 -0.4428
  375HOH     H2 1159   2.614   2.178   1.637 -0.2429  0.7202 -1.6665
  376HOH      O 1160   0.767   2.774   0.180  0.0571 -0.1166  0.1703
  376HOH     H1 1161   0.758   2.716   0.104 -0.7944 -0.2010  0.3226
  376HOH     H2 1162   0.731   2.858   0.150 -0.9790 -0.3520  0.6885
  377HOH      O 1163   2.740   2.896   1.359  0.4467 -0.1662 -0.1834
  377HOH     H1 1164   2.703   2.875   1.273  0.1578 -0.1499 -0.0649
  377HOH     H2 1165   2.690   2.972   1.388  0.0111 -0.6343  0.3396
  378HOH      O 1166   0.743   1.168   1.920 -0.2160 -0.8334 -0.8257
  378HOH     H1 1167   0.774   1.078   1.926  0.1965 -0.6514  0.1246
  378HOH     H2 1168   0.816   1.216   1.881  0.1711 -0.6727  0.0364
  379HOH      O 1169   1.940   0.366   1.238 -0.0741 -0.9344  0.0254
  379HOH     H1 1170   1.984   0.294   1.283  0.0148 -1.3790 -0.7285
  379HOH     H2 1171   1.894   0.324   1.165 -0.8161 -0.3361  0.1261
  380HOH      O 1172   1.300   1.203   1.095 -0.1193  0.2100 -0.4801
  380HOH     H1 1173   1.247   1.261   1.149  0.2209  0.4490 -0.3969
  380HOH     H2 1174   1.256   1.118   1.100  0.2545  0.0537  0.7066
  381HOH      O 1175   0.366   2.473   2.109 -0.0395  0.1530  0.6230
  381HOH     H1 1176   0.457   2.499   2.126  0.2622 -0.9265  0.7738
  381HOH     H2 1177   0.314   2.541   2.153  0.6917  0.5693  0.8867
  382HOH      O 1178   2.308   0.611   2.648  0.1319 -0.3598  0.2543
  382HOH     H1 1179   2.270   0.678   2.591  0.2704 -0.7596 -0.3222
  382HOH     H2 1180   2.286   0.528   2.607 -1.1224 -0.7793  1.6108
  383HOH      O 1181   0.537   1.324   2.945  0.1048 -0.1119 -1.1943
  383HOH     H1 1182   0.567   1.407   2.981  0.6219 -0.3153 -1.1356
  383HOH     H2 1183   0.517   1.343   2.854  0.3223  0.0592 -1.2096
  384HOH      O 1184   0.152   0.639   0.575  0.4507  0.0706 -0.1861
  384HOH     H1 1185   0.115   0.717   0.535  0.4716  0.7070  0.9512
  384HOH     H2 1186   0.093   0.568   0.549 -0.6452  0.7815  0.2256
  385HOH      O 1187   0.202   0.663   2.293 -0.0154  0.2761  0.7301
  385HOH     H1 1188   0.155   0.584   2.320  0.2384 -0.4401 -0.7238
  385HOH     H2 1189   0.284   0.659   2.342 -0.1405 -0.2005  0.9129
  386HOH      O 1190   0.904   2.641   1.674  0.1269  0.3623 -0.4664
  386HOH     H1 1191   0.996   2.618   1.691  0.1832 -0.0695 -1.2692
  386HOH     H2 1192   0.908   2.707   1.605 -0.1638  0.3997 -0.4484
  387HOH      O 1193   2.679   1.980   0.998 -0.4408  0.0418  0.3236
  387HOH     H1 1194   2.669   2.000   0.904 -0.2417 -0.4613  0.1902
  387HOH     H2 1195   2.664   2.064   1.041 -0.1474  0.3685 -0.1851
  388HOH      O 1196   0.477   0.867   0.638  0.1659 -0.7061 -0.2195
  388HOH     H1 1197   0.529   0.790   0.614  0.4695 -0.5788  0.0197
  388HOH     H2 1198   0.512   0.895   0.723 -0.4120 -0.7231  0.0379
  389HOH      O 1199   1.914   2.405   1.118  0.0083 -0.7781  0.3528
  389HOH     H1 1200   1.833   2.375   1.160  0.0592 -0.1609  0.9160
  389HOH     H2 1201   1.886   2.437   1.032 -0.2360 -1.2076  0.2663
  390HOH      O 1202   0.279   2.756   1.538 -0.0462 -0.1275 -0.2210
  390HOH     H1 1203   0.215   2.794   1.598  0.8302  0.4127  0.4223
  390HOH     H2 1204   0.266   2.804   1.456  0.0807  0.5949  0.1599
  391HOH      O 1205   0.695   2.599   0.418  0.8409 -0.0955  0.3794
  391HOH     H1 1206   0.661   2.654   0.489 -0.3530 -0.3585  0.0454
  391HOH     H2 1207   0.762   2.654   0.375 -0.4839  1.2624 -0.1192
  392HOH      O 1208   0.291   0.600   0.814 -0.2462 -0.2621 -0.2082
  392HOH     H1 1209   0.255   0.635   0.733 -0.5630 -0.4081 -0.1357
  392HOH     H2 1210   0.232   0.528   0.837 -0.2609 -0.1071  0.2475
  393HOH      O 1211   0.623   2.720   1.364  0.3625 -0.5594 -0.2001
  393HOH     H1 1212   0.670   2.733   1.282 -0.4460 -0.3644 -0.6583
  393HOH     H2 1213   0.663   2.782   1.425  0.0158  0.3720 -0.8755
  394HOH      O 1214   0.960   0.052   0.365  0.8697 -0.0828  0.2798
  394HOH     H1 1215   0.928   0.094   0.445  0.0798 -0.4447  0.1773
  394HOH     H2 1216   1.024  -0.012   0.395 -0.5715 -1.3972  0.8685
  395HOH      O 1217   1.494   2.821   1.720 -0.7156  0.6382 -0.2716
  395HOH     H1 1218   1.485   2.812   1.815  0.3424  1.2791 -0.0740
  395HOH     H2 1219   1.461   2.739   1.685  0.6390 -0.4608  0.7984
  396HOH      O 1220   2.062   0.665   1.528 -0.3528 -0.4970 -0.0964
  396HOH     H1 1221   2.126   0.701   1.467 -1.0305  0.7200 -0.1488
  396HOH     H2 1222   1.985   0.645   1.474 -0.5988 -0.3849  0.2058
  397HOH      O 1223   2.040   0.099   1.094 -0.8625  0.4955  0.4021
  397HOH     H1 1224   2.077   0.011   1.098 -1.4405  0.2321  0.2077
  397HOH     H2 1225   2.112   0.157   1.121 -0.5449 -0.0504  0.7744
  398HOH      O 1226   2.415   0.750   0.224 -0.5601  0.5155  0.1732
  398HOH     H1 1227   2.438   0.839   0.253 -0.1148  0.3698  0.2859
  398HOH     H2 1228   2.449   0.744   0.135  1.6089 -0.2991  0.9239
  399HOH      O 1229   2.300   2.333   2.489  1.3656 -0.4426  0.0661
  399HOH     H1 1230   2.273   2.372   2.406 -0.8681 -0.3718  0.7015
  399HOH     H2 1231   2.302   2.239   2.472 -1.6851 -0.7565  0.3258
  400HOH      O 1232   2.783   0.126   2.200 -0.1288  0.6146  0.3389
  400HOH     H1 1233   2.866   0.154   2.238  0.1304 -0.3718  0.5462
  400HOH     H2 1234   2.801   0.041   2.161 -1.0251  0.4073  0.3280
  401HOH      O 1235   0.335   2.902   1.247  0.2872  0.3083 -0.5137
  401HOH     H1 1236   0.265   2.955   1.209 -0.4543  0.3108  0.7491
  401HOH     H2 1237   0.317   2.813   1.216  0.1001  0.4065 -0.6967
  402HOH      O 1238   0.437   1.127   0.454  0.1152 -0.0865 -0.1744
  402HOH     H1 1239   0.477   1.082   0.379  0.1639  0.1674 -0.3017
  402HOH     H2 1240   0.471   1.081   0.531  1.0642  0.4360 -0.2544
  403HOH      O 1241   0.864   1.794   2.054  0.4208  0.7600 -0.6346
  403HOH     H1 1242   0.828   1.717   2.010  0.1816  0.1964  0.4618
  403HOH     H2 1243   0.787   1.841   2.088  0.6099  0.6724 -0.0555
  404HOH      O 1244   0.941   1.537   0.454  0.3411 -0.9415 -0.3905
  404HOH     H1 1245   1.004   1.497   0.514 -0.0861  0.1981  0.9280
  404HOH     H2 1246   0.976   1.625   0.438 -0.9208 -0.1929  0.5517
  405HOH      O 1247   1.646   1.132   2.440 -0.5646 -0.4130  0.1336
  405HOH     H1 1248   1.695   1.162   2.517 -0.1300 -0.2932 -0.1839
  405HOH     H2 1249   1.619   1.213   2.396 -0.3004 -0.4800 -0.1572
  406HOH      O 1250   1.082   0.141   2.532 -0.0492 -0.6044  0.5675
  406HOH     H1 1251   1.043   0.073   2.587 -1.1709  0.2100  0.8424
  406HOH     H2 1252   1.031   0.219   2.550  0.5200  0.0739 -0.5210
  407HOH      O 1253   1.413   0.522   1.809 -0.8921 -0.0377 -0.6199
  407HOH     H1 1254   1.419   0.427   1.814  0.1706  0.0161 -0.2239
  407HOH     H2 1255   1.499   0.553   1.837 -1.6864  1.0922  0.9080
  408HOH      O 1256   0.082   0.920   0.214 -0.4383  0.1467  0.3724
  408HOH     H1 1257   0.021   0.905   0.142 -0.5001  0.0614  0.4433
  408HOH     H2 1258   0.143   0.846   0.210 -0.3654  0.2082  0.3293
  409HOH      O 1259   2.783   2.409   2.529 -0.8418  0.0656 -0.1845
  409HOH     H1 1260   2.872   2.397   2.496 -0.7555  0.1026  0.0324
  409HOH     H2 1261   2.791   2.401   2.624 -1.0047  0.4470 -0.1330
  410HOH      O 1262   2.193   0.661   1.976 -0.1743  0.1201  0.2579
  410HOH     H1 1263   2.240   0.596   1.923 -0.2985 -0.1306  0.4496
  410HOH     H2 1264   2.178   0.617   2.060 -0.1648  0.4382  0.4286
  411HOH      O 1265   1.158   0.779   2.095 -0.9251 -0.0156  0.7485
  411HOH     H1 1266   1.109   0.809   2.019 -0.2213 -0.2878  0.1641
  411HOH     H2 1267   1.243   0.752   2.060 -0.7662 -0.6424  1.5580
  412HOH      O 1268   0.045   0.786   1.419  0.1396 -0.2971 -0.5812
  412HOH     H1 1269   0.033   0.733   1.341  0.9899 -0.0246 -0.9216
  412HOH     H2 1270   0.074   0.724   1.486  0.3615 -0.3834 -0.7566
  413HOH      O 1271   1.045   0.870   1.866 -0.0268 -0.8332  0.1065
  413HOH     H1 1272   0.982   0.810   1.825 -0.7439  0.6145 -1.1166
  413HOH     H2 1273   1.058   0.938   1.801  0.5474  0.4675  1.4816
  414HOH      O 1274   2.753   0.574   0.400 -0.2556  0.2785  0.2478
  414HOH     H1 1275   2.669   0.530   0.389 -0.4409  0.8100 -0.6962
  414HOH     H2 1276   2.758   0.635   0.326  1.3614 -0.3570 -0.2622
  415HOH      O 1277   1.484   0.523   0.124 -0.0897  0.3331 -0.0206
  415HOH     H1 1278   1.422   0.564   0.184  0.3452  0.1989  0.5372
  415HOH     H2 1279   1.474   0.571   0.042  0.3476  1.5139  0.5787
  416HOH      O 1280   0.443   0.111   2.645 -0.4834 -0.2615 -0.3974
  416HOH     H1 1281   0.406   0.183   2.696 -0.9669 -1.0529  0.4487
  416HOH     H2 1282   0.537   0.114   2.664 -0.3029  0.7945 -1.2798
  417HOH      O 1283   0.765   0.474   1.129 -0.2446 -0.3845  1.3289
  417HOH     H1 1284   0.806   0.532   1.193 -0.4451  0.5693  0.6399
  417HOH     H2 1285   0.699   0.529   1.086  0.2041 -0.8316 -0.0221
  418HOH      O 1286   0.167   2.125   1.589  1.3065 -0.0481  0.2698
  418HOH     H1 1287   0.170   2.033   1.563 -0.1489 -0.0086 -0.2510
  418HOH     H2 1288   0.170   2.174   1.507 -0.1893  0.2197  0.3118
  419HOH      O 1289   2.768   0.784   0.169 -0.0233  0.0314  0.3234
  419HOH     H1 1290   2.831   0.769   0.099  0.7292 -0.6164  1.0827
  419HOH     H2 1291   2.684   0.790   0.125  0.4046 -0.4425 -0.6283
  420HOH      O 1292   0.095   0.164   1.462 -0.8747 -0.0296  0.2401
  420HOH     H1 1293   0.170   0.219   1.486 -0.4949 -0.1321 -0.6656
  420HOH     H2 1294   0.102   0.088   1.520  0.4074 -0.5921 -0.5675
  421HOH      O 1295   0.392   1.098   0.823 -0.0466 -0.1601 -0.0860
  421HOH     H1 1296   0.475   1.145   0.828  0.0101 -0.0769 -1.3763
  421HOH     H2 1297   0.328   1.165   0.800 -0.0443 -0.5919 -1.4777
  422HOH      O 1298   2.694   2.287   0.650  0.5606  0.3988  0.3450
  422HOH     H1 1299   2.751   2.241   0.590 -0.0188 -1.2460  0.9331
  422HOH     H2 1300   2.742   2.288   0.733 -0.5731 -2.2892  1.2590
  423HOH      O 1301   1.485   2.179   1.021 -0.2730 -0.4749  0.2541
  423HOH     H1 1302   1.432   2.110   0.981  0.2391 -0.3228 -0.7644
  423HOH     H2 1303   1.439   2.260   1.000 -0.5476 -0.4459  0.9136
  424HOH      O 1304   1.411   2.223   0.456 -0.3141 -0.4043  0.0198
  424HOH     H1 1305   1.330   2.232   0.405 -0.5700 -1.1792  0.2582
  424HOH     H2 1306   1.404   2.137   0.497 -0.3896  0.3870  1.8506
  425HOH      O 1307   2.436   0.050   0.670 -1.0051 -0.2523 -0.8481
  425HOH     H1 1308   2.457   0.109   0.743  0.3887 -0.4418 -1.0378
  425HOH     H2 1309   2.440  -0.038   0.709  0.2203 -0.3890 -1.1833
  426HOH      O 1310   1.138   0.010   1.680 -0.0545  0.1794  0.0644
  426HOH     H1 1311   1.230   0.032   1.662 -0.1228 -0.0655 -0.6634
  426HOH     H2 1312   1.135  -0.009   1.773  0.4832  0.9127  0.2478
  427HOH      O 1313   0.394   2.221   1.739  0.7023 -0.4580  0.1507
  427HOH     H1 1314   0.363   2.308   1.766 -0.7022 -1.0765  0.6752
  427HOH     H2 1315   0.355   2.208   1.653  0.5392 -0.7365  0.2646
  428HOH      O 1316   1.671   0.060   0.603 -0.6355 -0.2768  0.7298
  428HOH     H1 1317   1.674   0.154   0.586  1.3902 -0.4834 -0.7913
  428HOH     H2 1318   1.633   0.022   0.523  0.5915 -0.8249  0.3701
  429HOH      O 1319   2.528   0.125   0.955  0.1235 -0.4897 -0.7029
  429HOH     H1 1320   2.622   0.120   0.942  0.3774 -0.3525  0.7798
  429HOH     H2 1321   2.511   0.073   1.034 -0.8878  0.3141 -0.3419
  430HOH      O 1322   0.907   1.493   1.326  0.6468 -0.0085 -0.2614
  430HOH     H1 1323   0.924   1.540   1.408  0.8897 -0.8502  0.1932
  430HOH     H2 1324   0.812   1.488   1.320  0.6233 -0.3416  0.2292
  431HOH      O 1325   0.186   1.752   1.498 -1.2353  0.1459 -0.5978
  431HOH     H1 1326   0.169   1.776   1.589 -0.7308 -0.0856 -0.4348
  431HOH     H2 1327   0.170   1.658   1.494  0.0261 -0.1260 -0.3947
  432HOH      O 1328   2.044   2.785   1.360 -0.0552 -0.5143  0.2356
  432HOH     H1 1329   2.093   2.722   1.307  0.5634  0.5748 -0.5654
  432HOH     H2 1330   1.953   2.774   1.331  0.2577  0.0527 -1.1603
  433HOH      O 1331   2.347   0.345   2.144 -0.5322 -0.4077 -1.2273
  433HOH     H1 1332   2.271   0.385   2.187 -0.4069 -1.2095 -0.2016
  433HOH     H2 1333   2.422   0.394   2.176 -0.3531 -1.4822  0.2210
  434HOH      O 1334   0.526   1.683   2.667 -0.2332 -1.0373 -0.1293
  434HOH     H1 1335   0.484   1.728   2.740  0.8226 -0.4161  0.1296
  434HOH     H2 1336   0.590   1.625   2.708  1.0119 -0.0242 -0.5329
  435HOH      O 1337   2.213   0.824   0.712 -0.2007  0.7215 -0.8468
  435HOH     H1 1338   2.241   0.909   0.747 -0.4627  0.6661 -0.4985
  435HOH     H2 1339   2.166   0.845   0.632 -0.3862  0.9177 -0.6879
  436HOH      O 1340   2.363   0.786   1.623 -0.3349 -0.5418 -0.1275
  436HOH     H1 1341   2.446   0.739   1.612 -0.1747 -0.6807  1.3037
  436HOH     H2 1342   2.330   0.757   1.708  0.1708  2.4461  1.3372
  437HOH      O 1343   2.043   1.953   0.142 -0.3614 -0.1976  0.3182
  437HOH     H1 1344   1.958   1.986   0.169 -0.2244  0.8091 -0.3422
  437HOH     H2 1345   2.102   1.978   0.214 -0.3683  0.5380  0.0882
  438HOH      O 1346   2.201   0.392   0.797 -0.1072 -0.6327 -0.3970
  438HOH     H1 1347   2.200   0.301   0.824 -0.0681 -0.4780  0.1376
  438HOH     H2 1348   2.110   0.420   0.798 -0.0566 -0.4763  0.1053
  439HOH      O 1349   1.536   1.114   1.154  0.1140  0.1807  0.1120
  439HOH     H1 1350   1.506   1.047   1.215 -0.1956 -0.0194 -0.2519
  439HOH     H2 1351   1.458   1.164   1.132  0.3510  0.7048  0.4189
  440HOH      O 1352   0.533   0.504   0.929  0.0550 -0.1825  0.1919
  440HOH     H1 1353   0.454   0.533   0.882  0.1425 -0.2771 -0.0173
  440HOH     H2 1354   0.573   0.440   0.870 -0.2131 -0.8465  0.7082
  441HOH      O 1355   2.596   0.456   0.692  0.0711  0.8231  0.0932
  441HOH     H1 1356   2.528   0.479   0.629 -0.5017 -1.3145 -0.2213
  441HOH     H2 1357   2.551   0.454   0.777 -0.3728 -0.6713 -0.1257
  442HOH      O 1358   2.278   1.561   0.456 -0.1827 -0.2881  0.2116
  442HOH     H1 1359   2.247   1.505   0.527  0.1328 -1.1709 -0.3187
  442HOH     H2 1360   2.303   1.643   0.500 -1.4556 -0.2112  0.8882
  443HOH      O 1361   0.286   2.666   0.850  0.0820 -0.0517  0.1433
  443HOH     H1 1362   0.310   2.744   0.900 -0.9420  0.1703  0.3195
  443HOH     H2 1363   0.263   2.601   0.917  1.1336 -0.6114  0.0087
  444HOH      O 1364   2.628   0.580   2.081  0.2240 -0.0782 -0.1234
  444HOH     H1 1365   2.623   0.497   2.129  0.0792  0.4828  0.8778
  444HOH     H2 1366   2.716   0.579   2.043  0.0981 -0.8398 -0.4436
  445HOH      O 1367   0.975   1.001   0.702  0.3591 -0.3770  0.4153
  445HOH     H1 1368   1.068   0.983   0.690  0.4048  0.2413 -0.2791
  445HOH     H2 1369   0.970   1.044   0.788  0.9827  1.1123 -0.2142
  446HOH      O 1370   2.183   2.813   1.089  0.6896 -0.1998  0.2779
  446HOH     H1 1371   2.166   2.729   1.130 -0.0298 -0.3831 -0.3540
  446HOH     H2 1372   2.148   2.805   1.001 -0.7828  1.2236  0.6348
  447HOH      O 1373   1.260   1.372   0.258 -0.2401  0.2841 -0.0937
  447HOH     H1 1374   1.224   1.439   0.315 -0.0013  0.8893 -0.6267
  447HOH     H2 1375   1.347   1.405   0.234 -0.4431  0.2110 -1.0334
  448HOH      O 1376   0.770   0.261   1.478 -0.1826 -0.1895  0.1265
  448HOH     H1 1377   0.858   0.231   1.500  0.0760  0.1569 -0.3868
  448HOH     H2 1378   0.754   0.227   1.390 -0.3240  0.2257 -0.0166
  449HOH      O 1379   0.470   2.865   2.442  0.1466  0.1621 -0.1718
  449HOH     H1 1380   0.446   2.929   2.509 -0.0565 -0.4948  0.4179
  449HOH     H2 1381   0.561   2.886   2.419  0.1175  0.5891  0.0924
  450HOH      O 1382   2.413   0.588   2.268  0.7946 -0.0207  0.1567
  450HOH     H1 1383   2.462   0.631   2.197  1.8963  0.1000  0.9319
  450HOH     H2 1384   2.348   0.652   2.295  0.7536  0.1593 -0.3470
  451HOH      O 1385   0.317   2.771   2.229 -0.8157  0.1246  0.1823
  451HOH     H1 1386   0.335   2.812   2.144 -0.4089 -0.8354 -0.2272
  451HOH     H2 1387   0.398   2.784   2.279 -0.5715 -0.4288 -0.0607
  452HOH      O 1388   1.599   2.844   2.854  0.1112  0.1665  0.5347
  452HOH     H1 1389   1.654   2.806   2.786  0.4741 -0.7080  1.2851
  452HOH     H2 1390   1.591   2.936   2.828  1.3152  0.1686  0.0041
  453HOH      O 1391   2.313   2.721   1.726 -0.3189 -0.2209 -0.5295
  453HOH     H1 1392   2.374   2.725   1.653 -0.8868  1.0098 -1.0018
  453HOH     H2 1393   2.332   2.799   1.778 -0.6521 -0.4930  0.0222
  454HOH      O 1394   2.870   2.790   0.790 -0.5316 -0.1077 -1.1371
  454HOH     H1 1395   2.866   2.881   0.818 -0.4432 -0.0281 -1.3763
  454HOH     H2 1396   2.780   2.767   0.768 -0.4719  0.0998 -1.6199
  455HOH      O 1397   1.101   0.148   2.268 -0.6187 -0.2478  0.5889
  455HOH     H1 1398   1.165   0.078   2.257 -0.2640  0.0053  1.0046
  455HOH     H2 1399   1.084   0.151   2.362 -1.0607 -0.1469  0.5125
  456HOH      O 1400   2.228   0.761   1.338 -0.3125  0.5456 -0.5804
  456HOH     H1 1401   2.267   0.727   1.257 -0.3965 -0.8738 -0.0756
  456HOH     H2 1402   2.302   0.796   1.387  0.3190 -1.3870  0.0158
  457HOH      O 1403   0.986   1.809   1.498 -0.1799 -0.4401 -0.4519
  457HOH     H1 1404   0.940   1.870   1.556  0.0906 -0.5739 -0.0917
  457HOH     H2 1405   1.019   1.863   1.427 -0.4576 -0.2632 -0.4483
  458HOH      O 1406   0.348   2.450   2.769  0.5523 -0.6795 -0.3109
  458HOH     H1 1407   0.432   2.414   2.742  0.2319 -1.7712  0.0514
  458HOH     H2 1408   0.362   2.482   2.858  0.5108 -1.1622 -0.1273
  459HOH      O 1409   1.568   1.002   0.683  1.1517 -0.0297  0.5531
  459HOH     H1 1410   1.503   1.055   0.729  0.7736  1.1909 -1.1959
  459HOH     H2 1411   1.566   0.918   0.729 -0.8039  0.3210  1.3329
  460HOH      O 1412   1.560   1.558   2.098  0.0007 -0.1383 -0.2044
  460HOH     H1 1413   1.540   1.534   2.007 -0.4037 -0.6351  0.0090
  460HOH     H2 1414   1.592   1.478   2.137 -0.8269 -0.2157  0.3705
  461HOH      O 1415   1.226   1.337   1.833  0.3476  0.2808 -0.0172
  461HOH     H1 1416   1.195   1.356   1.922 -0.7718 -0.7460 -0.1348
  461HOH     H2 1417   1.312   1.298   1.845  0.2654  0.2761  0.6020
  462HOH      O 1418   0.276   2.691   0.261  1.0094 -0.5834 -0.4073
  462HOH     H1 1419   0.274   2.619   0.325 -0.8515  0.1148  0.5023
  462HOH     H2 1420   0.278   2.770   0.315  0.4096  0.0348 -1.2359
  463HOH      O 1421   2.618   1.086   2.424  0.5735  0.2191 -0.4370
  463HOH     H1 1422   2.528   1.095   2.394  0.0711  0.0277  0.8715
  463HOH     H2 1423   2.649   1.005   2.383  0.2210  0.3848 -1.0448
  464HOH      O 1424   1.060   2.864   0.012 -0.1225  0.4740  0.1004
  464HOH     H1 1425   1.011   2.937   0.049  0.0985  0.7386 -0.1184
  464HOH     H2 1426   1.112   2.903  -0.059  0.4210  0.2093  0.3359
  465HOH      O 1427   0.820   1.456   0.017 -0.3869  0.1224 -0.3395
  465HOH     H1 1428   0.896   1.514   0.017  0.6794 -1.1471  0.7654
  465HOH     H2 1429   0.794   1.450   0.109 -0.4696 -1.0704 -0.4006
  466HOH      O 1430   2.110   1.802   2.493  0.3868 -0.2846 -0.2744
  466HOH     H1 1431   2.200   1.832   2.485  0.3718 -0.1345  0.0771
  466HOH     H2 1432   2.058   1.883   2.491  0.3496 -0.2607  0.7232
  467HOH      O 1433   2.071   1.155   0.387  0.0037  0.2559  0.7065
  467HOH     H1 1434   2.120   1.072   0.388  0.2674  0.3575 -0.5849
  467HOH     H2 1435   1.990   1.136   0.340  0.2924  0.8155 -0.0651
  468HOH      O 1436   0.894   0.336   1.910 -0.2212  0.1491  1.0680
  468HOH     H1 1437   0.876   0.264   1.970  0.6346 -1.4221 -0.3906
  468HOH     H2 1438   0.989   0.346   1.910 -0.1415 -0.2328 -0.2987
  469HOH      O 1439   1.326   2.367   1.468 -0.1006 -0.1155  0.6605
  469HOH     H1 1440   1.243   2.352   1.423  0.0265  0.1991  0.3061
  469HOH     H2 1441   1.335   2.293   1.528 -0.0512 -0.8237 -0.1662
  470HOH      O 1442   1.131   2.897   1.943 -0.3639 -0.2613 -0.5672
  470HOH     H1 1443   1.192   2.942   2.001 -0.8920  0.3231 -0.4445
  470HOH     H2 1444   1.147   2.804   1.958 -0.5037 -0.1281  0.5445
  471HOH      O 1445   1.076   1.295   0.060  0.4574  0.0885 -0.7802
  471HOH     H1 1446   1.144   1.339   0.111  0.1248 -0.3790  0.1018
  471HOH     H2 1447   0.993   1.325   0.099  0.1913 -0.1955 -1.1143
  472HOH      O 1448   2.160   0.128   2.435 -0.3103 -0.1851 -0.4748
  472HOH     H1 1449   2.088   0.070   2.461  0.3531 -0.6415  0.4616
  472HOH     H2 1450   2.239   0.079   2.456  0.2807  0.5301 -0.9455
  473HOH      O 1451   2.136   1.295   2.442  0.0958  0.3028 -0.1145
  473HOH     H1 1452   2.197   1.332   2.505 -0.3015  0.0518  0.4243
  473HOH     H2 1453   2.154   1.343   2.361  0.6799  0.5565  0.1554
  474HOH      O 1454   1.271   2.289   2.202 -0.2348 -0.1163  0.5832
  474HOH     H1 1455   1.184   2.256   2.225 -1.9175  1.4601 -2.2161
  474HOH     H2 1456   1.301   2.232   2.131  0.5972 -0.0896  0.8888
  475HOH      O 1457   1.195   1.951   1.774  0.0723 -0.7751 -0.2485
  475HOH     H1 1458   1.204   1.857   1.791 -0.3425 -0.7052  0.4487
  475HOH     H2 1459   1.112   1.959   1.727  0.6331 -0.8450 -1.3124
  476HOH      O 1460   1.547   2.479   0.316  0.5418  0.0866 -0.1853
  476HOH     H1 1461   1.546   2.404   0.375 -0.8492  0.8641  0.9207
  476HOH     H2 1462   1.609   2.540   0.356 -0.5413  0.6940  0.7116
  477HOH      O 1463   2.331   2.580   0.890 -0.0235 -0.4938 -0.0819
  477HOH     H1 1464   2.279   2.647   0.846 -0.2812 -0.2720  0.5360
  477HOH     H2 1465   2.314   2.500   0.841 -0.7600 -0.3779 -0.0366
  478HOH      O 1466   0.546   2.351   0.804  0.0893  0.5135 -0.3580
  478HOH     H1 1467   0.474   2.381   0.748 -0.8984 -0.0589  0.5133
  478HOH     H2 1468   0.614   2.324   0.744 -0.1151  1.7272 -1.2225
  479HOH      O 1469   2.445   2.393   2.720 -0.2562 -0.0486 -0.4743
  479HOH     H1 1470   2.395   2.376   2.641  0.1511  0.1177 -0.7785
  479HOH     H2 1471   2.461   2.487   2.719 -0.2907 -0.0358 -0.1638
  480HOH      O 1472   2.246   2.387   2.239  0.3607  0.2067  0.1073
  480HOH     H1 1473   2.190   2.361   2.165 -0.7332  0.0985  0.9227
  480HOH     H2 1474   2.262   2.480   2.225  1.2859 -0.0769 -0.9394
  481HOH      O 1475   1.543   1.766   1.317  0.1782 -0.2722  0.0833
  481HOH     H1 1476   1.452   1.777   1.345  0.6291  0.2551  1.5045
  481HOH     H2 1477   1.558   1.837   1.255 -0.3833 -0.4247 -0.2411
  482HOH      O 1478   2.941   0.487   0.057 -0.0464  0.1367 -0.4024
  482HOH     H1 1479   2.960   0.540   0.135  0.0064 -0.7936  0.2520
  482HOH     H2 1480   2.863   0.437   0.081  0.8520 -1.3335 -0.2853
  483HOH      O 1481   0.568   0.209   0.038  0.0062 -0.3940 -0.9456
  483HOH     H1 1482   0.641   0.155   0.008 -0.0804 -0.2343 -1.4674
  483HOH     H2 1483   0.568   0.200   0.133  0.9510 -0.0792 -0.9030
  484HOH      O 1484   0.446   1.065   2.863  0.6875 -0.3221 -0.5217
  484HOH     H1 1485   0.400   1.081   2.781  0.0167 -0.6787 -0.2278
  484HOH     H2 1486   0.491   1.148   2.882 -1.0441  0.5891 -0.0549
  485HOH      O 1487   0.922   0.129   0.110  0.5203 -0.0205 -0.0723
  485HOH     H1 1488   0.937   0.222   0.128  0.5787  0.0416 -0.4250
  485HOH     H2 1489   0.894   0.092   0.194  0.8053  0.2505  0.1482
  486HOH      O 1490   1.709   2.223   0.385  0.2689 -0.3611  0.5859
  486HOH     H1 1491   1.623   2.183   0.372  0.2601 -0.1969  0.0910
  486HOH     H2 1492   1.759   2.158   0.434  0.1320 -0.8207  0.1391
  487HOH      O 1493   2.674   2.137   0.117 -0.2609 -0.1486  0.3443
  487HOH     H1 1494   2.726   2.195   0.173 -0.3526  0.2851 -0.0105
  487HOH     H2 1495   2.612   2.195   0.074 -0.1332 -0.4614 -0.2756
  488HOH      O 1496   2.273   0.240   1.084  0.1128  0.5766 -0.0985
  488HOH     H1 1497   2.274   0.327   1.123 -0.2664  0.8283 -0.6133
  488HOH     H2 1498   2.351   0.238   1.029  0.2953  0.4671  0.1620
  489HOH      O 1499   1.853   0.797   0.207  0.4651  0.3520  0.4227
  489HOH     H1 1500   1.920   0.729   0.212  0.4997  0.3621  0.1364
  489HOH     H2 1501   1.786   0.769   0.269  0.6957  0.2990  0.6494
  490HOH      O 1502   1.778   2.173   0.896  0.4946 -0.4347  0.7058
  490HOH     H1 1503   1.696   2.160   0.944  0.1841 -1.2669  0.0054
  490HOH     H2 1504   1.782   2.268   0.881 -0.0847 -0.3227  1.1871
  491HOH      O 1505   1.283   1.160   2.181  0.6820 -0.1159 -0.9350
  491HOH     H1 1506   1.294   1.179   2.274 -0.3147 -0.5741 -0.6938
  491HOH     H2 1507   1.231   1.234   2.147 -0.6439 -0.8526 -0.6537
  492HOH      O 1508   1.116   0.300   1.144 -0.1473 -0.5646  0.3333
  492HOH     H1 1509   1.199   0.254   1.142  0.0978 -0.1351  0.3213
  492HOH     H2 1510   1.053   0.236   1.177  0.3215 -0.6939  1.0163
  493HOH      O 1511   1.174   0.824   2.870 -0.0484 -0.9389  0.0133
  493HOH     H1 1512   1.213   0.787   2.791 -0.2221 -0.1935 -0.4361
  493HOH     H2 1513   1.104   0.880   2.839 -1.4219 -2.0904  0.7889
  494HOH      O 1514   2.874   1.841   2.871  0.1341  0.6384  0.2493
  494HOH     H1 1515   2.913   1.876   2.791 -0.3313 -0.3267 -0.4366
  494HOH     H2 1516   2.888   1.746   2.866 -0.3370  0.4988  1.0800
  495HOH      O 1517   1.212   0.854   0.347 -0.5903 -0.0707  0.1209
  495HOH     H1 1518   1.229   0.949   0.349 -0.0287 -0.1579 -0.0729
  495HOH     H2 1519   1.262   0.823   0.271  0.4179 -0.7253  0.9940
  496HOH      O 1520   0.607   1.856   2.191 -0.8793  0.1080 -0.5144
  496HOH     H1 1521   0.548   1.903   2.249 -1.0178 -0.2751 -0.3401
  496HOH     H2 1522   0.580   1.765   2.198 -0.0622 -0.1269 -0.1786
  497HOH      O 1523   0.752   1.090   1.184  0.7171  0.0910 -1.0937
  497HOH     H1 1524   0.757   1.052   1.096  0.1514 -1.5660 -0.5001
  497HOH     H2 1525   0.659   1.084   1.208  0.9887 -0.4888 -0.0333
  498HOH      O 1526   1.296   0.695   1.597  0.3590 -0.9040 -0.3001
  498HOH     H1 1527   1.296   0.647   1.680 -0.0019  0.5221  0.5984
  498HOH     H2 1528   1.376   0.747   1.600 -0.4919  0.4730  0.0258
  499HOH      O 1529   1.816   2.715   0.938  0.6961  0.2066  0.1011
  499HOH     H1 1530   1.763   2.793   0.920  0.5989  0.3951  1.0814
  499HOH     H2 1531   1.892   2.723   0.881  0.6426  0.9799  0.1227
  500HOH      O 1532   1.816   1.975   1.590 -0.5372  0.1431 -0.3782
  500HOH     H1 1533   1.849   2.044   1.647  0.1423 -0.6201  0.1948
  500HOH     H2 1534   1.887   1.960   1.527 -0.1094 -0.8779  0.2916
  501HOH      O 1535   1.870   0.983   1.708  0.6032 -0.6687 -0.4622
  501HOH     H1 1536   1.922   0.943   1.778  0.5868 -0.1412 -0.1345
  501HOH     H2 1537   1.901   1.073   1.704 -0.2512 -0.3424 -0.2800
  502HOH      O 1538   2.392   1.324   0.877 -0.3324  0.1589  0.3964
  502HOH     H1 1539   2.368   1.416   0.873 -0.7122  0.0767  0.6826
  502HOH     H2 1540   2.392   1.303   0.970 -0.5390 -0.2028  0.3187
  503HOH      O 1541   2.380   0.749   1.081  0.2044 -0.3305  0.4565
  503HOH     H1 1542   2.418   0.806   1.014  1.1601 -1.8177 -0.3769
  503HOH     H2 1543   2.288   0.738   1.054  0.1758  0.2692  0.2773
  504HOH      O 1544   1.823   1.907   0.352 -0.3046  0.3429  0.7141
  504HOH     H1 1545   1.795   1.817   0.334 -0.1911  0.4156  0.1394
  504HOH     H2 1546   1.917   1.901   0.367 -0.1305  0.4653 -0.2011
  505HOH      O 1547   0.975   2.264   2.811 -0.1581 -0.5298  0.0993
  505HOH     H1 1548   1.045   2.312   2.856  0.5447 -1.7418  0.4080
  505HOH     H2 1549   0.988   2.283   2.719  0.5949 -0.7057  0.1537
  506HOH      O 1550   1.595   1.825   1.587  0.0953 -0.4221 -0.7154
  506HOH     H1 1551   1.565   1.808   1.498  0.8837 -2.1323 -0.7247
  506HOH     H2 1552   1.669   1.884   1.578 -0.0094 -0.3535 -1.1458
  507HOH      O 1553   0.091   1.700   2.328 -0.1974  0.4970  0.5241
  507HOH     H1 1554   0.164   1.757   2.303 -0.3564 -0.1214 -1.8729
  507HOH     H2 1555   0.113   1.614   2.291 -1.5774 -0.0458  0.8087
  508HOH      O 1556   1.612   1.513   1.327 -0.2281  0.4847  0.2021
  508HOH     H1 1557   1.600   1.509   1.233  0.8979  0.5203  0.0338
  508HOH     H2 1558   1.619   1.607   1.346 -1.5033  0.5592  0.5069
  509HOH      O 1559   2.754   1.453   2.620 -0.3145 -0.4749  0.9789
  509HOH     H1 1560   2.733   1.539   2.583 -1.1089 -0.5987  1.0886
  509HOH     H2 1561   2.809   1.472   2.696 -0.7893 -0.0256  1.2243
  510HOH      O 1562   1.614   2.200   1.509 -0.2733  0.2355  0.0198
  510HOH     H1 1563   1.626   2.147   1.588 -0.3868 -0.4233 -0.3910
  510HOH     H2 1564   1.639   2.289   1.536  0.5714 -0.1344  0.5494
  511HOH      O 1565   2.172   2.684   0.173  0.0312 -0.7388 -0.3050
  511HOH     H1 1566   2.091   2.633   0.165 -0.0834 -0.5372 -0.4282
  511HOH     H2 1567   2.191   2.684   0.267 -0.9384  0.4864 -0.0556
  512HOH      O 1568   2.381   2.416   0.642  0.0570  0.9235  0.6894
  512HOH     H1 1569   2.451   2.475   0.615  0.3678  0.1630 -0.2879
  512HOH     H2 1570   2.425   2.349   0.695  0.3604 -0.2095 -0.8694
  513HOH      O 1571   2.788   1.508   1.449  0.4051  0.5745 -0.2071
  513HOH     H1 1572   2.855   1.558   1.495  0.4907  0.9153 -0.6888
  513HOH     H2 1573   2.836   1.453   1.387  0.5958 -2.1664  1.9973
  514HOH      O 1574   0.622   0.717   0.130  0.5400  0.2965 -0.7110
  514HOH     H1 1575   0.681   0.727   0.205  0.1369  0.0300 -0.3461
  514HOH     H2 1576   0.553   0.782   0.146  0.4187  0.1939 -0.8140
  515HOH      O 1577   0.133   0.752   1.750  0.4701 -0.0318 -0.1997
  515HOH     H1 1578   0.094   0.706   1.824  0.4648  0.0283 -0.1650
  515HOH     H2 1579   0.141   0.842   1.780  0.5413 -0.0236 -0.2434
  516HOH      O 1580   0.549   2.089   1.164  0.0813 -0.0738 -0.1005
  516HOH     H1 1581   0.614   2.041   1.113  0.8386  0.4647  0.3281
  516HOH     H2 1582   0.471   2.034   1.160  0.8412 -1.2482  0.2043
  517HOH      O 1583   0.686   1.946   0.140  0.2815  0.3905  0.6292
  517HOH     H1 1584   0.724   2.028   0.172  0.0461  0.5209  0.5783
  517HOH     H2 1585   0.610   1.973   0.088  0.0905  0.1310  0.7690
  518HOH      O 1586   1.841   0.579   1.387 -0.6039  0.0664  0.3661
  518HOH     H1 1587   1.804   0.526   1.458  0.2337 -0.3828  0.5002
  518HOH     H2 1588   1.880   0.514   1.328 -0.1079  0.5021  0.2024
  519HOH      O 1589   1.825   1.607   0.899  0.1042  0.5489  0.2774
  519HOH     H1 1590   1.902   1.624   0.845  0.1823  0.4927  0.3704
  519HOH     H2 1591   1.861   1.587   0.986  0.0392 -0.4190  0.1035
  520HOH      O 1592   0.299   1.095   2.060  0.4231  0.1037 -0.2834
  520HOH     H1 1593   0.284   1.071   1.969  0.8555 -0.4700 -0.2182
  520HOH     H2 1594   0.215   1.128   2.091  0.6170  1.8156 -1.3051
  521HOH      O 1595   0.859   0.940   2.061 -0.4156  0.5308 -0.6262
  521HOH     H1 1596   0.911   0.911   1.986  0.3825  0.3870 -0.0427
  521HOH     H2 1597   0.792   0.873   2.072 -0.0652  0.1558 -0.7505
  522HOH      O 1598   0.128   2.070   1.862 -0.1469 -0.7997  0.1360
  522HOH     H1 1599   0.219   2.081   1.889 -0.3513  0.8880  0.3566
  522HOH     H2 1600   0.124   2.107   1.774 -0.8195  0.3894  0.6187
  523HOH      O 1601   1.076   0.397   0.566 -0.4626  0.0605 -0.1996
  523HOH     H1 1602   1.114   0.457   0.630 -0.7355  0.3661 -0.3160
  523HOH     H2 1603   1.149   0.375   0.508 -0.2630 -0.0524  0.0890
  524HOH      O 1604   1.345   2.141   1.971 -0.0710  0.1781 -0.0821
  524HOH     H1 1605   1.410   2.105   2.031  0.2934 -0.3375 -0.7677
  524HOH     H2 1606   1.300   2.065   1.935 -0.0484  0.4482 -0.7130
  525HOH      O 1607   0.971   1.326   1.670 -0.4501  0.4213  0.1947
  525HOH     H1 1608   0.958   1.420   1.659  1.1158  0.6094 -0.5415
  525HOH     H2 1609   1.047   1.318   1.728 -1.0304 -0.4490  0.9130
  526HOH      O 1610   2.673   1.184   2.669 -0.5735  0.3308 -0.0508
  526HOH     H1 1611   2.649   1.140   2.588  0.2775  0.4623 -0.3942
  526HOH     H2 1612   2.695   1.273   2.642  0.4056  0.1832  0.1941
  527HOH      O 1613   0.692   2.924   2.877  0.1702  0.5221 -0.4977
  527HOH     H1 1614   0.602   2.934   2.847 -0.4508 -1.6828  0.2563
  527HOH     H2 1615   0.729   2.857   2.820  0.9273  0.5232 -0.0391
  528HOH      O 1616   2.249   0.784   2.412 -0.6160  0.0525 -0.5114
  528HOH     H1 1617   2.260   0.862   2.466 -0.6384 -0.2562 -0.0563
  528HOH     H2 1618   2.168   0.800   2.363 -0.9809  0.0322  0.0698
  529HOH      O 1619   2.118   2.160   0.746  0.4358  0.5186  0.0232
  529HOH     H1 1620   2.095   2.252   0.731  0.3584  0.4449 -0.3493
  529HOH     H2 1621   2.102   2.146   0.839 -0.2920  0.6801 -0.0667
  530HOH      O 1622   2.526   1.145   2.900 -0.3345  0.5333  0.5054
  530HOH     H1 1623   2.552   1.163   2.810 -1.0759  0.7487  0.3181
  530HOH     H2 1624   2.431   1.156   2.900 -0.4354 -0.1817  1.1500
  531HOH      O 1625   2.022   1.075   2.216 -0.2367  0.0768  0.2882
  531HOH     H1 1626   2.005   0.981   2.210 -0.2494  0.1150 -0.6801
  531HOH     H2 1627   2.059   1.087   2.303  1.3298 -1.0896 -0.1185
  532HOH      O 1628   2.913   1.398   0.972 -0.2113 -0.1097 -0.5887
  532HOH     H1 1629   2.883   1.354   1.052 -0.3393  0.4145 -0.3369
  532HOH     H2 1630   2.981   1.459   1.003  0.1675 -0.3300 -0.9697
  533HOH      O 1631   2.324   0.570   0.618  0.6275 -0.4228  0.6744
  533HOH     H1 1632   2.325   0.657   0.658  0.3684 -0.1148  0.0289
  533HOH     H2 1633   2.283   0.514   0.684  0.4869  0.0105  0.9637
  534HOH      O 1634   0.112   2.065   0.768 -0.2544 -0.4183 -0.1172
  534HOH     H1 1635   0.137   2.045   0.677 -0.9724 -0.7649 -0.2532
  534HOH     H2 1636   0.194   2.084   0.812  0.0487  0.7660 -1.0722
  535HOH      O 1637   2.714   2.218   2.124  0.9544 -0.1980 -0.6849
  535HOH     H1 1638   2.806   2.233   2.100  1.1410  0.3442  0.2481
  535HOH     H2 1639   2.676   2.306   2.126  0.2086 -0.4597 -1.6944
  536HOH      O 1640   2.116   1.807   2.106 -0.5817 -0.2526  0.5330
  536HOH     H1 1641   2.085   1.725   2.143 -0.2606 -0.5627  0.1298
  536HOH     H2 1642   2.053   1.829   2.038 -0.4547 -0.3692  0.3774
  537HOH      O 1643   2.230   0.176   2.771  0.2045 -0.4401 -0.2991
  537HOH     H1 1644   2.256   0.085   2.754 -0.1489 -0.3893 -1.2450
  537HOH     H2 1645   2.290   0.228   2.718  0.3333 -0.1235  0.1521
  538HOH      O 1646   1.563   1.936   0.349  0.4373 -0.2839  0.0809
  538HOH     H1 1647   1.659   1.937   0.356  0.4081 -0.9016  0.9178
  538HOH     H2 1648   1.543   1.850   0.310  0.2097 -0.4908  0.6297
  539HOH      O 1649   1.173   0.954   1.147 -0.4188 -0.1874 -0.2191
  539HOH     H1 1650   1.183   0.942   1.241  0.0095  0.9477 -0.0828
  539HOH     H2 1651   1.097   0.900   1.124  0.4668 -1.8480  0.4340
  540HOH      O 1652   2.732   2.904   0.533  0.5240 -0.5648  0.5331
  540HOH     H1 1653   2.647   2.894   0.576  0.2879 -1.0313 -0.0129
  540HOH     H2 1654   2.754   2.996   0.545 -0.6787 -0.1012 -0.3999
  541HOH      O 1655   1.019   2.174   2.333 -0.0859 -0.2223 -0.0957
  541HOH     H1 1656   1.085   2.106   2.348  0.3095  0.2474  0.3689
  541HOH     H2 1657   0.946   2.151   2.391  0.0372 -0.2617  0.0425
  542HOH      O 1658   2.901   1.465   1.905 -0.1155 -0.5794 -0.2186
  542HOH     H1 1659   2.834   1.525   1.873  0.2301  0.0781  0.2503
  542HOH     H2 1660   2.967   1.521   1.945 -0.1696 -1.2814  0.9845
  543HOH      O 1661   1.490   0.221   2.094 -0.0307  0.3211 -0.5274
  543HOH     H1 1662   1.491   0.315   2.110  0.5286  0.3633 -0.7775
  543HOH     H2 1663   1.546   0.208   2.018  0.3022 -0.2611 -0.2002
  544HOH      O 1664   1.452   2.564   2.194  0.6544  0.1416  0.0990
  544HOH     H1 1665   1.368   2.584   2.236  0.2422  0.3748 -0.7866
  544HOH     H2 1666   1.515   2.561   2.266 -0.2286 -0.8125  0.8928
  545HOH      O 1667   1.414   0.636   2.827 -0.7354  0.6709  0.1740
  545HOH     H1 1668   1.465   0.711   2.857 -0.4981  0.1767  1.0880
  545HOH     H2 1669   1.431   0.631   2.733  0.1112  1.1106  0.2862
  546HOH      O 1670   0.322  -0.020   0.100  0.0366 -0.1417 -0.3210
  546HOH     H1 1671   0.412  -0.020   0.133  0.1518  0.2814 -0.6124
  546HOH     H2 1672   0.282   0.058   0.139  0.3853  0.7934 -1.6611
  547HOH      O 1673   2.865   1.139   0.581 -0.1256  0.2412  0.2507
  547HOH     H1 1674   2.833   1.147   0.670  0.3043 -0.3196  0.4666
  547HOH     H2 1675   2.802   1.081   0.538 -0.1228  0.2025  0.2990
  548HOH      O 1676   2.004   2.842   2.077  0.3762  0.0779 -0.0663
  548HOH     H1 1677   2.048   2.923   2.102 -0.3500  0.7316 -0.7688
  548HOH     H2 1678   1.985   2.853   1.984 -0.4372 -0.5596  0.0001
  549HOH      O 1679   0.632   0.375   2.345  0.3315 -0.2402 -0.4266
  549HOH     H1 1680   0.673   0.351   2.429  0.6514 -0.7847 -0.7244
  549HOH     H2 1681   0.540   0.353   2.357  0.0311  1.1769  0.3198
  550HOH      O 1682   1.969   1.916   1.905 -0.0127  0.2851  0.2430
  550HOH     H1 1683   2.023   1.975   1.853 -0.5676 -0.2330 -1.0148
  550HOH     H2 1684   1.936   1.852   1.842 -0.8675 -0.3126  1.2272
  551HOH      O 1685   1.731   0.166   1.915  0.5274 -0.0639 -0.5089
  551HOH     H1 1686   1.796   0.209   1.860  0.6974 -0.9087 -1.0062
  551HOH     H2 1687   1.754   0.074   1.912 -0.5383 -0.3602 -0.4856
  552HOH      O 1688   2.161   2.443   1.429  0.3648 -0.0051 -0.1688
  552HOH     H1 1689   2.207   2.414   1.508  1.2669  0.8309 -0.3512
  552HOH     H2 1690   2.074   2.404   1.437  0.1471  0.6460  1.6168
  553HOH      O 1691   1.721   1.793   2.205  0.4608  0.3240 -0.7771
  553HOH     H1 1692   1.703   1.776   2.298  0.2809 -0.1098 -0.8858
  553HOH     H2 1693   1.652   1.745   2.159  0.4498  0.6759 -1.1298
  554HOH      O 1694   0.237   1.343   0.879 -0.3366 -0.1144 -0.5644
  554HOH     H1 1695   0.287   1.424   0.892 -0.5987 -0.1184  0.6115
  554HOH     H2 1696   0.154   1.372   0.841 -0.7483  0.2989  0.5716
  555HOH      O 1697   2.682   2.733   1.121 -0.0957  0.5135 -0.4739
  555HOH     H1 1698   2.601   2.684   1.135 -0.2759  0.9373  0.0333
  555HOH     H2 1699   2.737   2.675   1.068  0.2403 -0.8101  1.1711
  556HOH      O 1700   0.738   1.192   1.534 -0.2215  0.0158 -0.3339
  556HOH     H1 1701   0.759   1.142   1.455 -0.4028 -0.6340  0.0192
  556HOH     H2 1702   0.821   1.230   1.561  0.2265 -1.2252  0.1549
  557HOH      O 1703   2.243   1.098   1.116  0.4435 -0.0711  0.4575
  557HOH     H1 1704   2.199   1.080   1.034  0.8623  1.3575 -0.1558
  557HOH     H2 1705   2.174   1.128   1.175  0.3523  0.6042  0.0260
  558HOH      O 1706  -0.028   1.915   0.230 -0.2914 -0.1218 -0.2276
  558HOH     H1 1707   0.044   1.852   0.227 -0.6762 -0.5660 -0.4722
  558HOH     H2 1708   0.014   2.000   0.240  0.2073 -0.4862  1.3220
  559HOH      O 1709   0.637   0.642   0.618 -0.0645  0.0383 -0.0840
  559HOH     H1 1710   0.679   0.638   0.704  0.5046  0.7089 -0.3097
  559HOH     H2 1711   0.689   0.582   0.563  0.0036  0.1391 -0.1297
  560HOH      O 1712   1.327   0.007   2.118 -0.0010 -0.1513 -0.0844
  560HOH     H1 1713   1.376   0.089   2.108 -0.3291 -0.0275 -0.7788
  560HOH     H2 1714   1.365  -0.034   2.195  1.9543 -0.5726 -1.1356
  561HOH      O 1715   0.445   1.394   2.195  0.2947  0.4954 -0.2370
  561HOH     H1 1716   0.372   1.398   2.257  0.6155 -0.4842  0.2404
  561HOH     H2 1717   0.403   1.392   2.109 -0.2618 -0.1315  0.0296
  562HOH      O 1718   0.565   0.016   0.238  0.2122  0.2165 -0.9237
  562HOH     H1 1719   0.581   0.074   0.313  0.8254 -0.2544 -0.6793
  562HOH     H2 1720   0.570  -0.072   0.274 -2.8344 -0.1302 -0.8026
  563HOH      O 1721   1.815   2.198   1.787  0.3153  0.0456  0.7238
  563HOH     H1 1722   1.755   2.147   1.840  0.2546 -0.3189  0.3197
  563HOH     H2 1723   1.901   2.186   1.828  0.1788  0.2360  1.0658
  564HOH      O 1724   2.150   1.442   2.202  0.0933 -0.4900 -0.3493
  564HOH     H1 1725   2.080   1.502   2.230  0.0552 -0.3385 -0.7459
  564HOH     H2 1726   2.126   1.419   2.112 -0.1602 -1.5065 -0.0384
  565HOH      O 1727   0.103   0.740   2.033 -0.1710 -0.9651 -0.7876
  565HOH     H1 1728   0.117   0.744   2.128  0.2643 -2.0608 -0.7847
  565HOH     H2 1729   0.025   0.794   2.019  0.4737  0.2974  0.0037
  566HOH      O 1730   2.897   1.639   1.653  0.0751 -0.0059  0.5232
  566HOH     H1 1731   2.966   1.687   1.698  0.0223  0.0573  0.5359
  566HOH     H2 1732   2.816   1.668   1.694 -0.0325  0.5356 -0.0370
  567HOH      O 1733   1.444   2.765   1.980  0.2440  1.4313  0.0960
  567HOH     H1 1734   1.405   2.834   2.034  0.7148  1.5405  0.3076
  567HOH     H2 1735   1.494   2.712   2.041 -0.5614  0.5417  0.0347
  568HOH      O 1736   0.239   1.267   0.589  0.4019  0.3232  0.1843
  568HOH     H1 1737   0.164   1.212   0.566  0.7320 -0.7334  1.3972
  568HOH     H2 1738   0.314   1.225   0.547  0.5464  0.3029  0.4554
  569HOH      O 1739   2.461   2.905   1.159 -0.8491 -0.0266  0.7246
  569HOH     H1 1740   2.379   2.860   1.141 -0.6200 -0.4496  0.7123
  569HOH     H2 1741   2.527   2.854   1.112 -0.7213  0.9841 -0.2770
  570HOH      O 1742   1.091   2.907   0.846 -0.1917  0.2512  0.2147
  570HOH     H1 1743   1.057   2.875   0.929 -1.1489 -0.1413 -0.2996
  570HOH     H2 1744   1.014   2.924   0.793  0.3999 -0.2271 -0.8635
  571HOH      O 1745   1.849   0.574   1.801 -0.0362 -1.1035  0.0717
  571HOH     H1 1746   1.902   0.634   1.748 -0.7526 -0.3775  0.1359
  571HOH     H2 1747   1.912   0.525   1.853  0.5615 -0.1506  0.2797
  572HOH      O 1748   2.008   1.170   1.268  0.2860 -0.0403 -0.4208
  572HOH     H1 1749   1.935   1.225   1.239  0.3309  0.0107 -0.4391
  572HOH     H2 1750   1.977   1.080   1.258  0.1705 -0.0151 -0.2816
  573HOH      O 1751   2.541   1.894   2.891  0.1860 -0.0657 -0.4911
  573HOH     H1 1752   2.486   1.827   2.932 -0.3554  0.9514  0.5682
  573HOH     H2 1753   2.481   1.944   2.836  0.3869  0.1063 -0.5547
  574HOH      O 1754   2.130   2.567   1.206 -0.7500 -0.0250  0.4358
  574HOH     H1 1755   2.067   2.511   1.161 -0.1915 -0.1065 -0.2874
  574HOH     H2 1756   2.149   2.520   1.287 -1.3982 -0.1339  0.5391
  575HOH      O 1757   1.948   1.011   2.812  0.1956  0.4008  0.3511
  575HOH     H1 1758   1.897   0.933   2.791 -0.3450  0.9973 -0.7323
  575HOH     H2 1759   2.031   0.977   2.846  0.2744 -0.6782 -0.7910
  576HOH      O 1760   1.796   2.126   0.134 -0.6070  0.0935 -0.0660
  576HOH     H1 1761   1.759   2.124   0.223  0.2141 -0.9619  0.2998
  576HOH     H2 1762   1.775   2.040   0.098 -0.3351  0.2562 -0.6366
  577HOH      O 1763   0.830   1.315   1.045  0.6082 -0.3947  0.6083
  577HOH     H1 1764   0.752   1.305   1.099 -0.0132  0.6882 -0.0068
  577HOH     H2 1765   0.885   1.376   1.093  0.6816 -0.4869  0.6422
  578HOH      O 1766   0.574   1.796   1.614 -0.2162  0.2745 -0.3222
  578HOH     H1 1767   0.584   1.741   1.691 -1.0422 -1.0623 -1.0924
  578HOH     H2 1768   0.589   1.885   1.646  0.2092 -0.2817  1.1977
  579HOH      O 1769   2.637   2.429   0.936 -0.1233  0.2792  0.4562
  579HOH     H1 1770   2.716   2.480   0.924  0.2295 -0.3994 -0.3383
  579HOH     H2 1771   2.565   2.489   0.917  0.2624  0.5872 -0.0687
  580HOH      O 1772   1.625   0.964   0.429  0.1991 -0.3917  0.4188
  580HOH     H1 1773   1.571   1.025   0.378  0.1329 -0.4420  0.4275
  580HOH     H2 1774   1.606   0.985   0.521  0.0054 -0.5724  0.4226
  581HOH      O 1775   0.226   2.453   1.374 -0.0493  0.8267  0.2225
  581HOH     H1 1776   0.239   2.470   1.468  0.6927  0.7202  0.1481
  581HOH     H2 1777   0.139   2.490   1.355 -1.0478 -0.6978  1.3179
  582HOH      O 1778   2.910   1.376   0.463  1.1835 -0.2121  0.3062
  582HOH     H1 1779   2.898   1.285   0.492 -0.3076 -0.3052 -0.4159
  582HOH     H2 1780   2.936   1.368   0.372 -0.1588  0.0270 -0.1428
  583HOH      O 1781   0.608   0.695   1.303 -0.4566 -0.1777 -0.0774
  583HOH     H1 1782   0.666   0.752   1.352  0.4721 -1.1043 -0.0248
  583HOH     H2 1783   0.561   0.645   1.370 -0.3940 -0.2923 -0.1174
  584HOH      O 1784   1.339   2.326   2.639 -0.6720  0.1709  0.2374
  584HOH     H1 1785   1.361   2.291   2.726 -0.7454  0.0069  0.1904
  584HOH     H2 1786   1.415   2.306   2.585 -0.7431  0.0237  0.1930
  585HOH      O 1787   1.824   1.637   0.192 -0.1271  0.1137  0.3288
  585HOH     H1 1788   1.762   1.629   0.120 -0.1183 -0.2681  0.3590
  585HOH     H2 1789   1.830   1.549   0.229 -0.1809  0.3164  0.8407
  586HOH      O 1790   2.866   2.833   2.116  0.2979  0.0183 -0.5464
  586HOH     H1 1791   2.795   2.795   2.065  0.2503 -0.5819 -0.0580
  586HOH     H2 1792   2.895   2.763   2.173  0.6804  0.5234 -0.0936
  587HOH      O 1793   1.994   1.646   2.303  0.1406 -0.7737  0.7072
  587HOH     H1 1794   2.051   1.695   2.362  0.3415 -1.0371  0.7387
  587HOH     H2 1795   1.942   1.590   2.361  0.7883 -1.5052  0.6163
  588HOH      O 1796   1.499   0.157   1.297  0.4033 -0.0181  0.8629
  588HOH     H1 1797   1.584   0.168   1.256 -0.3928 -0.3004 -1.0507
  588HOH     H2 1798   1.481   0.242   1.339  1.3313  0.2504  0.7558
  589HOH      O 1799   2.518   1.507   1.996 -0.1001 -0.1754 -0.2374
  589HOH     H1 1800   2.451   1.439   1.991  0.4956 -0.7818 -0.2999
  589HOH     H2 1801   2.517   1.536   2.087  0.7512 -1.4741  0.2417
  590HOH      O 1802   1.566   0.661   1.325  0.4273  0.1003 -0.0312
  590HOH     H1 1803   1.478   0.628   1.309 -0.0156  0.7050  0.9457
  590HOH     H2 1804   1.623   0.587   1.306 -0.3028 -0.3811 -0.4592
  591HOH      O 1805   1.495   0.956   2.084 -0.2183 -0.4503  0.3196
  591HOH     H1 1806   1.448   1.038   2.102 -0.5863 -0.6766  0.4245
  591HOH     H2 1807   1.550   0.976   2.008 -0.1352 -0.0454  0.4793
  592HOH      O 1808   0.943   1.597   1.679 -0.4057  0.2166 -0.4898
  592HOH     H1 1809   0.941   1.681   1.633  0.1004  0.2519 -0.4574
  592HOH     H2 1810   0.901   1.615   1.763  1.0944  0.8772  0.1889
  593HOH      O 1811   1.724   0.609   2.621 -0.0184 -0.0505 -0.8717
  593HOH     H1 1812   1.754   0.591   2.710 -0.6653 -0.6830 -0.7623
  593HOH     H2 1813   1.798   0.583   2.565  0.4901  0.5980 -0.5205
  594HOH      O 1814   1.800   2.748   1.253  0.2548 -0.7248  0.4843
  594HOH     H1 1815   1.710   2.757   1.283  0.5691 -0.9656  1.6042
  594HOH     H2 1816   1.793   2.725   1.160 -0.8386 -1.0978  0.6356
  595HOH      O 1817   0.104   2.332   2.776  0.2770  0.6235 -0.2576
  595HOH     H1 1818   0.040   2.403   2.782  0.1188  0.4330  0.6466
  595HOH     H2 1819   0.188   2.376   2.765  0.0588  0.8924 -0.9946
  596HOH      O 1820   1.747   2.382   2.694  0.1441 -0.7758 -0.1931
  596HOH     H1 1821   1.843   2.380   2.704  0.0799 -0.4613  0.6308
  596HOH     H2 1822   1.715   2.404   2.781 -0.6128  0.8025 -0.7992
  597HOH      O 1823   1.987   0.317   2.674  0.4805  0.2211  0.3361
  597HOH     H1 1824   2.076   0.285   2.690  0.7389  0.6442 -0.1789
  597HOH     H2 1825   1.945   0.247   2.624  1.0204  0.6265 -0.7354
  598HOH      O 1826   0.762   2.632   0.767 -0.0150 -0.1455  0.0986
  598HOH     H1 1827   0.765   2.541   0.797  0.9031 -0.1437  0.0425
  598HOH     H2 1828   0.843   2.644   0.719 -0.0597  0.7544  0.2279
  599HOH      O 1829   0.562   1.109   2.129  0.2633  0.4387 -0.0347
  599HOH     H1 1830   0.473   1.118   2.093  0.2606  1.0241  0.1021
  599HOH     H2 1831   0.618   1.151   2.064  0.3360  0.8746  0.3020
  600HOH      O 1832   1.410   0.707   2.056  0.4456 -0.4122 -0.5053
  600HOH     H1 1833   1.480   0.696   1.992 -0.0504  1.2605 -1.4660
  600HOH     H2 1834   1.411   0.801   2.077 -0.5957 -0.5829  0.5598
  601HOH      O 1835   0.965   2.596  -0.013 -0.4295  0.1146  0.0996
  601HOH     H1 1836   0.969   2.553   0.072 -0.9198  0.5749  0.3642
  601HOH     H2 1837   1.024   2.670  -0.005  0.6520 -0.6352 -0.4560
  602HOH      O 1838   1.298   0.491   0.742  0.4360  0.0313  0.4557
  602HOH     H1 1839   1.334   0.409   0.776  0.7181  0.0486  0.2065
  602HOH     H2 1840   1.335   0.559   0.798  1.0341  0.0749  0.0290
  603HOH      O 1841   0.057   0.984   1.058  0.1619 -0.0456  0.3604
  603HOH     H1 1842   0.043   0.929   0.980 -0.5974  0.1967  0.3113
  603HOH     H2 1843   0.150   0.974   1.078  0.2703 -0.4790 -0.3038
  604HOH      O 1844   0.752   2.230   2.980  0.3687 -0.1261  0.3318
  604HOH     H1 1845   0.682   2.195   2.925  0.1784  0.0813  0.4382
  604HOH     H2 1846   0.823   2.249   2.919  0.1199  0.2054  0.1364
  605HOH      O 1847   1.714   1.651   2.869  0.2280  0.1527  0.1365
  605HOH     H1 1848   1.637   1.616   2.825  0.3082  0.5374 -0.3348
  605HOH     H2 1849   1.777   1.578   2.869 -0.1956 -0.2242  0.7051
  606HOH      O 1850   2.149   1.795   0.921 -0.5661  0.2801  0.8075
  606HOH     H1 1851   2.100   1.825   0.844 -0.9161 -0.1754  0.8434
  606HOH     H2 1852   2.220   1.859   0.931 -0.8705  0.6815  0.4661
  607HOH      O 1853   1.672   2.503   2.407  0.3745  0.0917 -0.0934
  607HOH     H1 1854   1.638   2.446   2.476 -0.7834  0.5861 -0.2077
  607HOH     H2 1855   1.706   2.443   2.340 -1.2392 -0.5311 -0.4367
  608HOH      O 1856   1.109   0.773   2.547 -0.6940  0.3470  0.2843
  608HOH     H1 1857   1.110   0.834   2.473 -0.8860  0.0676  0.0462
  608HOH     H2 1858   1.031   0.797   2.596 -0.8110  0.2492  0.1496
  609HOH      O 1859   0.790   2.273   2.201 -0.1606  0.1512  1.0403
  609HOH     H1 1860   0.873   2.247   2.239 -0.2950 -0.6224  0.8344
  609HOH     H2 1861   0.814   2.325   2.124  0.1276  0.1470  1.1256
  610HOH      O 1862   1.196   1.671   1.796 -0.0039 -0.5309 -0.7081
  610HOH     H1 1863   1.244   1.612   1.738  0.5061 -0.7686 -0.0781
  610HOH     H2 1864   1.107   1.635   1.799  0.5502 -2.0253  0.5550
  611HOH      O 1865   2.928   0.230   1.238  0.4147  0.0809  0.1143
  611HOH     H1 1866   2.864   0.300   1.251  0.0948 -0.0358 -0.6893
  611HOH     H2 1867   2.968   0.217   1.324  0.1043  0.8807  0.3959
  612HOH      O 1868   0.056   0.828   0.829 -0.0544  0.1820 -0.5848
  612HOH     H1 1869   0.116   0.859   0.761 -0.7438  1.5243 -0.6420
  612HOH     H2 1870   0.011   0.754   0.789  0.9558 -0.3282 -0.8336
  613HOH      O 1871   1.302   1.586   2.192  0.2011  0.2307  0.0222
  613HOH     H1 1872   1.256   1.669   2.177  0.2320  0.3198  0.4121
  613HOH     H2 1873   1.378   1.591   2.134  0.0777  0.3711 -0.1324
  614HOH      O 1874   0.898   1.111   0.342  0.0466  0.2843  0.2507
  614HOH     H1 1875   0.896   1.097   0.437 -0.3492  0.5316  0.2824
  614HOH     H2 1876   0.811   1.143   0.321 -0.4425 -1.2669 -0.4258
  615HOH      O 1877   1.798   1.319   1.171  0.0259  0.0856 -0.7271
  615HOH     H1 1878   1.802   1.283   1.082  0.2430 -1.3081 -0.2128
  615HOH     H2 1879   1.705   1.333   1.187 -0.0377  0.1048 -1.0856
  616HOH      O 1880   0.958   1.626   2.747  0.0063  0.4087 -0.4571
  616HOH     H1 1881   0.989   1.628   2.656 -0.1820 -0.3723 -0.5539
  616HOH     H2 1882   0.871   1.588   2.741  0.2553 -0.2956  0.1081
  617HOH      O 1883   1.212   0.510   1.021 -0.4676  0.3361  0.2845
  617HOH     H1 1884   1.151   0.438   1.035  0.4250 -0.5565 -0.1052
  617HOH     H2 1885   1.292   0.482   1.066  0.1738  0.6719 -0.5880
  618HOH      O 1886   1.666   2.406   0.610  0.2667  0.0521 -0.6046
  618HOH     H1 1887   1.689   2.494   0.581  0.9011 -0.0947 -0.5654
  618HOH     H2 1888   1.691   2.350   0.536  1.2358 -0.2471 -0.0808
  619HOH      O 1889   1.934   0.247   1.741 -0.4374 -0.0253 -0.0362
  619HOH     H1 1890   1.921   0.173   1.681 -0.2744  0.6840 -0.9841
  619HOH     H2 1891   2.000   0.301   1.698 -0.4684  0.6199  0.6981
  620HOH      O 1892   2.674   0.831   1.770  0.5788 -0.1836 -0.5360
  620HOH     H1 1893   2.748   0.848   1.828  0.1458  0.2492 -0.0952
  620HOH     H2 1894   2.616   0.907   1.780  0.1972 -0.3853 -1.0730
  621HOH      O 1895   0.602   2.028   1.764 -0.0161  0.5187 -0.5589
  621HOH     H1 1896   0.534   2.093   1.743  0.0265  0.5591 -0.5717
  621HOH     H2 1897   0.659   2.073   1.826 -0.9037 -0.0293  0.7463
  622HOH      O 1898   0.530   0.996   2.531  0.0696  0.3275 -0.2004
  622HOH     H1 1899   0.497   0.979   2.443  0.3404  0.6651 -0.3724
  622HOH     H2 1900   0.597   0.929   2.545 -1.0287 -0.7364  0.3752
  623HOH      O 1901   2.289   0.392   1.372 -0.2240  0.1045  0.1632
  623HOH     H1 1902   2.260   0.435   1.291  1.2634 -0.6673 -0.8697
  623HOH     H2 1903   2.385   0.394   1.367 -0.0841 -1.2512  1.1838
  624HOH      O 1904   0.904   1.888   2.833  0.0795  0.1449  0.3854
  624HOH     H1 1905   0.853   1.853   2.906 -0.2644 -1.1882 -0.4041
  624HOH     H2 1906   0.937   1.810   2.789  0.9875  0.9243 -0.3939
  625HOH      O 1907   1.814   2.543   1.465 -0.6423 -0.0764 -0.4568
  625HOH     H1 1908   1.821   2.448   1.465 -0.1627 -0.0420 -0.4407
  625HOH     H2 1909   1.851   2.570   1.381 -0.2142  0.1341 -0.2048
  626HOH      O 1910   0.563   2.486   1.485 -0.0752  0.2731 -0.8633
  626HOH     H1 1911   0.572   2.563   1.428 -0.1736  0.8515 -0.1341
  626HOH     H2 1912   0.539   2.523   1.570 -0.6297 -0.6090 -0.6131
  627HOH      O 1913   2.797   2.139   1.741  0.3482  0.3652  0.1816
  627HOH     H1 1914   2.738   2.073   1.777 -0.4459  1.1403  0.3755
  627HOH     H2 1915   2.860   2.156   1.811  0.4875 -0.0834  0.1734
  628HOH      O 1916   1.562   1.761   2.449 -0.0209  0.2106  0.2786
  628HOH     H1 1917   1.605   1.788   2.530 -0.2414 -0.2419  0.5556
  628HOH     H2 1918   1.497   1.829   2.432  0.8872  0.9855 -0.2310
  629HOH      O 1919   1.979   0.162   2.941 -0.4131 -0.9068  0.6598
  629HOH     H1 1920   2.061   0.151   2.892 -0.9989 -0.9932 -0.3533
  629HOH     H2 1921   1.993   0.240   2.995 -0.2824  0.2467 -0.9160
  630HOH      O 1922   1.582   2.246   2.545 -0.4818 -1.0722 -0.0127
  630HOH     H1 1923   1.613   2.279   2.630 -0.1881 -0.2789 -0.4151
  630HOH     H2 1924   1.662   2.220   2.499 -0.5983 -1.0312 -0.2389
  631HOH      O 1925   0.397   0.318   0.396  0.1348  0.4037 -0.6845
  631HOH     H1 1926   0.388   0.412   0.416  0.8501  0.3361  0.0596
  631HOH     H2 1927   0.491   0.305   0.386  0.0080 -0.1694 -1.1932
  632HOH      O 1928   0.096   2.437   2.460 -0.1321  0.3426  0.7389
  632HOH     H1 1929   0.059   2.492   2.391  0.7074  1.7083  1.2983
  632HOH     H2 1930   0.182   2.412   2.427 -0.4194 -0.5002  0.5843
  633HOH      O 1931   2.501   0.113   2.317 -0.4801  0.2061  0.4558
  633HOH     H1 1932   2.573   0.101   2.380  0.2871 -0.5925 -0.5063
  633HOH     H2 1933   2.517   0.199   2.280  0.5824 -0.3179 -0.4024
  634HOH      O 1934   1.760   1.321   0.197 -0.4706  0.5986  0.2186
  634HOH     H1 1935   1.768   1.332   0.291  0.2352  0.6509  0.1603
  634HOH     H2 1936   1.781   1.229   0.181 -0.8059  0.5333  0.1290
  635HOH      O 1937   2.831   2.774   2.671  0.0591 -0.8214 -0.3826
  635HOH     H1 1938   2.911   2.822   2.695 -0.0465 -0.8848  0.1170
  635HOH     H2 1939   2.841   2.689   2.713 -0.9272 -0.3390  1.0165
  636HOH      O 1940   1.340   0.295   2.565  0.4598 -0.3416 -0.1622
  636HOH     H1 1941   1.259   0.250   2.540  0.8202 -0.9021 -0.3654
  636HOH     H2 1942   1.315   0.386   2.574 -0.3601 -0.6146  0.5223
  637HOH      O 1943   0.347  -0.003   1.989  0.0238  0.7569  0.5896
  637HOH     H1 1944   0.355   0.023   1.898  0.0406 -0.0141  0.3537
  637HOH     H2 1945   0.405   0.056   2.037 -0.6538  1.7545  0.2382
  638HOH      O 1946   2.097   0.154   1.391 -0.5458 -0.1067 -0.0264
  638HOH     H1 1947   2.114   0.060   1.402 -0.3720 -0.1425 -0.5519
  638HOH     H2 1948   2.166   0.196   1.442 -0.4147 -0.2643 -0.0694
  639HOH      O 1949   2.984   1.553   0.153 -0.1620  0.8286  0.3308
  639HOH     H1 1950   2.955   1.468   0.119 -0.1648  0.8218  0.3500
  639HOH     H2 1951   2.903   1.604   0.162 -0.2503  0.5796  1.0255
  640HOH      O 1952   0.388   2.648   1.209  0.0260 -0.0925  0.6490
  640HOH     H1 1953   0.439   2.584   1.159 -0.0899  0.2660  0.0454
  640HOH     H2 1954   0.439   2.665   1.287 -0.0747 -1.1249  0.9625
  641HOH      O 1955   1.279   2.926   0.172  0.3628 -0.1131 -0.1372
  641HOH     H1 1956   1.284   3.017   0.140  1.3832 -0.1859 -0.2647
  641HOH     H2 1957   1.204   2.889   0.125 -0.1075  0.6660 -0.0477
  642HOH      O 1958   1.538   0.272   0.785  0.2554 -0.2743  0.3060
  642HOH     H1 1959   1.461   0.226   0.754  0.3336 -0.4520  0.3725
  642HOH     H2 1960   1.575   0.313   0.707 -0.2859  0.3891  0.3796
  643HOH      O 1961   0.011   2.720   0.053 -0.4855  0.0863  0.1420
  643HOH     H1 1962  -0.048   2.690   0.123 -0.1885 -0.6114  0.1095
  643HOH     H2 1963   0.093   2.741   0.098 -0.5104  0.3083  0.0871
  644HOH      O 1964   2.496   0.272   2.603  0.0068  0.6594 -0.9320
  644HOH     H1 1965   2.550   0.333   2.653  0.1136 -0.0824 -0.0854
  644HOH     H2 1966   2.544   0.189   2.606 -1.0272  0.0348 -0.3414
  645HOH      O 1967   1.233   1.133   0.355 -0.2271  0.1717  0.3509
  645HOH     H1 1968   1.140   1.129   0.334 -0.2382 -0.3665  0.4709
  645HOH     H2 1969   1.259   1.222   0.332 -0.9060  0.5372  0.9124
  646HOH      O 1970   2.044   0.785   2.238 -0.1322 -0.5161  0.5677
  646HOH     H1 1971   2.056   0.692   2.217 -0.8278 -0.5361  0.2147
  646HOH     H2 1972   1.949   0.797   2.239 -0.0555  0.3661 -0.1896
  647HOH      O 1973   2.522   1.552   0.334 -0.2081  0.1157 -0.0852
  647HOH     H1 1974   2.562   1.469   0.359 -0.9731 -0.4526 -0.6622
  647HOH     H2 1975   2.434   1.548   0.371 -0.2456  0.6819 -0.1008
  648HOH      O 1976   2.889   2.262   0.866  0.2190  0.4674 -0.2305
  648HOH     H1 1977   2.906   2.238   0.957 -0.6845 -0.2820 -0.2209
  648HOH     H2 1978   2.951   2.209   0.815 -0.8214 -0.9797 -0.1282
  649HOH      O 1979   1.541   1.836   1.851  0.8167 -0.4076  0.2661
  649HOH     H1 1980   1.456   1.791   1.845  0.9511 -0.7284  0.6170
  649HOH     H2 1981   1.573   1.840   1.761  0.4582 -0.3438  0.1394
  650HOH      O 1982   0.503   2.076   2.910 -0.4954  0.4180 -0.6219
  650HOH     H1 1983   0.441   2.008   2.883 -0.2170 -0.5364  0.8929
  650HOH     H2 1984   0.449   2.142   2.953 -0.5968  0.0727 -0.1924
  651HOH      O 1985   2.314   2.670   2.338  0.7310  0.0366  0.2540
  651HOH     H1 1986   2.257   2.682   2.414  1.2253  1.3222  0.4697
  651HOH     H2 1987   2.398   2.641   2.375  0.8678  0.3271  0.1818
  652HOH      O 1988   0.393   1.460   0.444  0.2431 -0.4710 -0.1609
  652HOH     H1 1989   0.303   1.450   0.475  0.4559  0.6288  0.9955
  652HOH     H2 1990   0.420   1.372   0.419 -0.6177 -1.1399  1.0601
  653HOH      O 1991   2.966   1.874   2.154 -0.5479  0.0697 -0.0954
  653HOH     H1 1992   2.948   1.804   2.217 -0.9709  0.1710 -0.0974
  653HOH     H2 1993   2.886   1.880   2.102 -0.1852 -0.0583 -0.6942
  654HOH      O 1994   0.339   0.441   1.776  0.3600  0.5104 -0.3504
  654HOH     H1 1995   0.306   0.364   1.823  1.0520  0.3443 -0.0939
  654HOH     H2 1996   0.262   0.481   1.736 -0.1145  0.0885  0.1124
  655HOH      O 1997   2.130   0.390   1.615  0.3671  0.4876  0.3751
  655HOH     H1 1998   2.192   0.365   1.546  0.0310 -0.1404  0.2848
  655HOH     H2 1999   2.100   0.477   1.590  0.4580  0.3807 -0.1265
  656HOH      O 2000   0.274   1.092   2.643 -0.2164 -0.1928  0.7339
  656HOH     H1 2001   0.197   1.056   2.599  0.0987  0.1535 -0.1316
  656HOH     H2 2002   0.345   1.086   2.579  0.2955  0.2272  1.2283
  657HOH      O 2003   2.816   0.626   0.667  0.8201  0.0846  0.0064
  657HOH     H1 2004   2.736   0.576   0.683  1.2919 -0.4349  0.8922
  657HOH     H2 2005   2.820   0.634   0.572 -0.2205  0.0379 -0.0688
  658HOH      O 2006   2.177   0.943   2.910 -0.4116 -0.2655  0.1032
  658HOH     H1 2007   2.195   1.031   2.944  0.0039 -0.2097 -0.2299
  658HOH     H2 2008   2.223   0.884   2.970 -0.2840 -0.2189  0.0524
  659HOH      O 2009   0.958   1.758   2.367 -0.0367 -0.1254 -0.1797
  659HOH     H1 2010   0.956   1.828   2.432 -1.6702  0.5749 -0.9042
  659HOH     H2 2011   0.870   1.722   2.367  0.5081 -1.6033 -0.4942
  660HOH      O 2012   2.172   2.144  -0.007  0.5580 -0.5454  0.2946
  660HOH     H1 2013   2.224   2.203   0.048  1.1337 -1.0955  0.3523
  660HOH     H2 2014   2.122   2.092   0.056  0.1396 -0.2213  0.2453
  661HOH      O 2015   0.755   1.444   0.271  0.4646 -0.6146  0.0072
  661HOH     H1 2016   0.794   1.476   0.352  1.4289 -0.7925 -0.3659
  661HOH     H2 2017   0.731   1.353   0.290  0.4512 -0.5784  0.1678
  662HOH      O 2018   0.812   0.848   0.287  0.0112 -0.7798  0.4089
  662HOH     H1 2019   0.847   0.934   0.263 -0.0398 -1.1219 -1.0580
  662HOH     H2 2020   0.837   0.837   0.379  0.4941  0.5578  0.4804
  663HOH      O 2021   2.256   0.373   2.517 -0.2603  0.0064  0.3351
  663HOH     H1 2022   2.343   0.335   2.511 -0.1871  0.2795 -0.8671
  663HOH     H2 2023   2.199   0.310   2.473 -0.4122  0.4753 -0.1690
  664HOH      O 2024   1.379   0.459   2.140 -0.2047  0.0801  0.6943
  664HOH     H1 2025   1.370   0.480   2.233 -0.7083  0.6278  0.5331
  664HOH     H2 2026   1.395   0.544   2.098  0.0116 -0.1597  0.2752
  665HOH      O 2027   0.681   2.511   2.237  0.3103  0.3285  0.2784
  665HOH     H1 2028   0.721   2.425   2.229 -0.7092 -0.1991  0.4482
  665HOH     H2 2029   0.746   2.572   2.203  1.0827 -0.4986  0.2116
  666HOH      O 2030   2.099   2.694   0.481  0.4853  0.5634 -0.4769
  666HOH     H1 2031   2.100   2.777   0.432  1.4089  0.5730 -0.4734
  666HOH     H2 2032   2.106   2.720   0.573 -0.3172  0.5068 -0.3842
  667HOH      O 2033   1.498   2.050   2.209  0.0198  0.2437 -0.0038
  667HOH     H1 2034   1.561   1.983   2.182 -0.2645  0.1153 -0.3668
  667HOH     H2 2035   1.536   2.132   2.179  0.1310  0.1931 -0.0025
  668HOH      O 2036   0.285   1.240   1.397 -0.7311 -0.5855 -0.6727
  668HOH     H1 2037   0.311   1.234   1.305  1.1405  0.6396 -0.3402
  668HOH     H2 2038   0.280   1.149   1.426  0.2184 -0.9882 -1.6364
  669HOH      O 2039   1.028   2.573   0.266  0.1554 -0.7767 -0.4016
  669HOH     H1 2040   1.035   2.660   0.305 -0.9060 -1.2087  0.9185
  669HOH     H2 2041   1.118   2.540   0.262  0.3922 -0.5531  1.4957
  670HOH      O 2042   1.042   0.438   2.465 -0.5442 -0.7168  0.0083
  670HOH     H1 2043   1.003   0.449   2.378  0.0735  0.2977 -0.1732
  670HOH     H2 2044   1.128   0.479   2.458 -0.7295 -0.0242  1.2733
  671HOH      O 2045   0.539   2.721   0.592  0.6301 -0.0691  0.2375
  671HOH     H1 2046   0.591   2.714   0.672  0.7213 -0.1571  0.1701
  671HOH     H2 2047   0.474   2.789   0.612  1.7273  1.1921 -0.1923
  672HOH      O 2048   2.896   2.630   2.321 -0.2437  0.3864 -0.2941
  672HOH     H1 2049   2.807   2.624   2.355 -0.5357  0.7108 -0.9649
  672HOH     H2 2050   2.942   2.686   2.383 -0.6006  0.4985 -0.1291
  673HOH      O 2051   1.928   0.271   2.332  0.3597 -0.1443 -0.6707
  673HOH     H1 2052   1.984   0.199   2.302 -0.3971 -0.8509 -0.4629
  673HOH     H2 2053   1.839   0.236   2.326  0.0399  0.3392  0.5844
  674HOH      O 2054   2.074   1.850   1.247 -0.5282  0.0688 -0.0809
  674HOH     H1 2055   2.103   1.805   1.167  0.6341  0.1800  0.2378
  674HOH     H2 2056   2.067   1.780   1.312 -0.0638  0.1544  0.0686
  675HOH      O 2057   1.328   0.745   0.842 -0.1608  0.2115  0.0239
  675HOH     H1 2058   1.414   0.772   0.873 -0.4338  0.3739  0.6815
  675HOH     H2 2059   1.275   0.740   0.921 -0.4625 -1.0113 -0.2193
  676HOH      O 2060   0.296   1.205   1.123  0.3831  0.5479  0.2308
  676HOH     H1 2061   0.266   1.257   1.049 -0.6147 -0.3488 -0.0480
  676HOH     H2 2062   0.316   1.119   1.086 -0.4231 -0.0106  0.9955
  677HOH      O 2063   2.072   1.606   1.376 -0.5549 -0.8253 -0.3656
  677HOH     H1 2064   2.153   1.575   1.418 -0.1747  0.8548  0.2718
  677HOH     H2 2065   2.002   1.562   1.424 -0.0864  0.1318  1.3560
  678HOH      O 2066   0.593   2.784   0.987 -0.3084  0.0254 -0.7132
  678HOH     H1 2067   0.560   2.715   1.044 -0.8428 -0.1661 -1.2362
  678HOH     H2 2068   0.657   2.741   0.930  0.8742  0.3848  0.2621
  679HOH      O 2069   0.726   1.494   2.678 -0.6105 -0.0738 -0.2902
  679HOH     H1 2070   0.741   1.477   2.771  1.4985  0.1756 -0.4865
  679HOH     H2 2071   0.738   1.409   2.636  0.5404  0.1246 -0.4483
  680HOH      O 2072   1.907   2.056   1.276  0.1375 -0.4628  0.5345
  680HOH     H1 2073   1.971   1.986   1.262 -0.4320 -0.9062 -0.0523
  680HOH     H2 2074   1.835   2.033   1.217 -0.1476  0.5349  0.4570
  681HOH      O 2075   1.137   2.663   1.460  0.0243  0.1360  0.3451
  681HOH     H1 2076   1.174   2.627   1.541 -0.6420 -0.5445  0.3605
  681HOH     H2 2077   1.177   2.611   1.391  0.6490  0.7646  0.2076
  682HOH      O 2078   1.248   2.013   2.331 -0.2740  0.2271  0.5139
  682HOH     H1 2079   1.229   1.935   2.279 -0.0832  0.4414  0.1118
  682HOH     H2 2080   1.332   2.045   2.297 -0.0069  0.2210  1.1405
  683HOH      O 2081   2.086   1.623   2.688 -0.5808 -0.1778  0.2666
  683HOH     H1 2082   2.097   1.687   2.618  0.6861 -0.2593  0.3420
  683HOH     H2 2083   2.051   1.673   2.762  1.3330  0.7552  0.6713
  684HOH      O 2084   0.431   0.618   2.438 -0.0531  0.2278  0.1839
  684HOH     H1 2085   0.457   0.560   2.509  0.0113 -0.3153 -0.2724
  684HOH     H2 2086   0.504   0.616   2.376 -0.1098  0.6897  0.0917
  685HOH      O 2087   0.499   0.173   2.113  1.0374  0.0431 -0.1920
  685HOH     H1 2088   0.518   0.245   2.054  0.0323  0.5787  0.0942
  685HOH     H2 2089   0.467   0.215   2.193 -0.5764 -0.7016 -0.3803
  686HOH      O 2090   0.251   0.477   1.262 -0.3899 -0.6942  0.0448
  686HOH     H1 2091   0.182   0.540   1.241 -0.6110 -0.5517  1.0799
  686HOH     H2 2092   0.255   0.420   1.186 -1.2922 -0.3885 -0.2622
  687HOH      O 2093   1.312   2.709   1.102  0.1085  0.4833 -0.3867
  687HOH     H1 2094   1.319   2.614   1.102 -0.5563  0.4160  0.2261
  687HOH     H2 2095   1.379   2.738   1.164 -0.2196  0.3445  0.0467
  688HOH      O 2096   1.119   0.942   2.350  0.8416 -0.3364 -0.3145
  688HOH     H1 2097   1.183   0.899   2.293  0.3722  0.0995 -1.2176
  688HOH     H2 2098   1.104   1.027   2.308 -0.0654 -0.2909  0.0615
  689HOH      O 2099   0.330   1.399   1.929  0.1509 -0.2723 -0.4161
  689HOH     H1 2100   0.282   1.326   1.966 -1.5618  0.3764 -1.1480
  689HOH     H2 2101   0.346   1.374   1.838 -0.2199  0.1413 -0.6018
  690HOH      O 2102   1.287   0.639   1.258  0.1207  0.5253  0.2768
  690HOH     H1 2103   1.244   0.619   1.174  0.3407  0.8441  0.0826
  690HOH     H2 2104   1.218   0.627   1.323 -0.1961  0.7731 -0.0027
  691HOH      O 2105   2.347   1.936   2.455 -0.3921 -0.2788 -0.2732
  691HOH     H1 2106   2.328   1.984   2.374 -0.6044 -0.4248 -0.3143
  691HOH     H2 2107   2.408   1.991   2.503 -0.6193  0.0249 -0.3266
  692HOH      O 2108   2.765   1.266   1.162 -0.4468 -0.3632  0.2299
  692HOH     H1 2109   2.677   1.270   1.124 -0.6935 -0.6106  0.7551
  692HOH     H2 2110   2.775   1.174   1.188 -0.0617 -0.3172  0.2519
  693HOH      O 2111   2.693   2.238   1.115 -0.1716 -0.2570  0.5739
  693HOH     H1 2112   2.671   2.255   1.207 -0.8824  0.1205  0.3467
  693HOH     H2 2113   2.653   2.310   1.067  0.1389 -0.4835 -0.0437
  694HOH      O 2114   2.379   1.897   1.792  0.2928  0.3881  0.1024
  694HOH     H1 2115   2.342   1.985   1.795  1.2906  0.8229  0.3344
  694HOH     H2 2116   2.378   1.868   1.884 -0.3976 -0.0240 -0.0195
  695HOH      O 2117   0.362   0.256   0.744 -0.3486  0.2925 -0.3726
  695HOH     H1 2118   0.343   0.290   0.656 -0.4863  0.8538 -0.1323
  695HOH     H2 2119   0.302   0.302   0.802 -0.8097 -0.6393 -0.0619
  696HOH      O 2120   1.711   2.027   1.973  0.1904 -0.1624  0.1725
  696HOH     H1 2121   1.788   1.972   1.985 -0.1252 -0.4024  1.3836
  696HOH     H2 2122   1.640   1.965   1.953  0.0735 -0.0747  0.3083
  697HOH      O 2123   0.514   1.575   0.653 -0.0971  0.2176 -0.5162
  697HOH     H1 2124   0.474   1.518   0.587 -0.3268 -0.1491 -0.0669
  697HOH     H2 2125   0.447   1.640   0.673  0.2441  0.8074 -1.1954
  698HOH      O 2126   1.282   1.701   0.413 -0.0779 -0.2817 -1.6492
  698HOH     H1 2127   1.367   1.692   0.370  0.7289 -0.7845 -0.1022
  698HOH     H2 2128   1.272   1.620   0.463 -0.3776  0.6697 -0.0267
  699HOH      O 2129   0.910   2.270   0.261  0.3345 -0.8525  0.0903
  699HOH     H1 2130   0.939   2.361   0.270 -1.6018 -0.2088  0.9324
  699HOH     H2 2131   0.867   2.268   0.175 -0.0088 -0.8189  0.2566
  700HOH      O 2132   0.889   0.144   2.750  0.0699 -0.6149 -0.2264
  700HOH     H1 2133   0.874   0.149   2.845  0.4673 -0.1592 -0.1744
  700HOH     H2 2134   0.865   0.055   2.726 -0.5246 -0.5872  0.2125
  701HOH      O 2135   2.343   1.084   2.351 -0.1136  0.4111 -0.1111
  701HOH     H1 2136   2.272   1.022   2.334 -0.0755  0.1845  0.4827
  701HOH     H2 2137   2.323   1.119   2.438  0.4949  0.3518  0.0594
  702HOH      O 2138   0.985   1.678   1.142 -0.2854 -0.4653 -0.4030
  702HOH     H1 2139   1.071   1.660   1.104  0.1883 -0.1108  0.4425
  702HOH     H2 2140   0.978   1.617   1.215 -0.1117  0.4447  0.4154
  703HOH      O 2141   0.374   0.752   1.995 -0.0539  0.1076 -0.5024
  703HOH     H1 2142   0.287   0.786   2.016 -0.3961 -1.5881  1.5357
  703HOH     H2 2143   0.359   0.661   1.970  1.0771  0.1047 -1.3086
  704HOH      O 2144   0.959   0.453   2.767 -0.1485 -0.8235 -0.1976
  704HOH     H1 2145   0.989   0.509   2.695 -0.8482 -0.3764 -0.1584
  704HOH     H2 2146   1.039   0.429   2.814  0.1931  0.0210 -0.3091
  705HOH      O 2147   2.436   2.590   1.163  0.2640 -0.1151  0.5416
  705HOH     H1 2148   2.380   2.561   1.090  0.6026 -0.2942  0.3502
  705HOH     H2 2149   2.391   2.558   1.241 -0.3334  0.4518  0.4530
  706HOH      O 2150   2.731   0.406   2.743  0.3234  0.7569 -0.0159
  706HOH     H1 2151   2.710   0.396   2.836 -0.2621  0.0397 -0.2017
  706HOH     H2 2152   2.810   0.353   2.731 -0.6101 -0.7167 -0.2364
  707HOH      O 2153   0.445   0.956   0.172  0.2964 -0.6959 -0.0715
  707HOH     H1 2154   0.446   0.975   0.079 -0.3635 -1.3484 -0.2285
  707HOH     H2 2155   0.352   0.949   0.195  0.4411 -0.4946  0.6511
  708HOH      O 2156   1.307   1.248   2.456 -0.4566  0.0267  0.1600
  708HOH     H1 2157   1.373   1.316   2.468 -0.1945 -0.0346 -0.8347
  708HOH     H2 2158   1.230   1.282   2.502 -0.6188  1.4308 -1.0188
  709HOH      O 2159   1.247   1.040   2.662 -0.0275 -0.3165 -0.2343
  709HOH     H1 2160   1.235   1.063   2.570  0.2811  1.0060  0.0139
  709HOH     H2 2161   1.330   0.993   2.664  0.1669  0.0005 -0.5913
  710HOH      O 2162   2.886   1.893   1.177  0.6287 -0.2506  0.3245
  710HOH     H1 2163   2.848   1.806   1.184 -0.1831  0.0598  0.0182
  710HOH     H2 2164   2.829   1.940   1.117  0.4451  0.7994  1.2451
  711HOH      O 2165   1.934   2.369   0.281  0.3116 -0.3349  0.2415
  711HOH     H1 2166   2.003   2.362   0.347 -0.4823 -0.2946  1.1408
  711HOH     H2 2167   1.861   2.320   0.319 -0.6179  0.7824  0.0085
  712HOH      O 2168   1.178   2.361   0.870 -0.3388 -0.1858  0.1492
  712HOH     H1 2169   1.206   2.318   0.790 -0.1047  0.4465 -0.1238
  712HOH     H2 2170   1.192   2.455   0.854  0.3371 -0.0744  1.1495
  713HOH      O 2171   0.933   0.100   1.190  0.3602 -0.0634 -0.3127
  713HOH     H1 2172   0.924   0.005   1.182 -0.4234 -0.1116  0.8101
  713HOH     H2 2173   0.844   0.131   1.204  0.7099  0.7295  0.2815
  714HOH      O 2174   2.618   0.696   2.424 -0.2380  0.1260  0.3668
  714HOH     H1 2175   2.542   0.645   2.396  0.3108 -0.8167  0.5123
  714HOH     H2 2176   2.588   0.744   2.502 -0.7098 -0.1569  0.3626
  715HOH      O 2177   0.142   1.999   2.372 -0.1739  0.4549 -0.6963
  715HOH     H1 2178   0.085   1.968   2.302  0.1070  0.3448 -0.8822
  715HOH     H2 2179   0.159   2.091   2.351 -0.5297  0.5784 -0.4684
  716HOH      O 2180   0.413   0.048   1.718  0.0288  0.6839  0.2379
  716HOH     H1 2181   0.498   0.092   1.709 -0.0727  0.8731  0.1904
  716HOH     H2 2182   0.355   0.097   1.660  0.2625 -0.4499 -1.0555
  717HOH      O 2183   1.453   1.856   2.749 -0.4717  0.3192  0.1542
  717HOH     H1 2184   1.417   1.918   2.685  0.6568  0.9612  0.1038
  717HOH     H2 2185   1.546   1.851   2.728 -0.1377  0.2448  1.5014
  718HOH      O 2186   2.286   2.744   2.856 -0.0884  0.0439 -0.6070
  718HOH     H1 2187   2.311   2.735   2.948 -0.3702  1.5773 -0.3267
  718HOH     H2 2188   2.192   2.725   2.854 -0.0706 -0.0468 -0.5967
  719HOH      O 2189   1.763   1.899   1.032 -0.1713  0.1106  0.1926
  719HOH     H1 2190   1.834   1.843   1.000  0.2955  0.5542  0.4333
  719HOH     H2 2191   1.688   1.877   0.975  0.3404  0.1191 -0.5121
  720HOH      O 2192   0.981   0.649   0.179  0.2448 -0.0067 -0.6747
  720HOH     H1 2193   1.068   0.687   0.193  0.4118 -0.5880  0.0288
  720HOH     H2 2194   0.920   0.715   0.210  0.4784  0.0993 -0.4337
  721HOH      O 2195   0.985   1.141   1.304  0.1875 -0.4423 -0.3381
  721HOH     H1 2196   0.899   1.121   1.266 -0.5042  1.1743  0.2037
  721HOH     H2 2197   1.048   1.105   1.240 -0.8919 -0.2935 -1.5763
  722HOH      O 2198   2.648   1.919   1.817 -0.5052  0.3740 -0.2395
  722HOH     H1 2199   2.562   1.898   1.781 -0.3087 -0.7656 -0.1382
  722HOH     H2 2200   2.635   1.921   1.912 -0.3496 -0.3686 -0.1836
  723HOH      O 2201   1.395   0.334   0.391  0.2349 -0.4559 -0.2250
  723HOH     H1 2202   1.317   0.281   0.406 -0.0691  0.0246 -0.0684
  723HOH     H2 2203   1.364   0.410   0.342  0.6632 -0.4182 -0.4470
  724HOH      O 2204   2.841   2.691   1.624 -0.1321 -0.1463 -0.3007
  724HOH     H1 2205   2.812   2.600   1.614  0.0449 -0.3026  0.4555
  724HOH     H2 2206   2.774   2.731   1.679  0.0139  0.0625 -0.2750
  725HOH      O 2207   1.056   1.040   1.665 -0.1379 -0.3525  0.0316
  725HOH     H1 2208   1.011   1.122   1.645  0.0024 -0.2579  0.1011
  725HOH     H2 2209   1.149   1.060   1.654 -0.1419 -0.7641 -0.9200
  726HOH      O 2210  -0.008   0.829   0.478 -0.5347  0.7491  0.0338
  726HOH     H1 2211   0.022   0.864   0.394 -0.3404  0.2546 -0.1045
  726HOH     H2 2212   0.007   0.901   0.540 -0.4027  1.0117 -0.2963
  727HOH      O 2213   0.114   2.145   0.277  0.2677  0.0405  0.4503
  727HOH     H1 2214   0.115   2.238   0.300 -0.6074  0.5120 -1.0774
  727HOH     H2 2215   0.161   2.140   0.194 -0.2898 -0.7528  0.1571
  728HOH      O 2216   1.913   2.284   1.474  0.0579 -0.2689  0.5293
  728HOH     H1 2217   1.898   2.236   1.392 -0.2998  0.7339 -0.0232
  728HOH     H2 2218   1.897   2.219   1.542  0.3235 -1.1276 -0.1771
  729HOH      O 2219   0.172   2.495   1.047 -0.3264 -0.7857 -0.3948
  729HOH     H1 2220   0.182   2.409   1.088  1.3716 -0.2892  0.4409
  729HOH     H2 2221   0.191   2.557   1.117 -0.8157  0.2551 -1.1424
  730HOH      O 2222   1.539   1.857   0.865 -0.1791 -0.4505  0.6111
  730HOH     H1 2223   1.526   1.788   0.800 -0.2993 -0.3501  0.5273
  730HOH     H2 2224   1.450   1.883   0.891 -0.1764  0.3655 -0.0973
  731HOH      O 2225   0.064   2.891   1.633  0.0318  0.9715  0.2897
  731HOH     H1 2226   0.062   2.898   1.729 -0.2704 -0.5835  0.4425
  731HOH     H2 2227   0.013   2.813   1.614  1.7362  0.0528 -1.0006
  732HOH      O 2228   1.018   2.004   1.322  0.2821 -0.6125  0.1517
  732HOH     H1 2229   1.035   2.053   1.242 -0.6507 -1.1040 -0.3904
  732HOH     H2 2230   0.924   2.013   1.336  0.0257 -2.2433 -0.0365
  733HOH      O 2231   0.695   0.329   0.364 -0.2598  0.1267 -0.5141
  733HOH     H1 2232   0.719   0.241   0.394  0.7709  0.3965 -0.4483
  733HOH     H2 2233   0.777   0.364   0.327 -0.3008  1.4904  0.5430
  734HOH      O 2234   0.761   0.942   0.937 -0.2632 -0.3107 -0.5507
  734HOH     H1 2235   0.853   0.916   0.935 -0.0269  0.2512  0.8102
  734HOH     H2 2236   0.715   0.867   0.974 -0.2145 -0.2750 -0.4176
  735HOH      O 2237   0.922   0.105   2.062  0.2988  0.0094  0.6105
  735HOH     H1 2238   0.977   0.118   2.140  1.7280 -0.2714 -0.2849
  735HOH     H2 2239   0.963   0.033   2.015 -0.3484  0.3412 -0.5532
  736HOH      O 2240   2.545   0.707   2.686 -0.6651  0.8953  0.3839
  736HOH     H1 2241   2.456   0.674   2.673  0.0732 -0.9461 -0.6092
  736HOH     H2 2242   2.591   0.636   2.730  0.8960  0.7062 -1.3275
  737HOH      O 2243   2.912   2.455   1.921 -0.9333 -0.3272  0.8851
  737HOH     H1 2244   2.907   2.397   1.997 -0.0829 -0.5456  0.7890
  737HOH     H2 2245   3.003   2.451   1.893 -1.2629 -0.4231 -0.2878
  738HOH      O 2246   0.788   0.469   1.712 -0.0067 -0.4752 -0.3373
  738HOH     H1 2247   0.818   0.410   1.643  0.5705 -0.1751 -0.3627
  738HOH     H2 2248   0.829   0.435   1.792  0.8061  0.1950 -0.4421
  739HOH      O 2249   0.246   0.671   0.196  0.3194  0.1444 -0.2210
  739HOH     H1 2250   0.263   0.615   0.120 -0.2678 -1.4893  0.7598
  739HOH     H2 2251   0.310   0.644   0.261  0.6767  1.3768  0.0043
  740HOH      O 2252   0.386   0.805   1.623  0.0471  0.1429 -0.1844
  740HOH     H1 2253   0.386   0.723   1.572 -0.4938  0.5575 -0.8963
  740HOH     H2 2254   0.451   0.791   1.691 -0.5981 -1.1910  0.2284
  741HOH      O 2255   1.833   0.193   0.369  0.0464  0.1318 -0.3777
  741HOH     H1 2256   1.851   0.148   0.287  1.2251  0.7296 -0.4989
  741HOH     H2 2257   1.791   0.275   0.343  1.2008  0.7210 -0.5050
  742HOH      O 2258   0.102   1.526   1.170 -0.3092 -0.0928  0.0377
  742HOH     H1 2259   0.135   1.613   1.146 -0.0605  0.1119  1.0225
  742HOH     H2 2260   0.120   1.519   1.264  1.1091 -1.8403 -0.2657
  743HOH      O 2261   1.285   1.851   1.315  0.8615 -0.7036 -0.2592
  743HOH     H1 2262   1.201   1.859   1.270  0.8407 -0.3073 -0.1581
  743HOH     H2 2263   1.324   1.939   1.309  0.7385 -0.5638  0.7299
  744HOH      O 2264   1.665   1.326   1.610 -0.7045 -0.2198  0.6487
  744HOH     H1 2265   1.654   1.231   1.621 -0.3551 -0.4440 -0.6082
  744HOH     H2 2266   1.611   1.347   1.534 -0.3206  0.4879  0.5630
  745HOH      O 2267   0.788   1.886   1.111 -0.8790 -0.7585 -0.3775
  745HOH     H1 2268   0.738   1.864   1.190 -0.7362 -0.8050 -0.3001
  745HOH     H2 2269   0.866   1.831   1.116  0.1617  0.6636  0.5000
  746HOH      O 2270   2.031   2.343   2.761  0.6389 -0.3350 -0.0141
  746HOH     H1 2271   2.095   2.284   2.801 -0.2742 -1.1338  0.3620
  746HOH     H2 2272   2.036   2.324   2.667  1.0550 -0.2617 -0.0119
  747HOH      O 2273   1.356   1.435   1.427  0.0225  0.4183  0.0002
  747HOH     H1 2274   1.305   1.516   1.436 -0.3329  0.0697  1.7878
  747HOH     H2 2275   1.446   1.464   1.416 -0.0944  1.0859  0.6619
  748HOH      O 2276   2.794   0.496   1.582 -0.0728 -0.0552  0.2094
  748HOH     H1 2277   2.883   0.492   1.548 -0.2409  0.1951 -0.2832
  748HOH     H2 2278   2.804   0.487   1.677  0.4313 -0.5372  0.1188
  749HOH      O 2279   2.775   0.447   1.307  0.0891 -0.0668  0.2933
  749HOH     H1 2280   2.700   0.499   1.276 -0.1580 -0.2234  0.6133
  749HOH     H2 2281   2.763   0.442   1.401  0.6907  0.1850  0.3899
  750HOH      O 2282   0.649   2.355   0.500  0.2760  0.0321 -0.1497
  750HOH     H1 2283   0.555   2.346   0.516  0.2120  0.1615 -0.4368
  750HOH     H2 2284   0.661   2.448   0.480  0.4299 -0.0287 -0.3453
  751HOH      O 2285   0.222   1.521   2.902 -0.5884 -1.1093 -0.3210
  751HOH     H1 2286   0.300   1.472   2.925  0.1091 -0.2095 -0.6660
  751HOH     H2 2287   0.178   1.537   2.985 -0.0004 -0.9780 -0.0259
  752HOH      O 2288   2.380   1.535   2.346  0.1548  0.6294 -0.1437
  752HOH     H1 2289   2.302   1.512   2.296  0.4337  0.4758 -0.5126
  752HOH     H2 2290   2.353   1.525   2.437 -0.1148  0.1115 -0.2743
  753HOH      O 2291   1.284   2.490   0.220  0.3305 -0.2251  0.0755
  753HOH     H1 2292   1.368   2.481   0.265  0.1557  0.4313  0.5691
  753HOH     H2 2293   1.294   2.567   0.165  0.0344 -0.0977  0.1938
  754HOH      O 2294   2.018   1.406   1.955 -0.3294 -0.5268  0.0152
  754HOH     H1 2295   2.099   1.414   1.904 -0.3499 -0.5866 -0.0267
  754HOH     H2 2296   1.980   1.494   1.954  0.5422 -0.0790  1.3919
  755HOH      O 2297   2.560   0.620   1.254 -0.4055 -1.1778  0.0913
  755HOH     H1 2298   2.497   0.673   1.205  0.9900  0.5414 -0.0716
  755HOH     H2 2299   2.545   0.643   1.346  0.0853 -0.5913  0.0348
  756HOH      O 2300   0.900   0.411   0.110  0.0639  0.1191  0.3299
  756HOH     H1 2301   0.842   0.452   0.046  0.4851  0.0642 -0.1029
  756HOH     H2 2302   0.948   0.483   0.150  0.1199  0.1208  0.2600
  757HOH      O 2303   2.787   1.150   0.851 -1.3556 -0.0066 -0.8047
  757HOH     H1 2304   2.814   1.082   0.912  0.3796  0.0063 -1.4718
  757HOH     H2 2305   2.805   1.232   0.897 -1.8276  0.0170 -0.6505
  758HOH      O 2306   1.973   1.527   1.115  0.0646  0.6305 -0.0781
  758HOH     H1 2307   2.002   1.543   1.204  0.0574  0.8082 -0.1084
  758HOH     H2 2308   1.930   1.441   1.119  0.6080  0.3548 -0.0399
  759HOH      O 2309   0.323   0.930   1.033 -0.3000 -0.2641 -1.0081
  759HOH     H1 2310   0.351   0.944   0.942  0.7187 -0.7571 -0.8057
  759HOH     H2 2311   0.368   0.850   1.060  0.9298  0.7924  0.4681
  760HOH      O 2312   2.456   1.612   0.906 -0.1897 -0.0389 -0.6317
  760HOH     H1 2313   2.470   1.603   1.001 -0.2177 -0.6303 -0.6741
  760HOH     H2 2314   2.394   1.684   0.898 -0.5818 -0.3116 -0.1637
  761HOH      O 2315   2.386   2.074   0.632  0.2507  1.2280  0.0325
  761HOH     H1 2316   2.442   2.050   0.705  0.2302 -0.1341 -0.3499
  761HOH     H2 2317   2.300   2.089   0.672  0.1149  0.0150  0.2914
  762HOH      O 2318   1.385   0.629   0.515  0.0230  0.8553 -0.1638
  762HOH     H1 2319   1.302   0.656   0.475 -0.0055  0.3876 -0.4407
  762HOH     H2 2320   1.359   0.567   0.584  0.1517  0.4175 -0.4974
  763HOH      O 2321   0.568   2.114   2.517  0.6261 -0.3465  0.1893
  763HOH     H1 2322   0.576   2.154   2.603  0.2647 -0.6870  0.3840
  763HOH     H2 2323   0.635   2.158   2.464  0.3858  0.3571  0.4546
  764HOH      O 2324   0.700   2.595   1.859  0.5893 -0.3532  0.2845
  764HOH     H1 2325   0.763   2.627   1.795  0.7909 -2.3497 -0.6591
  764HOH     H2 2326   0.615   2.618   1.822  0.7166  0.2571  0.3517
  765HOH      O 2327   1.704   2.879   2.392  0.4318  0.7539  0.9683
  765HOH     H1 2328   1.677   2.969   2.376 -0.0553  0.6926  1.3910
  765HOH     H2 2329   1.629   2.839   2.435  0.3733 -0.0663  0.1454
  766HOH      O 2330   0.042   2.266   1.180 -0.3194  0.8474 -0.5071
  766HOH     H1 2331   0.015   2.338   1.237 -0.4281 -0.0636  0.6814
  766HOH     H2 2332  -0.035   2.208   1.177  0.0377  0.3723 -0.7172
  767HOH      O 2333   1.234   2.496   2.386 -0.1213  0.1799  0.3335
  767HOH     H1 2334   1.160   2.533   2.337 -0.6943 -0.3606  0.7548
  767HOH     H2 2335   1.265   2.424   2.330 -0.1596  0.1617  0.3359
  768HOH      O 2336   2.722   0.092   2.538 -1.1320  0.4929 -0.3469
  768HOH     H1 2337   2.800   0.104   2.485 -1.5156  1.2111 -0.7930
  768HOH     H2 2338   2.720  -0.001   2.558 -0.0028  0.5066 -0.0518
  769HOH      O 2339   1.703   1.477   1.823  0.5441  0.2144 -0.3465
  769HOH     H1 2340   1.708   1.430   1.740  0.7764 -0.3230 -0.0375
  769HOH     H2 2341   1.746   1.561   1.806  0.8493 -0.0063 -0.6909
  770HOH      O 2342   1.569   2.861   0.403  1.2560 -0.2191 -0.4868
  770HOH     H1 2343   1.643   2.801   0.390  1.2855 -0.0395 -1.2478
  770HOH     H2 2344   1.582   2.930   0.338  1.3498  0.7651  0.5360
  771HOH      O 2345   0.436   1.342   2.684  0.0487 -0.2042  0.5320
  771HOH     H1 2346   0.363   1.284   2.664 -0.2474  0.2022  0.4048
  771HOH     H2 2347   0.497   1.331   2.611 -0.2654  0.0505  0.2231
  772HOH      O 2348   0.679   0.182   1.208 -0.3760  0.2238 -0.4205
  772HOH     H1 2349   0.595   0.159   1.247 -0.1981 -0.2576 -0.3085
  772HOH     H2 2350   0.657   0.236   1.132 -0.8192 -0.3904 -0.7439
  773HOH      O 2351   2.900   0.918   2.900 -0.1859 -0.4736  0.5514
  773HOH     H1 2352   2.901   1.002   2.855  0.0340 -0.2062  1.0428
  773HOH     H2 2353   2.907   0.853   2.830 -1.3247 -0.1304  0.0780
  774HOH      O 2354   2.525   2.663   1.976 -0.4449 -0.0426 -0.8220
  774HOH     H1 2355   2.575   2.721   1.918 -0.9306  0.2119 -1.0022
  774HOH     H2 2356   2.482   2.722   2.038 -0.3758 -0.2716 -0.5516
  775HOH      O 2357   0.364   2.286   0.594 -0.0196 -0.3832  0.0029
  775HOH     H1 2358   0.354   2.198   0.558  0.0626 -0.1764 -0.5514
  775HOH     H2 2359   0.275   2.316   0.610 -0.1973  0.0920 -1.5121
  776HOH      O 2360   2.859   0.042   0.083  0.0047 -0.4475 -0.5444
  776HOH     H1 2361   2.901   0.099   0.019  0.1504 -0.9379 -0.9007
  776HOH     H2 2362   2.821  -0.028   0.030 -0.8019 -0.3036 -0.1815
  777HOH      O 2363   2.619   1.289   0.405 -0.2018 -0.2341  0.1633
  777HOH     H1 2364   2.707   1.328   0.406 -0.4717  0.4710 -0.8604
  777HOH     H2 2365   2.604   1.262   0.496  1.6247 -1.7176  0.1541
  778HOH      O 2366   1.008   0.224   1.579  0.5189 -0.0686 -0.6435
  778HOH     H1 2367   1.067   0.150   1.565  0.1165 -0.3512 -0.8643
  778HOH     H2 2368   0.967   0.207   1.664 -0.5113 -0.7729 -1.2366
  779HOH      O 2369   2.003   2.353   2.490  0.2037 -0.1926 -0.3586
  779HOH     H1 2370   2.067   2.369   2.422  0.0960 -0.7483 -0.6052
  779HOH     H2 2371   1.922   2.333   2.443  0.1716 -0.7654 -0.0842
  780HOH      O 2372   1.466   1.711   0.226  0.2676  0.1057  0.6569
  780HOH     H1 2373   1.503   1.631   0.188 -0.3312 -0.1376  0.5530
  780HOH     H2 2374   1.410   1.746   0.157  0.3341  0.4784  0.7914
  781HOH      O 2375   1.028   2.117   1.088 -0.0223  0.3302 -0.0102
  781HOH     H1 2376   0.946   2.124   1.039  0.0259 -0.8904 -0.3443
  781HOH     H2 2377   1.094   2.098   1.021  0.2089 -0.4460  0.4100
  782HOH      O 2378   1.825   1.690   1.700 -0.1430 -0.3977  0.3032
  782HOH     H1 2379   1.856   1.613   1.653  0.6633  0.3943 -0.5434
  782HOH     H2 2380   1.770   1.736   1.636 -0.0043  0.0974  0.5276
  783HOH      O 2381   1.838   1.053   0.769  0.2961 -0.5728  0.0630
  783HOH     H1 2382   1.773   1.014   0.711 -0.1317 -0.2009  0.2861
  783HOH     H2 2383   1.909   1.079   0.710 -0.0721 -0.3300 -0.2838
  784HOH      O 2384   0.269   1.571   2.592 -0.2825  0.4381 -0.1263
  784HOH     H1 2385   0.351   1.543   2.634 -0.2356  0.2050 -0.3657
  784HOH     H2 2386   0.207   1.581   2.665 -0.3084 -0.3255 -0.0299
  785HOH      O 2387   1.556   1.449   2.434  0.3099 -0.4085  0.0592
  785HOH     H1 2388   1.548   1.543   2.418 -0.9232 -0.5251 -0.1566
  785HOH     H2 2389   1.586   1.413   2.350  0.2333 -0.2677 -0.0287
  786HOH      O 2390   2.836   0.972   1.286  0.4955  0.0816 -0.2237
  786HOH     H1 2391   2.902   0.983   1.217  0.0381 -0.2510 -0.7278
  786HOH     H2 2392   2.881   0.924   1.355  0.3869 -1.6754 -1.2427
  787HOH      O 2393   2.156   1.839   1.614 -0.1984  0.0487  0.1734
  787HOH     H1 2394   2.122   1.758   1.575 -1.1153  0.4314  0.1339
  787HOH     H2 2395   2.222   1.809   1.677 -0.6373 -0.7413  0.2802
  788HOH      O 2396   2.069   2.388   2.032  0.5026 -0.2170 -0.4209
  788HOH     H1 2397   2.130   2.449   1.990 -0.2427  0.3164 -0.7908
  788HOH     H2 2398   2.024   2.441   2.098 -0.1579 -0.3477 -0.7450
  789HOH      O 2399   0.739   2.893   2.463 -0.2617 -0.0008  1.4577
  789HOH     H1 2400   0.823   2.858   2.434 -0.6794  0.2937 -0.4064
  789HOH     H2 2401   0.711   2.834   2.533  0.3207 -1.7634  0.3570
  790HOH      O 2402   1.638   0.703   0.386 -0.2938 -0.2711 -0.3384
  790HOH     H1 2403   1.557   0.673   0.428 -1.2731  0.7230 -1.3823
  790HOH     H2 2404   1.641   0.797   0.405  0.8477 -0.3511 -0.0062
  791HOH      O 2405   1.299   1.784   0.026 -0.7695 -0.7306 -0.6370
  791HOH     H1 2406   1.342   1.804  -0.057  0.0511  0.8098  0.0833
  791HOH     H2 2407   1.238   1.856   0.041 -1.1275 -1.1341 -0.0357
  792HOH      O 2408   0.557   2.493   2.458 -0.2722  0.0604 -0.4536
  792HOH     H1 2409   0.620   2.489   2.387 -0.4862 -1.4344 -0.6302
  792HOH     H2 2410   0.487   2.550   2.426 -0.0582 -0.0744 -1.1773
  793HOH      O 2411   0.985   0.773   0.498 -0.6033  0.4070 -0.9208
  793HOH     H1 2412   1.014   0.819   0.577 -0.3501 -0.6752 -0.3423
  793HOH     H2 2413   1.044   0.805   0.429  1.3573 -0.8768 -0.0145
  794HOH      O 2414   0.340   1.856   2.816 -0.1922  0.0367 -0.5539
  794HOH     H1 2415   0.274   1.879   2.751 -0.8611 -0.0883  0.0590
  794HOH     H2 2416   0.311   1.773   2.852 -0.1646  0.3816  0.3089
  795HOH      O 2417   1.459   2.566   1.599  0.0698 -0.8676  0.3760
  795HOH     H1 2418   1.529   2.514   1.639  0.5535 -0.4408  0.1016
  795HOH     H2 2419   1.411   2.503   1.546  1.2955 -0.9017 -0.8224
  796HOH      O 2420   2.447   2.834   2.164  0.2157  0.3743 -0.6457
  796HOH     H1 2421   2.453   2.912   2.219  1.3530  0.0014 -0.1907
  796HOH     H2 2422   2.398   2.771   2.218  1.0552  0.1159 -0.1544
  797HOH      O 2423   2.790   0.236   0.638  0.1835 -0.1162 -0.0905
  797HOH     H1 2424   2.731   0.304   0.671  0.9879  0.3153  0.5424
  797HOH     H2 2425   2.845   0.282   0.574  0.5945 -0.2106  0.1893
  798HOH      O 2426   2.008   2.607   2.814  0.0152 -0.5662  0.5571
  798HOH     H1 2427   1.973   2.605   2.903  0.2542 -0.8744  0.6472
  798HOH     H2 2428   2.014   2.515   2.788  0.1240 -0.4871  0.2949
  799HOH      O 2429   2.552   1.007   0.757  0.0951 -0.0542 -0.2686
  799HOH     H1 2430   2.626   1.046   0.804 -1.0293  0.4998  1.1866
  799HOH     H2 2431   2.584   0.997   0.667  1.6069  1.0141  0.0646
  800HOH      O 2432   0.157   1.777   1.103 -1.0011  0.2321 -0.1457
  800HOH     H1 2433   0.105   1.842   1.151 -0.6061  0.2748  0.2348
  800HOH     H2 2434   0.134   1.792   1.011 -1.2673  0.5972 -0.0274
  801HOH      O 2435   0.714   0.977   2.315  0.1868 -0.1320  0.2314
  801HOH     H1 2436   0.655   0.995   2.242  0.2991  0.6113  0.3093
  801HOH     H2 2437   0.793   1.026   2.294  0.3118 -0.1073  0.7344
  802HOH      O 2438   1.231   0.268   0.036  0.8600 -0.6547  0.1159
  802HOH     H1 2439   1.246   0.359   0.009 -1.4594 -0.1134  0.1868
  802HOH     H2 2440   1.241   0.217  -0.044  2.2772 -0.4118  0.0907
  803HOH      O 2441   1.895   1.620   2.042  0.3173  0.4545 -0.2062
  803HOH     H1 2442   1.906   1.658   2.129 -1.1669 -1.9951  1.2928
  803HOH     H2 2443   1.807   1.647   2.015 -0.5434 -1.1582  0.6487
  804HOH      O 2444  -0.003   1.436   2.790  0.7345 -0.2951 -0.1601
  804HOH     H1 2445   0.083   1.456   2.826  0.4247  0.2154  0.3445
  804HOH     H2 2446  -0.005   1.340   2.783  1.0551 -0.3756  0.6061
  805HOH      O 2447   0.883   0.745   2.360  0.0409  0.1766 -0.0144
  805HOH     H1 2448   0.963   0.693   2.356 -0.1615 -0.1836  0.3907
  805HOH     H2 2449   0.907   0.829   2.322  0.6262  0.0947  0.1479
  806HOH      O 2450   0.674   2.121   1.400 -0.0681  0.5875  1.0158
  806HOH     H1 2451   0.629   2.079   1.327  0.3061  0.5577  0.7959
  806HOH     H2 2452   0.608   2.127   1.469 -0.2411  0.0136  0.9087
  807HOH      O 2453   2.489   2.081   2.237 -0.6591  0.8737  0.5250
  807HOH     H1 2454   2.494   2.132   2.318 -2.1154  0.7671  0.7413
  807HOH     H2 2455   2.552   2.123   2.178  0.1939  1.1608  1.5796
  808HOH      O 2456   2.000   0.998   0.980  0.1643 -0.1306 -0.2878
  808HOH     H1 2457   1.965   1.036   0.900  0.3032 -0.5986 -0.5842
  808HOH     H2 2458   1.927   0.999   1.042  0.1705  0.6028 -0.2805
  809HOH      O 2459   1.386   2.103   1.329 -0.0857 -0.1886  1.1674
  809HOH     H1 2460   1.424   2.166   1.390 -0.4502  0.2378  0.9621
  809HOH     H2 2461   1.392   2.145   1.243 -1.0041 -0.1027  1.1240
  810HOH      O 2462   2.379   1.811   0.501  0.6645 -1.0512  0.4323
  810HOH     H1 2463   2.461   1.780   0.541  0.9498 -0.2382  0.5171
  810HOH     H2 2464   2.371   1.902   0.530  0.6963 -0.5279 -1.0544
  811HOH      O 2465   0.717   2.521   2.878 -0.2303 -0.8684  0.4236
  811HOH     H1 2466   0.678   2.500   2.962 -0.6488  1.5049  0.9739
  811HOH     H2 2467   0.803   2.558   2.900 -0.6624  0.5317 -0.0130
  812HOH      O 2468   1.464   0.904   1.296 -0.2984 -0.0256  0.0747
  812HOH     H1 2469   1.524   0.829   1.293  0.8108  0.7692  0.8104
  812HOH     H2 2470   1.378   0.865   1.315  0.0729 -1.1528 -0.3637
  813HOH      O 2471   0.480   0.780   2.787 -0.0565 -0.1969 -0.2589
  813HOH     H1 2472   0.558   0.739   2.749  0.5063  0.5047  0.1095
  813HOH     H2 2473   0.506   0.869   2.807 -1.2155  0.3346 -0.9129
  814HOH      O 2474   0.379   0.287   2.351 -0.3162 -0.7032 -0.4210
  814HOH     H1 2475   0.362   0.212   2.408 -0.4361  0.2486  0.8853
  814HOH     H2 2476   0.313   0.351   2.376  1.0366  0.6174  0.0289
  815HOH      O 2477   1.786   1.196   2.680  0.3668  0.1299 -0.3953
  815HOH     H1 2478   1.799   1.277   2.729  0.3722 -0.0595 -0.0832
  815HOH     H2 2479   1.850   1.135   2.717  0.2476 -0.0696 -0.5145
  816HOH      O 2480   2.275   0.123   0.469 -0.2763  0.6307 -0.2595
  816HOH     H1 2481   2.190   0.083   0.490 -0.1100  0.1451 -0.4888
  816HOH     H2 2482   2.336   0.085   0.533 -0.1304  0.5730 -0.4322
  817HOH      O 2483   0.964   2.860   1.477  0.5176 -0.2828 -0.1455
  817HOH     H1 2484   1.023   2.875   1.551  0.1180 -1.3087  0.4244
  817HOH     H2 2485   1.010   2.796   1.422  0.2261 -0.6041 -0.0263
  818HOH      O 2486   1.231   1.487   0.573  1.0987 -0.2869  0.4629
  818HOH     H1 2487   1.203   1.396   0.570 -0.0448  0.0500 -0.1122
  818HOH     H2 2488   1.233   1.508   0.667 -0.1393 -0.4938  0.5689
  819HOH      O 2489   0.814   1.239   2.569 -0.6468  0.4320  0.0348
  819HOH     H1 2490   0.839   1.149   2.586 -1.1672  0.4418  1.0042
  819HOH     H2 2491   0.759   1.235   2.491 -0.0958  0.0227 -0.3457
  820HOH      O 2492   2.256   0.489   2.893  0.2413 -0.1026 -0.6668
  820HOH     H1 2493   2.186   0.446   2.842 -0.3713  0.6157 -0.4754
  820HOH     H2 2494   2.288   0.558   2.835 -0.4641  0.7264 -0.1305
  821HOH      O 2495   2.669   2.453   1.805 -1.1443 -1.1189  0.8227
  821HOH     H1 2496   2.751   2.462   1.854 -0.7596 -0.3130  0.0811
  821HOH     H2 2497   2.607   2.508   1.853 -0.7249 -0.1955  0.3491
  822HOH      O 2498   2.257   0.954   2.634 -0.3883 -0.1033  0.1016
  822HOH     H1 2499   2.186   1.004   2.594 -0.3855  0.6911  0.9924
  822HOH     H2 2500   2.225   0.934   2.722  0.1845 -0.4165  0.2479
  823HOH      O 2501   0.550   1.255   1.728  0.3489 -0.3553  0.1706
  823HOH     H1 2502   0.618   1.203   1.685  0.6478 -0.1797  0.4215
  823HOH     H2 2503   0.576   1.256   1.820 -0.5121 -1.0909  0.4491
  824HOH      O 2504   1.899   0.305   0.615 -0.3419  0.1707  0.3646
  824HOH     H1 2505   1.977   0.250   0.621 -0.2532  0.1389 -0.6719
  824HOH     H2 2506   1.857   0.278   0.533 -0.2244  1.7010 -0.2796
  825HOH      O 2507   2.873   2.122   2.723  0.7534 -0.3616  0.4256
  825HOH     H1 2508   2.938   2.187   2.698 -0.1017  0.5288  0.3855
  825HOH     H2 2509   2.849   2.144   2.813 -0.0781 -0.1219  0.1685
  826HOH      O 2510   1.760   2.617   0.476 -0.0103 -0.0774 -0.4534
  826HOH     H1 2511   1.783   2.669   0.553 -0.1394 -1.0532  0.2778
  826HOH     H2 2512   1.843   2.603   0.431  0.3792 -0.9470  0.4718
  827HOH      O 2513   2.449   1.921   0.241 -0.3179  0.4966  0.4349
  827HOH     H1 2514   2.448   1.912   0.336  0.2870  2.0521  0.6441
  827HOH     H2 2515   2.435   2.014   0.225  0.1255  0.3713 -0.9749
  828HOH      O 2516   1.332   0.773   0.126  0.3046  0.3916  0.2520
  828HOH     H1 2517   1.427   0.781   0.113  0.3044  1.1787  0.6063
  828HOH     H2 2518   1.294   0.813   0.048  0.2670  0.3419  0.2450
  829HOH      O 2519   2.532   2.155   2.512 -0.0987  0.0939 -0.4785
  829HOH     H1 2520   2.602   2.097   2.543  0.6281  1.0885 -0.1858
  829HOH     H2 2521   2.519   2.217   2.583 -1.2296 -0.0018 -0.5712
  830HOH      O 2522   1.770   1.963   0.710 -0.1338  0.2103 -0.4256
  830HOH     H1 2523   1.678   1.985   0.695 -0.1543  0.1781 -0.3474
  830HOH     H2 2524   1.792   2.008   0.792 -0.0265  0.3752 -0.5432
  831HOH      O 2525   2.860   0.795   2.553  0.0026 -0.5427 -0.1283
  831HOH     H1 2526   2.781   0.756   2.517 -0.3376 -0.7512  0.7804
  831HOH     H2 2527   2.900   0.725   2.605 -0.3813  0.1409  1.1806
  832HOH      O 2528   1.930   0.021   1.567 -0.3035  0.3971 -0.3179
  832HOH     H1 2529   1.885  -0.051   1.523 -0.2675  0.7178 -0.8956
  832HOH     H2 2530   1.989   0.056   1.500  0.4081  0.3349  0.2534
   2.94981   2.94981   2.94981
