# Supplementary material for: Broadening the Scope of Binding Free Energy Calculations Using a Separated Topologies Approach
Source: J Chem Theory Comput. 2023 Jul 24;19(15):5058–76. doi: 10.1021/acs.jctc.3c00282 (PMC10413862; doi:10.1021/acs.jctc.3c00282)
Supplement: Supplementary file 2 — ct3c00282_si_002.zip [file ct3c00282_si_002.zip › SI_paper/MALT1/input/Pfizer-01-04/solvent.gro]

GROningen MAchine for Chemical Simulation
 2641
    1Na+     NA    1   0.174   2.574   0.467  0.1725  0.0812 -0.0590
    2Cl-     CL    2   0.391   2.770   1.735 -0.1016 -0.2979 -0.2231
    3UNL     C1    3   2.059   1.672   1.496  1.1005 -0.1104  0.4761
    3UNL     C2    4   1.996   1.453   1.437 -0.0484 -0.7003  0.2185
    3UNL     C3    5   1.291   1.532   0.835  0.3082  0.8203  0.0589
    3UNL     C4    6   2.160   1.611   1.569  1.4563  0.0241  0.1812
    3UNL     C5    7   1.970   1.585   1.432 -0.6843  0.6626 -0.5579
    3UNL     C6    8   2.100   1.397   1.517 -0.3043  0.3203  0.3717
    3UNL     C7    9   1.296   1.654   0.757  0.0707 -0.1845 -0.5816
    3UNL     C8   10   1.386   1.533   0.927  0.3864  0.2852 -0.3119
    3UNL     C9   11   1.526   1.477   1.109 -0.3311 -0.8951 -0.2389
    3UNL    C10   12   1.584   1.615   1.107 -0.0295  0.0198 -0.3101
    3UNL    C11   13   1.533   1.708   1.012  0.2301  0.5610 -1.1159
    3UNL    C12   14   1.751   1.586   1.302 -0.2798  0.0565  0.1124
    3UNL    C13   15   1.198   1.695   0.649  0.1212  0.1890  0.8982
    3UNL    C14   16   1.571   1.855   1.011  0.9768  1.4351  0.4448
    3UNL    C15   17   2.123   1.239   1.510  0.3848 -0.7955 -0.5279
    3UNL     N1   18   2.174   1.479   1.586 -0.2393 -0.3481 -0.6941
    3UNL     N2   19   1.377   1.738   0.817 -0.6600  0.2010 -0.4996
    3UNL     N3   20   1.429   1.443   1.025 -0.4589  0.3552 -0.0787
    3UNL     N4   21   1.439   1.659   0.921  0.3981 -1.1705  1.0496
    3UNL     N5   22   1.866   1.634   1.356  0.0186 -1.5784  0.3519
    3UNL     N6   23   1.696   1.653   1.193  0.5436 -0.7621  0.2701
    3UNL     O1   24   1.719   1.473   1.336 -0.1522 -0.0571  0.3174
    3UNL     F1   25   2.023   1.160   1.552  0.3945 -0.1384 -0.7641
    3UNL     F2   26   2.156   1.192   1.382 -0.6259  0.0558  0.1426
    3UNL     F3   27   2.232   1.208   1.592  0.4100  0.3151  0.3608
    3UNL     H1   28   2.036   1.778   1.491  0.1098 -0.3309 -1.0502
    3UNL     H2   29   1.940   1.384   1.374  1.5432 -0.5636 -1.5041
    3UNL     H3   30   1.237   1.439   0.817  1.5924 -0.0313  0.3657
    3UNL     H4   31   2.218   1.690   1.616 -0.3125  1.0274  0.8767
    3UNL     H5   32   1.562   1.398   1.174 -0.3967 -1.3391 -0.7288
    3UNL     H6   33   1.243   1.706   0.550 -0.1360  1.3251  0.8704
    3UNL     H7   34   1.117   1.624   0.631  0.0703  0.6327 -1.0837
    3UNL     H8   35   1.146   1.788   0.676  0.0303  0.6368 -0.6237
    3UNL     H9   36   1.581   1.906   1.107 -0.4861  0.4465  1.2096
    3UNL    H10   37   1.487   1.898   0.955 -0.1832 -0.8700  0.1596
    3UNL    H11   38   1.655   1.864   0.942  0.4865 -0.0377 -0.4535
    3UNL    H12   39   1.878   1.730   1.326 -1.1383 -1.3700  0.4673
    3UNL    H13   40   1.741   1.733   1.149 -0.0197 -0.6455 -0.1293
    4HOH      O   41   1.850   0.219   2.700 -0.1237 -0.0617 -0.0754
    4HOH     H1   42   1.886   0.249   2.784 -0.1422  0.5683 -0.2800
    4HOH     H2   43   1.759   0.250   2.702 -0.2577 -0.4394 -0.1449
    5HOH      O   44   0.047   1.858   2.175 -0.4993 -0.1034 -0.3508
    5HOH     H1   45   0.058   1.767   2.202 -0.3323  0.1842  0.6277
    5HOH     H2   46  -0.033   1.858   2.123 -0.6410 -0.7692 -0.1516
    6HOH      O   47   0.496   2.354   2.040 -0.4380  0.0428 -0.2636
    6HOH     H1   48   0.405   2.338   2.066 -0.2794  0.5485  0.6990
    6HOH     H2   49   0.496   2.443   2.007 -0.5563 -0.4639 -1.7779
    7HOH      O   50   0.671   1.702   2.399 -0.1318  0.7606 -0.0923
    7HOH     H1   51   0.597   1.646   2.424 -0.7325  1.0648 -1.0627
    7HOH     H2   52   0.642   1.791   2.421  0.8420  0.7532  1.5057
    8HOH      O   53   1.824   0.444   1.852  0.2895 -0.0690  0.1958
    8HOH     H1   54   1.892   0.464   1.788  0.1799  0.1313  0.1395
    8HOH     H2   55   1.840   0.505   1.924 -0.3375  0.5743 -0.1868
    9HOH      O   56   2.276   2.243   1.450  0.1930 -0.1608  0.2469
    9HOH     H1   57   2.244   2.311   1.509 -0.3424 -0.8820  0.8281
    9HOH     H2   58   2.368   2.264   1.438  0.0358  0.6818  0.3768
   10HOH      O   59   0.044   1.160   2.933 -0.2924 -0.2164  0.1673
   10HOH     H1   60  -0.047   1.163   2.962 -0.3963  0.0308 -0.1667
   10HOH     H2   61   0.066   1.067   2.933 -0.3314 -0.2371  0.8744
   11HOH      O   62   0.339   1.157   0.936 -0.1332 -0.7528  0.5008
   11HOH     H1   63   0.370   1.211   0.863 -0.8238  0.6852  1.1968
   11HOH     H2   64   0.253   1.125   0.908 -0.3817 -0.2314  0.6508
   12HOH      O   65   2.197   0.039   1.947  0.1487  0.4047 -0.4277
   12HOH     H1   66   2.136   0.068   2.015 -0.2456 -0.5771 -0.3334
   12HOH     H2   67   2.157   0.069   1.865 -0.8182 -0.7269 -0.4185
   13HOH      O   68   0.904   0.662   0.787 -0.3824 -0.0375 -0.3420
   13HOH     H1   69   0.964   0.735   0.771 -0.2299 -0.1358 -0.2255
   13HOH     H2   70   0.822   0.704   0.812 -0.1446  0.0962  0.2689
   14HOH      O   71   2.567   0.029   0.651 -0.1451 -0.0752  0.5325
   14HOH     H1   72   2.527  -0.036   0.593  0.9552 -0.3862  0.0734
   14HOH     H2   73   2.494   0.063   0.703 -1.1118 -0.1233 -0.6965
   15HOH      O   74   0.555   1.661   1.785  0.4448 -0.9276 -0.2575
   15HOH     H1   75   0.641   1.703   1.785  0.2755 -0.5602 -0.7168
   15HOH     H2   76   0.555   1.605   1.707 -0.2555  0.2589 -1.1933
   16HOH      O   77   0.777   1.051   2.741 -0.0200  0.4647  0.3362
   16HOH     H1   78   0.842   1.119   2.722  0.4517 -0.3059 -1.1511
   16HOH     H2   79   0.710   1.064   2.674  0.4938 -0.9686 -0.5493
   17HOH      O   80   2.048   1.668   0.052  0.2150 -0.2665 -0.8175
   17HOH     H1   81   2.122   1.726   0.036  0.0832 -0.2446 -1.3868
   17HOH     H2   82   2.019   1.642  -0.035 -0.4242 -0.2981 -0.6049
   18HOH      O   83   0.203   1.963   1.532 -0.2284  0.4729 -0.3663
   18HOH     H1   84   0.236   2.047   1.499  0.0847  0.3309 -0.4212
   18HOH     H2   85   0.181   1.981   1.624 -0.0870  0.5954 -0.3545
   19HOH      O   86   1.161   1.389   0.317  0.5609 -0.3205 -0.6764
   19HOH     H1   87   1.194   1.308   0.278  0.5668 -0.3993 -0.5077
   19HOH     H2   88   1.092   1.417   0.257 -0.7437 -1.4256  0.1724
   20HOH      O   89   0.164   1.577   1.764 -0.3695 -0.0048 -0.6740
   20HOH     H1   90   0.195   1.668   1.766 -0.0500 -0.1156 -0.0657
   20HOH     H2   91   0.235   1.527   1.726  0.4731 -0.3242  1.1162
   21HOH      O   92   1.033   1.020   0.054 -0.2608 -0.0253 -0.5427
   21HOH     H1   93   1.094   1.001  -0.017 -0.0034  0.8723 -0.5835
   21HOH     H2   94   1.087   1.025   0.133 -0.4118 -0.0764 -0.4334
   22HOH      O   95   0.812   0.639   1.802  0.2400  0.2523  0.4737
   22HOH     H1   96   0.817   0.565   1.741 -0.0275  0.1904  0.5223
   22HOH     H2   97   0.723   0.672   1.791  0.3913  0.6366  0.3755
   23HOH      O   98   2.768   1.832   1.506 -0.6999  0.0763 -0.1854
   23HOH     H1   99   2.693   1.879   1.544 -0.5858  0.0344  0.0967
   23HOH     H2  100   2.767   1.747   1.550  0.1033  0.4286  0.5822
   24HOH      O  101   1.177   1.795   1.875 -0.3540 -0.3518  0.0399
   24HOH     H1  102   1.088   1.799   1.908 -0.0706  0.5762  0.7906
   24HOH     H2  103   1.178   1.853   1.799 -0.2281  0.2823  0.5101
   25HOH      O  104   2.293   2.971   1.002 -0.1636  0.2561 -0.3314
   25HOH     H1  105   2.348   2.981   1.080 -0.5631 -0.3898  0.0474
   25HOH     H2  106   2.340   2.907   0.948 -0.4242 -0.1261 -0.1107
   26HOH      O  107   0.514   1.150   2.883 -0.1591 -0.5335 -0.2914
   26HOH     H1  108   0.526   1.209   2.808 -0.1998  0.4457  0.4283
   26HOH     H2  109   0.598   1.153   2.929 -0.8461  0.9619  1.0724
   27HOH      O  110   2.561   1.644   2.126 -0.0352  0.0166 -0.2063
   27HOH     H1  111   2.592   1.569   2.075  0.0889 -0.3376  0.3757
   27HOH     H2  112   2.475   1.617   2.157  0.1186  0.0098  0.2192
   28HOH      O  113   0.906   2.507   1.147  0.2657 -0.3241 -0.2796
   28HOH     H1  114   0.886   2.476   1.235  0.4986 -0.3409 -0.2330
   28HOH     H2  115   0.836   2.470   1.092 -0.4048  0.4177  0.0361
   29HOH      O  116   1.560   0.297   2.184 -0.1273  0.7631  0.2678
   29HOH     H1  117   1.542   0.385   2.217 -0.7101  0.3505  1.1187
   29HOH     H2  118   1.551   0.240   2.260  0.3072 -0.0375 -0.2469
   30HOH      O  119   2.165   2.729   2.539  0.2452 -0.2447  0.3516
   30HOH     H1  120   2.154   2.655   2.480  0.7824  0.4841 -0.7344
   30HOH     H2  121   2.113   2.799   2.499 -0.0938  0.0373  1.2428
   31HOH      O  122   0.939   1.912   1.155  0.1358 -0.4498  0.2203
   31HOH     H1  123   0.999   1.869   1.216  0.0881 -0.4114  0.2948
   31HOH     H2  124   0.925   1.999   1.192 -0.5166 -0.6946  0.5794
   32HOH      O  125   1.538   2.064   0.673  0.1449  0.4647 -0.1695
   32HOH     H1  126   1.518   2.115   0.752 -0.6070  0.0966 -0.1064
   32HOH     H2  127   1.459   2.069   0.620  0.3233 -0.0222 -0.4959
   33HOH      O  128   0.559   1.955   2.468 -0.6298 -0.4575  0.5625
   33HOH     H1  129   0.478   1.989   2.430 -0.2572  0.3783  0.4680
   33HOH     H2  130   0.580   2.016   2.539 -0.1989 -0.7796  0.7207
   34HOH      O  131   1.222   0.874   1.280  0.1731  0.1439  0.7422
   34HOH     H1  132   1.161   0.937   1.242 -0.1776 -0.0453  0.9788
   34HOH     H2  133   1.259   0.919   1.356  0.4881  0.3334  0.4819
   35HOH      O  134   0.449   2.329   0.133 -0.9517 -0.0051  0.1691
   35HOH     H1  135   0.444   2.240   0.168 -0.2531  0.0420  0.4190
   35HOH     H2  136   0.503   2.320   0.054 -0.3510  0.2800  0.5345
   36HOH      O  137   2.633   2.222   0.693 -0.1363  0.2969 -0.0369
   36HOH     H1  138   2.685   2.252   0.619  0.1545  0.7079  0.3178
   36HOH     H2  139   2.608   2.303   0.739 -0.4734  0.0631  0.1998
   37HOH      O  140   1.881   2.989   0.095  0.0666  0.4492  0.4777
   37HOH     H1  141   1.951   2.962   0.154  0.4354 -0.5803 -0.3648
   37HOH     H2  142   1.926   3.027   0.019 -0.1946 -0.6804 -0.3008
   38HOH      O  143   1.218   2.455   2.498 -0.3657  0.5669 -0.3858
   38HOH     H1  144   1.229   2.482   2.407 -1.0934 -0.3555 -0.7713
   38HOH     H2  145   1.189   2.364   2.494  0.1806  0.2931  0.7923
   39HOH      O  146   0.185   1.247   1.914  0.4774 -0.8541 -0.2125
   39HOH     H1  147   0.222   1.269   2.000  0.3018 -0.6036 -0.2008
   39HOH     H2  148   0.159   1.330   1.877  0.1675 -1.0022 -0.3337
   40HOH      O  149   1.789   1.964   0.028 -0.4504  0.1255  0.3525
   40HOH     H1  150   1.795   1.899  -0.042 -0.5241  0.5104 -0.0221
   40HOH     H2  151   1.838   1.926   0.100  0.1932 -0.0006 -0.1334
   41HOH      O  152   2.836   1.547   0.538 -0.2894  0.9677  0.3315
   41HOH     H1  153   2.799   1.635   0.532  0.0325  1.0672 -0.4685
   41HOH     H2  154   2.849   1.521   0.447  0.2004  0.3423  0.5707
   42HOH      O  155   0.756   0.934   0.413 -0.9243  0.3481  0.2268
   42HOH     H1  156   0.721   1.012   0.371 -2.0976 -0.0906  0.3132
   42HOH     H2  157   0.848   0.955   0.431 -0.6575  0.9694 -1.5097
   43HOH      O  158   1.785   2.211   0.251  0.3017  0.3227  0.4458
   43HOH     H1  159   1.771   2.215   0.157 -0.1044 -0.6047  0.4424
   43HOH     H2  160   1.726   2.141   0.281  0.7232  0.3171  1.3206
   44HOH      O  161   0.924   1.976   0.784  0.2375 -0.3026  1.7684
   44HOH     H1  162   0.835   1.991   0.752  0.7682 -0.5866 -0.0385
   44HOH     H2  163   0.970   2.058   0.768  0.6668 -0.6383  1.1804
   45HOH      O  164   2.799   0.319   0.098  0.0791 -0.4367  0.0777
   45HOH     H1  165   2.786   0.285   0.186  0.6025 -0.7823  0.0330
   45HOH     H2  166   2.847   0.250   0.052 -0.2766 -0.3049 -0.5140
   46HOH      O  167   0.288   2.774   1.445  0.7140  0.3195 -0.3610
   46HOH     H1  168   0.280   2.773   1.540  1.1782  0.1516 -0.3192
   46HOH     H2  169   0.382   2.780   1.428  0.6526  0.1463 -0.8108
   47HOH      O  170   2.937   0.020   0.878  0.4336  0.3290  0.4520
   47HOH     H1  171   2.971   0.107   0.896 -0.4780  0.9669 -0.6394
   47HOH     H2  172   2.987  -0.038   0.936  0.5890  1.6329  1.7368
   48HOH      O  173   1.977   1.379   2.033 -0.3260  0.6640 -0.5352
   48HOH     H1  174   1.947   1.303   1.983 -0.1130  0.2933 -0.1129
   48HOH     H2  175   1.901   1.403   2.087  0.0372 -0.1922  0.4356
   49HOH      O  176   2.385   2.025   1.144  0.0977 -0.5845 -0.5654
   49HOH     H1  177   2.379   1.963   1.071  0.3451 -0.0017 -1.0959
   49HOH     H2  178   2.294   2.039   1.170 -0.1149  0.0948 -1.5547
   50HOH      O  179   1.910   1.812   0.227  0.0151 -0.4581  0.1255
   50HOH     H1  180   1.946   1.749   0.165 -0.2833 -0.1290 -0.4047
   50HOH     H2  181   1.942   1.784   0.313  0.5307 -0.8600 -0.1905
   51HOH      O  182   1.042   1.059   0.427 -0.4869  0.4269  0.5098
   51HOH     H1  183   1.080   0.976   0.397 -1.1063  0.1976  0.3217
   51HOH     H2  184   1.115   1.106   0.467 -0.0225 -0.0158  0.2116
   52HOH      O  185   1.103   2.609   0.976 -0.1326  0.0071  0.3163
   52HOH     H1  186   1.091   2.703   0.981  0.0667  0.0273  0.4714
   52HOH     H2  187   1.044   2.573   1.043 -1.1845 -0.0787 -0.6081
   53HOH      O  188   2.800   1.934   1.188  0.1306 -0.0436 -0.0738
   53HOH     H1  189   2.873   1.950   1.248 -0.4157  0.7156  0.4252
   53HOH     H2  190   2.760   1.853   1.219 -0.5132  0.6405  1.0305
   54HOH      O  191   1.084   2.802   2.011 -0.6898 -0.8738  0.1300
   54HOH     H1  192   1.150   2.765   1.952 -0.1677 -0.0024  0.1241
   54HOH     H2  193   1.058   2.729   2.067  0.2314 -1.2705  0.0759
   55HOH      O  194   0.319   0.832   1.251 -0.1627 -0.0215 -0.3176
   55HOH     H1  195   0.311   0.737   1.257 -0.7597  0.0722  1.1608
   55HOH     H2  196   0.230   0.865   1.264  0.0521  0.7579 -0.6798
   56HOH      O  197   1.396   0.278   0.483  0.3861 -0.5394  0.1777
   56HOH     H1  198   1.424   0.192   0.450  0.0735 -0.8659  0.7327
   56HOH     H2  199   1.414   0.338   0.411  0.4837 -1.0936 -0.2746
   57HOH      O  200   1.314   0.728   2.265 -0.9976  0.7881 -0.4530
   57HOH     H1  201   1.272   0.706   2.181 -0.0549  0.0352 -0.7598
   57HOH     H2  202   1.360   0.810   2.248 -0.8773  0.6806 -0.6468
   58HOH      O  203   2.192   0.588   0.230 -0.3313 -0.3105  0.4727
   58HOH     H1  204   2.136   0.626   0.298 -0.8896 -1.0243  0.4334
   58HOH     H2  205   2.133   0.569   0.158  0.2123  0.1838 -0.1266
   59HOH      O  206   1.788   1.381   0.974 -0.1641 -0.1454  0.2636
   59HOH     H1  207   1.834   1.446   1.026 -0.7032  0.3336  0.1511
   59HOH     H2  208   1.806   1.406   0.883 -0.5356 -0.0298  0.2194
   60HOH      O  209   2.671   0.492   1.003  0.0851 -0.0057 -0.3698
   60HOH     H1  210   2.764   0.496   1.026  0.0804 -1.5505  0.1043
   60HOH     H2  211   2.671   0.472   0.909  0.1803  0.8711 -0.5782
   61HOH      O  212   2.012   0.645   0.642  0.2033  0.4569  0.4647
   61HOH     H1  213   2.021   0.556   0.609  0.2231  0.4549  0.4755
   61HOH     H2  214   1.921   0.650   0.672  0.2187  0.4217  0.5176
   62HOH      O  215   0.933   1.675   0.424  0.0552  0.2792  0.5145
   62HOH     H1  216   0.919   1.605   0.489 -0.2021 -0.0821  0.0795
   62HOH     H2  217   0.869   1.742   0.448 -1.4563 -0.6740 -0.4799
   63HOH      O  218   1.974   1.575   1.042 -0.4205  0.1343  0.1839
   63HOH     H1  219   2.039   1.643   1.060 -0.3302  0.3916 -0.9554
   63HOH     H2  220   2.017   1.519   0.977 -0.7903 -0.5792  0.5314
   64HOH      O  221   0.875   0.698   2.081 -0.1055 -0.6530  0.6946
   64HOH     H1  222   0.825   0.637   2.136  0.6878 -1.3155  0.7149
   64HOH     H2  223   0.850   0.676   1.991  0.8877 -1.7326  0.6329
   65HOH      O  224   0.799   0.793   0.158  0.6658 -0.5169  0.4133
   65HOH     H1  225   0.866   0.855   0.187  0.2889 -0.2502  0.7393
   65HOH     H2  226   0.812   0.716   0.212  0.1579 -0.1334  1.1144
   66HOH      O  227   2.040   0.562   2.995 -0.1367  0.2309  0.1783
   66HOH     H1  228   1.952   0.553   3.031  0.1548  0.5251  1.0244
   66HOH     H2  229   2.029   0.618   2.918 -0.7441 -0.1517 -0.0285
   67HOH      O  230   1.659   1.095   2.056  0.2204 -0.1556  0.1958
   67HOH     H1  231   1.603   1.091   1.978  0.0813 -0.0202  0.2861
   67HOH     H2  232   1.661   1.188   2.078  0.8160 -0.1000 -0.0435
   68HOH      O  233   1.111   0.048   1.858  0.9014  0.6770  0.4671
   68HOH     H1  234   1.132  -0.035   1.901  0.6818  0.6479  0.5201
   68HOH     H2  235   1.175   0.110   1.894  1.4573  0.4020 -0.0240
   69HOH      O  236   0.515   0.768   0.138  0.4379  0.9297 -0.1607
   69HOH     H1  237   0.608   0.782   0.152  0.4881 -0.0659  0.6865
   69HOH     H2  238   0.489   0.706   0.206 -0.8674  1.2386 -0.3204
   70HOH      O  239   1.969   2.151   0.896  0.2973  0.1174  0.2112
   70HOH     H1  240   1.889   2.203   0.898  0.0291 -0.2876  0.4939
   70HOH     H2  241   1.949   2.078   0.838  0.8589  0.5998 -0.6277
   71HOH      O  242   2.253   2.242   0.308  0.5369 -0.1807 -0.5169
   71HOH     H1  243   2.177   2.184   0.295  0.8541 -0.4707 -1.1753
   71HOH     H2  244   2.287   2.218   0.394 -0.5100  0.4413  0.1230
   72HOH      O  245   2.976   2.494   2.843  0.4168 -0.4217 -0.2457
   72HOH     H1  246   2.932   2.510   2.926  0.1699  0.4625 -0.5266
   72HOH     H2  247   2.954   2.403   2.822  1.4675 -1.0792  1.2040
   73HOH      O  248   2.954   0.346   2.816 -0.0638 -0.6628 -1.0568
   73HOH     H1  249   2.893   0.362   2.888  0.6167 -0.6906 -0.4449
   73HOH     H2  250   2.935   0.414   2.752 -0.2423 -0.2184 -0.5464
   74HOH      O  251   0.898   1.429   0.537 -0.5507  0.1272 -0.4096
   74HOH     H1  252   0.891   1.424   0.442  0.4242  1.1700 -0.5865
   74HOH     H2  253   0.923   1.341   0.564  1.6963  0.2772 -1.4756
   75HOH      O  254   2.515   2.514   1.960  0.8960 -0.2280  0.5521
   75HOH     H1  255   2.579   2.544   2.024  1.4729  1.3322 -0.6367
   75HOH     H2  256   2.534   2.564   1.881 -1.2308 -0.3246 -0.1628
   76HOH      O  257   1.779   1.309   0.034 -0.4194 -0.5550  0.2640
   76HOH     H1  258   1.803   1.242   0.099  1.2699 -0.3081 -0.0077
   76HOH     H2  259   1.826   1.388   0.063 -0.3649 -0.1887 -0.7483
   77HOH      O  260   2.296   1.176   2.679  0.7683  0.0538  0.5530
   77HOH     H1  261   2.244   1.154   2.756 -0.4291  0.1769 -0.1695
   77HOH     H2  262   2.300   1.095   2.629  0.6470  0.2204  0.2680
   78HOH      O  263   1.879   0.019   1.467 -0.2058 -0.0847 -0.1027
   78HOH     H1  264   1.803  -0.018   1.420 -0.4329  1.2161 -0.8636
   78HOH     H2  265   1.941   0.040   1.397  0.4507 -0.2140  0.4277
   79HOH      O  266   0.012   0.667   2.845  0.1637 -0.3127 -0.4940
   79HOH     H1  267   0.082   0.624   2.893 -0.3186 -0.7836 -0.1886
   79HOH     H2  268  -0.009   0.744   2.897 -0.6963 -1.0764  0.3879
   80HOH      O  269   0.295   1.654   2.954 -0.1934  0.3453 -0.4200
   80HOH     H1  270   0.249   1.595   2.895 -0.8421  0.8102 -0.4019
   80HOH     H2  271   0.333   1.596   3.021  0.1875 -0.1437 -1.0402
   81HOH      O  272   0.211   2.725   2.898  0.4336  0.0778 -0.0704
   81HOH     H1  273   0.192   2.771   2.980  0.4020 -0.2225  0.0970
   81HOH     H2  274   0.234   2.636   2.926  0.0025 -0.1504 -0.4177
   82HOH      O  275   1.862   1.246   1.840 -0.1086  0.1130  0.2229
   82HOH     H1  276   1.852   1.311   1.771 -0.0296  0.3022  0.3889
   82HOH     H2  277   1.806   1.173   1.813 -0.0384  0.1642 -0.0657
   83HOH      O  278   0.232   1.371   2.896  0.4126 -0.4637  0.5761
   83HOH     H1  279   0.153   1.370   2.843  0.4163 -0.9097  0.5770
   83HOH     H2  280   0.245   1.280   2.923  0.6362 -0.3126  1.0042
   84HOH      O  281   0.317   0.174   0.305 -0.1606 -0.1825  0.1632
   84HOH     H1  282   0.226   0.170   0.275 -0.0412 -0.6755 -0.1622
   84HOH     H2  283   0.352   0.087   0.287  0.1507 -0.2597  1.0334
   85HOH      O  284   2.173   1.850   2.695 -0.2680 -0.2826  0.2745
   85HOH     H1  285   2.180   1.896   2.778  0.3040  0.9013 -0.3658
   85HOH     H2  286   2.079   1.846   2.676 -0.3917 -0.4527  0.9018
   86HOH      O  287   2.552   1.291   1.122 -0.1790  0.1884 -0.0089
   86HOH     H1  288   2.521   1.266   1.209 -0.6397 -0.3887 -0.3287
   86HOH     H2  289   2.624   1.352   1.139 -0.3892  0.2389  0.7700
   87HOH      O  290   2.048   0.662   1.755  0.2680  0.3182 -0.1264
   87HOH     H1  291   2.087   0.607   1.688  0.0213 -0.0231  0.0040
   87HOH     H2  292   2.071   0.751   1.730  1.3615  0.1202  0.0986
   88HOH      O  293   2.734   1.630   1.699  0.5305  0.4588  0.1729
   88HOH     H1  294   2.681   1.693   1.748 -0.7156 -0.1374 -0.3176
   88HOH     H2  295   2.784   1.583   1.765 -0.3177  0.3758  0.7813
   89HOH      O  296   2.583   1.016   2.136  0.0374  0.1448  0.0984
   89HOH     H1  297   2.552   0.925   2.141 -0.8802  0.4240 -0.1221
   89HOH     H2  298   2.646   1.024   2.208  0.0389 -0.6250  0.2012
   90HOH      O  299   2.362   1.826   0.914 -0.0615  0.6907  0.1038
   90HOH     H1  300   2.421   1.897   0.888 -0.0544  0.8617  0.5645
   90HOH     H2  301   2.419   1.761   0.955  0.2091 -0.4076 -1.7891
   91HOH      O  302   1.965   1.511   0.385 -0.2635  0.1924 -0.5342
   91HOH     H1  303   1.874   1.531   0.409 -0.2045  0.2352 -0.3404
   91HOH     H2  304   2.011   1.594   0.396 -0.0332 -0.0184  0.1923
   92HOH      O  305   2.115   1.080   2.182 -0.6272 -0.6457  0.5852
   92HOH     H1  306   2.176   1.009   2.162  1.1859  0.8298  0.3559
   92HOH     H2  307   2.081   1.107   2.097 -0.6124 -0.6696  0.5717
   93HOH      O  308   0.160   2.107   1.103  0.6531 -0.3084  0.4500
   93HOH     H1  309   0.206   2.023   1.095 -0.8465 -1.1437 -0.4002
   93HOH     H2  310   0.090   2.090   1.166 -0.5324 -0.1929 -0.7487
   94HOH      O  311   2.734   0.462   1.897  0.3472 -0.7283  0.5899
   94HOH     H1  312   2.761   0.391   1.838 -1.1350 -0.6160 -0.3279
   94HOH     H2  313   2.792   0.535   1.876  0.9273 -1.2042  0.4914
   95HOH      O  314   2.908   0.953   2.603 -0.4964  0.8371 -0.5415
   95HOH     H1  315   2.820   0.940   2.637 -0.6999  0.4495 -1.1922
   95HOH     H2  316   2.913   0.896   2.526  0.7845 -0.2667  0.2550
   96HOH      O  317   1.672   2.360   2.958 -0.3281  0.0057 -0.4228
   96HOH     H1  318   1.642   2.450   2.967 -0.0716  0.1575 -1.0170
   96HOH     H2  319   1.730   2.361   2.881 -0.5967 -0.7335 -0.6500
   97HOH      O  320   0.046   1.563   1.522  0.3771  0.3081 -0.1495
   97HOH     H1  321  -0.050   1.564   1.519  0.3400 -0.7858 -0.2753
   97HOH     H2  322   0.067   1.554   1.614  0.3353  0.0076 -0.1681
   98HOH      O  323   0.590   1.637   1.188  0.4163 -0.3992 -0.5895
   98HOH     H1  324   0.599   1.727   1.156 -0.1934 -0.1159 -0.0079
   98HOH     H2  325   0.519   1.600   1.137 -0.4444 -0.0000  0.2512
   99HOH      O  326   1.536   0.859   0.895  0.0017  0.2593  0.0404
   99HOH     H1  327   1.499   0.881   0.981  0.0706  0.1086  0.1096
   99HOH     H2  328   1.490   0.779   0.870 -0.3809  0.5749 -0.2929
  100HOH      O  329   1.344   2.818   1.855  0.2583  0.7433 -0.7112
  100HOH     H1  330   1.314   2.739   1.811 -0.5227  0.4387  0.2794
  100HOH     H2  331   1.434   2.800   1.880 -0.3135 -0.4786  0.7521
  101HOH      O  332   2.432   2.636   2.328 -0.0865 -0.7246  0.9205
  101HOH     H1  333   2.436   2.700   2.399  0.3418 -0.5335  0.7294
  101HOH     H2  334   2.358   2.580   2.351 -0.3976 -0.2341  1.1519
  102HOH      O  335   2.865   0.560   2.627 -0.2087  0.4886 -0.6015
  102HOH     H1  336   2.930   0.605   2.681 -0.3044  0.5853 -0.5651
  102HOH     H2  337   2.787   0.556   2.682  0.0735 -0.5967 -0.2184
  103HOH      O  338   2.570   1.396   0.752  0.2999 -0.4188 -0.4285
  103HOH     H1  339   2.584   1.357   0.666  1.0753  1.1436 -1.0961
  103HOH     H2  340   2.654   1.435   0.774 -0.2948  0.5305  0.3131
  104HOH      O  341   2.922   2.079   2.437 -0.1536  0.5173  0.3671
  104HOH     H1  342   3.003   2.089   2.488 -0.5166  0.6557  0.9442
  104HOH     H2  343   2.871   2.157   2.460 -0.2610  0.6714 -0.3635
  105HOH      O  344   0.409   0.340   0.523  0.3865  0.0305  0.2487
  105HOH     H1  345   0.405   0.300   0.436  0.0523  0.2089  0.1823
  105HOH     H2  346   0.475   0.287   0.570  0.8153  0.1440 -0.2128
  106HOH      O  347   0.587   1.980   1.415 -0.3679  0.1544  0.6702
  106HOH     H1  348   0.503   1.987   1.370 -0.3984 -0.2177  0.6643
  106HOH     H2  349   0.619   1.892   1.394  0.3128  0.4944  0.1787
  107HOH      O  350   0.431   0.823   0.658  0.1267 -0.0291 -0.2323
  107HOH     H1  351   0.498   0.782   0.604  0.5794 -0.1002  0.3634
  107HOH     H2  352   0.476   0.894   0.702  0.0991 -0.6882  0.9468
  108HOH      O  353   0.188   1.471   0.231  0.2788  0.1744 -0.4445
  108HOH     H1  354   0.191   1.378   0.256 -0.3828  0.2715  0.0689
  108HOH     H2  355   0.255   1.480   0.165  0.8371 -0.5286 -0.0084
  109HOH      O  356   0.921   2.292   2.494 -0.2349 -0.0602  0.1033
  109HOH     H1  357   0.962   2.219   2.448  0.3459  0.4695 -0.2465
  109HOH     H2  358   0.970   2.299   2.577 -0.7016 -0.4501  0.4255
  110HOH      O  359   0.289   1.940   2.300 -0.1672  0.3862 -0.7779
  110HOH     H1  360   0.204   1.935   2.256 -0.2423 -0.0993 -0.5886
  110HOH     H2  361   0.296   1.858   2.349 -0.5168  1.2519  0.8787
  111HOH      O  362   1.103   2.638   0.170  0.1027 -0.4948  0.5242
  111HOH     H1  363   1.085   2.704   0.238 -0.2246  0.1512 -0.1502
  111HOH     H2  364   1.154   2.685   0.104 -0.5647 -0.7586 -0.2124
  112HOH      O  365   1.472   1.908   2.334 -0.4764 -0.0816 -0.0496
  112HOH     H1  366   1.430   1.926   2.250 -0.4810  0.7883  0.1157
  112HOH     H2  367   1.400   1.906   2.397 -0.4306 -0.2932 -0.0025
  113HOH      O  368   2.215   0.626   1.989  0.1483 -0.0723  0.3018
  113HOH     H1  369   2.275   0.622   1.914  0.1636  0.6238  0.2612
  113HOH     H2  370   2.136   0.580   1.959 -0.3563  1.2919 -0.6622
  114HOH      O  371   0.260   1.318   1.154 -0.2674  0.2672  0.6048
  114HOH     H1  372   0.192   1.272   1.203 -0.7938 -0.0182 -0.3365
  114HOH     H2  373   0.304   1.249   1.104 -0.2093  0.6183  0.1553
  115HOH      O  374   2.521   0.222   1.441 -0.6954 -0.4384 -0.5487
  115HOH     H1  375   2.461   0.177   1.382 -0.9401 -0.2883 -0.4182
  115HOH     H2  376   2.469   0.294   1.477 -0.5236 -0.4751 -0.2217
  116HOH      O  377   2.950   1.072   0.619 -0.7750 -0.3741 -0.1236
  116HOH     H1  378   2.876   1.073   0.558 -0.3748 -0.6653 -0.6273
  116HOH     H2  379   3.018   1.022   0.574  0.1290  0.7959 -0.1376
  117HOH      O  380   2.486   2.049   0.859 -0.6206 -0.1916 -0.3283
  117HOH     H1  381   2.404   2.098   0.869 -0.3522  0.1607  0.2355
  117HOH     H2  382   2.539   2.103   0.801 -0.9034 -0.5872 -0.9767
  118HOH      O  383   0.195   0.982   2.516  0.2724  0.0308 -0.4113
  118HOH     H1  384   0.248   0.966   2.594 -0.1718 -1.0794 -0.2955
  118HOH     H2  385   0.106   0.994   2.551  0.2765  0.8650 -0.6672
  119HOH      O  386   0.640   2.049   0.665  0.8367  0.1071 -0.5090
  119HOH     H1  387   0.613   2.117   0.604 -0.7436 -0.4709 -0.5369
  119HOH     H2  388   0.600   2.073   0.748  0.6819 -0.5160 -0.3920
  120HOH      O  389   2.803   1.277   1.717 -0.2985 -0.0045 -0.4437
  120HOH     H1  390   2.843   1.350   1.766 -1.3499  0.9607 -0.9347
  120HOH     H2  391   2.794   1.208   1.782  0.7007  0.2971  0.0604
  121HOH      O  392   2.298   2.093   2.167  0.0663  0.5509 -0.5208
  121HOH     H1  393   2.386   2.067   2.139  0.1576  0.1191  0.1216
  121HOH     H2  394   2.280   2.038   2.243 -1.1569 -0.0973 -1.2058
  122HOH      O  395   2.114   1.749   0.832  0.2286  0.3158  1.3886
  122HOH     H1  396   2.203   1.785   0.829  0.2766  0.1938  0.0417
  122HOH     H2  397   2.127   1.654   0.840  0.2700  0.2341  0.5302
  123HOH      O  398   1.095   2.504   1.772 -0.0580 -0.5274 -0.0887
  123HOH     H1  399   1.038   2.557   1.716 -0.6096 -1.0496 -0.0378
  123HOH     H2  400   1.184   2.534   1.751 -0.3511  0.4420 -0.0238
  124HOH      O  401   0.708   0.130   2.383 -0.0875  0.4862  0.0323
  124HOH     H1  402   0.733   0.101   2.295 -0.8185  0.2298 -0.1012
  124HOH     H2  403   0.736   0.221   2.386  0.3505  0.3747 -0.2985
  125HOH      O  404   2.247   2.159   0.874  0.1947 -0.1854 -0.6249
  125HOH     H1  405   2.155   2.158   0.900  0.5256 -0.5392  0.6938
  125HOH     H2  406   2.263   2.250   0.850 -0.3460  0.0374 -0.2038
  126HOH      O  407   0.475   1.805   0.580 -0.6967 -0.3360 -0.2941
  126HOH     H1  408   0.514   1.892   0.575 -0.2754 -0.5176 -0.1882
  126HOH     H2  409   0.417   1.809   0.656  0.0951 -0.4503  0.3397
  127HOH      O  410   1.790   0.693   0.913  0.0609  0.1785  0.1774
  127HOH     H1  411   1.852   0.622   0.928 -0.6322 -0.3220  0.8029
  127HOH     H2  412   1.704   0.654   0.928 -0.3974  0.9242 -0.3732
  128HOH      O  413   1.532   0.139   2.405 -0.2100  0.3129  0.0496
  128HOH     H1  414   1.571   0.052   2.400 -0.5656  0.0867  0.8597
  128HOH     H2  415   1.535   0.161   2.498 -0.8478  0.8214 -0.0379
  129HOH      O  416   2.426   0.916   0.190 -0.0391  0.0366 -0.1764
  129HOH     H1  417   2.385   0.989   0.237  0.0678  0.0225 -0.0595
  129HOH     H2  418   2.418   0.841   0.249  1.2143  0.2938  0.4034
  130HOH      O  419   1.393   2.726   2.381 -0.1599  0.4344 -0.1085
  130HOH     H1  420   1.312   2.771   2.403 -0.4075 -0.1286  0.1959
  130HOH     H2  421   1.364   2.642   2.344  0.2838  0.4015 -0.3942
  131HOH      O  422   0.887   0.950   1.482 -0.3790  0.4444  0.1206
  131HOH     H1  423   0.794   0.965   1.491 -0.4393  0.1685 -0.0011
  131HOH     H2  424   0.907   0.973   1.391 -0.3630  0.3398  0.0971
  132HOH      O  425   1.467   2.351   2.099  0.0165 -0.4165 -0.6977
  132HOH     H1  426   1.515   2.268   2.101 -0.0078 -0.4797  1.3044
  132HOH     H2  427   1.379   2.327   2.072 -0.0156 -1.1121 -0.0715
  133HOH      O  428   1.827   0.150   0.963  1.0414 -0.0823 -0.1978
  133HOH     H1  429   1.831   0.241   0.994 -0.3933 -0.3330  1.0099
  133HOH     H2  430   1.894   0.144   0.895  0.9264  1.9766 -0.6264
  134HOH      O  431   1.104   2.752   2.405 -0.4885  0.5739  0.0580
  134HOH     H1  432   1.117   2.678   2.464  0.9188  1.2848  0.7313
  134HOH     H2  433   1.009   2.756   2.392 -0.7484 -0.3310  1.3112
  135HOH      O  434   2.591   2.927   0.236 -0.6705  0.2739  0.5777
  135HOH     H1  435   2.628   2.924   0.147 -1.9973  1.0497 -0.0702
  135HOH     H2  436   2.656   2.977   0.286  0.9370 -1.5838  0.5769
  136HOH      O  437   2.369   1.365   1.809  0.4196  0.4128 -0.3243
  136HOH     H1  438   2.328   1.429   1.749  0.8480  0.3877 -0.6516
  136HOH     H2  439   2.435   1.321   1.756  0.3475 -0.0880 -0.0116
  137HOH      O  440   0.444   2.238   0.936 -0.4070  0.3378  0.5138
  137HOH     H1  441   0.361   2.224   0.982 -0.3765  0.6185  0.6614
  137HOH     H2  442   0.498   2.163   0.961 -0.2570  0.6729  1.2553
  138HOH      O  443   0.856   2.732   0.662 -0.7652  0.5075 -0.7439
  138HOH     H1  444   0.833   2.794   0.731  0.3468 -0.4095  0.5789
  138HOH     H2  445   0.802   2.655   0.680 -0.0908  0.0642 -0.4955
  139HOH      O  446   0.458   0.166   2.466 -0.7852 -0.0614  0.3628
  139HOH     H1  447   0.542   0.155   2.422 -0.9923 -1.6415  0.2567
  139HOH     H2  448   0.465   0.111   2.544 -1.3315  0.7158  0.9963
  140HOH      O  449   2.389   0.510   1.402  0.3716  0.1972 -0.4582
  140HOH     H1  450   2.387   0.565   1.323 -0.3355  0.7509 -0.0764
  140HOH     H2  451   2.476   0.525   1.440  0.2443  0.9466 -0.4441
  141HOH      O  452   1.999   2.946   2.370  0.2441 -0.8159 -0.1507
  141HOH     H1  453   2.092   2.971   2.376  0.1084 -0.4028  0.3299
  141HOH     H2  454   1.976   2.963   2.278  0.3549  0.1662 -0.0204
  142HOH      O  455   2.831   0.963   1.259  0.1630  0.1685 -0.3434
  142HOH     H1  456   2.884   0.915   1.323  0.1048 -0.5332 -0.8012
  142HOH     H2  457   2.751   0.912   1.251 -1.0491  1.6549  0.9861
  143HOH      O  458   0.745   0.389   2.422  0.5647  0.2006  0.2267
  143HOH     H1  459   0.728   0.430   2.337 -0.1042 -0.3109  0.0894
  143HOH     H2  460   0.675   0.422   2.478  0.6000  0.0044  0.3857
  144HOH      O  461   1.616   0.669   1.274  0.3548 -0.4373  1.2950
  144HOH     H1  462   1.683   0.608   1.304  0.7260 -0.7594 -0.0434
  144HOH     H2  463   1.665   0.740   1.232 -0.0774 -0.9692 -0.2448
  145HOH      O  464   1.509   1.372   0.167 -0.2144 -0.3116  0.1125
  145HOH     H1  465   1.440   1.429   0.134  0.2906  1.2489  1.4534
  145HOH     H2  466   1.587   1.398   0.118 -0.0836 -0.1698  0.3866
  146HOH      O  467   0.552   2.972   1.907 -0.1023 -0.2263 -0.3838
  146HOH     H1  468   0.630   2.918   1.896  0.0261  0.0723 -1.0792
  146HOH     H2  469   0.484   2.927   1.858 -0.2882 -0.3168 -0.0499
  147HOH      O  470   1.523   2.898   2.188 -0.5088  0.1195  0.0458
  147HOH     H1  471   1.475   2.835   2.242 -0.3244  0.2180  0.3347
  147HOH     H2  472   1.496   2.984   2.223 -0.1118  0.1748  0.2305
  148HOH      O  473   0.953   2.949   3.016  0.1384 -0.1954  0.0025
  148HOH     H1  474   0.904   2.976   2.938  0.0538  0.3044  0.2228
  148HOH     H2  475   1.039   2.990   3.006 -0.1936  0.7227  0.6418
  149HOH      O  476   2.356   1.481   2.899 -0.2021 -0.4847  0.5295
  149HOH     H1  477   2.396   1.425   2.833 -0.0696 -0.8965  0.9539
  149HOH     H2  478   2.377   1.570   2.871  0.4297 -0.6769  0.3806
  150HOH      O  479   1.616   2.610   0.025  0.4018  0.1544 -0.0503
  150HOH     H1  480   1.690   2.654   0.068  0.5551 -0.2360  0.0993
  150HOH     H2  481   1.567   2.571   0.098  0.0707  0.3830 -0.1534
  151HOH      O  482   0.537   0.381   1.859 -0.3326  0.4596 -0.4371
  151HOH     H1  483   0.631   0.366   1.850 -0.3463  0.2035 -0.2061
  151HOH     H2  484   0.524   0.471   1.831  0.0045  0.5484 -0.3220
  152HOH      O  485   0.915   0.687   2.521 -0.3964 -0.2489 -0.8839
  152HOH     H1  486   0.975   0.757   2.546 -0.6340 -0.1375 -0.6112
  152HOH     H2  487   0.854   0.680   2.595 -0.3872 -0.7298 -0.9155
  153HOH      O  488   1.853   0.507   1.429  0.1122  0.7310  0.0540
  153HOH     H1  489   1.946   0.482   1.427 -0.0880 -0.2020  1.1076
  153HOH     H2  490   1.854   0.600   1.453  0.7651  0.6693  0.3032
  154HOH      O  491   0.196   2.417   2.665 -0.2447 -0.2713  0.0104
  154HOH     H1  492   0.114   2.430   2.617 -0.6490 -0.8788  0.5002
  154HOH     H2  493   0.182   2.460   2.749  0.0303 -0.1796  0.0124
  155HOH      O  494   2.917   0.303   2.483  0.4098 -0.0217 -0.3115
  155HOH     H1  495   2.922   0.396   2.504  0.1852  0.0945 -0.7624
  155HOH     H2  496   2.926   0.259   2.568 -0.6294  0.4342  0.0581
  156HOH      O  497   0.192   2.273   1.683  0.0483  0.6411 -0.0763
  156HOH     H1  498   0.174   2.236   1.770  1.6408 -0.5987 -0.1836
  156HOH     H2  499   0.208   2.366   1.698  0.5709  0.3976  1.0282
  157HOH      O  500   1.313   2.049   0.520 -0.0706 -0.2930 -0.4494
  157HOH     H1  501   1.323   2.121   0.458 -0.1523  0.6766  0.5937
  157HOH     H2  502   1.315   1.970   0.466 -0.7262  0.5021 -1.7413
  158HOH      O  503   0.874   0.872   2.282 -0.3675  0.2711 -0.1816
  158HOH     H1  504   0.840   0.823   2.357 -0.9396 -0.2129 -0.7352
  158HOH     H2  505   0.895   0.805   2.217  0.7138  0.6370 -0.2485
  159HOH      O  506   0.319   0.578   1.334 -0.1926 -0.2474 -0.7180
  159HOH     H1  507   0.325   0.519   1.259 -1.5965 -1.0387 -0.2922
  159HOH     H2  508   0.271   0.528   1.400 -0.5753  1.0335  0.0518
  160HOH      O  509   2.477   0.335   2.711 -0.5191  0.2961  0.4788
  160HOH     H1  510   2.539   0.271   2.745 -0.8749 -0.2536  0.1149
  160HOH     H2  511   2.520   0.419   2.725 -0.0159 -0.0186  0.9051
  161HOH      O  512   2.998   2.609   0.842 -0.2523 -0.2099  0.3138
  161HOH     H1  513   3.029   2.536   0.896  0.7714  0.9137  1.3400
  161HOH     H2  514   2.927   2.648   0.893 -0.4737 -0.1957 -0.0016
  162HOH      O  515   2.674   0.556   0.029 -0.0463 -0.3816 -0.5022
  162HOH     H1  516   2.584   0.537   0.058  0.0502 -0.3798 -0.1938
  162HOH     H2  517   2.727   0.491   0.074  0.1153 -0.3373 -0.6300
  163HOH      O  518   0.696   2.628   2.857  0.8023  0.0133  0.6655
  163HOH     H1  519   0.630   2.688   2.823  1.2085  0.5348  0.7676
  163HOH     H2  520   0.723   2.667   2.940  0.7227 -0.5785  0.9826
  164HOH      O  521   1.043   0.882   0.713  0.3741 -0.2112 -0.4823
  164HOH     H1  522   1.000   0.967   0.724 -0.1196 -0.5640  0.5646
  164HOH     H2  523   1.136   0.900   0.723  0.2987  0.2488 -0.5830
  165HOH      O  524   0.424   2.093   1.937  0.0446 -0.4561  0.3617
  165HOH     H1  525   0.461   2.169   1.982 -0.3891  0.2104 -0.3483
  165HOH     H2  526   0.336   2.122   1.911  0.3745 -0.6761 -1.1666
  166HOH      O  527   2.785   1.655   0.185  0.0153  0.2250  0.2137
  166HOH     H1  528   2.698   1.630   0.215  0.4895  0.0549  1.5425
  166HOH     H2  529   2.838   1.576   0.195  0.4634  0.4826 -0.0425
  167HOH      O  530   2.475   0.642   1.856  0.7644  0.1845  0.0053
  167HOH     H1  531   2.567   0.634   1.831  0.5036 -1.6048 -0.6822
  167HOH     H2  532   2.462   0.573   1.921 -0.4459 -0.8452 -1.2326
  168HOH      O  533   1.255   0.944   1.903 -1.1128  0.3447 -0.5178
  168HOH     H1  534   1.239   0.869   1.961 -0.1640  0.8956  0.5407
  168HOH     H2  535   1.249   0.907   1.815  0.2805 -1.2588 -0.0546
  169HOH      O  536   0.233   0.276   2.683 -0.7915  0.2552 -0.0697
  169HOH     H1  537   0.217   0.370   2.670 -0.4219  0.2679 -0.4615
  169HOH     H2  538   0.327   0.270   2.700 -0.6398 -0.1248 -0.9523
  170HOH      O  539   0.064   2.860   1.967 -0.4092 -0.0507  0.1921
  170HOH     H1  540   0.062   2.765   1.975  0.1374 -0.1584 -0.7697
  170HOH     H2  541   0.100   2.890   2.051  1.3158 -0.8318 -0.1901
  171HOH      O  542   1.047   0.404   0.370 -0.0969  0.8971  0.0373
  171HOH     H1  543   1.060   0.310   0.356 -0.2432  1.0293 -1.1839
  171HOH     H2  544   0.980   0.409   0.439 -0.0613  0.1124  0.1458
  172HOH      O  545   2.927   2.525   2.265 -0.1696 -0.2110 -0.3730
  172HOH     H1  546   2.832   2.524   2.254 -0.1112  0.2592 -0.9919
  172HOH     H2  547   2.944   2.600   2.321 -0.0798  0.4809 -1.2921
  173HOH      O  548   1.879   2.579   1.837  0.0945  0.0504 -0.0653
  173HOH     H1  549   1.937   2.650   1.810  0.4479 -0.1190  0.2290
  173HOH     H2  550   1.793   2.604   1.804  0.3251  0.3316 -0.4641
  174HOH      O  551   1.288   1.265   1.195 -0.1619 -0.0604 -0.2510
  174HOH     H1  552   1.339   1.320   1.135 -0.7237  0.2254 -0.4721
  174HOH     H2  553   1.351   1.240   1.263  0.1157  0.8209 -0.1621
  175HOH      O  554   2.739   0.970   2.356 -0.5865 -0.3379  0.5938
  175HOH     H1  555   2.783   1.053   2.373  0.1677 -0.5457 -0.1625
  175HOH     H2  556   2.668   0.966   2.420 -0.9471  1.1001  0.3538
  176HOH      O  557   0.259   2.001   0.421 -0.2032 -0.2089  0.2808
  176HOH     H1  558   0.263   2.017   0.515  0.5908  0.3794  0.1736
  176HOH     H2  559   0.192   2.061   0.388  0.3027  0.4086  0.3423
  177HOH      O  560   1.368   0.635   0.893 -0.3952  0.4074  0.3456
  177HOH     H1  561   1.350   0.606   0.982  0.1577 -0.2782  0.2609
  177HOH     H2  562   1.338   0.562   0.838  0.7920  0.0600  0.0984
  178HOH      O  563   2.471   2.838   0.462  0.1908 -0.4097 -0.2411
  178HOH     H1  564   2.490   2.887   0.382 -1.5358  0.6896 -0.0743
  178HOH     H2  565   2.499   2.748   0.442  1.9581  0.2483 -1.1625
  179HOH      O  566   1.803   0.702   2.893  0.0335  0.0602 -0.3230
  179HOH     H1  567   1.709   0.688   2.902 -0.0034  0.8588  1.6237
  179HOH     H2  568   1.811   0.793   2.864  0.1809  0.2002  0.1426
  180HOH      O  569   0.918   1.620   2.483 -0.1637 -0.6241 -0.0388
  180HOH     H1  570   0.943   1.541   2.435  0.0134 -0.1656 -0.7391
  180HOH     H2  571   0.833   1.644   2.446  0.3649  0.2239 -0.8125
  181HOH      O  572   1.298   1.630   2.414 -0.5955  0.2152  0.0360
  181HOH     H1  573   1.245   1.703   2.384 -0.6976  0.3050  0.4283
  181HOH     H2  574   1.281   1.624   2.508  0.5457  0.6259  0.2967
  182HOH      O  575   2.707   0.766   1.742 -0.6283 -0.3067  0.1264
  182HOH     H1  576   2.763   0.799   1.812 -0.2348 -1.0177  0.1541
  182HOH     H2  577   2.630   0.824   1.744 -0.3753  0.0234  0.7732
  183HOH      O  578   2.855   2.991   0.374  0.0778 -0.5075 -0.3045
  183HOH     H1  579   2.942   2.952   0.373  0.9950  1.3241 -0.2708
  183HOH     H2  580   2.812   2.953   0.451  0.6941 -1.6728 -0.4897
  184HOH      O  581   2.913   1.513   1.849  0.2032 -0.5275  0.2230
  184HOH     H1  582   3.002   1.541   1.827 -0.0890  0.1985 -0.0737
  184HOH     H2  583   2.911   1.512   1.944  0.2012  0.6202  0.2633
  185HOH      O  584   0.194   1.130   1.358  0.4690 -0.7629 -0.2629
  185HOH     H1  585   0.126   1.136   1.425  0.3903 -0.3013 -0.3729
  185HOH     H2  586   0.162   1.063   1.297 -0.2857 -0.0129 -0.7380
  186HOH      O  587   1.208   2.905   1.318 -0.9056 -0.3114  0.3457
  186HOH     H1  588   1.165   2.977   1.364 -0.5934 -0.4625  0.8849
  186HOH     H2  589   1.237   2.846   1.387 -0.5051 -0.5897 -0.0492
  187HOH      O  590   0.778   2.151   0.374  0.3494  0.0627  0.3011
  187HOH     H1  591   0.699   2.186   0.333  0.7258 -0.1168 -0.6122
  187HOH     H2  592   0.811   2.224   0.427 -0.6380  0.0079  1.0657
  188HOH      O  593   2.556   2.990   1.893 -0.0552 -0.2520 -0.1621
  188HOH     H1  594   2.642   2.994   1.934  0.0403 -0.7907 -0.2856
  188HOH     H2  595   2.500   2.951   1.960 -0.4248  0.8914  0.2386
  189HOH      O  596   2.678   1.524   1.235 -0.2284 -0.0050  0.2826
  189HOH     H1  597   2.638   1.518   1.322  0.3399 -0.2115  0.5365
  189HOH     H2  598   2.764   1.484   1.246 -0.0962  0.1009 -0.3441
  190HOH      O  599   0.287   2.590   2.170 -0.0152  0.0228  0.0509
  190HOH     H1  600   0.357   2.620   2.113  0.2816 -1.1387 -0.2388
  190HOH     H2  601   0.331   2.543   2.241 -0.4274  0.7378  0.8314
  191HOH      O  602   0.471   2.755   2.796  0.0477  0.3425  0.2239
  191HOH     H1  603   0.420   2.706   2.731  0.3275 -0.2017  0.3984
  191HOH     H2  604   0.409   2.771   2.867  0.1375 -0.4782  0.5169
  192HOH      O  605   0.599   1.742   0.869  0.0957 -0.2800 -0.4896
  192HOH     H1  606   0.669   1.720   0.808  0.5814 -0.6865  0.1902
  192HOH     H2  607   0.556   1.658   0.887  0.5615 -0.3516  0.4279
  193HOH      O  608   0.776   0.362   1.121 -0.2194 -0.1034 -0.2869
  193HOH     H1  609   0.831   0.354   1.043  0.3615  0.0940  0.0908
  193HOH     H2  610   0.722   0.439   1.105  0.1764  0.1678 -0.3292
  194HOH      O  611   1.505   0.627   2.685 -0.0445  0.0845  0.1668
  194HOH     H1  612   1.544   0.551   2.728  0.1909  0.1801  0.1232
  194HOH     H2  613   1.412   0.622   2.707 -0.0752 -0.3568 -0.0490
  195HOH      O  614   2.973   2.512   0.593 -0.6735 -0.2884 -0.4071
  195HOH     H1  615   2.938   2.427   0.620 -0.0212 -0.6121 -0.5530
  195HOH     H2  616   2.974   2.564   0.673  1.2787 -1.2388  0.3321
  196HOH      O  617   3.017   0.236   1.941 -0.4474 -0.7323 -0.4942
  196HOH     H1  618   3.003   0.142   1.942 -0.1322 -0.8167  1.1623
  196HOH     H2  619   2.962   0.269   2.012  0.2146  0.1969 -0.3795
  197HOH      O  620   3.028   1.119   1.566 -0.1808 -0.0733 -0.7827
  197HOH     H1  621   2.952   1.172   1.587 -0.1200 -0.2421 -0.0584
  197HOH     H2  622   3.014   1.037   1.613  0.8646  0.2368  0.1707
  198HOH      O  623   1.761   0.091   0.533  0.1058 -0.1921 -0.3492
  198HOH     H1  624   1.681   0.051   0.498 -0.1014  0.4194 -0.5937
  198HOH     H2  625   1.733   0.139   0.610  0.2779 -0.1608 -0.3043
  199HOH      O  626   2.039   0.114   0.518 -0.0378  0.5029  0.1637
  199HOH     H1  627   1.947   0.115   0.494  0.0217 -0.0126 -0.1248
  199HOH     H2  628   2.065   0.022   0.508  0.2646  0.4543  1.1844
  200HOH      O  629   0.043   0.899   0.001 -0.6288  0.1452  0.5313
  200HOH     H1  630   0.138   0.897   0.013 -0.3318 -0.2798 -1.3458
  200HOH     H2  631   0.009   0.922   0.088  1.1560  0.2074  1.3064
  201HOH      O  632   2.166   2.533   2.323  0.3895 -0.0524 -0.0907
  201HOH     H1  633   2.120   2.450   2.308 -0.5114  0.4758 -0.4280
  201HOH     H2  634   2.173   2.573   2.236 -1.2240  1.2035  0.2579
  202HOH      O  635   2.656   2.673   0.708 -0.3547 -0.6499  0.5745
  202HOH     H1  636   2.633   2.612   0.778 -1.8179 -1.1101 -0.2135
  202HOH     H2  637   2.632   2.627   0.627 -0.1463  0.4187 -0.1413
  203HOH      O  638   0.118   2.134   1.890 -0.1827 -0.0377 -0.2867
  203HOH     H1  639   0.101   2.128   1.984 -0.0174 -0.3659 -0.2728
  203HOH     H2  640   0.040   2.095   1.849  0.1050 -0.6691 -0.2540
  204HOH      O  641   0.737   2.114   2.963 -0.4761 -0.1790  0.6217
  204HOH     H1  642   0.752   2.051   2.892 -0.1077  0.7718 -0.1817
  204HOH     H2  643   0.726   2.059   3.041 -0.3223 -1.2387 -0.0573
  205HOH      O  644   0.113   1.673   0.910  0.8202 -0.1373  0.1378
  205HOH     H1  645   0.081   1.682   0.999  1.4014 -0.8498  0.4429
  205HOH     H2  646   0.191   1.617   0.918  1.4364  0.5378 -0.6961
  206HOH      O  647   1.089   2.262   0.437  0.1884  0.2472 -0.2761
  206HOH     H1  648   1.113   2.183   0.390  0.6873  0.3610 -0.2220
  206HOH     H2  649   1.044   2.316   0.372 -0.8687 -0.3943 -0.1172
  207HOH      O  650   2.044   2.887   0.925 -0.1776 -0.3129  0.0873
  207HOH     H1  651   2.038   2.967   0.873  0.1889 -0.6988 -0.5753
  207HOH     H2  652   2.127   2.894   0.971 -0.0123 -0.4378 -0.1907
  208HOH      O  653   1.408   0.914   0.292 -0.0267 -0.0041  0.3414
  208HOH     H1  654   1.469   0.987   0.296 -0.6626  0.5317  0.5517
  208HOH     H2  655   1.462   0.840   0.263  0.4542  0.7515 -0.8565
  209HOH      O  656   2.742   1.541   2.871  0.2950  1.1716  0.2649
  209HOH     H1  657   2.696   1.463   2.839 -0.1051  1.1299  0.9001
  209HOH     H2  658   2.835   1.521   2.857  0.2044  0.5585  0.4448
  210HOH      O  659   2.742   1.995   0.945  0.2770  0.4064  0.5215
  210HOH     H1  660   2.649   1.985   0.927  0.5103  0.2886 -0.8757
  210HOH     H2  661   2.753   1.967   1.036 -1.0610  0.6017  0.7770
  211HOH      O  662   1.422   1.947   1.314  0.3904  0.1867  0.2066
  211HOH     H1  663   1.388   1.980   1.231 -0.4914 -0.7663  0.1529
  211HOH     H2  664   1.372   1.994   1.381 -0.4968 -0.5932  0.1363
  212HOH      O  665   2.435   0.487   0.568  0.3810  1.1470  0.1676
  212HOH     H1  666   2.348   0.447   0.579  0.9356  0.2417  2.1962
  212HOH     H2  667   2.475   0.436   0.497 -0.2344  0.5283  0.2388
  213HOH      O  668   0.183   2.540   1.754 -0.2510  0.1725 -0.4581
  213HOH     H1  669   0.238   2.617   1.737  0.2625 -0.0484  0.1063
  213HOH     H2  670   0.147   2.555   1.842 -0.8840  0.1806 -0.7107
  214HOH      O  671   0.333   0.216   1.690 -0.0096 -0.1163  0.4261
  214HOH     H1  672   0.285   0.140   1.722  0.3546 -0.6771 -0.2880
  214HOH     H2  673   0.414   0.217   1.741 -0.1957  0.0449  0.7218
  215HOH      O  674   0.664   1.122   2.489  0.7704 -1.3085 -0.3160
  215HOH     H1  675   0.639   1.031   2.475 -0.6332 -0.9354 -0.5229
  215HOH     H2  676   0.699   1.151   2.405 -0.2146 -1.2567 -0.7253
  216HOH      O  677   1.232   1.134   0.197 -0.0387 -0.1649  0.1309
  216HOH     H1  678   1.289   1.064   0.230  0.2688 -0.1919 -0.4293
  216HOH     H2  679   1.265   1.152   0.110 -0.7418 -0.0023 -0.1155
  217HOH      O  680   1.166   1.787   2.869 -0.6610  0.6601 -0.1856
  217HOH     H1  681   1.152   1.869   2.822 -1.8849  0.4521 -0.2405
  217HOH     H2  682   1.083   1.741   2.864 -0.0801 -0.5033  0.0419
  218HOH      O  683   2.389   2.092   0.573  0.2648  0.6338 -0.1451
  218HOH     H1  684   2.319   2.059   0.629 -0.0026  0.3660 -0.6223
  218HOH     H2  685   2.456   2.123   0.634 -0.4783  1.3936  0.3375
  219HOH      O  686   0.581   1.231   0.641  0.0285 -0.9418  0.4036
  219HOH     H1  687   0.499   1.265   0.675  0.7641  1.3364  0.1917
  219HOH     H2  688   0.580   1.253   0.548  1.0069 -0.4773  0.4773
  220HOH      O  689   1.124   1.234   0.991 -0.3825 -0.1689  0.2411
  220HOH     H1  690   1.196   1.246   1.054 -0.2391 -0.7190  0.1992
  220HOH     H2  691   1.092   1.322   0.973  1.5569  0.3801 -1.2593
  221HOH      O  692   2.571   2.051   1.335  0.1647  0.2120 -0.0888
  221HOH     H1  693   2.506   2.048   1.265  0.2171 -0.0732 -0.1278
  221HOH     H2  694   2.651   2.015   1.296  0.0482 -0.4602  0.2651
  222HOH      O  695   1.018   0.290   0.065  0.1357  0.1094 -0.3862
  222HOH     H1  696   1.027   0.352   0.137 -0.7945  0.3373 -0.4302
  222HOH     H2  697   0.931   0.251   0.079  0.7081 -1.2499 -0.3199
  223HOH      O  698   0.142   0.573   0.277 -0.4013 -0.2155  0.0986
  223HOH     H1  699   0.128   0.497   0.334  0.5026 -0.2477  0.3005
  223HOH     H2  700   0.066   0.628   0.292 -0.3901 -0.4215  1.0308
  224HOH      O  701   1.410   1.256   2.516 -0.1094 -0.0680 -0.6253
  224HOH     H1  702   1.476   1.294   2.574 -0.9484  1.3404 -0.5060
  224HOH     H2  703   1.434   1.287   2.429 -0.0784 -0.3762 -0.7301
  225HOH      O  704   2.300   1.774   0.056 -0.0131 -0.3374  0.2392
  225HOH     H1  705   2.309   1.828   0.135 -0.7517 -0.4171  0.3990
  225HOH     H2  706   2.333   1.829  -0.015  0.7984 -0.3163  0.6100
  226HOH      O  707   0.326   2.164   1.389  0.2612 -0.3508  0.2542
  226HOH     H1  708   0.395   2.193   1.449  0.8267 -0.0002 -0.5270
  226HOH     H2  709   0.272   2.242   1.376  0.9601  0.0025 -0.7512
  227HOH      O  710   1.011   0.526   2.302 -0.0486 -0.2126 -0.0733
  227HOH     H1  711   0.962   0.552   2.379  0.0481 -0.0442 -0.0658
  227HOH     H2  712   1.100   0.511   2.334  0.1046  0.3254 -0.2281
  228HOH      O  713   1.059   2.200   2.048  0.8153 -0.1534  0.3521
  228HOH     H1  714   1.112   2.208   1.969  0.0176 -0.0837 -0.1972
  228HOH     H2  715   0.995   2.132   2.027 -0.8264  1.3310  0.0570
  229HOH      O  716   2.278   2.715   1.616 -0.2401 -0.2073  0.2926
  229HOH     H1  717   2.359   2.746   1.575 -0.0732  0.2164  0.9168
  229HOH     H2  718   2.209   2.738   1.553  0.0817 -0.2609 -0.0902
  230HOH      O  719   0.630   2.230   2.575  0.7289  0.1326 -0.5690
  230HOH     H1  720   0.565   2.272   2.519  0.2648  0.3123  0.0733
  230HOH     H2  721   0.705   2.289   2.572  0.0989  1.0468  0.2862
  231HOH      O  722   0.929   2.038   2.364 -0.5239  0.2332  0.3497
  231HOH     H1  723   0.866   2.011   2.431 -0.1607  0.3214  0.7341
  231HOH     H2  724   0.880   2.033   2.282 -1.0180  0.2520  0.6336
  232HOH      O  725   2.329   1.107   1.879 -0.0966 -0.5417  0.3913
  232HOH     H1  726   2.319   1.201   1.864 -0.1596 -0.6049  0.0310
  232HOH     H2  727   2.242   1.079   1.908 -0.0252 -0.4555  0.7001
  233HOH      O  728   1.623   2.290   0.514 -0.2714 -0.7026 -0.2537
  233HOH     H1  729   1.612   2.210   0.567 -0.2717 -0.4913  0.0745
  233HOH     H2  730   1.710   2.322   0.538  0.0271 -0.9848 -0.9219
  234HOH      O  731   1.760   1.418   1.644 -0.4880  0.4048  0.1851
  234HOH     H1  732   1.793   1.467   1.569 -0.4458  0.8695  0.4978
  234HOH     H2  733   1.694   1.476   1.683 -0.1888  0.3646  0.7704
  235HOH      O  734   0.477   1.270   2.137 -0.5492 -0.4022 -0.3107
  235HOH     H1  735   0.546   1.261   2.202 -0.1755  0.8122 -0.5038
  235HOH     H2  736   0.398   1.287   2.188 -0.4203 -0.2975 -0.1451
  236HOH      O  737   1.370   2.251   0.326  0.0286 -0.3228  0.2559
  236HOH     H1  738   1.331   2.230   0.241  0.2272  0.7676 -0.1419
  236HOH     H2  739   1.463   2.259   0.308  0.1744 -0.8159  0.7500
  237HOH      O  740   0.641   0.083   0.457  0.1886  1.1401 -0.9548
  237HOH     H1  741   0.729   0.048   0.473 -0.0477  0.8549 -0.2175
  237HOH     H2  742   0.606   0.028   0.386 -0.4685 -0.7825  0.6621
  238HOH      O  743   0.808   0.501   0.233 -0.0008  0.3691 -0.2381
  238HOH     H1  744   0.795   0.407   0.227  0.2432  0.3554 -0.6235
  238HOH     H2  745   0.817   0.518   0.327 -0.4901  0.0768 -0.1300
  239HOH      O  746   0.508   1.906   2.145  0.2363  0.0840 -0.1062
  239HOH     H1  747   0.443   1.910   2.216  0.9489 -0.1161  0.5847
  239HOH     H2  748   0.456   1.900   2.065 -0.6087 -1.2740  0.4876
  240HOH      O  749   1.292   2.993   0.098  0.4167  0.0278 -0.6081
  240HOH     H1  750   1.282   2.900   0.077 -1.5897  0.0587 -0.1534
  240HOH     H2  751   1.284   3.037   0.013  0.5559 -0.1742 -0.7283
  241HOH      O  752   1.536   1.146   1.243 -0.0065  0.8045  0.0590
  241HOH     H1  753   1.496   1.059   1.247 -0.1829  0.8502 -0.5055
  241HOH     H2  754   1.575   1.159   1.330  0.5530 -0.0876 -0.0416
  242HOH      O  755   0.015   2.007   2.905  0.4778 -0.2479 -0.7677
  242HOH     H1  756  -0.041   1.939   2.942  0.1477  0.5055  0.2188
  242HOH     H2  757   0.098   1.998   2.951  0.4049  0.0635 -0.5728
  243HOH      O  758   0.472   2.480   2.363  0.1329  0.9797  0.0344
  243HOH     H1  759   0.474   2.563   2.410  0.4841  0.7946  0.3527
  243HOH     H2  760   0.562   2.466   2.335 -0.2079  1.5498 -1.5383
  244HOH      O  761   0.985   0.424   0.861  0.0173  0.2449  0.3330
  244HOH     H1  762   1.045   0.455   0.929 -0.5722  0.0431  0.9671
  244HOH     H2  763   0.942   0.504   0.829  0.3439  0.3476  0.1406
  245HOH      O  764   2.851   2.556   0.072  0.4622  0.4525 -0.2370
  245HOH     H1  765   2.847   2.502   0.151  0.7172  1.3305  0.4109
  245HOH     H2  766   2.760   2.561   0.043  0.5962 -2.0091 -1.5993
  246HOH      O  767   2.043   1.053   1.895 -0.5300  0.4159 -0.4399
  246HOH     H1  768   1.983   1.119   1.858 -0.8508  0.0544 -0.5766
  246HOH     H2  769   1.986   0.981   1.921 -0.1498  0.0626 -0.5760
  247HOH      O  770   0.283   0.533   2.631  0.7558 -0.1135 -0.7539
  247HOH     H1  771   0.331   0.587   2.694  1.0081 -1.2567  0.0958
  247HOH     H2  772   0.275   0.588   2.553  0.5890  1.3058  0.1945
  248HOH      O  773   1.554   0.628  -0.017 -0.0330  0.3595  0.3819
  248HOH     H1  774   1.485   0.564  -0.037 -0.5256  1.0058 -0.0728
  248HOH     H2  775   1.548   0.640   0.078 -0.0814 -0.0943  0.4426
  249HOH      O  776   0.527   2.766   0.646 -0.5255 -0.8622  0.0602
  249HOH     H1  777   0.450   2.712   0.663 -1.3582  0.0689 -0.5449
  249HOH     H2  778   0.522   2.836   0.711 -0.7681 -0.2422 -0.6014
  250HOH      O  779   2.391   0.079   2.129  0.0469 -0.3011 -0.3707
  250HOH     H1  780   2.327   0.067   2.058 -0.1595 -0.2685 -0.1948
  250HOH     H2  781   2.423  -0.009   2.147 -0.3616 -0.4026 -0.0896
  251HOH      O  782   2.081   0.208   1.781 -0.2304  0.4023 -0.0580
  251HOH     H1  783   2.072   0.262   1.859  0.2127  0.3471  0.0395
  251HOH     H2  784   2.003   0.227   1.729 -0.0942  1.1115 -0.0184
  252HOH      O  785   0.647   0.468   2.892  0.1953  0.2356  0.0318
  252HOH     H1  786   0.686   0.383   2.874  0.5324  0.5200 -0.6476
  252HOH     H2  787   0.672   0.487   2.983  0.2565 -0.3062  0.1336
  253HOH      O  788   2.522   1.319   2.713 -0.0671 -0.1925  0.5583
  253HOH     H1  789   2.437   1.275   2.707 -0.6540  0.9296 -0.1221
  253HOH     H2  790   2.566   1.297   2.631 -0.1244  0.0241  0.4683
  254HOH      O  791   1.250   0.267   2.608  0.6661  0.0825  0.3156
  254HOH     H1  792   1.253   0.175   2.585 -0.1180 -0.0060  0.4914
  254HOH     H2  793   1.258   0.313   2.524 -0.2091 -0.1897  0.0566
  255HOH      O  794   1.016   2.116   0.007 -0.0942 -0.1559 -0.6931
  255HOH     H1  795   1.067   2.090   0.083  0.0447  0.0357 -0.7211
  255HOH     H2  796   0.927   2.085   0.026 -0.4025  1.1418  0.1937
  256HOH      O  797   1.351   0.459   2.904 -0.0014  0.1157  0.3544
  256HOH     H1  798   1.263   0.462   2.866 -0.0379 -0.0472  0.4304
  256HOH     H2  799   1.348   0.389   2.968  0.3262 -0.2353 -0.0010
  257HOH      O  800   1.677   2.237   2.467 -0.9462 -0.1211 -0.0489
  257HOH     H1  801   1.662   2.235   2.562 -0.8983  0.6542 -0.0128
  257HOH     H2  802   1.721   2.320   2.452 -0.4562 -0.4809 -0.6901
  258HOH      O  803   1.852   2.385   2.732  0.7411 -0.2971 -0.3336
  258HOH     H1  804   1.861   2.417   2.643  0.4619 -0.5693 -0.4647
  258HOH     H2  805   1.941   2.387   2.768  0.8049  0.1149 -0.5080
  259HOH      O  806   1.948   2.452   0.287  0.2121 -0.3510 -0.4346
  259HOH     H1  807   1.918   2.362   0.278 -1.1396  0.0309 -0.1812
  259HOH     H2  808   1.938   2.489   0.199 -0.8717 -0.0289 -0.2099
  260HOH      O  809   2.016   0.334   2.035 -0.3300  0.1620 -0.4351
  260HOH     H1  810   1.970   0.402   2.083  0.1661 -0.2898  0.7476
  260HOH     H2  811   2.108   0.352   2.049 -0.1539 -1.3313  0.8990
  261HOH      O  812   2.405   0.993   0.543 -0.5733 -0.1608  0.6579
  261HOH     H1  813   2.319   0.965   0.575 -0.1008 -0.1603  2.1006
  261HOH     H2  814   2.464   0.921   0.567 -0.0214  0.2471  0.5613
  262HOH      O  815   1.872   2.421   0.611  0.0828  0.2669 -1.0090
  262HOH     H1  816   1.834   2.439   0.697 -0.3288 -0.5964 -0.9959
  262HOH     H2  817   1.857   2.502   0.561 -0.2830  0.5359 -0.4816
  263HOH      O  818   0.414   0.951   2.700  0.2492  0.5617 -0.1658
  263HOH     H1  819   0.378   0.879   2.752  0.1743  0.0612 -0.8794
  263HOH     H2  820   0.480   0.991   2.756  0.9700 -0.6670 -0.0815
  264HOH      O  821   0.628   1.304   2.686  0.2851 -0.3703 -0.1708
  264HOH     H1  822   0.722   1.322   2.696  0.2572  0.6254 -1.2705
  264HOH     H2  823   0.623   1.244   2.611  0.0369 -0.5469 -0.0177
  265HOH      O  824   0.964   2.221   0.727 -0.2544 -0.5122 -0.5050
  265HOH     H1  825   1.022   2.244   0.655  0.5924  0.5595  0.4338
  265HOH     H2  826   0.920   2.303   0.749 -0.2771 -0.7389  0.3578
  266HOH      O  827   0.316   1.720   2.517 -0.4835  0.5393  0.4930
  266HOH     H1  828   0.285   1.695   2.429 -0.6657  1.4720  0.2709
  266HOH     H2  829   0.358   1.641   2.550 -1.0282 -0.0572 -0.1495
  267HOH      O  830   1.779   1.906   1.629 -0.7226 -0.0761  0.4061
  267HOH     H1  831   1.788   1.843   1.701  0.1419 -0.4763 -0.0213
  267HOH     H2  832   1.730   1.860   1.562 -0.9477  0.0616  0.4739
  268HOH      O  833   2.015   1.058   2.885  0.3156 -0.1752 -0.5249
  268HOH     H1  834   1.938   1.052   2.941  0.4965  0.7023 -0.1483
  268HOH     H2  835   1.981   1.046   2.796 -0.3765  0.7977 -0.4240
  269HOH      O  836   1.223   0.567   0.255  0.1478 -0.1184 -0.3299
  269HOH     H1  837   1.188   0.595   0.170  0.5950 -0.2358 -0.5549
  269HOH     H2  838   1.151   0.519   0.296  0.3208 -1.1600 -1.1751
  270HOH      O  839   2.687   0.444   0.740  0.5275 -0.5510  0.0105
  270HOH     H1  840   2.596   0.471   0.730  0.3498 -0.9450  0.4942
  270HOH     H2  841   2.689   0.353   0.710  0.7333 -0.5869  0.1302
  271HOH      O  842   2.745   0.254   0.377 -0.4303 -0.3950 -0.2945
  271HOH     H1  843   2.650   0.263   0.375 -0.3990  0.9667  0.9067
  271HOH     H2  844   2.764   0.213   0.462  0.0628  1.1035  0.3944
  272HOH      O  845   0.810   1.034   2.003 -0.4890 -0.2621 -0.0450
  272HOH     H1  846   0.823   0.966   2.069  0.1505  0.0743  0.1982
  272HOH     H2  847   0.715   1.040   1.992 -0.5687 -1.0200  0.0953
  273HOH      O  848   2.927   2.547   1.653 -0.4088  0.9309  0.1991
  273HOH     H1  849   3.022   2.547   1.663 -0.3734 -0.8228  0.4205
  273HOH     H2  850   2.906   2.637   1.627  1.4386  1.0881 -1.1813
  274HOH      O  851   0.187   0.008   0.985  0.3590 -0.0311  0.6901
  274HOH     H1  852   0.269   0.047   0.953 -0.1095  1.0223  0.6806
  274HOH     H2  853   0.158   0.067   1.055 -0.6393 -0.0873  0.3599
  275HOH      O  854   0.467   1.516   0.150 -0.8086  0.5579 -0.3047
  275HOH     H1  855   0.526   1.559   0.087 -0.7211  0.3996 -0.3311
  275HOH     H2  856   0.462   1.577   0.223  0.7652 -0.1583  0.4941
  276HOH      O  857   2.469   2.268   2.263  0.1441 -0.4374  0.1640
  276HOH     H1  858   2.377   2.244   2.265  0.2262 -0.8077 -0.3510
  276HOH     H2  859   2.498   2.259   2.354 -0.3323 -0.2805  0.3363
  277HOH      O  860   2.623   2.039   0.262  0.7329 -0.2401  0.0664
  277HOH     H1  861   2.678   1.973   0.305  1.3040  0.5528  0.6222
  277HOH     H2  862   2.686   2.103   0.228  0.2060 -0.0987 -0.6721
  278HOH      O  863   2.918   0.665   0.362 -0.0544 -0.2454 -0.3478
  278HOH     H1  864   2.865   0.668   0.442 -0.7976 -0.3087 -0.8153
  278HOH     H2  865   2.880   0.733   0.307  0.9033  0.2889 -0.3951
  279HOH      O  866   2.016   2.091   0.234  0.3956 -0.1342 -0.2634
  279HOH     H1  867   2.010   2.019   0.296  0.2457 -0.4242 -0.6118
  279HOH     H2  868   1.932   2.136   0.241  0.2778 -0.3234 -0.4427
  280HOH      O  869   0.321   1.816   1.854 -0.2965  0.0037 -0.1552
  280HOH     H1  870   0.405   1.770   1.843 -0.4686 -0.0132 -2.1712
  280HOH     H2  871   0.346   1.905   1.879  0.3620  0.0198 -0.7847
  281HOH      O  872   0.547   2.283   0.573 -0.3124  0.4846  0.8725
  281HOH     H1  873   0.545   2.343   0.648  0.9811  1.0402  0.5239
  281HOH     H2  874   0.580   2.336   0.501  0.2683 -0.4792  0.3860
  282HOH      O  875   1.301   2.518   2.213 -0.1418 -0.1691  0.2054
  282HOH     H1  876   1.217   2.512   2.167 -0.2605  1.1817  0.1548
  282HOH     H2  877   1.363   2.473   2.155 -0.7606 -0.8908  0.0797
  283HOH      O  878   0.245   0.397   1.905  0.7380 -0.0164  0.1117
  283HOH     H1  879   0.167   0.342   1.913  0.3516  0.3568 -0.7703
  283HOH     H2  880   0.297   0.355   1.837  0.7397  0.3534 -0.1219
  284HOH      O  881   1.436   3.004   1.202  0.2658  0.0247 -0.3836
  284HOH     H1  882   1.478   2.937   1.148 -0.8356 -0.5324 -0.6043
  284HOH     H2  883   1.346   2.974   1.213 -0.3613  1.5845 -0.6881
  285HOH      O  884   1.076   2.465   2.050  0.5398 -0.5941  0.3026
  285HOH     H1  885   1.084   2.455   1.955  2.1155 -0.7416  0.4083
  285HOH     H2  886   1.057   2.376   2.081  0.2374 -0.5852  0.1528
  286HOH      O  887   1.201   0.103   0.337  0.1649 -0.8965  0.1656
  286HOH     H1  888   1.257   0.167   0.381 -0.8177 -0.0128  0.2311
  286HOH     H2  889   1.245   0.085   0.254  0.2386  0.2802 -0.0819
  287HOH      O  890   0.228   2.103   0.694 -0.0308  0.6814  0.1865
  287HOH     H1  891   0.165   2.136   0.757 -0.3062  0.5281 -0.0049
  287HOH     H2  892   0.252   2.016   0.727  0.3458  0.8793  0.4443
  288HOH      O  893   1.239   2.991   2.430  0.1442  1.0224 -0.5343
  288HOH     H1  894   1.178   2.918   2.441  1.1307  0.2519  0.1754
  288HOH     H2  895   1.226   3.020   2.339  0.1017 -0.4268 -1.0416
  289HOH      O  896   2.014   1.520   2.832 -0.1102  0.7449 -0.6213
  289HOH     H1  897   1.980   1.445   2.783 -0.7201  0.5858  0.0178
  289HOH     H2  898   2.099   1.539   2.791 -0.3982  0.3454 -1.4368
  290HOH      O  899   2.131   2.660   2.986 -0.1679  0.0886 -0.0030
  290HOH     H1  900   2.038   2.681   2.979 -0.0263  0.6154 -0.4785
  290HOH     H2  901   2.169   2.691   2.904  0.4444 -0.0497  0.2140
  291HOH      O  902   0.560   0.241   1.232  0.1039  0.0537  0.7035
  291HOH     H1  903   0.646   0.271   1.200 -0.0403  0.2217  0.4651
  291HOH     H2  904   0.497   0.298   1.188 -0.2081 -0.7816  0.0158
  292HOH      O  905   0.255   2.662   0.680 -0.2615  0.1108 -0.0918
  292HOH     H1  906   0.242   2.641   0.773  0.6718  0.8925  0.2518
  292HOH     H2  907   0.219   2.750   0.670  0.7060  0.5323 -0.1447
  293HOH      O  908   0.907   1.287   2.714  0.1011 -0.4530 -0.5465
  293HOH     H1  909   0.966   1.244   2.653  0.6415 -0.0571 -0.3152
  293HOH     H2  910   0.961   1.308   2.790 -0.0047  1.0170 -0.8176
  294HOH      O  911   2.271   0.939   2.916  0.2115 -0.0198 -0.4413
  294HOH     H1  912   2.273   0.929   3.011  0.1388 -0.7240 -0.5026
  294HOH     H2  913   2.183   0.972   2.896 -0.0556 -0.6302 -0.3174
  295HOH      O  914   0.391   1.160   1.529  0.1571  0.3914  0.4773
  295HOH     H1  915   0.392   1.093   1.597 -0.6214  0.4739  0.5914
  295HOH     H2  916   0.315   1.139   1.475 -0.0397  1.1096  0.4472
  296HOH      O  917   2.811   2.674   1.036 -0.8286  0.2264  0.1291
  296HOH     H1  918   2.815   2.758   1.080 -0.9683  0.1193  0.3510
  296HOH     H2  919   2.740   2.627   1.080 -1.2125  0.2485 -0.4452
  297HOH      O  920   0.500   2.897   0.966  0.1408  0.7194 -0.7754
  297HOH     H1  921   0.530   2.900   1.056 -0.8100 -0.2944 -0.3767
  297HOH     H2  922   0.472   2.987   0.947  0.7825  1.0471 -0.2301
  298HOH      O  923   2.408   2.048   0.015 -0.2455  0.1555 -0.2926
  298HOH     H1  924   2.412   2.017   0.106  0.0326  0.5187 -0.1775
  298HOH     H2  925   2.475   1.997  -0.030 -1.1732 -0.9014 -0.5849
  299HOH      O  926   0.873   2.488   0.800  0.0591 -0.1113 -0.3021
  299HOH     H1  927   0.897   2.578   0.825  0.6769 -0.2975 -0.1868
  299HOH     H2  928   0.822   2.455   0.873 -1.6248  0.6661 -1.0103
  300HOH      O  929   0.172   0.039   2.601  0.5519 -0.0598 -0.5229
  300HOH     H1  930   0.241   0.025   2.536  0.1361  1.1268 -1.2892
  300HOH     H2  931   0.187   0.128   2.633 -0.4908  0.1564 -0.5604
  301HOH      O  932   1.459   1.964   1.925  0.1756 -0.0533  0.8030
  301HOH     H1  933   1.383   1.958   1.982 -0.7221  1.6140 -0.0716
  301HOH     H2  934   1.506   2.042   1.955  0.4863  0.0111  0.1910
  302HOH      O  935   0.670   1.917   0.159  0.1691  0.5517  0.6660
  302HOH     H1  936   0.577   1.933   0.170 -0.2393 -0.9643 -0.0284
  302HOH     H2  937   0.700   1.887   0.245 -0.3146 -0.2013  0.5901
  303HOH      O  938   1.479   2.178  -0.004 -0.5508 -0.7176  0.0447
  303HOH     H1  939   1.518   2.131   0.070 -0.1703 -0.4027  0.0515
  303HOH     H2  940   1.540   2.249  -0.022 -1.1172 -0.2156  0.0392
  304HOH      O  941   2.647   0.166   2.415  0.3210 -0.5887  0.5126
  304HOH     H1  942   2.698   0.127   2.344  0.7796  0.2568  0.3523
  304HOH     H2  943   2.697   0.147   2.494  0.9984  0.3366  0.3450
  305HOH      O  944   2.731   0.663   0.563  0.0108 -0.1879  0.4491
  305HOH     H1  945   2.721   0.596   0.630 -0.2321  0.3970  1.0067
  305HOH     H2  946   2.664   0.729   0.583 -1.2697 -0.7810 -1.3650
  306HOH      O  947   2.506   1.282   2.115 -0.6725  0.3839  0.4042
  306HOH     H1  948   2.527   1.303   2.024  0.1691  0.5756  0.6233
  306HOH     H2  949   2.523   1.188   2.122  0.3931  0.5690  0.6245
  307HOH      O  950   1.255   0.485   2.420  0.2102 -0.2395  0.0494
  307HOH     H1  951   1.293   0.565   2.384  0.2592 -0.2475  0.0830
  307HOH     H2  952   1.204   0.515   2.496 -0.8127 -0.0741 -0.6616
  308HOH      O  953   0.172   0.330   0.866 -0.5033 -0.2888  0.1170
  308HOH     H1  954   0.083   0.361   0.850 -0.1628  1.0216  0.5347
  308HOH     H2  955   0.219   0.348   0.785 -0.3768  0.0118  0.2546
  309HOH      O  956   1.314   2.018   1.680  0.3786 -0.1617  0.3703
  309HOH     H1  957   1.383   1.985   1.623  0.8413  0.2403  0.6851
  309HOH     H2  958   1.344   1.997   1.768  0.4348  0.6094  0.5480
  310HOH      O  959   1.743   0.729   1.864  1.1129  0.3535 -0.3587
  310HOH     H1  960   1.765   0.772   1.947 -0.3381  1.2096 -0.3503
  310HOH     H2  961   1.689   0.654   1.890  0.2658  0.8868 -0.5056
  311HOH      O  962   1.578   1.149   0.292 -0.5568 -0.1415 -0.6080
  311HOH     H1  963   1.668   1.139   0.260 -0.4189 -0.6922 -0.0644
  311HOH     H2  964   1.547   1.228   0.248  0.2977  0.2419 -0.5696
  312HOH      O  965   0.453   0.946   1.046  1.0020  0.2633  0.3851
  312HOH     H1  966   0.389   0.947   1.118  0.3604  0.4357 -0.1673
  312HOH     H2  967   0.445   1.032   1.006  0.8986 -0.0464 -0.2782
  313HOH      O  968   1.356   2.661   0.346  0.2331 -0.5816 -0.2214
  313HOH     H1  969   1.364   2.648   0.252  0.3622 -0.8170 -0.1807
  313HOH     H2  970   1.261   2.659   0.362  0.1115  0.8024 -0.5159
  314HOH      O  971   1.564   1.573   1.751 -0.4740 -0.0404  0.4153
  314HOH     H1  972   1.614   1.628   1.812 -1.7869  0.2473  1.3034
  314HOH     H2  973   1.485   1.624   1.732 -0.2579 -0.2495 -1.3634
  315HOH      O  974   2.894   1.631   2.389 -0.1510 -0.2306  0.0746
  315HOH     H1  975   2.832   1.587   2.447  0.6555 -0.1276  1.0805
  315HOH     H2  976   2.867   1.723   2.392 -0.6734 -0.3523 -0.4900
  316HOH      O  977   2.371   1.747   1.356  0.0200  0.1507 -0.4225
  316HOH     H1  978   2.344   1.830   1.396  0.1207 -0.0878  0.1670
  316HOH     H2  979   2.323   1.743   1.274  0.2748  0.9528 -0.6317
  317HOH      O  980   1.483   2.411   2.622  0.0089  0.1560  0.0705
  317HOH     H1  981   1.502   2.493   2.668  0.4136  0.3783 -0.4682
  317HOH     H2  982   1.513   2.426   2.532 -0.8551 -0.2259 -0.3075
  318HOH      O  983   0.101   0.187   1.162  0.0733  0.1145 -0.1891
  318HOH     H1  984   0.022   0.167   1.213 -0.2649 -0.2739 -0.8389
  318HOH     H2  985   0.125   0.275   1.189 -1.0138  0.5327 -0.5010
  319HOH      O  986   0.755   2.489   1.627  0.1948 -0.1050  0.6750
  319HOH     H1  987   0.742   2.452   1.714 -0.8125  1.0245  1.0639
  319HOH     H2  988   0.724   2.579   1.635 -0.7072 -0.1858 -1.0517
  320HOH      O  989   0.479   2.941   0.261  0.0664  0.4468  0.8773
  320HOH     H1  990   0.510   2.859   0.300  0.2663  0.4122  0.6458
  320HOH     H2  991   0.506   2.936   0.170 -0.1826  0.6403  0.7906
  321HOH      O  992   2.537   0.901   2.882 -0.8572 -0.3202  0.0706
  321HOH     H1  993   2.572   0.922   2.969 -0.2855  0.6256 -0.3527
  321HOH     H2  994   2.442   0.905   2.893 -0.8200  1.3488  0.3699
  322HOH      O  995   1.914   1.919   0.769 -0.2715 -0.0973 -0.0017
  322HOH     H1  996   1.975   1.848   0.788 -1.1320 -0.7629  0.3896
  322HOH     H2  997   1.836   1.876   0.733 -0.4671  0.7428 -0.6692
  323HOH      O  998   2.168   0.884   0.619 -0.3817  0.4772 -0.1173
  323HOH     H1  999   2.133   0.797   0.637  1.0828 -0.2803 -0.5827
  323HOH     H2 1000   2.178   0.925   0.704 -1.0972  0.2250  0.1067
  324HOH      O 1001   1.137   0.461   1.087  0.1307  0.4323 -0.1302
  324HOH     H1 1002   1.233   0.466   1.091  0.1123  0.6546  0.0955
  324HOH     H2 1003   1.108   0.553   1.086 -0.0939  0.3719  0.2612
  325HOH      O 1004   1.830   1.858   2.127  0.4550  0.2164  0.0249
  325HOH     H1 1005   1.883   1.916   2.072  1.0677  0.6690  1.0486
  325HOH     H2 1006   1.793   1.915   2.194  0.2014 -0.4087  0.4365
  326HOH      O 1007   2.895   2.027   1.782 -0.1786 -0.0896  0.3510
  326HOH     H1 1008   2.854   1.945   1.752 -1.0636  0.2507  0.5845
  326HOH     H2 1009   2.821   2.086   1.799  0.4135  0.5174  0.9025
  327HOH      O 1010   1.869   2.710   0.108 -0.3359 -0.5970  0.5049
  327HOH     H1 1011   1.849   2.796   0.071 -2.4033 -1.5720 -1.0755
  327HOH     H2 1012   1.901   2.729   0.196 -0.2950  1.7693  0.1210
  328HOH      O 1013   1.385   0.525   1.163  0.0539  0.6883 -0.1864
  328HOH     H1 1014   1.371   0.441   1.207  0.0781  0.3451 -0.8064
  328HOH     H2 1015   1.464   0.561   1.204  0.3143  0.1836 -0.2246
  329HOH      O 1016   0.185   3.003   1.782  0.3981  0.0298 -0.3465
  329HOH     H1 1017   0.245   2.933   1.756  0.1801 -0.2642 -0.0761
  329HOH     H2 1018   0.116   2.959   1.831  0.3514  0.4565 -0.0096
  330HOH      O 1019   0.940   1.644   2.737 -0.9881  0.3700 -0.2303
  330HOH     H1 1020   0.935   1.640   2.641  0.1896 -0.1507 -0.3042
  330HOH     H2 1021   0.920   1.555   2.766  0.2599  0.0808 -0.1354
  331HOH      O 1022   0.296   2.230   2.162  0.4709 -0.4643  0.1682
  331HOH     H1 1023   0.216   2.178   2.174 -0.2684  0.5708  0.0463
  331HOH     H2 1024   0.319   2.260   2.249  0.5196 -0.4721  0.1581
  332HOH      O 1025   0.447   0.565   0.307 -0.2073  0.3329 -0.4771
  332HOH     H1 1026   0.497   0.590   0.385  0.2273  0.0639 -0.6604
  332HOH     H2 1027   0.356   0.582   0.330 -0.2358 -0.8972  0.5674
  333HOH      O 1028   1.099   0.645   3.023 -0.0340  0.0275 -1.4133
  333HOH     H1 1029   1.029   0.710   3.019 -0.6256 -0.5489 -0.8653
  333HOH     H2 1030   1.084   0.589   2.947 -0.9298 -0.8046 -0.6742
  334HOH      O 1031   2.768   1.245   1.357  0.0048 -0.4039  0.8202
  334HOH     H1 1032   2.796   1.155   1.372 -0.5357 -0.6566  0.3919
  334HOH     H2 1033   2.677   1.246   1.384 -0.1323 -0.1175  0.3722
  335HOH      O 1034   2.051   1.956   1.685 -0.1891 -0.1969 -0.3227
  335HOH     H1 1035   2.053   1.966   1.780  0.2006 -1.4645 -0.1571
  335HOH     H2 1036   1.959   1.941   1.664 -0.2148 -0.3995 -0.0758
  336HOH      O 1037   1.125   2.817   0.369 -1.0190 -0.7056  0.3243
  336HOH     H1 1038   1.123   2.912   0.363 -0.2899 -0.6925  0.0492
  336HOH     H2 1039   1.145   2.799   0.461 -0.9454 -0.5899  0.3307
  337HOH      O 1040   1.202   0.575   1.475  0.0053 -0.0230  0.4684
  337HOH     H1 1041   1.114   0.556   1.444  0.5833 -1.2808 -0.5804
  337HOH     H2 1042   1.240   0.631   1.407  0.0447  0.5012  0.9085
  338HOH      O 1043   2.016   0.046   1.241 -0.0966  0.8802  0.3310
  338HOH     H1 1044   2.097   0.087   1.209  0.3028 -0.6998 -0.9628
  338HOH     H2 1045   1.955   0.053   1.168 -0.5256  0.5430  0.6479
  339HOH      O 1046   1.964   0.386   0.647 -1.1195  0.8494  0.6355
  339HOH     H1 1047   2.002   0.325   0.710  0.3052  1.1497  0.1463
  339HOH     H2 1048   1.874   0.354   0.634 -0.7214 -0.6114  1.0466
  340HOH      O 1049   0.519   0.401   2.585  0.5371 -0.3643 -0.7168
  340HOH     H1 1050   0.487   0.325   2.537 -0.1617  0.1785 -1.1580
  340HOH     H2 1051   0.441   0.454   2.601  1.1103  0.7325 -1.2894
  341HOH      O 1052   2.633   0.778   1.250  0.9660 -0.2963 -0.2101
  341HOH     H1 1053   2.563   0.761   1.186  0.2487  0.8396  0.2116
  341HOH     H2 1054   2.640   0.697   1.300  0.4254 -0.6678 -0.7103
  342HOH      O 1055   1.647   1.122   1.519  0.2949 -0.2747  0.4772
  342HOH     H1 1056   1.695   1.062   1.577  0.4036 -0.2670  0.3971
  342HOH     H2 1057   1.660   1.208   1.558  0.1159 -0.3063  0.6075
  343HOH      O 1058   2.945   2.172   0.802 -0.3462  0.3263  0.3121
  343HOH     H1 1059   2.867   2.146   0.850 -1.9961  0.9107 -1.7357
  343HOH     H2 1060   2.982   2.244   0.854 -1.8898  0.8401  0.8235
  344HOH      O 1061   0.992   1.158   0.768 -0.1976  0.3687 -0.2589
  344HOH     H1 1062   1.057   1.176   0.700 -0.2007 -0.0319 -0.3710
  344HOH     H2 1063   1.037   1.179   0.850 -0.3389  1.2929 -0.3925
  345HOH      O 1064   2.348   0.059   2.622  0.4502  0.7724  0.8037
  345HOH     H1 1065   2.378   0.140   2.662 -0.0746  0.8384  1.0902
  345HOH     H2 1066   2.326   0.003   2.696 -0.4301  0.8541  0.6302
  346HOH      O 1067   0.646   1.574   2.938  0.1141  0.3412  0.3616
  346HOH     H1 1068   0.606   1.632   2.873  0.6330  0.5038  0.1827
  346HOH     H2 1069   0.607   1.488   2.921  0.7692  0.2243 -0.6329
  347HOH      O 1070   0.591   2.715   0.398  0.3197 -0.2456 -0.1333
  347HOH     H1 1071   0.666   2.771   0.375  0.2389  0.0533  0.3119
  347HOH     H2 1072   0.576   2.732   0.491  0.2267 -0.9398 -0.0129
  348HOH      O 1073   1.650   2.115   2.762 -0.1314 -0.6425  0.0921
  348HOH     H1 1074   1.705   2.188   2.790 -0.1912 -0.5256 -0.0893
  348HOH     H2 1075   1.603   2.089   2.841  0.6452 -1.1646  0.4054
  349HOH      O 1076   0.356   2.669   2.531  0.0366  0.0014 -0.1529
  349HOH     H1 1077   0.330   2.741   2.473 -0.5778 -0.2247 -0.1749
  349HOH     H2 1078   0.292   2.600   2.514  0.6410 -0.5753 -0.1651
  350HOH      O 1079   1.786   1.523   0.735 -0.7116 -0.6804 -0.7460
  350HOH     H1 1080   1.868   1.499   0.692 -0.0736 -0.2222  0.1495
  350HOH     H2 1081   1.770   1.613   0.710 -0.2426 -0.3511  0.0534
  351HOH      O 1082   0.272   2.368   0.550 -0.0993  0.9959 -0.3074
  351HOH     H1 1083   0.278   2.338   0.641  0.1904  1.0370 -0.3108
  351HOH     H2 1084   0.317   2.300   0.499 -1.5225  0.2117 -0.6049
  352HOH      O 1085   0.722   2.374   1.888 -0.2256 -0.1705 -0.6516
  352HOH     H1 1086   0.785   2.346   1.954  0.1938  1.5973 -0.2112
  352HOH     H2 1087   0.637   2.365   1.930 -0.0828 -0.4329 -0.4148
  353HOH      O 1088   1.205   2.547   2.751 -0.1586  0.5569 -0.5715
  353HOH     H1 1089   1.293   2.530   2.783 -0.3433  1.0864  0.3208
  353HOH     H2 1090   1.203   2.512   2.662  0.3437 -1.2417  0.0507
  354HOH      O 1091   2.115   0.722   2.643  0.0614 -0.4529  0.6443
  354HOH     H1 1092   2.104   0.655   2.575  0.1111  0.6540 -0.5328
  354HOH     H2 1093   2.039   0.780   2.632  0.6440  0.3708  0.7861
  355HOH      O 1094   0.991   0.154   1.638  0.2081  0.8384 -1.0313
  355HOH     H1 1095   1.015   0.241   1.671 -0.3569  0.3138  1.0586
  355HOH     H2 1096   1.045   0.093   1.689 -1.2040 -0.0900 -0.5058
  356HOH      O 1097   1.462   0.630   0.506  0.4177 -0.0689  0.1993
  356HOH     H1 1098   1.515   0.703   0.539 -0.2427  0.4655  0.1010
  356HOH     H2 1099   1.429   0.587   0.585  0.8990 -0.3531  0.2602
  357HOH      O 1100   0.076   1.711   0.528 -0.1450 -0.3500  0.5376
  357HOH     H1 1101   0.085   1.748   0.615  0.6184  0.0447  0.3090
  357HOH     H2 1102   0.051   1.619   0.543 -1.3060  0.0235  1.1204
  358HOH      O 1103   2.745   0.001   1.440 -0.3612 -0.7881 -0.5602
  358HOH     H1 1104   2.712   0.078   1.394 -0.2883 -0.4100  0.0030
  358HOH     H2 1105   2.793   0.036   1.515 -0.1512 -1.3787 -0.4063
  359HOH      O 1106   2.470   0.325   0.315 -0.4611  0.2732 -0.2699
  359HOH     H1 1107   2.378   0.297   0.321 -0.3032 -0.1524  0.4728
  359HOH     H2 1108   2.474   0.376   0.234 -1.3647  0.3523 -0.2934
  360HOH      O 1109   2.186   0.898   1.277 -0.5975  0.2255 -0.2201
  360HOH     H1 1110   2.238   0.966   1.235 -0.2915 -0.0956 -0.3716
  360HOH     H2 1111   2.241   0.864   1.346 -1.0262  0.6147  0.3291
  361HOH      O 1112   2.147   0.955   0.889 -0.0078 -0.4801  0.4115
  361HOH     H1 1113   2.090   0.934   0.963 -0.5128 -0.4121  0.0556
  361HOH     H2 1114   2.219   1.006   0.927 -0.3053 -0.3698  0.8376
  362HOH      O 1115   2.474   2.390   0.267 -0.1581 -0.0757 -0.0674
  362HOH     H1 1116   2.431   2.473   0.244 -0.3730 -0.5071 -1.3820
  362HOH     H2 1117   2.402   2.326   0.271  0.1429 -0.4435 -0.3896
  363HOH      O 1118   1.654   1.351   2.612  0.2284 -0.4155  0.6156
  363HOH     H1 1119   1.683   1.437   2.645  0.1246 -0.2958  0.3991
  363HOH     H2 1120   1.709   1.334   2.536 -1.2958  0.5980 -0.8659
  364HOH      O 1121   0.888   1.690   0.067  0.1097 -0.6054 -0.3106
  364HOH     H1 1122   0.840   1.756   0.117  0.5736 -0.0147 -0.6138
  364HOH     H2 1123   0.826   1.658   0.002 -0.1176 -0.4510 -0.1691
  365HOH      O 1124   1.527   2.238   1.417  0.5298 -0.3426 -0.3119
  365HOH     H1 1125   1.565   2.223   1.503 -0.2015 -0.5701 -0.0164
  365HOH     H2 1126   1.570   2.318   1.385  0.7855 -0.2384  0.2733
  366HOH      O 1127   2.347   1.474   2.231  0.5961 -0.3651 -0.2616
  366HOH     H1 1128   2.289   1.472   2.155  0.3505 -0.6599 -0.0735
  366HOH     H2 1129   2.400   1.395   2.222  0.4521 -0.4884 -0.0428
  367HOH      O 1130   2.421   0.818   0.930 -0.7494  0.5007  0.3430
  367HOH     H1 1131   2.438   0.898   0.981 -0.5380  0.2124  0.7286
  367HOH     H2 1132   2.414   0.749   0.995 -0.8177  0.1808  0.0001
  368HOH      O 1133   2.403   1.713   2.748 -0.0708  0.0986  0.2186
  368HOH     H1 1134   2.486   1.745   2.712  0.2550 -1.1200 -0.2142
  368HOH     H2 1135   2.337   1.774   2.714  0.3864 -0.2314 -1.4369
  369HOH      O 1136   1.473   2.966   0.715 -0.3792 -0.9003  0.4802
  369HOH     H1 1137   1.495   3.041   0.770  0.7879 -0.8562  0.0142
  369HOH     H2 1138   1.506   2.891   0.763  1.2945 -0.8076 -0.3660
  370HOH      O 1139   2.538   2.856   2.828 -0.1831  0.6248 -0.2713
  370HOH     H1 1140   2.611   2.796   2.810 -0.1600  0.8055 -0.8045
  370HOH     H2 1141   2.462   2.799   2.835  0.0027  0.4322  0.3056
  371HOH      O 1142   0.291   2.873   2.369 -0.1233 -0.5163 -0.3010
  371HOH     H1 1143   0.364   2.934   2.358  0.1897 -0.7194  0.5286
  371HOH     H2 1144   0.228   2.898   2.301  0.1163  0.5339 -0.1657
  372HOH      O 1145   2.373   1.520   0.577 -0.2863 -0.1190 -0.0982
  372HOH     H1 1146   2.442   1.467   0.617 -0.7184 -0.2596  0.4799
  372HOH     H2 1147   2.382   1.606   0.618 -0.4181 -0.1224 -0.0618
  373HOH      O 1148   2.461   0.601   1.138 -0.0434 -0.4244  0.3266
  373HOH     H1 1149   2.542   0.556   1.113 -0.4859 -0.8342 -0.4596
  373HOH     H2 1150   2.397   0.574   1.071 -0.9210 -0.3807  1.1074
  374HOH      O 1151   2.455   2.004   2.521  0.5661 -0.1819  0.1067
  374HOH     H1 1152   2.502   1.928   2.488 -0.7384 -0.9231 -0.1640
  374HOH     H2 1153   2.362   1.984   2.507  0.0794  0.7435  1.5511
  375HOH      O 1154   1.040   2.222   1.748 -0.4120  0.1088  0.6371
  375HOH     H1 1155   0.955   2.257   1.720  0.1471  0.6232 -0.5817
  375HOH     H2 1156   1.097   2.298   1.750  0.3011 -0.3934  0.1982
  376HOH      O 1157   1.860   2.427   2.464 -0.8269 -0.4937 -0.7725
  376HOH     H1 1158   1.935   2.383   2.426  0.3359  0.5752  0.1141
  376HOH     H2 1159   1.860   2.514   2.425 -0.7255 -0.0070  0.2356
  377HOH      O 1160   0.189   0.254   2.949  0.3615 -0.3524 -0.2055
  377HOH     H1 1161   0.137   0.231   3.026 -0.5250 -1.9348 -1.1575
  377HOH     H2 1162   0.131   0.309   2.897  1.1935  1.2808  0.4525
  378HOH      O 1163   1.496   2.627   2.792 -0.6176 -0.0453 -0.5889
  378HOH     H1 1164   1.532   2.690   2.730 -0.9315  0.0973 -0.6329
  378HOH     H2 1165   1.535   2.651   2.876 -1.4082  0.7967 -0.4237
  379HOH      O 1166   2.556   2.252   1.914  0.8206  0.1149  0.2547
  379HOH     H1 1167   2.634   2.251   1.858  0.1874  0.6840 -0.7099
  379HOH     H2 1168   2.531   2.344   1.919  0.0950 -0.0718  0.3530
  380HOH      O 1169   2.727   1.051   1.026  0.9845  0.1800  0.3483
  380HOH     H1 1170   2.765   1.043   1.113  0.0724 -0.3499  0.7215
  380HOH     H2 1171   2.658   1.117   1.035  0.2521 -0.5394  0.2942
  381HOH      O 1172   2.960   1.418   1.247  0.1971  0.1064 -0.1891
  381HOH     H1 1173   2.923   1.340   1.289  0.3506  0.1754  0.0769
  381HOH     H2 1174   2.982   1.390   1.158  1.0461 -0.3891  0.1651
  382HOH      O 1175   1.499   0.215   0.095  0.0352  0.3665  0.1837
  382HOH     H1 1176   1.586   0.212   0.135  0.3111 -0.1407 -0.4151
  382HOH     H2 1177   1.468   0.124   0.097 -0.8467  0.6486  1.1100
  383HOH      O 1178   2.427   0.925   1.486 -0.2463  0.3040  0.4292
  383HOH     H1 1179   2.465   0.949   1.570 -0.7533 -1.1039  1.1296
  383HOH     H2 1180   2.497   0.875   1.443 -0.2987  0.2360  0.4230
  384HOH      O 1181   1.208   2.027   0.952  0.3232 -0.2088  0.5171
  384HOH     H1 1182   1.133   1.976   0.981  0.1502 -0.1513  0.1883
  384HOH     H2 1183   1.226   1.995   0.863 -0.5985  1.1381 -0.2274
  385HOH      O 1184   0.702   2.398   1.024  0.2119  0.2077 -0.7682
  385HOH     H1 1185   0.637   2.421   1.091  1.1565 -0.6296  0.5387
  385HOH     H2 1186   0.653   2.349   0.958 -0.5842  0.0853 -0.1200
  386HOH      O 1187   1.352   0.277   1.275  0.0990  0.7652  0.1801
  386HOH     H1 1188   1.358   0.197   1.224  0.5889  1.0743 -0.2642
  386HOH     H2 1189   1.384   0.252   1.362  0.3101  0.4897  0.0265
  387HOH      O 1190   0.680   0.420   2.160  0.2734 -0.1839 -0.2656
  387HOH     H1 1191   0.601   0.461   2.126  0.6638  0.2515 -0.6890
  387HOH     H2 1192   0.703   0.354   2.094  1.0477  0.6815 -0.9192
  388HOH      O 1193   1.975   0.508   2.518 -0.1229 -0.4820  0.2022
  388HOH     H1 1194   1.980   0.426   2.469  0.2625 -0.6346  0.4899
  388HOH     H2 1195   1.912   0.490   2.588  0.8131 -0.9315  0.9766
  389HOH      O 1196   0.699   2.905   2.559 -1.0090 -0.1710  0.0626
  389HOH     H1 1197   0.617   2.951   2.577  0.0037  1.6313  0.4755
  389HOH     H2 1198   0.747   2.963   2.500  0.4308 -0.6175  0.7013
  390HOH      O 1199   2.241   0.545   2.377 -0.1878 -0.0183 -0.2001
  390HOH     H1 1200   2.163   0.491   2.384  0.1066 -0.3954  0.3482
  390HOH     H2 1201   2.314   0.483   2.387  0.1545  0.5023  0.7052
  391HOH      O 1202   1.817   0.423   0.116  0.4638 -0.3366  0.1520
  391HOH     H1 1203   1.746   0.473   0.076  0.4813 -0.9614 -0.7111
  391HOH     H2 1204   1.774   0.344   0.149  0.6192 -0.2835  0.4981
  392HOH      O 1205   0.311   0.300   2.263  0.6231 -0.2472  0.6797
  392HOH     H1 1206   0.365   0.260   2.194  0.2585  0.1862  0.1215
  392HOH     H2 1207   0.341   0.259   2.344  1.0094 -0.8365  0.2554
  393HOH      O 1208   1.892   2.852   1.707 -0.0559 -0.7044  0.1185
  393HOH     H1 1209   1.912   2.906   1.784  0.7154 -0.8325  0.0239
  393HOH     H2 1210   1.877   2.916   1.637 -0.4349 -0.5942  0.2945
  394HOH      O 1211   2.031   0.734   1.153  0.4407  0.1759 -0.7379
  394HOH     H1 1212   2.087   0.793   1.204 -0.1631 -0.4727  0.8202
  394HOH     H2 1213   1.946   0.778   1.150  0.4953  0.2506 -1.2986
  395HOH      O 1214   2.133   1.480   0.857 -0.0229  0.4393  0.1621
  395HOH     H1 1215   2.206   1.431   0.893 -0.7726  0.1161  1.3677
  395HOH     H2 1216   2.092   1.420   0.794  0.9861  0.8061 -0.9086
  396HOH      O 1217   2.128   0.919   1.648 -0.6184  0.6752  0.1610
  396HOH     H1 1218   2.123   0.980   1.575  0.2700  0.8415  0.2163
  396HOH     H2 1219   2.117   0.974   1.726 -0.4275  0.6709  0.1909
  397HOH      O 1220   1.250   1.547   2.687  0.2376  0.0595 -0.0406
  397HOH     H1 1221   1.235   1.623   2.744 -0.0202  0.5483 -0.7226
  397HOH     H2 1222   1.342   1.553   2.662  0.2553  0.0654  0.0278
  398HOH      O 1223   2.220   1.362   0.401  0.5568 -0.6461  0.0532
  398HOH     H1 1224   2.145   1.409   0.365  0.5443 -1.3097 -0.8830
  398HOH     H2 1225   2.269   1.427   0.450 -0.6283 -0.1912  0.7213
  399HOH      O 1226   1.092   0.879   2.652  0.3787  0.0059 -0.5482
  399HOH     H1 1227   1.147   0.925   2.716  0.5033  0.0142 -0.6605
  399HOH     H2 1228   1.054   0.948   2.598 -0.3657  0.0575  0.0156
  400HOH      O 1229   1.585   1.748   1.489 -0.0996 -0.4689  0.1425
  400HOH     H1 1230   1.515   1.706   1.539 -0.5487  0.2995  0.1837
  400HOH     H2 1231   1.541   1.785   1.413  0.1915  0.3646  0.3668
  401HOH      O 1232   0.448   0.196   2.038  0.3000 -0.4043  0.5490
  401HOH     H1 1233   0.461   0.265   1.973  1.0637 -0.4317  0.6501
  401HOH     H2 1234   0.490   0.119   2.000 -0.8191 -0.9171  0.2988
  402HOH      O 1235   1.075   0.720   1.113  0.3066  0.3656  0.8357
  402HOH     H1 1236   1.120   0.786   1.166 -0.2367  0.8536  0.7025
  402HOH     H2 1237   0.983   0.741   1.122  0.1506 -0.1097  0.4269
  403HOH      O 1238   1.355   2.223   2.745  0.9988 -0.0307  0.1469
  403HOH     H1 1239   1.395   2.280   2.680  0.3412  0.4374  0.1367
  403HOH     H2 1240   1.395   2.250   2.828  0.1582  1.0010  0.2570
  404HOH      O 1241   2.876   2.852   0.650  0.4056 -1.1874  0.5379
  404HOH     H1 1242   2.886   2.884   0.740 -0.5488 -0.0306  0.2921
  404HOH     H2 1243   2.789   2.811   0.650  0.4634 -1.3094  0.1875
  405HOH      O 1244   2.557   2.453   0.851 -0.3191  0.1207 -0.4441
  405HOH     H1 1245   2.537   2.397   0.926 -0.2958  0.2250 -0.3602
  405HOH     H2 1246   2.473   2.471   0.811 -0.3002 -0.2030 -0.6338
  406HOH      O 1247   0.840   1.501   1.645 -0.1412 -0.3486 -0.6189
  406HOH     H1 1248   0.906   1.444   1.685 -1.0570 -0.6354  0.5902
  406HOH     H2 1249   0.769   1.442   1.622 -0.5495  0.1260 -0.5861
  407HOH      O 1250   2.467   0.758   2.167 -0.2379  0.1178  0.3737
  407HOH     H1 1251   2.456   0.669   2.134 -0.5173  0.4455 -0.4653
  407HOH     H2 1252   2.377   0.789   2.179 -0.1413  0.3134  0.5823
  408HOH      O 1253   1.540   2.860   1.641  0.3412  0.2002  0.1373
  408HOH     H1 1254   1.565   2.909   1.719  0.6838  0.2363  0.0108
  408HOH     H2 1255   1.458   2.899   1.612  0.0818  0.0263  0.6154
  409HOH      O 1256   0.299   0.422   1.102  0.1230 -0.1655 -0.2670
  409HOH     H1 1257   0.232   0.390   1.042 -0.5987  0.4757  0.1555
  409HOH     H2 1258   0.332   0.502   1.061  0.2921 -0.2224 -0.2445
  410HOH      O 1259   0.045   1.746   2.734 -0.3866  0.0227  0.0185
  410HOH     H1 1260   0.040   1.791   2.818  0.0318  0.0057  0.0554
  410HOH     H2 1261   0.130   1.770   2.698 -0.8533  0.6156 -0.7423
  411HOH      O 1262   0.541   2.231   2.826 -0.2922  0.2268  0.1219
  411HOH     H1 1263   0.605   2.181   2.877 -0.2391  0.1005 -0.0635
  411HOH     H2 1264   0.569   2.218   2.735 -0.3339  0.5177  0.0658
  412HOH      O 1265   2.233   1.138   0.247  0.6724 -0.1841  0.3651
  412HOH     H1 1266   2.191   1.170   0.167 -0.0983  0.2477  0.9150
  412HOH     H2 1267   2.231   1.213   0.307 -0.2781 -0.9399  1.3531
  413HOH      O 1268   0.053   2.115   2.156 -0.3486 -0.2271 -0.3218
  413HOH     H1 1269   0.033   2.137   2.247 -0.8095  0.9014 -0.6626
  413HOH     H2 1270   0.047   2.020   2.153 -0.1894 -0.3111  0.8505
  414HOH      O 1271   2.952   0.717   0.812  0.9225 -0.0283 -0.1556
  414HOH     H1 1272   3.019   0.728   0.745  0.3050 -0.1878 -0.8235
  414HOH     H2 1273   2.886   0.783   0.791  0.5189 -0.3613  0.0391
  415HOH      O 1274   0.784   2.192   1.579 -0.3199 -0.0130 -0.2319
  415HOH     H1 1275   0.772   2.286   1.576  0.0441  0.0283 -0.5534
  415HOH     H2 1276   0.836   2.171   1.500 -0.4045 -0.4779 -0.1732
  416HOH      O 1277   0.353   1.089   0.463  0.0017 -0.9933 -0.0877
  416HOH     H1 1278   0.361   1.147   0.539  0.1845  0.2547 -1.0050
  416HOH     H2 1279   0.442   1.076   0.433 -0.1308 -0.7120 -0.6208
  417HOH      O 1280   2.211   0.471   1.622  0.1895  0.1440  0.4216
  417HOH     H1 1281   2.260   0.411   1.678  0.5433  0.3460  0.3322
  417HOH     H2 1282   2.277   0.513   1.567 -0.0984  0.3123  0.1952
  418HOH      O 1283   1.771   1.732   2.893 -0.3696 -0.1412 -0.2555
  418HOH     H1 1284   1.770   1.693   2.806 -1.8293  0.3773 -0.5277
  418HOH     H2 1285   1.759   1.658   2.953 -0.3044 -0.3967 -0.5524
  419HOH      O 1286   0.182   1.448   0.530  0.2246 -0.1713  0.0620
  419HOH     H1 1287   0.219   1.506   0.463 -0.4553  0.0749 -0.1205
  419HOH     H2 1288   0.120   1.393   0.483 -0.8576  0.5405  0.5886
  420HOH      O 1289   0.123   0.929   0.471 -0.5518  0.0231  0.0935
  420HOH     H1 1290   0.123   0.846   0.519 -0.0619 -0.1884 -0.2537
  420HOH     H2 1291   0.216   0.947   0.453 -0.6845  0.3816 -0.2851
  421HOH      O 1292   1.685   0.349   1.229  0.5402 -0.3396 -0.1932
  421HOH     H1 1293   1.742   0.386   1.296 -0.0545 -0.1167  0.2041
  421HOH     H2 1294   1.673   0.257   1.254 -0.6312  0.0131  0.7211
  422HOH      O 1295   2.242   2.255  -0.002 -0.5402  0.2686  0.1470
  422HOH     H1 1296   2.232   2.263   0.093 -0.5293  0.7873  0.1142
  422HOH     H2 1297   2.307   2.186  -0.014 -0.2167  0.4984  0.5348
  423HOH      O 1298   1.839   1.591   2.213  0.4456 -0.2684  0.0349
  423HOH     H1 1299   1.842   1.672   2.161  0.4446 -0.3833 -0.1439
  423HOH     H2 1300   1.781   1.612   2.286 -0.4319 -0.4412 -0.5835
  424HOH      O 1301   0.960   1.409   2.265 -0.7650 -1.2010 -0.5844
  424HOH     H1 1302   0.943   1.466   2.190 -0.1466 -0.5445 -0.2537
  424HOH     H2 1303   1.051   1.381   2.253  0.7422  1.7335  1.5639
  425HOH      O 1304   1.044   1.243   1.453 -0.3168  0.0265  0.2086
  425HOH     H1 1305   1.122   1.276   1.409 -0.4489 -0.5829 -0.5361
  425HOH     H2 1306   1.054   1.270   1.544  1.3813 -1.0630  0.4312
  426HOH      O 1307   1.565   0.654   0.257  0.1561  1.1460  0.2111
  426HOH     H1 1308   1.493   0.643   0.319 -0.3015  0.5348 -0.4082
  426HOH     H2 1309   1.630   0.589   0.284 -0.1737  0.6672 -0.1117
  427HOH      O 1310   1.503   2.622   0.563 -0.7077 -0.0173  0.4576
  427HOH     H1 1311   1.455   2.647   0.484 -0.9569  0.0936  0.6407
  427HOH     H2 1312   1.473   2.533   0.582 -0.1623 -0.2997  0.0660
  428HOH      O 1313   1.866   0.881   2.638 -0.3180 -0.3331  0.2106
  428HOH     H1 1314   1.785   0.848   2.598  0.4693 -1.4740 -0.5742
  428HOH     H2 1315   1.899   0.944   2.575 -0.1561 -0.5422  0.0821
  429HOH      O 1316   0.623   0.898   1.314  0.2622  0.2824  0.0849
  429HOH     H1 1317   0.655   0.983   1.284  0.2438  0.2187 -0.1211
  429HOH     H2 1318   0.546   0.881   1.259  0.3637  0.0573  0.0095
  430HOH      O 1319   0.448   1.239   0.126  0.1606  1.1653 -0.2237
  430HOH     H1 1320   0.452   1.184   0.047 -0.7775  1.4474 -0.4943
  430HOH     H2 1321   0.463   1.328   0.094  0.3465  1.2206  0.0109
  431HOH      O 1322   1.062   1.042   1.160  0.7853  0.2072 -0.3628
  431HOH     H1 1323   1.096   1.114   1.106  0.0233  0.6345 -0.3064
  431HOH     H2 1324   0.971   1.033   1.132  1.0345 -1.2472 -0.8852
  432HOH      O 1325   1.690   1.616   0.161 -0.1068  0.1104 -0.1323
  432HOH     H1 1326   1.751   1.688   0.175  0.6853 -0.6727  0.8077
  432HOH     H2 1327   1.650   1.602   0.247 -0.3792 -0.4495 -0.3386
  433HOH      O 1328   2.962   1.226   2.652  0.4251 -0.0096  0.4807
  433HOH     H1 1329   2.963   1.213   2.747  0.6451 -0.0697  0.4719
  433HOH     H2 1330   2.939   1.140   2.617 -0.2596  0.1553  0.4976
  434HOH      O 1331   0.160   0.978   1.872  0.3402 -0.0915 -0.2173
  434HOH     H1 1332   0.181   0.952   1.962  0.3090 -0.1562 -0.2288
  434HOH     H2 1333   0.152   1.074   1.876  0.4016 -0.0884 -0.1646
  435HOH      O 1334   0.268   1.511   1.371  0.2301  0.2175  0.3192
  435HOH     H1 1335   0.256   1.427   1.326  0.7300  0.4480 -0.2736
  435HOH     H2 1336   0.181   1.533   1.405  0.1256 -0.6249  0.6604
  436HOH      O 1337   1.699   0.971   1.758  0.8974 -0.0199 -0.1664
  436HOH     H1 1338   1.702   0.888   1.806  1.5885  0.3634  0.5039
  436HOH     H2 1339   1.629   1.020   1.801  0.0932 -0.4508 -0.9389
  437HOH      O 1340   0.742   2.073   2.176  0.6402  0.2842 -0.1466
  437HOH     H1 1341   0.744   2.022   2.095 -0.2593 -0.0869  0.0400
  437HOH     H2 1342   0.652   2.065   2.207  0.7815  1.0108  0.5228
  438HOH      O 1343   1.038   1.992   0.264 -1.0012  0.3674 -0.2470
  438HOH     H1 1344   1.119   1.959   0.303 -0.5591  0.7692 -0.7905
  438HOH     H2 1345   0.971   1.979   0.332 -0.3145  0.8072  0.5451
  439HOH      O 1346   2.128   2.025   1.947  0.0912 -0.3615 -0.0337
  439HOH     H1 1347   2.140   1.931   1.954  0.3739 -0.3915 -0.7241
  439HOH     H2 1348   2.195   2.062   2.005  0.5226 -0.5884 -0.3705
  440HOH      O 1349   0.353   2.653   0.939  0.0655 -0.0409 -0.1002
  440HOH     H1 1350   0.410   2.615   1.006  0.5512 -0.5678 -0.7752
  440HOH     H2 1351   0.367   2.747   0.947 -0.7938  0.0261  1.2871
  441HOH      O 1352   0.620   2.002   0.972 -0.4049 -0.0420  0.7642
  441HOH     H1 1353   0.617   1.914   0.935  1.3203 -0.0223  0.4477
  441HOH     H2 1354   0.704   2.007   1.018 -0.6143  1.3311  1.0923
  442HOH      O 1355   2.956   2.808   0.079  0.3217  0.3874  0.0535
  442HOH     H1 1356   2.937   2.715   0.069 -0.1756  0.5239 -0.3413
  442HOH     H2 1357   3.047   2.811   0.110  0.1990 -0.2404  0.5124
  443HOH      O 1358   2.427   0.477   0.094 -0.1238  0.3474  0.0990
  443HOH     H1 1359   2.360   0.520   0.148  0.1571 -0.1305  0.8516
  443HOH     H2 1360   2.378   0.443   0.019 -0.6885  0.2094  0.5181
  444HOH      O 1361   1.039   1.709   1.568 -0.4363 -0.5196  0.7268
  444HOH     H1 1362   1.024   1.799   1.597 -0.8368 -0.5915  0.7480
  444HOH     H2 1363   0.975   1.657   1.616 -0.5617 -0.7468  0.3187
  445HOH      O 1364   0.101   2.825   0.489  0.4747 -0.6806  0.4055
  445HOH     H1 1365   0.021   2.821   0.542 -0.8077  0.3538 -1.2541
  445HOH     H2 1366   0.154   2.893   0.531 -0.9353  0.8152 -0.0318
  446HOH      O 1367   1.450   2.712   0.821  0.9884 -0.8866  0.1857
  446HOH     H1 1368   1.360   2.683   0.831  0.5446  0.3031 -0.0353
  446HOH     H2 1369   1.474   2.687   0.732  0.3422  0.0447 -0.2813
  447HOH      O 1370   1.823   2.660   2.323 -0.1450 -0.7194  0.0698
  447HOH     H1 1371   1.747   2.643   2.267  0.1631 -0.1720 -0.5412
  447HOH     H2 1372   1.891   2.687   2.262  0.1464  0.1062  0.7305
  448HOH      O 1373   2.407   2.746   1.224 -0.2553  0.3660  0.0456
  448HOH     H1 1374   2.343   2.714   1.161  0.0676  0.9948 -0.6284
  448HOH     H2 1375   2.463   2.671   1.243 -0.4691  0.1228 -0.2756
  449HOH      O 1376   2.984   0.263   1.414 -0.1639  0.5112  0.1967
  449HOH     H1 1377   2.947   0.350   1.429  0.2772  0.6353  0.6337
  449HOH     H2 1378   2.945   0.209   1.483  0.4267  0.6408  0.6541
  450HOH      O 1379   2.774   0.693   2.189  1.2152  0.3087 -0.5846
  450HOH     H1 1380   2.748   0.602   2.202  1.0819  0.4136 -0.0736
  450HOH     H2 1381   2.699   0.744   2.219  1.6479  0.6006  0.0611
  451HOH      O 1382   1.475   1.417   1.402  0.1625  0.1299 -0.5492
  451HOH     H1 1383   1.568   1.429   1.383  0.2584  0.0928 -0.1165
  451HOH     H2 1384   1.435   1.501   1.378  0.4602  0.4915  0.1673
  452HOH      O 1385   1.703   1.762   1.891 -0.2820 -0.3692  0.1167
  452HOH     H1 1386   1.748   1.775   1.974  1.0218  1.8418 -0.7608
  452HOH     H2 1387   1.634   1.828   1.891  0.4718  0.4932 -0.9178
  453HOH      O 1388   0.815   0.308   1.896  0.0218 -0.5806 -0.0131
  453HOH     H1 1389   0.878   0.328   1.965  0.6258  0.2404 -0.7621
  453HOH     H2 1390   0.848   0.227   1.857  0.0788 -0.6544  0.1825
  454HOH      O 1391   1.586   1.496   0.403 -0.3242  0.4383  0.3652
  454HOH     H1 1392   1.582   1.448   0.486 -0.6598  0.3201  0.2837
  454HOH     H2 1393   1.534   1.443   0.342 -0.2924  0.6552  0.1467
  455HOH      O 1394   0.845   0.548   0.506  0.3061 -0.3818 -0.1136
  455HOH     H1 1395   0.839   0.475   0.568  1.1833 -0.5029 -0.1497
  455HOH     H2 1396   0.907   0.608   0.547 -0.2570  0.2660 -0.1803
  456HOH      O 1397   1.142   0.826   0.319 -0.2254 -0.2236 -1.0088
  456HOH     H1 1398   1.158   0.735   0.292  0.0496 -0.3373 -0.4798
  456HOH     H2 1399   1.230   0.865   0.322  0.1733 -0.8923  2.1055
  457HOH      O 1400   0.740   0.476   1.555  0.3334  1.0403 -1.2742
  457HOH     H1 1401   0.677   0.404   1.558  0.8175  0.6073 -0.0251
  457HOH     H2 1402   0.691   0.550   1.520 -0.4290  0.3389 -1.7575
  458HOH      O 1403   2.269   1.987   1.487 -0.8150 -0.8620 -0.3761
  458HOH     H1 1404   2.196   1.980   1.549 -0.2998  0.7625  0.5168
  458HOH     H2 1405   2.267   2.078   1.458  0.0356 -1.1374 -1.4285
  459HOH      O 1406   2.210   2.568   2.060 -0.2137  0.2355  0.1710
  459HOH     H1 1407   2.218   2.632   1.989  0.5910 -0.4953 -0.4523
  459HOH     H2 1408   2.296   2.527   2.065 -0.4994 -0.3130  1.0271
  460HOH      O 1409   2.460   1.248   0.535  0.3294 -0.0295  0.1861
  460HOH     H1 1410   2.386   1.290   0.490 -0.5536 -1.0507  0.5914
  460HOH     H2 1411   2.441   1.154   0.530  1.8169 -0.3738 -0.0072
  461HOH      O 1412   2.679   1.531   2.555 -0.8690  0.2815  0.1566
  461HOH     H1 1413   2.627   1.538   2.636 -0.7393 -0.2541  0.2909
  461HOH     H2 1414   2.662   1.443   2.523 -0.2892  0.2130  0.0287
  462HOH      O 1415   0.635   2.424   0.347 -0.6339  0.0351 -0.1409
  462HOH     H1 1416   0.666   2.512   0.366 -0.1348 -0.1509 -0.0623
  462HOH     H2 1417   0.674   2.401   0.263  0.2132 -0.5323  0.3662
  463HOH      O 1418   1.781   2.682   0.583 -0.1404  0.3567  0.0369
  463HOH     H1 1419   1.778   2.754   0.645 -1.0693 -0.3474  0.8793
  463HOH     H2 1420   1.689   2.666   0.560  0.0017 -0.6824  0.0654
  464HOH      O 1421   2.271   2.751   1.890  0.2214 -0.3105  0.6282
  464HOH     H1 1422   2.231   2.838   1.890 -0.2260 -0.5124  0.6924
  464HOH     H2 1423   2.283   2.731   1.797  1.4789  0.3246  0.6120
  465HOH      O 1424   0.109   1.223   0.308  0.0330  0.7126 -0.5136
  465HOH     H1 1425   0.146   1.178   0.384 -0.7242  1.0184  0.0672
  465HOH     H2 1426   0.046   1.162   0.272 -0.1286  0.8408 -0.4517
  466HOH      O 1427   0.724   0.259   2.708  0.4391  0.0731 -0.1327
  466HOH     H1 1428   0.801   0.278   2.656  0.0681  0.6641 -0.4882
  466HOH     H2 1429   0.655   0.313   2.669  0.1778  0.6550  1.0432
  467HOH      O 1430   2.405   0.345   2.462 -0.3213  0.4692  0.0137
  467HOH     H1 1431   2.420   0.353   2.557  1.3588  0.7374 -0.2116
  467HOH     H2 1432   2.460   0.271   2.435 -0.6013  0.5338 -0.7782
  468HOH      O 1433   1.411   1.350   1.794 -0.6412  0.5397 -0.1216
  468HOH     H1 1434   1.479   1.411   1.766 -0.3278  0.0753 -0.3902
  468HOH     H2 1435   1.364   1.398   1.862  0.3258  0.6569  0.5087
  469HOH      O 1436   1.041   0.216   1.396  0.6380 -0.2147  0.4184
  469HOH     H1 1437   1.066   0.308   1.407 -0.3156  0.0594  0.5323
  469HOH     H2 1438   1.008   0.189   1.482  0.4705 -0.5088  0.2656
  470HOH      O 1439   0.119   0.988   1.116  0.2808  0.0513 -0.4247
  470HOH     H1 1440   0.039   0.938   1.133 -0.1889  0.8362 -0.2104
  470HOH     H2 1441   0.114   1.011   1.024 -0.4983  1.2974 -0.1189
  471HOH      O 1442   0.957   2.620   1.445 -0.3062 -0.3119  0.6660
  471HOH     H1 1443   0.929   2.653   1.530  0.2196  0.2816  0.6196
  471HOH     H2 1444   0.918   2.681   1.382 -0.5426 -0.6426  0.4889
  472HOH      O 1445   0.060   2.453   0.296  0.2013  0.3782 -0.2384
  472HOH     H1 1446  -0.034   2.442   0.305  0.2493 -0.3160 -0.4252
  472HOH     H2 1447   0.092   2.365   0.275  0.7761  0.7753 -1.1633
  473HOH      O 1448   2.221   0.592   0.969  0.3495 -0.1163 -0.3732
  473HOH     H1 1449   2.233   0.672   0.919 -0.2737  0.1531 -0.1103
  473HOH     H2 1450   2.153   0.613   1.033  0.9226 -0.5241  0.4202
  474HOH      O 1451   1.338   2.595   1.696 -0.2869  0.0600 -0.0976
  474HOH     H1 1452   1.434   2.595   1.701 -0.2976  0.5909  0.2332
  474HOH     H2 1453   1.320   2.604   1.602 -0.0173 -0.2170 -0.1799
  475HOH      O 1454   0.522   0.336   0.163  0.1757  0.5789  0.3255
  475HOH     H1 1455   0.486   0.417   0.200  0.7574  0.6713  0.7239
  475HOH     H2 1456   0.454   0.271   0.177  0.5469  0.4664  2.1500
  476HOH      O 1457   1.294   1.306   1.554  0.5591 -0.6093  0.0239
  476HOH     H1 1458   1.369   1.339   1.504  0.3661 -0.1224  0.0416
  476HOH     H2 1459   1.324   1.307   1.645  0.1397  0.8120  0.1897
  477HOH      O 1460   1.582   1.347   0.694  0.1067 -0.1830  0.2567
  477HOH     H1 1461   1.560   1.320   0.783  0.7142 -0.0242  0.4655
  477HOH     H2 1462   1.651   1.412   0.705  0.3245 -0.3017 -0.3377
  478HOH      O 1463   0.222   0.855   2.127 -0.0441  0.2582 -1.2399
  478HOH     H1 1464   0.179   0.775   2.097 -0.6912 -0.1846  0.5673
  478HOH     H2 1465   0.309   0.826   2.155 -0.3017  0.1323 -0.5243
  479HOH      O 1466   2.881   1.777   2.957 -0.0574 -0.2351  0.1040
  479HOH     H1 1467   2.867   1.739   3.044 -0.1557  0.0886  0.2317
  479HOH     H2 1468   2.825   1.724   2.899 -0.4408 -0.0865  0.3303
  480HOH      O 1469   1.494   3.020   0.443 -0.2769  0.9942  0.5300
  480HOH     H1 1470   1.487   2.995   0.536  0.3507  0.8621  0.5509
  480HOH     H2 1471   1.464   2.943   0.395 -0.5509  1.0426  0.6203
  481HOH      O 1472   1.291   0.423   0.704 -0.4456 -0.2170  0.1095
  481HOH     H1 1473   1.224   0.472   0.656  0.2753  0.2941 -0.4179
  481HOH     H2 1474   1.336   0.371   0.638  0.5160  0.4429  0.1907
  482HOH      O 1475   2.964   0.691   2.368 -0.0116  0.0730  0.4361
  482HOH     H1 1476   2.909   0.714   2.293 -0.2409 -0.1046  0.5495
  482HOH     H2 1477   2.905   0.646   2.429  0.1663  0.2358  0.7346
  483HOH      O 1478   2.885   1.882   0.294 -0.0987  0.4248 -0.4206
  483HOH     H1 1479   2.964   1.828   0.296  0.0821  0.6405  1.1645
  483HOH     H2 1480   2.818   1.824   0.259  0.2460 -0.6544  0.5405
  484HOH      O 1481   0.526   1.744   2.768  0.8080  0.0288  0.1155
  484HOH     H1 1482   0.488   1.750   2.680  0.2882 -0.1605  0.3151
  484HOH     H2 1483   0.450   1.743   2.826  1.1162 -0.5310  0.5246
  485HOH      O 1484   1.495   1.705   2.669 -0.5817 -0.7672 -0.1522
  485HOH     H1 1485   1.465   1.776   2.612 -0.7109 -0.8296 -0.1626
  485HOH     H2 1486   1.549   1.748   2.735 -0.6934 -0.6534 -0.1351
  486HOH      O 1487   1.570   2.396   1.769  0.2479 -0.4864  0.1182
  486HOH     H1 1488   1.625   2.327   1.731 -0.5407 -0.7050 -0.7061
  486HOH     H2 1489   1.603   2.477   1.730 -0.1756 -0.6482 -0.6121
  487HOH      O 1490   0.557   0.661   1.455 -0.7770  0.6663 -0.6705
  487HOH     H1 1491   0.579   0.752   1.435 -1.0742  0.8563 -0.1867
  487HOH     H2 1492   0.469   0.649   1.420 -1.1028  0.8528  0.0404
  488HOH      O 1493   1.948   1.101   0.717 -0.2797 -0.2541 -0.2209
  488HOH     H1 1494   1.863   1.090   0.760  0.0154 -0.0555  0.4393
  488HOH     H2 1495   2.006   1.041   0.764  0.0508 -0.0365 -0.3502
  489HOH      O 1496   0.245   2.484   0.036  0.2269 -0.2922  0.3899
  489HOH     H1 1497   0.193   2.466   0.115 -0.4980  0.1620  0.0420
  489HOH     H2 1498   0.336   2.472   0.064 -0.0237 -0.3927  1.2258
  490HOH      O 1499   0.520   0.817   2.183 -0.4470 -0.1389  0.2281
  490HOH     H1 1500   0.508   0.725   2.158 -0.0665 -0.0382 -0.3779
  490HOH     H2 1501   0.534   0.815   2.278 -0.1694 -0.7418  0.1824
  491HOH      O 1502   2.084   2.025   2.927  0.0271 -0.2292  0.1879
  491HOH     H1 1503   2.044   2.023   3.014 -0.3599 -0.2040  0.0146
  491HOH     H2 1504   2.128   2.110   2.923  0.3738 -0.3888  0.4995
  492HOH      O 1505   2.017   2.671   0.418  0.2302  0.2901 -0.7366
  492HOH     H1 1506   1.966   2.667   0.498  1.0679  0.4067 -0.1680
  492HOH     H2 1507   1.979   2.605   0.361 -0.0892 -0.1222 -0.0618
  493HOH      O 1508   2.510   1.179   0.044  0.6995 -0.8192  0.3519
  493HOH     H1 1509   2.479   1.160  -0.045  0.7444 -0.3042  0.2200
  493HOH     H2 1510   2.441   1.145   0.101  0.5067 -0.8491  0.1049
  494HOH      O 1511   1.687   2.638   1.634  0.3558  0.4891  0.3596
  494HOH     H1 1512   1.636   2.719   1.632 -0.4580  0.0049 -0.6329
  494HOH     H2 1513   1.769   2.660   1.590  0.1639  0.7905  0.1452
  495HOH      O 1514   2.643   2.621   1.687 -0.0798 -0.1226  0.5689
  495HOH     H1 1515   2.710   2.671   1.639  0.2411 -0.5611  0.5416
  495HOH     H2 1516   2.621   2.549   1.629 -0.9171  0.2602  0.3915
  496HOH      O 1517   1.356   1.709   1.644  0.7390  0.2102 -0.5661
  496HOH     H1 1518   1.313   1.683   1.563  0.7164  1.0597 -0.8445
  496HOH     H2 1519   1.284   1.729   1.704  0.7563 -0.2683 -0.3778
  497HOH      O 1520   1.521   0.143   0.933 -0.3584  0.2008 -0.4915
  497HOH     H1 1521   1.431   0.166   0.957 -0.1888  0.5041 -0.1237
  497HOH     H2 1522   1.550   0.084   1.003 -0.2619  0.1212 -0.5972
  498HOH      O 1523   2.031   2.286   2.304 -0.4359 -0.2233 -0.6866
  498HOH     H1 1524   2.054   2.261   2.214 -0.3462 -0.5044 -0.5876
  498HOH     H2 1525   2.012   2.203   2.348 -0.4142 -0.0921 -0.4264
  499HOH      O 1526   2.396   1.849   2.012  0.0632 -0.2686 -0.3989
  499HOH     H1 1527   2.461   1.799   2.060  0.5872  0.3179 -0.4754
  499HOH     H2 1528   2.313   1.804   2.029  0.4382 -0.8380 -0.0418
  500HOH      O 1529   0.278   2.199   2.813  0.2110 -0.6291 -0.2142
  500HOH     H1 1530   0.258   2.277   2.760 -0.0202 -0.9177 -0.5641
  500HOH     H2 1531   0.372   2.205   2.830 -0.0573  0.6432  1.2678
  501HOH      O 1532   0.083   0.649   1.998  0.2336 -0.0173  0.2256
  501HOH     H1 1533   0.136   0.579   1.961  0.1791 -0.2795  0.6321
  501HOH     H2 1534   0.060   0.618   2.086 -0.1617  0.3153  0.2455
  502HOH      O 1535   0.208   0.384   1.525  0.6057 -0.1108 -0.3973
  502HOH     H1 1536   0.127   0.351   1.488  0.5112  0.1464 -0.4267
  502HOH     H2 1537   0.241   0.312   1.579  0.3692 -0.2232 -0.3996
  503HOH      O 1538   1.281   1.534   1.982  0.3577 -0.3838  0.1392
  503HOH     H1 1539   1.329   1.562   2.061 -1.0741 -0.4551  1.1085
  503HOH     H2 1540   1.244   1.615   1.947  0.5578 -0.4220 -0.1661
  504HOH      O 1541   0.754   2.757   0.091  1.1060  0.1666  0.1611
  504HOH     H1 1542   0.844   2.777   0.115  1.2969  0.1857 -0.5325
  504HOH     H2 1543   0.715   2.843   0.073  1.0553  0.1287  0.0924
  505HOH      O 1544   2.705   0.977   0.458  0.4846 -0.4793  0.4987
  505HOH     H1 1545   2.614   1.008   0.464  0.2419 -0.8143 -0.8254
  505HOH     H2 1546   2.699   0.883   0.476  0.5217 -0.5429  0.1941
  506HOH      O 1547   1.683   1.063   0.799  0.2654 -0.5529  0.2421
  506HOH     H1 1548   1.620   0.994   0.820 -0.7084  0.4080  0.6756
  506HOH     H2 1549   1.696   1.110   0.881  0.0413  0.4347 -0.2542
  507HOH      O 1550   1.205   2.773   2.903 -0.7861 -0.1144  0.2278
  507HOH     H1 1551   1.195   2.806   2.814  0.0598 -0.5253 -0.0474
  507HOH     H2 1552   1.195   2.678   2.895 -0.4156 -0.1823  0.5127
  508HOH      O 1553   0.873   1.556   2.056 -0.2780  0.4943  0.3320
  508HOH     H1 1554   0.802   1.495   2.033 -0.3506  0.5873  0.3089
  508HOH     H2 1555   0.829   1.638   2.075 -0.0989  0.9909 -1.1239
  509HOH      O 1556   2.984   2.446   2.518  0.7699  0.3158 -0.4362
  509HOH     H1 1557   2.979   2.433   2.424 -0.0540  1.5200 -0.5940
  509HOH     H2 1558   2.919   2.514   2.537  0.7710 -0.0251  1.0311
  510HOH      O 1559   0.795   2.800   1.966  0.3078  0.8855  0.0033
  510HOH     H1 1560   0.861   2.809   1.898  1.0728  2.1780  0.8369
  510HOH     H2 1561   0.843   2.769   2.042 -0.2797  0.7061  0.3122
  511HOH      O 1562   2.890   2.748   2.459  0.5643 -0.5489 -0.1944
  511HOH     H1 1563   2.969   2.768   2.509  0.5075  1.1770 -0.6854
  511HOH     H2 1564   2.820   2.746   2.525  0.7559 -0.2295  0.0199
  512HOH      O 1565   1.787   2.716   1.345 -0.3117  0.0508 -0.3999
  512HOH     H1 1566   1.738   2.787   1.387  0.7802  0.6601 -0.0506
  512HOH     H2 1567   1.805   2.749   1.256 -0.3533 -0.0672 -0.4517
  513HOH      O 1568   1.121   1.395   2.874  0.2529 -0.2378 -0.1957
  513HOH     H1 1569   1.131   1.428   2.784  0.2268  0.7224  0.1275
  513HOH     H2 1570   1.190   1.440   2.923  0.9247 -1.5006  0.1075
  514HOH      O 1571   2.033   0.144   0.787 -0.4365  0.0230  0.0183
  514HOH     H1 1572   2.100   0.206   0.817 -0.0890 -0.4615  0.2793
  514HOH     H2 1573   2.047   0.138   0.692 -0.5086  0.3772 -0.0173
  515HOH      O 1574   2.694   0.132   1.043  0.3397 -0.0866 -0.0338
  515HOH     H1 1575   2.742   0.054   1.074 -0.8710 -0.8755 -0.0257
  515HOH     H2 1576   2.708   0.133   0.949  0.1645 -0.4638 -0.0666
  516HOH      O 1577   0.452   2.503   1.548 -0.2433  0.2897 -0.1372
  516HOH     H1 1578   0.457   2.428   1.606  0.0493  0.1548 -0.3331
  516HOH     H2 1579   0.416   2.573   1.603 -0.4455  0.0324  0.0660
  517HOH      O 1580   0.716   2.765   1.638  0.0086 -0.6326  0.4097
  517HOH     H1 1581   0.628   2.757   1.675  0.1871 -0.8237  0.8092
  517HOH     H2 1582   0.723   2.857   1.611 -0.2192 -0.5490  0.6271
  518HOH      O 1583   2.345   1.559   0.211  0.4835  0.3379 -0.1356
  518HOH     H1 1584   2.338   1.632   0.149 -0.5125  0.2373 -0.1734
  518HOH     H2 1585   2.311   1.484   0.162 -0.0974  0.2103  0.4362
  519HOH      O 1586   1.214   2.864   0.626 -0.2602  0.3780 -0.5686
  519HOH     H1 1587   1.159   2.916   0.685  0.2413 -0.2084  0.4796
  519HOH     H2 1588   1.304   2.883   0.655 -0.0520 -1.3053  0.1543
  520HOH      O 1589   0.410   2.067   0.212 -0.2801 -0.0204 -0.7060
  520HOH     H1 1590   0.345   2.053   0.144 -0.7353  0.3392 -0.3572
  520HOH     H2 1591   0.366   2.041   0.293 -0.0394  0.3601 -0.4482
  521HOH      O 1592   0.735   2.356   2.307  0.1125  0.0635 -1.1191
  521HOH     H1 1593   0.809   2.336   2.364 -0.5507  0.8292  0.1098
  521HOH     H2 1594   0.729   2.282   2.247  0.3219 -1.2880  0.4096
  522HOH      O 1595   2.656   2.511   2.213  0.0793  0.2957 -1.2183
  522HOH     H1 1596   2.595   2.561   2.266  0.5187 -0.5910  0.2236
  522HOH     H2 1597   2.628   2.420   2.222  1.3735 -0.1061 -0.7742
  523HOH      O 1598   2.465   2.814   2.080  0.8771 -0.3997 -0.9423
  523HOH     H1 1599   2.420   2.777   2.005 -0.6686 -1.1008  0.2101
  523HOH     H2 1600   2.457   2.748   2.149  1.8313  0.3641 -0.0100
  524HOH      O 1601   2.992   0.396   0.456  0.0713 -0.2680  0.3949
  524HOH     H1 1602   2.979   0.485   0.422  0.7656 -0.2713  0.0864
  524HOH     H2 1603   2.905   0.356   0.453 -0.1744  0.2725  0.1517
  525HOH      O 1604   0.740   2.396   3.035 -0.1286  0.0896 -0.5858
  525HOH     H1 1605   0.722   2.454   2.960  0.5882  0.0338 -0.8176
  525HOH     H2 1606   0.759   2.311   2.995  0.2784  0.0643 -0.3497
  526HOH      O 1607   0.969   1.409   0.138 -0.5282 -0.0892  0.1048
  526HOH     H1 1608   0.994   1.377   0.052  0.8829  1.1243 -0.0006
  526HOH     H2 1609   0.924   1.492   0.121  0.0788  0.3398  0.5299
  527HOH      O 1610   2.374   0.137   0.819  0.0271  0.0043  0.3652
  527HOH     H1 1611   2.345   0.088   0.895  0.8488  0.8851  1.3064
  527HOH     H2 1612   2.334   0.223   0.829  0.9989  0.4849  0.4410
  528HOH      O 1613   2.947   0.455   0.839  0.0046 -0.3489  0.1553
  528HOH     H1 1614   2.948   0.550   0.841 -1.1479 -0.2997  1.3349
  528HOH     H2 1615   2.885   0.433   0.770 -0.3055 -0.2048  0.3827
  529HOH      O 1616   0.751   0.071   1.543 -0.8349  0.3992 -0.3855
  529HOH     H1 1617   0.697   0.146   1.521 -0.7554  0.8605  0.8887
  529HOH     H2 1618   0.821   0.106   1.598 -0.5021 -0.5367 -0.1716
  530HOH      O 1619   1.173   0.475   1.946 -1.0041 -0.8114  0.3506
  530HOH     H1 1620   1.123   0.427   2.012 -1.6495 -0.8793 -0.1564
  530HOH     H2 1621   1.260   0.484   1.983 -1.3360 -0.8654  1.1963
  531HOH      O 1622   2.858   2.199   0.507 -1.2498 -1.0430 -0.2384
  531HOH     H1 1623   2.900   2.153   0.580 -0.3324 -0.7861 -0.5848
  531HOH     H2 1624   2.918   2.188   0.433 -0.4087  1.4951 -0.1246
  532HOH      O 1625   2.036   0.734   0.365  0.1511 -0.4715  0.4246
  532HOH     H1 1626   2.013   0.743   0.458 -1.3953 -0.5174  0.0970
  532HOH     H2 1627   2.061   0.822   0.338 -1.1106 -0.0386  0.5203
  533HOH      O 1628   2.859   0.584   1.205 -0.2209 -0.4668  0.4956
  533HOH     H1 1629   2.916   0.644   1.255 -0.1620 -0.5282  0.5020
  533HOH     H2 1630   2.877   0.606   1.113 -0.7437  0.0376  0.5009
  534HOH      O 1631   1.290   2.421   0.893 -0.5720 -0.0224  0.8622
  534HOH     H1 1632   1.242   2.502   0.905  0.9654  1.0475  0.4421
  534HOH     H2 1633   1.277   2.397   0.801 -0.0008  0.5001  0.6362
  535HOH      O 1634   2.750   2.392   1.530 -0.5173 -0.3746  0.1957
  535HOH     H1 1635   2.802   2.329   1.480 -0.9355 -0.7641  0.2445
  535HOH     H2 1636   2.814   2.455   1.563 -0.2187 -0.0809 -0.8468
  536HOH      O 1637   2.091   1.752   1.994  0.6190 -0.8535 -0.1535
  536HOH     H1 1638   2.123   1.756   2.084  0.8596 -0.3367 -0.2542
  536HOH     H2 1639   2.111   1.663   1.965  0.4787 -1.0440  0.3214
  537HOH      O 1640   0.072   2.234   0.091  0.2450 -0.1341  0.3369
  537HOH     H1 1641   0.122   2.304   0.049 -0.2465  0.0924  0.1096
  537HOH     H2 1642   0.073   2.162   0.027 -0.4303  0.1795 -0.0352
  538HOH      O 1643   1.267   2.323   1.362  0.5838  0.6910  0.6121
  538HOH     H1 1644   1.336   2.268   1.398  0.2966  0.5506  0.9636
  538HOH     H2 1645   1.255   2.291   1.273  0.1302 -0.1261  0.9417
  539HOH      O 1646   2.536   1.985   1.586 -0.2602 -0.1732  0.2797
  539HOH     H1 1647   2.441   1.987   1.592 -0.2723 -0.1162  0.0621
  539HOH     H2 1648   2.556   2.010   1.496 -0.0878 -1.3687 -0.0577
  540HOH      O 1649   2.810   2.986   2.000 -0.1925  0.5028  0.2601
  540HOH     H1 1650   2.793   2.947   2.086 -1.3786  0.7278  0.1683
  540HOH     H2 1651   2.881   2.934   1.963  0.2115  0.2862  1.2974
  541HOH      O 1652   1.863   0.278   1.620 -0.1301  0.2778  0.6481
  541HOH     H1 1653   1.857   0.360   1.572  0.5581  0.0520  0.1381
  541HOH     H2 1654   1.872   0.210   1.553 -0.3898 -0.1903  1.0652
  542HOH      O 1655   2.587   2.580   0.002 -0.2972  1.0284 -0.0529
  542HOH     H1 1656   2.553   2.513  -0.056  0.5479  0.3013  0.2418
  542HOH     H2 1657   2.514   2.601   0.060 -0.9595  1.3169 -0.9537
  543HOH      O 1658   2.127   1.726   0.416  0.2040 -0.4717 -0.1093
  543HOH     H1 1659   2.215   1.706   0.384  0.7276  0.3999  0.7061
  543HOH     H2 1660   2.137   1.806   0.467 -0.9938 -0.5836  0.3637
  544HOH      O 1661   0.079   1.120   0.870  0.2410 -0.4020 -0.3460
  544HOH     H1 1662   0.040   1.099   0.786  0.3202 -0.1148 -0.4569
  544HOH     H2 1663   0.018   1.180   0.912  0.0013 -0.8597 -0.0179
  545HOH      O 1664   2.408   0.713   0.361 -0.1575 -0.5144  0.0663
  545HOH     H1 1665   2.468   0.662   0.415 -0.6035 -0.2545  0.8279
  545HOH     H2 1666   2.336   0.652   0.340 -0.2750 -0.4458  0.2666
  546HOH      O 1667   0.995   1.949   1.682  0.4738 -0.1190 -0.4874
  546HOH     H1 1668   0.901   1.938   1.665  0.1200 -0.4858  1.2835
  546HOH     H2 1669   1.007   2.044   1.689  0.4056 -0.0287 -1.3918
  547HOH      O 1670   0.288   2.512   1.329 -0.0040  0.2991 -0.2374
  547HOH     H1 1671   0.334   2.457   1.393 -0.4836 -0.1022 -0.2251
  547HOH     H2 1672   0.277   2.596   1.374 -0.9178 -0.1743  0.4905
  548HOH      O 1673   2.993   1.904   1.345  0.0868 -0.2261 -0.5603
  548HOH     H1 1674   2.931   1.871   1.411 -0.3144  0.0711 -0.7784
  548HOH     H2 1675   3.069   1.932   1.396  0.0222 -0.5441 -0.2794
  549HOH      O 1676   2.610   0.897   2.603 -0.1459  0.3404 -0.4370
  549HOH     H1 1677   2.598   0.916   2.696 -1.5973  0.8390 -0.6721
  549HOH     H2 1678   2.561   0.816   2.589  0.1343  0.2234 -0.7732
  550HOH      O 1679   2.292   0.945   2.558 -0.3911 -0.4178 -0.6577
  550HOH     H1 1680   2.365   0.888   2.535  0.1099 -0.0321 -0.0869
  550HOH     H2 1681   2.235   0.890   2.612  0.2485 -0.3291  0.1584
  551HOH      O 1682   1.242   2.946   1.614 -0.3529  0.3592  0.8079
  551HOH     H1 1683   1.264   2.904   1.697 -0.7722 -0.1120  0.6846
  551HOH     H2 1684   1.270   3.037   1.625 -0.1514  0.2356  1.3605
  552HOH      O 1685   2.615   2.552   1.201  0.3078 -0.2998  0.3383
  552HOH     H1 1686   2.674   2.510   1.263  0.0619  0.1144  0.8747
  552HOH     H2 1687   2.576   2.479   1.152  0.9455 -0.5993  0.2575
  553HOH      O 1688   0.908   2.185   1.226  1.0119  0.0153 -0.0462
  553HOH     H1 1689   0.966   2.243   1.275  0.8179  0.8094 -0.7094
  553HOH     H2 1690   0.893   2.231   1.143  0.1746 -0.5978 -0.2583
  554HOH      O 1691   2.065   0.998   0.378  0.4042  0.3375 -0.3734
  554HOH     H1 1692   2.101   0.981   0.465 -0.4022  1.9974  0.3822
  554HOH     H2 1693   2.134   1.044   0.331  0.8922 -0.6867 -0.7015
  555HOH      O 1694   1.239   0.192   2.907 -0.3988 -0.0825 -0.3074
  555HOH     H1 1695   1.256   0.228   2.820 -0.6198 -0.7201 -0.6191
  555HOH     H2 1696   1.162   0.241   2.938 -0.6552 -0.2330 -0.6967
  556HOH      O 1697   1.046   0.481   2.834 -0.4826  0.5530  0.6079
  556HOH     H1 1698   1.008   0.458   2.750  0.5805  0.9296 -0.0154
  556HOH     H2 1699   1.013   0.415   2.895 -0.5227 -0.3117 -0.3031
  557HOH      O 1700   2.127   1.957   0.583 -0.4486  0.1318 -0.7222
  557HOH     H1 1701   2.093   1.931   0.668  1.4518 -0.6578 -0.1155
  557HOH     H2 1702   2.100   2.049   0.573 -0.5141  0.3273  0.8562
  558HOH      O 1703   2.792   1.193   0.098  0.0707 -0.7783 -0.4652
  558HOH     H1 1704   2.697   1.194   0.084 -0.0747  1.0046  0.1314
  558HOH     H2 1705   2.805   1.127   0.166 -1.1880  0.6447  1.3661
  559HOH      O 1706   2.231   2.646   1.067 -1.0201  0.9420  0.6640
  559HOH     H1 1707   2.188   2.572   1.110 -0.1905 -0.1648 -0.2645
  559HOH     H2 1708   2.183   2.656   0.984 -0.2645  0.4646  0.1470
  560HOH      O 1709   2.287   0.318   2.890  0.1659  0.3179 -0.2951
  560HOH     H1 1710   2.290   0.223   2.892  0.5536  0.3248  0.5652
  560HOH     H2 1711   2.336   0.342   2.811  0.1028 -0.1955 -0.4946
  561HOH      O 1712   0.789   2.503   2.641 -0.0261  0.9278 -0.1624
  561HOH     H1 1713   0.778   2.552   2.723 -0.7135 -0.1333  0.4129
  561HOH     H2 1714   0.863   2.444   2.658 -0.7619  0.0298  0.0741
  562HOH      O 1715   1.093   2.575   0.559 -0.0045  0.0076 -0.2557
  562HOH     H1 1716   1.015   2.527   0.529 -0.4435  0.9219 -0.6646
  562HOH     H2 1717   1.057   2.654   0.601  0.6883 -0.0343  0.4570
  563HOH      O 1718   0.352   2.284   2.473  0.0692  0.5086  0.6357
  563HOH     H1 1719   0.308   2.320   2.550 -0.1689  0.5368  0.4883
  563HOH     H2 1720   0.403   2.357   2.438  0.4325  0.4133  0.9425
  564HOH      O 1721   0.531   1.007   1.990 -0.1833 -0.2855  0.0330
  564HOH     H1 1722   0.499   0.938   2.049 -0.0686 -0.7477 -0.4267
  564HOH     H2 1723   0.484   1.086   2.018 -0.2855 -0.5355  0.6002
  565HOH      O 1724   2.776   2.390   0.301  0.6143  0.0058 -0.3933
  565HOH     H1 1725   2.691   2.377   0.259  0.5108  0.1345 -0.2274
  565HOH     H2 1726   2.770   2.341   0.383  0.3059  0.8594  0.1260
  566HOH      O 1727   0.606   1.162   0.355 -0.1676 -0.6597 -0.4621
  566HOH     H1 1728   0.562   1.175   0.271  0.3235  0.1491 -0.6137
  566HOH     H2 1729   0.689   1.210   0.347 -0.2826 -0.2076  0.6212
  567HOH      O 1730   1.577   0.565   2.178  0.3793 -0.6159 -0.0002
  567HOH     H1 1731   1.516   0.593   2.247  0.8499  0.3722  0.0376
  567HOH     H2 1732   1.531   0.584   2.096  1.0467  1.3556 -0.0181
  568HOH      O 1733   0.376   1.521   1.013 -0.1143  0.2518  0.1464
  568HOH     H1 1734   0.328   1.461   1.070 -1.0876 -0.2785 -1.1373
  568HOH     H2 1735   0.449   1.469   0.980 -0.4215  0.0508 -0.2369
  569HOH      O 1736   1.336   2.258   1.879  0.0588 -0.0654 -0.2622
  569HOH     H1 1737   1.330   2.201   1.803 -0.3358 -0.0731 -0.2308
  569HOH     H2 1738   1.418   2.305   1.868  0.1534 -0.2923 -0.5335
  570HOH      O 1739   0.225   2.780   0.173  0.6899 -0.3080 -0.9880
  570HOH     H1 1740   0.289   2.822   0.231 -0.4088  0.2771 -0.1363
  570HOH     H2 1741   0.228   2.687   0.197 -1.0382  0.0857  1.5381
  571HOH      O 1742   2.070   2.906   0.263  0.5673  0.1721  0.2599
  571HOH     H1 1743   2.058   2.845   0.336 -0.3384 -0.4537 -0.3671
  571HOH     H2 1744   2.163   2.901   0.242  0.7531 -0.0128  1.0312
  572HOH      O 1745   0.396   1.727   0.332  0.2082  0.1703 -0.3022
  572HOH     H1 1746   0.411   1.745   0.425 -0.2424 -0.1904 -0.1555
  572HOH     H2 1747   0.329   1.790   0.306 -0.4208 -0.4026 -0.1138
  573HOH      O 1748   0.234   0.650   0.026  0.6485  0.1587  0.0918
  573HOH     H1 1749   0.211   0.601   0.105  0.2638  0.1232 -0.0372
  573HOH     H2 1750   0.283   0.725   0.057  0.4397  0.1819  0.3717
  574HOH      O 1751   0.820   0.339   0.660 -0.1697 -0.4805 -0.5725
  574HOH     H1 1752   0.872   0.374   0.732 -1.1228  0.1489 -0.1549
  574HOH     H2 1753   0.869   0.262   0.631  0.1792 -0.8556  0.8437
  575HOH      O 1754   1.680   1.375   2.185 -0.4783  0.0279 -0.4479
  575HOH     H1 1755   1.590   1.398   2.206 -0.3586 -0.5188  0.8576
  575HOH     H2 1756   1.732   1.442   2.229 -0.2259  0.0147 -0.7187
  576HOH      O 1757   1.017   2.321   1.446  0.1551  0.3912  0.5625
  576HOH     H1 1758   1.106   2.320   1.409 -0.1464  0.0364 -0.1914
  576HOH     H2 1759   0.997   2.413   1.458  0.5077  0.4892  0.4249
  577HOH      O 1760   2.330   2.905   0.164 -0.3171  0.4302 -0.2511
  577HOH     H1 1761   2.317   2.999   0.150  0.5094  0.6564  0.3269
  577HOH     H2 1762   2.419   2.898   0.197 -0.1598 -0.6304 -0.8151
  578HOH      O 1763   0.621   2.664   1.376  0.0534 -0.8786 -0.0599
  578HOH     H1 1764   0.692   2.698   1.431 -1.0063  0.3668  0.6513
  578HOH     H2 1765   0.575   2.601   1.432 -0.2508 -0.5874  0.0254
  579HOH      O 1766   0.945   1.763   0.938  0.6752 -0.1658 -0.7563
  579HOH     H1 1767   0.929   1.839   0.882  1.1579  0.1015 -0.5392
  579HOH     H2 1768   0.930   1.795   1.027  0.9186 -0.3147 -0.6614
  580HOH      O 1769   1.044   1.046   1.688 -0.1322 -0.2914  0.3225
  580HOH     H1 1770   1.064   0.955   1.711 -0.5289 -0.3501  0.4548
  580HOH     H2 1771   0.981   1.039   1.616  0.5985 -0.1107 -0.3613
  581HOH      O 1772   1.923   0.486   1.061  0.4575 -0.3927  0.5306
  581HOH     H1 1773   1.981   0.552   1.099 -0.5766  0.2582  1.0958
  581HOH     H2 1774   1.863   0.464   1.133 -0.3190 -0.6245 -0.1564
  582HOH      O 1775   1.652   2.460   1.371  0.2186 -0.0430 -0.2631
  582HOH     H1 1776   1.672   2.543   1.329  0.9286 -0.1577 -0.1718
  582HOH     H2 1777   1.663   2.478   1.465  0.5632 -0.2882 -0.2558
  583HOH      O 1778   2.206   1.499   1.998  0.0065 -0.6475 -0.0666
  583HOH     H1 1779   2.116   1.466   1.988 -0.2641  0.1605 -0.4430
  583HOH     H2 1780   2.258   1.445   1.939 -0.3361 -0.7464 -0.2835
  584HOH      O 1781   2.586   2.006   2.758  0.4471  0.1436  0.0492
  584HOH     H1 1782   2.526   2.007   2.683 -0.3820 -0.8532  0.6447
  584HOH     H2 1783   2.663   1.961   2.726 -0.1073 -0.7544 -0.0892
  585HOH      O 1784   2.631   0.105   2.740 -0.3023 -0.0462 -0.2148
  585HOH     H1 1785   2.723   0.080   2.738 -0.1822  0.3297  0.2503
  585HOH     H2 1786   2.586   0.030   2.778 -0.1816 -0.2116 -0.3958
  586HOH      O 1787   1.733   0.280   0.743  0.3252 -0.3407  0.0030
  586HOH     H1 1788   1.712   0.212   0.806 -0.1959 -0.3927 -0.2177
  586HOH     H2 1789   1.695   0.360   0.780  0.2087 -0.3305 -0.1366
  587HOH      O 1790   1.399   0.199   1.982 -0.1523 -0.0387 -0.5503
  587HOH     H1 1791   1.455   0.175   1.909  0.4658 -0.0335 -0.0960
  587HOH     H2 1792   1.459   0.235   2.047 -0.6575 -0.2447  0.0473
  588HOH      O 1793   1.144   2.042   2.750  0.4897 -0.0115  0.5792
  588HOH     H1 1794   1.080   2.077   2.813  0.5685  0.2150  0.5361
  588HOH     H2 1795   1.201   2.116   2.732 -0.3480  0.3621 -0.8250
  589HOH      O 1796   1.723   0.164   0.236 -0.0545 -0.4162  0.6727
  589HOH     H1 1797   1.740   0.133   0.325  0.4039 -0.6107  0.5230
  589HOH     H2 1798   1.755   0.094   0.179  0.5740  0.1115  0.3389
  590HOH      O 1799   1.600   0.308   1.773 -0.2196 -0.2643 -0.0668
  590HOH     H1 1800   1.570   0.357   1.696 -0.3580  0.0467  0.1780
  590HOH     H2 1801   1.689   0.338   1.787 -0.1101 -0.5005 -0.2459
  591HOH      O 1802   1.235   1.236   2.211  0.7427 -0.4952 -0.7133
  591HOH     H1 1803   1.213   1.145   2.233  0.4807 -0.3376 -0.2994
  591HOH     H2 1804   1.211   1.245   2.119 -0.2262 -0.5606 -0.4890
  592HOH      O 1805   1.646   2.952   1.395 -0.2532 -0.0576  0.6112
  592HOH     H1 1806   1.575   2.987   1.342 -0.2623 -0.4169  0.3855
  592HOH     H2 1807   1.602   2.907   1.467 -0.2437  0.2171  0.7918
  593HOH      O 1808   2.317   0.339   2.039 -0.4973 -0.4468  0.3462
  593HOH     H1 1809   2.340   0.259   2.086  0.2557  0.2104  1.1608
  593HOH     H2 1810   2.395   0.393   2.044 -0.8519  0.1974 -0.5346
  594HOH      O 1811   1.645   0.788   2.504 -0.2773  0.5760 -0.3396
  594HOH     H1 1812   1.608   0.729   2.570  1.9598 -0.5552  0.0901
  594HOH     H2 1813   1.597   0.870   2.516 -1.1490 -0.0885  1.5191
  595HOH      O 1814   0.220   1.303   2.298 -0.3498 -0.1558  0.1767
  595HOH     H1 1815   0.177   1.311   2.383 -0.2408  0.2445  0.1974
  595HOH     H2 1816   0.190   1.218   2.264  0.3283 -0.7538  1.0086
  596HOH      O 1817   1.122   0.385   1.683 -0.3897  0.5684 -0.4790
  596HOH     H1 1818   1.154   0.428   1.763  1.2976 -0.2014 -0.6491
  596HOH     H2 1819   1.139   0.449   1.614  0.3846  0.3671 -0.4950
  597HOH      O 1820  -0.007   2.489   1.213  0.6494  0.0855 -0.7241
  597HOH     H1 1821  -0.031   2.563   1.156 -0.0127 -0.2008 -0.8376
  597HOH     H2 1822   0.068   2.521   1.263  0.6046  0.7067 -1.0298
  598HOH      O 1823   2.812   2.732   1.492  0.9058  0.6705  0.8279
  598HOH     H1 1824   2.830   2.821   1.522  1.2709  0.6357  0.7159
  598HOH     H2 1825   2.787   2.742   1.400 -0.8673  0.8542  1.2510
  599HOH      O 1826   1.026   0.197   1.129 -0.1525 -0.5475 -0.3312
  599HOH     H1 1827   1.083   0.273   1.119  0.2778 -0.9172 -0.8074
  599HOH     H2 1828   1.015   0.187   1.224  0.2603 -0.2357 -0.2468
  600HOH      O 1829   1.648   0.755   0.622 -0.1998 -0.0029  0.0718
  600HOH     H1 1830   1.642   0.759   0.718  0.2571 -1.0386  0.1742
  600HOH     H2 1831   1.680   0.841   0.597  0.0911  0.1569  0.9038
  601HOH      O 1832   2.136   1.784   1.141  0.1950  0.3853 -0.0838
  601HOH     H1 1833   2.184   1.798   1.059 -0.8116  0.0393 -0.7851
  601HOH     H2 1834   2.084   1.864   1.152  0.5166  0.5370  0.3722
  602HOH      O 1835   0.022   0.272   2.228 -0.4896 -0.1845  0.1798
  602HOH     H1 1836  -0.008   0.305   2.313 -0.8871 -0.2652  0.0724
  602HOH     H2 1837   0.086   0.337   2.199 -0.3004 -0.1859  0.5664
  603HOH      O 1838   0.950   1.906   1.985  0.1514 -0.0919 -0.5552
  603HOH     H1 1839   0.902   1.859   2.053  0.3326  0.7198  0.1705
  603HOH     H2 1840   0.884   1.927   1.919  0.0658 -1.3094 -0.8984
  604HOH      O 1841   0.398   0.150   0.897  0.4339  0.0766 -0.0596
  604HOH     H1 1842   0.326   0.212   0.885 -0.0161 -0.4123  0.0466
  604HOH     H2 1843   0.467   0.182   0.838  0.5723  1.1902  0.6474
  605HOH      O 1844   2.205   0.798   2.189  0.1418 -0.0197  0.5252
  605HOH     H1 1845   2.139   0.764   2.250 -0.1939 -0.4621 -0.0614
  605HOH     H2 1846   2.206   0.734   2.117 -0.1073  0.9057 -0.3569
  606HOH      O 1847   2.082   0.300   2.367 -0.2055  0.1586  0.3181
  606HOH     H1 1848   2.176   0.283   2.370 -0.2171  0.0055 -0.1454
  606HOH     H2 1849   2.045   0.229   2.314 -0.5543  0.3466  0.2990
  607HOH      O 1850   2.532   1.316   1.593 -0.5146  0.0353  0.6670
  607HOH     H1 1851   2.545   1.408   1.567 -0.6129 -0.3492 -0.9165
  607HOH     H2 1852   2.613   1.293   1.638  0.3763  0.3699 -0.6600
  608HOH      O 1853   1.642   1.978   0.303  0.3073  0.1005 -0.1443
  608HOH     H1 1854   1.575   1.955   0.239  0.0836 -0.9273  0.4251
  608HOH     H2 1855   1.688   1.896   0.320  0.9209  0.5362  0.3839
  609HOH      O 1856   0.792   0.055   1.160 -0.2742  0.2942 -0.2282
  609HOH     H1 1857   0.734   0.088   1.228  0.8654 -0.0850  1.0287
  609HOH     H2 1858   0.854   0.126   1.145 -0.3548  0.2731 -0.6969
  610HOH      O 1859   1.852   2.757   1.083  0.2938  0.0058  0.3145
  610HOH     H1 1860   1.880   2.675   1.042 -0.1888 -0.2039  0.3943
  610HOH     H2 1861   1.919   2.820   1.057  0.2059 -0.2080 -0.4945
  611HOH      O 1862   0.065   2.583   2.032 -0.4875 -0.3552  0.0340
  611HOH     H1 1863   0.143   2.599   2.085  0.1580 -0.2360 -0.9077
  611HOH     H2 1864   0.006   2.535   2.090  0.5727 -1.1005  0.5581
  612HOH      O 1865   1.847   0.894   2.058 -0.3228 -0.3248 -0.0184
  612HOH     H1 1866   1.881   0.869   2.144 -0.6250  0.0845  0.2234
  612HOH     H2 1867   1.786   0.965   2.076  0.1774  0.2856 -0.6446
  613HOH      O 1868   0.019   1.691   1.168 -0.2805  0.4168 -0.4784
  613HOH     H1 1869  -0.000   1.618   1.226  0.3386 -0.2118 -1.0313
  613HOH     H2 1870   0.029   1.766   1.226 -0.4616 -0.0249  0.1426
  614HOH      O 1871   2.186   2.884   0.554  0.6476  0.2654  0.5383
  614HOH     H1 1872   2.277   2.882   0.522  0.3390 -1.0582 -0.4271
  614HOH     H2 1873   2.181   2.812   0.617  0.1195 -0.1088  0.0809
  615HOH      O 1874   2.901   1.428   0.237  0.5232 -0.7267  0.7871
  615HOH     H1 1875   2.989   1.418   0.200  0.0821  0.1458 -0.6509
  615HOH     H2 1876   2.851   1.357   0.197  0.0884  0.1001 -0.2116
  616HOH      O 1877   1.306   0.727   1.731 -0.3821 -0.3664  0.2952
  616HOH     H1 1878   1.239   0.679   1.684 -0.6071  0.1886  0.0275
  616HOH     H2 1879   1.368   0.755   1.664 -0.1445 -0.4604  0.4728
  617HOH      O 1880   1.697   2.040   2.300 -0.4909 -0.4103 -0.1116
  617HOH     H1 1881   1.622   1.985   2.323 -0.5645 -0.2993 -0.0877
  617HOH     H2 1882   1.696   2.111   2.364 -0.6343 -0.1551 -0.3918
  618HOH      O 1883   1.458   0.590   1.940  0.5219 -0.3011 -0.1135
  618HOH     H1 1884   1.424   0.649   1.874  0.2407 -0.3465 -0.0125
  618HOH     H2 1885   1.446   0.502   1.903 -0.8534 -0.4256  0.5085
  619HOH      O 1886   1.079   1.164   1.994 -0.1756 -0.0509 -0.7999
  619HOH     H1 1887   1.001   1.139   1.945 -0.3982 -1.4155  0.1273
  619HOH     H2 1888   1.130   1.083   2.001 -0.6880 -0.3568  2.0284
  620HOH      O 1889   0.724   1.201   1.735 -0.2385  0.8616  0.2203
  620HOH     H1 1890   0.677   1.269   1.783 -0.5274  0.5957  0.3205
  620HOH     H2 1891   0.784   1.163   1.800  0.5962  1.6174 -0.0595
  621HOH      O 1892   2.613   1.841   1.815  0.4270  0.2201  0.3330
  621HOH     H1 1893   2.574   1.918   1.773 -0.2109 -0.1815  0.1696
  621HOH     H2 1894   2.573   1.838   1.901  0.9644  0.4498  0.6006
  622HOH      O 1895   1.916   0.969   2.374 -0.3209  0.3037 -0.4885
  622HOH     H1 1896   1.987   1.022   2.338 -0.1051  0.6650  0.4143
  622HOH     H2 1897   1.840   1.027   2.373 -0.3233  0.3020 -0.3903
  623HOH      O 1898   0.804   0.723   1.198  0.4369 -0.5036 -0.4765
  623HOH     H1 1899   0.735   0.785   1.222  0.7682 -0.1168 -0.5015
  623HOH     H2 1900   0.757   0.648   1.161  0.0493 -0.0334 -0.9774
  624HOH      O 1901   1.570   2.813   2.607 -0.1991  0.2739 -0.3109
  624HOH     H1 1902   1.648   2.864   2.586  0.7015 -1.1991 -0.7949
  624HOH     H2 1903   1.527   2.799   2.523 -1.0469  1.0745 -0.0496
  625HOH      O 1904   0.621   0.588   1.038 -0.4212  0.3944  0.6067
  625HOH     H1 1905   0.664   0.666   1.003 -0.6443  0.6752  0.9407
  625HOH     H2 1906   0.529   0.597   1.013 -0.1537 -0.7626 -1.0955
  626HOH      O 1907   2.248   2.421   1.654 -0.3413 -0.1290  0.3507
  626HOH     H1 1908   2.249   2.515   1.635  0.0643 -0.2399 -0.2459
  626HOH     H2 1909   2.333   2.403   1.692 -0.1531 -0.3651 -0.1651
  627HOH      O 1910   1.587   2.849   1.034  0.2094  0.3536 -0.0471
  627HOH     H1 1911   1.524   2.806   0.977 -0.1170 -0.3125  0.7741
  627HOH     H2 1912   1.671   2.809   1.012 -0.0651 -0.6503  0.5893
  628HOH      O 1913   0.128   1.434   2.556  0.0235  0.1650  0.5469
  628HOH     H1 1914   0.077   1.514   2.545  0.2003  0.1475 -0.7708
  628HOH     H2 1915   0.063   1.365   2.567 -0.3357  0.1273 -1.2138
  629HOH      O 1916   1.935   2.075   2.425  0.0805  0.2060 -0.4261
  629HOH     H1 1917   1.914   2.038   2.510  0.4774 -0.7893 -0.7311
  629HOH     H2 1918   1.850   2.087   2.382 -0.0709 -0.4561 -0.3366
  630HOH      O 1919   2.856   0.618   1.597 -1.0292 -0.0932  0.1964
  630HOH     H1 1920   2.875   0.543   1.653  0.4846  0.4819  0.5706
  630HOH     H2 1921   2.807   0.678   1.653  0.4514  0.4693  1.0190
  631HOH      O 1922   0.194   1.589   2.293 -0.2996 -0.2276 -0.4192
  631HOH     H1 1923   0.246   1.512   2.271  0.1614 -0.1209  0.2411
  631HOH     H2 1924   0.119   1.554   2.342 -0.2536 -0.2828 -0.3882
  632HOH      O 1925   2.172   0.139   1.515 -0.4255 -0.1620  0.4277
  632HOH     H1 1926   2.237   0.102   1.573 -0.8309 -0.0551  0.9690
  632HOH     H2 1927   2.101   0.169   1.573 -0.8926 -0.1477 -0.1221
  633HOH      O 1928   1.505   1.847   0.119  0.5353 -0.1282 -0.3805
  633HOH     H1 1929   1.499   1.891   0.034  0.4230 -0.5690 -0.6056
  633HOH     H2 1930   1.563   1.773   0.104  0.5902 -0.1552 -0.0469
  634HOH      O 1931   2.802   2.280   1.807 -0.5755  0.2407  0.7514
  634HOH     H1 1932   2.887   2.275   1.852 -0.2424  0.8434  0.2213
  634HOH     H2 1933   2.804   2.364   1.761 -0.5053 -0.6552 -1.1067
  635HOH      O 1934   2.832   1.111   1.967 -0.1894 -0.1952 -0.1366
  635HOH     H1 1935   2.766   1.111   2.036 -0.9599 -0.4153 -0.8551
  635HOH     H2 1936   2.846   1.019   1.946  0.7006 -0.1873  0.3088
  636HOH      O 1937   2.915   0.057   2.704 -0.0385 -0.3937  0.2543
  636HOH     H1 1938   2.994   0.015   2.672 -0.0392 -0.7594  0.7193
  636HOH     H2 1939   2.946   0.126   2.763 -0.0625 -0.8461  0.8136
  637HOH      O 1940   0.606  -0.013   3.023  0.1122 -0.0676 -0.2378
  637HOH     H1 1941   0.665  -0.024   2.948  0.4715 -0.1249  0.0457
  637HOH     H2 1942   0.542   0.053   2.994  0.0435 -0.3354 -0.7091
  638HOH      O 1943   2.207   1.469   2.616  0.4958  0.3151 -0.1266
  638HOH     H1 1944   2.233   1.530   2.546  1.5609  0.3430  0.2634
  638HOH     H2 1945   2.248   1.504   2.695  0.1717 -0.2826  0.3191
  639HOH      O 1946   0.518   2.932   1.258  0.2215  0.3175 -0.7963
  639HOH     H1 1947   0.518   3.028   1.262 -0.3595  0.3104  0.6493
  639HOH     H2 1948   0.607   2.907   1.285  0.0073  0.4779  0.1416
  640HOH      O 1949   2.468   1.831   0.600 -0.2070  0.7672  1.1291
  640HOH     H1 1950   2.563   1.823   0.601 -0.2389 -0.3314  0.0339
  640HOH     H2 1951   2.451   1.914   0.556  0.2685  0.5666  0.5441
  641HOH      O 1952   0.126   2.103   2.617 -0.1892  0.4276 -0.1477
  641HOH     H1 1953   0.198   2.136   2.563 -0.5715 -0.0022 -0.9709
  641HOH     H2 1954   0.164   2.091   2.704  0.5515  0.8281 -0.4006
  642HOH      O 1955   1.569   1.291   2.857 -0.2174  0.6598  0.4223
  642HOH     H1 1956   1.650   1.302   2.907  0.3069  0.7933 -0.4224
  642HOH     H2 1957   1.591   1.319   2.769 -1.1066  0.3928  0.0925
  643HOH      O 1958   1.133   0.739   2.057  0.1077  0.1212  0.2221
  643HOH     H1 1959   1.043   0.729   2.085  0.1228  0.3283  0.3516
  643HOH     H2 1960   1.146   0.672   1.990 -0.3852  0.6272 -0.3920
  644HOH      O 1961   1.007   0.083   0.802 -0.1856 -0.5175  0.0281
  644HOH     H1 1962   0.965   0.024   0.865 -0.8073  0.9069  1.0612
  644HOH     H2 1963   1.026   0.162   0.853  1.8057 -0.2543 -0.9326
  645HOH      O 1964   2.551   0.801   0.706  0.0525  0.0932  0.6187
  645HOH     H1 1965   2.486   0.802   0.775 -0.0449  0.8150  0.5318
  645HOH     H2 1966   2.627   0.846   0.743  0.3651 -0.4072  0.5936
  646HOH      O 1967   1.641   2.458   0.276  0.2438  0.1304  0.2639
  646HOH     H1 1968   1.715   2.398   0.284 -0.2030 -0.3882  0.7188
  646HOH     H2 1969   1.602   2.460   0.364 -0.2807  0.3838  0.0369
  647HOH      O 1970  -0.008   0.412   1.729 -0.1316  0.2964  0.0169
  647HOH     H1 1971   0.013   0.352   1.800 -0.3023 -0.5098 -0.5944
  647HOH     H2 1972   0.076   0.428   1.685 -0.2604 -0.4011 -0.5003
  648HOH      O 1973   2.658   0.291   1.693  0.4252  0.1442 -0.3568
  648HOH     H1 1974   2.577   0.339   1.710  0.1036 -0.3381 -0.4913
  648HOH     H2 1975   2.640   0.240   1.613 -0.2043 -2.1930  1.0799
  649HOH      O 1976   2.054   2.061   1.185 -0.0935  0.6733 -0.2867
  649HOH     H1 1977   2.014   2.085   1.102 -0.4392  1.2918  0.0482
  649HOH     H2 1978   2.032   2.132   1.245  0.0150  0.1761  0.3794
  650HOH      O 1979   1.981   0.252   2.947  0.1260  0.2947  0.5103
  650HOH     H1 1980   2.067   0.285   2.919 -0.1990  0.4532 -0.3786
  650HOH     H2 1981   1.968   0.289   3.034  0.8839  0.4085  0.5895
  651HOH      O 1982   2.949   1.004   0.280 -0.0852 -0.3750  0.9291
  651HOH     H1 1983   2.866   0.977   0.320  0.0670 -0.4967  1.1662
  651HOH     H2 1984   3.013   0.998   0.351 -0.0196  0.5081  0.9706
  652HOH      O 1985   2.182   0.238   1.127 -0.0081  0.8878 -0.8421
  652HOH     H1 1986   2.277   0.244   1.123  0.0042  0.7445 -0.7676
  652HOH     H2 1987   2.159   0.279   1.210  0.0642  0.0679 -0.4038
  653HOH      O 1988   2.184   1.917   2.350 -0.4103  0.4401 -0.4449
  653HOH     H1 1989   2.186   1.822   2.349 -0.6776  0.4194  0.2971
  653HOH     H2 1990   2.114   1.940   2.410  0.5794  1.0881  0.5504
  654HOH      O 1991   1.300   0.972   0.755  0.2243  1.2647 -0.3295
  654HOH     H1 1992   1.336   0.942   0.838 -0.2647 -0.0694 -0.5502
  654HOH     H2 1993   1.376   0.999   0.704  0.8286 -0.1552 -0.2775
  655HOH      O 1994   1.313   1.196   2.942 -0.3489  0.0177  0.5482
  655HOH     H1 1995   1.394   1.232   2.906 -0.3884  0.6174  1.0169
  655HOH     H2 1996   1.249   1.266   2.933 -0.3699  0.1912  1.6947
  656HOH      O 1997   0.311   1.846   0.810 -0.1296 -0.0990  0.7696
  656HOH     H1 1998   0.237   1.800   0.850  0.2450 -0.8233  0.6451
  656HOH     H2 1999   0.364   1.875   0.884 -0.7292  0.8031  0.8839
  657HOH      O 2000   0.543   0.671   1.744 -0.3570 -0.6207 -0.2575
  657HOH     H1 2001   0.569   0.641   1.657 -0.3125 -1.0849 -0.0914
  657HOH     H2 2002   0.500   0.755   1.729  0.0265 -0.4909 -0.6816
  658HOH      O 2003   1.644   1.690   2.390  0.2608  0.1767 -0.2979
  658HOH     H1 2004   1.559   1.647   2.391  0.2797  0.1270  0.7242
  658HOH     H2 2005   1.625   1.784   2.394  0.2543  0.1851 -0.4965
  659HOH      O 2006   1.753   1.720   0.456  0.2327  0.5087  0.3954
  659HOH     H1 2007   1.709   1.774   0.522 -0.3874  0.0968  0.3337
  659HOH     H2 2008   1.688   1.655   0.431  0.7039  0.2136 -0.1042
  660HOH      O 2009   0.413   0.539   2.122 -0.4558  0.7765 -0.1579
  660HOH     H1 2010   0.376   0.515   2.037 -0.8071 -0.0860  0.2194
  660HOH     H2 2011   0.374   0.478   2.184 -0.1524  1.3357  0.6264
  661HOH      O 2012   1.128   1.688   0.212 -0.1267  0.7091 -0.3466
  661HOH     H1 2013   1.059   1.693   0.145 -0.3576 -0.5932 -0.2535
  661HOH     H2 2014   1.081   1.672   0.294  0.2669 -0.2148 -0.2845
  662HOH      O 2015   1.961   1.572   2.469 -0.8928 -0.1664  0.1194
  662HOH     H1 2016   1.965   1.509   2.397  0.2654 -0.9025  0.7443
  662HOH     H2 2017   2.046   1.617   2.467 -0.9169 -0.0511  0.8647
  663HOH      O 2018   0.953   0.504   1.390 -0.0436  0.1823 -0.2588
  663HOH     H1 2019   0.885   0.507   1.457 -0.2498 -2.4208 -0.1191
  663HOH     H2 2020   0.926   0.569   1.325 -1.9500  0.2023  0.4159
  664HOH      O 2021   0.474   2.459   0.776 -0.1886  0.8744  0.2125
  664HOH     H1 2022   0.418   2.524   0.819 -1.0969 -0.3029  0.9399
  664HOH     H2 2023   0.475   2.384   0.836  1.4253  0.4610 -0.2289
  665HOH      O 2024   0.776   2.986   2.820  0.3551  0.0137 -0.1194
  665HOH     H1 2025   0.751   2.928   2.747  0.5865 -0.1526 -0.0715
  665HOH     H2 2026   0.751   3.073   2.791 -0.3517 -0.1478 -0.0373
  666HOH      O 2027   1.746   1.951   1.309 -0.0464  0.4741 -0.1996
  666HOH     H1 2028   1.805   2.025   1.328  0.3950  0.1552 -0.3091
  666HOH     H2 2029   1.661   1.992   1.293 -0.1719  0.8669  1.2110
  667HOH      O 2030   2.087   2.273   0.549  0.7975  0.2434  0.1672
  667HOH     H1 2031   2.006   2.302   0.590 -0.3022 -0.6571 -1.1661
  667HOH     H2 2032   2.124   2.352   0.510  0.3598  0.6040  0.4587
  668HOH      O 2033   0.096   0.004   2.191  0.0644 -0.1638 -0.3634
  668HOH     H1 2034   0.023  -0.039   2.234  0.0412  0.1154 -0.1159
  668HOH     H2 2035   0.088   0.096   2.216 -0.3648  0.1545 -1.5312
  669HOH      O 2036   0.948   2.413   0.256  0.3741 -0.1871 -0.1578
  669HOH     H1 2037   0.876   2.395   0.196  0.4114  0.6514 -0.4693
  669HOH     H2 2038   0.982   2.498   0.229  0.7759 -0.0585  0.6781
  670HOH      O 2039   1.216   0.635   2.696 -0.6322 -0.2386 -0.6388
  670HOH     H1 2040   1.192   0.718   2.653 -0.5284 -0.1273 -0.4831
  670HOH     H2 2041   1.149   0.623   2.764 -0.3121  0.0194 -0.2726
  671HOH      O 2042   2.813   1.548   0.839 -0.5332  0.3718 -0.2263
  671HOH     H1 2043   2.836   1.517   0.752  1.0962 -0.4919  0.4136
  671HOH     H2 2044   2.831   1.642   0.837  0.8548  0.1471 -0.5081
  672HOH      O 2045   1.966   2.340   1.549  0.2281  0.2098  0.4585
  672HOH     H1 2046   2.041   2.285   1.570 -0.1694 -0.0609  1.2610
  672HOH     H2 2047   1.971   2.413   1.611  0.8172  1.1953 -0.6679
  673HOH      O 2048   1.528   1.031   2.528  0.2428  0.4997 -0.7178
  673HOH     H1 2049   1.449   1.086   2.532  0.2575  0.4899  0.0734
  673HOH     H2 2050   1.591   1.076   2.584  0.3480 -0.1715 -0.2748
  674HOH      O 2051   1.810   0.882   1.121  0.0112 -0.0376  0.1673
  674HOH     H1 2052   1.781   0.972   1.108  0.7662  0.0995 -0.7464
  674HOH     H2 2053   1.794   0.839   1.038  0.1711 -0.6047  0.4220
  675HOH      O 2054   2.200   0.282   0.353 -0.8197  0.0369 -0.8183
  675HOH     H1 2055   2.142   0.217   0.393 -0.5486 -0.0205 -0.5124
  675HOH     H2 2056   2.146   0.361   0.347 -0.7855  0.1333 -0.0714
  676HOH      O 2057   0.378   0.537   0.692 -0.9115 -0.5381 -0.2726
  676HOH     H1 2058   0.440   0.603   0.662 -1.3689 -0.0615 -0.1946
  676HOH     H2 2059   0.395   0.461   0.637  0.2452 -0.6897  0.2357
  677HOH      O 2060   1.914   1.966   2.667  0.5180 -0.2301 -0.4662
  677HOH     H1 2061   1.951   1.997   2.749  0.3607  0.4102 -0.6198
  677HOH     H2 2062   1.820   1.981   2.675  0.4797 -0.3333 -0.6897
  678HOH      O 2063   1.176   2.051   1.422  0.3462 -0.4086 -0.0323
  678HOH     H1 2064   1.115   2.123   1.436  0.6143 -0.0709 -0.5332
  678HOH     H2 2065   1.180   2.005   1.506 -1.2180 -0.9421 -0.1827
  679HOH      O 2066   0.647   1.130   1.473  0.0926  0.3302 -0.3967
  679HOH     H1 2067   0.553   1.145   1.471  0.0640  0.2391  0.0477
  679HOH     H2 2068   0.675   1.161   1.559  0.4748  0.3827 -0.5329
  680HOH      O 2069   0.725   1.128   0.840 -0.0020  0.4934 -0.0490
  680HOH     H1 2070   0.816   1.126   0.809  0.2541 -0.1497  0.6799
  680HOH     H2 2071   0.674   1.148   0.762  0.6986  0.0353 -0.6525
  681HOH      O 2072   1.271   2.636   1.435  0.7185 -0.3537  0.7094
  681HOH     H1 2073   1.287   2.575   1.363  0.9815  1.1210 -0.5840
  681HOH     H2 2074   1.176   2.651   1.433  0.8131  0.2157  0.1823
  682HOH      O 2075   2.000   2.977   2.777  0.1607 -0.1676 -0.3154
  682HOH     H1 2076   1.944   3.053   2.764 -0.4009 -0.3030  0.9929
  682HOH     H2 2077   1.942   2.902   2.764  0.4698 -0.3584 -0.6304
  683HOH      O 2078   0.029   2.101   0.326  0.3535 -0.2958  0.3297
  683HOH     H1 2079  -0.021   2.019   0.320  0.3155 -0.3022  0.6794
  683HOH     H2 2080   0.030   2.135   0.237 -1.9765  0.7080  0.5451
  684HOH      O 2081   2.530   2.328   1.398 -0.4215 -0.5789  0.5670
  684HOH     H1 2082   2.552   2.241   1.364 -0.4139 -0.2049 -0.4708
  684HOH     H2 2083   2.600   2.348   1.460  0.2573 -0.8297 -0.0902
  685HOH      O 2084   2.105   2.655   0.806 -0.4124  0.0045 -0.4548
  685HOH     H1 2085   2.089   2.747   0.829 -1.1316 -0.2530  0.1624
  685HOH     H2 2086   2.029   2.608   0.841  0.7264 -1.0654  0.8267
  686HOH      O 2087   2.373   2.436   2.781 -0.1580 -0.1301 -1.5234
  686HOH     H1 2088   2.437   2.364   2.782  0.0688  0.0352 -0.2971
  686HOH     H2 2089   2.297   2.401   2.828 -0.1061  0.3632 -1.0561
  687HOH      O 2090   0.348   1.335   0.720  0.4730  0.2298 -0.4776
  687HOH     H1 2091   0.269   1.362   0.673  0.0750  0.2411  0.1635
  687HOH     H2 2092   0.403   1.413   0.722  0.2311  0.4041 -0.4146
  688HOH      O 2093   1.719   2.275   0.869  0.0094 -0.2185  0.1549
  688HOH     H1 2094   1.647   2.319   0.823  0.7181  0.0437 -0.7430
  688HOH     H2 2095   1.677   2.200   0.912 -0.7763 -0.1613 -0.4655
  689HOH      O 2096   0.801   1.910   0.481  0.2259 -0.2809  0.0401
  689HOH     H1 2097   0.755   1.914   0.565  0.6773  0.3345  0.2700
  689HOH     H2 2098   0.795   1.998   0.445 -0.4288 -0.6531 -0.8580
  690HOH      O 2099   1.633   0.457   0.956  0.2795  0.6777  0.4548
  690HOH     H1 2100   1.647   0.426   1.046 -0.3823 -0.7554  0.1140
  690HOH     H2 2101   1.545   0.494   0.957 -0.1103 -0.2059  0.2127
  691HOH      O 2102   1.858   0.524   2.131  0.2481  0.2457  0.0858
  691HOH     H1 2103   1.892   0.586   2.195  0.3816  0.4689 -0.1955
  691HOH     H2 2104   1.769   0.505   2.160  0.4512  0.0058  0.5809
  692HOH      O 2105   0.904   2.660   2.169 -0.2121  0.4529 -0.2807
  692HOH     H1 2106   0.945   2.576   2.151  0.2423  0.6717 -0.2963
  692HOH     H2 2107   0.847   2.643   2.244 -1.0311 -0.1287 -0.9957
  693HOH      O 2108   0.259   0.707   2.428 -0.3503 -0.3379  0.0120
  693HOH     H1 2109   0.164   0.697   2.418 -0.5658  0.8890  0.4938
  693HOH     H2 2110   0.273   0.801   2.429  0.9129 -0.4882 -0.2181
  694HOH      O 2111   1.093   1.794   2.336 -0.4024 -0.6753 -0.7728
  694HOH     H1 2112   1.056   1.882   2.337  1.1457  0.0575 -1.0030
  694HOH     H2 2113   1.030   1.741   2.384 -0.7204  0.8724  0.7262
  695HOH      O 2114   2.297   0.576   2.775 -0.1238  0.3556  0.4252
  695HOH     H1 2115   2.256   0.526   2.846 -0.6571 -0.2902 -0.3033
  695HOH     H2 2116   2.231   0.642   2.751  0.0265  0.5271  0.4810
  696HOH      O 2117   1.472   0.443   1.570  0.3876  0.2385  0.1740
  696HOH     H1 2118   1.393   0.430   1.517  0.4011 -0.0851  0.2271
  696HOH     H2 2119   1.500   0.532   1.550  0.3389  0.1556 -0.2953
  697HOH      O 2120   1.856   1.107   0.216 -0.4777  0.2240  1.3800
  697HOH     H1 2121   1.933   1.103   0.273  0.2747  0.8451  0.4694
  697HOH     H2 2122   1.849   1.019   0.178  0.7719  0.5267  0.3055
  698HOH      O 2123   2.751   1.843   0.580  0.1953 -0.0289 -0.5569
  698HOH     H1 2124   2.795   1.888   0.508 -0.1071  0.0111 -0.7161
  698HOH     H2 2125   2.800   1.871   0.658  0.2679  0.2472 -0.6996
  699HOH      O 2126   0.002   1.375   0.977 -0.1214 -0.2175  0.6341
  699HOH     H1 2127  -0.057   1.436   0.934 -0.6101 -0.8339  0.4049
  699HOH     H2 2128   0.087   1.391   0.935 -0.1421  0.5516  0.8443
  700HOH      O 2129   0.781   0.193   0.138 -0.7932 -0.5287 -0.3175
  700HOH     H1 2130   0.688   0.202   0.118 -1.0475 -1.3070  0.3873
  700HOH     H2 2131   0.796   0.099   0.139 -0.0209 -0.4171 -0.2977
  701HOH      O 2132   2.349   2.320   1.104 -0.1729 -0.1219 -0.5941
  701HOH     H1 2133   2.353   2.233   1.063  1.3266 -0.0271 -0.7597
  701HOH     H2 2134   2.393   2.309   1.188 -0.3451  0.3944 -0.4279
  702HOH      O 2135   1.735   1.141   1.062 -0.3506 -0.0883  0.4903
  702HOH     H1 2136   1.763   1.230   1.040 -1.3298  0.0418 -0.4074
  702HOH     H2 2137   1.677   1.152   1.137 -0.9923  0.1461 -0.0186
  703HOH      O 2138   1.250   0.950   2.868 -0.0389  0.9681  0.1501
  703HOH     H1 2139   1.297   1.021   2.912  0.1403  1.0682 -0.1961
  703HOH     H2 2140   1.284   0.870   2.908  0.0559  1.0623  0.2575
  704HOH      O 2141   2.370   2.999   1.307  0.1938  0.6752  0.4087
  704HOH     H1 2142   2.377   2.909   1.275 -0.4759  0.3933  1.0160
  704HOH     H2 2143   2.282   3.005   1.342  0.3704  1.4517  0.7474
  705HOH      O 2144   2.097   1.246   2.466  0.5617 -0.2050  0.6560
  705HOH     H1 2145   2.133   1.305   2.532  0.2659  0.0196  0.6188
  705HOH     H2 2146   2.174   1.207   2.424  0.7612 -0.8495  1.5687
  706HOH      O 2147   0.375   1.454   1.616 -0.5566  0.6040 -0.5460
  706HOH     H1 2148   0.345   1.495   1.534  0.0834  0.1316 -1.0426
  706HOH     H2 2149   0.392   1.363   1.592 -0.3338  0.4605  0.1200
  707HOH      O 2150   2.254   1.255   2.984 -0.2496  0.1684  0.1882
  707HOH     H1 2151   2.170   1.280   3.022 -0.1370  0.5599  0.1870
  707HOH     H2 2152   2.297   1.338   2.963 -0.0277 -0.0325 -0.1774
  708HOH      O 2153   0.746   1.787   2.152 -0.8696 -0.7562 -0.0289
  708HOH     H1 2154   0.664   1.833   2.132 -0.2660  0.8927  0.8932
  708HOH     H2 2155   0.739   1.764   2.244 -0.1664 -0.2054  0.1824
  709HOH      O 2156   2.610   2.240   2.527  0.7515 -0.3953 -0.1596
  709HOH     H1 2157   2.610   2.284   2.612 -0.0198  0.1496 -0.4176
  709HOH     H2 2158   2.579   2.152   2.546 -1.6492  0.3139 -0.0720
  710HOH      O 2159   2.387   0.318   1.779 -0.5302 -0.0637 -0.1475
  710HOH     H1 2160   2.358   0.236   1.736  0.3054 -0.5329  0.1487
  710HOH     H2 2161   2.363   0.306   1.871 -0.2769 -0.0432 -0.0775
  711HOH      O 2162   2.593   1.680   0.993 -0.0744 -0.2966 -0.7322
  711HOH     H1 2163   2.650   1.647   0.923 -0.1219 -0.2517 -0.7916
  711HOH     H2 2164   2.607   1.618   1.065  0.1128 -0.2383 -0.7174
  712HOH      O 2165   1.195   1.234   0.579  0.0329  0.1146 -0.2550
  712HOH     H1 2166   1.272   1.180   0.596  0.2452  0.1132 -1.1274
  712HOH     H2 2167   1.230   1.312   0.535 -0.4763  0.0213 -0.8490
  713HOH      O 2168   1.648   2.145   2.066 -0.0725  0.4356 -0.0330
  713HOH     H1 2169   1.737   2.133   2.031 -0.1061  0.0997 -0.0100
  713HOH     H2 2170   1.646   2.091   2.145 -0.3007  0.4320 -0.0398
  714HOH      O 2171   0.838   1.518   1.173 -0.6983  0.2978  0.0112
  714HOH     H1 2172   0.762   1.571   1.193 -0.4168  0.7548 -0.1087
  714HOH     H2 2173   0.834   1.446   1.236 -0.8251  0.7170  0.4924
  715HOH      O 2174   1.190   0.059   2.176 -1.0959 -0.6063 -0.3409
  715HOH     H1 2175   1.228   0.106   2.101 -0.6836 -0.6153 -0.1388
  715HOH     H2 2176   1.139  -0.011   2.136 -0.0941 -1.2171 -0.6041
  716HOH      O 2177   2.627   0.582   2.758  0.4962  1.2625  0.5326
  716HOH     H1 2178   2.657   0.561   2.846 -1.3360  0.8874  1.1705
  716HOH     H2 2179   2.567   0.656   2.770 -1.2639  0.0592 -0.0141
  717HOH      O 2180   2.969   2.141   1.527 -0.0086  0.0898  0.1334
  717HOH     H1 2181   3.049   2.186   1.557  0.0333  0.0556  0.0724
  717HOH     H2 2182   2.922   2.120   1.607  0.1589 -0.1037  0.1828
  718HOH      O 2183   2.626   0.439   2.325  0.4109 -0.4935  0.2809
  718HOH     H1 2184   2.547   0.469   2.369  0.4702  0.0889  0.0076
  718HOH     H2 2185   2.645   0.354   2.364 -0.4147 -0.6955  0.2726
  719HOH      O 2186   2.537   0.479   2.078  0.0298 -0.6814  0.0126
  719HOH     H1 2187   2.590   0.455   2.154  0.3790  0.7061  0.2692
  719HOH     H2 2188   2.601   0.497   2.009 -0.1430  0.0482  0.0269
  720HOH      O 2189   1.073   1.690   1.308  0.2508 -1.6260 -0.1000
  720HOH     H1 2190   0.987   1.652   1.289 -0.7751  0.5870 -0.5608
  720HOH     H2 2191   1.076   1.697   1.403 -0.3414 -1.2629 -0.0979
  721HOH      O 2192   2.903   0.099   1.639  0.2480  0.4287  0.2010
  721HOH     H1 2193   2.834   0.136   1.693  0.5005  0.1798  0.7124
  721HOH     H2 2194   2.984   0.112   1.690  0.3725 -0.6278  0.3330
  722HOH      O 2195   0.681   1.965   1.912  0.7200  0.6783  0.4978
  722HOH     H1 2196   0.684   1.958   1.816 -0.5428 -0.9466  0.4723
  722HOH     H2 2197   0.591   1.993   1.931  0.2340 -1.0314  1.1450
  723HOH      O 2198   2.741   2.862   2.228  0.4289  0.7448  0.2115
  723HOH     H1 2199   2.771   2.824   2.311  0.6894  0.0946 -0.1694
  723HOH     H2 2200   2.653   2.826   2.216  0.3303  0.9607  0.2747
  724HOH      O 2201   1.758   0.204   1.993 -0.8018  0.0267 -0.1909
  724HOH     H1 2202   1.826   0.237   1.933 -1.0340  0.3202 -0.2984
  724HOH     H2 2203   1.713   0.283   2.023 -0.5593 -0.1024  0.5353
  725HOH      O 2204   0.756   0.019   2.143 -0.4859 -1.1272  0.5087
  725HOH     H1 2205   0.688   0.044   2.079 -0.8801 -0.5606  1.1222
  725HOH     H2 2206   0.791  -0.063   2.109  0.0246 -0.3747 -0.9800
  726HOH      O 2207   2.374   1.292   0.924 -0.0519 -0.4749  0.4709
  726HOH     H1 2208   2.439   1.302   0.994 -0.4397  0.7550  0.7039
  726HOH     H2 2209   2.414   1.332   0.847 -0.7523  1.0259  0.8099
  727HOH      O 2210   0.834   2.692   2.474 -0.8687 -0.6100 -0.4323
  727HOH     H1 2211   0.787   2.619   2.514 -0.1115 -0.6395  0.4677
  727HOH     H2 2212   0.781   2.769   2.494 -0.9379 -0.7365 -0.1121
  728HOH      O 2213   0.056   0.178   0.287 -0.5557  0.2659 -0.4262
  728HOH     H1 2214   0.060   0.244   0.356  0.7438 -0.4647  0.2591
  728HOH     H2 2215  -0.032   0.141   0.294 -0.5327  0.3785  0.6860
  729HOH      O 2216   2.596   2.274   2.803 -0.1483  0.4474 -1.0152
  729HOH     H1 2217   2.578   2.182   2.820 -1.3803  0.5741 -1.4122
  729HOH     H2 2218   2.691   2.283   2.815 -0.1499 -0.5914  0.2539
  730HOH      O 2219   1.013   2.341   2.744 -0.1224 -0.2937  0.3203
  730HOH     H1 2220   1.036   2.288   2.820  0.6138  0.3225  0.5501
  730HOH     H2 2221   1.061   2.423   2.756 -1.1506  0.4076 -0.0637
  731HOH      O 2222   1.372   0.949   1.077 -0.3591 -0.5703  0.0655
  731HOH     H1 2223   1.328   0.876   1.121 -0.6813 -0.3244  0.1595
  731HOH     H2 2224   1.338   1.027   1.120  0.2143 -0.3729  0.1760
  732HOH      O 2225   2.596   2.568   0.443 -0.2706  0.5678 -0.7202
  732HOH     H1 2226   2.685   2.574   0.407  0.4108 -0.0885  0.6963
  732HOH     H2 2227   2.558   2.490   0.402 -0.2391  0.8858 -1.3784
  733HOH      O 2228   1.926   2.501   0.990  0.2687  0.3357  0.0124
  733HOH     H1 2229   2.007   2.476   1.035  0.1423 -1.3213 -0.5622
  733HOH     H2 2230   1.876   2.420   0.984 -0.9345  1.0783 -0.6736
  734HOH      O 2231   0.684   1.698   1.441 -0.3467 -0.3034  1.0400
  734HOH     H1 2232   0.636   1.662   1.367  0.4603  0.4292  0.1001
  734HOH     H2 2233   0.753   1.634   1.459  0.5084  0.2531 -0.0138
  735HOH      O 2234   1.085   2.875   1.045 -0.2509 -0.2193  0.3962
  735HOH     H1 2235   1.089   2.968   1.022  1.0275 -0.3700 -0.1611
  735HOH     H2 2236   1.140   2.867   1.123  0.9186 -0.6903 -0.4243
  736HOH      O 2237   1.679   2.172   1.665  0.1483  0.2879 -0.9045
  736HOH     H1 2238   1.747   2.163   1.731 -1.1386 -0.3605  0.4437
  736HOH     H2 2239   1.697   2.102   1.602 -0.2147 -1.0991  0.4151
  737HOH      O 2240   0.366   1.811   1.356  0.2448  0.2284 -0.3606
  737HOH     H1 2241   0.305   1.868   1.403  1.3113  0.7449  0.4954
  737HOH     H2 2242   0.353   1.724   1.395  0.0027  0.3167 -0.2436
  738HOH      O 2243   1.781   0.861   0.164 -0.2323  0.0602 -1.2860
  738HOH     H1 2244   1.757   0.876   0.256 -1.6946  1.1465 -1.7653
  738HOH     H2 2245   1.747   0.774   0.144  0.2356 -0.2535 -0.7944
  739HOH      O 2246   1.877   2.242   1.285  0.2757  0.2159 -0.7046
  739HOH     H1 2247   1.877   2.271   1.376 -0.0240 -0.5196 -0.4512
  739HOH     H2 2248   1.808   2.293   1.243 -0.5408 -0.3985 -0.1643
  740HOH      O 2249   0.839   2.827   0.410 -0.1575  0.1345  0.2449
  740HOH     H1 2250   0.915   2.798   0.360 -0.1497  1.5220 -0.6352
  740HOH     H2 2251   0.856   2.795   0.499  1.1614 -0.1009 -0.0451
  741HOH      O 2252   2.809   0.152   0.637  0.1951  0.4914  0.1303
  741HOH     H1 2253   2.726   0.110   0.658  0.4070  0.0799  0.1559
  741HOH     H2 2254   2.874   0.102   0.686  0.6223 -0.0154 -0.9079
  742HOH      O 2255   0.399   0.679   2.822  0.7388  0.9329  0.2098
  742HOH     H1 2256   0.342   0.676   2.898  0.3754  0.1972 -0.0728
  742HOH     H2 2257   0.485   0.653   2.855  0.4294 -0.1218  0.2603
  743HOH      O 2258   2.652   2.313   1.069  0.1260  0.8954 -0.1449
  743HOH     H1 2259   2.690   2.266   0.994  0.5991  0.8609  0.1080
  743HOH     H2 2260   2.712   2.295   1.141 -1.5462 -1.1965  0.9721
  744HOH      O 2261   0.857   1.253   0.318  0.0577  0.8501  0.4733
  744HOH     H1 2262   0.894   1.328   0.271 -0.0317  0.8138  0.3470
  744HOH     H2 2263   0.934   1.204   0.348  0.1119  0.7175  0.1206
  745HOH      O 2264   1.967   1.350   0.622 -0.3772 -0.1213 -1.2826
  745HOH     H1 2265   2.010   1.350   0.537  0.1478 -0.1660 -1.0268
  745HOH     H2 2266   1.954   1.257   0.642 -0.7816 -0.1019 -1.4495
  746HOH      O 2267   2.115   0.368   1.365  0.4072 -0.6380 -0.4567
  746HOH     H1 2268   2.173   0.440   1.391 -0.4608 -0.0096 -0.1495
  746HOH     H2 2269   2.143   0.294   1.418  0.3396 -0.0928  0.3807
  747HOH      O 2270   0.489   2.563   1.164  0.3270 -0.3060  0.5825
  747HOH     H1 2271   0.404   2.564   1.208 -0.3930  0.8684 -0.6542
  747HOH     H2 2272   0.545   2.617   1.219 -0.0657 -0.1796  0.8667
  748HOH      O 2273   1.419   1.925   2.861  0.7662 -0.1642  0.3415
  748HOH     H1 2274   1.349   1.863   2.881  0.4566  0.1915  0.3816
  748HOH     H2 2275   1.374   2.008   2.845  1.2303  0.2814  1.2089
  749HOH      O 2276   2.868   0.064   2.998 -0.1567  0.0594 -0.0297
  749HOH     H1 2277   2.861  -0.019   3.045 -0.3915  0.3148  0.3984
  749HOH     H2 2278   2.878   0.039   2.906 -0.2614 -0.4407  0.0916
  750HOH      O 2279   1.132   1.162   2.577 -0.1050 -0.1426 -0.1717
  750HOH     H1 2280   1.136   1.130   2.487  0.5112 -0.3441 -0.0824
  750HOH     H2 2281   1.222   1.187   2.597 -0.1586 -0.4682  0.5224
  751HOH      O 2282   0.030   0.773   1.424  0.3761 -0.3955  0.0871
  751HOH     H1 2283  -0.004   0.702   1.477 -0.1260  0.1636  0.5341
  751HOH     H2 2284   0.081   0.827   1.485 -0.5127  0.4583  0.1244
  752HOH      O 2285   0.305   1.853   1.091 -0.1453 -0.1025  0.3415
  752HOH     H1 2286   0.311   1.760   1.067 -0.3137 -0.1038  0.3044
  752HOH     H2 2287   0.321   1.855   1.185 -0.4480 -0.2024  0.3953
  753HOH      O 2288   2.560   1.580   1.459  0.2264 -0.6708  0.3061
  753HOH     H1 2289   2.576   1.657   1.515 -0.8606 -0.6183  0.5823
  753HOH     H2 2290   2.487   1.606   1.403  0.4918 -1.1657 -0.2847
  754HOH      O 2291   0.537   0.884   2.473  0.2023  0.1577  0.4742
  754HOH     H1 2292   0.590   0.820   2.522 -0.3479 -0.3237  0.4603
  754HOH     H2 2293   0.475   0.919   2.537 -0.1846 -0.1004  0.2492
  755HOH      O 2294   1.353   1.912   2.563  0.1462 -0.2453 -0.3887
  755HOH     H1 2295   1.422   1.953   2.615  0.2387 -0.4641 -0.3335
  755HOH     H2 2296   1.272   1.951   2.595  0.1916 -0.4611  0.0073
  756HOH      O 2297   0.084   2.846   1.239  0.1079  0.2759 -0.2029
  756HOH     H1 2298   0.149   2.891   1.185  0.8671 -0.3782  0.1159
  756HOH     H2 2299   0.134   2.815   1.315 -0.5318 -0.4310 -0.0476
  757HOH      O 2300   2.257   1.646   2.431  0.0162 -0.0497  0.3362
  757HOH     H1 2301   2.333   1.704   2.441 -0.7366  1.1991 -0.5179
  757HOH     H2 2302   2.282   1.585   2.361  0.5406 -0.2590  0.6959
  758HOH      O 2303   1.619   0.019   1.848  0.5160 -0.4215 -0.5062
  758HOH     H1 2304   1.663   0.094   1.888  0.2289 -0.2938 -0.4237
  758HOH     H2 2305   1.661  -0.058   1.885  0.7576 -0.3001 -0.5297
  759HOH      O 2306   2.418   0.696   2.562  0.4388 -0.6880  0.2251
  759HOH     H1 2307   2.351   0.668   2.499  0.4280 -0.1838  0.0035
  759HOH     H2 2308   2.393   0.654   2.644 -0.9875  0.5861  0.5269
  760HOH      O 2309   1.793   2.892   0.808  0.1274  0.0248 -0.6369
  760HOH     H1 2310   1.878   2.916   0.845 -0.2061  0.1628  0.0819
  760HOH     H2 2311   1.736   2.967   0.828 -0.9483 -1.1726  1.6799
  761HOH      O 2312   2.931   1.488   2.110 -0.1275  0.1495  0.2798
  761HOH     H1 2313   2.964   1.523   2.193 -0.6529  0.6566  0.2923
  761HOH     H2 2314   2.904   1.399   2.130  0.3405  0.0507  0.4938
  762HOH      O 2315   2.795   2.689   2.760  0.1725 -0.1812 -0.1511
  762HOH     H1 2316   2.853   2.750   2.805  0.3316 -0.7876  0.4987
  762HOH     H2 2317   2.838   2.604   2.768  0.1400 -0.3483 -1.3559
  763HOH      O 2318   1.008   2.790   1.640  0.6670  0.4347 -0.2602
  763HOH     H1 2319   1.089   2.840   1.637  0.7628  0.2794 -0.2563
  763HOH     H2 2320   0.939   2.856   1.631  0.7670  0.6496  0.3991
  764HOH      O 2321   2.499   0.940   1.766 -0.6880  0.2228  0.2480
  764HOH     H1 2322   2.473   1.025   1.803  1.1130  0.5343  1.0340
  764HOH     H2 2323   2.437   0.878   1.803 -0.9618  0.9814  1.1426
  765HOH      O 2324   0.696   0.811   0.898 -0.9352  0.1363 -1.2944
  765HOH     H1 2325   0.625   0.864   0.936 -0.1748  0.3409 -0.0204
  765HOH     H2 2326   0.772   0.869   0.900 -0.2962 -0.6627 -0.7625
  766HOH      O 2327   0.795   1.297   1.325  0.0574  0.5060 -0.1429
  766HOH     H1 2328   0.737   1.252   1.387  0.2742 -0.0228 -0.3092
  766HOH     H2 2329   0.883   1.271   1.352  0.1615  0.4138 -0.5591
  767HOH      O 2330   1.135   1.016   2.327 -0.0280  0.4197 -0.2758
  767HOH     H1 2331   1.048   0.982   2.305 -0.4951  0.7871  0.8475
  767HOH     H2 2332   1.195   0.944   2.306 -0.5496  0.2542 -1.3278
  768HOH      O 2333   1.807   0.968   0.479  0.3213 -0.9010  0.3686
  768HOH     H1 2334   1.807   1.040   0.543  0.2575 -0.5992  0.0398
  768HOH     H2 2335   1.894   0.971   0.441 -0.1718  0.0953 -0.8153
  769HOH      O 2336   2.844   2.940   1.172 -0.1895  0.3677  0.4015
  769HOH     H1 2337   2.799   2.977   1.247 -0.0018 -0.0212  0.7124
  769HOH     H2 2338   2.922   2.898   1.208 -1.0025 -1.4297  0.2909
  770HOH      O 2339   0.939   0.121   0.547  0.8918 -0.1472 -0.7985
  770HOH     H1 2340   0.951   0.073   0.629 -0.1355  0.4507 -0.2562
  770HOH     H2 2341   1.008   0.087   0.490  1.4010 -0.8731  0.1679
  771HOH      O 2342   0.576   1.390   1.910  0.3215 -0.3812  0.4489
  771HOH     H1 2343   0.526   1.351   1.982 -1.8746 -0.0063 -0.6968
  771HOH     H2 2344   0.545   1.481   1.906  1.4531  0.0110 -0.1194
  772HOH      O 2345   1.783  -0.015   2.559 -0.4309  0.2392 -0.7451
  772HOH     H1 2346   1.806   0.070   2.596  0.1023  0.2785 -1.1399
  772HOH     H2 2347   1.866  -0.052   2.532 -0.7920  0.3179 -2.1128
  773HOH      O 2348   2.923   1.224   2.193 -0.8538  0.1974  0.3686
  773HOH     H1 2349   2.986   1.176   2.246  0.6527  1.3031 -0.3002
  773HOH     H2 2350   2.936   1.190   2.104 -1.2160  0.4466  0.2146
  774HOH      O 2351   1.256   0.253   0.936  0.1824  0.0152 -0.0775
  774HOH     H1 2352   1.183   0.305   0.968 -0.1043 -0.5844  0.2723
  774HOH     H2 2353   1.276   0.290   0.850 -0.4731  0.2448 -0.1418
  775HOH      O 2354   1.009   0.760   1.670  0.0800 -0.1875 -1.0362
  775HOH     H1 2355   0.972   0.805   1.594 -0.2870  0.5271 -0.4701
  775HOH     H2 2356   0.932   0.728   1.718  0.2831 -0.2711 -0.7645
  776HOH      O 2357   0.484   2.221   1.616  0.7844  0.1762  0.5940
  776HOH     H1 2358   0.578   2.203   1.616  0.7268 -0.1419  0.7419
  776HOH     H2 2359   0.453   2.186   1.699  0.3572 -0.7389  0.0812
  777HOH      O 2360   0.610   1.414   0.960  0.0597 -0.1011  0.3141
  777HOH     H1 2361   0.683   1.455   1.007  0.5922 -0.6628  0.0134
  777HOH     H2 2362   0.652   1.352   0.900 -0.6264  0.2148 -0.5290
  778HOH      O 2363   0.791   2.887   0.908 -0.0949 -0.0648  0.2087
  778HOH     H1 2364   0.704   2.860   0.938  0.0290  0.0745  0.7070
  778HOH     H2 2365   0.837   2.912   0.988  0.5897 -0.6632  0.0186
  779HOH      O 2366   2.496   2.854   1.527  0.7226 -0.1427  0.5855
  779HOH     H1 2367   2.586   2.885   1.536  0.3169  1.0222  1.0098
  779HOH     H2 2368   2.459   2.907   1.456  0.5316 -1.1045 -0.0911
  780HOH      O 2369   2.332   2.510   0.728 -0.6681 -0.5927 -0.3144
  780HOH     H1 2370   2.330   2.532   0.635  0.0920  0.1187 -0.1935
  780HOH     H2 2371   2.272   2.572   0.769  0.4456  0.4468 -0.1367
  781HOH      O 2372   0.757   1.147   0.035  0.3219 -0.4634  0.1263
  781HOH     H1 2373   0.811   1.087  -0.017  1.7284  0.9354 -0.1592
  781HOH     H2 2374   0.809   1.166   0.112 -0.3667 -0.0780  0.5211
  782HOH      O 2375   1.454   1.138   0.573  0.3323 -0.6858 -0.0457
  782HOH     H1 2376   1.497   1.111   0.492 -0.3888  1.2115 -1.1911
  782HOH     H2 2377   1.517   1.197   0.615 -0.0596 -0.0450 -0.3277
  783HOH      O 2378   2.040   1.403   0.143 -0.4943 -0.4139  0.2993
  783HOH     H1 2379   2.041   1.460   0.066  1.1191 -1.1727 -0.3469
  783HOH     H2 2380   1.996   1.454   0.211 -0.3366  1.0311 -0.6013
  784HOH      O 2381   2.316   2.728   2.773 -0.1867 -0.1656  0.1738
  784HOH     H1 2382   2.330   2.633   2.768  0.0926 -0.1687  0.8009
  784HOH     H2 2383   2.270   2.750   2.692  0.4691 -0.7036 -0.3681
  785HOH      O 2384   2.526   1.747   2.431 -0.0068  0.9777  0.1331
  785HOH     H1 2385   2.593   1.704   2.485 -0.4165  0.7460  0.4756
  785HOH     H2 2386   2.551   1.728   2.341  0.0053  0.2754  0.2691
  786HOH      O 2387   0.228   2.955   0.699  0.6733  0.0271 -0.1623
  786HOH     H1 2388   0.299   3.018   0.685  0.9477 -0.4985 -1.3302
  786HOH     H2 2389   0.201   2.970   0.790  1.2445  1.2834 -0.1538
  787HOH      O 2390   1.108   0.652   0.555 -0.2612  0.1587  0.0069
  787HOH     H1 2391   1.170   0.672   0.485 -0.2854 -0.1596 -0.1109
  787HOH     H2 2392   1.098   0.734   0.603  0.4224  0.1637  0.1624
  788HOH      O 2393   0.104   1.044   2.266  0.5930  0.2876 -0.1475
  788HOH     H1 2394   0.151   0.977   2.215  0.6149  0.0519  0.1804
  788HOH     H2 2395   0.113   1.016   2.357 -0.3430  0.1429 -0.0878
  789HOH      O 2396   2.445   2.797   0.850  0.4284 -0.3359 -0.2746
  789HOH     H1 2397   2.424   2.704   0.860  0.9573 -0.4700 -0.3629
  789HOH     H2 2398   2.529   2.798   0.805  1.0055  0.1544  0.7508
  790HOH      O 2399   1.450   0.948   2.268  0.3224 -0.1165 -0.3637
  790HOH     H1 2400   1.489   0.983   2.348  0.6102  0.4418 -0.7330
  790HOH     H2 2401   1.507   0.979   2.198  0.3368 -0.9667 -0.7643
  791HOH      O 2402   2.110   2.421   1.185  0.2501  0.6192 -0.6649
  791HOH     H1 2403   2.061   2.378   1.255  0.2757  1.7193  0.0747
  791HOH     H2 2404   2.192   2.371   1.179 -0.1755 -0.1036 -0.6321
  792HOH      O 2405   2.895   1.817   0.808  0.1919  0.1261 -0.6975
  792HOH     H1 2406   2.983   1.800   0.843 -0.0894 -0.2884 -0.1669
  792HOH     H2 2407   2.856   1.878   0.870 -0.2907 -0.5690 -0.2997
  793HOH      O 2408   2.077   2.423   2.882  0.1008 -0.6198  0.0642
  793HOH     H1 2409   2.113   2.504   2.919  0.6825 -0.2648 -1.1762
  793HOH     H2 2410   2.115   2.353   2.934 -0.0426 -0.1301  0.8625
  794HOH      O 2411   1.215   2.265   1.104 -0.1798 -0.6435  0.6236
  794HOH     H1 2412   1.248   2.340   1.054 -0.4352 -0.0836  1.2567
  794HOH     H2 2413   1.188   2.202   1.038  0.5602 -0.4197  0.0719
  795HOH      O 2414   1.887   2.157   1.972 -0.2466  0.7194 -0.1179
  795HOH     H1 2415   1.901   2.251   1.978  0.6118  0.5617  0.8346
  795HOH     H2 2416   1.973   2.118   1.983 -0.7111 -0.1987  0.6227
  796HOH      O 2417   2.877   2.240   1.277 -0.0400  0.0153  0.2172
  796HOH     H1 2418   2.932   2.317   1.262 -0.4495  0.2500 -0.1267
  796HOH     H2 2419   2.923   2.190   1.344  0.0847  0.7048  0.6581
  797HOH      O 2420   2.872   2.194   2.758  0.3511  0.1866 -0.0443
  797HOH     H1 2421   2.919   2.121   2.799  1.3063  0.4605 -0.5737
  797HOH     H2 2422   2.907   2.197   2.668 -0.2093  0.8364 -0.2574
  798HOH      O 2423   1.567   0.253   2.705 -0.6226  0.0529  0.0675
  798HOH     H1 2424   1.490   0.309   2.692 -0.8460 -0.4381 -0.9293
  798HOH     H2 2425   1.534   0.176   2.751 -0.6165  0.0777  0.1136
  799HOH      O 2426   0.506   0.937   1.712 -0.7866  0.6937  0.3920
  799HOH     H1 2427   0.521   0.955   1.805  0.3041  0.8208  0.2111
  799HOH     H2 2428   0.583   0.972   1.668 -0.8501 -0.1742 -0.4677
  800HOH      O 2429   2.474   1.171   1.357 -0.1772 -0.4398  0.3450
  800HOH     H1 2430   2.479   1.235   1.427 -0.1606 -0.2917  0.2112
  800HOH     H2 2431   2.428   1.096   1.395  0.2586 -0.5534  0.6509
  801HOH      O 2432   2.569   1.333   2.396 -0.3066  0.1306  0.1697
  801HOH     H1 2433   2.622   1.326   2.316  0.9190  0.1595  0.9280
  801HOH     H2 2434   2.490   1.283   2.377  0.0415 -0.0377 -0.9849
  802HOH      O 2435   1.444   2.154   0.906 -0.3101 -0.0918 -0.2929
  802HOH     H1 2436   1.363   2.103   0.916 -0.0625 -0.5771 -0.6678
  802HOH     H2 2437   1.423   2.240   0.944 -0.8880 -0.3184 -0.0722
  803HOH      O 2438   1.681   2.532   2.100  0.8172  0.3378  0.3710
  803HOH     H1 2439   1.608   2.472   2.117  0.3808  0.7094 -0.1307
  803HOH     H2 2440   1.743   2.479   2.050  0.5807  0.2041  0.2106
  804HOH      O 2441   0.778   1.876   2.811 -0.1522 -0.3937  0.0346
  804HOH     H1 2442   0.848   1.819   2.779  0.0206 -0.6291  0.7896
  804HOH     H2 2443   0.697   1.830   2.788 -0.0269 -0.6509  0.0937
  805HOH      O 2444   2.815   1.831   2.055 -0.2947  0.0225 -0.4755
  805HOH     H1 2445   2.776   1.827   1.968 -0.4909  0.7787 -0.4327
  805HOH     H2 2446   2.760   1.893   2.103 -1.0218 -1.3492  0.6252
  806HOH      O 2447   1.427   1.426   2.284  0.3558  1.0587  0.3212
  806HOH     H1 2448   1.382   1.495   2.333 -1.0572 -0.5117  1.4856
  806HOH     H2 2449   1.357   1.378   2.240  1.1063 -0.2418  0.4230
  807HOH      O 2450   2.620   2.056   2.102  1.1089  0.5621 -0.0756
  807HOH     H1 2451   2.586   2.060   2.012 -0.0667 -0.7000  0.2462
  807HOH     H2 2452   2.597   2.141   2.139 -0.1657  0.4125 -0.4324
  808HOH      O 2453   0.334   0.940   0.027  0.6098  0.4389 -0.0886
  808HOH     H1 2454   0.357   1.019   0.075  0.9087  0.0104  0.4957
  808HOH     H2 2455   0.407   0.880   0.042 -0.1940 -0.4283  0.5956
  809HOH      O 2456   1.353   1.651   1.341 -0.4710 -0.2334  0.1310
  809HOH     H1 2457   1.273   1.629   1.294  0.3924 -0.2865 -1.4815
  809HOH     H2 2458   1.359   1.747   1.335  0.2022 -0.3028 -1.0224
  810HOH      O 2459   1.375   0.184   1.649  0.2911 -0.0847  0.3825
  810HOH     H1 2460   1.454   0.215   1.693 -0.2602  0.6434  0.9222
  810HOH     H2 2461   1.309   0.250   1.670 -0.1466  0.0284 -1.1372
  811HOH      O 2462   2.792   1.903   2.631 -0.0588 -0.1132  0.5001
  811HOH     H1 2463   2.872   1.853   2.648  0.0491 -0.2571 -0.3114
  811HOH     H2 2464   2.816   1.961   2.558 -0.6073  0.0544  0.4503
  812HOH      O 2465   2.757   0.948   0.774 -0.7384  0.4085  0.0960
  812HOH     H1 2466   2.823   1.004   0.733  0.4475 -0.1302  1.1145
  812HOH     H2 2467   2.752   0.979   0.864 -1.3773 -0.0059  0.2123
  813HOH      O 2468   0.674   0.649   2.663  0.3646 -0.0185 -0.2402
  813HOH     H1 2469   0.644   0.560   2.680 -0.7718  0.0857 -1.4592
  813HOH     H2 2470   0.684   0.688   2.750 -0.4229 -0.9270  0.2921
  814HOH      O 2471   0.990   0.334   2.103 -0.2391  0.0615 -0.7081
  814HOH     H1 2472   1.025   0.264   2.159  1.0335  0.5027 -0.8863
  814HOH     H2 2473   0.973   0.406   2.163 -0.0830  0.1103 -0.7219
  815HOH      O 2474   1.774   1.606   2.638  0.0774  0.0215  0.0319
  815HOH     H1 2475   1.727   1.606   2.555  0.7658 -0.8478 -0.3929
  815HOH     H2 2476   1.863   1.578   2.615  0.2629 -0.3171  1.0722
  816HOH      O 2477   1.818   0.736   1.554  0.9689  0.1750 -0.0422
  816HOH     H1 2478   1.801   0.696   1.639  0.0989  1.2339  0.3359
  816HOH     H2 2479   1.841   0.827   1.574  1.2062  0.3301 -0.9177
  817HOH      O 2480   2.126   2.833   1.404 -0.4013 -0.0700 -0.5678
  817HOH     H1 2481   2.040   2.795   1.419 -0.6917  0.6692 -0.2277
  817HOH     H2 2482   2.112   2.902   1.339  0.0216 -0.2289 -0.8407
  818HOH      O 2483   0.366   2.562   0.321 -0.0502 -0.1126 -0.2803
  818HOH     H1 2484   0.410   2.477   0.314  1.2589  0.5335 -0.3357
  818HOH     H2 2485   0.436   2.624   0.339 -0.9682  0.9843 -0.3101
  819HOH      O 2486   2.758   0.812   0.187  0.5585 -0.1355  0.5734
  819HOH     H1 2487   2.663   0.822   0.191  0.5993  0.1320  1.0581
  819HOH     H2 2488   2.776   0.788   0.096  0.0586  0.1290  0.3976
  820HOH      O 2489   0.152   0.690   0.636 -0.5666 -0.2247  0.0008
  820HOH     H1 2490   0.173   0.597   0.630 -0.0280 -0.0772 -1.7615
  820HOH     H2 2491   0.231   0.729   0.674 -0.2949 -0.3882 -0.3722
  821HOH      O 2492   0.508   1.543   0.632 -0.3804  0.2307 -0.2839
  821HOH     H1 2493   0.478   1.624   0.592 -0.6107 -0.0360 -0.6679
  821HOH     H2 2494   0.601   1.556   0.647 -0.3496  0.4450 -0.6440
  822HOH      O 2495   0.771   1.081   1.123  0.0844  0.0880  0.3313
  822HOH     H1 2496   0.771   1.153   1.187  0.6217  0.3475  0.0484
  822HOH     H2 2497   0.748   1.122   1.040  0.1620 -0.1126  0.2097
  823HOH      O 2498   1.934   0.072   2.151 -0.5346  0.2470  0.0533
  823HOH     H1 2499   1.870   0.037   2.090 -0.1929  0.0375 -0.1901
  823HOH     H2 2500   1.942   0.164   2.128  0.5126 -0.0774 -1.0724
  824HOH      O 2501   0.810   1.632   0.727 -0.4612  0.2545  0.3895
  824HOH     H1 2502   0.861   1.674   0.797 -0.2047 -0.6567  0.7912
  824HOH     H2 2503   0.873   1.573   0.684 -0.8734  0.0353  0.0719
  825HOH      O 2504   0.479   3.012   2.694 -0.6062  0.4329 -0.2994
  825HOH     H1 2505   0.483   2.921   2.725  0.3126  0.7868  0.7410
  825HOH     H2 2506   0.443   3.061   2.767 -0.3802  1.0096 -0.5588
  826HOH      O 2507   1.942   0.703   2.313  0.6780 -0.2540 -0.1601
  826HOH     H1 2508   1.907   0.788   2.341  0.8184 -0.2067 -0.1268
  826HOH     H2 2509   1.940   0.649   2.392 -0.5168 -0.6600 -0.4348
  827HOH      O 2510   2.522   2.813   2.539 -0.3460 -0.3194  0.1204
  827HOH     H1 2511   2.466   2.890   2.550  1.0820  0.7894  0.2978
  827HOH     H2 2512   2.517   2.767   2.622 -0.1284  0.4002  0.5472
  828HOH      O 2513   0.884   2.881   1.364 -0.1413  0.5859  0.5160
  828HOH     H1 2514   0.881   2.946   1.434  0.0015  0.5048  0.5994
  828HOH     H2 2515   0.855   2.928   1.286 -0.5763  0.6079  0.6813
  829HOH      O 2516   2.275   2.558   0.475 -0.1147  0.3914 -0.1935
  829HOH     H1 2517   2.299   2.540   0.384  0.8530 -0.1308  0.1282
  829HOH     H2 2518   2.196   2.612   0.469 -0.1206  0.3141 -1.3319
  830HOH      O 2519   0.617   0.697   0.491 -0.9457  0.2826  0.7308
  830HOH     H1 2520   0.646   0.785   0.467  0.0190  0.2137  1.5357
  830HOH     H2 2521   0.695   0.643   0.484 -1.3899 -0.3923  0.8153
  831HOH      O 2522   0.187   1.882   0.079 -0.3770 -0.1621  0.2953
  831HOH     H1 2523   0.142   1.845   0.155  1.1156 -0.1395  1.2847
  831HOH     H2 2524   0.220   1.806   0.032 -1.1042 -0.1675 -0.2367
  832HOH      O 2525   2.581   1.511   0.326 -0.0385 -0.3586  0.1190
  832HOH     H1 2526   2.559   1.461   0.404 -0.4319  0.4305  0.5479
  832HOH     H2 2527   2.498   1.520   0.279 -0.1197  0.3862  0.3716
  833HOH      O 2528   1.993   2.417   2.015  0.0215 -0.6987 -0.0445
  833HOH     H1 2529   1.963   2.465   1.938  0.1938 -1.2783 -0.4860
  833HOH     H2 2530   2.070   2.465   2.045 -0.3515 -0.1704  0.0842
  834HOH      O 2531   0.210   0.882   1.631  0.7149 -0.0516  0.3240
  834HOH     H1 2532   0.302   0.865   1.650  0.5051 -0.4188  1.1072
  834HOH     H2 2533   0.174   0.914   1.714  0.2295  0.5255 -0.0900
  835HOH      O 2534   0.581   0.208   0.689 -0.3069 -0.0503 -0.8004
  835HOH     H1 2535   0.643   0.279   0.704 -0.1643 -0.4276  0.6820
  835HOH     H2 2536   0.615   0.163   0.611  0.6087  0.4556 -0.7244
  836HOH      O 2537   0.740   1.891   1.638 -0.0276  0.3460 -0.3085
  836HOH     H1 2538   0.730   1.810   1.589 -0.6617  0.4954 -0.4433
  836HOH     H2 2539   0.690   1.956   1.588 -0.0699  0.6711  0.1380
  837HOH      O 2540   0.573   0.253   1.509 -0.3117 -0.2972 -0.4724
  837HOH     H1 2541   0.493   0.230   1.556 -0.5935  0.3633 -0.6071
  837HOH     H2 2542   0.548   0.253   1.417 -0.0996 -0.3024 -0.5305
  838HOH      O 2543   0.744   1.247   2.248  0.0314  0.1141 -0.8024
  838HOH     H1 2544   0.782   1.184   2.188  0.3045 -0.2072 -0.3069
  838HOH     H2 2545   0.805   1.321   2.248  0.7359 -0.4293  0.0429
  839HOH      O 2546   2.674   0.572   1.424  0.2064  0.3791 -0.7855
  839HOH     H1 2547   2.719   0.537   1.347 -0.7647  0.4415 -1.4171
  839HOH     H2 2548   2.744   0.591   1.487  0.9843 -0.1255 -1.4655
  840HOH      O 2549   2.856   0.854   1.988  0.2322 -0.0602  0.3057
  840HOH     H1 2550   2.822   0.798   2.057 -0.5745 -0.0779 -0.0902
  840HOH     H2 2551   2.940   0.815   1.964  0.4882 -0.1023  1.1987
  841HOH      O 2552   2.359   0.052   1.702  0.2324 -0.2268 -0.2152
  841HOH     H1 2553   2.433   0.038   1.761  0.0912  0.9575  0.3037
  841HOH     H2 2554   2.345  -0.033   1.660  0.9700 -0.8518  0.7224
  842HOH      O 2555   0.097   1.724   0.268  0.3749  0.3533 -0.5755
  842HOH     H1 2556   0.112   1.631   0.251  0.0400  0.2178 -0.1743
  842HOH     H2 2557   0.096   1.731   0.364  0.5190  0.7935 -0.5988
  843HOH      O 2558   2.247   3.001   2.879 -0.4157  0.6223  0.4206
  843HOH     H1 2559   2.164   3.021   2.837 -0.0990 -0.6732 -1.0339
  843HOH     H2 2560   2.232   2.917   2.923 -0.0011  0.5866  0.5016
  844HOH      O 2561   2.170   0.342   0.885 -1.0703  0.0249 -0.6296
  844HOH     H1 2562   2.149   0.306   0.971 -1.0209 -0.8875 -0.9681
  844HOH     H2 2563   2.194   0.433   0.902 -0.6541 -0.2430  0.3740
  845HOH      O 2564   1.321   1.858   0.325  0.0779  0.2712  0.0650
  845HOH     H1 2565   1.254   1.790   0.320  0.5440 -0.2717  0.7650
  845HOH     H2 2566   1.357   1.863   0.237  0.4380 -0.8296  0.1210
  846HOH      O 2567   1.000   1.478   0.950  0.0034  0.1095 -0.5258
  846HOH     H1 2568   1.005   1.572   0.937  1.1664  0.0991 -0.3969
  846HOH     H2 2569   0.925   1.465   1.008  0.4557  1.0705  0.3256
  847HOH      O 2570   1.471   1.090   1.852  0.1955  0.2445  0.0171
  847HOH     H1 2571   1.446   1.180   1.830 -0.2646  0.1172  0.0099
  847HOH     H2 2572   1.391   1.050   1.886  0.3124 -0.2557 -0.2755
  848HOH      O 2573   0.090   2.332   0.985  0.7846  0.2567  0.0452
  848HOH     H1 2574   0.121   2.251   1.025 -0.2455  0.0816  0.5513
  848HOH     H2 2575   0.082   2.394   1.058 -0.6602  0.0772  0.0894
  849HOH      O 2576   0.951   0.323   2.577  0.5968  0.2444 -0.5010
  849HOH     H1 2577   0.891   0.367   2.517  0.7824  0.4317 -0.5533
  849HOH     H2 2578   1.003   0.265   2.521  0.1321 -0.2955 -0.3878
  850HOH      O 2579   1.636   2.780   1.961 -0.0997  0.6209 -0.1329
  850HOH     H1 2580   1.596   2.812   2.041 -0.2164 -0.9659  0.5330
  850HOH     H2 2581   1.655   2.688   1.980  0.1027  0.2486 -1.8508
  851HOH      O 2582   2.338   1.130   2.344  0.4705 -0.7601  0.0061
  851HOH     H1 2583   2.272   1.121   2.274  0.4944  0.5786 -0.2322
  851HOH     H2 2584   2.332   1.048   2.392 -1.6980 -0.5783  0.2587
  852HOH      O 2585   1.543   0.683   1.541 -0.6840  0.1709  0.2844
  852HOH     H1 2586   1.533   0.700   1.448 -0.0450 -0.3730  0.1060
  852HOH     H2 2587   1.637   0.690   1.558 -0.3755 -2.2894  0.3182
  853HOH      O 2588   1.380   1.045   1.458 -0.1669 -0.3047 -0.7083
  853HOH     H1 2589   1.463   1.064   1.501  0.3601  1.4001 -2.2135
  853HOH     H2 2590   1.314   1.088   1.514  0.1514 -0.3339 -0.3008
  854HOH      O 2591   2.344   2.630   0.162 -0.1433  0.0564 -0.0953
  854HOH     H1 2592   2.358   2.724   0.171 -0.0062  0.0054  0.2362
  854HOH     H2 2593   2.265   2.623   0.108 -0.3572  0.3656  0.1677
  855HOH      O 2594   1.266   1.977   2.133  0.0674  0.0488 -0.0286
  855HOH     H1 2595   1.214   1.899   2.114 -0.3314  0.4302 -0.5753
  855HOH     H2 2596   1.202   2.042   2.163  0.3269  0.3065 -0.0172
  856HOH      O 2597   0.680   0.813   2.874 -0.4279  0.0953  0.2193
  856HOH     H1 2598   0.732   0.884   2.836 -0.2220  0.1522  0.5975
  856HOH     H2 2599   0.695   0.820   2.968 -1.0338  0.0378  0.3276
  857HOH      O 2600   0.443   1.484   2.587 -0.8955  0.5721  0.3276
  857HOH     H1 2601   0.505   1.420   2.622 -0.0946  1.8490  1.4442
  857HOH     H2 2602   0.365   1.432   2.566  0.1330 -0.9437 -0.1118
  858HOH      O 2603   1.307   2.398   0.616 -0.1936 -0.4697  0.3040
  858HOH     H1 2604   1.333   2.355   0.534 -1.0628 -0.7126  0.1395
  858HOH     H2 2605   1.221   2.434   0.599  0.0608  0.4257  0.7906
  859HOH      O 2606   0.457   0.194   2.914  0.0724  0.5847 -0.6624
  859HOH     H1 2607   0.501   0.243   2.984  0.7181 -0.4121 -0.3186
  859HOH     H2 2608   0.367   0.226   2.916 -0.0456  0.3356  0.8988
  860HOH      O 2609   1.029   1.348   1.744  0.5164 -0.5519 -0.2151
  860HOH     H1 2610   1.074   1.400   1.810 -0.3176  0.2221 -0.2090
  860HOH     H2 2611   1.066   1.260   1.753  1.8293 -0.0300 -0.0772
  861HOH      O 2612   2.255   0.043   2.377  0.6230  0.9112  0.7920
  861HOH     H1 2613   2.292   0.061   2.464  0.9606  0.4097  0.7653
  861HOH     H2 2614   2.320   0.075   2.316  0.5532  0.9338  0.7296
  862HOH      O 2615   2.461   0.269   1.150  0.4040  0.0189  0.3437
  862HOH     H1 2616   2.531   0.228   1.099  0.1894 -0.1459  0.1773
  862HOH     H2 2617   2.501   0.348   1.186  0.7788 -0.2461  0.5311
  863HOH      O 2618   1.609   1.806   0.664 -0.0978  0.2219  0.1570
  863HOH     H1 2619   1.545   1.768   0.725  0.0833 -0.5833 -0.1224
  863HOH     H2 2620   1.574   1.892   0.643 -1.0525 -0.1540  0.0945
  864HOH      O 2621   0.507   2.613   1.967 -0.1527  0.9267  0.3102
  864HOH     H1 2622   0.454   2.659   1.902  0.3369  1.6056  0.3651
  864HOH     H2 2623   0.591   2.659   1.966  0.2954  0.1650  0.5375
  865HOH      O 2624   2.380   1.923   0.294 -0.0601  0.6470 -0.3801
  865HOH     H1 2625   2.344   1.961   0.374 -0.6219 -0.8072  0.1218
  865HOH     H2 2626   2.469   1.956   0.289 -0.4767  1.9528  0.0024
  866HOH      O 2627   2.394   1.042   1.119  0.2432 -0.2939 -0.5594
  866HOH     H1 2628   2.380   1.114   1.057  0.1992 -0.1467 -0.3812
  866HOH     H2 2629   2.448   1.080   1.188 -0.5382 -0.1649  0.0045
  867HOH      O 2630   1.851   1.289   2.404 -0.0780  0.3640  0.2198
  867HOH     H1 2631   1.945   1.289   2.423 -0.1500  0.6846  0.5909
  867HOH     H2 2632   1.845   1.251   2.316  0.4484  0.8893 -0.0563
  868HOH      O 2633   1.266   1.535   0.048 -0.3042  0.1759  0.4961
  868HOH     H1 2634   1.220   1.568   0.125 -1.2062 -0.4285  0.2510
  868HOH     H2 2635   1.284   1.613  -0.004  0.8729  0.6772  1.5596
  869HOH      O 2636   0.086   2.775   2.660 -0.6751  0.1219  0.4507
  869HOH     H1 2637   0.151   2.741   2.721 -0.2279  0.3454  0.1097
  869HOH     H2 2638   0.116   2.864   2.641 -0.4330 -0.1597 -0.5879
  870HOH      O 2639   0.356   0.644   0.955  0.6764  0.2820  0.4293
  870HOH     H1 2640   0.349   0.737   0.935 -0.7462  0.1491  0.0902
  870HOH     H2 2641   0.339   0.600   0.872 -1.1921 -0.2515  0.9930
   2.99818   2.99818   2.99818
