# Supplementary material for: Broadening the Scope of Binding Free Energy Calculations Using a Separated Topologies Approach
Source: J Chem Theory Comput. 2023 Jul 24;19(15):5058–76. doi: 10.1021/acs.jctc.3c00282 (PMC10413862; doi:10.1021/acs.jctc.3c00282)
Supplement: Supplementary file 2 — ct3c00282_si_002.zip [file ct3c00282_si_002.zip › SI_paper/MALT1/input/Pfizer-01-04/complex.gro]

GROningen MAchine for Chemical Simulation
76227
    1ACE      C    1   7.291   6.048   5.390 -0.5833 -0.1130 -0.1698
    1ACE      O    2   7.239   5.938   5.391 -0.0733  0.3143  0.0621
    1ACE    CH3    3   7.436   6.051   5.349 -0.7294  1.1512  1.2844
    1ACE   HH31    4   7.513   6.069   5.424  0.0797  0.4700  0.6572
    1ACE   HH32    5   7.458   5.952   5.306  0.7723  1.4219  1.3136
    1ACE   HH33    6   7.443   6.119   5.264 -1.9655 -0.3721 -0.1944
    2PRO      N    7   7.243   6.167   5.427 -0.0080 -0.2102 -0.0106
    2PRO     CA    8   7.112   6.174   5.481  0.8130  0.1392 -0.0979
    2PRO      C    9   6.994   6.174   5.381  0.4199  0.2415 -0.6841
    2PRO      O   10   6.876   6.160   5.420 -0.0705 -0.8757 -0.3761
    2PRO     CB   11   7.111   6.302   5.555  0.0843 -0.8357  0.4928
    2PRO     CG   12   7.224   6.386   5.495  0.9547 -0.3241 -0.1813
    2PRO     CD   13   7.322   6.286   5.446 -0.1392  0.5490  0.6238
    2PRO     HA   14   7.102   6.098   5.559  0.3355  0.5080  0.2126
    2PRO    HB2   15   7.021   6.363   5.547  0.8353  0.2800  0.2318
    2PRO    HB3   16   7.134   6.277   5.659  0.7310 -0.8705  0.3452
    2PRO    HG2   17   7.174   6.437   5.413 -0.7509  0.2383  1.0927
    2PRO    HG3   18   7.282   6.450   5.562  1.0184 -0.7661  0.2038
    2PRO    HD2   19   7.407   6.263   5.510  0.3848 -1.6917 -0.6517
    2PRO    HD3   20   7.350   6.325   5.348 -0.5001 -0.4568  0.0924
    3LEU      N   21   7.026   6.202   5.253  0.6650 -0.2602 -0.1822
    3LEU     CA   22   6.937   6.196   5.137  0.1041 -0.1239  0.1467
    3LEU      C   23   6.910   6.052   5.094 -0.2311  0.7925  0.3418
    3LEU      O   24   6.971   5.953   5.147  0.7563  0.1146 -0.0198
    3LEU     CB   25   7.022   6.267   5.026  0.6721  0.1712  0.0411
    3LEU     CG   26   7.040   6.419   5.032  0.1748  0.4967 -0.1686
    3LEU    CD1   27   7.120   6.467   4.915  0.2028  0.9882  0.0161
    3LEU    CD2   28   6.908   6.492   5.024  0.0200 -1.3182 -0.9418
    3LEU      H   29   7.125   6.209   5.235  0.5149 -0.0132 -0.9879
    3LEU     HA   30   6.837   6.233   5.159 -0.2096 -1.0179  0.3241
    3LEU    HB2   31   7.124   6.228   5.033  0.6912  0.2576  0.2506
    3LEU    HB3   32   6.981   6.237   4.929 -0.2498 -0.1219  0.4948
    3LEU     HG   33   7.081   6.441   5.130 -0.1351 -0.6016  0.2399
    3LEU   HD11   34   7.225   6.449   4.939  0.3458  0.9800 -0.5880
    3LEU   HD12   35   7.097   6.409   4.827 -0.6143 -0.2876  0.9968
    3LEU   HD13   36   7.103   6.575   4.916  0.2682  1.0392  1.5317
    3LEU   HD21   37   6.928   6.599   5.020  0.6208 -1.2339  1.4077
    3LEU   HD22   38   6.857   6.470   4.930 -0.3745  0.3964 -1.1923
    3LEU   HD23   39   6.843   6.469   5.108  0.8218 -0.2001  0.0528
    4ALA      N   40   6.817   6.036   5.002 -0.0337  0.2788  0.0292
    4ALA     CA   41   6.782   5.907   4.933 -1.8386 -0.0443  0.2866
    4ALA      C   42   6.851   5.894   4.794  0.1539 -0.3144  0.7130
    4ALA      O   43   6.824   5.972   4.698  0.4284 -0.4881 -0.6700
    4ALA     CB   44   6.635   5.890   4.921  1.5620  0.4452  0.1692
    4ALA      H   45   6.757   6.114   4.980 -0.9078 -0.6573 -1.2269
    4ALA     HA   46   6.827   5.832   4.999 -0.3475  0.4179 -0.1142
    4ALA    HB1   47   6.597   5.795   4.886 -0.5937  1.2769 -0.0502
    4ALA    HB2   48   6.588   5.906   5.018  0.2626 -0.5754 -0.2343
    4ALA    HB3   49   6.580   5.967   4.866 -0.2195 -0.5843  0.3957
    5LYS      N   50   6.928   5.788   4.772  0.1822  0.3303  0.6016
    5LYS     CA   51   6.980   5.752   4.636 -0.2558  0.3903 -0.7448
    5LYS      C   52   6.869   5.731   4.539  0.2097  0.0709  0.4528
    5LYS      O   53   6.874   5.790   4.432 -0.7051 -0.1100  0.3621
    5LYS     CB   54   7.068   5.619   4.645  1.1080 -0.1938  0.4005
    5LYS     CG   55   7.133   5.594   4.509 -0.5892  0.6330  1.1927
    5LYS     CD   56   7.234   5.486   4.522  0.6693 -0.7128  0.8256
    5LYS     CE   57   7.297   5.478   4.379 -0.5516 -0.3093 -0.2165
    5LYS     NZ   58   7.379   5.354   4.361  0.3982 -0.3461  0.3088
    5LYS      H   59   6.943   5.730   4.854 -0.3869 -0.1991  0.3495
    5LYS     HA   60   7.043   5.831   4.596  0.5196  0.6188  0.7940
    5LYS    HB2   61   7.147   5.630   4.720  1.1072  0.3656  0.3289
    5LYS    HB3   62   7.010   5.528   4.655  0.1184  0.3586 -0.0514
    5LYS    HG2   63   7.055   5.573   4.436  0.2554  1.3088  0.0206
    5LYS    HG3   64   7.194   5.679   4.478 -0.7873  0.3704 -0.0166
    5LYS    HD2   65   7.302   5.509   4.604  1.0508  1.3064  0.0653
    5LYS    HD3   66   7.169   5.398   4.528 -0.3896 -0.1647 -1.0800
    5LYS    HE2   67   7.228   5.494   4.296  0.3232  0.1925 -0.8956
    5LYS    HE3   68   7.367   5.561   4.382  0.1481 -0.8916  0.6462
    5LYS    HZ1   69   7.437   5.335   4.442  0.1947  0.2896  0.6233
    5LYS    HZ2   70   7.313   5.278   4.356  0.3509 -0.2551 -0.7829
    5LYS    HZ3   71   7.430   5.361   4.274 -1.1939 -0.3167 -0.7102
    6ASP      N   72   6.765   5.667   4.578 -0.4361  0.0002  0.3089
    6ASP     CA   73   6.639   5.632   4.506 -0.4804  0.9791 -0.5859
    6ASP      C   74   6.535   5.582   4.615 -0.5656 -0.1833  0.3049
    6ASP      O   75   6.568   5.568   4.737  0.1543 -0.3308  0.7092
    6ASP     CB   76   6.678   5.516   4.406 -0.0533  0.7552 -0.8204
    6ASP     CG   77   6.574   5.510   4.298  0.0438  0.0496 -0.1985
    6ASP    OD1   78   6.470   5.581   4.304 -0.1244 -0.3563 -0.1518
    6ASP    OD2   79   6.597   5.438   4.203  0.1486 -0.1572  0.8661
    6ASP      H   80   6.779   5.631   4.672 -2.3339  0.5161  0.8834
    6ASP     HA   81   6.591   5.712   4.450 -2.0204 -0.8528 -2.1674
    6ASP    HB2   82   6.778   5.527   4.365  0.3068  0.0578 -0.1894
    6ASP    HB3   83   6.687   5.425   4.467  0.0884  1.1075 -0.2982
    7LYS      N   84   6.408   5.567   4.575 -0.2945 -0.0331 -0.2050
    7LYS     CA   85   6.287   5.554   4.669  0.0513  0.1624  0.4530
    7LYS      C   86   6.182   5.457   4.617 -0.5755  0.2608 -0.1872
    7LYS      O   87   6.116   5.501   4.524  0.3802 -0.2700  0.1905
    7LYS     CB   88   6.223   5.694   4.693  0.4559  0.7011  0.9735
    7LYS     CG   89   6.309   5.791   4.783  0.2057  0.9766  0.1419
    7LYS     CD   90   6.239   5.929   4.792  0.6729  0.4795  0.0585
    7LYS     CE   91   6.126   5.934   4.897  0.3277 -0.8769 -0.3680
    7LYS     NZ   92   6.052   6.064   4.907 -0.6874  0.4877 -0.0915
    7LYS      H   93   6.399   5.566   4.474  1.1262  0.7611 -0.3993
    7LYS     HA   94   6.319   5.520   4.768  0.6317  0.9854  0.5705
    7LYS    HB2   95   6.192   5.739   4.599 -0.0135  0.0618  0.8032
    7LYS    HB3   96   6.136   5.677   4.756  0.3812  0.3876  0.7915
    7LYS    HG2   97   6.308   5.751   4.884 -0.2179  0.4204 -0.0707
    7LYS    HG3   98   6.412   5.803   4.751 -0.0144  0.6003 -0.7715
    7LYS    HD2   99   6.308   6.011   4.812  0.8946  0.3321 -0.0929
    7LYS    HD3  100   6.197   5.952   4.694 -0.2047 -0.5496  0.1638
    7LYS    HE2  101   6.057   5.854   4.870  0.5843 -0.8876 -1.0341
    7LYS    HE3  102   6.170   5.904   4.992  0.5011 -0.4260 -0.2993
    7LYS    HZ1  103   5.983   6.058   4.980  0.4364  0.5275  1.0279
    7LYS    HZ2  104   6.119   6.138   4.919  0.0085 -0.0898 -0.3150
    7LYS    HZ3  105   6.000   6.078   4.821  0.3494 -0.4193 -0.9152
    8VAL      N  106   6.181   5.326   4.653  0.4485 -0.8122 -0.0356
    8VAL     CA  107   6.124   5.208   4.581  0.3053 -0.1069  0.2638
    8VAL      C  108   6.025   5.135   4.672  0.3531 -0.9279  0.9368
    8VAL      O  109   6.042   5.135   4.797  0.2684 -0.4134  0.4515
    8VAL     CB  110   6.232   5.113   4.533  0.0339 -0.3550  0.6245
    8VAL    CG1  111   6.314   5.174   4.422  0.0600  0.1504  0.0001
    8VAL    CG2  112   6.336   5.059   4.636  0.1362 -0.1656 -0.9871
    8VAL      H  113   6.233   5.307   4.737  0.9838  0.1715 -0.1224
    8VAL     HA  114   6.078   5.243   4.489  1.2295 -0.5785 -0.4015
    8VAL     HB  115   6.184   5.026   4.489 -1.0396  0.0879  0.8451
    8VAL   HG11  116   6.393   5.242   4.453  0.7479  0.0101 -1.2974
    8VAL   HG12  117   6.357   5.089   4.367  0.0505 -0.3437  0.7246
    8VAL   HG13  118   6.253   5.230   4.352  0.5141  0.0319 -0.4991
    8VAL   HG21  119   6.420   5.014   4.585  0.1552  0.0751 -1.1709
    8VAL   HG22  120   6.363   5.135   4.710 -0.9456 -0.1782 -0.5252
    8VAL   HG23  121   6.290   4.982   4.699 -0.4211  0.3218 -0.7769
    9ALA      N  122   5.915   5.083   4.619  0.4300 -1.2386 -1.0709
    9ALA     CA  123   5.811   5.019   4.702  0.5772  0.2658  0.4998
    9ALA      C  124   5.731   4.913   4.625  0.8670  0.4037 -0.6320
    9ALA      O  125   5.672   4.930   4.524  0.1363 -0.0437 -0.0596
    9ALA     CB  126   5.724   5.120   4.775  0.4553  0.5062 -0.3424
    9ALA      H  127   5.902   5.094   4.519  0.6363 -0.6321 -1.0354
    9ALA     HA  128   5.868   4.969   4.781  0.4672 -0.5030  0.1166
    9ALA    HB1  129   5.665   5.176   4.703 -0.6080  0.1660  0.2170
    9ALA    HB2  130   5.658   5.066   4.843  0.4242  1.7429  0.6823
    9ALA    HB3  131   5.782   5.189   4.837 -1.4722  0.6963  1.4847
   10LEU      N  132   5.711   4.796   4.695  0.8668 -0.2415 -0.1405
   10LEU     CA  133   5.623   4.682   4.663  0.1304 -0.6195 -1.0119
   10LEU      C  134   5.498   4.676   4.753 -1.2805  0.7031 -0.0363
   10LEU      O  135   5.513   4.638   4.867  0.1553  0.0543 -0.1960
   10LEU     CB  136   5.708   4.555   4.655  0.1224 -0.0700 -0.4439
   10LEU     CG  137   5.637   4.419   4.629 -0.2349 -0.3080  0.4055
   10LEU    CD1  138   5.558   4.396   4.496 -0.0863 -0.9852 -0.7091
   10LEU    CD2  139   5.748   4.317   4.625 -0.2459  0.9759  0.9653
   10LEU      H  140   5.759   4.793   4.784 -0.3273  0.4481  0.5707
   10LEU     HA  141   5.582   4.699   4.563 -0.9443 -1.1109 -0.6875
   10LEU    HB2  142   5.776   4.564   4.570  1.1700 -0.0166  0.3487
   10LEU    HB3  143   5.765   4.546   4.748 -1.0347  0.0541  0.3140
   10LEU     HG  144   5.575   4.391   4.715 -1.0684 -0.2019 -0.1402
   10LEU   HD11  145   5.526   4.292   4.503 -0.4003 -0.8546  2.1126
   10LEU   HD12  146   5.470   4.458   4.509  0.8943  0.3962 -0.0750
   10LEU   HD13  147   5.611   4.426   4.406  0.6250  0.2177  0.0599
   10LEU   HD21  148   5.815   4.322   4.711  0.4639  0.5330  0.4602
   10LEU   HD22  149   5.713   4.214   4.621  0.6678  0.6374  1.2081
   10LEU   HD23  150   5.804   4.349   4.537 -0.5935 -0.3949  0.1868
   11LEU      N  151   5.377   4.694   4.703 -0.6904  0.2047  0.2796
   11LEU     CA  152   5.249   4.667   4.775  0.3506  0.1813  0.3310
   11LEU      C  153   5.179   4.541   4.721  0.3596 -0.0933 -0.6003
   11LEU      O  154   5.149   4.535   4.602  0.0122  0.1962 -0.5829
   11LEU     CB  155   5.157   4.792   4.778 -0.1798 -0.3986  0.3890
   11LEU     CG  156   5.205   4.920   4.840 -0.8383 -0.9103 -0.3317
   11LEU    CD1  157   5.337   4.984   4.793  0.2454  0.4483 -0.1263
   11LEU    CD2  158   5.103   5.029   4.824  0.4876 -0.4907 -0.2055
   11LEU      H  159   5.380   4.742   4.615  0.5785 -0.3434 -0.0277
   11LEU     HA  160   5.279   4.654   4.879 -0.2050 -0.4786  0.4201
   11LEU    HB2  161   5.125   4.807   4.675 -0.3257 -0.4577  0.4244
   11LEU    HB3  162   5.061   4.779   4.829  0.0157  0.7284  1.1257
   11LEU     HG  163   5.204   4.911   4.949  1.6547 -0.0294 -0.1069
   11LEU   HD11  164   5.335   4.982   4.684  0.0845  1.0091 -0.1393
   11LEU   HD12  165   5.341   5.092   4.811  0.6200  0.6045 -1.0115
   11LEU   HD13  166   5.419   4.920   4.826 -0.5855 -1.1819 -0.9606
   11LEU   HD21  167   5.072   5.038   4.719  1.2094  0.0414 -0.3888
   11LEU   HD22  168   5.011   4.995   4.872 -0.1796  0.8495 -0.4290
   11LEU   HD23  169   5.129   5.129   4.860 -0.9911  0.0353 -0.4307
   12ILE      N  170   5.140   4.447   4.808 -0.5750 -0.2257  0.1004
   12ILE     CA  171   5.074   4.323   4.767  0.2690  0.0952  0.4235
   12ILE      C  172   4.939   4.324   4.838  0.1415  0.5141 -0.0182
   12ILE      O  173   4.932   4.354   4.960 -0.8876  0.3296 -0.0687
   12ILE     CB  174   5.160   4.200   4.796 -0.5914  0.5751  0.3949
   12ILE    CG1  175   5.293   4.184   4.725 -0.0808 -0.0079 -0.6753
   12ILE    CG2  176   5.097   4.058   4.762 -0.5094 -0.7858 -0.2225
   12ILE    CD1  177   5.400   4.123   4.823 -0.7339  0.1669  1.0164
   12ILE      H  178   5.159   4.469   4.905  0.9994 -0.4713 -0.0983
   12ILE     HA  179   5.049   4.297   4.665 -0.2850 -0.8219  0.7643
   12ILE     HB  180   5.179   4.194   4.903  0.1914 -1.2114  0.2175
   12ILE   HG12  181   5.288   4.117   4.640 -1.4275 -0.7129 -0.1079
   12ILE   HG13  182   5.334   4.280   4.693  1.4125  0.1661  1.3613
   12ILE   HG21  183   5.006   4.049   4.822 -0.0961  1.0047  0.8400
   12ILE   HG22  184   5.069   4.049   4.657 -0.5739 -0.2303 -0.2640
   12ILE   HG23  185   5.163   3.977   4.793 -0.1021 -0.5163 -0.3655
   12ILE   HD11  186   5.487   4.088   4.767 -0.9606 -0.3277  0.9630
   12ILE   HD12  187   5.446   4.201   4.884  0.6692  0.1793  0.0345
   12ILE   HD13  188   5.359   4.044   4.887 -0.6164  0.1513  1.0733
   13GLY      N  189   4.825   4.305   4.768 -0.8428 -0.1348 -0.4446
   13GLY     CA  190   4.696   4.293   4.832 -0.9820  0.2656  0.8025
   13GLY      C  191   4.630   4.161   4.780  0.7113 -0.3337  0.5526
   13GLY      O  192   4.580   4.153   4.667  0.3931  0.2619  0.3944
   13GLY      H  193   4.837   4.290   4.668  1.2008  1.2807 -0.5542
   13GLY    HA2  194   4.709   4.291   4.941  0.5452  0.4545  0.6657
   13GLY    HA3  195   4.633   4.377   4.803  0.2195  0.6050 -1.0950
   14ASN      N  196   4.604   4.070   4.871  0.3948 -0.1566  0.3541
   14ASN     CA  197   4.535   3.949   4.830  0.5170  0.6732 -0.0022
   14ASN      C  198   4.390   3.956   4.891  0.6630  0.1481  0.3562
   14ASN      O  199   4.365   3.998   5.001 -0.0940  0.0806  0.8076
   14ASN     CB  200   4.611   3.816   4.873  0.0172  0.8104  0.0271
   14ASN     CG  201   4.731   3.785   4.782  0.4412 -0.8718  0.0012
   14ASN    OD1  202   4.761   3.856   4.690 -0.0322 -0.7694  0.5956
   14ASN    ND2  203   4.818   3.691   4.816  0.2144 -1.0686 -0.2810
   14ASN      H  204   4.617   4.088   4.970 -0.9692  0.4756  0.4610
   14ASN     HA  205   4.511   3.930   4.725 -1.3509 -1.3313  0.6339
   14ASN    HB2  206   4.644   3.818   4.977  1.7488  0.5043 -0.4665
   14ASN    HB3  207   4.543   3.732   4.858  0.4238  0.3178  0.8331
   14ASN   HD21  208   4.895   3.670   4.754  1.0184  1.8280 -0.5788
   14ASN   HD22  209   4.799   3.631   4.895  0.1083  0.5893  1.1005
   15MET      N  210   4.295   3.890   4.813 -0.3399  0.5299 -0.3445
   15MET     CA  211   4.149   3.882   4.852  0.3452  0.4729  0.5014
   15MET      C  212   4.076   3.756   4.807  0.5782 -0.8795  0.1113
   15MET      O  213   3.987   3.707   4.883  0.3226  0.2273  0.7412
   15MET     CB  214   4.077   4.010   4.817 -0.3812 -0.2820  0.0954
   15MET     CG  215   4.066   4.043   4.668 -0.9388 -0.5728  0.6310
   15MET     SD  216   4.076   4.224   4.629  0.1051  0.2805 -0.1156
   15MET     CE  217   4.256   4.247   4.676  0.2603 -0.5837 -0.7835
   15MET      H  218   4.327   3.872   4.719  1.7613 -0.2173  0.4050
   15MET     HA  219   4.140   3.879   4.961 -1.1571 -0.4988  0.4049
   15MET    HB2  220   3.976   4.004   4.858 -0.1225  0.4125  0.8861
   15MET    HB3  221   4.118   4.096   4.869 -1.1153  0.1492 -0.0056
   15MET    HG2  222   4.150   4.004   4.611 -0.1029 -0.0955  1.4694
   15MET    HG3  223   3.973   4.001   4.632 -0.6330 -1.6874  1.0463
   15MET    HE1  224   4.257   4.225   4.783  0.7046  0.3843 -0.5627
   15MET    HE2  225   4.317   4.195   4.603  1.3498  0.1996 -0.4757
   15MET    HE3  226   4.278   4.354   4.667  0.3627 -0.2602  1.7639
   16ASN      N  227   4.116   3.701   4.688  0.1980 -0.5584 -0.3668
   16ASN     CA  228   4.038   3.597   4.629 -0.3831  0.8973 -0.5137
   16ASN      C  229   4.085   3.451   4.665 -1.1088  0.2664  0.4395
   16ASN      O  230   4.098   3.365   4.574  0.0828  0.7566 -0.9325
   16ASN     CB  231   4.007   3.620   4.474  0.0047  0.3553 -0.7702
   16ASN     CG  232   3.901   3.724   4.456  0.3292  0.6251 -0.6873
   16ASN    OD1  233   3.784   3.705   4.495 -0.3438  0.9162 -0.8667
   16ASN    ND2  234   3.935   3.847   4.430  0.5018  0.0278  0.0677
   16ASN      H  235   4.194   3.743   4.639  0.0977  0.4775  0.3098
   16ASN     HA  236   3.942   3.600   4.679  0.4582  0.0336  1.3215
   16ASN    HB2  237   4.099   3.652   4.424  1.0501  1.4013  1.4778
   16ASN    HB3  238   3.964   3.530   4.432 -0.2529 -0.4932  1.1099
   16ASN   HD21  239   3.861   3.917   4.425 -0.0122 -0.5366 -0.6341
   16ASN   HD22  240   4.028   3.873   4.401  0.6168 -0.6390 -0.1700
   17TYR      N  241   4.095   3.425   4.794  0.2717 -0.4762  0.1070
   17TYR     CA  242   4.128   3.294   4.849 -0.3483 -0.1617 -0.5348
   17TYR      C  243   4.028   3.184   4.815  0.0330 -0.1136 -0.0668
   17TYR      O  244   3.909   3.199   4.830 -0.5094 -0.4760 -0.0059
   17TYR     CB  245   4.140   3.298   4.998 -0.3935 -0.3898 -0.7386
   17TYR     CG  246   4.247   3.387   5.039 -0.3491 -0.3459 -0.4865
   17TYR    CD1  247   4.219   3.523   5.059  0.0700 -0.6715 -0.1881
   17TYR    CD2  248   4.375   3.336   5.064  0.2696  0.8276 -0.0012
   17TYR    CE1  249   4.333   3.607   5.095 -0.5013  0.4172  0.6483
   17TYR    CE2  250   4.482   3.416   5.093 -0.3568  0.0119 -0.7551
   17TYR     CZ  251   4.468   3.555   5.108  0.6067 -0.0939  0.5423
   17TYR     OH  252   4.573   3.631   5.142 -0.1930  0.4617  0.6134
   17TYR      H  253   4.122   3.509   4.843  0.4486 -0.7652  0.5202
   17TYR     HA  254   4.227   3.260   4.819  0.2504  0.9297  0.0941
   17TYR    HB2  255   4.050   3.334   5.048 -1.3295 -0.3475 -2.3297
   17TYR    HB3  256   4.174   3.200   5.031  2.3925  0.8682  0.9071
   17TYR    HD1  257   4.120   3.566   5.064  0.2177 -0.3894  1.2181
   17TYR    HD2  258   4.400   3.232   5.046 -0.1432  0.8376 -0.7384
   17TYR    HE1  259   4.321   3.713   5.111  0.6506  0.6753  0.0013
   17TYR    HE2  260   4.578   3.373   5.117  0.2098  1.8958  0.9125
   17TYR     HH  261   4.654   3.584   5.122 -1.0846 -1.4676  1.0361
   18ARG      N  262   4.081   3.068   4.771  0.7680 -0.4350 -0.3883
   18ARG     CA  263   3.995   2.958   4.724 -0.7646  0.6029  0.3215
   18ARG      C  264   3.949   2.860   4.834 -0.2389 -0.6576  0.2294
   18ARG      O  265   3.842   2.798   4.823  0.0336  0.3051  0.3464
   18ARG     CB  266   4.064   2.888   4.604  1.4643  0.2769 -0.1377
   18ARG     CG  267   4.209   2.862   4.617 -0.4231 -0.7223  0.3946
   18ARG     CD  268   4.265   2.748   4.523 -0.4859 -0.9441 -0.2560
   18ARG     NE  269   4.212   2.622   4.559 -0.2785 -0.0123  1.1386
   18ARG     CZ  270   4.271   2.515   4.523 -0.5147 -0.0445 -0.5186
   18ARG    NH1  271   4.380   2.503   4.449  0.2379  0.0635  0.1154
   18ARG    NH2  272   4.220   2.404   4.552  0.9069  0.0018 -0.1451
   18ARG      H  273   4.180   3.054   4.782  0.5584 -1.7692  0.2688
   18ARG     HA  274   3.906   3.004   4.680  0.2191  2.0816 -0.2870
   18ARG    HB2  275   4.015   2.791   4.593  0.1288  0.7549  0.9653
   18ARG    HB3  276   4.052   2.939   4.508 -1.0881 -0.0492 -0.1268
   18ARG    HG2  277   4.262   2.957   4.601 -0.1751 -0.8439  0.4869
   18ARG    HG3  278   4.223   2.826   4.718  1.9460 -1.7192 -0.1524
   18ARG    HD2  279   4.239   2.781   4.422 -0.1902  0.6273  0.1130
   18ARG    HD3  280   4.374   2.754   4.529 -0.5269  0.4575 -0.0630
   18ARG     HE  281   4.124   2.619   4.610 -0.5447 -0.3551  0.6671
   18ARG   HH11  282   4.428   2.418   4.423  0.7822  0.2798  0.3762
   18ARG   HH12  283   4.413   2.589   4.408 -0.1391  0.1864  0.0567
   18ARG   HH21  284   4.257   2.320   4.512 -0.6373 -0.4575 -0.7471
   18ARG   HH22  285   4.137   2.403   4.611  0.8157 -1.1932 -0.2554
   19GLU      N  286   4.029   2.837   4.936  0.3387 -0.7899 -0.7691
   19GLU     CA  287   3.995   2.746   5.046 -0.3539  0.9863 -0.3485
   19GLU      C  288   3.969   2.820   5.183 -0.0539 -0.1543 -0.8265
   19GLU      O  289   3.971   2.755   5.290 -0.6204 -0.2336 -0.5516
   19GLU     CB  290   4.104   2.631   5.043  0.2100 -1.6829 -0.3237
   19GLU     CG  291   4.141   2.569   4.913 -0.9065  0.1902  1.1588
   19GLU     CD  292   4.017   2.499   4.841 -0.1052 -0.6268 -0.0200
   19GLU    OE1  293   3.934   2.446   4.917  0.0487 -0.1098  0.4473
   19GLU    OE2  294   4.013   2.486   4.718  0.6023  0.3480  0.1231
   19GLU      H  295   4.109   2.896   4.951 -0.5236  0.3099 -0.1486
   19GLU     HA  296   3.904   2.692   5.020  0.7173 -0.8337 -0.6229
   19GLU    HB2  297   4.191   2.685   5.081 -0.0000 -1.1557 -0.5672
   19GLU    HB3  298   4.071   2.554   5.113 -0.6186 -0.5356  0.6221
   19GLU    HG2  299   4.183   2.643   4.846 -0.5818 -0.6560  0.3873
   19GLU    HG3  300   4.216   2.492   4.929 -0.7184 -0.1526 -0.8459
   20HIS      N  301   3.984   2.952   5.180  0.6620 -0.1224 -0.1251
   20HIS     CA  302   3.959   3.051   5.294 -0.9841  0.1928  0.2830
   20HIS      C  303   3.859   3.159   5.260  0.3055 -0.0501  0.5616
   20HIS      O  304   3.834   3.185   5.143  0.3116  0.2395  0.1942
   20HIS     CB  305   4.094   3.099   5.332 -0.9929 -0.4151 -0.6650
   20HIS     CG  306   4.187   2.992   5.390 -0.2629  0.0963  0.0357
   20HIS    ND1  307   4.172   2.936   5.509 -0.4145  0.4148 -0.5003
   20HIS    CD2  308   4.281   2.924   5.316 -0.8229 -0.0493 -0.0417
   20HIS    CE1  309   4.262   2.837   5.512 -0.5626  0.7394  0.7341
   20HIS    NE2  310   4.322   2.817   5.388 -0.4282  0.0748 -1.5463
   20HIS      H  311   3.971   2.991   5.088  0.9821 -1.1286 -0.6261
   20HIS     HA  312   3.925   2.985   5.374 -0.4187  0.2388  0.5663
   20HIS    HB2  313   4.137   3.155   5.248 -0.8197  0.1621 -0.2016
   20HIS    HB3  314   4.085   3.169   5.415  1.1341 -0.2824 -0.4162
   20HIS    HD1  315   4.111   2.967   5.583  0.1985 -0.6155  0.5088
   20HIS    HD2  316   4.328   2.944   5.221 -0.3570 -1.2163 -0.0998
   20HIS    HE1  317   4.301   2.784   5.598  0.3913  0.0928 -0.0540
   20HIS    HE2  318   4.400   2.754   5.383 -0.1979  0.0065  0.7406
   21PRO      N  319   3.803   3.239   5.355 -0.3790  0.4121  0.3486
   21PRO     CA  320   3.695   3.333   5.317 -0.3810 -0.0205  0.4745
   21PRO      C  321   3.750   3.442   5.227 -0.2904 -0.3522 -0.0581
   21PRO      O  322   3.857   3.498   5.256 -0.5961 -0.7303  0.4191
   21PRO     CB  323   3.650   3.384   5.446  0.4404  1.1425 -1.0382
   21PRO     CG  324   3.687   3.273   5.549  1.1511 -0.7552 -0.2148
   21PRO     CD  325   3.807   3.201   5.495  0.6109 -0.0474  0.6853
   21PRO     HA  326   3.618   3.278   5.264 -0.3758  0.0846  0.3574
   21PRO    HB2  327   3.705   3.469   5.486  0.9960 -0.0633  1.0577
   21PRO    HB3  328   3.542   3.390   5.460  0.3768 -1.3977  0.8851
   21PRO    HG2  329   3.709   3.317   5.646 -0.8412  0.7522 -0.3247
   21PRO    HG3  330   3.610   3.196   5.555  0.1207  0.0358 -1.8890
   21PRO    HD2  331   3.790   3.095   5.511 -1.8154  0.1251  0.0147
   21PRO    HD3  332   3.897   3.234   5.547  1.1754  0.5299 -0.5750
   22LYS      N  333   3.675   3.475   5.127 -0.2280  0.0511  0.1788
   22LYS     CA  334   3.715   3.582   5.034 -0.4741  0.2949  0.6963
   22LYS      C  335   3.691   3.716   5.100 -0.7803 -0.0551 -0.5582
   22LYS      O  336   3.592   3.733   5.172  0.0921 -0.3222 -0.1159
   22LYS     CB  337   3.653   3.573   4.893  0.4823  0.0615  0.9620
   22LYS     CG  338   3.681   3.440   4.821 -0.1718  0.6240 -0.7328
   22LYS     CD  339   3.620   3.442   4.681 -0.7250 -0.2307 -0.6830
   22LYS     CE  340   3.588   3.306   4.619  0.2276  0.1144  0.1175
   22LYS     NZ  341   3.685   3.192   4.639  1.3162 -0.7180  0.7577
   22LYS      H  342   3.585   3.432   5.112 -0.5261  0.8333 -0.4034
   22LYS     HA  343   3.822   3.572   5.018 -0.5252 -0.3580  0.6937
   22LYS    HB2  344   3.546   3.582   4.907  0.3787  0.7154 -0.0459
   22LYS    HB3  345   3.676   3.651   4.820 -0.0958 -0.2460  0.4302
   22LYS    HG2  346   3.788   3.420   4.808 -0.2218  0.1674 -0.4839
   22LYS    HG3  347   3.643   3.360   4.885  0.2718  0.8228 -0.2047
   22LYS    HD2  348   3.534   3.508   4.681 -0.3149  0.4249  1.1132
   22LYS    HD3  349   3.700   3.485   4.620 -0.7278 -0.0652 -0.5710
   22LYS    HE2  350   3.489   3.282   4.657  0.1330 -0.1954 -0.3149
   22LYS    HE3  351   3.579   3.320   4.512  1.1961 -0.1677 -0.0242
   22LYS    HZ1  352   3.748   3.221   4.712  0.0572 -0.2541  1.7220
   22LYS    HZ2  353   3.634   3.112   4.673 -1.9539  1.1523  1.0660
   22LYS    HZ3  354   3.721   3.173   4.546 -1.6069 -0.7713 -0.5911
   23LEU      N  355   3.778   3.813   5.076 -0.4247 -0.5098 -0.3000
   23LEU     CA  356   3.788   3.953   5.128 -0.2976  0.8569 -0.6005
   23LEU      C  357   3.744   4.058   5.025 -0.3403 -0.1672  0.9029
   23LEU      O  358   3.716   4.017   4.909  0.1762  0.1768  0.0981
   23LEU     CB  359   3.932   3.972   5.178  0.2204 -1.0096  1.8300
   23LEU     CG  360   3.983   3.875   5.283  0.3194 -0.1630  0.2614
   23LEU    CD1  361   4.127   3.924   5.313 -0.3764  0.4249  0.7862
   23LEU    CD2  362   3.906   3.881   5.420 -0.6155  1.5001 -0.1459
   23LEU      H  363   3.854   3.796   5.012  0.7343 -1.1386  1.1088
   23LEU     HA  364   3.720   3.966   5.213 -0.4417 -0.5304 -0.4574
   23LEU    HB2  365   3.996   3.962   5.091 -1.0300  0.2860  0.6482
   23LEU    HB3  366   3.929   4.075   5.215 -0.4635  0.1730 -0.9610
   23LEU     HG  367   3.988   3.778   5.234 -0.1036 -0.3167  0.5098
   23LEU   HD11  368   4.110   4.031   5.328 -0.5641  0.5513 -0.1613
   23LEU   HD12  369   4.171   3.873   5.398  1.6033  0.8906  0.1481
   23LEU   HD13  370   4.188   3.908   5.224 -0.9854 -1.0572  0.5801
   23LEU   HD21  371   3.922   3.975   5.471  0.8182  0.8480  0.7274
   23LEU   HD22  372   3.800   3.856   5.417 -0.3129  0.0737 -1.0892
   23LEU   HD23  373   3.966   3.807   5.473 -1.1986  0.2591 -1.0994
   24LYS      N  374   3.742   4.187   5.061 -0.6858  0.0836  0.1263
   24LYS     CA  375   3.724   4.308   4.977  0.3885 -0.0776  0.7034
   24LYS      C  376   3.816   4.422   5.027  0.5381 -0.0088 -0.2520
   24LYS      O  377   3.884   4.494   4.954  0.4764 -0.6723 -0.1941
   24LYS     CB  378   3.578   4.361   4.973  0.9634  0.9777 -0.0235
   24LYS     CG  379   3.477   4.242   4.943  0.7012 -0.6733  0.5844
   24LYS     CD  380   3.344   4.304   4.918 -0.1081 -0.1282  0.5804
   24LYS     CE  381   3.247   4.192   4.895  0.8654  0.3564  0.6323
   24LYS     NZ  382   3.106   4.243   4.891 -0.2462 -0.9627 -0.6260
   24LYS      H  383   3.734   4.203   5.160 -0.5978 -1.3350  0.4013
   24LYS     HA  384   3.740   4.289   4.871  0.0751  1.1754  0.4034
   24LYS    HB2  385   3.552   4.396   5.073 -1.2253 -1.2750  0.3877
   24LYS    HB3  386   3.562   4.428   4.888 -0.6137 -0.6855 -1.2030
   24LYS    HG2  387   3.514   4.185   4.858 -0.8524 -1.1357  0.1529
   24LYS    HG3  388   3.464   4.180   5.032  0.1341 -0.1063  0.9177
   24LYS    HD2  389   3.312   4.370   4.998 -0.9694  0.8278 -0.4957
   24LYS    HD3  390   3.349   4.358   4.823  0.5182  0.4471  0.9284
   24LYS    HE2  391   3.264   4.142   4.800  0.4296  0.8284  0.2978
   24LYS    HE3  392   3.244   4.123   4.979 -0.8096  0.4566  0.7227
   24LYS    HZ1  393   3.037   4.170   4.884 -1.3115  0.0456 -1.2689
   24LYS    HZ2  394   3.087   4.290   4.978  0.7705 -0.1559 -0.7955
   24LYS    HZ3  395   3.083   4.311   4.820  0.8792 -0.6994 -0.7859
   25ALA      N  396   3.822   4.440   5.156  0.2379 -0.1221  0.2526
   25ALA     CA  397   3.885   4.554   5.220 -0.8427  0.0654 -0.1277
   25ALA      C  398   4.039   4.582   5.182  0.4105 -0.1809 -1.3305
   25ALA      O  399   4.068   4.710   5.180 -0.1840  1.1318  0.1337
   25ALA     CB  400   3.885   4.525   5.373 -0.1302 -0.0357  1.6684
   25ALA      H  401   3.778   4.370   5.213 -0.4376  0.3701  0.3558
   25ALA     HA  402   3.833   4.648   5.197  0.9819  1.1488 -0.2145
   25ALA    HB1  403   3.943   4.604   5.420  0.5092  0.4721  0.1318
   25ALA    HB2  404   3.780   4.522   5.404 -0.9212 -0.7131 -0.6650
   25ALA    HB3  405   3.921   4.426   5.400 -0.5978 -1.1386 -1.0768
   26PRO      N  406   4.118   4.478   5.139  0.8830 -0.6098 -0.0069
   26PRO     CA  407   4.250   4.517   5.084 -0.4951 -0.2229 -0.6257
   26PRO      C  408   4.255   4.613   4.962 -0.1098  0.7351  0.6023
   26PRO      O  409   4.340   4.695   4.961 -0.4612 -0.1088  0.2168
   26PRO     CB  410   4.317   4.386   5.048  0.3478  1.2424  0.3284
   26PRO     CG  411   4.252   4.283   5.147 -1.4686 -0.6011 -0.2128
   26PRO     CD  412   4.102   4.333   5.150 -0.9138  1.0854 -0.4702
   26PRO     HA  413   4.304   4.566   5.165 -1.4271  0.7783 -0.5583
   26PRO    HB2  414   4.298   4.352   4.946  0.3866  0.0555  0.6976
   26PRO    HB3  415   4.425   4.395   5.059  0.4249  0.0438  0.7749
   26PRO    HG2  416   4.254   4.176   5.126 -0.8507 -0.7226  0.3960
   26PRO    HG3  417   4.298   4.303   5.244  0.7601 -0.6201 -1.1442
   26PRO    HD2  418   4.047   4.295   5.064 -0.5274 -0.5042 -0.0776
   26PRO    HD3  419   4.059   4.292   5.241  0.5787  0.0899 -0.1364
   27LEU      N  420   4.159   4.615   4.870 -0.5484  0.6527  0.2255
   27LEU     CA  421   4.156   4.678   4.735  0.2505  0.3907  0.1665
   27LEU      C  422   4.196   4.822   4.732  1.0083 -0.7498  0.1391
   27LEU      O  423   4.289   4.866   4.671  0.3773  0.1414 -0.2310
   27LEU     CB  424   4.019   4.642   4.669  0.0877  0.5405  1.1316
   27LEU     CG  425   4.004   4.681   4.516  0.8449 -0.2925 -0.3331
   27LEU    CD1  426   4.087   4.609   4.423 -0.7379  0.1054  1.5958
   27LEU    CD2  427   3.862   4.681   4.460  1.0767 -0.4387 -0.3627
   27LEU      H  428   4.084   4.550   4.890  0.3105 -0.5738 -0.3067
   27LEU     HA  429   4.226   4.624   4.672 -0.4030  0.0647 -0.3041
   27LEU    HB2  430   3.993   4.536   4.679 -0.7742  0.6635  0.4613
   27LEU    HB3  431   3.929   4.684   4.714 -0.7920  0.1723 -0.1648
   27LEU     HG  432   4.030   4.786   4.504  0.9082 -0.4068 -1.3124
   27LEU   HD11  433   4.073   4.640   4.319  1.0103 -1.2541  0.8479
   27LEU   HD12  434   4.194   4.618   4.444 -0.2666  1.0610 -0.6357
   27LEU   HD13  435   4.076   4.500   4.422  0.4317 -0.1543 -0.8961
   27LEU   HD21  436   3.825   4.579   4.460 -0.0020 -0.0766 -0.5804
   27LEU   HD22  437   3.807   4.737   4.535  0.1637  0.0803 -1.3640
   27LEU   HD23  438   3.848   4.731   4.364  0.2726 -0.0603 -0.0613
   28VAL      N  439   4.114   4.908   4.796  0.6160 -0.1758 -0.1576
   28VAL     CA  440   4.138   5.052   4.822  1.0893  0.7390  0.3604
   28VAL      C  441   4.256   5.070   4.911  0.3006 -0.8504  0.2789
   28VAL      O  442   4.325   5.169   4.901 -0.3079  0.3000  0.2421
   28VAL     CB  443   4.006   5.119   4.876 -0.5626  0.6274  0.4464
   28VAL    CG1  444   3.952   5.071   5.011 -0.6392 -0.7159  0.1958
   28VAL    CG2  445   4.026   5.266   4.891  0.3398 -1.2644 -0.0016
   28VAL      H  446   4.038   4.866   4.848  0.2301  0.8502  0.1580
   28VAL     HA  447   4.160   5.088   4.722  0.6841  0.5096  0.1835
   28VAL     HB  448   3.939   5.093   4.795  0.8220 -0.0201 -0.5786
   28VAL   HG11  449   3.864   5.130   5.035  0.6123  1.0880  0.8047
   28VAL   HG12  450   3.919   4.968   5.009 -1.1170 -0.6048 -1.9062
   28VAL   HG13  451   4.026   5.095   5.088 -0.1081  0.7774 -0.6918
   28VAL   HG21  452   4.053   5.322   4.801 -0.9519 -0.6102 -0.0313
   28VAL   HG22  453   3.934   5.305   4.936  0.3200 -0.1672 -0.8913
   28VAL   HG23  454   4.104   5.298   4.960 -0.4247  0.2852  0.2251
   29ASP      N  455   4.283   4.983   5.007 -0.1525 -0.0973 -0.3508
   29ASP     CA  456   4.392   5.008   5.099 -0.5221 -0.0914  0.7315
   29ASP      C  457   4.533   5.003   5.017  0.4487 -0.2402 -0.0758
   29ASP      O  458   4.615   5.090   5.036 -0.0630  0.0129  0.2140
   29ASP     CB  459   4.387   4.911   5.216 -0.6887 -0.1535  0.5479
   29ASP     CG  460   4.291   4.952   5.328  0.4760  0.7098  0.7467
   29ASP    OD1  461   4.239   5.061   5.324 -0.2290 -0.4743  0.2956
   29ASP    OD2  462   4.281   4.874   5.435  0.4171  0.2914 -0.7133
   29ASP      H  463   4.233   4.896   5.008 -0.6078  0.0972  1.5669
   29ASP     HA  464   4.383   5.107   5.144  1.4000 -0.0269  1.1848
   29ASP    HB2  465   4.385   4.812   5.171  1.1422 -0.2078  0.4454
   29ASP    HB3  466   4.479   4.921   5.274 -0.5393 -0.5079  0.3764
   29ASP    HD2  467   4.310   4.784   5.418  0.5124  0.4258 -1.2859
   30VAL      N  468   4.535   4.919   4.912 -0.3968 -0.3825  1.0335
   30VAL     CA  469   4.646   4.921   4.813 -0.9782 -0.6029 -0.1600
   30VAL      C  470   4.645   5.058   4.729 -0.6429  0.5199  0.0739
   30VAL      O  471   4.755   5.124   4.731 -0.0726  0.3963 -0.0360
   30VAL     CB  472   4.653   4.787   4.724 -0.2775 -0.1675 -0.0015
   30VAL    CG1  473   4.771   4.789   4.615 -0.2549  0.3285 -0.3693
   30VAL    CG2  474   4.685   4.665   4.810  0.1423  0.3619 -1.2875
   30VAL      H  475   4.469   4.843   4.902  0.2963 -0.8339 -0.5576
   30VAL     HA  476   4.735   4.924   4.876 -1.4577  0.6809  0.5201
   30VAL     HB  477   4.557   4.777   4.673 -0.0310 -0.8777 -0.3583
   30VAL   HG11  478   4.854   4.723   4.640 -0.4749  0.4654  0.8333
   30VAL   HG12  479   4.722   4.750   4.526 -0.2401  0.5007 -0.4543
   30VAL   HG13  480   4.818   4.884   4.590  0.2150  0.0848 -0.4330
   30VAL   HG21  481   4.777   4.683   4.866 -0.0690 -0.2473 -0.7134
   30VAL   HG22  482   4.603   4.653   4.881  0.6017  0.9530 -0.6274
   30VAL   HG23  483   4.705   4.571   4.759  0.1362  0.5430 -1.6254
   31TYR      N  484   4.535   5.092   4.673  1.0410 -0.1749  0.6444
   31TYR     CA  485   4.504   5.209   4.580 -0.8314  1.0265  0.2774
   31TYR      C  486   4.538   5.336   4.644 -0.0102  0.8252 -1.1963
   31TYR      O  487   4.592   5.424   4.586 -0.3519 -1.0113  0.4815
   31TYR     CB  488   4.361   5.205   4.528  0.3436 -0.2713 -0.3375
   31TYR     CG  489   4.335   5.289   4.403 -1.1990  1.4170  0.4456
   31TYR    CD1  490   4.372   5.240   4.276 -0.1292 -0.3151 -0.7277
   31TYR    CD2  491   4.265   5.413   4.409 -0.0759  0.4170 -0.1976
   31TYR    CE1  492   4.332   5.309   4.162 -0.4200 -0.2848  0.7552
   31TYR    CE2  493   4.234   5.487   4.297 -1.1538  0.0192  0.9876
   31TYR     CZ  494   4.264   5.430   4.165  0.2715  0.1351 -0.7545
   31TYR     OH  495   4.241   5.505   4.053  0.0268 -0.3523 -0.0450
   31TYR      H  496   4.452   5.038   4.694  0.6627  0.3863  0.6260
   31TYR     HA  497   4.569   5.193   4.494  0.1570  0.9860  0.9954
   31TYR    HB2  498   4.339   5.100   4.516  1.1691 -0.5165  0.1105
   31TYR    HB3  499   4.293   5.243   4.605  1.8423  0.2296  0.8565
   31TYR    HD1  500   4.424   5.145   4.280 -1.0257 -0.8260  0.8292
   31TYR    HD2  501   4.222   5.446   4.502 -1.7524  1.1124 -1.1230
   31TYR    HE1  502   4.377   5.269   4.072 -0.2212 -0.2938  0.8556
   31TYR    HE2  503   4.174   5.576   4.298 -1.3915 -0.0444 -0.8787
   31TYR     HH  504   4.301   5.477   3.984  0.2003 -0.5140  0.1706
   32GLU      N  505   4.513   5.340   4.773  0.3815 -0.6750 -0.9213
   32GLU     CA  506   4.527   5.454   4.855  0.0084 -0.7374 -0.6515
   32GLU      C  507   4.672   5.475   4.892 -0.1273 -0.0441  0.4044
   32GLU      O  508   4.727   5.580   4.847  0.0227  0.0291 -0.5295
   32GLU     CB  509   4.452   5.443   4.990  0.8866 -0.5845 -0.6819
   32GLU     CG  510   4.440   5.584   5.061  0.0195  0.2183 -0.8105
   32GLU     CD  511   4.336   5.677   5.005  0.6365  0.0056  0.3597
   32GLU    OE1  512   4.217   5.651   5.027 -0.7149  0.3287 -0.0077
   32GLU    OE2  513   4.364   5.775   4.939 -0.8431 -0.1070  0.1576
   32GLU      H  514   4.451   5.268   4.809 -1.3586  1.0493 -0.0783
   32GLU     HA  515   4.490   5.548   4.814  0.1760 -0.3414  0.0738
   32GLU    HB2  516   4.350   5.407   4.983  0.7196  0.0086 -1.8571
   32GLU    HB3  517   4.508   5.372   5.051  0.6571 -0.0417  0.1893
   32GLU    HG2  518   4.434   5.572   5.169 -1.2827 -0.2896 -0.9087
   32GLU    HG3  519   4.535   5.636   5.050  0.3700 -0.0922  0.4265
   33LEU      N  520   4.744   5.375   4.938 -0.5635 -0.1499  0.5079
   33LEU     CA  521   4.886   5.382   4.966  0.9173  0.2113  0.0127
   33LEU      C  522   4.971   5.402   4.843  0.0312 -0.3712 -0.0690
   33LEU      O  523   5.062   5.482   4.847 -0.4065 -0.1150  0.1074
   33LEU     CB  524   4.919   5.260   5.047 -0.1277  0.6536 -0.4885
   33LEU     CG  525   5.059   5.264   5.111  0.0075  0.0699 -0.1431
   33LEU    CD1  526   5.065   5.388   5.209 -0.7749  0.4649  0.8992
   33LEU    CD2  527   5.096   5.140   5.192 -0.2219  0.9920 -0.6783
   33LEU      H  528   4.696   5.290   4.967 -0.5204 -0.2387  0.3249
   33LEU     HA  529   4.905   5.472   5.025 -0.0225  1.1557 -1.0393
   33LEU    HB2  530   4.838   5.266   5.119 -0.4671  1.4850 -0.9150
   33LEU    HB3  531   4.904   5.171   4.985 -0.5498  0.8876 -0.7321
   33LEU     HG  532   5.132   5.283   5.032  0.4762  0.4762  0.3687
   33LEU   HD11  533   4.987   5.378   5.284 -0.0969  0.5424  1.6327
   33LEU   HD12  534   5.155   5.389   5.270 -0.2347  1.8552  0.1779
   33LEU   HD13  535   5.066   5.481   5.152  0.5296  0.2389  0.4826
   33LEU   HD21  536   5.124   5.054   5.131 -0.5705 -0.7682  1.3980
   33LEU   HD22  537   5.177   5.173   5.257  0.3380  1.0822 -1.3924
   33LEU   HD23  538   5.020   5.116   5.267  0.2563  0.1683 -0.4293
   34THR      N  539   4.927   5.352   4.729 -0.5734  0.1230  0.2445
   34THR     CA  540   4.985   5.398   4.599  0.1431 -0.4582 -0.1904
   34THR      C  541   4.965   5.551   4.589  0.1312 -0.4801  0.1727
   34THR      O  542   5.072   5.620   4.564  0.9185 -0.1667 -0.0534
   34THR     CB  543   4.929   5.319   4.476  0.3184  0.4493 -0.6600
   34THR    OG1  544   4.944   5.176   4.497  0.5269 -0.4057  0.5868
   34THR    CG2  545   4.998   5.367   4.350 -0.0439 -0.4731 -0.3150
   34THR      H  546   4.843   5.297   4.737 -0.5638  0.1321  0.4029
   34THR     HA  547   5.093   5.385   4.610 -0.0392 -0.9387  1.5934
   34THR     HB  548   4.821   5.333   4.484  0.3483  0.1153  1.9154
   34THR    HG1  549   4.906   5.161   4.584 -0.9407  0.5022  0.1831
   34THR   HG21  550   4.996   5.286   4.276 -0.1237  0.0567 -0.9123
   34THR   HG22  551   4.931   5.447   4.318 -1.3837 -1.4523 -0.1419
   34THR   HG23  552   5.098   5.401   4.377 -0.7010  0.5276  1.0525
   35ASN      N  553   4.844   5.601   4.588 -1.0383  0.3357 -0.2714
   35ASN     CA  554   4.823   5.741   4.552  0.7704  0.2151 -0.5350
   35ASN      C  555   4.871   5.841   4.659  0.6561  0.6771 -1.0302
   35ASN      O  556   4.885   5.954   4.621 -0.2938  0.3110  0.7505
   35ASN     CB  557   4.683   5.757   4.501 -0.1230 -0.0786  0.2284
   35ASN     CG  558   4.656   5.709   4.357  0.1325 -0.5659 -0.0422
   35ASN    OD1  559   4.701   5.764   4.263 -0.3301  0.2056  0.1462
   35ASN    ND2  560   4.606   5.592   4.345  0.6829  0.3314 -0.3557
   35ASN      H  561   4.767   5.539   4.610 -0.5363  0.1708  1.2124
   35ASN     HA  562   4.879   5.756   4.460  0.3739 -0.0582 -0.8258
   35ASN    HB2  563   4.607   5.721   4.570 -0.4223 -0.6350 -0.3692
   35ASN    HB3  564   4.665   5.864   4.493 -0.2105 -0.1022  0.0980
   35ASN   HD21  565   4.613   5.546   4.256  0.5221  0.1124 -0.2592
   35ASN   HD22  566   4.566   5.535   4.419  1.1693 -0.6629 -0.8228
   36LEU      N  567   4.901   5.794   4.783  0.6704  0.0667  0.0522
   36LEU     CA  568   4.983   5.853   4.886 -0.4965 -0.8775 -1.0287
   36LEU      C  569   5.133   5.851   4.872 -0.1544  0.7613  0.0353
   36LEU      O  570   5.204   5.942   4.912  0.0432  0.0517  0.0087
   36LEU     CB  571   4.958   5.780   5.024 -0.5640 -0.2918  0.4351
   36LEU     CG  572   4.811   5.805   5.081 -0.6117  0.7064 -0.5915
   36LEU    CD1  573   4.795   5.695   5.192 -0.4078 -1.1015  0.3197
   36LEU    CD2  574   4.801   5.937   5.146  0.0136 -0.5783 -1.1609
   36LEU      H  575   4.852   5.707   4.802  0.1335  0.2095 -0.6024
   36LEU     HA  576   4.961   5.960   4.897  0.3106 -0.7585 -0.3436
   36LEU    HB2  577   4.978   5.674   5.006  0.9440  0.1380 -0.9956
   36LEU    HB3  578   5.023   5.819   5.102  0.1210  0.4468 -0.4634
   36LEU     HG  579   4.734   5.799   5.004 -0.9563 -0.0384 -0.2091
   36LEU   HD11  580   4.870   5.718   5.268  0.1686  2.0011 -0.8870
   36LEU   HD12  581   4.694   5.713   5.231  0.2710  0.4771  1.6127
   36LEU   HD13  582   4.804   5.593   5.156 -0.5711 -1.0949  0.2590
   36LEU   HD21  583   4.882   5.950   5.217  0.1301  0.2843 -1.4304
   36LEU   HD22  584   4.816   6.008   5.065 -0.2627  0.1780 -0.5748
   36LEU   HD23  585   4.707   5.953   5.200  0.8048 -0.2462  0.2274
   37LEU      N  586   5.192   5.741   4.819  0.4118 -0.2466 -0.2489
   37LEU     CA  587   5.340   5.718   4.809  0.1119 -0.2048  0.4136
   37LEU      C  588   5.383   5.799   4.681 -0.6724 -0.1263 -1.0266
   37LEU      O  589   5.486   5.865   4.687 -0.2192  0.2072  0.1328
   37LEU     CB  590   5.367   5.564   4.801  1.4186 -0.7940  1.1265
   37LEU     CG  591   5.369   5.489   4.927 -0.3725  0.6216  0.0338
   37LEU    CD1  592   5.379   5.338   4.906  0.4708  0.7099  0.3025
   37LEU    CD2  593   5.494   5.526   5.010  0.0026  0.7147  0.0681
   37LEU      H  594   5.135   5.663   4.791 -0.5528 -0.1649  1.2386
   37LEU     HA  595   5.388   5.759   4.899 -0.8995 -1.8661  1.8310
   37LEU    HB2  596   5.284   5.515   4.750  1.2312 -0.1946  0.8393
   37LEU    HB3  597   5.450   5.542   4.734  0.4103 -1.4779  0.0440
   37LEU     HG  598   5.276   5.497   4.983 -0.5547 -1.5849  0.2265
   37LEU   HD11  599   5.304   5.309   4.833  0.4124  0.9360  0.2729
   37LEU   HD12  600   5.476   5.300   4.874 -0.1664 -0.3301 -0.5090
   37LEU   HD13  601   5.355   5.289   5.000 -1.5594  0.2335 -0.3738
   37LEU   HD21  602   5.477   5.619   5.065  0.4035  0.5092  0.5568
   37LEU   HD22  603   5.507   5.453   5.091 -1.2719  0.3685 -0.0003
   37LEU   HD23  604   5.585   5.532   4.951  0.2948 -1.6973  0.0762
   38ARG      N  605   5.291   5.817   4.587  0.2506  0.4638  0.6624
   38ARG     CA  606   5.298   5.898   4.463  0.4848 -0.0271 -0.2210
   38ARG      C  607   5.315   6.040   4.507  0.3616 -1.3727  0.3152
   38ARG      O  608   5.404   6.107   4.453 -0.5682 -0.4155 -0.1008
   38ARG     CB  609   5.161   5.876   4.391 -0.7379 -0.5190 -0.1967
   38ARG     CG  610   5.160   5.762   4.282 -1.0789 -0.0509 -0.4689
   38ARG     CD  611   5.029   5.729   4.221  0.9777 -0.4064 -0.2241
   38ARG     NE  612   5.041   5.646   4.098  0.1547 -0.3552  0.0650
   38ARG     CZ  613   4.940   5.611   4.015 -0.2776  0.7280 -0.5808
   38ARG    NH1  614   4.828   5.665   4.025  0.6229 -0.0309  0.1957
   38ARG    NH2  615   4.972   5.534   3.919 -0.6515 -0.8240  0.1850
   38ARG      H  616   5.208   5.762   4.604  0.3368 -0.3325 -1.0921
   38ARG     HA  617   5.381   5.879   4.395  1.2919 -0.9488  0.9409
   38ARG    HB2  618   5.081   5.863   4.465 -0.3092 -0.8603  0.2182
   38ARG    HB3  619   5.141   5.970   4.340 -1.0437 -0.5162 -0.0804
   38ARG    HG2  620   5.234   5.779   4.203 -0.0504  0.2055  0.4879
   38ARG    HG3  621   5.198   5.671   4.329 -0.2650  0.0424 -0.9024
   38ARG    HD2  622   4.974   5.671   4.295  0.6183  0.6062  0.3469
   38ARG    HD3  623   4.966   5.816   4.202  0.3555 -0.6506  0.5666
   38ARG     HE  624   5.131   5.608   4.073  0.4131  0.2799 -0.0079
   38ARG   HH11  625   4.753   5.651   3.959  0.0558  0.3768  0.7350
   38ARG   HH12  626   4.805   5.699   4.117  0.0865  0.5277 -0.1285
   38ARG   HH21  627   4.906   5.510   3.847 -0.1454  0.0283 -0.6161
   38ARG   HH22  628   5.066   5.497   3.908 -0.1613 -0.0110  1.2758
   39GLN      N  629   5.247   6.097   4.606  0.6862  0.2053 -0.2000
   39GLN     CA  630   5.258   6.240   4.650 -0.3402  0.6895 -0.5978
   39GLN      C  631   5.394   6.270   4.710 -0.1139  0.5841  0.7026
   39GLN      O  632   5.450   6.378   4.694 -0.0178 -0.2522  0.3085
   39GLN     CB  633   5.143   6.252   4.754  0.4037 -0.3714 -0.6766
   39GLN     CG  634   5.136   6.394   4.819  0.4724 -0.3110 -0.0969
   39GLN     CD  635   5.104   6.506   4.718 -0.5626 -0.6457 -0.5153
   39GLN    OE1  636   5.045   6.476   4.613 -0.0170 -0.5798 -0.9252
   39GLN    NE2  637   5.143   6.632   4.746  0.1258  1.0091  0.9364
   39GLN      H  638   5.170   6.041   4.639  0.3356  0.8655  0.1603
   39GLN     HA  639   5.240   6.311   4.569  0.9956  0.4514 -1.1595
   39GLN    HB2  640   5.044   6.239   4.711 -0.2724  0.5205  0.5043
   39GLN    HB3  641   5.152   6.180   4.835 -0.4043  0.8944  0.6144
   39GLN    HG2  642   5.063   6.393   4.900  0.8898 -0.6853  0.2851
   39GLN    HG3  643   5.235   6.416   4.860 -0.0358  0.9341  0.5810
   39GLN   HE21  644   5.114   6.709   4.687  0.5505  0.5425  0.0689
   39GLN   HE22  645   5.195   6.650   4.830  0.2100 -0.4002  1.2358
   40LEU      N  646   5.455   6.173   4.783 -1.1430  0.1697 -0.1278
   40LEU     CA  647   5.607   6.172   4.819  0.1721 -0.0797 -0.2017
   40LEU      C  648   5.703   6.107   4.723 -0.3873  0.2188  0.5330
   40LEU      O  649   5.809   6.063   4.767  0.0033  0.5654 -0.3255
   40LEU     CB  650   5.612   6.124   4.970 -0.0548  0.0018  0.3540
   40LEU     CG  651   5.542   6.203   5.079 -0.5975  1.3530 -0.9688
   40LEU    CD1  652   5.590   6.154   5.218  1.4115 -1.2770 -1.3255
   40LEU    CD2  653   5.561   6.349   5.055  0.8551  0.0764 -0.5502
   40LEU      H  654   5.413   6.084   4.805  0.2724 -0.4661  0.2870
   40LEU     HA  655   5.639   6.276   4.814 -0.2878  0.0402 -0.9910
   40LEU    HB2  656   5.575   6.022   4.975  0.6328 -0.2561  0.3459
   40LEU    HB3  657   5.715   6.118   5.006  0.1914 -1.2334 -0.4674
   40LEU     HG  658   5.436   6.179   5.067 -0.1951 -0.9765 -0.8158
   40LEU   HD11  659   5.694   6.173   5.243  0.6650  1.5225  0.6715
   40LEU   HD12  660   5.538   6.222   5.285  0.8860 -0.5491 -2.4159
   40LEU   HD13  661   5.559   6.054   5.247  1.2712 -0.7268  0.7830
   40LEU   HD21  662   5.666   6.379   5.060  0.8512  0.0588 -0.3455
   40LEU   HD22  663   5.506   6.373   4.964 -0.1864  0.0248  0.0306
   40LEU   HD23  664   5.513   6.402   5.137  0.3787 -0.0701 -0.7279
   41ASP      N  665   5.671   6.095   4.593 -0.0283  0.3573 -0.2285
   41ASP     CA  666   5.764   6.052   4.489  0.1598 -0.9039  0.6042
   41ASP      C  667   5.813   5.911   4.494 -0.3401  0.0073 -0.3992
   41ASP      O  668   5.903   5.874   4.415 -0.1018  0.3023  0.2810
   41ASP     CB  669   5.883   6.152   4.475 -0.1931 -0.0311 -0.1237
   41ASP     CG  670   5.845   6.300   4.476  0.0317 -0.0069  0.3591
   41ASP    OD1  671   5.931   6.380   4.523  0.5023  0.4078  0.4569
   41ASP    OD2  672   5.744   6.339   4.415  0.3987 -0.1951 -0.5044
   41ASP      H  673   5.582   6.127   4.558  0.4263  1.2381 -0.6572
   41ASP     HA  674   5.713   6.047   4.392 -0.1777  0.4992  0.6642
   41ASP    HB2  675   5.953   6.146   4.558  0.4755  0.0789 -0.6623
   41ASP    HB3  676   5.935   6.133   4.381  0.7134  1.9420 -0.1313
   42PHE      N  677   5.756   5.824   4.577  0.2036 -0.0863 -0.0197
   42PHE     CA  678   5.808   5.685   4.587  0.1382 -0.9549 -0.8274
   42PHE      C  679   5.767   5.601   4.468  0.1568  0.3086 -0.7194
   42PHE      O  680   5.652   5.575   4.441  0.3218 -0.4138 -0.5278
   42PHE     CB  681   5.762   5.622   4.720 -0.0971 -0.2765  0.7659
   42PHE     CG  682   5.861   5.616   4.827 -0.3007 -0.2030 -0.4058
   42PHE    CD1  683   5.864   5.722   4.920  0.2189  0.8421  0.3818
   42PHE    CD2  684   5.950   5.509   4.847 -0.3439  0.5280  0.2095
   42PHE    CE1  685   5.945   5.712   5.031 -0.4647 -1.6403 -1.2905
   42PHE    CE2  686   6.031   5.504   4.962  0.3995 -0.0734 -0.5087
   42PHE     CZ  687   6.030   5.602   5.059  0.2208 -0.0086 -0.1656
   42PHE      H  688   5.687   5.860   4.642  0.5175 -2.0970  1.6263
   42PHE     HA  689   5.916   5.682   4.579  0.1253 -1.1347 -0.9655
   42PHE    HB2  690   5.665   5.667   4.741 -0.0743 -0.1735  0.6523
   42PHE    HB3  691   5.740   5.518   4.695  0.1788  0.0225 -0.9382
   42PHE    HD1  692   5.803   5.810   4.903 -0.6897  0.1067 -0.3925
   42PHE    HD2  693   5.954   5.430   4.774 -0.0133  0.6155  0.1305
   42PHE    HE1  694   5.943   5.787   5.109  0.4556 -1.6607 -1.2207
   42PHE    HE2  695   6.079   5.411   4.987 -0.2171 -0.0794  0.8084
   42PHE     HZ  696   6.093   5.595   5.146  0.6296 -0.0605 -0.4614
   43LYS      N  697   5.861   5.542   4.401  0.3463 -0.4755 -0.4960
   43LYS     CA  698   5.833   5.455   4.284  0.4058  0.0823 -0.0543
   43LYS      C  699   5.753   5.332   4.327  1.5599  0.1673 -0.2294
   43LYS      O  700   5.810   5.250   4.402 -0.1725 -0.5361 -0.1002
   43LYS     CB  701   5.964   5.417   4.214 -1.2214  0.3914 -0.0930
   43LYS     CG  702   6.042   5.537   4.155  0.1223  0.3725  0.0174
   43LYS     CD  703   6.165   5.491   4.076  0.0562 -0.8083  0.8212
   43LYS     CE  704   6.248   5.619   4.040  0.4362  0.7291 -0.3501
   43LYS     NZ  705   6.391   5.591   4.023 -0.9579  0.1800 -0.6056
   43LYS      H  706   5.955   5.568   4.427 -0.3147  0.7124  1.0381
   43LYS     HA  707   5.769   5.503   4.211  0.0835 -0.6971 -0.3080
   43LYS    HB2  708   6.027   5.372   4.290 -1.3937  1.2421  0.5869
   43LYS    HB3  709   5.939   5.357   4.126  0.4400  0.5031 -0.6994
   43LYS    HG2  710   5.984   5.594   4.082  0.6979 -0.0167 -0.7779
   43LYS    HG3  711   6.063   5.607   4.235 -0.1623  0.2301  0.2233
   43LYS    HD2  712   6.224   5.419   4.132  1.0218 -1.2066 -0.5853
   43LYS    HD3  713   6.128   5.443   3.986  0.5243 -0.8635  0.6502
   43LYS    HE2  714   6.205   5.681   3.962 -0.2387  0.0599 -0.5258
   43LYS    HE3  715   6.235   5.682   4.128 -0.3594 -0.4092  0.4041
   43LYS    HZ1  716   6.405   5.539   3.937 -1.0792 -0.1914 -0.4045
   43LYS    HZ2  717   6.452   5.671   4.017 -0.0296 -0.5508 -1.9268
   43LYS    HZ3  718   6.432   5.537   4.097 -0.2671  0.4817 -0.7572
   44VAL      N  719   5.623   5.321   4.290 -0.5318  0.0141 -0.7647
   44VAL     CA  720   5.537   5.213   4.337  0.6814 -0.0605 -0.1340
   44VAL      C  721   5.522   5.107   4.229 -0.6330  0.7810 -1.0315
   44VAL      O  722   5.503   5.131   4.112  0.1203 -0.2418  0.0554
   44VAL     CB  723   5.411   5.264   4.405  0.5732  0.5725  0.7436
   44VAL    CG1  724   5.312   5.146   4.431  0.5370  0.9014  0.0533
   44VAL    CG2  725   5.443   5.332   4.535 -0.6978 -1.3040 -1.4794
   44VAL      H  726   5.577   5.398   4.244  0.3212  1.0108 -0.0681
   44VAL     HA  727   5.588   5.152   4.412 -0.3076 -2.0311 -0.9284
   44VAL     HB  728   5.367   5.338   4.339  1.5814 -0.3414 -1.1129
   44VAL   HG11  729   5.355   5.070   4.496 -0.0892  0.7077  0.2515
   44VAL   HG12  730   5.220   5.183   4.477  0.9225  1.1412  0.6593
   44VAL   HG13  731   5.275   5.101   4.339 -1.0049  0.1461  0.9594
   44VAL   HG21  732   5.386   5.290   4.618  0.7453 -0.6233 -0.0197
   44VAL   HG22  733   5.551   5.337   4.549 -0.8862 -0.7330  0.1220
   44VAL   HG23  734   5.416   5.437   4.533  0.6276 -0.8374  0.2359
   45VAL      N  735   5.534   4.980   4.275  0.9310 -0.3620  0.3552
   45VAL     CA  736   5.466   4.872   4.204 -0.5621 -0.4296 -0.5458
   45VAL      C  737   5.353   4.819   4.296 -0.8902  1.1505 -0.5419
   45VAL      O  738   5.376   4.795   4.415 -0.6365 -0.0030 -0.3536
   45VAL     CB  739   5.576   4.758   4.175  0.9202  0.6529 -0.1946
   45VAL    CG1  740   5.514   4.607   4.166 -0.3592 -1.6737  0.4548
   45VAL    CG2  741   5.651   4.790   4.049 -0.9572 -0.7678  1.6999
   45VAL      H  742   5.555   4.968   4.373  0.3727  0.5178  0.5988
   45VAL     HA  743   5.428   4.902   4.107 -0.1771  1.4769 -0.1895
   45VAL     HB  744   5.647   4.760   4.258  0.9533  0.1646 -0.2068
   45VAL   HG11  745   5.595   4.544   4.131  1.1159  0.5072 -0.5122
   45VAL   HG12  746   5.475   4.578   4.263  1.0715  0.2699  1.7634
   45VAL   HG13  747   5.435   4.614   4.091  0.2912 -1.1090 -0.2133
   45VAL   HG21  748   5.698   4.888   4.053 -1.2301 -0.5276  0.2362
   45VAL   HG22  749   5.729   4.715   4.036 -0.2286  0.1313  0.4829
   45VAL   HG23  750   5.585   4.792   3.961  0.7166 -1.0803  0.3269
   46SER      N  751   5.239   4.790   4.238  0.0784 -0.0937  0.0922
   46SER     CA  752   5.131   4.728   4.312 -0.6235 -0.1303 -0.2247
   46SER      C  753   5.064   4.609   4.251 -1.0404 -0.3423  0.5411
   46SER      O  754   5.038   4.616   4.131 -0.3490  0.4007 -0.0323
   46SER     CB  755   5.035   4.836   4.342 -0.2498 -0.0915 -0.1279
   46SER     OG  756   4.979   4.908   4.231 -0.7687  0.4104 -0.5816
   46SER      H  757   5.221   4.808   4.140 -1.3777 -0.3576  0.2604
   46SER     HA  758   5.158   4.695   4.412  1.4746  0.0448 -0.6575
   46SER    HB2  759   4.949   4.796   4.397 -0.5808  0.2573 -0.3896
   46SER    HB3  760   5.087   4.909   4.405  0.3542 -0.5117 -0.1199
   46SER     HG  761   5.041   4.978   4.209  0.2117 -0.5083 -0.9351
   47LEU      N  762   5.045   4.508   4.333  0.7715 -0.2070 -0.0245
   47LEU     CA  763   5.004   4.379   4.286  0.8883  0.8279 -0.8733
   47LEU      C  764   4.894   4.318   4.360  0.2114  0.5449 -0.6156
   47LEU      O  765   4.900   4.295   4.482 -0.1368 -0.3764 -0.2458
   47LEU     CB  766   5.126   4.280   4.287  0.1676  0.1794  0.2285
   47LEU     CG  767   5.248   4.322   4.208 -1.0342  0.5323  0.8423
   47LEU    CD1  768   5.368   4.225   4.210 -0.4811  1.0815 -0.2479
   47LEU    CD2  769   5.224   4.348   4.060  0.1711 -0.1991  0.4242
   47LEU      H  770   5.085   4.504   4.426 -0.5646 -1.4204  0.5644
   47LEU     HA  771   4.974   4.385   4.181 -1.0061 -0.4301 -0.5048
   47LEU    HB2  772   5.153   4.248   4.388 -2.3289  0.6089  1.1837
   47LEU    HB3  773   5.087   4.189   4.240 -0.2497  1.0480 -1.2461
   47LEU     HG  774   5.288   4.415   4.250  0.9490  0.4597 -0.5869
   47LEU   HD11  775   5.338   4.144   4.144  0.0785  0.7052 -0.0552
   47LEU   HD12  776   5.461   4.268   4.173  0.3276 -0.8297 -0.6636
   47LEU   HD13  777   5.379   4.180   4.309  0.4450  2.1715  0.1918
   47LEU   HD21  778   5.208   4.255   4.006 -0.4485 -0.1858  0.5679
   47LEU   HD22  779   5.147   4.420   4.032  1.6244  0.9982 -0.8473
   47LEU   HD23  780   5.316   4.391   4.020 -0.3856  1.1378  0.4796
   48LEU      N  781   4.791   4.267   4.292  0.2934 -0.1032  0.2240
   48LEU     CA  782   4.671   4.200   4.349 -1.1074 -0.0688  0.5006
   48LEU      C  783   4.652   4.055   4.321 -0.3369  0.1231  0.1222
   48LEU      O  784   4.687   3.998   4.213 -0.1273  0.1145  0.2354
   48LEU     CB  785   4.546   4.278   4.306  0.1266  0.8541  0.6209
   48LEU     CG  786   4.541   4.434   4.340 -0.5207  0.0714  0.2014
   48LEU    CD1  787   4.399   4.493   4.330 -0.5090  0.9684  1.7111
   48LEU    CD2  788   4.602   4.473   4.480 -0.3303  0.2427 -0.0659
   48LEU      H  789   4.800   4.288   4.193  0.3420 -0.4101  0.1604
   48LEU     HA  790   4.693   4.214   4.455  1.3273  0.6578  0.0354
   48LEU    HB2  791   4.530   4.271   4.199 -0.6037 -0.8768  0.7869
   48LEU    HB3  792   4.461   4.224   4.346  1.3840 -0.7520  1.3625
   48LEU     HG  793   4.594   4.497   4.268  0.1019 -0.8952 -0.2227
   48LEU   HD11  794   4.398   4.598   4.357  0.5496  1.3652  0.4043
   48LEU   HD12  795   4.367   4.495   4.226  1.0225 -0.7647  1.0830
   48LEU   HD13  796   4.325   4.445   4.395 -1.2552 -0.1017  0.1931
   48LEU   HD21  797   4.569   4.574   4.504  0.4135  0.4082  0.3207
   48LEU   HD22  798   4.574   4.415   4.568 -0.2229 -0.5251 -0.5160
   48LEU   HD23  799   4.708   4.476   4.456 -0.5158  0.4102 -0.9122
   49ASP      N  800   4.596   3.981   4.414  0.0908 -0.0122  0.0566
   49ASP     CA  801   4.562   3.833   4.409  1.0980 -1.2662 -0.4857
   49ASP      C  802   4.677   3.750   4.364 -0.8470 -0.6413  0.4784
   49ASP      O  803   4.653   3.679   4.265  0.7551  0.4438 -0.0202
   49ASP     CB  804   4.426   3.813   4.342  0.1482  0.2259  0.4717
   49ASP     CG  805   4.312   3.856   4.420  0.1398  0.1205 -1.0487
   49ASP    OD1  806   4.321   3.854   4.547  0.6455  0.1621  0.0205
   49ASP    OD2  807   4.212   3.901   4.363  0.5658 -0.0010 -0.2542
   49ASP      H  808   4.569   4.029   4.498 -1.0962 -1.3971  0.5644
   49ASP     HA  809   4.556   3.799   4.513 -1.2391  0.2179  0.0069
   49ASP    HB2  810   4.424   3.877   4.254 -0.9278 -0.5059 -0.0658
   49ASP    HB3  811   4.404   3.708   4.328  0.2562  0.1251  1.0123
   50LEU      N  812   4.795   3.756   4.425  0.2333 -0.5674  0.1155
   50LEU     CA  813   4.903   3.664   4.393  0.6805 -0.1388  0.0389
   50LEU      C  814   4.890   3.523   4.454 -0.3742  0.2381  0.2166
   50LEU      O  815   4.867   3.509   4.571  0.3271  0.2520 -0.2374
   50LEU     CB  816   5.038   3.735   4.430 -0.5785 -1.0587  0.4584
   50LEU     CG  817   5.059   3.876   4.375  0.0758 -0.1670  0.3133
   50LEU    CD1  818   5.197   3.922   4.405 -0.6179  0.1958  0.1635
   50LEU    CD2  819   5.036   3.891   4.215  0.6236 -0.5854 -0.5426
   50LEU      H  820   4.802   3.829   4.494 -0.2291  0.0508 -0.4575
   50LEU     HA  821   4.903   3.652   4.285  0.8396  0.0730  0.0143
   50LEU    HB2  822   5.045   3.748   4.538 -0.6131  0.3626  0.3251
   50LEU    HB3  823   5.115   3.667   4.393 -0.4945 -0.2101 -1.0676
   50LEU     HG  824   5.003   3.948   4.434  0.9033  0.4137  0.4225
   50LEU   HD11  825   5.226   3.887   4.504  0.0684 -0.4231 -0.2389
   50LEU   HD12  826   5.262   3.864   4.340 -0.5363  0.9690 -0.4719
   50LEU   HD13  827   5.209   4.026   4.375 -0.3754  0.3170  0.6554
   50LEU   HD21  828   4.932   3.862   4.198 -0.3025  0.7904  1.8185
   50LEU   HD22  829   5.045   3.994   4.179  0.0718 -0.1495  0.4898
   50LEU   HD23  830   5.092   3.825   4.149  0.8335  0.1135 -1.0800
   51THR      N  831   4.915   3.415   4.376  0.5010 -0.5357 -0.4367
   51THR     CA  832   4.961   3.287   4.429  0.6169  0.1747 -0.2338
   51THR      C  833   5.104   3.280   4.479  0.0040 -0.1542 -0.0782
   51THR      O  834   5.182   3.375   4.456  0.0654 -0.1940 -0.2839
   51THR     CB  835   4.931   3.189   4.315 -1.0925  0.7099 -0.0589
   51THR    OG1  836   5.036   3.199   4.217 -0.0693  0.8690  0.2355
   51THR    CG2  837   4.799   3.196   4.247 -0.3961 -0.5055  0.0903
   51THR      H  838   4.924   3.423   4.276  0.3392  0.7219 -0.3834
   51THR     HA  839   4.901   3.267   4.517  0.8971 -0.4360 -0.1671
   51THR     HB  840   4.930   3.085   4.348 -0.7509  0.6377 -0.2630
   51THR    HG1  841   5.030   3.292   4.193 -1.7316  0.7646 -0.0072
   51THR   HG21  842   4.720   3.212   4.320  0.3286  0.0610  0.7821
   51THR   HG22  843   4.796   3.258   4.157  0.1572 -0.5256  0.0556
   51THR   HG23  844   4.776   3.098   4.206 -0.2309 -0.1903 -0.8001
   52GLU      N  845   5.146   3.174   4.548 -0.6020  0.5800  0.2054
   52GLU     CA  846   5.279   3.161   4.604  0.2243 -0.1751  0.1571
   52GLU      C  847   5.402   3.206   4.515  0.7836 -0.8613 -0.1060
   52GLU      O  848   5.488   3.288   4.560  0.2283 -0.0771  0.4789
   52GLU     CB  849   5.304   3.020   4.645 -0.7878 -0.0233 -0.7254
   52GLU     CG  850   5.414   3.010   4.752  0.3488 -0.7333 -0.2969
   52GLU     CD  851   5.458   2.870   4.797 -0.7685 -0.2667  0.2662
   52GLU    OE1  852   5.408   2.764   4.760 -0.0059  0.3773  0.0624
   52GLU    OE2  853   5.568   2.859   4.858 -0.1899 -0.3840  0.0107
   52GLU      H  854   5.075   3.115   4.589 -0.2383  0.3914  0.5789
   52GLU     HA  855   5.288   3.216   4.698 -0.7920 -0.3723  0.3880
   52GLU    HB2  856   5.215   2.964   4.674  0.1771 -0.8089  1.0063
   52GLU    HB3  857   5.337   2.965   4.557  0.1254 -0.2274 -0.2839
   52GLU    HG2  858   5.502   3.072   4.731 -0.4732  0.7383  0.3398
   52GLU    HG3  859   5.366   3.053   4.839  0.3193  0.8826 -1.0442
   53TYR      N  860   5.407   3.154   4.393 -0.3170  0.0931 -0.7745
   53TYR     CA  861   5.505   3.161   4.288 -0.2900 -0.5599 -0.1055
   53TYR      C  862   5.536   3.307   4.253 -0.2538  0.0581 -0.2259
   53TYR      O  863   5.650   3.349   4.271  0.1925  0.5034  0.3497
   53TYR     CB  864   5.441   3.087   4.165  0.0577 -0.8366 -0.2528
   53TYR     CG  865   5.520   3.101   4.029 -0.0349  0.2532 -0.5651
   53TYR    CD1  866   5.467   3.161   3.907 -0.1413 -0.0060 -0.5951
   53TYR    CD2  867   5.651   3.050   4.023 -0.2861 -0.8976  0.3049
   53TYR    CE1  868   5.546   3.173   3.786  0.8063 -0.2075 -0.6222
   53TYR    CE2  869   5.729   3.063   3.896  0.1875 -0.2769  0.1564
   53TYR     CZ  870   5.672   3.114   3.774 -0.2901  0.6116 -0.5725
   53TYR     OH  871   5.745   3.137   3.663  0.4267  0.6123 -0.2007
   53TYR      H  872   5.326   3.099   4.370 -0.2622 -0.3669  0.0611
   53TYR     HA  873   5.595   3.103   4.310  0.5855  0.4270 -0.8591
   53TYR    HB2  874   5.426   2.983   4.191  0.9954 -0.9794 -0.2348
   53TYR    HB3  875   5.342   3.132   4.151  0.5498  0.7072  0.7432
   53TYR    HD1  876   5.363   3.188   3.904 -0.0954  0.2397 -0.1704
   53TYR    HD2  877   5.694   3.001   4.108  0.3758  0.0876  0.5703
   53TYR    HE1  878   5.511   3.228   3.700  0.2791 -0.3791 -0.5243
   53TYR    HE2  879   5.830   3.024   3.894  0.1174 -0.4648  0.2906
   53TYR     HH  880   5.683   3.137   3.590 -0.0221  0.3809  0.1654
   54GLU      N  881   5.431   3.376   4.225  0.5320  0.5722  0.0957
   54GLU     CA  882   5.416   3.518   4.192  0.4954 -0.1377 -0.1956
   54GLU      C  883   5.456   3.606   4.312 -0.2502  0.3996  0.4049
   54GLU      O  884   5.545   3.690   4.291 -0.4110  0.4023 -0.6472
   54GLU     CB  885   5.268   3.555   4.157 -0.8966 -0.2226  0.2578
   54GLU     CG  886   5.214   3.497   4.022  0.3513  0.1454 -0.7123
   54GLU     CD  887   5.062   3.470   4.021  0.2492 -0.8056  1.4373
   54GLU    OE1  888   5.000   3.429   4.115  0.1452 -0.2211  0.1586
   54GLU    OE2  889   5.012   3.491   3.902  0.2199 -0.0228 -0.9023
   54GLU      H  890   5.346   3.324   4.246  1.0865 -0.2230  0.4916
   54GLU     HA  891   5.481   3.544   4.108  0.5963  0.1940 -0.0158
   54GLU    HB2  892   5.200   3.525   4.237 -0.2052 -0.3020  0.8393
   54GLU    HB3  893   5.260   3.663   4.145 -0.2520 -0.1691  0.2619
   54GLU    HG2  894   5.252   3.560   3.942 -0.6435  0.3375 -1.0538
   54GLU    HG3  895   5.250   3.395   4.012  0.0505 -0.0608  0.1329
   55MET      N  896   5.401   3.597   4.432  0.0555 -0.8286  0.3205
   55MET     CA  897   5.461   3.665   4.559  0.1574  0.0906  0.4806
   55MET      C  898   5.613   3.649   4.569 -0.4443 -0.2128  0.2022
   55MET      O  899   5.680   3.750   4.582  0.1230 -0.2270 -0.2675
   55MET     CB  900   5.404   3.595   4.684  1.1477 -0.0019 -0.3281
   55MET     CG  901   5.247   3.627   4.701 -0.5572  0.5152 -0.2309
   55MET     SD  902   5.158   3.589   4.852  0.0514 -0.0736 -0.1106
   55MET     CE  903   5.243   3.689   4.984 -0.4116  1.0530 -0.7494
   55MET      H  904   5.325   3.531   4.443 -1.2670  0.4966 -0.1691
   55MET     HA  905   5.441   3.772   4.550 -0.6282 -0.0504  0.4511
   55MET    HB2  906   5.407   3.486   4.676 -0.5197 -0.0436 -1.3147
   55MET    HB3  907   5.454   3.635   4.772 -0.4200  0.1380  0.5905
   55MET    HG2  908   5.237   3.736   4.698  0.0477  0.6911  1.6503
   55MET    HG3  909   5.198   3.581   4.615  0.7697  0.0452 -0.7977
   55MET    HE1  910   5.184   3.684   5.075  0.9073  1.4644  0.1859
   55MET    HE2  911   5.339   3.654   5.021 -1.0709  0.7325  0.7783
   55MET    HE3  912   5.274   3.789   4.954 -0.0882  1.4214  0.6683
   56ARG      N  913   5.666   3.526   4.570  0.9528 -0.4318  0.4337
   56ARG     CA  914   5.806   3.494   4.567 -0.9166 -0.2063  0.1845
   56ARG      C  915   5.879   3.562   4.445 -0.0914  0.0033 -1.3744
   56ARG      O  916   5.985   3.627   4.483  0.0342  0.1143  0.3542
   56ARG     CB  917   5.843   3.340   4.581 -0.4251 -0.2162  0.6374
   56ARG     CG  918   5.790   3.280   4.711  0.3365 -0.4084  0.0092
   56ARG     CD  919   5.837   3.134   4.745  0.5215  0.3826 -0.5560
   56ARG     NE  920   5.759   3.066   4.851 -0.1740  0.1229 -0.6740
   56ARG     CZ  921   5.778   3.073   4.978  0.7643 -0.2200 -0.5011
   56ARG    NH1  922   5.707   2.999   5.056  0.6845  0.2539  0.2064
   56ARG    NH2  923   5.862   3.159   5.033  0.1586  0.3666  0.2005
   56ARG      H  924   5.597   3.454   4.552 -0.5309  0.8053  0.7368
   56ARG     HA  925   5.854   3.546   4.650 -0.3524  0.4680 -0.5307
   56ARG    HB2  926   5.807   3.288   4.493  0.3035 -0.0052  0.1934
   56ARG    HB3  927   5.950   3.316   4.581 -0.5043 -0.5840  0.3109
   56ARG    HG2  928   5.808   3.347   4.795  0.4877  0.8384 -0.9659
   56ARG    HG3  929   5.681   3.287   4.707  0.3809  0.6173  0.1165
   56ARG    HD2  930   5.813   3.071   4.660  0.8205  0.4275 -0.6749
   56ARG    HD3  931   5.945   3.136   4.759  0.4288  0.9584  0.2286
   56ARG     HE  932   5.697   2.991   4.821 -0.2434 -0.3608  0.5397
   56ARG   HH11  933   5.727   3.007   5.155  0.6358  0.1976  0.2206
   56ARG   HH12  934   5.662   2.919   5.015 -0.5158  0.8553  0.2693
   56ARG   HH21  935   5.888   3.156   5.131  0.7805  1.1613  0.0780
   56ARG   HH22  936   5.931   3.206   4.976  0.6774 -0.8203 -0.2181
   57ASN      N  937   5.827   3.560   4.320 -0.6556 -0.0259 -0.2168
   57ASN     CA  938   5.901   3.626   4.209  0.3935  0.8783 -0.1695
   57ASN      C  939   5.911   3.780   4.220  0.2861 -0.0276 -0.3066
   57ASN      O  940   6.007   3.831   4.178 -0.8157 -0.0451  0.4611
   57ASN     CB  941   5.825   3.585   4.075 -0.6888 -0.8912 -1.1503
   57ASN     CG  942   5.830   3.445   4.036  0.1491  0.0991  1.0420
   57ASN    OD1  943   5.925   3.369   4.058  0.3505 -0.0453 -0.3944
   57ASN    ND2  944   5.723   3.392   3.972 -0.2177  0.1228  0.3389
   57ASN      H  945   5.738   3.512   4.313 -1.0859  0.5719  0.6731
   57ASN     HA  946   5.999   3.578   4.200 -0.1082 -0.1797 -0.1985
   57ASN    HB2  947   5.723   3.621   4.087 -0.2953 -0.2092  1.1601
   57ASN    HB3  948   5.879   3.637   3.997  0.9430 -0.0760  0.3761
   57ASN   HD21  949   5.725   3.291   3.970 -0.0746  0.1143  0.7055
   57ASN   HD22  950   5.648   3.456   3.948  0.4387  0.7627 -0.0769
   58ALA      N  951   5.807   3.852   4.275 -0.0715  1.0844 -0.5726
   58ALA     CA  952   5.814   3.994   4.283  0.1460  0.0054 -0.0908
   58ALA      C  953   5.923   4.029   4.388  0.1036 -1.4264 -0.5339
   58ALA      O  954   5.997   4.122   4.368 -0.5522  0.0805  0.2171
   58ALA     CB  955   5.683   4.063   4.322 -0.1330 -0.8901 -0.3387
   58ALA      H  956   5.718   3.809   4.299  0.5342  0.1175  0.1073
   58ALA     HA  957   5.847   4.028   4.185 -1.4888  1.4054 -0.2572
   58ALA    HB1  958   5.705   4.168   4.342  0.1324 -0.8070 -1.0258
   58ALA    HB2  959   5.627   4.064   4.228  0.4531 -1.0398 -0.6995
   58ALA    HB3  960   5.623   4.023   4.404  0.4099  0.3275  0.7178
   59VAL      N  961   5.921   3.964   4.505 -0.0525 -0.6281 -0.3853
   59VAL     CA  962   6.003   3.995   4.622 -1.0097 -0.9971  0.5585
   59VAL      C  963   6.146   3.969   4.568 -0.7528 -0.4758 -0.2430
   59VAL      O  964   6.242   4.046   4.592 -0.2697  0.2236  0.1604
   59VAL     CB  965   5.967   3.907   4.744 -0.3036 -0.4182 -0.0353
   59VAL    CG1  966   6.078   3.891   4.853  0.4212  0.3298  0.1977
   59VAL    CG2  967   5.847   3.958   4.816  2.9170 -0.4384 -0.3247
   59VAL      H  968   5.858   3.886   4.518 -0.3625 -0.2864  0.2721
   59VAL     HA  969   6.008   4.101   4.647 -1.5190 -0.9000  0.2730
   59VAL     HB  970   5.932   3.809   4.711 -0.0726 -0.6135  0.2938
   59VAL   HG11  971   6.166   3.844   4.807  0.1210  0.5885 -0.6926
   59VAL   HG12  972   6.109   3.987   4.894  0.7535  0.1168  0.4585
   59VAL   HG13  973   6.048   3.812   4.922 -0.3718  0.6543  0.2446
   59VAL   HG21  974   5.857   4.057   4.861  0.2418 -0.5271  0.8846
   59VAL   HG22  975   5.760   3.965   4.751  0.7214  0.9301  2.3251
   59VAL   HG23  976   5.807   3.892   4.893 -1.3517 -0.2481 -1.8232
   60ASP      N  977   6.173   3.858   4.495  0.9446 -0.4856  0.0786
   60ASP     CA  978   6.297   3.823   4.433 -1.5736  0.1581  0.5082
   60ASP      C  979   6.360   3.946   4.346  0.0441  0.1443  0.3218
   60ASP      O  980   6.482   3.968   4.343  0.7722 -0.4064 -0.4348
   60ASP     CB  981   6.293   3.693   4.346  0.6571 -0.8458  0.2860
   60ASP     CG  982   6.322   3.571   4.420 -0.1258  0.2574 -0.3580
   60ASP    OD1  983   6.363   3.571   4.542 -0.1222  0.1411  0.0879
   60ASP    OD2  984   6.303   3.459   4.366 -0.2416 -0.0243 -0.0963
   60ASP      H  985   6.090   3.809   4.463  0.0313 -0.6520  2.3014
   60ASP     HA  986   6.376   3.811   4.507  0.0211 -0.3765 -1.1373
   60ASP    HB2  987   6.205   3.693   4.282  0.8365  1.1043 -0.0967
   60ASP    HB3  988   6.381   3.700   4.281  0.6906 -0.5895  0.3535
   61GLU      N  989   6.282   4.024   4.276 -0.0532  0.0086 -0.1503
   61GLU     CA  990   6.319   4.146   4.205  0.0517 -0.3864 -0.0780
   61GLU      C  991   6.328   4.283   4.290 -0.0841 -0.3169  0.2182
   61GLU      O  992   6.420   4.368   4.271 -0.0770  0.5200 -0.0020
   61GLU     CB  993   6.213   4.165   4.097 -0.3627 -0.6734  0.0480
   61GLU     CG  994   6.244   4.069   3.979 -0.0298 -0.3747 -0.0462
   61GLU     CD  995   6.362   4.116   3.889  0.0726 -0.2984  0.4921
   61GLU    OE1  996   6.376   4.240   3.868 -0.0452  0.7591  0.0442
   61GLU    OE2  997   6.432   4.023   3.841  0.0685 -0.3327 -0.5536
   61GLU      H  998   6.184   3.999   4.270 -0.1587  0.2894  0.3542
   61GLU     HA  999   6.420   4.130   4.167  0.7274  0.4950  1.1811
   61GLU    HB2 1000   6.110   4.152   4.132 -0.6577 -0.9814 -0.8731
   61GLU    HB3 1001   6.217   4.267   4.058  0.8922 -0.7586 -0.1361
   61GLU    HG2 1002   6.278   3.975   4.022  0.2511  0.0342  0.6782
   61GLU    HG3 1003   6.157   4.057   3.915 -0.4895 -0.0682  0.4936
   62PHE      N 1004   6.248   4.298   4.396  0.0189 -0.0583 -0.6218
   62PHE     CA 1005   6.238   4.409   4.491  1.2017 -0.8171  0.0815
   62PHE      C 1006   6.363   4.427   4.575 -0.4672 -0.5326 -0.5244
   62PHE      O 1007   6.419   4.536   4.593  0.0791  0.4594  0.4781
   62PHE     CB 1008   6.102   4.398   4.575 -0.5168 -0.6654 -0.0196
   62PHE     CG 1009   6.097   4.496   4.692  0.3540 -0.1606 -0.0721
   62PHE    CD1 1010   6.088   4.640   4.669  0.2546  0.4010  0.2594
   62PHE    CD2 1011   6.130   4.455   4.819  0.0659 -0.0238 -0.0998
   62PHE    CE1 1012   6.083   4.734   4.771 -0.4317  0.0494 -0.2866
   62PHE    CE2 1013   6.136   4.547   4.928 -0.6597 -0.3399  0.2498
   62PHE     CZ 1014   6.103   4.680   4.903 -0.5244 -0.7563 -0.6191
   62PHE      H 1015   6.180   4.224   4.404  0.4929 -0.4102  0.5931
   62PHE     HA 1016   6.230   4.502   4.434 -1.0520 -0.5033  0.7099
   62PHE    HB2 1017   6.018   4.421   4.510 -0.6631 -0.8663  0.0953
   62PHE    HB3 1018   6.091   4.297   4.615 -0.3461 -0.4484  0.5972
   62PHE    HD1 1019   6.068   4.679   4.571  1.1672  0.3967  0.0574
   62PHE    HD2 1020   6.139   4.348   4.829  0.4120  0.0939  1.2003
   62PHE    HE1 1021   6.060   4.839   4.757 -1.6787 -0.2530 -0.6869
   62PHE    HE2 1022   6.167   4.516   5.026 -0.7434  0.5766  0.5834
   62PHE     HZ 1023   6.102   4.745   4.989  0.1345 -2.2936  0.6334
   63LEU      N 1024   6.413   4.316   4.629  0.4355 -0.4652 -0.0617
   63LEU     CA 1025   6.543   4.293   4.692  0.0972 -0.3952  0.7038
   63LEU      C 1026   6.661   4.297   4.594 -1.0893  0.6622 -0.6994
   63LEU      O 1027   6.773   4.268   4.649 -0.5254 -1.0535 -0.1656
   63LEU     CB 1028   6.532   4.176   4.788  0.4228  0.0053 -0.8925
   63LEU     CG 1029   6.435   4.184   4.909  0.7775 -0.9558 -0.3177
   63LEU    CD1 1030   6.452   4.047   4.978  1.2115 -1.9411  0.4212
   63LEU    CD2 1031   6.467   4.301   5.008  0.5789  1.1487 -0.0035
   63LEU      H 1032   6.363   4.234   4.596 -1.8326  0.7085  0.0517
   63LEU     HA 1033   6.568   4.389   4.738 -0.2862  0.4647 -0.7462
   63LEU    HB2 1034   6.497   4.088   4.733 -0.0423  0.1529 -0.8440
   63LEU    HB3 1035   6.628   4.144   4.830 -0.1309  0.3338  0.8070
   63LEU     HG 1036   6.334   4.199   4.868  0.3945 -0.9603  0.5863
   63LEU   HD11 1037   6.480   3.967   4.909 -0.1880 -1.7430 -0.4697
   63LEU   HD12 1038   6.525   4.048   5.059  0.3297 -1.4056  1.2436
   63LEU   HD13 1039   6.354   4.018   5.017  0.6403  0.1279  0.7824
   63LEU   HD21 1040   6.409   4.293   5.100  0.4655  0.2273 -0.1327
   63LEU   HD22 1041   6.572   4.299   5.035  0.6933 -0.9810 -0.2131
   63LEU   HD23 1042   6.446   4.393   4.953 -0.2444  0.9044 -0.1224
   64LEU      N 1043   6.651   4.320   4.464 -0.3130 -0.1448  0.8714
   64LEU     CA 1044   6.774   4.363   4.388 -0.0525 -0.1047 -0.0158
   64LEU      C 1045   6.791   4.517   4.391 -1.1039  0.5556  0.1811
   64LEU      O 1046   6.900   4.564   4.355 -0.2409 -0.5779  0.7507
   64LEU     CB 1047   6.759   4.301   4.247  0.0190 -0.7344  0.0132
   64LEU     CG 1048   6.880   4.324   4.149  0.4776  0.2933  0.3603
   64LEU    CD1 1049   7.015   4.275   4.207  0.5019  0.0998  0.8434
   64LEU    CD2 1050   6.868   4.260   4.016 -0.6833  0.0891  0.1846
   64LEU      H 1051   6.563   4.320   4.414  0.5568 -1.5901 -0.9273
   64LEU     HA 1052   6.861   4.310   4.427  1.3084  1.5705 -0.5334
   64LEU    HB2 1053   6.734   4.194   4.249 -0.2589 -0.7201 -1.1118
   64LEU    HB3 1054   6.671   4.342   4.197 -0.2633  0.3651  1.3092
   64LEU     HG 1055   6.875   4.431   4.125 -0.1890 -0.0706 -1.3746
   64LEU   HD11 1056   7.099   4.298   4.142  0.2187 -0.0252  0.4263
   64LEU   HD12 1057   7.039   4.318   4.304 -0.1045  0.2712  0.9269
   64LEU   HD13 1058   6.996   4.168   4.219  0.1471  0.0913  0.2710
   64LEU   HD21 1059   6.770   4.278   3.971 -0.8696  0.1494  0.6062
   64LEU   HD22 1060   6.950   4.298   3.954 -0.9461  0.2251 -0.0836
   64LEU   HD23 1061   6.871   4.152   4.031  0.6043  0.0426 -0.1601
   65LEU      N 1062   6.693   4.592   4.442 -0.0006 -0.5482  0.9321
   65LEU     CA 1063   6.688   4.734   4.427 -0.3452 -0.7246 -0.9644
   65LEU      C 1064   6.758   4.813   4.539  0.6915  0.6373  0.3846
   65LEU      O 1065   6.791   4.927   4.521  0.3854  0.0689 -0.2548
   65LEU     CB 1066   6.548   4.791   4.426  0.3488  0.4737  0.3082
   65LEU     CG 1067   6.437   4.720   4.338  0.5075 -0.5911 -0.9072
   65LEU    CD1 1068   6.301   4.792   4.354 -0.2959 -0.0767 -0.2705
   65LEU    CD2 1069   6.473   4.737   4.191 -1.0695 -0.5736  1.5422
   65LEU      H 1070   6.612   4.545   4.480 -0.8205  0.0022 -0.0189
   65LEU     HA 1071   6.735   4.766   4.334 -0.9629  0.9188 -0.7700
   65LEU    HB2 1072   6.508   4.789   4.528  0.4195  1.5712  0.3890
   65LEU    HB3 1073   6.554   4.896   4.395  0.0836  0.3476 -0.1895
   65LEU     HG 1074   6.422   4.614   4.356 -0.7461 -0.2083  0.7341
   65LEU   HD11 1075   6.231   4.732   4.295 -0.3711 -0.0890 -0.1704
   65LEU   HD12 1076   6.266   4.795   4.458  0.6770  0.1885  0.0667
   65LEU   HD13 1077   6.315   4.895   4.322  0.2102 -0.2293 -0.5588
   65LEU   HD21 1078   6.402   4.686   4.126  0.3857 -0.3064 -0.4564
   65LEU   HD22 1079   6.471   4.837   4.148 -0.6105 -1.0024  0.4476
   65LEU   HD23 1080   6.570   4.694   4.166 -0.7483  1.1411 -1.0146
   66LEU      N 1081   6.791   4.740   4.650  0.2746 -0.6958  0.3713
   66LEU     CA 1082   6.852   4.807   4.769  0.6518 -0.2002  1.0908
   66LEU      C 1083   7.005   4.815   4.765  0.1531  0.1425  0.0782
   66LEU      O 1084   7.075   4.736   4.837  0.0979  0.4708  0.4632
   66LEU     CB 1085   6.803   4.733   4.891  0.1968  0.6072  0.0997
   66LEU     CG 1086   6.647   4.733   4.904  0.2779 -1.3510  1.0032
   66LEU    CD1 1087   6.608   4.671   5.031  0.7813 -0.0761 -0.4862
   66LEU    CD2 1088   6.589   4.881   4.915 -0.4417  2.1552  0.3953
   66LEU      H 1089   6.743   4.652   4.657 -0.5292 -0.3061 -0.0009
   66LEU     HA 1090   6.821   4.911   4.769  0.9028 -0.1167  0.5229
   66LEU    HB2 1091   6.823   4.626   4.877 -0.5486  0.5143 -0.3708
   66LEU    HB3 1092   6.854   4.777   4.977  1.9768 -1.0342  0.0419
   66LEU     HG 1093   6.601   4.688   4.815  0.3867  0.1688  0.1027
   66LEU   HD11 1094   6.500   4.684   5.044  0.6925 -0.9206 -0.2853
   66LEU   HD12 1095   6.617   4.563   5.030  1.3583 -0.0457 -0.0173
   66LEU   HD13 1096   6.655   4.715   5.119 -0.6999  0.0884  0.2972
   66LEU   HD21 1097   6.482   4.860   4.915  0.0314 -2.0180 -0.5760
   66LEU   HD22 1098   6.622   4.936   5.003  0.4298  1.2900  0.6516
   66LEU   HD23 1099   6.608   4.930   4.819  0.5657 -0.7155 -1.1444
   67ASP      N 1100   7.054   4.900   4.675 -0.0811  0.9638 -0.0163
   67ASP     CA 1101   7.187   4.962   4.694 -1.1404 -0.1487  0.2387
   67ASP      C 1102   7.207   5.039   4.824  0.4658  0.7415  0.2260
   67ASP      O 1103   7.110   5.063   4.891 -0.5908 -0.6287 -0.2421
   67ASP     CB 1104   7.222   5.059   4.581 -0.2973  0.3209  0.8292
   67ASP     CG 1105   7.190   5.011   4.439  0.5758  0.2125  0.1227
   67ASP    OD1 1106   7.174   4.891   4.398 -0.0133 -0.6347 -0.1201
   67ASP    OD2 1107   7.181   5.103   4.354 -0.0766  0.2508 -0.4520
   67ASP      H 1108   6.984   4.954   4.626  0.4158  1.9537  0.3051
   67ASP     HA 1109   7.260   4.881   4.693  0.1567  0.9507 -0.0037
   67ASP    HB2 1110   7.176   5.158   4.590  1.3663  1.4604 -1.3179
   67ASP    HB3 1111   7.330   5.072   4.581 -0.2753  0.3904 -0.5902
   68LYS      N 1112   7.328   5.085   4.848 -0.5909 -0.6536 -0.1572
   68LYS     CA 1113   7.354   5.164   4.972 -0.3759 -0.1200 -0.0266
   68LYS      C 1114   7.297   5.301   4.953  0.0007  0.1857 -0.1877
   68LYS      O 1115   7.347   5.377   4.872  0.4545 -0.7662  0.3351
   68LYS     CB 1116   7.509   5.175   5.007 -0.7170 -0.1802  0.3713
   68LYS     CG 1117   7.570   5.035   5.018 -0.1340 -0.2175 -0.5727
   68LYS     CD 1118   7.706   5.052   5.073  0.1340 -0.0344  0.1371
   68LYS     CE 1119   7.757   4.916   5.126 -0.5704 -0.4864  1.0336
   68LYS     NZ 1120   7.687   4.870   5.242  0.0755 -0.7615  0.5383
   68LYS      H 1121   7.392   5.075   4.771  0.3885  0.3179  0.4721
   68LYS     HA 1122   7.315   5.102   5.053 -0.1887 -1.4549 -0.8913
   68LYS    HB2 1123   7.569   5.237   4.941 -0.3427 -0.5381  0.3729
   68LYS    HB3 1124   7.519   5.234   5.099  0.5451 -0.4461  0.4426
   68LYS    HG2 1125   7.516   4.976   5.092  1.0320  0.1710  0.6691
   68LYS    HG3 1126   7.586   4.969   4.933 -0.9099 -2.0325  0.5655
   68LYS    HD2 1127   7.770   5.086   4.991  0.6807 -0.5339  0.3478
   68LYS    HD3 1128   7.702   5.109   5.166 -0.2110  0.2775 -0.0615
   68LYS    HE2 1129   7.748   4.847   5.042 -0.4263 -0.2945  0.8578
   68LYS    HE3 1130   7.862   4.920   5.156 -0.1897 -1.6097  0.0149
   68LYS    HZ1 1131   7.699   4.945   5.309 -0.9740  0.7258 -0.7596
   68LYS    HZ2 1132   7.589   4.856   5.224  0.2206 -1.4058  0.2131
   68LYS    HZ3 1133   7.727   4.782   5.268  0.6105 -0.7575 -0.1986
   69GLY      N 1134   7.195   5.337   5.036 -0.0145 -0.0256  0.2755
   69GLY     CA 1135   7.129   5.470   5.023 -0.2410  0.0659  0.5453
   69GLY      C 1136   6.988   5.467   4.962  0.0966 -0.0530  0.6359
   69GLY      O 1137   6.918   5.571   4.959  0.1693 -0.0177 -0.0943
   69GLY      H 1138   7.164   5.283   5.116 -2.0976 -1.0849 -1.0787
   69GLY    HA2 1139   7.119   5.516   5.121  0.2283  0.8826  0.2229
   69GLY    HA3 1140   7.196   5.534   4.966  0.6561 -1.8742 -0.7946
   70VAL      N 1141   6.943   5.346   4.916 -0.0171 -0.7987 -0.8989
   70VAL     CA 1142   6.805   5.342   4.859 -0.0343  0.2231 -0.7339
   70VAL      C 1143   6.704   5.330   4.977 -0.0923  0.2218  0.2020
   70VAL      O 1144   6.726   5.262   5.073 -0.1045  0.3592 -0.0308
   70VAL     CB 1145   6.794   5.220   4.771  0.2494  0.2342  0.7823
   70VAL    CG1 1146   6.649   5.194   4.711 -0.6378  0.4404 -0.2810
   70VAL    CG2 1147   6.882   5.240   4.640  0.9263  0.0085  0.1859
   70VAL      H 1148   6.988   5.263   4.949 -0.6147 -0.9572 -0.4381
   70VAL     HA 1149   6.778   5.431   4.802  0.2400  0.0987 -1.0660
   70VAL     HB 1150   6.828   5.136   4.832  1.1327 -0.6815 -0.8523
   70VAL   HG11 1151   6.654   5.099   4.658  1.1632 -0.2471  0.9012
   70VAL   HG12 1152   6.575   5.182   4.790  0.7050 -0.1444  0.9869
   70VAL   HG13 1153   6.626   5.273   4.639 -0.4381 -0.0483 -0.8901
   70VAL   HG21 1154   6.983   5.268   4.670  0.5254  1.2924  0.4639
   70VAL   HG22 1155   6.891   5.144   4.589 -0.5559  0.4134 -0.9733
   70VAL   HG23 1156   6.841   5.316   4.574  0.1854  0.0551  0.6798
   71TYR      N 1157   6.586   5.391   4.960  1.2030  0.1829  0.1098
   71TYR     CA 1158   6.474   5.380   5.056 -0.5930  0.8441 -0.0849
   71TYR      C 1159   6.369   5.282   5.006 -0.4714  0.1803 -0.0450
   71TYR      O 1160   6.295   5.307   4.910 -0.0388 -0.4909  0.3701
   71TYR     CB 1161   6.405   5.513   5.080  0.6931 -1.1635 -0.1977
   71TYR     CG 1162   6.466   5.629   5.165 -0.6500  0.4396 -0.1030
   71TYR    CD1 1163   6.604   5.651   5.152  0.0011  0.3608  0.1183
   71TYR    CD2 1164   6.400   5.705   5.264 -0.0814  0.0006  0.2326
   71TYR    CE1 1165   6.670   5.748   5.230  0.5004 -0.0273  0.5390
   71TYR    CE2 1166   6.472   5.798   5.349  1.2290  0.7533  0.0441
   71TYR     CZ 1167   6.602   5.820   5.329 -1.1290 -0.1113  0.1398
   71TYR     OH 1168   6.672   5.921   5.391  0.0063  0.6821  0.0930
   71TYR      H 1169   6.563   5.439   4.874 -0.5294 -1.1629 -0.2740
   71TYR     HA 1170   6.519   5.345   5.149  0.2136  0.4257 -0.6016
   71TYR    HB2 1171   6.387   5.563   4.985  0.1029  0.4038  0.6802
   71TYR    HB3 1172   6.309   5.501   5.131  0.3062 -0.1958 -0.6692
   71TYR    HD1 1173   6.659   5.597   5.076 -0.7817  0.5260 -0.6005
   71TYR    HD2 1174   6.294   5.694   5.282 -0.0223 -0.0732  0.5468
   71TYR    HE1 1175   6.772   5.777   5.208  0.2132  0.5385 -0.1268
   71TYR    HE2 1176   6.412   5.848   5.424  0.5479 -0.1380  0.1305
   71TYR     HH 1177   6.617   5.977   5.446 -1.0028 -0.4182  0.2745
   72GLY      N 1178   6.362   5.167   5.077 -0.5189  0.3121  0.2890
   72GLY     CA 1179   6.265   5.061   5.046 -0.7053 -0.5287 -0.1257
   72GLY      C 1180   6.142   5.047   5.137 -0.5636 -0.3226 -0.1806
   72GLY      O 1181   6.154   5.044   5.260 -0.1345 -0.3575 -0.1927
   72GLY      H 1182   6.423   5.151   5.156 -0.6177 -0.8573  0.1609
   72GLY    HA2 1183   6.234   5.083   4.944  0.9696  0.3327 -0.5309
   72GLY    HA3 1184   6.320   4.968   5.055 -0.2910 -0.2225  0.7758
   73LEU      N 1185   6.028   5.026   5.080 -0.1638 -0.1326 -0.1854
   73LEU     CA 1186   5.907   4.990   5.162 -1.2831  1.6719  0.5494
   73LEU      C 1187   5.842   4.868   5.104  0.5072  0.2453 -0.4510
   73LEU      O 1188   5.822   4.863   4.986  0.3586 -0.4239  0.4841
   73LEU     CB 1189   5.809   5.109   5.152 -0.7097  0.6436 -0.5189
   73LEU     CG 1190   5.675   5.088   5.225  1.3767 -0.1148  0.1375
   73LEU    CD1 1191   5.627   5.223   5.273 -0.1754  0.0635 -0.1121
   73LEU    CD2 1192   5.564   5.038   5.124 -1.2357  0.6563  0.2322
   73LEU      H 1193   6.012   5.060   4.987 -0.0566  1.3942  0.2957
   73LEU     HA 1194   5.935   4.952   5.260  1.6179 -0.4575 -0.8141
   73LEU    HB2 1195   5.860   5.191   5.202  0.4499  0.0223 -0.6314
   73LEU    HB3 1196   5.800   5.131   5.046 -0.0685 -1.1922 -1.0215
   73LEU     HG 1197   5.677   5.010   5.302  0.3358 -0.2697  0.0356
   73LEU   HD11 1198   5.687   5.277   5.346 -0.7872  0.1467  0.3426
   73LEU   HD12 1199   5.630   5.283   5.182  0.9423 -0.9042 -0.7777
   73LEU   HD13 1200   5.526   5.203   5.309 -0.2579  0.6960  0.0332
   73LEU   HD21 1201   5.542   5.125   5.063 -0.9577  0.5294 -0.0584
   73LEU   HD22 1202   5.606   4.963   5.057  0.4629  0.8019  1.0249
   73LEU   HD23 1203   5.479   5.005   5.183 -0.3899 -0.9187  0.7092
   74LEU      N 1204   5.803   4.773   5.187  0.1957 -0.5192 -0.0209
   74LEU     CA 1205   5.711   4.666   5.160 -0.0973 -0.2741  0.5565
   74LEU      C 1206   5.579   4.691   5.237  0.3728 -0.1692 -0.0661
   74LEU      O 1207   5.591   4.736   5.354  0.6723 -0.2644  0.4704
   74LEU     CB 1208   5.788   4.543   5.209 -0.5721  0.7457 -0.0898
   74LEU     CG 1209   5.712   4.404   5.203  0.4843  0.2642 -0.7401
   74LEU    CD1 1210   5.653   4.383   5.064 -0.3820  0.5773 -0.2663
   74LEU    CD2 1211   5.815   4.295   5.232  0.6221 -0.3467  0.6778
   74LEU      H 1212   5.844   4.778   5.279 -0.1023  1.2256  0.0868
   74LEU     HA 1213   5.695   4.664   5.052 -0.3749 -0.1271  0.5919
   74LEU    HB2 1214   5.885   4.536   5.161 -0.5191 -0.4143  0.1177
   74LEU    HB3 1215   5.817   4.563   5.312 -0.3720 -0.3619  0.0961
   74LEU     HG 1216   5.637   4.406   5.283  0.5976  0.1788 -0.6306
   74LEU   HD11 1217   5.712   4.421   4.981  0.5454  0.9503  0.5195
   74LEU   HD12 1218   5.610   4.285   5.048 -0.1141  0.5837 -1.0985
   74LEU   HD13 1219   5.562   4.442   5.058 -1.1078 -0.5398 -0.8504
   74LEU   HD21 1220   5.763   4.199   5.218 -0.8394  0.3563  0.8832
   74LEU   HD22 1221   5.887   4.314   5.153 -0.5115  1.2666 -0.0618
   74LEU   HD23 1222   5.857   4.302   5.332  0.6862 -0.2671  0.6452
   75TYR      N 1223   5.464   4.651   5.178 -1.4864  0.0577 -0.0029
   75TYR     CA 1224   5.335   4.636   5.244  0.9157  0.3968  0.5796
   75TYR      C 1225   5.260   4.511   5.184  0.3928 -0.9007 -0.8242
   75TYR      O 1226   5.260   4.485   5.070  0.1543  0.5238 -0.3492
   75TYR     CB 1227   5.257   4.768   5.211 -1.2180  1.1217 -0.4930
   75TYR     CG 1228   5.106   4.770   5.245 -0.0335 -0.4922  0.5197
   75TYR    CD1 1229   5.014   4.735   5.140  0.4152 -0.7052 -0.1562
   75TYR    CD2 1230   5.059   4.818   5.367  0.6380 -0.5668 -0.7728
   75TYR    CE1 1231   4.872   4.745   5.154  0.0204 -0.1947 -0.5253
   75TYR    CE2 1232   4.916   4.820   5.387  0.4991 -0.6578  0.8432
   75TYR     CZ 1233   4.826   4.792   5.278 -0.1594  0.0827  0.0572
   75TYR     OH 1234   4.689   4.788   5.290 -0.4706 -0.0146 -0.8052
   75TYR      H 1235   5.463   4.621   5.081 -1.3909 -1.0840  0.3157
   75TYR     HA 1236   5.349   4.628   5.352  1.4879  0.4355  0.5174
   75TYR    HB2 1237   5.311   4.845   5.266  0.4352 -0.0669 -0.3142
   75TYR    HB3 1238   5.265   4.789   5.104  0.0286  0.2377 -0.6106
   75TYR    HD1 1239   5.058   4.708   5.045 -0.2656 -1.0534 -0.3912
   75TYR    HD2 1240   5.121   4.853   5.447  0.8688 -1.7911 -0.3688
   75TYR    HE1 1241   4.800   4.710   5.082 -1.1170  0.2446  0.3259
   75TYR    HE2 1242   4.864   4.843   5.480 -0.0434  0.4598  0.2998
   75TYR     HH 1243   4.660   4.801   5.381  1.1064 -0.3504 -0.2022
   76TYR      N 1244   5.202   4.436   5.276 -0.6735 -0.9110 -0.3006
   76TYR     CA 1245   5.104   4.335   5.239  0.0255  0.5128  0.0636
   76TYR      C 1246   4.970   4.345   5.310 -0.1139 -0.1861 -0.2162
   76TYR      O 1247   4.971   4.393   5.426  0.4352  0.1440  0.1502
   76TYR     CB 1248   5.159   4.192   5.257 -0.7435 -0.6496  0.8688
   76TYR     CG 1249   5.068   4.073   5.262 -0.0357  0.8320 -0.0298
   76TYR    CD1 1250   5.039   3.994   5.148 -0.4572 -0.0374  0.1237
   76TYR    CD2 1251   5.008   4.045   5.387  0.7758  0.7751  0.1063
   76TYR    CE1 1252   4.951   3.882   5.162 -0.1304 -0.3670  0.1944
   76TYR    CE2 1253   4.917   3.935   5.395 -0.8014 -1.1454 -0.3385
   76TYR     CZ 1254   4.878   3.865   5.282 -0.0929  0.1904 -1.1767
   76TYR     OH 1255   4.783   3.773   5.285  0.2392  0.3262  0.2496
   76TYR      H 1256   5.211   4.460   5.374 -0.4667 -0.5784 -0.4020
   76TYR     HA 1257   5.083   4.342   5.132 -0.3274 -0.7352  0.0149
   76TYR    HB2 1258   5.238   4.183   5.182 -1.2307  1.6820 -0.0961
   76TYR    HB3 1259   5.208   4.188   5.354 -0.7660 -2.0135  0.8615
   76TYR    HD1 1260   5.101   4.011   5.061 -0.1073 -1.5002  0.0321
   76TYR    HD2 1261   5.032   4.106   5.473  1.1422  0.6225  0.1175
   76TYR    HE1 1262   4.928   3.819   5.077 -0.0882 -0.1643  0.0317
   76TYR    HE2 1263   4.862   3.917   5.486  1.0562 -1.2767  0.8727
   76TYR     HH 1264   4.730   3.766   5.364 -0.4779 -0.3561 -0.2576
   77ALA      N 1265   4.858   4.305   5.254  0.2982  0.6855  0.7958
   77ALA     CA 1266   4.725   4.301   5.320 -0.7345  1.0773  0.3557
   77ALA      C 1267   4.642   4.181   5.262  0.3014 -0.1986  0.2430
   77ALA      O 1268   4.636   4.147   5.142  0.7917  0.0257  0.4011
   77ALA     CB 1269   4.643   4.427   5.294  0.8434  0.6701  0.9631
   77ALA      H 1270   4.860   4.272   5.159 -1.7012  0.3023  0.7984
   77ALA     HA 1271   4.748   4.284   5.425 -0.5645  1.0025  0.3071
   77ALA    HB1 1272   4.683   4.518   5.337  0.6906  0.9079  0.6087
   77ALA    HB2 1273   4.627   4.441   5.187 -0.6654 -0.0187  1.0441
   77ALA    HB3 1274   4.550   4.401   5.345  0.1476 -0.0977 -0.5581
   78GLY      N 1275   4.575   4.110   5.354  0.0234  0.4394 -0.8230
   78GLY     CA 1276   4.498   3.989   5.323 -0.2258  0.8018 -0.8824
   78GLY      C 1277   4.469   3.892   5.438  0.0880 -0.0593 -0.4135
   78GLY      O 1278   4.465   3.933   5.552  0.8085  0.1855  0.7438
   78GLY      H 1279   4.582   4.148   5.448  1.1006  0.0688 -0.7257
   78GLY    HA2 1280   4.396   4.009   5.289 -0.4498 -0.3382 -0.9465
   78GLY    HA3 1281   4.550   3.931   5.247  1.2216  0.5308  0.2222
   79HIS      N 1282   4.455   3.762   5.420 -0.5855  0.6593 -0.4107
   79HIS     CA 1283   4.472   3.660   5.524  0.5757  0.0700 -0.3173
   79HIS      C 1284   4.616   3.660   5.585 -0.3192  0.3012  0.5307
   79HIS      O 1285   4.711   3.712   5.525  0.1963 -0.0487 -0.1564
   79HIS     CB 1286   4.423   3.521   5.489  1.7345  0.8459 -0.0046
   79HIS     CG 1287   4.266   3.514   5.498 -0.4084  0.3543 -0.3308
   79HIS    ND1 1288   4.198   3.531   5.619  0.0710  0.4193  0.5682
   79HIS    CD2 1289   4.176   3.477   5.402  0.7747 -0.7542  0.7444
   79HIS    CE1 1290   4.064   3.512   5.590  0.4142  0.4524  0.6844
   79HIS    NE2 1291   4.050   3.477   5.462 -0.5838 -0.6047  0.0185
   79HIS      H 1292   4.430   3.723   5.330 -1.4304 -1.4878  0.6040
   79HIS     HA 1293   4.413   3.689   5.611 -0.1476  0.1755 -0.8254
   79HIS    HB2 1294   4.464   3.506   5.389  0.4193  0.5139 -0.5353
   79HIS    HB3 1295   4.457   3.448   5.563 -0.7432 -0.5529 -0.0543
   79HIS    HD2 1296   4.206   3.439   5.305 -0.8610 -0.8199  0.2124
   79HIS    HE1 1297   3.979   3.511   5.656 -0.5277 -0.8285 -0.4177
   79HIS    HE2 1298   3.962   3.483   5.412 -0.6160 -1.1157 -0.0047
   80GLY      N 1299   4.631   3.615   5.703 -0.3695 -0.1609 -0.9530
   80GLY     CA 1300   4.763   3.596   5.770  0.5204  0.2609 -0.0419
   80GLY      C 1301   4.769   3.455   5.825 -0.3481  0.2928 -0.3929
   80GLY      O 1302   4.665   3.387   5.843 -0.2554  0.2431  0.1358
   80GLY      H 1303   4.544   3.597   5.752  0.2484  0.0936  0.2973
   80GLY    HA2 1304   4.847   3.609   5.701 -0.2101  1.1452 -0.8226
   80GLY    HA3 1305   4.768   3.660   5.858  2.0073  0.0703  0.0746
   81TYR      N 1306   4.889   3.413   5.870 -0.3829  1.0466  0.6693
   81TYR     CA 1307   4.922   3.277   5.932 -0.4064 -0.3038 -0.2517
   81TYR      C 1308   5.040   3.294   6.034  0.2544  1.1009 -0.2344
   81TYR      O 1309   5.125   3.382   6.019 -0.3684 -0.5494  0.2406
   81TYR     CB 1310   4.941   3.173   5.820 -0.9564 -1.9926 -0.3818
   81TYR     CG 1311   4.980   3.046   5.860 -0.2594  0.1481 -0.9223
   81TYR    CD1 1312   5.111   2.995   5.836 -0.0962 -0.0762 -0.8271
   81TYR    CD2 1313   4.893   2.963   5.941  0.4367 -0.1117  0.6893
   81TYR    CE1 1314   5.152   2.871   5.892 -0.1279 -0.3441  0.3675
   81TYR    CE2 1315   4.927   2.838   5.990 -0.4973  0.3176 -0.1715
   81TYR     CZ 1316   5.060   2.794   5.965  0.3008 -0.4850 -0.3002
   81TYR     OH 1317   5.101   2.669   5.998  0.0839 -0.2296 -0.2282
   81TYR      H 1318   4.969   3.474   5.861  0.6438 -0.2055  0.8399
   81TYR     HA 1319   4.837   3.249   5.994 -1.8189  1.8701 -0.9982
   81TYR    HB2 1320   4.840   3.170   5.777 -1.5443  0.4358  0.5050
   81TYR    HB3 1321   5.006   3.217   5.745 -0.0540 -1.5962  0.5774
   81TYR    HD1 1322   5.175   3.060   5.779 -0.4500  0.1624 -0.9590
   81TYR    HD2 1323   4.794   3.001   5.965  0.1709 -0.2627 -0.0983
   81TYR    HE1 1324   5.242   2.817   5.863  0.0256 -0.1220  0.4207
   81TYR    HE2 1325   4.858   2.765   6.031 -0.8426 -0.5129 -2.0309
   81TYR     HH 1326   5.036   2.615   6.044 -0.9181  0.9871 -0.1091
   82GLU      N 1327   5.047   3.206   6.143  0.1194 -0.6943 -1.3731
   82GLU     CA 1328   5.133   3.217   6.259  0.4162  0.0469  0.2018
   82GLU      C 1329   5.160   3.075   6.309  0.7584 -0.2464 -0.3879
   82GLU      O 1330   5.066   2.991   6.336 -0.5783 -0.0791  0.0775
   82GLU     CB 1331   5.078   3.309   6.372  0.7221 -0.2232 -1.0968
   82GLU     CG 1332   5.059   3.454   6.339 -0.1907 -0.5420 -0.1099
   82GLU     CD 1333   5.161   3.538   6.420  0.1565 -0.0031  0.0234
   82GLU    OE1 1334   5.201   3.506   6.535  0.0083  0.3554 -0.0267
   82GLU    OE2 1335   5.191   3.645   6.368 -0.0851  0.1894 -0.4308
   82GLU      H 1336   4.983   3.128   6.143 -0.2578 -0.3978 -0.6780
   82GLU     HA 1337   5.225   3.257   6.217 -0.1663  1.1296 -0.1067
   82GLU    HB2 1338   4.979   3.271   6.398  0.9079 -0.1241 -0.1937
   82GLU    HB3 1339   5.124   3.277   6.465 -0.4503 -0.0376 -0.4065
   82GLU    HG2 1340   5.070   3.463   6.231  0.7614 -0.2327 -0.0048
   82GLU    HG3 1341   4.959   3.489   6.365  0.1784  0.6164 -0.1306
   83ASN      N 1342   5.282   3.031   6.328 -0.4852  0.6864 -0.1475
   83ASN     CA 1343   5.325   2.892   6.365  1.0099  0.0278  1.2717
   83ASN      C 1344   5.465   2.885   6.412 -0.4576  0.0166 -0.7696
   83ASN      O 1345   5.549   2.927   6.336 -0.6933  0.7425 -0.7579
   83ASN     CB 1346   5.318   2.809   6.232 -0.4466  0.4166 -0.1971
   83ASN     CG 1347   5.327   2.662   6.275 -0.3347  0.4233  1.2532
   83ASN    OD1 1348   5.243   2.610   6.343 -0.5542 -0.1169  0.0224
   83ASN    ND2 1349   5.420   2.585   6.222 -0.7969 -0.6686 -0.1698
   83ASN      H 1350   5.359   3.087   6.293  0.6554 -0.5212  0.2829
   83ASN     HA 1351   5.249   2.857   6.435 -0.4650 -0.2703 -0.3237
   83ASN    HB2 1352   5.217   2.818   6.191 -0.6443  0.0512  0.1927
   83ASN    HB3 1353   5.385   2.833   6.150 -0.3962 -0.2721 -0.3757
   83ASN   HD21 1354   5.438   2.489   6.250  1.2160 -0.6409 -1.0266
   83ASN   HD22 1355   5.488   2.632   6.165  0.6435 -0.3530  1.6114
   84PHE      N 1356   5.493   2.840   6.539  0.5599  0.3347  0.7229
   84PHE     CA 1357   5.621   2.841   6.610  0.1847  0.2600  0.1525
   84PHE      C 1358   5.705   2.968   6.608 -0.4280 -0.1760  0.4015
   84PHE      O 1359   5.825   2.969   6.575 -0.2191 -0.7194 -0.0690
   84PHE     CB 1360   5.702   2.708   6.585  0.3734 -1.4848  0.0733
   84PHE     CG 1361   5.624   2.586   6.618  0.1771  0.1484 -0.8328
   84PHE    CD1 1362   5.598   2.491   6.522 -0.3631 -0.2086 -0.1150
   84PHE    CD2 1363   5.575   2.569   6.748  1.2803 -0.3818  0.6004
   84PHE    CE1 1364   5.525   2.376   6.556 -0.3626  0.9842 -0.2496
   84PHE    CE2 1365   5.497   2.458   6.787 -0.3069 -0.3814  0.6971
   84PHE     CZ 1366   5.472   2.359   6.690 -0.3770 -0.1756  0.2533
   84PHE      H 1367   5.413   2.805   6.589  0.3926  0.2391  0.3903
   84PHE     HA 1368   5.600   2.849   6.716  0.5125 -0.4685  0.2838
   84PHE    HB2 1369   5.738   2.717   6.483 -0.1304  0.9147 -0.0296
   84PHE    HB3 1370   5.781   2.723   6.659  0.5759 -0.1393 -0.3579
   84PHE    HD1 1371   5.635   2.509   6.422 -0.3718 -0.2088 -0.1182
   84PHE    HD2 1372   5.600   2.647   6.818 -0.3435  0.0923  0.7424
   84PHE    HE1 1373   5.510   2.301   6.480  0.3150  0.2712  0.2959
   84PHE    HE2 1374   5.463   2.447   6.888 -0.4073 -0.2462  0.6792
   84PHE     HZ 1375   5.412   2.275   6.721  0.1441 -0.7901 -0.3427
   85GLY      N 1376   5.641   3.076   6.636  0.6963 -0.6517 -0.7812
   85GLY     CA 1377   5.698   3.211   6.659  0.1237 -0.2305  1.0777
   85GLY      C 1378   5.689   3.304   6.532  0.7953 -0.2318  0.5803
   85GLY      O 1379   5.654   3.422   6.542 -0.1426 -0.2614 -0.1230
   85GLY      H 1380   5.541   3.068   6.651  0.4624  0.3878 -1.5534
   85GLY    HA2 1381   5.657   3.261   6.747 -1.2443  0.6053  0.0567
   85GLY    HA3 1382   5.806   3.205   6.670  0.4436  1.3425 -0.2762
   86ASN      N 1383   5.693   3.245   6.419 -0.3915 -0.3266  0.1340
   86ASN     CA 1384   5.694   3.309   6.284  0.0013 -1.1575  0.1079
   86ASN      C 1385   5.562   3.365   6.251  0.5196 -0.6221  0.9011
   86ASN      O 1386   5.458   3.318   6.299  0.2536  0.2068 -0.1782
   86ASN     CB 1387   5.756   3.218   6.182  0.1674  0.0105  0.5720
   86ASN     CG 1388   5.899   3.193   6.196 -1.3534 -0.6107 -0.0018
   86ASN    OD1 1389   5.978   3.286   6.217  0.4449  0.2972 -0.9441
   86ASN    ND2 1390   5.945   3.069   6.200  0.5455  0.2341  0.2342
   86ASN      H 1391   5.728   3.151   6.413 -0.7961 -0.5334  0.7460
   86ASN     HA 1392   5.758   3.397   6.294 -0.1754 -0.9785 -0.2770
   86ASN    HB2 1393   5.702   3.124   6.192 -0.6215  0.4702  0.8250
   86ASN    HB3 1394   5.731   3.251   6.081  0.1810 -0.4001  0.4289
   86ASN   HD21 1395   6.032   3.049   6.248  0.1173 -0.1279  0.8901
   86ASN   HD22 1396   5.886   2.988   6.191  0.2849  0.4407  0.0722
   87SER      N 1397   5.559   3.471   6.168  0.2021 -0.0753  0.4804
   87SER     CA 1398   5.442   3.523   6.101  0.4916 -0.1150  0.7287
   87SER      C 1399   5.454   3.503   5.948 -0.2034  0.4612 -0.3317
   87SER      O 1400   5.568   3.510   5.896 -0.5617 -0.0071 -0.1823
   87SER     CB 1401   5.422   3.672   6.128  0.6150  0.1528 -0.2102
   87SER     OG 1402   5.425   3.704   6.264  0.4097  0.7456  0.0261
   87SER      H 1403   5.648   3.504   6.132 -0.4898  0.7285 -0.6119
   87SER     HA 1404   5.358   3.463   6.138  0.1170 -0.0787 -0.0207
   87SER    HB2 1405   5.496   3.738   6.081  0.2472  0.6444 -0.1123
   87SER    HB3 1406   5.322   3.687   6.089  0.2467 -1.3805  0.0393
   87SER     HG 1407   5.339   3.678   6.299 -0.2442  1.1036 -1.1980
   88PHE      N 1408   5.346   3.481   5.876  0.3793  0.2422  0.7666
   88PHE     CA 1409   5.345   3.454   5.734 -0.0232 -0.6407 -0.1855
   88PHE      C 1410   5.244   3.531   5.657 -0.4296  0.3554 -0.0629
   88PHE      O 1411   5.132   3.550   5.699 -0.4566 -0.2143  0.1332
   88PHE     CB 1412   5.344   3.305   5.706  0.6714 -0.2181  0.0779
   88PHE     CG 1413   5.432   3.217   5.790  0.3491  0.4752 -0.2964
   88PHE    CD1 1414   5.398   3.183   5.920  0.3725  0.1659  0.8059
   88PHE    CD2 1415   5.549   3.153   5.734  1.0188 -1.6890  0.5476
   88PHE    CE1 1416   5.474   3.092   5.994 -0.8604  0.1017  0.4183
   88PHE    CE2 1417   5.623   3.062   5.797 -0.6497 -0.9509 -0.2278
   88PHE     CZ 1418   5.586   3.028   5.931 -0.1882  0.1734  0.2682
   88PHE      H 1419   5.255   3.490   5.918  0.5673  0.8539  1.0657
   88PHE     HA 1420   5.445   3.483   5.703 -0.1285 -0.3863 -0.2907
   88PHE    HB2 1421   5.245   3.262   5.717  0.4857  0.2271  0.1706
   88PHE    HB3 1422   5.378   3.294   5.603 -0.6693  0.8950 -0.5537
   88PHE    HD1 1423   5.300   3.205   5.959  0.0628 -0.4289  0.3844
   88PHE    HD2 1424   5.569   3.179   5.631  0.4443 -0.5360  0.6977
   88PHE    HE1 1425   5.455   3.079   6.100  0.5554 -1.1129  0.5908
   88PHE    HE2 1426   5.703   3.009   5.748 -0.8649 -1.1126 -0.4079
   88PHE     HZ 1427   5.657   2.964   5.982 -0.6810 -0.0773  0.6555
   89MET      N 1428   5.279   3.566   5.531  0.3223 -0.0681 -0.0193
   89MET     CA 1429   5.198   3.632   5.425  0.2682  0.3167 -0.7219
   89MET      C 1430   5.132   3.522   5.337 -0.7356 -0.1355 -0.2779
   89MET      O 1431   5.205   3.438   5.286 -0.2667 -0.1384  0.4968
   89MET     CB 1432   5.285   3.723   5.339 -0.0110  0.7271  0.1895
   89MET     CG 1433   5.337   3.842   5.411 -0.6316 -0.0128 -0.1883
   89MET     SD 1434   5.418   3.967   5.305 -0.0142 -0.6673 -0.1548
   89MET     CE 1435   5.563   3.885   5.241 -1.1159  0.9988  0.4510
   89MET      H 1436   5.372   3.534   5.508  0.5026  0.4507 -0.0396
   89MET     HA 1437   5.117   3.691   5.468 -0.1428 -0.3038 -0.6253
   89MET    HB2 1438   5.371   3.668   5.301  0.1060  1.1435 -0.1651
   89MET    HB3 1439   5.234   3.773   5.257 -0.1741  0.7027  0.2755
   89MET    HG2 1440   5.258   3.893   5.467 -0.1234  0.5773  0.0150
   89MET    HG3 1441   5.407   3.802   5.485 -0.2356  0.0411 -0.5242
   89MET    HE1 1442   5.545   3.802   5.172  0.7185  0.5447  0.3912
   89MET    HE2 1443   5.618   3.963   5.189 -0.2608  0.9042  1.1626
   89MET    HE3 1444   5.619   3.848   5.327 -0.2950 -0.6536 -0.6842
   90VAL      N 1445   5.002   3.527   5.317  0.1858 -0.0114  0.9916
   90VAL     CA 1446   4.931   3.405   5.268  0.8232  0.4340 -0.7837
   90VAL      C 1447   4.897   3.432   5.113 -0.2080  0.8131  0.0526
   90VAL      O 1448   4.806   3.511   5.085  0.5775  0.1511  0.2925
   90VAL     CB 1449   4.817   3.374   5.363  0.4437 -0.1492  1.1664
   90VAL    CG1 1450   4.740   3.245   5.315 -0.5207 -0.6556 -0.1863
   90VAL    CG2 1451   4.869   3.363   5.501  0.5274 -0.7281 -1.2040
   90VAL      H 1452   4.949   3.608   5.345 -0.6041  0.2046 -0.8668
   90VAL     HA 1453   4.999   3.322   5.288 -0.8691 -0.5654  1.9422
   90VAL     HB 1454   4.745   3.454   5.346  0.0024 -0.6885  0.3315
   90VAL   HG11 1455   4.808   3.159   5.318  0.3529  0.0275  0.4774
   90VAL   HG12 1456   4.653   3.226   5.378 -0.1485 -0.9987  0.2329
   90VAL   HG13 1457   4.702   3.256   5.213 -0.1666 -0.3382 -0.2886
   90VAL   HG21 1458   4.948   3.291   5.520  0.3897 -0.4609  0.8333
   90VAL   HG22 1459   4.907   3.462   5.530 -0.2824 -0.5321 -0.7592
   90VAL   HG23 1460   4.777   3.341   5.555  0.3892  0.9657 -0.6294
   91PRO      N 1461   4.947   3.343   5.023 -0.5085 -0.7333 -0.0645
   91PRO     CA 1462   4.910   3.348   4.880 -0.6358 -0.8641 -0.3984
   91PRO      C 1463   4.759   3.316   4.868 -1.0908  0.1329  0.0694
   91PRO      O 1464   4.705   3.242   4.954  0.2149 -0.8060  0.9320
   91PRO     CB 1465   4.994   3.236   4.823  0.7931  0.1469  0.4913
   91PRO     CG 1466   5.018   3.133   4.930 -1.2116  0.1914 -1.0685
   91PRO     CD 1467   5.046   3.231   5.049  0.4078  1.0347  0.4125
   91PRO     HA 1468   4.931   3.438   4.823 -1.2264 -0.4913 -0.0584
   91PRO    HB2 1469   4.960   3.188   4.731  0.9902 -0.5458  0.7657
   91PRO    HB3 1470   5.091   3.272   4.789  0.8237 -0.4516 -0.0987
   91PRO    HG2 1471   4.930   3.075   4.956 -0.1950 -0.8574  0.3577
   91PRO    HG3 1472   5.100   3.066   4.907 -0.1001  1.2129 -0.3512
   91PRO    HD2 1473   5.145   3.277   5.045  0.9463 -0.1054 -0.6927
   91PRO    HD3 1474   5.030   3.167   5.135 -0.4645 -0.2652 -0.6335
   92VAL      N 1475   4.698   3.355   4.755 -0.3105 -0.0961 -0.1096
   92VAL     CA 1476   4.555   3.322   4.740 -0.4999  0.9426  0.1844
   92VAL      C 1477   4.534   3.163   4.730  0.8927 -0.0478  0.0227
   92VAL      O 1478   4.432   3.114   4.780  0.0902  0.7713 -0.6557
   92VAL     CB 1479   4.495   3.385   4.618 -0.1941 -0.6886 -1.0375
   92VAL    CG1 1480   4.479   3.534   4.650 -0.0481 -0.6025  0.7217
   92VAL    CG2 1481   4.564   3.344   4.491  0.3858  0.3301 -0.0209
   92VAL      H 1482   4.756   3.399   4.684  0.2848 -0.3701  0.1887
   92VAL     HA 1483   4.503   3.353   4.831  0.2299  0.1672  0.9094
   92VAL     HB 1484   4.390   3.354   4.615 -0.3279 -0.5091  0.3937
   92VAL   HG11 1485   4.428   3.580   4.565 -0.0788 -1.9275 -0.0316
   92VAL   HG12 1486   4.414   3.548   4.737  0.5173 -0.4409  1.1254
   92VAL   HG13 1487   4.575   3.584   4.662 -0.2202  0.1437 -0.5882
   92VAL   HG21 1488   4.672   3.358   4.491  0.3870  0.6414 -1.4622
   92VAL   HG22 1489   4.548   3.238   4.474 -0.0527  0.3403  0.2779
   92VAL   HG23 1490   4.522   3.404   4.410 -0.7752  0.0153  0.3114
   93ASP      N 1491   4.621   3.089   4.661 -0.6481 -0.3801 -0.6341
   93ASP     CA 1492   4.613   2.946   4.636  0.0278  0.1936  0.1085
   93ASP      C 1493   4.626   2.852   4.751  0.0483 -0.6568 -0.9290
   93ASP      O 1494   4.624   2.726   4.743 -0.8229 -0.7298 -0.0029
   93ASP     CB 1495   4.695   2.893   4.516 -0.3082 -0.0177 -0.1236
   93ASP     CG 1496   4.851   2.907   4.529  0.8293 -0.6061 -0.1503
   93ASP    OD1 1497   4.927   2.855   4.445 -0.4695 -0.4369  0.4340
   93ASP    OD2 1498   4.898   2.987   4.617  0.0865  0.6269  0.6725
   93ASP      H 1499   4.713   3.127   4.649 -0.7128 -0.2756 -0.8029
   93ASP     HA 1500   4.512   2.930   4.599 -0.2183  1.0548  0.3406
   93ASP    HB2 1501   4.675   2.787   4.507 -0.1249 -0.0796  0.1515
   93ASP    HB3 1502   4.674   2.952   4.427 -0.4639  0.8769  0.4787
   94ALA      N 1503   4.633   2.908   4.878  0.1747  0.1400  0.3889
   94ALA     CA 1504   4.658   2.832   5.000 -1.0511 -1.0658  0.3557
   94ALA      C 1505   4.556   2.728   5.043  0.0509 -0.2851  0.6423
   94ALA      O 1506   4.440   2.757   5.029 -0.0696 -0.1551 -1.1736
   94ALA     CB 1507   4.680   2.934   5.108  0.6252  0.6056  0.1027
   94ALA      H 1508   4.631   3.009   4.885  0.4514  0.2915 -1.1249
   94ALA     HA 1509   4.754   2.786   4.976 -0.4184  0.7611 -1.1513
   94ALA    HB1 1510   4.585   2.965   5.152  0.0187  1.0877 -1.4005
   94ALA    HB2 1511   4.740   2.891   5.188 -0.4675  0.7485  1.0560
   94ALA    HB3 1512   4.732   3.024   5.077  0.4558  0.7087  0.1191
   95PRO      N 1513   4.605   2.618   5.099 -0.1704 -0.0229  0.0412
   95PRO     CA 1514   4.528   2.504   5.149 -0.3907  0.0390  0.2773
   95PRO      C 1515   4.469   2.538   5.284  1.1372  0.1329  0.4269
   95PRO      O 1516   4.514   2.619   5.359 -0.3014  0.1351 -0.2802
   95PRO     CB 1517   4.629   2.391   5.161  0.1339  0.3921 -0.9644
   95PRO     CG 1518   4.757   2.458   5.199  0.1923  0.1901 -0.7909
   95PRO     CD 1519   4.746   2.587   5.133  0.0567 -1.3154  1.4044
   95PRO     HA 1520   4.452   2.475   5.076  0.5284  0.6391 -1.0044
   95PRO    HB2 1521   4.604   2.323   5.242  0.3438  1.4602  0.0554
   95PRO    HB3 1522   4.636   2.335   5.067 -0.4576 -0.0646 -0.7485
   95PRO    HG2 1523   4.756   2.472   5.307 -0.6297 -0.7565 -0.6488
   95PRO    HG3 1524   4.840   2.399   5.158 -0.5639 -1.0424 -0.6385
   95PRO    HD2 1525   4.788   2.583   5.033 -2.0287  0.9620  0.2143
   95PRO    HD3 1526   4.787   2.669   5.192 -1.2910  0.2508  0.3400
   96ASN      N 1527   4.356   2.471   5.305  0.2761 -0.0601 -0.4146
   96ASN     CA 1528   4.291   2.462   5.435 -0.6395 -0.2062 -0.2040
   96ASN      C 1529   4.313   2.318   5.487 -0.3215 -1.1161 -0.1972
   96ASN      O 1530   4.272   2.224   5.418  0.0921  0.4644 -0.0863
   96ASN     CB 1531   4.141   2.509   5.430  0.0510 -0.3747 -0.4334
   96ASN     CG 1532   4.080   2.522   5.569 -0.1964  0.2391 -0.1062
   96ASN    OD1 1533   4.149   2.560   5.664  0.0239 -0.3407 -0.2608
   96ASN    ND2 1534   3.953   2.479   5.586 -1.0522 -0.2290  0.6099
   96ASN      H 1535   4.326   2.414   5.227  0.6228  0.0364 -0.6253
   96ASN     HA 1536   4.343   2.526   5.506  0.5519 -1.0362 -0.2676
   96ASN    HB2 1537   4.132   2.604   5.379 -0.2923 -0.3450 -0.3238
   96ASN    HB3 1538   4.082   2.441   5.368 -0.2685  0.3096 -0.8976
   96ASN   HD21 1539   3.918   2.465   5.679 -0.7444  0.6409  0.8798
   96ASN   HD22 1540   3.898   2.444   5.508  0.8688 -0.2177 -0.9132
   97PRO      N 1541   4.365   2.301   5.605 -0.0921  0.2161  0.3548
   97PRO     CA 1542   4.454   2.381   5.686 -0.3314  0.0600 -0.0017
   97PRO      C 1543   4.581   2.433   5.619  0.0050 -0.3286  0.0347
   97PRO      O 1544   4.626   2.374   5.516  0.3698 -0.3924 -0.1527
   97PRO     CB 1545   4.481   2.307   5.817 -0.1933  0.5043 -0.6916
   97PRO     CG 1546   4.388   2.184   5.811 -0.4291 -0.3580  0.0097
   97PRO     CD 1547   4.368   2.167   5.659 -0.5668  0.0931 -0.1435
   97PRO     HA 1548   4.402   2.472   5.715  0.5991  0.3313  0.9280
   97PRO    HB2 1549   4.585   2.281   5.831 -0.3027  0.1799 -0.4500
   97PRO    HB3 1550   4.457   2.359   5.910 -0.0352 -0.3127 -0.1746
   97PRO    HG2 1551   4.435   2.096   5.854  0.1433 -0.2592 -0.3941
   97PRO    HG3 1552   4.293   2.217   5.854 -0.3350 -0.7356  0.5344
   97PRO    HD2 1553   4.446   2.101   5.621  0.2055  0.4153  0.8025
   97PRO    HD3 1554   4.272   2.116   5.643 -0.3705 -0.4592  0.3843
   98TYR      N 1555   4.640   2.545   5.660 -0.1946 -0.8001  0.3472
   98TYR     CA 1556   4.765   2.593   5.597 -0.3080  0.3508 -0.0067
   98TYR      C 1557   4.890   2.506   5.615  0.2291  0.7781 -0.0641
   98TYR      O 1558   4.889   2.426   5.705 -0.5964 -0.1553 -0.9647
   98TYR     CB 1559   4.793   2.731   5.659  0.4857 -0.6758 -0.1525
   98TYR     CG 1560   4.682   2.830   5.635  0.2439  0.0382 -0.2188
   98TYR    CD1 1561   4.657   2.873   5.504  1.0136 -0.0249 -0.2917
   98TYR    CD2 1562   4.631   2.908   5.742  0.2888 -0.6599 -0.1409
   98TYR    CE1 1563   4.572   2.984   5.478 -0.8475 -0.3226 -0.2860
   98TYR    CE2 1564   4.554   3.029   5.720 -0.3982  0.4139 -0.1235
   98TYR     CZ 1565   4.527   3.061   5.584  0.4226 -0.3920  0.3004
   98TYR     OH 1566   4.435   3.158   5.549 -0.0931  0.0254  0.0311
   98TYR      H 1567   4.620   2.586   5.750 -0.8099 -0.7276  0.1899
   98TYR     HA 1568   4.746   2.604   5.490 -0.8465  0.0524  0.0505
   98TYR    HB2 1569   4.817   2.724   5.765 -1.4130  0.7528  0.4893
   98TYR    HB3 1570   4.877   2.772   5.604  0.3159  0.2608  0.2539
   98TYR    HD1 1571   4.700   2.822   5.419  0.2343 -1.1990 -0.0252
   98TYR    HD2 1572   4.650   2.883   5.846  0.2237  0.4162  0.1551
   98TYR    HE1 1573   4.553   3.009   5.375  0.2866 -0.5522 -0.5677
   98TYR    HE2 1574   4.515   3.081   5.806 -0.5539  0.6160 -0.3120
   98TYR     HH 1575   4.370   3.183   5.616 -0.9938 -0.7664 -0.4968
   99ARG      N 1576   4.998   2.523   5.538  1.4814  0.0894 -0.1276
   99ARG     CA 1577   5.124   2.470   5.556 -0.8414 -0.1512 -0.2171
   99ARG      C 1578   5.229   2.588   5.554 -0.8404  1.4980 -0.3391
   99ARG      O 1579   5.225   2.671   5.464 -0.3421  0.3336  0.0608
   99ARG     CB 1580   5.159   2.363   5.448 -0.4665 -1.3199 -0.5566
   99ARG     CG 1581   5.080   2.230   5.453  0.0599  0.0835  0.3593
   99ARG     CD 1582   5.132   2.125   5.346  0.2090 -0.7740 -0.0853
   99ARG     NE 1583   5.046   2.010   5.332  0.1291  0.4566  0.9249
   99ARG     CZ 1584   4.934   2.001   5.262 -0.7290 -0.9560 -0.4787
   99ARG    NH1 1585   4.908   2.095   5.186  0.4346 -1.2918 -0.0314
   99ARG    NH2 1586   4.851   1.910   5.270  0.5197  0.6419 -1.2641
   99ARG      H 1587   4.983   2.596   5.470 -0.7338  0.1142  0.2435
   99ARG     HA 1588   5.137   2.430   5.657  1.8112  0.7488 -0.0700
   99ARG    HB2 1589   5.152   2.411   5.350 -0.6922 -0.6217 -0.2149
   99ARG    HB3 1590   5.265   2.341   5.459 -0.2258 -0.1544 -0.3274
   99ARG    HG2 1591   5.104   2.189   5.551  1.1929  0.5038  0.2928
   99ARG    HG3 1592   4.971   2.234   5.453 -0.0742 -1.2703  2.0687
   99ARG    HD2 1593   5.141   2.171   5.247  2.1623 -0.0395  0.3375
   99ARG    HD3 1594   5.235   2.094   5.362  0.3223 -0.6432 -0.5138
   99ARG     HE 1595   5.075   1.926   5.380  0.2908 -0.4913 -0.6974
   99ARG   HH11 1596   4.826   2.095   5.126  0.4667  0.8284 -0.2209
   99ARG   HH12 1597   4.981   2.155   5.152 -0.8707  0.7500  0.4085
   99ARG   HH21 1598   4.765   1.910   5.217 -0.6599  0.4252  0.4856
   99ARG   HH22 1599   4.879   1.832   5.328 -0.6611  0.6386 -0.6500
  100SER      N 1600   5.317   2.609   5.657  0.5090 -0.1116  0.0895
  100SER     CA 1601   5.413   2.722   5.654  0.1327 -0.5734 -0.0365
  100SER      C 1602   5.523   2.720   5.540  0.0357  0.3851  0.4209
  100SER      O 1603   5.589   2.820   5.506  0.5500  0.1299 -0.3044
  100SER     CB 1604   5.490   2.724   5.783 -1.3796  0.7083 -1.7359
  100SER     OG 1605   5.559   2.602   5.814  0.0978  0.3637 -0.2804
  100SER      H 1606   5.322   2.543   5.734  0.3872 -0.6434 -0.3463
  100SER     HA 1607   5.374   2.823   5.653  1.5615  0.0681 -1.4489
  100SER    HB2 1608   5.565   2.803   5.786  0.0277 -0.4838  0.7126
  100SER    HB3 1609   5.437   2.754   5.873  1.4345 -0.1611  0.5264
  100SER     HG 1610   5.500   2.532   5.842  0.4121  0.5171  0.8322
  101GLU      N 1611   5.541   2.604   5.477 -0.1899  0.8107 -0.0645
  101GLU     CA 1612   5.625   2.580   5.357 -0.9986  0.9729 -0.2523
  101GLU      C 1613   5.575   2.658   5.233 -0.2363  0.2665 -0.0614
  101GLU      O 1614   5.650   2.687   5.136 -0.6081 -1.0087  0.1609
  101GLU     CB 1615   5.624   2.430   5.326 -0.0766  0.3105  0.0304
  101GLU     CG 1616   5.715   2.389   5.201 -1.4523 -1.1132 -0.0543
  101GLU     CD 1617   5.865   2.446   5.210  0.2819 -0.0670  0.2041
  101GLU    OE1 1618   5.918   2.488   5.107 -0.1141  0.1154  0.6823
  101GLU    OE2 1619   5.925   2.441   5.321 -0.1996  0.1613  0.2148
  101GLU      H 1620   5.503   2.520   5.518  1.0444  0.3924  0.2795
  101GLU     HA 1621   5.727   2.605   5.385 -0.9637 -0.1122  0.7616
  101GLU    HB2 1622   5.654   2.377   5.416 -0.6000 -0.1069 -0.0290
  101GLU    HB3 1623   5.521   2.400   5.305 -0.1712  0.9888 -0.5513
  101GLU    HG2 1624   5.708   2.281   5.184  0.4302 -1.4215  0.7242
  101GLU    HG3 1625   5.674   2.440   5.114  0.2567  0.4363 -0.0632
  102ASN      N 1626   5.448   2.690   5.238  0.0251  0.3695  0.6160
  102ASN     CA 1627   5.382   2.754   5.122 -0.0790 -0.4040  0.0756
  102ASN      C 1628   5.337   2.900   5.152 -0.0549  0.3853  0.3190
  102ASN      O 1629   5.261   2.958   5.073 -0.3823 -0.6067 -0.2739
  102ASN     CB 1630   5.269   2.661   5.086  0.3876  1.0492  0.8508
  102ASN     CG 1631   5.321   2.525   5.030 -0.2961 -0.5751 -0.0587
  102ASN    OD1 1632   5.291   2.420   5.087  0.1873 -0.1726  0.4569
  102ASN    ND2 1633   5.408   2.532   4.925 -0.2155 -0.1912 -0.6924
  102ASN      H 1634   5.393   2.667   5.320  0.6101  0.9286  1.1896
  102ASN     HA 1635   5.447   2.763   5.036  0.1323  0.2648  0.2970
  102ASN    HB2 1636   5.206   2.628   5.169  0.3189 -0.6776  0.1925
  102ASN    HB3 1637   5.226   2.706   4.996  0.6709 -0.5535 -0.1784
  102ASN   HD21 1638   5.474   2.460   4.898 -0.1637  0.1416 -1.4834
  102ASN   HD22 1639   5.425   2.626   4.894  0.9207 -0.0416  0.2474
  103CYS      N 1640   5.364   2.951   5.274  0.6149 -0.6353 -0.3732
  103CYS     CA 1641   5.340   3.089   5.312  0.1091  0.1292 -0.8159
  103CYS      C 1642   5.475   3.169   5.334  1.2065  0.2908  1.0609
  103CYS      O 1643   5.570   3.119   5.385 -0.6796  0.6131  0.0087
  103CYS     CB 1644   5.256   3.098   5.443  0.2202 -0.2754  0.0532
  103CYS     SG 1645   5.112   2.992   5.419  0.0568 -0.0754 -0.1008
  103CYS      H 1646   5.404   2.891   5.345  0.6705  0.1331  0.2780
  103CYS     HA 1647   5.281   3.135   5.233  0.7239  0.4406 -1.1087
  103CYS    HB2 1648   5.317   3.061   5.526  1.5953  0.1626 -0.7012
  103CYS    HB3 1649   5.226   3.202   5.458  0.5826 -0.1697  0.0735
  103CYS     HG 1650   5.170   2.873   5.435 -0.2957 -0.3654 -0.8986
  104LEU      N 1651   5.480   3.288   5.272  0.5974 -0.0573 -0.1773
  104LEU     CA 1652   5.604   3.362   5.264 -0.2039  0.5029 -0.5957
  104LEU      C 1653   5.636   3.400   5.412 -0.6505 -1.3700 -0.0457
  104LEU      O 1654   5.552   3.450   5.483  0.3535 -0.3429  0.2943
  104LEU     CB 1655   5.591   3.484   5.174 -0.2003 -1.2195 -0.6721
  104LEU     CG 1656   5.618   3.454   5.028 -0.6127 -0.6189 -0.0357
  104LEU    CD1 1657   5.499   3.395   4.959  0.7355  0.7386  1.7012
  104LEU    CD2 1658   5.668   3.588   4.963 -0.3673  0.8277  0.0878
  104LEU      H 1659   5.396   3.332   5.236  0.3010  0.4490  1.0232
  104LEU     HA 1660   5.687   3.303   5.223 -0.1438  0.4585 -0.4135
  104LEU    HB2 1661   5.496   3.532   5.196  0.4129 -0.0963 -0.3352
  104LEU    HB3 1662   5.669   3.550   5.211 -0.5862 -0.5543 -1.0095
  104LEU     HG 1663   5.697   3.380   5.022  0.0826  0.1547 -1.4716
  104LEU   HD11 1664   5.456   3.306   5.004  1.4351 -0.4556  0.1783
  104LEU   HD12 1665   5.420   3.469   4.947  0.0848 -0.1404  0.0184
  104LEU   HD13 1666   5.529   3.373   4.857 -1.3221  0.1826  1.1227
  104LEU   HD21 1667   5.583   3.656   4.957 -0.3935  0.8364  0.5341
  104LEU   HD22 1668   5.748   3.624   5.027 -0.2371 -0.1208  0.4920
  104LEU   HD23 1669   5.711   3.563   4.866  0.7361 -0.2212  0.7872
  105CYS      N 1670   5.762   3.393   5.455 -0.2202 -0.3825 -0.4259
  105CYS     CA 1671   5.801   3.417   5.599 -0.3035 -1.4659 -1.1276
  105CYS      C 1672   5.831   3.567   5.611 -0.1913  0.6776 -0.7385
  105CYS      O 1673   5.915   3.620   5.537 -0.0017 -0.0172 -0.5444
  105CYS     CB 1674   5.922   3.324   5.634 -0.1973  0.0907 -0.2615
  105CYS     SG 1675   5.957   3.353   5.808 -0.3920 -0.0880  0.4132
  105CYS      H 1676   5.833   3.357   5.393  0.8732  0.2062  0.4057
  105CYS     HA 1677   5.717   3.398   5.666 -0.1402 -0.5317 -0.6261
  105CYS    HB2 1678   5.893   3.220   5.621  1.0661 -0.3471  0.0888
  105CYS    HB3 1679   6.008   3.350   5.572 -0.4044 -0.2950 -0.7213
  105CYS     HG 1680   5.831   3.342   5.849 -0.3959 -0.5093  0.2924
  106VAL      N 1681   5.777   3.633   5.719 -0.2590  0.4215  0.1045
  106VAL     CA 1682   5.799   3.776   5.745  0.1171  0.7194 -0.2052
  106VAL      C 1683   5.938   3.789   5.810 -0.0417  0.8310 -0.3745
  106VAL      O 1684   6.014   3.866   5.759 -0.1339  0.0362  0.2094
  106VAL     CB 1685   5.683   3.820   5.843  0.5858  0.2081  0.5138
  106VAL    CG1 1686   5.698   3.954   5.894 -0.8215 -0.1495 -1.4562
  106VAL    CG2 1687   5.554   3.813   5.755 -0.1212  0.6153  0.0896
  106VAL      H 1688   5.713   3.582   5.778  0.1597  0.1496  0.3371
  106VAL     HA 1689   5.799   3.808   5.640 -0.7617  0.5557 -0.2698
  106VAL     HB 1690   5.668   3.751   5.926  0.6368  0.3020  0.6010
  106VAL   HG11 1691   5.688   4.038   5.825  0.3306  0.6728 -0.7025
  106VAL   HG12 1692   5.622   3.965   5.972 -0.4498 -1.1565 -0.9180
  106VAL   HG13 1693   5.799   3.972   5.932 -0.9640  0.9785 -1.5369
  106VAL   HG21 1694   5.556   3.897   5.685  0.6725 -0.3367 -1.1340
  106VAL   HG22 1695   5.547   3.717   5.704 -1.5907  0.1884  0.9971
  106VAL   HG23 1696   5.470   3.819   5.824 -0.4772  1.9750 -0.3930
  107GLN      N 1697   5.977   3.704   5.911 -0.7433 -0.2279 -0.3720
  107GLN     CA 1698   6.107   3.713   5.980  0.2277 -0.4051  0.2343
  107GLN      C 1699   6.226   3.687   5.882 -0.1236  0.3862 -0.6609
  107GLN      O 1700   6.318   3.760   5.897 -0.5172  0.3945 -0.9392
  107GLN     CB 1701   6.111   3.606   6.092  0.0981 -1.0565  1.9655
  107GLN     CG 1702   6.035   3.638   6.219  0.8705  0.5595 -0.0281
  107GLN     CD 1703   5.875   3.630   6.204  0.1803  0.4163  0.8100
  107GLN    OE1 1704   5.813   3.583   6.108 -0.3918 -0.4019 -0.1349
  107GLN    NE2 1705   5.796   3.681   6.293  0.2888 -1.0323 -1.0355
  107GLN      H 1706   5.915   3.629   5.938 -0.4368 -0.4858 -0.3742
  107GLN     HA 1707   6.114   3.810   6.030 -1.6660  0.0449 -0.2288
  107GLN    HB2 1708   6.088   3.509   6.048 -0.2174 -0.5611  0.9817
  107GLN    HB3 1709   6.217   3.602   6.116  0.6788  0.7082  0.2282
  107GLN    HG2 1710   6.063   3.568   6.297 -0.2874 -0.3890 -0.3965
  107GLN    HG3 1711   6.057   3.739   6.255  0.7136  0.2153  1.0938
  107GLN   HE21 1712   5.696   3.671   6.283  0.0440 -0.8650  0.6733
  107GLN   HE22 1713   5.839   3.716   6.378  0.5896 -0.2667 -1.4832
  108ASN      N 1714   6.218   3.598   5.780  0.0123  0.6802 -0.4581
  108ASN     CA 1715   6.320   3.581   5.681  0.1256  0.7861 -0.5943
  108ASN      C 1716   6.349   3.714   5.608 -0.2516  0.6090 -0.0353
  108ASN      O 1717   6.463   3.754   5.579  0.8310 -0.2539  0.1918
  108ASN     CB 1718   6.278   3.468   5.579 -0.2724 -0.6073 -0.0690
  108ASN     CG 1719   6.372   3.456   5.456 -1.2504  0.4353 -1.2165
  108ASN    OD1 1720   6.365   3.521   5.354 -0.5993 -0.4219 -0.2963
  108ASN    ND2 1721   6.470   3.360   5.472  1.0571  1.0959  0.5407
  108ASN      H 1722   6.145   3.529   5.774 -0.1221  0.7055  0.4846
  108ASN     HA 1723   6.410   3.543   5.728 -0.8192 -0.6651  0.2042
  108ASN    HB2 1724   6.259   3.372   5.628  0.7196 -0.7707  0.0384
  108ASN    HB3 1725   6.183   3.509   5.544 -0.2620 -0.5520 -0.0324
  108ASN   HD21 1726   6.532   3.340   5.395  0.4805 -0.2078  0.3625
  108ASN   HD22 1727   6.461   3.290   5.544 -0.5769 -0.0817 -0.6716
  109ILE      N 1728   6.245   3.787   5.584  1.3894  0.3917  0.2502
  109ILE     CA 1729   6.255   3.905   5.499  0.6432  0.0518  0.8838
  109ILE      C 1730   6.300   4.025   5.579 -1.1432 -0.0067  0.7348
  109ILE      O 1731   6.379   4.104   5.532 -0.3202  0.3333 -0.3798
  109ILE     CB 1732   6.113   3.932   5.438  0.5852  1.0509  0.1853
  109ILE    CG1 1733   6.102   3.829   5.321  0.7644 -0.3271  0.9042
  109ILE    CG2 1734   6.118   4.066   5.383  0.0774 -1.6568  0.4143
  109ILE    CD1 1735   5.967   3.852   5.239 -0.5649 -0.3526 -0.7294
  109ILE      H 1736   6.155   3.747   5.605  1.8850 -0.8712  0.1926
  109ILE     HA 1737   6.328   3.895   5.418 -0.4921 -1.5657 -0.0629
  109ILE     HB 1738   6.029   3.918   5.506  0.8188 -0.3982  0.2356
  109ILE   HG12 1739   6.178   3.818   5.244 -0.1019 -0.3641  0.0182
  109ILE   HG13 1740   6.095   3.727   5.358  0.1162 -0.8213 -0.4812
  109ILE   HG21 1741   6.027   4.097   5.332  0.6640 -0.1377  0.1568
  109ILE   HG22 1742   6.117   4.150   5.453  0.5084 -0.8194 -0.5275
  109ILE   HG23 1743   6.202   4.077   5.314  0.2887  1.2833  0.8413
  109ILE   HD11 1744   5.882   3.867   5.306 -0.8856 -0.4917 -1.1007
  109ILE   HD12 1745   5.975   3.941   5.177  0.3853 -0.3187 -0.5951
  109ILE   HD13 1746   5.939   3.767   5.177 -0.4916 -0.4583 -0.6191
  110LEU      N 1747   6.278   4.029   5.711 -0.0657  0.6958  0.5615
  110LEU     CA 1748   6.330   4.125   5.807 -0.7018  0.2346  0.3844
  110LEU      C 1749   6.477   4.099   5.824 -0.4961  0.9834 -0.0161
  110LEU      O 1750   6.552   4.187   5.858 -0.4482 -0.3881 -0.7295
  110LEU     CB 1751   6.250   4.123   5.939  0.6148 -0.8659  0.0478
  110LEU     CG 1752   6.098   4.163   5.928 -0.1424  0.1237  1.1133
  110LEU    CD1 1753   6.009   4.159   6.055 -1.1144  0.0914  0.4998
  110LEU    CD2 1754   6.094   4.306   5.891 -0.1961  0.0399  0.3052
  110LEU      H 1755   6.209   3.961   5.739 -0.6717  0.5540 -1.0981
  110LEU     HA 1756   6.328   4.225   5.764 -0.3869  0.4092  0.7629
  110LEU    HB2 1757   6.256   4.033   6.000  0.3905 -0.1581  1.1688
  110LEU    HB3 1758   6.295   4.199   6.003  0.0810 -0.6616  0.1877
  110LEU     HG 1759   6.049   4.103   5.852  1.1590 -0.7573  0.9138
  110LEU   HD11 1760   5.906   4.170   6.023 -0.8867 -1.8708 -1.3228
  110LEU   HD12 1761   6.018   4.060   6.099 -0.1452 -0.1709 -0.2034
  110LEU   HD13 1762   6.056   4.225   6.128  0.7195  0.4930 -0.8762
  110LEU   HD21 1763   6.140   4.328   5.795 -0.2268 -0.2883  0.2120
  110LEU   HD22 1764   5.992   4.346   5.888 -0.1577  0.1915  0.8973
  110LEU   HD23 1765   6.162   4.359   5.957 -0.2194  0.6933 -0.1698
  111LYS      N 1766   6.515   3.967   5.814 -0.0041 -0.3472  0.3345
  111LYS     CA 1767   6.659   3.916   5.810 -0.2346 -0.4666  0.1473
  111LYS      C 1768   6.727   3.954   5.680 -0.2767  0.5219  0.1815
  111LYS      O 1769   6.840   4.002   5.687  0.3632  0.7735  0.4389
  111LYS     CB 1770   6.665   3.770   5.843 -0.1166  0.2489  0.3662
  111LYS     CG 1771   6.627   3.744   5.990 -0.7486  0.5068 -0.4374
  111LYS     CD 1772   6.592   3.591   6.001 -0.6326  0.2481 -0.5836
  111LYS     CE 1773   6.588   3.550   6.152 -0.0908  0.0015  0.4906
  111LYS     NZ 1774   6.578   3.413   6.185  0.4444  0.4122  0.6574
  111LYS      H 1775   6.439   3.902   5.799  0.5060 -1.1286  0.9319
  111LYS     HA 1776   6.719   3.968   5.885 -0.3021  0.3422 -0.3448
  111LYS    HB2 1777   6.595   3.724   5.773 -0.4314  1.6775 -0.3484
  111LYS    HB3 1778   6.759   3.715   5.831 -0.3241  0.0760 -0.6428
  111LYS    HG2 1779   6.716   3.773   6.045 -0.2989 -0.2301 -0.7456
  111LYS    HG3 1780   6.535   3.789   6.029 -1.0381  0.4504 -1.0306
  111LYS    HD2 1781   6.501   3.560   5.950 -1.0267 -0.3850  0.4231
  111LYS    HD3 1782   6.671   3.532   5.955 -0.7953 -0.3243 -0.1586
  111LYS    HE2 1783   6.670   3.591   6.211 -0.1907  0.8352  0.0785
  111LYS    HE3 1784   6.502   3.598   6.199  0.4819 -0.1317  1.7580
  111LYS    HZ1 1785   6.574   3.409   6.286  0.6073  0.0370  0.6505
  111LYS    HZ2 1786   6.494   3.378   6.142  0.3996  0.6757  0.5243
  111LYS    HZ3 1787   6.654   3.360   6.146 -0.5205 -1.0261  0.5934
  112LEU      N 1788   6.657   3.954   5.566  0.1945  0.0040  0.3202
  112LEU     CA 1789   6.714   3.997   5.438 -0.3548 -0.5439 -0.9860
  112LEU      C 1790   6.716   4.146   5.420 -0.5492 -0.3207 -0.1224
  112LEU      O 1791   6.811   4.197   5.354  0.6111  0.8415 -0.4682
  112LEU     CB 1792   6.643   3.931   5.315 -0.1693 -0.3599 -0.4234
  112LEU     CG 1793   6.673   3.778   5.299 -0.4575 -0.6914  0.2143
  112LEU    CD1 1794   6.546   3.724   5.233 -0.4745  1.0995  0.7063
  112LEU    CD2 1795   6.816   3.751   5.237  1.0659 -0.9768 -0.1040
  112LEU      H 1796   6.564   3.914   5.569  0.1088  0.2114  0.4084
  112LEU     HA 1797   6.820   3.972   5.439 -0.3718 -0.6785  0.2029
  112LEU    HB2 1798   6.537   3.944   5.335 -0.2845 -2.0084  0.4128
  112LEU    HB3 1799   6.666   3.982   5.221 -0.8915 -0.0343 -0.4343
  112LEU     HG 1800   6.680   3.744   5.402  0.8956  0.9195  0.7372
  112LEU   HD11 1801   6.541   3.756   5.129  1.3697 -0.7252 -0.0735
  112LEU   HD12 1802   6.550   3.615   5.239 -0.5622  0.9226 -1.1969
  112LEU   HD13 1803   6.461   3.763   5.290 -1.5576 -0.1893  0.0887
  112LEU   HD21 1804   6.842   3.646   5.254  1.0576 -1.0262 -0.3947
  112LEU   HD22 1805   6.809   3.748   5.129 -0.7676 -1.3984 -0.0266
  112LEU   HD23 1806   6.887   3.826   5.274 -0.5372  0.8232 -0.3682
  113MET      N 1807   6.623   4.220   5.484 -0.2596  0.8823  0.1973
  113MET     CA 1808   6.635   4.366   5.494 -0.1839  0.4233  0.0049
  113MET      C 1809   6.759   4.394   5.579 -0.6496 -0.9043  0.3422
  113MET      O 1810   6.832   4.490   5.545  0.6315  0.5490 -0.1366
  113MET     CB 1811   6.517   4.433   5.559 -0.0838 -0.9999  0.3149
  113MET     CG 1812   6.395   4.455   5.465  0.2389 -0.5873 -0.5033
  113MET     SD 1813   6.244   4.522   5.549 -0.1794 -0.0792 -0.4272
  113MET     CE 1814   6.146   4.563   5.404  0.1322  0.1305  1.1662
  113MET      H 1815   6.558   4.169   5.542 -0.6448  0.5145 -0.5185
  113MET     HA 1816   6.654   4.403   5.393 -0.4605 -0.8349 -0.5470
  113MET    HB2 1817   6.497   4.381   5.652  0.1740 -1.1559  0.2853
  113MET    HB3 1818   6.544   4.534   5.590 -0.1304 -0.9289  0.1275
  113MET    HG2 1819   6.430   4.531   5.395  1.0636 -0.2277  0.2400
  113MET    HG3 1820   6.372   4.361   5.417 -1.8131 -0.1232 -0.6124
  113MET    HE1 1821   6.162   4.479   5.337  0.5642  0.8825  0.2835
  113MET    HE2 1822   6.044   4.598   5.417 -0.3548  0.0180 -1.3902
  113MET    HE3 1823   6.186   4.644   5.343 -0.6189 -0.3788 -0.0728
  114GLN      N 1824   6.787   4.308   5.679 -0.4181 -0.4737 -0.3736
  114GLN     CA 1825   6.904   4.337   5.765  0.3261 -0.0574 -0.2967
  114GLN      C 1826   7.039   4.310   5.694 -0.5870 -0.0655  0.2479
  114GLN      O 1827   7.133   4.387   5.710  0.4622 -0.8817  0.4881
  114GLN     CB 1828   6.900   4.258   5.897  0.0533 -0.0494  1.2920
  114GLN     CG 1829   7.020   4.278   5.990  0.7320  0.0567  0.6862
  114GLN     CD 1830   6.996   4.198   6.118 -0.1132 -1.1995 -0.0621
  114GLN    OE1 1831   6.989   4.266   6.220 -0.1181 -0.1611  0.5179
  114GLN    NE2 1832   6.989   4.071   6.117 -0.1883 -0.2966 -0.2017
  114GLN      H 1833   6.724   4.233   5.705 -0.3642  0.0486  1.5327
  114GLN     HA 1834   6.905   4.444   5.786 -0.4506 -0.1699  0.3974
  114GLN    HB2 1835   6.811   4.279   5.957 -0.9609 -0.6853  0.1192
  114GLN    HB3 1836   6.898   4.154   5.867  0.8629  0.5489 -1.4291
  114GLN    HG2 1837   7.116   4.247   5.949  0.0368 -0.2723 -0.8703
  114GLN    HG3 1838   7.036   4.383   6.012 -0.3496  0.4454 -0.1433
  114GLN   HE21 1839   6.998   4.016   6.201 -1.0825 -0.0359  0.0786
  114GLN   HE22 1840   7.005   4.020   6.031 -0.5925 -0.0648 -0.4175
  115GLU      N 1841   7.050   4.210   5.609 -0.2308 -0.2707  0.6086
  115GLU     CA 1842   7.160   4.184   5.517  0.0232 -1.1389  0.8486
  115GLU      C 1843   7.170   4.299   5.409  0.1452 -0.3570  0.2039
  115GLU      O 1844   7.277   4.323   5.359 -0.2687  0.1238  0.2764
  115GLU     CB 1845   7.147   4.045   5.443  1.0420 -0.6288  0.5742
  115GLU     CG 1846   7.152   3.928   5.541 -0.1106  0.1256  0.7616
  115GLU     CD 1847   7.272   3.933   5.633 -0.6903  0.0340  0.4393
  115GLU    OE1 1848   7.384   3.988   5.599 -0.2250  0.2812  0.6432
  115GLU    OE2 1849   7.267   3.874   5.738 -0.1232  0.4322  0.5347
  115GLU      H 1850   6.969   4.150   5.602 -0.8439  0.5767  0.0984
  115GLU     HA 1851   7.257   4.184   5.566  0.4773 -0.0083  0.0434
  115GLU    HB2 1852   7.053   4.038   5.389  1.2707  0.7802 -0.0961
  115GLU    HB3 1853   7.215   4.042   5.358 -0.0322  0.6202 -0.3981
  115GLU    HG2 1854   7.059   3.925   5.598 -0.8000 -0.1161 -0.3317
  115GLU    HG3 1855   7.169   3.840   5.479 -2.0764  0.4444 -0.3733
  116LYS      N 1856   7.058   4.363   5.369 -0.2742 -0.0970  0.0157
  116LYS     CA 1857   7.057   4.485   5.282  0.6245  1.3521  1.2738
  116LYS      C 1858   7.043   4.610   5.350  0.7118  0.5334 -1.9084
  116LYS      O 1859   6.973   4.702   5.308  0.1707 -0.0165 -0.4244
  116LYS     CB 1860   6.938   4.470   5.178 -0.0449  0.8052  0.4578
  116LYS     CG 1861   6.935   4.333   5.097  0.1029 -0.6551  0.1206
  116LYS     CD 1862   7.014   4.337   4.973 -0.5863  0.5992  0.9053
  116LYS     CE 1863   6.977   4.210   4.887 -0.1812 -0.7601 -0.8114
  116LYS     NZ 1864   7.040   4.210   4.754  0.2762 -0.4145  0.4305
  116LYS      H 1865   6.978   4.327   5.420 -0.0500 -0.8119 -0.1133
  116LYS     HA 1866   7.156   4.498   5.239  0.2915  0.5299  0.1595
  116LYS    HB2 1867   6.846   4.467   5.236 -0.2236 -0.0112  0.1585
  116LYS    HB3 1868   6.940   4.551   5.105  0.3066  0.0507 -0.4031
  116LYS    HG2 1869   6.964   4.252   5.164  0.4554 -0.6707 -0.0444
  116LYS    HG3 1870   6.832   4.313   5.068  0.0695 -0.2826 -0.0355
  116LYS    HD2 1871   6.980   4.425   4.919 -0.3113  0.3212  0.2619
  116LYS    HD3 1872   7.121   4.346   4.992 -0.6447  1.6758  0.8355
  116LYS    HE2 1873   7.007   4.121   4.942 -0.5507  0.3149  1.3693
  116LYS    HE3 1874   6.869   4.205   4.871 -0.2022 -0.3207 -0.8413
  116LYS    HZ1 1875   7.141   4.218   4.759  0.3291 -0.0870 -0.6798
  116LYS    HZ2 1876   7.017   4.132   4.693  0.5465 -0.2652  0.1293
  116LYS    HZ3 1877   7.001   4.289   4.705 -0.6714 -0.4209  1.1275
  117GLU      N 1878   7.131   4.620   5.456 -0.2796 -0.3462  0.3216
  117GLU     CA 1879   7.145   4.739   5.531  0.1536 -0.4078 -0.3155
  117GLU      C 1880   7.142   4.863   5.444 -0.8276 -0.3607 -0.2223
  117GLU      O 1881   7.230   4.883   5.358 -0.2516  0.1883  0.0005
  117GLU     CB 1882   7.255   4.724   5.628 -0.1981 -0.5755 -0.8390
  117GLU     CG 1883   7.392   4.690   5.564 -0.3165  0.6531 -0.3155
  117GLU     CD 1884   7.491   4.627   5.670  0.5194 -0.1333  0.0577
  117GLU    OE1 1885   7.521   4.513   5.639 -0.3345  0.2743 -0.2297
  117GLU    OE2 1886   7.497   4.681   5.784 -0.0638 -0.0928  0.0360
  117GLU      H 1887   7.207   4.555   5.467  1.0202  0.6384 -1.7189
  117GLU     HA 1888   7.051   4.754   5.584  0.6660 -0.1431  0.5559
  117GLU    HB2 1889   7.264   4.823   5.672  0.7026 -1.1219  0.3375
  117GLU    HB3 1890   7.230   4.650   5.704 -0.8047 -0.6965 -1.1426
  117GLU    HG2 1891   7.390   4.614   5.486  1.1133 -1.2951  1.3350
  117GLU    HG3 1892   7.431   4.781   5.518 -0.4239  0.3803 -0.9656
  118THR      N 1893   7.055   4.963   5.462  0.0322  0.0218  0.7469
  118THR     CA 1894   7.056   5.078   5.364  0.5312  0.3405 -0.0831
  118THR      C 1895   6.993   5.204   5.426 -0.2878 -0.0151  0.1370
  118THR      O 1896   6.995   5.219   5.552 -0.1499  0.1176  0.6393
  118THR     CB 1897   6.980   5.026   5.241  0.7544  0.5079  0.5156
  118THR    OG1 1898   6.996   5.128   5.139 -0.5735  0.4537 -0.3962
  118THR    CG2 1899   6.831   5.010   5.263  0.4594 -0.2717  0.2767
  118THR      H 1900   6.984   4.951   5.533 -0.4556  0.1673  0.2946
  118THR     HA 1901   7.161   5.101   5.345  0.6242 -0.5591 -0.7612
  118THR     HB 1902   7.021   4.931   5.207 -0.4552  0.3276 -0.6161
  118THR    HG1 1903   7.023   5.075   5.064 -0.5367 -0.1498  0.0202
  118THR   HG21 1904   6.782   5.097   5.307 -1.3186 -0.9184 -0.2579
  118THR   HG22 1905   6.785   4.998   5.165 -0.2470 -0.4036  0.6070
  118THR   HG23 1906   6.794   4.925   5.320 -0.6735 -0.6009 -0.8584
  119GLY      N 1907   6.948   5.292   5.338  1.5251  0.0765 -0.1793
  119GLY     CA 1908   6.868   5.408   5.367  0.0762 -0.5869  0.6252
  119GLY      C 1909   6.737   5.382   5.446 -0.0852  0.4563  0.5321
  119GLY      O 1910   6.727   5.423   5.559  0.6074  0.0525  0.3696
  119GLY      H 1911   6.942   5.258   5.243  0.5873  0.6855 -0.3599
  119GLY    HA2 1912   6.933   5.475   5.423 -1.0551  0.2431  0.9952
  119GLY    HA3 1913   6.849   5.459   5.272  0.3588 -0.4434  0.6416
  120LEU      N 1914   6.643   5.300   5.389 -0.5546  0.1332  0.4565
  120LEU     CA 1915   6.534   5.263   5.473  0.8512 -0.8840 -0.3559
  120LEU      C 1916   6.459   5.138   5.432  0.3136 -0.2002  0.8412
  120LEU      O 1917   6.456   5.107   5.318 -0.6040  0.2492  0.7970
  120LEU     CB 1918   6.432   5.383   5.462 -0.1297  0.6382 -0.2622
  120LEU     CG 1919   6.309   5.386   5.553  1.1525 -0.3503  0.6405
  120LEU    CD1 1920   6.333   5.402   5.701 -0.2567  0.8647  0.4437
  120LEU    CD2 1921   6.209   5.481   5.503 -1.5271  0.0702 -0.1356
  120LEU      H 1922   6.649   5.267   5.294 -0.8275 -0.1069  0.5210
  120LEU     HA 1923   6.567   5.249   5.576 -0.9794  0.3481  0.5334
  120LEU    HB2 1924   6.495   5.470   5.483  2.0049 -0.9382  0.6215
  120LEU    HB3 1925   6.405   5.399   5.357 -0.1367  0.0126 -0.3636
  120LEU     HG 1926   6.248   5.296   5.539  0.4965  0.1819 -0.1121
  120LEU   HD11 1927   6.235   5.415   5.748  0.0183  2.4353  0.6730
  120LEU   HD12 1928   6.401   5.322   5.730 -0.5477  0.4209 -0.0552
  120LEU   HD13 1929   6.386   5.493   5.727  2.0265 -0.3864  0.6661
  120LEU   HD21 1930   6.111   5.473   5.549 -0.9371  0.3224  1.2824
  120LEU   HD22 1931   6.239   5.585   5.520 -0.0646 -0.4779  1.1697
  120LEU   HD23 1932   6.209   5.479   5.394  1.4801  0.4231 -0.3224
  121ASN      N 1933   6.403   5.070   5.526 -0.3937  0.0588 -0.1002
  121ASN     CA 1934   6.355   4.932   5.519 -0.7779 -0.5253  0.5802
  121ASN      C 1935   6.218   4.923   5.593  0.6060 -0.4525 -0.3161
  121ASN      O 1936   6.202   4.858   5.697 -0.7136 -0.0369  0.3235
  121ASN     CB 1937   6.462   4.836   5.572  0.7944  0.3992  0.4082
  121ASN     CG 1938   6.559   4.783   5.473 -0.3574  0.5889  0.0171
  121ASN    OD1 1939   6.521   4.755   5.361  0.5645 -0.4052 -0.5577
  121ASN    ND2 1940   6.688   4.786   5.498  0.4868  0.9040 -0.5109
  121ASN      H 1941   6.386   5.120   5.612 -0.7507  0.8350 -0.6100
  121ASN     HA 1942   6.335   4.916   5.413  0.0601  1.4356  0.0368
  121ASN    HB2 1943   6.513   4.880   5.658  0.4858  0.8866  0.3467
  121ASN    HB3 1944   6.414   4.748   5.616  0.5517  0.1512 -0.3270
  121ASN   HD21 1945   6.747   4.741   5.430 -0.0626 -0.8361  0.0497
  121ASN   HD22 1946   6.725   4.837   5.577  0.0571 -0.6118  0.7820
  122VAL      N 1947   6.113   4.986   5.540 -0.1847  0.5687  0.0998
  122VAL     CA 1948   5.973   4.975   5.597 -0.7746  0.2008  0.7902
  122VAL      C 1949   5.919   4.835   5.551  0.1716 -0.9630  0.2006
  122VAL      O 1950   5.924   4.803   5.435 -0.4324 -0.0080 -0.3338
  122VAL     CB 1951   5.894   5.093   5.541 -0.1707 -1.5528 -0.3447
  122VAL    CG1 1952   5.747   5.087   5.592 -0.5576  0.6233  0.4055
  122VAL    CG2 1953   5.956   5.226   5.588  0.5338  0.7791  0.4434
  122VAL      H 1954   6.122   5.007   5.441  0.8667 -0.7376 -0.1318
  122VAL     HA 1955   5.978   4.980   5.706 -0.6748 -1.2631  0.8900
  122VAL     HB 1956   5.889   5.097   5.432  0.4321  0.3728 -0.3755
  122VAL   HG11 1957   5.693   5.003   5.550  0.3369  0.5016 -0.5800
  122VAL   HG12 1958   5.749   5.095   5.701 -1.1487  1.4737  0.3774
  122VAL   HG13 1959   5.695   5.179   5.565 -0.7412  0.1281 -1.1336
  122VAL   HG21 1960   5.895   5.266   5.669  0.2932  0.5291  0.3888
  122VAL   HG22 1961   6.057   5.211   5.626  0.2806 -0.9939  0.6049
  122VAL   HG23 1962   5.956   5.297   5.506 -0.3347  0.0442 -0.2445
  123PHE      N 1963   5.847   4.762   5.643 -0.7020 -0.4787 -0.2902
  123PHE     CA 1964   5.767   4.642   5.615 -0.2047 -0.1474 -0.4214
  123PHE      C 1965   5.639   4.655   5.694  0.0019 -0.6080  0.3185
  123PHE      O 1966   5.637   4.640   5.814  0.0870 -0.3288 -0.3707
  123PHE     CB 1967   5.847   4.508   5.643 -0.3451 -1.6184 -0.3249
  123PHE     CG 1968   5.780   4.381   5.606 -0.5333  0.0052  0.1182
  123PHE    CD1 1969   5.648   4.376   5.550 -0.6982  0.0111 -0.5537
  123PHE    CD2 1970   5.850   4.263   5.618 -0.1543  0.7629 -0.0833
  123PHE    CE1 1971   5.586   4.257   5.517  0.3133  0.4510  0.7975
  123PHE    CE2 1972   5.792   4.141   5.585  0.0840 -0.0109  0.6815
  123PHE     CZ 1973   5.662   4.137   5.528 -0.8237  0.7883  0.4388
  123PHE      H 1974   5.850   4.786   5.741 -1.3894  0.2941 -0.4418
  123PHE     HA 1975   5.744   4.641   5.508 -0.6350 -0.0684 -0.3357
  123PHE    HB2 1976   5.934   4.511   5.578  0.6075 -0.1119  0.8841
  123PHE    HB3 1977   5.896   4.516   5.739  1.0867  0.3221 -1.0977
  123PHE    HD1 1978   5.592   4.466   5.529 -0.9592 -0.0273 -0.0371
  123PHE    HD2 1979   5.946   4.260   5.667 -0.2703  0.1136  0.1277
  123PHE    HE1 1980   5.497   4.254   5.455  0.9750  0.5959 -0.2200
  123PHE    HE2 1981   5.841   4.048   5.609  0.5885  0.2006  0.4948
  123PHE     HZ 1982   5.611   4.046   5.501  0.5431 -0.2632  1.1280
  124LEU      N 1983   5.529   4.699   5.629 -0.7493 -1.1541  0.2474
  124LEU     CA 1984   5.396   4.696   5.682  0.3500  0.0064 -0.0666
  124LEU      C 1985   5.311   4.570   5.646 -0.3875  0.5279  0.6011
  124LEU      O 1986   5.311   4.512   5.538  0.2947 -0.0077  0.2113
  124LEU     CB 1987   5.321   4.806   5.617  0.2861 -0.2670 -0.3695
  124LEU     CG 1988   5.373   4.945   5.660  0.8523 -0.2723  0.6526
  124LEU    CD1 1989   5.321   5.045   5.547 -1.1635 -0.0823 -1.5819
  124LEU    CD2 1990   5.342   4.984   5.804  0.7709 -0.7048 -0.2732
  124LEU      H 1991   5.540   4.712   5.529 -0.2317  1.6146  0.5331
  124LEU     HA 1992   5.400   4.715   5.790  1.3755  0.0003 -0.0923
  124LEU    HB2 1993   5.324   4.796   5.509 -0.9242 -0.3629 -0.4257
  124LEU    HB3 1994   5.213   4.797   5.630  0.1772  0.8097 -0.4020
  124LEU     HG 1995   5.482   4.955   5.660  0.8600 -0.0962 -0.6426
  124LEU   HD11 1996   5.215   5.041   5.521 -1.4765  0.8228 -0.5874
  124LEU   HD12 1997   5.347   5.142   5.590  0.2394 -0.6719 -0.9577
  124LEU   HD13 1998   5.390   5.040   5.463  0.6995  0.2185 -0.2037
  124LEU   HD21 1999   5.234   4.992   5.817  0.9732 -0.4393  1.7935
  124LEU   HD22 2000   5.374   4.911   5.878  1.2529 -1.0158 -0.7742
  124LEU   HD23 2001   5.379   5.084   5.825  0.4585 -0.2944 -1.4588
  125LEU      N 2002   5.242   4.521   5.749  0.0699 -0.4060 -0.0466
  125LEU     CA 2003   5.147   4.411   5.748  0.2886  1.6879  0.1874
  125LEU      C 2004   5.015   4.452   5.810 -0.5149 -0.1910  0.3755
  125LEU      O 2005   5.010   4.494   5.923 -0.2852 -0.0889 -0.0946
  125LEU     CB 2006   5.199   4.294   5.835  0.0975  0.5201 -1.1526
  125LEU     CG 2007   5.318   4.219   5.776  0.3418 -0.6491 -0.5375
  125LEU    CD1 2008   5.343   4.104   5.870  0.1356 -0.2134  0.3835
  125LEU    CD2 2009   5.270   4.152   5.640 -0.6486 -0.5027 -1.7737
  125LEU      H 2010   5.253   4.561   5.840  0.1931 -0.6738  0.0600
  125LEU     HA 2011   5.122   4.367   5.651  0.2547 -1.0356  1.2423
  125LEU    HB2 2012   5.231   4.344   5.927 -1.6096  0.1877 -0.2974
  125LEU    HB3 2013   5.116   4.230   5.866  0.0663  1.4707  1.1725
  125LEU     HG 2014   5.394   4.297   5.768 -0.1418  0.0804  1.1946
  125LEU   HD11 2015   5.266   4.028   5.858  0.4895 -0.5233 -0.0212
  125LEU   HD12 2016   5.438   4.061   5.836 -0.2615 -0.5475 -0.3420
  125LEU   HD13 2017   5.351   4.129   5.976  0.0772 -0.1027  0.3620
  125LEU   HD21 2018   5.190   4.080   5.658 -0.4500 -0.4173 -0.2447
  125LEU   HD22 2019   5.246   4.225   5.563 -0.6736  0.7536 -0.6498
  125LEU   HD23 2020   5.352   4.086   5.614 -0.3040 -0.6364 -0.4965
  126ASP      N 2021   4.907   4.439   5.734  0.3063  0.9217  0.1727
  126ASP     CA 2022   4.768   4.435   5.778  0.8573  0.7908 -0.5453
  126ASP      C 2023   4.694   4.297   5.760  0.3826  0.1492 -0.4366
  126ASP      O 2024   4.638   4.273   5.652  0.3002 -0.1453 -0.2008
  126ASP     CB 2025   4.700   4.561   5.723 -0.4775 -0.0613 -0.9611
  126ASP     CG 2026   4.554   4.573   5.736  0.6239  0.2578 -1.3779
  126ASP    OD1 2027   4.495   4.525   5.839 -0.0474 -0.1972  0.9516
  126ASP    OD2 2028   4.502   4.643   5.644 -0.3417 -0.1330  0.2059
  126ASP      H 2029   4.920   4.429   5.634  1.6055 -0.7994  0.4193
  126ASP     HA 2030   4.764   4.451   5.885 -1.9081  0.1381 -0.3932
  126ASP    HB2 2031   4.746   4.651   5.763  0.6024 -0.5529 -1.0244
  126ASP    HB3 2032   4.722   4.560   5.616  0.6561  0.7706 -0.7766
  127MET      N 2033   4.684   4.209   5.865 -0.2068 -0.4528 -0.7913
  127MET     CA 2034   4.642   4.068   5.857  0.1286 -0.1281 -0.4755
  127MET      C 2035   4.614   4.012   5.998  0.7686 -0.0044 -0.3412
  127MET      O 2036   4.662   4.065   6.096  0.2686  0.0738  0.4004
  127MET     CB 2037   4.750   3.992   5.774  1.1491 -0.1896 -0.3497
  127MET     CG 2038   4.869   3.979   5.855  0.6769  0.3122 -0.1396
  127MET     SD 2039   5.003   3.908   5.759 -0.4243  0.2418 -0.4241
  127MET     CE 2040   5.093   3.809   5.895  0.8821  0.6269  0.2363
  127MET      H 2041   4.721   4.237   5.955 -0.2483 -1.3796 -0.4699
  127MET     HA 2042   4.548   4.065   5.802  0.0345  0.2278 -0.3385
  127MET    HB2 2043   4.710   3.897   5.740  0.4769  0.0544 -0.2853
  127MET    HB3 2044   4.765   4.045   5.679  0.9968  1.1561  0.3286
  127MET    HG2 2045   4.903   4.069   5.907  0.0000  0.5047 -0.0168
  127MET    HG3 2046   4.848   3.906   5.933 -0.7851  0.0824 -0.6912
  127MET    HE1 2047   5.040   3.718   5.923 -0.5262  1.1701 -0.4462
  127MET    HE2 2048   5.192   3.781   5.858  0.2808 -0.7931 -0.4342
  127MET    HE3 2049   5.103   3.865   5.988  1.2441  1.2268 -0.1494
  128CYS      N 2050   4.544   3.899   6.002  1.3728  0.1715 -0.9890
  128CYS     CA 2051   4.504   3.835   6.133  0.0056 -0.7022  0.9413
  128CYS      C 2052   4.628   3.772   6.193 -0.0329 -0.4856  0.1562
  128CYS      O 2053   4.683   3.673   6.139  0.1537 -0.6026 -0.1384
  128CYS     CB 2054   4.375   3.749   6.107  0.5783 -1.3339 -0.4313
  128CYS     SG 2055   4.325   3.681   6.265 -0.3173  0.0338 -0.3581
  128CYS      H 2056   4.495   3.871   5.919 -1.5230  0.2580  0.4432
  128CYS     HA 2057   4.485   3.919   6.200 -0.2335  0.4511 -0.4700
  128CYS    HB2 2058   4.292   3.802   6.062  1.0457  0.1283  0.2990
  128CYS    HB3 2059   4.395   3.665   6.041  0.4640 -0.9507 -0.9675
  128CYS     HG 2060   4.293   3.787   6.340  1.1294  0.6095 -0.4834
  129ARG      N 2061   4.672   3.824   6.309 -0.4414  0.2227 -0.9696
  129ARG     CA 2062   4.760   3.752   6.411 -0.1523 -0.0805 -0.2092
  129ARG      C 2063   4.681   3.642   6.491 -0.7068 -0.4589 -0.5844
  129ARG      O 2064   4.731   3.533   6.514 -0.2902 -0.1360 -0.3137
  129ARG     CB 2065   4.823   3.856   6.494 -0.5605  0.0574 -0.5358
  129ARG     CG 2066   4.916   3.808   6.614 -0.2973 -0.1285  1.0702
  129ARG     CD 2067   5.063   3.852   6.609  0.3751  0.9658  1.3684
  129ARG     NE 2068   5.067   3.995   6.641 -0.5144 -0.0048 -0.2997
  129ARG     CZ 2069   5.176   4.052   6.689 -0.3544  0.3409  0.7506
  129ARG    NH1 2070   5.296   3.991   6.691  0.2899 -0.2594  0.7619
  129ARG    NH2 2071   5.189   4.169   6.743  0.6362  0.2751  0.4500
  129ARG      H 2072   4.637   3.913   6.342  0.2805 -0.0520  0.7774
  129ARG     HA 2073   4.837   3.698   6.356  0.4940  1.5218 -1.0127
  129ARG    HB2 2074   4.895   3.908   6.430  0.3610 -0.2041  0.2412
  129ARG    HB3 2075   4.754   3.926   6.541  0.7842  0.3339  1.2244
  129ARG    HG2 2076   4.866   3.858   6.697 -0.4961  0.4192  0.6347
  129ARG    HG3 2077   4.913   3.699   6.620  0.9577 -0.1613  2.1456
  129ARG    HD2 2078   5.128   3.797   6.677 -0.5816 -0.7740  0.9966
  129ARG    HD3 2079   5.100   3.831   6.508 -0.4410 -1.1065  1.4025
  129ARG     HE 2080   4.987   4.056   6.641 -1.0360 -0.6748 -0.5208
  129ARG   HH11 2081   5.372   4.043   6.732  0.2040  0.4581  0.0665
  129ARG   HH12 2082   5.307   3.900   6.648 -1.0312 -0.2421  0.3137
  129ARG   HH21 2083   5.280   4.210   6.757  0.6295  0.2910  0.4476
  129ARG   HH22 2084   5.112   4.231   6.723  0.6838  0.1794 -0.0534
  130LYS      N 2085   4.559   3.677   6.543 -0.3009 -0.2709  0.3280
  130LYS     CA 2086   4.467   3.590   6.625 -0.4342 -0.5049  0.0470
  130LYS      C 2087   4.527   3.560   6.764 -0.7560 -0.0188 -0.6022
  130LYS      O 2088   4.498   3.449   6.819 -0.2198 -0.4344  0.5803
  130LYS     CB 2089   4.439   3.460   6.542  0.1093 -0.0537  0.3163
  130LYS     CG 2090   4.307   3.400   6.575  0.3509  0.2973 -0.1944
  130LYS     CD 2091   4.296   3.262   6.508 -0.0960 -0.3071 -0.9862
  130LYS     CE 2092   4.157   3.205   6.522  1.2257  0.6283  0.8480
  130LYS     NZ 2093   4.051   3.299   6.478  0.0945  0.6212  0.5300
  130LYS      H 2094   4.531   3.768   6.508 -2.4244 -0.7409  0.5544
  130LYS     HA 2095   4.375   3.644   6.646 -0.6477 -0.8487 -0.0051
  130LYS    HB2 2096   4.449   3.484   6.436 -0.3063  1.1484  0.5162
  130LYS    HB3 2097   4.519   3.389   6.564  0.2345 -0.4253 -1.1413
  130LYS    HG2 2098   4.289   3.392   6.682  0.1042  0.2007 -0.2407
  130LYS    HG3 2099   4.242   3.477   6.531 -0.2223 -0.6999 -1.1987
  130LYS    HD2 2100   4.334   3.262   6.405  0.7444  0.0161 -0.6955
  130LYS    HD3 2101   4.362   3.193   6.561 -0.4418  0.5245  0.6228
  130LYS    HE2 2102   4.168   3.125   6.450  0.3690  0.6516  0.6742
  130LYS    HE3 2103   4.134   3.158   6.618 -0.6673 -1.8411 -0.5902
  130LYS    HZ1 2104   3.963   3.251   6.459  0.7829 -0.5271 -0.0021
  130LYS    HZ2 2105   4.036   3.386   6.526 -0.2067  0.7672  0.1883
  130LYS    HZ3 2106   4.074   3.341   6.389 -0.3621  0.5828  0.3862
  131ARG      N 2107   4.601   3.653   6.828  0.0635  0.0259 -0.3673
  131ARG     CA 2108   4.641   3.643   6.974 -0.0705 -0.2800 -0.3744
  131ARG      C 2109   4.515   3.663   7.056  0.1773 -0.0486 -0.3100
  131ARG      O 2110   4.444   3.760   7.029  0.2744  0.1848 -0.5615
  131ARG     CB 2111   4.759   3.735   7.016 -0.3228 -0.6025 -0.6135
  131ARG     CG 2112   4.884   3.695   6.939 -0.6155  0.6586  0.0591
  131ARG     CD 2113   4.989   3.810   6.960  0.4596 -0.1456  0.1547
  131ARG     NE 2114   5.123   3.769   6.918  0.7980 -0.3543 -0.0799
  131ARG     CZ 2115   5.236   3.819   6.963 -0.2094 -0.3467  0.0515
  131ARG    NH1 2116   5.238   3.918   7.041 -0.0503 -0.5988 -0.4113
  131ARG    NH2 2117   5.350   3.771   6.921  0.8612  1.4226 -0.9728
  131ARG      H 2118   4.613   3.744   6.787  0.2050  0.7551  1.1580
  131ARG     HA 2119   4.671   3.539   6.984 -0.4920 -0.4195 -0.5094
  131ARG    HB2 2120   4.730   3.837   6.991 -1.6541 -1.0095 -0.8979
  131ARG    HB3 2121   4.774   3.735   7.124 -0.5888  0.4307 -0.5638
  131ARG    HG2 2122   4.923   3.600   6.977 -1.1300  0.6769  0.6551
  131ARG    HG3 2123   4.877   3.673   6.832 -0.2495 -0.2092  0.1896
  131ARG    HD2 2124   4.953   3.899   6.909  0.3365 -0.3002 -0.0330
  131ARG    HD3 2125   4.991   3.839   7.065 -0.5680  0.2665  0.0799
  131ARG     HE 2126   5.130   3.698   6.847  0.4372  0.3802 -0.8748
  131ARG   HH11 2127   5.323   3.972   7.050  0.0550 -0.8561  0.1597
  131ARG   HH12 2128   5.151   3.970   7.045  0.3596  0.1167 -0.4623
  131ARG   HH21 2129   5.434   3.805   6.966  0.9884  0.0646 -0.0663
  131ARG   HH22 2130   5.348   3.683   6.872  0.0807  0.4682  0.5945
  132ASN      N 2131   4.484   3.581   7.161 -0.2934 -0.3970 -0.5935
  132ASN     CA 2132   4.365   3.608   7.248 -0.1373  0.5387 -0.6060
  132ASN      C 2133   4.383   3.730   7.328  0.8912 -1.0442 -0.3594
  132ASN      O 2134   4.485   3.801   7.324 -0.2930  0.5383 -0.0919
  132ASN     CB 2135   4.230   3.603   7.173  0.4233  0.6116  0.6743
  132ASN     CG 2136   4.215   3.486   7.085  0.5925  0.2990  0.4030
  132ASN    OD1 2137   4.210   3.372   7.127  0.6197  0.3053 -0.0777
  132ASN    ND2 2138   4.210   3.512   6.958  0.9851 -0.2043 -0.4500
  132ASN      H 2139   4.548   3.507   7.188  0.2105  0.3707  0.4810
  132ASN     HA 2140   4.360   3.529   7.322  0.2694 -0.2637 -1.4072
  132ASN    HB2 2141   4.145   3.596   7.240  0.2442 -0.2809  0.3821
  132ASN    HB3 2142   4.221   3.699   7.123 -1.8974  0.1723 -0.0022
  132ASN   HD21 2143   4.170   3.445   6.893 -0.7896  0.0456  0.2662
  132ASN   HD22 2144   4.222   3.609   6.933 -0.8116  0.3370  0.3994
  133ASP      N 2145   4.283   3.762   7.419  0.0269  0.4284 -0.5463
  133ASP     CA 2146   4.258   3.906   7.460 -0.1171  0.9311  0.5617
  133ASP      C 2147   4.318   3.947   7.593 -0.0917 -0.7499 -0.9906
  133ASP      O 2148   4.320   4.066   7.633  0.5170  0.5279  0.4032
  133ASP     CB 2149   4.109   3.915   7.468  0.0752  0.3333 -0.0388
  133ASP     CG 2150   4.038   3.898   7.346 -0.8024 -1.1617 -0.2044
  133ASP    OD1 2151   4.077   3.989   7.259  0.6703  0.8725 -0.5058
  133ASP    OD2 2152   3.951   3.813   7.329  0.0510 -0.0819 -0.1857
  133ASP      H 2153   4.216   3.688   7.437 -0.0393  0.3419 -1.1163
  133ASP     HA 2154   4.303   3.978   7.392 -0.4792  0.8468  0.2222
  133ASP    HB2 2155   4.066   3.856   7.548  0.1541  0.4640  0.1011
  133ASP    HB3 2156   4.087   4.012   7.512 -0.3186  0.5646 -0.7207
  134TYR      N 2157   4.382   3.855   7.666 -0.1096  0.9853 -0.0366
  134TYR     CA 2158   4.441   3.876   7.796 -1.3550  0.1805 -1.0220
  134TYR      C 2159   4.540   3.990   7.806 -0.4341 -0.5475  0.3027
  134TYR      O 2160   4.556   4.044   7.916  0.0713  0.3086  0.0415
  134TYR     CB 2161   4.333   3.881   7.913  0.1615  0.0688 -0.7272
  134TYR     CG 2162   4.239   3.762   7.911 -0.0131  0.7160 -0.0009
  134TYR    CD1 2163   4.110   3.773   7.867 -1.1884 -0.6743  0.9590
  134TYR    CD2 2164   4.291   3.626   7.941  0.1309 -1.6306 -0.5586
  134TYR    CE1 2165   4.034   3.663   7.834 -0.0797  1.3863  0.1643
  134TYR    CE2 2166   4.212   3.511   7.915 -0.6184  0.0650  0.1420
  134TYR     CZ 2167   4.085   3.528   7.860  0.1961 -0.6332  0.2965
  134TYR     OH 2168   4.011   3.422   7.838 -0.0630  0.3713 -0.3485
  134TYR      H 2169   4.376   3.760   7.633 -1.4263  1.2237 -0.6325
  134TYR     HA 2170   4.503   3.789   7.821 -0.8948  0.6851 -0.3229
  134TYR    HB2 2171   4.377   3.876   8.013 -2.0979 -0.6826  0.3683
  134TYR    HB3 2172   4.272   3.970   7.898 -0.2045 -0.2454 -1.1758
  134TYR    HD1 2173   4.077   3.873   7.845 -0.2047 -0.5782 -0.3673
  134TYR    HD2 2174   4.392   3.623   7.977 -0.0565 -0.0802  0.2571
  134TYR    HE1 2175   3.937   3.672   7.788 -0.0274 -0.1132 -0.3413
  134TYR    HE2 2176   4.249   3.410   7.930  1.3251  0.5110 -0.9708
  134TYR     HH 2177   3.917   3.423   7.860 -0.2016 -0.1139 -0.8635
  135ASP      N 2178   4.610   4.030   7.699 -0.2026 -1.3301 -0.0919
  135ASP     CA 2179   4.698   4.150   7.693 -0.8585  0.1870 -0.8246
  135ASP      C 2180   4.619   4.274   7.631 -0.0473  0.0179  0.5800
  135ASP      O 2181   4.578   4.275   7.512  0.0808 -0.3328 -0.1656
  135ASP     CB 2182   4.823   4.130   7.608 -0.7120 -0.0274  0.8879
  135ASP     CG 2183   4.920   4.029   7.667  0.7250  0.7157 -0.3092
  135ASP    OD1 2184   4.956   3.933   7.594  0.0288 -0.8021 -0.0567
  135ASP    OD2 2185   4.941   4.042   7.786 -0.3785 -0.1044 -0.0112
  135ASP      H 2186   4.577   3.989   7.612 -0.8510  0.5035 -0.7974
  135ASP     HA 2187   4.715   4.185   7.795 -0.5329  0.0468 -0.8270
  135ASP    HB2 2188   4.787   4.104   7.508 -0.9821  1.4617  0.5425
  135ASP    HB3 2189   4.882   4.222   7.603  0.3888 -0.7127  0.5038
  136ASP      N 2190   4.615   4.386   7.702  0.8244  0.0316 -0.4876
  136ASP     CA 2191   4.573   4.519   7.660  0.0223 -0.4363  0.3207
  136ASP      C 2192   4.688   4.598   7.596  0.3064  0.4217 -0.3300
  136ASP      O 2193   4.674   4.700   7.535  0.3499  0.1012  0.1076
  136ASP     CB 2194   4.514   4.608   7.772 -0.8305 -0.1721 -0.9126
  136ASP     CG 2195   4.405   4.550   7.860  0.0697  0.1004 -0.6580
  136ASP    OD1 2196   4.379   4.607   7.968 -0.3426 -0.4629 -0.2755
  136ASP    OD2 2197   4.321   4.461   7.830 -0.1949 -0.1613  0.3464
  136ASP      H 2198   4.648   4.380   7.798 -0.1741 -0.0476 -0.1217
  136ASP     HA 2199   4.497   4.505   7.584  1.4308  0.2368 -1.3440
  136ASP    HB2 2200   4.599   4.631   7.836 -1.7206  0.4496  0.1157
  136ASP    HB3 2201   4.474   4.703   7.736  0.1209  1.1999  1.2739
  137THR      N 2202   4.808   4.544   7.605  0.5624  0.0149  0.0237
  137THR     CA 2203   4.935   4.611   7.566 -0.2520 -0.2235 -0.6811
  137THR      C 2204   5.026   4.525   7.481 -1.1171  0.0517  0.7822
  137THR      O 2205   5.046   4.410   7.518  0.6177  0.4279 -0.0539
  137THR     CB 2206   5.014   4.653   7.692 -0.4622 -0.0243 -0.8435
  137THR    OG1 2207   5.023   4.539   7.781 -0.1981 -0.1490  0.1997
  137THR    CG2 2208   4.955   4.773   7.774  1.1544  0.3710 -0.3193
  137THR      H 2209   4.813   4.467   7.670 -0.5823 -0.6927 -0.6682
  137THR     HA 2210   4.922   4.698   7.503  0.8243 -0.4326 -1.2359
  137THR     HB 2211   5.115   4.675   7.657  0.0257 -0.3545  0.2854
  137THR    HG1 2212   5.106   4.495   7.760 -0.2043  0.2948 -0.9514
  137THR   HG21 2213   4.938   4.862   7.713  0.3393  0.0291 -0.6228
  137THR   HG22 2214   4.860   4.751   7.823  1.4210  1.0862  0.5807
  137THR   HG23 2215   5.015   4.794   7.862 -1.2096  0.8431  1.3693
  138ILE      N 2216   5.083   4.577   7.370  0.7209 -0.3956 -0.3202
  138ILE     CA 2217   5.192   4.512   7.292 -0.6640  0.6316  0.0576
  138ILE      C 2218   5.326   4.508   7.376  0.9506  0.8312 -0.2422
  138ILE      O 2219   5.346   4.598   7.457 -0.4270  0.0729 -0.3146
  138ILE     CB 2220   5.218   4.582   7.158  0.8916  0.2542  0.6184
  138ILE    CG1 2221   5.098   4.562   7.053 -0.8063 -0.1667 -0.6336
  138ILE    CG2 2222   5.241   4.735   7.157  0.3147  0.1740 -0.1314
  138ILE    CD1 2223   5.044   4.422   7.030 -1.0753 -0.4545  0.3709
  138ILE      H 2224   5.066   4.674   7.349  0.6205 -0.5059 -0.7856
  138ILE     HA 2225   5.159   4.411   7.267 -0.7250  0.9353 -1.1998
  138ILE     HB 2226   5.307   4.544   7.107 -0.1223  0.5918 -1.6535
  138ILE   HG12 2227   5.010   4.617   7.085 -0.5457  0.3276 -0.7349
  138ILE   HG13 2228   5.135   4.602   6.958 -0.1616 -0.0612 -0.3517
  138ILE   HG21 2229   5.153   4.797   7.175  0.7332  0.6236  0.4969
  138ILE   HG22 2230   5.310   4.761   7.238  0.0461  0.0646  0.1375
  138ILE   HG23 2231   5.285   4.768   7.063  0.9139  0.0559  0.1001
  138ILE   HD11 2232   4.983   4.402   7.118 -1.4042 -1.2909 -0.0241
  138ILE   HD12 2233   4.979   4.426   6.943 -1.0423  0.4723  0.3720
  138ILE   HD13 2234   5.126   4.351   7.015 -0.5266  0.3239 -0.5585
  139PRO      N 2235   5.412   4.395   7.368  0.8506 -0.8089 -0.7746
  139PRO     CA 2236   5.517   4.372   7.464  0.3599  1.2647 -0.4248
  139PRO      C 2237   5.659   4.440   7.448  0.2977 -0.5220  0.9275
  139PRO      O 2238   5.754   4.393   7.503 -0.3029  0.1626 -0.6331
  139PRO     CB 2239   5.517   4.216   7.455 -0.1610 -0.0934 -0.6096
  139PRO     CG 2240   5.479   4.180   7.313 -0.1734  0.6143  0.1342
  139PRO     CD 2241   5.398   4.295   7.263 -0.3720 -1.6292 -0.8581
  139PRO     HA 2242   5.486   4.390   7.567 -0.1216 -0.5686 -0.1740
  139PRO    HB2 2243   5.615   4.183   7.488 -0.6479 -0.9755  0.0736
  139PRO    HB3 2244   5.445   4.178   7.528  0.0395  0.3654 -0.1641
  139PRO    HG2 2245   5.567   4.177   7.248  0.2073  0.5322  0.6425
  139PRO    HG3 2246   5.419   4.090   7.318 -0.5544  0.9026  1.4622
  139PRO    HD2 2247   5.436   4.339   7.171 -1.2406  1.5098  0.0135
  139PRO    HD3 2248   5.293   4.267   7.249 -1.3256  0.3184  1.0410
  140ILE      N 2249   5.662   4.548   7.365 -0.2653  0.1495 -0.3878
  140ILE     CA 2250   5.764   4.652   7.339 -0.4272  0.4761  0.9639
  140ILE      C 2251   5.900   4.589   7.323  0.0294  0.0466  0.8790
  140ILE      O 2252   6.000   4.624   7.392  0.3789 -0.3274 -0.3981
  140ILE     CB 2253   5.753   4.774   7.424  0.0459  0.0188 -0.3364
  140ILE    CG1 2254   5.636   4.869   7.385 -0.0104 -0.2774  1.3250
  140ILE    CG2 2255   5.732   4.733   7.578 -0.5188  0.7778  0.0123
  140ILE    CD1 2256   5.691   4.954   7.265  1.6064  0.4813  1.0118
  140ILE      H 2257   5.577   4.565   7.313  0.0881 -0.2247 -1.1105
  140ILE     HA 2258   5.738   4.689   7.240 -0.0772  0.1277  0.7357
  140ILE     HB 2259   5.842   4.836   7.415  0.0105  0.4212  1.3756
  140ILE   HG12 2260   5.539   4.828   7.359 -0.4035  1.6520 -1.0296
  140ILE   HG13 2261   5.609   4.945   7.460 -0.4974  0.7590  0.1723
  140ILE   HG21 2262   5.749   4.810   7.652 -0.1391 -0.5667  1.4446
  140ILE   HG22 2263   5.637   4.684   7.598  0.1277 -0.4038  0.4220
  140ILE   HG23 2264   5.811   4.662   7.605 -1.2977 -0.2839 -0.3689
  140ILE   HD11 2265   5.612   5.004   7.211  1.2891 -0.0674  0.9487
  140ILE   HD12 2266   5.765   5.029   7.292  2.1173  0.8971 -1.1416
  140ILE   HD13 2267   5.725   4.884   7.188 -0.6631  0.1764  0.1254
  141LEU      N 2268   5.907   4.500   7.215 -0.7710 -0.5959 -0.7613
  141LEU     CA 2269   6.022   4.424   7.169  0.4482  0.0822  0.0697
  141LEU      C 2270   6.121   4.512   7.095  0.6191 -0.0787 -0.5026
  141LEU      O 2271   6.080   4.615   7.035 -0.5155  0.2112  0.0628
  141LEU     CB 2272   5.984   4.294   7.093 -0.5451 -0.5096  0.5765
  141LEU     CG 2273   5.871   4.211   7.156 -0.4067 -0.0647 -0.6714
  141LEU    CD1 2274   5.834   4.091   7.064 -0.2996  0.3142  0.0609
  141LEU    CD2 2275   5.902   4.155   7.296 -0.9447 -0.8599 -0.5401
  141LEU      H 2276   5.820   4.490   7.164 -0.9791 -0.6869 -0.3963
  141LEU     HA 2277   6.073   4.392   7.259 -0.0746 -1.3485 -0.0923
  141LEU    HB2 2278   5.951   4.326   6.994 -1.2450  0.3999  1.0634
  141LEU    HB3 2279   6.069   4.227   7.088 -0.5862 -0.5636  0.5982
  141LEU     HG 2280   5.784   4.275   7.165 -0.2739  0.0356 -0.0471
  141LEU   HD11 2281   5.925   4.036   7.044 -0.9754 -0.6735 -0.4561
  141LEU   HD12 2282   5.764   4.020   7.108  0.4565 -0.2700  0.3443
  141LEU   HD13 2283   5.793   4.126   6.969 -1.5233  0.7243  0.6931
  141LEU   HD21 2284   5.933   4.239   7.359  0.4812 -0.8266 -1.2174
  141LEU   HD22 2285   5.809   4.121   7.343 -0.7005 -0.0190  0.6674
  141LEU   HD23 2286   5.983   4.083   7.302 -0.1009 -0.0122 -1.1361
  142ASP      N 2287   6.248   4.471   7.106  0.1514  0.1919 -0.8632
  142ASP     CA 2288   6.362   4.561   7.085 -0.0443  0.4010 -0.8522
  142ASP      C 2289   6.411   4.534   6.941  0.5656  0.1153 -0.1433
  142ASP      O 2290   6.418   4.417   6.898 -0.3672 -0.0359 -0.2023
  142ASP     CB 2291   6.465   4.523   7.187  0.4561  0.0116 -0.7580
  142ASP     CG 2292   6.600   4.594   7.184  0.2557 -0.0251  0.2343
  142ASP    OD1 2293   6.697   4.544   7.242  0.4282  0.0122  0.3666
  142ASP    OD2 2294   6.615   4.705   7.125 -0.2640  0.4612 -0.3283
  142ASP      H 2295   6.254   4.401   7.178  1.5350  1.5459  0.4918
  142ASP     HA 2296   6.338   4.667   7.098 -1.0961  0.0729  0.2545
  142ASP    HB2 2297   6.427   4.553   7.284 -0.6620 -0.2422 -1.0940
  142ASP    HB3 2298   6.470   4.415   7.199  0.4723  0.0702 -0.1814
  143ALA      N 2299   6.441   4.639   6.871  0.7379  0.4859  0.9106
  143ALA     CA 2300   6.480   4.628   6.729 -0.0570 -0.3076  0.3781
  143ALA      C 2301   6.602   4.544   6.690 -0.6013 -0.6352 -0.3727
  143ALA      O 2302   6.666   4.482   6.774  0.3053 -0.7681  0.3120
  143ALA     CB 2303   6.364   4.596   6.633 -1.0906  0.0824  0.7757
  143ALA      H 2304   6.430   4.730   6.912 -0.0101  0.2947  1.1724
  143ALA     HA 2305   6.518   4.725   6.699 -1.8132  0.3521  0.0721
  143ALA    HB1 2306   6.328   4.496   6.657  0.4855 -0.8439 -0.3048
  143ALA    HB2 2307   6.289   4.673   6.644 -1.1596  0.2676 -0.5747
  143ALA    HB3 2308   6.390   4.596   6.527 -0.1424 -0.5450  0.9807
  144LEU      N 2309   6.642   4.543   6.569  0.0513 -0.1677 -0.1432
  144LEU     CA 2310   6.756   4.477   6.507 -1.0723 -0.6062 -1.2006
  144LEU      C 2311   6.880   4.565   6.503 -0.4517  0.3951  1.5154
  144LEU      O 2312   6.899   4.642   6.595  0.3803  0.0054  0.2149
  144LEU     CB 2313   6.711   4.407   6.368  0.0323 -0.8739 -0.9494
  144LEU     CG 2314   6.582   4.315   6.370  0.4942 -0.7083  0.1342
  144LEU    CD1 2315   6.562   4.250   6.240  0.4804  0.7552  1.1321
  144LEU    CD2 2316   6.586   4.210   6.480 -0.1310  1.4121 -0.4169
  144LEU      H 2317   6.584   4.601   6.510 -1.1145 -1.5003 -0.4076
  144LEU     HA 2318   6.784   4.397   6.576 -0.8320  0.0453 -0.5034
  144LEU    HB2 2319   6.698   4.492   6.300 -0.0497  0.1569  0.2822
  144LEU    HB3 2320   6.792   4.343   6.335  0.0955 -0.7868 -0.9650
  144LEU     HG 2321   6.496   4.377   6.394  1.2583  0.1986  0.6489
  144LEU   HD11 2322   6.561   4.317   6.154 -0.2632 -0.5202  0.0742
  144LEU   HD12 2323   6.645   4.182   6.218 -0.2675  0.1225  0.1000
  144LEU   HD13 2324   6.471   4.191   6.231  0.5976  0.6068  0.8755
  144LEU   HD21 2325   6.591   4.248   6.582  0.4588 -1.1763  0.6797
  144LEU   HD22 2326   6.487   4.165   6.472  0.4542  0.0794 -0.7986
  144LEU   HD23 2327   6.670   4.141   6.469 -0.8056  0.6114 -0.7928
  145LYS      N 2328   6.971   4.547   6.397  0.4906 -0.0131 -0.9433
  145LYS     CA 2329   7.082   4.621   6.370 -0.0012 -0.4152  0.2757
  145LYS      C 2330   7.069   4.776   6.359  0.6904  0.5453  1.0037
  145LYS      O 2331   6.985   4.821   6.280  0.0507  0.5297 -0.0290
  145LYS     CB 2332   7.147   4.555   6.247 -0.4633  0.2930  1.6546
  145LYS     CG 2333   7.288   4.607   6.204  0.1803  0.1488  0.1095
  145LYS     CD 2334   7.352   4.524   6.093  0.4814 -0.8870 -0.3871
  145LYS     CE 2335   7.504   4.547   6.097 -0.0301 -0.4694  0.0313
  145LYS     NZ 2336   7.564   4.471   5.987 -0.5534  0.4884  0.1153
  145LYS      H 2337   6.953   4.463   6.344 -1.6023  0.1468 -0.6722
  145LYS     HA 2338   7.149   4.603   6.453 -0.3674  0.3210  0.7568
  145LYS    HB2 2339   7.162   4.451   6.276  0.9404 -0.0192  0.0711
  145LYS    HB3 2340   7.076   4.553   6.164 -0.6599  0.4145  1.8176
  145LYS    HG2 2341   7.288   4.715   6.191  0.4725  0.1913  0.4241
  145LYS    HG3 2342   7.351   4.591   6.292  0.3646  1.2456  0.2143
  145LYS    HD2 2343   7.319   4.422   6.111 -0.7445 -0.5252 -0.3464
  145LYS    HD3 2344   7.320   4.553   5.993 -1.3909 -1.0764  0.0813
  145LYS    HE2 2345   7.531   4.652   6.095  1.0612 -0.7171  0.3269
  145LYS    HE3 2346   7.535   4.508   6.194  0.0210  0.7002  0.5080
  145LYS    HZ1 2347   7.551   4.527   5.903 -0.1442 -0.6107 -0.7344
  145LYS    HZ2 2348   7.658   4.455   6.018 -0.3292  1.4674  0.0250
  145LYS    HZ3 2349   7.523   4.379   5.979 -0.3942  0.3795  0.5518
  146VAL      N 2350   7.162   4.857   6.410 -0.1464 -0.2330 -0.2266
  146VAL     CA 2351   7.189   5.004   6.401 -0.0610  0.9521 -0.4750
  146VAL      C 2352   7.175   5.043   6.253 -0.0048  0.3848  0.0843
  146VAL      O 2353   7.089   5.113   6.212 -0.2151 -0.2585  0.1636
  146VAL     CB 2354   7.102   5.084   6.508  0.0395  0.4194  1.1461
  146VAL    CG1 2355   7.089   5.018   6.639  0.5338  1.2405 -1.2632
  146VAL    CG2 2356   7.130   5.242   6.508 -0.3317  0.3665 -1.3745
  146VAL      H 2357   7.240   4.801   6.441 -0.3280 -0.1573  0.3882
  146VAL     HA 2358   7.295   5.012   6.424 -0.0133  0.0851 -0.3337
  146VAL     HB 2359   7.002   5.076   6.464  0.7120 -0.0470 -0.4488
  146VAL   HG11 2360   7.181   5.014   6.698 -0.3870  0.6973  0.2773
  146VAL   HG12 2361   7.011   5.078   6.686 -0.6199 -0.5560 -0.6728
  146VAL   HG13 2362   7.049   4.918   6.624  1.5862  0.3642  0.9311
  146VAL   HG21 2363   7.191   5.287   6.430  1.0885  0.6630 -0.1852
  146VAL   HG22 2364   7.035   5.295   6.514 -0.2852  0.3839  0.5945
  146VAL   HG23 2365   7.175   5.264   6.605 -1.2903  0.0136 -0.8201
  147THR      N 2366   7.267   4.999   6.165  1.4174 -0.8417  0.0453
  147THR     CA 2367   7.276   5.044   6.022 -0.2983 -0.0193 -0.8206
  147THR      C 2368   7.158   5.019   5.926  0.3003 -0.1464  0.0301
  147THR      O 2369   7.143   5.092   5.831 -0.0971 -0.3538  0.5751
  147THR     CB 2370   7.406   4.996   5.965  0.4803  0.4860  0.6335
  147THR    OG1 2371   7.407   4.854   5.985 -0.0264  0.1695 -0.4759
  147THR    CG2 2372   7.528   5.068   6.013 -0.5245 -0.3449 -0.6383
  147THR      H 2373   7.323   4.919   6.193  1.3022 -0.7486  0.5507
  147THR     HA 2374   7.279   5.153   6.031 -1.1014 -0.0465  0.2783
  147THR     HB 2375   7.402   5.020   5.858  0.4127 -0.4200  0.4141
  147THR    HG1 2376   7.436   4.807   5.907  1.1081  0.0716 -0.0360
  147THR   HG21 2377   7.520   5.061   6.122  0.6702  1.4526 -0.3664
  147THR   HG22 2378   7.621   5.019   5.982  0.5959  0.1233  1.5761
  147THR   HG23 2379   7.533   5.172   5.981 -0.0509 -0.1332  0.0718
  148ALA      N 2380   7.074   4.918   5.940 -0.7308  0.2708 -0.5106
  148ALA     CA 2381   6.975   4.877   5.841  0.6334 -0.3539  0.1812
  148ALA      C 2382   6.840   4.958   5.831 -0.3998  0.1522 -0.1668
  148ALA      O 2383   6.762   4.942   5.736 -0.0347  0.1666 -0.3379
  148ALA     CB 2384   6.957   4.727   5.859  0.3957  0.5398 -0.9720
  148ALA      H 2385   7.094   4.860   6.020  0.8708  0.8004 -0.4551
  148ALA     HA 2386   7.000   4.882   5.735 -1.3718 -0.5535 -0.3692
  148ALA    HB1 2387   6.899   4.685   5.777 -0.6357 -1.5517  0.6104
  148ALA    HB2 2388   7.055   4.680   5.859  0.3193  0.3635 -1.6707
  148ALA    HB3 2389   6.921   4.716   5.962  1.3060 -0.0489 -0.6951
  149ASN      N 2390   6.817   5.052   5.920 -0.2393 -0.1557  0.1807
  149ASN     CA 2391   6.704   5.149   5.936 -0.0249 -0.0785  0.4193
  149ASN      C 2392   6.569   5.082   5.912 -0.2643  0.6830 -0.1711
  149ASN      O 2393   6.478   5.132   5.852  0.3731 -0.8516  0.0122
  149ASN     CB 2394   6.735   5.268   5.833 -0.4175  0.9263 -1.7419
  149ASN     CG 2395   6.861   5.341   5.892 -0.5083 -0.2053  0.3493
  149ASN    OD1 2396   6.917   5.326   6.006  0.1179  0.2004  0.9060
  149ASN    ND2 2397   6.906   5.438   5.813 -0.1092  0.6563 -0.5901
  149ASN      H 2398   6.893   5.058   5.986 -0.3419  0.3308  0.2628
  149ASN     HA 2399   6.705   5.195   6.035 -0.3181 -0.4422  0.5966
  149ASN    HB2 2400   6.753   5.232   5.732  0.7152  0.1486 -1.3118
  149ASN    HB3 2401   6.655   5.342   5.835 -0.5707  0.9438  1.2777
  149ASN   HD21 2402   6.995   5.473   5.845 -0.4746  0.9511  0.1575
  149ASN   HD22 2403   6.867   5.449   5.721 -0.7523  0.9515 -0.2911
  150ILE      N 2404   6.553   4.959   5.965 -0.3598  0.4894 -0.0734
  150ILE     CA 2405   6.429   4.878   5.949 -0.5815  0.6453 -0.3386
  150ILE      C 2406   6.315   4.919   6.040 -0.5891 -0.1893 -0.2133
  150ILE      O 2407   6.332   4.936   6.161 -0.1401 -0.7127 -0.1979
  150ILE     CB 2408   6.462   4.726   5.966 -0.4604  0.6353 -0.4503
  150ILE    CG1 2409   6.585   4.656   5.900  1.0619 -0.6025 -0.2133
  150ILE    CG2 2410   6.335   4.638   5.935 -0.9648 -1.3790  0.6346
  150ILE    CD1 2411   6.651   4.544   5.975  0.2277  0.5304 -1.0971
  150ILE      H 2412   6.625   4.917   6.021 -0.9871  0.0455  0.4313
  150ILE     HA 2413   6.384   4.890   5.850 -0.7329 -0.0772 -0.3695
  150ILE     HB 2414   6.475   4.722   6.074 -1.0645  1.4259 -0.3264
  150ILE   HG12 2415   6.560   4.628   5.798 -0.3045  0.0769 -0.1100
  150ILE   HG13 2416   6.659   4.736   5.893 -1.1649  1.7538  0.0231
  150ILE   HG21 2417   6.352   4.534   5.959  1.1875 -1.3173 -0.2199
  150ILE   HG22 2418   6.249   4.676   5.990  0.1655  0.2163  1.4445
  150ILE   HG23 2419   6.321   4.647   5.827  0.4177 -0.6397  0.4728
  150ILE   HD11 2420   6.758   4.538   5.958  0.3582 -1.0002 -0.1339
  150ILE   HD12 2421   6.626   4.556   6.081 -0.1227  0.4466 -1.1662
  150ILE   HD13 2422   6.601   4.450   5.952  0.7491 -0.1995  0.4367
  151VAL      N 2423   6.192   4.932   5.986 -1.5590  0.2056  0.4879
  151VAL     CA 2424   6.068   4.972   6.052  0.4160 -0.6548 -0.3639
  151VAL      C 2425   5.969   4.870   6.008 -0.1811 -0.0109 -0.3389
  151VAL      O 2426   5.926   4.867   5.897  0.3655  0.0685 -0.5565
  151VAL     CB 2427   6.019   5.108   6.009 -0.7317 -0.5282  0.8091
  151VAL    CG1 2428   5.866   5.130   6.014 -0.0517  0.1553  0.5007
  151VAL    CG2 2429   6.094   5.217   6.091  1.1883  1.0197  0.0412
  151VAL      H 2430   6.185   4.919   5.887  1.5823  0.6033  0.0282
  151VAL     HA 2431   6.075   4.971   6.161 -0.8815  0.4132 -0.2166
  151VAL     HB 2432   6.044   5.134   5.906 -0.1865  1.2351  1.3199
  151VAL   HG11 2433   5.850   5.236   6.035  0.0339  0.0810  0.9707
  151VAL   HG12 2434   5.822   5.121   5.915  1.4017 -1.6826 -0.0932
  151VAL   HG13 2435   5.820   5.067   6.089 -0.2729  0.0625  0.2907
  151VAL   HG21 2436   6.079   5.197   6.197 -1.4888 -0.9626 -0.4917
  151VAL   HG22 2437   6.198   5.216   6.057  0.7744  0.3339 -1.3547
  151VAL   HG23 2438   6.063   5.316   6.057  0.7666  0.4185 -1.5101
  152PHE      N 2439   5.928   4.769   6.093  0.1779 -0.8459 -0.0288
  152PHE     CA 2440   5.811   4.684   6.074 -0.2495 -0.3239  0.4658
  152PHE      C 2441   5.690   4.750   6.147 -0.2995 -0.2704  0.0214
  152PHE      O 2442   5.705   4.819   6.258  0.8153  0.0737 -0.1342
  152PHE     CB 2443   5.861   4.551   6.138  0.4419  1.5444  0.2511
  152PHE     CG 2444   5.756   4.431   6.129 -0.9132  0.1223 -0.3804
  152PHE    CD1 2445   5.715   4.376   6.002 -0.0792 -0.6882  0.0234
  152PHE    CD2 2446   5.708   4.365   6.243 -0.6363  0.3728 -1.1344
  152PHE    CE1 2447   5.629   4.264   5.995  0.3724  0.1283  0.0441
  152PHE    CE2 2448   5.624   4.257   6.238  0.1898  0.2183  0.5633
  152PHE     CZ 2449   5.578   4.207   6.111  0.6536 -0.5860 -0.0892
  152PHE      H 2450   5.959   4.774   6.189  0.2496  0.6508 -0.0927
  152PHE     HA 2451   5.800   4.675   5.966  2.2735  0.6387 -0.0096
  152PHE    HB2 2452   5.944   4.502   6.089 -0.5686 -0.5953  0.4533
  152PHE    HB3 2453   5.896   4.568   6.240  1.1372  0.0401  0.3046
  152PHE    HD1 2454   5.729   4.429   5.908  0.0653 -1.2275 -0.2713
  152PHE    HD2 2455   5.742   4.401   6.339 -0.7359 -0.1016 -0.9174
  152PHE    HE1 2456   5.602   4.228   5.896 -0.2018  0.0663  0.2117
  152PHE    HE2 2457   5.580   4.224   6.331  1.6496 -1.0309  0.8942
  152PHE     HZ 2458   5.510   4.123   6.117  0.1865 -0.1799  1.1068
  153GLY      N 2459   5.575   4.721   6.084  0.5954 -0.0566 -0.4845
  153GLY     CA 2460   5.448   4.767   6.145  0.7709 -0.1427  0.7004
  153GLY      C 2461   5.340   4.668   6.114  0.6697  0.3414 -0.4974
  153GLY      O 2462   5.290   4.652   6.003 -0.1880  0.1081  0.8187
  153GLY      H 2463   5.574   4.671   5.997 -0.8506 -0.0262 -0.5206
  153GLY    HA2 2464   5.462   4.774   6.253 -0.4248 -0.2498  0.8882
  153GLY    HA3 2465   5.411   4.859   6.098 -0.1960 -0.4616  0.8002
  154TYR      N 2466   5.291   4.601   6.225 -0.2639 -0.5500  0.0455
  154TYR     CA 2467   5.204   4.489   6.224  0.2467  0.0319 -0.2410
  154TYR      C 2468   5.072   4.532   6.284  0.1821  0.0129  0.0880
  154TYR      O 2469   5.060   4.554   6.404 -0.1853  0.6952 -0.8477
  154TYR     CB 2470   5.285   4.380   6.303 -0.6630 -0.0485 -0.4932
  154TYR     CG 2471   5.222   4.236   6.288  0.1054  0.0397 -0.3117
  154TYR    CD1 2472   5.106   4.205   6.209 -0.4159  1.0222 -0.1122
  154TYR    CD2 2473   5.294   4.128   6.345  0.2491  1.2684 -0.3191
  154TYR    CE1 2474   5.054   4.080   6.200 -0.6030  1.4228  0.4005
  154TYR    CE2 2475   5.243   3.992   6.327 -0.3221  0.0587 -0.7819
  154TYR     CZ 2476   5.119   3.968   6.262 -0.2057 -0.2556 -0.2021
  154TYR     OH 2477   5.071   3.838   6.240  0.3064 -0.4861 -0.5887
  154TYR      H 2478   5.341   4.614   6.312 -0.1520 -0.8741  0.0323
  154TYR     HA 2479   5.182   4.464   6.121 -0.0614  0.1966 -0.2180
  154TYR    HB2 2480   5.382   4.380   6.254  0.2494  0.8164  1.1273
  154TYR    HB3 2481   5.297   4.401   6.410  1.3126 -0.5333 -0.5427
  154TYR    HD1 2482   5.047   4.283   6.164 -1.1325  0.5503 -0.0219
  154TYR    HD2 2483   5.385   4.139   6.403  0.4693 -1.8213  0.2475
  154TYR    HE1 2484   4.963   4.056   6.146  0.2483 -0.3747 -0.4180
  154TYR    HE2 2485   5.307   3.909   6.353  0.3058  0.6950 -0.2116
  154TYR     HH 2486   5.120   3.776   6.294  0.0405 -0.3281 -0.1577
  155ALA      N 2487   4.973   4.556   6.196 -0.0909  0.9474 -0.1800
  155ALA     CA 2488   4.831   4.596   6.227 -0.1928 -0.1892 -0.2900
  155ALA      C 2489   4.739   4.467   6.242  0.3985 -0.5735  1.1580
  155ALA      O 2490   4.725   4.392   6.143 -0.7608 -0.1462 -0.2453
  155ALA     CB 2491   4.788   4.705   6.130 -0.2237 -1.4035  2.4473
  155ALA      H 2492   4.990   4.538   6.098 -1.2657  0.0327 -0.2631
  155ALA     HA 2493   4.826   4.646   6.324  0.1247 -1.4786  0.4294
  155ALA    HB1 2494   4.807   4.666   6.030 -1.9337  1.5850  0.6667
  155ALA    HB2 2495   4.680   4.722   6.126 -0.5452 -1.9888 -2.3169
  155ALA    HB3 2496   4.850   4.794   6.132 -2.0747  0.2993 -0.6785
  156THR      N 2497   4.669   4.448   6.351  0.0441 -0.0689 -0.3082
  156THR     CA 2498   4.608   4.326   6.394  0.2163  0.9425 -0.1803
  156THR      C 2499   4.469   4.346   6.459 -0.3663  0.1623  0.3767
  156THR      O 2500   4.412   4.266   6.533 -0.4084  0.5128  0.1405
  156THR     CB 2501   4.699   4.260   6.495 -0.3642  0.2871  0.0329
  156THR    OG1 2502   4.726   4.346   6.605 -0.3409 -0.1107 -0.2626
  156THR    CG2 2503   4.839   4.220   6.436  0.2580 -1.3097 -0.5509
  156THR      H 2504   4.679   4.520   6.421  0.0401  0.7169 -1.0661
  156THR     HA 2505   4.597   4.258   6.310  0.0566  0.2509  0.3792
  156THR     HB 2506   4.649   4.171   6.532 -1.2442  0.7792  0.0795
  156THR    HG1 2507   4.660   4.325   6.671  0.0810 -0.0785  0.1779
  156THR   HG21 2508   4.888   4.156   6.509 -0.9876 -1.0433  0.6031
  156THR   HG22 2509   4.824   4.172   6.339  0.6697 -0.1878 -1.2009
  156THR   HG23 2510   4.890   4.314   6.414 -2.0853  0.3493  0.2733
  157CYS      N 2511   4.400   4.448   6.415  0.4631 -0.3046 -0.0461
  157CYS     CA 2512   4.249   4.474   6.437 -0.9469 -0.8491  0.0916
  157CYS      C 2513   4.161   4.353   6.391 -0.4177 -0.5277 -0.3046
  157CYS      O 2514   4.045   4.350   6.436  0.4146 -0.6912  0.0714
  157CYS     CB 2515   4.206   4.605   6.371 -0.0218 -0.3704  0.2196
  157CYS     SG 2516   4.271   4.754   6.457 -0.4005 -0.1962  0.0164
  157CYS      H 2517   4.446   4.522   6.363 -1.2492  0.2999 -0.8887
  157CYS     HA 2518   4.235   4.494   6.544  0.4412  0.6605  0.0645
  157CYS    HB2 2519   4.224   4.595   6.264  1.3514 -0.8727  0.4481
  157CYS    HB3 2520   4.097   4.605   6.377 -0.1282 -0.1467 -1.0241
  158GLN      N 2521   4.200   4.263   6.296  0.5089 -0.4864 -0.1525
  158GLN     CA 2522   4.107   4.163   6.241 -0.2053  0.2414 -0.5134
  158GLN      C 2523   3.980   4.216   6.169  0.6410 -0.3524  0.4445
  158GLN      O 2524   3.992   4.322   6.101  0.4112  0.0598  0.0162
  158GLN     CB 2525   4.181   4.064   6.147  0.7621  0.0533 -0.5150
  158GLN     CG 2526   4.223   4.110   6.009 -0.0045 -0.1161  0.1103
  158GLN     CD 2527   4.331   4.224   6.016 -0.4303 -0.1797  0.0158
  158GLN    OE1 2528   4.390   4.248   6.120  0.1611 -0.0411  0.6748
  158GLN    NE2 2529   4.364   4.294   5.908  0.4370  0.8854 -0.6216
  158GLN      H 2530   4.281   4.283   6.240  0.0840  0.3656 -0.4952
  158GLN     HA 2531   4.079   4.103   6.328  0.3238 -0.2085 -0.6446
  158GLN    HB2 2532   4.098   3.996   6.129 -0.2891  1.1270 -0.0099
  158GLN    HB3 2533   4.265   4.028   6.207  0.9214  0.0384 -0.7432
  158GLN    HG2 2534   4.137   4.141   5.950  0.0308 -0.5478 -0.1850
  158GLN    HG3 2535   4.272   4.028   5.955 -0.7248 -0.3318 -0.2412
  158GLN   HE21 2536   4.418   4.379   5.913  0.6737  0.7024  0.9113
  158GLN   HE22 2537   4.338   4.263   5.816 -0.9557 -0.4049  0.1106
  159GLY      N 2538   3.864   4.154   6.174 -0.3306 -0.0304 -0.6023
  159GLY     CA 2539   3.749   4.210   6.102  0.1691  0.6386  0.1114
  159GLY      C 2540   3.740   4.186   5.952 -0.8360  0.5857 -0.4759
  159GLY      O 2541   3.659   4.249   5.884 -0.1249 -0.1987 -0.5395
  159GLY      H 2542   3.853   4.066   6.224  1.7496  0.2443  0.5676
  159GLY    HA2 2543   3.660   4.165   6.146  0.0094  0.5469 -0.2964
  159GLY    HA3 2544   3.747   4.318   6.112  1.0096  0.6046  1.0185
  160ALA      N 2545   3.836   4.113   5.896 -0.3481 -0.0590 -0.6475
  160ALA     CA 2546   3.858   4.086   5.753  0.1049  0.0931  0.0910
  160ALA      C 2547   3.733   4.060   5.662 -0.2668  0.7932 -0.2846
  160ALA      O 2548   3.724   4.110   5.554 -0.1389  0.2957  0.1178
  160ALA     CB 2549   3.950   4.197   5.695 -0.1353  0.9375 -0.7160
  160ALA      H 2550   3.905   4.065   5.953  0.6229 -0.1955 -1.8457
  160ALA     HA 2551   3.912   3.991   5.744 -0.6540 -0.2982 -0.6629
  160ALA    HB1 2552   3.898   4.292   5.681 -0.3136  0.8141 -0.8801
  160ALA    HB2 2553   4.033   4.216   5.764 -0.3275 -0.7983  0.0777
  160ALA    HB3 2554   4.001   4.165   5.604  0.5921 -0.3127  0.0748
  161GLU      N 2555   3.632   3.985   5.712 -0.5050  0.1361 -0.1467
  161GLU     CA 2556   3.508   3.948   5.643  0.7577  0.4873 -0.6017
  161GLU      C 2557   3.392   3.933   5.742 -0.3081 -0.3673 -0.3736
  161GLU      O 2558   3.415   3.895   5.865  0.6080 -0.4957  1.0413
  161GLU     CB 2559   3.531   3.825   5.561 -0.9289 -0.1597  0.3763
  161GLU     CG 2560   3.409   3.770   5.488  0.5028 -0.5802  0.9927
  161GLU     CD 2561   3.327   3.871   5.407 -0.4427 -0.0791 -0.0247
  161GLU    OE1 2562   3.385   3.980   5.371  0.2870  0.7507 -0.1775
  161GLU    OE2 2563   3.214   3.841   5.367 -0.6938 -0.0959  0.1044
  161GLU      H 2564   3.638   3.966   5.811 -0.9950  0.8696  0.0410
  161GLU     HA 2565   3.479   4.027   5.573 -0.6984  0.1331 -0.4694
  161GLU    HB2 2566   3.572   3.751   5.630  0.5660  1.0186  0.8810
  161GLU    HB3 2567   3.611   3.846   5.491 -0.3929 -0.9758  0.7178
  161GLU    HG2 2568   3.348   3.720   5.564  0.0160  0.8155  1.5883
  161GLU    HG3 2569   3.436   3.693   5.416 -0.0696 -0.1211  0.2571
  162ALA      N 2570   3.269   3.976   5.698 -0.5059 -0.2977 -0.1268
  162ALA     CA 2571   3.144   3.979   5.774  0.2739  0.5207  0.6703
  162ALA      C 2572   3.135   4.088   5.882 -0.1167  0.4904  0.4133
  162ALA      O 2573   3.036   4.161   5.891  0.5066  0.4891  1.0635
  162ALA     CB 2574   3.017   3.981   5.671 -2.7071  0.7023 -0.7864
  162ALA      H 2575   3.269   4.030   5.613  0.2660 -0.3535 -0.1769
  162ALA     HA 2576   3.141   3.884   5.826 -0.6370 -0.3920 -0.8956
  162ALA    HB1 2577   3.012   4.067   5.606 -0.7477  0.6115 -1.1803
  162ALA    HB2 2578   3.027   3.893   5.607 -0.9939 -0.1370  0.4561
  162ALA    HB3 2579   2.928   3.981   5.735 -0.8812  0.6584  2.1550
  163PHE      N 2580   3.238   4.085   5.964 -0.7414 -0.3841  0.1419
  163PHE     CA 2581   3.246   4.154   6.091 -0.2050 -0.1196 -0.2074
  163PHE      C 2582   3.202   4.303   6.077 -0.2612  0.1347  0.7884
  163PHE      O 2583   3.238   4.380   5.986 -0.0838  0.6942  0.8684
  163PHE     CB 2584   3.385   4.127   6.144 -0.0873  0.8143 -0.5944
  163PHE     CG 2585   3.412   4.172   6.287  0.1230  0.2425  0.2223
  163PHE    CD1 2586   3.449   4.078   6.388 -1.2141  0.6142  0.0970
  163PHE    CD2 2587   3.416   4.311   6.325 -0.1058  1.3127 -0.1155
  163PHE    CE1 2588   3.492   4.114   6.521  1.0380 -0.4947  0.3614
  163PHE    CE2 2589   3.438   4.343   6.456  0.0174  0.0857 -0.7927
  163PHE     CZ 2590   3.480   4.251   6.555 -0.3612 -0.1994  1.1461
  163PHE      H 2591   3.306   4.012   5.949 -0.2356 -0.0061  0.5476
  163PHE     HA 2592   3.171   4.102   6.151 -0.2824 -0.8112 -0.8799
  163PHE    HB2 2593   3.459   4.180   6.084  1.4808  0.1435  0.5970
  163PHE    HB3 2594   3.393   4.019   6.140 -1.1062  0.6608  0.3365
  163PHE    HD1 2595   3.463   3.973   6.365 -0.1365  0.8298 -0.3806
  163PHE    HD2 2596   3.385   4.385   6.253  0.4438  1.2814 -0.3926
  163PHE    HE1 2597   3.514   4.039   6.595 -0.0639 -0.5003  0.7251
  163PHE    HE2 2598   3.448   4.448   6.478 -0.1457  0.3354 -1.7874
  163PHE     HZ 2599   3.505   4.284   6.655 -0.6406  0.8686  0.8900
  164GLU      N 2600   3.114   4.342   6.162  0.5101 -0.2072 -0.3203
  164GLU     CA 2601   3.047   4.469   6.156  1.0985 -1.2830 -0.6131
  164GLU      C 2602   3.133   4.599   6.160  0.4709 -0.1993 -0.6444
  164GLU      O 2603   3.213   4.600   6.260 -0.0466 -0.2265  0.5439
  164GLU     CB 2604   2.943   4.468   6.263  1.0361  0.8578 -0.2000
  164GLU     CG 2605   2.853   4.591   6.287 -0.3977  0.3301  0.7054
  164GLU     CD 2606   2.751   4.617   6.169  0.6056  0.2932  0.2250
  164GLU    OE1 2607   2.781   4.605   6.047  0.9626 -0.2360 -0.0606
  164GLU    OE2 2608   2.643   4.676   6.202 -0.8227  0.4789  0.0693
  164GLU      H 2609   3.085   4.279   6.235 -0.6162  1.0530  0.4089
  164GLU     HA 2610   2.996   4.462   6.060 -0.6036 -0.0226  0.1140
  164GLU    HB2 2611   3.006   4.446   6.349  1.0448 -0.8573 -0.5852
  164GLU    HB3 2612   2.878   4.383   6.242  1.1544  0.9158 -0.8150
  164GLU    HG2 2613   2.915   4.681   6.295  0.1039  0.0990 -0.3495
  164GLU    HG3 2614   2.800   4.574   6.381 -1.9518 -1.7206 -0.3819
  165ILE      N 2615   3.118   4.702   6.073  0.7222  0.8248 -0.2567
  165ILE     CA 2616   3.190   4.824   6.082 -0.2469 -0.2382  0.5399
  165ILE      C 2617   3.194   4.911   6.211  0.2905  0.0112 -0.1694
  165ILE      O 2618   3.267   5.009   6.228  0.3154 -0.1671  0.6682
  165ILE     CB 2619   3.331   4.810   6.023  0.3831  0.4121 -0.0844
  165ILE    CG1 2620   3.348   4.747   5.881  0.6234  0.7715  0.3888
  165ILE    CG2 2621   3.438   4.741   6.107 -0.8929  0.1526 -0.8473
  165ILE    CD1 2622   3.287   4.851   5.776  0.1637  1.3267 -0.6442
  165ILE      H 2623   3.041   4.696   6.008  0.7560 -1.3131 -0.2351
  165ILE     HA 2624   3.128   4.883   6.015 -0.1662 -0.1369  0.5524
  165ILE     HB 2625   3.377   4.908   6.010  0.2186  0.5794  0.5423
  165ILE   HG12 2626   3.296   4.651   5.876 -0.4156  1.2669  0.8499
  165ILE   HG13 2627   3.448   4.729   5.843  0.6306  0.5291  0.5216
  165ILE   HG21 2628   3.451   4.795   6.201  0.7241 -0.2658 -0.7786
  165ILE   HG22 2629   3.424   4.638   6.137 -0.5193  0.5515  0.8909
  165ILE   HG23 2630   3.537   4.743   6.061  0.1051 -0.9902  1.0117
  165ILE   HD11 2631   3.336   4.948   5.781  0.7738  1.0028  0.2967
  165ILE   HD12 2632   3.285   4.810   5.675 -0.8758 -0.5756  0.0428
  165ILE   HD13 2633   3.184   4.860   5.810  0.2954 -0.6526  0.5996
  166GLN      N 2634   3.106   4.878   6.303  0.8908  0.1880  0.1651
  166GLN     CA 2635   3.091   4.939   6.434  0.8186  0.4985 -0.2099
  166GLN      C 2636   3.048   5.084   6.425  0.3264 -0.4126 -0.5740
  166GLN      O 2637   3.089   5.174   6.499 -0.2718 -0.0366 -0.1299
  166GLN     CB 2638   2.991   4.864   6.530 -0.3459 -0.9371 -0.5422
  166GLN     CG 2639   3.038   4.718   6.560  0.2687 -0.8774  0.1667
  166GLN     CD 2640   3.150   4.713   6.666 -0.0959  0.5031  0.7158
  166GLN    OE1 2641   3.191   4.813   6.727 -0.6642 -0.7026 -0.0178
  166GLN    NE2 2642   3.200   4.594   6.702 -0.3103  0.3834  0.0124
  166GLN      H 2643   3.056   4.795   6.274  1.8645 -0.3974  0.0721
  166GLN     HA 2644   3.194   4.934   6.471  0.5439 -0.0128  0.5480
  166GLN    HB2 2645   2.899   4.861   6.472 -1.2187  0.3307  0.6326
  166GLN    HB3 2646   2.954   4.923   6.614 -0.9752  0.9448 -2.0165
  166GLN    HG2 2647   3.068   4.682   6.462 -0.7151  1.7585 -1.3179
  166GLN    HG3 2648   2.954   4.669   6.609  0.2860 -1.0921 -0.0178
  166GLN   HE21 2649   3.273   4.587   6.771 -0.7725 -0.8447  0.4319
  166GLN   HE22 2650   3.160   4.508   6.668  0.3233  0.1341 -0.1278
  167HIS      N 2651   2.953   5.108   6.330  0.5530  0.2510  0.6559
  167HIS     CA 2652   2.906   5.244   6.282  0.0024 -0.0912 -0.4013
  167HIS      C 2653   3.023   5.330   6.239 -0.2753 -0.6288  0.3648
  167HIS      O 2654   3.044   5.441   6.281 -0.0547  0.6335  0.2496
  167HIS     CB 2655   2.823   5.319   6.395 -0.9338  0.8879 -0.1213
  167HIS     CG 2656   2.699   5.247   6.445 -0.1162  0.0357  0.2158
  167HIS    ND1 2657   2.567   5.245   6.387 -0.6365 -0.8353  0.1933
  167HIS    CD2 2658   2.706   5.151   6.536  0.6591  0.3522 -0.2341
  167HIS    CE1 2659   2.500   5.151   6.455 -0.3300 -0.0086  0.1026
  167HIS    NE2 2660   2.576   5.100   6.550 -0.0188  0.5965  0.9638
  167HIS      H 2661   2.933   5.032   6.267  0.6163  0.4245  0.4235
  167HIS     HA 2662   2.844   5.235   6.192 -0.1019  0.1380 -0.3542
  167HIS    HB2 2663   2.799   5.414   6.348 -0.7319  0.4549 -1.1468
  167HIS    HB3 2664   2.886   5.333   6.484 -0.4515  0.2294 -0.3388
  167HIS    HD2 2665   2.795   5.129   6.593 -0.2331  0.5529  1.3335
  167HIS    HE1 2666   2.394   5.133   6.449 -0.5055  0.9556 -0.0110
  167HIS    HE2 2667   2.537   5.040   6.622  0.0138 -1.2065 -0.3853
  168SER      N 2668   3.104   5.275   6.146  0.2388 -0.3194  0.2007
  168SER     CA 2669   3.190   5.361   6.060  1.0264  0.5240 -0.1924
  168SER      C 2670   3.227   5.308   5.925  0.3988 -0.4414  0.7615
  168SER      O 2671   3.219   5.187   5.895 -0.2378 -0.4843 -0.1859
  168SER     CB 2672   3.327   5.370   6.124  0.4763 -0.4377 -0.1251
  168SER     OG 2673   3.391   5.249   6.151 -0.6499  0.0332  0.1692
  168SER      H 2674   3.087   5.183   6.108  0.0803 -0.3722  0.3903
  168SER     HA 2675   3.150   5.461   6.049 -0.4522  0.0347  0.2963
  168SER    HB2 2676   3.315   5.420   6.220  0.4191 -0.6281 -0.0314
  168SER    HB3 2677   3.395   5.436   6.071  0.1423  0.0108 -0.0104
  168SER     HG 2678   3.322   5.191   6.183 -0.4393 -1.1074 -1.2234
  169GLY      N 2679   3.263   5.397   5.830 -0.4683  0.2743 -0.4863
  169GLY     CA 2680   3.241   5.396   5.696 -0.5139  0.0402  1.6186
  169GLY      C 2681   3.333   5.303   5.611  0.1793 -0.7617  0.2330
  169GLY      O 2682   3.450   5.285   5.646  0.3571 -0.5968  0.8339
  169GLY      H 2683   3.287   5.489   5.864  0.8239 -0.0683 -0.3481
  169GLY    HA2 2684   3.138   5.362   5.679 -0.4465  0.4134  0.1373
  169GLY    HA3 2685   3.248   5.495   5.651  0.3753 -0.4141  0.6685
  170LEU      N 2686   3.287   5.269   5.490 -0.3710  0.3968  0.0160
  170LEU     CA 2687   3.350   5.175   5.396 -0.3749  0.7808  0.3853
  170LEU      C 2688   3.479   5.215   5.331 -0.6765 -0.0766  0.1182
  170LEU      O 2689   3.553   5.127   5.282  0.3898 -0.2509 -0.1804
  170LEU     CB 2690   3.245   5.128   5.286 -1.6594  0.2460 -0.2884
  170LEU     CG 2691   3.113   5.062   5.319  0.0699  0.0930  0.2712
  170LEU    CD1 2692   3.011   5.077   5.204 -0.4891  0.5858 -0.1502
  170LEU    CD2 2693   3.131   4.912   5.361 -0.5394 -1.2482 -0.9082
  170LEU      H 2694   3.196   5.300   5.458  0.0754  0.4335 -1.3534
  170LEU     HA 2695   3.388   5.089   5.451  0.1933  0.6448 -0.1903
  170LEU    HB2 2696   3.210   5.222   5.242  0.9562  1.1078 -0.8784
  170LEU    HB3 2697   3.306   5.073   5.214 -0.9059  0.8110 -0.1009
  170LEU     HG 2698   3.073   5.118   5.404  1.2802  0.1693  0.8339
  170LEU   HD11 2699   3.060   5.037   5.115  0.2264 -1.2598  0.9675
  170LEU   HD12 2700   2.922   5.017   5.221  0.3059 -0.6502 -0.1537
  170LEU   HD13 2701   2.986   5.180   5.176  0.4135  1.1436  0.9537
  170LEU   HD21 2702   3.170   4.859   5.274 -0.9300  0.3595 -2.1494
  170LEU   HD22 2703   3.193   4.904   5.451 -1.1112  0.4581 -0.2925
  170LEU   HD23 2704   3.030   4.874   5.377 -0.2418 -1.6708  0.1663
  171ALA      N 2705   3.514   5.344   5.333  0.6357  0.4937 -0.2569
  171ALA     CA 2706   3.642   5.401   5.291  0.1751  0.9057  0.0468
  171ALA      C 2707   3.763   5.353   5.371 -0.0127 -0.2689 -0.3657
  171ALA      O 2708   3.776   5.403   5.479  0.3072 -0.5025 -0.6598
  171ALA     CB 2709   3.654   5.409   5.134 -0.1942 -0.4246 -1.0548
  171ALA      H 2710   3.450   5.412   5.370  0.5943  0.7767 -0.8242
  171ALA     HA 2711   3.633   5.509   5.302  0.2892  0.9770 -0.4879
  171ALA    HB1 2712   3.737   5.476   5.112 -0.5752 -0.1152 -1.5803
  171ALA    HB2 2713   3.677   5.315   5.084  0.6144 -0.4493 -0.6794
  171ALA    HB3 2714   3.565   5.464   5.105 -0.8615 -0.2363  0.9726
  172ASN      N 2715   3.848   5.266   5.318 -0.0012  0.5416 -0.1969
  172ASN     CA 2716   3.974   5.214   5.389  0.8099 -0.1495  0.7888
  172ASN      C 2717   3.935   5.133   5.514 -0.3646 -0.0808  0.3851
  172ASN      O 2718   3.832   5.150   5.582 -0.4618  0.2993  0.1160
  172ASN     CB 2719   4.078   5.317   5.423  0.3789 -0.1297 -0.3712
  172ASN     CG 2720   4.106   5.422   5.316 -0.0253 -0.0993 -0.4849
  172ASN    OD1 2721   4.061   5.535   5.337 -0.7693 -0.2778  0.3359
  172ASN    ND2 2722   4.154   5.395   5.196  0.2563  0.5973  0.1599
  172ASN      H 2723   3.840   5.237   5.222 -0.8492  0.7803 -0.2162
  172ASN     HA 2724   4.034   5.165   5.313  0.2873  0.3590  0.0206
  172ASN    HB2 2725   4.045   5.376   5.509  0.4260  0.5413 -0.7958
  172ASN    HB3 2726   4.169   5.268   5.457  0.3209 -0.0119 -0.0387
  172ASN   HD21 2727   4.170   5.467   5.127  0.3488 -0.4983 -1.0265
  172ASN   HD22 2728   4.183   5.299   5.182  1.3629  0.9843 -0.4107
  173GLY      N 2729   4.028   5.040   5.548 -0.4103 -1.2547  0.0888
  173GLY     CA 2730   4.031   4.963   5.675  0.5362  0.6020  1.4583
  173GLY      C 2731   4.095   5.030   5.791 -0.0920  0.5641 -0.1955
  173GLY      O 2732   4.165   5.130   5.767 -0.7374 -0.1789 -0.2603
  173GLY      H 2733   4.109   5.029   5.488 -0.2620 -1.1144  0.2600
  173GLY    HA2 2734   3.928   4.945   5.705  0.1356  0.8870  0.3445
  173GLY    HA3 2735   4.078   4.874   5.634 -0.5340  1.2680 -1.8696
  174ILE      N 2736   4.076   4.998   5.918 -0.1102 -0.3215 -1.0731
  174ILE     CA 2737   4.107   5.087   6.039 -0.3125  0.2973  1.0704
  174ILE      C 2738   4.254   5.136   6.027 -0.1305 -0.1273  0.0543
  174ILE      O 2739   4.266   5.259   6.035  0.0686 -0.2660  0.2042
  174ILE     CB 2740   4.093   5.010   6.165  0.0303  0.4771 -0.8099
  174ILE    CG1 2741   3.956   4.953   6.195  0.2413 -0.8085  0.8618
  174ILE    CG2 2742   4.127   5.106   6.287  0.0569  1.2441  0.7077
  174ILE    CD1 2743   3.840   5.050   6.174 -0.0334 -0.7797 -0.7475
  174ILE      H 2744   4.022   4.916   5.941 -0.2606 -0.1749 -0.8985
  174ILE     HA 2745   4.040   5.172   6.040 -0.4414  0.2038  0.6856
  174ILE     HB 2746   4.169   4.933   6.175  0.6924  1.1914  0.0625
  174ILE   HG12 2747   3.946   4.867   6.129  1.2968 -0.6623  0.4693
  174ILE   HG13 2748   3.953   4.923   6.300 -0.3572 -0.4515  0.9548
  174ILE   HG21 2749   4.227   5.148   6.278  0.8555 -0.6522 -0.9689
  174ILE   HG22 2750   4.068   5.197   6.288 -0.1196  1.1958 -0.6722
  174ILE   HG23 2751   4.129   5.050   6.380  0.0250  0.4383  0.2425
  174ILE   HD11 2752   3.828   5.094   6.075 -1.0347 -0.9189 -0.7096
  174ILE   HD12 2753   3.740   5.007   6.182 -0.2529 -0.1449  0.1717
  174ILE   HD13 2754   3.856   5.126   6.250  0.7956 -1.0786 -0.5937
  175PHE      N 2755   4.350   5.049   6.013 -0.6688  0.2916 -0.0204
  175PHE     CA 2756   4.494   5.096   6.016  0.6166 -0.1563 -0.4194
  175PHE      C 2757   4.515   5.196   5.901 -0.0901  0.5035  0.4638
  175PHE      O 2758   4.577   5.303   5.937 -0.1024  0.0081  0.4111
  175PHE     CB 2759   4.584   4.970   6.023 -0.4678 -0.5567 -0.1881
  175PHE     CG 2760   4.729   4.996   5.998 -0.1635  0.3535 -0.2460
  175PHE    CD1 2761   4.785   5.077   6.097 -0.0705 -0.6912 -0.1128
  175PHE    CD2 2762   4.805   4.948   5.887  0.0541  0.9552 -0.2016
  175PHE    CE1 2763   4.925   5.111   6.076  0.3363 -0.2200  0.0225
  175PHE    CE2 2764   4.938   4.979   5.879  0.0442 -0.7452  0.4665
  175PHE     CZ 2765   4.998   5.060   5.974  0.6962  0.6590 -0.3036
  175PHE      H 2766   4.330   4.951   5.998 -0.1203  0.0093  0.8929
  175PHE     HA 2767   4.506   5.148   6.111 -2.4078  0.7177 -0.3189
  175PHE    HB2 2768   4.569   4.919   6.118  0.5561 -0.3582  0.1010
  175PHE    HB3 2769   4.545   4.905   5.944  0.8036 -0.3722 -1.0328
  175PHE    HD1 2770   4.732   5.120   6.181  0.6874  1.0197 -0.4180
  175PHE    HD2 2771   4.756   4.888   5.812 -0.6188  1.3418 -0.0799
  175PHE    HE1 2772   4.975   5.181   6.141  0.0447 -0.2031  0.2356
  175PHE    HE2 2773   5.003   4.928   5.809  0.0552  0.1059 -0.1822
  175PHE     HZ 2774   5.106   5.063   5.979  0.6963  1.1572 -0.4519
  176MET      N 2775   4.476   5.162   5.775 -0.0842  0.4240 -0.9432
  176MET     CA 2776   4.493   5.251   5.669 -0.2959 -0.9923  0.9637
  176MET      C 2777   4.418   5.389   5.681 -0.1104  1.2906  0.2104
  176MET      O 2778   4.474   5.488   5.645 -0.3430 -0.0456  0.0673
  176MET     CB 2779   4.458   5.189   5.536 -0.1118 -0.0986  0.2429
  176MET     CG 2780   4.483   5.268   5.408 -0.9556 -0.6718  0.7445
  176MET     SD 2781   4.655   5.332   5.377  0.1467 -0.2696 -0.2262
  176MET     CE 2782   4.756   5.186   5.393  0.4612  1.0918 -0.5347
  176MET      H 2783   4.432   5.072   5.761  0.0306  0.2942 -0.5237
  176MET     HA 2784   4.598   5.276   5.662 -0.3871 -0.5672  1.0547
  176MET    HB2 2785   4.517   5.097   5.528 -0.6197 -0.4362  0.2423
  176MET    HB3 2786   4.353   5.161   5.537 -0.2204  0.2889  0.9788
  176MET    HG2 2787   4.448   5.223   5.315  0.0429 -1.5461  0.7450
  176MET    HG3 2788   4.419   5.355   5.404 -1.1231 -0.7838 -1.3430
  176MET    HE1 2789   4.703   5.107   5.341  0.7014  0.5652 -0.0020
  176MET    HE2 2790   4.841   5.208   5.328  1.2723  0.2342  0.1776
  176MET    HE3 2791   4.771   5.168   5.499 -1.4273  0.5102 -0.3010
  177LYS      N 2792   4.298   5.389   5.738  0.0667  0.4074  0.4388
  177LYS     CA 2793   4.213   5.504   5.756 -0.2658  0.7209  0.2098
  177LYS      C 2794   4.286   5.607   5.837 -0.6852  0.2040  0.4991
  177LYS      O 2795   4.260   5.723   5.814  0.5832  0.0498  0.4506
  177LYS     CB 2796   4.081   5.450   5.811 -0.1657 -0.0391 -0.4865
  177LYS     CG 2797   3.979   5.560   5.804  0.2348  0.4125 -0.1670
  177LYS     CD 2798   3.837   5.518   5.879 -1.7964 -0.4915  1.3998
  177LYS     CE 2799   3.766   5.425   5.782  1.2156  0.9820  0.7697
  177LYS     NZ 2800   3.631   5.380   5.830 -0.6085  0.3127 -0.1575
  177LYS      H 2801   4.268   5.296   5.763  1.5711 -0.3877 -0.3622
  177LYS     HA 2802   4.181   5.544   5.659 -0.4157  1.2829  0.4821
  177LYS    HB2 2803   4.049   5.365   5.750 -0.7107 -1.0490  1.0884
  177LYS    HB3 2804   4.087   5.414   5.913 -0.2625  0.5204 -0.2785
  177LYS    HG2 2805   4.017   5.639   5.870 -0.8013  1.1734 -0.4220
  177LYS    HG3 2806   3.962   5.594   5.702 -0.5572  0.6318  0.0204
  177LYS    HD2 2807   3.855   5.453   5.964  0.0645 -0.2131  1.2945
  177LYS    HD3 2808   3.786   5.611   5.901 -0.2192  1.2273 -1.0694
  177LYS    HE2 2809   3.741   5.472   5.687 -1.3987  0.0405  0.8499
  177LYS    HE3 2810   3.829   5.340   5.758 -0.6912 -0.1805 -0.5930
  177LYS    HZ1 2811   3.572   5.354   5.753  0.4339 -0.6239 -0.6907
  177LYS    HZ2 2812   3.646   5.298   5.887  1.5308  0.2106 -0.7027
  177LYS    HZ3 2813   3.598   5.449   5.896  1.0923 -0.3416  1.5872
  178PHE      N 2814   4.377   5.571   5.933  1.0661 -0.2132  0.1363
  178PHE     CA 2815   4.436   5.672   6.018  0.3085 -0.1497  0.3145
  178PHE      C 2816   4.581   5.696   5.974  0.2150  0.1215  0.1422
  178PHE      O 2817   4.636   5.806   5.996  0.5261  0.0543  0.5817
  178PHE     CB 2818   4.435   5.624   6.169  0.3631 -0.3474  0.5152
  178PHE     CG 2819   4.297   5.627   6.230 -0.4565  0.2248  0.3337
  178PHE    CD1 2820   4.238   5.745   6.263  0.7924 -0.7972 -0.6413
  178PHE    CD2 2821   4.224   5.513   6.258 -0.5543  0.5920 -0.8458
  178PHE    CE1 2822   4.109   5.755   6.326 -0.7218  0.1415 -0.7387
  178PHE    CE2 2823   4.097   5.508   6.310  0.8089 -0.4700  0.7826
  178PHE     CZ 2824   4.033   5.635   6.336  0.0131 -0.3150  0.2356
  178PHE      H 2825   4.385   5.474   5.960  0.4701 -0.3589 -0.1556
  178PHE     HA 2826   4.381   5.767   6.017  0.1218 -0.2584 -0.4144
  178PHE    HB2 2827   4.465   5.520   6.164 -0.6264 -0.6421  0.0280
  178PHE    HB3 2828   4.504   5.691   6.220  0.0781  0.8573 -0.5640
  178PHE    HD1 2829   4.303   5.832   6.265  0.4327 -0.5126 -0.9475
  178PHE    HD2 2830   4.271   5.418   6.235 -1.4388  0.0517 -0.5081
  178PHE    HE1 2831   4.071   5.853   6.351 -1.2936 -0.3319  0.4232
  178PHE    HE2 2832   4.040   5.418   6.325  0.0858 -0.1535  0.0745
  178PHE     HZ 2833   3.930   5.641   6.370 -0.0881 -0.1585 -0.0949
  179LEU      N 2834   4.644   5.597   5.907 -0.3964  0.7587 -0.4425
  179LEU     CA 2835   4.774   5.606   5.845 -0.9934 -0.2592 -0.0781
  179LEU      C 2836   4.779   5.710   5.727  0.6019  0.1242 -0.0028
  179LEU      O 2837   4.870   5.791   5.711  0.4744  0.1872  0.2965
  179LEU     CB 2838   4.823   5.464   5.804  0.7000  0.1740 -0.7859
  179LEU     CG 2839   4.958   5.453   5.729  0.0723 -0.0415  0.3638
  179LEU    CD1 2840   5.067   5.510   5.820  1.2622 -0.9312  0.3753
  179LEU    CD2 2841   4.998   5.307   5.679  1.3500 -0.5921 -0.6301
  179LEU      H 2842   4.594   5.510   5.903  0.5691  0.1492  0.1038
  179LEU     HA 2843   4.839   5.645   5.923 -0.7892 -0.9379  0.1015
  179LEU    HB2 2844   4.820   5.404   5.894 -1.2668  0.6460 -0.4466
  179LEU    HB3 2845   4.744   5.428   5.738 -0.4221 -0.9901  1.0354
  179LEU     HG 2846   4.947   5.516   5.640  0.1001 -0.1001  0.3192
  179LEU   HD11 2847   5.070   5.456   5.915 -0.0381  0.1456  1.0867
  179LEU   HD12 2848   5.158   5.519   5.760  0.8777  0.5993 -0.0552
  179LEU   HD13 2849   5.045   5.615   5.839  0.2035 -0.8475 -1.0303
  179LEU   HD21 2850   4.969   5.241   5.761 -0.9911  1.1300  0.1709
  179LEU   HD22 2851   4.943   5.290   5.587  0.7370 -0.0760 -0.3745
  179LEU   HD23 2852   5.106   5.304   5.665  1.4250  0.4814 -0.4441
  180LYS      N 2853   4.673   5.718   5.648  0.4828  0.1145  0.7629
  180LYS     CA 2854   4.663   5.808   5.530  0.1588  0.3327  1.0961
  180LYS      C 2855   4.655   5.950   5.578  0.0539 -0.9520 -0.2863
  180LYS      O 2856   4.692   6.049   5.512 -0.2954  0.2805  0.3368
  180LYS     CB 2857   4.546   5.763   5.438 -0.7933 -0.3245 -0.3168
  180LYS     CG 2858   4.404   5.772   5.495  0.0978  0.2047  0.0763
  180LYS     CD 2859   4.301   5.731   5.387  0.4675 -0.6055  0.8051
  180LYS     CE 2860   4.287   5.843   5.281 -0.0527  0.1035  0.0615
  180LYS     NZ 2861   4.159   5.860   5.216  1.1588  0.7094 -0.3084
  180LYS      H 2862   4.616   5.636   5.660 -0.3987  0.4241 -0.7678
  180LYS     HA 2863   4.749   5.799   5.462  0.1209 -1.5634  1.1837
  180LYS    HB2 2864   4.551   5.817   5.344  0.8241  0.0714 -0.0595
  180LYS    HB3 2865   4.553   5.658   5.412 -1.1406 -0.2726 -0.6302
  180LYS    HG2 2866   4.393   5.719   5.589  0.1338 -0.3793 -0.2381
  180LYS    HG3 2867   4.385   5.877   5.519  0.3833  0.3001 -0.1049
  180LYS    HD2 2868   4.321   5.632   5.347 -0.5205 -0.5027 -0.0129
  180LYS    HD3 2869   4.200   5.723   5.426  0.0606  0.0537 -0.0456
  180LYS    HE2 2870   4.309   5.939   5.328  0.4406 -0.0894  0.2278
  180LYS    HE3 2871   4.362   5.823   5.205 -0.3551 -0.0217 -0.2101
  180LYS    HZ1 2872   4.160   5.942   5.158  0.6251  0.6444 -0.4195
  180LYS    HZ2 2873   4.135   5.773   5.171 -0.9003  0.0916  1.5977
  180LYS    HZ3 2874   4.081   5.865   5.281 -0.5039 -0.2241 -2.0168
  181ASP      N 2875   4.596   5.974   5.692  1.2996  0.3059  0.1683
  181ASP     CA 2876   4.580   6.097   5.767 -1.5317  0.1939  0.3396
  181ASP      C 2877   4.716   6.144   5.823 -0.1633 -0.6621 -0.6466
  181ASP      O 2878   4.725   6.259   5.864 -0.1326  0.0446 -0.3659
  181ASP     CB 2879   4.472   6.095   5.868  1.0785 -0.0051 -0.3114
  181ASP     CG 2880   4.335   6.080   5.795  0.4882  0.2896 -1.0084
  181ASP    OD1 2881   4.230   6.064   5.866 -0.1403 -0.0838 -0.3051
  181ASP    OD2 2882   4.317   6.110   5.674 -0.3444 -0.7003  0.4052
  181ASP      H 2883   4.561   5.895   5.745  0.1320  1.5380  1.3872
  181ASP     HA 2884   4.557   6.170   5.689  1.0164  0.6662 -0.1546
  181ASP    HB2 2885   4.482   5.998   5.917  0.4894 -0.4128 -0.9546
  181ASP    HB3 2886   4.468   6.180   5.935  0.2512  0.4705 -0.9272
  182ARG      N 2887   4.819   6.059   5.820  0.2258 -0.0882 -0.3599
  182ARG     CA 2888   4.950   6.099   5.875 -0.2888  0.3863  0.4020
  182ARG      C 2889   5.070   6.085   5.782 -0.2983 -0.0256 -0.9245
  182ARG      O 2890   5.180   6.143   5.816 -0.2348  0.2529 -0.2136
  182ARG     CB 2891   4.982   6.019   6.010  0.2247 -0.8437  0.3144
  182ARG     CG 2892   4.887   6.070   6.116 -0.2706 -0.2535  1.1323
  182ARG     CD 2893   4.923   6.001   6.245 -0.1599  0.7769 -0.6275
  182ARG     NE 2894   4.806   6.009   6.347 -0.5610  1.1575  0.8771
  182ARG     CZ 2895   4.761   6.113   6.411  1.1957 -0.2722 -0.8861
  182ARG    NH1 2896   4.819   6.227   6.408  0.1699  0.2959  0.1465
  182ARG    NH2 2897   4.661   6.091   6.493  0.0167 -0.4953  0.3539
  182ARG      H 2898   4.803   5.966   5.784 -0.2309 -0.0148 -0.3587
  182ARG     HA 2899   4.958   6.207   5.893 -0.3658  0.5919 -0.6886
  182ARG    HB2 2900   4.984   5.911   6.000  0.8818 -0.8991  0.9078
  182ARG    HB3 2901   5.082   6.052   6.038 -0.3058  1.1254  0.2040
  182ARG    HG2 2902   4.886   6.179   6.124 -1.3319 -0.1445  0.0611
  182ARG    HG3 2903   4.792   6.031   6.080  0.9257 -1.4671 -1.1419
  182ARG    HD2 2904   4.969   5.902   6.238  1.2668  1.3377  0.0339
  182ARG    HD3 2905   5.003   6.059   6.291  0.1460 -0.6215  0.7902
  182ARG     HE 2906   4.760   5.919   6.346  0.6591  0.4157 -1.2780
  182ARG   HH11 2907   4.773   6.307   6.449  0.1125 -0.2725  1.2695
  182ARG   HH12 2908   4.913   6.225   6.371 -0.4899  0.3507 -1.7063
  182ARG   HH21 2909   4.638   6.170   6.551  1.1801  0.5470 -0.5012
  182ARG   HH22 2910   4.635   5.994   6.504  0.9770 -0.8999 -0.5977
  183LEU      N 2911   5.064   6.011   5.673  0.2520 -0.7837  0.0840
  183LEU     CA 2912   5.181   5.987   5.589  0.1806 -0.0012 -0.0744
  183LEU      C 2913   5.252   6.104   5.525  0.3260  0.2894 -0.0975
  183LEU      O 2914   5.372   6.091   5.498  0.0866  0.0920  0.5568
  183LEU     CB 2915   5.135   5.884   5.474 -0.8854 -0.1079 -0.0598
  183LEU     CG 2916   5.258   5.805   5.436 -0.0263 -0.1205 -0.0834
  183LEU    CD1 2917   5.305   5.693   5.535  0.4868 -0.8660  0.0513
  183LEU    CD2 2918   5.236   5.741   5.294  0.0788 -0.4817 -1.6234
  183LEU      H 2919   4.977   5.960   5.661 -1.3012  1.2683  1.3967
  183LEU     HA 2920   5.258   5.944   5.653 -0.6802 -1.2492  0.1883
  183LEU    HB2 2921   5.052   5.824   5.512 -0.2249 -0.7709  0.3973
  183LEU    HB3 2922   5.097   5.942   5.390 -0.5308  0.1952 -0.0186
  183LEU     HG 2923   5.343   5.870   5.419  0.4572 -0.3990  1.0612
  183LEU   HD11 2924   5.235   5.609   5.544  0.7820 -1.1380 -0.1639
  183LEU   HD12 2925   5.388   5.637   5.493  1.2331 -0.2843  0.6805
  183LEU   HD13 2926   5.331   5.744   5.628  0.1318  0.7629 -0.6712
  183LEU   HD21 2927   5.328   5.684   5.277  0.6620 -0.4156  0.6591
  183LEU   HD22 2928   5.159   5.664   5.299 -1.2380  0.7562 -1.5387
  183LEU   HD23 2929   5.208   5.817   5.221  0.1873  0.2940 -0.8813
  184LEU      N 2930   5.180   6.212   5.503 -0.4648  0.8490 -0.1859
  184LEU     CA 2931   5.230   6.331   5.444 -1.3726  0.3034 -0.0946
  184LEU      C 2932   5.297   6.429   5.552  0.2541  0.1228  0.1276
  184LEU      O 2933   5.345   6.533   5.515  0.3248  0.0952 -0.3990
  184LEU     CB 2934   5.113   6.397   5.371  0.7583 -0.1645 -0.3714
  184LEU     CG 2935   5.062   6.315   5.249 -0.6333 -0.0654 -0.7964
  184LEU    CD1 2936   4.940   6.375   5.184  0.2933  0.9651 -0.2622
  184LEU    CD2 2937   5.175   6.296   5.152 -0.7079  0.3820  0.7650
  184LEU      H 2938   5.085   6.208   5.536 -0.3207  1.3522  0.3111
  184LEU     HA 2939   5.315   6.318   5.377 -0.9506  1.2169  0.2248
  184LEU    HB2 2940   5.041   6.408   5.452  2.2746  0.0389  1.0670
  184LEU    HB3 2941   5.135   6.495   5.329 -0.0380 -0.0408 -0.5291
  184LEU     HG 2942   5.037   6.213   5.276  0.9741 -0.0753  1.1183
  184LEU   HD11 2943   4.915   6.311   5.100  0.9062  0.2836  0.0562
  184LEU   HD12 2944   4.854   6.377   5.252  0.3920 -0.6721 -0.0085
  184LEU   HD13 2945   4.975   6.469   5.140  0.7805  0.9893  0.1583
  184LEU   HD21 2946   5.258   6.244   5.200 -0.4935 -0.7133 -0.6588
  184LEU   HD22 2947   5.151   6.230   5.068  0.5052  0.1260  0.5823
  184LEU   HD23 2948   5.220   6.388   5.113 -0.8934  0.5531  0.9541
  185GLU      N 2949   5.289   6.404   5.692 -0.3059 -0.4632 -0.2519
  185GLU     CA 2950   5.371   6.478   5.793  0.0970  0.2842  0.9843
  185GLU      C 2951   5.516   6.458   5.781 -0.9774  0.6529  0.3429
  185GLU      O 2952   5.575   6.351   5.789  0.1037  0.5334 -0.1373
  185GLU     CB 2953   5.325   6.457   5.937 -0.3125 -0.2994 -0.4463
  185GLU     CG 2954   5.185   6.467   5.973  0.3368 -0.6539 -0.7022
  185GLU     CD 2955   5.117   6.600   5.922  0.2450  1.0379  0.1191
  185GLU    OE1 2956   5.008   6.597   5.870 -0.1660 -0.4680 -0.1696
  185GLU    OE2 2957   5.177   6.709   5.939  0.3173  0.2469  0.4815
  185GLU      H 2958   5.265   6.310   5.718 -0.1391 -0.5354 -0.3573
  185GLU     HA 2959   5.361   6.586   5.777  1.0747  0.3109  0.4559
  185GLU    HB2 2960   5.366   6.363   5.973  0.7973  0.4384  0.3597
  185GLU    HB3 2961   5.375   6.534   5.996 -0.0089 -0.8254 -0.0064
  185GLU    HG2 2962   5.128   6.375   5.959 -0.6036 -0.3769  0.8061
  185GLU    HG3 2963   5.186   6.465   6.082 -1.5594  0.2163 -0.5766
  186ASP      N 2964   5.589   6.565   5.777  0.3321 -0.6628  0.6796
  186ASP     CA 2965   5.738   6.573   5.763 -0.7163 -1.0654  0.1230
  186ASP      C 2966   5.805   6.550   5.899 -0.2674 -0.1732  0.6355
  186ASP      O 2967   5.863   6.646   5.957  0.0441  0.3708 -0.2821
  186ASP     CB 2968   5.785   6.709   5.696  0.8132  0.5419 -0.5942
  186ASP     CG 2969   5.927   6.724   5.646  0.4339 -0.3043  0.2896
  186ASP    OD1 2970   6.002   6.632   5.640 -0.2132  0.4996  0.0206
  186ASP    OD2 2971   5.956   6.843   5.603 -0.0906  0.0030  0.4908
  186ASP      H 2972   5.535   6.640   5.736  0.3113 -0.3129  1.3255
  186ASP     HA 2973   5.783   6.497   5.700  0.3153 -1.5558  1.3644
  186ASP    HB2 2974   5.721   6.734   5.611 -0.2805  0.7324  0.2369
  186ASP    HB3 2975   5.765   6.790   5.765  0.7422  0.0402 -0.0098
  187LYS      N 2976   5.809   6.422   5.948 -0.7555  0.8537  0.5954
  187LYS     CA 2977   5.888   6.376   6.067  0.2665 -0.1984  0.0981
  187LYS      C 2978   5.947   6.240   6.046 -0.4398  0.2361 -0.2294
  187LYS      O 2979   5.894   6.172   5.951 -0.0111 -0.1233 -0.6887
  187LYS     CB 2980   5.796   6.381   6.191  0.1679  0.3601  0.0995
  187LYS     CG 2981   5.658   6.307   6.171 -0.1592 -0.3840  0.4141
  187LYS     CD 2982   5.567   6.295   6.295 -0.5901 -0.2206  0.3428
  187LYS     CE 2983   5.540   6.431   6.355  0.5206  0.5536 -1.2622
  187LYS     NZ 2984   5.482   6.408   6.488  0.3625  0.5902  0.3333
  187LYS      H 2985   5.746   6.360   5.899  1.1950  0.1133 -1.3097
  187LYS     HA 2986   5.974   6.441   6.081 -0.2922  0.6882 -0.4289
  187LYS    HB2 2987   5.856   6.325   6.263  0.0615  0.4928  0.2915
  187LYS    HB3 2988   5.767   6.482   6.220 -2.0398 -0.2746  0.5210
  187LYS    HG2 2989   5.611   6.363   6.091 -0.2284 -1.6981 -0.5277
  187LYS    HG3 2990   5.676   6.204   6.141 -0.0130 -0.0260 -0.8195
  187LYS    HD2 2991   5.478   6.239   6.267 -0.4810 -0.0803 -0.3227
  187LYS    HD3 2992   5.628   6.230   6.358 -0.6092 -0.2215  0.3603
  187LYS    HE2 2993   5.632   6.487   6.372  1.0001 -0.3423 -0.7567
  187LYS    HE3 2994   5.467   6.487   6.297 -1.4445 -0.0376  0.4086
  187LYS    HZ1 2995   5.450   6.489   6.540 -1.0345 -0.1655  0.7584
  187LYS    HZ2 2996   5.389   6.369   6.483  0.8365 -0.6184  0.4834
  187LYS    HZ3 2997   5.548   6.365   6.551  0.0888 -0.6387 -0.1706
  188LYS      N 2998   6.053   6.206   6.120  0.4271 -0.1856 -0.4869
  188LYS     CA 2999   6.113   6.073   6.126 -0.3365 -0.2122  0.0631
  188LYS      C 3000   6.008   5.965   6.155 -0.3932  0.2723 -0.0282
  188LYS      O 3001   5.918   5.970   6.237  0.1434  0.6964 -0.2508
  188LYS     CB 3002   6.213   6.076   6.239 -0.5780  0.1155 -0.0130
  188LYS     CG 3003   6.272   5.940   6.270 -0.8752 -0.0392 -0.6129
  188LYS     CD 3004   6.373   5.955   6.384  0.2057 -0.6380  0.2781
  188LYS     CE 3005   6.470   5.838   6.397  0.9899 -0.0707  0.6914
  188LYS     NZ 3006   6.567   5.847   6.504  0.2582  0.0414 -0.1848
  188LYS      H 3007   6.098   6.274   6.180 -0.1490 -0.6139  0.4763
  188LYS     HA 3008   6.159   6.051   6.030  0.0801 -0.8437  0.3981
  188LYS    HB2 3009   6.292   6.149   6.220  0.2770 -0.4916  0.9548
  188LYS    HB3 3010   6.162   6.106   6.331  0.6863 -1.6767  1.4288
  188LYS    HG2 3011   6.198   5.870   6.309  0.0685 -0.3086  0.8573
  188LYS    HG3 3012   6.324   5.905   6.181 -0.2580 -1.0397  0.0982
  188LYS    HD2 3013   6.438   6.041   6.368  0.1860 -0.7687 -0.5987
  188LYS    HD3 3014   6.320   5.974   6.477 -0.9764  0.6844 -0.5679
  188LYS    HE2 3015   6.414   5.744   6.404  0.5007  0.2144  0.7224
  188LYS    HE3 3016   6.528   5.832   6.305 -0.4548 -0.8549 -0.2530
  188LYS    HZ1 3017   6.518   5.883   6.584  0.2046  0.0786 -0.2342
  188LYS    HZ2 3018   6.605   5.758   6.534  0.7231  0.0948 -0.6004
  188LYS    HZ3 3019   6.643   5.909   6.482  0.4156  0.1291  0.5534
  189ILE      N 3020   6.013   5.863   6.073  0.0740  0.7206 -0.2571
  189ILE     CA 3021   5.904   5.768   6.053  1.0862  0.8462 -0.2465
  189ILE      C 3022   5.859   5.686   6.172  0.0407  0.7542 -0.4128
  189ILE      O 3023   5.740   5.640   6.164  0.8407 -0.2932 -0.7284
  189ILE     CB 3024   5.930   5.676   5.927  1.1119  0.8736  0.4667
  189ILE    CG1 3025   5.813   5.569   5.901 -0.6795  0.5187  0.5235
  189ILE    CG2 3026   6.051   5.592   5.964  1.0453 -0.4874  1.1151
  189ILE    CD1 3027   5.831   5.507   5.756  0.9439 -0.0319 -1.6719
  189ILE      H 3028   6.099   5.852   6.022  0.4730 -0.6794  0.5900
  189ILE     HA 3029   5.813   5.824   6.031 -0.5768 -1.1442  0.7752
  189ILE     HB 3030   5.951   5.739   5.841 -0.3870  0.2160 -0.4643
  189ILE   HG12 3031   5.809   5.486   5.972 -1.0638 -0.0932 -0.1807
  189ILE   HG13 3032   5.725   5.633   5.905 -0.7464  0.4417  0.3017
  189ILE   HG21 3033   6.073   5.514   5.891  0.7499  0.2766  0.1780
  189ILE   HG22 3034   6.139   5.655   5.957  1.0677 -0.5597  0.7545
  189ILE   HG23 3035   6.055   5.525   6.051  0.2167 -2.0357  0.0689
  189ILE   HD11 3036   5.806   5.593   5.694 -1.0535  1.4243  0.7258
  189ILE   HD12 3037   5.932   5.473   5.738  0.7612 -2.0202  0.2961
  189ILE   HD13 3038   5.768   5.418   5.758 -0.0373  0.4923  1.3952
  190THR      N 3039   5.950   5.654   6.269  0.2180 -0.1870 -0.2515
  190THR     CA 3040   5.925   5.576   6.397  0.4459 -0.1184 -0.0261
  190THR      C 3041   5.838   5.664   6.490  0.3928  0.3415 -0.1814
  190THR      O 3042   5.754   5.613   6.569  0.2679 -0.1029 -0.1848
  190THR     CB 3043   6.053   5.537   6.477 -0.2399  0.3132  0.8044
  190THR    OG1 3044   6.159   5.629   6.471  0.0851 -0.0560 -0.5540
  190THR    CG2 3045   6.112   5.412   6.411  0.9732  0.6602  0.8046
  190THR      H 3046   6.046   5.687   6.262  0.0959  0.2986  0.2335
  190THR     HA 3047   5.868   5.485   6.378  0.4779 -0.0567 -0.4294
  190THR     HB 3048   6.028   5.511   6.579 -0.3168 -1.2253  0.4332
  190THR    HG1 3049   6.225   5.584   6.524 -0.4165 -1.2175 -0.8541
  190THR   HG21 3050   6.144   5.441   6.311  0.1536  0.9690  0.6168
  190THR   HG22 3051   6.198   5.365   6.458  0.7527 -0.9179 -0.2237
  190THR   HG23 3052   6.033   5.338   6.420  0.8239  0.7014 -0.0124
  191VAL      N 3053   5.854   5.795   6.482  0.1552 -0.0719 -0.0285
  191VAL     CA 3054   5.774   5.903   6.550  0.2492 -0.3084  0.1568
  191VAL      C 3055   5.647   5.943   6.475  0.4479  0.8861  0.9194
  191VAL      O 3056   5.545   5.985   6.530 -0.2113 -0.2175 -0.7469
  191VAL     CB 3057   5.863   6.036   6.558  0.3373 -0.9942  0.0203
  191VAL    CG1 3058   5.800   6.157   6.630  0.3270  0.3499  0.2225
  191VAL    CG2 3059   5.997   5.995   6.627  1.0277 -0.3413 -0.2556
  191VAL      H 3060   5.924   5.820   6.414  0.9894 -0.7885  0.5251
  191VAL     HA 3061   5.745   5.869   6.650  0.5526 -0.4416  0.2016
  191VAL     HB 3062   5.890   6.071   6.459 -0.2894 -0.8946 -0.1234
  191VAL   HG11 3063   5.735   6.115   6.707  0.9852 -0.3812  0.4142
  191VAL   HG12 3064   5.881   6.209   6.681  1.0462 -0.3290 -0.1826
  191VAL   HG13 3065   5.760   6.224   6.554  0.0334  0.6866  0.6635
  191VAL   HG21 3066   6.054   5.925   6.567 -0.6118 -0.9627 -1.2191
  191VAL   HG22 3067   6.059   6.084   6.641  0.1658  0.2273  0.1110
  191VAL   HG23 3068   5.980   5.952   6.726 -1.1505  0.8748  0.0296
  192LEU      N 3069   5.645   5.912   6.347  0.4949 -0.0504  0.1262
  192LEU     CA 3070   5.521   5.912   6.265 -0.5049 -0.6182 -0.2422
  192LEU      C 3071   5.439   5.793   6.305  0.5427  0.1189  0.2753
  192LEU      O 3072   5.329   5.808   6.360 -0.3352  0.2844 -0.1700
  192LEU     CB 3073   5.553   5.900   6.112 -0.2673  0.0260  0.4142
  192LEU     CG 3074   5.451   5.971   6.026  0.9647  0.6331  0.3366
  192LEU    CD1 3075   5.502   5.981   5.884  0.9785  0.7173  0.5508
  192LEU    CD2 3076   5.313   5.897   6.030 -1.4445  1.3968 -1.3972
  192LEU      H 3077   5.725   5.857   6.320  0.0802 -1.0240  0.7613
  192LEU     HA 3078   5.469   6.005   6.286  0.4136 -0.0063 -0.5727
  192LEU    HB2 3079   5.641   5.961   6.094 -0.2269  0.0623  0.7260
  192LEU    HB3 3080   5.570   5.802   6.066 -0.8326  0.3199 -0.4620
  192LEU     HG 3081   5.434   6.071   6.066 -0.4418  0.1648  1.0361
  192LEU   HD11 3082   5.426   6.017   5.814  0.6046 -0.7756  0.0971
  192LEU   HD12 3083   5.590   6.043   5.872  1.1885  0.4953  0.9193
  192LEU   HD13 3084   5.539   5.883   5.854  0.1272  0.2878  0.8242
  192LEU   HD21 3085   5.248   5.954   5.963 -2.0341  1.6813 -0.6174
  192LEU   HD22 3086   5.324   5.795   5.992  0.8485  0.7538  0.5045
  192LEU   HD23 3087   5.261   5.899   6.126 -0.6859 -0.5224 -0.8515
  193LEU      N 3088   5.497   5.672   6.296  0.1887 -0.7369  0.0818
  193LEU     CA 3089   5.418   5.557   6.335 -1.0061  0.1231  0.8790
  193LEU      C 3090   5.373   5.559   6.480 -0.2038  0.3668  0.0934
  193LEU      O 3091   5.281   5.483   6.509 -0.5648  0.2131  0.8190
  193LEU     CB 3092   5.494   5.430   6.288 -0.0451  1.0932  0.1208
  193LEU     CG 3093   5.491   5.408   6.139  0.2882 -0.2286  0.2308
  193LEU    CD1 3094   5.565   5.288   6.091  0.7545  0.7371  0.9194
  193LEU    CD2 3095   5.347   5.397   6.082 -0.8957  0.1883  0.3066
  193LEU      H 3096   5.590   5.675   6.258 -0.0181  0.6817 -0.4438
  193LEU     HA 3097   5.323   5.554   6.282 -0.9111 -0.0870  0.7182
  193LEU    HB2 3098   5.595   5.426   6.329 -0.3518 -0.2806  0.8408
  193LEU    HB3 3099   5.448   5.340   6.328  0.4778  1.3721  1.4310
  193LEU     HG 3100   5.540   5.492   6.090  0.1474 -0.1050  0.3044
  193LEU   HD11 3101   5.665   5.293   6.133  0.7785 -1.3137  1.3358
  193LEU   HD12 3102   5.519   5.198   6.132 -0.0897  0.8545  0.2891
  193LEU   HD13 3103   5.558   5.278   5.982 -0.5357  0.3939  0.9983
  193LEU   HD21 3104   5.296   5.320   6.141  1.1463 -1.1703  0.5093
  193LEU   HD22 3105   5.285   5.486   6.076 -1.2986 -0.1421 -0.7471
  193LEU   HD23 3106   5.349   5.362   5.979  1.1788 -0.3563  0.4335
  194ASP      N 3107   5.436   5.634   6.574  0.3270 -0.3529  0.3995
  194ASP     CA 3108   5.402   5.644   6.710  1.1935 -0.0180 -0.1498
  194ASP      C 3109   5.266   5.719   6.726 -0.1470 -0.7884 -0.5680
  194ASP      O 3110   5.191   5.696   6.813  0.5985  0.0743 -0.1950
  194ASP     CB 3111   5.512   5.699   6.793  0.9974  0.5167  0.7964
  194ASP     CG 3112   5.481   5.736   6.933 -0.2173 -0.3407  0.2497
  194ASP    OD1 3113   5.483   5.653   7.023 -0.3472  0.0370 -0.3448
  194ASP    OD2 3114   5.450   5.854   6.963 -0.6220  0.1164  0.0334
  194ASP      H 3115   5.504   5.696   6.532 -1.3841  1.3408 -0.1987
  194ASP     HA 3116   5.385   5.543   6.747  0.6498  0.2325  0.3299
  194ASP    HB2 3117   5.589   5.622   6.800  0.4250 -0.3227 -0.8910
  194ASP    HB3 3118   5.556   5.788   6.748  0.9082  0.1286 -0.1017
  195GLU      N 3119   5.237   5.819   6.637 -0.3168  0.9299 -0.0307
  195GLU     CA 3120   5.113   5.888   6.636 -0.6616 -0.7291 -0.1066
  195GLU      C 3121   5.002   5.802   6.580  0.0591  0.0460 -0.0784
  195GLU      O 3122   4.890   5.807   6.633  0.5040  0.0560  0.0682
  195GLU     CB 3123   5.139   6.030   6.567  0.5957  0.1035 -0.2591
  195GLU     CG 3124   5.220   6.119   6.665  0.4658  0.8734  0.1253
  195GLU     CD 3125   5.219   6.258   6.616  0.0263 -0.2659 -0.9509
  195GLU    OE1 3126   5.182   6.353   6.697  0.5070  0.2333 -0.0342
  195GLU    OE2 3127   5.248   6.290   6.496  0.7365 -0.0013 -0.3903
  195GLU      H 3128   5.300   5.824   6.558 -0.2931 -1.2644 -0.2647
  195GLU     HA 3129   5.083   5.909   6.739  0.5233  0.6647  0.0312
  195GLU    HB2 3130   5.198   6.013   6.477 -0.3037  0.0028 -0.8452
  195GLU    HB3 3131   5.046   6.080   6.542  0.1682  0.5447  1.7844
  195GLU    HG2 3132   5.183   6.112   6.767 -0.0686 -0.4558 -0.1070
  195GLU    HG3 3133   5.323   6.082   6.667  0.3753  0.4946 -0.8301
  196VAL      N 3134   5.032   5.710   6.485  0.4000  0.6475 -0.2076
  196VAL     CA 3135   4.946   5.597   6.436  0.1313 -0.1939 -0.6106
  196VAL      C 3136   4.925   5.485   6.544  0.0295  0.1147  1.2905
  196VAL      O 3137   4.812   5.429   6.544 -0.2679  0.4104 -0.2862
  196VAL     CB 3138   4.986   5.539   6.298  0.0562  0.8643  0.4503
  196VAL    CG1 3139   4.878   5.459   6.228 -0.3596  0.3762  0.1084
  196VAL    CG2 3140   5.046   5.630   6.191 -0.0518 -0.5866 -0.2762
  196VAL      H 3141   5.128   5.718   6.454  0.2578  1.8428 -0.4289
  196VAL     HA 3142   4.847   5.643   6.430  0.1362  0.5659  2.3084
  196VAL     HB 3143   5.068   5.469   6.311 -0.9141 -0.6199 -0.7177
  196VAL   HG11 3144   4.903   5.433   6.125 -0.2167  0.0848  0.2173
  196VAL   HG12 3145   4.855   5.371   6.287  0.4858  0.8829  1.2613
  196VAL   HG13 3146   4.784   5.515   6.222 -1.2169 -1.0082 -0.5251
  196VAL   HG21 3147   5.135   5.684   6.223 -0.5213  0.0177  0.0375
  196VAL   HG22 3148   5.092   5.569   6.113 -0.0973 -0.5472 -0.3341
  196VAL   HG23 3149   4.984   5.710   6.151  1.1261  0.8147  0.5208
  197ALA      N 3150   5.022   5.456   6.630 -0.6038  0.1621  0.3840
  197ALA     CA 3151   4.997   5.376   6.756  0.4101 -0.7434  1.1874
  197ALA      C 3152   4.890   5.438   6.849  0.7915 -0.9878 -0.2823
  197ALA      O 3153   4.807   5.369   6.907  0.0581 -0.1497 -0.0768
  197ALA     CB 3154   5.132   5.364   6.829 -0.7229 -0.6075 -0.8767
  197ALA      H 3155   5.113   5.494   6.609 -0.7846  0.0550 -0.6925
  197ALA     HA 3156   4.959   5.276   6.734 -1.1884  0.1657 -0.8082
  197ALA    HB1 3157   5.208   5.320   6.764  0.5657 -0.0519  0.1708
  197ALA    HB2 3158   5.166   5.459   6.871 -1.4378 -0.5879 -0.3098
  197ALA    HB3 3159   5.130   5.298   6.915 -1.1690 -0.6397 -0.9083
  198GLU      N 3160   4.875   5.578   6.856 -0.1454  0.7822  0.5828
  198GLU     CA 3161   4.783   5.644   6.942 -0.0381  0.6893 -1.3112
  198GLU      C 3162   4.640   5.616   6.890 -0.5654 -0.0510 -1.0293
  198GLU      O 3163   4.550   5.588   6.967  0.3227 -0.0387 -0.3152
  198GLU     CB 3164   4.835   5.783   6.976  0.1980 -0.6333 -0.5019
  198GLU     CG 3165   4.738   5.875   7.052  1.2762 -0.2392 -0.6293
  198GLU     CD 3166   4.712   5.823   7.197  0.9495 -0.5265 -0.2009
  198GLU    OE1 3167   4.790   5.742   7.249  0.2836 -0.5453  0.3389
  198GLU    OE2 3168   4.596   5.843   7.255  0.2075 -0.1981 -0.0154
  198GLU      H 3169   4.932   5.637   6.797  0.2388 -0.2510 -0.1337
  198GLU     HA 3170   4.794   5.593   7.038 -0.7701  0.8500 -1.1339
  198GLU    HB2 3171   4.926   5.772   7.035 -0.0727 -0.2094  0.0102
  198GLU    HB3 3172   4.866   5.832   6.884  0.8395 -0.6793 -0.3162
  198GLU    HG2 3173   4.779   5.976   7.057 -0.1223  0.3614 -0.6515
  198GLU    HG3 3174   4.643   5.875   6.999  1.0249 -0.0524 -0.1904
  199ASP      N 3175   4.625   5.614   6.758 -0.3894 -1.4567 -0.1244
  199ASP     CA 3176   4.500   5.587   6.689  0.3220 -0.2624  0.2636
  199ASP      C 3177   4.467   5.442   6.685  0.0617  0.0982 -0.0453
  199ASP      O 3178   4.353   5.408   6.690  0.1925  0.5758 -0.0282
  199ASP     CB 3179   4.495   5.638   6.546 -0.7726 -0.6207 -0.4353
  199ASP     CG 3180   4.548   5.786   6.531  0.4163 -0.1226 -0.8635
  199ASP    OD1 3181   4.509   5.873   6.621 -0.2161  0.3040  0.7256
  199ASP    OD2 3182   4.598   5.814   6.424 -0.2991 -0.2074  0.4770
  199ASP      H 3183   4.706   5.633   6.701 -0.8668  0.0811 -0.3972
  199ASP     HA 3184   4.425   5.638   6.748  0.3304 -0.6505  0.6238
  199ASP    HB2 3185   4.557   5.574   6.484 -0.4061 -0.9872  0.2933
  199ASP    HB3 3186   4.392   5.628   6.511 -0.6533 -0.3330 -0.8986
  200MET      N 3187   4.564   5.352   6.669 -0.6294  0.1168  0.1707
  200MET     CA 3188   4.544   5.202   6.675 -0.2507 -0.3580  0.2246
  200MET      C 3189   4.519   5.151   6.824 -0.3060 -0.4948  0.4142
  200MET      O 3190   4.465   5.043   6.834 -0.2825 -0.2697  0.4726
  200MET     CB 3191   4.666   5.140   6.612  0.1022  1.2021  0.8898
  200MET     CG 3192   4.665   5.137   6.455 -0.1210 -0.1093 -0.5557
  200MET     SD 3193   4.531   5.054   6.369 -0.4191 -0.5606  0.4452
  200MET     CE 3194   4.588   4.884   6.401  0.1018  0.1730  0.2848
  200MET      H 3195   4.659   5.377   6.648 -0.7726 -0.0995 -0.7947
  200MET     HA 3196   4.452   5.172   6.625 -0.6227 -0.5717  1.0050
  200MET    HB2 3197   4.761   5.171   6.657  1.0271  0.2573 -0.3119
  200MET    HB3 3198   4.661   5.036   6.644  0.0835  0.8146 -0.2741
  200MET    HG2 3199   4.668   5.245   6.436 -1.2471  0.2872  1.0657
  200MET    HG3 3200   4.754   5.085   6.421  0.5325  0.5404  0.0744
  200MET    HE1 3201   4.536   4.816   6.334 -0.3578  0.4839  0.3143
  200MET    HE2 3202   4.696   4.875   6.394  0.0384 -0.6833  0.1449
  200MET    HE3 3203   4.565   4.867   6.506 -0.1166  0.3690  0.2699
  201GLY      N 3204   4.547   5.228   6.921  0.6064 -1.1684 -0.5805
  201GLY     CA 3205   4.481   5.213   7.047 -0.0152  0.3364 -0.2719
  201GLY      C 3206   4.326   5.213   7.046  0.1392 -0.4853 -0.5487
  201GLY      O 3207   4.267   5.132   7.110 -0.2321  0.0034 -0.2370
  201GLY      H 3208   4.574   5.325   6.906 -0.0509 -0.8364  0.2292
  201GLY    HA2 3209   4.508   5.115   7.086 -1.1241 -1.2050 -2.7852
  201GLY    HA3 3210   4.509   5.296   7.111  1.0628  0.3417 -0.7041
  202LYS      N 3211   4.265   5.316   6.978 -0.1902  0.1733 -0.3269
  202LYS     CA 3212   4.116   5.319   6.971 -0.5070 -0.2743 -1.0182
  202LYS      C 3213   4.048   5.202   6.901  0.5805  1.0822  0.9719
  202LYS      O 3214   3.927   5.206   6.861 -0.0265  0.7765  0.1322
  202LYS     CB 3215   4.070   5.458   6.909 -0.0623  0.3375 -0.5109
  202LYS     CG 3216   4.139   5.585   6.969 -0.2862  0.4013 -0.0197
  202LYS     CD 3217   4.042   5.620   7.081 -1.3309  0.1607 -0.9855
  202LYS     CE 3218   4.086   5.751   7.157 -0.6918  0.7460  1.6943
  202LYS     NZ 3219   4.002   5.776   7.262  0.4477 -0.9990 -0.9396
  202LYS      H 3220   4.320   5.384   6.927 -0.3081  0.4785 -0.0504
  202LYS     HA 3221   4.076   5.327   7.073 -0.1432 -1.4479 -0.7462
  202LYS    HB2 3222   4.089   5.445   6.803 -0.4141  1.3735 -0.7205
  202LYS    HB3 3223   3.961   5.468   6.914 -0.0343  0.3752  0.8780
  202LYS    HG2 3224   4.243   5.566   6.996 -0.2795  0.3992 -0.0472
  202LYS    HG3 3225   4.144   5.659   6.889 -0.8328 -0.9192 -1.3746
  202LYS    HD2 3226   3.939   5.638   7.049 -1.5241  0.4441 -0.2357
  202LYS    HD3 3227   4.044   5.539   7.153  1.0463  0.6359 -0.3544
  202LYS    HE2 3228   4.191   5.746   7.187 -0.1796 -0.4340 -0.0274
  202LYS    HE3 3229   4.083   5.833   7.086  0.0352 -1.0288 -0.6665
  202LYS    HZ1 3230   4.007   5.708   7.337  0.4872  0.1301  0.1563
  202LYS    HZ2 3231   4.021   5.863   7.310 -0.8742 -1.2572  0.2012
  202LYS    HZ3 3232   3.906   5.785   7.233  0.2103  0.0774  0.0408
  203CYS      N 3233   4.115   5.088   6.871  0.2403 -0.2435 -0.1895
  203CYS     CA 3234   4.058   4.991   6.773  0.0233 -0.7977 -0.1032
  203CYS      C 3235   3.940   4.919   6.826 -0.1896 -0.3584 -0.8139
  203CYS      O 3236   3.962   4.819   6.899  0.7057  0.3779 -0.4939
  203CYS     CB 3237   4.172   4.911   6.719 -0.3782 -0.1949  1.3796
  203CYS     SG 3238   4.120   4.821   6.571  0.0627  0.2971 -0.1290
  203CYS      H 3239   4.209   5.085   6.910 -0.2764  0.9256  1.3315
  203CYS     HA 3240   4.025   5.057   6.693  0.8101  0.1325  0.2956
  203CYS    HB2 3241   4.239   4.990   6.684 -1.3862 -0.1755 -0.8400
  203CYS    HB3 3242   4.212   4.843   6.795  1.0508 -0.5855  0.3492
  204HIS      N 3243   3.819   4.960   6.793  0.7132 -0.3992 -0.6149
  204HIS     CA 3244   3.694   4.902   6.843 -0.2468  0.2142 -0.4409
  204HIS      C 3245   3.681   4.752   6.819  0.3069  0.4592 -0.7343
  204HIS      O 3246   3.616   4.682   6.893  0.4100  0.3729  0.6006
  204HIS     CB 3247   3.571   4.990   6.807  0.2552  0.4132 -0.5669
  204HIS     CG 3248   3.557   5.009   6.663  0.4938  0.0706  0.1411
  204HIS    ND1 3249   3.650   5.089   6.589 -0.5975  0.9071 -0.0320
  204HIS    CD2 3250   3.469   4.953   6.577  0.3561 -0.0248 -0.6315
  204HIS    CE1 3251   3.615   5.079   6.464  1.0147 -0.4698  0.5042
  204HIS    NE2 3252   3.500   5.002   6.450 -0.7250  0.4441 -0.2433
  204HIS      H 3253   3.800   5.045   6.742 -1.2264 -1.5324 -2.0350
  204HIS     HA 3254   3.703   4.915   6.951  1.0191  0.6353 -0.5639
  204HIS    HB2 3255   3.480   4.942   6.842  0.4648 -0.0848 -0.6876
  204HIS    HB3 3256   3.587   5.087   6.855  1.0997  0.1955 -0.3913
  204HIS    HD2 3257   3.379   4.904   6.609 -0.5673  1.4126 -0.8599
  204HIS    HE1 3258   3.651   5.132   6.377 -0.1800  0.5084  0.5601
  204HIS    HE2 3259   3.451   4.980   6.365  0.3708 -0.9945 -0.5797
  205LEU      N 3260   3.738   4.702   6.713 -0.4192 -0.0627  0.6292
  205LEU     CA 3261   3.750   4.558   6.680  0.2441  0.5439 -0.6915
  205LEU      C 3262   3.826   4.461   6.787  0.3447 -0.3244  0.2744
  205LEU      O 3263   3.789   4.346   6.811 -0.2415  0.0234  0.2928
  205LEU     CB 3264   3.817   4.542   6.543  0.0414 -0.5235 -1.1598
  205LEU     CG 3265   3.731   4.591   6.428  0.2616 -0.2314 -0.7053
  205LEU    CD1 3266   3.729   4.743   6.407  0.3556  1.4798  1.0060
  205LEU    CD2 3267   3.792   4.526   6.301 -0.3343 -0.0686  1.1264
  205LEU      H 3268   3.787   4.760   6.647 -0.0983 -0.7688  0.2178
  205LEU     HA 3269   3.647   4.522   6.679  0.0815  0.9363  0.2507
  205LEU    HB2 3270   3.910   4.599   6.548 -0.4076  0.2028 -0.7752
  205LEU    HB3 3271   3.833   4.435   6.536 -0.4373 -0.8029  0.7582
  205LEU     HG 3272   3.633   4.546   6.442  0.8294 -1.1495  0.7253
  205LEU   HD11 3273   3.672   4.748   6.314  0.2028  1.0574  1.0734
  205LEU   HD12 3274   3.678   4.793   6.488 -0.6726  1.0428  0.6665
  205LEU   HD13 3275   3.833   4.773   6.393  0.3387  1.0312 -0.5527
  205LEU   HD21 3276   3.894   4.556   6.278 -0.4985 -0.3236 -0.0783
  205LEU   HD22 3277   3.775   4.420   6.321 -0.4540 -0.0176  1.3031
  205LEU   HD23 3278   3.732   4.557   6.215 -0.1203  1.1027  1.3692
  206THR      N 3279   3.930   4.518   6.850  0.3501 -0.0865 -0.4943
  206THR     CA 3280   4.000   4.454   6.964  1.0142  0.1960 -0.2027
  206THR      C 3281   3.938   4.506   7.096 -0.2846 -0.0673  0.4554
  206THR      O 3282   3.972   4.454   7.203 -0.1152  0.0241 -1.0048
  206THR     CB 3283   4.153   4.475   6.967 -0.0798  0.4598  0.2710
  206THR    OG1 3284   4.180   4.611   6.962 -0.1214 -0.0009  0.6097
  206THR    CG2 3285   4.220   4.402   6.847  0.2144  0.0158 -0.4011
  206THR      H 3286   3.961   4.608   6.819 -0.4724  0.1764 -0.6023
  206THR     HA 3287   3.982   4.347   6.976 -0.4735  0.4704  0.4201
  206THR     HB 3288   4.200   4.442   7.060 -0.9464  0.1056  0.6050
  206THR    HG1 3289   4.252   4.627   7.023  0.7347 -0.2994 -0.2737
  206THR   HG21 3290   4.161   4.317   6.813 -0.5183 -0.0540  0.9158
  206THR   HG22 3291   4.241   4.476   6.770 -0.6535  0.1867 -0.4917
  206THR   HG23 3292   4.317   4.363   6.879 -0.0573 -0.6909 -0.3975
  207LYS      N 3293   3.840   4.594   7.092  0.2915  0.0501  0.2559
  207LYS     CA 3294   3.783   4.664   7.209 -0.0853 -0.6637 -0.4065
  207LYS      C 3295   3.877   4.757   7.285  0.2712  0.6454 -0.0516
  207LYS      O 3296   3.863   4.777   7.405 -0.1042 -0.8177 -0.0422
  207LYS     CB 3297   3.700   4.570   7.303 -0.9586 -0.7382 -0.2568
  207LYS     CG 3298   3.583   4.500   7.238 -0.4481  1.0884  0.3901
  207LYS     CD 3299   3.615   4.356   7.191  0.0404  0.6424  0.2180
  207LYS     CE 3300   3.599   4.264   7.306 -1.0830  0.3233 -1.2503
  207LYS     NZ 3301   3.645   4.124   7.277 -0.1131 -0.3972 -0.0267
  207LYS      H 3302   3.819   4.631   7.001  0.8126  0.4569  0.2891
  207LYS     HA 3303   3.707   4.731   7.170 -1.0699 -1.5882 -0.1679
  207LYS    HB2 3304   3.780   4.500   7.326  0.2536  0.5643 -0.1964
  207LYS    HB3 3305   3.664   4.620   7.392 -0.1872 -0.1887 -0.2318
  207LYS    HG2 3306   3.493   4.499   7.299 -1.2221 -0.3647 -0.6600
  207LYS    HG3 3307   3.560   4.555   7.146  0.3144  0.5769 -0.1295
  207LYS    HD2 3308   3.540   4.330   7.116 -0.3480 -1.0041  1.1019
  207LYS    HD3 3309   3.720   4.350   7.162  0.3407  0.3549  1.2986
  207LYS    HE2 3310   3.663   4.299   7.387 -1.5473 -1.2029 -0.1382
  207LYS    HE3 3311   3.494   4.267   7.336 -0.5491  0.6554  1.0262
  207LYS    HZ1 3312   3.743   4.112   7.299 -0.1865 -0.6945  0.1554
  207LYS    HZ2 3313   3.586   4.059   7.327  0.4732 -1.2615 -0.4297
  207LYS    HZ3 3314   3.628   4.097   7.182  0.1849 -0.4935 -0.0520
  208GLY      N 3315   3.964   4.823   7.212 -0.0791  0.7201  0.1912
  208GLY     CA 3316   4.059   4.908   7.266 -0.8011 -0.2600  0.9341
  208GLY      C 3317   4.197   4.846   7.303  0.2370 -1.1360  0.0487
  208GLY      O 3318   4.295   4.923   7.311 -0.2212 -0.5190 -0.7615
  208GLY      H 3319   3.977   4.792   7.117 -1.2862  0.0032  0.2074
  208GLY    HA2 3320   4.072   4.971   7.177 -0.7357 -0.3758  0.8611
  208GLY    HA3 3321   4.032   4.964   7.355  0.8972  0.5715  1.0126
  209LYS      N 3322   4.203   4.717   7.330  0.0205 -0.0325 -0.0045
  209LYS     CA 3323   4.333   4.654   7.351 -0.8844  0.5545 -0.4778
  209LYS      C 3324   4.426   4.676   7.236  0.2985 -0.9195 -0.1637
  209LYS      O 3325   4.383   4.674   7.124 -0.0066  0.1310 -0.1283
  209LYS     CB 3326   4.308   4.507   7.376  0.5574 -0.3786  0.1947
  209LYS     CG 3327   4.192   4.486   7.470  0.2343  0.7448 -1.2088
  209LYS     CD 3328   4.210   4.335   7.529 -0.0022 -1.0626  0.5396
  209LYS     CE 3329   4.096   4.292   7.625  0.1889 -0.6107 -0.8309
  209LYS     NZ 3330   4.075   4.394   7.736  1.0717  0.4092 -0.6671
  209LYS      H 3331   4.126   4.653   7.325  0.6846 -0.9730  0.9396
  209LYS     HA 3332   4.381   4.688   7.443 -0.1758 -0.2290 -0.5235
  209LYS    HB2 3333   4.284   4.473   7.275 -0.4199  0.5393  0.0876
  209LYS    HB3 3334   4.400   4.462   7.414  0.8903  0.5937  0.5815
  209LYS    HG2 3335   4.185   4.557   7.551 -1.2667  0.1065 -0.7040
  209LYS    HG3 3336   4.094   4.493   7.421 -1.2192  0.7257  1.3599
  209LYS    HD2 3337   4.233   4.265   7.449  1.8122 -0.1934  0.1744
  209LYS    HD3 3338   4.307   4.333   7.579  0.9596 -0.0433 -1.0628
  209LYS    HE2 3339   4.000   4.276   7.576 -0.1175 -1.3366 -0.0337
  209LYS    HE3 3340   4.119   4.192   7.661  1.3434  0.0995  0.5809
  209LYS    HZ1 3341   3.999   4.459   7.721 -0.1111 -0.5921  0.4571
  209LYS    HZ2 3342   4.056   4.339   7.819 -1.9235  1.1284 -0.6321
  209LYS    HZ3 3343   4.160   4.445   7.755  0.2836  1.4195  0.4444
  210GLN      N 3344   4.547   4.713   7.261 -0.4927 -0.9543 -0.7908
  210GLN     CA 3345   4.641   4.770   7.156 -0.6946 -0.2137 -0.0783
  210GLN      C 3346   4.657   4.682   7.036 -0.8572  0.3077  0.0527
  210GLN      O 3347   4.705   4.570   7.047  0.0868 -0.4376  1.0018
  210GLN     CB 3348   4.779   4.805   7.224  0.8921  1.0545  1.4060
  210GLN     CG 3349   4.771   4.933   7.303 -0.7354 -0.4483 -0.3816
  210GLN     CD 3350   4.908   4.972   7.374 -0.1000  0.5459 -0.3788
  210GLN    OE1 3351   5.010   4.904   7.375  0.3869  0.2502  0.2561
  210GLN    NE2 3352   4.901   5.066   7.465 -0.0016 -0.2824 -0.4097
  210GLN      H 3353   4.577   4.710   7.357  0.1555 -0.3289 -0.9532
  210GLN     HA 3354   4.606   4.869   7.128  0.5166  0.3212  0.1749
  210GLN    HB2 3355   4.812   4.719   7.282 -0.4737 -0.7943 -0.2860
  210GLN    HB3 3356   4.856   4.823   7.149  0.1766 -0.5468  0.1624
  210GLN    HG2 3357   4.747   5.020   7.242  0.4814  1.0187  1.0593
  210GLN    HG3 3358   4.703   4.929   7.388  0.4294  1.7340  0.8091
  210GLN   HE21 3359   4.982   5.065   7.526 -0.5268 -1.4142  0.3396
  210GLN   HE22 3360   4.825   5.132   7.470  0.3029  0.0417  0.6279
  211ALA      N 3361   4.622   4.729   6.917 -0.6692  0.2234 -0.3827
  211ALA     CA 3362   4.609   4.660   6.788  0.0256  0.5048 -0.0529
  211ALA      C 3363   4.721   4.672   6.688 -0.5038 -0.1681  0.2929
  211ALA      O 3364   4.722   4.634   6.567  0.0962 -0.1635  0.0885
  211ALA     CB 3365   4.463   4.682   6.734 -1.3147  0.4684 -0.1882
  211ALA      H 3366   4.591   4.825   6.916 -0.5421  0.2631 -0.6888
  211ALA     HA 3367   4.612   4.554   6.813 -0.4063  0.2900 -0.8389
  211ALA    HB1 3368   4.388   4.649   6.806 -0.3674  0.0654  0.6408
  211ALA    HB2 3369   4.446   4.787   6.711 -0.5296  0.5491 -0.4623
  211ALA    HB3 3370   4.470   4.621   6.643 -1.1511  0.4256 -0.1467
  212LEU      N 3371   4.832   4.745   6.719 -0.3145  0.1998  0.4175
  212LEU     CA 3372   4.951   4.769   6.632  0.0721 -0.6681 -0.2499
  212LEU      C 3373   5.073   4.748   6.714 -1.1043  0.0137  0.4324
  212LEU      O 3374   5.109   4.808   6.821  0.2187  0.2850 -0.3032
  212LEU     CB 3375   4.944   4.907   6.560 -0.6701 -0.3768 -0.7257
  212LEU     CG 3376   5.078   4.954   6.485  0.2384  0.5960 -0.2584
  212LEU    CD1 3377   5.086   4.880   6.354 -0.0625  0.7264  0.7926
  212LEU    CD2 3378   5.076   5.099   6.452  0.2746 -0.8786  0.4622
  212LEU      H 3379   4.837   4.788   6.810  0.0531  1.0839 -0.0002
  212LEU     HA 3380   4.951   4.690   6.557 -0.0140 -0.9785  0.0712
  212LEU    HB2 3381   4.852   4.915   6.503 -0.3196  0.5371 -1.2007
  212LEU    HB3 3382   4.938   4.984   6.638  0.1405  0.4914 -1.4724
  212LEU     HG 3383   5.170   4.925   6.534 -0.4802 -0.1955  0.7075
  212LEU   HD11 3384   5.180   4.908   6.307 -0.0336  0.4585  0.6885
  212LEU   HD12 3385   5.079   4.772   6.366 -0.8168  0.4381 -1.3769
  212LEU   HD13 3386   5.006   4.920   6.292  0.5026  1.0062  0.2192
  212LEU   HD21 3387   4.978   5.111   6.407  0.8336 -0.9575 -0.8476
  212LEU   HD22 3388   5.076   5.156   6.546  0.0375  1.3909 -0.7704
  212LEU   HD23 3389   5.155   5.148   6.395 -0.1003 -0.3209  0.4043
  213GLU      N 3390   5.168   4.674   6.651  0.4244  0.1276  0.5652
  213GLU     CA 3391   5.302   4.646   6.691 -0.7706 -1.3139  0.1986
  213GLU      C 3392   5.407   4.706   6.600  0.6589  0.2868  0.5532
  213GLU      O 3393   5.423   4.655   6.482  0.2841 -0.1470 -0.5063
  213GLU     CB 3394   5.328   4.498   6.716  0.5828 -0.6299  0.4955
  213GLU     CG 3395   5.471   4.469   6.759  0.5128 -1.0572 -0.2158
  213GLU     CD 3396   5.494   4.318   6.793  0.5577 -0.1674  0.1627
  213GLU    OE1 3397   5.453   4.232   6.709 -0.0814 -0.8769 -0.0230
  213GLU    OE2 3398   5.567   4.289   6.891 -0.2444  0.2159  0.6546
  213GLU      H 3399   5.139   4.636   6.562  0.7911  0.7790  0.1492
  213GLU     HA 3400   5.316   4.693   6.788  0.5204  1.3560 -1.0498
  213GLU    HB2 3401   5.258   4.474   6.796 -0.5654 -1.0939 -0.5969
  213GLU    HB3 3402   5.305   4.441   6.626  1.0372  0.5651 -0.4407
  213GLU    HG2 3403   5.533   4.494   6.673  0.3237 -0.5864 -0.2168
  213GLU    HG3 3404   5.490   4.531   6.846  0.7790 -1.1480 -0.2060
  214ILE      N 3405   5.482   4.795   6.649 -1.0191  0.0413  0.6356
  214ILE     CA 3406   5.594   4.856   6.569  0.3538  0.7715 -0.5489
  214ILE      C 3407   5.722   4.807   6.635  0.1056  0.2308 -0.0427
  214ILE      O 3408   5.739   4.788   6.765  0.3149 -0.2287  0.3655
  214ILE     CB 3409   5.589   5.017   6.582  1.2270  0.0285 -0.8511
  214ILE    CG1 3410   5.449   5.070   6.525 -1.7802 -0.0486  0.1361
  214ILE    CG2 3411   5.696   5.096   6.515 -1.1433  0.3055 -0.6006
  214ILE    CD1 3412   5.416   5.204   6.583 -0.2192 -0.7257 -0.2037
  214ILE      H 3413   5.464   4.841   6.737  0.9743  1.7128  0.3366
  214ILE     HA 3414   5.595   4.820   6.466  1.2621 -1.4981  0.1333
  214ILE     HB 3415   5.583   5.043   6.688 -0.1109  0.5815 -1.0206
  214ILE   HG12 3416   5.463   5.092   6.419 -0.6779  0.1431  0.2882
  214ILE   HG13 3417   5.367   5.000   6.536 -0.8346 -1.3199 -0.3319
  214ILE   HG21 3418   5.691   5.197   6.555  0.1010  0.1038  0.1736
  214ILE   HG22 3419   5.791   5.050   6.542 -0.6245  1.7144  0.1440
  214ILE   HG23 3420   5.693   5.097   6.406  0.8094 -0.0109 -0.7299
  214ILE   HD11 3421   5.310   5.224   6.566  0.0584  0.8635 -0.4212
  214ILE   HD12 3422   5.433   5.197   6.691 -0.9067 -0.1546 -0.0401
  214ILE   HD13 3423   5.473   5.285   6.536  0.1583 -0.6947  0.2923
  215ARG      N 3424   5.822   4.783   6.551 -0.0551 -0.4536 -0.1019
  215ARG     CA 3425   5.956   4.729   6.591 -0.1241 -0.9355 -0.3390
  215ARG      C 3426   6.063   4.799   6.506  0.1384 -0.4172  0.0407
  215ARG      O 3427   6.059   4.793   6.382 -0.3522 -0.1849  0.1997
  215ARG     CB 3428   5.968   4.575   6.576 -0.2153 -0.2162 -0.2023
  215ARG     CG 3429   5.866   4.495   6.663 -0.2018 -0.3364  0.4566
  215ARG     CD 3430   5.909   4.351   6.682 -0.1070  0.4757 -0.1514
  215ARG     NE 3431   5.795   4.264   6.700  0.9415  0.1620  0.2807
  215ARG     CZ 3432   5.781   4.128   6.669 -0.4689  0.2535  0.5291
  215ARG    NH1 3433   5.664   4.068   6.669 -0.5280 -0.1719 -0.7304
  215ARG    NH2 3434   5.886   4.048   6.632  0.5743 -0.8251  1.4899
  215ARG      H 3435   5.815   4.813   6.455  0.2235 -0.2818 -0.0695
  215ARG     HA 3436   5.977   4.750   6.696  0.5753 -0.4626 -0.5552
  215ARG    HB2 3437   5.962   4.537   6.474 -1.7816  0.2660 -0.3496
  215ARG    HB3 3438   6.066   4.544   6.611 -0.1079  1.0236  0.7450
  215ARG    HG2 3439   5.869   4.548   6.758  1.2658  0.4648  0.0114
  215ARG    HG3 3440   5.768   4.508   6.617  0.5610  1.0372 -0.9534
  215ARG    HD2 3441   5.955   4.318   6.589  0.6281 -0.6750  0.5855
  215ARG    HD3 3442   5.982   4.346   6.763 -0.1197  0.1521 -0.1609
  215ARG     HE 3443   5.718   4.302   6.753  0.4807 -0.5817  0.1728
  215ARG   HH11 3444   5.653   3.971   6.644  0.9693 -0.6564  0.1679
  215ARG   HH12 3445   5.584   4.125   6.691 -0.2997 -0.3697  0.8220
  215ARG   HH21 3446   5.874   3.949   6.613 -0.2173 -0.6278  0.8096
  215ARG   HH22 3447   5.974   4.090   6.607  0.0729 -0.1509  0.7305
  216SER      N 3448   6.160   4.869   6.567 -0.1616 -0.7799  0.0638
  216SER     CA 3449   6.275   4.934   6.494  0.8019 -0.7893 -0.1322
  216SER      C 3450   6.373   4.988   6.592 -0.3510  0.2381  0.5591
  216SER      O 3451   6.340   5.064   6.685 -0.2165  0.6386  0.6483
  216SER     CB 3452   6.218   5.063   6.421  0.2603 -0.4193  0.0380
  216SER     OG 3453   6.326   5.122   6.353 -0.4726  0.3278 -0.1740
  216SER      H 3454   6.169   4.864   6.667 -0.1117  0.1797  0.1338
  216SER     HA 3455   6.309   4.867   6.415 -1.0261 -0.4168 -1.3411
  216SER    HB2 3456   6.143   5.042   6.344 -0.1701  1.7547 -0.2692
  216SER    HB3 3457   6.179   5.139   6.488  0.7388 -0.5871  0.5222
  216SER     HG 3458   6.342   5.070   6.274 -1.1953  0.1175 -0.2041
  217SER      N 3459   6.506   4.972   6.569  0.6873  0.0650  0.2940
  217SER     CA 3460   6.620   5.041   6.634 -0.9184  1.5687 -0.4595
  217SER      C 3461   6.668   5.167   6.565  0.4779  0.1316  0.1972
  217SER      O 3462   6.776   5.216   6.603  0.2680  0.1293 -0.2181
  217SER     CB 3463   6.731   4.932   6.650  0.8402 -0.9334 -0.0738
  217SER     OG 3464   6.789   4.894   6.524  0.2914  0.0130  0.1508
  217SER      H 3465   6.523   4.895   6.507  0.4535  0.2597 -0.0163
  217SER     HA 3466   6.594   5.075   6.734  0.8698  0.4157  0.5036
  217SER    HB2 3467   6.809   4.966   6.718  0.3240 -0.2282  0.1895
  217SER    HB3 3468   6.685   4.841   6.688  0.7841 -1.1989 -0.7554
  217SER     HG 3469   6.848   4.821   6.543 -1.2929 -1.3285  0.4107
  218LEU      N 3470   6.592   5.231   6.478 -0.1149 -1.1986  0.3515
  218LEU     CA 3471   6.641   5.351   6.392  1.0726 -0.4308  0.4061
  218LEU      C 3472   6.695   5.473   6.477  0.3951 -0.0603  0.2372
  218LEU      O 3473   6.631   5.553   6.544 -0.3685 -0.3060  0.1462
  218LEU     CB 3474   6.529   5.401   6.310  1.1939  0.5684  0.9673
  218LEU     CG 3475   6.555   5.520   6.213  0.3374 -0.5804 -0.2156
  218LEU    CD1 3476   6.651   5.484   6.105 -1.3685  0.5990 -0.5112
  218LEU    CD2 3477   6.422   5.556   6.148  1.0285 -1.1166 -0.0906
  218LEU      H 3478   6.500   5.195   6.456 -0.6113  0.5552 -0.9242
  218LEU     HA 3479   6.720   5.314   6.327  0.2058 -0.6183 -0.5950
  218LEU    HB2 3480   6.491   5.317   6.252 -0.1708  1.4047  0.5565
  218LEU    HB3 3481   6.448   5.424   6.379 -0.1549 -0.4561 -0.1427
  218LEU     HG 3482   6.588   5.610   6.265 -0.6391 -0.3250  0.0104
  218LEU   HD11 3483   6.621   5.403   6.039  0.8457 -0.8150  0.0066
  218LEU   HD12 3484   6.666   5.573   6.043  0.2006  0.4804 -0.3786
  218LEU   HD13 3485   6.743   5.456   6.156 -2.0225  0.3747  0.6149
  218LEU   HD21 3486   6.392   5.485   6.071 -0.1022 -0.5578 -0.2038
  218LEU   HD22 3487   6.343   5.549   6.222  0.1139 -0.2306 -0.9252
  218LEU   HD23 3488   6.415   5.661   6.119 -1.6940 -1.0296  0.3874
  219SER      N 3489   6.827   5.492   6.467  0.5511 -0.1204  0.6615
  219SER     CA 3490   6.892   5.611   6.527 -0.2782  0.7491 -0.4678
  219SER      C 3491   6.888   5.724   6.430 -0.9873 -0.1420  0.1148
  219SER      O 3492   6.861   5.837   6.466 -0.6136 -0.0611 -0.0888
  219SER     CB 3493   7.041   5.579   6.565 -0.8489  0.0193 -0.0847
  219SER     OG 3494   7.118   5.695   6.599  0.0631 -0.0743  0.1150
  219SER      H 3495   6.879   5.434   6.403  0.7021  0.8104 -0.0939
  219SER     HA 3496   6.832   5.629   6.616  0.7934 -1.3556  0.8554
  219SER    HB2 3497   7.049   5.520   6.656  0.5320  2.0103  1.2529
  219SER    HB3 3498   7.100   5.528   6.489  1.2131  0.3501  1.1319
  219SER     HG 3499   7.056   5.742   6.656 -0.0510 -0.0949  0.0112
  220GLU      N 3500   6.906   5.697   6.297 -1.0069 -0.0515 -0.6277
  220GLU     CA 3501   6.925   5.804   6.198 -0.0547  0.7671 -0.2152
  220GLU      C 3502   6.793   5.867   6.163  0.6969  0.4370  0.2660
  220GLU      O 3503   6.687   5.801   6.155  0.2808  0.0122  0.7900
  220GLU     CB 3504   6.988   5.719   6.082 -0.6078 -0.1769  0.2025
  220GLU     CG 3505   7.044   5.813   5.970 -0.6056  0.3874  0.1970
  220GLU     CD 3506   7.153   5.741   5.889 -0.1606  0.7398  0.3198
  220GLU    OE1 3507   7.271   5.789   5.890  0.9607 -0.0273 -0.0925
  220GLU    OE2 3508   7.127   5.631   5.825 -0.6286 -0.3684 -0.3992
  220GLU      H 3509   6.927   5.602   6.268  0.7297  0.1824 -0.3916
  220GLU     HA 3510   6.995   5.877   6.238  0.8656  0.2902 -0.8848
  220GLU    HB2 3511   7.074   5.667   6.125  0.3519  2.0546  1.3061
  220GLU    HB3 3512   6.917   5.646   6.044  0.2743 -0.2769 -1.4131
  220GLU    HG2 3513   6.960   5.842   5.906 -0.7600 -0.5505 -0.0676
  220GLU    HG3 3514   7.088   5.898   6.021 -0.1510  0.2444  0.0517
  221LYS      N 3515   6.796   5.997   6.133  0.5492 -0.1248  0.1510
  221LYS     CA 3516   6.676   6.086   6.108 -0.3296  0.3401  0.3492
  221LYS      C 3517   6.608   6.056   5.975 -0.1769 -0.3545  0.0233
  221LYS      O 3518   6.581   6.148   5.896 -0.9100 -0.1609  0.8232
  221LYS     CB 3519   6.731   6.233   6.129  0.4281 -0.1175  0.3792
  221LYS     CG 3520   6.621   6.340   6.149 -0.0331  0.7352  0.4455
  221LYS     CD 3521   6.682   6.479   6.166  0.2327 -0.2464  0.7983
  221LYS     CE 3522   6.741   6.522   6.037  0.5741 -0.2738  0.7240
  221LYS     NZ 3523   6.747   6.672   6.027 -0.5373  0.9780  0.4125
  221LYS      H 3524   6.883   6.045   6.152  0.6893 -0.4956  0.4972
  221LYS     HA 3525   6.604   6.068   6.188 -0.5633  0.1676  0.1052
  221LYS    HB2 3526   6.800   6.238   6.213  0.8205  0.6609  0.0313
  221LYS    HB3 3527   6.797   6.246   6.044  0.4529  0.5194  0.4872
  221LYS    HG2 3528   6.558   6.333   6.061  0.8553 -0.9168 -0.1296
  221LYS    HG3 3529   6.556   6.323   6.235  0.1100 -0.3725  0.3623
  221LYS    HD2 3530   6.604   6.551   6.190  1.1100  0.8354  0.5160
  221LYS    HD3 3531   6.752   6.469   6.249  0.4072  0.3127  0.7230
  221LYS    HE2 3532   6.832   6.467   6.014 -0.2077 -0.9280 -1.2291
  221LYS    HE3 3533   6.674   6.490   5.957  0.3501  1.0775  0.3349
  221LYS    HZ1 3534   6.812   6.712   6.093 -0.3421 -0.2880  1.0382
  221LYS    HZ2 3535   6.797   6.692   5.941 -0.1379 -1.8342 -0.1961
  221LYS    HZ3 3536   6.657   6.718   6.025 -1.1627 -0.1867  0.2961
  222ARG      N 3537   6.580   5.930   5.942 -0.3291 -0.5825 -0.2133
  222ARG     CA 3538   6.512   5.887   5.822 -0.0296 -0.6550  0.2824
  222ARG      C 3539   6.360   5.907   5.828 -0.2308 -0.1246 -0.4884
  222ARG      O 3540   6.294   5.880   5.927  0.2758 -0.0093 -0.0752
  222ARG     CB 3541   6.544   5.740   5.795  0.7122 -0.5180 -0.6985
  222ARG     CG 3542   6.689   5.705   5.765  0.2547  0.7995  0.8206
  222ARG     CD 3543   6.756   5.758   5.633  0.4715 -0.0132 -0.2482
  222ARG     NE 3544   6.901   5.730   5.635  0.3031  0.1257 -0.5578
  222ARG     CZ 3545   6.992   5.762   5.549 -0.1966  0.7339  0.6571
  222ARG    NH1 3546   6.970   5.827   5.445 -0.3534 -0.1767  1.4710
  222ARG    NH2 3547   7.119   5.727   5.564  0.7065 -0.1249  0.2746
  222ARG      H 3548   6.607   5.857   6.007 -0.5671  0.5997  1.3279
  222ARG     HA 3549   6.545   5.941   5.733 -0.4226 -0.5788  0.1753
  222ARG    HB2 3550   6.509   5.687   5.883  0.9890  0.5647  0.1161
  222ARG    HB3 3551   6.482   5.702   5.714 -1.1448 -0.4603  0.5712
  222ARG    HG2 3552   6.750   5.739   5.849 -0.5110  0.5108  1.5251
  222ARG    HG3 3553   6.693   5.596   5.761  0.2212  0.8147 -0.2813
  222ARG    HD2 3554   6.711   5.695   5.556  0.9810  0.1976 -0.7370
  222ARG    HD3 3555   6.733   5.864   5.624 -0.8161 -0.3062 -0.7752
  222ARG     HE 3556   6.938   5.690   5.720  0.1336  0.2588 -0.4199
  222ARG   HH11 3557   7.047   5.846   5.382 -0.1088  0.0593  1.8384
  222ARG   HH12 3558   6.874   5.850   5.423 -0.0386  0.4393  0.6097
  222ARG   HH21 3559   7.186   5.750   5.492  0.2382  1.2632  0.2420
  222ARG   HH22 3560   7.142   5.692   5.656 -0.4372  0.9916  1.0331
  223ALA      N 3561   6.305   5.946   5.718 -0.1460 -0.5361  0.1994
  223ALA     CA 3562   6.168   5.993   5.687 -0.0529  0.3951 -0.0857
  223ALA      C 3563   6.136   5.974   5.534 -1.3585  0.1884 -1.0009
  223ALA      O 3564   6.212   5.994   5.444  0.1755 -0.6666  0.3127
  223ALA     CB 3565   6.148   6.146   5.714 -1.0406  2.0585  0.7102
  223ALA      H 3566   6.371   5.942   5.642  0.5221  0.4729  0.6838
  223ALA     HA 3567   6.097   5.937   5.747  0.2310  0.1945  0.0687
  223ALA    HB1 3568   6.224   6.198   5.655  0.4296 -0.0012  0.5662
  223ALA    HB2 3569   6.044   6.176   5.704 -2.1022 -1.1685 -0.1525
  223ALA    HB3 3570   6.190   6.153   5.815  0.0609 -1.0740  0.6767
  224LEU      N 3571   6.013   5.938   5.508 -0.3298  0.7547  0.4326
  224LEU     CA 3572   5.962   5.911   5.374  0.1724  0.2684 -0.8267
  224LEU      C 3573   5.971   6.041   5.293 -0.1562 -0.1158 -0.2186
  224LEU      O 3574   5.986   6.034   5.174 -0.2104  0.1126  0.7668
  224LEU     CB 3575   5.818   5.867   5.395 -0.1208 -0.5962  0.0369
  224LEU     CG 3576   5.794   5.730   5.457  0.6320 -0.7180 -0.4236
  224LEU    CD1 3577   5.638   5.706   5.466  0.2275 -0.1217 -0.6509
  224LEU    CD2 3578   5.857   5.615   5.388 -1.2975 -0.7079  0.5511
  224LEU      H 3579   5.942   5.940   5.580 -0.8813 -0.2039 -0.0415
  224LEU     HA 3580   6.023   5.828   5.338 -0.4986 -0.5692 -0.1358
  224LEU    HB2 3581   5.757   5.947   5.437 -1.0169 -1.0649 -0.3069
  224LEU    HB3 3582   5.773   5.864   5.295 -0.2066  1.4957 -0.0810
  224LEU     HG 3583   5.836   5.739   5.557 -0.1693  0.3962 -0.1411
  224LEU   HD11 3584   5.597   5.800   5.502 -0.3925 -0.0861 -1.3936
  224LEU   HD12 3585   5.589   5.678   5.372 -0.7997 -1.0136  0.0879
  224LEU   HD13 3586   5.602   5.634   5.540  0.1865  0.7122  0.1706
  224LEU   HD21 3587   5.827   5.517   5.425  0.4738 -1.3972  0.3661
  224LEU   HD22 3588   5.844   5.616   5.280  0.1164 -0.1937  0.3330
  224LEU   HD23 3589   5.966   5.622   5.395 -1.1050 -0.4893 -1.5834
  225THR      N 3590   5.970   6.162   5.359 -0.5296  0.4595  0.5849
  225THR     CA 3591   5.984   6.296   5.300  0.3655  1.0514  0.5951
  225THR      C 3592   6.131   6.329   5.277  0.8568 -0.8486  0.3244
  225THR      O 3593   6.155   6.447   5.239 -0.3417  0.0560 -0.4953
  225THR     CB 3594   5.918   6.403   5.389 -0.6048  0.1075  0.0706
  225THR    OG1 3595   5.980   6.393   5.517 -0.3807  0.0362  0.1156
  225THR    CG2 3596   5.767   6.385   5.429 -2.5678 -0.6054  0.5399
  225THR      H 3597   5.969   6.158   5.460  0.5789  0.1056  0.6044
  225THR     HA 3598   5.927   6.289   5.207  0.0677  0.1107  0.8215
  225THR     HB 3599   5.943   6.504   5.357 -0.4340  0.6344  1.6873
  225THR    HG1 3600   5.971   6.468   5.576  0.0601  0.0953  0.1188
  225THR   HG21 3601   5.752   6.292   5.484 -0.5720 -1.2504  0.1616
  225THR   HG22 3602   5.756   6.480   5.482  1.2895  0.3126  0.2913
  225THR   HG23 3603   5.713   6.402   5.336 -1.7202 -0.1718  0.1048
  226ASP      N 3604   6.224   6.234   5.277  0.2980 -0.3166 -0.2620
  226ASP     CA 3605   6.358   6.260   5.231  0.1289  0.2728 -0.2410
  226ASP      C 3606   6.372   6.283   5.083  0.5333 -0.4410  0.1699
  226ASP      O 3607   6.308   6.216   5.001 -0.3350  0.1453  0.0523
  226ASP     CB 3608   6.459   6.160   5.296  0.7287  0.4440 -0.0332
  226ASP     CG 3609   6.486   6.187   5.445  0.1653  0.8130 -0.7088
  226ASP    OD1 3610   6.505   6.303   5.488 -0.3993  0.1774  0.2278
  226ASP    OD2 3611   6.490   6.089   5.526 -0.0001  0.0256  0.1487
  226ASP      H 3612   6.202   6.139   5.303 -0.7722  0.0060  0.1570
  226ASP     HA 3613   6.384   6.355   5.277 -0.7413 -0.1733  1.3272
  226ASP    HB2 3614   6.429   6.057   5.274  0.2485  0.6551 -0.4080
  226ASP    HB3 3615   6.551   6.158   5.237  0.8663  0.2626  0.1860
  227PRO      N 3616   6.444   6.398   5.042  1.1979  0.1213 -0.8092
  227PRO     CA 3617   6.463   6.410   4.894 -0.5770  0.8998  0.3850
  227PRO      C 3618   6.550   6.292   4.820  0.7708  0.2398 -0.8547
  227PRO      O 3619   6.645   6.231   4.868  0.5877  0.2276 -0.5793
  227PRO     CB 3620   6.533   6.537   4.875 -0.1227 -0.7425 -0.3054
  227PRO     CG 3621   6.470   6.621   4.985  0.4773  0.3727 -0.6346
  227PRO     CD 3622   6.472   6.521   5.104  0.2037 -0.8541  0.4939
  227PRO     HA 3623   6.368   6.410   4.839 -0.3419  0.0323 -0.0635
  227PRO    HB2 3624   6.640   6.529   4.893 -0.3913 -1.2703  1.2892
  227PRO    HB3 3625   6.515   6.589   4.780  0.9488 -0.1312 -0.2185
  227PRO    HG2 3626   6.535   6.705   5.013  0.0117  0.5369 -0.0103
  227PRO    HG3 3627   6.367   6.642   4.957  0.4170  0.5472 -0.2894
  227PRO    HD2 3628   6.569   6.529   5.153 -0.0116 -0.5978  0.8919
  227PRO    HD3 3629   6.391   6.554   5.170  0.0303  0.0730 -0.1576
  228ILE      N 3630   6.527   6.285   4.688  0.1831 -0.2979  0.0611
  228ILE     CA 3631   6.618   6.232   4.584  0.3990  0.0095 -0.3307
  228ILE      C 3632   6.730   6.330   4.564 -0.1355 -0.8398 -0.7376
  228ILE      O 3633   6.715   6.455   4.562  0.3167 -0.5225  0.4149
  228ILE     CB 3634   6.537   6.201   4.449 -0.4133 -0.2877 -0.3611
  228ILE    CG1 3635   6.427   6.098   4.451  0.2702  0.9080 -0.5197
  228ILE    CG2 3636   6.637   6.148   4.339  0.2214  0.2349 -1.0244
  228ILE    CD1 3637   6.458   5.956   4.506  0.0890  0.2230 -0.2810
  228ILE      H 3638   6.446   6.338   4.659  0.0459 -0.3343  0.3672
  228ILE     HA 3639   6.658   6.134   4.613 -1.0202 -0.2880  0.8672
  228ILE     HB 3640   6.499   6.293   4.403 -0.7272 -0.2585 -0.0477
  228ILE   HG12 3641   6.353   6.126   4.526  1.1469  1.5355  0.1406
  228ILE   HG13 3642   6.384   6.076   4.353  0.1619  1.3209 -0.5691
  228ILE   HG21 3643   6.694   6.067   4.386 -0.6086  0.5489  0.6965
  228ILE   HG22 3644   6.585   6.123   4.247 -0.6644 -0.7727 -0.3123
  228ILE   HG23 3645   6.706   6.231   4.321 -0.4034  1.0917  0.2256
  228ILE   HD11 3646   6.545   5.912   4.457  0.3217  0.3284  0.0337
  228ILE   HD12 3647   6.474   5.961   4.613 -0.1350 -0.4195 -0.2109
  228ILE   HD13 3648   6.372   5.890   4.500 -0.3458  0.5190  1.5579
  229GLN      N 3649   6.850   6.270   4.566 -0.4387 -0.0609  0.7585
  229GLN     CA 3650   6.981   6.330   4.519  0.2118 -0.1763  0.2923
  229GLN      C 3651   6.984   6.397   4.380 -0.9961  0.1322  0.3968
  229GLN      O 3652   6.882   6.410   4.313  0.1105 -0.1405  0.1527
  229GLN     CB 3653   7.086   6.216   4.526  0.2398 -0.5562  0.2257
  229GLN     CG 3654   7.062   6.099   4.426 -0.0629  0.1631  0.3051
  229GLN     CD 3655   7.191   6.028   4.385  0.3453  0.1566  0.1862
  229GLN    OE1 3656   7.296   6.064   4.445  0.5569 -0.3269  0.3771
  229GLN    NE2 3657   7.199   5.940   4.294  0.6049  0.8307 -0.2629
  229GLN      H 3658   6.853   6.170   4.581  0.3181 -0.1503  0.1698
  229GLN     HA 3659   7.010   6.409   4.589  1.0855  0.5085 -0.7799
  229GLN    HB2 3660   7.183   6.263   4.514 -0.1049 -0.0674 -0.9455
  229GLN    HB3 3661   7.072   6.180   4.628  0.5293 -0.9792  0.1198
  229GLN    HG2 3662   6.980   6.037   4.463 -0.4969  0.0477 -0.7747
  229GLN    HG3 3663   7.027   6.149   4.336  0.7187 -0.7260 -0.5331
  229GLN   HE21 3664   7.287   5.892   4.279  0.3286 -0.2044  1.0719
  229GLN   HE22 3665   7.115   5.908   4.248  0.5496  1.1407 -0.3792
  230GLY      N 3666   7.100   6.440   4.323 -0.1252  0.5330  0.0528
  230GLY     CA 3667   7.110   6.483   4.189  0.9467 -0.3271  0.8503
  230GLY      C 3668   7.067   6.380   4.086  0.1016  0.6144  0.8888
  230GLY      O 3669   7.056   6.262   4.122  0.3431 -0.0460 -0.4761
  230GLY      H 3670   7.189   6.413   4.363 -0.0967 -1.3338 -1.0227
  230GLY    HA2 3671   7.041   6.568   4.188  0.6051 -0.6017  0.2851
  230GLY    HA3 3672   7.211   6.515   4.165  0.8365  0.2441  1.1017
  231THR      N 3673   7.039   6.416   3.959 -0.0446 -0.5293  0.0911
  231THR     CA 3674   6.994   6.331   3.846  0.2496 -0.6448 -0.0746
  231THR      C 3675   7.077   6.201   3.845 -0.0598 -0.0138  0.0432
  231THR      O 3676   7.204   6.200   3.844 -0.2684 -0.2475 -0.3642
  231THR     CB 3677   7.018   6.399   3.713 -0.7690 -0.4910  0.4191
  231THR    OG1 3678   7.154   6.437   3.687  0.0464 -0.1735  0.3328
  231THR    CG2 3679   6.941   6.532   3.703  0.0182 -0.5682  0.6660
  231THR      H 3680   7.052   6.514   3.938 -0.7784 -0.4139  0.1016
  231THR     HA 3681   6.894   6.296   3.869  0.5193 -1.0686  0.5386
  231THR     HB 3682   7.005   6.330   3.630  0.1072 -1.2964  0.9209
  231THR    HG1 3683   7.201   6.360   3.656 -0.6959 -0.6267  0.2840
  231THR   HG21 3684   6.974   6.610   3.772  0.4093 -0.1561  0.0290
  231THR   HG22 3685   6.955   6.568   3.602  0.8260 -1.4349  0.4453
  231THR   HG23 3686   6.833   6.524   3.720 -0.2930  1.9750  0.5502
  232GLU      N 3687   7.009   6.085   3.849  0.0394 -0.4272 -0.5609
  232GLU     CA 3688   7.068   5.947   3.850  0.6446 -0.0288  0.2561
  232GLU      C 3689   7.069   5.899   3.702  0.6999 -0.5149  0.6327
  232GLU      O 3690   6.964   5.898   3.635 -0.4791  0.6490  0.7226
  232GLU     CB 3691   6.993   5.862   3.952  0.5404 -0.6272  0.0455
  232GLU     CG 3692   7.020   5.716   3.956 -0.0356  0.6071 -0.1302
  232GLU     CD 3693   7.155   5.684   4.007 -0.2785  0.7524  0.1958
  232GLU    OE1 3694   7.163   5.650   4.125 -0.5292 -0.3244 -0.7751
  232GLU    OE2 3695   7.253   5.681   3.929  0.1739  0.0783 -0.0198
  232GLU      H 3696   6.909   6.098   3.839  0.2788  1.6590 -1.2070
  232GLU     HA 3697   7.176   5.949   3.864  0.9711 -1.1396 -1.4236
  232GLU    HB2 3698   7.011   5.902   4.052 -1.4941  1.0901 -0.1433
  232GLU    HB3 3699   6.886   5.865   3.931  0.7378 -0.0882 -1.0020
  232GLU    HG2 3700   6.943   5.673   4.020 -0.0986 -0.0760 -0.6415
  232GLU    HG3 3701   7.016   5.671   3.857 -0.3684 -0.4462  0.3330
  233TYR      N 3702   7.185   5.854   3.651  0.0055 -0.7270  0.0020
  233TYR     CA 3703   7.220   5.804   3.519  0.3387 -1.3523 -0.3527
  233TYR      C 3704   7.306   5.677   3.514  0.4954  0.7030  0.4014
  233TYR      O 3705   7.332   5.628   3.403 -0.4423  0.2401 -0.5552
  233TYR     CB 3706   7.285   5.909   3.433  0.3292 -0.5119  0.3468
  233TYR     CG 3707   7.218   6.046   3.417 -0.5929 -1.0708 -0.4854
  233TYR    CD1 3708   7.289   6.171   3.442  0.0567  0.8509  0.8390
  233TYR    CD2 3709   7.084   6.054   3.403 -0.5828  0.7194 -0.3110
  233TYR    CE1 3710   7.215   6.286   3.428 -0.0851 -0.6360  0.2011
  233TYR    CE2 3711   7.009   6.174   3.389 -0.2243  0.6333  0.2587
  233TYR     CZ 3712   7.081   6.297   3.392  0.2691  0.1335  0.0182
  233TYR     OH 3713   7.025   6.416   3.382 -0.1901  0.5916 -0.0481
  233TYR      H 3714   7.265   5.871   3.711  0.6178 -1.0180 -0.6991
  233TYR     HA 3715   7.123   5.771   3.482 -0.5064  0.8773 -0.4506
  233TYR    HB2 3716   7.390   5.917   3.461  0.5906 -0.0173 -0.6812
  233TYR    HB3 3717   7.295   5.869   3.332  0.2056  0.7690 -0.2082
  233TYR    HD1 3718   7.393   6.168   3.470  0.2686  1.2562  0.1362
  233TYR    HD2 3719   7.035   5.958   3.391  0.5096 -0.0890  1.0322
  233TYR    HE1 3720   7.266   6.378   3.450 -0.4659 -0.3914  0.0725
  233TYR    HE2 3721   6.905   6.162   3.360  0.0857 -0.0061 -0.6968
  233TYR     HH 3722   6.952   6.412   3.320  0.1287 -0.4912 -0.4027
  234SER      N 3723   7.347   5.621   3.629 -1.2372  0.5016  0.6390
  234SER     CA 3724   7.447   5.506   3.636  0.8221  0.4823  1.0278
  234SER      C 3725   7.389   5.378   3.564  0.0597 -0.2339  0.0117
  234SER      O 3726   7.268   5.354   3.570 -0.1621 -0.2654  0.5935
  234SER     CB 3727   7.476   5.464   3.787 -0.9557 -0.1796  0.1665
  234SER     OG 3728   7.354   5.443   3.845  0.9128 -0.6806  0.2952
  234SER      H 3729   7.346   5.673   3.715  0.6226  0.4882  0.7424
  234SER     HA 3730   7.546   5.525   3.594  0.1684  1.0116 -0.3838
  234SER    HB2 3731   7.537   5.374   3.785  0.3947  0.6776  0.3483
  234SER    HB3 3732   7.539   5.537   3.838 -0.9511 -0.2164  0.2137
  234SER     HG 3733   7.323   5.532   3.862  0.3158 -0.8983  0.3710
  235ALA      N 3734   7.473   5.305   3.491  0.0986 -0.5484 -0.0851
  235ALA     CA 3735   7.426   5.213   3.386 -0.8218 -0.1603  0.0961
  235ALA      C 3736   7.326   5.102   3.427 -0.8933 -0.5887  0.5542
  235ALA      O 3737   7.232   5.072   3.356 -0.2102  0.0116  0.5120
  235ALA     CB 3738   7.560   5.156   3.316  0.3906 -0.1622  1.0068
  235ALA      H 3739   7.567   5.343   3.481 -0.1316  0.5583  1.3188
  235ALA     HA 3740   7.374   5.266   3.305  0.9158  0.6370 -0.5895
  235ALA    HB1 3741   7.623   5.240   3.288  0.0543  0.2147  1.3486
  235ALA    HB2 3742   7.625   5.100   3.383  1.2736 -0.3037  0.0812
  235ALA    HB3 3743   7.525   5.100   3.229 -0.0905  0.4274  0.8084
  236GLU      N 3744   7.342   5.056   3.549  0.0471 -0.4226 -0.0226
  236GLU     CA 3745   7.251   4.968   3.612  0.3935  0.0340 -0.1087
  236GLU      C 3746   7.109   5.040   3.628 -0.4513 -0.2277  0.2875
  236GLU      O 3747   7.009   4.983   3.583  0.4497 -0.1833  0.2741
  236GLU     CB 3748   7.304   4.923   3.750  0.3509 -0.0436 -0.1559
  236GLU     CG 3749   7.199   4.826   3.807  0.3216  0.6150  0.1090
  236GLU     CD 3750   7.242   4.762   3.941  0.3130  0.2633  0.0581
  236GLU    OE1 3751   7.189   4.654   3.978 -0.4166 -0.1368  0.2561
  236GLU    OE2 3752   7.327   4.812   4.014 -0.0309 -0.4843 -0.1465
  236GLU      H 3753   7.410   5.100   3.609 -0.1865 -0.4484  0.2683
  236GLU     HA 3754   7.223   4.878   3.557  1.0979 -0.7246  0.7013
  236GLU    HB2 3755   7.403   4.878   3.745  0.3567 -0.0744  0.1884
  236GLU    HB3 3756   7.302   5.002   3.824  0.5078 -1.0196  0.9448
  236GLU    HG2 3757   7.113   4.890   3.825  0.5787  0.7231  1.0524
  236GLU    HG3 3758   7.187   4.745   3.735 -0.8727  0.3833  0.5088
  237SER      N 3759   7.105   5.160   3.680 -0.3724 -0.6699 -0.3556
  237SER     CA 3760   6.973   5.220   3.721 -0.6836 -0.0203 -0.8007
  237SER      C 3761   6.884   5.247   3.606 -0.0507  0.0565  0.6648
  237SER      O 3762   6.765   5.216   3.609  0.0412 -0.8449 -0.0960
  237SER     CB 3763   6.998   5.363   3.783  0.3900  0.4676 -0.9825
  237SER     OG 3764   7.038   5.453   3.690 -0.5664 -0.4711  0.3859
  237SER      H 3765   7.196   5.203   3.687 -0.0305 -1.2528 -0.9825
  237SER     HA 3766   6.926   5.158   3.798  0.9593 -0.3796  0.0105
  237SER    HB2 3767   6.900   5.392   3.823  0.5099 -0.7708  0.3994
  237SER    HB3 3768   7.056   5.355   3.874 -0.6961 -1.2140 -0.3319
  237SER     HG 3769   7.125   5.428   3.657 -0.5050  0.5338 -0.3037
  238LEU      N 3770   6.945   5.279   3.486 -0.5357  0.9846 -0.8003
  238LEU     CA 3771   6.869   5.296   3.357 -0.6699  0.3847 -1.0331
  238LEU      C 3772   6.788   5.174   3.326  0.0672  0.0943  0.2595
  238LEU      O 3773   6.673   5.185   3.285 -0.1830 -0.2067 -0.6690
  238LEU     CB 3774   6.976   5.322   3.244  0.0495  0.4829 -0.6492
  238LEU     CG 3775   7.080   5.436   3.259  0.1276  0.2237 -0.6290
  238LEU    CD1 3776   7.173   5.442   3.142  0.7878 -0.9190 -0.1694
  238LEU    CD2 3777   7.008   5.570   3.274  0.5161 -0.7264  0.0634
  238LEU      H 3778   7.045   5.290   3.485 -0.2802 -0.7997 -0.4563
  238LEU     HA 3779   6.796   5.376   3.364 -1.4826 -0.4058  0.7264
  238LEU    HB2 3780   7.026   5.230   3.212 -0.3288  0.6163 -1.6844
  238LEU    HB3 3781   6.912   5.334   3.157 -1.1764 -0.9954 -0.0331
  238LEU     HG 3782   7.141   5.421   3.348 -0.8221 -0.3552 -0.0373
  238LEU   HD11 3783   7.249   5.365   3.150  0.0226 -1.6051  1.0793
  238LEU   HD12 3784   7.108   5.432   3.055  0.0892 -0.3813  0.2682
  238LEU   HD13 3785   7.232   5.533   3.149 -0.7505  0.0865  1.7325
  238LEU   HD21 3786   7.066   5.656   3.240 -0.4642 -0.2196 -0.4082
  238LEU   HD22 3787   6.916   5.562   3.217  0.7593  0.3757 -0.5351
  238LEU   HD23 3788   6.974   5.575   3.378 -0.6707  0.2504 -0.3321
  239VAL      N 3789   6.842   5.049   3.337  0.2068 -0.8552  0.0696
  239VAL     CA 3790   6.761   4.932   3.301  0.6936  0.5823 -0.6167
  239VAL      C 3791   6.655   4.900   3.408  0.0186  0.0924  1.4843
  239VAL      O 3792   6.546   4.867   3.368  0.1085 -0.7691  0.3284
  239VAL     CB 3793   6.848   4.817   3.273 -0.8182  1.0844  0.8763
  239VAL    CG1 3794   6.929   4.844   3.141  0.9879 -0.6642 -0.9160
  239VAL    CG2 3795   6.940   4.762   3.387 -0.4926 -0.4013  0.1432
  239VAL      H 3796   6.938   5.042   3.369  0.5376 -0.0969 -0.6926
  239VAL     HA 3797   6.703   4.955   3.212 -0.1243  1.4666  0.1085
  239VAL     HB 3798   6.795   4.727   3.241  0.4008  0.8734 -0.8131
  239VAL   HG11 3799   6.996   4.926   3.168 -0.6246  0.3523  0.3790
  239VAL   HG12 3800   6.997   4.764   3.111  2.2908 -0.0616  0.2105
  239VAL   HG13 3801   6.863   4.884   3.065 -1.2440 -1.9086  0.1711
  239VAL   HG21 3802   6.985   4.675   3.339  2.3083  1.0783 -0.3453
  239VAL   HG22 3803   7.028   4.826   3.398 -0.2743 -0.3765 -1.3144
  239VAL   HG23 3804   6.883   4.741   3.477  0.5227 -0.9962  0.6822
  240ARG      N 3805   6.683   4.920   3.531 -0.2362 -0.1699  0.3397
  240ARG     CA 3806   6.588   4.918   3.647 -0.1480  0.3496  0.8799
  240ARG      C 3807   6.467   5.013   3.639  0.0367  0.3324  0.7027
  240ARG      O 3808   6.354   4.971   3.627  0.6232  0.5104 -1.4237
  240ARG     CB 3809   6.656   4.939   3.781 -0.5158  0.4209 -1.0078
  240ARG     CG 3810   6.764   4.827   3.804  0.7346 -0.4145  0.5222
  240ARG     CD 3811   6.790   4.803   3.948 -0.0580 -0.2172 -1.1611
  240ARG     NE 3812   6.860   4.921   4.013  0.0238  0.2106 -0.3676
  240ARG     CZ 3813   6.943   4.919   4.113 -0.6365 -0.6608 -0.3554
  240ARG    NH1 3814   6.982   5.033   4.165  0.6058 -0.4902  0.1808
  240ARG    NH2 3815   7.006   4.813   4.158 -0.1697  0.0042  0.8675
  240ARG      H 3816   6.778   4.946   3.554  0.4601 -1.2111 -1.0318
  240ARG     HA 3817   6.542   4.820   3.655  1.5944 -0.6661 -0.1582
  240ARG    HB2 3818   6.700   5.038   3.790 -0.0383  0.1556 -0.1847
  240ARG    HB3 3819   6.576   4.926   3.854  0.5204 -0.7521  0.0031
  240ARG    HG2 3820   6.719   4.739   3.758 -0.6473  1.0832 -1.3077
  240ARG    HG3 3821   6.850   4.863   3.748 -0.0527  0.6034 -0.1010
  240ARG    HD2 3822   6.699   4.780   4.003  0.9269 -1.1211  0.2371
  240ARG    HD3 3823   6.860   4.722   3.969  0.1571  0.3092  0.3609
  240ARG     HE 3824   6.829   5.012   3.983 -0.8661  0.0901  0.1147
  240ARG   HH11 3825   7.065   5.034   4.223 -0.2411  0.7917  1.5040
  240ARG   HH12 3826   6.945   5.118   4.125  1.0999 -0.5227 -0.3717
  240ARG   HH21 3827   7.078   4.839   4.224  0.6923  1.1995 -0.4097
  240ARG   HH22 3828   6.999   4.724   4.112 -1.2918  0.6023 -0.2486
  241ASN      N 3829   6.498   5.138   3.620 -0.1263  0.2214 -0.0116
  241ASN     CA 3830   6.394   5.244   3.593 -1.3542  0.4975 -0.2164
  241ASN      C 3831   6.312   5.211   3.469  0.5489  0.4568  0.0894
  241ASN      O 3832   6.193   5.220   3.476  0.0039 -0.2751 -0.5306
  241ASN     CB 3833   6.477   5.376   3.591  0.8430  0.0635  0.3790
  241ASN     CG 3834   6.525   5.419   3.729 -0.0023  0.3077  0.0642
  241ASN    OD1 3835   6.456   5.396   3.831 -0.3166  0.4497 -0.0477
  241ASN    ND2 3836   6.645   5.482   3.741  0.6330  0.2169  0.7764
  241ASN      H 3837   6.596   5.162   3.615  0.0538 -0.3265  0.5988
  241ASN     HA 3838   6.314   5.250   3.667 -1.2205  0.7112 -0.0862
  241ASN    HB2 3839   6.564   5.362   3.527  0.2646 -0.0482 -0.4112
  241ASN    HB3 3840   6.420   5.462   3.554  0.4215 -0.2482  0.2866
  241ASN   HD21 3841   6.692   5.473   3.829  0.3044 -1.0029  0.8574
  241ASN   HD22 3842   6.700   5.512   3.661  0.4539  0.0876  0.6028
  242LEU      N 3843   6.369   5.154   3.363  0.4108 -0.2998  0.1113
  242LEU     CA 3844   6.292   5.100   3.244 -1.0305 -1.5353  0.1202
  242LEU      C 3845   6.204   4.986   3.274  0.1426 -0.4555  0.0911
  242LEU      O 3846   6.088   4.992   3.235 -0.6893  0.1841  0.2810
  242LEU     CB 3847   6.387   5.063   3.131  0.3822  0.1830 -1.2963
  242LEU     CG 3848   6.329   5.027   2.995  0.6246 -0.3418 -0.2518
  242LEU    CD1 3849   6.263   5.145   2.926 -0.2925  0.4777 -0.9618
  242LEU    CD2 3850   6.441   4.963   2.919  0.8539  0.0313 -0.1012
  242LEU      H 3851   6.469   5.140   3.358  0.3112 -0.7896 -0.6561
  242LEU     HA 3852   6.234   5.188   3.218  0.6643 -0.2389  0.3792
  242LEU    HB2 3853   6.458   5.145   3.128  0.6752  0.0272  0.1074
  242LEU    HB3 3854   6.448   4.977   3.160 -0.8794 -0.2731  0.2611
  242LEU     HG 3855   6.250   4.954   3.011 -0.0568  0.1271 -1.2267
  242LEU   HD11 3856   6.322   5.236   2.922  0.7885 -0.1660 -0.6078
  242LEU   HD12 3857   6.239   5.118   2.823 -0.7657  0.2873 -0.8046
  242LEU   HD13 3858   6.172   5.167   2.980  0.1258  0.4953 -0.2407
  242LEU   HD21 3859   6.404   4.909   2.832  0.2287 -0.6729  0.5690
  242LEU   HD22 3860   6.523   5.031   2.897  0.9305  0.1841  0.5958
  242LEU   HD23 3861   6.484   4.880   2.975 -1.9284 -1.0886  0.6887
  243GLN      N 3862   6.242   4.897   3.359 -0.1382  1.1221  0.5043
  243GLN     CA 3863   6.156   4.788   3.411  1.0919 -0.9894 -0.6369
  243GLN      C 3864   6.040   4.844   3.500  0.1077  0.3925  0.9852
  243GLN      O 3865   5.928   4.798   3.492  0.0458  0.7711  0.3649
  243GLN     CB 3866   6.234   4.669   3.462 -0.0997  1.3352 -0.0613
  243GLN     CG 3867   6.317   4.594   3.356 -0.2621 -1.1263  0.2810
  243GLN     CD 3868   6.410   4.484   3.395 -0.0743  0.7982 -0.5485
  243GLN    OE1 3869   6.456   4.395   3.322  0.0758 -0.0865  0.7281
  243GLN    NE2 3870   6.434   4.469   3.519 -0.3262 -0.1013 -0.6645
  243GLN      H 3871   6.336   4.901   3.397 -0.2615  0.5327  0.8904
  243GLN     HA 3872   6.101   4.754   3.324  0.4056  0.0981 -0.6602
  243GLN    HB2 3873   6.305   4.696   3.541  0.0192  0.4587  0.1506
  243GLN    HB3 3874   6.161   4.597   3.499  0.7248  0.5360  0.0836
  243GLN    HG2 3875   6.250   4.557   3.279  0.4026 -0.0766 -0.8953
  243GLN    HG3 3876   6.382   4.671   3.312 -1.1311 -0.8294 -0.5603
  243GLN   HE21 3877   6.505   4.400   3.541  0.2368  0.5168 -0.4640
  243GLN   HE22 3878   6.396   4.534   3.587  0.1527 -0.5389  0.0503
  244TRP      N 3879   6.071   4.951   3.575  0.8454 -0.1049 -0.2182
  244TRP     CA 3880   5.946   5.026   3.627 -1.3592  0.7531 -0.5135
  244TRP      C 3881   5.873   5.113   3.535 -0.3295  0.3864  0.7097
  244TRP      O 3882   5.757   5.134   3.561 -0.8504 -0.3103 -0.3291
  244TRP     CB 3883   5.985   5.110   3.752  0.1711  0.5134  0.4931
  244TRP     CG 3884   5.880   5.182   3.824  0.3525 -0.0404 -0.3867
  244TRP    CD1 3885   5.791   5.124   3.905 -0.3547 -0.2337  0.3725
  244TRP    CD2 3886   5.847   5.325   3.817 -0.2737  0.1491 -0.2257
  244TRP    NE1 3887   5.695   5.210   3.947  0.2638 -0.3734  1.0691
  244TRP    CE2 3888   5.728   5.339   3.899  0.8270 -0.8088 -0.5248
  244TRP    CE3 3889   5.906   5.432   3.759 -0.1137 -0.1414  0.3746
  244TRP    CZ2 3890   5.674   5.468   3.934 -1.3740  0.3765 -0.9070
  244TRP    CZ3 3891   5.852   5.564   3.790 -0.0938 -0.1033  0.4388
  244TRP    CH2 3892   5.746   5.580   3.883  0.4010  0.4171  0.0241
  244TRP      H 3893   6.165   4.982   3.594  0.8293 -0.4745  0.5441
  244TRP     HA 3894   5.874   4.952   3.660  0.0507 -0.8194 -0.7230
  244TRP    HB2 3895   6.037   5.048   3.824 -0.7864 -0.6434  0.2415
  244TRP    HB3 3896   6.061   5.182   3.719  0.4463 -0.0136 -0.0664
  244TRP    HD1 3897   5.806   5.021   3.934 -0.6402 -0.2973  0.3031
  244TRP    HE1 3898   5.614   5.180   4.000 -0.1032 -0.1292  0.6596
  244TRP    HE3 3899   5.994   5.417   3.699 -0.2213 -0.2491  0.2422
  244TRP    HZ2 3900   5.597   5.475   4.010 -0.6445  0.1925 -0.1230
  244TRP    HZ3 3901   5.901   5.654   3.757 -0.0462  0.2911  1.5111
  244TRP    HH2 3902   5.714   5.678   3.915 -0.4842 -0.2059  1.2106
  245ALA      N 3903   5.931   5.161   3.417 -0.2785  0.5382  0.1349
  245ALA     CA 3904   5.849   5.235   3.320 -0.0576  0.1019  1.3337
  245ALA      C 3905   5.751   5.135   3.251 -0.2684  0.2505 -0.4611
  245ALA      O 3906   5.626   5.147   3.250 -0.3677 -0.3303  0.2868
  245ALA     CB 3907   5.936   5.305   3.209  0.9067 -2.0692 -0.0562
  245ALA      H 3908   6.029   5.145   3.401 -0.3857  0.1739 -0.1834
  245ALA     HA 3909   5.789   5.307   3.375 -1.1446  0.8482 -0.6485
  245ALA    HB1 3910   6.002   5.379   3.253 -0.2592  0.1144 -1.6161
  245ALA    HB2 3911   5.994   5.231   3.153  1.5630 -0.8604 -1.0801
  245ALA    HB3 3912   5.865   5.355   3.143 -0.8162 -0.6195  2.5276
  246LYS      N 3913   5.807   5.026   3.203  0.0432 -0.0442 -0.0807
  246LYS     CA 3914   5.736   4.907   3.144  0.5532  0.6517 -0.8060
  246LYS      C 3915   5.628   4.854   3.233  0.7002 -1.3003 -0.4988
  246LYS      O 3916   5.512   4.836   3.191  0.8134  0.1803  0.7171
  246LYS     CB 3917   5.834   4.793   3.128  0.0487  0.6300 -0.3725
  246LYS     CG 3918   5.916   4.803   2.995  0.4487 -0.5351  0.5906
  246LYS     CD 3919   6.028   4.697   2.986  0.6033 -0.4101 -0.0717
  246LYS     CE 3920   6.059   4.683   2.832 -0.4103 -0.4909 -0.0635
  246LYS     NZ 3921   6.176   4.597   2.813 -1.1716  0.4994  0.3252
  246LYS      H 3922   5.908   5.023   3.211  0.1468 -0.0240 -1.1247
  246LYS     HA 3923   5.683   4.916   3.049  0.6532 -0.0558 -0.9414
  246LYS    HB2 3924   5.901   4.804   3.214 -0.5953  0.9137  0.1123
  246LYS    HB3 3925   5.787   4.695   3.137  0.3412  0.5625  0.6706
  246LYS    HG2 3926   5.847   4.782   2.913 -0.0753  0.4378  0.7577
  246LYS    HG3 3927   5.957   4.901   2.973  0.4872 -0.5760  0.4736
  246LYS    HD2 3928   6.119   4.732   3.035  0.4480  0.2190 -0.2111
  246LYS    HD3 3929   6.000   4.598   3.022 -0.1150 -0.4735 -0.7398
  246LYS    HE2 3930   5.978   4.632   2.780 -0.6092  0.0533 -0.2933
  246LYS    HE3 3931   6.088   4.781   2.794  1.9803 -0.9766  0.1447
  246LYS    HZ1 3932   6.149   4.499   2.807  0.5739  0.0096 -1.1617
  246LYS    HZ2 3933   6.217   4.611   2.722 -0.1337  0.2614  0.7274
  246LYS    HZ3 3934   6.252   4.605   2.879  0.1792  1.3432 -1.2200
  247ALA      N 3935   5.649   4.856   3.364 -0.2628 -0.0935 -0.7630
  247ALA     CA 3936   5.543   4.806   3.459  0.0481 -0.2916  0.4753
  247ALA      C 3937   5.420   4.892   3.459 -0.2264  0.1903 -0.3430
  247ALA      O 3938   5.315   4.838   3.497 -0.0209 -0.0170  0.3386
  247ALA     CB 3939   5.597   4.786   3.604 -0.3603 -0.0996  0.7738
  247ALA      H 3940   5.725   4.906   3.407  0.1948 -0.9231 -0.5700
  247ALA     HA 3941   5.511   4.708   3.425  0.8013 -0.8395  1.2731
  247ALA    HB1 3942   5.603   4.876   3.665  0.9034  0.4797 -0.1032
  247ALA    HB2 3943   5.537   4.708   3.650 -0.7970  0.0054  0.4024
  247ALA    HB3 3944   5.688   4.726   3.603 -0.2684  0.0110 -0.2368
  248HIS      N 3945   5.427   5.014   3.414  0.7645 -0.3650 -0.4688
  248HIS     CA 3946   5.319   5.120   3.413  0.2704  0.2829  0.6930
  248HIS      C 3947   5.285   5.168   3.262 -0.2055  0.3307 -1.1200
  248HIS      O 3948   5.230   5.273   3.242 -0.0688 -0.0678  0.3344
  248HIS     CB 3949   5.370   5.227   3.506  0.8198 -1.1871 -0.1023
  248HIS     CG 3950   5.378   5.170   3.645 -0.7369  0.0663  0.5272
  248HIS    ND1 3951   5.494   5.138   3.710 -0.4944 -0.1840 -0.5159
  248HIS    CD2 3952   5.282   5.099   3.709  0.2991 -0.2038 -0.2876
  248HIS    CE1 3953   5.463   5.070   3.823 -0.4957 -0.1417  0.8024
  248HIS    NE2 3954   5.335   5.034   3.820 -0.1859 -0.3836 -0.7267
  248HIS      H 3955   5.516   5.048   3.380  1.1467  0.1023  0.8756
  248HIS     HA 3956   5.224   5.078   3.447 -0.3306 -0.0356 -1.1735
  248HIS    HB2 3957   5.466   5.259   3.467  0.0313  0.8451 -0.6657
  248HIS    HB3 3958   5.301   5.312   3.502  1.3151 -0.6422  1.3716
  248HIS    HD1 3959   5.588   5.155   3.678  0.4642 -0.3979  1.7930
  248HIS    HD2 3960   5.182   5.102   3.669 -0.1783 -0.0639  0.8579
  248HIS    HE1 3961   5.537   5.017   3.881  0.8817 -0.4658 -1.0748
  249GLU      N 3962   5.327   5.097   3.170 -0.1430  0.8676  0.7001
  249GLU     CA 3963   5.287   5.106   3.026  0.7941  0.0779 -1.0783
  249GLU      C 3964   5.145   5.047   3.002 -0.2052 -1.0124 -0.5388
  249GLU      O 3965   5.102   4.953   3.064  0.0047 -0.4149 -0.4575
  249GLU     CB 3966   5.392   5.036   2.948  0.6934 -0.9539  1.8237
  249GLU     CG 3967   5.363   5.010   2.792 -0.8693  0.3814 -1.2022
  249GLU     CD 3968   5.349   5.136   2.697 -1.3912  0.5972  0.0548
  249GLU    OE1 3969   5.321   5.244   2.742  0.4682 -1.0862  0.3210
  249GLU    OE2 3970   5.368   5.120   2.575  0.0932  0.6796 -0.0160
  249GLU      H 3971   5.388   5.020   3.192 -0.4931  0.6912  1.0836
  249GLU     HA 3972   5.286   5.213   3.004 -0.2928  0.4135  0.3354
  249GLU    HB2 3973   5.478   5.102   2.951  0.6882 -0.8309  0.4856
  249GLU    HB3 3974   5.427   4.942   2.991 -0.1067 -1.5199  1.2955
  249GLU    HG2 3975   5.445   4.944   2.765 -0.2467  0.9034 -0.6580
  249GLU    HG3 3976   5.275   4.946   2.780 -0.5209 -0.5106  0.3840
  250LEU      N 3977   5.079   5.120   2.907  0.8013 -0.0735 -0.6288
  250LEU     CA 3978   4.957   5.084   2.845 -0.2713  0.5919 -0.1179
  250LEU      C 3979   4.955   5.108   2.690 -0.0536 -0.6670 -0.0967
  250LEU      O 3980   5.033   5.188   2.640  0.0839 -0.5228 -0.4392
  250LEU     CB 3981   4.841   5.172   2.900 -0.5379  0.0788  0.3424
  250LEU     CG 3982   4.821   5.168   3.052 -0.1022  0.1874 -0.1367
  250LEU    CD1 3983   4.725   5.282   3.075 -0.1356 -0.5491 -1.2611
  250LEU    CD2 3984   4.737   5.037   3.089 -0.2790 -1.0434  0.8356
  250LEU      H 3985   5.123   5.198   2.860  0.0602  0.2672 -0.7737
  250LEU     HA 3986   4.938   4.980   2.869  0.2633  0.3886 -0.5266
  250LEU    HB2 3987   4.884   5.269   2.878  0.3483 -0.3895 -0.1437
  250LEU    HB3 3988   4.748   5.166   2.844 -0.8029 -0.2609  0.8033
  250LEU     HG 3989   4.914   5.168   3.109  0.0344 -2.0127 -0.1735
  250LEU   HD11 3990   4.780   5.377   3.072 -1.4257  0.3961  0.6218
  250LEU   HD12 3991   4.628   5.285   3.027 -0.5442  0.5616 -0.4470
  250LEU   HD13 3992   4.694   5.272   3.179 -0.3027  0.1494 -1.2287
  250LEU   HD21 3993   4.659   5.028   3.013  0.7494  0.8325 -0.6286
  250LEU   HD22 3994   4.808   4.962   3.054  0.4032  0.2078 -0.7707
  250LEU   HD23 3995   4.705   5.045   3.193 -1.2978 -0.0469  0.4820
  251PRO      N 3996   4.852   5.050   2.623  0.1959  0.6632 -0.1014
  251PRO     CA 3997   4.825   5.083   2.481  0.2800  0.1454 -0.6830
  251PRO      C 3998   4.748   5.210   2.461 -0.6832 -0.2572  0.2259
  251PRO      O 3999   4.677   5.256   2.553 -0.7435  0.2848  0.2967
  251PRO     CB 4000   4.729   4.965   2.439 -0.6813 -1.4462 -0.0838
  251PRO     CG 4001   4.739   4.858   2.548  0.7232 -0.2535  0.3405
  251PRO     CD 4002   4.752   4.943   2.671 -0.0297 -0.6119  0.7150
  251PRO     HA 4003   4.916   5.069   2.422  0.0003 -1.2071 -0.8709
  251PRO    HB2 4004   4.625   4.997   2.435 -0.3536 -0.3565 -0.8541
  251PRO    HB3 4005   4.759   4.938   2.338  0.2297  0.8291 -0.5329
  251PRO    HG2 4006   4.652   4.792   2.553  1.3405 -1.1650 -0.2375
  251PRO    HG3 4007   4.828   4.794   2.542  0.3402 -0.7699 -0.0561
  251PRO    HD2 4008   4.659   4.997   2.683  0.3619  0.2514  0.0555
  251PRO    HD3 4009   4.785   4.896   2.764  0.7635  0.7430  1.1857
  252GLU      N 4010   4.748   5.254   2.336  0.5010  0.1822 -0.4965
  252GLU     CA 4011   4.690   5.380   2.304  0.7460 -0.6643  0.2522
  252GLU      C 4012   4.547   5.374   2.249  1.0784  0.0416 -0.0988
  252GLU      O 4013   4.506   5.285   2.178 -0.3218  0.2809 -0.0774
  252GLU     CB 4014   4.770   5.464   2.207 -0.8169 -0.5307  0.2950
  252GLU     CG 4015   4.921   5.485   2.261  0.2227  0.1466 -0.5479
  252GLU     CD 4016   5.015   5.364   2.267 -0.0207  0.2141 -0.3134
  252GLU    OE1 4017   5.015   5.274   2.185  0.3788  0.3355  0.5465
  252GLU    OE2 4018   5.099   5.378   2.360  0.6994  0.2310  0.2729
  252GLU      H 4019   4.793   5.203   2.262 -0.9646 -0.5961 -0.9286
  252GLU     HA 4020   4.673   5.433   2.398 -0.1388  0.5939 -0.5568
  252GLU    HB2 4021   4.778   5.420   2.108 -0.4012 -1.0915  0.5599
  252GLU    HB3 4022   4.717   5.559   2.200  0.2154  0.1463  1.0041
  252GLU    HG2 4023   4.959   5.575   2.214 -0.2885  0.6513 -0.0167
  252GLU    HG3 4024   4.904   5.512   2.365 -1.1628  0.2538 -0.7633
  253SER      N 4025   4.463   5.478   2.274  0.3701  0.4396 -0.2766
  253SER     CA 4026   4.323   5.482   2.226 -0.1665 -0.4580 -0.7112
  253SER      C 4027   4.314   5.486   2.075  0.0229 -0.4259  0.3960
  253SER      O 4028   4.383   5.567   2.002  0.3736  0.6697 -0.4778
  253SER     CB 4029   4.252   5.602   2.290  0.9527  0.1085 -0.5447
  253SER     OG 4030   4.114   5.603   2.243  0.3757 -0.4356  0.1407
  253SER      H 4031   4.504   5.558   2.321 -0.3117  0.6020  0.0734
  253SER     HA 4032   4.279   5.394   2.272  0.0815 -0.1144  0.2217
  253SER    HB2 4033   4.247   5.582   2.397 -2.1832 -0.8304 -0.6569
  253SER    HB3 4034   4.298   5.699   2.271 -0.7554  1.0112 -0.5407
  253SER     HG 4035   4.057   5.543   2.292 -0.3157 -0.2891 -0.4444
  254MET      N 4036   4.220   5.404   2.017 -0.0387 -0.1038  0.0646
  254MET     CA 4037   4.213   5.363   1.879  0.3324 -0.9512  0.6256
  254MET      C 4038   4.061   5.340   1.843  0.1556  1.6319  0.7235
  254MET      O 4039   3.978   5.321   1.928 -0.3993 -0.4127 -0.3894
  254MET     CB 4040   4.287   5.225   1.868 -0.4073 -1.3696 -0.9049
  254MET     CG 4041   4.214   5.115   1.944 -0.4579  0.9785  0.1203
  254MET     SD 4042   4.312   4.963   1.964 -0.2753 -0.0733 -0.0116
  254MET     CE 4043   4.302   4.890   1.803  0.0034  1.3427 -0.6845
  254MET      H 4044   4.165   5.343   2.076  1.1264 -1.6204 -0.2721
  254MET     HA 4045   4.249   5.437   1.807  0.2721 -0.1495  1.3940
  254MET    HB2 4046   4.290   5.184   1.767 -0.4094 -0.5623 -1.2432
  254MET    HB3 4047   4.386   5.249   1.906 -0.6876  1.0024 -1.3991
  254MET    HG2 4048   4.190   5.152   2.043  0.4873  1.3560  0.2355
  254MET    HG3 4049   4.131   5.092   1.878  0.1200  1.0207 -0.6500
  254MET    HE1 4050   4.213   4.828   1.805  0.7300  0.2501 -0.3142
  254MET    HE2 4051   4.297   4.971   1.730 -0.2733  2.2475  0.3014
  254MET    HE3 4052   4.389   4.828   1.779 -0.6309 -0.2237  0.6640
  255CYS      N 4053   4.029   5.338   1.711  0.0173 -0.1621  0.3918
  255CYS     CA 4054   3.892   5.322   1.662  0.1250  0.2308 -0.5582
  255CYS      C 4055   3.881   5.226   1.539 -0.1237 -0.2546  0.1657
  255CYS      O 4056   3.964   5.227   1.451  0.0182  0.1645 -0.6024
  255CYS     CB 4057   3.832   5.461   1.649  0.9298 -0.2789  0.1032
  255CYS     SG 4058   3.662   5.451   1.573 -0.0888  0.0662  0.1384
  255CYS      H 4059   4.105   5.343   1.644 -0.1204  0.1375  0.2542
  255CYS     HA 4060   3.826   5.293   1.744  0.7369  1.0391  0.2571
  255CYS    HB2 4061   3.820   5.519   1.741  0.7285  0.7390 -0.5318
  255CYS    HB3 4062   3.895   5.512   1.577  0.3742 -0.8614 -0.8273
  255CYS     HG 4063   3.699   5.512   1.460  0.1246  0.3635  0.3647
  256LEU      N 4064   3.770   5.155   1.532  0.1476  0.0998  0.2671
  256LEU     CA 4065   3.748   5.048   1.434 -0.2189  0.2863 -0.2674
  256LEU      C 4066   3.631   5.098   1.350  0.0061  0.1871  0.3239
  256LEU      O 4067   3.521   5.129   1.398  0.2975 -0.4271  0.2925
  256LEU     CB 4068   3.706   4.922   1.515  0.1713  1.0455 -0.3696
  256LEU     CG 4069   3.821   4.839   1.589  0.2118 -0.1342  0.4703
  256LEU    CD1 4070   3.759   4.713   1.644 -0.0789 -1.5473  0.4853
  256LEU    CD2 4071   3.956   4.814   1.512  0.8381  0.1074  0.3083
  256LEU      H 4072   3.705   5.164   1.609 -0.6091 -0.8584 -0.2118
  256LEU     HA 4073   3.839   5.037   1.377 -0.1547  1.0345 -0.3302
  256LEU    HB2 4074   3.632   4.939   1.594 -0.5724 -0.7435 -0.5942
  256LEU    HB3 4075   3.665   4.853   1.442  1.0261 -0.5285  0.5355
  256LEU     HG 4076   3.854   4.894   1.677 -0.0119 -0.5841  0.8463
  256LEU   HD11 4077   3.741   4.654   1.554 -0.2855 -0.2469 -0.3885
  256LEU   HD12 4078   3.834   4.662   1.704  0.2562 -0.4788  1.0209
  256LEU   HD13 4079   3.658   4.726   1.683  0.3445  1.1080  1.0832
  256LEU   HD21 4080   3.993   4.912   1.482  0.7780  0.0929  0.1866
  256LEU   HD22 4081   4.032   4.751   1.560  0.8714 -0.3292 -0.2895
  256LEU   HD23 4082   3.932   4.759   1.421 -0.3010  0.1822  0.5427
  257LYS      N 4083   3.651   5.086   1.214 -0.1920  0.3727 -0.2882
  257LYS     CA 4084   3.552   5.113   1.118 -0.5903 -0.0460  0.2535
  257LYS      C 4085   3.497   4.978   1.068  0.3840 -1.0334 -0.0979
  257LYS      O 4086   3.581   4.892   1.046  0.4399  0.7672  0.0506
  257LYS     CB 4087   3.613   5.200   1.005  0.1670  0.0561 -0.1409
  257LYS     CG 4088   3.632   5.348   1.035  0.0173 -0.8506  0.3109
  257LYS     CD 4089   3.688   5.411   0.902 -0.5427 -0.4662 -0.5558
  257LYS     CE 4090   3.788   5.520   0.939  0.4996 -0.0028  0.2021
  257LYS     NZ 4091   3.906   5.522   0.856 -0.7364  0.2034  0.2881
  257LYS      H 4092   3.725   5.026   1.182 -0.6277 -0.3114 -0.0648
  257LYS     HA 4093   3.466   5.163   1.162 -0.1913  0.7436  0.1788
  257LYS    HB2 4094   3.706   5.148   0.983  0.8399  0.6256  1.1217
  257LYS    HB3 4095   3.540   5.192   0.924 -1.3986  0.0323  1.1679
  257LYS    HG2 4096   3.538   5.402   1.045 -0.0724 -0.7721 -0.7764
  257LYS    HG3 4097   3.699   5.371   1.119  0.6217  0.2853 -0.4229
  257LYS    HD2 4098   3.742   5.329   0.855  0.1803 -0.2799 -0.0668
  257LYS    HD3 4099   3.611   5.450   0.835 -0.8416 -0.7174 -0.3640
  257LYS    HE2 4100   3.744   5.619   0.930  0.9426  0.2698  0.8422
  257LYS    HE3 4101   3.818   5.505   1.043 -1.4380  0.2207  0.8711
  257LYS    HZ1 4102   3.970   5.593   0.891  0.1024 -0.3443 -0.0746
  257LYS    HZ2 4103   3.955   5.434   0.857 -0.9299  0.0947  0.3378
  257LYS    HZ3 4104   3.874   5.541   0.762 -0.6728  1.0150  0.4137
  258PHE      N 4105   3.361   4.974   1.065  0.0573  0.3978  0.5378
  258PHE     CA 4106   3.283   4.865   1.007  0.3170  0.4130  0.3243
  258PHE      C 4107   3.213   4.897   0.876 -0.8095 -0.1123  0.1485
  258PHE      O 4108   3.177   5.012   0.858 -0.0365 -0.0025  0.8295
  258PHE     CB 4109   3.192   4.804   1.115 -0.5949  0.7548 -0.1730
  258PHE     CG 4110   3.265   4.752   1.238  0.8419 -0.4475  0.2351
  258PHE    CD1 4111   3.312   4.845   1.332 -0.6928  0.5222 -0.7662
  258PHE    CD2 4112   3.287   4.619   1.253 -0.9195 -0.0931  0.1033
  258PHE    CE1 4113   3.377   4.795   1.456  0.4417 -0.6183  0.1223
  258PHE    CE2 4114   3.363   4.571   1.366  1.0965 -0.6405 -0.9095
  258PHE     CZ 4115   3.405   4.660   1.470  0.4904 -0.4161  0.2569
  258PHE      H 4116   3.307   5.054   1.095 -1.7292 -0.6896  0.4891
  258PHE     HA 4117   3.353   4.786   0.980 -0.2229 -0.0104  0.1451
  258PHE    HB2 4118   3.117   4.877   1.146 -1.4501 -0.3756  0.5567
  258PHE    HB3 4119   3.124   4.726   1.080 -0.6523  0.4664  0.5546
  258PHE    HD1 4120   3.295   4.950   1.315 -1.1938  0.5407 -0.2277
  258PHE    HD2 4121   3.255   4.551   1.176 -0.7218  0.0658 -0.1228
  258PHE    HE1 4122   3.415   4.860   1.534  0.0140 -0.3789  0.1390
  258PHE    HE2 4123   3.373   4.465   1.381  0.7864 -0.7556 -1.4507
  258PHE     HZ 4124   3.452   4.621   1.559 -0.6572  0.1209  1.1469
  259ASP      N 4125   3.195   4.810   0.780 -0.3064  0.1934 -0.4886
  259ASP     CA 4126   3.157   4.842   0.651  0.9744  0.0173  0.6801
  259ASP      C 4127   3.014   4.896   0.640 -0.9061  0.4493 -0.2752
  259ASP      O 4128   2.971   4.949   0.539 -0.5818 -1.1185 -0.4157
  259ASP     CB 4129   3.172   4.726   0.557 -0.8067  0.6160  0.5473
  259ASP     CG 4130   3.321   4.686   0.535  0.1610  0.6202 -0.0886
  259ASP    OD1 4131   3.364   4.567   0.525  1.3644  0.1309 -0.1885
  259ASP    OD2 4132   3.416   4.773   0.541 -0.7048 -0.8616 -0.8162
  259ASP      H 4133   3.224   4.715   0.794 -0.3649  0.2983  0.4683
  259ASP     HA 4134   3.213   4.926   0.610 -0.4852  0.6059 -0.2552
  259ASP    HB2 4135   3.114   4.650   0.607 -0.7614  0.9591  1.1370
  259ASP    HB3 4136   3.133   4.747   0.457  0.4955  1.2491  0.1110
  259ASP    HD2 4137   3.498   4.736   0.509 -0.4179 -0.9088 -0.0635
  260CYS      N 4138   2.929   4.882   0.751 -1.0092 -0.0156  0.6661
  260CYS     CA 4139   2.803   4.957   0.752 -0.0673  0.1647  0.2675
  260CYS      C 4140   2.834   5.108   0.752  0.6672  0.1041  0.5006
  260CYS      O 4141   2.752   5.191   0.705  0.3115  0.0163 -0.0460
  260CYS     CB 4142   2.711   4.913   0.867 -0.0147 -0.2165  0.4734
  260CYS     SG 4143   2.800   4.897   1.025  0.2398  0.1325  0.0056
  260CYS      H 4144   2.958   4.824   0.828  0.3980 -1.0745 -0.5431
  260CYS     HA 4145   2.765   4.926   0.655  0.8688 -0.1728 -0.0143
  260CYS    HB2 4146   2.640   4.993   0.885 -0.0631  0.0791 -0.8734
  260CYS    HB3 4147   2.665   4.816   0.844 -0.1098  0.0302 -0.4493
  260CYS     HG 4148   2.856   4.781   0.989  0.8205  0.1916  0.6804
  261GLY      N 4149   2.943   5.154   0.801 -0.4947 -0.3081 -0.9910
  261GLY     CA 4150   2.981   5.299   0.822 -0.1010  0.6079 -0.6333
  261GLY      C 4151   3.002   5.336   0.972 -0.4398  0.5962  0.5340
  261GLY      O 4152   3.052   5.443   0.997  0.6729  0.1526  0.3254
  261GLY      H 4153   3.012   5.084   0.825 -0.7039  0.0031  0.8067
  261GLY    HA2 4154   3.075   5.309   0.767  0.0777  0.1742 -0.4134
  261GLY    HA3 4155   2.902   5.361   0.779 -0.4313  0.4074 -0.3309
  262VAL      N 4156   2.945   5.256   1.058 -0.3745  0.1119  0.8132
  262VAL     CA 4157   2.951   5.275   1.198  0.0780  0.1564 -0.7376
  262VAL      C 4158   3.100   5.265   1.247  0.5084 -0.7553 -0.4686
  262VAL      O 4159   3.190   5.207   1.186  0.7406 -0.1531 -0.6405
  262VAL     CB 4160   2.870   5.168   1.275  0.8739 -0.0750 -0.4263
  262VAL    CG1 4161   2.885   5.162   1.426  0.6273 -0.8439  0.6689
  262VAL    CG2 4162   2.714   5.176   1.245 -0.6076 -0.0327  0.0239
  262VAL      H 4163   2.931   5.166   1.015 -0.0780  0.2784  0.3639
  262VAL     HA 4164   2.914   5.375   1.219  1.0420  0.4488 -0.3495
  262VAL     HB 4165   2.893   5.071   1.231  0.4295 -0.9460  1.1268
  262VAL   HG11 4166   2.830   5.091   1.488 -0.2214  0.1681  1.1431
  262VAL   HG12 4167   2.989   5.135   1.446  0.9384 -0.3450 -0.1839
  262VAL   HG13 4168   2.871   5.262   1.466  0.0823 -1.0390  0.9910
  262VAL   HG21 4169   2.669   5.241   1.321 -0.0355 -0.0996  0.4397
  262VAL   HG22 4170   2.695   5.205   1.142  2.0237  0.2708 -0.5295
  262VAL   HG23 4171   2.680   5.074   1.262  0.9027 -0.7705 -0.8763
  263GLN      N 4172   3.128   5.333   1.358 -0.5488  0.1398  0.3796
  263GLN     CA 4173   3.262   5.342   1.419 -0.5672 -0.1810  0.0354
  263GLN      C 4174   3.265   5.319   1.569  0.7166 -0.2287  0.2291
  263GLN      O 4175   3.168   5.351   1.636  0.2335 -0.4744 -0.3144
  263GLN     CB 4176   3.322   5.479   1.389 -0.0269  0.3540 -0.6604
  263GLN     CG 4177   3.345   5.515   1.248 -0.1724 -0.5778  1.0563
  263GLN     CD 4178   3.434   5.635   1.220 -0.5137 -1.2036  0.3880
  263GLN    OE1 4179   3.496   5.699   1.302 -0.3108  0.1749  0.3375
  263GLN    NE2 4180   3.469   5.658   1.098 -0.2395 -0.4315  0.3542
  263GLN      H 4181   3.048   5.369   1.410 -0.4158 -0.1551  0.8035
  263GLN     HA 4182   3.331   5.270   1.375 -0.1409  0.3978 -0.2738
  263GLN    HB2 4183   3.252   5.546   1.439  0.6045 -0.3933  1.4544
  263GLN    HB3 4184   3.417   5.469   1.441 -0.7227 -0.7197  0.5153
  263GLN    HG2 4185   3.392   5.438   1.187 -0.2390  0.5563 -0.5722
  263GLN    HG3 4186   3.253   5.548   1.200  1.2570  0.6762 -1.1873
  263GLN   HE21 4187   3.529   5.737   1.080 -0.8797 -0.2376 -1.2224
  263GLN   HE22 4188   3.427   5.614   1.017 -0.6051  0.2957  0.1342
  264ILE      N 4189   3.363   5.255   1.630 -0.0012  0.5188  0.0107
  264ILE     CA 4190   3.373   5.205   1.771  0.5032  0.0133  0.3345
  264ILE      C 4191   3.506   5.244   1.829 -0.9089 -0.5272  0.0127
  264ILE      O 4192   3.613   5.214   1.767  0.6261 -0.3441  0.0828
  264ILE     CB 4193   3.357   5.049   1.770 -0.6868 -0.4243  0.7010
  264ILE    CG1 4194   3.234   4.995   1.704  0.9565 -0.6228  0.1853
  264ILE    CG2 4195   3.376   4.999   1.912  0.4078  0.7083 -0.4718
  264ILE    CD1 4196   3.097   5.042   1.766  0.5329  0.3025  0.5889
  264ILE      H 4197   3.440   5.231   1.569  0.3499 -0.8981  0.9131
  264ILE     HA 4198   3.290   5.232   1.837 -0.2125 -0.5061 -0.3204
  264ILE     HB 4199   3.442   5.001   1.721  0.4114  1.3934  0.6447
  264ILE   HG12 4200   3.222   5.024   1.600 -0.8008 -0.4906  0.3593
  264ILE   HG13 4201   3.235   4.887   1.690  0.1457 -0.4383 -2.2953
  264ILE   HG21 4202   3.480   5.011   1.943  0.2747  0.7668 -0.0377
  264ILE   HG22 4203   3.311   5.055   1.979 -0.5335 -1.1565  0.3305
  264ILE   HG23 4204   3.351   4.893   1.920  0.8410  0.6188 -0.2275
  264ILE   HD11 4205   3.100   5.028   1.874  0.3630 -1.4621  0.4213
  264ILE   HD12 4206   3.092   5.150   1.750  0.4531  0.1760 -0.3513
  264ILE   HD13 4207   3.018   4.991   1.712  0.7377  0.9257 -0.3508
  265GLN      N 4208   3.511   5.304   1.947 -0.0717 -0.2002 -0.3602
  265GLN     CA 4209   3.632   5.357   2.014 -0.1223 -0.6361 -0.6154
  265GLN      C 4210   3.662   5.270   2.141 -0.0494 -0.2259 -0.0734
  265GLN      O 4211   3.580   5.257   2.228  0.5795  0.0490 -0.5424
  265GLN     CB 4212   3.632   5.516   2.038  0.0563  1.9706 -0.2019
  265GLN     CG 4213   3.763   5.566   2.106  0.1795  0.1911  0.6781
  265GLN     CD 4214   3.791   5.702   2.075  0.2182 -0.2209  0.5066
  265GLN    OE1 4215   3.701   5.781   2.058 -0.2628  0.4774 -0.0704
  265GLN    NE2 4216   3.908   5.747   2.071 -0.1005  0.5027  0.3291
  265GLN      H 4217   3.424   5.318   1.996  0.2655 -0.8508  0.4685
  265GLN     HA 4218   3.714   5.343   1.943 -0.0420  0.2020 -0.7178
  265GLN    HB2 4219   3.627   5.555   1.936 -0.6145 -0.1841 -1.1302
  265GLN    HB3 4220   3.544   5.543   2.097 -0.4189 -0.0618  0.1835
  265GLN    HG2 4221   3.757   5.562   2.215 -0.0925 -0.2237  0.6489
  265GLN    HG3 4222   3.850   5.508   2.075 -0.8349 -0.4454 -1.3088
  265GLN   HE21 4223   3.918   5.846   2.059 -0.0436  0.4185 -0.4313
  265GLN   HE22 4224   3.981   5.676   2.069 -0.5693  0.0095 -0.5396
  266LEU      N 4225   3.786   5.222   2.139 -0.5460 -0.1389 -0.6401
  266LEU     CA 4226   3.849   5.145   2.237 -0.6284  0.0825 -0.0475
  266LEU      C 4227   3.934   5.227   2.330 -1.0485 -0.9981 -0.2867
  266LEU      O 4228   4.015   5.314   2.285  0.1579  0.5733 -0.2593
  266LEU     CB 4229   3.940   5.036   2.170  0.1672  1.2303  0.1966
  266LEU     CG 4230   3.865   4.910   2.126  1.7585  0.6032  0.8429
  266LEU    CD1 4231   3.758   4.929   2.017 -0.5488  0.0696 -0.5269
  266LEU    CD2 4232   3.950   4.801   2.062  1.1182 -0.9658 -0.0267
  266LEU      H 4233   3.856   5.244   2.070  0.4273 -1.2299 -0.0707
  266LEU     HA 4234   3.778   5.091   2.299  0.1434 -0.1409  0.6683
  266LEU    HB2 4235   3.987   5.080   2.082  0.6024  0.0070 -0.2123
  266LEU    HB3 4236   4.020   5.003   2.236  0.0079 -1.9804 -0.8656
  266LEU     HG 4237   3.815   4.857   2.208 -0.2731 -1.3669 -1.3542
  266LEU   HD11 4238   3.682   4.986   2.070 -0.4688 -0.8012  0.5905
  266LEU   HD12 4239   3.798   4.996   1.940 -0.2461 -0.7251 -1.0943
  266LEU   HD13 4240   3.712   4.838   1.978 -0.8169 -0.3058  0.6023
  266LEU   HD21 4241   4.029   4.776   2.134  0.5512  0.2461  1.1041
  266LEU   HD22 4242   3.894   4.712   2.034 -0.1317 -0.3815  0.4872
  266LEU   HD23 4243   3.991   4.850   1.974  0.5468  1.1680  0.7722
  267GLY      N 4244   3.913   5.213   2.459  0.1441 -0.9049 -0.8017
  267GLY     CA 4245   3.982   5.291   2.565  0.2161  0.4591  0.7135
  267GLY      C 4246   4.047   5.216   2.679 -0.2975  0.8192 -0.0740
  267GLY      O 4247   4.009   5.094   2.703 -0.7281 -0.1539 -0.5248
  267GLY      H 4248   3.844   5.147   2.494 -0.6664  0.3129  0.0606
  267GLY    HA2 4249   4.061   5.350   2.519 -0.0733  0.4418  0.1677
  267GLY    HA3 4250   3.918   5.368   2.608  0.8351  0.5937  1.4145
  268PHE      N 4251   4.144   5.271   2.743  0.2639  0.0819  0.9153
  268PHE     CA 4252   4.233   5.202   2.833 -0.2733 -0.1598 -0.8753
  268PHE      C 4253   4.277   5.294   2.954 -0.2647 -0.0516  0.9470
  268PHE      O 4254   4.312   5.409   2.931  0.5028 -0.2752  0.2177
  268PHE     CB 4255   4.359   5.170   2.757 -0.8911  0.2362  0.3273
  268PHE     CG 4256   4.348   5.084   2.633 -1.0009 -0.4755 -0.7254
  268PHE    CD1 4257   4.319   4.948   2.646 -0.0692  0.6663  0.2801
  268PHE    CD2 4258   4.345   5.141   2.500 -0.9355  0.5211 -0.0357
  268PHE    CE1 4259   4.321   4.866   2.528 -0.5102  0.0177 -1.0675
  268PHE    CE2 4260   4.327   5.060   2.388 -0.1052  0.2189  0.4132
  268PHE     CZ 4261   4.316   4.917   2.406 -0.1363 -1.1990  0.8537
  268PHE      H 4262   4.173   5.365   2.720  0.6136 -0.2073  0.0889
  268PHE     HA 4263   4.190   5.112   2.876  1.9420 -1.3198 -0.8194
  268PHE    HB2 4264   4.398   5.263   2.718 -0.0368 -0.7545 -1.4238
  268PHE    HB3 4265   4.420   5.123   2.835 -0.9357 -0.4656 -0.0404
  268PHE    HD1 4266   4.316   4.897   2.741  0.6533 -0.9345 -0.4915
  268PHE    HD2 4267   4.359   5.248   2.490 -0.7770  0.5824  0.7527
  268PHE    HE1 4268   4.313   4.759   2.542 -0.2729  0.1841  1.0048
  268PHE    HE2 4269   4.310   5.102   2.290  0.4515 -0.4720 -0.0026
  268PHE     HZ 4270   4.309   4.853   2.319  0.9126 -1.0245  0.6210
  269ALA      N 4271   4.283   5.236   3.072  0.3872  0.3864  0.4422
  269ALA     CA 4272   4.338   5.302   3.195 -0.6787  0.1095  0.5644
  269ALA      C 4273   4.400   5.194   3.293 -0.1163 -0.4305 -0.0748
  269ALA      O 4274   4.353   5.080   3.299  0.1308 -0.0838 -0.2317
  269ALA     CB 4275   4.231   5.376   3.259  1.1930 -0.4282 -0.5061
  269ALA      H 4276   4.252   5.142   3.090  1.2025  0.3325  1.8145
  269ALA     HA 4277   4.417   5.373   3.167  0.3627  0.0486  2.9242
  269ALA    HB1 4278   4.202   5.455   3.190  1.2419  0.5741  0.5507
  269ALA    HB2 4279   4.134   5.331   3.282  1.3911 -0.7219 -0.2454
  269ALA    HB3 4280   4.260   5.429   3.350 -0.1161  0.2993 -0.4455
  270ALA      N 4281   4.499   5.236   3.374  0.7946 -0.1093 -0.3827
  270ALA     CA 4282   4.567   5.145   3.469  0.7388  0.1450  0.1138
  270ALA      C 4283   4.502   5.163   3.602  0.3434 -0.3465 -0.3151
  270ALA      O 4284   4.454   5.268   3.632 -0.0783  0.2968 -0.4328
  270ALA     CB 4285   4.717   5.184   3.473  0.1393  0.4945 -0.1443
  270ALA      H 4286   4.529   5.332   3.373 -1.0313  0.5607  0.1859
  270ALA     HA 4287   4.546   5.040   3.450 -0.2484  0.2116  0.6866
  270ALA    HB1 4288   4.767   5.131   3.554  0.1782  0.0156 -0.4723
  270ALA    HB2 4289   4.770   5.150   3.384 -0.4935  0.5611 -0.5562
  270ALA    HB3 4290   4.740   5.288   3.496 -0.1164  0.5875 -0.3027
  271GLU      N 4291   4.496   5.060   3.684 -0.0143  0.1763 -0.6336
  271GLU     CA 4292   4.442   5.071   3.820  0.4682  0.1758 -0.5119
  271GLU      C 4293   4.545   5.027   3.926  0.2354  0.5987  0.7378
  271GLU      O 4294   4.561   5.096   4.020 -0.1701  0.2304  0.4195
  271GLU     CB 4295   4.312   4.990   3.828 -0.0341 -0.1241 -0.9220
  271GLU     CG 4296   4.236   5.039   3.958 -0.3687  0.0513 -0.5735
  271GLU     CD 4297   4.100   4.983   3.980  0.0967  0.4043 -0.2683
  271GLU    OE1 4298   4.099   4.868   4.030 -0.0035 -0.4594  0.0831
  271GLU    OE2 4299   3.991   5.041   3.963  0.2490  0.1996 -0.9848
  271GLU      H 4300   4.520   4.969   3.647  0.8636  0.1352 -0.0346
  271GLU     HA 4301   4.424   5.175   3.845 -1.0646 -0.3402  0.9091
  271GLU    HB2 4302   4.252   5.025   3.744 -0.4867  1.3736 -0.0530
  271GLU    HB3 4303   4.326   4.883   3.844 -0.5711 -0.1288 -0.4059
  271GLU    HG2 4304   4.299   5.007   4.040 -0.9419  0.0756 -0.1066
  271GLU    HG3 4305   4.236   5.148   3.956  0.7898  0.0805 -0.1650
  272PHE      N 4306   4.618   4.915   3.899  0.8325 -0.3744 -0.3636
  272PHE     CA 4307   4.727   4.852   3.978 -1.0411  0.4096  0.7778
  272PHE      C 4308   4.833   4.807   3.870 -0.3663 -0.7500  0.1701
  272PHE      O 4309   4.795   4.777   3.762  0.4210  0.0232  0.4143
  272PHE     CB 4310   4.687   4.733   4.063  1.1234 -0.9593 -0.9522
  272PHE     CG 4311   4.580   4.787   4.167 -0.6590  0.6462  0.5143
  272PHE    CD1 4312   4.621   4.856   4.281 -0.6583  0.0401 -0.1286
  272PHE    CD2 4313   4.449   4.758   4.146 -0.3097 -1.1390  0.2891
  272PHE    CE1 4314   4.523   4.903   4.365  0.0717 -0.5029 -0.4616
  272PHE    CE2 4315   4.356   4.817   4.226  0.4556 -0.6164 -0.0676
  272PHE     CZ 4316   4.384   4.887   4.342 -0.0408 -0.0160  0.0504
  272PHE      H 4317   4.600   4.865   3.813  0.4502 -0.7965 -0.0498
  272PHE     HA 4318   4.778   4.927   4.038  0.5343 -0.1360  0.2262
  272PHE    HB2 4319   4.634   4.661   4.001 -0.2449  0.3035 -1.3456
  272PHE    HB3 4320   4.776   4.696   4.114  0.6066 -0.4290  0.4433
  272PHE    HD1 4321   4.726   4.873   4.297 -0.6651 -0.8210  1.0702
  272PHE    HD2 4322   4.424   4.700   4.059 -0.0443  0.2665 -0.7831
  272PHE    HE1 4323   4.550   4.955   4.456 -0.6781  0.5402 -0.7969
  272PHE    HE2 4324   4.253   4.791   4.209  0.3683 -1.7787  1.7207
  272PHE     HZ 4325   4.308   4.926   4.407  0.2951 -0.7424  0.9128
  273SER      N 4326   4.960   4.772   3.911  0.6310 -0.2274  0.9067
  273SER     CA 4327   5.053   4.714   3.820 -0.5158  0.7911  0.4324
  273SER      C 4328   5.010   4.578   3.763  0.2699 -0.2512 -0.1186
  273SER      O 4329   5.077   4.533   3.675 -0.1284 -0.1654  0.8596
  273SER     CB 4330   5.197   4.705   3.881  0.2657  0.5626 -0.2646
  273SER     OG 4331   5.230   4.821   3.947 -0.5425  0.2139  0.1139
  273SER      H 4332   4.987   4.787   4.008 -0.1072 -1.0648  1.2734
  273SER     HA 4333   5.059   4.774   3.729  0.0296 -0.8497 -0.7194
  273SER    HB2 4334   5.200   4.623   3.953 -0.2017  0.1198 -0.7381
  273SER    HB3 4335   5.275   4.689   3.806  1.5566 -0.3113  1.1460
  273SER     HG 4336   5.243   4.888   3.880 -0.3242  0.0409 -0.0170
  274ASN      N 4337   4.902   4.513   3.803 -0.2104  0.1144  0.0931
  274ASN     CA 4338   4.853   4.399   3.728  0.1612  0.1960  0.0373
  274ASN      C 4339   4.705   4.408   3.689  0.0186  0.0272  0.2710
  274ASN      O 4340   4.644   4.299   3.668  0.4552 -0.7077 -0.4992
  274ASN     CB 4341   4.890   4.265   3.798  0.1635 -0.5255  0.3607
  274ASN     CG 4342   4.821   4.243   3.929  0.2803  0.2397  0.8288
  274ASN    OD1 4343   4.766   4.325   3.991  0.0983 -0.6298  0.1370
  274ASN    ND2 4344   4.827   4.122   3.972 -0.5100  0.0177  0.0793
  274ASN      H 4345   4.857   4.543   3.888 -1.3352 -0.3589 -0.2958
  274ASN     HA 4346   4.904   4.392   3.632 -0.5104  0.1785 -0.3340
  274ASN    HB2 4347   4.876   4.181   3.729  0.6945 -0.6042  0.3402
  274ASN    HB3 4348   4.996   4.265   3.821 -0.1375  0.2234  2.0378
  274ASN   HD21 4349   4.796   4.109   4.068  0.2382 -0.4127  0.2793
  274ASN   HD22 4350   4.869   4.050   3.915  0.3569  0.7990 -0.3085
  275VAL      N 4351   4.640   4.531   3.671 -0.0962  0.4587 -1.2144
  275VAL     CA 4352   4.494   4.553   3.643 -0.8578  0.1354  0.6076
  275VAL      C 4353   4.479   4.667   3.546 -0.4039  0.1845  0.7508
  275VAL      O 4354   4.514   4.781   3.574  0.3085 -0.2984 -0.0008
  275VAL     CB 4355   4.410   4.577   3.769 -0.4089  0.7419 -0.0663
  275VAL    CG1 4356   4.260   4.573   3.735 -0.4306 -0.5636  0.0369
  275VAL    CG2 4357   4.442   4.470   3.886  0.3394 -0.7689 -0.6245
  275VAL      H 4358   4.696   4.615   3.663  1.0940 -0.2514 -0.8087
  275VAL     HA 4359   4.459   4.463   3.593  0.6897  0.2297 -0.8411
  275VAL     HB 4360   4.429   4.678   3.805  0.3580  0.6490 -0.1654
  275VAL   HG11 4361   4.222   4.634   3.652 -0.1606 -0.6021 -0.1151
  275VAL   HG12 4362   4.234   4.469   3.716 -0.3959 -0.5773  0.0652
  275VAL   HG13 4363   4.203   4.616   3.818 -1.0084  0.7337 -0.9606
  275VAL   HG21 4364   4.404   4.373   3.854 -0.9085 -0.6067  0.2466
  275VAL   HG22 4365   4.550   4.464   3.898  0.2531  0.1829  1.2130
  275VAL   HG23 4366   4.395   4.499   3.980  0.8648 -0.3194 -0.4913
  276MET      N 4367   4.424   4.633   3.426 -0.2383 -0.0744 -0.7804
  276MET     CA 4368   4.396   4.734   3.325 -0.8661  0.4405  1.5439
  276MET      C 4369   4.242   4.739   3.303  0.3979 -0.4053  0.1472
  276MET      O 4370   4.163   4.645   3.314  0.2852  0.1566  0.4082
  276MET     CB 4371   4.465   4.700   3.186  0.1148  0.0782 -1.0131
  276MET     CG 4372   4.445   4.808   3.085  0.4343 -0.1714  1.2221
  276MET     SD 4373   4.535   4.778   2.926  0.2768  0.1480 -0.0047
  276MET     CE 4374   4.456   4.628   2.872 -1.4204  0.7878 -0.4121
  276MET      H 4375   4.374   4.546   3.419 -0.7335  0.0619  0.4581
  276MET     HA 4376   4.443   4.829   3.349  1.6534 -0.2115 -0.0685
  276MET    HB2 4377   4.573   4.691   3.194  0.0508  0.2216  0.5829
  276MET    HB3 4378   4.426   4.604   3.152 -0.4237 -0.2775  0.4573
  276MET    HG2 4379   4.338   4.810   3.062  0.6387 -0.4696  0.1403
  276MET    HG3 4380   4.483   4.905   3.118 -0.4146  0.6576 -0.0442
  276MET    HE1 4381   4.349   4.644   2.855 -1.5421  0.1148 -0.3398
  276MET    HE2 4382   4.503   4.602   2.777  0.3520 -0.0491  0.6089
  276MET    HE3 4383   4.487   4.550   2.942  0.8697  0.5228 -1.5674
  277ILE      N 4384   4.188   4.861   3.296 -0.2990  0.0629  0.3110
  277ILE     CA 4385   4.056   4.900   3.264 -0.3887  0.2726  0.2557
  277ILE      C 4386   4.046   4.911   3.112 -0.5327  0.4110  0.0342
  277ILE      O 4387   4.140   4.972   3.051  0.5849 -0.1721  0.8141
  277ILE     CB 4388   4.019   5.039   3.327  0.5661  0.0408  0.6568
  277ILE    CG1 4389   4.048   5.048   3.477  0.4159 -0.0457  0.3550
  277ILE    CG2 4390   3.868   5.066   3.300 -0.9316  0.0853  0.1515
  277ILE    CD1 4391   3.982   4.935   3.564 -0.2251  0.7799 -0.9146
  277ILE      H 4392   4.250   4.941   3.292 -0.7522  0.3914 -0.8819
  277ILE     HA 4393   3.986   4.825   3.300 -0.6575  0.6454  0.5194
  277ILE     HB 4394   4.062   5.125   3.277 -0.4876  0.9777  1.2638
  277ILE   HG12 4395   4.154   5.057   3.503  0.2211  0.9091  0.8870
  277ILE   HG13 4396   4.001   5.139   3.514  0.3254 -0.4387  1.2768
  277ILE   HG21 4397   3.809   4.983   3.337 -0.1632 -1.2392 -1.3298
  277ILE   HG22 4398   3.823   5.142   3.364 -1.6148 -0.7120  0.6568
  277ILE   HG23 4399   3.854   5.090   3.195  0.2518 -0.5487 -0.1936
  277ILE   HD11 4400   4.027   4.838   3.544  0.3907  1.0077 -0.6789
  277ILE   HD12 4401   3.999   4.954   3.670  0.4642  0.2626 -0.9235
  277ILE   HD13 4402   3.875   4.932   3.543  0.0606  0.8685 -2.7083
  278ILE      N 4403   3.938   4.858   3.053 -0.3678 -0.1352  0.0305
  278ILE     CA 4404   3.898   4.884   2.919  0.0241 -0.7465  0.4033
  278ILE      C 4405   3.755   4.941   2.918  0.4785 -0.2889 -0.0737
  278ILE      O 4406   3.663   4.896   2.996 -0.6353 -0.4977  0.9896
  278ILE     CB 4407   3.920   4.753   2.831  0.7617  0.6558 -0.2143
  278ILE    CG1 4408   4.056   4.723   2.791 -0.7945 -0.2618  0.3054
  278ILE    CG2 4409   3.820   4.738   2.716 -0.5375 -0.1686  0.9683
  278ILE    CD1 4410   4.090   4.596   2.693  1.3450 -0.4636 -0.2236
  278ILE      H 4411   3.873   4.807   3.112 -0.1576 -0.0475  0.3464
  278ILE     HA 4412   3.961   4.965   2.883 -0.2276 -0.3880  0.7486
  278ILE     HB 4413   3.885   4.671   2.895  0.8755  0.7849  0.0162
  278ILE   HG12 4414   4.088   4.804   2.726  0.1789 -0.6182  0.3078
  278ILE   HG13 4415   4.118   4.711   2.880 -0.5015 -0.2517  0.1031
  278ILE   HG21 4416   3.817   4.822   2.647  0.3832 -0.9220 -0.0564
  278ILE   HG22 4417   3.849   4.652   2.655  0.2536  0.4227  0.4805
  278ILE   HG23 4418   3.721   4.714   2.756 -0.0269 -1.4737  1.5622
  278ILE   HD11 4419   4.025   4.513   2.721  0.7854 -0.1322 -0.4990
  278ILE   HD12 4420   4.073   4.618   2.587  0.4846 -0.2130 -0.0530
  278ILE   HD13 4421   4.197   4.576   2.701  1.1667 -1.5107 -0.1161
  279TYR      N 4422   3.735   5.037   2.824  0.2866 -0.6295 -0.2566
  279TYR     CA 4423   3.599   5.082   2.791 -0.4704 -0.3674  0.1497
  279TYR      C 4424   3.578   5.088   2.644 -0.0574  0.3784  0.5747
  279TYR      O 4425   3.672   5.121   2.567  0.5503 -0.0694  0.1575
  279TYR     CB 4426   3.559   5.216   2.864 -0.2789 -0.1223  0.2838
  279TYR     CG 4427   3.666   5.328   2.861  0.6030 -0.5645  0.0186
  279TYR    CD1 4428   3.640   5.443   2.787 -0.2803 -0.1505  1.5082
  279TYR    CD2 4429   3.775   5.316   2.941 -0.6117 -0.3907  0.7495
  279TYR    CE1 4430   3.739   5.549   2.779 -0.4832 -0.3606  0.1189
  279TYR    CE2 4431   3.880   5.422   2.942  0.6632 -0.0178  0.9914
  279TYR     CZ 4432   3.851   5.539   2.861 -0.3436  0.5687 -0.3366
  279TYR     OH 4433   3.953   5.627   2.860  0.4013 -0.0198 -0.9581
  279TYR      H 4434   3.809   5.065   2.762  0.6053  0.2772  0.4934
  279TYR     HA 4435   3.526   5.011   2.829 -0.3072 -0.6098  0.0155
  279TYR    HB2 4436   3.463   5.256   2.832  0.1419  0.3297 -0.4625
  279TYR    HB3 4437   3.541   5.195   2.970  0.8657  0.9410  0.7535
  279TYR    HD1 4438   3.549   5.454   2.730  0.7739 -0.2341 -0.3568
  279TYR    HD2 4439   3.794   5.223   2.993  0.0719 -0.3813  0.5341
  279TYR    HE1 4440   3.736   5.637   2.716  1.1180 -0.6645 -0.4630
  279TYR    HE2 4441   3.973   5.413   2.997  1.3044  0.1226 -0.0195
  279TYR     HH 4442   3.927   5.712   2.822 -0.1340  0.3176  0.1049
  280THR      N 4443   3.456   5.065   2.602 -0.1562  0.7273  0.5192
  280THR     CA 4444   3.420   5.048   2.460 -0.0567 -0.9298  0.0400
  280THR      C 4445   3.296   5.140   2.430 -0.3391  0.0666  0.6657
  280THR      O 4446   3.203   5.150   2.508 -0.0619  1.0176  0.4259
  280THR     CB 4447   3.410   4.903   2.426  0.3129  0.4778  0.4287
  280THR    OG1 4448   3.318   4.838   2.510  0.6347  0.1594  0.0402
  280THR    CG2 4449   3.543   4.829   2.441 -0.4598  0.3196  0.7300
  280THR      H 4450   3.395   5.026   2.673  0.0301 -1.8184 -0.4914
  280THR     HA 4451   3.502   5.086   2.400 -0.1121  0.4464  0.7605
  280THR     HB 4452   3.380   4.899   2.321  0.1080  1.6102  0.4218
  280THR    HG1 4453   3.248   4.822   2.446  0.8616 -0.1840 -0.1245
  280THR   HG21 4454   3.529   4.727   2.404 -0.0324  0.9824 -1.6156
  280THR   HG22 4455   3.627   4.856   2.377  0.1929 -1.4507  0.7229
  280THR   HG23 4456   3.577   4.819   2.544 -1.0963 -0.0854  0.9178
  281SER      N 4457   3.302   5.232   2.325 -0.5988 -0.7644  0.0434
  281SER     CA 4458   3.189   5.317   2.284  0.5189 -0.3670  0.2194
  281SER      C 4459   3.161   5.327   2.128 -0.4293  0.0010 -0.0998
  281SER      O 4460   3.248   5.327   2.042  0.2529  0.5434 -0.6394
  281SER     CB 4461   3.184   5.456   2.355 -0.2634  1.6384  0.0338
  281SER     OG 4462   3.057   5.520   2.343 -0.3226  0.1395  0.0878
  281SER      H 4463   3.389   5.269   2.290 -1.0114  0.5443  0.2767
  281SER     HA 4464   3.107   5.261   2.329  0.6453 -1.3055 -0.6422
  281SER    HB2 4465   3.192   5.429   2.460 -0.8864 -0.2283 -0.3276
  281SER    HB3 4466   3.270   5.511   2.317  0.5306  0.1427 -0.4930
  281SER     HG 4467   3.064   5.611   2.314  0.1317  0.2748  0.6135
  282ILE      N 4468   3.034   5.343   2.084 -0.7199 -0.7178  0.2641
  282ILE     CA 4469   3.002   5.377   1.943  0.2453  0.5532  0.1742
  282ILE      C 4470   3.019   5.525   1.920 -0.1099 -0.4004 -0.5459
  282ILE      O 4471   2.963   5.609   1.995  0.6556 -0.2323 -0.2235
  282ILE     CB 4472   2.857   5.326   1.900 -0.7352 -0.8689 -0.2877
  282ILE    CG1 4473   2.832   5.186   1.956  0.5442  1.3509 -0.1759
  282ILE    CG2 4474   2.840   5.337   1.750  1.0345 -0.4489  1.7362
  282ILE    CD1 4475   2.704   5.115   1.897 -0.1105 -0.3479 -0.4702
  282ILE      H 4476   2.958   5.345   2.151 -0.5392 -0.9812  0.4857
  282ILE     HA 4477   3.078   5.324   1.886 -0.9157  0.0403 -1.0120
  282ILE     HB 4478   2.796   5.402   1.950 -0.5375 -0.5158 -0.5669
  282ILE   HG12 4479   2.912   5.115   1.935  0.4805  1.0037  0.6565
  282ILE   HG13 4480   2.821   5.187   2.065 -0.6145 -0.3548 -0.2056
  282ILE   HG21 4481   2.885   5.426   1.705  0.2228 -0.5507  0.6522
  282ILE   HG22 4482   2.881   5.247   1.705 -1.2131 -0.6198 -0.3704
  282ILE   HG23 4483   2.736   5.339   1.718  1.6817 -0.1512 -0.8127
  282ILE   HD11 4484   2.617   5.177   1.918 -0.6359 -0.6895 -1.4949
  282ILE   HD12 4485   2.705   5.084   1.792  0.4424 -0.4393 -0.4421
  282ILE   HD13 4486   2.680   5.026   1.956  0.7326  0.2022  0.7856
  283VAL      N 4487   3.093   5.569   1.815 -0.9824  0.0843  0.6512
  283VAL     CA 4488   3.142   5.712   1.801  0.3885 -0.5475  0.3404
  283VAL      C 4489   3.099   5.780   1.669  0.5259  0.2887  0.7015
  283VAL      O 4490   3.120   5.896   1.647 -0.3043  0.3461  0.1536
  283VAL     CB 4491   3.299   5.724   1.809  1.0531  0.4638  0.6446
  283VAL    CG1 4492   3.323   5.728   1.957 -0.5504 -0.4969 -0.5198
  283VAL    CG2 4493   3.375   5.613   1.741 -1.2155  0.3618  0.3801
  283VAL      H 4494   3.148   5.498   1.769 -0.2692  0.8883  0.2143
  283VAL     HA 4495   3.087   5.767   1.878  0.1081 -0.3215 -0.0161
  283VAL     HB 4496   3.317   5.823   1.767 -0.8102  0.2270 -1.0047
  283VAL   HG11 4497   3.253   5.797   2.003  0.0029 -0.4266  0.2445
  283VAL   HG12 4498   3.328   5.630   2.004  1.0569 -0.3075 -0.1736
  283VAL   HG13 4499   3.422   5.772   1.973 -0.5623 -0.7375  0.3001
  283VAL   HG21 4500   3.475   5.604   1.785 -0.0742  0.7732 -1.8504
  283VAL   HG22 4501   3.342   5.512   1.764  0.4880 -0.3415  0.0591
  283VAL   HG23 4502   3.385   5.631   1.634  0.5721  0.4982  0.5066
  284TYR      N 4503   3.026   5.708   1.584 -0.4770  0.3159  0.0635
  284TYR     CA 4504   2.951   5.762   1.470  0.9750  0.4082  0.2309
  284TYR      C 4505   2.855   5.646   1.429  0.2557 -0.7913  0.1178
  284TYR      O 4506   2.878   5.527   1.444 -0.6142  0.2926 -0.0230
  284TYR     CB 4507   3.038   5.789   1.348 -0.4103  0.2785 -0.6113
  284TYR     CG 4508   2.967   5.826   1.223  0.5543 -0.6231  0.2822
  284TYR    CD1 4509   2.903   5.949   1.222  0.5831  0.1524 -0.4012
  284TYR    CD2 4510   2.938   5.741   1.120 -0.5948  0.8162  0.1362
  284TYR    CE1 4511   2.823   5.991   1.114 -1.0362  0.2673 -0.4372
  284TYR    CE2 4512   2.846   5.772   1.023  0.0789  1.2215 -0.0955
  284TYR     CZ 4513   2.786   5.894   1.022  0.7372 -0.9217 -0.4951
  284TYR     OH 4514   2.704   5.930   0.921 -0.1763  0.0633 -0.0909
  284TYR      H 4515   3.017   5.611   1.611 -1.1286  0.3820  0.1088
  284TYR     HA 4516   2.891   5.848   1.497 -1.3860 -0.9858 -0.0216
  284TYR    HB2 4517   3.123   5.856   1.363 -0.2337  0.0548 -0.6110
  284TYR    HB3 4518   3.090   5.696   1.330 -0.9805 -0.2561  0.3252
  284TYR    HD1 4519   2.914   6.017   1.306 -0.7761  0.7554 -0.6654
  284TYR    HD2 4520   2.988   5.645   1.119  0.6277  1.3911  0.7357
  284TYR    HE1 4521   2.780   6.090   1.113 -0.3675  0.5788 -0.2004
  284TYR    HE2 4522   2.828   5.696   0.948  0.6671  0.0746  0.8536
  284TYR     HH 4523   2.709   5.867   0.849  0.2643 -0.7735  0.6182
  285LYS      N 4524   2.742   5.687   1.372  0.7093  0.2133  0.4209
  285LYS     CA 4525   2.632   5.603   1.326  0.0168  0.1900  0.9735
  285LYS      C 4526   2.566   5.657   1.197 -0.6488  0.4968  0.2214
  285LYS      O 4527   2.531   5.772   1.201  0.2383 -0.2711 -0.2969
  285LYS     CB 4528   2.520   5.589   1.431 -0.1092  0.1881  0.3071
  285LYS     CG 4529   2.579   5.552   1.573  0.0680  0.2089  0.3903
  285LYS     CD 4530   2.463   5.560   1.672  0.0070 -0.5086 -0.7220
  285LYS     CE 4531   2.424   5.708   1.696  0.1493  0.6260  0.1389
  285LYS     NZ 4532   2.500   5.776   1.800 -0.3067  0.0280 -0.8911
  285LYS      H 4533   2.721   5.785   1.369  0.5684  0.1709 -0.0514
  285LYS     HA 4534   2.665   5.501   1.307  0.8657  0.7454 -0.9967
  285LYS    HB2 4535   2.469   5.685   1.428 -0.5692 -0.0678 -0.3719
  285LYS    HB3 4536   2.453   5.512   1.393 -0.4182  0.9670 -0.8083
  285LYS    HG2 4537   2.615   5.450   1.578 -0.1852  0.0753 -0.3608
  285LYS    HG3 4538   2.665   5.612   1.604  0.4089 -0.5543  0.9930
  285LYS    HD2 4539   2.383   5.497   1.634 -0.7913  0.3510 -0.5419
  285LYS    HD3 4540   2.499   5.519   1.766  0.0923  0.3371 -0.3633
  285LYS    HE2 4541   2.420   5.763   1.602 -0.1212  1.2815  0.5164
  285LYS    HE3 4542   2.318   5.713   1.724  0.0474  0.9689 -0.2879
  285LYS    HZ1 4543   2.477   5.734   1.889 -0.9487 -0.1094 -1.1061
  285LYS    HZ2 4544   2.598   5.785   1.776 -0.1688  0.1100 -0.3246
  285LYS    HZ3 4545   2.465   5.871   1.808  0.4633  0.2547  0.4135
  286PRO      N 4546   2.554   5.581   1.087  0.0439 -0.2272  0.6192
  286PRO     CA 4547   2.478   5.614   0.964 -0.7080  0.6328  0.1650
  286PRO      C 4548   2.333   5.657   0.984 -0.9453 -0.6367  1.0119
  286PRO      O 4549   2.263   5.595   1.061  0.0291 -0.5195 -0.3111
  286PRO     CB 4550   2.492   5.490   0.875 -0.8374  0.5805  0.2709
  286PRO     CG 4551   2.620   5.420   0.913  0.2042 -0.0934 -0.6920
  286PRO     CD 4552   2.619   5.456   1.067 -0.0606  0.9488  0.2570
  286PRO     HA 4553   2.532   5.698   0.921 -1.4869  1.0636 -0.0179
  286PRO    HB2 4554   2.409   5.419   0.880 -0.8147  0.5515  0.2371
  286PRO    HB3 4555   2.509   5.515   0.770  0.5578  0.7601  0.5063
  286PRO    HG2 4556   2.608   5.316   0.883 -0.5121 -0.1819 -0.1574
  286PRO    HG3 4557   2.706   5.474   0.873  0.8336 -0.3294  0.2733
  286PRO    HD2 4558   2.565   5.374   1.116 -0.4698  0.2445 -1.2747
  286PRO    HD3 4559   2.725   5.460   1.092 -0.1393 -0.5060  1.0654
  287PRO      N 4560   2.293   5.767   0.914 -0.4838  0.7806 -0.1264
  287PRO     CA 4561   2.154   5.815   0.932 -0.0309 -0.4388 -0.5845
  287PRO      C 4562   2.039   5.715   0.896 -0.6619  1.1905 -0.3187
  287PRO      O 4563   1.938   5.719   0.960  0.4242 -0.5583 -0.1039
  287PRO     CB 4564   2.142   5.923   0.822 -0.4163 -0.1658  0.6319
  287PRO     CG 4565   2.258   5.896   0.731 -0.1043  0.8911 -0.0516
  287PRO     CD 4566   2.366   5.847   0.817  0.4567  0.3087 -0.3421
  287PRO     HA 4567   2.138   5.860   1.030  0.2941 -0.9722 -0.2798
  287PRO    HB2 4568   2.050   5.929   0.765  0.5627 -0.9335 -1.2266
  287PRO    HB3 4569   2.160   6.020   0.868  0.1285  0.2373 -0.3618
  287PRO    HG2 4570   2.230   5.813   0.665  0.0083  0.3960  0.5135
  287PRO    HG3 4571   2.282   5.986   0.674  0.3843  0.1301 -1.1024
  287PRO    HD2 4572   2.423   5.927   0.864 -0.2040  0.3753  0.3940
  287PRO    HD3 4573   2.429   5.778   0.761 -0.1442 -0.7700  0.2287
  288GLU      N 4574   2.070   5.618   0.806  0.3425 -0.1523  0.6906
  288GLU     CA 4575   1.982   5.501   0.769 -1.0166 -0.2245  0.1613
  288GLU      C 4576   1.966   5.378   0.867 -0.2483 -0.5493 -0.6208
  288GLU      O 4577   1.878   5.297   0.842  0.0406  0.0503 -0.1839
  288GLU     CB 4578   2.012   5.452   0.622  0.5153 -0.8514  0.2036
  288GLU     CG 4579   2.138   5.370   0.619 -1.4386 -0.3724  0.9575
  288GLU     CD 4580   2.271   5.459   0.588 -0.1163  0.0378  0.0091
  288GLU    OE1 4581   2.362   5.404   0.516 -0.1222 -0.2958 -0.5995
  288GLU    OE2 4582   2.281   5.575   0.632  0.5821  0.0974 -0.6584
  288GLU      H 4583   2.161   5.618   0.763  0.4488  0.3602  0.9012
  288GLU     HA 4584   1.885   5.550   0.768 -0.4381  0.9693 -0.1333
  288GLU    HB2 4585   1.925   5.402   0.580 -0.9302  1.3053  0.3019
  288GLU    HB3 4586   2.024   5.544   0.565  0.0928 -0.4477  0.7370
  288GLU    HG2 4587   2.161   5.323   0.714  0.1706  0.2430  0.9205
  288GLU    HG3 4588   2.127   5.294   0.541  0.1180  0.4684 -0.1993
  289ILE      N 4589   2.050   5.377   0.966  0.0721  0.1477 -1.1598
  289ILE     CA 4590   2.052   5.285   1.082 -0.2912  0.0288  0.0476
  289ILE      C 4591   1.980   5.348   1.195 -0.3709  0.1243 -0.2844
  289ILE      O 4592   2.012   5.459   1.250 -0.3686  0.7959  0.1132
  289ILE     CB 4593   2.197   5.233   1.117  0.0074 -0.2148  0.1216
  289ILE    CG1 4594   2.253   5.143   1.007  0.5890  0.8667 -1.3749
  289ILE    CG2 4595   2.207   5.156   1.249  0.7111 -0.6059 -0.3827
  289ILE    CD1 4596   2.397   5.102   1.028 -1.3586  0.2556  0.7662
  289ILE      H 4597   2.130   5.439   0.976  0.8828 -0.9992  0.4568
  289ILE     HA 4598   1.998   5.199   1.041 -1.5449  1.1240 -0.7643
  289ILE     HB 4599   2.262   5.320   1.129 -1.5577  1.1099 -0.2635
  289ILE   HG12 4600   2.189   5.057   0.989  0.5366  0.5600  0.0427
  289ILE   HG13 4601   2.248   5.202   0.916  0.3748  0.0799 -1.8883
  289ILE   HG21 4602   2.156   5.062   1.232 -1.3089  0.2888  0.1277
  289ILE   HG22 4603   2.313   5.139   1.270  0.7587 -0.1318 -0.1987
  289ILE   HG23 4604   2.158   5.207   1.331  1.5531  0.5531 -0.5403
  289ILE   HD11 4605   2.434   5.073   0.929 -1.1406  1.2859  0.5230
  289ILE   HD12 4606   2.470   5.180   1.047 -0.4691 -0.2757 -0.2194
  289ILE   HD13 4607   2.410   5.025   1.104  0.8116  0.8095  1.0798
  290ILE      N 4608   1.895   5.273   1.256 -0.0089  0.1620 -0.5307
  290ILE     CA 4609   1.805   5.320   1.366  1.2235  0.4709 -1.2542
  290ILE      C 4610   1.845   5.262   1.501  0.3066 -0.2014  0.6099
  290ILE      O 4611   1.820   5.322   1.601 -0.0015 -0.2785 -0.3530
  290ILE     CB 4612   1.655   5.273   1.346  0.7968  0.0605  0.6481
  290ILE    CG1 4613   1.546   5.336   1.443 -0.7393 -0.4569 -0.6662
  290ILE    CG2 4614   1.631   5.118   1.359 -0.5846 -0.8635 -0.1905
  290ILE    CD1 4615   1.548   5.491   1.465  0.5330  0.4365 -0.0417
  290ILE      H 4616   1.897   5.176   1.229  1.5937  0.0700 -0.3079
  290ILE     HA 4617   1.801   5.428   1.378 -0.2854  0.3247  0.6851
  290ILE     HB 4618   1.620   5.297   1.246 -0.4153 -0.1012  0.9999
  290ILE   HG12 4619   1.445   5.311   1.411 -1.4791  0.7683  0.4905
  290ILE   HG13 4620   1.557   5.290   1.541 -0.5479 -1.1465 -0.9951
  290ILE   HG21 4621   1.703   5.057   1.303 -0.7136 -1.0731 -0.1306
  290ILE   HG22 4622   1.630   5.086   1.463  0.0211 -0.0451  0.0839
  290ILE   HG23 4623   1.533   5.091   1.320 -1.2817  0.7119  0.3281
  290ILE   HD11 4624   1.461   5.521   1.524  1.4057  0.7752  1.1331
  290ILE   HD12 4625   1.629   5.534   1.525 -0.2009  0.2701  1.1298
  290ILE   HD13 4626   1.537   5.546   1.371  0.5875 -0.3314 -0.5078
  291MET      N 4627   1.917   5.150   1.503  0.0471  0.7032 -0.3613
  291MET     CA 4628   1.964   5.085   1.624  0.5758  0.2994  1.0402
  291MET      C 4629   2.099   5.027   1.585 -0.1926  0.0959 -0.4827
  291MET      O 4630   2.112   4.978   1.473 -0.2464 -0.0855  0.5594
  291MET     CB 4631   1.853   4.989   1.668  0.0131 -0.4602  0.5520
  291MET     CG 4632   1.897   4.897   1.780  0.4211 -0.1980  0.0604
  291MET     SD 4633   1.933   4.980   1.937 -0.1661  0.0365  0.4764
  291MET     CE 4634   1.765   5.013   1.994  1.5494 -0.2416 -0.4966
  291MET      H 4635   1.949   5.108   1.416  0.7944  0.6969 -0.1030
  291MET     HA 4636   1.979   5.152   1.709 -1.2410  0.9918  0.8907
  291MET    HB2 4637   1.773   5.057   1.696  0.2752  0.1228 -0.0481
  291MET    HB3 4638   1.808   4.945   1.578 -0.7712 -0.1477  0.7692
  291MET    HG2 4639   1.814   4.829   1.800  0.0268  0.3842  0.4636
  291MET    HG3 4640   1.973   4.826   1.748 -0.9713 -1.5227 -0.5450
  291MET    HE1 4641   1.698   4.931   1.968 -0.5259  0.8844  0.6902
  291MET    HE2 4642   1.769   5.045   2.099 -0.9002 -0.2013 -0.3020
  291MET    HE3 4643   1.724   5.100   1.942  0.9979 -0.2253 -0.0542
  292CYS      N 4644   2.192   5.023   1.680 -0.0335  0.5968 -0.0873
  292CYS     CA 4645   2.321   4.948   1.676 -0.0786 -0.3882  0.2180
  292CYS      C 4646   2.387   4.936   1.820  0.6654 -0.0514 -0.3923
  292CYS      O 4647   2.368   5.022   1.906 -0.5361 -0.3206  0.0305
  292CYS     CB 4648   2.409   5.020   1.574  0.3906  0.1086  0.1131
  292CYS     SG 4649   2.423   5.198   1.606 -0.0862 -0.6456  0.3193
  292CYS      H 4650   2.166   5.051   1.774  0.1189  0.3147  0.0399
  292CYS     HA 4651   2.297   4.852   1.631 -0.3247 -0.1769 -0.1022
  292CYS    HB2 4652   2.505   4.968   1.582  1.0109  1.2254  0.2910
  292CYS    HB3 4653   2.366   5.013   1.474 -0.3606 -0.4907  0.4598
  292CYS     HG 4654   2.453   5.189   1.736  0.1826 -1.5160  0.2116
  293ASP      N 4655   2.463   4.826   1.843 -0.0730  0.2889  0.4959
  293ASP     CA 4656   2.520   4.782   1.972 -0.5039  0.2538 -0.0608
  293ASP      C 4657   2.652   4.705   1.944 -0.0095 -0.1270  0.5940
  293ASP      O 4658   2.676   4.654   1.838 -0.0613  0.1914  0.7159
  293ASP     CB 4659   2.415   4.692   2.049  0.0664 -0.7966  0.4639
  293ASP     CG 4660   2.452   4.671   2.199  1.0871  0.3735  0.1301
  293ASP    OD1 4661   2.391   4.576   2.254  0.1949 -0.4651 -0.2775
  293ASP    OD2 4662   2.538   4.739   2.253 -0.6969  0.5817  0.1565
  293ASP      H 4663   2.467   4.757   1.769  1.7050 -0.0744  0.8534
  293ASP     HA 4664   2.551   4.872   2.026 -0.7213  0.3896 -0.1590
  293ASP    HB2 4665   2.318   4.742   2.050  0.1929 -0.5285  1.2456
  293ASP    HB3 4666   2.413   4.597   1.996  0.9467 -0.1719 -0.7966
  294ALA      N 4667   2.744   4.708   2.035  0.6367 -0.2374 -0.0229
  294ALA     CA 4668   2.881   4.665   2.023  0.1266  0.4844  0.0999
  294ALA      C 4669   2.933   4.605   2.151 -0.2564 -0.1213 -0.4102
  294ALA      O 4670   2.887   4.649   2.260 -0.1169 -0.0382  0.8962
  294ALA     CB 4671   2.971   4.784   1.980  2.2508  1.1687 -0.0654
  294ALA      H 4672   2.708   4.742   2.123  0.4332 -0.2320 -0.1061
  294ALA     HA 4673   2.890   4.584   1.951  0.4898 -0.1823  0.8602
  294ALA    HB1 4674   2.964   4.842   2.072 -0.6266 -0.4894  0.9906
  294ALA    HB2 4675   3.067   4.736   1.957  1.3785 -0.4160 -0.7153
  294ALA    HB3 4676   2.924   4.824   1.890  0.6007 -0.7617 -0.1879
  295TYR      N 4677   3.039   4.524   2.145 -0.4616  0.0181 -0.3018
  295TYR     CA 4678   3.118   4.480   2.266  0.2067  0.4314 -0.0186
  295TYR      C 4679   3.255   4.411   2.231 -0.0365 -0.2700 -0.5010
  295TYR      O 4680   3.277   4.377   2.115 -0.4140 -0.2750 -0.1553
  295TYR     CB 4681   3.032   4.369   2.336 -0.7222 -0.0777 -0.1416
  295TYR     CG 4682   2.984   4.252   2.250 -0.3781  1.1495 -0.3712
  295TYR    CD1 4683   2.855   4.256   2.199  0.3370 -0.1228  0.4398
  295TYR    CD2 4684   3.069   4.136   2.225  0.8390 -0.5640  1.1038
  295TYR    CE1 4685   2.809   4.158   2.107 -0.4268  0.3462  0.0172
  295TYR    CE2 4686   3.014   4.032   2.143 -0.6477  0.0503 -0.0243
  295TYR     CZ 4687   2.887   4.044   2.085  0.0970 -0.7685  0.0410
  295TYR     OH 4688   2.829   3.957   2.002  0.5500  0.2380  0.3687
  295TYR      H 4689   3.057   4.485   2.054 -0.0298 -0.4052 -0.0486
  295TYR     HA 4690   3.136   4.566   2.330 -0.6886  0.8794 -0.3384
  295TYR    HB2 4691   3.091   4.330   2.418  1.2579  1.1976 -0.8043
  295TYR    HB3 4692   2.945   4.418   2.381 -0.5361  0.0388  0.0910
  295TYR    HD1 4693   2.793   4.344   2.209  0.4146 -0.0692  0.4559
  295TYR    HD2 4694   3.171   4.131   2.261  1.5518  0.2374 -0.5651
  295TYR    HE1 4695   2.711   4.163   2.063 -0.3921  0.7723 -0.0116
  295TYR    HE2 4696   3.075   3.943   2.136 -0.4725  0.1144  0.5207
  295TYR     HH 4697   2.873   3.877   2.031 -0.5550 -0.2253  0.8983
  296VAL      N 4698   3.341   4.386   2.331 -0.4080  0.0170 -0.0508
  296VAL     CA 4699   3.463   4.312   2.316  0.4928 -0.2361  0.0791
  296VAL      C 4700   3.462   4.175   2.392  0.2142 -0.2630  0.1352
  296VAL      O 4701   3.413   4.165   2.506  0.2235 -0.2865  0.1624
  296VAL     CB 4702   3.584   4.409   2.345  0.3803  0.2287 -0.4727
  296VAL    CG1 4703   3.579   4.452   2.493  0.1454  0.7897 -1.2010
  296VAL    CG2 4704   3.719   4.349   2.306  0.6386 -0.2958 -0.3956
  296VAL      H 4705   3.315   4.410   2.425 -0.0963  0.1173  0.0116
  296VAL     HA 4706   3.462   4.279   2.213 -1.6221 -0.4226  0.0766
  296VAL     HB 4707   3.567   4.498   2.284 -2.2465  0.8252  0.8315
  296VAL   HG11 4708   3.482   4.499   2.512  0.0782 -0.2074  2.1245
  296VAL   HG12 4709   3.590   4.368   2.562 -1.2839  1.1231 -0.5004
  296VAL   HG13 4710   3.666   4.510   2.520  1.3237 -1.4568  0.5589
  296VAL   HG21 4711   3.760   4.283   2.383  0.3014  1.1145  1.1007
  296VAL   HG22 4712   3.705   4.294   2.212 -0.7585 -0.9117  0.1161
  296VAL   HG23 4713   3.796   4.424   2.285 -1.0599  1.3869 -1.2005
  297THR      N 4714   3.516   4.069   2.328  0.1688  0.1834 -0.1505
  297THR     CA 4715   3.511   3.930   2.379  0.5443 -0.2693  0.1894
  297THR      C 4716   3.627   3.841   2.330 -0.0494 -0.7110  0.8740
  297THR      O 4717   3.694   3.893   2.236 -0.1588  0.7003 -1.2244
  297THR     CB 4718   3.383   3.861   2.341 -0.2976 -0.1658  0.6918
  297THR    OG1 4719   3.363   3.740   2.405 -0.3136  0.2897 -0.7600
  297THR    CG2 4720   3.370   3.836   2.189  0.9676  0.1932  0.5182
  297THR      H 4721   3.564   4.098   2.243 -0.1210 -0.3524 -0.5049
  297THR     HA 4722   3.510   3.931   2.488 -0.6626 -0.0223  0.1987
  297THR     HB 4723   3.303   3.929   2.372  0.1253  1.3603 -1.1371
  297THR    HG1 4724   3.404   3.676   2.347  0.3712 -0.2551  0.2616
  297THR   HG21 4725   3.374   3.930   2.134  0.5168  0.0067  0.1521
  297THR   HG22 4726   3.450   3.772   2.153 -0.3951 -1.4077  0.0919
  297THR   HG23 4727   3.267   3.802   2.177  0.3361  2.1112 -0.1042
  298ASP      N 4728   3.648   3.726   2.393 -0.6272 -0.1101 -0.4580
  298ASP     CA 4729   3.751   3.633   2.362 -0.2173  0.7243  0.9984
  298ASP      C 4730   3.896   3.665   2.393  0.1539 -0.1667  0.6981
  298ASP      O 4731   3.989   3.637   2.321  0.0378 -0.0082  0.2594
  298ASP     CB 4732   3.721   3.580   2.212  0.1026  0.0062 -0.8591
  298ASP     CG 4733   3.581   3.525   2.180  0.4460  0.5944 -0.2170
  298ASP    OD1 4734   3.562   3.450   2.082 -0.4005  0.0454 -0.1388
  298ASP    OD2 4735   3.485   3.537   2.264  0.2067 -0.3500  0.2749
  298ASP      H 4736   3.579   3.703   2.463 -0.2210 -0.5357 -0.1794
  298ASP     HA 4737   3.731   3.548   2.427 -0.2422 -0.1026 -0.0531
  298ASP    HB2 4738   3.763   3.658   2.148  0.1738  0.5723 -0.1533
  298ASP    HB3 4739   3.779   3.488   2.199 -0.2981 -0.4129  0.1252
  299PHE      N 4740   3.917   3.687   2.523  0.6623 -0.4574  1.3806
  299PHE     CA 4741   4.039   3.715   2.594 -0.1974 -0.0642  0.1569
  299PHE      C 4742   4.117   3.579   2.623  0.6288 -0.4111 -0.2638
  299PHE      O 4743   4.054   3.483   2.660  1.0284  0.9161  0.1539
  299PHE     CB 4744   4.022   3.800   2.720  0.0752  0.6622 -0.8322
  299PHE     CG 4745   3.954   3.935   2.696 -0.5903 -0.1816  0.7917
  299PHE    CD1 4746   4.023   4.046   2.631  0.8195  0.5211  1.1126
  299PHE    CD2 4747   3.823   3.963   2.740  0.0153 -0.4935 -0.2264
  299PHE    CE1 4748   3.963   4.172   2.616 -0.1189 -0.4644 -0.9892
  299PHE    CE2 4749   3.758   4.082   2.716 -0.1956 -0.4539 -0.3132
  299PHE     CZ 4750   3.827   4.188   2.656 -0.0102  0.4807 -1.1096
  299PHE      H 4751   3.834   3.693   2.580 -0.4138  0.0715 -0.1304
  299PHE     HA 4752   4.103   3.769   2.524 -0.1237  0.6048  0.7225
  299PHE    HB2 4753   3.976   3.739   2.797  1.4663  0.4441 -0.1010
  299PHE    HB3 4754   4.117   3.829   2.765 -0.0442  0.0988 -0.1827
  299PHE    HD1 4755   4.123   4.027   2.594  0.0593  0.0763 -0.9518
  299PHE    HD2 4756   3.770   3.885   2.791 -1.4098 -0.4611 -1.5139
  299PHE    HE1 4757   4.013   4.257   2.572 -0.0816 -0.2120 -0.4661
  299PHE    HE2 4758   3.657   4.092   2.753  0.2844  0.7888  0.8291
  299PHE     HZ 4759   3.780   4.285   2.648  0.7129  0.9248 -0.2773
  300PRO      N 4760   4.253   3.571   2.625  0.0844 -0.4701  1.1294
  300PRO     CA 4761   4.332   3.458   2.668 -0.6065  0.1729  0.2548
  300PRO      C 4762   4.317   3.406   2.810 -0.0668 -0.9015 -0.4050
  300PRO      O 4763   4.323   3.488   2.900 -0.1479  0.3919 -0.2822
  300PRO     CB 4764   4.479   3.487   2.644 -0.8158 -0.6115  0.5261
  300PRO     CG 4765   4.476   3.637   2.639  0.1385 -0.8813 -0.5897
  300PRO     CD 4766   4.347   3.669   2.576 -1.4592  0.3117  0.8144
  300PRO     HA 4767   4.306   3.368   2.612 -0.1097  0.1742  0.0047
  300PRO    HB2 4768   4.545   3.461   2.727  0.1781  0.6831  0.2137
  300PRO    HB3 4769   4.515   3.448   2.549 -0.0698  0.1321  0.4815
  300PRO    HG2 4770   4.472   3.674   2.742 -0.9940 -1.1663 -0.5077
  300PRO    HG3 4771   4.558   3.689   2.589  0.1626  0.4653  0.6938
  300PRO    HD2 4772   4.321   3.774   2.588 -0.4655  0.6821  0.0446
  300PRO    HD3 4773   4.352   3.650   2.469 -1.2973 -0.3467  0.9308
  301LEU      N 4774   4.303   3.279   2.830  0.1803  0.4190 -0.5380
  301LEU     CA 4775   4.215   3.230   2.932  0.2996  0.1446 -0.4629
  301LEU      C 4776   4.272   3.222   3.082 -0.7066 -1.0632  0.3111
  301LEU      O 4777   4.196   3.222   3.175 -0.1589  0.9412  0.1072
  301LEU     CB 4778   4.162   3.088   2.882  0.0122 -0.1852  0.1457
  301LEU     CG 4779   4.046   3.084   2.781  0.5175  0.2621  0.1666
  301LEU    CD1 4780   4.104   3.086   2.641  0.8453  0.7515 -1.8808
  301LEU    CD2 4781   3.956   2.958   2.787 -0.5982  0.3600 -0.3250
  301LEU      H 4782   4.337   3.216   2.759  1.0937  0.1421  0.0993
  301LEU     HA 4783   4.127   3.293   2.935 -0.1180 -0.4385  0.1105
  301LEU    HB2 4784   4.242   3.016   2.862 -0.4924 -0.6246 -0.3377
  301LEU    HB3 4785   4.119   3.050   2.975  0.9653 -0.2460  0.5948
  301LEU     HG 4786   3.981   3.170   2.796 -0.0910 -0.2146  0.3860
  301LEU   HD11 4787   4.159   2.993   2.629 -1.1044 -0.6732 -0.9234
  301LEU   HD12 4788   4.020   3.084   2.571 -0.3806 -2.0988 -0.6149
  301LEU   HD13 4789   4.157   3.181   2.636  1.0118  0.9592  0.9315
  301LEU   HD21 4790   4.016   2.876   2.747 -0.1872  0.2194  0.5302
  301LEU   HD22 4791   3.926   2.936   2.889 -0.0555 -0.1159 -0.2573
  301LEU   HD23 4792   3.868   2.968   2.725 -0.6800  0.0639 -0.2600
  302ASP      N 4793   4.399   3.237   3.100 -0.7735  0.2192 -0.4069
  302ASP     CA 4794   4.483   3.264   3.221 -0.6648 -0.3721 -0.4123
  302ASP      C 4795   4.446   3.393   3.298 -0.5451 -0.1977 -0.1400
  302ASP      O 4796   4.480   3.404   3.419 -0.2204  0.5907  0.2457
  302ASP     CB 4797   4.632   3.262   3.175  1.1113  0.1110 -0.1703
  302ASP     CG 4798   4.655   3.144   3.085 -1.1603  0.1050  0.1056
  302ASP    OD1 4799   4.673   3.031   3.143  0.1773 -0.0348  0.3925
  302ASP    OD2 4800   4.673   3.155   2.960  0.1535 -0.4436 -0.5753
  302ASP      H 4801   4.448   3.238   3.012 -0.1343  0.1402 -0.0675
  302ASP     HA 4802   4.473   3.180   3.289  0.7666 -0.8818 -0.7738
  302ASP    HB2 4803   4.659   3.355   3.125  0.6191  0.2763 -0.1367
  302ASP    HB3 4804   4.683   3.252   3.271  0.5655  0.1461  0.1298
  303LEU      N 4805   4.385   3.488   3.227  0.0628 -0.3176  0.2882
  303LEU     CA 4806   4.311   3.609   3.271 -0.3770 -0.1284  0.5384
  303LEU      C 4807   4.169   3.582   3.318  0.4685  0.1432 -0.2257
  303LEU      O 4808   4.117   3.671   3.390 -0.6878  0.2836  0.4451
  303LEU     CB 4809   4.310   3.710   3.158  0.0546  0.0508  0.2051
  303LEU     CG 4810   4.443   3.757   3.090 -0.7661 -0.8506  0.8198
  303LEU    CD1 4811   4.414   3.857   2.972 -0.9949  0.1053 -0.0537
  303LEU    CD2 4812   4.532   3.832   3.188 -0.2044 -0.1790 -1.0084
  303LEU      H 4813   4.400   3.470   3.129  0.0230  0.7631  0.0530
  303LEU     HA 4814   4.363   3.658   3.353  1.0407 -0.3430 -0.1698
  303LEU    HB2 4815   4.245   3.675   3.077  0.8271  0.5248 -0.6560
  303LEU    HB3 4816   4.268   3.801   3.201  0.6500  0.2753  0.3260
  303LEU     HG 4817   4.496   3.674   3.043 -1.0426 -0.9412  0.6585
  303LEU   HD11 4818   4.508   3.882   2.922  0.0236 -1.2448  1.0199
  303LEU   HD12 4819   4.339   3.810   2.908 -0.2118 -0.5286 -0.5426
  303LEU   HD13 4820   4.349   3.937   3.008 -1.3747 -0.2353  0.0373
  303LEU   HD21 4821   4.481   3.917   3.232  0.0492 -0.1694 -0.7257
  303LEU   HD22 4822   4.541   3.761   3.270 -0.0645  1.2881  0.3532
  303LEU   HD23 4823   4.630   3.865   3.152 -0.4707  0.5231 -1.1221
  304ASP      N 4824   4.114   3.456   3.291 -1.0980  0.0975  0.1550
  304ASP     CA 4825   3.995   3.390   3.357  0.8951 -0.3376 -0.1260
  304ASP      C 4826   3.870   3.492   3.359  0.5483  0.5045  0.2074
  304ASP      O 4827   3.799   3.505   3.457  0.1136 -1.0641 -0.3910
  304ASP     CB 4828   4.043   3.330   3.490  0.2953 -0.6553  0.7274
  304ASP     CG 4829   3.941   3.234   3.550  0.8380 -0.9361 -0.1631
  304ASP    OD1 4830   3.822   3.227   3.511 -0.0418  0.3567  0.0221
  304ASP    OD2 4831   3.973   3.174   3.648  0.1455  0.2157 -0.4079
  304ASP      H 4832   4.162   3.396   3.225 -0.4061  0.1578  0.5829
  304ASP     HA 4833   3.961   3.305   3.299  0.5740  0.2071 -0.7706
  304ASP    HB2 4834   4.132   3.271   3.468 -0.3963 -1.3584 -0.3872
  304ASP    HB3 4835   4.055   3.412   3.560  0.7702 -0.1815  0.1196
  305ILE      N 4836   3.839   3.555   3.245 -0.3463  0.5330 -0.6001
  305ILE     CA 4837   3.726   3.643   3.221  0.1500  0.3968  0.3487
  305ILE      C 4838   3.598   3.559   3.188  0.4638 -0.3568 -0.1570
  305ILE      O 4839   3.601   3.457   3.117 -0.7668 -0.2130  0.1636
  305ILE     CB 4840   3.766   3.744   3.109 -0.6963  0.1041 -0.4817
  305ILE    CG1 4841   3.903   3.816   3.115 -0.7249  0.1751  1.1319
  305ILE    CG2 4842   3.656   3.847   3.092 -0.5304  0.3844 -0.8434
  305ILE    CD1 4843   3.941   3.892   3.236  0.3732 -0.4352 -0.0581
  305ILE      H 4844   3.901   3.547   3.165  1.1244 -0.2099  0.5137
  305ILE     HA 4845   3.715   3.709   3.307  0.4145  1.2362 -0.2430
  305ILE     HB 4846   3.770   3.687   3.016 -0.4130 -0.5282 -0.1011
  305ILE   HG12 4847   3.970   3.731   3.099 -1.0970  0.0703 -0.1488
  305ILE   HG13 4848   3.920   3.873   3.024  0.2692 -1.2933  0.3035
  305ILE   HG21 4849   3.568   3.795   3.055 -0.0325 -1.5889  0.4461
  305ILE   HG22 4850   3.630   3.896   3.186 -0.7616 -0.1810 -0.6086
  305ILE   HG23 4851   3.681   3.926   3.021  0.4128  0.2531 -0.6862
  305ILE   HD11 4852   3.896   3.991   3.245 -1.1555 -1.1112  0.3868
  305ILE   HD12 4853   3.899   3.848   3.326 -0.0439  0.7759  0.3698
  305ILE   HD13 4854   4.048   3.909   3.246  0.4266 -0.0864 -1.0001
  306ASP      N 4855   3.476   3.618   3.228 -0.2883 -0.6794  0.1016
  306ASP     CA 4856   3.351   3.565   3.178 -0.3500  0.5089 -0.9700
  306ASP      C 4857   3.283   3.671   3.093  0.9368  0.4926  0.5124
  306ASP      O 4858   3.269   3.786   3.137  0.3872  0.8718  0.0328
  306ASP     CB 4859   3.256   3.534   3.300 -0.6856  0.1429  0.7763
  306ASP     CG 4860   3.143   3.448   3.250  0.1191 -0.0693 -0.3915
  306ASP    OD1 4861   3.038   3.509   3.208  0.1544 -0.8288 -0.0757
  306ASP    OD2 4862   3.162   3.323   3.227 -0.3225  0.6458  0.1359
  306ASP      H 4863   3.485   3.705   3.278 -0.2174 -0.9876  0.6435
  306ASP     HA 4864   3.368   3.476   3.118 -1.1802 -0.3458 -0.0045
  306ASP    HB2 4865   3.310   3.475   3.373 -0.5808 -0.2769  0.3740
  306ASP    HB3 4866   3.216   3.625   3.346 -0.0691  0.8651 -0.0324
  307PRO      N 4867   3.233   3.642   2.976 -0.4389  0.5574 -0.9972
  307PRO     CA 4868   3.176   3.737   2.886  0.6165 -1.6120  0.9917
  307PRO      C 4869   3.054   3.815   2.943 -0.4474 -0.0209 -0.8690
  307PRO      O 4870   3.046   3.937   2.923 -0.0530 -0.6347 -0.4858
  307PRO     CB 4871   3.128   3.668   2.756  0.4033  0.0072  0.2609
  307PRO     CG 4872   3.120   3.522   2.800  0.6256 -1.0517 -0.0190
  307PRO     CD 4873   3.220   3.513   2.915  0.8776 -0.1474  0.1601
  307PRO     HA 4874   3.248   3.813   2.855 -2.0563  0.6499 -0.5344
  307PRO    HB2 4875   3.026   3.690   2.726  0.7527  0.4195 -0.7459
  307PRO    HB3 4876   3.202   3.684   2.677 -0.2212 -0.0789 -0.3628
  307PRO    HG2 4877   3.018   3.499   2.829  0.4532  0.0363  0.3332
  307PRO    HG3 4878   3.156   3.475   2.708 -0.5763 -0.7174 -0.7007
  307PRO    HD2 4879   3.176   3.440   2.983  1.2424 -0.3702  0.1579
  307PRO    HD3 4880   3.310   3.470   2.872  1.0823 -1.2128  1.5094
  308LYS      N 4881   2.969   3.757   3.035 -0.9869  0.7775  0.0461
  308LYS     CA 4882   2.867   3.835   3.097 -0.1356 -0.5925 -0.5620
  308LYS      C 4883   2.913   3.913   3.222  0.3574  0.0780 -1.0571
  308LYS      O 4884   2.836   3.998   3.280 -0.3402  0.3970  0.4068
  308LYS     CB 4885   2.758   3.738   3.145  0.1868  0.0538  0.1566
  308LYS     CG 4886   2.667   3.676   3.032  0.2031 -0.1337  0.6082
  308LYS     CD 4887   2.569   3.792   2.974 -0.0607  1.1565 -0.3949
  308LYS     CE 4888   2.486   3.749   2.852  0.2113 -0.3617 -0.5429
  308LYS     NZ 4889   2.404   3.866   2.801 -0.8624 -0.0223 -0.6503
  308LYS      H 4890   2.971   3.659   3.057 -0.3812  0.6668 -0.4367
  308LYS     HA 4891   2.822   3.915   3.039  1.9885  1.0308 -0.2247
  308LYS    HB2 4892   2.803   3.656   3.199  1.1036  0.4795  0.0722
  308LYS    HB3 4893   2.699   3.790   3.220 -1.0343 -0.4590 -0.3934
  308LYS    HG2 4894   2.713   3.623   2.949 -1.0181 -1.2429  0.5854
  308LYS    HG3 4895   2.601   3.597   3.067  1.2271 -1.0893  0.4983
  308LYS    HD2 4896   2.504   3.833   3.051 -0.0284  0.2957  0.1175
  308LYS    HD3 4897   2.629   3.873   2.933  0.7930  0.6322 -0.2282
  308LYS    HE2 4898   2.552   3.715   2.771  0.2208 -0.4993 -0.4779
  308LYS    HE3 4899   2.422   3.663   2.871 -1.1368  0.8242  0.6839
  308LYS    HZ1 4900   2.340   3.830   2.732  0.2602 -0.1353 -1.7088
  308LYS    HZ2 4901   2.343   3.912   2.868  0.3480 -0.4488  0.8616
  308LYS    HZ3 4902   2.458   3.943   2.762  0.3098  0.2971  1.3325
  309ASP      N 4903   3.037   3.899   3.268  0.6813  0.7199  0.0447
  309ASP     CA 4904   3.110   3.996   3.346  0.4394  0.0819  0.6550
  309ASP      C 4905   3.169   4.111   3.275 -0.3534 -0.4313  0.0521
  309ASP      O 4906   3.181   4.216   3.344  0.7069 -0.2977  0.6405
  309ASP     CB 4907   3.211   3.927   3.448  0.8620  0.0573  0.4537
  309ASP     CG 4908   3.158   3.842   3.563 -0.5824 -0.0648  1.1208
  309ASP    OD1 4909   3.044   3.825   3.587  0.1787  0.5245  1.0795
  309ASP    OD2 4910   3.260   3.786   3.627  0.5388 -0.1760 -0.7502
  309ASP      H 4911   3.091   3.822   3.230  0.1931 -0.5101  1.6387
  309ASP     HA 4912   3.032   4.048   3.402 -0.4828 -0.4996 -0.0312
  309ASP    HB2 4913   3.290   3.874   3.396  0.5736  0.3136 -0.2834
  309ASP    HB3 4914   3.273   4.002   3.498  1.3054  0.7917 -1.0573
  309ASP    HD2 4915   3.234   3.705   3.672  0.3167 -0.0695 -0.6825
  310ALA      N 4916   3.224   4.097   3.162  0.0460 -0.0124  0.9724
  310ALA     CA 4917   3.265   4.211   3.079  0.5798 -0.9558 -0.2385
  310ALA      C 4918   3.148   4.300   3.026 -0.7357  0.6951  1.2965
  310ALA      O 4919   3.034   4.266   3.042 -0.1159 -0.2482 -0.3995
  310ALA     CB 4920   3.350   4.156   2.960 -0.5525 -0.3273  0.5972
  310ALA      H 4921   3.237   4.004   3.124  0.6176  0.1865  0.6579
  310ALA     HA 4922   3.334   4.279   3.130 -0.1464  0.2868 -0.8036
  310ALA    HB1 4923   3.315   4.063   2.914 -0.1517 -0.0544 -0.3081
  310ALA    HB2 4924   3.367   4.236   2.889 -0.0988 -0.8706  0.0778
  310ALA    HB3 4925   3.447   4.113   2.986 -0.4356 -1.1289 -0.9402
  311ASN      N 4926   3.183   4.408   2.954  0.0079  0.7571 -0.0993
  311ASN     CA 4927   3.086   4.486   2.877 -0.0328 -0.2474  0.4746
  311ASN      C 4928   2.960   4.538   2.956  0.2697  0.6103  0.6171
  311ASN      O 4929   2.847   4.541   2.899 -0.7619  0.1967 -0.1167
  311ASN     CB 4930   3.048   4.419   2.739 -0.3212 -0.9246 -1.3808
  311ASN     CG 4931   3.156   4.360   2.667 -0.1672  0.5440 -0.0762
  311ASN    OD1 4932   3.236   4.424   2.606 -0.6720 -0.4711  0.6431
  311ASN    ND2 4933   3.158   4.230   2.661 -0.3544  0.1112 -0.0644
  311ASN      H 4934   3.282   4.421   2.947  0.4736 -1.1828  1.3198
  311ASN     HA 4935   3.137   4.578   2.851 -0.3263  0.2503  1.5526
  311ASN    HB2 4936   2.965   4.350   2.757 -0.6150 -0.2330  0.3965
  311ASN    HB3 4937   3.023   4.508   2.682  1.8955  1.2049  0.5187
  311ASN   HD21 4938   3.231   4.191   2.603  0.5491  1.4475  0.0771
  311ASN   HD22 4939   3.077   4.177   2.689 -0.8259  0.7171 -0.2261
  312LYS      N 4940   2.974   4.578   3.082 -0.6449  0.3797  0.2589
  312LYS     CA 4941   2.867   4.618   3.181 -1.2329  0.1792 -0.0189
  312LYS      C 4942   2.843   4.763   3.173 -0.1738  0.0664  0.0307
  312LYS      O 4943   2.932   4.844   3.156 -0.5981  0.0369  0.3709
  312LYS     CB 4944   2.913   4.585   3.330  0.0188  1.2797 -0.8715
  312LYS     CG 4945   2.923   4.427   3.355  0.7719 -0.9747  0.4991
  312LYS     CD 4946   2.787   4.362   3.317  1.4760  0.2457  0.1926
  312LYS     CE 4947   2.664   4.403   3.410 -0.8418  0.5845  0.7960
  312LYS     NZ 4948   2.544   4.321   3.380  0.0466 -0.3093 -0.4264
  312LYS      H 4949   3.068   4.603   3.112 -0.4695  0.5663 -0.4005
  312LYS     HA 4950   2.776   4.562   3.160 -0.4635 -1.0066 -0.4412
  312LYS    HB2 4951   3.011   4.626   3.354  0.0392  0.9700 -0.3931
  312LYS    HB3 4952   2.846   4.621   3.408  0.5381 -0.1967  0.3594
  312LYS    HG2 4953   3.009   4.388   3.301  0.2953 -1.2890 -0.0577
  312LYS    HG3 4954   2.945   4.423   3.462  1.1618  0.0298  0.4789
  312LYS    HD2 4955   2.745   4.378   3.218 -1.3910  0.7074  1.2759
  312LYS    HD3 4956   2.801   4.257   3.343  0.7253  0.2860  0.8476
  312LYS    HE2 4957   2.695   4.383   3.513  1.1147 -1.0445  0.0302
  312LYS    HE3 4958   2.647   4.510   3.405 -0.3933  0.6301 -0.2663
  312LYS    HZ1 4959   2.575   4.227   3.401  0.6321  0.0724  0.5551
  312LYS    HZ2 4960   2.466   4.356   3.434 -0.2936 -1.2138 -0.3075
  312LYS    HZ3 4961   2.522   4.329   3.282 -0.3760  0.3502 -0.2885
  313GLY      N 4962   2.723   4.806   3.199 -0.1716  0.4212  0.5987
  313GLY     CA 4963   2.674   4.944   3.186 -0.1598 -0.1239 -0.3593
  313GLY      C 4964   2.735   5.042   3.285  0.4826 -0.3933  0.2848
  313GLY      O 4965   2.722   5.162   3.264 -0.2503 -0.6344 -0.2044
  313GLY      H 4966   2.668   4.727   3.230  0.4308 -0.2957 -0.0752
  313GLY    HA2 4967   2.710   4.981   3.090  0.3316  0.2813 -0.0284
  313GLY    HA3 4968   2.566   4.950   3.202 -0.0145  0.1054  0.6538
  314THR      N 4969   2.797   4.997   3.390  0.2279 -0.0001 -0.7488
  314THR     CA 4970   2.863   5.075   3.497  0.3361 -0.7461  0.2708
  314THR      C 4971   2.998   5.020   3.540 -0.3978  0.4804  0.1765
  314THR      O 4972   3.005   4.896   3.548  0.6374 -0.3194  0.1302
  314THR     CB 4973   2.768   5.114   3.606  0.9904  0.8982 -0.2800
  314THR    OG1 4974   2.812   5.220   3.687  0.9975  0.2105 -0.3011
  314THR    CG2 4975   2.722   4.990   3.702  0.0975 -0.9431  0.3646
  314THR      H 4976   2.813   4.897   3.390 -0.1907 -0.0701 -0.6200
  314THR     HA 4977   2.879   5.172   3.450 -0.5599  0.0017  1.3920
  314THR     HB 4978   2.678   5.150   3.557  0.2848  0.4037  0.5796
  314THR    HG1 4979   2.884   5.190   3.742  0.7689  0.9151  0.4386
  314THR   HG21 4980   2.624   5.005   3.749 -0.0984 -1.8637  0.2752
  314THR   HG22 4981   2.720   4.899   3.643  0.9329 -0.3917 -0.5746
  314THR   HG23 4982   2.799   4.969   3.776 -0.0577 -0.8378  0.5599
  315PRO      N 4983   3.101   5.098   3.590  0.1315  0.4257  0.4890
  315PRO     CA 4984   3.226   5.043   3.637 -0.4450 -0.7520  0.3691
  315PRO      C 4985   3.211   4.955   3.757 -0.1089 -0.4279 -0.6991
  315PRO      O 4986   3.286   4.861   3.781  0.0577  0.6448  0.5003
  315PRO     CB 4987   3.320   5.167   3.665 -0.0593 -0.3039  0.2464
  315PRO     CG 4988   3.265   5.261   3.561  0.1214 -0.0286  0.3364
  315PRO     CD 4989   3.112   5.242   3.571 -1.2414 -0.7198 -0.2589
  315PRO     HA 4990   3.269   4.981   3.558 -0.5730  0.7726 -0.9859
  315PRO    HB2 4991   3.293   5.204   3.763 -1.2415 -0.7893  0.1271
  315PRO    HB3 4992   3.425   5.141   3.649  0.6317  1.8600  0.5974
  315PRO    HG2 4993   3.290   5.364   3.590 -0.7058  0.3165 -0.1231
  315PRO    HG3 4994   3.302   5.248   3.459  1.7297 -0.3732  0.8959
  315PRO    HD2 4995   3.073   5.291   3.482 -1.4065  0.6094  0.4866
  315PRO    HD3 4996   3.066   5.305   3.647 -0.9822  0.5662 -1.1000
  316GLU      N 4997   3.123   4.994   3.844 -0.2664  0.3869  0.7813
  316GLU     CA 4998   3.116   4.921   3.986  0.1581  0.4483  0.5794
  316GLU      C 4999   3.054   4.784   3.975  0.2714  0.3544 -0.9214
  316GLU      O 5000   3.075   4.697   4.064 -0.0404 -0.3260  0.6107
  316GLU     CB 5001   3.039   5.004   4.090 -0.1952 -0.6852  0.5218
  316GLU     CG 5002   3.076   5.150   4.093 -0.1477 -0.3195 -0.9818
  316GLU     CD 5003   3.028   5.249   3.985 -0.7301 -0.7916 -0.7271
  316GLU    OE1 5004   2.962   5.212   3.888 -0.0446 -0.1690  0.0427
  316GLU    OE2 5005   3.057   5.369   3.998 -0.3506 -0.1115 -0.2791
  316GLU      H 5006   3.076   5.083   3.838 -0.4996  0.2095 -0.6128
  316GLU     HA 5007   3.215   4.908   4.028  0.2509 -0.8187  0.0518
  316GLU    HB2 5008   2.931   5.009   4.076 -0.0992  0.8226 -0.0656
  316GLU    HB3 5009   3.048   4.963   4.191  0.0554 -0.1293  0.7353
  316GLU    HG2 5010   3.033   5.187   4.186  0.7019 -0.8711 -0.3369
  316GLU    HG3 5011   3.185   5.151   4.104 -0.0654  1.5511 -1.1853
  317GLU      N 5012   2.987   4.751   3.868  0.6603  0.5218  0.0696
  317GLU     CA 5013   2.949   4.609   3.838  0.6205  0.1703 -0.4323
  317GLU      C 5014   3.055   4.537   3.759  0.1307  0.2912  0.3085
  317GLU      O 5015   3.044   4.414   3.738 -0.2960 -0.2336 -0.0714
  317GLU     CB 5016   2.818   4.600   3.763  0.4228 -0.5660  0.0621
  317GLU     CG 5017   2.697   4.644   3.847  1.3811  0.4597  0.3981
  317GLU     CD 5018   2.561   4.606   3.793  0.2378  0.3819  0.4282
  317GLU    OE1 5019   2.548   4.612   3.665  0.3961  0.5460 -0.4248
  317GLU    OE2 5020   2.464   4.569   3.865  0.4645  0.3150  0.0497
  317GLU      H 5021   2.955   4.822   3.803 -1.6756 -0.9756 -0.6597
  317GLU     HA 5022   2.937   4.545   3.926 -1.9277 -0.9448 -1.3751
  317GLU    HB2 5023   2.818   4.669   3.678 -0.6212 -0.2067  0.3205
  317GLU    HB3 5024   2.791   4.497   3.741 -0.5802 -0.3270  0.0701
  317GLU    HG2 5025   2.705   4.600   3.946  1.6128  0.6237  0.4554
  317GLU    HG3 5026   2.698   4.751   3.870 -0.5370  0.4878  0.6528
  318THR      N 5027   3.167   4.598   3.722 -0.4918  0.0542  0.5820
  318THR     CA 5028   3.293   4.522   3.690  0.3666 -0.0764 -0.5722
  318THR      C 5029   3.385   4.500   3.810  0.2916  0.4209  0.2536
  318THR      O 5030   3.475   4.418   3.804  0.4724  0.2650  0.1742
  318THR     CB 5031   3.372   4.600   3.582  0.6645  0.3277 -0.1905
  318THR    OG1 5032   3.455   4.700   3.634 -0.9088 -0.2693 -0.0056
  318THR    CG2 5033   3.292   4.651   3.466 -0.0444 -0.3000  0.9031
  318THR      H 5034   3.173   4.699   3.723  0.5747  0.1274 -1.5603
  318THR     HA 5035   3.277   4.420   3.655  0.2558  0.0463 -0.8779
  318THR     HB 5036   3.429   4.517   3.540 -0.6882 -1.0187  0.4713
  318THR    HG1 5037   3.383   4.746   3.677 -1.9172 -1.1744 -0.6148
  318THR   HG21 5038   3.246   4.564   3.420  0.2026  0.0202  0.0040
  318THR   HG22 5039   3.214   4.726   3.482  0.6234  1.2410 -1.8931
  318THR   HG23 5040   3.359   4.695   3.393 -0.4841  0.6233  1.0138
  319GLY      N 5041   3.369   4.580   3.913  0.0861  0.1474 -0.3413
  319GLY     CA 5042   3.455   4.593   4.041  1.6097  0.4640  1.0834
  319GLY      C 5043   3.559   4.699   4.033 -0.2949 -0.1323 -0.5415
  319GLY      O 5044   3.653   4.702   4.115 -0.1899  0.0113  0.0114
  319GLY      H 5045   3.292   4.643   3.898 -0.7866 -0.9663 -0.8931
  319GLY    HA2 5046   3.379   4.612   4.117  0.3180  0.1442 -0.0476
  319GLY    HA3 5047   3.502   4.498   4.067 -0.0712 -0.9554 -0.4733
  320SER      N 5048   3.547   4.784   3.933 -0.5007  0.1618  0.3833
  320SER     CA 5049   3.632   4.904   3.917 -0.2084 -0.0315 -0.2734
  320SER      C 5050   3.565   5.019   3.997  0.1761 -0.5165  0.7200
  320SER      O 5051   3.514   5.114   3.933  0.1904 -0.1483  0.2921
  320SER     CB 5052   3.661   4.940   3.768  0.7793  0.8142 -0.6461
  320SER     OG 5053   3.709   4.818   3.704  0.1868  0.9017  0.0789
  320SER      H 5054   3.465   4.776   3.876 -0.6483 -0.4030  0.6580
  320SER     HA 5055   3.731   4.874   3.951  0.1144  0.8658 -0.3619
  320SER    HB2 5056   3.572   4.976   3.717 -0.1838 -0.2264  0.2049
  320SER    HB3 5057   3.743   5.012   3.768  1.0517  0.5251  0.1031
  320SER     HG 5058   3.630   4.767   3.688  0.5403  0.5147 -0.5604
  321TYR      N 5059   3.561   5.007   4.129  0.8833 -0.1878  0.2294
  321TYR     CA 5060   3.494   5.113   4.209 -0.4978  0.5989  0.6508
  321TYR      C 5061   3.571   5.243   4.210 -0.2494 -0.9239  0.1537
  321TYR      O 5062   3.512   5.351   4.221  0.5549 -0.3223 -0.7323
  321TYR     CB 5063   3.482   5.058   4.347 -0.0895 -0.4161 -0.6146
  321TYR     CG 5064   3.401   4.930   4.356 -0.0614  0.1735 -0.7958
  321TYR    CD1 5065   3.457   4.802   4.355 -0.6678 -0.0450 -0.4638
  321TYR    CD2 5066   3.265   4.937   4.373  0.1292 -0.6690 -0.1970
  321TYR    CE1 5067   3.375   4.690   4.368  0.6441 -0.3482 -0.3122
  321TYR    CE2 5068   3.182   4.826   4.405  0.2006 -0.7652  0.2289
  321TYR     CZ 5069   3.238   4.700   4.396 -0.0900  1.8561  0.3300
  321TYR     OH 5070   3.164   4.584   4.408  0.9955  0.2936  0.0033
  321TYR      H 5071   3.605   4.933   4.181  0.3731  0.6051  1.9785
  321TYR     HA 5072   3.394   5.134   4.170 -0.3259 -0.5402 -0.5491
  321TYR    HB2 5073   3.580   5.036   4.390 -0.4477 -0.3691  0.2508
  321TYR    HB3 5074   3.441   5.142   4.401  1.0605 -0.1643 -0.0667
  321TYR    HD1 5075   3.561   4.774   4.353 -0.8020 -0.6252  0.0801
  321TYR    HD2 5076   3.226   5.037   4.379 -0.0442 -0.6782 -0.9722
  321TYR    HE1 5077   3.411   4.589   4.359  1.3545 -0.0781 -0.6585
  321TYR    HE2 5078   3.080   4.843   4.435 -0.1444 -0.9984 -0.7459
  321TYR     HH 5079   3.182   4.520   4.338 -0.6470  0.6164 -0.8041
  322LEU      N 5080   3.703   5.241   4.199 -0.7128  0.4731 -0.9425
  322LEU     CA 5081   3.787   5.345   4.245 -0.6827 -0.1563 -0.2586
  322LEU      C 5082   3.816   5.446   4.131  0.2196  0.8999  0.0797
  322LEU      O 5083   3.846   5.563   4.156 -0.0133  0.3322  0.5712
  322LEU     CB 5084   3.921   5.285   4.296  0.4346  0.2234 -0.3143
  322LEU     CG 5085   3.898   5.193   4.417  0.4013  0.1881  0.0064
  322LEU    CD1 5086   4.024   5.134   4.485  1.1462 -0.3574 -0.5164
  322LEU    CD2 5087   3.841   5.249   4.543  0.9040 -1.6315 -2.3349
  322LEU      H 5088   3.755   5.155   4.185 -0.4679  0.6080 -0.8834
  322LEU     HA 5089   3.746   5.398   4.331 -0.2001 -1.1648  0.6373
  322LEU    HB2 5090   3.974   5.232   4.217  1.1633  1.4246 -0.6855
  322LEU    HB3 5091   3.990   5.366   4.318  0.0967  0.5098 -0.2929
  322LEU     HG 5092   3.841   5.105   4.385  1.1353 -0.6582  0.8734
  322LEU   HD11 5093   4.091   5.098   4.407  0.5886 -0.1327 -1.1195
  322LEU   HD12 5094   4.078   5.214   4.536  0.7724  0.7083 -1.6913
  322LEU   HD13 5095   4.001   5.052   4.553  0.7264  0.2677  0.1284
  322LEU   HD21 5096   3.739   5.281   4.520  0.8458 -0.0955 -0.4594
  322LEU   HD22 5097   3.837   5.174   4.622  0.5441  0.6973  0.1799
  322LEU   HD23 5098   3.899   5.327   4.592 -2.0690 -1.0931  1.2288
  323VAL      N 5099   3.781   5.410   4.007 -0.3779 -0.1516  0.1627
  323VAL     CA 5100   3.804   5.484   3.883 -0.2297  0.0859  0.1639
  323VAL      C 5101   3.684   5.564   3.830  0.2374  0.3041 -0.1293
  323VAL      O 5102   3.699   5.644   3.739 -0.4679 -0.2628  0.3865
  323VAL     CB 5103   3.861   5.396   3.771 -1.0485  0.0905  0.2150
  323VAL    CG1 5104   4.003   5.363   3.803  1.3357  0.6925  0.3205
  323VAL    CG2 5105   3.764   5.279   3.747 -1.2091 -0.5331 -0.2215
  323VAL      H 5106   3.740   5.319   3.993  0.1723 -0.3833  0.0188
  323VAL     HA 5107   3.884   5.555   3.905 -0.1070  0.0994 -0.2964
  323VAL     HB 5108   3.871   5.458   3.682  0.3773  0.9320  0.9050
  323VAL   HG11 5109   4.073   5.447   3.801  0.2462  1.7567  2.1141
  323VAL   HG12 5110   4.006   5.301   3.892 -1.1116 -0.7521 -0.3854
  323VAL   HG13 5111   4.038   5.295   3.725  0.1234  0.4478 -0.0548
  323VAL   HG21 5112   3.799   5.215   3.666  0.5450  0.0343  0.0076
  323VAL   HG22 5113   3.755   5.212   3.833  0.3425 -1.7364 -0.9038
  323VAL   HG23 5114   3.667   5.319   3.717 -0.5889 -0.4879 -2.4919
  324SER      N 5115   3.567   5.534   3.873  0.8602  0.2699  0.5826
  324SER     CA 5116   3.438   5.554   3.802  0.0547  0.8024 -0.0602
  324SER      C 5117   3.407   5.700   3.788 -0.5274 -0.3230 -0.5802
  324SER      O 5118   3.372   5.748   3.675  0.2429 -0.3307 -0.2939
  324SER     CB 5119   3.330   5.483   3.885 -0.1302 -0.6177  0.3949
  324SER     OG 5120   3.204   5.517   3.818 -0.3073  0.2648 -0.1440
  324SER      H 5121   3.563   5.465   3.947 -0.3241 -0.2323  0.0994
  324SER     HA 5122   3.446   5.499   3.709  0.3273 -0.5394  0.7110
  324SER    HB2 5123   3.351   5.377   3.899  0.1139 -0.4372  1.5859
  324SER    HB3 5124   3.336   5.521   3.987  0.5088 -0.1427  0.1972
  324SER     HG 5125   3.136   5.479   3.874  0.3530 -1.1442 -0.2195
  325LYS      N 5126   3.428   5.782   3.894 -0.6645  0.0236  0.4025
  325LYS     CA 5127   3.403   5.923   3.897 -0.5730 -0.1754 -0.2739
  325LYS      C 5128   3.479   6.013   3.805 -0.2191  0.3819  0.1942
  325LYS      O 5129   3.441   6.128   3.804 -0.3898  0.0120 -0.0129
  325LYS     CB 5130   3.430   5.966   4.045 -0.3745  0.5646  0.0727
  325LYS     CG 5131   3.574   5.974   4.096  0.6894  1.1445  0.3326
  325LYS     CD 5132   3.589   6.077   4.212 -0.4014 -0.1632 -0.9199
  325LYS     CE 5133   3.728   6.053   4.284  0.6454 -0.3832  0.2608
  325LYS     NZ 5134   3.837   6.083   4.193 -0.5821 -0.3927  0.3982
  325LYS      H 5135   3.441   5.734   3.981  0.0510 -0.6719 -0.0565
  325LYS     HA 5136   3.297   5.939   3.876 -0.5020  1.1968  0.1817
  325LYS    HB2 5137   3.387   6.063   4.071  0.7262  0.8253  1.1055
  325LYS    HB3 5138   3.374   5.894   4.105 -0.0218 -0.2279 -0.5169
  325LYS    HG2 5139   3.597   5.876   4.136 -0.5024  0.4525 -0.5349
  325LYS    HG3 5140   3.636   5.999   4.010 -0.7288  1.1392 -0.7742
  325LYS    HD2 5141   3.574   6.182   4.190 -1.5141  0.0699  0.5974
  325LYS    HD3 5142   3.516   6.057   4.291  0.3250 -0.5108 -0.3035
  325LYS    HE2 5143   3.739   6.114   4.374  1.0655  0.0208 -0.0488
  325LYS    HE3 5144   3.727   5.948   4.313  0.9148 -0.5208 -0.1961
  325LYS    HZ1 5145   3.929   6.072   4.233  0.1007  0.6880 -0.7342
  325LYS    HZ2 5146   3.842   6.029   4.108  0.2244  0.6862 -0.2862
  325LYS    HZ3 5147   3.827   6.174   4.150  0.2339 -1.0363 -1.3482
  326ASP      N 5148   3.587   5.953   3.747 -0.2359 -1.0231  0.1484
  326ASP     CA 5149   3.677   6.024   3.653  0.2063 -0.2971  0.3381
  326ASP      C 5150   3.659   5.975   3.508  0.1917 -0.1683  0.2130
  326ASP      O 5151   3.680   6.048   3.413 -0.2463  0.1335 -0.3448
  326ASP     CB 5152   3.819   6.022   3.703 -0.0999 -0.5992  0.2471
  326ASP     CG 5153   3.859   6.098   3.835  0.2099  0.1493  0.8877
  326ASP    OD1 5154   3.811   6.210   3.854  1.2872 -0.1201 -0.0193
  326ASP    OD2 5155   3.938   6.049   3.915  0.0437 -0.0973 -0.6167
  326ASP      H 5156   3.606   5.857   3.773  1.3312 -0.7542  0.1927
  326ASP     HA 5157   3.639   6.127   3.653 -0.6001 -0.5804  0.6118
  326ASP    HB2 5158   3.838   5.915   3.715 -1.0372 -0.8718 -0.4875
  326ASP    HB3 5159   3.882   6.068   3.628  0.2034  1.2551  1.4921
  327LEU      N 5160   3.592   5.858   3.491  0.1351 -0.3207  0.9365
  327LEU     CA 5161   3.554   5.806   3.361 -0.5649  0.5813 -0.4896
  327LEU      C 5162   3.445   5.888   3.300  1.1241 -0.1518  0.1482
  327LEU      O 5163   3.356   5.944   3.372  0.1979 -0.1214  0.6663
  327LEU     CB 5164   3.521   5.656   3.373  0.2305  0.3337  0.4918
  327LEU     CG 5165   3.640   5.560   3.395  0.2903  0.7061 -0.6477
  327LEU    CD1 5166   3.599   5.409   3.432 -0.6523 -1.0284 -0.4362
  327LEU    CD2 5167   3.722   5.555   3.266 -0.5415 -0.4573 -0.3503
  327LEU      H 5168   3.546   5.813   3.569 -2.6211 -0.2069 -0.4066
  327LEU     HA 5169   3.644   5.816   3.301  0.3612 -0.2553  0.6841
  327LEU    HB2 5170   3.449   5.637   3.452  0.0137  0.5921  0.3600
  327LEU    HB3 5171   3.468   5.623   3.283 -0.0167  0.1807  0.6895
  327LEU     HG 5172   3.702   5.601   3.474 -1.6743  0.3815  1.2619
  327LEU   HD11 5173   3.555   5.407   3.531  0.1793 -0.2798 -0.0302
  327LEU   HD12 5174   3.526   5.374   3.359 -1.6893 -0.9737  0.5301
  327LEU   HD13 5175   3.687   5.345   3.423 -0.1747 -0.4116 -0.3097
  327LEU   HD21 5176   3.744   5.652   3.223  1.2388 -0.7965 -0.3385
  327LEU   HD22 5177   3.810   5.502   3.301 -0.3762  0.3692  0.5816
  327LEU   HD23 5178   3.659   5.496   3.200 -0.9195  0.0615 -0.4707
  328PRO      N 5179   3.438   5.897   3.166 -0.5124  0.1095  0.4389
  328PRO     CA 5180   3.316   5.941   3.097 -0.8409 -0.0511 -0.6635
  328PRO      C 5181   3.195   5.851   3.117  0.7059  0.4984  0.2169
  328PRO      O 5182   3.212   5.731   3.138  0.4805  0.4835 -0.5770
  328PRO     CB 5183   3.358   5.952   2.943 -0.1867  0.6276  0.1120
  328PRO     CG 5184   3.466   5.849   2.932 -2.7097  0.8305 -0.6390
  328PRO     CD 5185   3.542   5.846   3.071  0.5441 -0.4586 -0.9472
  328PRO     HA 5186   3.295   6.040   3.138 -1.2469 -0.8625  1.3267
  328PRO    HB2 5187   3.270   5.941   2.880 -0.2658 -1.4222  0.4406
  328PRO    HB3 5188   3.396   6.053   2.925  0.7206  0.2578 -0.1360
  328PRO    HG2 5189   3.426   5.749   2.919 -0.3406 -0.4691  0.7960
  328PRO    HG3 5190   3.539   5.875   2.856 -0.1999 -1.3757  0.7014
  328PRO    HD2 5191   3.580   5.746   3.091 -0.2529 -0.4860  0.8946
  328PRO    HD3 5192   3.623   5.918   3.065  0.8139 -0.6569  0.0083
  329LYS      N 5193   3.066   5.893   3.091 -1.0844 -0.0306 -0.9914
  329LYS     CA 5194   2.946   5.812   3.078  0.5714 -0.8231 -0.0883
  329LYS      C 5195   2.916   5.750   2.942  0.8115  0.2992  0.3085
  329LYS      O 5196   2.991   5.773   2.851 -0.0433 -0.1580  0.1243
  329LYS     CB 5197   2.823   5.911   3.115 -0.0342 -0.5093 -0.4087
  329LYS     CG 5198   2.835   5.995   3.256 -0.6052  0.8941  1.0140
  329LYS     CD 5199   2.706   6.066   3.295 -0.3036 -0.2393 -0.2405
  329LYS     CE 5200   2.674   6.064   3.444 -0.6547 -0.7393 -0.6319
  329LYS     NZ 5201   2.550   6.146   3.484 -0.7517 -0.1298 -0.0188
  329LYS      H 5202   3.057   5.992   3.073 -0.1871  0.5126  0.9641
  329LYS     HA 5203   2.941   5.729   3.149  1.1231 -0.0711  0.8827
  329LYS    HB2 5204   2.814   5.988   3.038 -0.8023 -0.4144 -0.2375
  329LYS    HB3 5205   2.728   5.858   3.120 -0.1806 -0.1859  0.5004
  329LYS    HG2 5206   2.855   5.931   3.342 -0.1757  0.7242  0.7951
  329LYS    HG3 5207   2.921   6.060   3.238  0.2723 -0.5510 -0.6965
  329LYS    HD2 5208   2.707   6.167   3.253 -0.0917 -0.2510 -0.2626
  329LYS    HD3 5209   2.619   6.028   3.242 -0.3054 -0.0748 -0.3552
  329LYS    HE2 5210   2.664   5.962   3.480 -0.0777 -0.7421 -0.4604
  329LYS    HE3 5211   2.755   6.108   3.502 -1.2130  0.1372 -0.4823
  329LYS    HZ1 5212   2.495   6.161   3.401 -1.0346  0.5939  0.2789
  329LYS    HZ2 5213   2.491   6.102   3.552 -0.4752 -0.4839 -0.0006
  329LYS    HZ3 5214   2.569   6.234   3.531 -0.0359 -0.4774  0.3866
  330HIS      N 5215   2.815   5.660   2.928  0.5838 -0.5031  0.1766
  330HIS     CA 5216   2.762   5.604   2.799 -0.0378 -0.4211  1.1326
  330HIS      C 5217   2.861   5.507   2.726  0.3169  0.3763 -0.4678
  330HIS      O 5218   2.819   5.451   2.625 -0.6813  0.2751 -0.2592
  330HIS     CB 5219   2.728   5.729   2.711  0.0146  0.4802  0.0266
  330HIS     CG 5220   2.627   5.824   2.778 -0.1497  0.1113  0.4059
  330HIS    ND1 5221   2.490   5.782   2.800 -0.8213 -0.5861  0.2652
  330HIS    CD2 5222   2.642   5.954   2.802  0.5633 -0.9159 -0.3009
  330HIS    CE1 5223   2.432   5.890   2.848  0.0754 -0.7863 -0.7680
  330HIS    NE2 5224   2.523   5.994   2.857  0.3211 -0.2737 -0.3737
  330HIS      H 5225   2.756   5.650   3.009 -0.0427 -0.5619 -0.2810
  330HIS     HA 5226   2.670   5.550   2.821 -0.9777  0.3452 -0.5080
  330HIS    HB2 5227   2.815   5.791   2.690 -0.5853  1.0581 -0.9099
  330HIS    HB3 5228   2.688   5.698   2.615 -0.7524 -0.1111  0.5088
  330HIS    HD2 5229   2.734   6.009   2.791  0.4497 -0.5743  0.3266
  330HIS    HE1 5230   2.332   5.915   2.881  0.6646  1.8983 -0.5525
  330HIS    HE2 5231   2.502   6.087   2.891  0.4253 -0.1034 -0.7637
  331CYS      N 5232   2.977   5.474   2.781  0.2266 -0.6073  0.0721
  331CYS     CA 5233   3.066   5.363   2.743  0.1996  0.8505 -0.2637
  331CYS      C 5234   3.024   5.229   2.818  0.3908  0.0430 -0.4780
  331CYS      O 5235   2.965   5.228   2.925  0.4485  0.6293 -0.9927
  331CYS     CB 5236   3.209   5.398   2.775  0.0794 -0.1205 -0.2015
  331CYS     SG 5237   3.270   5.565   2.737 -0.4230  0.3035  0.0592
  331CYS      H 5238   3.008   5.533   2.857 -0.5426 -0.0841 -0.0071
  331CYS     HA 5239   3.063   5.345   2.636 -0.6023  1.0332 -0.2841
  331CYS    HB2 5240   3.209   5.389   2.883  0.6897 -1.1058 -0.2574
  331CYS    HB3 5241   3.275   5.328   2.723  0.0159 -0.8511  0.6481
  331CYS     HG 5242   3.224   5.621   2.849  0.6491  1.8811 -0.2240
  332LEU      N 5243   3.041   5.113   2.754  0.5578  0.6641 -0.1671
  332LEU     CA 5244   3.036   4.981   2.827 -1.1872  0.5822 -0.3763
  332LEU      C 5245   3.182   4.955   2.888  0.4807 -0.3102  0.5245
  332LEU      O 5246   3.283   4.980   2.821  0.2019 -0.3021  0.2309
  332LEU     CB 5247   2.993   4.863   2.736 -1.0839  0.1128  0.0442
  332LEU     CG 5248   2.858   4.889   2.675 -0.1044 -0.7507  1.2789
  332LEU    CD1 5249   2.823   4.776   2.575  1.0403 -1.2015 -0.4589
  332LEU    CD2 5250   2.754   4.885   2.783  0.7529 -0.4104  0.7057
  332LEU      H 5251   3.080   5.117   2.661  0.3524  1.0661 -0.2426
  332LEU     HA 5252   2.976   4.993   2.917 -0.1626  0.9270  0.2885
  332LEU    HB2 5253   3.069   4.838   2.663 -0.7349 -0.2462  0.5192
  332LEU    HB3 5254   2.991   4.773   2.797  1.7119  0.5663  1.0770
  332LEU     HG 5255   2.854   4.988   2.629 -0.6527 -1.4341 -0.2458
  332LEU   HD11 5256   2.846   4.680   2.621  1.2509 -0.9634 -0.0605
  332LEU   HD12 5257   2.719   4.790   2.547  0.9040 -1.4695 -0.0965
  332LEU   HD13 5258   2.880   4.784   2.482  0.2530  0.3391 -0.8619
  332LEU   HD21 5259   2.659   4.899   2.732  0.7492  1.5488  1.0864
  332LEU   HD22 5260   2.748   4.797   2.847  1.3030 -0.1486  1.1375
  332LEU   HD23 5261   2.737   4.979   2.836  0.1963  0.3891 -0.7886
  333TYR      N 5262   3.189   4.906   3.009 -0.1316 -0.7039 -0.5891
  333TYR     CA 5263   3.322   4.893   3.083  0.2851 -0.0688  0.1263
  333TYR      C 5264   3.365   4.745   3.104 -0.2423 -0.0097  0.0188
  333TYR      O 5265   3.276   4.657   3.137 -0.5410  0.0082 -0.1889
  333TYR     CB 5266   3.313   4.985   3.218 -1.0575  1.6999 -0.0471
  333TYR     CG 5267   3.251   5.118   3.200  0.2279 -0.2161  0.3712
  333TYR    CD1 5268   3.337   5.230   3.176 -0.4148 -0.1035 -0.5373
  333TYR    CD2 5269   3.109   5.127   3.209 -0.4257 -0.9542  0.4278
  333TYR    CE1 5270   3.275   5.356   3.167  0.0236 -0.1069 -0.0643
  333TYR    CE2 5271   3.055   5.261   3.200 -0.2073  0.4829  0.6381
  333TYR     CZ 5272   3.130   5.374   3.170  0.3238  0.0018  0.0832
  333TYR     OH 5273   3.068   5.494   3.159 -0.1796  0.2466 -0.0612
  333TYR      H 5274   3.112   4.909   3.074  1.0162 -0.5030  0.8573
  333TYR     HA 5275   3.402   4.941   3.027 -0.0908  0.4417  0.0018
  333TYR    HB2 5276   3.264   4.926   3.296  1.8784  0.5755  1.2293
  333TYR    HB3 5277   3.416   4.993   3.251 -0.9930 -0.3390  0.4979
  333TYR    HD1 5278   3.444   5.216   3.173 -0.4080 -0.0399 -0.5881
  333TYR    HD2 5279   3.051   5.038   3.229 -0.2438 -0.9301  1.1096
  333TYR    HE1 5280   3.333   5.445   3.149 -0.4587  0.1318 -0.4926
  333TYR    HE2 5281   2.948   5.272   3.208 -0.4072 -0.9339  0.4472
  333TYR     HH 5282   3.129   5.565   3.180  1.1356 -0.9155  0.3048
  334THR      N 5283   3.493   4.704   3.089 -0.0558 -0.0026  0.1358
  334THR     CA 5284   3.547   4.572   3.126 -0.1887 -0.8192 -0.2364
  334THR      C 5285   3.666   4.585   3.218 -0.4369  0.3281  0.5166
  334THR      O 5286   3.757   4.674   3.201  0.5914  0.5424 -0.5626
  334THR     CB 5287   3.574   4.496   2.999  0.4087  0.1235  0.0849
  334THR    OG1 5288   3.456   4.478   2.927 -0.2399 -0.4813 -0.8722
  334THR    CG2 5289   3.629   4.358   3.018  0.3388 -1.2704  0.8147
  334THR      H 5290   3.556   4.776   3.057 -0.1243 -0.0037 -0.0017
  334THR     HA 5291   3.473   4.518   3.184 -1.1831  0.3604 -0.3288
  334THR     HB 5292   3.634   4.557   2.932  0.0240  0.7220  0.2645
  334THR    HG1 5293   3.424   4.559   2.885  0.4116  0.7584  0.7777
  334THR   HG21 5294   3.730   4.370   3.059  0.5179  1.6743  0.0235
  334THR   HG22 5295   3.559   4.306   3.084 -1.2036 -0.0500  0.2795
  334THR   HG23 5296   3.635   4.312   2.920 -1.4187  0.6070 -0.3318
  335ARG      N 5297   3.682   4.491   3.311  0.9389 -0.2471 -0.3502
  335ARG     CA 5298   3.796   4.477   3.404  0.4265 -0.1050 -0.3917
  335ARG      C 5299   3.875   4.355   3.362  0.2642 -0.4675 -0.5632
  335ARG      O 5300   3.828   4.240   3.384  0.1778 -0.8532  0.0067
  335ARG     CB 5301   3.749   4.467   3.543 -0.1725  0.2946 -0.2559
  335ARG     CG 5302   3.857   4.496   3.650  0.1285 -0.2302  0.9733
  335ARG     CD 5303   3.792   4.485   3.786  0.3397 -0.3846  0.4095
  335ARG     NE 5304   3.887   4.497   3.898 -0.0268 -0.6182 -0.2753
  335ARG     CZ 5305   3.940   4.612   3.943 -0.8933  0.4295 -0.8531
  335ARG    NH1 5306   3.926   4.727   3.886 -0.5606 -0.5376 -0.2993
  335ARG    NH2 5307   4.024   4.603   4.046 -0.2434 -0.6587  0.9267
  335ARG      H 5308   3.598   4.435   3.321  0.4436  0.3547 -0.9008
  335ARG     HA 5309   3.853   4.569   3.385 -0.3275  0.0597 -2.3971
  335ARG    HB2 5310   3.665   4.537   3.554  0.0208  0.4286  0.4635
  335ARG    HB3 5311   3.720   4.362   3.551  1.3027 -0.1815 -0.5866
  335ARG    HG2 5312   3.934   4.421   3.632  0.6937  0.5046  0.1508
  335ARG    HG3 5313   3.899   4.597   3.646 -0.2795 -0.0745  0.1741
  335ARG    HD2 5314   3.706   4.553   3.790 -0.2034 -1.0001 -0.2137
  335ARG    HD3 5315   3.751   4.384   3.797 -0.5357  0.0024  0.8929
  335ARG     HE 5316   3.904   4.411   3.948 -0.8001 -0.0332  1.0861
  335ARG   HH11 5317   3.962   4.803   3.942  0.1329 -1.0057 -0.0768
  335ARG   HH12 5318   3.862   4.739   3.809  0.1287  0.4531 -0.7536
  335ARG   HH21 5319   4.084   4.682   4.064  0.6894 -1.0178 -0.3220
  335ARG   HH22 5320   4.047   4.509   4.075  0.5743 -0.8874 -0.3271
  336LEU      N 5321   3.987   4.381   3.298 -0.1590  0.2136  0.5179
  336LEU     CA 5322   4.098   4.285   3.283 -0.8065 -0.1363  0.2036
  336LEU      C 5323   4.191   4.290   3.412 -0.3605 -0.3628 -0.3076
  336LEU      O 5324   4.222   4.399   3.468  0.0379  0.0739 -0.2313
  336LEU     CB 5325   4.183   4.300   3.153 -0.1170  0.5173 -0.1645
  336LEU     CG 5326   4.091   4.306   3.035 -0.9841 -0.0322  0.1158
  336LEU    CD1 5327   4.176   4.317   2.909 -1.0491  0.2295  0.7797
  336LEU    CD2 5328   3.994   4.192   3.020 -0.4373 -0.2841  0.2220
  336LEU      H 5329   4.006   4.479   3.281  0.2960 -0.0021 -0.3254
  336LEU     HA 5330   4.058   4.184   3.283  0.0390 -0.4874 -0.0881
  336LEU    HB2 5331   4.246   4.389   3.154  0.3745  0.1815 -0.1813
  336LEU    HB3 5332   4.241   4.208   3.144 -0.6586  0.1059  0.4410
  336LEU     HG 5333   4.039   4.402   3.026  0.2705  0.6162 -0.7815
  336LEU   HD11 5334   4.251   4.396   2.912 -0.2672 -0.4624  0.1423
  336LEU   HD12 5335   4.227   4.223   2.888 -0.4917  0.6869  0.0091
  336LEU   HD13 5336   4.111   4.344   2.826 -0.1284 -0.6961 -0.3025
  336LEU   HD21 5337   3.918   4.180   3.098  0.2372 -1.2714  0.7807
  336LEU   HD22 5338   3.951   4.211   2.922  1.5741 -0.2568 -0.7595
  336LEU   HD23 5339   4.036   4.091   3.014  0.0065 -0.1931  1.2628
  337SER      N 5340   4.230   4.169   3.456 -0.4043 -0.1539  0.4330
  337SER     CA 5341   4.308   4.152   3.579  0.2279 -0.5863  0.1682
  337SER      C 5342   4.388   4.024   3.577 -1.0742  0.2256  0.6127
  337SER      O 5343   4.362   3.933   3.498 -0.2811 -0.1966  0.1131
  337SER     CB 5344   4.224   4.169   3.704  0.5156  0.1510  0.0450
  337SER     OG 5345   4.142   4.055   3.731  0.9786 -0.3446  0.0754
  337SER      H 5346   4.211   4.086   3.402 -0.2382  0.2169 -0.2173
  337SER     HA 5347   4.382   4.232   3.576 -0.9827  0.5982 -1.1497
  337SER    HB2 5348   4.289   4.185   3.789  0.1420  1.4260  0.1392
  337SER    HB3 5349   4.159   4.255   3.721  0.2360 -0.3877  2.2173
  337SER     HG 5350   4.084   4.054   3.655  1.7206  0.0518 -0.5190
  338SER      N 5351   4.484   4.015   3.669 -0.1904 -0.1091 -0.0758
  338SER     CA 5352   4.585   3.904   3.674  0.3380  0.8928 -0.3118
  338SER      C 5353   4.680   3.895   3.557  0.4497 -0.2031  0.2625
  338SER      O 5354   4.714   3.787   3.512  0.1251  0.3662 -0.0814
  338SER     CB 5355   4.519   3.766   3.717 -0.4376 -0.1949  0.6281
  338SER     OG 5356   4.457   3.773   3.840  0.0574 -1.0571 -0.4466
  338SER      H 5357   4.495   4.093   3.733  1.2704  0.4262 -0.8702
  338SER     HA 5358   4.653   3.919   3.757 -0.2910  1.0184  0.1941
  338SER    HB2 5359   4.444   3.725   3.649  0.3823 -1.6245  0.5203
  338SER    HB3 5360   4.596   3.689   3.717  0.0629  0.2913  1.0179
  338SER     HG 5361   4.527   3.786   3.905 -0.2970  1.7998 -0.3957
  339LEU      N 5362   4.719   4.009   3.501 -0.7936  0.1139 -0.7930
  339LEU     CA 5363   4.803   4.010   3.378 -0.2039 -0.1981 -0.2373
  339LEU      C 5364   4.942   3.946   3.401 -0.5921 -0.4873  0.0973
  339LEU      O 5365   5.005   3.915   3.302  0.7161 -0.9605 -0.1291
  339LEU     CB 5366   4.814   4.155   3.325 -0.2028 -0.0440  0.1782
  339LEU     CG 5367   4.699   4.216   3.244  1.0406 -0.2660 -0.5286
  339LEU    CD1 5368   4.591   4.277   3.340 -0.6541  0.1990  0.8781
  339LEU    CD2 5369   4.760   4.325   3.154 -0.4227  0.9257 -0.9040
  339LEU      H 5370   4.686   4.097   3.537 -0.3099 -0.0426  0.1014
  339LEU     HA 5371   4.764   3.931   3.314  0.0547 -0.5550  0.0427
  339LEU    HB2 5372   4.834   4.221   3.409  0.0177  1.2160 -0.8085
  339LEU    HB3 5373   4.910   4.160   3.274  0.1811  1.2530  0.9422
  339LEU     HG 5374   4.647   4.137   3.188  0.7278 -0.0593 -0.5315
  339LEU   HD11 5375   4.553   4.206   3.413 -0.3495 -0.9812 -0.0349
  339LEU   HD12 5376   4.639   4.364   3.386  0.2382  0.9041 -1.1441
  339LEU   HD13 5377   4.506   4.307   3.279 -0.6529 -1.1290  0.1291
  339LEU   HD21 5378   4.836   4.280   3.090 -0.6939 -0.9727 -0.0110
  339LEU   HD22 5379   4.684   4.387   3.107 -1.1545  0.5996 -0.2017
  339LEU   HD23 5380   4.817   4.389   3.223 -0.2229  0.5156 -0.6829
  340GLN      N 5381   4.989   3.911   3.522  0.1580 -0.2152  0.3099
  340GLN     CA 5382   5.121   3.855   3.535  0.5999  0.2478 -0.1695
  340GLN      C 5383   5.125   3.705   3.495  0.0855 -0.2697  0.3285
  340GLN      O 5384   5.229   3.642   3.478 -0.0880 -0.1510 -0.0331
  340GLN     CB 5385   5.164   3.874   3.680  1.0128  0.9138  0.1785
  340GLN     CG 5386   5.107   3.797   3.799  0.2294  0.3499  0.4674
  340GLN     CD 5387   4.966   3.824   3.834  0.3269  1.2177 -0.5831
  340GLN    OE1 5388   4.894   3.910   3.788  0.1503 -0.2310 -0.8392
  340GLN    NE2 5389   4.911   3.744   3.924  0.2947  0.6725 -0.1981
  340GLN      H 5390   4.930   3.927   3.603  0.2342  0.0510  0.3171
  340GLN     HA 5391   5.192   3.906   3.470  0.0930 -0.8324 -1.6874
  340GLN    HB2 5392   5.272   3.859   3.680  0.9748  0.5988 -0.2560
  340GLN    HB3 5393   5.158   3.982   3.695  0.1319  0.8200  0.6061
  340GLN    HG2 5394   5.121   3.690   3.782  0.8692  0.5321 -0.2695
  340GLN    HG3 5395   5.171   3.817   3.885  0.1769  0.6122  0.4467
  340GLN   HE21 5396   4.820   3.767   3.961  0.2298  1.0790 -0.5856
  340GLN   HE22 5397   4.967   3.661   3.938 -0.2641  0.0228 -1.5222
  341LYS      N 5398   5.002   3.647   3.471 -0.3950 -0.3446 -0.6199
  341LYS     CA 5399   4.980   3.518   3.419  0.2038  0.4263 -0.4475
  341LYS      C 5400   4.979   3.513   3.259  0.0890  0.7748 -1.1050
  341LYS      O 5401   4.967   3.406   3.202  0.0252  0.4646  0.0937
  341LYS     CB 5402   4.841   3.452   3.470 -0.7946 -0.6578  0.4146
  341LYS     CG 5403   4.835   3.473   3.623  0.0263  0.4804  0.8062
  341LYS     CD 5404   4.713   3.411   3.684 -0.0663  0.9786  0.1049
  341LYS     CE 5405   4.714   3.416   3.835 -0.4160  0.5649 -0.5396
  341LYS     NZ 5406   4.805   3.306   3.890  0.8506  0.8185 -0.1887
  341LYS      H 5407   4.917   3.700   3.486  0.3193  0.4192  1.3545
  341LYS     HA 5408   5.063   3.455   3.450 -0.7919 -0.4703  0.6114
  341LYS    HB2 5409   4.751   3.504   3.438 -0.7106  0.5337  1.8810
  341LYS    HB3 5410   4.841   3.345   3.447 -0.0820 -0.4648 -0.7011
  341LYS    HG2 5411   4.928   3.427   3.658  0.0942  1.0263  1.3788
  341LYS    HG3 5412   4.839   3.581   3.638 -0.0058  0.5456  0.3677
  341LYS    HD2 5413   4.624   3.463   3.648 -0.2983  0.0404 -0.7633
  341LYS    HD3 5414   4.709   3.310   3.644  1.0616  0.8225  0.3355
  341LYS    HE2 5415   4.755   3.514   3.858 -0.5664  0.5726 -0.2912
  341LYS    HE3 5416   4.622   3.408   3.893  0.2579 -0.4163  0.4652
  341LYS    HZ1 5417   4.776   3.212   3.866  0.2655  0.9133  0.1335
  341LYS    HZ2 5418   4.898   3.332   3.861  0.8106  0.3012 -0.8282
  341LYS    HZ3 5419   4.808   3.313   3.990 -1.1893  0.4088 -0.0130
  342LEU      N 5420   4.987   3.627   3.201 -0.2551  0.0802 -0.2529
  342LEU     CA 5421   4.973   3.653   3.056 -0.5910 -0.2234 -0.3015
  342LEU      C 5422   5.085   3.595   2.973  0.7326 -0.2852  0.3629
  342LEU      O 5423   5.173   3.667   2.931  0.8132 -0.3376  0.2137
  342LEU     CB 5424   4.943   3.799   3.026 -0.3557  0.0666 -0.8677
  342LEU     CG 5425   4.918   3.843   2.881  0.0246 -0.3475 -0.7856
  342LEU    CD1 5426   4.790   3.780   2.822 -1.1530 -0.2334 -0.7018
  342LEU    CD2 5427   4.908   3.998   2.868  0.0623  0.5719 -0.5180
  342LEU      H 5428   4.999   3.707   3.263 -0.3677 -0.2210  0.1678
  342LEU     HA 5429   4.881   3.602   3.029 -1.1039  0.2299  0.5029
  342LEU    HB2 5430   4.859   3.833   3.085 -0.6828 -1.8021 -0.1207
  342LEU    HB3 5431   5.035   3.851   3.053 -0.2734 -0.5830  0.1951
  342LEU     HG 5432   5.004   3.816   2.819  0.5678 -1.2051  0.2679
  342LEU   HD11 5433   4.707   3.791   2.893 -0.7602 -0.2045 -0.2322
  342LEU   HD12 5434   4.761   3.834   2.733  0.4468 -0.4401 -1.4100
  342LEU   HD13 5435   4.814   3.678   2.794 -0.6222 -0.4952  0.5394
  342LEU   HD21 5436   4.991   4.035   2.929 -0.3402  0.3339  0.1989
  342LEU   HD22 5437   4.926   4.024   2.764 -0.1428 -0.6336 -0.8756
  342LEU   HD23 5438   4.816   4.044   2.904 -0.3059 -0.6245  0.1852
  343LYS      N 5439   5.086   3.464   2.941  0.0441 -0.3592  0.2749
  343LYS     CA 5440   5.191   3.384   2.875 -0.5836 -0.3081  1.6384
  343LYS      C 5441   5.219   3.425   2.725 -0.0104  1.0495  0.4458
  343LYS      O 5442   5.294   3.353   2.656  0.3243  0.2104  0.0866
  343LYS     CB 5443   5.165   3.231   2.888  0.5160  1.9706  1.2890
  343LYS     CG 5444   5.036   3.178   2.806  0.3684 -1.0762 -0.7283
  343LYS     CD 5445   5.032   3.028   2.789  0.1244 -0.4926  0.1741
  343LYS     CE 5446   4.896   2.976   2.750 -0.6851  0.8442 -0.8348
  343LYS     NZ 5447   4.865   3.022   2.620 -0.0097 -0.0175 -0.2377
  343LYS      H 5448   5.006   3.406   2.962  0.1951 -0.5502  0.3339
  343LYS     HA 5449   5.286   3.405   2.925  0.4313  0.6237 -0.4274
  343LYS    HB2 5450   5.258   3.181   2.862 -0.5439  0.1676  0.6388
  343LYS    HB3 5451   5.141   3.204   2.991  0.2766 -1.1516  0.5870
  343LYS    HG2 5452   4.952   3.214   2.866  0.2222 -1.4534 -0.7008
  343LYS    HG3 5453   5.039   3.232   2.712  0.0697 -0.1251 -0.2245
  343LYS    HD2 5454   5.109   3.011   2.714  0.8672  0.2389  0.7366
  343LYS    HD3 5455   5.060   2.974   2.879  0.2871 -0.9439 -0.1402
  343LYS    HE2 5456   4.911   2.868   2.753 -0.2619  0.8945 -1.0457
  343LYS    HE3 5457   4.830   3.010   2.829 -0.0407 -0.3621  0.2934
  343LYS    HZ1 5458   4.835   3.119   2.626  0.4870  0.1077  0.4919
  343LYS    HZ2 5459   4.940   3.010   2.553 -0.4849 -0.1594 -0.7649
  343LYS    HZ3 5460   4.785   2.970   2.587  0.0355 -0.5275  0.4246
  344GLU      N 5461   5.138   3.516   2.669  0.1915  0.5815 -0.0145
  344GLU     CA 5462   5.134   3.548   2.526  0.3670  0.4576 -0.3769
  344GLU      C 5463   5.086   3.698   2.500 -0.3279  0.9113  0.4205
  344GLU      O 5464   5.081   3.771   2.597 -0.1164 -0.2842  0.0203
  344GLU     CB 5465   5.030   3.442   2.466 -0.4999 -0.4215  0.5549
  344GLU     CG 5466   4.881   3.460   2.513  0.3740  0.5524  0.7276
  344GLU     CD 5467   4.817   3.315   2.510 -0.0321 -0.6670 -0.6324
  344GLU    OE1 5468   4.772   3.274   2.621  0.5458  0.3540  0.6544
  344GLU    OE2 5469   4.804   3.250   2.408  0.5849  0.4853  0.1425
  344GLU      H 5470   5.092   3.575   2.738  0.5500  0.3698  0.4166
  344GLU     HA 5471   5.234   3.545   2.481  1.1972  0.2197  1.3023
  344GLU    HB2 5472   5.039   3.451   2.357 -0.6988  0.0270  0.5732
  344GLU    HB3 5473   5.060   3.338   2.481 -0.6809 -0.5214  0.2637
  344GLU    HG2 5474   4.873   3.500   2.614 -0.3163  0.1464  0.8484
  344GLU    HG3 5475   4.824   3.523   2.445  0.3356 -1.0701 -0.9004
  345HIS      N 5476   5.039   3.736   2.378 -0.1041 -0.2036  0.0693
  345HIS     CA 5477   4.969   3.866   2.353 -0.7833 -0.0392  0.1723
  345HIS      C 5478   4.823   3.876   2.395  0.4179 -0.6268 -0.0602
  345HIS      O 5479   4.745   3.786   2.353 -0.1473 -0.3224 -0.4324
  345HIS     CB 5480   4.994   3.924   2.212 -0.2543 -0.3565 -0.4690
  345HIS     CG 5481   5.137   3.939   2.186  0.0611 -0.1914  0.7414
  345HIS    ND1 5482   5.214   4.042   2.221 -0.1217 -0.4048  0.0628
  345HIS    CD2 5483   5.211   3.864   2.099  0.8940 -0.0749  0.4079
  345HIS    CE1 5484   5.326   4.042   2.155 -0.2531 -0.2464 -0.2188
  345HIS    NE2 5485   5.331   3.931   2.082 -0.0810  0.4112 -0.1888
  345HIS      H 5486   5.026   3.668   2.304 -0.4146 -0.4282  0.3223
  345HIS     HA 5487   5.023   3.933   2.420  0.7988 -0.6896 -0.3583
  345HIS    HB2 5488   4.948   3.853   2.143  1.4918 -1.3642 -0.7106
  345HIS    HB3 5489   4.944   4.020   2.204 -1.3894 -0.8581  0.1888
  345HIS    HD2 5490   5.180   3.781   2.037 -0.9598  0.3175  0.6853
  345HIS    HE1 5491   5.397   4.123   2.155 -0.0378 -0.4246 -0.7547
  345HIS    HE2 5492   5.407   3.897   2.026  0.1015  0.5172 -0.0070
  346LEU      N 5493   4.786   3.974   2.474 -0.3880 -1.1323  0.8547
  346LEU     CA 5494   4.654   4.024   2.496 -0.2335  0.5017  0.5971
  346LEU      C 5495   4.584   4.058   2.366  0.5314  0.1315  0.1000
  346LEU      O 5496   4.637   4.148   2.295  0.8771 -0.6536 -0.0876
  346LEU     CB 5497   4.653   4.140   2.593 -0.8570  0.2722  0.2152
  346LEU     CG 5498   4.524   4.204   2.622  0.4494  0.1619 -0.9167
  346LEU    CD1 5499   4.408   4.107   2.672 -0.6138 -0.0576  0.6368
  346LEU    CD2 5500   4.555   4.316   2.727 -0.4400  1.3746  1.7602
  346LEU      H 5501   4.849   4.050   2.497 -1.3137 -0.4192  1.1916
  346LEU     HA 5502   4.603   3.942   2.547 -0.3574  0.4213  0.3507
  346LEU    HB2 5503   4.694   4.094   2.683 -0.6067  0.1446  0.0387
  346LEU    HB3 5504   4.720   4.214   2.550  0.3919 -0.7738  0.2582
  346LEU     HG 5505   4.491   4.258   2.534  0.2593 -0.2019 -1.0719
  346LEU   HD11 5506   4.323   4.174   2.679 -0.2492  0.3908  0.9465
  346LEU   HD12 5507   4.393   4.018   2.611  0.2864 -0.1431  0.5093
  346LEU   HD13 5508   4.436   4.066   2.769 -0.3187 -0.4065  0.4129
  346LEU   HD21 5509   4.587   4.258   2.814 -0.1033 -1.6288 -0.1070
  346LEU   HD22 5510   4.632   4.390   2.703 -0.3734  0.9664  0.6009
  346LEU   HD23 5511   4.458   4.364   2.743 -0.8469  1.2501  0.0682
  347VAL      N 5512   4.478   3.979   2.333  0.2002  0.2083 -0.5218
  347VAL     CA 5513   4.406   3.976   2.207 -0.6223 -0.1927 -0.0652
  347VAL      C 5514   4.267   3.961   2.234  0.1197  0.9629 -0.0410
  347VAL      O 5515   4.229   3.906   2.342 -0.0096 -0.1492 -0.3573
  347VAL     CB 5516   4.454   3.870   2.101  0.4400 -1.1442 -0.6991
  347VAL    CG1 5517   4.369   3.870   1.974  0.0255 -0.3319  0.0435
  347VAL    CG2 5518   4.597   3.882   2.054 -0.5537 -0.6883 -0.0605
  347VAL      H 5519   4.452   3.900   2.390  0.5835  0.1718 -0.3868
  347VAL     HA 5520   4.420   4.077   2.168  0.4905 -0.3610 -0.1592
  347VAL     HB 5521   4.438   3.773   2.148 -0.3753 -0.6479  0.1096
  347VAL   HG11 5522   4.352   3.964   1.923  0.3313 -0.6394 -0.6571
  347VAL   HG12 5523   4.405   3.791   1.908 -0.5012 -0.2835 -0.3102
  347VAL   HG13 5524   4.268   3.834   1.998 -0.0452  0.5978  1.3496
  347VAL   HG21 5525   4.621   3.782   2.021  0.7915 -0.7460  0.8925
  347VAL   HG22 5526   4.589   3.953   1.972 -1.8093 -1.0706 -0.2970
  347VAL   HG23 5527   4.658   3.917   2.138 -0.4643  0.0383 -0.4090
  348PHE      N 5528   4.183   4.016   2.152 -0.4698  0.1543 -0.0440
  348PHE     CA 5529   4.040   4.005   2.162  0.3376  0.7918  0.7447
  348PHE      C 5530   3.971   4.029   2.028  0.6913  0.8188 -0.0931
  348PHE      O 5531   4.015   4.099   1.938 -0.0186  0.0947  0.2702
  348PHE     CB 5532   3.999   4.104   2.263  1.2688  0.1413 -0.2813
  348PHE     CG 5533   4.073   4.236   2.273 -0.1153  0.3961  0.1592
  348PHE    CD1 5534   4.034   4.344   2.193 -0.3571  0.4685 -0.3260
  348PHE    CD2 5535   4.181   4.257   2.362  0.1379 -0.1106 -0.4123
  348PHE    CE1 5536   4.107   4.470   2.204  0.5527  0.6990 -0.8967
  348PHE    CE2 5537   4.245   4.384   2.377 -0.0171 -0.1047  0.0800
  348PHE     CZ 5538   4.209   4.489   2.298  0.1873 -0.2948  0.0769
  348PHE      H 5539   4.216   4.066   2.070 -0.0030 -1.1716 -0.7264
  348PHE     HA 5540   4.007   3.905   2.190  1.2750  0.0532 -0.5648
  348PHE    HB2 5541   3.895   4.131   2.244  0.9760 -0.3999  0.4338
  348PHE    HB3 5542   3.984   4.059   2.361 -0.7781 -0.3898 -0.7366
  348PHE    HD1 5543   3.956   4.336   2.118 -0.8575  1.1631  0.1025
  348PHE    HD2 5544   4.219   4.170   2.413 -0.6135 -1.0290 -1.3266
  348PHE    HE1 5545   4.071   4.553   2.144  0.4914  0.5380 -1.0845
  348PHE    HE2 5546   4.308   4.394   2.465 -0.0755 -0.4687  0.1699
  348PHE     HZ 5547   4.254   4.588   2.305 -0.4820 -0.0067  0.5460
  349THR      N 5548   3.845   3.985   2.013  0.1096  0.5855 -0.5525
  349THR     CA 5549   3.749   4.019   1.910 -0.4799  0.2418  0.0028
  349THR      C 5550   3.654   4.123   1.949 -0.3378  0.7075  0.3060
  349THR      O 5551   3.578   4.113   2.043 -0.1639  0.2747 -0.0791
  349THR     CB 5552   3.666   3.893   1.874 -0.2957  0.1134  0.5748
  349THR    OG1 5553   3.757   3.799   1.812 -0.1581  0.4017  0.0697
  349THR    CG2 5554   3.543   3.914   1.786  0.6900 -0.4900  0.6651
  349THR      H 5555   3.802   3.934   2.088 -1.0222  0.8258 -0.9926
  349THR     HA 5556   3.804   4.051   1.821  0.4187  0.7920  0.7171
  349THR     HB 5557   3.635   3.845   1.967 -0.5852 -0.9634 -0.0376
  349THR    HG1 5558   3.829   3.784   1.874  0.5546  1.6090 -0.3882
  349THR   HG21 5559   3.483   3.823   1.789  0.5602 -0.5355 -1.1432
  349THR   HG22 5560   3.479   3.995   1.822 -0.4842 -0.8409 -0.4741
  349THR   HG23 5561   3.568   3.950   1.687 -1.3987 -0.0616  0.1855
  350VAL      N 5562   3.634   4.229   1.874 -0.3552  0.9367  0.0354
  350VAL     CA 5563   3.519   4.322   1.886 -0.8579 -0.3079  0.7340
  350VAL      C 5564   3.407   4.279   1.794 -0.2515 -0.4740 -0.5856
  350VAL      O 5565   3.428   4.261   1.678  0.3617  0.0311  0.4690
  350VAL     CB 5566   3.563   4.467   1.862 -0.8424 -0.0992  0.0492
  350VAL    CG1 5567   3.467   4.561   1.931  1.7797 -2.0825 -0.4457
  350VAL    CG2 5568   3.700   4.495   1.930 -0.0533 -1.2525 -0.7469
  350VAL      H 5569   3.698   4.240   1.796 -0.6635  1.1498 -0.1886
  350VAL     HA 5570   3.476   4.311   1.986 -1.4659 -0.2931  0.4844
  350VAL     HB 5571   3.570   4.485   1.755  0.2308 -1.7068 -0.2302
  350VAL   HG11 5572   3.483   4.662   1.894  0.4404 -1.0502  1.4411
  350VAL   HG12 5573   3.366   4.535   1.899  0.6776 -0.3690  1.2434
  350VAL   HG13 5574   3.470   4.563   2.040 -0.3253 -0.5356 -0.2794
  350VAL   HG21 5575   3.718   4.602   1.915 -0.1021 -1.2815 -1.0247
  350VAL   HG22 5576   3.700   4.470   2.036  0.6421 -0.7473 -0.6118
  350VAL   HG23 5577   3.791   4.459   1.881  1.7521  0.2990  1.0606
  351CYS      N 5578   3.288   4.275   1.855  0.9340 -0.1927  0.9600
  351CYS     CA 5579   3.164   4.261   1.772 -0.2882  0.5346 -0.2988
  351CYS      C 5580   3.071   4.382   1.762 -0.6981 -0.3850 -0.5118
  351CYS      O 5581   3.068   4.464   1.856  0.1496  0.6621 -0.3886
  351CYS     CB 5582   3.088   4.148   1.844  0.8298  0.4643  0.2989
  351CYS     SG 5583   3.195   4.003   1.857 -0.0602 -0.0430  0.1521
  351CYS      H 5584   3.269   4.315   1.946  0.6818  0.1524  0.7618
  351CYS     HA 5585   3.193   4.225   1.674  0.4283 -0.3039  0.1915
  351CYS    HB2 5586   3.042   4.184   1.936 -0.6905  0.2483 -0.3243
  351CYS    HB3 5587   3.007   4.119   1.777 -0.4580  1.5871  1.2555
  351CYS     HG 5588   3.287   4.059   1.936  1.0251 -0.2708 -0.8833
  352LEU      N 5589   2.986   4.376   1.659  0.0278 -0.2699  1.1022
  352LEU     CA 5590   2.884   4.482   1.622 -0.7278 -0.2069 -0.0630
  352LEU      C 5591   2.754   4.421   1.568  0.6739  0.3163 -0.3223
  352LEU      O 5592   2.771   4.322   1.495  0.2472  0.2270 -0.1925
  352LEU     CB 5593   2.956   4.585   1.531 -0.4122  1.4854 -0.4548
  352LEU     CG 5594   2.868   4.681   1.451 -0.2480  0.4165 -0.5805
  352LEU    CD1 5595   2.812   4.788   1.539 -0.0738 -0.9099  0.1248
  352LEU    CD2 5596   2.956   4.736   1.341  0.3171 -0.2236 -0.1013
  352LEU      H 5597   2.998   4.297   1.596  1.5276  0.9765 -0.3729
  352LEU     HA 5598   2.858   4.543   1.708 -1.4112  0.9812 -1.0402
  352LEU    HB2 5599   3.024   4.635   1.600  1.1053 -0.3452 -0.4658
  352LEU    HB3 5600   3.017   4.522   1.467  0.0442  1.5675 -0.1108
  352LEU     HG 5601   2.792   4.632   1.390 -0.8571  0.3385  0.2110
  352LEU   HD11 5602   2.742   4.757   1.617  0.2180 -0.1781  0.7022
  352LEU   HD12 5603   2.894   4.842   1.586 -0.8910  0.7010 -0.1833
  352LEU   HD13 5604   2.760   4.849   1.466 -0.2262 -0.2626  0.7471
  352LEU   HD21 5605   2.897   4.778   1.259  0.0301 -0.6213 -0.1008
  352LEU   HD22 5606   3.019   4.817   1.377 -0.2271 -0.0845  0.5533
  352LEU   HD23 5607   3.019   4.659   1.294  0.0090 -0.0680 -0.7976
  353SER      N 5608   2.642   4.492   1.595 -0.8050  0.4897  0.1067
  353SER     CA 5609   2.512   4.461   1.534 -0.0870  0.9299 -0.1534
  353SER      C 5610   2.427   4.591   1.509  0.1288  0.8855  1.2417
  353SER      O 5611   2.456   4.695   1.569  0.0783  0.2395  0.0092
  353SER     CB 5612   2.441   4.343   1.602 -0.3678 -0.4500 -0.5785
  353SER     OG 5613   2.405   4.379   1.729  0.5422 -1.1583 -0.5265
  353SER      H 5614   2.651   4.564   1.665 -0.1284  0.5769 -0.0596
  353SER     HA 5615   2.528   4.426   1.432 -0.4012 -0.6265  0.2797
  353SER    HB2 5616   2.352   4.310   1.548  0.5998 -0.8153 -2.0842
  353SER    HB3 5617   2.523   4.270   1.608 -0.4124 -0.4413  0.4127
  353SER     HG 5618   2.483   4.383   1.785 -0.4146 -0.4355  0.8727
  354TYR      N 5619   2.343   4.588   1.403  0.1130 -0.5098 -0.3526
  354TYR     CA 5620   2.256   4.698   1.370 -0.6151 -0.4285  0.3617
  354TYR      C 5621   2.133   4.669   1.292  0.9009  0.0409  0.2104
  354TYR      O 5622   2.124   4.564   1.226  0.5565  0.6347  0.4900
  354TYR     CB 5623   2.350   4.790   1.278 -0.9889 -0.3574 -0.1449
  354TYR     CG 5624   2.439   4.720   1.180  0.2004 -0.0086 -0.5398
  354TYR    CD1 5625   2.562   4.665   1.227 -0.4096  0.3416  0.4264
  354TYR    CD2 5626   2.414   4.715   1.046  0.1114 -0.1672  0.4357
  354TYR    CE1 5627   2.649   4.590   1.142  0.4801  0.7288 -0.0895
  354TYR    CE2 5628   2.502   4.639   0.955  0.6131  0.5520 -0.2421
  354TYR     CZ 5629   2.619   4.581   0.999 -0.1429 -0.0626 -0.3606
  354TYR     OH 5630   2.705   4.521   0.912 -0.4527  1.9084 -0.0092
  354TYR      H 5631   2.311   4.504   1.357 -1.1804  0.6078 -1.7103
  354TYR     HA 5632   2.235   4.754   1.461 -0.1662 -0.9732  0.8171
  354TYR    HB2 5633   2.286   4.863   1.228 -0.6097  1.0792  1.3346
  354TYR    HB3 5634   2.412   4.855   1.339  0.6680 -0.9354 -1.0756
  354TYR    HD1 5635   2.594   4.665   1.330  0.8936  1.3769  0.0701
  354TYR    HD2 5636   2.326   4.767   1.009  0.3670 -0.5166 -0.7300
  354TYR    HE1 5637   2.732   4.529   1.175  0.4948 -0.0326 -1.4028
  354TYR    HE2 5638   2.488   4.645   0.848 -0.8812  0.3041 -0.0966
  354TYR     HH 5639   2.695   4.543   0.820 -0.6123  0.0159 -0.5169
  355GLN      N 5640   2.034   4.760   1.299  0.1750 -0.2662 -0.3879
  355GLN     CA 5641   1.906   4.756   1.216 -1.0345  0.0661 -0.6022
  355GLN      C 5642   1.902   4.890   1.134 -0.1252  0.4293 -0.6337
  355GLN      O 5643   1.918   4.999   1.195  0.3772  0.6785  0.2443
  355GLN     CB 5644   1.793   4.725   1.314  1.0742 -0.0703 -0.4552
  355GLN     CG 5645   1.667   4.669   1.234 -0.8535  0.8253 -0.3288
  355GLN     CD 5646   1.535   4.675   1.312 -0.0330 -0.3894 -0.4481
  355GLN    OE1 5647   1.487   4.780   1.349  0.6978  0.1027 -0.4108
  355GLN    NE2 5648   1.460   4.573   1.330 -0.2426 -0.1179 -0.7538
  355GLN      H 5649   2.043   4.839   1.362 -1.4003  0.4536 -0.9609
  355GLN     HA 5650   1.907   4.669   1.151 -0.4868 -0.1510 -0.3237
  355GLN    HB2 5651   1.817   4.661   1.399 -0.1102  1.5436  1.2618
  355GLN    HB3 5652   1.754   4.816   1.359  1.8632  0.0710 -0.0276
  355GLN    HG2 5653   1.665   4.731   1.144 -0.2290  0.1484 -0.8397
  355GLN    HG3 5654   1.687   4.565   1.209  1.4113  1.1909 -0.4998
  355GLN   HE21 5655   1.371   4.583   1.377 -0.1741  0.0331 -0.6574
  355GLN   HE22 5656   1.473   4.489   1.276 -1.1258 -0.6528 -0.1945
  356TYR      N 5657   1.871   4.874   1.010  0.3534  0.5903 -0.3143
  356TYR     CA 5658   1.829   4.972   0.912  0.7341 -0.7826  1.1516
  356TYR      C 5659   1.690   5.011   0.945 -0.1636 -0.2378  0.1245
  356TYR      O 5660   1.605   4.919   0.960 -0.7861 -0.3199 -0.0016
  356TYR     CB 5661   1.832   4.937   0.764 -0.2869 -0.2133  0.8193
  356TYR     CG 5662   1.977   4.911   0.719  0.3265  0.8008 -0.8749
  356TYR    CD1 5663   2.057   5.023   0.684 -1.0318 -0.6161  0.1879
  356TYR    CD2 5664   2.037   4.778   0.735  0.8174 -0.3449 -1.2200
  356TYR    CE1 5665   2.194   5.007   0.661 -0.2202  0.2985  1.4054
  356TYR    CE2 5666   2.170   4.761   0.716 -1.5634 -0.1284  1.1283
  356TYR     CZ 5667   2.251   4.880   0.668 -0.0052  0.7886 -1.2442
  356TYR     OH 5668   2.389   4.869   0.653 -0.2763  0.2235 -0.8362
  356TYR      H 5669   1.847   4.778   0.988 -0.3416 -0.0100  2.3953
  356TYR     HA 5670   1.900   5.055   0.923 -0.5382  0.4045  0.8842
  356TYR    HB2 5671   1.768   4.850   0.751 -0.5138  0.1676 -1.2464
  356TYR    HB3 5672   1.792   5.016   0.701  0.2606 -0.9211 -0.5109
  356TYR    HD1 5673   2.018   5.124   0.690 -0.4651 -0.1168 -2.3272
  356TYR    HD2 5674   1.975   4.691   0.755 -0.5898  0.8236  0.0520
  356TYR    HE1 5675   2.255   5.095   0.645 -1.4012  1.0416  0.6840
  356TYR    HE2 5676   2.216   4.665   0.729  0.2312  0.4445 -0.2009
  356TYR     HH 5677   2.428   4.955   0.635 -0.8616  0.9832  1.0340
  357SER      N 5678   1.659   5.135   0.958  0.1292 -0.9473  0.1526
  357SER     CA 5679   1.530   5.193   0.996  0.1942  0.2345 -0.3507
  357SER      C 5680   1.417   5.140   0.911  0.8006 -0.0429  0.6980
  357SER      O 5681   1.421   5.151   0.785  0.2906 -0.5802 -0.6740
  357SER     CB 5682   1.541   5.349   0.994  0.4636  0.0784 -0.4965
  357SER     OG 5683   1.424   5.410   1.036  0.8340 -0.6473 -0.3622
  357SER      H 5684   1.737   5.198   0.943  0.2082 -1.3231 -1.3200
  357SER     HA 5685   1.518   5.154   1.097  0.9406 -0.0407 -0.3539
  357SER    HB2 5686   1.624   5.384   1.056 -0.1455  1.1196 -0.2302
  357SER    HB3 5687   1.550   5.371   0.888 -0.8851 -0.8481 -0.8550
  357SER     HG 5688   1.441   5.504   1.042  0.0085 -0.4762 -0.5287
  358GLY      N 5689   1.316   5.079   0.969  0.8469  0.2087 -0.0084
  358GLY     CA 5690   1.190   5.027   0.910  0.0037 -0.2224 -0.1565
  358GLY      C 5691   1.200   4.886   0.844 -0.3836 -0.1016  0.0936
  358GLY      O 5692   1.102   4.813   0.837 -0.4339  0.1037  0.1360
  358GLY      H 5693   1.318   5.054   1.067  0.6063 -0.4745 -0.1724
  358GLY    HA2 5694   1.110   5.023   0.985  0.2356 -1.4596  0.0617
  358GLY    HA3 5695   1.163   5.101   0.834  0.7386 -0.1570 -0.3609
  359LEU      N 5696   1.321   4.840   0.811 -0.4061 -0.5985 -0.4061
  359LEU     CA 5697   1.359   4.705   0.771 -0.2479  0.7430 -0.8046
  359LEU      C 5698   1.368   4.613   0.894 -0.5296  0.5190 -0.3972
  359LEU      O 5699   1.431   4.656   0.992  0.1022 -0.4606  0.1857
  359LEU     CB 5700   1.493   4.701   0.689  1.2589  0.4448 -0.2004
  359LEU     CG 5701   1.471   4.745   0.547  0.0353  0.8009  0.3620
  359LEU    CD1 5702   1.603   4.797   0.491  0.4396  0.8008  0.0476
  359LEU    CD2 5703   1.415   4.623   0.467  0.0150 -0.2126 -0.6077
  359LEU      H 5704   1.399   4.892   0.847 -0.6421 -1.2819  1.3193
  359LEU     HA 5705   1.285   4.661   0.705 -0.2708  0.8304 -0.8370
  359LEU    HB2 5706   1.564   4.769   0.736  0.1444  1.0618  0.7127
  359LEU    HB3 5707   1.541   4.604   0.694 -0.8447 -0.6806  0.9730
  359LEU     HG 5708   1.402   4.829   0.547 -0.6565  0.2532  0.0029
  359LEU   HD11 5709   1.625   4.889   0.545  0.0614  0.9161  0.0132
  359LEU   HD12 5710   1.676   4.718   0.506  0.0314  0.4855  0.4502
  359LEU   HD13 5711   1.584   4.805   0.384  0.1119  0.0886  0.0405
  359LEU   HD21 5712   1.484   4.541   0.491  0.7293  0.3138 -0.7850
  359LEU   HD22 5713   1.318   4.606   0.512  0.1378 -0.5140 -0.4491
  359LEU   HD23 5714   1.409   4.644   0.360  0.0691 -0.0991 -0.5887
  360GLU      N 5715   1.312   4.490   0.893 -0.2191 -1.0291  0.0317
  360GLU     CA 5716   1.303   4.402   1.010 -0.0073  0.0946 -0.9648
  360GLU      C 5717   1.436   4.335   1.057  0.2048  0.3269  0.0241
  360GLU      O 5718   1.478   4.351   1.173 -0.0950 -0.2238 -0.1440
  360GLU     CB 5719   1.191   4.306   0.983  0.0078  0.3557  0.7771
  360GLU     CG 5720   1.155   4.218   1.103 -0.1731 -0.2138 -0.0337
  360GLU     CD 5721   1.119   4.287   1.233  0.7608  0.7732 -0.1145
  360GLU    OE1 5722   1.078   4.401   1.232 -0.0813 -0.8567 -0.3590
  360GLU    OE2 5723   1.125   4.228   1.345  0.1130 -0.1638  0.2257
  360GLU      H 5724   1.253   4.479   0.812 -0.8841  0.1066  0.3152
  360GLU     HA 5725   1.281   4.466   1.096  0.4559 -0.8615 -0.0843
  360GLU    HB2 5726   1.105   4.364   0.949  0.3689  0.6419  0.3206
  360GLU    HB3 5727   1.222   4.238   0.904 -1.1198  0.4624  0.2090
  360GLU    HG2 5728   1.075   4.151   1.073 -0.9956 -0.0083  1.4802
  360GLU    HG3 5729   1.236   4.150   1.126 -0.4686 -0.3054  0.7956
  361ASP      N 5730   1.502   4.260   0.968 -0.2427  0.0957  0.7926
  361ASP     CA 5731   1.611   4.173   1.015 -0.6622  0.5789 -0.1128
  361ASP      C 5732   1.737   4.252   1.053  0.2780  0.2406  0.6654
  361ASP      O 5733   1.773   4.332   0.967 -0.9915 -0.2892 -0.8961
  361ASP     CB 5734   1.645   4.063   0.912  0.5455  0.4949  0.9197
  361ASP     CG 5735   1.538   3.948   0.888 -0.0698 -0.5383 -0.2667
  361ASP    OD1 5736   1.550   3.874   0.788  0.4217  0.3038 -0.1044
  361ASP    OD2 5737   1.435   3.941   0.962 -0.6681  0.3635  0.1790
  361ASP      H 5738   1.475   4.255   0.871  0.0299  0.1187  0.7139
  361ASP     HA 5739   1.568   4.123   1.101  0.1207 -0.2680 -0.1808
  361ASP    HB2 5740   1.668   4.102   0.813  0.9086 -0.8417  0.4326
  361ASP    HB3 5741   1.735   4.011   0.943  0.2717 -1.2503 -0.7887
  362THR      N 5742   1.796   4.225   1.171 -1.1773  0.7626 -0.6333
  362THR     CA 5743   1.927   4.275   1.210 -0.5601 -0.0962 -0.5447
  362THR      C 5744   2.034   4.218   1.125  0.2666  0.4318 -0.0298
  362THR      O 5745   2.014   4.107   1.065 -0.4504 -0.8549  0.3033
  362THR     CB 5746   1.948   4.245   1.373  0.6755  0.5862  0.9334
  362THR    OG1 5747   1.858   4.337   1.439 -0.0535  0.1800  0.2454
  362THR    CG2 5748   2.082   4.278   1.439  0.0213  0.2073 -0.6706
  362THR      H 5749   1.766   4.144   1.224  0.8613  0.9851  1.1521
  362THR     HA 5750   1.940   4.383   1.196  0.4624  0.0140  0.7658
  362THR     HB 5751   1.913   4.144   1.395  0.7447 -0.0868 -1.4601
  362THR    HG1 5752   1.775   4.290   1.451 -0.8240  1.3112 -0.3279
  362THR   HG21 5753   2.168   4.247   1.380  1.2950  0.4853  0.8951
  362THR   HG22 5754   2.100   4.385   1.447  0.7878  0.0763 -0.5159
  362THR   HG23 5755   2.079   4.228   1.536  0.4369  0.2354 -0.6399
  363VAL      N 5756   2.142   4.289   1.109 -0.1859 -0.1261 -0.0418
  363VAL     CA 5757   2.272   4.252   1.040  0.6579 -0.0815 -0.7912
  363VAL      C 5758   2.394   4.263   1.143  0.1826 -0.0786 -0.7357
  363VAL      O 5759   2.376   4.318   1.248  0.1306 -0.1832  0.0311
  363VAL     CB 5760   2.296   4.338   0.912  0.7457 -0.2990 -1.1142
  363VAL    CG1 5761   2.427   4.319   0.833  1.0976 -0.4721 -1.0267
  363VAL    CG2 5762   2.184   4.307   0.819  0.4611 -0.2032  1.1526
  363VAL      H 5763   2.151   4.360   1.181  0.3871 -0.1834 -0.0482
  363VAL     HA 5764   2.269   4.146   1.017 -0.1878 -0.2121 -0.1514
  363VAL     HB 5765   2.302   4.443   0.942 -0.2872 -0.1560 -1.3119
  363VAL   HG11 5766   2.437   4.380   0.743 -1.0333 -0.0412 -1.0838
  363VAL   HG12 5767   2.513   4.336   0.898  0.0259 -1.3120  0.7651
  363VAL   HG13 5768   2.448   4.213   0.823 -0.1216 -0.9181  0.3605
  363VAL   HG21 5769   2.091   4.330   0.870 -0.4920 -0.3249 -0.4101
  363VAL   HG22 5770   2.197   4.372   0.733 -0.0125 -1.3788  0.1325
  363VAL   HG23 5771   2.181   4.201   0.794  0.3349 -0.0183  0.3341
  364GLU      N 5772   2.508   4.195   1.125  0.4349  0.8636  0.3595
  364GLU     CA 5773   2.618   4.191   1.223 -0.1128  0.3942 -0.4736
  364GLU      C 5774   2.760   4.177   1.165  0.7965 -0.7543 -0.0959
  364GLU      O 5775   2.773   4.139   1.054  0.1576 -0.0705 -0.1774
  364GLU     CB 5776   2.591   4.073   1.324 -0.2620  0.1454 -0.4383
  364GLU     CG 5777   2.634   3.933   1.264  0.0880 -0.8060 -0.6624
  364GLU     CD 5778   2.580   3.814   1.345  0.0832 -0.0937  0.1027
  364GLU    OE1 5779   2.598   3.704   1.291 -0.0152  0.2948  0.5356
  364GLU    OE2 5780   2.521   3.830   1.454 -0.2885 -0.0463  0.1412
  364GLU      H 5781   2.522   4.134   1.046 -0.9296  0.4207  0.4031
  364GLU     HA 5782   2.617   4.282   1.284  0.1621  0.6685 -0.8662
  364GLU    HB2 5783   2.646   4.090   1.416  0.5260  1.3550 -1.0873
  364GLU    HB3 5784   2.484   4.072   1.348 -0.3073  1.3064 -0.5063
  364GLU    HG2 5785   2.601   3.914   1.162 -0.7123 -0.8821 -0.4062
  364GLU    HG3 5786   2.742   3.921   1.267  0.2024  0.0261 -0.8027
  365ASP      N 5787   2.867   4.208   1.238 -0.2441 -0.8618  0.2260
  365ASP     CA 5788   3.006   4.231   1.184  0.4681  0.3130 -0.0686
  365ASP      C 5789   3.107   4.220   1.303 -0.9765 -0.3766  0.2750
  365ASP      O 5790   3.076   4.236   1.417  0.0531 -0.1778 -0.4761
  365ASP     CB 5791   3.009   4.359   1.101  0.1055  0.4313  0.1819
  365ASP     CG 5792   3.103   4.346   0.990 -0.2833 -0.3840  1.1617
  365ASP    OD1 5793   3.216   4.283   1.000  0.7768 -0.4854 -0.6974
  365ASP    OD2 5794   3.069   4.400   0.875  0.1868 -0.4798 -0.1263
  365ASP      H 5795   2.857   4.240   1.333  0.7504 -0.0579  0.0946
  365ASP     HA 5796   3.035   4.146   1.123  1.4514 -0.1379  0.9523
[truncated: 4,859,771 more chars]
