# Supplementary material for: Broadening the Scope of Binding Free Energy Calculations Using a Separated Topologies Approach
Source: J Chem Theory Comput. 2023 Jul 24;19(15):5058–76. doi: 10.1021/acs.jctc.3c00282 (PMC10413862; doi:10.1021/acs.jctc.3c00282)
Supplement: Supplementary file 2 — ct3c00282_si_002.zip [file ct3c00282_si_002.zip › SI_paper/MALT1/input/Pfizer-01-04/solvent.top]

;
;   File Pfizer-01-04/solvent.top  was generated
;   By user: hannahbaumann (501)
;   On host: dhcp-204187.bio.uci.edu
;   At date: Wed. March  3 11:27:08 2023
;
;   This is a standalone topology file
;
;   Created by:
;   ParmEd:       gen_pairs.py, VERSION 3.4.3
;   Executable:   gen_pairs.py
;   Library dir:  /usr/local/gromacs/share/gromacs/top
;   Command line:
;     gen_pairs.py
;

[ defaults ]
; nbfunc        comb-rule       gen-pairs       fudgeLJ fudgeQQ
1               2               yes             0.5          0.8333      

[ atomtypes ]
; name    at.num    mass    charge ptype  sigma      epsilon
Na1           11  22.989769  0.00000000  A     0.24392807     0.36584603
Cl1           17  35.453200  0.00000000  A      0.4477657     0.14891274
C1             6  12.010780  0.00000000  A     0.33996695       0.359824
C2             6  12.010780  0.00000000  A     0.33996695      0.4577296
N1             7  14.006720  0.00000000  A     0.32499985        0.71128
O1             8  15.999430  0.00000000  A     0.29599219        0.87864
F1             9  18.998403  0.00000000  A     0.31181455       0.255224
H1             1   1.007947  0.00000000  A     0.25996425        0.06276
H2             1   1.007947  0.00000000  A     0.25105526        0.06276
H3             1   1.007947  0.00000000  A     0.26495328      0.0656888
H4             1   1.007947  0.00000000  A     0.10690785      0.0656888
OW             8  15.999430  0.00000000  A     0.31507524       0.635968
HW             1   1.007947  0.00000000  A              1              0


[ moleculetype ]
; Name            nrexcl
Na+          3

[ atoms ]
;   nr       type  resnr residue  atom   cgnr    charge       mass  typeB    chargeB      massB
; residue    1 Na+ rtp Na+ q 1.0
    1        Na1      1    Na+     NA      1 1.00000000  22.989769   ; qtot 1.000000


[ moleculetype ]
; Name            nrexcl
Cl-          3

[ atoms ]
;   nr       type  resnr residue  atom   cgnr    charge       mass  typeB    chargeB      massB
; residue    1 Cl- rtp Cl- q -1.0
    1        Cl1      1    Cl-     CL      1 -1.00000000  35.453200   ; qtot -1.000000


[ moleculetype ]
; Name            nrexcl
UNL          3

[ atoms ]
;   nr       type  resnr residue  atom   cgnr    charge       mass  typeB    chargeB      massB
; residue    1 UNL rtp UNL q 0.0
    1         C1      1    UNL     C1      1 -0.23329000  12.010780   ; qtot -0.233290
    2         C1      1    UNL     C2      2 -0.25764000  12.010780   ; qtot -0.490930
    3         C1      1    UNL     C3      3 -0.27599001  12.010780   ; qtot -0.766920
    4         C1      1    UNL     C4      4 0.41841000  12.010780   ; qtot -0.348510
    5         C1      1    UNL     C5      5 0.11367000  12.010780   ; qtot -0.234840
    6         C1      1    UNL     C6      6 0.35095999  12.010780   ; qtot 0.116120
    7         C1      1    UNL     C7      7 0.35350001  12.010780   ; qtot 0.469620
    8         C1      1    UNL     C8      8 0.11266000  12.010780   ; qtot 0.582280
    9         C1      1    UNL     C9      9 0.45784000  12.010780   ; qtot 1.040120
   10         C1      1    UNL    C10     10 -0.15757000  12.010780   ; qtot 0.882550
   11         C1      1    UNL    C11     11 0.08735000  12.010780   ; qtot 0.969900
   12         C1      1    UNL    C12     12 0.78750002  12.010780   ; qtot 1.757400
   13         C2      1    UNL    C13     13 -0.13052000  12.010780   ; qtot 1.626880
   14         C2      1    UNL    C14     14 -0.07388000  12.010780   ; qtot 1.553000
   15         C2      1    UNL    C15     15 0.59841001  12.010780   ; qtot 2.151410
   16         N1      1    UNL     N1     16 -0.63801003  14.006720   ; qtot 1.513400
   17         N1      1    UNL     N2     17 -0.52117997  14.006720   ; qtot 0.992220
   18         N1      1    UNL     N3     18 -0.51944000  14.006720   ; qtot 0.472780
   19         N1      1    UNL     N4     19 0.14755000  14.006720   ; qtot 0.620330
   20         N1      1    UNL     N5     20 -0.48721999  14.006720   ; qtot 0.133110
   21         N1      1    UNL     N6     21 -0.48756999  14.006720   ; qtot -0.354460
   22         O1      1    UNL     O1     22 -0.59851003  15.999430   ; qtot -0.952970
   23         F1      1    UNL     F1     23 -0.22859000  18.998403   ; qtot -1.181560
   24         F1      1    UNL     F2     24 -0.22859000  18.998403   ; qtot -1.410150
   25         F1      1    UNL     F3     25 -0.22859000  18.998403   ; qtot -1.638740
   26         H1      1    UNL     H1     26 0.18155999   1.007947   ; qtot -1.457180
   27         H1      1    UNL     H2     27 0.16135000   1.007947   ; qtot -1.295830
   28         H1      1    UNL     H3     28 0.18160000   1.007947   ; qtot -1.114230
   29         H2      1    UNL     H4     29 0.03879000   1.007947   ; qtot -1.075440
   30         H2      1    UNL     H5     30 0.03919000   1.007947   ; qtot -1.036250
   31         H3      1    UNL     H6     31 0.05634000   1.007947   ; qtot -0.979910
   32         H3      1    UNL     H7     32 0.05634000   1.007947   ; qtot -0.923570
   33         H3      1    UNL     H8     33 0.05634000   1.007947   ; qtot -0.867230
   34         H3      1    UNL     H9     34 0.07546000   1.007947   ; qtot -0.791770
   35         H3      1    UNL    H10     35 0.07546000   1.007947   ; qtot -0.716310
   36         H3      1    UNL    H11     36 0.07546000   1.007947   ; qtot -0.640850
   37         H4      1    UNL    H12     37 0.32074001   1.007947   ; qtot -0.320110
   38         H4      1    UNL    H13     38 0.32010999   1.007947   ; qtot 0.000000

[ bonds ]
;    ai     aj funct         c0         c1         c2         c3
      1      4     1   0.13905 288391.937460
      1      5     1   0.13905 288391.937460
      1     26     1   0.10856 338272.480284
      2      5     1   0.13905 288391.937460
      2      6     1   0.13905 288391.937460
      2     27     1   0.10856 338272.480284
      3      7     1   0.14526 226667.732927
      3      8     1   0.13760 328642.036988
      3     28     1   0.10856 338272.480284
      4     16     1   0.13322 348057.039144
      4     29     1   0.10856 338272.480284
      5     20     1   0.13902 321605.476415
      6     15     1   0.15010 251553.967119
      6     16     1   0.13322 348057.039144
      7     13     1   0.15010 251553.967119
      7     17     1   0.13002 413069.590955
      8     18     1   0.13811 296394.131137
      8     19     1   0.13902 321605.476415
      9     10     1   0.14526 226667.732927
      9     18     1   0.13002 413069.590955
      9     30     1   0.10856 338272.480284
     10     11     1   0.13760 328642.036988
     10     21     1   0.13902 321605.476415
     11     14     1   0.15010 251553.967119
     11     19     1   0.13902 321605.476415
     12     20     1   0.13756 401122.099493
     12     21     1   0.13756 401122.099493
     12     22     1   0.12288 492351.740441
     13     31     1   0.10939 315503.505216
     13     32     1   0.10939 315503.505216
     13     33     1   0.10939 315503.505216
     14     34     1   0.10939 315503.505216
     14     35     1   0.10939 315503.505216
     14     36     1   0.10939 315503.505216
     15     23     1   0.13617 282211.114490
     15     24     1   0.13617 282211.114490
     15     25     1   0.13617 282211.114490
     17     19     1   0.13480 329681.945301
     20     37     1   0.10192 423936.863643
     21     38     1   0.10192 423936.863643

[ pairs ]
;    ai     aj funct         c0         c1         c2         c3
      2      4     1
      1      6     1
      3      9     1
      8     10     1
      3     11     1
      7     11     1
      1     12     1
      2     12     1
      9     12     1
     11     12     1
      8     13     1
      8     14     1
      9     14     1
      4     15     1
      5     15     1
      5     16     1
     10     17     1
     14     17     1
      7     18     1
     11     18     1
     17     18     1
      9     19     1
     13     19     1
      4     20     1
      6     20     1
     10     20     1
      5     21     1
     14     21     1
     18     21     1
     19     21     1
      5     22     1
     10     22     1
      2     23     1
     16     23     1
      2     24     1
     16     24     1
      2     25     1
     16     25     1
      2     26     1
     16     26     1
     20     26     1
      1     27     1
     15     27     1
     16     27     1
     20     27     1
     13     28     1
     17     28     1
     18     28     1
     19     28     1
      5     29     1
      6     29     1
     26     29     1
      8     30     1
     11     30     1
     21     30     1
      3     31     1
     17     31     1
      3     32     1
     17     32     1
      3     33     1
     17     33     1
     10     34     1
     19     34     1
     10     35     1
     19     35     1
     10     36     1
     19     36     1
      1     37     1
      2     37     1
     21     37     1
     22     37     1
      9     38     1
     11     38     1
     20     38     1
     22     38     1

[ angles ]
;    ai     aj     ak funct         c0         c1         c2         c3
      1      4     16     1   126.9451846 583.761810
      1      4     29     1   131.2812074 276.505179
      1      5      2     1   126.9451846 583.761810
      1      5     20     1   126.9451846 583.761810
      2      5     20     1   126.9451846 583.761810
      2      6     15     1   126.9451846 583.761810
      2      6     16     1   126.9451846 583.761810
      3      7     13     1   131.6606428 376.643899
      3      7     17     1   126.9451846 583.761810
      3      8     18     1   139.8741836 73.692153
      3      8     19     1   126.9451846 583.761810
      4      1      5     1   126.9451846 583.761810
      4      1     26     1   131.2812074 276.505179
      4     16      6     1   112.2892376 678.808976
      5      1     26     1   131.2812074 276.505179
      5      2      6     1   126.9451846 583.761810
      5      2     27     1   131.2812074 276.505179
      5     20     12     1   118.2043928 574.972218
      5     20     37     1   115.6677095 408.497037
      6      2     27     1   131.2812074 276.505179
      6     15     23     1   113.6569396 415.195031
      6     15     24     1   113.6569396 415.195031
      6     15     25     1   113.6569396 415.195031
      7      3      8     1   126.9451846 583.761810
      7      3     28     1   131.6606428 376.643899
      7     13     31     1   113.6569396 415.195031
      7     13     32     1   113.6569396 415.195031
      7     13     33     1   113.6569396 415.195031
      7     17     19     1   112.2892376 678.808976
      8      3     28     1   131.6606428 376.643899
      8     18      9     1   112.2892376 678.808976
      8     19     11     1   118.2043928 574.972218
      8     19     17     1   118.2043928 574.972218
      9     10     11     1   126.9451846 583.761810
      9     10     21     1   126.9451846 583.761810
     10      9     18     1   126.9451846 583.761810
     10      9     30     1   131.2812074 276.505179
     10     11     14     1   126.9451846 583.761810
     10     11     19     1   126.9451846 583.761810
     10     21     12     1   118.2043928 574.972218
     10     21     38     1   115.6677095 408.497037
     11     10     21     1   126.9451846 583.761810
     11     14     34     1   113.6569396 415.195031
     11     14     35     1   113.6569396 415.195031
     11     14     36     1   113.6569396 415.195031
     11     19     17     1   118.2043928 574.972218
     12     20     37     1   115.6677095 408.497037
     12     21     38     1   115.6677095 408.497037
     13      7     17     1   131.6606428 376.643899
     14     11     19     1   126.9451846 583.761810
     15      6     16     1   126.9451846 583.761810
     16      4     29     1   131.2812074 276.505179
     18      8     19     1   126.9451846 583.761810
     18      9     30     1   131.2812074 276.505179
     20     12     21     1   126.9451846 583.761810
     20     12     22     1   126.9451846 583.761810
     21     12     22     1   126.9451846 583.761810
     23     15     24     1   113.6569396 415.195031
     23     15     25     1   113.6569396 415.195031
     24     15     25     1   113.6569396 415.195031
     31     13     32     1   114.2940847 278.454799
     31     13     33     1   114.2940847 278.454799
     32     13     33     1   114.2940847 278.454799
     34     14     35     1   114.2940847 278.454799
     34     14     36     1   114.2940847 278.454799
     35     14     36     1   114.2940847 278.454799

[ dihedrals ]
;    ai     aj     ak     al funct         c0         c1         c2         c3         c4         c5
      4      1     16     29     1  180.0000000  1.5341333  2
      4     16     29      1     1  180.0000000  1.5341333  2
      4     29      1     16     1  180.0000000  1.5341333  2
      5      1      2     20     1  180.0000000  1.5341333  2
      5      2     20      1     1  180.0000000  1.5341333  2
      5     20      1      2     1  180.0000000  1.5341333  2
      6      2     15     16     1  180.0000000  1.5341333  2
      6     15     16      2     1  180.0000000  1.5341333  2
      6     16      2     15     1  180.0000000  1.5341333  2
      7      3     13     17     1  180.0000000  1.5341333  2
      7     13     17      3     1  180.0000000  1.5341333  2
      7     17      3     13     1  180.0000000  1.5341333  2
      8      3     18     19     1  180.0000000  1.5341333  2
      8     18     19      3     1  180.0000000  1.5341333  2
      8     19      3     18     1  180.0000000  1.5341333  2
      1      4      5     26     1  180.0000000  1.5341333  2
      1      5     26      4     1  180.0000000  1.5341333  2
      1     26      4      5     1  180.0000000  1.5341333  2
      2      5      6     27     1  180.0000000  1.5341333  2
      2      6     27      5     1  180.0000000  1.5341333  2
      2     27      5      6     1  180.0000000  1.5341333  2
     20      5     12     37     1  180.0000000  1.3946667  2
     20     12     37      5     1  180.0000000  1.3946667  2
     20     37      5     12     1  180.0000000  1.3946667  2
      3      7      8     28     1  180.0000000  1.5341333  2
      3      8     28      7     1  180.0000000  1.5341333  2
      3     28      7      8     1  180.0000000  1.5341333  2
     19      8     11     17     1  180.0000000  14.6440000  2
     19     11     17      8     1  180.0000000  14.6440000  2
     19     17      8     11     1  180.0000000  14.6440000  2
     10      9     11     21     1  180.0000000  1.5341333  2
     10     11     21      9     1  180.0000000  1.5341333  2
     10     21      9     11     1  180.0000000  1.5341333  2
      9     10     18     30     1  180.0000000  1.5341333  2
      9     18     30     10     1  180.0000000  1.5341333  2
      9     30     10     18     1  180.0000000  1.5341333  2
     11     10     14     19     1  180.0000000  1.5341333  2
     11     14     19     10     1  180.0000000  1.5341333  2
     11     19     10     14     1  180.0000000  1.5341333  2
     21     10     12     38     1  180.0000000  1.3946667  2
     21     12     38     10     1  180.0000000  1.3946667  2
     21     38     10     12     1  180.0000000  1.3946667  2
     12     20     21     22     1  180.0000000  1.5341333  2
     12     21     22     20     1  180.0000000  1.5341333  2
     12     22     20     21     1  180.0000000  1.5341333  2
      1      4     16      6     1  180.0000000  23.5500830  2
      1      5      2      6     1  180.0000000  15.6448125  2
      1      5      2     27     1  180.0000000  15.6448125  2
      1      5     20     12     1  180.0000000  6.7962581  2
      1      5     20     37     1  180.0000000  6.7962581  2
      2      5      1      4     1  180.0000000  15.6448125  2
      2      5      1     26     1  180.0000000  15.6448125  2
      2      5     20     12     1  180.0000000  6.7962581  2
      2      5     20     37     1  180.0000000  6.7962581  2
      2      6     15     23     1  0.0000000  -0.9391229  3
      2      6     15     24     1  0.0000000  -0.9391229  3
      2      6     15     25     1  0.0000000  -0.9391229  3
      2      6     16      4     1  180.0000000  23.5500830  2
      3      7     13     31     1  0.0000000  -0.9391229  3
      3      7     13     32     1  0.0000000  -0.9391229  3
      3      7     13     33     1  0.0000000  -0.9391229  3
      3      7     17     19     1  180.0000000  28.4890611  2
      3      8     18      9     1  180.0000000  6.6077872  2
      3      8     19     11     1  180.0000000  4.2103112  2
      3      8     19     17     1  180.0000000  4.2103112  2
      4      1      5     20     1  180.0000000  15.6448125  2
      4     16      6     15     1  180.0000000  16.8160888  2
      5      1      4     16     1  180.0000000  15.6448125  2
      5      1      4     29     1  180.0000000  15.6448125  2
      5      2      6     15     1  180.0000000  15.6448125  2
      5      2      6     16     1  180.0000000  15.6448125  2
      5     20     12     21     1  180.0000000  7.5400006  2
      5     20     12     21     1  0.0000000  0.0000000  1
      5     20     12     22     1  180.0000000  4.5111316  2
      5     20     12     22     1  0.0000000  0.0000000  1
      6      2      5     20     1  180.0000000  15.6448125  2
      6     16      4     29     1  180.0000000  16.8160888  2
      7      3      8     18     1  180.0000000  21.7677506  2
      7      3      8     19     1  180.0000000  21.7677506  2
      7     17     19      8     1  0.0000000  -0.3979340  3
      7     17     19      8     1  180.0000000  6.5037584  2
      7     17     19     11     1  0.0000000  -0.3979340  3
      7     17     19     11     1  180.0000000  6.5037584  2
      8      3      7     13     1  180.0000000  4.5638573  2
      8      3      7     17     1  180.0000000  4.5638573  2
      8     18      9     10     1  180.0000000  28.4890611  2
      8     18      9     30     1  180.0000000  28.4890611  2
      8     19     11     10     1  180.0000000  3.9634818  2
      8     19     11     14     1  180.0000000  3.9634818  2
      9     10     11     14     1  180.0000000  21.7677506  2
      9     10     11     19     1  180.0000000  21.7677506  2
      9     10     21     12     1  180.0000000  6.7962581  2
      9     10     21     38     1  180.0000000  6.7962581  2
      9     18      8     19     1  180.0000000  6.3044821  2
     10     11     14     34     1  180.0000000  0.8017965  3
     10     11     14     34     1  0.0000000  0.0761089  1
     10     11     14     35     1  180.0000000  0.8017965  3
     10     11     14     35     1  0.0000000  0.0761089  1
     10     11     14     36     1  180.0000000  0.8017965  3
     10     11     14     36     1  0.0000000  0.0761089  1
     10     11     19     17     1  180.0000000  3.9634818  2
     10     21     12     20     1  180.0000000  7.5400006  2
     10     21     12     20     1  0.0000000  0.0000000  1
     10     21     12     22     1  180.0000000  4.5111316  2
     10     21     12     22     1  0.0000000  0.0000000  1
     11     10      9     18     1  180.0000000  4.5638573  2
     11     10      9     30     1  180.0000000  4.5638573  2
     11     10     21     12     1  180.0000000  6.7962581  2
     11     10     21     38     1  180.0000000  6.7962581  2
     11     19      8     18     1  180.0000000  4.2103112  2
     13      7      3     28     1  180.0000000  4.5638573  2
     13      7     17     19     1  180.0000000  28.4890611  2
     14     11     10     21     1  180.0000000  21.7677506  2
     14     11     19     17     1  180.0000000  3.9634818  2
     15      6      2     27     1  180.0000000  15.6448125  2
     16      4      1     26     1  180.0000000  15.6448125  2
     16      6      2     27     1  180.0000000  15.6448125  2
     16      6     15     23     1  0.0000000  -0.9391229  3
     16      6     15     24     1  0.0000000  -0.9391229  3
     16      6     15     25     1  0.0000000  -0.9391229  3
     17      7      3     28     1  180.0000000  4.5638573  2
     17      7     13     31     1  0.0000000  -1.8209040  2
     17      7     13     32     1  0.0000000  -1.8209040  2
     17      7     13     33     1  0.0000000  -1.8209040  2
     17     19      8     18     1  180.0000000  4.2103112  2
     18      8      3     28     1  180.0000000  21.7677506  2
     18      9     10     21     1  180.0000000  4.5638573  2
     19      8      3     28     1  180.0000000  21.7677506  2
     19     11     10     21     1  180.0000000  21.7677506  2
     19     11     14     34     1  0.0000000  -0.9391229  3
     19     11     14     35     1  0.0000000  -0.9391229  3
     19     11     14     36     1  0.0000000  -0.9391229  3
     20      5      1     26     1  180.0000000  15.6448125  2
     20      5      2     27     1  180.0000000  15.6448125  2
     20     12     21     38     1  180.0000000  7.5400006  2
     20     12     21     38     1  0.0000000  0.0000000  1
     21     10      9     30     1  180.0000000  4.5638573  2
     21     12     20     37     1  180.0000000  7.5400006  2
     21     12     20     37     1  0.0000000  0.0000000  1
     22     12     20     37     1  180.0000000  4.5111316  2
     22     12     20     37     1  0.0000000  0.0000000  1
     22     12     21     38     1  180.0000000  4.5111316  2
     22     12     21     38     1  0.0000000  0.0000000  1
     26      1      4     29     1  180.0000000  15.6448125  2


[ moleculetype ]
; Name            nrexcl
HOH          3

[ atoms ]
;   nr       type  resnr residue  atom   cgnr    charge       mass  typeB    chargeB      massB
; residue    1 HOH rtp HOH q 0.0
    1         OW      1    HOH      O      1 -0.83400000  15.999430   ; qtot -0.834000
    2         HW      1    HOH     H1      2 0.41700000   1.007947   ; qtot -0.417000
    3         HW      1    HOH     H2      3 0.41700000   1.007947   ; qtot 0.000000

#ifdef FLEXIBLE

[ bonds ]
;    ai     aj funct         c0         c1         c2         c3
      2      1     1   0.09572 462750.400000
      3      1     1   0.09572 462750.400000

[ angles ]
;    ai     aj     ak funct         c0         c1         c2         c3
      2      1      3     1   104.5200000 836.800000


#else

[ settles ]
; i     funct   doh     dhh
1     1   0.09572000   0.15139007

#endif

[ exclusions ]
1  2  3
2  1  3
3  1  2

[ system ]
; Name
Generic title

[ molecules ]
; Compound       #mols
Na+                  1
Cl-                  1
UNL                  1
HOH                867
