# Supplementary material for: Broadening the Scope of Binding Free Energy Calculations Using a Separated Topologies Approach
Source: J Chem Theory Comput. 2023 Jul 24;19(15):5058–76. doi: 10.1021/acs.jctc.3c00282 (PMC10413862; doi:10.1021/acs.jctc.3c00282)
Supplement: Supplementary file 2 — ct3c00282_si_002.zip [file ct3c00282_si_002.zip › SI_paper/MALT1/input/Pfizer-01-04/complex.pdb]

CRYST1   91.373   91.373   91.373  90.00  90.00  90.00 P 1            
HETATM    1  C   ACE 1   1      72.913  60.483  53.900  0.00  0.00           C  
HETATM    2  O   ACE 1   1      72.394  59.378  53.907  0.00  0.00           O  
HETATM    3  CH3 ACE 1   1      74.363  60.506  53.486  0.00  0.00           C  
HETATM    4 HH31 ACE 1   1      75.133  60.686  54.236  0.00  0.00           H  
HETATM    5 HH32 ACE 1   1      74.579  59.525  53.063  0.00  0.00           H  
HETATM    6 HH33 ACE 1   1      74.431  61.192  52.641  0.00  0.00           H  
ATOM      7  N   PRO 1   2      72.426  61.666  54.273  0.00  0.00           N  
ATOM      8  CA  PRO 1   2      71.121  61.739  54.808  0.00  0.00           C  
ATOM      9  C   PRO 1   2      69.940  61.740  53.812  0.00  0.00           C  
ATOM     10  O   PRO 1   2      68.760  61.603  54.201  0.00  0.00           O  
ATOM     11  CB  PRO 1   2      71.107  63.016  55.552  0.00  0.00           C  
ATOM     12  CG  PRO 1   2      72.240  63.859  54.954  0.00  0.00           C  
ATOM     13  CD  PRO 1   2      73.221  62.860  54.455  0.00  0.00           C  
ATOM     14  HA  PRO 1   2      71.023  60.982  55.586  0.00  0.00           H  
ATOM     15  HB2 PRO 1   2      70.212  63.634  55.474  0.00  0.00           H  
ATOM     16  HB3 PRO 1   2      71.344  62.769  56.587  0.00  0.00           H  
ATOM     17  HG2 PRO 1   2      71.740  64.373  54.133  0.00  0.00           H  
ATOM     18  HG3 PRO 1   2      72.818  64.504  55.617  0.00  0.00           H  
ATOM     19  HD2 PRO 1   2      74.067  62.627  55.103  0.00  0.00           H  
ATOM     20  HD3 PRO 1   2      73.498  63.250  53.476  0.00  0.00           H  
ATOM     21  N   LEU 1   3      70.263  62.025  52.533  0.00  0.00           N  
ATOM     22  CA  LEU 1   3      69.375  61.960  51.373  0.00  0.00           C  
ATOM     23  C   LEU 1   3      69.102  60.515  50.943  0.00  0.00           C  
ATOM     24  O   LEU 1   3      69.714  59.531  51.466  0.00  0.00           O  
ATOM     25  CB  LEU 1   3      70.218  62.666  50.256  0.00  0.00           C  
ATOM     26  CG  LEU 1   3      70.396  64.189  50.318  0.00  0.00           C  
ATOM     27  CD1 LEU 1   3      71.198  64.674  49.154  0.00  0.00           C  
ATOM     28  CD2 LEU 1   3      69.080  64.922  50.236  0.00  0.00           C  
ATOM     29  H   LEU 1   3      71.255  62.093  52.352  0.00  0.00           H  
ATOM     30  HA  LEU 1   3      68.374  62.333  51.591  0.00  0.00           H  
ATOM     31  HB2 LEU 1   3      71.236  62.283  50.327  0.00  0.00           H  
ATOM     32  HB3 LEU 1   3      69.813  62.367  49.290  0.00  0.00           H  
ATOM     33  HG  LEU 1   3      70.809  64.411  51.302  0.00  0.00           H  
ATOM     34 HD11 LEU 1   3      72.246  64.493  49.393  0.00  0.00           H  
ATOM     35 HD12 LEU 1   3      70.968  64.087  48.266  0.00  0.00           H  
ATOM     36 HD13 LEU 1   3      71.029  65.751  49.156  0.00  0.00           H  
ATOM     37 HD21 LEU 1   3      69.283  65.992  50.196  0.00  0.00           H  
ATOM     38 HD22 LEU 1   3      68.569  64.704  49.298  0.00  0.00           H  
ATOM     39 HD23 LEU 1   3      68.427  64.693  51.078  0.00  0.00           H  
ATOM     40  N   ALA 1   4      68.165  60.359  50.025  0.00  0.00           N  
ATOM     41  CA  ALA 1   4      67.822  59.068  49.330  0.00  0.00           C  
ATOM     42  C   ALA 1   4      68.510  58.942  47.939  0.00  0.00           C  
ATOM     43  O   ALA 1   4      68.241  59.722  46.983  0.00  0.00           O  
ATOM     44  CB  ALA 1   4      66.355  58.905  49.208  0.00  0.00           C  
ATOM     45  H   ALA 1   4      67.570  61.144  49.803  0.00  0.00           H  
ATOM     46  HA  ALA 1   4      68.266  58.319  49.987  0.00  0.00           H  
ATOM     47  HB1 ALA 1   4      65.971  57.946  48.860  0.00  0.00           H  
ATOM     48  HB2 ALA 1   4      65.884  59.064  50.178  0.00  0.00           H  
ATOM     49  HB3 ALA 1   4      65.798  59.666  48.661  0.00  0.00           H  
ATOM     50  N   LYS 1   5      69.281  57.879  47.724  0.00  0.00           N  
ATOM     51  CA  LYS 1   5      69.798  57.517  46.357  0.00  0.00           C  
ATOM     52  C   LYS 1   5      68.695  57.311  45.391  0.00  0.00           C  
ATOM     53  O   LYS 1   5      68.745  57.902  44.320  0.00  0.00           O  
ATOM     54  CB  LYS 1   5      70.682  56.194  46.452  0.00  0.00           C  
ATOM     55  CG  LYS 1   5      71.330  55.945  45.093  0.00  0.00           C  
ATOM     56  CD  LYS 1   5      72.338  54.861  45.224  0.00  0.00           C  
ATOM     57  CE  LYS 1   5      72.973  54.779  43.788  0.00  0.00           C  
ATOM     58  NZ  LYS 1   5      73.792  53.543  43.613  0.00  0.00           N  
ATOM     59  H   LYS 1   5      69.430  57.305  48.541  0.00  0.00           H  
ATOM     60  HA  LYS 1   5      70.433  58.309  45.959  0.00  0.00           H  
ATOM     61  HB2 LYS 1   5      71.468  56.302  47.199  0.00  0.00           H  
ATOM     62  HB3 LYS 1   5      70.096  55.280  46.553  0.00  0.00           H  
ATOM     63  HG2 LYS 1   5      70.548  55.734  44.364  0.00  0.00           H  
ATOM     64  HG3 LYS 1   5      71.942  56.792  44.782  0.00  0.00           H  
ATOM     65  HD2 LYS 1   5      73.020  55.089  46.043  0.00  0.00           H  
ATOM     66  HD3 LYS 1   5      71.694  53.984  45.277  0.00  0.00           H  
ATOM     67  HE2 LYS 1   5      72.277  54.936  42.964  0.00  0.00           H  
ATOM     68  HE3 LYS 1   5      73.673  55.615  43.821  0.00  0.00           H  
ATOM     69  HZ1 LYS 1   5      74.367  53.345  44.419  0.00  0.00           H  
ATOM     70  HZ2 LYS 1   5      73.133  52.779  43.556  0.00  0.00           H  
ATOM     71  HZ3 LYS 1   5      74.303  53.611  42.745  0.00  0.00           H  
ATOM     72  N   ASP 1   6      67.647  56.670  45.781  0.00  0.00           N  
ATOM     73  CA  ASP 1   6      66.392  56.324  45.062  0.00  0.00           C  
ATOM     74  C   ASP 1   6      65.345  55.818  46.150  0.00  0.00           C  
ATOM     75  O   ASP 1   6      65.685  55.679  47.368  0.00  0.00           O  
ATOM     76  CB  ASP 1   6      66.781  55.157  44.064  0.00  0.00           C  
ATOM     77  CG  ASP 1   6      65.740  55.098  42.975  0.00  0.00           C  
ATOM     78  OD1 ASP 1   6      64.704  55.814  43.045  0.00  0.00           O  
ATOM     79  OD2 ASP 1   6      65.967  54.383  42.032  0.00  0.00           O  
ATOM     80  H   ASP 1   6      67.790  56.315  46.716  0.00  0.00           H  
ATOM     81  HA  ASP 1   6      65.908  57.124  44.502  0.00  0.00           H  
ATOM     82  HB2 ASP 1   6      67.783  55.273  43.652  0.00  0.00           H  
ATOM     83  HB3 ASP 1   6      66.866  54.253  44.667  0.00  0.00           H  
ATOM     84  N   LYS 1   7      64.080  55.673  45.746  0.00  0.00           N  
ATOM     85  CA  LYS 1   7      62.873  55.536  46.692  0.00  0.00           C  
ATOM     86  C   LYS 1   7      61.824  54.574  46.174  0.00  0.00           C  
ATOM     87  O   LYS 1   7      61.158  55.009  45.245  0.00  0.00           O  
ATOM     88  CB  LYS 1   7      62.230  56.940  46.932  0.00  0.00           C  
ATOM     89  CG  LYS 1   7      63.087  57.913  47.830  0.00  0.00           C  
ATOM     90  CD  LYS 1   7      62.391  59.290  47.922  0.00  0.00           C  
ATOM     91  CE  LYS 1   7      61.264  59.339  48.971  0.00  0.00           C  
ATOM     92  NZ  LYS 1   7      60.515  60.643  49.067  0.00  0.00           N  
ATOM     93  H   LYS 1   7      63.988  55.659  44.740  0.00  0.00           H  
ATOM     94  HA  LYS 1   7      63.189  55.198  47.679  0.00  0.00           H  
ATOM     95  HB2 LYS 1   7      61.924  57.395  45.990  0.00  0.00           H  
ATOM     96  HB3 LYS 1   7      61.356  56.774  47.562  0.00  0.00           H  
ATOM     97  HG2 LYS 1   7      63.084  57.509  48.843  0.00  0.00           H  
ATOM     98  HG3 LYS 1   7      64.122  58.034  47.509  0.00  0.00           H  
ATOM     99  HD2 LYS 1   7      63.079  60.111  48.119  0.00  0.00           H  
ATOM    100  HD3 LYS 1   7      61.965  59.517  46.944  0.00  0.00           H  
ATOM    101  HE2 LYS 1   7      60.571  58.542  48.702  0.00  0.00           H  
ATOM    102  HE3 LYS 1   7      61.700  59.037  49.924  0.00  0.00           H  
ATOM    103  HZ1 LYS 1   7      59.828  60.584  49.805  0.00  0.00           H  
ATOM    104  HZ2 LYS 1   7      61.193  61.381  49.192  0.00  0.00           H  
ATOM    105  HZ3 LYS 1   7      60.004  60.782  48.208  0.00  0.00           H  
ATOM    106  N   VAL 1   8      61.807  53.256  46.530  0.00  0.00           N  
ATOM    107  CA  VAL 1   8      61.238  52.084  45.815  0.00  0.00           C  
ATOM    108  C   VAL 1   8      60.251  51.346  46.723  0.00  0.00           C  
ATOM    109  O   VAL 1   8      60.423  51.345  47.972  0.00  0.00           O  
ATOM    110  CB  VAL 1   8      62.323  51.129  45.330  0.00  0.00           C  
ATOM    111  CG1 VAL 1   8      63.140  51.735  44.222  0.00  0.00           C  
ATOM    112  CG2 VAL 1   8      63.355  50.591  46.364  0.00  0.00           C  
ATOM    113  H   VAL 1   8      62.333  53.070  47.372  0.00  0.00           H  
ATOM    114  HA  VAL 1   8      60.778  52.425  44.887  0.00  0.00           H  
ATOM    115  HB  VAL 1   8      61.845  50.256  44.885  0.00  0.00           H  
ATOM    116 HG11 VAL 1   8      63.930  52.419  44.533  0.00  0.00           H  
ATOM    117 HG12 VAL 1   8      63.565  50.894  43.675  0.00  0.00           H  
ATOM    118 HG13 VAL 1   8      62.532  52.302  43.516  0.00  0.00           H  
ATOM    119 HG21 VAL 1   8      64.200  50.137  45.846  0.00  0.00           H  
ATOM    120 HG22 VAL 1   8      63.635  51.345  47.099  0.00  0.00           H  
ATOM    121 HG23 VAL 1   8      62.896  49.822  46.985  0.00  0.00           H  
ATOM    122  N   ALA 1   9      59.147  50.829  46.188  0.00  0.00           N  
ATOM    123  CA  ALA 1   9      58.111  50.186  47.023  0.00  0.00           C  
ATOM    124  C   ALA 1   9      57.309  49.126  46.249  0.00  0.00           C  
ATOM    125  O   ALA 1   9      56.718  49.302  45.235  0.00  0.00           O  
ATOM    126  CB  ALA 1   9      57.237  51.199  47.754  0.00  0.00           C  
ATOM    127  H   ALA 1   9      59.023  50.943  45.192  0.00  0.00           H  
ATOM    128  HA  ALA 1   9      58.676  49.691  47.814  0.00  0.00           H  
ATOM    129  HB1 ALA 1   9      56.647  51.763  47.031  0.00  0.00           H  
ATOM    130  HB2 ALA 1   9      56.577  50.660  48.434  0.00  0.00           H  
ATOM    131  HB3 ALA 1   9      57.816  51.887  48.370  0.00  0.00           H  
ATOM    132  N   LEU 1  10      57.114  47.960  46.949  0.00  0.00           N  
ATOM    133  CA  LEU 1  10      56.227  46.825  46.630  0.00  0.00           C  
ATOM    134  C   LEU 1  10      54.976  46.764  47.533  0.00  0.00           C  
ATOM    135  O   LEU 1  10      55.129  46.381  48.672  0.00  0.00           O  
ATOM    136  CB  LEU 1  10      57.084  45.548  46.553  0.00  0.00           C  
ATOM    137  CG  LEU 1  10      56.368  44.185  46.292  0.00  0.00           C  
ATOM    138  CD1 LEU 1  10      55.583  43.958  44.961  0.00  0.00           C  
ATOM    139  CD2 LEU 1  10      57.482  43.168  46.249  0.00  0.00           C  
ATOM    140  H   LEU 1  10      57.590  47.935  47.840  0.00  0.00           H  
ATOM    141  HA  LEU 1  10      55.822  46.989  45.631  0.00  0.00           H  
ATOM    142  HB2 LEU 1  10      57.757  45.643  45.701  0.00  0.00           H  
ATOM    143  HB3 LEU 1  10      57.649  45.462  47.481  0.00  0.00           H  
ATOM    144  HG  LEU 1  10      55.750  43.910  47.146  0.00  0.00           H  
ATOM    145 HD11 LEU 1  10      55.258  42.920  45.030  0.00  0.00           H  
ATOM    146 HD12 LEU 1  10      54.696  44.579  45.086  0.00  0.00           H  
ATOM    147 HD13 LEU 1  10      56.114  44.264  44.059  0.00  0.00           H  
ATOM    148 HD21 LEU 1  10      58.153  43.223  47.106  0.00  0.00           H  
ATOM    149 HD22 LEU 1  10      57.132  42.137  46.207  0.00  0.00           H  
ATOM    150 HD23 LEU 1  10      58.038  43.490  45.369  0.00  0.00           H  
ATOM    151  N   LEU 1  11      53.774  46.941  47.034  0.00  0.00           N  
ATOM    152  CA  LEU 1  11      52.487  46.675  47.755  0.00  0.00           C  
ATOM    153  C   LEU 1  11      51.789  45.407  47.205  0.00  0.00           C  
ATOM    154  O   LEU 1  11      51.489  45.348  46.018  0.00  0.00           O  
ATOM    155  CB  LEU 1  11      51.566  47.923  47.784  0.00  0.00           C  
ATOM    156  CG  LEU 1  11      52.049  49.202  48.402  0.00  0.00           C  
ATOM    157  CD1 LEU 1  11      53.375  49.842  47.929  0.00  0.00           C  
ATOM    158  CD2 LEU 1  11      51.028  50.292  48.238  0.00  0.00           C  
ATOM    159  H   LEU 1  11      53.797  47.421  46.146  0.00  0.00           H  
ATOM    160  HA  LEU 1  11      52.790  46.536  48.793  0.00  0.00           H  
ATOM    161  HB2 LEU 1  11      51.252  48.070  46.750  0.00  0.00           H  
ATOM    162  HB3 LEU 1  11      50.612  47.788  48.294  0.00  0.00           H  
ATOM    163  HG  LEU 1  11      52.040  49.111  49.488  0.00  0.00           H  
ATOM    164 HD11 LEU 1  11      53.351  49.822  46.840  0.00  0.00           H  
ATOM    165 HD12 LEU 1  11      53.407  50.916  48.111  0.00  0.00           H  
ATOM    166 HD13 LEU 1  11      54.194  49.204  48.262  0.00  0.00           H  
ATOM    167 HD21 LEU 1  11      50.724  50.377  47.195  0.00  0.00           H  
ATOM    168 HD22 LEU 1  11      50.113  49.951  48.722  0.00  0.00           H  
ATOM    169 HD23 LEU 1  11      51.293  51.286  48.597  0.00  0.00           H  
ATOM    170  N   ILE 1  12      51.400  44.473  48.079  0.00  0.00           N  
ATOM    171  CA  ILE 1  12      50.742  43.231  47.674  0.00  0.00           C  
ATOM    172  C   ILE 1  12      49.388  43.239  48.378  0.00  0.00           C  
ATOM    173  O   ILE 1  12      49.319  43.541  49.598  0.00  0.00           O  
ATOM    174  CB  ILE 1  12      51.600  42.004  47.959  0.00  0.00           C  
ATOM    175  CG1 ILE 1  12      52.928  41.845  47.250  0.00  0.00           C  
ATOM    176  CG2 ILE 1  12      50.971  40.585  47.620  0.00  0.00           C  
ATOM    177  CD1 ILE 1  12      54.004  41.228  48.232  0.00  0.00           C  
ATOM    178  H   ILE 1  12      51.589  44.695  49.046  0.00  0.00           H  
ATOM    179  HA  ILE 1  12      50.487  42.975  46.645  0.00  0.00           H  
ATOM    180  HB  ILE 1  12      51.793  41.939  49.030  0.00  0.00           H  
ATOM    181 HG12 ILE 1  12      52.883  41.169  46.396  0.00  0.00           H  
ATOM    182 HG13 ILE 1  12      53.342  42.801  46.928  0.00  0.00           H  
ATOM    183 HG21 ILE 1  12      50.064  40.490  48.217  0.00  0.00           H  
ATOM    184 HG22 ILE 1  12      50.695  40.486  46.570  0.00  0.00           H  
ATOM    185 HG23 ILE 1  12      51.629  39.774  47.931  0.00  0.00           H  
ATOM    186 HD11 ILE 1  12      54.872  40.878  47.673  0.00  0.00           H  
ATOM    187 HD12 ILE 1  12      54.462  42.011  48.837  0.00  0.00           H  
ATOM    188 HD13 ILE 1  12      53.595  40.444  48.868  0.00  0.00           H  
ATOM    189  N   GLY 1  13      48.252  43.052  47.675  0.00  0.00           N  
ATOM    190  CA  GLY 1  13      46.955  42.929  48.323  0.00  0.00           C  
ATOM    191  C   GLY 1  13      46.297  41.615  47.800  0.00  0.00           C  
ATOM    192  O   GLY 1  13      45.799  41.529  46.667  0.00  0.00           O  
ATOM    193  H   GLY 1  13      48.366  42.899  46.683  0.00  0.00           H  
ATOM    194  HA2 GLY 1  13      47.086  42.911  49.405  0.00  0.00           H  
ATOM    195  HA3 GLY 1  13      46.333  43.773  48.026  0.00  0.00           H  
ATOM    196  N   ASN 1  14      46.042  40.704  48.712  0.00  0.00           N  
ATOM    197  CA  ASN 1  14      45.348  39.487  48.296  0.00  0.00           C  
ATOM    198  C   ASN 1  14      43.905  39.557  48.912  0.00  0.00           C  
ATOM    199  O   ASN 1  14      43.646  39.979  50.014  0.00  0.00           O  
ATOM    200  CB  ASN 1  14      46.107  38.159  48.732  0.00  0.00           C  
ATOM    201  CG  ASN 1  14      47.306  37.853  47.818  0.00  0.00           C  
ATOM    202  OD1 ASN 1  14      47.615  38.564  46.901  0.00  0.00           O  
ATOM    203  ND2 ASN 1  14      48.184  36.914  48.163  0.00  0.00           N  
ATOM    204  H   ASN 1  14      46.167  40.878  49.699  0.00  0.00           H  
ATOM    205  HA  ASN 1  14      45.107  39.300  47.249  0.00  0.00           H  
ATOM    206  HB2 ASN 1  14      46.444  38.176  49.768  0.00  0.00           H  
ATOM    207  HB3 ASN 1  14      45.434  37.315  48.582  0.00  0.00           H  
ATOM    208 HD21 ASN 1  14      48.954  36.700  47.545  0.00  0.00           H  
ATOM    209 HD22 ASN 1  14      47.991  36.305  48.945  0.00  0.00           H  
ATOM    210  N   MET 1  15      42.948  38.900  48.133  0.00  0.00           N  
ATOM    211  CA  MET 1  15      41.495  38.822  48.525  0.00  0.00           C  
ATOM    212  C   MET 1  15      40.761  37.561  48.069  0.00  0.00           C  
ATOM    213  O   MET 1  15      39.867  37.071  48.826  0.00  0.00           O  
ATOM    214  CB  MET 1  15      40.766  40.096  48.172  0.00  0.00           C  
ATOM    215  CG  MET 1  15      40.663  40.433  46.683  0.00  0.00           C  
ATOM    216  SD  MET 1  15      40.761  42.235  46.293  0.00  0.00           S  
ATOM    217  CE  MET 1  15      42.556  42.475  46.761  0.00  0.00           C  
ATOM    218  H   MET 1  15      43.273  38.725  47.194  0.00  0.00           H  
ATOM    219  HA  MET 1  15      41.404  38.789  49.610  0.00  0.00           H  
ATOM    220  HB2 MET 1  15      39.758  40.037  48.583  0.00  0.00           H  
ATOM    221  HB3 MET 1  15      41.181  40.959  48.692  0.00  0.00           H  
ATOM    222  HG2 MET 1  15      41.502  40.039  46.110  0.00  0.00           H  
ATOM    223  HG3 MET 1  15      39.726  40.013  46.318  0.00  0.00           H  
ATOM    224  HE1 MET 1  15      42.568  42.251  47.828  0.00  0.00           H  
ATOM    225  HE2 MET 1  15      43.173  41.954  46.029  0.00  0.00           H  
ATOM    226  HE3 MET 1  15      42.779  43.538  46.669  0.00  0.00           H  
ATOM    227  N   ASN 1  16      41.164  37.011  46.875  0.00  0.00           N  
ATOM    228  CA  ASN 1  16      40.379  35.965  46.285  0.00  0.00           C  
ATOM    229  C   ASN 1  16      40.851  34.510  46.654  0.00  0.00           C  
ATOM    230  O   ASN 1  16      40.978  33.649  45.738  0.00  0.00           O  
ATOM    231  CB  ASN 1  16      40.074  36.204  44.744  0.00  0.00           C  
ATOM    232  CG  ASN 1  16      39.010  37.242  44.558  0.00  0.00           C  
ATOM    233  OD1 ASN 1  16      37.842  37.046  44.946  0.00  0.00           O  
ATOM    234  ND2 ASN 1  16      39.345  38.475  44.302  0.00  0.00           N  
ATOM    235  H   ASN 1  16      41.943  37.433  46.390  0.00  0.00           H  
ATOM    236  HA  ASN 1  16      39.415  35.998  46.795  0.00  0.00           H  
ATOM    237  HB2 ASN 1  16      40.988  36.516  44.238  0.00  0.00           H  
ATOM    238  HB3 ASN 1  16      39.642  35.297  44.321  0.00  0.00           H  
ATOM    239 HD21 ASN 1  16      38.612  39.168  44.251  0.00  0.00           H  
ATOM    240 HD22 ASN 1  16      40.277  38.726  44.006  0.00  0.00           H  
ATOM    241  N   TYR 1  17      40.951  34.248  47.941  0.00  0.00           N  
ATOM    242  CA  TYR 1  17      41.280  32.940  48.491  0.00  0.00           C  
ATOM    243  C   TYR 1  17      40.279  31.839  48.151  0.00  0.00           C  
ATOM    244  O   TYR 1  17      39.088  31.989  48.298  0.00  0.00           O  
ATOM    245  CB  TYR 1  17      41.401  32.983  49.982  0.00  0.00           C  
ATOM    246  CG  TYR 1  17      42.471  33.869  50.394  0.00  0.00           C  
ATOM    247  CD1 TYR 1  17      42.186  35.226  50.592  0.00  0.00           C  
ATOM    248  CD2 TYR 1  17      43.748  33.358  50.636  0.00  0.00           C  
ATOM    249  CE1 TYR 1  17      43.328  36.071  50.954  0.00  0.00           C  
ATOM    250  CE2 TYR 1  17      44.818  34.162  50.927  0.00  0.00           C  
ATOM    251  CZ  TYR 1  17      44.677  35.550  51.084  0.00  0.00           C  
ATOM    252  OH  TYR 1  17      45.728  36.310  51.424  0.00  0.00           O  
ATOM    253  H   TYR 1  17      41.225  35.090  48.427  0.00  0.00           H  
ATOM    254  HA  TYR 1  17      42.273  32.604  48.191  0.00  0.00           H  
ATOM    255  HB2 TYR 1  17      40.500  33.344  50.479  0.00  0.00           H  
ATOM    256  HB3 TYR 1  17      41.738  32.000  50.310  0.00  0.00           H  
ATOM    257  HD1 TYR 1  17      41.200  35.664  50.637  0.00  0.00           H  
ATOM    258  HD2 TYR 1  17      44.003  32.324  50.460  0.00  0.00           H  
ATOM    259  HE1 TYR 1  17      43.206  37.133  51.106  0.00  0.00           H  
ATOM    260  HE2 TYR 1  17      45.777  33.729  51.170  0.00  0.00           H  
ATOM    261  HH  TYR 1  17      46.542  35.841  51.224  0.00  0.00           H  
ATOM    262  N   ARG 1  18      40.810  30.678  47.709  0.00  0.00           N  
ATOM    263  CA  ARG 1  18      39.947  29.585  47.243  0.00  0.00           C  
ATOM    264  C   ARG 1  18      39.490  28.596  48.338  0.00  0.00           C  
ATOM    265  O   ARG 1  18      38.419  27.983  48.230  0.00  0.00           O  
ATOM    266  CB  ARG 1  18      40.639  28.882  46.040  0.00  0.00           C  
ATOM    267  CG  ARG 1  18      42.091  28.623  46.168  0.00  0.00           C  
ATOM    268  CD  ARG 1  18      42.653  27.485  45.225  0.00  0.00           C  
ATOM    269  NE  ARG 1  18      42.120  26.221  45.595  0.00  0.00           N  
ATOM    270  CZ  ARG 1  18      42.710  25.147  45.228  0.00  0.00           C  
ATOM    271  NH1 ARG 1  18      43.797  25.033  44.489  0.00  0.00           N  
ATOM    272  NH2 ARG 1  18      42.195  24.045  45.524  0.00  0.00           N  
ATOM    273  H   ARG 1  18      41.805  30.542  47.819  0.00  0.00           H  
ATOM    274  HA  ARG 1  18      39.061  30.041  46.804  0.00  0.00           H  
ATOM    275  HB2 ARG 1  18      40.153  27.913  45.930  0.00  0.00           H  
ATOM    276  HB3 ARG 1  18      40.518  29.390  45.083  0.00  0.00           H  
ATOM    277  HG2 ARG 1  18      42.618  29.565  46.014  0.00  0.00           H  
ATOM    278  HG3 ARG 1  18      42.230  28.257  47.185  0.00  0.00           H  
ATOM    279  HD2 ARG 1  18      42.392  27.805  44.217  0.00  0.00           H  
ATOM    280  HD3 ARG 1  18      43.740  27.536  45.291  0.00  0.00           H  
ATOM    281  HE  ARG 1  18      41.245  26.186  46.097  0.00  0.00           H  
ATOM    282 HH11 ARG 1  18      44.275  24.183  44.228  0.00  0.00           H  
ATOM    283 HH12 ARG 1  18      44.133  25.893  44.079  0.00  0.00           H  
ATOM    284 HH21 ARG 1  18      42.566  23.195  45.123  0.00  0.00           H  
ATOM    285 HH22 ARG 1  18      41.374  24.029  46.112  0.00  0.00           H  
ATOM    286  N   GLU 1  19      40.287  28.369  49.363  0.00  0.00           N  
ATOM    287  CA  GLU 1  19      39.952  27.464  50.459  0.00  0.00           C  
ATOM    288  C   GLU 1  19      39.692  28.200  51.826  0.00  0.00           C  
ATOM    289  O   GLU 1  19      39.709  27.551  52.897  0.00  0.00           O  
ATOM    290  CB  GLU 1  19      41.037  26.310  50.428  0.00  0.00           C  
ATOM    291  CG  GLU 1  19      41.406  25.690  49.128  0.00  0.00           C  
ATOM    292  CD  GLU 1  19      40.170  24.993  48.415  0.00  0.00           C  
ATOM    293  OE1 GLU 1  19      39.338  24.460  49.170  0.00  0.00           O  
ATOM    294  OE2 GLU 1  19      40.133  24.860  47.181  0.00  0.00           O  
ATOM    295  H   GLU 1  19      41.093  28.958  49.514  0.00  0.00           H  
ATOM    296  HA  GLU 1  19      39.045  26.920  50.196  0.00  0.00           H  
ATOM    297  HB2 GLU 1  19      41.907  26.846  50.808  0.00  0.00           H  
ATOM    298  HB3 GLU 1  19      40.705  25.543  51.129  0.00  0.00           H  
ATOM    299  HG2 GLU 1  19      41.833  26.434  48.456  0.00  0.00           H  
ATOM    300  HG3 GLU 1  19      42.156  24.916  49.290  0.00  0.00           H  
ATOM    301  N   HIS 1  20      39.836  29.518  51.803  0.00  0.00           N  
ATOM    302  CA  HIS 1  20      39.587  30.512  52.943  0.00  0.00           C  
ATOM    303  C   HIS 1  20      38.587  31.587  52.605  0.00  0.00           C  
ATOM    304  O   HIS 1  20      38.344  31.852  51.434  0.00  0.00           O  
ATOM    305  CB  HIS 1  20      40.944  30.988  53.317  0.00  0.00           C  
ATOM    306  CG  HIS 1  20      41.872  29.917  53.900  0.00  0.00           C  
ATOM    307  ND1 HIS 1  20      41.720  29.356  55.090  0.00  0.00           N  
ATOM    308  CD2 HIS 1  20      42.811  29.236  53.160  0.00  0.00           C  
ATOM    309  CE1 HIS 1  20      42.622  28.368  55.123  0.00  0.00           C  
ATOM    310  NE2 HIS 1  20      43.218  28.171  53.878  0.00  0.00           N  
ATOM    311  H   HIS 1  20      39.714  29.911  50.881  0.00  0.00           H  
ATOM    312  HA  HIS 1  20      39.254  29.853  53.744  0.00  0.00           H  
ATOM    313  HB2 HIS 1  20      41.368  31.550  52.484  0.00  0.00           H  
ATOM    314  HB3 HIS 1  20      40.847  31.688  54.147  0.00  0.00           H  
ATOM    315  HD1 HIS 1  20      41.112  29.673  55.831  0.00  0.00           H  
ATOM    316  HD2 HIS 1  20      43.284  29.445  52.211  0.00  0.00           H  
ATOM    317  HE1 HIS 1  20      43.012  27.839  55.980  0.00  0.00           H  
ATOM    318  HE2 HIS 1  20      44.004  27.538  53.826  0.00  0.00           H  
ATOM    319  N   PRO 1  21      38.027  32.389  53.549  0.00  0.00           N  
ATOM    320  CA  PRO 1  21      36.952  33.334  53.173  0.00  0.00           C  
ATOM    321  C   PRO 1  21      37.498  34.418  52.272  0.00  0.00           C  
ATOM    322  O   PRO 1  21      38.573  34.984  52.564  0.00  0.00           O  
ATOM    323  CB  PRO 1  21      36.501  33.843  54.456  0.00  0.00           C  
ATOM    324  CG  PRO 1  21      36.875  32.725  55.491  0.00  0.00           C  
ATOM    325  CD  PRO 1  21      38.072  32.015  54.948  0.00  0.00           C  
ATOM    326  HA  PRO 1  21      36.181  32.781  52.638  0.00  0.00           H  
ATOM    327  HB2 PRO 1  21      37.051  34.693  54.859  0.00  0.00           H  
ATOM    328  HB3 PRO 1  21      35.422  33.901  54.603  0.00  0.00           H  
ATOM    329  HG2 PRO 1  21      37.094  33.169  56.462  0.00  0.00           H  
ATOM    330  HG3 PRO 1  21      36.101  31.960  55.552  0.00  0.00           H  
ATOM    331  HD2 PRO 1  21      37.901  30.950  55.106  0.00  0.00           H  
ATOM    332  HD3 PRO 1  21      38.974  32.342  55.467  0.00  0.00           H  
ATOM    333  N   LYS 1  22      36.751  34.749  51.272  0.00  0.00           N  
ATOM    334  CA  LYS 1  22      37.151  35.816  50.339  0.00  0.00           C  
ATOM    335  C   LYS 1  22      36.910  37.159  50.999  0.00  0.00           C  
ATOM    336  O   LYS 1  22      35.918  37.334  51.723  0.00  0.00           O  
ATOM    337  CB  LYS 1  22      36.535  35.728  48.931  0.00  0.00           C  
ATOM    338  CG  LYS 1  22      36.814  34.400  48.214  0.00  0.00           C  
ATOM    339  CD  LYS 1  22      36.202  34.416  46.810  0.00  0.00           C  
ATOM    340  CE  LYS 1  22      35.885  33.060  46.194  0.00  0.00           C  
ATOM    341  NZ  LYS 1  22      36.848  31.917  46.387  0.00  0.00           N  
ATOM    342  H   LYS 1  22      35.850  34.320  51.120  0.00  0.00           H  
ATOM    343  HA  LYS 1  22      38.225  35.719  50.178  0.00  0.00           H  
ATOM    344  HB2 LYS 1  22      35.458  35.820  49.072  0.00  0.00           H  
ATOM    345  HB3 LYS 1  22      36.764  36.507  48.204  0.00  0.00           H  
ATOM    346  HG2 LYS 1  22      37.877  34.199  48.080  0.00  0.00           H  
ATOM    347  HG3 LYS 1  22      36.434  33.603  48.852  0.00  0.00           H  
ATOM    348  HD2 LYS 1  22      35.337  35.079  46.808  0.00  0.00           H  
ATOM    349  HD3 LYS 1  22      36.998  34.846  46.201  0.00  0.00           H  
ATOM    350  HE2 LYS 1  22      34.893  32.816  46.573  0.00  0.00           H  
ATOM    351  HE3 LYS 1  22      35.789  33.197  45.117  0.00  0.00           H  
ATOM    352  HZ1 LYS 1  22      37.476  32.215  47.119  0.00  0.00           H  
ATOM    353  HZ2 LYS 1  22      36.336  31.117  46.732  0.00  0.00           H  
ATOM    354  HZ3 LYS 1  22      37.207  31.726  45.462  0.00  0.00           H  
ATOM    355  N   LEU 1  23      37.781  38.127  50.761  0.00  0.00           N  
ATOM    356  CA  LEU 1  23      37.877  39.531  51.282  0.00  0.00           C  
ATOM    357  C   LEU 1  23      37.442  40.578  50.247  0.00  0.00           C  
ATOM    358  O   LEU 1  23      37.162  40.166  49.087  0.00  0.00           O  
ATOM    359  CB  LEU 1  23      39.318  39.722  51.781  0.00  0.00           C  
ATOM    360  CG  LEU 1  23      39.825  38.750  52.831  0.00  0.00           C  
ATOM    361  CD1 LEU 1  23      41.267  39.242  53.129  0.00  0.00           C  
ATOM    362  CD2 LEU 1  23      39.061  38.808  54.195  0.00  0.00           C  
ATOM    363  H   LEU 1  23      38.539  37.957  50.115  0.00  0.00           H  
ATOM    364  HA  LEU 1  23      37.205  39.660  52.131  0.00  0.00           H  
ATOM    365  HB2 LEU 1  23      39.961  39.618  50.907  0.00  0.00           H  
ATOM    366  HB3 LEU 1  23      39.288  40.746  52.153  0.00  0.00           H  
ATOM    367  HG  LEU 1  23      39.880  37.777  52.343  0.00  0.00           H  
ATOM    368 HD11 LEU 1  23      41.098  40.308  53.285  0.00  0.00           H  
ATOM    369 HD12 LEU 1  23      41.709  38.727  53.982  0.00  0.00           H  
ATOM    370 HD13 LEU 1  23      41.882  39.077  52.245  0.00  0.00           H  
ATOM    371 HD21 LEU 1  23      39.220  39.753  54.714  0.00  0.00           H  
ATOM    372 HD22 LEU 1  23      38.000  38.559  54.168  0.00  0.00           H  
ATOM    373 HD23 LEU 1  23      39.657  38.071  54.733  0.00  0.00           H  
ATOM    374  N   LYS 1  24      37.415  41.869  50.606  0.00  0.00           N  
ATOM    375  CA  LYS 1  24      37.243  43.080  49.768  0.00  0.00           C  
ATOM    376  C   LYS 1  24      38.155  44.218  50.274  0.00  0.00           C  
ATOM    377  O   LYS 1  24      38.842  44.945  49.537  0.00  0.00           O  
ATOM    378  CB  LYS 1  24      35.778  43.609  49.726  0.00  0.00           C  
ATOM    379  CG  LYS 1  24      34.768  42.424  49.429  0.00  0.00           C  
ATOM    380  CD  LYS 1  24      33.440  43.036  49.176  0.00  0.00           C  
ATOM    381  CE  LYS 1  24      32.474  41.925  48.952  0.00  0.00           C  
ATOM    382  NZ  LYS 1  24      31.063  42.432  48.905  0.00  0.00           N  
ATOM    383  H   LYS 1  24      37.338  42.028  51.600  0.00  0.00           H  
ATOM    384  HA  LYS 1  24      37.400  42.893  48.706  0.00  0.00           H  
ATOM    385  HB2 LYS 1  24      35.516  43.956  50.725  0.00  0.00           H  
ATOM    386  HB3 LYS 1  24      35.622  44.277  48.879  0.00  0.00           H  
ATOM    387  HG2 LYS 1  24      35.139  41.850  48.580  0.00  0.00           H  
ATOM    388  HG3 LYS 1  24      34.644  41.805  50.318  0.00  0.00           H  
ATOM    389  HD2 LYS 1  24      33.117  43.703  49.975  0.00  0.00           H  
ATOM    390  HD3 LYS 1  24      33.493  43.579  48.232  0.00  0.00           H  
ATOM    391  HE2 LYS 1  24      32.637  41.422  47.999  0.00  0.00           H  
ATOM    392  HE3 LYS 1  24      32.443  41.226  49.788  0.00  0.00           H  
ATOM    393  HZ1 LYS 1  24      30.366  41.703  48.838  0.00  0.00           H  
ATOM    394  HZ2 LYS 1  24      30.871  42.900  49.780  0.00  0.00           H  
ATOM    395  HZ3 LYS 1  24      30.827  43.114  48.199  0.00  0.00           H  
ATOM    396  N   ALA 1  25      38.223  44.399  51.559  0.00  0.00           N  
ATOM    397  CA  ALA 1  25      38.846  45.543  52.203  0.00  0.00           C  
ATOM    398  C   ALA 1  25      40.386  45.823  51.823  0.00  0.00           C  
ATOM    399  O   ALA 1  25      40.676  47.102  51.799  0.00  0.00           O  
ATOM    400  CB  ALA 1  25      38.846  45.247  53.733  0.00  0.00           C  
ATOM    401  H   ALA 1  25      37.776  43.695  52.130  0.00  0.00           H  
ATOM    402  HA  ALA 1  25      38.331  46.475  51.969  0.00  0.00           H  
ATOM    403  HB1 ALA 1  25      39.430  46.041  54.199  0.00  0.00           H  
ATOM    404  HB2 ALA 1  25      37.801  45.222  54.039  0.00  0.00           H  
ATOM    405  HB3 ALA 1  25      39.210  44.256  54.004  0.00  0.00           H  
ATOM    406  N   PRO 1  26      41.178  44.785  51.387  0.00  0.00           N  
ATOM    407  CA  PRO 1  26      42.501  45.175  50.838  0.00  0.00           C  
ATOM    408  C   PRO 1  26      42.550  46.127  49.624  0.00  0.00           C  
ATOM    409  O   PRO 1  26      43.404  46.950  49.609  0.00  0.00           O  
ATOM    410  CB  PRO 1  26      43.170  43.864  50.478  0.00  0.00           C  
ATOM    411  CG  PRO 1  26      42.520  42.826  51.469  0.00  0.00           C  
ATOM    412  CD  PRO 1  26      41.018  43.327  51.498  0.00  0.00           C  
ATOM    413  HA  PRO 1  26      43.044  45.663  51.646  0.00  0.00           H  
ATOM    414  HB2 PRO 1  26      42.985  43.516  49.462  0.00  0.00           H  
ATOM    415  HB3 PRO 1  26      44.251  43.947  50.589  0.00  0.00           H  
ATOM    416  HG2 PRO 1  26      42.545  41.757  51.255  0.00  0.00           H  
ATOM    417  HG3 PRO 1  26      42.978  43.027  52.437  0.00  0.00           H  
ATOM    418  HD2 PRO 1  26      40.471  42.945  50.636  0.00  0.00           H  
ATOM    419  HD3 PRO 1  26      40.587  42.919  52.412  0.00  0.00           H  
ATOM    420  N   LEU 1  27      41.586  46.154  48.697  0.00  0.00           N  
ATOM    421  CA  LEU 1  27      41.557  46.785  47.354  0.00  0.00           C  
ATOM    422  C   LEU 1  27      41.962  48.223  47.321  0.00  0.00           C  
ATOM    423  O   LEU 1  27      42.892  48.665  46.714  0.00  0.00           O  
ATOM    424  CB  LEU 1  27      40.188  46.419  46.690  0.00  0.00           C  
ATOM    425  CG  LEU 1  27      40.044  46.812  45.163  0.00  0.00           C  
ATOM    426  CD1 LEU 1  27      40.871  46.088  44.226  0.00  0.00           C  
ATOM    427  CD2 LEU 1  27      38.623  46.811  44.600  0.00  0.00           C  
ATOM    428  H   LEU 1  27      40.840  45.503  48.899  0.00  0.00           H  
ATOM    429  HA  LEU 1  27      42.260  46.245  46.720  0.00  0.00           H  
ATOM    430  HB2 LEU 1  27      39.930  45.365  46.792  0.00  0.00           H  
ATOM    431  HB3 LEU 1  27      39.288  46.837  47.142  0.00  0.00           H  
ATOM    432  HG  LEU 1  27      40.300  47.864  45.037  0.00  0.00           H  
ATOM    433 HD11 LEU 1  27      40.733  46.401  43.191  0.00  0.00           H  
ATOM    434 HD12 LEU 1  27      41.936  46.185  44.438  0.00  0.00           H  
ATOM    435 HD13 LEU 1  27      40.756  45.004  44.224  0.00  0.00           H  
ATOM    436 HD21 LEU 1  27      38.254  45.786  44.603  0.00  0.00           H  
ATOM    437 HD22 LEU 1  27      38.069  47.371  45.354  0.00  0.00           H  
ATOM    438 HD23 LEU 1  27      38.478  47.312  43.643  0.00  0.00           H  
ATOM    439  N   VAL 1  28      41.139  49.081  47.960  0.00  0.00           N  
ATOM    440  CA  VAL 1  28      41.376  50.523  48.223  0.00  0.00           C  
ATOM    441  C   VAL 1  28      42.559  50.698  49.111  0.00  0.00           C  
ATOM    442  O   VAL 1  28      43.246  51.691  49.008  0.00  0.00           O  
ATOM    443  CB  VAL 1  28      40.064  51.186  48.765  0.00  0.00           C  
ATOM    444  CG1 VAL 1  28      39.525  50.712  50.110  0.00  0.00           C  
ATOM    445  CG2 VAL 1  28      40.257  52.659  48.908  0.00  0.00           C  
ATOM    446  H   VAL 1  28      40.384  48.661  48.484  0.00  0.00           H  
ATOM    447  HA  VAL 1  28      41.597  50.884  47.219  0.00  0.00           H  
ATOM    448  HB  VAL 1  28      39.388  50.927  47.950  0.00  0.00           H  
ATOM    449 HG11 VAL 1  28      38.640  51.303  50.348  0.00  0.00           H  
ATOM    450 HG12 VAL 1  28      39.189  49.675  50.088  0.00  0.00           H  
ATOM    451 HG13 VAL 1  28      40.260  50.951  50.879  0.00  0.00           H  
ATOM    452 HG21 VAL 1  28      40.530  53.220  48.014  0.00  0.00           H  
ATOM    453 HG22 VAL 1  28      39.344  53.046  49.360  0.00  0.00           H  
ATOM    454 HG23 VAL 1  28      41.038  52.983  49.596  0.00  0.00           H  
ATOM    455  N   ASP 1  29      42.827  49.833  50.073  0.00  0.00           N  
ATOM    456  CA  ASP 1  29      43.924  50.078  50.992  0.00  0.00           C  
ATOM    457  C   ASP 1  29      45.327  50.035  50.173  0.00  0.00           C  
ATOM    458  O   ASP 1  29      46.154  50.898  50.362  0.00  0.00           O  
ATOM    459  CB  ASP 1  29      43.867  49.113  52.163  0.00  0.00           C  
ATOM    460  CG  ASP 1  29      42.908  49.522  53.279  0.00  0.00           C  
ATOM    461  OD1 ASP 1  29      42.389  50.614  53.239  0.00  0.00           O  
ATOM    462  OD2 ASP 1  29      42.812  48.740  54.353  0.00  0.00           O  
ATOM    463  H   ASP 1  29      42.326  48.956  50.084  0.00  0.00           H  
ATOM    464  HA  ASP 1  29      43.827  51.068  51.437  0.00  0.00           H  
ATOM    465  HB2 ASP 1  29      43.849  48.120  51.715  0.00  0.00           H  
ATOM    466  HB3 ASP 1  29      44.788  49.214  52.737  0.00  0.00           H  
ATOM    467  HD2 ASP 1  29      43.105  47.842  54.179  0.00  0.00           H  
ATOM    468  N   VAL 1  30      45.349  49.191  49.125  0.00  0.00           N  
ATOM    469  CA  VAL 1  30      46.463  49.207  48.128  0.00  0.00           C  
ATOM    470  C   VAL 1  30      46.452  50.580  47.291  0.00  0.00           C  
ATOM    471  O   VAL 1  30      47.548  51.243  47.305  0.00  0.00           O  
ATOM    472  CB  VAL 1  30      46.530  47.868  47.243  0.00  0.00           C  
ATOM    473  CG1 VAL 1  30      47.709  47.891  46.150  0.00  0.00           C  
ATOM    474  CG2 VAL 1  30      46.850  46.649  48.101  0.00  0.00           C  
ATOM    475  H   VAL 1  30      44.694  48.430  49.015  0.00  0.00           H  
ATOM    476  HA  VAL 1  30      47.352  49.241  48.758  0.00  0.00           H  
ATOM    477  HB  VAL 1  30      45.571  47.772  46.734  0.00  0.00           H  
ATOM    478 HG11 VAL 1  30      48.535  47.226  46.402  0.00  0.00           H  
ATOM    479 HG12 VAL 1  30      47.219  47.498  45.259  0.00  0.00           H  
ATOM    480 HG13 VAL 1  30      48.180  48.842  45.899  0.00  0.00           H  
ATOM    481 HG21 VAL 1  30      47.768  46.832  48.660  0.00  0.00           H  
ATOM    482 HG22 VAL 1  30      46.028  46.533  48.807  0.00  0.00           H  
ATOM    483 HG23 VAL 1  30      47.051  45.710  47.585  0.00  0.00           H  
ATOM    484  N   TYR 1  31      45.354  50.917  46.730  0.00  0.00           N  
ATOM    485  CA  TYR 1  31      45.042  52.085  45.798  0.00  0.00           C  
ATOM    486  C   TYR 1  31      45.376  53.364  46.445  0.00  0.00           C  
ATOM    487  O   TYR 1  31      45.922  54.238  45.864  0.00  0.00           O  
ATOM    488  CB  TYR 1  31      43.611  52.055  45.283  0.00  0.00           C  
ATOM    489  CG  TYR 1  31      43.345  52.891  44.033  0.00  0.00           C  
ATOM    490  CD1 TYR 1  31      43.723  52.395  42.765  0.00  0.00           C  
ATOM    491  CD2 TYR 1  31      42.653  54.127  44.090  0.00  0.00           C  
ATOM    492  CE1 TYR 1  31      43.323  53.091  41.621  0.00  0.00           C  
ATOM    493  CE2 TYR 1  31      42.340  54.866  42.972  0.00  0.00           C  
ATOM    494  CZ  TYR 1  31      42.635  54.296  41.650  0.00  0.00           C  
ATOM    495  OH  TYR 1  31      42.405  55.048  40.525  0.00  0.00           O  
ATOM    496  H   TYR 1  31      44.524  50.381  46.941  0.00  0.00           H  
ATOM    497  HA  TYR 1  31      45.692  51.932  44.937  0.00  0.00           H  
ATOM    498  HB2 TYR 1  31      43.388  50.995  45.157  0.00  0.00           H  
ATOM    499  HB3 TYR 1  31      42.930  52.433  46.046  0.00  0.00           H  
ATOM    500  HD1 TYR 1  31      44.238  51.447  42.795  0.00  0.00           H  
ATOM    501  HD2 TYR 1  31      42.225  54.457  45.024  0.00  0.00           H  
ATOM    502  HE1 TYR 1  31      43.766  52.694  40.719  0.00  0.00           H  
ATOM    503  HE2 TYR 1  31      41.739  55.763  42.980  0.00  0.00           H  
ATOM    504  HH  TYR 1  31      43.014  54.770  39.837  0.00  0.00           H  
ATOM    505  N   GLU 1  32      45.129  53.401  47.735  0.00  0.00           N  
ATOM    506  CA  GLU 1  32      45.270  54.541  48.549  0.00  0.00           C  
ATOM    507  C   GLU 1  32      46.721  54.753  48.919  0.00  0.00           C  
ATOM    508  O   GLU 1  32      47.269  55.798  48.470  0.00  0.00           O  
ATOM    509  CB  GLU 1  32      44.522  54.426  49.898  0.00  0.00           C  
ATOM    510  CG  GLU 1  32      44.404  55.837  50.610  0.00  0.00           C  
ATOM    511  CD  GLU 1  32      43.364  56.765  50.054  0.00  0.00           C  
ATOM    512  OE1 GLU 1  32      42.172  56.510  50.273  0.00  0.00           O  
ATOM    513  OE2 GLU 1  32      43.642  57.751  49.392  0.00  0.00           O  
ATOM    514  H   GLU 1  32      44.513  52.684  48.090  0.00  0.00           H  
ATOM    515  HA  GLU 1  32      44.898  55.481  48.142  0.00  0.00           H  
ATOM    516  HB2 GLU 1  32      43.495  54.066  49.832  0.00  0.00           H  
ATOM    517  HB3 GLU 1  32      45.078  53.717  50.511  0.00  0.00           H  
ATOM    518  HG2 GLU 1  32      44.338  55.720  51.692  0.00  0.00           H  
ATOM    519  HG3 GLU 1  32      45.354  56.361  50.501  0.00  0.00           H  
ATOM    520  N   LEU 1  33      47.441  53.745  49.376  0.00  0.00           N  
ATOM    521  CA  LEU 1  33      48.862  53.819  49.659  0.00  0.00           C  
ATOM    522  C   LEU 1  33      49.707  54.018  48.435  0.00  0.00           C  
ATOM    523  O   LEU 1  33      50.623  54.823  48.474  0.00  0.00           O  
ATOM    524  CB  LEU 1  33      49.194  52.603  50.467  0.00  0.00           C  
ATOM    525  CG  LEU 1  33      50.591  52.637  51.107  0.00  0.00           C  
ATOM    526  CD1 LEU 1  33      50.648  53.878  52.087  0.00  0.00           C  
ATOM    527  CD2 LEU 1  33      50.956  51.403  51.921  0.00  0.00           C  
ATOM    528  H   LEU 1  33      46.964  52.904  49.667  0.00  0.00           H  
ATOM    529  HA  LEU 1  33      49.050  54.718  50.245  0.00  0.00           H  
ATOM    530  HB2 LEU 1  33      48.379  52.664  51.188  0.00  0.00           H  
ATOM    531  HB3 LEU 1  33      49.041  51.714  49.854  0.00  0.00           H  
ATOM    532  HG  LEU 1  33      51.317  52.827  50.317  0.00  0.00           H  
ATOM    533 HD11 LEU 1  33      49.870  53.784  52.844  0.00  0.00           H  
ATOM    534 HD12 LEU 1  33      51.549  53.887  52.701  0.00  0.00           H  
ATOM    535 HD13 LEU 1  33      50.658  54.810  51.520  0.00  0.00           H  
ATOM    536 HD21 LEU 1  33      51.236  50.543  51.312  0.00  0.00           H  
ATOM    537 HD22 LEU 1  33      51.766  51.728  52.574  0.00  0.00           H  
ATOM    538 HD23 LEU 1  33      50.198  51.164  52.667  0.00  0.00           H  
ATOM    539  N   THR 1  34      49.275  53.515  47.288  0.00  0.00           N  
ATOM    540  CA  THR 1  34      49.851  53.985  45.991  0.00  0.00           C  
ATOM    541  C   THR 1  34      49.648  55.507  45.891  0.00  0.00           C  
ATOM    542  O   THR 1  34      50.715  56.197  45.635  0.00  0.00           O  
ATOM    543  CB  THR 1  34      49.288  53.188  44.757  0.00  0.00           C  
ATOM    544  OG1 THR 1  34      49.439  51.759  44.969  0.00  0.00           O  
ATOM    545  CG2 THR 1  34      49.982  53.669  43.497  0.00  0.00           C  
ATOM    546  H   THR 1  34      48.429  52.971  47.373  0.00  0.00           H  
ATOM    547  HA  THR 1  34      50.926  53.849  46.103  0.00  0.00           H  
ATOM    548  HB  THR 1  34      48.210  53.327  44.840  0.00  0.00           H  
ATOM    549  HG1 THR 1  34      49.063  51.609  45.839  0.00  0.00           H  
ATOM    550 HG21 THR 1  34      49.958  52.863  42.764  0.00  0.00           H  
ATOM    551 HG22 THR 1  34      49.314  54.471  43.182  0.00  0.00           H  
ATOM    552 HG23 THR 1  34      50.979  54.012  43.773  0.00  0.00           H  
ATOM    553  N   ASN 1  35      48.435  56.006  45.880  0.00  0.00           N  
ATOM    554  CA  ASN 1  35      48.228  57.414  45.523  0.00  0.00           C  
ATOM    555  C   ASN 1  35      48.709  58.408  46.585  0.00  0.00           C  
ATOM    556  O   ASN 1  35      48.851  59.539  46.214  0.00  0.00           O  
ATOM    557  CB  ASN 1  35      46.827  57.572  45.009  0.00  0.00           C  
ATOM    558  CG  ASN 1  35      46.563  57.088  43.568  0.00  0.00           C  
ATOM    559  OD1 ASN 1  35      47.013  57.645  42.626  0.00  0.00           O  
ATOM    560  ND2 ASN 1  35      46.055  55.918  43.454  0.00  0.00           N  
ATOM    561  H   ASN 1  35      47.670  55.386  46.103  0.00  0.00           H  
ATOM    562  HA  ASN 1  35      48.787  57.564  44.599  0.00  0.00           H  
ATOM    563  HB2 ASN 1  35      46.072  57.205  45.704  0.00  0.00           H  
ATOM    564  HB3 ASN 1  35      46.646  58.644  44.932  0.00  0.00           H  
ATOM    565 HD21 ASN 1  35      46.129  55.461  42.556  0.00  0.00           H  
ATOM    566 HD22 ASN 1  35      45.664  55.351  44.192  0.00  0.00           H  
ATOM    567  N   LEU 1  36      49.012  57.939  47.829  0.00  0.00           N  
ATOM    568  CA  LEU 1  36      49.829  58.534  48.856  0.00  0.00           C  
ATOM    569  C   LEU 1  36      51.334  58.508  48.720  0.00  0.00           C  
ATOM    570  O   LEU 1  36      52.039  59.417  49.120  0.00  0.00           O  
ATOM    571  CB  LEU 1  36      49.579  57.802  50.237  0.00  0.00           C  
ATOM    572  CG  LEU 1  36      48.112  58.052  50.811  0.00  0.00           C  
ATOM    573  CD1 LEU 1  36      47.947  56.953  51.923  0.00  0.00           C  
ATOM    574  CD2 LEU 1  36      48.010  59.372  51.460  0.00  0.00           C  
ATOM    575  H   LEU 1  36      48.525  57.074  48.017  0.00  0.00           H  
ATOM    576  HA  LEU 1  36      49.608  59.595  48.965  0.00  0.00           H  
ATOM    577  HB2 LEU 1  36      49.775  56.744  50.063  0.00  0.00           H  
ATOM    578  HB3 LEU 1  36      50.233  58.194  51.016  0.00  0.00           H  
ATOM    579  HG  LEU 1  36      47.345  57.988  50.039  0.00  0.00           H  
ATOM    580 HD11 LEU 1  36      48.701  57.180  52.678  0.00  0.00           H  
ATOM    581 HD12 LEU 1  36      46.942  57.130  52.306  0.00  0.00           H  
ATOM    582 HD13 LEU 1  36      48.036  55.927  51.564  0.00  0.00           H  
ATOM    583 HD21 LEU 1  36      48.824  59.504  52.173  0.00  0.00           H  
ATOM    584 HD22 LEU 1  36      48.160  60.083  50.647  0.00  0.00           H  
ATOM    585 HD23 LEU 1  36      47.073  59.525  51.996  0.00  0.00           H  
ATOM    586  N   LEU 1  37      51.925  57.413  48.193  0.00  0.00           N  
ATOM    587  CA  LEU 1  37      53.401  57.183  48.094  0.00  0.00           C  
ATOM    588  C   LEU 1  37      53.827  57.992  46.813  0.00  0.00           C  
ATOM    589  O   LEU 1  37      54.859  58.649  46.869  0.00  0.00           O  
ATOM    590  CB  LEU 1  37      53.671  55.639  48.014  0.00  0.00           C  
ATOM    591  CG  LEU 1  37      53.694  54.890  49.273  0.00  0.00           C  
ATOM    592  CD1 LEU 1  37      53.792  53.381  49.062  0.00  0.00           C  
ATOM    593  CD2 LEU 1  37      54.941  55.258  50.103  0.00  0.00           C  
ATOM    594  H   LEU 1  37      51.351  56.634  47.906  0.00  0.00           H  
ATOM    595  HA  LEU 1  37      53.877  57.586  48.988  0.00  0.00           H  
ATOM    596  HB2 LEU 1  37      52.845  55.150  47.498  0.00  0.00           H  
ATOM    597  HB3 LEU 1  37      54.496  55.420  47.336  0.00  0.00           H  
ATOM    598  HG  LEU 1  37      52.763  54.971  49.835  0.00  0.00           H  
ATOM    599 HD11 LEU 1  37      53.037  53.094  48.330  0.00  0.00           H  
ATOM    600 HD12 LEU 1  37      54.760  52.999  48.738  0.00  0.00           H  
ATOM    601 HD13 LEU 1  37      53.547  52.886  50.002  0.00  0.00           H  
ATOM    602 HD21 LEU 1  37      54.771  56.185  50.650  0.00  0.00           H  
ATOM    603 HD22 LEU 1  37      55.067  54.533  50.907  0.00  0.00           H  
ATOM    604 HD23 LEU 1  37      55.852  55.317  49.508  0.00  0.00           H  
ATOM    605  N   ARG 1  38      52.914  58.168  45.872  0.00  0.00           N  
ATOM    606  CA  ARG 1  38      52.981  58.983  44.628  0.00  0.00           C  
ATOM    607  C   ARG 1  38      53.151  60.404  45.067  0.00  0.00           C  
ATOM    608  O   ARG 1  38      54.035  61.067  44.529  0.00  0.00           O  
ATOM    609  CB  ARG 1  38      51.609  58.762  43.911  0.00  0.00           C  
ATOM    610  CG  ARG 1  38      51.604  57.625  42.824  0.00  0.00           C  
ATOM    611  CD  ARG 1  38      50.287  57.292  42.210  0.00  0.00           C  
ATOM    612  NE  ARG 1  38      50.413  56.462  40.984  0.00  0.00           N  
ATOM    613  CZ  ARG 1  38      49.396  56.107  40.151  0.00  0.00           C  
ATOM    614  NH1 ARG 1  38      48.282  56.651  40.249  0.00  0.00           N  
ATOM    615  NH2 ARG 1  38      49.720  55.340  39.187  0.00  0.00           N  
ATOM    616  H   ARG 1  38      52.079  57.624  46.035  0.00  0.00           H  
ATOM    617  HA  ARG 1  38      53.810  58.788  43.947  0.00  0.00           H  
ATOM    618  HB2 ARG 1  38      50.815  58.631  44.646  0.00  0.00           H  
ATOM    619  HB3 ARG 1  38      51.414  59.703  43.396  0.00  0.00           H  
ATOM    620  HG2 ARG 1  38      52.336  57.794  42.034  0.00  0.00           H  
ATOM    621  HG3 ARG 1  38      51.977  56.711  43.287  0.00  0.00           H  
ATOM    622  HD2 ARG 1  38      49.744  56.709  42.953  0.00  0.00           H  
ATOM    623  HD3 ARG 1  38      49.664  58.165  42.016  0.00  0.00           H  
ATOM    624  HE  ARG 1  38      51.315  56.081  40.734  0.00  0.00           H  
ATOM    625 HH11 ARG 1  38      47.529  56.513  39.590  0.00  0.00           H  
ATOM    626 HH12 ARG 1  38      48.053  56.992  41.172  0.00  0.00           H  
ATOM    627 HH21 ARG 1  38      49.055  55.096  38.467  0.00  0.00           H  
ATOM    628 HH22 ARG 1  38      50.655  54.974  39.078  0.00  0.00           H  
ATOM    629  N   GLN 1  39      52.467  60.971  46.064  0.00  0.00           N  
ATOM    630  CA  GLN 1  39      52.583  62.401  46.501  0.00  0.00           C  
ATOM    631  C   GLN 1  39      53.942  62.698  47.100  0.00  0.00           C  
ATOM    632  O   GLN 1  39      54.504  63.782  46.937  0.00  0.00           O  
ATOM    633  CB  GLN 1  39      51.432  62.520  47.537  0.00  0.00           C  
ATOM    634  CG  GLN 1  39      51.364  63.942  48.187  0.00  0.00           C  
ATOM    635  CD  GLN 1  39      51.043  65.062  47.184  0.00  0.00           C  
ATOM    636  OE1 GLN 1  39      50.447  64.758  46.128  0.00  0.00           O  
ATOM    637  NE2 GLN 1  39      51.434  66.319  47.458  0.00  0.00           N  
ATOM    638  H   GLN 1  39      51.697  60.405  46.390  0.00  0.00           H  
ATOM    639  HA  GLN 1  39      52.401  63.108  45.691  0.00  0.00           H  
ATOM    640  HB2 GLN 1  39      50.438  62.393  47.109  0.00  0.00           H  
ATOM    641  HB3 GLN 1  39      51.517  61.804  48.354  0.00  0.00           H  
ATOM    642  HG2 GLN 1  39      50.634  63.930  48.996  0.00  0.00           H  
ATOM    643  HG3 GLN 1  39      52.351  64.159  48.595  0.00  0.00           H  
ATOM    644 HE21 GLN 1  39      51.136  67.086  46.872  0.00  0.00           H  
ATOM    645 HE22 GLN 1  39      51.954  66.500  48.305  0.00  0.00           H  
ATOM    646  N   LEU 1  40      54.554  61.726  47.826  0.00  0.00           N  
ATOM    647  CA  LEU 1  40      56.067  61.716  48.191  0.00  0.00           C  
ATOM    648  C   LEU 1  40      57.032  61.067  47.228  0.00  0.00           C  
ATOM    649  O   LEU 1  40      58.087  60.632  47.665  0.00  0.00           O  
ATOM    650  CB  LEU 1  40      56.120  61.245  49.701  0.00  0.00           C  
ATOM    651  CG  LEU 1  40      55.416  62.026  50.793  0.00  0.00           C  
ATOM    652  CD1 LEU 1  40      55.900  61.542  52.181  0.00  0.00           C  
ATOM    653  CD2 LEU 1  40      55.613  63.492  50.553  0.00  0.00           C  
ATOM    654  H   LEU 1  40      54.126  60.839  48.052  0.00  0.00           H  
ATOM    655  HA  LEU 1  40      56.386  62.758  48.142  0.00  0.00           H  
ATOM    656  HB2 LEU 1  40      55.752  60.220  49.753  0.00  0.00           H  
ATOM    657  HB3 LEU 1  40      57.147  61.176  50.057  0.00  0.00           H  
ATOM    658  HG  LEU 1  40      54.360  61.787  50.674  0.00  0.00           H  
ATOM    659 HD11 LEU 1  40      56.944  61.728  52.434  0.00  0.00           H  
ATOM    660 HD12 LEU 1  40      55.375  62.222  52.851  0.00  0.00           H  
ATOM    661 HD13 LEU 1  40      55.595  60.535  52.468  0.00  0.00           H  
ATOM    662 HD21 LEU 1  40      56.659  63.792  50.604  0.00  0.00           H  
ATOM    663 HD22 LEU 1  40      55.064  63.725  49.641  0.00  0.00           H  
ATOM    664 HD23 LEU 1  40      55.131  64.024  51.374  0.00  0.00           H  
ATOM    665  N   ASP 1  41      56.715  60.952  45.926  0.00  0.00           N  
ATOM    666  CA  ASP 1  41      57.636  60.518  44.888  0.00  0.00           C  
ATOM    667  C   ASP 1  41      58.129  59.109  44.936  0.00  0.00           C  
ATOM    668  O   ASP 1  41      59.028  58.744  44.145  0.00  0.00           O  
ATOM    669  CB  ASP 1  41      58.829  61.520  44.752  0.00  0.00           C  
ATOM    670  CG  ASP 1  41      58.451  62.998  44.759  0.00  0.00           C  
ATOM    671  OD1 ASP 1  41      59.311  63.800  45.229  0.00  0.00           O  
ATOM    672  OD2 ASP 1  41      57.437  63.394  44.153  0.00  0.00           O  
ATOM    673  H   ASP 1  41      55.821  61.271  45.580  0.00  0.00           H  
ATOM    674  HA  ASP 1  41      57.132  60.468  43.923  0.00  0.00           H  
ATOM    675  HB2 ASP 1  41      59.531  61.461  45.584  0.00  0.00           H  
ATOM    676  HB3 ASP 1  41      59.345  61.326  43.812  0.00  0.00           H  
ATOM    677  N   PHE 1  42      57.562  58.242  45.773  0.00  0.00           N  
ATOM    678  CA  PHE 1  42      58.076  56.846  45.868  0.00  0.00           C  
ATOM    679  C   PHE 1  42      57.667  56.013  44.683  0.00  0.00           C  
ATOM    680  O   PHE 1  42      56.518  55.754  44.414  0.00  0.00           O  
ATOM    681  CB  PHE 1  42      57.618  56.217  47.204  0.00  0.00           C  
ATOM    682  CG  PHE 1  42      58.606  56.162  48.268  0.00  0.00           C  
ATOM    683  CD1 PHE 1  42      58.636  57.221  49.204  0.00  0.00           C  
ATOM    684  CD2 PHE 1  42      59.497  55.091  48.473  0.00  0.00           C  
ATOM    685  CE1 PHE 1  42      59.454  57.117  50.313  0.00  0.00           C  
ATOM    686  CE2 PHE 1  42      60.306  55.038  49.616  0.00  0.00           C  
ATOM    687  CZ  PHE 1  42      60.298  56.016  50.588  0.00  0.00           C  
ATOM    688  H   PHE 1  42      56.873  58.597  46.422  0.00  0.00           H  
ATOM    689  HA  PHE 1  42      59.163  56.824  45.788  0.00  0.00           H  
ATOM    690  HB2 PHE 1  42      56.649  56.670  47.415  0.00  0.00           H  
ATOM    691  HB3 PHE 1  42      57.395  55.180  46.950  0.00  0.00           H  
ATOM    692  HD1 PHE 1  42      58.033  58.099  49.028  0.00  0.00           H  
ATOM    693  HD2 PHE 1  42      59.537  54.302  47.736  0.00  0.00           H  
ATOM    694  HE1 PHE 1  42      59.430  57.868  51.088  0.00  0.00           H  
ATOM    695  HE2 PHE 1  42      60.789  54.106  49.870  0.00  0.00           H  
ATOM    696  HZ  PHE 1  42      60.932  55.947  51.459  0.00  0.00           H  
ATOM    697  N   LYS 1  43      58.611  55.424  44.013  0.00  0.00           N  
ATOM    698  CA  LYS 1  43      58.328  54.550  42.843  0.00  0.00           C  
ATOM    699  C   LYS 1  43      57.530  53.319  43.271  0.00  0.00           C  
ATOM    700  O   LYS 1  43      58.099  52.495  44.020  0.00  0.00           O  
ATOM    701  CB  LYS 1  43      59.635  54.174  42.135  0.00  0.00           C  
ATOM    702  CG  LYS 1  43      60.415  55.367  41.546  0.00  0.00           C  
ATOM    703  CD  LYS 1  43      61.653  54.912  40.756  0.00  0.00           C  
ATOM    704  CE  LYS 1  43      62.483  56.188  40.403  0.00  0.00           C  
ATOM    705  NZ  LYS 1  43      63.905  55.912  40.225  0.00  0.00           N  
ATOM    706  H   LYS 1  43      59.553  55.683  44.273  0.00  0.00           H  
ATOM    707  HA  LYS 1  43      57.688  55.035  42.106  0.00  0.00           H  
ATOM    708  HB2 LYS 1  43      60.274  53.725  42.895  0.00  0.00           H  
ATOM    709  HB3 LYS 1  43      59.393  53.573  41.259  0.00  0.00           H  
ATOM    710  HG2 LYS 1  43      59.838  55.940  40.820  0.00  0.00           H  
ATOM    711  HG3 LYS 1  43      60.633  56.071  42.349  0.00  0.00           H  
ATOM    712  HD2 LYS 1  43      62.245  54.192  41.322  0.00  0.00           H  
ATOM    713  HD3 LYS 1  43      61.278  54.426  39.855  0.00  0.00           H  
ATOM    714  HE2 LYS 1  43      62.045  56.807  39.619  0.00  0.00           H  
ATOM    715  HE3 LYS 1  43      62.348  56.820  41.281  0.00  0.00           H  
ATOM    716  HZ1 LYS 1  43      64.049  55.392  39.371  0.00  0.00           H  
ATOM    717  HZ2 LYS 1  43      64.518  56.712  40.165  0.00  0.00           H  
ATOM    718  HZ3 LYS 1  43      64.323  55.367  40.966  0.00  0.00           H  
ATOM    719  N   VAL 1  44      56.233  53.212  42.902  0.00  0.00           N  
ATOM    720  CA  VAL 1  44      55.374  52.128  43.368  0.00  0.00           C  
ATOM    721  C   VAL 1  44      55.224  51.072  42.285  0.00  0.00           C  
ATOM    722  O   VAL 1  44      55.035  51.308  41.122  0.00  0.00           O  
ATOM    723  CB  VAL 1  44      54.110  52.639  44.051  0.00  0.00           C  
ATOM    724  CG1 VAL 1  44      53.119  51.465  44.311  0.00  0.00           C  
ATOM    725  CG2 VAL 1  44      54.431  53.317  45.349  0.00  0.00           C  
ATOM    726  H   VAL 1  44      55.767  53.979  42.439  0.00  0.00           H  
ATOM    727  HA  VAL 1  44      55.880  51.517  44.115  0.00  0.00           H  
ATOM    728  HB  VAL 1  44      53.670  53.383  43.388  0.00  0.00           H  
ATOM    729 HG11 VAL 1  44      53.546  50.700  44.960  0.00  0.00           H  
ATOM    730 HG12 VAL 1  44      52.201  51.834  44.769  0.00  0.00           H  
ATOM    731 HG13 VAL 1  44      52.752  51.011  43.391  0.00  0.00           H  
ATOM    732 HG21 VAL 1  44      53.855  52.902  46.176  0.00  0.00           H  
ATOM    733 HG22 VAL 1  44      55.510  53.369  45.494  0.00  0.00           H  
ATOM    734 HG23 VAL 1  44      54.156  54.372  45.331  0.00  0.00           H  
ATOM    735  N   VAL 1  45      55.339  49.798  42.746  0.00  0.00           N  
ATOM    736  CA  VAL 1  45      54.658  48.717  42.042  0.00  0.00           C  
ATOM    737  C   VAL 1  45      53.526  48.193  42.960  0.00  0.00           C  
ATOM    738  O   VAL 1  45      53.757  47.954  44.146  0.00  0.00           O  
ATOM    739  CB  VAL 1  45      55.762  47.583  41.747  0.00  0.00           C  
ATOM    740  CG1 VAL 1  45      55.137  46.074  41.658  0.00  0.00           C  
ATOM    741  CG2 VAL 1  45      56.508  47.898  40.487  0.00  0.00           C  
ATOM    742  H   VAL 1  45      55.547  49.683  43.728  0.00  0.00           H  
ATOM    743  HA  VAL 1  45      54.276  49.018  41.067  0.00  0.00           H  
ATOM    744  HB  VAL 1  45      56.465  47.600  42.580  0.00  0.00           H  
ATOM    745 HG11 VAL 1  45      55.954  45.440  41.311  0.00  0.00           H  
ATOM    746 HG12 VAL 1  45      54.754  45.777  42.634  0.00  0.00           H  
ATOM    747 HG13 VAL 1  45      54.348  46.140  40.910  0.00  0.00           H  
ATOM    748 HG21 VAL 1  45      56.979  48.880  40.529  0.00  0.00           H  
ATOM    749 HG22 VAL 1  45      57.294  47.154  40.361  0.00  0.00           H  
ATOM    750 HG23 VAL 1  45      55.854  47.920  39.615  0.00  0.00           H  
ATOM    751  N   SER 1  46      52.390  47.900  42.380  0.00  0.00           N  
ATOM    752  CA  SER 1  46      51.307  47.277  43.116  0.00  0.00           C  
ATOM    753  C   SER 1  46      50.638  46.088  42.510  0.00  0.00           C  
ATOM    754  O   SER 1  46      50.379  46.155  41.309  0.00  0.00           O  
ATOM    755  CB  SER 1  46      50.349  48.355  43.423  0.00  0.00           C  
ATOM    756  OG  SER 1  46      49.789  49.079  42.307  0.00  0.00           O  
ATOM    757  H   SER 1  46      52.214  48.084  41.403  0.00  0.00           H  
ATOM    758  HA  SER 1  46      51.585  46.949  44.118  0.00  0.00           H  
ATOM    759  HB2 SER 1  46      49.490  47.965  43.968  0.00  0.00           H  
ATOM    760  HB3 SER 1  46      50.867  49.085  44.045  0.00  0.00           H  
ATOM    761  HG  SER 1  46      50.406  49.781  42.086  0.00  0.00           H  
ATOM    762  N   LEU 1  47      50.452  45.084  43.331  0.00  0.00           N  
ATOM    763  CA  LEU 1  47      50.039  43.794  42.856  0.00  0.00           C  
ATOM    764  C   LEU 1  47      48.939  43.176  43.604  0.00  0.00           C  
ATOM    765  O   LEU 1  47      49.003  42.951  44.817  0.00  0.00           O  
ATOM    766  CB  LEU 1  47      51.259  42.796  42.869  0.00  0.00           C  
ATOM    767  CG  LEU 1  47      52.484  43.224  42.081  0.00  0.00           C  
ATOM    768  CD1 LEU 1  47      53.683  42.249  42.103  0.00  0.00           C  
ATOM    769  CD2 LEU 1  47      52.242  43.480  40.598  0.00  0.00           C  
ATOM    770  H   LEU 1  47      50.850  45.037  44.258  0.00  0.00           H  
ATOM    771  HA  LEU 1  47      49.740  43.853  41.809  0.00  0.00           H  
ATOM    772  HB2 LEU 1  47      51.533  42.484  43.877  0.00  0.00           H  
ATOM    773  HB3 LEU 1  47      50.870  41.890  42.403  0.00  0.00           H  
ATOM    774  HG  LEU 1  47      52.877  44.153  42.495  0.00  0.00           H  
ATOM    775 HD11 LEU 1  47      53.383  41.437  41.440  0.00  0.00           H  
ATOM    776 HD12 LEU 1  47      54.612  42.677  41.725  0.00  0.00           H  
ATOM    777 HD13 LEU 1  47      53.792  41.799  43.090  0.00  0.00           H  
ATOM    778 HD21 LEU 1  47      52.083  42.546  40.058  0.00  0.00           H  
ATOM    779 HD22 LEU 1  47      51.474  44.201  40.319  0.00  0.00           H  
ATOM    780 HD23 LEU 1  47      53.162  43.911  40.204  0.00  0.00           H  
ATOM    781  N   LEU 1  48      47.910  42.668  42.915  0.00  0.00           N  
ATOM    782  CA  LEU 1  48      46.708  42.002  43.486  0.00  0.00           C  
ATOM    783  C   LEU 1  48      46.521  40.546  43.207  0.00  0.00           C  
ATOM    784  O   LEU 1  48      46.871  39.984  42.128  0.00  0.00           O  
ATOM    785  CB  LEU 1  48      45.462  42.785  43.064  0.00  0.00           C  
ATOM    786  CG  LEU 1  48      45.405  44.344  43.399  0.00  0.00           C  
ATOM    787  CD1 LEU 1  48      43.994  44.926  43.304  0.00  0.00           C  
ATOM    788  CD2 LEU 1  48      46.017  44.731  44.800  0.00  0.00           C  
ATOM    789  H   LEU 1  48      48.000  42.879  41.931  0.00  0.00           H  
ATOM    790  HA  LEU 1  48      46.925  42.138  44.545  0.00  0.00           H  
ATOM    791  HB2 LEU 1  48      45.304  42.707  41.989  0.00  0.00           H  
ATOM    792  HB3 LEU 1  48      44.606  42.240  43.462  0.00  0.00           H  
ATOM    793  HG  LEU 1  48      45.938  44.970  42.683  0.00  0.00           H  
ATOM    794 HD11 LEU 1  48      43.984  45.983  43.571  0.00  0.00           H  
ATOM    795 HD12 LEU 1  48      43.671  44.952  42.263  0.00  0.00           H  
ATOM    796 HD13 LEU 1  48      43.254  44.452  43.949  0.00  0.00           H  
ATOM    797 HD21 LEU 1  48      45.686  45.740  45.043  0.00  0.00           H  
ATOM    798 HD22 LEU 1  48      45.737  44.154  45.682  0.00  0.00           H  
ATOM    799 HD23 LEU 1  48      47.078  44.763  44.555  0.00  0.00           H  
ATOM    800  N   ASP 1  49      45.959  39.809  44.136  0.00  0.00           N  
ATOM    801  CA  ASP 1  49      45.624  38.328  44.094  0.00  0.00           C  
ATOM    802  C   ASP 1  49      46.767  37.503  43.637  0.00  0.00           C  
ATOM    803  O   ASP 1  49      46.530  36.787  42.652  0.00  0.00           O  
ATOM    804  CB  ASP 1  49      44.265  38.133  43.422  0.00  0.00           C  
ATOM    805  CG  ASP 1  49      43.122  38.559  44.205  0.00  0.00           C  
ATOM    806  OD1 ASP 1  49      43.211  38.540  45.467  0.00  0.00           O  
ATOM    807  OD2 ASP 1  49      42.123  39.011  43.635  0.00  0.00           O  
ATOM    808  H   ASP 1  49      45.693  40.295  44.980  0.00  0.00           H  
ATOM    809  HA  ASP 1  49      45.562  37.995  45.130  0.00  0.00           H  
ATOM    810  HB2 ASP 1  49      44.240  38.767  42.536  0.00  0.00           H  
ATOM    811  HB3 ASP 1  49      44.041  37.076  43.281  0.00  0.00           H  
ATOM    812  N   LEU 1  50      47.951  37.563  44.247  0.00  0.00           N  
ATOM    813  CA  LEU 1  50      49.029  36.636  43.933  0.00  0.00           C  
ATOM    814  C   LEU 1  50      48.905  35.225  44.544  0.00  0.00           C  
ATOM    815  O   LEU 1  50      48.673  35.092  45.714  0.00  0.00           O  
ATOM    816  CB  LEU 1  50      50.377  37.347  44.302  0.00  0.00           C  
ATOM    817  CG  LEU 1  50      50.593  38.758  43.745  0.00  0.00           C  
ATOM    818  CD1 LEU 1  50      51.971  39.223  44.050  0.00  0.00           C  
ATOM    819  CD2 LEU 1  50      50.361  38.909  42.150  0.00  0.00           C  
ATOM    820  H   LEU 1  50      48.021  38.291  44.943  0.00  0.00           H  
ATOM    821  HA  LEU 1  50      49.031  36.515  42.849  0.00  0.00           H  
ATOM    822  HB2 LEU 1  50      50.447  37.479  45.382  0.00  0.00           H  
ATOM    823  HB3 LEU 1  50      51.145  36.670  43.928  0.00  0.00           H  
ATOM    824  HG  LEU 1  50      50.034  39.478  44.343  0.00  0.00           H  
ATOM    825 HD11 LEU 1  50      52.264  38.872  45.039  0.00  0.00           H  
ATOM    826 HD12 LEU 1  50      52.623  38.643  43.396  0.00  0.00           H  
ATOM    827 HD13 LEU 1  50      52.085  40.265  43.750  0.00  0.00           H  
ATOM    828 HD21 LEU 1  50      49.324  38.620  41.983  0.00  0.00           H  
ATOM    829 HD22 LEU 1  50      50.445  39.935  41.792  0.00  0.00           H  
ATOM    830 HD23 LEU 1  50      50.923  38.253  41.486  0.00  0.00           H  
ATOM    831  N   THR 1  51      49.154  34.149  43.760  0.00  0.00           N  
ATOM    832  CA  THR 1  51      49.610  32.866  44.286  0.00  0.00           C  
ATOM    833  C   THR 1  51      51.044  32.804  44.793  0.00  0.00           C  
ATOM    834  O   THR 1  51      51.818  33.749  44.557  0.00  0.00           O  
ATOM    835  CB  THR 1  51      49.312  31.886  43.155  0.00  0.00           C  
ATOM    836  OG1 THR 1  51      50.355  31.989  42.170  0.00  0.00           O  
ATOM    837  CG2 THR 1  51      47.986  31.960  42.468  0.00  0.00           C  
ATOM    838  H   THR 1  51      49.241  34.228  42.757  0.00  0.00           H  
ATOM    839  HA  THR 1  51      49.007  32.671  45.173  0.00  0.00           H  
ATOM    840  HB  THR 1  51      49.298  30.846  43.483  0.00  0.00           H  
ATOM    841  HG1 THR 1  51      50.298  32.917  41.928  0.00  0.00           H  
ATOM    842 HG21 THR 1  51      47.196  32.119  43.203  0.00  0.00           H  
ATOM    843 HG22 THR 1  51      47.963  32.578  41.570  0.00  0.00           H  
ATOM    844 HG23 THR 1  51      47.759  30.976  42.057  0.00  0.00           H  
ATOM    845  N   GLU 1  52      51.458  31.742  45.481  0.00  0.00           N  
ATOM    846  CA  GLU 1  52      52.795  31.609  46.036  0.00  0.00           C  
ATOM    847  C   GLU 1  52      54.025  32.056  45.151  0.00  0.00           C  
ATOM    848  O   GLU 1  52      54.884  32.877  45.601  0.00  0.00           O  
ATOM    849  CB  GLU 1  52      53.044  30.197  46.447  0.00  0.00           C  
ATOM    850  CG  GLU 1  52      54.145  30.096  47.517  0.00  0.00           C  
ATOM    851  CD  GLU 1  52      54.581  28.701  47.970  0.00  0.00           C  
ATOM    852  OE1 GLU 1  52      54.082  27.639  47.596  0.00  0.00           O  
ATOM    853  OE2 GLU 1  52      55.684  28.594  48.581  0.00  0.00           O  
ATOM    854  H   GLU 1  52      50.749  31.147  45.886  0.00  0.00           H  
ATOM    855  HA  GLU 1  52      52.880  32.155  46.975  0.00  0.00           H  
ATOM    856  HB2 GLU 1  52      52.155  29.641  46.743  0.00  0.00           H  
ATOM    857  HB3 GLU 1  52      53.371  29.647  45.565  0.00  0.00           H  
ATOM    858  HG2 GLU 1  52      55.016  30.717  47.307  0.00  0.00           H  
ATOM    859  HG3 GLU 1  52      53.656  30.530  48.389  0.00  0.00           H  
ATOM    860  N   TYR 1  53      54.070  31.538  43.931  0.00  0.00           N  
ATOM    861  CA  TYR 1  53      55.050  31.614  42.882  0.00  0.00           C  
ATOM    862  C   TYR 1  53      55.357  33.072  42.526  0.00  0.00           C  
ATOM    863  O   TYR 1  53      56.503  33.487  42.708  0.00  0.00           O  
ATOM    864  CB  TYR 1  53      54.405  30.873  41.646  0.00  0.00           C  
ATOM    865  CG  TYR 1  53      55.201  31.014  40.291  0.00  0.00           C  
ATOM    866  CD1 TYR 1  53      54.675  31.611  39.074  0.00  0.00           C  
ATOM    867  CD2 TYR 1  53      56.506  30.503  40.227  0.00  0.00           C  
ATOM    868  CE1 TYR 1  53      55.462  31.727  37.856  0.00  0.00           C  
ATOM    869  CE2 TYR 1  53      57.293  30.634  38.963  0.00  0.00           C  
ATOM    870  CZ  TYR 1  53      56.718  31.137  37.736  0.00  0.00           C  
ATOM    871  OH  TYR 1  53      57.453  31.365  36.632  0.00  0.00           O  
ATOM    872  H   TYR 1  53      53.256  30.985  43.702  0.00  0.00           H  
ATOM    873  HA  TYR 1  53      55.946  31.034  43.102  0.00  0.00           H  
ATOM    874  HB2 TYR 1  53      54.260  29.827  41.915  0.00  0.00           H  
ATOM    875  HB3 TYR 1  53      53.420  31.320  41.512  0.00  0.00           H  
ATOM    876  HD1 TYR 1  53      53.630  31.883  39.042  0.00  0.00           H  
ATOM    877  HD2 TYR 1  53      56.943  30.009  41.083  0.00  0.00           H  
ATOM    878  HE1 TYR 1  53      55.111  32.280  36.997  0.00  0.00           H  
ATOM    879  HE2 TYR 1  53      58.296  30.236  38.937  0.00  0.00           H  
ATOM    880  HH  TYR 1  53      56.835  31.371  35.899  0.00  0.00           H  
ATOM    881  N   GLU 1  54      54.306  33.755  42.251  0.00  0.00           N  
ATOM    882  CA  GLU 1  54      54.163  35.177  41.917  0.00  0.00           C  
ATOM    883  C   GLU 1  54      54.557  36.056  43.120  0.00  0.00           C  
ATOM    884  O   GLU 1  54      55.454  36.903  42.906  0.00  0.00           O  
ATOM    885  CB  GLU 1  54      52.676  35.553  41.572  0.00  0.00           C  
ATOM    886  CG  GLU 1  54      52.141  34.969  40.220  0.00  0.00           C  
ATOM    887  CD  GLU 1  54      50.620  34.705  40.213  0.00  0.00           C  
ATOM    888  OE1 GLU 1  54      49.999  34.295  41.153  0.00  0.00           O  
ATOM    889  OE2 GLU 1  54      50.124  34.908  39.025  0.00  0.00           O  
ATOM    890  H   GLU 1  54      53.462  33.242  42.458  0.00  0.00           H  
ATOM    891  HA  GLU 1  54      54.812  35.441  41.082  0.00  0.00           H  
ATOM    892  HB2 GLU 1  54      51.995  35.255  42.370  0.00  0.00           H  
ATOM    893  HB3 GLU 1  54      52.600  36.634  41.453  0.00  0.00           H  
ATOM    894  HG2 GLU 1  54      52.516  35.604  39.417  0.00  0.00           H  
ATOM    895  HG3 GLU 1  54      52.500  33.945  40.119  0.00  0.00           H  
ATOM    896  N   MET 1  55      54.007  35.969  44.320  0.00  0.00           N  
ATOM    897  CA  MET 1  55      54.612  36.652  45.588  0.00  0.00           C  
ATOM    898  C   MET 1  55      56.128  36.493  45.687  0.00  0.00           C  
ATOM    899  O   MET 1  55      56.803  37.504  45.824  0.00  0.00           O  
ATOM    900  CB  MET 1  55      54.036  35.947  46.841  0.00  0.00           C  
ATOM    901  CG  MET 1  55      52.473  36.274  47.008  0.00  0.00           C  
ATOM    902  SD  MET 1  55      51.577  35.893  48.520  0.00  0.00           S  
ATOM    903  CE  MET 1  55      52.433  36.891  49.837  0.00  0.00           C  
ATOM    904  H   MET 1  55      53.249  35.310  44.431  0.00  0.00           H  
ATOM    905  HA  MET 1  55      54.407  37.719  45.496  0.00  0.00           H  
ATOM    906  HB2 MET 1  55      54.066  34.861  46.759  0.00  0.00           H  
ATOM    907  HB3 MET 1  55      54.543  36.348  47.718  0.00  0.00           H  
ATOM    908  HG2 MET 1  55      52.375  37.359  46.980  0.00  0.00           H  
ATOM    909  HG3 MET 1  55      51.979  35.813  46.153  0.00  0.00           H  
ATOM    910  HE1 MET 1  55      51.842  36.842  50.752  0.00  0.00           H  
ATOM    911  HE2 MET 1  55      53.393  36.538  50.215  0.00  0.00           H  
ATOM    912  HE3 MET 1  55      52.736  37.895  49.539  0.00  0.00           H  
ATOM    913  N   ARG 1  56      56.659  35.259  45.701  0.00  0.00           N  
ATOM    914  CA  ARG 1  56      58.063  34.945  45.667  0.00  0.00           C  
ATOM    915  C   ARG 1  56      58.788  35.615  44.445  0.00  0.00           C  
ATOM    916  O   ARG 1  56      59.848  36.269  44.830  0.00  0.00           O  
ATOM    917  CB  ARG 1  56      58.433  33.403  45.808  0.00  0.00           C  
ATOM    918  CG  ARG 1  56      57.899  32.799  47.114  0.00  0.00           C  
ATOM    919  CD  ARG 1  56      58.373  31.340  47.452  0.00  0.00           C  
ATOM    920  NE  ARG 1  56      57.588  30.656  48.512  0.00  0.00           N  
ATOM    921  CZ  ARG 1  56      57.781  30.728  49.778  0.00  0.00           C  
ATOM    922  NH1 ARG 1  56      57.072  29.990  50.565  0.00  0.00           N  
ATOM    923  NH2 ARG 1  56      58.620  31.586  50.331  0.00  0.00           N  
ATOM    924  H   ARG 1  56      55.972  34.543  45.516  0.00  0.00           H  
ATOM    925  HA  ARG 1  56      58.540  35.465  46.498  0.00  0.00           H  
ATOM    926  HB2 ARG 1  56      58.069  32.876  44.926  0.00  0.00           H  
ATOM    927  HB3 ARG 1  56      59.496  33.163  45.805  0.00  0.00           H  
ATOM    928  HG2 ARG 1  56      58.077  33.473  47.952  0.00  0.00           H  
ATOM    929  HG3 ARG 1  56      56.812  32.871  47.074  0.00  0.00           H  
ATOM    930  HD2 ARG 1  56      58.135  30.709  46.595  0.00  0.00           H  
ATOM    931  HD3 ARG 1  56      59.454  31.359  47.590  0.00  0.00           H  
ATOM    932  HE  ARG 1  56      56.974  29.914  48.209  0.00  0.00           H  
ATOM    933 HH11 ARG 1  56      57.267  30.067  51.553  0.00  0.00           H  
ATOM    934 HH12 ARG 1  56      56.618  29.188  50.152  0.00  0.00           H  
ATOM    935 HH21 ARG 1  56      58.880  31.559  51.306  0.00  0.00           H  
ATOM    936 HH22 ARG 1  56      59.307  32.056  49.759  0.00  0.00           H  
ATOM    937  N   ASN 1  57      58.266  35.602  43.197  0.00  0.00           N  
ATOM    938  CA  ASN 1  57      59.013  36.265  42.090  0.00  0.00           C  
ATOM    939  C   ASN 1  57      59.105  37.801  42.201  0.00  0.00           C  
ATOM    940  O   ASN 1  57      60.074  38.308  41.779  0.00  0.00           O  
ATOM    941  CB  ASN 1  57      58.250  35.850  40.752  0.00  0.00           C  
ATOM    942  CG  ASN 1  57      58.295  34.446  40.364  0.00  0.00           C  
ATOM    943  OD1 ASN 1  57      59.246  33.685  40.577  0.00  0.00           O  
ATOM    944  ND2 ASN 1  57      57.229  33.918  39.720  0.00  0.00           N  
ATOM    945  H   ASN 1  57      57.384  35.115  43.128  0.00  0.00           H  
ATOM    946  HA  ASN 1  57      59.985  35.780  42.003  0.00  0.00           H  
ATOM    947  HB2 ASN 1  57      57.227  36.209  40.872  0.00  0.00           H  
ATOM    948  HB3 ASN 1  57      58.794  36.373  39.966  0.00  0.00           H  
ATOM    949 HD21 ASN 1  57      57.253  32.909  39.695  0.00  0.00           H  
ATOM    950 HD22 ASN 1  57      56.485  34.556  39.476  0.00  0.00           H  
ATOM    951  N   ALA 1  58      58.069  38.520  42.752  0.00  0.00           N  
ATOM    952  CA  ALA 1  58      58.135  39.943  42.834  0.00  0.00           C  
ATOM    953  C   ALA 1  58      59.232  40.287  43.882  0.00  0.00           C  
ATOM    954  O   ALA 1  58      59.973  41.216  43.675  0.00  0.00           O  
ATOM    955  CB  ALA 1  58      56.827  40.631  43.220  0.00  0.00           C  
ATOM    956  H   ALA 1  58      57.184  38.094  42.987  0.00  0.00           H  
ATOM    957  HA  ALA 1  58      58.470  40.284  41.854  0.00  0.00           H  
ATOM    958  HB1 ALA 1  58      57.050  41.680  43.417  0.00  0.00           H  
ATOM    959  HB2 ALA 1  58      56.269  40.638  42.283  0.00  0.00           H  
ATOM    960  HB3 ALA 1  58      56.230  40.233  44.040  0.00  0.00           H  
ATOM    961  N   VAL 1  59      59.211  39.644  45.046  0.00  0.00           N  
ATOM    962  CA  VAL 1  59      60.029  39.949  46.221  0.00  0.00           C  
ATOM    963  C   VAL 1  59      61.461  39.685  45.681  0.00  0.00           C  
ATOM    964  O   VAL 1  59      62.416  40.459  45.924  0.00  0.00           O  
ATOM    965  CB  VAL 1  59      59.668  39.073  47.438  0.00  0.00           C  
ATOM    966  CG1 VAL 1  59      60.783  38.907  48.525  0.00  0.00           C  
ATOM    967  CG2 VAL 1  59      58.469  39.578  48.164  0.00  0.00           C  
ATOM    968  H   VAL 1  59      58.585  38.863  45.176  0.00  0.00           H  
ATOM    969  HA  VAL 1  59      60.077  41.009  46.471  0.00  0.00           H  
ATOM    970  HB  VAL 1  59      59.321  38.093  47.112  0.00  0.00           H  
ATOM    971 HG11 VAL 1  59      61.661  38.444  48.074  0.00  0.00           H  
ATOM    972 HG12 VAL 1  59      61.090  39.868  48.938  0.00  0.00           H  
ATOM    973 HG13 VAL 1  59      60.485  38.122  49.220  0.00  0.00           H  
ATOM    974 HG21 VAL 1  59      58.573  40.568  48.609  0.00  0.00           H  
ATOM    975 HG22 VAL 1  59      57.600  39.649  47.510  0.00  0.00           H  
ATOM    976 HG23 VAL 1  59      58.073  38.916  48.934  0.00  0.00           H  
ATOM    977  N   ASP 1  60      61.728  38.575  44.948  0.00  0.00           N  
ATOM    978  CA  ASP 1  60      62.970  38.230  44.333  0.00  0.00           C  
ATOM    979  C   ASP 1  60      63.600  39.459  43.458  0.00  0.00           C  
ATOM    980  O   ASP 1  60      64.821  39.684  43.435  0.00  0.00           O  
ATOM    981  CB  ASP 1  60      62.935  36.935  43.463  0.00  0.00           C  
ATOM    982  CG  ASP 1  60      63.220  35.707  44.204  0.00  0.00           C  
ATOM    983  OD1 ASP 1  60      63.633  35.710  45.418  0.00  0.00           O  
ATOM    984  OD2 ASP 1  60      63.029  34.589  43.655  0.00  0.00           O  
ATOM    985  H   ASP 1  60      60.902  38.092  44.625  0.00  0.00           H  
ATOM    986  HA  ASP 1  60      63.763  38.114  45.072  0.00  0.00           H  
ATOM    987  HB2 ASP 1  60      62.053  36.931  42.822  0.00  0.00           H  
ATOM    988  HB3 ASP 1  60      63.805  36.999  42.810  0.00  0.00           H  
ATOM    989  N   GLU 1  61      62.823  40.236  42.759  0.00  0.00           N  
ATOM    990  CA  GLU 1  61      63.194  41.464  42.051  0.00  0.00           C  
ATOM    991  C   GLU 1  61      63.277  42.827  42.903  0.00  0.00           C  
ATOM    992  O   GLU 1  61      64.196  43.676  42.712  0.00  0.00           O  
ATOM    993  CB  GLU 1  61      62.129  41.652  40.968  0.00  0.00           C  
ATOM    994  CG  GLU 1  61      62.441  40.692  39.794  0.00  0.00           C  
ATOM    995  CD  GLU 1  61      63.616  41.165  38.895  0.00  0.00           C  
ATOM    996  OE1 GLU 1  61      63.761  42.395  38.679  0.00  0.00           O  
ATOM    997  OE2 GLU 1  61      64.316  40.230  38.413  0.00  0.00           O  
ATOM    998  H   GLU 1  61      61.844  39.994  42.703  0.00  0.00           H  
ATOM    999  HA  GLU 1  61      64.202  41.301  41.669  0.00  0.00           H  
ATOM   1000  HB2 GLU 1  61      61.105  41.520  41.318  0.00  0.00           H  
ATOM   1001  HB3 GLU 1  61      62.167  42.671  40.583  0.00  0.00           H  
ATOM   1002  HG2 GLU 1  61      62.777  39.746  40.218  0.00  0.00           H  
ATOM   1003  HG3 GLU 1  61      61.573  40.569  39.146  0.00  0.00           H  
ATOM   1004  N   PHE 1  62      62.483  42.978  43.961  0.00  0.00           N  
ATOM   1005  CA  PHE 1  62      62.384  44.093  44.915  0.00  0.00           C  
ATOM   1006  C   PHE 1  62      63.626  44.266  45.752  0.00  0.00           C  
ATOM   1007  O   PHE 1  62      64.193  45.363  45.933  0.00  0.00           O  
ATOM   1008  CB  PHE 1  62      61.020  43.977  45.748  0.00  0.00           C  
ATOM   1009  CG  PHE 1  62      60.973  44.956  46.917  0.00  0.00           C  
ATOM   1010  CD1 PHE 1  62      60.876  46.398  46.692  0.00  0.00           C  
ATOM   1011  CD2 PHE 1  62      61.300  44.551  48.190  0.00  0.00           C  
ATOM   1012  CE1 PHE 1  62      60.832  47.342  47.711  0.00  0.00           C  
ATOM   1013  CE2 PHE 1  62      61.359  45.468  49.278  0.00  0.00           C  
ATOM   1014  CZ  PHE 1  62      61.032  46.803  49.029  0.00  0.00           C  
ATOM   1015  H   PHE 1  62      61.803  42.236  44.041  0.00  0.00           H  
ATOM   1016  HA  PHE 1  62      62.302  45.015  44.339  0.00  0.00           H  
ATOM   1017  HB2 PHE 1  62      60.177  44.212  45.098  0.00  0.00           H  
ATOM   1018  HB3 PHE 1  62      60.911  42.968  46.147  0.00  0.00           H  
ATOM   1019  HD1 PHE 1  62      60.679  46.792  45.706  0.00  0.00           H  
ATOM   1020  HD2 PHE 1  62      61.386  43.479  48.292  0.00  0.00           H  
ATOM   1021  HE1 PHE 1  62      60.597  48.385  47.565  0.00  0.00           H  
ATOM   1022  HE2 PHE 1  62      61.670  45.158  50.264  0.00  0.00           H  
ATOM   1023  HZ  PHE 1  62      61.024  47.448  49.895  0.00  0.00           H  
ATOM   1024  N   LEU 1  63      64.129  43.156  46.286  0.00  0.00           N  
ATOM   1025  CA  LEU 1  63      65.430  42.931  46.917  0.00  0.00           C  
ATOM   1026  C   LEU 1  63      66.605  42.972  45.941  0.00  0.00           C  
ATOM   1027  O   LEU 1  63      67.730  42.680  46.490  0.00  0.00           O  
ATOM   1028  CB  LEU 1  63      65.319  41.759  47.883  0.00  0.00           C  
ATOM   1029  CG  LEU 1  63      64.345  41.844  49.086  0.00  0.00           C  
ATOM   1030  CD1 LEU 1  63      64.518  40.469  49.776  0.00  0.00           C  
ATOM   1031  CD2 LEU 1  63      64.668  43.006  50.076  0.00  0.00           C  
ATOM   1032  H   LEU 1  63      63.632  42.339  45.959  0.00  0.00           H  
ATOM   1033  HA  LEU 1  63      65.679  43.887  47.377  0.00  0.00           H  
ATOM   1034  HB2 LEU 1  63      64.974  40.883  47.334  0.00  0.00           H  
ATOM   1035  HB3 LEU 1  63      66.277  41.440  48.295  0.00  0.00           H  
ATOM   1036  HG  LEU 1  63      63.342  41.985  48.683  0.00  0.00           H  
ATOM   1037 HD11 LEU 1  63      64.801  39.670  49.091  0.00  0.00           H  
ATOM   1038 HD12 LEU 1  63      65.245  40.484  50.588  0.00  0.00           H  
ATOM   1039 HD13 LEU 1  63      63.544  40.178  50.169  0.00  0.00           H  
ATOM   1040 HD21 LEU 1  63      64.090  42.928  50.997  0.00  0.00           H  
ATOM   1041 HD22 LEU 1  63      65.722  42.992  50.352  0.00  0.00           H  
ATOM   1042 HD23 LEU 1  63      64.455  43.926  49.532  0.00  0.00           H  
ATOM   1043  N   LEU 1  64      66.510  43.201  44.637  0.00  0.00           N  
ATOM   1044  CA  LEU 1  64      67.741  43.630  43.881  0.00  0.00           C  
ATOM   1045  C   LEU 1  64      67.907  45.165  43.906  0.00  0.00           C  
ATOM   1046  O   LEU 1  64      68.997  45.636  43.549  0.00  0.00           O  
ATOM   1047  CB  LEU 1  64      67.586  43.005  42.467  0.00  0.00           C  
ATOM   1048  CG  LEU 1  64      68.802  43.244  41.490  0.00  0.00           C  
ATOM   1049  CD1 LEU 1  64      70.152  42.749  42.070  0.00  0.00           C  
ATOM   1050  CD2 LEU 1  64      68.681  42.603  40.160  0.00  0.00           C  
ATOM   1051  H   LEU 1  64      65.630  43.204  44.141  0.00  0.00           H  
ATOM   1052  HA  LEU 1  64      68.611  43.103  44.271  0.00  0.00           H  
ATOM   1053  HB2 LEU 1  64      67.340  41.944  42.491  0.00  0.00           H  
ATOM   1054  HB3 LEU 1  64      66.710  43.421  41.969  0.00  0.00           H  
ATOM   1055  HG  LEU 1  64      68.746  44.306  41.248  0.00  0.00           H  
ATOM   1056 HD11 LEU 1  64      70.993  42.982  41.416  0.00  0.00           H  
ATOM   1057 HD12 LEU 1  64      70.394  43.177  43.043  0.00  0.00           H  
ATOM   1058 HD13 LEU 1  64      69.964  41.681  42.186  0.00  0.00           H  
ATOM   1059 HD21 LEU 1  64      67.703  42.779  39.713  0.00  0.00           H  
ATOM   1060 HD22 LEU 1  64      69.496  42.979  39.542  0.00  0.00           H  
ATOM   1061 HD23 LEU 1  64      68.708  41.523  40.305  0.00  0.00           H  
ATOM   1062  N   LEU 1  65      66.927  45.924  44.421  0.00  0.00           N  
ATOM   1063  CA  LEU 1  65      66.878  47.340  44.267  0.00  0.00           C  
ATOM   1064  C   LEU 1  65      67.580  48.131  45.392  0.00  0.00           C  
ATOM   1065  O   LEU 1  65      67.914  49.265  45.207  0.00  0.00           O  
ATOM   1066  CB  LEU 1  65      65.482  47.913  44.262  0.00  0.00           C  
ATOM   1067  CG  LEU 1  65      64.375  47.202  43.379  0.00  0.00           C  
ATOM   1068  CD1 LEU 1  65      63.005  47.917  43.543  0.00  0.00           C  
ATOM   1069  CD2 LEU 1  65      64.730  47.369  41.905  0.00  0.00           C  
ATOM   1070  H   LEU 1  65      66.121  45.449  44.801  0.00  0.00           H  
ATOM   1071  HA  LEU 1  65      67.347  47.664  43.338  0.00  0.00           H  
ATOM   1072  HB2 LEU 1  65      65.084  47.887  45.276  0.00  0.00           H  
ATOM   1073  HB3 LEU 1  65      65.543  48.957  43.951  0.00  0.00           H  
ATOM   1074  HG  LEU 1  65      64.223  46.139  43.565  0.00  0.00           H  
ATOM   1075 HD11 LEU 1  65      62.308  47.324  42.950  0.00  0.00           H  
ATOM   1076 HD12 LEU 1  65      62.662  47.947  44.577  0.00  0.00           H  
ATOM   1077 HD13 LEU 1  65      63.148  48.949  43.223  0.00  0.00           H  
ATOM   1078 HD21 LEU 1  65      64.018  46.858  41.257  0.00  0.00           H  
ATOM   1079 HD22 LEU 1  65      64.709  48.370  41.475  0.00  0.00           H  
ATOM   1080 HD23 LEU 1  65      65.701  46.938  41.663  0.00  0.00           H  
ATOM   1081  N   LEU 1  66      67.912  47.399  46.501  0.00  0.00           N  
ATOM   1082  CA  LEU 1  66      68.518  48.066  47.689  0.00  0.00           C  
ATOM   1083  C   LEU 1  66      70.051  48.147  47.653  0.00  0.00           C  
ATOM   1084  O   LEU 1  66      70.753  47.360  48.373  0.00  0.00           O  
ATOM   1085  CB  LEU 1  66      68.032  47.325  48.913  0.00  0.00           C  
ATOM   1086  CG  LEU 1  66      66.468  47.327  49.037  0.00  0.00           C  
ATOM   1087  CD1 LEU 1  66      66.076  46.712  50.312  0.00  0.00           C  
ATOM   1088  CD2 LEU 1  66      65.892  48.808  49.147  0.00  0.00           C  
ATOM   1089  H   LEU 1  66      67.427  46.517  46.575  0.00  0.00           H  
ATOM   1090  HA  LEU 1  66      68.214  49.113  47.695  0.00  0.00           H  
ATOM   1091  HB2 LEU 1  66      68.231  46.263  48.774  0.00  0.00           H  
ATOM   1092  HB3 LEU 1  66      68.540  47.774  49.766  0.00  0.00           H  
ATOM   1093  HG  LEU 1  66      66.013  46.878  48.154  0.00  0.00           H  
ATOM   1094 HD11 LEU 1  66      65.002  46.838  50.443  0.00  0.00           H  
ATOM   1095 HD12 LEU 1  66      66.166  45.626  50.296  0.00  0.00           H  
ATOM   1096 HD13 LEU 1  66      66.551  47.147  51.191  0.00  0.00           H  
ATOM   1097 HD21 LEU 1  66      64.823  48.596  49.154  0.00  0.00           H  
ATOM   1098 HD22 LEU 1  66      66.216  49.360  50.029  0.00  0.00           H  
ATOM   1099 HD23 LEU 1  66      66.081  49.304  48.194  0.00  0.00           H  
ATOM   1100  N   ASP 1  67      70.540  48.999  46.750  0.00  0.00           N  
ATOM   1101  CA  ASP 1  67      71.867  49.624  46.938  0.00  0.00           C  
ATOM   1102  C   ASP 1  67      72.075  50.388  48.243  0.00  0.00           C  
ATOM   1103  O   ASP 1  67      71.100  50.627  48.910  0.00  0.00           O  
ATOM   1104  CB  ASP 1  67      72.223  50.592  45.814  0.00  0.00           C  
ATOM   1105  CG  ASP 1  67      71.904  50.111  44.390  0.00  0.00           C  
ATOM   1106  OD1 ASP 1  67      71.744  48.906  43.976  0.00  0.00           O  
ATOM   1107  OD2 ASP 1  67      71.813  51.028  43.544  0.00  0.00           O  
ATOM   1108  H   ASP 1  67      69.837  49.536  46.263  0.00  0.00           H  
ATOM   1109  HA  ASP 1  67      72.597  48.815  46.928  0.00  0.00           H  
ATOM   1110  HB2 ASP 1  67      71.762  51.577  45.899  0.00  0.00           H  
ATOM   1111  HB3 ASP 1  67      73.305  50.722  45.809  0.00  0.00           H  
ATOM   1112  N   LYS 1  68      73.277  50.849  48.484  0.00  0.00           N  
ATOM   1113  CA  LYS 1  68      73.540  51.638  49.721  0.00  0.00           C  
ATOM   1114  C   LYS 1  68      72.974  53.015  49.527  0.00  0.00           C  
ATOM   1115  O   LYS 1  68      73.465  53.769  48.717  0.00  0.00           O  
ATOM   1116  CB  LYS 1  68      75.087  51.751  50.075  0.00  0.00           C  
ATOM   1117  CG  LYS 1  68      75.700  50.348  50.182  0.00  0.00           C  
ATOM   1118  CD  LYS 1  68      77.064  50.524  50.726  0.00  0.00           C  
ATOM   1119  CE  LYS 1  68      77.569  49.165  51.259  0.00  0.00           C  
ATOM   1120  NZ  LYS 1  68      76.873  48.704  52.416  0.00  0.00           N  
ATOM   1121  H   LYS 1  68      73.916  50.755  47.707  0.00  0.00           H  
ATOM   1122  HA  LYS 1  68      73.153  51.020  50.531  0.00  0.00           H  
ATOM   1123  HB2 LYS 1  68      75.691  52.365  49.407  0.00  0.00           H  
ATOM   1124  HB3 LYS 1  68      75.186  52.341  50.986  0.00  0.00           H  
ATOM   1125  HG2 LYS 1  68      75.158  49.763  50.924  0.00  0.00           H  
ATOM   1126  HG3 LYS 1  68      75.858  49.689  49.329  0.00  0.00           H  
ATOM   1127  HD2 LYS 1  68      77.705  50.858  49.910  0.00  0.00           H  
ATOM   1128  HD3 LYS 1  68      77.024  51.090  51.657  0.00  0.00           H  
ATOM   1129  HE2 LYS 1  68      77.481  48.473  50.421  0.00  0.00           H  
ATOM   1130  HE3 LYS 1  68      78.616  49.204  51.559  0.00  0.00           H  
ATOM   1131  HZ1 LYS 1  68      76.992  49.445  53.092  0.00  0.00           H  
ATOM   1132  HZ2 LYS 1  68      75.890  48.557  52.236  0.00  0.00           H  
ATOM   1133  HZ3 LYS 1  68      77.273  47.815  52.680  0.00  0.00           H  
ATOM   1134  N   GLY 1  69      71.952  53.374  50.363  0.00  0.00           N  
ATOM   1135  CA  GLY 1  69      71.290  54.696  50.232  0.00  0.00           C  
ATOM   1136  C   GLY 1  69      69.880  54.667  49.623  0.00  0.00           C  
ATOM   1137  O   GLY 1  69      69.185  55.712  49.586  0.00  0.00           O  
ATOM   1138  H   GLY 1  69      71.642  52.831  51.156  0.00  0.00           H  
ATOM   1139  HA2 GLY 1  69      71.189  55.164  51.211  0.00  0.00           H  
ATOM   1140  HA3 GLY 1  69      71.957  55.336  49.656  0.00  0.00           H  
ATOM   1141  N   VAL 1  70      69.426  53.463  49.161  0.00  0.00           N  
ATOM   1142  CA  VAL 1  70      68.047  53.419  48.586  0.00  0.00           C  
ATOM   1143  C   VAL 1  70      67.040  53.304  49.768  0.00  0.00           C  
ATOM   1144  O   VAL 1  70      67.257  52.620  50.735  0.00  0.00           O  
ATOM   1145  CB  VAL 1  70      67.941  52.198  47.715  0.00  0.00           C  
ATOM   1146  CG1 VAL 1  70      66.493  51.943  47.115  0.00  0.00           C  
ATOM   1147  CG2 VAL 1  70      68.822  52.400  46.402  0.00  0.00           C  
ATOM   1148  H   VAL 1  70      69.883  52.626  49.493  0.00  0.00           H  
ATOM   1149  HA  VAL 1  70      67.776  54.309  48.017  0.00  0.00           H  
ATOM   1150  HB  VAL 1  70      68.283  51.357  48.318  0.00  0.00           H  
ATOM   1151 HG11 VAL 1  70      66.537  50.994  46.582  0.00  0.00           H  
ATOM   1152 HG12 VAL 1  70      65.750  51.820  47.904  0.00  0.00           H  
ATOM   1153 HG13 VAL 1  70      66.265  52.726  46.391  0.00  0.00           H  
ATOM   1154 HG21 VAL 1  70      69.832  52.680  46.701  0.00  0.00           H  
ATOM   1155 HG22 VAL 1  70      68.910  51.441  45.891  0.00  0.00           H  
ATOM   1156 HG23 VAL 1  70      68.409  53.163  45.743  0.00  0.00           H  
ATOM   1157  N   TYR 1  71      65.865  53.914  49.600  0.00  0.00           N  
ATOM   1158  CA  TYR 1  71      64.745  53.799  50.555  0.00  0.00           C  
ATOM   1159  C   TYR 1  71      63.689  52.821  50.064  0.00  0.00           C  
ATOM   1160  O   TYR 1  71      62.954  53.070  49.100  0.00  0.00           O  
ATOM   1161  CB  TYR 1  71      64.055  55.125  50.802  0.00  0.00           C  
ATOM   1162  CG  TYR 1  71      64.657  56.285  51.646  0.00  0.00           C  
ATOM   1163  CD1 TYR 1  71      66.036  56.507  51.516  0.00  0.00           C  
ATOM   1164  CD2 TYR 1  71      63.999  57.050  52.642  0.00  0.00           C  
ATOM   1165  CE1 TYR 1  71      66.701  57.478  52.296  0.00  0.00           C  
ATOM   1166  CE2 TYR 1  71      64.716  57.977  53.494  0.00  0.00           C  
ATOM   1167  CZ  TYR 1  71      66.021  58.203  53.291  0.00  0.00           C  
ATOM   1168  OH  TYR 1  71      66.716  59.212  53.905  0.00  0.00           O  
ATOM   1169  H   TYR 1  71      65.627  54.390  48.741  0.00  0.00           H  
ATOM   1170  HA  TYR 1  71      65.191  53.455  51.488  0.00  0.00           H  
ATOM   1171  HB2 TYR 1  71      63.871  55.632  49.855  0.00  0.00           H  
ATOM   1172  HB3 TYR 1  71      63.095  55.014  51.307  0.00  0.00           H  
ATOM   1173  HD1 TYR 1  71      66.591  55.975  50.758  0.00  0.00           H  
ATOM   1174  HD2 TYR 1  71      62.940  56.938  52.822  0.00  0.00           H  
ATOM   1175  HE1 TYR 1  71      67.718  57.768  52.078  0.00  0.00           H  
ATOM   1176  HE2 TYR 1  71      64.118  58.478  54.241  0.00  0.00           H  
ATOM   1177  HH  TYR 1  71      66.166  59.768  54.462  0.00  0.00           H  
ATOM   1178  N   GLY 1  72      63.618  51.675  50.771  0.00  0.00           N  
ATOM   1179  CA  GLY 1  72      62.652  50.615  50.460  0.00  0.00           C  
ATOM   1180  C   GLY 1  72      61.422  50.472  51.366  0.00  0.00           C  
ATOM   1181  O   GLY 1  72      61.539  50.436  52.600  0.00  0.00           O  
ATOM   1182  H   GLY 1  72      64.227  51.513  51.560  0.00  0.00           H  
ATOM   1183  HA2 GLY 1  72      62.338  50.830  49.439  0.00  0.00           H  
ATOM   1184  HA3 GLY 1  72      63.199  49.677  50.551  0.00  0.00           H  
ATOM   1185  N   LEU 1  73      60.282  50.261  50.804  0.00  0.00           N  
ATOM   1186  CA  LEU 1  73      59.071  49.900  51.616  0.00  0.00           C  
ATOM   1187  C   LEU 1  73      58.415  48.682  51.038  0.00  0.00           C  
ATOM   1188  O   LEU 1  73      58.217  48.627  49.856  0.00  0.00           O  
ATOM   1189  CB  LEU 1  73      58.085  51.090  51.525  0.00  0.00           C  
ATOM   1190  CG  LEU 1  73      56.747  50.878  52.250  0.00  0.00           C  
ATOM   1191  CD1 LEU 1  73      56.267  52.229  52.729  0.00  0.00           C  
ATOM   1192  CD2 LEU 1  73      55.644  50.378  51.238  0.00  0.00           C  
ATOM   1193  H   LEU 1  73      60.125  50.601  49.866  0.00  0.00           H  
ATOM   1194  HA  LEU 1  73      59.353  49.517  52.597  0.00  0.00           H  
ATOM   1195  HB2 LEU 1  73      58.604  51.913  52.018  0.00  0.00           H  
ATOM   1196  HB3 LEU 1  73      58.001  51.309  50.460  0.00  0.00           H  
ATOM   1197  HG  LEU 1  73      56.766  50.104  53.018  0.00  0.00           H  
ATOM   1198 HD11 LEU 1  73      56.866  52.767  53.463  0.00  0.00           H  
ATOM   1199 HD12 LEU 1  73      56.296  52.833  51.822  0.00  0.00           H  
ATOM   1200 HD13 LEU 1  73      55.257  52.029  53.087  0.00  0.00           H  
ATOM   1201 HD21 LEU 1  73      55.417  51.252  50.627  0.00  0.00           H  
ATOM   1202 HD22 LEU 1  73      56.063  49.626  50.569  0.00  0.00           H  
ATOM   1203 HD23 LEU 1  73      54.788  50.054  51.830  0.00  0.00           H  
ATOM   1204  N   LEU 1  74      58.030  47.728  51.869  0.00  0.00           N  
ATOM   1205  CA  LEU 1  74      57.108  46.659  51.601  0.00  0.00           C  
ATOM   1206  C   LEU 1  74      55.790  46.906  52.369  0.00  0.00           C  
ATOM   1207  O   LEU 1  74      55.905  47.363  53.537  0.00  0.00           O  
ATOM   1208  CB  LEU 1  74      57.878  45.429  52.094  0.00  0.00           C  
ATOM   1209  CG  LEU 1  74      57.120  44.041  52.031  0.00  0.00           C  
ATOM   1210  CD1 LEU 1  74      56.530  43.833  50.643  0.00  0.00           C  
ATOM   1211  CD2 LEU 1  74      58.148  42.946  52.322  0.00  0.00           C  
ATOM   1212  H   LEU 1  74      58.443  47.778  52.789  0.00  0.00           H  
ATOM   1213  HA  LEU 1  74      56.952  46.638  50.522  0.00  0.00           H  
ATOM   1214  HB2 LEU 1  74      58.854  45.364  51.615  0.00  0.00           H  
ATOM   1215  HB3 LEU 1  74      58.169  45.632  53.125  0.00  0.00           H  
ATOM   1216  HG  LEU 1  74      56.374  44.063  52.826  0.00  0.00           H  
ATOM   1217 HD11 LEU 1  74      57.123  44.206  49.808  0.00  0.00           H  
ATOM   1218 HD12 LEU 1  74      56.099  42.845  50.479  0.00  0.00           H  
ATOM   1219 HD13 LEU 1  74      55.617  44.424  50.576  0.00  0.00           H  
ATOM   1220 HD21 LEU 1  74      57.635  41.995  52.182  0.00  0.00           H  
ATOM   1221 HD22 LEU 1  74      58.866  43.140  51.525  0.00  0.00           H  
ATOM   1222 HD23 LEU 1  74      58.574  43.016  53.323  0.00  0.00           H  
ATOM   1223  N   TYR 1  75      54.636  46.506  51.777  0.00  0.00           N  
ATOM   1224  CA  TYR 1  75      53.352  46.359  52.441  0.00  0.00           C  
ATOM   1225  C   TYR 1  75      52.601  45.112  51.837  0.00  0.00           C  
ATOM   1226  O   TYR 1  75      52.597  44.850  50.699  0.00  0.00           O  
ATOM   1227  CB  TYR 1  75      52.567  47.685  52.110  0.00  0.00           C  
ATOM   1228  CG  TYR 1  75      51.064  47.703  52.452  0.00  0.00           C  
ATOM   1229  CD1 TYR 1  75      50.137  47.349  51.398  0.00  0.00           C  
ATOM   1230  CD2 TYR 1  75      50.588  48.178  53.666  0.00  0.00           C  
ATOM   1231  CE1 TYR 1  75      48.717  47.453  51.544  0.00  0.00           C  
ATOM   1232  CE2 TYR 1  75      49.155  48.201  53.875  0.00  0.00           C  
ATOM   1233  CZ  TYR 1  75      48.261  47.923  52.784  0.00  0.00           C  
ATOM   1234  OH  TYR 1  75      46.887  47.881  52.899  0.00  0.00           O  
ATOM   1235  H   TYR 1  75      54.627  46.211  50.811  0.00  0.00           H  
ATOM   1236  HA  TYR 1  75      53.486  46.280  53.520  0.00  0.00           H  
ATOM   1237  HB2 TYR 1  75      53.111  48.454  52.659  0.00  0.00           H  
ATOM   1238  HB3 TYR 1  75      52.649  47.888  51.043  0.00  0.00           H  
ATOM   1239  HD1 TYR 1  75      50.581  47.083  50.450  0.00  0.00           H  
ATOM   1240  HD2 TYR 1  75      51.215  48.534  54.471  0.00  0.00           H  
ATOM   1241  HE1 TYR 1  75      47.999  47.098  50.820  0.00  0.00           H  
ATOM   1242  HE2 TYR 1  75      48.641  48.432  54.796  0.00  0.00           H  
ATOM   1243  HH  TYR 1  75      46.604  48.009  53.808  0.00  0.00           H  
ATOM   1244  N   TYR 1  76      52.017  44.356  52.763  0.00  0.00           N  
ATOM   1245  CA  TYR 1  76      51.041  43.351  52.387  0.00  0.00           C  
ATOM   1246  C   TYR 1  76      49.703  43.453  53.095  0.00  0.00           C  
ATOM   1247  O   TYR 1  76      49.712  43.933  54.259  0.00  0.00           O  
ATOM   1248  CB  TYR 1  76      51.591  41.923  52.570  0.00  0.00           C  
ATOM   1249  CG  TYR 1  76      50.681  40.731  52.620  0.00  0.00           C  
ATOM   1250  CD1 TYR 1  76      50.391  39.942  51.481  0.00  0.00           C  
ATOM   1251  CD2 TYR 1  76      50.083  40.449  53.871  0.00  0.00           C  
ATOM   1252  CE1 TYR 1  76      49.512  38.815  51.623  0.00  0.00           C  
ATOM   1253  CE2 TYR 1  76      49.172  39.352  53.955  0.00  0.00           C  
ATOM   1254  CZ  TYR 1  76      48.781  38.650  52.816  0.00  0.00           C  
ATOM   1255  OH  TYR 1  76      47.833  37.729  52.846  0.00  0.00           O  
ATOM   1256  H   TYR 1  76      52.111  44.605  53.738  0.00  0.00           H  
ATOM   1257  HA  TYR 1  76      50.835  43.424  51.319  0.00  0.00           H  
ATOM   1258  HB2 TYR 1  76      52.375  41.832  51.818  0.00  0.00           H  
ATOM   1259  HB3 TYR 1  76      52.081  41.883  53.543  0.00  0.00           H  
ATOM   1260  HD1 TYR 1  76      51.006  40.113  50.610  0.00  0.00           H  
ATOM   1261  HD2 TYR 1  76      50.320  41.060  54.729  0.00  0.00           H  
ATOM   1262  HE1 TYR 1  76      49.279  38.189  50.774  0.00  0.00           H  
ATOM   1263  HE2 TYR 1  76      48.619  39.171  54.865  0.00  0.00           H  
ATOM   1264  HH  TYR 1  76      47.298  37.664  53.640  0.00  0.00           H  
ATOM   1265  N   ALA 1  77      48.583  43.049  52.540  0.00  0.00           N  
ATOM   1266  CA  ALA 1  77      47.254  43.007  53.195  0.00  0.00           C  
ATOM   1267  C   ALA 1  77      46.416  41.807  52.619  0.00  0.00           C  
ATOM   1268  O   ALA 1  77      46.355  41.473  51.417  0.00  0.00           O  
ATOM   1269  CB  ALA 1  77      46.430  44.266  52.938  0.00  0.00           C  
ATOM   1270  H   ALA 1  77      48.604  42.720  51.586  0.00  0.00           H  
ATOM   1271  HA  ALA 1  77      47.483  42.836  54.247  0.00  0.00           H  
ATOM   1272  HB1 ALA 1  77      46.829  45.183  53.370  0.00  0.00           H  
ATOM   1273  HB2 ALA 1  77      46.268  44.414  51.870  0.00  0.00           H  
ATOM   1274  HB3 ALA 1  77      45.499  44.015  53.446  0.00  0.00           H  
ATOM   1275  N   GLY 1  78      45.747  41.100  53.543  0.00  0.00           N  
ATOM   1276  CA  GLY 1  78      44.981  39.894  53.230  0.00  0.00           C  
ATOM   1277  C   GLY 1  78      44.685  38.922  54.382  0.00  0.00           C  
ATOM   1278  O   GLY 1  78      44.655  39.330  55.523  0.00  0.00           O  
ATOM   1279  H   GLY 1  78      45.816  41.475  54.478  0.00  0.00           H  
ATOM   1280  HA2 GLY 1  78      43.964  40.089  52.888  0.00  0.00           H  
ATOM   1281  HA3 GLY 1  78      45.498  39.309  52.470  0.00  0.00           H  
ATOM   1282  N   HIS 1  79      44.545  37.620  54.201  0.00  0.00           N  
ATOM   1283  CA  HIS 1  79      44.721  36.600  55.238  0.00  0.00           C  
ATOM   1284  C   HIS 1  79      46.161  36.597  55.846  0.00  0.00           C  
ATOM   1285  O   HIS 1  79      47.107  37.124  55.251  0.00  0.00           O  
ATOM   1286  CB  HIS 1  79      44.235  35.209  54.892  0.00  0.00           C  
ATOM   1287  CG  HIS 1  79      42.664  35.142  54.978  0.00  0.00           C  
ATOM   1288  ND1 HIS 1  79      41.982  35.310  56.190  0.00  0.00           N  
ATOM   1289  CD2 HIS 1  79      41.762  34.774  54.021  0.00  0.00           C  
ATOM   1290  CE1 HIS 1  79      40.640  35.118  55.898  0.00  0.00           C  
ATOM   1291  NE2 HIS 1  79      40.498  34.767  54.620  0.00  0.00           N  
ATOM   1292  H   HIS 1  79      44.301  37.232  53.301  0.00  0.00           H  
ATOM   1293  HA  HIS 1  79      44.131  36.891  56.107  0.00  0.00           H  
ATOM   1294  HB2 HIS 1  79      44.644  35.056  53.893  0.00  0.00           H  
ATOM   1295  HB3 HIS 1  79      44.566  34.480  55.632  0.00  0.00           H  
ATOM   1296  HD2 HIS 1  79      42.055  34.395  53.053  0.00  0.00           H  
ATOM   1297  HE1 HIS 1  79      39.789  35.113  56.563  0.00  0.00           H  
ATOM   1298  HE2 HIS 1  79      39.623  34.834  54.120  0.00  0.00           H  
ATOM   1299  N   GLY 1  80      46.306  36.150  57.029  0.00  0.00           N  
ATOM   1300  CA  GLY 1  80      47.632  35.963  57.698  0.00  0.00           C  
ATOM   1301  C   GLY 1  80      47.689  34.548  58.249  0.00  0.00           C  
ATOM   1302  O   GLY 1  80      46.652  33.868  58.428  0.00  0.00           O  
ATOM   1303  H   GLY 1  80      45.445  35.966  57.525  0.00  0.00           H  
ATOM   1304  HA2 GLY 1  80      48.470  36.095  57.014  0.00  0.00           H  
ATOM   1305  HA3 GLY 1  80      47.675  36.604  58.578  0.00  0.00           H  
ATOM   1306  N   TYR 1  81      48.888  34.134  58.699  0.00  0.00           N  
ATOM   1307  CA  TYR 1  81      49.219  32.767  59.322  0.00  0.00           C  
ATOM   1308  C   TYR 1  81      50.404  32.936  60.342  0.00  0.00           C  
ATOM   1309  O   TYR 1  81      51.252  33.820  60.195  0.00  0.00           O  
ATOM   1310  CB  TYR 1  81      49.405  31.732  58.201  0.00  0.00           C  
ATOM   1311  CG  TYR 1  81      49.798  30.456  58.600  0.00  0.00           C  
ATOM   1312  CD1 TYR 1  81      51.110  29.952  58.361  0.00  0.00           C  
ATOM   1313  CD2 TYR 1  81      48.926  29.627  59.405  0.00  0.00           C  
ATOM   1314  CE1 TYR 1  81      51.525  28.712  58.921  0.00  0.00           C  
ATOM   1315  CE2 TYR 1  81      49.272  28.376  59.904  0.00  0.00           C  
ATOM   1316  CZ  TYR 1  81      50.595  27.941  59.648  0.00  0.00           C  
ATOM   1317  OH  TYR 1  81      51.009  26.686  59.980  0.00  0.00           O  
ATOM   1318  H   TYR 1  81      49.692  34.739  58.609  0.00  0.00           H  
ATOM   1319  HA  TYR 1  81      48.367  32.494  59.943  0.00  0.00           H  
ATOM   1320  HB2 TYR 1  81      48.404  31.704  57.772  0.00  0.00           H  
ATOM   1321  HB3 TYR 1  81      50.056  32.173  57.446  0.00  0.00           H  
ATOM   1322  HD1 TYR 1  81      51.752  30.603  57.787  0.00  0.00           H  
ATOM   1323  HD2 TYR 1  81      47.944  30.007  59.646  0.00  0.00           H  
ATOM   1324  HE1 TYR 1  81      52.415  28.171  58.635  0.00  0.00           H  
ATOM   1325  HE2 TYR 1  81      48.581  27.651  60.310  0.00  0.00           H  
ATOM   1326  HH  TYR 1  81      50.362  26.149  60.442  0.00  0.00           H  
ATOM   1327  N   GLU 1  82      50.472  32.057  61.428  0.00  0.00           N  
ATOM   1328  CA  GLU 1  82      51.333  32.169  62.589  0.00  0.00           C  
ATOM   1329  C   GLU 1  82      51.605  30.753  63.094  0.00  0.00           C  
ATOM   1330  O   GLU 1  82      50.665  29.910  63.358  0.00  0.00           O  
ATOM   1331  CB  GLU 1  82      50.777  33.089  63.718  0.00  0.00           C  
ATOM   1332  CG  GLU 1  82      50.590  34.537  63.394  0.00  0.00           C  
ATOM   1333  CD  GLU 1  82      51.607  35.385  64.198  0.00  0.00           C  
ATOM   1334  OE1 GLU 1  82      52.008  35.056  65.349  0.00  0.00           O  
ATOM   1335  OE2 GLU 1  82      51.908  36.448  63.679  0.00  0.00           O  
ATOM   1336  H   GLU 1  82      49.826  31.280  61.429  0.00  0.00           H  
ATOM   1337  HA  GLU 1  82      52.254  32.574  62.169  0.00  0.00           H  
ATOM   1338  HB2 GLU 1  82      49.791  32.708  63.981  0.00  0.00           H  
ATOM   1339  HB3 GLU 1  82      51.244  32.771  64.650  0.00  0.00           H  
ATOM   1340  HG2 GLU 1  82      50.699  34.634  62.313  0.00  0.00           H  
ATOM   1341  HG3 GLU 1  82      49.590  34.886  63.653  0.00  0.00           H  
ATOM   1342  N   ASN 1  83      52.821  30.315  63.282  0.00  0.00           N  
ATOM   1343  CA  ASN 1  83      53.246  28.921  63.647  0.00  0.00           C  
ATOM   1344  C   ASN 1  83      54.654  28.848  64.122  0.00  0.00           C  
ATOM   1345  O   ASN 1  83      55.486  29.268  63.358  0.00  0.00           O  
ATOM   1346  CB  ASN 1  83      53.181  28.086  62.320  0.00  0.00           C  
ATOM   1347  CG  ASN 1  83      53.266  26.621  62.751  0.00  0.00           C  
ATOM   1348  OD1 ASN 1  83      52.426  26.103  63.425  0.00  0.00           O  
ATOM   1349  ND2 ASN 1  83      54.200  25.846  62.221  0.00  0.00           N  
ATOM   1350  H   ASN 1  83      53.590  30.868  62.931  0.00  0.00           H  
ATOM   1351  HA  ASN 1  83      52.490  28.574  64.351  0.00  0.00           H  
ATOM   1352  HB2 ASN 1  83      52.173  28.181  61.915  0.00  0.00           H  
ATOM   1353  HB3 ASN 1  83      53.849  28.334  61.496  0.00  0.00           H  
ATOM   1354 HD21 ASN 1  83      54.382  24.894  62.504  0.00  0.00           H  
ATOM   1355 HD22 ASN 1  83      54.880  26.324  61.647  0.00  0.00           H  
ATOM   1356  N   PHE 1  84      54.932  28.400  65.389  0.00  0.00           N  
ATOM   1357  CA  PHE 1  84      56.209  28.408  66.096  0.00  0.00           C  
ATOM   1358  C   PHE 1  84      57.051  29.683  66.076  0.00  0.00           C  
ATOM   1359  O   PHE 1  84      58.251  29.686  65.746  0.00  0.00           O  
ATOM   1360  CB  PHE 1  84      57.021  27.084  65.853  0.00  0.00           C  
ATOM   1361  CG  PHE 1  84      56.241  25.857  66.185  0.00  0.00           C  
ATOM   1362  CD1 PHE 1  84      55.979  24.913  65.215  0.00  0.00           C  
ATOM   1363  CD2 PHE 1  84      55.747  25.692  67.477  0.00  0.00           C  
ATOM   1364  CE1 PHE 1  84      55.253  23.764  65.559  0.00  0.00           C  
ATOM   1365  CE2 PHE 1  84      54.970  24.583  67.868  0.00  0.00           C  
ATOM   1366  CZ  PHE 1  84      54.723  23.590  66.905  0.00  0.00           C  
ATOM   1367  H   PHE 1  84      54.126  28.049  65.886  0.00  0.00           H  
ATOM   1368  HA  PHE 1  84      56.004  28.490  67.164  0.00  0.00           H  
ATOM   1369  HB2 PHE 1  84      57.381  27.166  64.828  0.00  0.00           H  
ATOM   1370  HB3 PHE 1  84      57.806  27.234  66.594  0.00  0.00           H  
ATOM   1371  HD1 PHE 1  84      56.347  25.089  64.215  0.00  0.00           H  
ATOM   1372  HD2 PHE 1  84      56.001  26.475  68.177  0.00  0.00           H  
ATOM   1373  HE1 PHE 1  84      55.102  23.007  64.803  0.00  0.00           H  
ATOM   1374  HE2 PHE 1  84      54.625  24.466  68.885  0.00  0.00           H  
ATOM   1375  HZ  PHE 1  84      54.121  22.748  67.213  0.00  0.00           H  
ATOM   1376  N   GLY 1  85      56.406  30.757  66.364  0.00  0.00           N  
ATOM   1377  CA  GLY 1  85      56.976  32.111  66.587  0.00  0.00           C  
ATOM   1378  C   GLY 1  85      56.891  33.039  65.322  0.00  0.00           C  
ATOM   1379  O   GLY 1  85      56.539  34.218  65.423  0.00  0.00           O  
ATOM   1380  H   GLY 1  85      55.410  30.676  66.511  0.00  0.00           H  
ATOM   1381  HA2 GLY 1  85      56.573  32.612  67.467  0.00  0.00           H  
ATOM   1382  HA3 GLY 1  85      58.058  32.048  66.704  0.00  0.00           H  
ATOM   1383  N   ASN 1  86      56.929  32.455  64.192  0.00  0.00           N  
ATOM   1384  CA  ASN 1  86      56.942  33.086  62.837  0.00  0.00           C  
ATOM   1385  C   ASN 1  86      55.618  33.648  62.511  0.00  0.00           C  
ATOM   1386  O   ASN 1  86      54.578  33.176  62.986  0.00  0.00           O  
ATOM   1387  CB  ASN 1  86      57.556  32.179  61.816  0.00  0.00           C  
ATOM   1388  CG  ASN 1  86      58.988  31.933  61.959  0.00  0.00           C  
ATOM   1389  OD1 ASN 1  86      59.779  32.865  62.165  0.00  0.00           O  
ATOM   1390  ND2 ASN 1  86      59.455  30.693  61.999  0.00  0.00           N  
ATOM   1391  H   ASN 1  86      57.283  31.511  64.125  0.00  0.00           H  
ATOM   1392  HA  ASN 1  86      57.576  33.967  62.945  0.00  0.00           H  
ATOM   1393  HB2 ASN 1  86      57.019  31.237  61.922  0.00  0.00           H  
ATOM   1394  HB3 ASN 1  86      57.307  32.513  60.809  0.00  0.00           H  
ATOM   1395 HD21 ASN 1  86      60.322  30.491  62.476  0.00  0.00           H  
ATOM   1396 HD22 ASN 1  86      58.858  29.883  61.910  0.00  0.00           H  
ATOM   1397  N   SER 1  87      55.593  34.714  61.683  0.00  0.00           N  
ATOM   1398  CA  SER 1  87      54.419  35.226  61.008  0.00  0.00           C  
ATOM   1399  C   SER 1  87      54.536  35.027  59.484  0.00  0.00           C  
ATOM   1400  O   SER 1  87      55.679  35.104  58.964  0.00  0.00           O  
ATOM   1401  CB  SER 1  87      54.225  36.723  61.279  0.00  0.00           C  
ATOM   1402  OG  SER 1  87      54.247  37.042  62.643  0.00  0.00           O  
ATOM   1403  H   SER 1  87      56.477  35.041  61.321  0.00  0.00           H  
ATOM   1404  HA  SER 1  87      53.583  34.633  61.379  0.00  0.00           H  
ATOM   1405  HB2 SER 1  87      54.955  37.379  60.806  0.00  0.00           H  
ATOM   1406  HB3 SER 1  87      53.217  36.869  60.891  0.00  0.00           H  
ATOM   1407  HG  SER 1  87      53.392  36.777  62.989  0.00  0.00           H  
ATOM   1408  N   PHE 1  88      53.464  34.805  58.755  0.00  0.00           N  
ATOM   1409  CA  PHE 1  88      53.449  34.536  57.337  0.00  0.00           C  
ATOM   1410  C   PHE 1  88      52.438  35.306  56.568  0.00  0.00           C  
ATOM   1411  O   PHE 1  88      51.317  35.500  56.986  0.00  0.00           O  
ATOM   1412  CB  PHE 1  88      53.442  33.050  57.058  0.00  0.00           C  
ATOM   1413  CG  PHE 1  88      54.321  32.168  57.897  0.00  0.00           C  
ATOM   1414  CD1 PHE 1  88      53.983  31.827  59.201  0.00  0.00           C  
ATOM   1415  CD2 PHE 1  88      55.486  31.530  57.338  0.00  0.00           C  
ATOM   1416  CE1 PHE 1  88      54.739  30.921  59.941  0.00  0.00           C  
ATOM   1417  CE2 PHE 1  88      56.230  30.620  57.975  0.00  0.00           C  
ATOM   1418  CZ  PHE 1  88      55.862  30.280  59.314  0.00  0.00           C  
ATOM   1419  H   PHE 1  88      52.550  34.896  59.176  0.00  0.00           H  
ATOM   1420  HA  PHE 1  88      54.452  34.829  57.027  0.00  0.00           H  
ATOM   1421  HB2 PHE 1  88      52.446  32.623  57.168  0.00  0.00           H  
ATOM   1422  HB3 PHE 1  88      53.783  32.939  56.029  0.00  0.00           H  
ATOM   1423  HD1 PHE 1  88      52.998  32.046  59.587  0.00  0.00           H  
ATOM   1424  HD2 PHE 1  88      55.686  31.793  56.309  0.00  0.00           H  
ATOM   1425  HE1 PHE 1  88      54.551  30.793  60.997  0.00  0.00           H  
ATOM   1426  HE2 PHE 1  88      57.031  30.089  57.482  0.00  0.00           H  
ATOM   1427  HZ  PHE 1  88      56.567  29.637  59.818  0.00  0.00           H  
ATOM   1428  N   MET 1  89      52.788  35.661  55.310  0.00  0.00           N  
ATOM   1429  CA  MET 1  89      51.984  36.324  54.253  0.00  0.00           C  
ATOM   1430  C   MET 1  89      51.321  35.222  53.369  0.00  0.00           C  
ATOM   1431  O   MET 1  89      52.050  34.382  52.860  0.00  0.00           O  
ATOM   1432  CB  MET 1  89      52.852  37.234  53.389  0.00  0.00           C  
ATOM   1433  CG  MET 1  89      53.371  38.421  54.111  0.00  0.00           C  
ATOM   1434  SD  MET 1  89      54.182  39.672  53.045  0.00  0.00           S  
ATOM   1435  CE  MET 1  89      55.635  38.847  52.407  0.00  0.00           C  
ATOM   1436  H   MET 1  89      53.718  35.340  55.084  0.00  0.00           H  
ATOM   1437  HA  MET 1  89      51.170  36.911  54.680  0.00  0.00           H  
ATOM   1438  HB2 MET 1  89      53.709  36.681  53.005  0.00  0.00           H  
ATOM   1439  HB3 MET 1  89      52.340  37.733  52.566  0.00  0.00           H  
ATOM   1440  HG2 MET 1  89      52.584  38.928  54.669  0.00  0.00           H  
ATOM   1441  HG3 MET 1  89      54.065  38.018  54.849  0.00  0.00           H  
ATOM   1442  HE1 MET 1  89      55.447  38.022  51.719  0.00  0.00           H  
ATOM   1443  HE2 MET 1  89      56.182  39.635  51.889  0.00  0.00           H  
ATOM   1444  HE3 MET 1  89      56.191  38.475  53.267  0.00  0.00           H  
ATOM   1445  N   VAL 1  90      50.022  35.272  53.170  0.00  0.00           N  
ATOM   1446  CA  VAL 1  90      49.308  34.054  52.684  0.00  0.00           C  
ATOM   1447  C   VAL 1  90      48.969  34.320  51.125  0.00  0.00           C  
ATOM   1448  O   VAL 1  90      48.059  35.113  50.848  0.00  0.00           O  
ATOM   1449  CB  VAL 1  90      48.166  33.738  53.626  0.00  0.00           C  
ATOM   1450  CG1 VAL 1  90      47.399  32.447  53.145  0.00  0.00           C  
ATOM   1451  CG2 VAL 1  90      48.693  33.634  55.008  0.00  0.00           C  
ATOM   1452  H   VAL 1  90      49.488  36.083  53.447  0.00  0.00           H  
ATOM   1453  HA  VAL 1  90      49.986  33.224  52.883  0.00  0.00           H  
ATOM   1454  HB  VAL 1  90      47.448  34.541  53.458  0.00  0.00           H  
ATOM   1455 HG11 VAL 1  90      48.075  31.594  53.184  0.00  0.00           H  
ATOM   1456 HG12 VAL 1  90      46.534  32.264  53.784  0.00  0.00           H  
ATOM   1457 HG13 VAL 1  90      47.020  32.557  52.129  0.00  0.00           H  
ATOM   1458 HG21 VAL 1  90      49.485  32.909  55.198  0.00  0.00           H  
ATOM   1459 HG22 VAL 1  90      49.067  34.617  55.296  0.00  0.00           H  
ATOM   1460 HG23 VAL 1  90      47.774  33.413  55.550  0.00  0.00           H  
ATOM   1461  N   PRO 1  91      49.475  33.430  50.230  0.00  0.00           N  
ATOM   1462  CA  PRO 1  91      49.099  33.484  48.802  0.00  0.00           C  
ATOM   1463  C   PRO 1  91      47.587  33.156  48.682  0.00  0.00           C  
ATOM   1464  O   PRO 1  91      47.054  32.416  49.536  0.00  0.00           O  
ATOM   1465  CB  PRO 1  91      49.938  32.361  48.226  0.00  0.00           C  
ATOM   1466  CG  PRO 1  91      50.178  31.335  49.304  0.00  0.00           C  
ATOM   1467  CD  PRO 1  91      50.457  32.313  50.489  0.00  0.00           C  
ATOM   1468  HA  PRO 1  91      49.314  34.384  48.225  0.00  0.00           H  
ATOM   1469  HB2 PRO 1  91      49.601  31.883  47.306  0.00  0.00           H  
ATOM   1470  HB3 PRO 1  91      50.910  32.719  47.889  0.00  0.00           H  
ATOM   1471  HG2 PRO 1  91      49.295  30.747  49.559  0.00  0.00           H  
ATOM   1472  HG3 PRO 1  91      50.999  30.656  49.074  0.00  0.00           H  
ATOM   1473  HD2 PRO 1  91      51.445  32.771  50.447  0.00  0.00           H  
ATOM   1474  HD3 PRO 1  91      50.304  31.666  51.353  0.00  0.00           H  
ATOM   1475  N   VAL 1  92      46.983  33.555  47.552  0.00  0.00           N  
ATOM   1476  CA  VAL 1  92      45.548  33.217  47.403  0.00  0.00           C  
ATOM   1477  C   VAL 1  92      45.337  31.628  47.301  0.00  0.00           C  
ATOM   1478  O   VAL 1  92      44.321  31.141  47.800  0.00  0.00           O  
ATOM   1479  CB  VAL 1  92      44.947  33.851  46.178  0.00  0.00           C  
ATOM   1480  CG1 VAL 1  92      44.785  35.343  46.497  0.00  0.00           C  
ATOM   1481  CG2 VAL 1  92      45.636  33.442  44.905  0.00  0.00           C  
ATOM   1482  H   VAL 1  92      47.556  33.987  46.841  0.00  0.00           H  
ATOM   1483  HA  VAL 1  92      45.028  33.531  48.308  0.00  0.00           H  
ATOM   1484  HB  VAL 1  92      43.904  33.536  46.149  0.00  0.00           H  
ATOM   1485 HG11 VAL 1  92      44.284  35.804  45.646  0.00  0.00           H  
ATOM   1486 HG12 VAL 1  92      44.142  35.482  47.367  0.00  0.00           H  
ATOM   1487 HG13 VAL 1  92      45.750  35.837  46.617  0.00  0.00           H  
ATOM   1488 HG21 VAL 1  92      46.718  33.575  44.905  0.00  0.00           H  
ATOM   1489 HG22 VAL 1  92      45.483  32.376  44.736  0.00  0.00           H  
ATOM   1490 HG23 VAL 1  92      45.216  34.041  44.098  0.00  0.00           H  
ATOM   1491  N   ASP 1  93      46.207  30.893  46.610  0.00  0.00           N  
ATOM   1492  CA  ASP 1  93      46.132  29.464  46.360  0.00  0.00           C  
ATOM   1493  C   ASP 1  93      46.258  28.518  47.508  0.00  0.00           C  
ATOM   1494  O   ASP 1  93      46.242  27.259  47.428  0.00  0.00           O  
ATOM   1495  CB  ASP 1  93      46.955  28.934  45.158  0.00  0.00           C  
ATOM   1496  CG  ASP 1  93      48.513  29.074  45.293  0.00  0.00           C  
ATOM   1497  OD1 ASP 1  93      49.271  28.546  44.455  0.00  0.00           O  
ATOM   1498  OD2 ASP 1  93      48.978  29.873  46.166  0.00  0.00           O  
ATOM   1499  H   ASP 1  93      47.135  31.273  46.486  0.00  0.00           H  
ATOM   1500  HA  ASP 1  93      45.122  29.295  45.989  0.00  0.00           H  
ATOM   1501  HB2 ASP 1  93      46.746  27.868  45.066  0.00  0.00           H  
ATOM   1502  HB3 ASP 1  93      46.739  29.523  44.267  0.00  0.00           H  
ATOM   1503  N   ALA 1  94      46.328  29.081  48.782  0.00  0.00           N  
ATOM   1504  CA  ALA 1  94      46.580  28.325  49.999  0.00  0.00           C  
ATOM   1505  C   ALA 1  94      45.564  27.276  50.434  0.00  0.00           C  
ATOM   1506  O   ALA 1  94      44.402  27.569  50.289  0.00  0.00           O  
ATOM   1507  CB  ALA 1  94      46.799  29.335  51.077  0.00  0.00           C  
ATOM   1508  H   ALA 1  94      46.307  30.088  48.848  0.00  0.00           H  
ATOM   1509  HA  ALA 1  94      47.539  27.864  49.763  0.00  0.00           H  
ATOM   1510  HB1 ALA 1  94      45.855  29.650  51.521  0.00  0.00           H  
ATOM   1511  HB2 ALA 1  94      47.404  28.912  51.879  0.00  0.00           H  
ATOM   1512  HB3 ALA 1  94      47.317  30.243  50.766  0.00  0.00           H  
ATOM   1513  N   PRO 1  95      46.048  26.180  50.994  0.00  0.00           N  
ATOM   1514  CA  PRO 1  95      45.279  25.043  51.490  0.00  0.00           C  
ATOM   1515  C   PRO 1  95      44.694  25.377  52.841  0.00  0.00           C  
ATOM   1516  O   PRO 1  95      45.141  26.186  53.591  0.00  0.00           O  
ATOM   1517  CB  PRO 1  95      46.294  23.907  51.606  0.00  0.00           C  
ATOM   1518  CG  PRO 1  95      47.575  24.581  51.990  0.00  0.00           C  
ATOM   1519  CD  PRO 1  95      47.457  25.867  51.333  0.00  0.00           C  
ATOM   1520  HA  PRO 1  95      44.518  24.754  50.765  0.00  0.00           H  
ATOM   1521  HB2 PRO 1  95      46.035  23.226  52.417  0.00  0.00           H  
ATOM   1522  HB3 PRO 1  95      46.358  23.354  50.669  0.00  0.00           H  
ATOM   1523  HG2 PRO 1  95      47.561  24.722  53.071  0.00  0.00           H  
ATOM   1524  HG3 PRO 1  95      48.396  23.993  51.580  0.00  0.00           H  
ATOM   1525  HD2 PRO 1  95      47.884  25.830  50.331  0.00  0.00           H  
ATOM   1526  HD3 PRO 1  95      47.867  26.688  51.921  0.00  0.00           H  
ATOM   1527  N   ASN 1  96      43.562  24.709  53.045  0.00  0.00           N  
ATOM   1528  CA  ASN 1  96      42.907  24.623  54.352  0.00  0.00           C  
ATOM   1529  C   ASN 1  96      43.131  23.180  54.873  0.00  0.00           C  
ATOM   1530  O   ASN 1  96      42.717  22.238  54.184  0.00  0.00           O  
ATOM   1531  CB  ASN 1  96      41.413  25.086  54.301  0.00  0.00           C  
ATOM   1532  CG  ASN 1  96      40.796  25.220  55.688  0.00  0.00           C  
ATOM   1533  OD1 ASN 1  96      41.494  25.604  56.636  0.00  0.00           O  
ATOM   1534  ND2 ASN 1  96      39.528  24.792  55.858  0.00  0.00           N  
ATOM   1535  H   ASN 1  96      43.258  24.141  52.267  0.00  0.00           H  
ATOM   1536  HA  ASN 1  96      43.427  25.265  55.063  0.00  0.00           H  
ATOM   1537  HB2 ASN 1  96      41.324  26.042  53.785  0.00  0.00           H  
ATOM   1538  HB3 ASN 1  96      40.817  24.413  53.685  0.00  0.00           H  
ATOM   1539 HD21 ASN 1  96      39.175  24.648  56.794  0.00  0.00           H  
ATOM   1540 HD22 ASN 1  96      38.979  24.444  55.085  0.00  0.00           H  
ATOM   1541  N   PRO 1  97      43.646  23.012  56.050  0.00  0.00           N  
ATOM   1542  CA  PRO 1  97      44.538  23.808  56.860  0.00  0.00           C  
ATOM   1543  C   PRO 1  97      45.807  24.329  56.187  0.00  0.00           C  
ATOM   1544  O   PRO 1  97      46.263  23.736  55.156  0.00  0.00           O  
ATOM   1545  CB  PRO 1  97      44.805  23.067  58.168  0.00  0.00           C  
ATOM   1546  CG  PRO 1  97      43.879  21.839  58.114  0.00  0.00           C  
ATOM   1547  CD  PRO 1  97      43.678  21.667  56.585  0.00  0.00           C  
ATOM   1548  HA  PRO 1  97      44.022  24.723  57.149  0.00  0.00           H  
ATOM   1549  HB2 PRO 1  97      45.855  22.809  58.311  0.00  0.00           H  
ATOM   1550  HB3 PRO 1  97      44.570  23.586  59.097  0.00  0.00           H  
ATOM   1551  HG2 PRO 1  97      44.351  20.956  58.544  0.00  0.00           H  
ATOM   1552  HG3 PRO 1  97      42.932  22.171  58.540  0.00  0.00           H  
ATOM   1553  HD2 PRO 1  97      44.459  21.008  56.205  0.00  0.00           H  
ATOM   1554  HD3 PRO 1  97      42.724  21.161  56.434  0.00  0.00           H  
ATOM   1555  N   TYR 1  98      46.398  25.450  56.598  0.00  0.00           N  
ATOM   1556  CA  TYR 1  98      47.653  25.928  55.967  0.00  0.00           C  
ATOM   1557  C   TYR 1  98      48.898  25.063  56.148  0.00  0.00           C  
ATOM   1558  O   TYR 1  98      48.893  24.257  57.053  0.00  0.00           O  
ATOM   1559  CB  TYR 1  98      47.926  27.306  56.590  0.00  0.00           C  
ATOM   1560  CG  TYR 1  98      46.824  28.305  56.349  0.00  0.00           C  
ATOM   1561  CD1 TYR 1  98      46.573  28.731  55.045  0.00  0.00           C  
ATOM   1562  CD2 TYR 1  98      46.312  29.084  57.422  0.00  0.00           C  
ATOM   1563  CE1 TYR 1  98      45.716  29.843  54.784  0.00  0.00           C  
ATOM   1564  CE2 TYR 1  98      45.541  30.289  57.198  0.00  0.00           C  
ATOM   1565  CZ  TYR 1  98      45.271  30.613  55.844  0.00  0.00           C  
ATOM   1566  OH  TYR 1  98      44.346  31.581  55.493  0.00  0.00           O  
ATOM   1567  H   TYR 1  98      46.202  25.860  57.500  0.00  0.00           H  
ATOM   1568  HA  TYR 1  98      47.464  26.038  54.900  0.00  0.00           H  
ATOM   1569  HB2 TYR 1  98      48.170  27.240  57.651  0.00  0.00           H  
ATOM   1570  HB3 TYR 1  98      48.771  27.720  56.041  0.00  0.00           H  
ATOM   1571  HD1 TYR 1  98      46.998  28.220  54.193  0.00  0.00           H  
ATOM   1572  HD2 TYR 1  98      46.498  28.834  58.457  0.00  0.00           H  
ATOM   1573  HE1 TYR 1  98      45.533  30.086  53.748  0.00  0.00           H  
ATOM   1574  HE2 TYR 1  98      45.153  30.807  58.063  0.00  0.00           H  
ATOM   1575  HH  TYR 1  98      43.701  31.826  56.160  0.00  0.00           H  
ATOM   1576  N   ARG 1  99      49.978  25.233  55.383  0.00  0.00           N  
ATOM   1577  CA  ARG 1  99      51.237  24.698  55.562  0.00  0.00           C  
ATOM   1578  C   ARG 1  99      52.293  25.876  55.539  0.00  0.00           C  
ATOM   1579  O   ARG 1  99      52.255  26.709  54.638  0.00  0.00           O  
ATOM   1580  CB  ARG 1  99      51.588  23.629  54.483  0.00  0.00           C  
ATOM   1581  CG  ARG 1  99      50.803  22.301  54.528  0.00  0.00           C  
ATOM   1582  CD  ARG 1  99      51.321  21.250  53.457  0.00  0.00           C  
ATOM   1583  NE  ARG 1  99      50.456  20.097  53.323  0.00  0.00           N  
ATOM   1584  CZ  ARG 1  99      49.342  20.011  52.618  0.00  0.00           C  
ATOM   1585  NH1 ARG 1  99      49.075  20.948  51.862  0.00  0.00           N  
ATOM   1586  NH2 ARG 1  99      48.513  19.103  52.698  0.00  0.00           N  
ATOM   1587  H   ARG 1  99      49.826  25.961  54.700  0.00  0.00           H  
ATOM   1588  HA  ARG 1  99      51.374  24.304  56.569  0.00  0.00           H  
ATOM   1589  HB2 ARG 1  99      51.525  24.106  53.504  0.00  0.00           H  
ATOM   1590  HB3 ARG 1  99      52.651  23.413  54.591  0.00  0.00           H  
ATOM   1591  HG2 ARG 1  99      51.039  21.891  55.510  0.00  0.00           H  
ATOM   1592  HG3 ARG 1  99      49.714  22.335  54.525  0.00  0.00           H  
ATOM   1593  HD2 ARG 1  99      51.407  21.712  52.474  0.00  0.00           H  
ATOM   1594  HD3 ARG 1  99      52.351  20.935  53.623  0.00  0.00           H  
ATOM   1595  HE  ARG 1  99      50.753  19.257  53.799  0.00  0.00           H  
ATOM   1596 HH11 ARG 1  99      48.263  20.949  51.262  0.00  0.00           H  
ATOM   1597 HH12 ARG 1  99      49.808  21.550  51.516  0.00  0.00           H  
ATOM   1598 HH21 ARG 1  99      47.652  19.096  52.169  0.00  0.00           H  
ATOM   1599 HH22 ARG 1  99      48.787  18.324  53.279  0.00  0.00           H  
ATOM   1600  N   SER 1 100      53.168  26.089  56.575  0.00  0.00           N  
ATOM   1601  CA  SER 1 100      54.135  27.216  56.540  0.00  0.00           C  
ATOM   1602  C   SER 1 100      55.230  27.198  55.399  0.00  0.00           C  
ATOM   1603  O   SER 1 100      55.885  28.202  55.063  0.00  0.00           O  
ATOM   1604  CB  SER 1 100      54.903  27.242  57.829  0.00  0.00           C  
ATOM   1605  OG  SER 1 100      55.590  26.017  58.136  0.00  0.00           O  
ATOM   1606  H   SER 1 100      53.224  25.431  57.339  0.00  0.00           H  
ATOM   1607  HA  SER 1 100      53.735  28.230  56.533  0.00  0.00           H  
ATOM   1608  HB2 SER 1 100      55.651  28.034  57.862  0.00  0.00           H  
ATOM   1609  HB3 SER 1 100      54.369  27.543  58.731  0.00  0.00           H  
ATOM   1610  HG  SER 1 100      55.000  25.317  58.424  0.00  0.00           H  
ATOM   1611  N   GLU 1 101      55.406  26.038  54.768  0.00  0.00           N  
ATOM   1612  CA  GLU 1 101      56.246  25.797  53.571  0.00  0.00           C  
ATOM   1613  C   GLU 1 101      55.752  26.578  52.333  0.00  0.00           C  
ATOM   1614  O   GLU 1 101      56.499  26.866  51.358  0.00  0.00           O  
ATOM   1615  CB  GLU 1 101      56.235  24.295  53.258  0.00  0.00           C  
ATOM   1616  CG  GLU 1 101      57.145  23.889  52.012  0.00  0.00           C  
ATOM   1617  CD  GLU 1 101      58.646  24.460  52.101  0.00  0.00           C  
ATOM   1618  OE1 GLU 1 101      59.178  24.881  51.069  0.00  0.00           O  
ATOM   1619  OE2 GLU 1 101      59.248  24.407  53.206  0.00  0.00           O  
ATOM   1620  H   GLU 1 101      55.034  25.196  55.185  0.00  0.00           H  
ATOM   1621  HA  GLU 1 101      57.268  26.053  53.853  0.00  0.00           H  
ATOM   1622  HB2 GLU 1 101      56.535  23.768  54.164  0.00  0.00           H  
ATOM   1623  HB3 GLU 1 101      55.208  23.996  53.050  0.00  0.00           H  
ATOM   1624  HG2 GLU 1 101      57.085  22.814  51.842  0.00  0.00           H  
ATOM   1625  HG3 GLU 1 101      56.738  24.402  51.140  0.00  0.00           H  
ATOM   1626  N   ASN 1 102      54.475  26.899  52.384  0.00  0.00           N  
ATOM   1627  CA  ASN 1 102      53.821  27.536  51.225  0.00  0.00           C  
ATOM   1628  C   ASN 1 102      53.366  28.997  51.523  0.00  0.00           C  
ATOM   1629  O   ASN 1 102      52.609  29.579  50.730  0.00  0.00           O  
ATOM   1630  CB  ASN 1 102      52.688  26.613  50.857  0.00  0.00           C  
ATOM   1631  CG  ASN 1 102      53.206  25.248  50.297  0.00  0.00           C  
ATOM   1632  OD1 ASN 1 102      52.911  24.200  50.872  0.00  0.00           O  
ATOM   1633  ND2 ASN 1 102      54.077  25.316  49.255  0.00  0.00           N  
ATOM   1634  H   ASN 1 102      53.928  26.669  53.201  0.00  0.00           H  
ATOM   1635  HA  ASN 1 102      54.473  27.633  50.357  0.00  0.00           H  
ATOM   1636  HB2 ASN 1 102      52.061  26.283  51.686  0.00  0.00           H  
ATOM   1637  HB3 ASN 1 102      52.256  27.064  49.964  0.00  0.00           H  
ATOM   1638 HD21 ASN 1 102      54.736  24.601  48.979  0.00  0.00           H  
ATOM   1639 HD22 ASN 1 102      54.253  26.259  48.939  0.00  0.00           H  
ATOM   1640  N   CYS 1 103      53.639  29.513  52.744  0.00  0.00           N  
ATOM   1641  CA  CYS 1 103      53.398  30.894  53.121  0.00  0.00           C  
ATOM   1642  C   CYS 1 103      54.753  31.693  53.338  0.00  0.00           C  
ATOM   1643  O   CYS 1 103      55.695  31.195  53.855  0.00  0.00           O  
ATOM   1644  CB  CYS 1 103      52.564  30.983  54.430  0.00  0.00           C  
ATOM   1645  SG  CYS 1 103      51.119  29.924  54.189  0.00  0.00           S  
ATOM   1646  H   CYS 1 103      54.045  28.914  53.448  0.00  0.00           H  
ATOM   1647  HA  CYS 1 103      52.808  31.348  52.326  0.00  0.00           H  
ATOM   1648  HB2 CYS 1 103      53.173  30.613  55.255  0.00  0.00           H  
ATOM   1649  HB3 CYS 1 103      52.262  32.020  54.576  0.00  0.00           H  
ATOM   1650  HG  CYS 1 103      51.695  28.729  54.348  0.00  0.00           H  
ATOM   1651  N   LEU 1 104      54.800  32.878  52.720  0.00  0.00           N  
ATOM   1652  CA  LEU 1 104      56.041  33.617  52.643  0.00  0.00           C  
ATOM   1653  C   LEU 1 104      56.356  34.002  54.115  0.00  0.00           C  
ATOM   1654  O   LEU 1 104      55.522  34.499  54.826  0.00  0.00           O  
ATOM   1655  CB  LEU 1 104      55.909  34.838  51.742  0.00  0.00           C  
ATOM   1656  CG  LEU 1 104      56.176  34.545  50.279  0.00  0.00           C  
ATOM   1657  CD1 LEU 1 104      54.992  33.951  49.594  0.00  0.00           C  
ATOM   1658  CD2 LEU 1 104      56.677  35.875  49.628  0.00  0.00           C  
ATOM   1659  H   LEU 1 104      53.964  33.316  52.359  0.00  0.00           H  
ATOM   1660  HA  LEU 1 104      56.865  33.034  52.233  0.00  0.00           H  
ATOM   1661  HB2 LEU 1 104      54.958  35.324  51.959  0.00  0.00           H  
ATOM   1662  HB3 LEU 1 104      56.694  35.500  52.107  0.00  0.00           H  
ATOM   1663  HG  LEU 1 104      56.968  33.799  50.217  0.00  0.00           H  
ATOM   1664 HD11 LEU 1 104      54.559  33.056  50.041  0.00  0.00           H  
ATOM   1665 HD12 LEU 1 104      54.200  34.689  49.467  0.00  0.00           H  
ATOM   1666 HD13 LEU 1 104      55.293  33.726  48.571  0.00  0.00           H  
ATOM   1667 HD21 LEU 1 104      55.828  36.558  49.575  0.00  0.00           H  
ATOM   1668 HD22 LEU 1 104      57.477  36.237  50.274  0.00  0.00           H  
ATOM   1669 HD23 LEU 1 104      57.105  35.625  48.658  0.00  0.00           H  
ATOM   1670  N   CYS 1 105      57.618  33.926  54.551  0.00  0.00           N  
ATOM   1671  CA  CYS 1 105      58.010  34.174  55.993  0.00  0.00           C  
ATOM   1672  C   CYS 1 105      58.313  35.673  56.115  0.00  0.00           C  
ATOM   1673  O   CYS 1 105      59.154  36.196  55.375  0.00  0.00           O  
ATOM   1674  CB  CYS 1 105      59.223  33.240  56.342  0.00  0.00           C  
ATOM   1675  SG  CYS 1 105      59.573  33.532  58.079  0.00  0.00           S  
ATOM   1676  H   CYS 1 105      58.327  33.568  53.926  0.00  0.00           H  
ATOM   1677  HA  CYS 1 105      57.172  33.985  56.664  0.00  0.00           H  
ATOM   1678  HB2 CYS 1 105      58.929  32.198  56.210  0.00  0.00           H  
ATOM   1679  HB3 CYS 1 105      60.079  33.501  55.719  0.00  0.00           H  
ATOM   1680  HG  CYS 1 105      58.307  33.417  58.489  0.00  0.00           H  
ATOM   1681  N   VAL 1 106      57.769  36.328  57.187  0.00  0.00           N  
ATOM   1682  CA  VAL 1 106      57.994  37.759  57.446  0.00  0.00           C  
ATOM   1683  C   VAL 1 106      59.383  37.891  58.104  0.00  0.00           C  
ATOM   1684  O   VAL 1 106      60.142  38.658  57.585  0.00  0.00           O  
ATOM   1685  CB  VAL 1 106      56.828  38.201  58.428  0.00  0.00           C  
ATOM   1686  CG1 VAL 1 106      56.981  39.542  58.941  0.00  0.00           C  
ATOM   1687  CG2 VAL 1 106      55.543  38.132  57.546  0.00  0.00           C  
ATOM   1688  H   VAL 1 106      57.126  35.817  57.775  0.00  0.00           H  
ATOM   1689  HA  VAL 1 106      57.994  38.077  56.403  0.00  0.00           H  
ATOM   1690  HB  VAL 1 106      56.683  37.512  59.259  0.00  0.00           H  
ATOM   1691 HG11 VAL 1 106      56.878  40.380  58.253  0.00  0.00           H  
ATOM   1692 HG12 VAL 1 106      56.224  39.648  59.717  0.00  0.00           H  
ATOM   1693 HG13 VAL 1 106      57.990  39.719  59.315  0.00  0.00           H  
ATOM   1694 HG21 VAL 1 106      55.555  38.972  56.851  0.00  0.00           H  
ATOM   1695 HG22 VAL 1 106      55.465  37.170  57.038  0.00  0.00           H  
ATOM   1696 HG23 VAL 1 106      54.703  38.190  58.238  0.00  0.00           H  
ATOM   1697  N   GLN 1 107      59.771  37.037  59.114  0.00  0.00           N  
ATOM   1698  CA  GLN 1 107      61.071  37.127  59.805  0.00  0.00           C  
ATOM   1699  C   GLN 1 107      62.258  36.866  58.815  0.00  0.00           C  
ATOM   1700  O   GLN 1 107      63.177  37.599  58.968  0.00  0.00           O  
ATOM   1701  CB  GLN 1 107      61.112  36.055  60.918  0.00  0.00           C  
ATOM   1702  CG  GLN 1 107      60.348  36.384  62.187  0.00  0.00           C  
ATOM   1703  CD  GLN 1 107      58.750  36.303  62.037  0.00  0.00           C  
ATOM   1704  OE1 GLN 1 107      58.133  35.830  61.080  0.00  0.00           O  
ATOM   1705  NE2 GLN 1 107      57.963  36.807  62.930  0.00  0.00           N  
ATOM   1706  H   GLN 1 107      59.151  36.286  59.381  0.00  0.00           H  
ATOM   1707  HA  GLN 1 107      61.138  38.096  60.300  0.00  0.00           H  
ATOM   1708  HB2 GLN 1 107      60.876  35.086  60.479  0.00  0.00           H  
ATOM   1709  HB3 GLN 1 107      62.174  36.020  61.162  0.00  0.00           H  
ATOM   1710  HG2 GLN 1 107      60.631  35.683  62.972  0.00  0.00           H  
ATOM   1711  HG3 GLN 1 107      60.571  37.387  62.551  0.00  0.00           H  
ATOM   1712 HE21 GLN 1 107      56.963  36.709  62.832  0.00  0.00           H  
ATOM   1713 HE22 GLN 1 107      58.390  37.157  63.776  0.00  0.00           H  
ATOM   1714  N   ASN 1 108      62.184  35.975  57.803  0.00  0.00           N  
ATOM   1715  CA  ASN 1 108      63.197  35.807  56.809  0.00  0.00           C  
ATOM   1716  C   ASN 1 108      63.487  37.137  56.082  0.00  0.00           C  
ATOM   1717  O   ASN 1 108      64.635  37.538  55.789  0.00  0.00           O  
ATOM   1718  CB  ASN 1 108      62.779  34.678  55.793  0.00  0.00           C  
ATOM   1719  CG  ASN 1 108      63.717  34.557  54.555  0.00  0.00           C  
ATOM   1720  OD1 ASN 1 108      63.646  35.210  53.545  0.00  0.00           O  
ATOM   1721  ND2 ASN 1 108      64.703  33.603  54.719  0.00  0.00           N  
ATOM   1722  H   ASN 1 108      61.449  35.286  57.736  0.00  0.00           H  
ATOM   1723  HA  ASN 1 108      64.102  35.428  57.283  0.00  0.00           H  
ATOM   1724  HB2 ASN 1 108      62.589  33.722  56.282  0.00  0.00           H  
ATOM   1725  HB3 ASN 1 108      61.831  35.086  55.442  0.00  0.00           H  
ATOM   1726 HD21 ASN 1 108      65.323  33.402  53.948  0.00  0.00           H  
ATOM   1727 HD22 ASN 1 108      64.606  32.901  55.440  0.00  0.00           H  
ATOM   1728  N   ILE 1 109      62.453  37.865  55.843  0.00  0.00           N  
ATOM   1729  CA  ILE 1 109      62.551  39.052  54.989  0.00  0.00           C  
ATOM   1730  C   ILE 1 109      63.001  40.245  55.785  0.00  0.00           C  
ATOM   1731  O   ILE 1 109      63.794  41.041  55.316  0.00  0.00           O  
ATOM   1732  CB  ILE 1 109      61.130  39.318  54.382  0.00  0.00           C  
ATOM   1733  CG1 ILE 1 109      61.023  38.291  53.214  0.00  0.00           C  
ATOM   1734  CG2 ILE 1 109      61.184  40.665  53.830  0.00  0.00           C  
ATOM   1735  CD1 ILE 1 109      59.671  38.515  52.393  0.00  0.00           C  
ATOM   1736  H   ILE 1 109      61.546  37.471  56.047  0.00  0.00           H  
ATOM   1737  HA  ILE 1 109      63.279  38.953  54.184  0.00  0.00           H  
ATOM   1738  HB  ILE 1 109      60.286  39.175  55.057  0.00  0.00           H  
ATOM   1739 HG12 ILE 1 109      61.783  38.179  52.441  0.00  0.00           H  
ATOM   1740 HG13 ILE 1 109      60.949  37.266  53.578  0.00  0.00           H  
ATOM   1741 HG21 ILE 1 109      60.271  40.966  53.317  0.00  0.00           H  
ATOM   1742 HG22 ILE 1 109      61.171  41.501  54.530  0.00  0.00           H  
ATOM   1743 HG23 ILE 1 109      62.021  40.765  53.138  0.00  0.00           H  
ATOM   1744 HD11 ILE 1 109      58.820  38.668  53.056  0.00  0.00           H  
ATOM   1745 HD12 ILE 1 109      59.746  39.408  51.772  0.00  0.00           H  
ATOM   1746 HD13 ILE 1 109      59.386  37.666  51.772  0.00  0.00           H  
ATOM   1747  N   LEU 1 110      62.780  40.291  57.113  0.00  0.00           N  
ATOM   1748  CA  LEU 1 110      63.297  41.253  58.069  0.00  0.00           C  
ATOM   1749  C   LEU 1 110      64.770  40.994  58.244  0.00  0.00           C  
ATOM   1750  O   LEU 1 110      65.518  41.868  58.578  0.00  0.00           O  
ATOM   1751  CB  LEU 1 110      62.500  41.229  59.389  0.00  0.00           C  
ATOM   1752  CG  LEU 1 110      60.983  41.635  59.284  0.00  0.00           C  
ATOM   1753  CD1 LEU 1 110      60.094  41.591  60.548  0.00  0.00           C  
ATOM   1754  CD2 LEU 1 110      60.937  43.061  58.907  0.00  0.00           C  
ATOM   1755  H   LEU 1 110      62.088  39.608  57.386  0.00  0.00           H  
ATOM   1756  HA  LEU 1 110      63.280  42.254  57.636  0.00  0.00           H  
ATOM   1757  HB2 LEU 1 110      62.558  40.329  60.001  0.00  0.00           H  
ATOM   1758  HB3 LEU 1 110      62.946  41.988  60.032  0.00  0.00           H  
ATOM   1759  HG  LEU 1 110      60.492  41.025  58.525  0.00  0.00           H  
ATOM   1760 HD11 LEU 1 110      59.058  41.697  60.225  0.00  0.00           H  
ATOM   1761 HD12 LEU 1 110      60.175  40.597  60.988  0.00  0.00           H  
ATOM   1762 HD13 LEU 1 110      60.558  42.251  61.281  0.00  0.00           H  
ATOM   1763 HD21 LEU 1 110      61.401  43.284  57.946  0.00  0.00           H  
ATOM   1764 HD22 LEU 1 110      59.922  43.456  58.884  0.00  0.00           H  
ATOM   1765 HD23 LEU 1 110      61.617  43.590  59.574  0.00  0.00           H  
ATOM   1766  N   LYS 1 111      65.154  39.668  58.140  0.00  0.00           N  
ATOM   1767  CA  LYS 1 111      66.592  39.157  58.103  0.00  0.00           C  
ATOM   1768  C   LYS 1 111      67.271  39.544  56.796  0.00  0.00           C  
ATOM   1769  O   LYS 1 111      68.397  40.023  56.875  0.00  0.00           O  
ATOM   1770  CB  LYS 1 111      66.654  37.703  58.425  0.00  0.00           C  
ATOM   1771  CG  LYS 1 111      66.267  37.438  59.898  0.00  0.00           C  
ATOM   1772  CD  LYS 1 111      65.919  35.911  60.014  0.00  0.00           C  
ATOM   1773  CE  LYS 1 111      65.883  35.500  61.525  0.00  0.00           C  
ATOM   1774  NZ  LYS 1 111      65.778  34.134  61.850  0.00  0.00           N  
ATOM   1775  H   LYS 1 111      64.392  39.023  57.989  0.00  0.00           H  
ATOM   1776  HA  LYS 1 111      67.191  39.682  58.846  0.00  0.00           H  
ATOM   1777  HB2 LYS 1 111      65.953  37.239  57.731  0.00  0.00           H  
ATOM   1778  HB3 LYS 1 111      67.586  37.150  58.306  0.00  0.00           H  
ATOM   1779  HG2 LYS 1 111      67.161  37.732  60.446  0.00  0.00           H  
ATOM   1780  HG3 LYS 1 111      65.353  37.888  60.285  0.00  0.00           H  
ATOM   1781  HD2 LYS 1 111      65.011  35.603  59.496  0.00  0.00           H  
ATOM   1782  HD3 LYS 1 111      66.713  35.324  59.553  0.00  0.00           H  
ATOM   1783  HE2 LYS 1 111      66.704  35.910  62.112  0.00  0.00           H  
ATOM   1784  HE3 LYS 1 111      65.023  35.977  61.995  0.00  0.00           H  
ATOM   1785  HZ1 LYS 1 111      65.741  34.090  62.858  0.00  0.00           H  
ATOM   1786  HZ2 LYS 1 111      64.937  33.780  61.418  0.00  0.00           H  
ATOM   1787  HZ3 LYS 1 111      66.541  33.598  61.462  0.00  0.00           H  
ATOM   1788  N   LEU 1 112      66.572  39.536  55.665  0.00  0.00           N  
ATOM   1789  CA  LEU 1 112      67.138  39.969  54.379  0.00  0.00           C  
ATOM   1790  C   LEU 1 112      67.157  41.463  54.197  0.00  0.00           C  
ATOM   1791  O   LEU 1 112      68.114  41.970  53.536  0.00  0.00           O  
ATOM   1792  CB  LEU 1 112      66.431  39.310  53.151  0.00  0.00           C  
ATOM   1793  CG  LEU 1 112      66.726  37.785  52.987  0.00  0.00           C  
ATOM   1794  CD1 LEU 1 112      65.460  37.241  52.334  0.00  0.00           C  
ATOM   1795  CD2 LEU 1 112      68.164  37.509  52.374  0.00  0.00           C  
ATOM   1796  H   LEU 1 112      65.641  39.144  55.695  0.00  0.00           H  
ATOM   1797  HA  LEU 1 112      68.198  39.715  54.390  0.00  0.00           H  
ATOM   1798  HB2 LEU 1 112      65.369  39.444  53.352  0.00  0.00           H  
ATOM   1799  HB3 LEU 1 112      66.658  39.820  52.215  0.00  0.00           H  
ATOM   1800  HG  LEU 1 112      66.803  37.444  54.019  0.00  0.00           H  
ATOM   1801 HD11 LEU 1 112      65.415  37.559  51.293  0.00  0.00           H  
ATOM   1802 HD12 LEU 1 112      65.505  36.154  52.395  0.00  0.00           H  
ATOM   1803 HD13 LEU 1 112      64.614  37.632  52.898  0.00  0.00           H  
ATOM   1804 HD21 LEU 1 112      68.422  36.463  52.538  0.00  0.00           H  
ATOM   1805 HD22 LEU 1 112      68.086  37.483  51.287  0.00  0.00           H  
ATOM   1806 HD23 LEU 1 112      68.868  38.256  52.743  0.00  0.00           H  
ATOM   1807  N   MET 1 113      66.231  42.197  54.837  0.00  0.00           N  
ATOM   1808  CA  MET 1 113      66.350  43.657  54.935  0.00  0.00           C  
ATOM   1809  C   MET 1 113      67.586  43.942  55.789  0.00  0.00           C  
ATOM   1810  O   MET 1 113      68.319  44.905  55.447  0.00  0.00           O  
ATOM   1811  CB  MET 1 113      65.171  44.332  55.586  0.00  0.00           C  
ATOM   1812  CG  MET 1 113      63.955  44.552  54.655  0.00  0.00           C  
ATOM   1813  SD  MET 1 113      62.439  45.224  55.487  0.00  0.00           S  
ATOM   1814  CE  MET 1 113      61.459  45.630  54.040  0.00  0.00           C  
ATOM   1815  H   MET 1 113      65.583  41.690  55.424  0.00  0.00           H  
ATOM   1816  HA  MET 1 113      66.540  44.026  53.927  0.00  0.00           H  
ATOM   1817  HB2 MET 1 113      64.972  43.813  56.524  0.00  0.00           H  
ATOM   1818  HB3 MET 1 113      65.443  45.341  55.897  0.00  0.00           H  
ATOM   1819  HG2 MET 1 113      64.297  45.306  53.946  0.00  0.00           H  
ATOM   1820  HG3 MET 1 113      63.723  43.605  54.165  0.00  0.00           H  
ATOM   1821  HE1 MET 1 113      61.620  44.788  53.367  0.00  0.00           H  
ATOM   1822  HE2 MET 1 113      60.436  45.984  54.166  0.00  0.00           H  
ATOM   1823  HE3 MET 1 113      61.858  46.439  53.428  0.00  0.00           H  
ATOM   1824  N   GLN 1 114      67.866  43.082  56.789  0.00  0.00           N  
ATOM   1825  CA  GLN 1 114      69.040  43.371  57.650  0.00  0.00           C  
ATOM   1826  C   GLN 1 114      70.392  43.104  56.940  0.00  0.00           C  
ATOM   1827  O   GLN 1 114      71.333  43.869  57.099  0.00  0.00           O  
ATOM   1828  CB  GLN 1 114      68.998  42.584  58.966  0.00  0.00           C  
ATOM   1829  CG  GLN 1 114      70.196  42.776  59.896  0.00  0.00           C  
ATOM   1830  CD  GLN 1 114      69.955  41.983  61.180  0.00  0.00           C  
ATOM   1831  OE1 GLN 1 114      69.888  42.657  62.205  0.00  0.00           O  
ATOM   1832  NE2 GLN 1 114      69.892  40.708  61.166  0.00  0.00           N  
ATOM   1833  H   GLN 1 114      67.240  42.334  57.052  0.00  0.00           H  
ATOM   1834  HA  GLN 1 114      69.049  44.440  57.865  0.00  0.00           H  
ATOM   1835  HB2 GLN 1 114      68.115  42.788  59.572  0.00  0.00           H  
ATOM   1836  HB3 GLN 1 114      68.983  41.536  58.669  0.00  0.00           H  
ATOM   1837  HG2 GLN 1 114      71.160  42.466  59.492  0.00  0.00           H  
ATOM   1838  HG3 GLN 1 114      70.363  43.829  60.123  0.00  0.00           H  
ATOM   1839 HE21 GLN 1 114      69.977  40.162  62.012  0.00  0.00           H  
ATOM   1840 HE22 GLN 1 114      70.048  40.202  60.305  0.00  0.00           H  
ATOM   1841  N   GLU 1 115      70.503  42.096  56.087  0.00  0.00           N  
ATOM   1842  CA  GLU 1 115      71.596  41.842  55.167  0.00  0.00           C  
ATOM   1843  C   GLU 1 115      71.703  42.987  54.094  0.00  0.00           C  
ATOM   1844  O   GLU 1 115      72.768  43.234  53.589  0.00  0.00           O  
ATOM   1845  CB  GLU 1 115      71.471  40.447  54.432  0.00  0.00           C  
ATOM   1846  CG  GLU 1 115      71.524  39.276  55.414  0.00  0.00           C  
ATOM   1847  CD  GLU 1 115      72.725  39.327  56.333  0.00  0.00           C  
ATOM   1848  OE1 GLU 1 115      73.842  39.880  55.988  0.00  0.00           O  
ATOM   1849  OE2 GLU 1 115      72.674  38.739  57.378  0.00  0.00           O  
ATOM   1850  H   GLU 1 115      69.691  41.499  56.018  0.00  0.00           H  
ATOM   1851  HA  GLU 1 115      72.570  41.836  55.655  0.00  0.00           H  
ATOM   1852  HB2 GLU 1 115      70.526  40.378  53.893  0.00  0.00           H  
ATOM   1853  HB3 GLU 1 115      72.147  40.422  53.578  0.00  0.00           H  
ATOM   1854  HG2 GLU 1 115      70.591  39.252  55.976  0.00  0.00           H  
ATOM   1855  HG3 GLU 1 115      71.692  38.401  54.786  0.00  0.00           H  
ATOM   1856  N   LYS 1 116      70.579  43.625  53.693  0.00  0.00           N  
ATOM   1857  CA  LYS 1 116      70.569  44.848  52.817  0.00  0.00           C  
ATOM   1858  C   LYS 1 116      70.426  46.104  53.502  0.00  0.00           C  
ATOM   1859  O   LYS 1 116      69.726  47.024  53.084  0.00  0.00           O  
ATOM   1860  CB  LYS 1 116      69.385  44.700  51.782  0.00  0.00           C  
ATOM   1861  CG  LYS 1 116      69.352  43.333  50.971  0.00  0.00           C  
ATOM   1862  CD  LYS 1 116      70.137  43.370  49.732  0.00  0.00           C  
ATOM   1863  CE  LYS 1 116      69.770  42.099  48.874  0.00  0.00           C  
ATOM   1864  NZ  LYS 1 116      70.400  42.097  47.538  0.00  0.00           N  
ATOM   1865  H   LYS 1 116      69.782  43.268  54.200  0.00  0.00           H  
ATOM   1866  HA  LYS 1 116      71.561  44.982  52.385  0.00  0.00           H  
ATOM   1867  HB2 LYS 1 116      68.459  44.672  52.357  0.00  0.00           H  
ATOM   1868  HB3 LYS 1 116      69.403  45.507  51.049  0.00  0.00           H  
ATOM   1869  HG2 LYS 1 116      69.639  42.522  51.642  0.00  0.00           H  
ATOM   1870  HG3 LYS 1 116      68.321  43.128  50.684  0.00  0.00           H  
ATOM   1871  HD2 LYS 1 116      69.800  44.253  49.189  0.00  0.00           H  
ATOM   1872  HD3 LYS 1 116      71.207  43.462  49.921  0.00  0.00           H  
ATOM   1873  HE2 LYS 1 116      70.070  41.206  49.421  0.00  0.00           H  
ATOM   1874  HE3 LYS 1 116      68.693  42.046  48.714  0.00  0.00           H  
ATOM   1875  HZ1 LYS 1 116      71.405  42.184  47.587  0.00  0.00           H  
ATOM   1876  HZ2 LYS 1 116      70.168  41.322  46.933  0.00  0.00           H  
ATOM   1877  HZ3 LYS 1 116      70.008  42.892  47.052  0.00  0.00           H  
ATOM   1878  N   GLU 1 117      71.306  46.203  54.563  0.00  0.00           N  
ATOM   1879  CA  GLU 1 117      71.448  47.388  55.310  0.00  0.00           C  
ATOM   1880  C   GLU 1 117      71.419  48.635  54.435  0.00  0.00           C  
ATOM   1881  O   GLU 1 117      72.295  48.827  53.576  0.00  0.00           O  
ATOM   1882  CB  GLU 1 117      72.554  47.236  56.279  0.00  0.00           C  
ATOM   1883  CG  GLU 1 117      73.924  46.904  55.640  0.00  0.00           C  
ATOM   1884  CD  GLU 1 117      74.906  46.273  56.703  0.00  0.00           C  
ATOM   1885  OE1 GLU 1 117      75.215  45.131  56.395  0.00  0.00           O  
ATOM   1886  OE2 GLU 1 117      74.972  46.809  57.844  0.00  0.00           O  
ATOM   1887  H   GLU 1 117      72.070  45.551  54.669  0.00  0.00           H  
ATOM   1888  HA  GLU 1 117      70.509  47.538  55.842  0.00  0.00           H  
ATOM   1889  HB2 GLU 1 117      72.639  48.230  56.717  0.00  0.00           H  
ATOM   1890  HB3 GLU 1 117      72.301  46.502  57.044  0.00  0.00           H  
ATOM   1891  HG2 GLU 1 117      73.901  46.140  54.862  0.00  0.00           H  
ATOM   1892  HG3 GLU 1 117      74.312  47.812  55.179  0.00  0.00           H  
ATOM   1893  N   THR 1 118      70.546  49.632  54.620  0.00  0.00           N  
ATOM   1894  CA  THR 1 118      70.562  50.783  53.638  0.00  0.00           C  
ATOM   1895  C   THR 1 118      69.925  52.037  54.257  0.00  0.00           C  
ATOM   1896  O   THR 1 118      69.947  52.188  55.520  0.00  0.00           O  
ATOM   1897  CB  THR 1 118      69.800  50.262  52.409  0.00  0.00           C  
ATOM   1898  OG1 THR 1 118      69.961  51.278  51.394  0.00  0.00           O  
ATOM   1899  CG2 THR 1 118      68.310  50.103  52.631  0.00  0.00           C  
ATOM   1900  H   THR 1 118      69.835  49.512  55.328  0.00  0.00           H  
ATOM   1901  HA  THR 1 118      71.612  51.006  53.448  0.00  0.00           H  
ATOM   1902  HB  THR 1 118      70.211  49.311  52.072  0.00  0.00           H  
ATOM   1903  HG1 THR 1 118      70.231  50.754  50.636  0.00  0.00           H  
ATOM   1904 HG21 THR 1 118      67.819  50.971  53.069  0.00  0.00           H  
ATOM   1905 HG22 THR 1 118      67.855  49.982  51.647  0.00  0.00           H  
ATOM   1906 HG23 THR 1 118      67.942  49.248  53.198  0.00  0.00           H  
ATOM   1907  N   GLY 1 119      69.481  52.917  53.376  0.00  0.00           N  
ATOM   1908  CA  GLY 1 119      68.683  54.078  53.667  0.00  0.00           C  
ATOM   1909  C   GLY 1 119      67.372  53.817  54.462  0.00  0.00           C  
ATOM   1910  O   GLY 1 119      67.271  54.233  55.595  0.00  0.00           O  
ATOM   1911  H   GLY 1 119      69.420  52.582  52.425  0.00  0.00           H  
ATOM   1912  HA2 GLY 1 119      69.326  54.753  54.233  0.00  0.00           H  
ATOM   1913  HA3 GLY 1 119      68.486  54.588  52.725  0.00  0.00           H  
ATOM   1914  N   LEU 1 120      66.429  52.998  53.891  0.00  0.00           N  
ATOM   1915  CA  LEU 1 120      65.337  52.635  54.734  0.00  0.00           C  
ATOM   1916  C   LEU 1 120      64.593  51.380  54.321  0.00  0.00           C  
ATOM   1917  O   LEU 1 120      64.556  51.071  53.180  0.00  0.00           O  
ATOM   1918  CB  LEU 1 120      64.318  53.831  54.619  0.00  0.00           C  
ATOM   1919  CG  LEU 1 120      63.088  53.856  55.531  0.00  0.00           C  
ATOM   1920  CD1 LEU 1 120      63.327  54.018  57.014  0.00  0.00           C  
ATOM   1921  CD2 LEU 1 120      62.092  54.815  55.031  0.00  0.00           C  
ATOM   1922  H   LEU 1 120      66.485  52.666  52.939  0.00  0.00           H  
ATOM   1923  HA  LEU 1 120      65.673  52.486  55.760  0.00  0.00           H  
ATOM   1924  HB2 LEU 1 120      64.945  54.698  54.827  0.00  0.00           H  
ATOM   1925  HB3 LEU 1 120      64.054  53.990  53.574  0.00  0.00           H  
ATOM   1926  HG  LEU 1 120      62.485  52.960  55.389  0.00  0.00           H  
ATOM   1927 HD11 LEU 1 120      62.351  54.154  57.479  0.00  0.00           H  
ATOM   1928 HD12 LEU 1 120      64.011  53.220  57.304  0.00  0.00           H  
ATOM   1929 HD13 LEU 1 120      63.863  54.932  57.271  0.00  0.00           H  
ATOM   1930 HD21 LEU 1 120      61.108  54.726  55.491  0.00  0.00           H  
ATOM   1931 HD22 LEU 1 120      62.386  55.851  55.200  0.00  0.00           H  
ATOM   1932 HD23 LEU 1 120      62.088  54.791  53.941  0.00  0.00           H  
ATOM   1933  N   ASN 1 121      64.033  50.696  55.264  0.00  0.00           N  
ATOM   1934  CA  ASN 1 121      63.553  49.318  55.193  0.00  0.00           C  
ATOM   1935  C   ASN 1 121      62.178  49.231  55.933  0.00  0.00           C  
ATOM   1936  O   ASN 1 121      62.024  48.580  56.975  0.00  0.00           O  
ATOM   1937  CB  ASN 1 121      64.621  48.358  55.724  0.00  0.00           C  
ATOM   1938  CG  ASN 1 121      65.586  47.828  54.733  0.00  0.00           C  
ATOM   1939  OD1 ASN 1 121      65.207  47.554  53.607  0.00  0.00           O  
ATOM   1940  ND2 ASN 1 121      66.877  47.857  54.979  0.00  0.00           N  
ATOM   1941  H   ASN 1 121      63.861  51.204  56.119  0.00  0.00           H  
ATOM   1942  HA  ASN 1 121      63.347  49.161  54.134  0.00  0.00           H  
ATOM   1943  HB2 ASN 1 121      65.128  48.801  56.581  0.00  0.00           H  
ATOM   1944  HB3 ASN 1 121      64.140  47.483  56.160  0.00  0.00           H  
ATOM   1945 HD21 ASN 1 121      67.472  47.408  54.297  0.00  0.00           H  
ATOM   1946 HD22 ASN 1 121      67.254  48.367  55.765  0.00  0.00           H  
ATOM   1947  N   VAL 1 122      61.126  49.859  55.396  0.00  0.00           N  
ATOM   1948  CA  VAL 1 122      59.727  49.751  55.968  0.00  0.00           C  
ATOM   1949  C   VAL 1 122      59.186  48.349  55.507  0.00  0.00           C  
ATOM   1950  O   VAL 1 122      59.239  48.027  54.347  0.00  0.00           O  
ATOM   1951  CB  VAL 1 122      58.935  50.930  55.405  0.00  0.00           C  
ATOM   1952  CG1 VAL 1 122      57.472  50.875  55.919  0.00  0.00           C  
ATOM   1953  CG2 VAL 1 122      59.559  52.255  55.880  0.00  0.00           C  
ATOM   1954  H   VAL 1 122      61.225  50.069  54.413  0.00  0.00           H  
ATOM   1955  HA  VAL 1 122      59.780  49.799  57.055  0.00  0.00           H  
ATOM   1956  HB  VAL 1 122      58.893  50.968  54.317  0.00  0.00           H  
ATOM   1957 HG11 VAL 1 122      56.932  50.027  55.497  0.00  0.00           H  
ATOM   1958 HG12 VAL 1 122      57.488  50.947  57.007  0.00  0.00           H  
ATOM   1959 HG13 VAL 1 122      56.945  51.791  55.653  0.00  0.00           H  
ATOM   1960 HG21 VAL 1 122      58.949  52.655  56.690  0.00  0.00           H  
ATOM   1961 HG22 VAL 1 122      60.571  52.108  56.256  0.00  0.00           H  
ATOM   1962 HG23 VAL 1 122      59.558  52.974  55.061  0.00  0.00           H  
ATOM   1963  N   PHE 1 123      58.471  47.618  56.430  0.00  0.00           N  
ATOM   1964  CA  PHE 1 123      57.668  46.421  56.149  0.00  0.00           C  
ATOM   1965  C   PHE 1 123      56.390  46.550  56.942  0.00  0.00           C  
ATOM   1966  O   PHE 1 123      56.367  46.396  58.138  0.00  0.00           O  
ATOM   1967  CB  PHE 1 123      58.465  45.080  56.426  0.00  0.00           C  
ATOM   1968  CG  PHE 1 123      57.801  43.809  56.065  0.00  0.00           C  
ATOM   1969  CD1 PHE 1 123      56.480  43.764  55.496  0.00  0.00           C  
ATOM   1970  CD2 PHE 1 123      58.503  42.630  56.183  0.00  0.00           C  
ATOM   1971  CE1 PHE 1 123      55.863  42.573  55.167  0.00  0.00           C  
ATOM   1972  CE2 PHE 1 123      57.916  41.411  55.845  0.00  0.00           C  
ATOM   1973  CZ  PHE 1 123      56.618  41.371  55.280  0.00  0.00           C  
ATOM   1974  H   PHE 1 123      58.497  47.862  57.410  0.00  0.00           H  
ATOM   1975  HA  PHE 1 123      57.445  46.412  55.082  0.00  0.00           H  
ATOM   1976  HB2 PHE 1 123      59.340  45.110  55.777  0.00  0.00           H  
ATOM   1977  HB3 PHE 1 123      58.962  45.164  57.393  0.00  0.00           H  
ATOM   1978  HD1 PHE 1 123      55.918  44.664  55.292  0.00  0.00           H  
ATOM   1979  HD2 PHE 1 123      59.465  42.603  56.674  0.00  0.00           H  
ATOM   1980  HE1 PHE 1 123      54.974  42.537  54.555  0.00  0.00           H  
ATOM   1981  HE2 PHE 1 123      58.409  40.482  56.090  0.00  0.00           H  
ATOM   1982  HZ  PHE 1 123      56.106  40.461  55.006  0.00  0.00           H  
ATOM   1983  N   LEU 1 124      55.287  46.986  56.287  0.00  0.00           N  
ATOM   1984  CA  LEU 1 124      53.955  46.961  56.824  0.00  0.00           C  
ATOM   1985  C   LEU 1 124      53.113  45.702  56.465  0.00  0.00           C  
ATOM   1986  O   LEU 1 124      53.115  45.118  55.379  0.00  0.00           O  
ATOM   1987  CB  LEU 1 124      53.207  48.058  56.173  0.00  0.00           C  
ATOM   1988  CG  LEU 1 124      53.731  49.447  56.602  0.00  0.00           C  
ATOM   1989  CD1 LEU 1 124      53.211  50.448  55.472  0.00  0.00           C  
ATOM   1990  CD2 LEU 1 124      53.415  49.838  58.036  0.00  0.00           C  
ATOM   1991  H   LEU 1 124      55.401  47.125  55.294  0.00  0.00           H  
ATOM   1992  HA  LEU 1 124      54.004  47.153  57.896  0.00  0.00           H  
ATOM   1993  HB2 LEU 1 124      53.241  47.960  55.088  0.00  0.00           H  
ATOM   1994  HB3 LEU 1 124      52.128  47.974  56.298  0.00  0.00           H  
ATOM   1995  HG  LEU 1 124      54.816  49.550  56.596  0.00  0.00           H  
ATOM   1996 HD11 LEU 1 124      52.153  50.408  55.213  0.00  0.00           H  
ATOM   1997 HD12 LEU 1 124      53.467  51.417  55.899  0.00  0.00           H  
ATOM   1998 HD13 LEU 1 124      53.900  50.405  54.628  0.00  0.00           H  
ATOM   1999 HD21 LEU 1 124      52.337  49.916  58.174  0.00  0.00           H  
ATOM   2000 HD22 LEU 1 124      53.738  49.107  58.777  0.00  0.00           H  
ATOM   2001 HD23 LEU 1 124      53.792  50.837  58.254  0.00  0.00           H  
ATOM   2002  N   LEU 1 125      52.423  45.206  57.486  0.00  0.00           N  
ATOM   2003  CA  LEU 1 125      51.466  44.106  57.480  0.00  0.00           C  
ATOM   2004  C   LEU 1 125      50.149  44.521  58.099  0.00  0.00           C  
ATOM   2005  O   LEU 1 125      50.097  44.944  59.232  0.00  0.00           O  
ATOM   2006  CB  LEU 1 125      51.987  42.941  58.352  0.00  0.00           C  
ATOM   2007  CG  LEU 1 125      53.181  42.186  57.756  0.00  0.00           C  
ATOM   2008  CD1 LEU 1 125      53.434  41.040  58.703  0.00  0.00           C  
ATOM   2009  CD2 LEU 1 125      52.700  41.521  56.401  0.00  0.00           C  
ATOM   2010  H   LEU 1 125      52.531  45.613  58.404  0.00  0.00           H  
ATOM   2011  HA  LEU 1 125      51.223  43.671  56.511  0.00  0.00           H  
ATOM   2012  HB2 LEU 1 125      52.306  43.437  59.269  0.00  0.00           H  
ATOM   2013  HB3 LEU 1 125      51.158  42.302  58.656  0.00  0.00           H  
ATOM   2014  HG  LEU 1 125      53.937  42.968  57.681  0.00  0.00           H  
ATOM   2015 HD11 LEU 1 125      52.658  40.285  58.584  0.00  0.00           H  
ATOM   2016 HD12 LEU 1 125      54.377  40.613  58.362  0.00  0.00           H  
ATOM   2017 HD13 LEU 1 125      53.507  41.287  59.763  0.00  0.00           H  
ATOM   2018 HD21 LEU 1 125      51.902  40.800  56.576  0.00  0.00           H  
ATOM   2019 HD22 LEU 1 125      52.456  42.251  55.630  0.00  0.00           H  
ATOM   2020 HD23 LEU 1 125      53.522  40.855  56.137  0.00  0.00           H  
ATOM   2021  N   ASP 1 126      49.070  44.386  57.339  0.00  0.00           N  
ATOM   2022  CA  ASP 1 126      47.678  44.349  57.776  0.00  0.00           C  
ATOM   2023  C   ASP 1 126      46.938  42.974  57.599  0.00  0.00           C  
ATOM   2024  O   ASP 1 126      46.376  42.734  56.521  0.00  0.00           O  
ATOM   2025  CB  ASP 1 126      47.002  45.610  57.227  0.00  0.00           C  
ATOM   2026  CG  ASP 1 126      45.540  45.727  57.365  0.00  0.00           C  
ATOM   2027  OD1 ASP 1 126      44.951  45.248  58.387  0.00  0.00           O  
ATOM   2028  OD2 ASP 1 126      45.024  46.429  56.442  0.00  0.00           O  
ATOM   2029  H   ASP 1 126      49.201  44.287  56.342  0.00  0.00           H  
ATOM   2030  HA  ASP 1 126      47.640  44.511  58.853  0.00  0.00           H  
ATOM   2031  HB2 ASP 1 126      47.463  46.514  57.626  0.00  0.00           H  
ATOM   2032  HB3 ASP 1 126      47.217  45.603  56.158  0.00  0.00           H  
ATOM   2033  N   MET 1 127      46.839  42.095  58.649  0.00  0.00           N  
ATOM   2034  CA  MET 1 127      46.423  40.682  58.569  0.00  0.00           C  
ATOM   2035  C   MET 1 127      46.138  40.121  59.985  0.00  0.00           C  
ATOM   2036  O   MET 1 127      46.620  40.652  60.959  0.00  0.00           O  
ATOM   2037  CB  MET 1 127      47.497  39.923  57.736  0.00  0.00           C  
ATOM   2038  CG  MET 1 127      48.694  39.790  58.550  0.00  0.00           C  
ATOM   2039  SD  MET 1 127      50.026  39.077  57.591  0.00  0.00           S  
ATOM   2040  CE  MET 1 127      50.931  38.095  58.947  0.00  0.00           C  
ATOM   2041  H   MET 1 127      47.213  42.368  59.546  0.00  0.00           H  
ATOM   2042  HA  MET 1 127      45.484  40.655  58.017  0.00  0.00           H  
ATOM   2043  HB2 MET 1 127      47.102  38.966  57.396  0.00  0.00           H  
ATOM   2044  HB3 MET 1 127      47.653  40.449  56.794  0.00  0.00           H  
ATOM   2045  HG2 MET 1 127      49.029  40.687  59.071  0.00  0.00           H  
ATOM   2046  HG3 MET 1 127      48.481  39.060  59.331  0.00  0.00           H  
ATOM   2047  HE1 MET 1 127      50.403  37.185  59.233  0.00  0.00           H  
ATOM   2048  HE2 MET 1 127      51.918  37.810  58.582  0.00  0.00           H  
ATOM   2049  HE3 MET 1 127      51.032  38.654  59.878  0.00  0.00           H  
ATOM   2050  N   CYS 1 128      45.441  38.995  60.024  0.00  0.00           N  
ATOM   2051  CA  CYS 1 128      45.044  38.350  61.326  0.00  0.00           C  
ATOM   2052  C   CYS 1 128      46.282  37.725  61.935  0.00  0.00           C  
ATOM   2053  O   CYS 1 128      46.833  36.732  61.391  0.00  0.00           O  
ATOM   2054  CB  CYS 1 128      43.755  37.491  61.071  0.00  0.00           C  
ATOM   2055  SG  CYS 1 128      43.250  36.814  62.652  0.00  0.00           S  
ATOM   2056  H   CYS 1 128      44.948  38.705  59.191  0.00  0.00           H  
ATOM   2057  HA  CYS 1 128      44.854  39.189  61.996  0.00  0.00           H  
ATOM   2058  HB2 CYS 1 128      42.920  38.024  60.617  0.00  0.00           H  
ATOM   2059  HB3 CYS 1 128      43.950  36.647  60.409  0.00  0.00           H  
ATOM   2060  HG  CYS 1 128      42.928  37.872  63.401  0.00  0.00           H  
ATOM   2061  N   ARG 1 129      46.719  38.239  63.093  0.00  0.00           N  
ATOM   2062  CA  ARG 1 129      47.597  37.523  64.107  0.00  0.00           C  
ATOM   2063  C   ARG 1 129      46.811  36.420  64.913  0.00  0.00           C  
ATOM   2064  O   ARG 1 129      47.314  35.325  65.142  0.00  0.00           O  
ATOM   2065  CB  ARG 1 129      48.231  38.562  64.940  0.00  0.00           C  
ATOM   2066  CG  ARG 1 129      49.165  38.079  66.142  0.00  0.00           C  
ATOM   2067  CD  ARG 1 129      50.628  38.520  66.089  0.00  0.00           C  
ATOM   2068  NE  ARG 1 129      50.673  39.953  66.412  0.00  0.00           N  
ATOM   2069  CZ  ARG 1 129      51.763  40.518  66.895  0.00  0.00           C  
ATOM   2070  NH1 ARG 1 129      52.963  39.912  66.907  0.00  0.00           N  
ATOM   2071  NH2 ARG 1 129      51.887  41.687  67.433  0.00  0.00           N  
ATOM   2072  H   ARG 1 129      46.368  39.128  63.420  0.00  0.00           H  
ATOM   2073  HA  ARG 1 129      48.366  36.982  63.556  0.00  0.00           H  
ATOM   2074  HB2 ARG 1 129      48.948  39.082  64.304  0.00  0.00           H  
ATOM   2075  HB3 ARG 1 129      47.540  39.258  65.415  0.00  0.00           H  
ATOM   2076  HG2 ARG 1 129      48.663  38.576  66.972  0.00  0.00           H  
ATOM   2077  HG3 ARG 1 129      49.126  36.992  66.205  0.00  0.00           H  
ATOM   2078  HD2 ARG 1 129      51.280  37.970  66.769  0.00  0.00           H  
ATOM   2079  HD3 ARG 1 129      50.995  38.311  65.084  0.00  0.00           H  
ATOM   2080  HE  ARG 1 129      49.866  40.560  66.406  0.00  0.00           H  
ATOM   2081 HH11 ARG 1 129      53.722  40.434  67.323  0.00  0.00           H  
ATOM   2082 HH12 ARG 1 129      53.065  39.001  66.483  0.00  0.00           H  
ATOM   2083 HH21 ARG 1 129      52.800  42.097  67.570  0.00  0.00           H  
ATOM   2084 HH22 ARG 1 129      51.115  42.306  67.231  0.00  0.00           H  
ATOM   2085  N   LYS 1 130      45.593  36.775  65.427  0.00  0.00           N  
ATOM   2086  CA  LYS 1 130      44.673  35.902  66.248  0.00  0.00           C  
ATOM   2087  C   LYS 1 130      45.270  35.604  67.640  0.00  0.00           C  
ATOM   2088  O   LYS 1 130      44.981  34.490  68.192  0.00  0.00           O  
ATOM   2089  CB  LYS 1 130      44.394  34.600  65.421  0.00  0.00           C  
ATOM   2090  CG  LYS 1 130      43.065  34.002  65.749  0.00  0.00           C  
ATOM   2091  CD  LYS 1 130      42.963  32.621  65.076  0.00  0.00           C  
ATOM   2092  CE  LYS 1 130      41.570  32.053  65.222  0.00  0.00           C  
ATOM   2093  NZ  LYS 1 130      40.505  32.986  64.777  0.00  0.00           N  
ATOM   2094  H   LYS 1 130      45.311  37.681  65.082  0.00  0.00           H  
ATOM   2095  HA  LYS 1 130      43.746  36.436  66.459  0.00  0.00           H  
ATOM   2096  HB2 LYS 1 130      44.491  34.838  64.361  0.00  0.00           H  
ATOM   2097  HB3 LYS 1 130      45.187  33.886  65.640  0.00  0.00           H  
ATOM   2098  HG2 LYS 1 130      42.889  33.924  66.822  0.00  0.00           H  
ATOM   2099  HG3 LYS 1 130      42.423  34.766  65.311  0.00  0.00           H  
ATOM   2100  HD2 LYS 1 130      43.338  32.622  64.053  0.00  0.00           H  
ATOM   2101  HD3 LYS 1 130      43.616  31.934  65.614  0.00  0.00           H  
ATOM   2102  HE2 LYS 1 130      41.677  31.248  64.496  0.00  0.00           H  
ATOM   2103  HE3 LYS 1 130      41.336  31.581  66.176  0.00  0.00           H  
ATOM   2104  HZ1 LYS 1 130      39.633  32.513  64.592  0.00  0.00           H  
ATOM   2105  HZ2 LYS 1 130      40.360  33.859  65.265  0.00  0.00           H  
ATOM   2106  HZ3 LYS 1 130      40.739  33.409  63.890  0.00  0.00           H  
ATOM   2107  N   ARG 1 131      46.006  36.530  68.279  0.00  0.00           N  
ATOM   2108  CA  ARG 1 131      46.411  36.429  69.737  0.00  0.00           C  
ATOM   2109  C   ARG 1 131      45.154  36.632  70.563  0.00  0.00           C  
ATOM   2110  O   ARG 1 131      44.435  37.604  70.291  0.00  0.00           O  
ATOM   2111  CB  ARG 1 131      47.590  37.347  70.159  0.00  0.00           C  
ATOM   2112  CG  ARG 1 131      48.843  36.947  69.389  0.00  0.00           C  
ATOM   2113  CD  ARG 1 131      49.890  38.100  69.596  0.00  0.00           C  
ATOM   2114  NE  ARG 1 131      51.234  37.686  69.183  0.00  0.00           N  
ATOM   2115  CZ  ARG 1 131      52.362  38.186  69.626  0.00  0.00           C  
ATOM   2116  NH1 ARG 1 131      52.379  39.181  70.406  0.00  0.00           N  
ATOM   2117  NH2 ARG 1 131      53.498  37.714  69.209  0.00  0.00           N  
ATOM   2118  H   ARG 1 131      46.127  37.445  67.868  0.00  0.00           H  
ATOM   2119  HA  ARG 1 131      46.715  35.386  69.837  0.00  0.00           H  
ATOM   2120  HB2 ARG 1 131      47.301  38.368  69.911  0.00  0.00           H  
ATOM   2121  HB3 ARG 1 131      47.737  37.355  71.239  0.00  0.00           H  
ATOM   2122  HG2 ARG 1 131      49.231  36.004  69.774  0.00  0.00           H  
ATOM   2123  HG3 ARG 1 131      48.767  36.733  68.323  0.00  0.00           H  
ATOM   2124  HD2 ARG 1 131      49.533  38.995  69.086  0.00  0.00           H  
ATOM   2125  HD3 ARG 1 131      49.907  38.393  70.646  0.00  0.00           H  
ATOM   2126  HE  ARG 1 131      51.296  36.976  68.467  0.00  0.00           H  
ATOM   2127 HH11 ARG 1 131      53.228  39.718  70.505  0.00  0.00           H  
ATOM   2128 HH12 ARG 1 131      51.513  39.699  70.448  0.00  0.00           H  
ATOM   2129 HH21 ARG 1 131      54.338  38.051  69.656  0.00  0.00           H  
ATOM   2130 HH22 ARG 1 131      53.485  36.832  68.717  0.00  0.00           H  
ATOM   2131  N   ASN 1 132      44.839  35.806  71.615  0.00  0.00           N  
ATOM   2132  CA  ASN 1 132      43.647  36.084  72.479  0.00  0.00           C  
ATOM   2133  C   ASN 1 132      43.829  37.304  73.277  0.00  0.00           C  
ATOM   2134  O   ASN 1 132      44.850  38.014  73.236  0.00  0.00           O  
ATOM   2135  CB  ASN 1 132      42.303  36.029  71.728  0.00  0.00           C  
ATOM   2136  CG  ASN 1 132      42.150  34.864  70.850  0.00  0.00           C  
ATOM   2137  OD1 ASN 1 132      42.103  33.715  71.273  0.00  0.00           O  
ATOM   2138  ND2 ASN 1 132      42.097  35.119  69.577  0.00  0.00           N  
ATOM   2139  H   ASN 1 132      45.477  35.068  71.880  0.00  0.00           H  
ATOM   2140  HA  ASN 1 132      43.601  35.285  73.219  0.00  0.00           H  
ATOM   2141  HB2 ASN 1 132      41.446  35.961  72.397  0.00  0.00           H  
ATOM   2142  HB3 ASN 1 132      42.215  36.993  71.227  0.00  0.00           H  
ATOM   2143 HD21 ASN 1 132      41.701  34.448  68.934  0.00  0.00           H  
ATOM   2144 HD22 ASN 1 132      42.225  36.090  69.328  0.00  0.00           H  
ATOM   2145  N   ASP 1 133      42.826  37.616  74.191  0.00  0.00           N  
ATOM   2146  CA  ASP 1 133      42.576  39.059  74.597  0.00  0.00           C  
ATOM   2147  C   ASP 1 133      43.180  39.471  75.935  0.00  0.00           C  
ATOM   2148  O   ASP 1 133      43.198  40.657  76.330  0.00  0.00           O  
ATOM   2149  CB  ASP 1 133      41.090  39.152  74.676  0.00  0.00           C  
ATOM   2150  CG  ASP 1 133      40.381  38.979  73.462  0.00  0.00           C  
ATOM   2151  OD1 ASP 1 133      40.774  39.886  72.586  0.00  0.00           O  
ATOM   2152  OD2 ASP 1 133      39.515  38.133  73.294  0.00  0.00           O  
ATOM   2153  H   ASP 1 133      42.161  36.877  74.368  0.00  0.00           H  
ATOM   2154  HA  ASP 1 133      43.033  39.777  73.917  0.00  0.00           H  
ATOM   2155  HB2 ASP 1 133      40.659  38.558  75.481  0.00  0.00           H  
ATOM   2156  HB3 ASP 1 133      40.867  40.125  75.115  0.00  0.00           H  
ATOM   2157  N   TYR 1 134      43.817  38.550  76.659  0.00  0.00           N  
ATOM   2158  CA  TYR 1 134      44.413  38.759  77.960  0.00  0.00           C  
ATOM   2159  C   TYR 1 134      45.396  39.903  78.059  0.00  0.00           C  
ATOM   2160  O   TYR 1 134      45.560  40.442  79.162  0.00  0.00           O  
ATOM   2161  CB  TYR 1 134      43.330  38.811  79.131  0.00  0.00           C  
ATOM   2162  CG  TYR 1 134      42.395  37.616  79.114  0.00  0.00           C  
ATOM   2163  CD1 TYR 1 134      41.101  37.728  78.667  0.00  0.00           C  
ATOM   2164  CD2 TYR 1 134      42.905  36.257  79.408  0.00  0.00           C  
ATOM   2165  CE1 TYR 1 134      40.343  36.632  78.344  0.00  0.00           C  
ATOM   2166  CE2 TYR 1 134      42.121  35.108  79.150  0.00  0.00           C  
ATOM   2167  CZ  TYR 1 134      40.853  35.284  78.602  0.00  0.00           C  
ATOM   2168  OH  TYR 1 134      40.106  34.219  78.384  0.00  0.00           O  
ATOM   2169  H   TYR 1 134      43.763  37.598  76.327  0.00  0.00           H  
ATOM   2170  HA  TYR 1 134      45.030  37.895  78.205  0.00  0.00           H  
ATOM   2171  HB2 TYR 1 134      43.768  38.763  80.128  0.00  0.00           H  
ATOM   2172  HB3 TYR 1 134      42.722  39.703  78.983  0.00  0.00           H  
ATOM   2173  HD1 TYR 1 134      40.771  38.734  78.453  0.00  0.00           H  
ATOM   2174  HD2 TYR 1 134      43.921  36.227  79.774  0.00  0.00           H  
ATOM   2175  HE1 TYR 1 134      39.374  36.723  77.875  0.00  0.00           H  
ATOM   2176  HE2 TYR 1 134      42.491  34.104  79.300  0.00  0.00           H  
ATOM   2177  HH  TYR 1 134      39.171  34.235  78.600  0.00  0.00           H  
ATOM   2178  N   ASP 1 135      46.105  40.298  76.987  0.00  0.00           N  
ATOM   2179  CA  ASP 1 135      46.976  41.496  76.933  0.00  0.00           C  
ATOM   2180  C   ASP 1 135      46.194  42.737  76.308  0.00  0.00           C  
ATOM   2181  O   ASP 1 135      45.775  42.751  75.115  0.00  0.00           O  
ATOM   2182  CB  ASP 1 135      48.230  41.305  76.076  0.00  0.00           C  
ATOM   2183  CG  ASP 1 135      49.203  40.294  76.667  0.00  0.00           C  
ATOM   2184  OD1 ASP 1 135      49.557  39.334  75.942  0.00  0.00           O  
ATOM   2185  OD2 ASP 1 135      49.415  40.425  77.860  0.00  0.00           O  
ATOM   2186  H   ASP 1 135      45.769  39.894  76.124  0.00  0.00           H  
ATOM   2187  HA  ASP 1 135      47.145  41.855  77.948  0.00  0.00           H  
ATOM   2188  HB2 ASP 1 135      47.865  41.041  75.083  0.00  0.00           H  
ATOM   2189  HB3 ASP 1 135      48.817  42.222  76.029  0.00  0.00           H  
ATOM   2190  N   ASP 1 136      46.149  43.862  77.024  0.00  0.00           N  
ATOM   2191  CA  ASP 1 136      45.732  45.190  76.604  0.00  0.00           C  
ATOM   2192  C   ASP 1 136      46.884  45.981  75.964  0.00  0.00           C  
ATOM   2193  O   ASP 1 136      46.737  47.001  75.355  0.00  0.00           O  
ATOM   2194  CB  ASP 1 136      45.135  46.077  77.718  0.00  0.00           C  
ATOM   2195  CG  ASP 1 136      44.054  45.504  78.595  0.00  0.00           C  
ATOM   2196  OD1 ASP 1 136      43.788  46.068  79.677  0.00  0.00           O  
ATOM   2197  OD2 ASP 1 136      43.208  44.612  78.299  0.00  0.00           O  
ATOM   2198  H   ASP 1 136      46.480  43.804  77.977  0.00  0.00           H  
ATOM   2199  HA  ASP 1 136      44.970  45.046  75.838  0.00  0.00           H  
ATOM   2200  HB2 ASP 1 136      45.987  46.313  78.355  0.00  0.00           H  
ATOM   2201  HB3 ASP 1 136      44.742  47.029  77.361  0.00  0.00           H  
ATOM   2202  N   THR 1 137      48.084  45.437  76.048  0.00  0.00           N  
ATOM   2203  CA  THR 1 137      49.351  46.106  75.660  0.00  0.00           C  
ATOM   2204  C   THR 1 137      50.263  45.247  74.815  0.00  0.00           C  
ATOM   2205  O   THR 1 137      50.461  44.099  75.176  0.00  0.00           O  
ATOM   2206  CB  THR 1 137      50.144  46.527  76.915  0.00  0.00           C  
ATOM   2207  OG1 THR 1 137      50.228  45.388  77.806  0.00  0.00           O  
ATOM   2208  CG2 THR 1 137      49.547  47.733  77.739  0.00  0.00           C  
ATOM   2209  H   THR 1 137      48.128  44.665  76.699  0.00  0.00           H  
ATOM   2210  HA  THR 1 137      49.224  46.985  75.028  0.00  0.00           H  
ATOM   2211  HB  THR 1 137      51.155  46.749  76.572  0.00  0.00           H  
ATOM   2212  HG1 THR 1 137      51.056  44.946  77.605  0.00  0.00           H  
ATOM   2213 HG21 THR 1 137      49.379  48.623  77.132  0.00  0.00           H  
ATOM   2214 HG22 THR 1 137      48.600  47.509  78.228  0.00  0.00           H  
ATOM   2215 HG23 THR 1 137      50.148  47.942  78.624  0.00  0.00           H  
ATOM   2216  N   ILE 1 138      50.830  45.770  73.699  0.00  0.00           N  
ATOM   2217  CA  ILE 1 138      51.916  45.119  72.922  0.00  0.00           C  
ATOM   2218  C   ILE 1 138      53.265  45.075  73.755  0.00  0.00           C  
ATOM   2219  O   ILE 1 138      53.462  45.976  74.569  0.00  0.00           O  
ATOM   2220  CB  ILE 1 138      52.183  45.817  71.576  0.00  0.00           C  
ATOM   2221  CG1 ILE 1 138      50.985  45.625  70.525  0.00  0.00           C  
ATOM   2222  CG2 ILE 1 138      52.410  47.349  71.575  0.00  0.00           C  
ATOM   2223  CD1 ILE 1 138      50.441  44.219  70.304  0.00  0.00           C  
ATOM   2224  H   ILE 1 138      50.659  46.744  73.494  0.00  0.00           H  
ATOM   2225  HA  ILE 1 138      51.593  44.109  72.667  0.00  0.00           H  
ATOM   2226  HB  ILE 1 138      53.072  45.441  71.068  0.00  0.00           H  
ATOM   2227 HG12 ILE 1 138      50.099  46.171  70.850  0.00  0.00           H  
ATOM   2228 HG13 ILE 1 138      51.351  46.017  69.577  0.00  0.00           H  
ATOM   2229 HG21 ILE 1 138      51.528  47.967  71.745  0.00  0.00           H  
ATOM   2230 HG22 ILE 1 138      53.099  47.610  72.379  0.00  0.00           H  
ATOM   2231 HG23 ILE 1 138      52.853  47.679  70.635  0.00  0.00           H  
ATOM   2232 HD11 ILE 1 138      49.828  44.022  71.183  0.00  0.00           H  
ATOM   2233 HD12 ILE 1 138      49.786  44.262  69.434  0.00  0.00           H  
ATOM   2234 HD13 ILE 1 138      51.257  43.512  70.155  0.00  0.00           H  
ATOM   2235  N   PRO 1 139      54.117  43.952  73.678  0.00  0.00           N  
ATOM   2236  CA  PRO 1 139      55.173  43.717  74.640  0.00  0.00           C  
ATOM   2237  C   PRO 1 139      56.585  44.401  74.482  0.00  0.00           C  
ATOM   2238  O   PRO 1 139      57.537  43.931  75.027  0.00  0.00           O  
ATOM   2239  CB  PRO 1 139      55.166  42.157  74.549  0.00  0.00           C  
ATOM   2240  CG  PRO 1 139      54.790  41.804  73.129  0.00  0.00           C  
ATOM   2241  CD  PRO 1 139      53.975  42.952  72.634  0.00  0.00           C  
ATOM   2242  HA  PRO 1 139      54.858  43.900  75.668  0.00  0.00           H  
ATOM   2243  HB2 PRO 1 139      56.154  41.831  74.875  0.00  0.00           H  
ATOM   2244  HB3 PRO 1 139      54.445  41.784  75.277  0.00  0.00           H  
ATOM   2245  HG2 PRO 1 139      55.667  41.769  72.483  0.00  0.00           H  
ATOM   2246  HG3 PRO 1 139      54.185  40.898  73.182  0.00  0.00           H  
ATOM   2247  HD2 PRO 1 139      54.362  43.387  71.713  0.00  0.00           H  
ATOM   2248  HD3 PRO 1 139      52.933  42.669  72.488  0.00  0.00           H  
ATOM   2249  N   ILE 1 140      56.617  45.476  73.652  0.00  0.00           N  
ATOM   2250  CA  ILE 1 140      57.635  46.517  73.390  0.00  0.00           C  
ATOM   2251  C   ILE 1 140      59.000  45.888  73.232  0.00  0.00           C  
ATOM   2252  O   ILE 1 140      59.998  46.237  73.923  0.00  0.00           O  
ATOM   2253  CB  ILE 1 140      57.533  47.738  74.242  0.00  0.00           C  
ATOM   2254  CG1 ILE 1 140      56.362  48.695  73.852  0.00  0.00           C  
ATOM   2255  CG2 ILE 1 140      57.321  47.325  75.780  0.00  0.00           C  
ATOM   2256  CD1 ILE 1 140      56.912  49.535  72.650  0.00  0.00           C  
ATOM   2257  H   ILE 1 140      55.772  45.651  73.127  0.00  0.00           H  
ATOM   2258  HA  ILE 1 140      57.378  46.890  72.399  0.00  0.00           H  
ATOM   2259  HB  ILE 1 140      58.422  48.361  74.150  0.00  0.00           H  
ATOM   2260 HG12 ILE 1 140      55.387  48.280  73.595  0.00  0.00           H  
ATOM   2261 HG13 ILE 1 140      56.091  49.445  74.595  0.00  0.00           H  
ATOM   2262 HG21 ILE 1 140      57.486  48.105  76.524  0.00  0.00           H  
ATOM   2263 HG22 ILE 1 140      56.367  46.840  75.984  0.00  0.00           H  
ATOM   2264 HG23 ILE 1 140      58.106  46.618  76.049  0.00  0.00           H  
ATOM   2265 HD11 ILE 1 140      56.116  50.043  72.105  0.00  0.00           H  
ATOM   2266 HD12 ILE 1 140      57.653  50.286  72.924  0.00  0.00           H  
ATOM   2267 HD13 ILE 1 140      57.252  48.842  71.882  0.00  0.00           H  
ATOM   2268  N   LEU 1 141      59.066  45.003  72.148  0.00  0.00           N  
ATOM   2269  CA  LEU 1 141      60.215  44.241  71.687  0.00  0.00           C  
ATOM   2270  C   LEU 1 141      61.211  45.125  70.949  0.00  0.00           C  
ATOM   2271  O   LEU 1 141      60.802  46.147  70.355  0.00  0.00           O  
ATOM   2272  CB  LEU 1 141      59.837  42.940  70.932  0.00  0.00           C  
ATOM   2273  CG  LEU 1 141      58.710  42.107  71.556  0.00  0.00           C  
ATOM   2274  CD1 LEU 1 141      58.336  40.913  70.640  0.00  0.00           C  
ATOM   2275  CD2 LEU 1 141      59.015  41.553  72.963  0.00  0.00           C  
ATOM   2276  H   LEU 1 141      58.199  44.901  71.639  0.00  0.00           H  
ATOM   2277  HA  LEU 1 141      60.734  43.916  72.589  0.00  0.00           H  
ATOM   2278  HB2 LEU 1 141      59.512  43.256  69.941  0.00  0.00           H  
ATOM   2279  HB3 LEU 1 141      60.691  42.266  70.877  0.00  0.00           H  
ATOM   2280  HG  LEU 1 141      57.837  42.753  71.651  0.00  0.00           H  
ATOM   2281 HD11 LEU 1 141      59.252  40.356  70.442  0.00  0.00           H  
ATOM   2282 HD12 LEU 1 141      57.644  40.195  71.079  0.00  0.00           H  
ATOM   2283 HD13 LEU 1 141      57.927  41.257  69.690  0.00  0.00           H  
ATOM   2284 HD21 LEU 1 141      59.330  42.385  73.593  0.00  0.00           H  
ATOM   2285 HD22 LEU 1 141      58.092  41.207  73.428  0.00  0.00           H  
ATOM   2286 HD23 LEU 1 141      59.826  40.826  73.017  0.00  0.00           H  
ATOM   2287  N   ASP 1 142      62.479  44.713  71.060  0.00  0.00           N  
ATOM   2288  CA  ASP 1 142      63.617  45.614  70.848  0.00  0.00           C  
ATOM   2289  C   ASP 1 142      64.107  45.337  69.413  0.00  0.00           C  
ATOM   2290  O   ASP 1 142      64.178  44.172  68.975  0.00  0.00           O  
ATOM   2291  CB  ASP 1 142      64.654  45.230  71.870  0.00  0.00           C  
ATOM   2292  CG  ASP 1 142      65.998  45.945  71.843  0.00  0.00           C  
ATOM   2293  OD1 ASP 1 142      66.973  45.439  72.424  0.00  0.00           O  
ATOM   2294  OD2 ASP 1 142      66.149  47.050  71.249  0.00  0.00           O  
ATOM   2295  H   ASP 1 142      62.540  44.010  71.782  0.00  0.00           H  
ATOM   2296  HA  ASP 1 142      63.381  46.670  70.982  0.00  0.00           H  
ATOM   2297  HB2 ASP 1 142      64.268  45.529  72.845  0.00  0.00           H  
ATOM   2298  HB3 ASP 1 142      64.695  44.147  71.991  0.00  0.00           H  
ATOM   2299  N   ALA 1 143      64.406  46.387  68.705  0.00  0.00           N  
ATOM   2300  CA  ALA 1 143      64.798  46.276  67.292  0.00  0.00           C  
ATOM   2301  C   ALA 1 143      66.017  45.438  66.898  0.00  0.00           C  
ATOM   2302  O   ALA 1 143      66.658  44.820  67.740  0.00  0.00           O  
ATOM   2303  CB  ALA 1 143      63.645  45.955  66.327  0.00  0.00           C  
ATOM   2304  H   ALA 1 143      64.300  47.301  69.121  0.00  0.00           H  
ATOM   2305  HA  ALA 1 143      65.177  47.252  66.988  0.00  0.00           H  
ATOM   2306  HB1 ALA 1 143      63.280  44.956  66.567  0.00  0.00           H  
ATOM   2307  HB2 ALA 1 143      62.888  46.731  66.444  0.00  0.00           H  
ATOM   2308  HB3 ALA 1 143      63.904  45.958  65.268  0.00  0.00           H  
ATOM   2309  N   LEU 1 144      66.419  45.428  65.690  0.00  0.00           N  
ATOM   2310  CA  LEU 1 144      67.565  44.773  65.074  0.00  0.00           C  
ATOM   2311  C   LEU 1 144      68.803  45.655  65.034  0.00  0.00           C  
ATOM   2312  O   LEU 1 144      68.992  46.416  65.952  0.00  0.00           O  
ATOM   2313  CB  LEU 1 144      67.107  44.075  63.679  0.00  0.00           C  
ATOM   2314  CG  LEU 1 144      65.823  43.150  63.697  0.00  0.00           C  
ATOM   2315  CD1 LEU 1 144      65.624  42.497  62.400  0.00  0.00           C  
ATOM   2316  CD2 LEU 1 144      65.864  42.096  64.801  0.00  0.00           C  
ATOM   2317  H   LEU 1 144      65.837  46.007  65.101  0.00  0.00           H  
ATOM   2318  HA  LEU 1 144      67.841  43.970  65.758  0.00  0.00           H  
ATOM   2319  HB2 LEU 1 144      66.979  44.921  63.004  0.00  0.00           H  
ATOM   2320  HB3 LEU 1 144      67.921  43.428  63.352  0.00  0.00           H  
ATOM   2321  HG  LEU 1 144      64.963  43.772  63.943  0.00  0.00           H  
ATOM   2322 HD11 LEU 1 144      65.613  43.166  61.540  0.00  0.00           H  
ATOM   2323 HD12 LEU 1 144      66.449  41.820  62.178  0.00  0.00           H  
ATOM   2324 HD13 LEU 1 144      64.709  41.910  62.314  0.00  0.00           H  
ATOM   2325 HD21 LEU 1 144      65.910  42.475  65.822  0.00  0.00           H  
ATOM   2326 HD22 LEU 1 144      64.873  41.649  64.722  0.00  0.00           H  
ATOM   2327 HD23 LEU 1 144      66.703  41.409  64.693  0.00  0.00           H  
ATOM   2328  N   LYS 1 145      69.708  45.473  63.971  0.00  0.00           N  
ATOM   2329  CA  LYS 1 145      70.816  46.214  63.698  0.00  0.00           C  
ATOM   2330  C   LYS 1 145      70.691  47.764  63.588  0.00  0.00           C  
ATOM   2331  O   LYS 1 145      69.847  48.210  62.802  0.00  0.00           O  
ATOM   2332  CB  LYS 1 145      71.466  45.552  62.470  0.00  0.00           C  
ATOM   2333  CG  LYS 1 145      72.878  46.071  62.044  0.00  0.00           C  
ATOM   2334  CD  LYS 1 145      73.518  45.242  60.935  0.00  0.00           C  
ATOM   2335  CE  LYS 1 145      75.041  45.467  60.968  0.00  0.00           C  
ATOM   2336  NZ  LYS 1 145      75.637  44.714  59.866  0.00  0.00           N  
ATOM   2337  H   LYS 1 145      69.532  44.632  63.440  0.00  0.00           H  
ATOM   2338  HA  LYS 1 145      71.492  46.029  64.533  0.00  0.00           H  
ATOM   2339  HB2 LYS 1 145      71.623  44.512  62.757  0.00  0.00           H  
ATOM   2340  HB3 LYS 1 145      70.756  45.527  61.643  0.00  0.00           H  
ATOM   2341  HG2 LYS 1 145      72.880  47.153  61.908  0.00  0.00           H  
ATOM   2342  HG3 LYS 1 145      73.505  45.905  62.920  0.00  0.00           H  
ATOM   2343  HD2 LYS 1 145      73.195  44.216  61.109  0.00  0.00           H  
ATOM   2344  HD3 LYS 1 145      73.198  45.535  59.935  0.00  0.00           H  
ATOM   2345  HE2 LYS 1 145      75.309  46.523  60.952  0.00  0.00           H  
ATOM   2346  HE3 LYS 1 145      75.348  45.085  61.941  0.00  0.00           H  
ATOM   2347  HZ1 LYS 1 145      75.507  45.271  59.033  0.00  0.00           H  
ATOM   2348  HZ2 LYS 1 145      76.582  44.548  60.180  0.00  0.00           H  
ATOM   2349  HZ3 LYS 1 145      75.232  43.792  59.793  0.00  0.00           H  
ATOM   2350  N   VAL 1 146      71.619  48.565  64.100  0.00  0.00           N  
ATOM   2351  CA  VAL 1 146      71.886  50.041  64.006  0.00  0.00           C  
ATOM   2352  C   VAL 1 146      71.749  50.428  62.530  0.00  0.00           C  
ATOM   2353  O   VAL 1 146      70.888  51.130  62.116  0.00  0.00           O  
ATOM   2354  CB  VAL 1 146      71.020  50.842  65.077  0.00  0.00           C  
ATOM   2355  CG1 VAL 1 146      70.886  50.181  66.394  0.00  0.00           C  
ATOM   2356  CG2 VAL 1 146      71.300  52.422  65.080  0.00  0.00           C  
ATOM   2357  H   VAL 1 146      72.405  48.013  64.414  0.00  0.00           H  
ATOM   2358  HA  VAL 1 146      72.948  50.120  64.242  0.00  0.00           H  
ATOM   2359  HB  VAL 1 146      70.025  50.763  64.640  0.00  0.00           H  
ATOM   2360 HG11 VAL 1 146      71.807  50.139  66.975  0.00  0.00           H  
ATOM   2361 HG12 VAL 1 146      70.107  50.781  66.865  0.00  0.00           H  
ATOM   2362 HG13 VAL 1 146      70.489  49.177  66.244  0.00  0.00           H  
ATOM   2363 HG21 VAL 1 146      71.912  52.869  64.297  0.00  0.00           H  
ATOM   2364 HG22 VAL 1 146      70.346  52.947  65.137  0.00  0.00           H  
ATOM   2365 HG23 VAL 1 146      71.751  52.641  66.048  0.00  0.00           H  
ATOM   2366  N   THR 1 147      72.674  49.989  61.646  0.00  0.00           N  
ATOM   2367  CA  THR 1 147      72.760  50.441  60.224  0.00  0.00           C  
ATOM   2368  C   THR 1 147      71.575  50.195  59.255  0.00  0.00           C  
ATOM   2369  O   THR 1 147      71.428  50.922  58.309  0.00  0.00           O  
ATOM   2370  CB  THR 1 147      74.064  49.957  59.646  0.00  0.00           C  
ATOM   2371  OG1 THR 1 147      74.072  48.537  59.854  0.00  0.00           O  
ATOM   2372  CG2 THR 1 147      75.281  50.675  60.132  0.00  0.00           C  
ATOM   2373  H   THR 1 147      73.227  49.193  61.930  0.00  0.00           H  
ATOM   2374  HA  THR 1 147      72.789  51.528  60.306  0.00  0.00           H  
ATOM   2375  HB  THR 1 147      74.024  50.198  58.584  0.00  0.00           H  
ATOM   2376  HG1 THR 1 147      74.362  48.068  59.068  0.00  0.00           H  
ATOM   2377 HG21 THR 1 147      75.205  50.615  61.218  0.00  0.00           H  
ATOM   2378 HG22 THR 1 147      76.209  50.194  59.823  0.00  0.00           H  
ATOM   2379 HG23 THR 1 147      75.333  51.715  59.810  0.00  0.00           H  
ATOM   2380  N   ALA 1 148      70.744  49.179  59.398  0.00  0.00           N  
ATOM   2381  CA  ALA 1 148      69.754  48.772  58.408  0.00  0.00           C  
ATOM   2382  C   ALA 1 148      68.396  49.577  58.315  0.00  0.00           C  
ATOM   2383  O   ALA 1 148      67.623  49.419  57.358  0.00  0.00           O  
ATOM   2384  CB  ALA 1 148      69.565  47.267  58.592  0.00  0.00           C  
ATOM   2385  H   ALA 1 148      70.943  48.601  60.201  0.00  0.00           H  
ATOM   2386  HA  ALA 1 148      69.996  48.823  57.346  0.00  0.00           H  
ATOM   2387  HB1 ALA 1 148      68.985  46.853  57.768  0.00  0.00           H  
ATOM   2388  HB2 ALA 1 148      70.551  46.802  58.587  0.00  0.00           H  
ATOM   2389  HB3 ALA 1 148      69.213  47.161  59.618  0.00  0.00           H  
ATOM   2390  N   ASN 1 149      68.169  50.516  59.198  0.00  0.00           N  
ATOM   2391  CA  ASN 1 149      67.035  51.495  59.360  0.00  0.00           C  
ATOM   2392  C   ASN 1 149      65.690  50.822  59.116  0.00  0.00           C  
ATOM   2393  O   ASN 1 149      64.784  51.321  58.525  0.00  0.00           O  
ATOM   2394  CB  ASN 1 149      67.353  52.683  58.332  0.00  0.00           C  
ATOM   2395  CG  ASN 1 149      68.605  53.413  58.920  0.00  0.00           C  
ATOM   2396  OD1 ASN 1 149      69.166  53.257  60.061  0.00  0.00           O  
ATOM   2397  ND2 ASN 1 149      69.061  54.378  58.134  0.00  0.00           N  
ATOM   2398  H   ASN 1 149      68.931  50.575  59.859  0.00  0.00           H  
ATOM   2399  HA  ASN 1 149      67.052  51.950  60.350  0.00  0.00           H  
ATOM   2400  HB2 ASN 1 149      67.525  52.321  57.319  0.00  0.00           H  
ATOM   2401  HB3 ASN 1 149      66.551  53.422  58.348  0.00  0.00           H  
ATOM   2402 HD21 ASN 1 149      69.954  54.728  58.453  0.00  0.00           H  
ATOM   2403 HD22 ASN 1 149      68.666  54.491  57.212  0.00  0.00           H  
ATOM   2404  N   ILE 1 150      65.528  49.589  59.646  0.00  0.00           N  
ATOM   2405  CA  ILE 1 150      64.288  48.780  59.491  0.00  0.00           C  
ATOM   2406  C   ILE 1 150      63.148  49.189  60.398  0.00  0.00           C  
ATOM   2407  O   ILE 1 150      63.316  49.361  61.612  0.00  0.00           O  
ATOM   2408  CB  ILE 1 150      64.616  47.258  59.659  0.00  0.00           C  
ATOM   2409  CG1 ILE 1 150      65.850  46.564  59.000  0.00  0.00           C  
ATOM   2410  CG2 ILE 1 150      63.345  46.382  59.345  0.00  0.00           C  
ATOM   2411  CD1 ILE 1 150      66.506  45.435  59.752  0.00  0.00           C  
ATOM   2412  H   ILE 1 150      66.253  49.169  60.210  0.00  0.00           H  
ATOM   2413  HA  ILE 1 150      63.844  48.900  58.503  0.00  0.00           H  
ATOM   2414  HB  ILE 1 150      64.751  47.218  60.739  0.00  0.00           H  
ATOM   2415 HG12 ILE 1 150      65.596  46.276  57.980  0.00  0.00           H  
ATOM   2416 HG13 ILE 1 150      66.591  47.361  58.927  0.00  0.00           H  
ATOM   2417 HG21 ILE 1 150      63.524  45.336  59.594  0.00  0.00           H  
ATOM   2418 HG22 ILE 1 150      62.489  46.761  59.903  0.00  0.00           H  
ATOM   2419 HG23 ILE 1 150      63.209  46.468  58.267  0.00  0.00           H  
ATOM   2420 HD11 ILE 1 150      67.582  45.377  59.582  0.00  0.00           H  
ATOM   2421 HD12 ILE 1 150      66.260  45.562  60.806  0.00  0.00           H  
ATOM   2422 HD13 ILE 1 150      66.007  44.496  59.515  0.00  0.00           H  
ATOM   2423  N   VAL 1 151      61.919  49.324  59.865  0.00  0.00           N  
ATOM   2424  CA  VAL 1 151      60.678  49.721  60.521  0.00  0.00           C  
ATOM   2425  C   VAL 1 151      59.687  48.701  60.076  0.00  0.00           C  
ATOM   2426  O   VAL 1 151      59.257  48.666  58.966  0.00  0.00           O  
ATOM   2427  CB  VAL 1 151      60.186  51.081  60.087  0.00  0.00           C  
ATOM   2428  CG1 VAL 1 151      58.659  51.302  60.139  0.00  0.00           C  
ATOM   2429  CG2 VAL 1 151      60.940  52.172  60.911  0.00  0.00           C  
ATOM   2430  H   VAL 1 151      61.854  49.191  58.866  0.00  0.00           H  
ATOM   2431  HA  VAL 1 151      60.748  49.710  61.609  0.00  0.00           H  
ATOM   2432  HB  VAL 1 151      60.436  51.343  59.059  0.00  0.00           H  
ATOM   2433 HG11 VAL 1 151      58.497  52.360  60.346  0.00  0.00           H  
ATOM   2434 HG12 VAL 1 151      58.219  51.211  59.146  0.00  0.00           H  
ATOM   2435 HG13 VAL 1 151      58.199  50.666  60.895  0.00  0.00           H  
ATOM   2436 HG21 VAL 1 151      60.791  51.974  61.972  0.00  0.00           H  
ATOM   2437 HG22 VAL 1 151      61.976  52.163  60.571  0.00  0.00           H  
ATOM   2438 HG23 VAL 1 151      60.629  53.161  60.574  0.00  0.00           H  
ATOM   2439  N   PHE 1 152      59.284  47.687  60.930  0.00  0.00           N  
ATOM   2440  CA  PHE 1 152      58.107  46.844  60.744  0.00  0.00           C  
ATOM   2441  C   PHE 1 152      56.901  47.504  61.472  0.00  0.00           C  
ATOM   2442  O   PHE 1 152      57.049  48.187  62.580  0.00  0.00           O  
ATOM   2443  CB  PHE 1 152      58.606  45.515  61.382  0.00  0.00           C  
ATOM   2444  CG  PHE 1 152      57.557  44.310  61.288  0.00  0.00           C  
ATOM   2445  CD1 PHE 1 152      57.152  43.765  60.016  0.00  0.00           C  
ATOM   2446  CD2 PHE 1 152      57.084  43.653  62.429  0.00  0.00           C  
ATOM   2447  CE1 PHE 1 152      56.287  42.638  59.950  0.00  0.00           C  
ATOM   2448  CE2 PHE 1 152      56.243  42.568  62.381  0.00  0.00           C  
ATOM   2449  CZ  PHE 1 152      55.775  42.071  61.114  0.00  0.00           C  
ATOM   2450  H   PHE 1 152      59.592  47.744  61.890  0.00  0.00           H  
ATOM   2451  HA  PHE 1 152      57.998  46.751  59.663  0.00  0.00           H  
ATOM   2452  HB2 PHE 1 152      59.442  45.020  60.887  0.00  0.00           H  
ATOM   2453  HB3 PHE 1 152      58.961  45.679  62.399  0.00  0.00           H  
ATOM   2454  HD1 PHE 1 152      57.285  44.295  59.085  0.00  0.00           H  
ATOM   2455  HD2 PHE 1 152      57.423  44.009  63.390  0.00  0.00           H  
ATOM   2456  HE1 PHE 1 152      56.025  42.283  58.964  0.00  0.00           H  
ATOM   2457  HE2 PHE 1 152      55.800  42.235  63.308  0.00  0.00           H  
ATOM   2458  HZ  PHE 1 152      55.104  41.227  61.169  0.00  0.00           H  
ATOM   2459  N   GLY 1 153      55.754  47.213  60.840  0.00  0.00           N  
ATOM   2460  CA  GLY 1 153      54.478  47.672  61.449  0.00  0.00           C  
ATOM   2461  C   GLY 1 153      53.395  46.682  61.140  0.00  0.00           C  
ATOM   2462  O   GLY 1 153      52.903  46.518  60.034  0.00  0.00           O  
ATOM   2463  H   GLY 1 153      55.736  46.708  59.965  0.00  0.00           H  
ATOM   2464  HA2 GLY 1 153      54.617  47.743  62.528  0.00  0.00           H  
ATOM   2465  HA3 GLY 1 153      54.107  48.586  60.984  0.00  0.00           H  
ATOM   2466  N   TYR 1 154      52.915  46.015  62.246  0.00  0.00           N  
ATOM   2467  CA  TYR 1 154      52.044  44.892  62.243  0.00  0.00           C  
ATOM   2468  C   TYR 1 154      50.717  45.325  62.835  0.00  0.00           C  
ATOM   2469  O   TYR 1 154      50.599  45.536  64.044  0.00  0.00           O  
ATOM   2470  CB  TYR 1 154      52.854  43.804  63.033  0.00  0.00           C  
ATOM   2471  CG  TYR 1 154      52.224  42.357  62.881  0.00  0.00           C  
ATOM   2472  CD1 TYR 1 154      51.065  42.046  62.086  0.00  0.00           C  
ATOM   2473  CD2 TYR 1 154      52.941  41.282  63.446  0.00  0.00           C  
ATOM   2474  CE1 TYR 1 154      50.542  40.797  61.998  0.00  0.00           C  
ATOM   2475  CE2 TYR 1 154      52.435  39.915  63.269  0.00  0.00           C  
ATOM   2476  CZ  TYR 1 154      51.186  39.682  62.616  0.00  0.00           C  
ATOM   2477  OH  TYR 1 154      50.710  38.381  62.400  0.00  0.00           O  
ATOM   2478  H   TYR 1 154      53.412  46.143  63.116  0.00  0.00           H  
ATOM   2479  HA  TYR 1 154      51.823  44.638  61.206  0.00  0.00           H  
ATOM   2480  HB2 TYR 1 154      53.825  43.804  62.538  0.00  0.00           H  
ATOM   2481  HB3 TYR 1 154      52.973  44.009  64.097  0.00  0.00           H  
ATOM   2482  HD1 TYR 1 154      50.472  42.828  61.635  0.00  0.00           H  
ATOM   2483  HD2 TYR 1 154      53.845  41.388  64.028  0.00  0.00           H  
ATOM   2484  HE1 TYR 1 154      49.635  40.560  61.462  0.00  0.00           H  
ATOM   2485  HE2 TYR 1 154      53.074  39.085  63.531  0.00  0.00           H  
ATOM   2486  HH  TYR 1 154      51.200  37.759  62.943  0.00  0.00           H  
ATOM   2487  N   ALA 1 155      49.726  45.559  61.961  0.00  0.00           N  
ATOM   2488  CA  ALA 1 155      48.306  45.962  62.271  0.00  0.00           C  
ATOM   2489  C   ALA 1 155      47.387  44.670  62.425  0.00  0.00           C  
ATOM   2490  O   ALA 1 155      47.252  43.920  61.432  0.00  0.00           O  
ATOM   2491  CB  ALA 1 155      47.877  47.046  61.304  0.00  0.00           C  
ATOM   2492  H   ALA 1 155      49.896  45.381  60.981  0.00  0.00           H  
ATOM   2493  HA  ALA 1 155      48.263  46.458  63.241  0.00  0.00           H  
ATOM   2494  HB1 ALA 1 155      48.074  46.663  60.302  0.00  0.00           H  
ATOM   2495  HB2 ALA 1 155      46.803  47.222  61.257  0.00  0.00           H  
ATOM   2496  HB3 ALA 1 155      48.497  47.943  61.322  0.00  0.00           H  
ATOM   2497  N   THR 1 156      46.686  44.484  63.506  0.00  0.00           N  
ATOM   2498  CA  THR 1 156      46.083  43.259  63.945  0.00  0.00           C  
ATOM   2499  C   THR 1 156      44.690  43.458  64.592  0.00  0.00           C  
ATOM   2500  O   THR 1 156      44.125  42.657  65.331  0.00  0.00           O  
ATOM   2501  CB  THR 1 156      46.991  42.604  64.946  0.00  0.00           C  
ATOM   2502  OG1 THR 1 156      47.263  43.461  66.050  0.00  0.00           O  
ATOM   2503  CG2 THR 1 156      48.389  42.198  64.361  0.00  0.00           C  
ATOM   2504  H   THR 1 156      46.794  45.197  64.213  0.00  0.00           H  
ATOM   2505  HA  THR 1 156      45.970  42.578  63.100  0.00  0.00           H  
ATOM   2506  HB  THR 1 156      46.489  41.712  65.320  0.00  0.00           H  
ATOM   2507  HG1 THR 1 156      46.603  43.247  66.714  0.00  0.00           H  
ATOM   2508 HG21 THR 1 156      48.884  41.561  65.094  0.00  0.00           H  
ATOM   2509 HG22 THR 1 156      48.242  41.723  63.391  0.00  0.00           H  
ATOM   2510 HG23 THR 1 156      48.898  43.136  64.137  0.00  0.00           H  
ATOM   2511  N   CYS 1 157      43.998  44.482  64.146  0.00  0.00           N  
ATOM   2512  CA  CYS 1 157      42.491  44.737  64.375  0.00  0.00           C  
ATOM   2513  C   CYS 1 157      41.613  43.535  63.907  0.00  0.00           C  
ATOM   2514  O   CYS 1 157      40.446  43.501  64.356  0.00  0.00           O  
ATOM   2515  CB  CYS 1 157      42.061  46.045  63.707  0.00  0.00           C  
ATOM   2516  SG  CYS 1 157      42.713  47.537  64.567  0.00  0.00           S  
ATOM   2517  H   CYS 1 157      44.463  45.216  63.632  0.00  0.00           H  
ATOM   2518  HA  CYS 1 157      42.355  44.936  65.438  0.00  0.00           H  
ATOM   2519  HB2 CYS 1 157      42.235  45.947  62.635  0.00  0.00           H  
ATOM   2520  HB3 CYS 1 157      40.973  46.047  63.774  0.00  0.00           H  
ATOM   2521  N   GLN 1 158      42.001  42.628  62.960  0.00  0.00           N  
ATOM   2522  CA  GLN 1 158      41.066  41.627  62.406  0.00  0.00           C  
ATOM   2523  C   GLN 1 158      39.805  42.163  61.694  0.00  0.00           C  
ATOM   2524  O   GLN 1 158      39.920  43.220  61.012  0.00  0.00           O  
ATOM   2525  CB  GLN 1 158      41.810  40.644  61.469  0.00  0.00           C  
ATOM   2526  CG  GLN 1 158      42.229  41.096  60.089  0.00  0.00           C  
ATOM   2527  CD  GLN 1 158      43.312  42.243  60.155  0.00  0.00           C  
ATOM   2528  OE1 GLN 1 158      43.903  42.483  61.200  0.00  0.00           O  
ATOM   2529  NE2 GLN 1 158      43.642  42.936  59.081  0.00  0.00           N  
ATOM   2530  H   GLN 1 158      42.814  42.831  62.397  0.00  0.00           H  
ATOM   2531  HA  GLN 1 158      40.794  41.031  63.278  0.00  0.00           H  
ATOM   2532  HB2 GLN 1 158      40.980  39.962  61.290  0.00  0.00           H  
ATOM   2533  HB3 GLN 1 158      42.645  40.282  62.068  0.00  0.00           H  
ATOM   2534  HG2 GLN 1 158      41.369  41.415  59.501  0.00  0.00           H  
ATOM   2535  HG3 GLN 1 158      42.716  40.283  59.551  0.00  0.00           H  
ATOM   2536 HE21 GLN 1 158      44.185  43.787  59.131  0.00  0.00           H  
ATOM   2537 HE22 GLN 1 158      43.378  42.631  58.155  0.00  0.00           H  
ATOM   2538  N   GLY 1 159      38.643  41.535  61.739  0.00  0.00           N  
ATOM   2539  CA  GLY 1 159      37.487  42.097  61.023  0.00  0.00           C  
ATOM   2540  C   GLY 1 159      37.400  41.862  59.520  0.00  0.00           C  
ATOM   2541  O   GLY 1 159      36.592  42.487  58.837  0.00  0.00           O  
ATOM   2542  H   GLY 1 159      38.534  40.663  62.237  0.00  0.00           H  
ATOM   2543  HA2 GLY 1 159      36.596  41.649  61.463  0.00  0.00           H  
ATOM   2544  HA3 GLY 1 159      37.466  43.183  61.117  0.00  0.00           H  
ATOM   2545  N   ALA 1 160      38.363  41.127  58.961  0.00  0.00           N  
ATOM   2546  CA  ALA 1 160      38.582  40.856  57.528  0.00  0.00           C  
ATOM   2547  C   ALA 1 160      37.327  40.605  56.623  0.00  0.00           C  
ATOM   2548  O   ALA 1 160      37.237  41.096  55.536  0.00  0.00           O  
ATOM   2549  CB  ALA 1 160      39.504  41.973  56.948  0.00  0.00           C  
ATOM   2550  H   ALA 1 160      39.049  40.653  59.531  0.00  0.00           H  
ATOM   2551  HA  ALA 1 160      39.123  39.914  57.438  0.00  0.00           H  
ATOM   2552  HB1 ALA 1 160      38.976  42.916  56.805  0.00  0.00           H  
ATOM   2553  HB2 ALA 1 160      40.326  42.157  57.641  0.00  0.00           H  
ATOM   2554  HB3 ALA 1 160      40.010  41.649  56.039  0.00  0.00           H  
ATOM   2555  N   GLU 1 161      36.319  39.853  57.118  0.00  0.00           N  
ATOM   2556  CA  GLU 1 161      35.079  39.478  56.426  0.00  0.00           C  
ATOM   2557  C   GLU 1 161      33.923  39.329  57.422  0.00  0.00           C  
ATOM   2558  O   GLU 1 161      34.148  38.953  58.649  0.00  0.00           O  
ATOM   2559  CB  GLU 1 161      35.311  38.252  55.615  0.00  0.00           C  
ATOM   2560  CG  GLU 1 161      34.087  37.702  54.885  0.00  0.00           C  
ATOM   2561  CD  GLU 1 161      33.272  38.710  54.066  0.00  0.00           C  
ATOM   2562  OE1 GLU 1 161      33.847  39.799  53.708  0.00  0.00           O  
ATOM   2563  OE2 GLU 1 161      32.140  38.414  53.670  0.00  0.00           O  
ATOM   2564  H   GLU 1 161      36.375  39.660  58.108  0.00  0.00           H  
ATOM   2565  HA  GLU 1 161      34.793  40.269  55.733  0.00  0.00           H  
ATOM   2566  HB2 GLU 1 161      35.716  37.509  56.302  0.00  0.00           H  
ATOM   2567  HB3 GLU 1 161      36.115  38.458  54.908  0.00  0.00           H  
ATOM   2568  HG2 GLU 1 161      33.484  37.204  55.644  0.00  0.00           H  
ATOM   2569  HG3 GLU 1 161      34.355  36.930  54.164  0.00  0.00           H  
ATOM   2570  N   ALA 1 162      32.687  39.763  56.983  0.00  0.00           N  
ATOM   2571  CA  ALA 1 162      31.441  39.795  57.737  0.00  0.00           C  
ATOM   2572  C   ALA 1 162      31.351  40.881  58.815  0.00  0.00           C  
ATOM   2573  O   ALA 1 162      30.364  41.608  58.908  0.00  0.00           O  
ATOM   2574  CB  ALA 1 162      30.172  39.808  56.714  0.00  0.00           C  
ATOM   2575  H   ALA 1 162      32.685  40.298  56.126  0.00  0.00           H  
ATOM   2576  HA  ALA 1 162      31.409  38.839  58.260  0.00  0.00           H  
ATOM   2577  HB1 ALA 1 162      30.121  40.675  56.055  0.00  0.00           H  
ATOM   2578  HB2 ALA 1 162      30.268  38.931  56.073  0.00  0.00           H  
ATOM   2579  HB3 ALA 1 162      29.285  39.810  57.346  0.00  0.00           H  
ATOM   2580  N   PHE 1 163      32.380  40.850  59.638  0.00  0.00           N  
ATOM   2581  CA  PHE 1 163      32.462  41.542  60.913  0.00  0.00           C  
ATOM   2582  C   PHE 1 163      32.019  43.031  60.774  0.00  0.00           C  
ATOM   2583  O   PHE 1 163      32.377  43.800  59.864  0.00  0.00           O  
ATOM   2584  CB  PHE 1 163      33.847  41.271  61.444  0.00  0.00           C  
ATOM   2585  CG  PHE 1 163      34.124  41.717  62.871  0.00  0.00           C  
ATOM   2586  CD1 PHE 1 163      34.492  40.777  63.881  0.00  0.00           C  
ATOM   2587  CD2 PHE 1 163      34.158  43.111  63.253  0.00  0.00           C  
ATOM   2588  CE1 PHE 1 163      34.917  41.140  65.206  0.00  0.00           C  
ATOM   2589  CE2 PHE 1 163      34.385  43.431  64.558  0.00  0.00           C  
ATOM   2590  CZ  PHE 1 163      34.801  42.515  65.550  0.00  0.00           C  
ATOM   2591  H   PHE 1 163      33.063  40.119  59.495  0.00  0.00           H  
ATOM   2592  HA  PHE 1 163      31.712  41.021  61.508  0.00  0.00           H  
ATOM   2593  HB2 PHE 1 163      34.587  41.795  60.838  0.00  0.00           H  
ATOM   2594  HB3 PHE 1 163      33.933  40.185  61.400  0.00  0.00           H  
ATOM   2595  HD1 PHE 1 163      34.625  39.730  63.650  0.00  0.00           H  
ATOM   2596  HD2 PHE 1 163      33.847  43.847  62.526  0.00  0.00           H  
ATOM   2597  HE1 PHE 1 163      35.141  40.387  65.947  0.00  0.00           H  
ATOM   2598  HE2 PHE 1 163      34.481  44.482  64.784  0.00  0.00           H  
ATOM   2599  HZ  PHE 1 163      35.048  42.843  66.549  0.00  0.00           H  
ATOM   2600  N   GLU 1 164      31.138  43.421  61.619  0.00  0.00           N  
ATOM   2601  CA  GLU 1 164      30.474  44.689  61.561  0.00  0.00           C  
ATOM   2602  C   GLU 1 164      31.335  45.989  61.604  0.00  0.00           C  
ATOM   2603  O   GLU 1 164      32.134  46.000  62.602  0.00  0.00           O  
ATOM   2604  CB  GLU 1 164      29.428  44.682  62.634  0.00  0.00           C  
ATOM   2605  CG  GLU 1 164      28.532  45.914  62.874  0.00  0.00           C  
ATOM   2606  CD  GLU 1 164      27.505  46.173  61.688  0.00  0.00           C  
ATOM   2607  OE1 GLU 1 164      27.808  46.053  60.468  0.00  0.00           O  
ATOM   2608  OE2 GLU 1 164      26.428  46.764  62.019  0.00  0.00           O  
ATOM   2609  H   GLU 1 164      30.850  42.792  62.354  0.00  0.00           H  
ATOM   2610  HA  GLU 1 164      29.956  44.621  60.605  0.00  0.00           H  
ATOM   2611  HB2 GLU 1 164      30.063  44.457  63.491  0.00  0.00           H  
ATOM   2612  HB3 GLU 1 164      28.777  43.835  62.417  0.00  0.00           H  
ATOM   2613  HG2 GLU 1 164      29.151  46.809  62.945  0.00  0.00           H  
ATOM   2614  HG3 GLU 1 164      28.002  45.743  63.811  0.00  0.00           H  
ATOM   2615  N   ILE 1 165      31.182  47.022  60.734  0.00  0.00           N  
ATOM   2616  CA  ILE 1 165      31.899  48.243  60.825  0.00  0.00           C  
ATOM   2617  C   ILE 1 165      31.943  49.105  62.108  0.00  0.00           C  
ATOM   2618  O   ILE 1 165      32.674  50.094  62.285  0.00  0.00           O  
ATOM   2619  CB  ILE 1 165      33.307  48.102  60.230  0.00  0.00           C  
ATOM   2620  CG1 ILE 1 165      33.475  47.472  58.807  0.00  0.00           C  
ATOM   2621  CG2 ILE 1 165      34.378  47.412  61.067  0.00  0.00           C  
ATOM   2622  CD1 ILE 1 165      32.873  48.508  57.760  0.00  0.00           C  
ATOM   2623  H   ILE 1 165      30.414  46.961  60.081  0.00  0.00           H  
ATOM   2624  HA  ILE 1 165      31.277  48.826  60.146  0.00  0.00           H  
ATOM   2625  HB  ILE 1 165      33.770  49.080  60.105  0.00  0.00           H  
ATOM   2626 HG12 ILE 1 165      32.964  46.511  58.755  0.00  0.00           H  
ATOM   2627 HG13 ILE 1 165      34.483  47.291  58.434  0.00  0.00           H  
ATOM   2628 HG21 ILE 1 165      34.512  47.949  62.006  0.00  0.00           H  
ATOM   2629 HG22 ILE 1 165      34.237  46.376  61.373  0.00  0.00           H  
ATOM   2630 HG23 ILE 1 165      35.368  47.433  60.610  0.00  0.00           H  
ATOM   2631 HD11 ILE 1 165      33.355  49.484  57.812  0.00  0.00           H  
ATOM   2632 HD12 ILE 1 165      32.850  48.101  56.749  0.00  0.00           H  
ATOM   2633 HD13 ILE 1 165      31.840  48.596  58.097  0.00  0.00           H  
ATOM   2634  N   GLN 1 166      31.064  48.781  63.030  0.00  0.00           N  
ATOM   2635  CA  GLN 1 166      30.914  49.388  64.341  0.00  0.00           C  
ATOM   2636  C   GLN 1 166      30.475  50.843  64.248  0.00  0.00           C  
ATOM   2637  O   GLN 1 166      30.887  51.741  64.988  0.00  0.00           O  
ATOM   2638  CB  GLN 1 166      29.910  48.638  65.303  0.00  0.00           C  
ATOM   2639  CG  GLN 1 166      30.384  47.184  65.604  0.00  0.00           C  
ATOM   2640  CD  GLN 1 166      31.497  47.132  66.657  0.00  0.00           C  
ATOM   2641  OE1 GLN 1 166      31.910  48.129  67.270  0.00  0.00           O  
ATOM   2642  NE2 GLN 1 166      32.000  45.939  67.022  0.00  0.00           N  
ATOM   2643  H   GLN 1 166      30.565  47.952  62.740  0.00  0.00           H  
ATOM   2644  HA  GLN 1 166      31.940  49.345  64.708  0.00  0.00           H  
ATOM   2645  HB2 GLN 1 166      28.991  48.608  64.716  0.00  0.00           H  
ATOM   2646  HB3 GLN 1 166      29.542  49.234  66.138  0.00  0.00           H  
ATOM   2647  HG2 GLN 1 166      30.679  46.817  64.621  0.00  0.00           H  
ATOM   2648  HG3 GLN 1 166      29.544  46.689  66.092  0.00  0.00           H  
ATOM   2649 HE21 GLN 1 166      32.734  45.868  67.712  0.00  0.00           H  
ATOM   2650 HE22 GLN 1 166      31.600  45.076  66.680  0.00  0.00           H  
ATOM   2651  N   HIS 1 167      29.534  51.083  63.299  0.00  0.00           N  
ATOM   2652  CA  HIS 1 167      29.057  52.442  62.819  0.00  0.00           C  
ATOM   2653  C   HIS 1 167      30.226  53.298  62.391  0.00  0.00           C  
ATOM   2654  O   HIS 1 167      30.441  54.413  62.806  0.00  0.00           O  
ATOM   2655  CB  HIS 1 167      28.234  53.189  63.953  0.00  0.00           C  
ATOM   2656  CG  HIS 1 167      26.990  52.469  64.451  0.00  0.00           C  
ATOM   2657  ND1 HIS 1 167      25.669  52.448  63.872  0.00  0.00           N  
ATOM   2658  CD2 HIS 1 167      27.063  51.509  65.357  0.00  0.00           C  
ATOM   2659  CE1 HIS 1 167      25.000  51.506  64.546  0.00  0.00           C  
ATOM   2660  NE2 HIS 1 167      25.761  50.999  65.500  0.00  0.00           N  
ATOM   2661  H   HIS 1 167      29.328  50.322  62.667  0.00  0.00           H  
ATOM   2662  HA  HIS 1 167      28.442  52.352  61.924  0.00  0.00           H  
ATOM   2663  HB2 HIS 1 167      27.994  54.141  63.479  0.00  0.00           H  
ATOM   2664  HB3 HIS 1 167      28.857  53.332  64.836  0.00  0.00           H  
ATOM   2665  HD2 HIS 1 167      27.951  51.293  65.932  0.00  0.00           H  
ATOM   2666  HE1 HIS 1 167      23.937  51.326  64.491  0.00  0.00           H  
ATOM   2667  HE2 HIS 1 167      25.374  50.401  66.216  0.00  0.00           H  
ATOM   2668  N   SER 1 168      31.036  52.747  61.465  0.00  0.00           N  
ATOM   2669  CA  SER 1 168      31.901  53.606  60.595  0.00  0.00           C  
ATOM   2670  C   SER 1 168      32.268  53.085  59.249  0.00  0.00           C  
ATOM   2671  O   SER 1 168      32.186  51.873  58.952  0.00  0.00           O  
ATOM   2672  CB  SER 1 168      33.269  53.697  61.243  0.00  0.00           C  
ATOM   2673  OG  SER 1 168      33.913  52.491  61.505  0.00  0.00           O  
ATOM   2674  H   SER 1 168      30.871  51.829  61.078  0.00  0.00           H  
ATOM   2675  HA  SER 1 168      31.496  54.612  60.488  0.00  0.00           H  
ATOM   2676  HB2 SER 1 168      33.148  54.200  62.203  0.00  0.00           H  
ATOM   2677  HB3 SER 1 168      33.952  54.357  60.709  0.00  0.00           H  
ATOM   2678  HG  SER 1 168      33.218  51.912  61.827  0.00  0.00           H  
ATOM   2679  N   GLY 1 169      32.628  53.968  58.303  0.00  0.00           N  
ATOM   2680  CA  GLY 1 169      32.408  53.959  56.958  0.00  0.00           C  
ATOM   2681  C   GLY 1 169      33.329  53.032  56.108  0.00  0.00           C  
ATOM   2682  O   GLY 1 169      34.499  52.846  56.459  0.00  0.00           O  
ATOM   2683  H   GLY 1 169      32.865  54.892  58.636  0.00  0.00           H  
ATOM   2684  HA2 GLY 1 169      31.385  53.622  56.795  0.00  0.00           H  
ATOM   2685  HA3 GLY 1 169      32.483  54.952  56.513  0.00  0.00           H  
ATOM   2686  N   LEU 1 170      32.868  52.691  54.902  0.00  0.00           N  
ATOM   2687  CA  LEU 1 170      33.495  51.751  53.958  0.00  0.00           C  
ATOM   2688  C   LEU 1 170      34.788  52.151  53.308  0.00  0.00           C  
ATOM   2689  O   LEU 1 170      35.527  51.267  52.818  0.00  0.00           O  
ATOM   2690  CB  LEU 1 170      32.447  51.279  52.858  0.00  0.00           C  
ATOM   2691  CG  LEU 1 170      31.126  50.616  53.195  0.00  0.00           C  
ATOM   2692  CD1 LEU 1 170      30.110  50.775  52.035  0.00  0.00           C  
ATOM   2693  CD2 LEU 1 170      31.308  49.116  53.615  0.00  0.00           C  
ATOM   2694  H   LEU 1 170      31.961  53.002  54.584  0.00  0.00           H  
ATOM   2695  HA  LEU 1 170      33.875  50.893  54.513  0.00  0.00           H  
ATOM   2696  HB2 LEU 1 170      32.100  52.216  52.423  0.00  0.00           H  
ATOM   2697  HB3 LEU 1 170      33.060  50.732  52.142  0.00  0.00           H  
ATOM   2698  HG  LEU 1 170      30.728  51.183  54.036  0.00  0.00           H  
ATOM   2699 HD11 LEU 1 170      30.601  50.372  51.149  0.00  0.00           H  
ATOM   2700 HD12 LEU 1 170      29.222  50.168  52.211  0.00  0.00           H  
ATOM   2701 HD13 LEU 1 170      29.863  51.800  51.761  0.00  0.00           H  
ATOM   2702 HD21 LEU 1 170      31.696  48.590  52.742  0.00  0.00           H  
ATOM   2703 HD22 LEU 1 170      31.926  49.042  54.510  0.00  0.00           H  
ATOM   2704 HD23 LEU 1 170      30.298  48.738  53.773  0.00  0.00           H  
ATOM   2705  N   ALA 1 171      35.144  53.441  53.331  0.00  0.00           N  
ATOM   2706  CA  ALA 1 171      36.418  54.012  52.909  0.00  0.00           C  
ATOM   2707  C   ALA 1 171      37.633  53.532  53.707  0.00  0.00           C  
ATOM   2708  O   ALA 1 171      37.761  54.029  54.794  0.00  0.00           O  
ATOM   2709  CB  ALA 1 171      36.541  54.089  51.345  0.00  0.00           C  
ATOM   2710  H   ALA 1 171      34.500  54.124  53.705  0.00  0.00           H  
ATOM   2711  HA  ALA 1 171      36.326  55.093  53.022  0.00  0.00           H  
ATOM   2712  HB1 ALA 1 171      37.372  54.757  51.116  0.00  0.00           H  
ATOM   2713  HB2 ALA 1 171      36.765  53.148  50.842  0.00  0.00           H  
ATOM   2714  HB3 ALA 1 171      35.651  54.643  51.045  0.00  0.00           H  
ATOM   2715  N   ASN 1 172      38.476  52.658  53.182  0.00  0.00           N  
ATOM   2716  CA  ASN 1 172      39.741  52.144  53.894  0.00  0.00           C  
ATOM   2717  C   ASN 1 172      39.349  51.328  55.142  0.00  0.00           C  
ATOM   2718  O   ASN 1 172      38.322  51.499  55.822  0.00  0.00           O  
ATOM   2719  CB  ASN 1 172      40.777  53.175  54.233  0.00  0.00           C  
ATOM   2720  CG  ASN 1 172      41.057  54.223  53.165  0.00  0.00           C  
ATOM   2721  OD1 ASN 1 172      40.614  55.346  53.375  0.00  0.00           O  
ATOM   2722  ND2 ASN 1 172      41.538  53.951  51.963  0.00  0.00           N  
ATOM   2723  H   ASN 1 172      38.397  52.367  52.218  0.00  0.00           H  
ATOM   2724  HA  ASN 1 172      40.340  51.649  53.130  0.00  0.00           H  
ATOM   2725  HB2 ASN 1 172      40.452  53.760  55.093  0.00  0.00           H  
ATOM   2726  HB3 ASN 1 172      41.686  52.680  54.574  0.00  0.00           H  
ATOM   2727 HD21 ASN 1 172      41.701  54.667  51.270  0.00  0.00           H  
ATOM   2728 HD22 ASN 1 172      41.830  52.994  51.822  0.00  0.00           H  
ATOM   2729  N   GLY 1 173      40.282  50.396  55.475  0.00  0.00           N  
ATOM   2730  CA  GLY 1 173      40.313  49.634  56.750  0.00  0.00           C  
ATOM   2731  C   GLY 1 173      40.951  50.304  57.915  0.00  0.00           C  
ATOM   2732  O   GLY 1 173      41.653  51.298  57.671  0.00  0.00           O  
ATOM   2733  H   GLY 1 173      41.088  50.285  54.876  0.00  0.00           H  
ATOM   2734  HA2 GLY 1 173      39.280  49.452  57.049  0.00  0.00           H  
ATOM   2735  HA3 GLY 1 173      40.783  48.738  56.344  0.00  0.00           H  
ATOM   2736  N   ILE 1 174      40.756  49.982  59.176  0.00  0.00           N  
ATOM   2737  CA  ILE 1 174      41.070  50.866  60.389  0.00  0.00           C  
ATOM   2738  C   ILE 1 174      42.538  51.358  60.273  0.00  0.00           C  
ATOM   2739  O   ILE 1 174      42.660  52.587  60.347  0.00  0.00           O  
ATOM   2740  CB  ILE 1 174      40.932  50.105  61.647  0.00  0.00           C  
ATOM   2741  CG1 ILE 1 174      39.556  49.529  61.952  0.00  0.00           C  
ATOM   2742  CG2 ILE 1 174      41.273  51.057  62.868  0.00  0.00           C  
ATOM   2743  CD1 ILE 1 174      38.402  50.495  61.742  0.00  0.00           C  
ATOM   2744  H   ILE 1 174      40.216  49.161  59.407  0.00  0.00           H  
ATOM   2745  HA  ILE 1 174      40.397  51.724  60.397  0.00  0.00           H  
ATOM   2746  HB  ILE 1 174      41.689  49.328  61.747  0.00  0.00           H  
ATOM   2747 HG12 ILE 1 174      39.455  48.666  61.294  0.00  0.00           H  
ATOM   2748 HG13 ILE 1 174      39.526  49.234  63.001  0.00  0.00           H  
ATOM   2749 HG21 ILE 1 174      42.274  51.480  62.781  0.00  0.00           H  
ATOM   2750 HG22 ILE 1 174      40.677  51.969  62.884  0.00  0.00           H  
ATOM   2751 HG23 ILE 1 174      41.286  50.495  63.802  0.00  0.00           H  
ATOM   2752 HD11 ILE 1 174      38.282  50.935  60.753  0.00  0.00           H  
ATOM   2753 HD12 ILE 1 174      37.399  50.075  61.821  0.00  0.00           H  
ATOM   2754 HD13 ILE 1 174      38.557  51.263  62.501  0.00  0.00           H  
ATOM   2755  N   PHE 1 175      43.504  50.488  60.127  0.00  0.00           N  
ATOM   2756  CA  PHE 1 175      44.939  50.959  60.163  0.00  0.00           C  
ATOM   2757  C   PHE 1 175      45.148  51.955  59.013  0.00  0.00           C  
ATOM   2758  O   PHE 1 175      45.769  53.031  59.372  0.00  0.00           O  
ATOM   2759  CB  PHE 1 175      45.838  49.699  60.229  0.00  0.00           C  
ATOM   2760  CG  PHE 1 175      47.291  49.956  59.981  0.00  0.00           C  
ATOM   2761  CD1 PHE 1 175      47.848  50.773  60.967  0.00  0.00           C  
ATOM   2762  CD2 PHE 1 175      48.052  49.477  58.875  0.00  0.00           C  
ATOM   2763  CE1 PHE 1 175      49.246  51.111  60.760  0.00  0.00           C  
ATOM   2764  CE2 PHE 1 175      49.380  49.792  58.786  0.00  0.00           C  
ATOM   2765  CZ  PHE 1 175      49.984  50.604  59.742  0.00  0.00           C  
ATOM   2766  H   PHE 1 175      43.296  49.511  59.976  0.00  0.00           H  
ATOM   2767  HA  PHE 1 175      45.055  51.480  61.113  0.00  0.00           H  
ATOM   2768  HB2 PHE 1 175      45.692  49.185  61.179  0.00  0.00           H  
ATOM   2769  HB3 PHE 1 175      45.448  49.051  59.444  0.00  0.00           H  
ATOM   2770  HD1 PHE 1 175      47.320  51.199  61.807  0.00  0.00           H  
ATOM   2771  HD2 PHE 1 175      47.555  48.879  58.125  0.00  0.00           H  
ATOM   2772  HE1 PHE 1 175      49.751  51.812  61.408  0.00  0.00           H  
ATOM   2773  HE2 PHE 1 175      50.026  49.279  58.089  0.00  0.00           H  
ATOM   2774  HZ  PHE 1 175      51.063  50.628  59.790  0.00  0.00           H  
ATOM   2775  N   MET 1 176      44.764  51.620  57.754  0.00  0.00           N  
ATOM   2776  CA  MET 1 176      44.927  52.507  56.694  0.00  0.00           C  
ATOM   2777  C   MET 1 176      44.181  53.887  56.810  0.00  0.00           C  
ATOM   2778  O   MET 1 176      44.740  54.885  56.449  0.00  0.00           O  
ATOM   2779  CB  MET 1 176      44.580  51.885  55.363  0.00  0.00           C  
ATOM   2780  CG  MET 1 176      44.833  52.675  54.082  0.00  0.00           C  
ATOM   2781  SD  MET 1 176      46.551  53.322  53.772  0.00  0.00           S  
ATOM   2782  CE  MET 1 176      47.564  51.865  53.930  0.00  0.00           C  
ATOM   2783  H   MET 1 176      44.323  50.723  57.607  0.00  0.00           H  
ATOM   2784  HA  MET 1 176      45.984  52.759  56.619  0.00  0.00           H  
ATOM   2785  HB2 MET 1 176      45.172  50.974  55.276  0.00  0.00           H  
ATOM   2786  HB3 MET 1 176      43.526  51.610  55.371  0.00  0.00           H  
ATOM   2787  HG2 MET 1 176      44.478  52.230  53.153  0.00  0.00           H  
ATOM   2788  HG3 MET 1 176      44.188  53.554  54.045  0.00  0.00           H  
ATOM   2789  HE1 MET 1 176      47.029  51.070  53.409  0.00  0.00           H  
ATOM   2790  HE2 MET 1 176      48.412  52.083  53.281  0.00  0.00           H  
ATOM   2791  HE3 MET 1 176      47.712  51.677  54.993  0.00  0.00           H  
ATOM   2792  N   LYS 1 177      42.984  53.885  57.376  0.00  0.00           N  
ATOM   2793  CA  LYS 1 177      42.129  55.037  57.555  0.00  0.00           C  
ATOM   2794  C   LYS 1 177      42.859  56.075  58.371  0.00  0.00           C  
ATOM   2795  O   LYS 1 177      42.601  57.230  58.136  0.00  0.00           O  
ATOM   2796  CB  LYS 1 177      40.810  54.495  58.106  0.00  0.00           C  
ATOM   2797  CG  LYS 1 177      39.791  55.605  58.039  0.00  0.00           C  
ATOM   2798  CD  LYS 1 177      38.369  55.177  58.786  0.00  0.00           C  
ATOM   2799  CE  LYS 1 177      37.661  54.253  57.824  0.00  0.00           C  
ATOM   2800  NZ  LYS 1 177      36.311  53.801  58.301  0.00  0.00           N  
ATOM   2801  H   LYS 1 177      42.679  52.958  57.634  0.00  0.00           H  
ATOM   2802  HA  LYS 1 177      41.815  55.435  56.591  0.00  0.00           H  
ATOM   2803  HB2 LYS 1 177      40.487  53.649  57.500  0.00  0.00           H  
ATOM   2804  HB3 LYS 1 177      40.872  54.137  59.133  0.00  0.00           H  
ATOM   2805  HG2 LYS 1 177      40.171  56.388  58.695  0.00  0.00           H  
ATOM   2806  HG3 LYS 1 177      39.625  55.944  57.017  0.00  0.00           H  
ATOM   2807  HD2 LYS 1 177      38.553  54.532  59.644  0.00  0.00           H  
ATOM   2808  HD3 LYS 1 177      37.856  56.111  59.014  0.00  0.00           H  
ATOM   2809  HE2 LYS 1 177      37.405  54.719  56.873  0.00  0.00           H  
ATOM   2810  HE3 LYS 1 177      38.289  53.397  57.575  0.00  0.00           H  
ATOM   2811  HZ1 LYS 1 177      35.720  53.537  57.526  0.00  0.00           H  
ATOM   2812  HZ2 LYS 1 177      36.463  52.982  58.872  0.00  0.00           H  
ATOM   2813  HZ3 LYS 1 177      35.978  54.493  58.958  0.00  0.00           H  
ATOM   2814  N   PHE 1 178      43.768  55.710  59.326  0.00  0.00           N  
ATOM   2815  CA  PHE 1 178      44.358  56.725  60.183  0.00  0.00           C  
ATOM   2816  C   PHE 1 178      45.806  56.957  59.740  0.00  0.00           C  
ATOM   2817  O   PHE 1 178      46.359  58.064  59.958  0.00  0.00           O  
ATOM   2818  CB  PHE 1 178      44.345  56.244  61.689  0.00  0.00           C  
ATOM   2819  CG  PHE 1 178      42.970  56.274  62.296  0.00  0.00           C  
ATOM   2820  CD1 PHE 1 178      42.380  57.454  62.630  0.00  0.00           C  
ATOM   2821  CD2 PHE 1 178      42.242  55.127  62.580  0.00  0.00           C  
ATOM   2822  CE1 PHE 1 178      41.085  57.549  63.265  0.00  0.00           C  
ATOM   2823  CE2 PHE 1 178      40.970  55.084  63.098  0.00  0.00           C  
ATOM   2824  CZ  PHE 1 178      40.329  56.347  63.361  0.00  0.00           C  
ATOM   2825  H   PHE 1 178      43.854  54.743  59.602  0.00  0.00           H  
ATOM   2826  HA  PHE 1 178      43.813  57.669  60.167  0.00  0.00           H  
ATOM   2827  HB2 PHE 1 178      44.652  55.199  61.644  0.00  0.00           H  
ATOM   2828  HB3 PHE 1 178      45.040  56.910  62.200  0.00  0.00           H  
ATOM   2829  HD1 PHE 1 178      43.028  58.318  62.653  0.00  0.00           H  
ATOM   2830  HD2 PHE 1 178      42.708  54.179  62.353  0.00  0.00           H  
ATOM   2831  HE1 PHE 1 178      40.713  58.532  63.515  0.00  0.00           H  
ATOM   2832  HE2 PHE 1 178      40.398  54.180  63.246  0.00  0.00           H  
ATOM   2833  HZ  PHE 1 178      39.304  56.411  63.697  0.00  0.00           H  
ATOM   2834  N   LEU 1 179      46.443  55.972  59.069  0.00  0.00           N  
ATOM   2835  CA  LEU 1 179      47.740  56.062  58.451  0.00  0.00           C  
ATOM   2836  C   LEU 1 179      47.792  57.102  57.272  0.00  0.00           C  
ATOM   2837  O   LEU 1 179      48.703  57.910  57.105  0.00  0.00           O  
ATOM   2838  CB  LEU 1 179      48.234  54.644  58.036  0.00  0.00           C  
ATOM   2839  CG  LEU 1 179      49.577  54.535  57.290  0.00  0.00           C  
ATOM   2840  CD1 LEU 1 179      50.674  55.096  58.202  0.00  0.00           C  
ATOM   2841  CD2 LEU 1 179      49.978  53.072  56.795  0.00  0.00           C  
ATOM   2842  H   LEU 1 179      45.944  55.095  59.031  0.00  0.00           H  
ATOM   2843  HA  LEU 1 179      48.395  56.450  59.232  0.00  0.00           H  
ATOM   2844  HB2 LEU 1 179      48.203  54.040  58.943  0.00  0.00           H  
ATOM   2845  HB3 LEU 1 179      47.445  54.277  57.380  0.00  0.00           H  
ATOM   2846  HG  LEU 1 179      49.473  55.159  56.402  0.00  0.00           H  
ATOM   2847 HD11 LEU 1 179      50.701  54.563  59.153  0.00  0.00           H  
ATOM   2848 HD12 LEU 1 179      51.580  55.190  57.604  0.00  0.00           H  
ATOM   2849 HD13 LEU 1 179      50.452  56.147  58.388  0.00  0.00           H  
ATOM   2850 HD21 LEU 1 179      49.692  52.408  57.611  0.00  0.00           H  
ATOM   2851 HD22 LEU 1 179      49.427  52.903  55.870  0.00  0.00           H  
ATOM   2852 HD23 LEU 1 179      51.059  53.043  56.654  0.00  0.00           H  
ATOM   2853  N   LYS 1 180      46.734  57.181  56.477  0.00  0.00           N  
ATOM   2854  CA  LYS 1 180      46.635  58.078  55.301  0.00  0.00           C  
ATOM   2855  C   LYS 1 180      46.551  59.502  55.776  0.00  0.00           C  
ATOM   2856  O   LYS 1 180      46.925  60.493  55.122  0.00  0.00           O  
ATOM   2857  CB  LYS 1 180      45.460  57.630  54.384  0.00  0.00           C  
ATOM   2858  CG  LYS 1 180      44.044  57.719  54.950  0.00  0.00           C  
ATOM   2859  CD  LYS 1 180      43.013  57.314  53.874  0.00  0.00           C  
ATOM   2860  CE  LYS 1 180      42.867  58.432  52.810  0.00  0.00           C  
ATOM   2861  NZ  LYS 1 180      41.588  58.595  52.165  0.00  0.00           N  
ATOM   2862  H   LYS 1 180      46.165  56.356  56.597  0.00  0.00           H  
ATOM   2863  HA  LYS 1 180      47.485  57.992  54.625  0.00  0.00           H  
ATOM   2864  HB2 LYS 1 180      45.512  58.173  53.440  0.00  0.00           H  
ATOM   2865  HB3 LYS 1 180      45.530  56.575  54.117  0.00  0.00           H  
ATOM   2866  HG2 LYS 1 180      43.933  57.188  55.895  0.00  0.00           H  
ATOM   2867  HG3 LYS 1 180      43.854  58.765  55.189  0.00  0.00           H  
ATOM   2868  HD2 LYS 1 180      43.211  56.321  53.469  0.00  0.00           H  
ATOM   2869  HD3 LYS 1 180      41.998  57.232  54.264  0.00  0.00           H  
ATOM   2870  HE2 LYS 1 180      43.094  59.388  53.283  0.00  0.00           H  
ATOM   2871  HE3 LYS 1 180      43.622  58.233  52.049  0.00  0.00           H  
ATOM   2872  HZ1 LYS 1 180      41.599  59.416  51.576  0.00  0.00           H  
ATOM   2873  HZ2 LYS 1 180      41.348  57.726  51.710  0.00  0.00           H  
ATOM   2874  HZ3 LYS 1 180      40.813  58.654  52.810  0.00  0.00           H  
ATOM   2875  N   ASP 1 181      45.964  59.740  56.925  0.00  0.00           N  
ATOM   2876  CA  ASP 1 181      45.800  60.969  57.666  0.00  0.00           C  
ATOM   2877  C   ASP 1 181      47.159  61.438  58.227  0.00  0.00           C  
ATOM   2878  O   ASP 1 181      47.253  62.593  58.635  0.00  0.00           O  
ATOM   2879  CB  ASP 1 181      44.724  60.948  58.678  0.00  0.00           C  
ATOM   2880  CG  ASP 1 181      43.348  60.797  57.946  0.00  0.00           C  
ATOM   2881  OD1 ASP 1 181      42.305  60.635  58.659  0.00  0.00           O  
ATOM   2882  OD2 ASP 1 181      43.170  61.098  56.743  0.00  0.00           O  
ATOM   2883  H   ASP 1 181      45.609  58.955  57.451  0.00  0.00           H  
ATOM   2884  HA  ASP 1 181      45.569  61.702  56.894  0.00  0.00           H  
ATOM   2885  HB2 ASP 1 181      44.821  59.981  59.173  0.00  0.00           H  
ATOM   2886  HB3 ASP 1 181      44.683  61.803  59.352  0.00  0.00           H  
ATOM   2887  N   ARG 1 182      48.187  60.591  58.198  0.00  0.00           N  
ATOM   2888  CA  ARG 1 182      49.503  60.995  58.752  0.00  0.00           C  
ATOM   2889  C   ARG 1 182      50.704  60.847  57.821  0.00  0.00           C  
ATOM   2890  O   ARG 1 182      51.801  61.427  58.161  0.00  0.00           O  
ATOM   2891  CB  ARG 1 182      49.818  60.192  60.102  0.00  0.00           C  
ATOM   2892  CG  ARG 1 182      48.873  60.701  61.163  0.00  0.00           C  
ATOM   2893  CD  ARG 1 182      49.232  60.008  62.446  0.00  0.00           C  
ATOM   2894  NE  ARG 1 182      48.063  60.089  63.470  0.00  0.00           N  
ATOM   2895  CZ  ARG 1 182      47.607  61.130  64.110  0.00  0.00           C  
ATOM   2896  NH1 ARG 1 182      48.189  62.269  64.082  0.00  0.00           N  
ATOM   2897  NH2 ARG 1 182      46.609  60.905  64.930  0.00  0.00           N  
ATOM   2898  H   ARG 1 182      48.027  59.660  57.841  0.00  0.00           H  
ATOM   2899  HA  ARG 1 182      49.578  62.068  58.926  0.00  0.00           H  
ATOM   2900  HB2 ARG 1 182      49.840  59.107  60.003  0.00  0.00           H  
ATOM   2901  HB3 ARG 1 182      50.820  60.520  60.378  0.00  0.00           H  
ATOM   2902  HG2 ARG 1 182      48.862  61.788  61.243  0.00  0.00           H  
ATOM   2903  HG3 ARG 1 182      47.923  60.309  60.802  0.00  0.00           H  
ATOM   2904  HD2 ARG 1 182      49.688  59.020  62.383  0.00  0.00           H  
ATOM   2905  HD3 ARG 1 182      50.027  60.592  62.908  0.00  0.00           H  
ATOM   2906  HE  ARG 1 182      47.601  59.191  63.456  0.00  0.00           H  
ATOM   2907 HH11 ARG 1 182      47.730  63.069  64.492  0.00  0.00           H  
ATOM   2908 HH12 ARG 1 182      49.126  62.248  63.706  0.00  0.00           H  
ATOM   2909 HH21 ARG 1 182      46.379  61.699  65.510  0.00  0.00           H  
ATOM   2910 HH22 ARG 1 182      46.349  59.935  65.038  0.00  0.00           H  
ATOM   2911  N   LEU 1 183      50.642  60.107  56.727  0.00  0.00           N  
ATOM   2912  CA  LEU 1 183      51.811  59.874  55.893  0.00  0.00           C  
ATOM   2913  C   LEU 1 183      52.515  61.036  55.247  0.00  0.00           C  
ATOM   2914  O   LEU 1 183      53.723  60.912  54.983  0.00  0.00           O  
ATOM   2915  CB  LEU 1 183      51.352  58.843  54.743  0.00  0.00           C  
ATOM   2916  CG  LEU 1 183      52.577  58.046  54.365  0.00  0.00           C  
ATOM   2917  CD1 LEU 1 183      53.045  56.933  55.349  0.00  0.00           C  
ATOM   2918  CD2 LEU 1 183      52.363  57.411  52.937  0.00  0.00           C  
ATOM   2919  H   LEU 1 183      49.774  59.603  56.615  0.00  0.00           H  
ATOM   2920  HA  LEU 1 183      52.584  59.436  56.525  0.00  0.00           H  
ATOM   2921  HB2 LEU 1 183      50.523  58.244  55.120  0.00  0.00           H  
ATOM   2922  HB3 LEU 1 183      50.973  59.417  53.897  0.00  0.00           H  
ATOM   2923  HG  LEU 1 183      53.433  58.699  54.190  0.00  0.00           H  
ATOM   2924 HD11 LEU 1 183      52.354  56.095  55.441  0.00  0.00           H  
ATOM   2925 HD12 LEU 1 183      53.876  56.366  54.929  0.00  0.00           H  
ATOM   2926 HD13 LEU 1 183      53.307  57.442  56.277  0.00  0.00           H  
ATOM   2927 HD21 LEU 1 183      53.279  56.845  52.768  0.00  0.00           H  
ATOM   2928 HD22 LEU 1 183      51.593  56.641  52.992  0.00  0.00           H  
ATOM   2929 HD23 LEU 1 183      52.081  58.174  52.212  0.00  0.00           H  
ATOM   2930  N   LEU 1 184      51.801  62.122  55.027  0.00  0.00           N  
ATOM   2931  CA  LEU 1 184      52.298  63.310  54.442  0.00  0.00           C  
ATOM   2932  C   LEU 1 184      52.968  64.288  55.518  0.00  0.00           C  
ATOM   2933  O   LEU 1 184      53.453  65.333  55.151  0.00  0.00           O  
ATOM   2934  CB  LEU 1 184      51.131  63.972  53.711  0.00  0.00           C  
ATOM   2935  CG  LEU 1 184      50.620  63.155  52.487  0.00  0.00           C  
ATOM   2936  CD1 LEU 1 184      49.401  63.754  51.842  0.00  0.00           C  
ATOM   2937  CD2 LEU 1 184      51.750  62.960  51.517  0.00  0.00           C  
ATOM   2938  H   LEU 1 184      50.850  62.083  55.363  0.00  0.00           H  
ATOM   2939  HA  LEU 1 184      53.148  63.175  53.773  0.00  0.00           H  
ATOM   2940  HB2 LEU 1 184      50.408  64.083  54.519  0.00  0.00           H  
ATOM   2941  HB3 LEU 1 184      51.351  64.952  53.287  0.00  0.00           H  
ATOM   2942  HG  LEU 1 184      50.370  62.129  52.757  0.00  0.00           H  
ATOM   2943 HD11 LEU 1 184      49.146  63.106  51.003  0.00  0.00           H  
ATOM   2944 HD12 LEU 1 184      48.544  63.773  52.516  0.00  0.00           H  
ATOM   2945 HD13 LEU 1 184      49.753  64.686  51.400  0.00  0.00           H  
ATOM   2946 HD21 LEU 1 184      52.578  62.438  51.997  0.00  0.00           H  
ATOM   2947 HD22 LEU 1 184      51.511  62.300  50.683  0.00  0.00           H  
ATOM   2948 HD23 LEU 1 184      52.196  63.878  51.134  0.00  0.00           H  
ATOM   2949  N   GLU 1 185      52.894  64.042  56.921  0.00  0.00           N  
ATOM   2950  CA  GLU 1 185      53.708  64.784  57.933  0.00  0.00           C  
ATOM   2951  C   GLU 1 185      55.163  64.580  57.806  0.00  0.00           C  
ATOM   2952  O   GLU 1 185      55.750  63.512  57.885  0.00  0.00           O  
ATOM   2953  CB  GLU 1 185      53.246  64.573  59.370  0.00  0.00           C  
ATOM   2954  CG  GLU 1 185      51.848  64.670  59.734  0.00  0.00           C  
ATOM   2955  CD  GLU 1 185      51.174  66.003  59.218  0.00  0.00           C  
ATOM   2956  OE1 GLU 1 185      50.079  65.969  58.702  0.00  0.00           O  
ATOM   2957  OE2 GLU 1 185      51.765  67.090  59.389  0.00  0.00           O  
ATOM   2958  H   GLU 1 185      52.654  63.096  57.182  0.00  0.00           H  
ATOM   2959  HA  GLU 1 185      53.613  65.857  57.766  0.00  0.00           H  
ATOM   2960  HB2 GLU 1 185      53.656  63.629  59.729  0.00  0.00           H  
ATOM   2961  HB3 GLU 1 185      53.755  65.337  59.958  0.00  0.00           H  
ATOM   2962  HG2 GLU 1 185      51.282  63.749  59.594  0.00  0.00           H  
ATOM   2963  HG3 GLU 1 185      51.863  64.647  60.824  0.00  0.00           H  
ATOM   2964  N   ASP 1 186      55.886  65.652  57.770  0.00  0.00           N  
ATOM   2965  CA  ASP 1 186      57.377  65.731  57.633  0.00  0.00           C  
ATOM   2966  C   ASP 1 186      58.048  65.501  58.988  0.00  0.00           C  
ATOM   2967  O   ASP 1 186      58.628  66.455  59.572  0.00  0.00           O  
ATOM   2968  CB  ASP 1 186      57.848  67.086  56.957  0.00  0.00           C  
ATOM   2969  CG  ASP 1 186      59.272  67.239  56.464  0.00  0.00           C  
ATOM   2970  OD1 ASP 1 186      60.023  66.320  56.396  0.00  0.00           O  
ATOM   2971  OD2 ASP 1 186      59.559  68.433  56.034  0.00  0.00           O  
ATOM   2972  H   ASP 1 186      55.350  66.404  57.362  0.00  0.00           H  
ATOM   2973  HA  ASP 1 186      57.829  64.967  57.001  0.00  0.00           H  
ATOM   2974  HB2 ASP 1 186      57.212  67.339  56.108  0.00  0.00           H  
ATOM   2975  HB3 ASP 1 186      57.654  67.902  57.654  0.00  0.00           H  
ATOM   2976  N   LYS 1 187      58.093  64.221  59.476  0.00  0.00           N  
ATOM   2977  CA  LYS 1 187      58.878  63.757  60.668  0.00  0.00           C  
ATOM   2978  C   LYS 1 187      59.470  62.399  60.461  0.00  0.00           C  
ATOM   2979  O   LYS 1 187      58.939  61.716  59.507  0.00  0.00           O  
ATOM   2980  CB  LYS 1 187      57.958  63.806  61.911  0.00  0.00           C  
ATOM   2981  CG  LYS 1 187      56.581  63.069  61.714  0.00  0.00           C  
ATOM   2982  CD  LYS 1 187      55.669  62.954  62.949  0.00  0.00           C  
ATOM   2983  CE  LYS 1 187      55.399  64.310  63.547  0.00  0.00           C  
ATOM   2984  NZ  LYS 1 187      54.818  64.083  64.885  0.00  0.00           N  
ATOM   2985  H   LYS 1 187      57.461  63.604  58.985  0.00  0.00           H  
ATOM   2986  HA  LYS 1 187      59.736  64.413  60.810  0.00  0.00           H  
ATOM   2987  HB2 LYS 1 187      58.557  63.251  62.634  0.00  0.00           H  
ATOM   2988  HB3 LYS 1 187      57.672  64.818  62.198  0.00  0.00           H  
ATOM   2989  HG2 LYS 1 187      56.115  63.633  60.906  0.00  0.00           H  
ATOM   2990  HG3 LYS 1 187      56.761  62.039  61.409  0.00  0.00           H  
ATOM   2991  HD2 LYS 1 187      54.780  62.388  62.670  0.00  0.00           H  
ATOM   2992  HD3 LYS 1 187      56.276  62.302  63.576  0.00  0.00           H  
ATOM   2993  HE2 LYS 1 187      56.318  64.870  63.719  0.00  0.00           H  
ATOM   2994  HE3 LYS 1 187      54.666  64.873  62.969  0.00  0.00           H  
ATOM   2995  HZ1 LYS 1 187      54.498  64.892  65.399  0.00  0.00           H  
ATOM   2996  HZ2 LYS 1 187      53.891  63.685  64.832  0.00  0.00           H  
ATOM   2997  HZ3 LYS 1 187      55.478  63.648  65.514  0.00  0.00           H  
ATOM   2998  N   LYS 1 188      60.535  62.059  61.198  0.00  0.00           N  
ATOM   2999  CA  LYS 1 188      61.126  60.728  61.255  0.00  0.00           C  
ATOM   3000  C   LYS 1 188      60.077  59.647  61.551  0.00  0.00           C  
ATOM   3001  O   LYS 1 188      59.182  59.704  62.372  0.00  0.00           O  
ATOM   3002  CB  LYS 1 188      62.129  60.757  62.392  0.00  0.00           C  
ATOM   3003  CG  LYS 1 188      62.722  59.401  62.703  0.00  0.00           C  
ATOM   3004  CD  LYS 1 188      63.728  59.548  63.837  0.00  0.00           C  
ATOM   3005  CE  LYS 1 188      64.699  58.376  63.966  0.00  0.00           C  
ATOM   3006  NZ  LYS 1 188      65.667  58.465  65.040  0.00  0.00           N  
ATOM   3007  H   LYS 1 188      60.983  62.737  61.797  0.00  0.00           H  
ATOM   3008  HA  LYS 1 188      61.594  60.507  60.296  0.00  0.00           H  
ATOM   3009  HB2 LYS 1 188      62.915  61.486  62.197  0.00  0.00           H  
ATOM   3010  HB3 LYS 1 188      61.622  61.060  63.309  0.00  0.00           H  
ATOM   3011  HG2 LYS 1 188      61.983  58.700  63.091  0.00  0.00           H  
ATOM   3012  HG3 LYS 1 188      63.244  59.051  61.812  0.00  0.00           H  
ATOM   3013  HD2 LYS 1 188      64.378  60.408  63.676  0.00  0.00           H  
ATOM   3014  HD3 LYS 1 188      63.205  59.739  64.774  0.00  0.00           H  
ATOM   3015  HE2 LYS 1 188      64.145  57.440  64.037  0.00  0.00           H  
ATOM   3016  HE3 LYS 1 188      65.283  58.316  63.047  0.00  0.00           H  
ATOM   3017  HZ1 LYS 1 188      65.177  58.829  65.844  0.00  0.00           H  
ATOM   3018  HZ2 LYS 1 188      66.054  57.581  65.340  0.00  0.00           H  
ATOM   3019  HZ3 LYS 1 188      66.429  59.091  64.819  0.00  0.00           H  
ATOM   3020  N   ILE 1 189      60.128  58.633  60.734  0.00  0.00           N  
ATOM   3021  CA  ILE 1 189      59.038  57.678  60.525  0.00  0.00           C  
ATOM   3022  C   ILE 1 189      58.590  56.857  61.718  0.00  0.00           C  
ATOM   3023  O   ILE 1 189      57.398  56.400  61.641  0.00  0.00           O  
ATOM   3024  CB  ILE 1 189      59.297  56.758  59.271  0.00  0.00           C  
ATOM   3025  CG1 ILE 1 189      58.133  55.689  59.008  0.00  0.00           C  
ATOM   3026  CG2 ILE 1 189      60.508  55.916  59.645  0.00  0.00           C  
ATOM   3027  CD1 ILE 1 189      58.305  55.074  57.560  0.00  0.00           C  
ATOM   3028  H   ILE 1 189      60.989  58.525  60.216  0.00  0.00           H  
ATOM   3029  HA  ILE 1 189      58.133  58.245  60.307  0.00  0.00           H  
ATOM   3030  HB  ILE 1 189      59.508  57.390  58.408  0.00  0.00           H  
ATOM   3031 HG12 ILE 1 189      58.091  54.864  59.719  0.00  0.00           H  
ATOM   3032 HG13 ILE 1 189      57.250  56.326  59.048  0.00  0.00           H  
ATOM   3033 HG21 ILE 1 189      60.726  55.140  58.911  0.00  0.00           H  
ATOM   3034 HG22 ILE 1 189      61.391  56.550  59.565  0.00  0.00           H  
ATOM   3035 HG23 ILE 1 189      60.553  55.254  60.510  0.00  0.00           H  
ATOM   3036 HD11 ILE 1 189      58.064  55.935  56.936  0.00  0.00           H  
ATOM   3037 HD12 ILE 1 189      59.322  54.726  57.382  0.00  0.00           H  
ATOM   3038 HD13 ILE 1 189      57.677  54.184  57.580  0.00  0.00           H  
ATOM   3039  N   THR 1 190      59.504  56.539  62.688  0.00  0.00           N  
ATOM   3040  CA  THR 1 190      59.251  55.762  63.970  0.00  0.00           C  
ATOM   3041  C   THR 1 190      58.378  56.644  64.905  0.00  0.00           C  
ATOM   3042  O   THR 1 190      57.544  56.133  65.692  0.00  0.00           O  
ATOM   3043  CB  THR 1 190      60.530  55.373  64.766  0.00  0.00           C  
ATOM   3044  OG1 THR 1 190      61.586  56.293  64.707  0.00  0.00           O  
ATOM   3045  CG2 THR 1 190      61.118  54.124  64.114  0.00  0.00           C  
ATOM   3046  H   THR 1 190      60.455  56.871  62.615  0.00  0.00           H  
ATOM   3047  HA  THR 1 190      58.682  54.853  63.777  0.00  0.00           H  
ATOM   3048  HB  THR 1 190      60.278  55.105  65.792  0.00  0.00           H  
ATOM   3049  HG1 THR 1 190      62.248  55.841  65.236  0.00  0.00           H  
ATOM   3050 HG21 THR 1 190      61.435  54.407  63.110  0.00  0.00           H  
ATOM   3051 HG22 THR 1 190      61.982  53.653  64.582  0.00  0.00           H  
ATOM   3052 HG23 THR 1 190      60.327  53.380  64.204  0.00  0.00           H  
ATOM   3053  N   VAL 1 191      58.539  57.946  64.822  0.00  0.00           N  
ATOM   3054  CA  VAL 1 191      57.742  59.031  65.504  0.00  0.00           C  
ATOM   3055  C   VAL 1 191      56.468  59.428  64.751  0.00  0.00           C  
ATOM   3056  O   VAL 1 191      55.446  59.851  65.298  0.00  0.00           O  
ATOM   3057  CB  VAL 1 191      58.630  60.361  65.584  0.00  0.00           C  
ATOM   3058  CG1 VAL 1 191      58.002  61.570  66.304  0.00  0.00           C  
ATOM   3059  CG2 VAL 1 191      59.971  59.953  66.274  0.00  0.00           C  
ATOM   3060  H   VAL 1 191      59.242  58.197  64.141  0.00  0.00           H  
ATOM   3061  HA  VAL 1 191      57.454  58.693  66.500  0.00  0.00           H  
ATOM   3062  HB  VAL 1 191      58.901  60.711  64.587  0.00  0.00           H  
ATOM   3063 HG11 VAL 1 191      57.345  61.151  67.066  0.00  0.00           H  
ATOM   3064 HG12 VAL 1 191      58.813  62.091  66.812  0.00  0.00           H  
ATOM   3065 HG13 VAL 1 191      57.599  62.239  65.543  0.00  0.00           H  
ATOM   3066 HG21 VAL 1 191      60.544  59.249  65.670  0.00  0.00           H  
ATOM   3067 HG22 VAL 1 191      60.587  60.842  66.408  0.00  0.00           H  
ATOM   3068 HG23 VAL 1 191      59.798  59.516  67.258  0.00  0.00           H  
ATOM   3069  N   LEU 1 192      56.448  59.124  63.471  0.00  0.00           N  
ATOM   3070  CA  LEU 1 192      55.215  59.116  62.651  0.00  0.00           C  
ATOM   3071  C   LEU 1 192      54.389  57.927  63.051  0.00  0.00           C  
ATOM   3072  O   LEU 1 192      53.292  58.078  63.603  0.00  0.00           O  
ATOM   3073  CB  LEU 1 192      55.529  58.995  61.122  0.00  0.00           C  
ATOM   3074  CG  LEU 1 192      54.513  59.713  60.260  0.00  0.00           C  
ATOM   3075  CD1 LEU 1 192      55.015  59.806  58.842  0.00  0.00           C  
ATOM   3076  CD2 LEU 1 192      53.128  58.966  60.299  0.00  0.00           C  
ATOM   3077  H   LEU 1 192      57.249  58.574  63.198  0.00  0.00           H  
ATOM   3078  HA  LEU 1 192      54.694  60.052  62.856  0.00  0.00           H  
ATOM   3079  HB2 LEU 1 192      56.412  59.609  60.943  0.00  0.00           H  
ATOM   3080  HB3 LEU 1 192      55.695  58.021  60.662  0.00  0.00           H  
ATOM   3081  HG  LEU 1 192      54.338  60.713  60.656  0.00  0.00           H  
ATOM   3082 HD11 LEU 1 192      54.264  60.172  58.142  0.00  0.00           H  
ATOM   3083 HD12 LEU 1 192      55.902  60.429  58.724  0.00  0.00           H  
ATOM   3084 HD13 LEU 1 192      55.391  58.827  58.544  0.00  0.00           H  
ATOM   3085 HD21 LEU 1 192      52.483  59.535  59.630  0.00  0.00           H  
ATOM   3086 HD22 LEU 1 192      53.237  57.949  59.921  0.00  0.00           H  
ATOM   3087 HD23 LEU 1 192      52.614  58.989  61.260  0.00  0.00           H  
ATOM   3088  N   LEU 1 193      54.966  56.725  62.962  0.00  0.00           N  
ATOM   3089  CA  LEU 1 193      54.178  55.567  63.346  0.00  0.00           C  
ATOM   3090  C   LEU 1 193      53.733  55.589  64.798  0.00  0.00           C  
ATOM   3091  O   LEU 1 193      52.810  54.826  65.091  0.00  0.00           O  
ATOM   3092  CB  LEU 1 193      54.941  54.298  62.875  0.00  0.00           C  
ATOM   3093  CG  LEU 1 193      54.914  54.076  61.386  0.00  0.00           C  
ATOM   3094  CD1 LEU 1 193      55.649  52.879  60.906  0.00  0.00           C  
ATOM   3095  CD2 LEU 1 193      53.473  53.968  60.824  0.00  0.00           C  
ATOM   3096  H   LEU 1 193      55.902  56.754  62.585  0.00  0.00           H  
ATOM   3097  HA  LEU 1 193      53.226  55.535  62.815  0.00  0.00           H  
ATOM   3098  HB2 LEU 1 193      55.947  54.256  63.293  0.00  0.00           H  
ATOM   3099  HB3 LEU 1 193      54.480  53.398  63.282  0.00  0.00           H  
ATOM   3100  HG  LEU 1 193      55.397  54.922  60.899  0.00  0.00           H  
ATOM   3101 HD11 LEU 1 193      56.653  52.933  61.325  0.00  0.00           H  
ATOM   3102 HD12 LEU 1 193      55.190  51.980  61.317  0.00  0.00           H  
ATOM   3103 HD13 LEU 1 193      55.582  52.779  59.823  0.00  0.00           H  
ATOM   3104 HD21 LEU 1 193      52.965  53.202  61.409  0.00  0.00           H  
ATOM   3105 HD22 LEU 1 193      52.848  54.859  60.757  0.00  0.00           H  
ATOM   3106 HD23 LEU 1 193      53.490  53.622  59.790  0.00  0.00           H  
ATOM   3107  N   ASP 1 194      54.358  56.338  65.736  0.00  0.00           N  
ATOM   3108  CA  ASP 1 194      54.016  56.444  67.097  0.00  0.00           C  
ATOM   3109  C   ASP 1 194      52.664  57.194  67.255  0.00  0.00           C  
ATOM   3110  O   ASP 1 194      51.911  56.957  68.131  0.00  0.00           O  
ATOM   3111  CB  ASP 1 194      55.122  56.986  67.930  0.00  0.00           C  
ATOM   3112  CG  ASP 1 194      54.810  57.365  69.334  0.00  0.00           C  
ATOM   3113  OD1 ASP 1 194      54.827  56.531  70.225  0.00  0.00           O  
ATOM   3114  OD2 ASP 1 194      54.498  58.537  69.633  0.00  0.00           O  
ATOM   3115  H   ASP 1 194      55.042  56.956  65.324  0.00  0.00           H  
ATOM   3116  HA  ASP 1 194      53.852  55.431  67.465  0.00  0.00           H  
ATOM   3117  HB2 ASP 1 194      55.893  56.219  68.004  0.00  0.00           H  
ATOM   3118  HB3 ASP 1 194      55.557  57.878  67.480  0.00  0.00           H  
ATOM   3119  N   GLU 1 195      52.371  58.195  66.371  0.00  0.00           N  
ATOM   3120  CA  GLU 1 195      51.134  58.880  66.362  0.00  0.00           C  
ATOM   3121  C   GLU 1 195      50.018  58.024  65.802  0.00  0.00           C  
ATOM   3122  O   GLU 1 195      48.905  58.071  66.333  0.00  0.00           O  
ATOM   3123  CB  GLU 1 195      51.395  60.299  65.674  0.00  0.00           C  
ATOM   3124  CG  GLU 1 195      52.199  61.185  66.649  0.00  0.00           C  
ATOM   3125  CD  GLU 1 195      52.188  62.583  66.160  0.00  0.00           C  
ATOM   3126  OE1 GLU 1 195      51.816  63.526  66.970  0.00  0.00           O  
ATOM   3127  OE2 GLU 1 195      52.480  62.897  64.956  0.00  0.00           O  
ATOM   3128  H   GLU 1 195      52.997  58.241  65.580  0.00  0.00           H  
ATOM   3129  HA  GLU 1 195      50.829  59.087  67.387  0.00  0.00           H  
ATOM   3130  HB2 GLU 1 195      51.978  60.127  64.769  0.00  0.00           H  
ATOM   3131  HB3 GLU 1 195      50.464  60.803  65.415  0.00  0.00           H  
ATOM   3132  HG2 GLU 1 195      51.832  61.122  67.674  0.00  0.00           H  
ATOM   3133  HG3 GLU 1 195      53.227  60.824  66.673  0.00  0.00           H  
ATOM   3134  N   VAL 1 196      50.320  57.099  64.848  0.00  0.00           N  
ATOM   3135  CA  VAL 1 196      49.456  55.965  64.359  0.00  0.00           C  
ATOM   3136  C   VAL 1 196      49.246  54.853  65.441  0.00  0.00           C  
ATOM   3137  O   VAL 1 196      48.119  54.290  65.439  0.00  0.00           O  
ATOM   3138  CB  VAL 1 196      49.859  55.394  62.975  0.00  0.00           C  
ATOM   3139  CG1 VAL 1 196      48.777  54.592  62.275  0.00  0.00           C  
ATOM   3140  CG2 VAL 1 196      50.461  56.298  61.910  0.00  0.00           C  
ATOM   3141  H   VAL 1 196      51.277  57.180  64.537  0.00  0.00           H  
ATOM   3142  HA  VAL 1 196      48.474  56.435  64.301  0.00  0.00           H  
ATOM   3143  HB  VAL 1 196      50.683  54.692  63.106  0.00  0.00           H  
ATOM   3144 HG11 VAL 1 196      49.032  54.326  61.249  0.00  0.00           H  
ATOM   3145 HG12 VAL 1 196      48.547  53.710  62.872  0.00  0.00           H  
ATOM   3146 HG13 VAL 1 196      47.843  55.151  62.222  0.00  0.00           H  
ATOM   3147 HG21 VAL 1 196      51.348  56.842  62.233  0.00  0.00           H  
ATOM   3148 HG22 VAL 1 196      50.920  55.690  61.131  0.00  0.00           H  
ATOM   3149 HG23 VAL 1 196      49.842  57.102  61.511  0.00  0.00           H  
ATOM   3150  N   ALA 1 197      50.219  54.565  66.302  0.00  0.00           N  
ATOM   3151  CA  ALA 1 197      49.968  53.762  67.564  0.00  0.00           C  
ATOM   3152  C   ALA 1 197      48.899  54.377  68.487  0.00  0.00           C  
ATOM   3153  O   ALA 1 197      48.075  53.688  69.073  0.00  0.00           O  
ATOM   3154  CB  ALA 1 197      51.318  53.642  68.286  0.00  0.00           C  
ATOM   3155  H   ALA 1 197      51.133  54.939  66.089  0.00  0.00           H  
ATOM   3156  HA  ALA 1 197      49.593  52.764  67.336  0.00  0.00           H  
ATOM   3157  HB1 ALA 1 197      52.079  53.201  67.643  0.00  0.00           H  
ATOM   3158  HB2 ALA 1 197      51.657  54.588  68.710  0.00  0.00           H  
ATOM   3159  HB3 ALA 1 197      51.296  52.982  69.153  0.00  0.00           H  
ATOM   3160  N   GLU 1 198      48.748  55.783  68.559  0.00  0.00           N  
ATOM   3161  CA  GLU 1 198      47.834  56.442  69.424  0.00  0.00           C  
ATOM   3162  C   GLU 1 198      46.404  56.157  68.900  0.00  0.00           C  
ATOM   3163  O   GLU 1 198      45.498  55.877  69.670  0.00  0.00           O  
ATOM   3164  CB  GLU 1 198      48.347  57.828  69.759  0.00  0.00           C  
ATOM   3165  CG  GLU 1 198      47.384  58.746  70.520  0.00  0.00           C  
ATOM   3166  CD  GLU 1 198      47.122  58.233  71.967  0.00  0.00           C  
ATOM   3167  OE1 GLU 1 198      47.903  57.423  72.495  0.00  0.00           O  
ATOM   3168  OE2 GLU 1 198      45.956  58.431  72.546  0.00  0.00           O  
ATOM   3169  H   GLU 1 198      49.323  56.370  67.973  0.00  0.00           H  
ATOM   3170  HA  GLU 1 198      47.937  55.928  70.380  0.00  0.00           H  
ATOM   3171  HB2 GLU 1 198      49.256  57.719  70.350  0.00  0.00           H  
ATOM   3172  HB3 GLU 1 198      48.662  58.322  68.841  0.00  0.00           H  
ATOM   3173  HG2 GLU 1 198      47.785  59.758  70.567  0.00  0.00           H  
ATOM   3174  HG3 GLU 1 198      46.434  58.753  69.987  0.00  0.00           H  
ATOM   3175  N   ASP 1 199      46.251  56.140  67.583  0.00  0.00           N  
ATOM   3176  CA  ASP 1 199      45.004  55.865  66.893  0.00  0.00           C  
ATOM   3177  C   ASP 1 199      44.672  54.415  66.851  0.00  0.00           C  
ATOM   3178  O   ASP 1 199      43.528  54.082  66.904  0.00  0.00           O  
ATOM   3179  CB  ASP 1 199      44.946  56.384  65.455  0.00  0.00           C  
ATOM   3180  CG  ASP 1 199      45.476  57.860  65.312  0.00  0.00           C  
ATOM   3181  OD1 ASP 1 199      45.086  58.728  66.207  0.00  0.00           O  
ATOM   3182  OD2 ASP 1 199      45.977  58.145  64.242  0.00  0.00           O  
ATOM   3183  H   ASP 1 199      47.064  56.326  67.014  0.00  0.00           H  
ATOM   3184  HA  ASP 1 199      44.248  56.383  67.483  0.00  0.00           H  
ATOM   3185  HB2 ASP 1 199      45.574  55.741  64.838  0.00  0.00           H  
ATOM   3186  HB3 ASP 1 199      43.916  56.284  65.114  0.00  0.00           H  
ATOM   3187  N   MET 1 200      45.637  53.520  66.694  0.00  0.00           N  
ATOM   3188  CA  MET 1 200      45.442  52.022  66.747  0.00  0.00           C  
ATOM   3189  C   MET 1 200      45.193  51.506  68.236  0.00  0.00           C  
ATOM   3190  O   MET 1 200      44.650  50.429  68.343  0.00  0.00           O  
ATOM   3191  CB  MET 1 200      46.662  51.405  66.124  0.00  0.00           C  
ATOM   3192  CG  MET 1 200      46.648  51.375  64.550  0.00  0.00           C  
ATOM   3193  SD  MET 1 200      45.308  50.541  63.692  0.00  0.00           S  
ATOM   3194  CE  MET 1 200      45.879  48.838  64.009  0.00  0.00           C  
ATOM   3195  H   MET 1 200      46.590  53.771  66.475  0.00  0.00           H  
ATOM   3196  HA  MET 1 200      44.522  51.719  66.246  0.00  0.00           H  
ATOM   3197  HB2 MET 1 200      47.612  51.705  66.566  0.00  0.00           H  
ATOM   3198  HB3 MET 1 200      46.612  50.364  66.445  0.00  0.00           H  
ATOM   3199  HG2 MET 1 200      46.677  52.447  64.358  0.00  0.00           H  
ATOM   3200  HG3 MET 1 200      47.539  50.847  64.210  0.00  0.00           H  
ATOM   3201  HE1 MET 1 200      45.361  48.156  63.336  0.00  0.00           H  
ATOM   3202  HE2 MET 1 200      46.963  48.752  63.937  0.00  0.00           H  
ATOM   3203  HE3 MET 1 200      45.646  48.669  65.060  0.00  0.00           H  
ATOM   3204  N   GLY 1 201      45.472  52.284  69.208  0.00  0.00           N  
ATOM   3205  CA  GLY 1 201      44.809  52.125  70.465  0.00  0.00           C  
ATOM   3206  C   GLY 1 201      43.262  52.128  70.459  0.00  0.00           C  
ATOM   3207  O   GLY 1 201      42.671  51.318  71.102  0.00  0.00           O  
ATOM   3208  H   GLY 1 201      45.741  53.246  69.061  0.00  0.00           H  
ATOM   3209  HA2 GLY 1 201      45.082  51.149  70.864  0.00  0.00           H  
ATOM   3210  HA3 GLY 1 201      45.087  52.961  71.107  0.00  0.00           H  
ATOM   3211  N   LYS 1 202      42.654  53.161  69.776  0.00  0.00           N  
ATOM   3212  CA  LYS 1 202      41.160  53.186  69.714  0.00  0.00           C  
ATOM   3213  C   LYS 1 202      40.477  52.022  69.012  0.00  0.00           C  
ATOM   3214  O   LYS 1 202      39.273  52.061  68.611  0.00  0.00           O  
ATOM   3215  CB  LYS 1 202      40.695  54.578  69.094  0.00  0.00           C  
ATOM   3216  CG  LYS 1 202      41.394  55.848  69.688  0.00  0.00           C  
ATOM   3217  CD  LYS 1 202      40.420  56.201  70.805  0.00  0.00           C  
ATOM   3218  CE  LYS 1 202      40.864  57.508  71.571  0.00  0.00           C  
ATOM   3219  NZ  LYS 1 202      40.020  57.759  72.625  0.00  0.00           N  
ATOM   3220  H   LYS 1 202      43.197  53.844  69.267  0.00  0.00           H  
ATOM   3221  HA  LYS 1 202      40.762  53.270  70.726  0.00  0.00           H  
ATOM   3222  HB2 LYS 1 202      40.894  54.454  68.029  0.00  0.00           H  
ATOM   3223  HB3 LYS 1 202      39.611  54.679  69.141  0.00  0.00           H  
ATOM   3224  HG2 LYS 1 202      42.433  55.663  69.961  0.00  0.00           H  
ATOM   3225  HG3 LYS 1 202      41.437  56.590  68.891  0.00  0.00           H  
ATOM   3226  HD2 LYS 1 202      39.391  56.379  70.491  0.00  0.00           H  
ATOM   3227  HD3 LYS 1 202      40.443  55.388  71.530  0.00  0.00           H  
ATOM   3228  HE2 LYS 1 202      41.912  57.456  71.865  0.00  0.00           H  
ATOM   3229  HE3 LYS 1 202      40.825  58.333  70.861  0.00  0.00           H  
ATOM   3230  HZ1 LYS 1 202      40.070  57.079  73.369  0.00  0.00           H  
ATOM   3231  HZ2 LYS 1 202      40.209  58.632  73.096  0.00  0.00           H  
ATOM   3232  HZ3 LYS 1 202      39.058  57.854  72.332  0.00  0.00           H  
ATOM   3233  N   CYS 1 203      41.155  50.881  68.710  0.00  0.00           N  
ATOM   3234  CA  CYS 1 203      40.582  49.908  67.732  0.00  0.00           C  
ATOM   3235  C   CYS 1 203      39.398  49.186  68.257  0.00  0.00           C  
ATOM   3236  O   CYS 1 203      39.618  48.191  68.991  0.00  0.00           O  
ATOM   3237  CB  CYS 1 203      41.721  49.107  67.193  0.00  0.00           C  
ATOM   3238  SG  CYS 1 203      41.201  48.212  65.714  0.00  0.00           S  
ATOM   3239  H   CYS 1 203      42.087  50.855  69.099  0.00  0.00           H  
ATOM   3240  HA  CYS 1 203      40.255  50.565  66.926  0.00  0.00           H  
ATOM   3241  HB2 CYS 1 203      42.386  49.898  66.844  0.00  0.00           H  
ATOM   3242  HB3 CYS 1 203      42.125  48.431  67.946  0.00  0.00           H  
ATOM   3243  N   HIS 1 204      38.194  49.604  67.933  0.00  0.00           N  
ATOM   3244  CA  HIS 1 204      36.943  49.023  68.434  0.00  0.00           C  
ATOM   3245  C   HIS 1 204      36.813  47.515  68.187  0.00  0.00           C  
ATOM   3246  O   HIS 1 204      36.160  46.822  68.933  0.00  0.00           O  
ATOM   3247  CB  HIS 1 204      35.708  49.904  68.068  0.00  0.00           C  
ATOM   3248  CG  HIS 1 204      35.569  50.094  66.627  0.00  0.00           C  
ATOM   3249  ND1 HIS 1 204      36.500  50.891  65.893  0.00  0.00           N  
ATOM   3250  CD2 HIS 1 204      34.692  49.527  65.766  0.00  0.00           C  
ATOM   3251  CE1 HIS 1 204      36.152  50.792  64.639  0.00  0.00           C  
ATOM   3252  NE2 HIS 1 204      34.996  50.018  64.503  0.00  0.00           N  
ATOM   3253  H   HIS 1 204      38.003  50.451  67.418  0.00  0.00           H  
ATOM   3254  HA  HIS 1 204      37.034  49.152  69.513  0.00  0.00           H  
ATOM   3255  HB2 HIS 1 204      34.797  49.422  68.423  0.00  0.00           H  
ATOM   3256  HB3 HIS 1 204      35.875  50.867  68.550  0.00  0.00           H  
ATOM   3257  HD2 HIS 1 204      33.785  49.038  66.090  0.00  0.00           H  
ATOM   3258  HE1 HIS 1 204      36.507  51.323  63.768  0.00  0.00           H  
ATOM   3259  HE2 HIS 1 204      34.507  49.799  63.647  0.00  0.00           H  
ATOM   3260  N   LEU 1 205      37.380  47.018  67.134  0.00  0.00           N  
ATOM   3261  CA  LEU 1 205      37.497  45.575  66.796  0.00  0.00           C  
ATOM   3262  C   LEU 1 205      38.260  44.610  67.869  0.00  0.00           C  
ATOM   3263  O   LEU 1 205      37.888  43.457  68.106  0.00  0.00           O  
ATOM   3264  CB  LEU 1 205      38.172  45.423  65.433  0.00  0.00           C  
ATOM   3265  CG  LEU 1 205      37.309  45.911  64.276  0.00  0.00           C  
ATOM   3266  CD1 LEU 1 205      37.292  47.426  64.065  0.00  0.00           C  
ATOM   3267  CD2 LEU 1 205      37.916  45.257  63.008  0.00  0.00           C  
ATOM   3268  H   LEU 1 205      37.866  47.604  66.470  0.00  0.00           H  
ATOM   3269  HA  LEU 1 205      36.466  45.221  66.788  0.00  0.00           H  
ATOM   3270  HB2 LEU 1 205      39.099  45.994  65.484  0.00  0.00           H  
ATOM   3271  HB3 LEU 1 205      38.335  44.348  65.359  0.00  0.00           H  
ATOM   3272  HG  LEU 1 205      36.327  45.463  64.423  0.00  0.00           H  
ATOM   3273 HD11 LEU 1 205      36.716  47.478  63.142  0.00  0.00           H  
ATOM   3274 HD12 LEU 1 205      36.780  47.934  64.883  0.00  0.00           H  
ATOM   3275 HD13 LEU 1 205      38.332  47.727  63.934  0.00  0.00           H  
ATOM   3276 HD21 LEU 1 205      38.936  45.563  62.779  0.00  0.00           H  
ATOM   3277 HD22 LEU 1 205      37.753  44.198  63.210  0.00  0.00           H  
ATOM   3278 HD23 LEU 1 205      37.322  45.569  62.149  0.00  0.00           H  
ATOM   3279  N   THR 1 206      39.298  45.176  68.503  0.00  0.00           N  
ATOM   3280  CA  THR 1 206      40.001  44.540  69.638  0.00  0.00           C  
ATOM   3281  C   THR 1 206      39.383  45.055  70.958  0.00  0.00           C  
ATOM   3282  O   THR 1 206      39.720  44.537  72.028  0.00  0.00           O  
ATOM   3283  CB  THR 1 206      41.533  44.752  69.672  0.00  0.00           C  
ATOM   3284  OG1 THR 1 206      41.798  46.114  69.622  0.00  0.00           O  
ATOM   3285  CG2 THR 1 206      42.201  44.016  68.472  0.00  0.00           C  
ATOM   3286  H   THR 1 206      39.611  46.084  68.192  0.00  0.00           H  
ATOM   3287  HA  THR 1 206      39.820  43.473  69.762  0.00  0.00           H  
ATOM   3288  HB  THR 1 206      42.003  44.421  70.598  0.00  0.00           H  
ATOM   3289  HG1 THR 1 206      42.521  46.269  70.234  0.00  0.00           H  
ATOM   3290 HG21 THR 1 206      41.609  43.166  68.132  0.00  0.00           H  
ATOM   3291 HG22 THR 1 206      42.409  44.756  67.699  0.00  0.00           H  
ATOM   3292 HG23 THR 1 206      43.170  43.629  68.789  0.00  0.00           H  
ATOM   3293  N   LYS 1 207      38.405  45.941  70.922  0.00  0.00           N  
ATOM   3294  CA  LYS 1 207      37.832  46.640  72.093  0.00  0.00           C  
ATOM   3295  C   LYS 1 207      38.772  47.568  72.849  0.00  0.00           C  
ATOM   3296  O   LYS 1 207      38.630  47.767  74.053  0.00  0.00           O  
ATOM   3297  CB  LYS 1 207      37.003  45.701  73.026  0.00  0.00           C  
ATOM   3298  CG  LYS 1 207      35.830  45.001  72.378  0.00  0.00           C  
ATOM   3299  CD  LYS 1 207      36.151  43.565  71.906  0.00  0.00           C  
ATOM   3300  CE  LYS 1 207      35.986  42.643  73.065  0.00  0.00           C  
ATOM   3301  NZ  LYS 1 207      36.447  41.244  72.773  0.00  0.00           N  
ATOM   3302  H   LYS 1 207      38.188  46.315  70.009  0.00  0.00           H  
ATOM   3303  HA  LYS 1 207      37.069  47.309  71.696  0.00  0.00           H  
ATOM   3304  HB2 LYS 1 207      37.801  44.996  73.256  0.00  0.00           H  
ATOM   3305  HB3 LYS 1 207      36.639  46.203  73.922  0.00  0.00           H  
ATOM   3306  HG2 LYS 1 207      34.927  44.987  72.989  0.00  0.00           H  
ATOM   3307  HG3 LYS 1 207      35.604  45.549  71.463  0.00  0.00           H  
ATOM   3308  HD2 LYS 1 207      35.399  43.299  71.163  0.00  0.00           H  
ATOM   3309  HD3 LYS 1 207      37.201  43.501  71.622  0.00  0.00           H  
ATOM   3310  HE2 LYS 1 207      36.632  42.985  73.873  0.00  0.00           H  
ATOM   3311  HE3 LYS 1 207      34.936  42.665  73.356  0.00  0.00           H  
ATOM   3312  HZ1 LYS 1 207      37.427  41.124  72.987  0.00  0.00           H  
ATOM   3313  HZ2 LYS 1 207      35.859  40.586  73.266  0.00  0.00           H  
ATOM   3314  HZ3 LYS 1 207      36.283  40.966  71.816  0.00  0.00           H  
ATOM   3315  N   GLY 1 208      39.636  48.229  72.121  0.00  0.00           N  
ATOM   3316  CA  GLY 1 208      40.590  49.080  72.656  0.00  0.00           C  
ATOM   3317  C   GLY 1 208      41.966  48.461  73.029  0.00  0.00           C  
ATOM   3318  O   GLY 1 208      42.945  49.234  73.111  0.00  0.00           O  
ATOM   3319  H   GLY 1 208      39.774  47.921  71.169  0.00  0.00           H  
ATOM   3320  HA2 GLY 1 208      40.720  49.707  71.774  0.00  0.00           H  
ATOM   3321  HA3 GLY 1 208      40.318  49.638  73.553  0.00  0.00           H  
ATOM   3322  N   LYS 1 209      42.034  47.172  73.303  0.00  0.00           N  
ATOM   3323  CA  LYS 1 209      43.331  46.535  73.515  0.00  0.00           C  
ATOM   3324  C   LYS 1 209      44.261  46.756  72.356  0.00  0.00           C  
ATOM   3325  O   LYS 1 209      43.828  46.741  71.244  0.00  0.00           O  
ATOM   3326  CB  LYS 1 209      43.078  45.066  73.756  0.00  0.00           C  
ATOM   3327  CG  LYS 1 209      41.918  44.855  74.697  0.00  0.00           C  
ATOM   3328  CD  LYS 1 209      42.105  43.354  75.286  0.00  0.00           C  
ATOM   3329  CE  LYS 1 209      40.960  42.919  76.247  0.00  0.00           C  
ATOM   3330  NZ  LYS 1 209      40.747  43.936  77.360  0.00  0.00           N  
ATOM   3331  H   LYS 1 209      41.259  46.526  73.251  0.00  0.00           H  
ATOM   3332  HA  LYS 1 209      43.806  46.883  74.433  0.00  0.00           H  
ATOM   3333  HB2 LYS 1 209      42.836  44.731  72.747  0.00  0.00           H  
ATOM   3334  HB3 LYS 1 209      43.996  44.623  74.142  0.00  0.00           H  
ATOM   3335  HG2 LYS 1 209      41.848  45.574  75.514  0.00  0.00           H  
ATOM   3336  HG3 LYS 1 209      40.943  44.929  74.214  0.00  0.00           H  
ATOM   3337  HD2 LYS 1 209      42.329  42.648  74.487  0.00  0.00           H  
ATOM   3338  HD3 LYS 1 209      43.070  43.327  75.792  0.00  0.00           H  
ATOM   3339  HE2 LYS 1 209      39.997  42.758  75.762  0.00  0.00           H  
ATOM   3340  HE3 LYS 1 209      41.192  41.919  76.614  0.00  0.00           H  
ATOM   3341  HZ1 LYS 1 209      39.991  44.589  77.211  0.00  0.00           H  
ATOM   3342  HZ2 LYS 1 209      40.562  43.386  78.186  0.00  0.00           H  
ATOM   3343  HZ3 LYS 1 209      41.597  44.449  77.547  0.00  0.00           H  
ATOM   3344  N   GLN 1 210      45.467  47.134  72.608  0.00  0.00           N  
ATOM   3345  CA  GLN 1 210      46.414  47.702  71.558  0.00  0.00           C  
ATOM   3346  C   GLN 1 210      46.568  46.817  70.363  0.00  0.00           C  
ATOM   3347  O   GLN 1 210      47.053  45.702  70.475  0.00  0.00           O  
ATOM   3348  CB  GLN 1 210      47.791  48.053  72.238  0.00  0.00           C  
ATOM   3349  CG  GLN 1 210      47.713  49.326  73.027  0.00  0.00           C  
ATOM   3350  CD  GLN 1 210      49.085  49.718  73.745  0.00  0.00           C  
ATOM   3351  OE1 GLN 1 210      50.096  49.044  73.753  0.00  0.00           O  
ATOM   3352  NE2 GLN 1 210      49.015  50.665  74.652  0.00  0.00           N  
ATOM   3353  H   GLN 1 210      45.770  47.096  73.571  0.00  0.00           H  
ATOM   3354  HA  GLN 1 210      46.065  48.695  71.275  0.00  0.00           H  
ATOM   3355  HB2 GLN 1 210      48.121  47.191  72.818  0.00  0.00           H  
ATOM   3356  HB3 GLN 1 210      48.562  48.233  71.489  0.00  0.00           H  
ATOM   3357  HG2 GLN 1 210      47.470  50.199  72.422  0.00  0.00           H  
ATOM   3358  HG3 GLN 1 210      47.034  49.293  73.879  0.00  0.00           H  
ATOM   3359 HE21 GLN 1 210      49.822  50.655  75.259  0.00  0.00           H  
ATOM   3360 HE22 GLN 1 210      48.247  51.319  74.697  0.00  0.00           H  
ATOM   3361  N   ALA 1 211      46.216  47.292  69.175  0.00  0.00           N  
ATOM   3362  CA  ALA 1 211      46.087  46.602  67.880  0.00  0.00           C  
ATOM   3363  C   ALA 1 211      47.212  46.716  66.882  0.00  0.00           C  
ATOM   3364  O   ALA 1 211      47.223  46.340  65.669  0.00  0.00           O  
ATOM   3365  CB  ALA 1 211      44.625  46.816  67.336  0.00  0.00           C  
ATOM   3366  H   ALA 1 211      45.909  48.254  69.165  0.00  0.00           H  
ATOM   3367  HA  ALA 1 211      46.116  45.542  68.132  0.00  0.00           H  
ATOM   3368  HB1 ALA 1 211      43.885  46.487  68.064  0.00  0.00           H  
ATOM   3369  HB2 ALA 1 211      44.458  47.870  67.114  0.00  0.00           H  
ATOM   3370  HB3 ALA 1 211      44.701  46.214  66.430  0.00  0.00           H  
ATOM   3371  N   LEU 1 212      48.319  47.451  67.188  0.00  0.00           N  
ATOM   3372  CA  LEU 1 212      49.506  47.694  66.321  0.00  0.00           C  
ATOM   3373  C   LEU 1 212      50.731  47.476  67.145  0.00  0.00           C  
ATOM   3374  O   LEU 1 212      51.087  48.077  68.210  0.00  0.00           O  
ATOM   3375  CB  LEU 1 212      49.439  49.071  65.604  0.00  0.00           C  
ATOM   3376  CG  LEU 1 212      50.776  49.539  64.848  0.00  0.00           C  
ATOM   3377  CD1 LEU 1 212      50.863  48.801  63.540  0.00  0.00           C  
ATOM   3378  CD2 LEU 1 212      50.761  50.994  64.524  0.00  0.00           C  
ATOM   3379  H   LEU 1 212      48.372  47.884  68.099  0.00  0.00           H  
ATOM   3380  HA  LEU 1 212      49.514  46.902  65.572  0.00  0.00           H  
ATOM   3381  HB2 LEU 1 212      48.515  49.153  65.031  0.00  0.00           H  
ATOM   3382  HB3 LEU 1 212      49.379  49.836  66.377  0.00  0.00           H  
ATOM   3383  HG  LEU 1 212      51.703  49.249  65.342  0.00  0.00           H  
ATOM   3384 HD11 LEU 1 212      51.804  49.080  63.066  0.00  0.00           H  
ATOM   3385 HD12 LEU 1 212      50.791  47.720  63.659  0.00  0.00           H  
ATOM   3386 HD13 LEU 1 212      50.061  49.200  62.919  0.00  0.00           H  
ATOM   3387 HD21 LEU 1 212      49.778  51.106  64.066  0.00  0.00           H  
ATOM   3388 HD22 LEU 1 212      50.759  51.559  65.456  0.00  0.00           H  
ATOM   3389 HD23 LEU 1 212      51.549  51.481  63.950  0.00  0.00           H  
ATOM   3390  N   GLU 1 213      51.685  46.736  66.505  0.00  0.00           N  
ATOM   3391  CA  GLU 1 213      53.021  46.463  66.907  0.00  0.00           C  
ATOM   3392  C   GLU 1 213      54.069  47.062  65.998  0.00  0.00           C  
ATOM   3393  O   GLU 1 213      54.225  46.546  64.821  0.00  0.00           O  
ATOM   3394  CB  GLU 1 213      53.285  44.982  67.160  0.00  0.00           C  
ATOM   3395  CG  GLU 1 213      54.714  44.686  67.593  0.00  0.00           C  
ATOM   3396  CD  GLU 1 213      54.944  43.185  67.929  0.00  0.00           C  
ATOM   3397  OE1 GLU 1 213      54.525  42.317  67.092  0.00  0.00           O  
ATOM   3398  OE2 GLU 1 213      55.666  42.891  68.915  0.00  0.00           O  
ATOM   3399  H   GLU 1 213      51.392  46.356  65.616  0.00  0.00           H  
ATOM   3400  HA  GLU 1 213      53.164  46.927  67.883  0.00  0.00           H  
ATOM   3401  HB2 GLU 1 213      52.580  44.738  67.955  0.00  0.00           H  
ATOM   3402  HB3 GLU 1 213      53.047  44.412  66.263  0.00  0.00           H  
ATOM   3403  HG2 GLU 1 213      55.329  44.941  66.729  0.00  0.00           H  
ATOM   3404  HG3 GLU 1 213      54.902  45.313  68.464  0.00  0.00           H  
ATOM   3405  N   ILE 1 214      54.818  47.953  66.490  0.00  0.00           N  
ATOM   3406  CA  ILE 1 214      55.939  48.560  65.692  0.00  0.00           C  
ATOM   3407  C   ILE 1 214      57.223  48.070  66.353  0.00  0.00           C  
ATOM   3408  O   ILE 1 214      57.391  47.885  67.650  0.00  0.00           O  
ATOM   3409  CB  ILE 1 214      55.895  50.174  65.822  0.00  0.00           C  
ATOM   3410  CG1 ILE 1 214      54.495  50.705  65.249  0.00  0.00           C  
ATOM   3411  CG2 ILE 1 214      56.958  50.956  65.151  0.00  0.00           C  
ATOM   3412  CD1 ILE 1 214      54.162  52.042  65.832  0.00  0.00           C  
ATOM   3413  H   ILE 1 214      54.635  48.411  67.372  0.00  0.00           H  
ATOM   3414  HA  ILE 1 214      55.955  48.201  64.663  0.00  0.00           H  
ATOM   3415  HB  ILE 1 214      55.834  50.427  66.880  0.00  0.00           H  
ATOM   3416 HG12 ILE 1 214      54.627  50.918  64.188  0.00  0.00           H  
ATOM   3417 HG13 ILE 1 214      53.667  50.005  65.363  0.00  0.00           H  
ATOM   3418 HG21 ILE 1 214      56.911  51.970  65.547  0.00  0.00           H  
ATOM   3419 HG22 ILE 1 214      57.912  50.503  65.419  0.00  0.00           H  
ATOM   3420 HG23 ILE 1 214      56.929  50.970  64.061  0.00  0.00           H  
ATOM   3421 HD11 ILE 1 214      53.103  52.238  65.664  0.00  0.00           H  
ATOM   3422 HD12 ILE 1 214      54.335  51.971  66.905  0.00  0.00           H  
ATOM   3423 HD13 ILE 1 214      54.730  52.847  65.365  0.00  0.00           H  
ATOM   3424  N   ARG 1 215      58.219  47.826  65.511  0.00  0.00           N  
ATOM   3425  CA  ARG 1 215      59.565  47.287  65.911  0.00  0.00           C  
ATOM   3426  C   ARG 1 215      60.634  47.994  65.061  0.00  0.00           C  
ATOM   3427  O   ARG 1 215      60.586  47.934  63.824  0.00  0.00           O  
ATOM   3428  CB  ARG 1 215      59.676  45.748  65.760  0.00  0.00           C  
ATOM   3429  CG  ARG 1 215      58.657  44.946  66.629  0.00  0.00           C  
ATOM   3430  CD  ARG 1 215      59.089  43.515  66.819  0.00  0.00           C  
ATOM   3431  NE  ARG 1 215      57.950  42.637  67.001  0.00  0.00           N  
ATOM   3432  CZ  ARG 1 215      57.806  41.283  66.686  0.00  0.00           C  
ATOM   3433  NH1 ARG 1 215      56.644  40.676  66.689  0.00  0.00           N  
ATOM   3434  NH2 ARG 1 215      58.855  40.476  66.317  0.00  0.00           N  
ATOM   3435  H   ARG 1 215      58.150  48.132  64.551  0.00  0.00           H  
ATOM   3436  HA  ARG 1 215      59.767  47.499  66.961  0.00  0.00           H  
ATOM   3437  HB2 ARG 1 215      59.622  45.372  64.738  0.00  0.00           H  
ATOM   3438  HB3 ARG 1 215      60.662  45.437  66.106  0.00  0.00           H  
ATOM   3439  HG2 ARG 1 215      58.691  45.484  67.576  0.00  0.00           H  
ATOM   3440  HG3 ARG 1 215      57.678  45.081  66.169  0.00  0.00           H  
ATOM   3441  HD2 ARG 1 215      59.552  43.175  65.892  0.00  0.00           H  
ATOM   3442  HD3 ARG 1 215      59.820  43.456  67.625  0.00  0.00           H  
ATOM   3443  HE  ARG 1 215      57.179  43.017  67.531  0.00  0.00           H  
ATOM   3444 HH11 ARG 1 215      56.526  39.705  66.435  0.00  0.00           H  
ATOM   3445 HH12 ARG 1 215      55.845  41.251  66.912  0.00  0.00           H  
ATOM   3446 HH21 ARG 1 215      58.740  39.490  66.132  0.00  0.00           H  
ATOM   3447 HH22 ARG 1 215      59.741  40.895  66.071  0.00  0.00           H  
ATOM   3448  N   SER 1 216      61.599  48.694  65.668  0.00  0.00           N  
ATOM   3449  CA  SER 1 216      62.749  49.335  64.943  0.00  0.00           C  
ATOM   3450  C   SER 1 216      63.726  49.879  65.918  0.00  0.00           C  
ATOM   3451  O   SER 1 216      63.399  50.643  66.852  0.00  0.00           O  
ATOM   3452  CB  SER 1 216      62.175  50.627  64.214  0.00  0.00           C  
ATOM   3453  OG  SER 1 216      63.255  51.221  63.530  0.00  0.00           O  
ATOM   3454  H   SER 1 216      61.685  48.636  66.672  0.00  0.00           H  
ATOM   3455  HA  SER 1 216      63.085  48.670  64.148  0.00  0.00           H  
ATOM   3456  HB2 SER 1 216      61.433  50.418  63.444  0.00  0.00           H  
ATOM   3457  HB3 SER 1 216      61.787  51.395  64.884  0.00  0.00           H  
ATOM   3458  HG  SER 1 216      63.423  50.703  62.740  0.00  0.00           H  
ATOM   3459  N   SER 1 217      65.059  49.722  65.694  0.00  0.00           N  
ATOM   3460  CA  SER 1 217      66.200  50.412  66.342  0.00  0.00           C  
ATOM   3461  C   SER 1 217      66.682  51.668  65.645  0.00  0.00           C  
ATOM   3462  O   SER 1 217      67.764  52.162  66.027  0.00  0.00           O  
ATOM   3463  CB  SER 1 217      67.313  49.318  66.499  0.00  0.00           C  
ATOM   3464  OG  SER 1 217      67.887  48.943  65.244  0.00  0.00           O  
ATOM   3465  H   SER 1 217      65.230  48.948  65.068  0.00  0.00           H  
ATOM   3466  HA  SER 1 217      65.937  50.747  67.345  0.00  0.00           H  
ATOM   3467  HB2 SER 1 217      68.092  49.656  67.183  0.00  0.00           H  
ATOM   3468  HB3 SER 1 217      66.852  48.405  66.877  0.00  0.00           H  
ATOM   3469  HG  SER 1 217      68.481  48.212  65.429  0.00  0.00           H  
ATOM   3470  N   LEU 1 218      65.919  52.306  64.776  0.00  0.00           N  
ATOM   3471  CA  LEU 1 218      66.413  53.507  63.919  0.00  0.00           C  
ATOM   3472  C   LEU 1 218      66.947  54.730  64.770  0.00  0.00           C  
ATOM   3473  O   LEU 1 218      66.308  55.534  65.438  0.00  0.00           O  
ATOM   3474  CB  LEU 1 218      65.289  54.009  63.100  0.00  0.00           C  
ATOM   3475  CG  LEU 1 218      65.547  55.198  62.133  0.00  0.00           C  
ATOM   3476  CD1 LEU 1 218      66.513  54.842  61.048  0.00  0.00           C  
ATOM   3477  CD2 LEU 1 218      64.224  55.560  61.484  0.00  0.00           C  
ATOM   3478  H   LEU 1 218      65.000  51.946  64.562  0.00  0.00           H  
ATOM   3479  HA  LEU 1 218      67.204  53.135  63.267  0.00  0.00           H  
ATOM   3480  HB2 LEU 1 218      64.906  53.167  62.523  0.00  0.00           H  
ATOM   3481  HB3 LEU 1 218      64.481  54.242  63.794  0.00  0.00           H  
ATOM   3482  HG  LEU 1 218      65.880  56.100  62.647  0.00  0.00           H  
ATOM   3483 HD11 LEU 1 218      66.211  54.026  60.391  0.00  0.00           H  
ATOM   3484 HD12 LEU 1 218      66.664  55.725  60.428  0.00  0.00           H  
ATOM   3485 HD13 LEU 1 218      67.435  54.561  61.559  0.00  0.00           H  
ATOM   3486 HD21 LEU 1 218      63.922  54.851  60.714  0.00  0.00           H  
ATOM   3487 HD22 LEU 1 218      63.426  55.485  62.223  0.00  0.00           H  
ATOM   3488 HD23 LEU 1 218      64.150  56.607  61.192  0.00  0.00           H  
ATOM   3489  N   SER 1 219      68.267  54.918  64.671  0.00  0.00           N  
ATOM   3490  CA  SER 1 219      68.916  56.105  65.268  0.00  0.00           C  
ATOM   3491  C   SER 1 219      68.879  57.241  64.304  0.00  0.00           C  
ATOM   3492  O   SER 1 219      68.613  58.368  64.656  0.00  0.00           O  
ATOM   3493  CB  SER 1 219      70.410  55.790  65.650  0.00  0.00           C  
ATOM   3494  OG  SER 1 219      71.175  56.955  65.987  0.00  0.00           O  
ATOM   3495  H   SER 1 219      68.795  54.343  64.030  0.00  0.00           H  
ATOM   3496  HA  SER 1 219      68.318  56.292  66.160  0.00  0.00           H  
ATOM   3497  HB2 SER 1 219      70.490  55.199  66.562  0.00  0.00           H  
ATOM   3498  HB3 SER 1 219      70.998  55.278  64.888  0.00  0.00           H  
ATOM   3499  HG  SER 1 219      70.563  57.418  66.564  0.00  0.00           H  
ATOM   3500  N   GLU 1 220      69.064  56.967  62.972  0.00  0.00           N  
ATOM   3501  CA  GLU 1 220      69.246  58.043  61.975  0.00  0.00           C  
ATOM   3502  C   GLU 1 220      67.925  58.666  61.631  0.00  0.00           C  
ATOM   3503  O   GLU 1 220      66.866  58.005  61.552  0.00  0.00           O  
ATOM   3504  CB  GLU 1 220      69.884  57.189  60.823  0.00  0.00           C  
ATOM   3505  CG  GLU 1 220      70.440  58.130  59.695  0.00  0.00           C  
ATOM   3506  CD  GLU 1 220      71.532  57.405  58.891  0.00  0.00           C  
ATOM   3507  OE1 GLU 1 220      72.711  57.888  58.900  0.00  0.00           O  
ATOM   3508  OE2 GLU 1 220      71.270  56.308  58.250  0.00  0.00           O  
ATOM   3509  H   GLU 1 220      69.267  56.020  62.683  0.00  0.00           H  
ATOM   3510  HA  GLU 1 220      69.949  58.772  62.377  0.00  0.00           H  
ATOM   3511  HB2 GLU 1 220      70.741  56.672  61.253  0.00  0.00           H  
ATOM   3512  HB3 GLU 1 220      69.174  56.456  60.439  0.00  0.00           H  
ATOM   3513  HG2 GLU 1 220      69.601  58.425  59.065  0.00  0.00           H  
ATOM   3514  HG3 GLU 1 220      70.883  58.982  60.210  0.00  0.00           H  
ATOM   3515  N   LYS 1 221      67.962  59.966  61.332  0.00  0.00           N  
ATOM   3516  CA  LYS 1 221      66.764  60.856  61.078  0.00  0.00           C  
ATOM   3517  C   LYS 1 221      66.075  60.560  59.747  0.00  0.00           C  
ATOM   3518  O   LYS 1 221      65.808  61.481  58.964  0.00  0.00           O  
ATOM   3519  CB  LYS 1 221      67.307  62.330  61.294  0.00  0.00           C  
ATOM   3520  CG  LYS 1 221      66.212  63.404  61.493  0.00  0.00           C  
ATOM   3521  CD  LYS 1 221      66.817  64.785  61.662  0.00  0.00           C  
ATOM   3522  CE  LYS 1 221      67.407  65.216  60.369  0.00  0.00           C  
ATOM   3523  NZ  LYS 1 221      67.470  66.720  60.266  0.00  0.00           N  
ATOM   3524  H   LYS 1 221      68.826  60.453  61.520  0.00  0.00           H  
ATOM   3525  HA  LYS 1 221      66.045  60.681  61.879  0.00  0.00           H  
ATOM   3526  HB2 LYS 1 221      68.000  62.378  62.134  0.00  0.00           H  
ATOM   3527  HB3 LYS 1 221      67.973  62.461  60.441  0.00  0.00           H  
ATOM   3528  HG2 LYS 1 221      65.584  63.328  60.605  0.00  0.00           H  
ATOM   3529  HG3 LYS 1 221      65.564  63.233  62.353  0.00  0.00           H  
ATOM   3530  HD2 LYS 1 221      66.041  65.514  61.898  0.00  0.00           H  
ATOM   3531  HD3 LYS 1 221      67.525  64.688  62.486  0.00  0.00           H  
ATOM   3532  HE2 LYS 1 221      68.320  64.669  60.137  0.00  0.00           H  
ATOM   3533  HE3 LYS 1 221      66.738  64.905  59.567  0.00  0.00           H  
ATOM   3534  HZ1 LYS 1 221      68.118  67.117  60.931  0.00  0.00           H  
ATOM   3535  HZ2 LYS 1 221      67.972  66.916  59.412  0.00  0.00           H  
ATOM   3536  HZ3 LYS 1 221      66.569  67.176  60.245  0.00  0.00           H  
ATOM   3537  N   ARG 1 222      65.804  59.299  59.417  0.00  0.00           N  
ATOM   3538  CA  ARG 1 222      65.115  58.867  58.219  0.00  0.00           C  
ATOM   3539  C   ARG 1 222      63.602  59.073  58.275  0.00  0.00           C  
ATOM   3540  O   ARG 1 222      62.936  58.801  59.269  0.00  0.00           O  
ATOM   3541  CB  ARG 1 222      65.441  57.405  57.946  0.00  0.00           C  
ATOM   3542  CG  ARG 1 222      66.886  57.050  57.652  0.00  0.00           C  
ATOM   3543  CD  ARG 1 222      67.565  57.580  56.326  0.00  0.00           C  
ATOM   3544  NE  ARG 1 222      69.007  57.298  56.354  0.00  0.00           N  
ATOM   3545  CZ  ARG 1 222      69.917  57.621  55.492  0.00  0.00           C  
ATOM   3546  NH1 ARG 1 222      69.700  58.270  54.445  0.00  0.00           N  
ATOM   3547  NH2 ARG 1 222      71.192  57.265  55.639  0.00  0.00           N  
ATOM   3548  H   ARG 1 222      66.074  58.573  60.065  0.00  0.00           H  
ATOM   3549  HA  ARG 1 222      65.453  59.405  57.334  0.00  0.00           H  
ATOM   3550  HB2 ARG 1 222      65.087  56.868  58.827  0.00  0.00           H  
ATOM   3551  HB3 ARG 1 222      64.821  57.021  57.136  0.00  0.00           H  
ATOM   3552  HG2 ARG 1 222      67.497  57.390  58.488  0.00  0.00           H  
ATOM   3553  HG3 ARG 1 222      66.929  55.962  57.614  0.00  0.00           H  
ATOM   3554  HD2 ARG 1 222      67.110  56.952  55.559  0.00  0.00           H  
ATOM   3555  HD3 ARG 1 222      67.325  58.640  56.244  0.00  0.00           H  
ATOM   3556  HE  ARG 1 222      69.379  56.900  57.204  0.00  0.00           H  
ATOM   3557 HH11 ARG 1 222      70.470  58.464  53.821  0.00  0.00           H  
ATOM   3558 HH12 ARG 1 222      68.740  58.500  54.231  0.00  0.00           H  
ATOM   3559 HH21 ARG 1 222      71.859  57.504  54.919  0.00  0.00           H  
ATOM   3560 HH22 ARG 1 222      71.416  56.923  56.562  0.00  0.00           H  
ATOM   3561  N   ALA 1 223      63.052  59.460  57.176  0.00  0.00           N  
ATOM   3562  CA  ALA 1 223      61.682  59.931  56.869  0.00  0.00           C  
ATOM   3563  C   ALA 1 223      61.357  59.737  55.345  0.00  0.00           C  
ATOM   3564  O   ALA 1 223      62.123  59.938  54.437  0.00  0.00           O  
ATOM   3565  CB  ALA 1 223      61.485  61.463  57.143  0.00  0.00           C  
ATOM   3566  H   ALA 1 223      63.715  59.420  56.415  0.00  0.00           H  
ATOM   3567  HA  ALA 1 223      60.967  59.367  57.469  0.00  0.00           H  
ATOM   3568  HB1 ALA 1 223      62.237  61.979  56.546  0.00  0.00           H  
ATOM   3569  HB2 ALA 1 223      60.441  61.758  57.038  0.00  0.00           H  
ATOM   3570  HB3 ALA 1 223      61.898  61.527  58.150  0.00  0.00           H  
ATOM   3571  N   LEU 1 224      60.130  59.383  55.084  0.00  0.00           N  
ATOM   3572  CA  LEU 1 224      59.622  59.110  53.743  0.00  0.00           C  
ATOM   3573  C   LEU 1 224      59.712  60.412  52.930  0.00  0.00           C  
ATOM   3574  O   LEU 1 224      59.862  60.345  51.741  0.00  0.00           O  
ATOM   3575  CB  LEU 1 224      58.180  58.670  53.945  0.00  0.00           C  
ATOM   3576  CG  LEU 1 224      57.939  57.305  54.569  0.00  0.00           C  
ATOM   3577  CD1 LEU 1 224      56.375  57.059  54.660  0.00  0.00           C  
ATOM   3578  CD2 LEU 1 224      58.573  56.150  53.884  0.00  0.00           C  
ATOM   3579  H   LEU 1 224      59.422  59.404  55.803  0.00  0.00           H  
ATOM   3580  HA  LEU 1 224      60.232  58.283  53.380  0.00  0.00           H  
ATOM   3581  HB2 LEU 1 224      57.573  59.469  54.373  0.00  0.00           H  
ATOM   3582  HB3 LEU 1 224      57.734  58.638  52.951  0.00  0.00           H  
ATOM   3583  HG  LEU 1 224      58.361  57.389  55.571  0.00  0.00           H  
ATOM   3584 HD11 LEU 1 224      55.967  58.003  55.021  0.00  0.00           H  
ATOM   3585 HD12 LEU 1 224      55.893  56.784  53.722  0.00  0.00           H  
ATOM   3586 HD13 LEU 1 224      56.016  56.344  55.401  0.00  0.00           H  
ATOM   3587 HD21 LEU 1 224      58.272  55.170  54.255  0.00  0.00           H  
ATOM   3588 HD22 LEU 1 224      58.435  56.161  52.803  0.00  0.00           H  
ATOM   3589 HD23 LEU 1 224      59.659  56.220  53.945  0.00  0.00           H  
ATOM   3590  N   THR 1 225      59.698  61.617  53.588  0.00  0.00           N  
ATOM   3591  CA  THR 1 225      59.838  62.959  52.999  0.00  0.00           C  
ATOM   3592  C   THR 1 225      61.309  63.289  52.773  0.00  0.00           C  
ATOM   3593  O   THR 1 225      61.553  64.469  52.395  0.00  0.00           O  
ATOM   3594  CB  THR 1 225      59.175  64.032  53.886  0.00  0.00           C  
ATOM   3595  OG1 THR 1 225      59.804  63.930  55.166  0.00  0.00           O  
ATOM   3596  CG2 THR 1 225      57.672  63.854  54.293  0.00  0.00           C  
ATOM   3597  H   THR 1 225      59.693  61.582  54.598  0.00  0.00           H  
ATOM   3598  HA  THR 1 225      59.274  62.891  52.068  0.00  0.00           H  
ATOM   3599  HB  THR 1 225      59.433  65.041  53.566  0.00  0.00           H  
ATOM   3600  HG1 THR 1 225      59.708  64.678  55.761  0.00  0.00           H  
ATOM   3601 HG21 THR 1 225      57.520  62.923  54.839  0.00  0.00           H  
ATOM   3602 HG22 THR 1 225      57.563  64.800  54.824  0.00  0.00           H  
ATOM   3603 HG23 THR 1 225      57.134  64.018  53.359  0.00  0.00           H  
ATOM   3604  N   ASP 1 226      62.237  62.339  52.772  0.00  0.00           N  
ATOM   3605  CA  ASP 1 226      63.577  62.598  52.307  0.00  0.00           C  
ATOM   3606  C   ASP 1 226      63.719  62.829  50.833  0.00  0.00           C  
ATOM   3607  O   ASP 1 226      63.085  62.156  50.007  0.00  0.00           O  
ATOM   3608  CB  ASP 1 226      64.589  61.599  52.957  0.00  0.00           C  
ATOM   3609  CG  ASP 1 226      64.858  61.872  54.446  0.00  0.00           C  
ATOM   3610  OD1 ASP 1 226      65.050  63.026  54.875  0.00  0.00           O  
ATOM   3611  OD2 ASP 1 226      64.895  60.888  55.262  0.00  0.00           O  
ATOM   3612  H   ASP 1 226      62.024  61.386  53.030  0.00  0.00           H  
ATOM   3613  HA  ASP 1 226      63.842  63.550  52.768  0.00  0.00           H  
ATOM   3614  HB2 ASP 1 226      64.287  60.573  52.744  0.00  0.00           H  
ATOM   3615  HB3 ASP 1 226      65.510  61.582  52.374  0.00  0.00           H  
ATOM   3616  N   PRO 1 227      64.436  63.979  50.415  0.00  0.00           N  
ATOM   3617  CA  PRO 1 227      64.626  64.097  48.937  0.00  0.00           C  
ATOM   3618  C   PRO 1 227      65.496  62.923  48.195  0.00  0.00           C  
ATOM   3619  O   PRO 1 227      66.451  62.311  48.680  0.00  0.00           O  
ATOM   3620  CB  PRO 1 227      65.334  65.375  48.746  0.00  0.00           C  
ATOM   3621  CG  PRO 1 227      64.705  66.214  49.852  0.00  0.00           C  
ATOM   3622  CD  PRO 1 227      64.715  65.206  51.043  0.00  0.00           C  
ATOM   3623  HA  PRO 1 227      63.682  64.100  48.393  0.00  0.00           H  
ATOM   3624  HB2 PRO 1 227      66.405  65.287  48.933  0.00  0.00           H  
ATOM   3625  HB3 PRO 1 227      65.147  65.887  47.802  0.00  0.00           H  
ATOM   3626  HG2 PRO 1 227      65.349  67.047  50.133  0.00  0.00           H  
ATOM   3627  HG3 PRO 1 227      63.672  66.424  49.574  0.00  0.00           H  
ATOM   3628  HD2 PRO 1 227      65.687  65.289  51.530  0.00  0.00           H  
ATOM   3629  HD3 PRO 1 227      63.909  65.542  51.696  0.00  0.00           H  
ATOM   3630  N   ILE 1 228      65.269  62.851  46.877  0.00  0.00           N  
ATOM   3631  CA  ILE 1 228      66.179  62.316  45.838  0.00  0.00           C  
ATOM   3632  C   ILE 1 228      67.304  63.304  45.641  0.00  0.00           C  
ATOM   3633  O   ILE 1 228      67.148  64.546  45.617  0.00  0.00           O  
ATOM   3634  CB  ILE 1 228      65.371  62.014  44.491  0.00  0.00           C  
ATOM   3635  CG1 ILE 1 228      64.267  60.977  44.507  0.00  0.00           C  
ATOM   3636  CG2 ILE 1 228      66.373  61.476  43.395  0.00  0.00           C  
ATOM   3637  CD1 ILE 1 228      64.584  59.562  45.056  0.00  0.00           C  
ATOM   3638  H   ILE 1 228      64.461  63.382  46.585  0.00  0.00           H  
ATOM   3639  HA  ILE 1 228      66.579  61.345  46.129  0.00  0.00           H  
ATOM   3640  HB  ILE 1 228      64.987  62.926  44.034  0.00  0.00           H  
ATOM   3641 HG12 ILE 1 228      63.534  61.256  45.264  0.00  0.00           H  
ATOM   3642 HG13 ILE 1 228      63.840  60.758  43.529  0.00  0.00           H  
ATOM   3643 HG21 ILE 1 228      66.937  60.666  43.858  0.00  0.00           H  
ATOM   3644 HG22 ILE 1 228      65.854  61.231  42.468  0.00  0.00           H  
ATOM   3645 HG23 ILE 1 228      67.055  62.305  43.210  0.00  0.00           H  
ATOM   3646 HD11 ILE 1 228      65.455  59.120  44.572  0.00  0.00           H  
ATOM   3647 HD12 ILE 1 228      64.743  59.610  46.134  0.00  0.00           H  
ATOM   3648 HD13 ILE 1 228      63.723  58.897  45.000  0.00  0.00           H  
ATOM   3649  N   GLN 1 229      68.501  62.696  45.659  0.00  0.00           N  
ATOM   3650  CA  GLN 1 229      69.813  63.302  45.194  0.00  0.00           C  
ATOM   3651  C   GLN 1 229      69.840  63.974  43.796  0.00  0.00           C  
ATOM   3652  O   GLN 1 229      68.822  64.105  43.132  0.00  0.00           O  
ATOM   3653  CB  GLN 1 229      70.861  62.158  45.260  0.00  0.00           C  
ATOM   3654  CG  GLN 1 229      70.617  60.991  44.260  0.00  0.00           C  
ATOM   3655  CD  GLN 1 229      71.915  60.275  43.854  0.00  0.00           C  
ATOM   3656  OE1 GLN 1 229      72.962  60.637  44.447  0.00  0.00           O  
ATOM   3657  NE2 GLN 1 229      71.992  59.398  42.935  0.00  0.00           N  
ATOM   3658  H   GLN 1 229      68.526  61.698  45.811  0.00  0.00           H  
ATOM   3659  HA  GLN 1 229      70.100  64.092  45.889  0.00  0.00           H  
ATOM   3660  HB2 GLN 1 229      71.835  62.633  45.143  0.00  0.00           H  
ATOM   3661  HB3 GLN 1 229      70.723  61.796  46.279  0.00  0.00           H  
ATOM   3662  HG2 GLN 1 229      69.804  60.366  44.628  0.00  0.00           H  
ATOM   3663  HG3 GLN 1 229      70.273  61.493  43.356  0.00  0.00           H  
ATOM   3664 HE21 GLN 1 229      72.867  58.915  42.786  0.00  0.00           H  
ATOM   3665 HE22 GLN 1 229      71.149  59.083  42.476  0.00  0.00           H  
ATOM   3666  N   GLY 1 230      71.001  64.399  43.227  0.00  0.00           N  
ATOM   3667  CA  GLY 1 230      71.097  64.834  41.892  0.00  0.00           C  
ATOM   3668  C   GLY 1 230      70.669  63.800  40.858  0.00  0.00           C  
ATOM   3669  O   GLY 1 230      70.557  62.624  41.216  0.00  0.00           O  
ATOM   3670  H   GLY 1 230      71.888  64.131  43.629  0.00  0.00           H  
ATOM   3671  HA2 GLY 1 230      70.406  65.677  41.882  0.00  0.00           H  
ATOM   3672  HA3 GLY 1 230      72.111  65.151  41.649  0.00  0.00           H  
ATOM   3673  N   THR 1 231      70.385  64.162  39.591  0.00  0.00           N  
ATOM   3674  CA  THR 1 231      69.944  63.308  38.463  0.00  0.00           C  
ATOM   3675  C   THR 1 231      70.768  62.013  38.445  0.00  0.00           C  
ATOM   3676  O   THR 1 231      72.041  61.999  38.442  0.00  0.00           O  
ATOM   3677  CB  THR 1 231      70.175  63.991  37.134  0.00  0.00           C  
ATOM   3678  OG1 THR 1 231      71.541  64.370  36.871  0.00  0.00           O  
ATOM   3679  CG2 THR 1 231      69.407  65.316  37.034  0.00  0.00           C  
ATOM   3680  H   THR 1 231      70.521  65.141  39.383  0.00  0.00           H  
ATOM   3681  HA  THR 1 231      68.936  62.960  38.687  0.00  0.00           H  
ATOM   3682  HB  THR 1 231      70.049  63.295  36.305  0.00  0.00           H  
ATOM   3683  HG1 THR 1 231      72.014  63.595  36.558  0.00  0.00           H  
ATOM   3684 HG21 THR 1 231      69.737  66.097  37.719  0.00  0.00           H  
ATOM   3685 HG22 THR 1 231      69.552  65.677  36.016  0.00  0.00           H  
ATOM   3686 HG23 THR 1 231      68.332  65.243  37.199  0.00  0.00           H  
ATOM   3687  N   GLU 1 232      70.089  60.853  38.487  0.00  0.00           N  
ATOM   3688  CA  GLU 1 232      70.684  59.468  38.496  0.00  0.00           C  
ATOM   3689  C   GLU 1 232      70.689  58.987  37.019  0.00  0.00           C  
ATOM   3690  O   GLU 1 232      69.642  58.980  36.348  0.00  0.00           O  
ATOM   3691  CB  GLU 1 232      69.933  58.621  39.525  0.00  0.00           C  
ATOM   3692  CG  GLU 1 232      70.204  57.161  39.559  0.00  0.00           C  
ATOM   3693  CD  GLU 1 232      71.554  56.837  40.068  0.00  0.00           C  
ATOM   3694  OE1 GLU 1 232      71.631  56.497  41.255  0.00  0.00           O  
ATOM   3695  OE2 GLU 1 232      72.525  56.807  39.286  0.00  0.00           O  
ATOM   3696  H   GLU 1 232      69.093  60.983  38.388  0.00  0.00           H  
ATOM   3697  HA  GLU 1 232      71.764  59.487  38.644  0.00  0.00           H  
ATOM   3698  HB2 GLU 1 232      70.110  59.023  40.522  0.00  0.00           H  
ATOM   3699  HB3 GLU 1 232      68.864  58.651  39.312  0.00  0.00           H  
ATOM   3700  HG2 GLU 1 232      69.432  56.732  40.198  0.00  0.00           H  
ATOM   3701  HG3 GLU 1 232      70.159  56.712  38.567  0.00  0.00           H  
ATOM   3702  N   TYR 1 233      71.852  58.536  36.511  0.00  0.00           N  
ATOM   3703  CA  TYR 1 233      72.198  58.039  35.190  0.00  0.00           C  
ATOM   3704  C   TYR 1 233      73.059  56.775  35.139  0.00  0.00           C  
ATOM   3705  O   TYR 1 233      73.319  56.277  34.028  0.00  0.00           O  
ATOM   3706  CB  TYR 1 233      72.855  59.085  34.331  0.00  0.00           C  
ATOM   3707  CG  TYR 1 233      72.178  60.459  34.165  0.00  0.00           C  
ATOM   3708  CD1 TYR 1 233      72.886  61.714  34.420  0.00  0.00           C  
ATOM   3709  CD2 TYR 1 233      70.837  60.536  34.034  0.00  0.00           C  
ATOM   3710  CE1 TYR 1 233      72.153  62.857  34.277  0.00  0.00           C  
ATOM   3711  CE2 TYR 1 233      70.088  61.739  33.885  0.00  0.00           C  
ATOM   3712  CZ  TYR 1 233      70.812  62.973  33.916  0.00  0.00           C  
ATOM   3713  OH  TYR 1 233      70.255  64.160  33.821  0.00  0.00           O  
ATOM   3714  H   TYR 1 233      72.648  58.711  37.107  0.00  0.00           H  
ATOM   3715  HA  TYR 1 233      71.227  57.706  34.824  0.00  0.00           H  
ATOM   3716  HB2 TYR 1 233      73.904  59.173  34.613  0.00  0.00           H  
ATOM   3717  HB3 TYR 1 233      72.947  58.687  33.320  0.00  0.00           H  
ATOM   3718  HD1 TYR 1 233      73.930  61.680  34.695  0.00  0.00           H  
ATOM   3719  HD2 TYR 1 233      70.347  59.582  33.912  0.00  0.00           H  
ATOM   3720  HE1 TYR 1 233      72.662  63.783  34.500  0.00  0.00           H  
ATOM   3721  HE2 TYR 1 233      69.053  61.617  33.601  0.00  0.00           H  
ATOM   3722  HH  TYR 1 233      69.522  64.121  33.202  0.00  0.00           H  
ATOM   3723  N   SER 1 234      73.470  56.205  36.289  0.00  0.00           N  
ATOM   3724  CA  SER 1 234      74.475  55.058  36.358  0.00  0.00           C  
ATOM   3725  C   SER 1 234      73.886  53.780  35.644  0.00  0.00           C  
ATOM   3726  O   SER 1 234      72.681  53.538  35.699  0.00  0.00           O  
ATOM   3727  CB  SER 1 234      74.755  54.645  37.871  0.00  0.00           C  
ATOM   3728  OG  SER 1 234      73.543  54.432  38.446  0.00  0.00           O  
ATOM   3729  H   SER 1 234      73.463  56.729  37.153  0.00  0.00           H  
ATOM   3730  HA  SER 1 234      75.461  55.252  35.936  0.00  0.00           H  
ATOM   3731  HB2 SER 1 234      75.368  53.743  37.854  0.00  0.00           H  
ATOM   3732  HB3 SER 1 234      75.388  55.373  38.378  0.00  0.00           H  
ATOM   3733  HG  SER 1 234      73.228  55.321  38.625  0.00  0.00           H  
ATOM   3734  N   ALA 1 235      74.734  53.054  34.909  0.00  0.00           N  
ATOM   3735  CA  ALA 1 235      74.256  52.133  33.857  0.00  0.00           C  
ATOM   3736  C   ALA 1 235      73.263  51.018  34.273  0.00  0.00           C  
ATOM   3737  O   ALA 1 235      72.321  50.716  33.555  0.00  0.00           O  
ATOM   3738  CB  ALA 1 235      75.600  51.558  33.163  0.00  0.00           C  
ATOM   3739  H   ALA 1 235      75.668  53.426  34.815  0.00  0.00           H  
ATOM   3740  HA  ALA 1 235      73.745  52.657  33.049  0.00  0.00           H  
ATOM   3741  HB1 ALA 1 235      76.230  52.400  32.876  0.00  0.00           H  
ATOM   3742  HB2 ALA 1 235      76.252  51.000  33.834  0.00  0.00           H  
ATOM   3743  HB3 ALA 1 235      75.249  51.000  32.294  0.00  0.00           H  
ATOM   3744  N   GLU 1 236      73.419  50.558  35.493  0.00  0.00           N  
ATOM   3745  CA  GLU 1 236      72.511  49.681  36.121  0.00  0.00           C  
ATOM   3746  C   GLU 1 236      71.095  50.402  36.283  0.00  0.00           C  
ATOM   3747  O   GLU 1 236      70.091  49.833  35.830  0.00  0.00           O  
ATOM   3748  CB  GLU 1 236      73.037  49.228  37.498  0.00  0.00           C  
ATOM   3749  CG  GLU 1 236      71.986  48.261  38.070  0.00  0.00           C  
ATOM   3750  CD  GLU 1 236      72.419  47.619  39.414  0.00  0.00           C  
ATOM   3751  OE1 GLU 1 236      71.891  46.535  39.777  0.00  0.00           O  
ATOM   3752  OE2 GLU 1 236      73.275  48.121  40.139  0.00  0.00           O  
ATOM   3753  H   GLU 1 236      74.104  50.996  36.092  0.00  0.00           H  
ATOM   3754  HA  GLU 1 236      72.225  48.784  35.572  0.00  0.00           H  
ATOM   3755  HB2 GLU 1 236      74.028  48.775  37.447  0.00  0.00           H  
ATOM   3756  HB3 GLU 1 236      73.022  50.022  38.244  0.00  0.00           H  
ATOM   3757  HG2 GLU 1 236      71.125  48.904  38.252  0.00  0.00           H  
ATOM   3758  HG3 GLU 1 236      71.874  47.451  37.349  0.00  0.00           H  
ATOM   3759  N   SER 1 237      71.045  51.603  36.797  0.00  0.00           N  
ATOM   3760  CA  SER 1 237      69.727  52.196  37.211  0.00  0.00           C  
ATOM   3761  C   SER 1 237      68.841  52.469  36.056  0.00  0.00           C  
ATOM   3762  O   SER 1 237      67.646  52.160  36.091  0.00  0.00           O  
ATOM   3763  CB  SER 1 237      69.976  53.629  37.827  0.00  0.00           C  
ATOM   3764  OG  SER 1 237      70.382  54.525  36.895  0.00  0.00           O  
ATOM   3765  H   SER 1 237      71.958  52.029  36.872  0.00  0.00           H  
ATOM   3766  HA  SER 1 237      69.257  51.577  37.976  0.00  0.00           H  
ATOM   3767  HB2 SER 1 237      69.005  53.923  38.225  0.00  0.00           H  
ATOM   3768  HB3 SER 1 237      70.561  53.552  38.744  0.00  0.00           H  
ATOM   3769  HG  SER 1 237      71.251  54.279  36.570  0.00  0.00           H  
ATOM   3770  N   LEU 1 238      69.447  52.791  34.860  0.00  0.00           N  
ATOM   3771  CA  LEU 1 238      68.694  52.961  33.566  0.00  0.00           C  
ATOM   3772  C   LEU 1 238      67.877  51.738  33.255  0.00  0.00           C  
ATOM   3773  O   LEU 1 238      66.731  51.851  32.846  0.00  0.00           O  
ATOM   3774  CB  LEU 1 238      69.765  53.222  32.439  0.00  0.00           C  
ATOM   3775  CG  LEU 1 238      70.797  54.359  32.591  0.00  0.00           C  
ATOM   3776  CD1 LEU 1 238      71.729  54.421  31.419  0.00  0.00           C  
ATOM   3777  CD2 LEU 1 238      70.083  55.702  32.744  0.00  0.00           C  
ATOM   3778  H   LEU 1 238      70.451  52.895  34.853  0.00  0.00           H  
ATOM   3779  HA  LEU 1 238      67.958  53.762  33.636  0.00  0.00           H  
ATOM   3780  HB2 LEU 1 238      70.257  52.304  32.117  0.00  0.00           H  
ATOM   3781  HB3 LEU 1 238      69.116  53.343  31.571  0.00  0.00           H  
ATOM   3782  HG  LEU 1 238      71.410  54.205  33.479  0.00  0.00           H  
ATOM   3783 HD11 LEU 1 238      72.492  53.648  31.504  0.00  0.00           H  
ATOM   3784 HD12 LEU 1 238      71.077  54.316  30.552  0.00  0.00           H  
ATOM   3785 HD13 LEU 1 238      72.323  55.333  31.491  0.00  0.00           H  
ATOM   3786 HD21 LEU 1 238      70.662  56.558  32.399  0.00  0.00           H  
ATOM   3787 HD22 LEU 1 238      69.161  55.622  32.167  0.00  0.00           H  
ATOM   3788 HD23 LEU 1 238      69.736  55.750  33.776  0.00  0.00           H  
ATOM   3789  N   VAL 1 239      68.419  50.486  33.374  0.00  0.00           N  
ATOM   3790  CA  VAL 1 239      67.615  49.323  33.013  0.00  0.00           C  
ATOM   3791  C   VAL 1 239      66.551  48.998  34.082  0.00  0.00           C  
ATOM   3792  O   VAL 1 239      65.463  48.672  33.675  0.00  0.00           O  
ATOM   3793  CB  VAL 1 239      68.478  48.168  32.734  0.00  0.00           C  
ATOM   3794  CG1 VAL 1 239      69.293  48.436  31.414  0.00  0.00           C  
ATOM   3795  CG2 VAL 1 239      69.398  47.623  33.868  0.00  0.00           C  
ATOM   3796  H   VAL 1 239      69.376  50.418  33.689  0.00  0.00           H  
ATOM   3797  HA  VAL 1 239      67.028  49.554  32.124  0.00  0.00           H  
ATOM   3798  HB  VAL 1 239      67.947  47.273  32.411  0.00  0.00           H  
ATOM   3799 HG11 VAL 1 239      69.957  49.261  31.675  0.00  0.00           H  
ATOM   3800 HG12 VAL 1 239      69.973  47.639  31.114  0.00  0.00           H  
ATOM   3801 HG13 VAL 1 239      68.627  48.843  30.654  0.00  0.00           H  
ATOM   3802 HG21 VAL 1 239      69.848  46.751  33.392  0.00  0.00           H  
ATOM   3803 HG22 VAL 1 239      70.275  48.259  33.980  0.00  0.00           H  
ATOM   3804 HG23 VAL 1 239      68.828  47.413  34.773  0.00  0.00           H  
ATOM   3805  N   ARG 1 240      66.834  49.198  35.310  0.00  0.00           N  
ATOM   3806  CA  ARG 1 240      65.882  49.178  36.468  0.00  0.00           C  
ATOM   3807  C   ARG 1 240      64.672  50.134  36.392  0.00  0.00           C  
ATOM   3808  O   ARG 1 240      63.536  49.712  36.271  0.00  0.00           O  
ATOM   3809  CB  ARG 1 240      66.557  49.389  37.807  0.00  0.00           C  
ATOM   3810  CG  ARG 1 240      67.644  48.273  38.039  0.00  0.00           C  
ATOM   3811  CD  ARG 1 240      67.904  48.028  39.476  0.00  0.00           C  
ATOM   3812  NE  ARG 1 240      68.601  49.207  40.132  0.00  0.00           N  
ATOM   3813  CZ  ARG 1 240      69.429  49.188  41.128  0.00  0.00           C  
ATOM   3814  NH1 ARG 1 240      69.819  50.330  41.654  0.00  0.00           N  
ATOM   3815  NH2 ARG 1 240      70.063  48.135  41.581  0.00  0.00           N  
ATOM   3816  H   ARG 1 240      67.781  49.464  35.539  0.00  0.00           H  
ATOM   3817  HA  ARG 1 240      65.419  48.195  36.554  0.00  0.00           H  
ATOM   3818  HB2 ARG 1 240      66.995  50.383  37.897  0.00  0.00           H  
ATOM   3819  HB3 ARG 1 240      65.762  49.261  38.542  0.00  0.00           H  
ATOM   3820  HG2 ARG 1 240      67.191  47.395  37.580  0.00  0.00           H  
ATOM   3821  HG3 ARG 1 240      68.505  48.634  37.475  0.00  0.00           H  
ATOM   3822  HD2 ARG 1 240      66.991  47.804  40.027  0.00  0.00           H  
ATOM   3823  HD3 ARG 1 240      68.597  47.215  39.694  0.00  0.00           H  
ATOM   3824  HE  ARG 1 240      68.288  50.117  39.826  0.00  0.00           H  
ATOM   3825 HH11 ARG 1 240      70.646  50.344  42.233  0.00  0.00           H  
ATOM   3826 HH12 ARG 1 240      69.446  51.178  41.251  0.00  0.00           H  
ATOM   3827 HH21 ARG 1 240      70.781  48.390  42.244  0.00  0.00           H  
ATOM   3828 HH22 ARG 1 240      69.993  47.239  41.119  0.00  0.00           H  
ATOM   3829  N   ASN 1 241      64.979  51.377  36.197  0.00  0.00           N  
ATOM   3830  CA  ASN 1 241      63.938  52.439  35.929  0.00  0.00           C  
ATOM   3831  C   ASN 1 241      63.115  52.115  34.690  0.00  0.00           C  
ATOM   3832  O   ASN 1 241      61.928  52.196  34.762  0.00  0.00           O  
ATOM   3833  CB  ASN 1 241      64.768  53.763  35.913  0.00  0.00           C  
ATOM   3834  CG  ASN 1 241      65.252  54.189  37.291  0.00  0.00           C  
ATOM   3835  OD1 ASN 1 241      64.558  53.960  38.306  0.00  0.00           O  
ATOM   3836  ND2 ASN 1 241      66.446  54.825  37.405  0.00  0.00           N  
ATOM   3837  H   ASN 1 241      65.959  51.616  36.146  0.00  0.00           H  
ATOM   3838  HA  ASN 1 241      63.138  52.499  36.666  0.00  0.00           H  
ATOM   3839  HB2 ASN 1 241      65.637  53.618  35.272  0.00  0.00           H  
ATOM   3840  HB3 ASN 1 241      64.203  54.618  35.543  0.00  0.00           H  
ATOM   3841 HD21 ASN 1 241      66.916  54.731  38.294  0.00  0.00           H  
ATOM   3842 HD22 ASN 1 241      66.998  55.115  36.611  0.00  0.00           H  
ATOM   3843  N   LEU 1 242      63.692  51.544  33.634  0.00  0.00           N  
ATOM   3844  CA  LEU 1 242      62.916  50.997  32.440  0.00  0.00           C  
ATOM   3845  C   LEU 1 242      62.040  49.865  32.737  0.00  0.00           C  
ATOM   3846  O   LEU 1 242      60.879  49.921  32.353  0.00  0.00           O  
ATOM   3847  CB  LEU 1 242      63.870  50.627  31.309  0.00  0.00           C  
ATOM   3848  CG  LEU 1 242      63.286  50.270  29.948  0.00  0.00           C  
ATOM   3849  CD1 LEU 1 242      62.633  51.448  29.255  0.00  0.00           C  
ATOM   3850  CD2 LEU 1 242      64.411  49.628  29.190  0.00  0.00           C  
ATOM   3851  H   LEU 1 242      64.690  51.398  33.576  0.00  0.00           H  
ATOM   3852  HA  LEU 1 242      62.336  51.880  32.175  0.00  0.00           H  
ATOM   3853  HB2 LEU 1 242      64.584  51.450  31.281  0.00  0.00           H  
ATOM   3854  HB3 LEU 1 242      64.478  49.772  31.605  0.00  0.00           H  
ATOM   3855  HG  LEU 1 242      62.497  49.536  30.113  0.00  0.00           H  
ATOM   3856 HD11 LEU 1 242      63.223  52.364  29.217  0.00  0.00           H  
ATOM   3857 HD12 LEU 1 242      62.388  51.179  28.228  0.00  0.00           H  
ATOM   3858 HD13 LEU 1 242      61.716  51.671  29.801  0.00  0.00           H  
ATOM   3859 HD21 LEU 1 242      64.039  49.091  28.318  0.00  0.00           H  
ATOM   3860 HD22 LEU 1 242      65.230  50.312  28.965  0.00  0.00           H  
ATOM   3861 HD23 LEU 1 242      64.837  48.798  29.754  0.00  0.00           H  
ATOM   3862  N   GLN 1 243      62.423  48.970  33.585  0.00  0.00           N  
ATOM   3863  CA  GLN 1 243      61.563  47.877  34.113  0.00  0.00           C  
ATOM   3864  C   GLN 1 243      60.399  48.439  35.004  0.00  0.00           C  
ATOM   3865  O   GLN 1 243      59.277  47.984  34.917  0.00  0.00           O  
ATOM   3866  CB  GLN 1 243      62.338  46.691  34.621  0.00  0.00           C  
ATOM   3867  CG  GLN 1 243      63.172  45.944  33.555  0.00  0.00           C  
ATOM   3868  CD  GLN 1 243      64.099  44.842  33.952  0.00  0.00           C  
ATOM   3869  OE1 GLN 1 243      64.559  43.949  33.223  0.00  0.00           O  
ATOM   3870  NE2 GLN 1 243      64.343  44.693  35.194  0.00  0.00           N  
ATOM   3871  H   GLN 1 243      63.358  49.007  33.966  0.00  0.00           H  
ATOM   3872  HA  GLN 1 243      61.010  47.539  33.236  0.00  0.00           H  
ATOM   3873  HB2 GLN 1 243      63.046  46.957  35.405  0.00  0.00           H  
ATOM   3874  HB3 GLN 1 243      61.608  45.971  34.990  0.00  0.00           H  
ATOM   3875  HG2 GLN 1 243      62.495  45.569  32.788  0.00  0.00           H  
ATOM   3876  HG3 GLN 1 243      63.817  46.708  33.121  0.00  0.00           H  
ATOM   3877 HE21 GLN 1 243      65.049  44.004  35.410  0.00  0.00           H  
ATOM   3878 HE22 GLN 1 243      63.962  45.339  35.871  0.00  0.00           H  
ATOM   3879  N   TRP 1 244      60.709  49.507  35.747  0.00  0.00           N  
ATOM   3880  CA  TRP 1 244      59.460  50.263  36.265  0.00  0.00           C  
ATOM   3881  C   TRP 1 244      58.735  51.129  35.346  0.00  0.00           C  
ATOM   3882  O   TRP 1 244      57.570  51.342  35.612  0.00  0.00           O  
ATOM   3883  CB  TRP 1 244      59.852  51.102  37.517  0.00  0.00           C  
ATOM   3884  CG  TRP 1 244      58.804  51.822  38.239  0.00  0.00           C  
ATOM   3885  CD1 TRP 1 244      57.906  51.240  39.051  0.00  0.00           C  
ATOM   3886  CD2 TRP 1 244      58.469  53.245  38.166  0.00  0.00           C  
ATOM   3887  NE1 TRP 1 244      56.952  52.095  39.467  0.00  0.00           N  
ATOM   3888  CE2 TRP 1 244      57.275  53.385  38.988  0.00  0.00           C  
ATOM   3889  CE3 TRP 1 244      59.057  54.315  37.594  0.00  0.00           C  
ATOM   3890  CZ2 TRP 1 244      56.736  54.683  39.344  0.00  0.00           C  
ATOM   3891  CZ3 TRP 1 244      58.522  55.637  37.899  0.00  0.00           C  
ATOM   3892  CH2 TRP 1 244      57.458  55.799  38.832  0.00  0.00           C  
ATOM   3893  H   TRP 1 244      61.651  49.817  35.936  0.00  0.00           H  
ATOM   3894  HA  TRP 1 244      58.739  49.516  36.595  0.00  0.00           H  
ATOM   3895  HB2 TRP 1 244      60.370  50.475  38.243  0.00  0.00           H  
ATOM   3896  HB3 TRP 1 244      60.611  51.815  37.195  0.00  0.00           H  
ATOM   3897  HD1 TRP 1 244      58.059  50.211  39.340  0.00  0.00           H  
ATOM   3898  HE1 TRP 1 244      56.145  51.801  39.998  0.00  0.00           H  
ATOM   3899  HE3 TRP 1 244      59.940  54.169  36.990  0.00  0.00           H  
ATOM   3900  HZ2 TRP 1 244      55.971  54.755  40.103  0.00  0.00           H  
ATOM   3901  HZ3 TRP 1 244      59.013  56.541  37.569  0.00  0.00           H  
ATOM   3902  HH2 TRP 1 244      57.137  56.780  39.150  0.00  0.00           H  
ATOM   3903  N   ALA 1 245      59.308  51.609  34.167  0.00  0.00           N  
ATOM   3904  CA  ALA 1 245      58.495  52.352  33.199  0.00  0.00           C  
ATOM   3905  C   ALA 1 245      57.509  51.350  32.510  0.00  0.00           C  
ATOM   3906  O   ALA 1 245      56.255  51.471  32.502  0.00  0.00           O  
ATOM   3907  CB  ALA 1 245      59.357  53.050  32.092  0.00  0.00           C  
ATOM   3908  H   ALA 1 245      60.292  51.448  34.005  0.00  0.00           H  
ATOM   3909  HA  ALA 1 245      57.886  53.072  33.747  0.00  0.00           H  
ATOM   3910  HB1 ALA 1 245      60.024  53.795  32.526  0.00  0.00           H  
ATOM   3911  HB2 ALA 1 245      59.936  52.313  31.535  0.00  0.00           H  
ATOM   3912  HB3 ALA 1 245      58.652  53.553  31.430  0.00  0.00           H  
ATOM   3913  N   LYS 1 246      58.071  50.263  32.030  0.00  0.00           N  
ATOM   3914  CA  LYS 1 246      57.357  49.071  31.435  0.00  0.00           C  
ATOM   3915  C   LYS 1 246      56.283  48.543  32.334  0.00  0.00           C  
ATOM   3916  O   LYS 1 246      55.123  48.360  31.907  0.00  0.00           O  
ATOM   3917  CB  LYS 1 246      58.340  47.934  31.284  0.00  0.00           C  
ATOM   3918  CG  LYS 1 246      59.157  48.028  29.946  0.00  0.00           C  
ATOM   3919  CD  LYS 1 246      60.278  46.974  29.855  0.00  0.00           C  
ATOM   3920  CE  LYS 1 246      60.594  46.826  28.320  0.00  0.00           C  
ATOM   3921  NZ  LYS 1 246      61.756  45.965  28.134  0.00  0.00           N  
ATOM   3922  H   LYS 1 246      59.077  50.230  32.108  0.00  0.00           H  
ATOM   3923  HA  LYS 1 246      56.831  49.163  30.485  0.00  0.00           H  
ATOM   3924  HB2 LYS 1 246      59.008  48.040  32.139  0.00  0.00           H  
ATOM   3925  HB3 LYS 1 246      57.873  46.953  31.374  0.00  0.00           H  
ATOM   3926  HG2 LYS 1 246      58.468  47.823  29.126  0.00  0.00           H  
ATOM   3927  HG3 LYS 1 246      59.573  49.013  29.735  0.00  0.00           H  
ATOM   3928  HD2 LYS 1 246      61.186  47.322  30.347  0.00  0.00           H  
ATOM   3929  HD3 LYS 1 246      60.002  45.983  30.217  0.00  0.00           H  
ATOM   3930  HE2 LYS 1 246      59.779  46.322  27.798  0.00  0.00           H  
ATOM   3931  HE3 LYS 1 246      60.876  47.806  27.937  0.00  0.00           H  
ATOM   3932  HZ1 LYS 1 246      61.494  44.992  28.072  0.00  0.00           H  
ATOM   3933  HZ2 LYS 1 246      62.168  46.110  27.223  0.00  0.00           H  
ATOM   3934  HZ3 LYS 1 246      62.522  46.051  28.787  0.00  0.00           H  
ATOM   3935  N   ALA 1 247      56.489  48.563  33.640  0.00  0.00           N  
ATOM   3936  CA  ALA 1 247      55.427  48.064  34.589  0.00  0.00           C  
ATOM   3937  C   ALA 1 247      54.201  48.915  34.586  0.00  0.00           C  
ATOM   3938  O   ALA 1 247      53.147  48.376  34.974  0.00  0.00           O  
ATOM   3939  CB  ALA 1 247      55.970  47.858  36.036  0.00  0.00           C  
ATOM   3940  H   ALA 1 247      57.254  49.062  34.071  0.00  0.00           H  
ATOM   3941  HA  ALA 1 247      55.111  47.078  34.248  0.00  0.00           H  
ATOM   3942  HB1 ALA 1 247      56.028  48.756  36.652  0.00  0.00           H  
ATOM   3943  HB2 ALA 1 247      55.369  47.078  36.504  0.00  0.00           H  
ATOM   3944  HB3 ALA 1 247      56.883  47.264  36.034  0.00  0.00           H  
ATOM   3945  N   HIS 1 248      54.268  50.137  34.136  0.00  0.00           N  
ATOM   3946  CA  HIS 1 248      53.188  51.203  34.131  0.00  0.00           C  
ATOM   3947  C   HIS 1 248      52.848  51.681  32.619  0.00  0.00           C  
ATOM   3948  O   HIS 1 248      52.298  52.732  32.424  0.00  0.00           O  
ATOM   3949  CB  HIS 1 248      53.698  52.274  35.063  0.00  0.00           C  
ATOM   3950  CG  HIS 1 248      53.779  51.704  36.453  0.00  0.00           C  
ATOM   3951  ND1 HIS 1 248      54.935  51.380  37.104  0.00  0.00           N  
ATOM   3952  CD2 HIS 1 248      52.820  50.987  37.087  0.00  0.00           C  
ATOM   3953  CE1 HIS 1 248      54.628  50.703  38.228  0.00  0.00           C  
ATOM   3954  NE2 HIS 1 248      53.351  50.339  38.195  0.00  0.00           N  
ATOM   3955  H   HIS 1 248      55.157  50.477  33.798  0.00  0.00           H  
ATOM   3956  HA  HIS 1 248      52.242  50.777  34.466  0.00  0.00           H  
ATOM   3957  HB2 HIS 1 248      54.665  52.590  34.671  0.00  0.00           H  
ATOM   3958  HB3 HIS 1 248      53.012  53.119  35.017  0.00  0.00           H  
ATOM   3959  HD1 HIS 1 248      55.878  51.550  36.783  0.00  0.00           H  
ATOM   3960  HD2 HIS 1 248      51.815  51.018  36.691  0.00  0.00           H  
ATOM   3961  HE1 HIS 1 248      55.371  50.174  38.806  0.00  0.00           H  
ATOM   3962  N   GLU 1 249      53.267  50.974  31.697  0.00  0.00           N  
ATOM   3963  CA  GLU 1 249      52.871  51.061  30.257  0.00  0.00           C  
ATOM   3964  C   GLU 1 249      51.449  50.470  30.021  0.00  0.00           C  
ATOM   3965  O   GLU 1 249      51.016  49.535  30.635  0.00  0.00           O  
ATOM   3966  CB  GLU 1 249      53.918  50.357  29.480  0.00  0.00           C  
ATOM   3967  CG  GLU 1 249      53.627  50.097  27.922  0.00  0.00           C  
ATOM   3968  CD  GLU 1 249      53.494  51.361  26.971  0.00  0.00           C  
ATOM   3969  OE1 GLU 1 249      53.205  52.437  27.422  0.00  0.00           O  
ATOM   3970  OE2 GLU 1 249      53.681  51.196  25.747  0.00  0.00           O  
ATOM   3971  H   GLU 1 249      53.881  50.204  31.918  0.00  0.00           H  
ATOM   3972  HA  GLU 1 249      52.862  52.130  30.043  0.00  0.00           H  
ATOM   3973  HB2 GLU 1 249      54.780  51.024  29.511  0.00  0.00           H  
ATOM   3974  HB3 GLU 1 249      54.269  49.418  29.908  0.00  0.00           H  
ATOM   3975  HG2 GLU 1 249      54.449  49.435  27.650  0.00  0.00           H  
ATOM   3976  HG3 GLU 1 249      52.749  49.461  27.800  0.00  0.00           H  
ATOM   3977  N   LEU 1 250      50.792  51.202  29.065  0.00  0.00           N  
ATOM   3978  CA  LEU 1 250      49.570  50.842  28.447  0.00  0.00           C  
ATOM   3979  C   LEU 1 250      49.550  51.077  26.905  0.00  0.00           C  
ATOM   3980  O   LEU 1 250      50.329  51.885  26.397  0.00  0.00           O  
ATOM   3981  CB  LEU 1 250      48.412  51.715  28.996  0.00  0.00           C  
ATOM   3982  CG  LEU 1 250      48.211  51.675  30.516  0.00  0.00           C  
ATOM   3983  CD1 LEU 1 250      47.254  52.825  30.753  0.00  0.00           C  
ATOM   3984  CD2 LEU 1 250      47.371  50.369  30.887  0.00  0.00           C  
ATOM   3985  H   LEU 1 250      51.225  51.984  28.596  0.00  0.00           H  
ATOM   3986  HA  LEU 1 250      49.377  49.797  28.690  0.00  0.00           H  
ATOM   3987  HB2 LEU 1 250      48.839  52.694  28.780  0.00  0.00           H  
ATOM   3988  HB3 LEU 1 250      47.479  51.659  28.435  0.00  0.00           H  
ATOM   3989  HG  LEU 1 250      49.138  51.679  31.089  0.00  0.00           H  
ATOM   3990 HD11 LEU 1 250      47.804  53.766  30.722  0.00  0.00           H  
ATOM   3991 HD12 LEU 1 250      46.276  52.854  30.273  0.00  0.00           H  
ATOM   3992 HD13 LEU 1 250      46.940  52.716  31.791  0.00  0.00           H  
ATOM   3993 HD21 LEU 1 250      46.588  50.283  30.134  0.00  0.00           H  
ATOM   3994 HD22 LEU 1 250      48.080  49.616  30.544  0.00  0.00           H  
ATOM   3995 HD23 LEU 1 250      47.049  50.452  31.925  0.00  0.00           H  
ATOM   3996  N   PRO 1 251      48.516  50.495  26.232  0.00  0.00           N  
ATOM   3997  CA  PRO 1 251      48.251  50.825  24.812  0.00  0.00           C  
ATOM   3998  C   PRO 1 251      47.484  52.102  24.612  0.00  0.00           C  
ATOM   3999  O   PRO 1 251      46.772  52.562  25.535  0.00  0.00           O  
ATOM   4000  CB  PRO 1 251      47.288  49.647  24.388  0.00  0.00           C  
ATOM   4001  CG  PRO 1 251      47.395  48.577  25.484  0.00  0.00           C  
ATOM   4002  CD  PRO 1 251      47.524  49.430  26.715  0.00  0.00           C  
ATOM   4003  HA  PRO 1 251      49.159  50.690  24.224  0.00  0.00           H  
ATOM   4004  HB2 PRO 1 251      46.247  49.969  24.352  0.00  0.00           H  
ATOM   4005  HB3 PRO 1 251      47.594  49.379  23.377  0.00  0.00           H  
ATOM   4006  HG2 PRO 1 251      46.523  47.924  25.529  0.00  0.00           H  
ATOM   4007  HG3 PRO 1 251      48.281  47.945  25.422  0.00  0.00           H  
ATOM   4008  HD2 PRO 1 251      46.586  49.974  26.828  0.00  0.00           H  
ATOM   4009  HD3 PRO 1 251      47.845  48.960  27.644  0.00  0.00           H  
ATOM   4010  N   GLU 1 252      47.479  52.538  23.364  0.00  0.00           N  
ATOM   4011  CA  GLU 1 252      46.897  53.796  23.040  0.00  0.00           C  
ATOM   4012  C   GLU 1 252      45.466  53.740  22.485  0.00  0.00           C  
ATOM   4013  O   GLU 1 252      45.062  52.855  21.780  0.00  0.00           O  
ATOM   4014  CB  GLU 1 252      47.701  54.639  22.072  0.00  0.00           C  
ATOM   4015  CG  GLU 1 252      49.211  54.846  22.605  0.00  0.00           C  
ATOM   4016  CD  GLU 1 252      50.154  53.640  22.674  0.00  0.00           C  
ATOM   4017  OE1 GLU 1 252      50.147  52.736  21.848  0.00  0.00           O  
ATOM   4018  OE2 GLU 1 252      50.988  53.782  23.603  0.00  0.00           O  
ATOM   4019  H   GLU 1 252      47.931  52.026  22.619  0.00  0.00           H  
ATOM   4020  HA  GLU 1 252      46.731  54.330  23.976  0.00  0.00           H  
ATOM   4021  HB2 GLU 1 252      47.778  54.204  21.075  0.00  0.00           H  
ATOM   4022  HB3 GLU 1 252      47.167  55.586  22.001  0.00  0.00           H  
ATOM   4023  HG2 GLU 1 252      49.590  55.755  22.136  0.00  0.00           H  
ATOM   4024  HG3 GLU 1 252      49.042  55.117  23.647  0.00  0.00           H  
ATOM   4025  N   SER 1 253      44.627  54.785  22.744  0.00  0.00           N  
ATOM   4026  CA  SER 1 253      43.227  54.823  22.258  0.00  0.00           C  
ATOM   4027  C   SER 1 253      43.137  54.860  20.754  0.00  0.00           C  
ATOM   4028  O   SER 1 253      43.830  55.673  20.024  0.00  0.00           O  
ATOM   4029  CB  SER 1 253      42.515  56.018  22.896  0.00  0.00           C  
ATOM   4030  OG  SER 1 253      41.138  56.029  22.427  0.00  0.00           O  
ATOM   4031  H   SER 1 253      45.038  55.582  23.210  0.00  0.00           H  
ATOM   4032  HA  SER 1 253      42.790  53.938  22.722  0.00  0.00           H  
ATOM   4033  HB2 SER 1 253      42.468  55.821  23.967  0.00  0.00           H  
ATOM   4034  HB3 SER 1 253      42.982  56.985  22.711  0.00  0.00           H  
ATOM   4035  HG  SER 1 253      40.571  55.429  22.918  0.00  0.00           H  
ATOM   4036  N   MET 1 254      42.203  54.041  20.175  0.00  0.00           N  
ATOM   4037  CA  MET 1 254      42.130  53.632  18.786  0.00  0.00           C  
ATOM   4038  C   MET 1 254      40.610  53.400  18.429  0.00  0.00           C  
ATOM   4039  O   MET 1 254      39.783  53.214  19.282  0.00  0.00           O  
ATOM   4040  CB  MET 1 254      42.866  52.249  18.682  0.00  0.00           C  
ATOM   4041  CG  MET 1 254      42.142  51.148  19.438  0.00  0.00           C  
ATOM   4042  SD  MET 1 254      43.122  49.627  19.642  0.00  0.00           S  
ATOM   4043  CE  MET 1 254      43.024  48.896  18.025  0.00  0.00           C  
ATOM   4044  H   MET 1 254      41.647  53.434  20.760  0.00  0.00           H  
ATOM   4045  HA  MET 1 254      42.488  54.374  18.072  0.00  0.00           H  
ATOM   4046  HB2 MET 1 254      42.901  51.844  17.670  0.00  0.00           H  
ATOM   4047  HB3 MET 1 254      43.858  52.495  19.059  0.00  0.00           H  
ATOM   4048  HG2 MET 1 254      41.895  51.518  20.433  0.00  0.00           H  
ATOM   4049  HG3 MET 1 254      41.307  50.923  18.775  0.00  0.00           H  
ATOM   4050  HE1 MET 1 254      42.128  48.276  18.054  0.00  0.00           H  
ATOM   4051  HE2 MET 1 254      42.974  49.710  17.302  0.00  0.00           H  
ATOM   4052  HE3 MET 1 254      43.895  48.283  17.792  0.00  0.00           H  
ATOM   4053  N   CYS 1 255      40.294  53.383  17.108  0.00  0.00           N  
ATOM   4054  CA  CYS 1 255      38.923  53.215  16.622  0.00  0.00           C  
ATOM   4055  C   CYS 1 255      38.806  52.260  15.387  0.00  0.00           C  
ATOM   4056  O   CYS 1 255      39.636  52.265  14.505  0.00  0.00           O  
ATOM   4057  CB  CYS 1 255      38.316  54.606  16.494  0.00  0.00           C  
ATOM   4058  SG  CYS 1 255      36.622  54.512  15.733  0.00  0.00           S  
ATOM   4059  H   CYS 1 255      41.047  53.430  16.436  0.00  0.00           H  
ATOM   4060  HA  CYS 1 255      38.261  52.932  17.440  0.00  0.00           H  
ATOM   4061  HB2 CYS 1 255      38.205  55.185  17.411  0.00  0.00           H  
ATOM   4062  HB3 CYS 1 255      38.946  55.117  15.766  0.00  0.00           H  
ATOM   4063  HG  CYS 1 255      36.989  55.122  14.602  0.00  0.00           H  
ATOM   4064  N   LEU 1 256      37.702  51.549  15.325  0.00  0.00           N  
ATOM   4065  CA  LEU 1 256      37.476  50.482  14.345  0.00  0.00           C  
ATOM   4066  C   LEU 1 256      36.315  50.976  13.495  0.00  0.00           C  
ATOM   4067  O   LEU 1 256      35.214  51.295  13.981  0.00  0.00           O  
ATOM   4068  CB  LEU 1 256      37.058  49.224  15.152  0.00  0.00           C  
ATOM   4069  CG  LEU 1 256      38.213  48.385  15.892  0.00  0.00           C  
ATOM   4070  CD1 LEU 1 256      37.586  47.131  16.436  0.00  0.00           C  
ATOM   4071  CD2 LEU 1 256      39.564  48.136  15.117  0.00  0.00           C  
ATOM   4072  H   LEU 1 256      37.052  51.643  16.092  0.00  0.00           H  
ATOM   4073  HA  LEU 1 256      38.393  50.370  13.766  0.00  0.00           H  
ATOM   4074  HB2 LEU 1 256      36.324  49.387  15.942  0.00  0.00           H  
ATOM   4075  HB3 LEU 1 256      36.653  48.529  14.416  0.00  0.00           H  
ATOM   4076  HG  LEU 1 256      38.543  48.938  16.771  0.00  0.00           H  
ATOM   4077 HD11 LEU 1 256      37.411  46.538  15.538  0.00  0.00           H  
ATOM   4078 HD12 LEU 1 256      38.336  46.621  17.041  0.00  0.00           H  
ATOM   4079 HD13 LEU 1 256      36.578  47.260  16.829  0.00  0.00           H  
ATOM   4080 HD21 LEU 1 256      39.932  49.117  14.816  0.00  0.00           H  
ATOM   4081 HD22 LEU 1 256      40.317  47.511  15.598  0.00  0.00           H  
ATOM   4082 HD23 LEU 1 256      39.317  47.590  14.207  0.00  0.00           H  
ATOM   4083  N   LYS 1 257      36.509  50.863  12.142  0.00  0.00           N  
ATOM   4084  CA  LYS 1 257      35.524  51.129  11.179  0.00  0.00           C  
ATOM   4085  C   LYS 1 257      34.968  49.784  10.683  0.00  0.00           C  
ATOM   4086  O   LYS 1 257      35.814  48.918  10.456  0.00  0.00           O  
ATOM   4087  CB  LYS 1 257      36.128  52.001  10.048  0.00  0.00           C  
ATOM   4088  CG  LYS 1 257      36.324  53.481  10.354  0.00  0.00           C  
ATOM   4089  CD  LYS 1 257      36.875  54.108   9.016  0.00  0.00           C  
ATOM   4090  CE  LYS 1 257      37.882  55.202   9.394  0.00  0.00           C  
ATOM   4091  NZ  LYS 1 257      39.060  55.225   8.561  0.00  0.00           N  
ATOM   4092  H   LYS 1 257      37.253  50.262  11.817  0.00  0.00           H  
ATOM   4093  HA  LYS 1 257      34.660  51.627  11.619  0.00  0.00           H  
ATOM   4094  HB2 LYS 1 257      37.058  51.478   9.825  0.00  0.00           H  
ATOM   4095  HB3 LYS 1 257      35.401  51.920   9.240  0.00  0.00           H  
ATOM   4096  HG2 LYS 1 257      35.380  54.018  10.449  0.00  0.00           H  
ATOM   4097  HG3 LYS 1 257      36.986  53.707  11.190  0.00  0.00           H  
ATOM   4098  HD2 LYS 1 257      37.425  53.292   8.548  0.00  0.00           H  
ATOM   4099  HD3 LYS 1 257      36.107  54.498   8.349  0.00  0.00           H  
ATOM   4100  HE2 LYS 1 257      37.436  56.193   9.302  0.00  0.00           H  
ATOM   4101  HE3 LYS 1 257      38.179  55.051  10.432  0.00  0.00           H  
ATOM   4102  HZ1 LYS 1 257      39.696  55.927   8.910  0.00  0.00           H  
ATOM   4103  HZ2 LYS 1 257      39.551  54.342   8.567  0.00  0.00           H  
ATOM   4104  HZ3 LYS 1 257      38.739  55.412   7.621  0.00  0.00           H  
ATOM   4105  N   PHE 1 258      33.608  49.741  10.652  0.00  0.00           N  
ATOM   4106  CA  PHE 1 258      32.834  48.650  10.070  0.00  0.00           C  
ATOM   4107  C   PHE 1 258      32.132  48.968   8.759  0.00  0.00           C  
ATOM   4108  O   PHE 1 258      31.766  50.123   8.583  0.00  0.00           O  
ATOM   4109  CB  PHE 1 258      31.919  48.043  11.148  0.00  0.00           C  
ATOM   4110  CG  PHE 1 258      32.650  47.524  12.382  0.00  0.00           C  
ATOM   4111  CD1 PHE 1 258      33.123  48.449  13.321  0.00  0.00           C  
ATOM   4112  CD2 PHE 1 258      32.872  46.190  12.531  0.00  0.00           C  
ATOM   4113  CE1 PHE 1 258      33.766  47.955  14.565  0.00  0.00           C  
ATOM   4114  CE2 PHE 1 258      33.633  45.714  13.657  0.00  0.00           C  
ATOM   4115  CZ  PHE 1 258      34.046  46.597  14.695  0.00  0.00           C  
ATOM   4116  H   PHE 1 258      33.066  50.538  10.952  0.00  0.00           H  
ATOM   4117  HA  PHE 1 258      33.529  47.856   9.795  0.00  0.00           H  
ATOM   4118  HB2 PHE 1 258      31.169  48.769  11.464  0.00  0.00           H  
ATOM   4119  HB3 PHE 1 258      31.240  47.264  10.802  0.00  0.00           H  
ATOM   4120  HD1 PHE 1 258      32.952  49.500  13.145  0.00  0.00           H  
ATOM   4121  HD2 PHE 1 258      32.548  45.508  11.758  0.00  0.00           H  
ATOM   4122  HE1 PHE 1 258      34.148  48.604  15.338  0.00  0.00           H  
ATOM   4123  HE2 PHE 1 258      33.729  44.650  13.813  0.00  0.00           H  
ATOM   4124  HZ  PHE 1 258      34.515  46.210  15.587  0.00  0.00           H  
ATOM   4125  N   ASP 1 259      31.950  48.103   7.797  0.00  0.00           N  
ATOM   4126  CA  ASP 1 259      31.573  48.419   6.512  0.00  0.00           C  
ATOM   4127  C   ASP 1 259      30.138  48.958   6.397  0.00  0.00           C  
ATOM   4128  O   ASP 1 259      29.714  49.486   5.391  0.00  0.00           O  
ATOM   4129  CB  ASP 1 259      31.725  47.264   5.566  0.00  0.00           C  
ATOM   4130  CG  ASP 1 259      33.208  46.856   5.350  0.00  0.00           C  
ATOM   4131  OD1 ASP 1 259      33.644  45.675   5.252  0.00  0.00           O  
ATOM   4132  OD2 ASP 1 259      34.159  47.730   5.406  0.00  0.00           O  
ATOM   4133  H   ASP 1 259      32.240  47.146   7.939  0.00  0.00           H  
ATOM   4134  HA  ASP 1 259      32.130  49.259   6.099  0.00  0.00           H  
ATOM   4135  HB2 ASP 1 259      31.143  46.495   6.074  0.00  0.00           H  
ATOM   4136  HB3 ASP 1 259      31.328  47.467   4.571  0.00  0.00           H  
ATOM   4137  HD2 ASP 1 259      34.985  47.361   5.085  0.00  0.00           H  
ATOM   4138  N   CYS 1 260      29.288  48.820   7.506  0.00  0.00           N  
ATOM   4139  CA  CYS 1 260      28.034  49.571   7.521  0.00  0.00           C  
ATOM   4140  C   CYS 1 260      28.342  51.077   7.520  0.00  0.00           C  
ATOM   4141  O   CYS 1 260      27.519  51.905   7.054  0.00  0.00           O  
ATOM   4142  CB  CYS 1 260      27.108  49.126   8.672  0.00  0.00           C  
ATOM   4143  SG  CYS 1 260      27.998  48.967  10.248  0.00  0.00           S  
ATOM   4144  H   CYS 1 260      29.580  48.240   8.279  0.00  0.00           H  
ATOM   4145  HA  CYS 1 260      27.653  49.261   6.548  0.00  0.00           H  
ATOM   4146  HB2 CYS 1 260      26.395  49.932   8.846  0.00  0.00           H  
ATOM   4147  HB3 CYS 1 260      26.652  48.163   8.442  0.00  0.00           H  
ATOM   4148  HG  CYS 1 260      28.555  47.805   9.893  0.00  0.00           H  
ATOM   4149  N   GLY 1 261      29.431  51.539   8.008  0.00  0.00           N  
ATOM   4150  CA  GLY 1 261      29.810  52.991   8.220  0.00  0.00           C  
ATOM   4151  C   GLY 1 261      30.022  53.362   9.717  0.00  0.00           C  
ATOM   4152  O   GLY 1 261      30.520  54.428   9.971  0.00  0.00           O  
ATOM   4153  H   GLY 1 261      30.118  50.838   8.246  0.00  0.00           H  
ATOM   4154  HA2 GLY 1 261      30.748  53.088   7.673  0.00  0.00           H  
ATOM   4155  HA3 GLY 1 261      29.023  53.608   7.786  0.00  0.00           H  
ATOM   4156  N   VAL 1 262      29.454  52.558  10.584  0.00  0.00           N  
ATOM   4157  CA  VAL 1 262      29.507  52.748  11.975  0.00  0.00           C  
ATOM   4158  C   VAL 1 262      31.002  52.648  12.470  0.00  0.00           C  
ATOM   4159  O   VAL 1 262      31.898  52.074  11.864  0.00  0.00           O  
ATOM   4160  CB  VAL 1 262      28.696  51.678  12.748  0.00  0.00           C  
ATOM   4161  CG1 VAL 1 262      28.849  51.619  14.262  0.00  0.00           C  
ATOM   4162  CG2 VAL 1 262      27.143  51.762  12.453  0.00  0.00           C  
ATOM   4163  H   VAL 1 262      29.315  51.660  10.145  0.00  0.00           H  
ATOM   4164  HA  VAL 1 262      29.140  53.752  12.190  0.00  0.00           H  
ATOM   4165  HB  VAL 1 262      28.926  50.706  12.312  0.00  0.00           H  
ATOM   4166 HG11 VAL 1 262      28.298  50.908  14.877  0.00  0.00           H  
ATOM   4167 HG12 VAL 1 262      29.887  51.349  14.458  0.00  0.00           H  
ATOM   4168 HG13 VAL 1 262      28.712  52.623  14.665  0.00  0.00           H  
ATOM   4169 HG21 VAL 1 262      26.689  52.407  13.206  0.00  0.00           H  
ATOM   4170 HG22 VAL 1 262      26.948  52.050  11.420  0.00  0.00           H  
ATOM   4171 HG23 VAL 1 262      26.795  50.743  12.625  0.00  0.00           H  
ATOM   4172  N   GLN 1 263      31.276  53.329  13.585  0.00  0.00           N  
ATOM   4173  CA  GLN 1 263      32.621  53.417  14.187  0.00  0.00           C  
ATOM   4174  C   GLN 1 263      32.651  53.188  15.691  0.00  0.00           C  
ATOM   4175  O   GLN 1 263      31.679  53.511  16.362  0.00  0.00           O  
ATOM   4176  CB  GLN 1 263      33.222  54.793  13.892  0.00  0.00           C  
ATOM   4177  CG  GLN 1 263      33.452  55.151  12.480  0.00  0.00           C  
ATOM   4178  CD  GLN 1 263      34.335  56.352  12.197  0.00  0.00           C  
ATOM   4179  OE1 GLN 1 263      34.958  56.994  13.024  0.00  0.00           O  
ATOM   4180  NE2 GLN 1 263      34.692  56.576  10.980  0.00  0.00           N  
ATOM   4181  H   GLN 1 263      30.485  53.689  14.098  0.00  0.00           H  
ATOM   4182  HA  GLN 1 263      33.311  52.696  13.748  0.00  0.00           H  
ATOM   4183  HB2 GLN 1 263      32.515  55.457  14.389  0.00  0.00           H  
ATOM   4184  HB3 GLN 1 263      34.174  54.690  14.413  0.00  0.00           H  
ATOM   4185  HG2 GLN 1 263      33.923  54.377  11.874  0.00  0.00           H  
ATOM   4186  HG3 GLN 1 263      32.530  55.485  12.003  0.00  0.00           H  
ATOM   4187 HE21 GLN 1 263      35.292  57.368  10.797  0.00  0.00           H  
ATOM   4188 HE22 GLN 1 263      34.270  56.139  10.174  0.00  0.00           H  
ATOM   4189  N   ILE 1 264      33.631  52.551  16.300  0.00  0.00           N  
ATOM   4190  CA  ILE 1 264      33.730  52.046  17.712  0.00  0.00           C  
ATOM   4191  C   ILE 1 264      35.062  52.439  18.288  0.00  0.00           C  
ATOM   4192  O   ILE 1 264      36.130  52.142  17.674  0.00  0.00           O  
ATOM   4193  CB  ILE 1 264      33.572  50.493  17.700  0.00  0.00           C  
ATOM   4194  CG1 ILE 1 264      32.335  49.946  17.042  0.00  0.00           C  
ATOM   4195  CG2 ILE 1 264      33.759  49.988  19.122  0.00  0.00           C  
ATOM   4196  CD1 ILE 1 264      30.973  50.421  17.661  0.00  0.00           C  
ATOM   4197  H   ILE 1 264      34.402  52.313  15.692  0.00  0.00           H  
ATOM   4198  HA  ILE 1 264      32.901  52.316  18.366  0.00  0.00           H  
ATOM   4199  HB  ILE 1 264      34.422  50.014  17.214  0.00  0.00           H  
ATOM   4200 HG12 ILE 1 264      32.218  50.237  15.998  0.00  0.00           H  
ATOM   4201 HG13 ILE 1 264      32.348  48.865  16.902  0.00  0.00           H  
ATOM   4202 HG21 ILE 1 264      34.797  50.105  19.434  0.00  0.00           H  
ATOM   4203 HG22 ILE 1 264      33.107  50.551  19.790  0.00  0.00           H  
ATOM   4204 HG23 ILE 1 264      33.510  48.929  19.197  0.00  0.00           H  
ATOM   4205 HD11 ILE 1 264      30.996  50.280  18.742  0.00  0.00           H  
ATOM   4206 HD12 ILE 1 264      30.919  51.498  17.502  0.00  0.00           H  
ATOM   4207 HD13 ILE 1 264      30.175  49.911  17.121  0.00  0.00           H  
ATOM   4208  N   GLN 1 265      35.107  53.044  19.466  0.00  0.00           N  
ATOM   4209  CA  GLN 1 265      36.320  53.574  20.141  0.00  0.00           C  
ATOM   4210  C   GLN 1 265      36.616  52.701  21.411  0.00  0.00           C  
ATOM   4211  O   GLN 1 265      35.799  52.570  22.277  0.00  0.00           O  
ATOM   4212  CB  GLN 1 265      36.318  55.155  20.377  0.00  0.00           C  
ATOM   4213  CG  GLN 1 265      37.634  55.662  21.062  0.00  0.00           C  
ATOM   4214  CD  GLN 1 265      37.906  57.023  20.753  0.00  0.00           C  
ATOM   4215  OE1 GLN 1 265      37.012  57.810  20.582  0.00  0.00           O  
ATOM   4216  NE2 GLN 1 265      39.083  57.466  20.713  0.00  0.00           N  
ATOM   4217  H   GLN 1 265      34.236  53.181  19.958  0.00  0.00           H  
ATOM   4218  HA  GLN 1 265      37.135  53.426  19.433  0.00  0.00           H  
ATOM   4219  HB2 GLN 1 265      36.274  55.551  19.362  0.00  0.00           H  
ATOM   4220  HB3 GLN 1 265      35.443  55.428  20.967  0.00  0.00           H  
ATOM   4221  HG2 GLN 1 265      37.569  55.617  22.149  0.00  0.00           H  
ATOM   4222  HG3 GLN 1 265      38.500  55.076  20.754  0.00  0.00           H  
ATOM   4223 HE21 GLN 1 265      39.181  58.464  20.594  0.00  0.00           H  
ATOM   4224 HE22 GLN 1 265      39.807  56.762  20.694  0.00  0.00           H  
ATOM   4225  N   LEU 1 266      37.860  52.217  21.389  0.00  0.00           N  
ATOM   4226  CA  LEU 1 266      38.488  51.455  22.368  0.00  0.00           C  
ATOM   4227  C   LEU 1 266      39.336  52.269  23.299  0.00  0.00           C  
ATOM   4228  O   LEU 1 266      40.154  53.141  22.849  0.00  0.00           O  
ATOM   4229  CB  LEU 1 266      39.401  50.364  21.700  0.00  0.00           C  
ATOM   4230  CG  LEU 1 266      38.645  49.102  21.261  0.00  0.00           C  
ATOM   4231  CD1 LEU 1 266      37.584  49.292  20.166  0.00  0.00           C  
ATOM   4232  CD2 LEU 1 266      39.503  48.013  20.622  0.00  0.00           C  
ATOM   4233  H   LEU 1 266      38.564  52.440  20.699  0.00  0.00           H  
ATOM   4234  HA  LEU 1 266      37.781  50.907  22.991  0.00  0.00           H  
ATOM   4235  HB2 LEU 1 266      39.872  50.797  20.817  0.00  0.00           H  
ATOM   4236  HB3 LEU 1 266      40.199  50.034  22.364  0.00  0.00           H  
ATOM   4237  HG  LEU 1 266      38.152  48.571  22.075  0.00  0.00           H  
ATOM   4238 HD11 LEU 1 266      36.825  49.863  20.701  0.00  0.00           H  
ATOM   4239 HD12 LEU 1 266      37.982  49.962  19.404  0.00  0.00           H  
ATOM   4240 HD13 LEU 1 266      37.123  48.382  19.781  0.00  0.00           H  
ATOM   4241 HD21 LEU 1 266      40.286  47.762  21.338  0.00  0.00           H  
ATOM   4242 HD22 LEU 1 266      38.938  47.123  20.345  0.00  0.00           H  
ATOM   4243 HD23 LEU 1 266      39.912  48.504  19.740  0.00  0.00           H  
ATOM   4244  N   GLY 1 267      39.127  52.125  24.594  0.00  0.00           N  
ATOM   4245  CA  GLY 1 267      39.818  52.908  25.645  0.00  0.00           C  
ATOM   4246  C   GLY 1 267      40.470  52.158  26.793  0.00  0.00           C  
ATOM   4247  O   GLY 1 267      40.085  50.938  27.030  0.00  0.00           O  
ATOM   4248  H   GLY 1 267      38.438  51.472  24.936  0.00  0.00           H  
ATOM   4249  HA2 GLY 1 267      40.615  53.495  25.190  0.00  0.00           H  
ATOM   4250  HA3 GLY 1 267      39.184  53.680  26.082  0.00  0.00           H  
ATOM   4251  N   PHE 1 268      41.444  52.705  27.435  0.00  0.00           N  
ATOM   4252  CA  PHE 1 268      42.330  52.022  28.325  0.00  0.00           C  
ATOM   4253  C   PHE 1 268      42.774  52.936  29.544  0.00  0.00           C  
ATOM   4254  O   PHE 1 268      43.116  54.092  29.313  0.00  0.00           O  
ATOM   4255  CB  PHE 1 268      43.589  51.697  27.573  0.00  0.00           C  
ATOM   4256  CG  PHE 1 268      43.477  50.836  26.332  0.00  0.00           C  
ATOM   4257  CD1 PHE 1 268      43.190  49.483  26.463  0.00  0.00           C  
ATOM   4258  CD2 PHE 1 268      43.452  51.410  24.998  0.00  0.00           C  
ATOM   4259  CE1 PHE 1 268      43.210  48.661  25.283  0.00  0.00           C  
ATOM   4260  CE2 PHE 1 268      43.271  50.604  23.875  0.00  0.00           C  
ATOM   4261  CZ  PHE 1 268      43.158  49.169  24.061  0.00  0.00           C  
ATOM   4262  H   PHE 1 268      41.729  53.647  27.205  0.00  0.00           H  
ATOM   4263  HA  PHE 1 268      41.902  51.119  28.761  0.00  0.00           H  
ATOM   4264  HB2 PHE 1 268      43.984  52.635  27.181  0.00  0.00           H  
ATOM   4265  HB3 PHE 1 268      44.200  51.235  28.348  0.00  0.00           H  
ATOM   4266  HD1 PHE 1 268      43.157  48.965  27.410  0.00  0.00           H  
ATOM   4267  HD2 PHE 1 268      43.590  52.477  24.904  0.00  0.00           H  
ATOM   4268  HE1 PHE 1 268      43.128  47.593  25.420  0.00  0.00           H  
ATOM   4269  HE2 PHE 1 268      43.096  51.025  22.896  0.00  0.00           H  
ATOM   4270  HZ  PHE 1 268      43.093  48.533  23.191  0.00  0.00           H  
ATOM   4271  N   ALA 1 269      42.826  52.363  30.719  0.00  0.00           N  
ATOM   4272  CA  ALA 1 269      43.380  53.025  31.946  0.00  0.00           C  
ATOM   4273  C   ALA 1 269      44.002  51.944  32.934  0.00  0.00           C  
ATOM   4274  O   ALA 1 269      43.530  50.802  32.990  0.00  0.00           O  
ATOM   4275  CB  ALA 1 269      42.306  53.764  32.593  0.00  0.00           C  
ATOM   4276  H   ALA 1 269      42.523  51.416  30.899  0.00  0.00           H  
ATOM   4277  HA  ALA 1 269      44.165  53.730  31.675  0.00  0.00           H  
ATOM   4278  HB1 ALA 1 269      42.018  54.553  31.898  0.00  0.00           H  
ATOM   4279  HB2 ALA 1 269      41.344  53.306  32.823  0.00  0.00           H  
ATOM   4280  HB3 ALA 1 269      42.605  54.289  33.501  0.00  0.00           H  
ATOM   4281  N   ALA 1 270      44.988  52.359  33.739  0.00  0.00           N  
ATOM   4282  CA  ALA 1 270      45.666  51.450  34.692  0.00  0.00           C  
ATOM   4283  C   ALA 1 270      45.020  51.635  36.016  0.00  0.00           C  
ATOM   4284  O   ALA 1 270      44.540  52.677  36.324  0.00  0.00           O  
ATOM   4285  CB  ALA 1 270      47.169  51.841  34.734  0.00  0.00           C  
ATOM   4286  H   ALA 1 270      45.294  53.321  33.733  0.00  0.00           H  
ATOM   4287  HA  ALA 1 270      45.457  50.398  34.499  0.00  0.00           H  
ATOM   4288  HB1 ALA 1 270      47.669  51.312  35.545  0.00  0.00           H  
ATOM   4289  HB2 ALA 1 270      47.695  51.499  33.842  0.00  0.00           H  
ATOM   4290  HB3 ALA 1 270      47.401  52.882  34.958  0.00  0.00           H  
ATOM   4291  N   GLU 1 271      44.959  50.597  36.840  0.00  0.00           N  
ATOM   4292  CA  GLU 1 271      44.416  50.709  38.198  0.00  0.00           C  
ATOM   4293  C   GLU 1 271      45.451  50.265  39.257  0.00  0.00           C  
ATOM   4294  O   GLU 1 271      45.612  50.957  40.199  0.00  0.00           O  
ATOM   4295  CB  GLU 1 271      43.118  49.899  38.282  0.00  0.00           C  
ATOM   4296  CG  GLU 1 271      42.356  50.393  39.577  0.00  0.00           C  
ATOM   4297  CD  GLU 1 271      41.004  49.832  39.796  0.00  0.00           C  
ATOM   4298  OE1 GLU 1 271      40.988  48.681  40.297  0.00  0.00           O  
ATOM   4299  OE2 GLU 1 271      39.908  50.405  39.635  0.00  0.00           O  
ATOM   4300  H   GLU 1 271      45.197  49.690  36.467  0.00  0.00           H  
ATOM   4301  HA  GLU 1 271      44.236  51.754  38.448  0.00  0.00           H  
ATOM   4302  HB2 GLU 1 271      42.519  50.249  37.441  0.00  0.00           H  
ATOM   4303  HB3 GLU 1 271      43.262  48.831  38.444  0.00  0.00           H  
ATOM   4304  HG2 GLU 1 271      42.993  50.070  40.400  0.00  0.00           H  
ATOM   4305  HG3 GLU 1 271      42.359  51.483  39.564  0.00  0.00           H  
ATOM   4306  N   PHE 1 272      46.183  49.149  38.990  0.00  0.00           N  
ATOM   4307  CA  PHE 1 272      47.270  48.524  39.779  0.00  0.00           C  
ATOM   4308  C   PHE 1 272      48.328  48.072  38.704  0.00  0.00           C  
ATOM   4309  O   PHE 1 272      47.952  47.769  37.619  0.00  0.00           O  
ATOM   4310  CB  PHE 1 272      46.867  47.326  40.634  0.00  0.00           C  
ATOM   4311  CG  PHE 1 272      45.801  47.869  41.667  0.00  0.00           C  
ATOM   4312  CD1 PHE 1 272      46.209  48.557  42.810  0.00  0.00           C  
ATOM   4313  CD2 PHE 1 272      44.491  47.580  41.463  0.00  0.00           C  
ATOM   4314  CE1 PHE 1 272      45.231  49.035  43.650  0.00  0.00           C  
ATOM   4315  CE2 PHE 1 272      43.562  48.173  42.257  0.00  0.00           C  
ATOM   4316  CZ  PHE 1 272      43.842  48.874  43.419  0.00  0.00           C  
ATOM   4317  H   PHE 1 272      46.004  48.651  38.129  0.00  0.00           H  
ATOM   4318  HA  PHE 1 272      47.780  49.273  40.384  0.00  0.00           H  
ATOM   4319  HB2 PHE 1 272      46.335  46.612  40.006  0.00  0.00           H  
ATOM   4320  HB3 PHE 1 272      47.758  46.956  41.140  0.00  0.00           H  
ATOM   4321  HD1 PHE 1 272      47.263  48.727  42.975  0.00  0.00           H  
ATOM   4322  HD2 PHE 1 272      44.237  47.004  40.586  0.00  0.00           H  
ATOM   4323  HE1 PHE 1 272      45.495  49.552  44.561  0.00  0.00           H  
ATOM   4324  HE2 PHE 1 272      42.527  47.914  42.089  0.00  0.00           H  
ATOM   4325  HZ  PHE 1 272      43.075  49.259  44.074  0.00  0.00           H  
ATOM   4326  N   SER 1 273      49.596  47.723  39.114  0.00  0.00           N  
ATOM   4327  CA  SER 1 273      50.532  47.140  38.197  0.00  0.00           C  
ATOM   4328  C   SER 1 273      50.100  45.776  37.630  0.00  0.00           C  
ATOM   4329  O   SER 1 273      50.768  45.334  36.747  0.00  0.00           O  
ATOM   4330  CB  SER 1 273      51.973  47.051  38.809  0.00  0.00           C  
ATOM   4331  OG  SER 1 273      52.304  48.214  39.474  0.00  0.00           O  
ATOM   4332  H   SER 1 273      49.865  47.874  40.076  0.00  0.00           H  
ATOM   4333  HA  SER 1 273      50.587  47.742  37.290  0.00  0.00           H  
ATOM   4334  HB2 SER 1 273      51.997  46.230  39.526  0.00  0.00           H  
ATOM   4335  HB3 SER 1 273      52.749  46.889  38.061  0.00  0.00           H  
ATOM   4336  HG  SER 1 273      52.433  48.880  38.795  0.00  0.00           H  
ATOM   4337  N   ASN 1 274      49.020  45.127  38.030  0.00  0.00           N  
ATOM   4338  CA  ASN 1 274      48.528  43.992  37.283  0.00  0.00           C  
ATOM   4339  C   ASN 1 274      47.047  44.081  36.893  0.00  0.00           C  
ATOM   4340  O   ASN 1 274      46.440  42.987  36.675  0.00  0.00           O  
ATOM   4341  CB  ASN 1 274      48.899  42.651  37.976  0.00  0.00           C  
ATOM   4342  CG  ASN 1 274      48.207  42.428  39.292  0.00  0.00           C  
ATOM   4343  OD1 ASN 1 274      47.657  43.246  39.906  0.00  0.00           O  
ATOM   4344  ND2 ASN 1 274      48.269  41.216  39.724  0.00  0.00           N  
ATOM   4345  H   ASN 1 274      48.568  45.431  38.881  0.00  0.00           H  
ATOM   4346  HA  ASN 1 274      49.042  43.922  36.324  0.00  0.00           H  
ATOM   4347  HB2 ASN 1 274      48.759  41.814  37.292  0.00  0.00           H  
ATOM   4348  HB3 ASN 1 274      49.963  42.651  38.208  0.00  0.00           H  
ATOM   4349 HD21 ASN 1 274      47.963  41.091  40.679  0.00  0.00           H  
ATOM   4350 HD22 ASN 1 274      48.694  40.500  39.153  0.00  0.00           H  
ATOM   4351  N   VAL 1 275      46.401  45.311  36.711  0.00  0.00           N  
ATOM   4352  CA  VAL 1 275      44.942  45.528  36.429  0.00  0.00           C  
ATOM   4353  C   VAL 1 275      44.786  46.670  35.458  0.00  0.00           C  
ATOM   4354  O   VAL 1 275      45.142  47.805  35.737  0.00  0.00           O  
ATOM   4355  CB  VAL 1 275      44.101  45.765  37.693  0.00  0.00           C  
ATOM   4356  CG1 VAL 1 275      42.595  45.735  37.350  0.00  0.00           C  
ATOM   4357  CG2 VAL 1 275      44.421  44.698  38.860  0.00  0.00           C  
ATOM   4358  H   VAL 1 275      46.962  46.147  36.634  0.00  0.00           H  
ATOM   4359  HA  VAL 1 275      44.589  44.626  35.930  0.00  0.00           H  
ATOM   4360  HB  VAL 1 275      44.286  46.777  38.053  0.00  0.00           H  
ATOM   4361 HG11 VAL 1 275      42.224  46.340  36.523  0.00  0.00           H  
ATOM   4362 HG12 VAL 1 275      42.340  44.692  37.161  0.00  0.00           H  
ATOM   4363 HG13 VAL 1 275      42.026  46.163  38.176  0.00  0.00           H  
ATOM   4364 HG21 VAL 1 275      44.037  43.728  38.545  0.00  0.00           H  
ATOM   4365 HG22 VAL 1 275      45.502  44.645  38.985  0.00  0.00           H  
ATOM   4366 HG23 VAL 1 275      43.954  44.986  39.802  0.00  0.00           H  
ATOM   4367  N   MET 1 276      44.237  46.334  34.264  0.00  0.00           N  
ATOM   4368  CA  MET 1 276      43.961  47.342  33.250  0.00  0.00           C  
ATOM   4369  C   MET 1 276      42.420  47.391  33.027  0.00  0.00           C  
ATOM   4370  O   MET 1 276      41.626  46.453  33.140  0.00  0.00           O  
ATOM   4371  CB  MET 1 276      44.648  47.003  31.859  0.00  0.00           C  
ATOM   4372  CG  MET 1 276      44.448  48.080  30.854  0.00  0.00           C  
ATOM   4373  SD  MET 1 276      45.351  47.778  29.262  0.00  0.00           S  
ATOM   4374  CE  MET 1 276      44.555  46.280  28.719  0.00  0.00           C  
ATOM   4375  H   MET 1 276      43.743  45.456  34.192  0.00  0.00           H  
ATOM   4376  HA  MET 1 276      44.435  48.294  33.488  0.00  0.00           H  
ATOM   4377  HB2 MET 1 276      45.731  46.907  31.943  0.00  0.00           H  
ATOM   4378  HB3 MET 1 276      44.262  46.041  31.520  0.00  0.00           H  
ATOM   4379  HG2 MET 1 276      43.384  48.104  30.622  0.00  0.00           H  
ATOM   4380  HG3 MET 1 276      44.833  49.046  31.181  0.00  0.00           H  
ATOM   4381  HE1 MET 1 276      43.490  46.441  28.555  0.00  0.00           H  
ATOM   4382  HE2 MET 1 276      45.031  46.019  27.774  0.00  0.00           H  
ATOM   4383  HE3 MET 1 276      44.875  45.505  29.415  0.00  0.00           H  
ATOM   4384  N   ILE 1 277      41.877  48.615  32.963  0.00  0.00           N  
ATOM   4385  CA  ILE 1 277      40.559  49.003  32.637  0.00  0.00           C  
ATOM   4386  C   ILE 1 277      40.465  49.106  31.117  0.00  0.00           C  
ATOM   4387  O   ILE 1 277      41.396  49.716  30.514  0.00  0.00           O  
ATOM   4388  CB  ILE 1 277      40.187  50.389  33.273  0.00  0.00           C  
ATOM   4389  CG1 ILE 1 277      40.482  50.475  34.772  0.00  0.00           C  
ATOM   4390  CG2 ILE 1 277      38.684  50.660  33.000  0.00  0.00           C  
ATOM   4391  CD1 ILE 1 277      39.820  49.352  35.641  0.00  0.00           C  
ATOM   4392  H   ILE 1 277      42.496  49.411  32.918  0.00  0.00           H  
ATOM   4393  HA  ILE 1 277      39.856  48.253  33.001  0.00  0.00           H  
ATOM   4394  HB  ILE 1 277      40.619  51.253  32.767  0.00  0.00           H  
ATOM   4395 HG12 ILE 1 277      41.537  50.572  35.031  0.00  0.00           H  
ATOM   4396 HG13 ILE 1 277      40.012  51.388  35.137  0.00  0.00           H  
ATOM   4397 HG21 ILE 1 277      38.086  49.828  33.373  0.00  0.00           H  
ATOM   4398 HG22 ILE 1 277      38.230  51.419  33.638  0.00  0.00           H  
ATOM   4399 HG23 ILE 1 277      38.535  50.896  31.947  0.00  0.00           H  
ATOM   4400 HD11 ILE 1 277      40.272  48.380  35.443  0.00  0.00           H  
ATOM   4401 HD12 ILE 1 277      39.993  49.535  36.702  0.00  0.00           H  
ATOM   4402 HD13 ILE 1 277      38.751  49.318  35.433  0.00  0.00           H  
ATOM   4403  N   ILE 1 278      39.380  48.577  30.535  0.00  0.00           N  
ATOM   4404  CA  ILE 1 278      38.975  48.841  29.194  0.00  0.00           C  
ATOM   4405  C   ILE 1 278      37.548  49.407  29.185  0.00  0.00           C  
ATOM   4406  O   ILE 1 278      36.630  48.958  29.956  0.00  0.00           O  
ATOM   4407  CB  ILE 1 278      39.195  47.526  28.314  0.00  0.00           C  
ATOM   4408  CG1 ILE 1 278      40.559  47.227  27.911  0.00  0.00           C  
ATOM   4409  CG2 ILE 1 278      38.196  47.377  27.157  0.00  0.00           C  
ATOM   4410  CD1 ILE 1 278      40.897  45.958  26.928  0.00  0.00           C  
ATOM   4411  H   ILE 1 278      38.732  48.067  31.118  0.00  0.00           H  
ATOM   4412  HA  ILE 1 278      39.606  49.652  28.831  0.00  0.00           H  
ATOM   4413  HB  ILE 1 278      38.846  46.713  28.949  0.00  0.00           H  
ATOM   4414 HG12 ILE 1 278      40.882  48.043  27.264  0.00  0.00           H  
ATOM   4415 HG13 ILE 1 278      41.184  47.105  28.796  0.00  0.00           H  
ATOM   4416 HG21 ILE 1 278      38.169  48.219  26.466  0.00  0.00           H  
ATOM   4417 HG22 ILE 1 278      38.494  46.521  26.553  0.00  0.00           H  
ATOM   4418 HG23 ILE 1 278      37.211  47.140  27.560  0.00  0.00           H  
ATOM   4419 HD11 ILE 1 278      40.250  45.126  27.207  0.00  0.00           H  
ATOM   4420 HD12 ILE 1 278      40.734  46.181  25.874  0.00  0.00           H  
ATOM   4421 HD13 ILE 1 278      41.966  45.762  27.010  0.00  0.00           H  
ATOM   4422  N   TYR 1 279      37.346  50.365  28.244  0.00  0.00           N  
ATOM   4423  CA  TYR 1 279      35.995  50.822  27.910  0.00  0.00           C  
ATOM   4424  C   TYR 1 279      35.781  50.884  26.435  0.00  0.00           C  
ATOM   4425  O   TYR 1 279      36.721  51.210  25.675  0.00  0.00           O  
ATOM   4426  CB  TYR 1 279      35.592  52.164  28.645  0.00  0.00           C  
ATOM   4427  CG  TYR 1 279      36.657  53.281  28.607  0.00  0.00           C  
ATOM   4428  CD1 TYR 1 279      36.405  54.429  27.869  0.00  0.00           C  
ATOM   4429  CD2 TYR 1 279      37.752  53.158  29.410  0.00  0.00           C  
ATOM   4430  CE1 TYR 1 279      37.389  55.490  27.795  0.00  0.00           C  
ATOM   4431  CE2 TYR 1 279      38.798  54.221  29.423  0.00  0.00           C  
ATOM   4432  CZ  TYR 1 279      38.514  55.385  28.606  0.00  0.00           C  
ATOM   4433  OH  TYR 1 279      39.526  56.270  28.596  0.00  0.00           O  
ATOM   4434  H   TYR 1 279      38.090  50.651  27.623  0.00  0.00           H  
ATOM   4435  HA  TYR 1 279      35.263  50.110  28.291  0.00  0.00           H  
ATOM   4436  HB2 TYR 1 279      34.630  52.557  28.315  0.00  0.00           H  
ATOM   4437  HB3 TYR 1 279      35.407  51.948  29.697  0.00  0.00           H  
ATOM   4438  HD1 TYR 1 279      35.493  54.536  27.300  0.00  0.00           H  
ATOM   4439  HD2 TYR 1 279      37.945  52.233  29.933  0.00  0.00           H  
ATOM   4440  HE1 TYR 1 279      37.364  56.367  27.164  0.00  0.00           H  
ATOM   4441  HE2 TYR 1 279      39.725  54.126  29.969  0.00  0.00           H  
ATOM   4442  HH  TYR 1 279      39.265  57.116  28.225  0.00  0.00           H  
ATOM   4443  N   THR 1 280      34.560  50.646  26.024  0.00  0.00           N  
ATOM   4444  CA  THR 1 280      34.200  50.480  24.601  0.00  0.00           C  
ATOM   4445  C   THR 1 280      32.958  51.404  24.296  0.00  0.00           C  
ATOM   4446  O   THR 1 280      32.027  51.497  25.083  0.00  0.00           O  
ATOM   4447  CB  THR 1 280      34.097  49.030  24.261  0.00  0.00           C  
ATOM   4448  OG1 THR 1 280      33.176  48.384  25.100  0.00  0.00           O  
ATOM   4449  CG2 THR 1 280      35.427  48.290  24.408  0.00  0.00           C  
ATOM   4450  H   THR 1 280      33.948  50.262  26.730  0.00  0.00           H  
ATOM   4451  HA  THR 1 280      35.022  50.865  23.997  0.00  0.00           H  
ATOM   4452  HB  THR 1 280      33.800  48.994  23.213  0.00  0.00           H  
ATOM   4453  HG1 THR 1 280      32.480  48.221  24.459  0.00  0.00           H  
ATOM   4454 HG21 THR 1 280      35.291  47.272  24.044  0.00  0.00           H  
ATOM   4455 HG22 THR 1 280      36.270  48.564  23.774  0.00  0.00           H  
ATOM   4456 HG23 THR 1 280      35.773  48.193  25.437  0.00  0.00           H  
ATOM   4457  N   SER 1 281      33.019  52.324  23.249  0.00  0.00           N  
ATOM   4458  CA  SER 1 281      31.894  53.170  22.837  0.00  0.00           C  
ATOM   4459  C   SER 1 281      31.613  53.266  21.280  0.00  0.00           C  
ATOM   4460  O   SER 1 281      32.482  53.267  20.421  0.00  0.00           O  
ATOM   4461  CB  SER 1 281      31.838  54.563  23.548  0.00  0.00           C  
ATOM   4462  OG  SER 1 281      30.567  55.195  23.425  0.00  0.00           O  
ATOM   4463  H   SER 1 281      33.893  52.691  22.900  0.00  0.00           H  
ATOM   4464  HA  SER 1 281      31.075  52.610  23.289  0.00  0.00           H  
ATOM   4465  HB2 SER 1 281      31.920  54.289  24.600  0.00  0.00           H  
ATOM   4466  HB3 SER 1 281      32.699  55.113  23.166  0.00  0.00           H  
ATOM   4467  HG  SER 1 281      30.643  56.110  23.143  0.00  0.00           H  
ATOM   4468  N   ILE 1 282      30.341  53.427  20.845  0.00  0.00           N  
ATOM   4469  CA  ILE 1 282      30.022  53.775  19.426  0.00  0.00           C  
ATOM   4470  C   ILE 1 282      30.192  55.253  19.198  0.00  0.00           C  
ATOM   4471  O   ILE 1 282      29.634  56.088  19.949  0.00  0.00           O  
ATOM   4472  CB  ILE 1 282      28.568  53.264  19.003  0.00  0.00           C  
ATOM   4473  CG1 ILE 1 282      28.320  51.863  19.565  0.00  0.00           C  
ATOM   4474  CG2 ILE 1 282      28.402  53.370  17.502  0.00  0.00           C  
ATOM   4475  CD1 ILE 1 282      27.038  51.146  18.969  0.00  0.00           C  
ATOM   4476  H   ILE 1 282      29.580  53.452  21.508  0.00  0.00           H  
ATOM   4477  HA  ILE 1 282      30.784  53.238  18.861  0.00  0.00           H  
ATOM   4478  HB  ILE 1 282      27.957  54.016  19.504  0.00  0.00           H  
ATOM   4479 HG12 ILE 1 282      29.119  51.154  19.349  0.00  0.00           H  
ATOM   4480 HG13 ILE 1 282      28.215  51.866  20.649  0.00  0.00           H  
ATOM   4481 HG21 ILE 1 282      28.850  54.255  17.050  0.00  0.00           H  
ATOM   4482 HG22 ILE 1 282      28.813  52.469  17.047  0.00  0.00           H  
ATOM   4483 HG23 ILE 1 282      27.360  53.391  17.185  0.00  0.00           H  
ATOM   4484 HD11 ILE 1 282      26.167  51.766  19.181  0.00  0.00           H  
ATOM   4485 HD12 ILE 1 282      27.052  50.839  17.923  0.00  0.00           H  
ATOM   4486 HD13 ILE 1 282      26.799  50.261  19.559  0.00  0.00           H  
ATOM   4487  N   VAL 1 283      30.927  55.689  18.154  0.00  0.00           N  
ATOM   4488  CA  VAL 1 283      31.418  57.121  18.010  0.00  0.00           C  
ATOM   4489  C   VAL 1 283      30.985  57.802  16.690  0.00  0.00           C  
ATOM   4490  O   VAL 1 283      31.204  58.963  16.470  0.00  0.00           O  
ATOM   4491  CB  VAL 1 283      32.993  57.244  18.091  0.00  0.00           C  
ATOM   4492  CG1 VAL 1 283      33.234  57.276  19.565  0.00  0.00           C  
ATOM   4493  CG2 VAL 1 283      33.755  56.130  17.410  0.00  0.00           C  
ATOM   4494  H   VAL 1 283      31.475  54.981  17.687  0.00  0.00           H  
ATOM   4495  HA  VAL 1 283      30.866  57.666  18.776  0.00  0.00           H  
ATOM   4496  HB  VAL 1 283      33.172  58.233  17.670  0.00  0.00           H  
ATOM   4497 HG11 VAL 1 283      32.532  57.965  20.034  0.00  0.00           H  
ATOM   4498 HG12 VAL 1 283      33.280  56.298  20.044  0.00  0.00           H  
ATOM   4499 HG13 VAL 1 283      34.215  57.722  19.728  0.00  0.00           H  
ATOM   4500 HG21 VAL 1 283      34.750  56.043  17.846  0.00  0.00           H  
ATOM   4501 HG22 VAL 1 283      33.422  55.119  17.645  0.00  0.00           H  
ATOM   4502 HG23 VAL 1 283      33.853  56.307  16.339  0.00  0.00           H  
ATOM   4503  N   TYR 1 284      30.264  57.079  15.841  0.00  0.00           N  
ATOM   4504  CA  TYR 1 284      29.512  57.616  14.697  0.00  0.00           C  
ATOM   4505  C   TYR 1 284      28.553  56.458  14.292  0.00  0.00           C  
ATOM   4506  O   TYR 1 284      28.784  55.269  14.436  0.00  0.00           O  
ATOM   4507  CB  TYR 1 284      30.378  57.895  13.484  0.00  0.00           C  
ATOM   4508  CG  TYR 1 284      29.671  58.255  12.232  0.00  0.00           C  
ATOM   4509  CD1 TYR 1 284      29.033  59.495  12.220  0.00  0.00           C  
ATOM   4510  CD2 TYR 1 284      29.382  57.412  11.204  0.00  0.00           C  
ATOM   4511  CE1 TYR 1 284      28.233  59.913  11.144  0.00  0.00           C  
ATOM   4512  CE2 TYR 1 284      28.462  57.717  10.229  0.00  0.00           C  
ATOM   4513  CZ  TYR 1 284      27.857  58.939  10.217  0.00  0.00           C  
ATOM   4514  OH  TYR 1 284      27.040  59.298   9.214  0.00  0.00           O  
ATOM   4515  H   TYR 1 284      30.171  56.110  16.108  0.00  0.00           H  
ATOM   4516  HA  TYR 1 284      28.908  58.481  14.969  0.00  0.00           H  
ATOM   4517  HB2 TYR 1 284      31.229  58.560  13.629  0.00  0.00           H  
ATOM   4518  HB3 TYR 1 284      30.900  56.957  13.298  0.00  0.00           H  
ATOM   4519  HD1 TYR 1 284      29.136  60.169  13.057  0.00  0.00           H  
ATOM   4520  HD2 TYR 1 284      29.878  56.453  11.186  0.00  0.00           H  
ATOM   4521  HE1 TYR 1 284      27.797  60.901  11.126  0.00  0.00           H  
ATOM   4522  HE2 TYR 1 284      28.278  56.960   9.481  0.00  0.00           H  
ATOM   4523  HH  TYR 1 284      27.088  58.673   8.487  0.00  0.00           H  
ATOM   4524  N   LYS 1 285      27.422  56.866  13.723  0.00  0.00           N  
ATOM   4525  CA  LYS 1 285      26.319  56.033  13.259  0.00  0.00           C  
ATOM   4526  C   LYS 1 285      25.659  56.567  11.968  0.00  0.00           C  
ATOM   4527  O   LYS 1 285      25.305  57.716  12.011  0.00  0.00           O  
ATOM   4528  CB  LYS 1 285      25.202  55.890  14.311  0.00  0.00           C  
ATOM   4529  CG  LYS 1 285      25.789  55.523  15.732  0.00  0.00           C  
ATOM   4530  CD  LYS 1 285      24.634  55.603  16.720  0.00  0.00           C  
ATOM   4531  CE  LYS 1 285      24.237  57.079  16.963  0.00  0.00           C  
ATOM   4532  NZ  LYS 1 285      24.998  57.763  18.003  0.00  0.00           N  
ATOM   4533  H   LYS 1 285      27.211  57.853  13.687  0.00  0.00           H  
ATOM   4534  HA  LYS 1 285      26.654  55.014  13.066  0.00  0.00           H  
ATOM   4535  HB2 LYS 1 285      24.686  56.849  14.277  0.00  0.00           H  
ATOM   4536  HB3 LYS 1 285      24.529  55.123  13.927  0.00  0.00           H  
ATOM   4537  HG2 LYS 1 285      26.150  54.495  15.775  0.00  0.00           H  
ATOM   4538  HG3 LYS 1 285      26.646  56.121  16.040  0.00  0.00           H  
ATOM   4539  HD2 LYS 1 285      23.831  54.969  16.343  0.00  0.00           H  
ATOM   4540  HD3 LYS 1 285      24.992  55.187  17.661  0.00  0.00           H  
ATOM   4541  HE2 LYS 1 285      24.199  57.626  16.021  0.00  0.00           H  
ATOM   4542  HE3 LYS 1 285      23.183  57.128  17.239  0.00  0.00           H  
ATOM   4543  HZ1 LYS 1 285      24.775  57.342  18.894  0.00  0.00           H  
ATOM   4544  HZ2 LYS 1 285      25.975  57.853  17.765  0.00  0.00           H  
ATOM   4545  HZ3 LYS 1 285      24.652  58.709  18.079  0.00  0.00           H  
ATOM   4546  N   PRO 1 286      25.543  55.809  10.871  0.00  0.00           N  
ATOM   4547  CA  PRO 1 286      24.780  56.135   9.640  0.00  0.00           C  
ATOM   4548  C   PRO 1 286      23.327  56.570   9.838  0.00  0.00           C  
ATOM   4549  O   PRO 1 286      22.627  55.949  10.612  0.00  0.00           O  
ATOM   4550  CB  PRO 1 286      24.918  54.896   8.750  0.00  0.00           C  
ATOM   4551  CG  PRO 1 286      26.200  54.200   9.131  0.00  0.00           C  
ATOM   4552  CD  PRO 1 286      26.191  54.558  10.675  0.00  0.00           C  
ATOM   4553  HA  PRO 1 286      25.325  56.977   9.213  0.00  0.00           H  
ATOM   4554  HB2 PRO 1 286      24.091  54.187   8.797  0.00  0.00           H  
ATOM   4555  HB3 PRO 1 286      25.092  55.148   7.704  0.00  0.00           H  
ATOM   4556  HG2 PRO 1 286      26.078  53.161   8.826  0.00  0.00           H  
ATOM   4557  HG3 PRO 1 286      27.057  54.745   8.734  0.00  0.00           H  
ATOM   4558  HD2 PRO 1 286      25.653  53.740  11.155  0.00  0.00           H  
ATOM   4559  HD3 PRO 1 286      27.251  54.601  10.925  0.00  0.00           H  
ATOM   4560  N   PRO 1 287      22.928  57.674   9.137  0.00  0.00           N  
ATOM   4561  CA  PRO 1 287      21.539  58.152   9.319  0.00  0.00           C  
ATOM   4562  C   PRO 1 287      20.389  57.153   8.961  0.00  0.00           C  
ATOM   4563  O   PRO 1 287      19.382  57.194   9.597  0.00  0.00           O  
ATOM   4564  CB  PRO 1 287      21.425  59.231   8.215  0.00  0.00           C  
ATOM   4565  CG  PRO 1 287      22.575  58.963   7.307  0.00  0.00           C  
ATOM   4566  CD  PRO 1 287      23.662  58.470   8.173  0.00  0.00           C  
ATOM   4567  HA  PRO 1 287      21.382  58.599  10.300  0.00  0.00           H  
ATOM   4568  HB2 PRO 1 287      20.496  59.291   7.648  0.00  0.00           H  
ATOM   4569  HB3 PRO 1 287      21.596  60.204   8.675  0.00  0.00           H  
ATOM   4570  HG2 PRO 1 287      22.303  58.133   6.655  0.00  0.00           H  
ATOM   4571  HG3 PRO 1 287      22.820  59.858   6.736  0.00  0.00           H  
ATOM   4572  HD2 PRO 1 287      24.233  59.273   8.639  0.00  0.00           H  
ATOM   4573  HD3 PRO 1 287      24.295  57.784   7.609  0.00  0.00           H  
ATOM   4574  N   GLU 1 288      20.699  56.178   8.064  0.00  0.00           N  
ATOM   4575  CA  GLU 1 288      19.823  55.006   7.691  0.00  0.00           C  
ATOM   4576  C   GLU 1 288      19.658  53.776   8.673  0.00  0.00           C  
ATOM   4577  O   GLU 1 288      18.778  52.968   8.420  0.00  0.00           O  
ATOM   4578  CB  GLU 1 288      20.120  54.525   6.224  0.00  0.00           C  
ATOM   4579  CG  GLU 1 288      21.375  53.701   6.188  0.00  0.00           C  
ATOM   4580  CD  GLU 1 288      22.705  54.591   5.883  0.00  0.00           C  
ATOM   4581  OE1 GLU 1 288      23.622  54.043   5.161  0.00  0.00           O  
ATOM   4582  OE2 GLU 1 288      22.812  55.755   6.318  0.00  0.00           O  
ATOM   4583  H   GLU 1 288      21.611  56.181   7.629  0.00  0.00           H  
ATOM   4584  HA  GLU 1 288      18.853  55.504   7.679  0.00  0.00           H  
ATOM   4585  HB2 GLU 1 288      19.250  54.023   5.800  0.00  0.00           H  
ATOM   4586  HB3 GLU 1 288      20.242  55.443   5.649  0.00  0.00           H  
ATOM   4587  HG2 GLU 1 288      21.613  53.234   7.144  0.00  0.00           H  
ATOM   4588  HG3 GLU 1 288      21.267  52.943   5.414  0.00  0.00           H  
ATOM   4589  N   ILE 1 289      20.505  53.773   9.664  0.00  0.00           N  
ATOM   4590  CA  ILE 1 289      20.517  52.846  10.816  0.00  0.00           C  
ATOM   4591  C   ILE 1 289      19.798  53.484  11.947  0.00  0.00           C  
ATOM   4592  O   ILE 1 289      20.120  54.586  12.499  0.00  0.00           O  
ATOM   4593  CB  ILE 1 289      21.970  52.334  11.166  0.00  0.00           C  
ATOM   4594  CG1 ILE 1 289      22.528  51.432  10.072  0.00  0.00           C  
ATOM   4595  CG2 ILE 1 289      22.073  51.563  12.490  0.00  0.00           C  
ATOM   4596  CD1 ILE 1 289      23.968  51.017  10.275  0.00  0.00           C  
ATOM   4597  H   ILE 1 289      21.297  54.391   9.762  0.00  0.00           H  
ATOM   4598  HA  ILE 1 289      19.976  51.990  10.412  0.00  0.00           H  
ATOM   4599  HB  ILE 1 289      22.619  53.201  11.286  0.00  0.00           H  
ATOM   4600 HG12 ILE 1 289      21.887  50.569   9.891  0.00  0.00           H  
ATOM   4601 HG13 ILE 1 289      22.476  52.021   9.156  0.00  0.00           H  
ATOM   4602 HG21 ILE 1 289      21.560  50.617  12.317  0.00  0.00           H  
ATOM   4603 HG22 ILE 1 289      23.127  51.385  12.702  0.00  0.00           H  
ATOM   4604 HG23 ILE 1 289      21.575  52.073  13.314  0.00  0.00           H  
ATOM   4605 HD11 ILE 1 289      24.340  50.729   9.292  0.00  0.00           H  
ATOM   4606 HD12 ILE 1 289      24.699  51.802  10.470  0.00  0.00           H  
ATOM   4607 HD13 ILE 1 289      24.099  50.254  11.042  0.00  0.00           H  
ATOM   4608  N   ILE 1 290      18.955  52.729  12.559  0.00  0.00           N  
ATOM   4609  CA  ILE 1 290      18.055  53.199  13.665  0.00  0.00           C  
ATOM   4610  C   ILE 1 290      18.449  52.619  15.014  0.00  0.00           C  
ATOM   4611  O   ILE 1 290      18.196  53.215  16.012  0.00  0.00           O  
ATOM   4612  CB  ILE 1 290      16.552  52.735  13.463  0.00  0.00           C  
ATOM   4613  CG1 ILE 1 290      15.461  53.360  14.427  0.00  0.00           C  
ATOM   4614  CG2 ILE 1 290      16.310  51.178  13.586  0.00  0.00           C  
ATOM   4615  CD1 ILE 1 290      15.478  54.914  14.647  0.00  0.00           C  
ATOM   4616  H   ILE 1 290      18.970  51.756  12.287  0.00  0.00           H  
ATOM   4617  HA  ILE 1 290      18.014  54.282  13.777  0.00  0.00           H  
ATOM   4618  HB  ILE 1 290      16.202  52.965  12.457  0.00  0.00           H  
ATOM   4619 HG12 ILE 1 290      14.450  53.106  14.107  0.00  0.00           H  
ATOM   4620 HG13 ILE 1 290      15.570  52.903  15.411  0.00  0.00           H  
ATOM   4621 HG21 ILE 1 290      17.025  50.572  13.029  0.00  0.00           H  
ATOM   4622 HG22 ILE 1 290      16.303  50.861  14.629  0.00  0.00           H  
ATOM   4623 HG23 ILE 1 290      15.328  50.912  13.196  0.00  0.00           H  
ATOM   4624 HD11 ILE 1 290      14.614  55.209  15.242  0.00  0.00           H  
ATOM   4625 HD12 ILE 1 290      16.285  55.336  15.246  0.00  0.00           H  
ATOM   4626 HD13 ILE 1 290      15.373  55.456  13.707  0.00  0.00           H  
ATOM   4627  N   MET 1 291      19.173  51.499  15.025  0.00  0.00           N  
ATOM   4628  CA  MET 1 291      19.642  50.845  16.240  0.00  0.00           C  
ATOM   4629  C   MET 1 291      20.994  50.268  15.845  0.00  0.00           C  
ATOM   4630  O   MET 1 291      21.116  49.778  14.734  0.00  0.00           O  
ATOM   4631  CB  MET 1 291      18.527  49.890  16.677  0.00  0.00           C  
ATOM   4632  CG  MET 1 291      18.973  48.971  17.801  0.00  0.00           C  
ATOM   4633  SD  MET 1 291      19.327  49.796  19.369  0.00  0.00           S  
ATOM   4634  CE  MET 1 291      17.646  50.131  19.944  0.00  0.00           C  
ATOM   4635  H   MET 1 291      19.485  51.083  14.159  0.00  0.00           H  
ATOM   4636  HA  MET 1 291      19.787  51.516  17.087  0.00  0.00           H  
ATOM   4637  HB2 MET 1 291      17.725  50.571  16.962  0.00  0.00           H  
ATOM   4638  HB3 MET 1 291      18.085  49.452  15.782  0.00  0.00           H  
ATOM   4639  HG2 MET 1 291      18.141  48.295  17.997  0.00  0.00           H  
ATOM   4640  HG3 MET 1 291      19.732  48.258  17.482  0.00  0.00           H  
ATOM   4641  HE1 MET 1 291      16.983  49.306  19.684  0.00  0.00           H  
ATOM   4642  HE2 MET 1 291      17.685  50.448  20.986  0.00  0.00           H  
ATOM   4643  HE3 MET 1 291      17.237  50.997  19.424  0.00  0.00           H  
ATOM   4644  N   CYS 1 292      21.918  50.232  16.798  0.00  0.00           N  
ATOM   4645  CA  CYS 1 292      23.210  49.476  16.765  0.00  0.00           C  
ATOM   4646  C   CYS 1 292      23.866  49.359  18.197  0.00  0.00           C  
ATOM   4647  O   CYS 1 292      23.677  50.217  19.063  0.00  0.00           O  
ATOM   4648  CB  CYS 1 292      24.095  50.196  15.740  0.00  0.00           C  
ATOM   4649  SG  CYS 1 292      24.233  51.980  16.061  0.00  0.00           S  
ATOM   4650  H   CYS 1 292      21.662  50.508  17.736  0.00  0.00           H  
ATOM   4651  HA  CYS 1 292      22.968  48.517  16.306  0.00  0.00           H  
ATOM   4652  HB2 CYS 1 292      25.052  49.682  15.818  0.00  0.00           H  
ATOM   4653  HB3 CYS 1 292      23.660  50.130  14.743  0.00  0.00           H  
ATOM   4654  HG  CYS 1 292      24.533  51.893  17.360  0.00  0.00           H  
ATOM   4655  N   ASP 1 293      24.627  48.260  18.426  0.00  0.00           N  
ATOM   4656  CA  ASP 1 293      25.198  47.820  19.721  0.00  0.00           C  
ATOM   4657  C   ASP 1 293      26.520  47.046  19.443  0.00  0.00           C  
ATOM   4658  O   ASP 1 293      26.758  46.543  18.377  0.00  0.00           O  
ATOM   4659  CB  ASP 1 293      24.151  46.920  20.492  0.00  0.00           C  
ATOM   4660  CG  ASP 1 293      24.520  46.707  21.994  0.00  0.00           C  
ATOM   4661  OD1 ASP 1 293      23.909  45.761  22.538  0.00  0.00           O  
ATOM   4662  OD2 ASP 1 293      25.375  47.388  22.528  0.00  0.00           O  
ATOM   4663  H   ASP 1 293      24.674  47.573  17.688  0.00  0.00           H  
ATOM   4664  HA  ASP 1 293      25.508  48.716  20.259  0.00  0.00           H  
ATOM   4665  HB2 ASP 1 293      23.182  47.420  20.496  0.00  0.00           H  
ATOM   4666  HB3 ASP 1 293      24.130  45.968  19.962  0.00  0.00           H  
ATOM   4667  N   ALA 1 294      27.441  47.081  20.349  0.00  0.00           N  
ATOM   4668  CA  ALA 1 294      28.805  46.647  20.235  0.00  0.00           C  
ATOM   4669  C   ALA 1 294      29.327  46.052  21.509  0.00  0.00           C  
ATOM   4670  O   ALA 1 294      28.866  46.488  22.598  0.00  0.00           O  
ATOM   4671  CB  ALA 1 294      29.714  47.842  19.797  0.00  0.00           C  
ATOM   4672  H   ALA 1 294      27.083  47.416  21.232  0.00  0.00           H  
ATOM   4673  HA  ALA 1 294      28.903  45.839  19.510  0.00  0.00           H  
ATOM   4674  HB1 ALA 1 294      29.636  48.418  20.719  0.00  0.00           H  
ATOM   4675  HB2 ALA 1 294      30.667  47.364  19.570  0.00  0.00           H  
ATOM   4676  HB3 ALA 1 294      29.237  48.239  18.901  0.00  0.00           H  
ATOM   4677  N   TYR 1 295      30.395  45.243  21.453  0.00  0.00           N  
ATOM   4678  CA  TYR 1 295      31.179  44.796  22.662  0.00  0.00           C  
ATOM   4679  C   TYR 1 295      32.545  44.106  22.311  0.00  0.00           C  
ATOM   4680  O   TYR 1 295      32.768  43.768  21.149  0.00  0.00           O  
ATOM   4681  CB  TYR 1 295      30.316  43.694  23.356  0.00  0.00           C  
ATOM   4682  CG  TYR 1 295      29.838  42.521  22.503  0.00  0.00           C  
ATOM   4683  CD1 TYR 1 295      28.553  42.558  21.989  0.00  0.00           C  
ATOM   4684  CD2 TYR 1 295      30.693  41.362  22.247  0.00  0.00           C  
ATOM   4685  CE1 TYR 1 295      28.088  41.576  21.075  0.00  0.00           C  
ATOM   4686  CE2 TYR 1 295      30.142  40.324  21.433  0.00  0.00           C  
ATOM   4687  CZ  TYR 1 295      28.866  40.442  20.847  0.00  0.00           C  
ATOM   4688  OH  TYR 1 295      28.287  39.574  20.024  0.00  0.00           O  
ATOM   4689  H   TYR 1 295      30.571  44.855  20.537  0.00  0.00           H  
ATOM   4690  HA  TYR 1 295      31.361  45.663  23.297  0.00  0.00           H  
ATOM   4691  HB2 TYR 1 295      30.905  43.304  24.185  0.00  0.00           H  
ATOM   4692  HB3 TYR 1 295      29.454  44.183  23.809  0.00  0.00           H  
ATOM   4693  HD1 TYR 1 295      27.930  43.435  22.086  0.00  0.00           H  
ATOM   4694  HD2 TYR 1 295      31.709  41.312  22.610  0.00  0.00           H  
ATOM   4695  HE1 TYR 1 295      27.108  41.634  20.625  0.00  0.00           H  
ATOM   4696  HE2 TYR 1 295      30.746  39.431  21.357  0.00  0.00           H  
ATOM   4697  HH  TYR 1 295      28.730  38.772  20.312  0.00  0.00           H  
ATOM   4698  N   VAL 1 296      33.406  43.865  23.306  0.00  0.00           N  
ATOM   4699  CA  VAL 1 296      34.632  43.125  23.162  0.00  0.00           C  
ATOM   4700  C   VAL 1 296      34.623  41.749  23.921  0.00  0.00           C  
ATOM   4701  O   VAL 1 296      34.129  41.650  25.058  0.00  0.00           O  
ATOM   4702  CB  VAL 1 296      35.841  44.092  23.453  0.00  0.00           C  
ATOM   4703  CG1 VAL 1 296      35.785  44.515  24.928  0.00  0.00           C  
ATOM   4704  CG2 VAL 1 296      37.193  43.487  23.056  0.00  0.00           C  
ATOM   4705  H   VAL 1 296      33.147  44.104  24.252  0.00  0.00           H  
ATOM   4706  HA  VAL 1 296      34.620  42.789  22.126  0.00  0.00           H  
ATOM   4707  HB  VAL 1 296      35.668  44.976  22.839  0.00  0.00           H  
ATOM   4708 HG11 VAL 1 296      34.824  44.990  25.123  0.00  0.00           H  
ATOM   4709 HG12 VAL 1 296      35.895  43.684  25.623  0.00  0.00           H  
ATOM   4710 HG13 VAL 1 296      36.660  45.104  25.202  0.00  0.00           H  
ATOM   4711 HG21 VAL 1 296      37.599  42.830  23.825  0.00  0.00           H  
ATOM   4712 HG22 VAL 1 296      37.053  42.943  22.122  0.00  0.00           H  
ATOM   4713 HG23 VAL 1 296      37.957  44.237  22.854  0.00  0.00           H  
ATOM   4714  N   THR 1 297      35.160  40.693  23.278  0.00  0.00           N  
ATOM   4715  CA  THR 1 297      35.114  39.297  23.794  0.00  0.00           C  
ATOM   4716  C   THR 1 297      36.273  38.409  23.304  0.00  0.00           C  
ATOM   4717  O   THR 1 297      36.935  38.930  22.359  0.00  0.00           O  
ATOM   4718  CB  THR 1 297      33.831  38.615  23.410  0.00  0.00           C  
ATOM   4719  OG1 THR 1 297      33.632  37.405  24.052  0.00  0.00           O  
ATOM   4720  CG2 THR 1 297      33.697  38.359  21.895  0.00  0.00           C  
ATOM   4721  H   THR 1 297      35.636  40.975  22.433  0.00  0.00           H  
ATOM   4722  HA  THR 1 297      35.099  39.306  24.884  0.00  0.00           H  
ATOM   4723  HB  THR 1 297      33.031  39.286  23.722  0.00  0.00           H  
ATOM   4724  HG1 THR 1 297      34.038  36.758  23.470  0.00  0.00           H  
ATOM   4725 HG21 THR 1 297      33.742  39.297  21.342  0.00  0.00           H  
ATOM   4726 HG22 THR 1 297      34.498  37.718  21.525  0.00  0.00           H  
ATOM   4727 HG23 THR 1 297      32.668  38.025  21.767  0.00  0.00           H  
ATOM   4728  N   ASP 1 298      36.484  37.262  23.931  0.00  0.00           N  
ATOM   4729  CA  ASP 1 298      37.511  36.335  23.625  0.00  0.00           C  
ATOM   4730  C   ASP 1 298      38.955  36.650  23.931  0.00  0.00           C  
ATOM   4731  O   ASP 1 298      39.888  36.373  23.206  0.00  0.00           O  
ATOM   4732  CB  ASP 1 298      37.214  35.800  22.123  0.00  0.00           C  
ATOM   4733  CG  ASP 1 298      35.810  35.248  21.800  0.00  0.00           C  
ATOM   4734  OD1 ASP 1 298      35.616  34.502  20.820  0.00  0.00           O  
ATOM   4735  OD2 ASP 1 298      34.853  35.373  22.638  0.00  0.00           O  
ATOM   4736  H   ASP 1 298      35.789  37.034  24.628  0.00  0.00           H  
ATOM   4737  HA  ASP 1 298      37.309  35.479  24.269  0.00  0.00           H  
ATOM   4738  HB2 ASP 1 298      37.626  36.578  21.480  0.00  0.00           H  
ATOM   4739  HB3 ASP 1 298      37.790  34.884  21.993  0.00  0.00           H  
ATOM   4740  N   PHE 1 299      39.168  36.866  25.229  0.00  0.00           N  
ATOM   4741  CA  PHE 1 299      40.394  37.145  25.940  0.00  0.00           C  
ATOM   4742  C   PHE 1 299      41.172  35.790  26.227  0.00  0.00           C  
ATOM   4743  O   PHE 1 299      40.537  34.829  26.599  0.00  0.00           O  
ATOM   4744  CB  PHE 1 299      40.222  38.003  27.202  0.00  0.00           C  
ATOM   4745  CG  PHE 1 299      39.536  39.351  26.962  0.00  0.00           C  
ATOM   4746  CD1 PHE 1 299      40.231  40.457  26.312  0.00  0.00           C  
ATOM   4747  CD2 PHE 1 299      38.231  39.634  27.396  0.00  0.00           C  
ATOM   4748  CE1 PHE 1 299      39.628  41.715  26.157  0.00  0.00           C  
ATOM   4749  CE2 PHE 1 299      37.578  40.821  27.163  0.00  0.00           C  
ATOM   4750  CZ  PHE 1 299      38.275  41.878  26.557  0.00  0.00           C  
ATOM   4751  H   PHE 1 299      38.335  36.934  25.797  0.00  0.00           H  
ATOM   4752  HA  PHE 1 299      41.027  37.691  25.240  0.00  0.00           H  
ATOM   4753  HB2 PHE 1 299      39.757  37.387  27.971  0.00  0.00           H  
ATOM   4754  HB3 PHE 1 299      41.173  38.292  27.650  0.00  0.00           H  
ATOM   4755  HD1 PHE 1 299      41.226  40.266  25.938  0.00  0.00           H  
ATOM   4756  HD2 PHE 1 299      37.696  38.851  27.911  0.00  0.00           H  
ATOM   4757  HE1 PHE 1 299      40.133  42.565  25.723  0.00  0.00           H  
ATOM   4758  HE2 PHE 1 299      36.569  40.919  27.534  0.00  0.00           H  
ATOM   4759  HZ  PHE 1 299      37.803  42.847  26.484  0.00  0.00           H  
ATOM   4760  N   PRO 1 300      42.529  35.714  26.252  0.00  0.00           N  
ATOM   4761  CA  PRO 1 300      43.324  34.581  26.678  0.00  0.00           C  
ATOM   4762  C   PRO 1 300      43.169  34.057  28.095  0.00  0.00           C  
ATOM   4763  O   PRO 1 300      43.227  34.882  29.003  0.00  0.00           O  
ATOM   4764  CB  PRO 1 300      44.789  34.871  26.444  0.00  0.00           C  
ATOM   4765  CG  PRO 1 300      44.763  36.375  26.391  0.00  0.00           C  
ATOM   4766  CD  PRO 1 300      43.470  36.690  25.759  0.00  0.00           C  
ATOM   4767  HA  PRO 1 300      43.057  33.684  26.119  0.00  0.00           H  
ATOM   4768  HB2 PRO 1 300      45.449  34.607  27.271  0.00  0.00           H  
ATOM   4769  HB3 PRO 1 300      45.148  34.484  25.490  0.00  0.00           H  
ATOM   4770  HG2 PRO 1 300      44.722  36.737  27.419  0.00  0.00           H  
ATOM   4771  HG3 PRO 1 300      45.584  36.889  25.891  0.00  0.00           H  
ATOM   4772  HD2 PRO 1 300      43.206  37.741  25.880  0.00  0.00           H  
ATOM   4773  HD3 PRO 1 300      43.516  36.498  24.688  0.00  0.00           H  
ATOM   4774  N   LEU 1 301      43.028  32.786  28.303  0.00  0.00           N  
ATOM   4775  CA  LEU 1 301      42.153  32.299  29.323  0.00  0.00           C  
ATOM   4776  C   LEU 1 301      42.718  32.220  30.816  0.00  0.00           C  
ATOM   4777  O   LEU 1 301      41.958  32.219  31.749  0.00  0.00           O  
ATOM   4778  CB  LEU 1 301      41.623  30.877  28.824  0.00  0.00           C  
ATOM   4779  CG  LEU 1 301      40.460  30.836  27.813  0.00  0.00           C  
ATOM   4780  CD1 LEU 1 301      41.038  30.864  26.405  0.00  0.00           C  
ATOM   4781  CD2 LEU 1 301      39.565  29.583  27.873  0.00  0.00           C  
ATOM   4782  H   LEU 1 301      43.366  32.159  27.588  0.00  0.00           H  
ATOM   4783  HA  LEU 1 301      41.267  32.933  29.352  0.00  0.00           H  
ATOM   4784  HB2 LEU 1 301      42.417  30.158  28.621  0.00  0.00           H  
ATOM   4785  HB3 LEU 1 301      41.186  30.501  29.750  0.00  0.00           H  
ATOM   4786  HG  LEU 1 301      39.814  31.702  27.962  0.00  0.00           H  
ATOM   4787 HD11 LEU 1 301      41.593  29.933  26.290  0.00  0.00           H  
ATOM   4788 HD12 LEU 1 301      40.199  30.838  25.711  0.00  0.00           H  
ATOM   4789 HD13 LEU 1 301      41.574  31.812  26.360  0.00  0.00           H  
ATOM   4790 HD21 LEU 1 301      40.157  28.760  27.474  0.00  0.00           H  
ATOM   4791 HD22 LEU 1 301      39.260  29.360  28.895  0.00  0.00           H  
ATOM   4792 HD23 LEU 1 301      38.678  29.684  27.247  0.00  0.00           H  
ATOM   4793  N   ASP 1 302      43.994  32.373  31.002  0.00  0.00           N  
ATOM   4794  CA  ASP 1 302      44.825  32.645  32.206  0.00  0.00           C  
ATOM   4795  C   ASP 1 302      44.456  33.928  32.979  0.00  0.00           C  
ATOM   4796  O   ASP 1 302      44.800  34.037  34.194  0.00  0.00           O  
ATOM   4797  CB  ASP 1 302      46.322  32.618  31.747  0.00  0.00           C  
ATOM   4798  CG  ASP 1 302      46.554  31.437  30.849  0.00  0.00           C  
ATOM   4799  OD1 ASP 1 302      46.731  30.315  31.428  0.00  0.00           O  
ATOM   4800  OD2 ASP 1 302      46.729  31.549  29.598  0.00  0.00           O  
ATOM   4801  H   ASP 1 302      44.481  32.384  30.117  0.00  0.00           H  
ATOM   4802  HA  ASP 1 302      44.733  31.803  32.893  0.00  0.00           H  
ATOM   4803  HB2 ASP 1 302      46.591  33.551  31.251  0.00  0.00           H  
ATOM   4804  HB3 ASP 1 302      46.829  32.517  32.707  0.00  0.00           H  
ATOM   4805  N   LEU 1 303      43.845  34.885  32.268  0.00  0.00           N  
ATOM   4806  CA  LEU 1 303      43.112  36.095  32.707  0.00  0.00           C  
ATOM   4807  C   LEU 1 303      41.691  35.823  33.178  0.00  0.00           C  
ATOM   4808  O   LEU 1 303      41.174  36.715  33.901  0.00  0.00           O  
ATOM   4809  CB  LEU 1 303      43.096  37.099  31.579  0.00  0.00           C  
ATOM   4810  CG  LEU 1 303      44.430  37.568  30.895  0.00  0.00           C  
ATOM   4811  CD1 LEU 1 303      44.140  38.567  29.723  0.00  0.00           C  
ATOM   4812  CD2 LEU 1 303      45.325  38.323  31.876  0.00  0.00           C  
ATOM   4813  H   LEU 1 303      44.004  34.700  31.288  0.00  0.00           H  
ATOM   4814  HA  LEU 1 303      43.634  36.577  33.533  0.00  0.00           H  
ATOM   4815  HB2 LEU 1 303      42.454  36.745  30.772  0.00  0.00           H  
ATOM   4816  HB3 LEU 1 303      42.679  38.009  32.010  0.00  0.00           H  
ATOM   4817  HG  LEU 1 303      44.965  36.740  30.430  0.00  0.00           H  
ATOM   4818 HD11 LEU 1 303      45.076  38.815  29.222  0.00  0.00           H  
ATOM   4819 HD12 LEU 1 303      43.393  38.097  29.084  0.00  0.00           H  
ATOM   4820 HD13 LEU 1 303      43.492  39.369  30.076  0.00  0.00           H  
ATOM   4821 HD21 LEU 1 303      44.805  39.171  32.324  0.00  0.00           H  
ATOM   4822 HD22 LEU 1 303      45.412  37.610  32.696  0.00  0.00           H  
ATOM   4823 HD23 LEU 1 303      46.300  38.652  31.518  0.00  0.00           H  
ATOM   4824  N   ASP 1 304      41.138  34.557  32.905  0.00  0.00           N  
ATOM   4825  CA  ASP 1 304      39.954  33.904  33.565  0.00  0.00           C  
ATOM   4826  C   ASP 1 304      38.704  34.923  33.591  0.00  0.00           C  
ATOM   4827  O   ASP 1 304      37.992  35.048  34.568  0.00  0.00           O  
ATOM   4828  CB  ASP 1 304      40.433  33.301  34.899  0.00  0.00           C  
ATOM   4829  CG  ASP 1 304      39.414  32.340  35.497  0.00  0.00           C  
ATOM   4830  OD1 ASP 1 304      38.216  32.266  35.108  0.00  0.00           O  
ATOM   4831  OD2 ASP 1 304      39.733  31.743  36.481  0.00  0.00           O  
ATOM   4832  H   ASP 1 304      41.617  33.961  32.246  0.00  0.00           H  
ATOM   4833  HA  ASP 1 304      39.611  33.047  32.986  0.00  0.00           H  
ATOM   4834  HB2 ASP 1 304      41.322  32.708  34.682  0.00  0.00           H  
ATOM   4835  HB3 ASP 1 304      40.549  34.124  35.604  0.00  0.00           H  
ATOM   4836  N   ILE 1 305      38.391  35.547  32.449  0.00  0.00           N  
ATOM   4837  CA  ILE 1 305      37.259  36.426  32.213  0.00  0.00           C  
ATOM   4838  C   ILE 1 305      35.979  35.592  31.875  0.00  0.00           C  
ATOM   4839  O   ILE 1 305      36.013  34.573  31.169  0.00  0.00           O  
ATOM   4840  CB  ILE 1 305      37.665  37.436  31.089  0.00  0.00           C  
ATOM   4841  CG1 ILE 1 305      39.028  38.156  31.147  0.00  0.00           C  
ATOM   4842  CG2 ILE 1 305      36.562  38.473  30.920  0.00  0.00           C  
ATOM   4843  CD1 ILE 1 305      39.408  38.917  32.356  0.00  0.00           C  
ATOM   4844  H   ILE 1 305      39.007  35.467  31.652  0.00  0.00           H  
ATOM   4845  HA  ILE 1 305      37.149  37.091  33.070  0.00  0.00           H  
ATOM   4846  HB  ILE 1 305      37.702  36.872  30.157  0.00  0.00           H  
ATOM   4847 HG12 ILE 1 305      39.699  37.310  30.994  0.00  0.00           H  
ATOM   4848 HG13 ILE 1 305      39.205  38.735  30.240  0.00  0.00           H  
ATOM   4849 HG21 ILE 1 305      35.682  37.949  30.548  0.00  0.00           H  
ATOM   4850 HG22 ILE 1 305      36.301  38.955  31.862  0.00  0.00           H  
ATOM   4851 HG23 ILE 1 305      36.809  39.265  30.214  0.00  0.00           H  
ATOM   4852 HD11 ILE 1 305      38.958  39.906  32.448  0.00  0.00           H  
ATOM   4853 HD12 ILE 1 305      38.989  38.482  33.264  0.00  0.00           H  
ATOM   4854 HD13 ILE 1 305      40.479  39.088  32.459  0.00  0.00           H  
ATOM   4855  N   ASP 1 306      34.764  36.177  32.281  0.00  0.00           N  
ATOM   4856  CA  ASP 1 306      33.510  35.654  31.785  0.00  0.00           C  
ATOM   4857  C   ASP 1 306      32.830  36.707  30.934  0.00  0.00           C  
ATOM   4858  O   ASP 1 306      32.689  37.856  31.372  0.00  0.00           O  
ATOM   4859  CB  ASP 1 306      32.559  35.343  32.997  0.00  0.00           C  
ATOM   4860  CG  ASP 1 306      31.427  34.476  32.499  0.00  0.00           C  
ATOM   4861  OD1 ASP 1 306      30.379  35.090  32.082  0.00  0.00           O  
ATOM   4862  OD2 ASP 1 306      31.621  33.235  32.273  0.00  0.00           O  
ATOM   4863  H   ASP 1 306      34.854  37.050  32.780  0.00  0.00           H  
ATOM   4864  HA  ASP 1 306      33.676  34.759  31.184  0.00  0.00           H  
ATOM   4865  HB2 ASP 1 306      33.105  34.755  33.735  0.00  0.00           H  
ATOM   4866  HB3 ASP 1 306      32.162  36.245  33.461  0.00  0.00           H  
ATOM   4867  N   PRO 1 307      32.330  36.421  29.761  0.00  0.00           N  
ATOM   4868  CA  PRO 1 307      31.763  37.370  28.862  0.00  0.00           C  
ATOM   4869  C   PRO 1 307      30.543  38.149  29.431  0.00  0.00           C  
ATOM   4870  O   PRO 1 307      30.458  39.373  29.227  0.00  0.00           O  
ATOM   4871  CB  PRO 1 307      31.284  36.684  27.559  0.00  0.00           C  
ATOM   4872  CG  PRO 1 307      31.205  35.218  27.997  0.00  0.00           C  
ATOM   4873  CD  PRO 1 307      32.195  35.126  29.148  0.00  0.00           C  
ATOM   4874  HA  PRO 1 307      32.477  38.132  28.550  0.00  0.00           H  
ATOM   4875  HB2 PRO 1 307      30.256  36.897  27.264  0.00  0.00           H  
ATOM   4876  HB3 PRO 1 307      32.022  36.840  26.772  0.00  0.00           H  
ATOM   4877  HG2 PRO 1 307      30.181  34.985  28.291  0.00  0.00           H  
ATOM   4878  HG3 PRO 1 307      31.561  34.749  27.079  0.00  0.00           H  
ATOM   4879  HD2 PRO 1 307      31.764  34.396  29.833  0.00  0.00           H  
ATOM   4880  HD3 PRO 1 307      33.100  34.697  28.717  0.00  0.00           H  
ATOM   4881  N   LYS 1 308      29.690  37.575  30.345  0.00  0.00           N  
ATOM   4882  CA  LYS 1 308      28.671  38.348  30.966  0.00  0.00           C  
ATOM   4883  C   LYS 1 308      29.131  39.135  32.223  0.00  0.00           C  
ATOM   4884  O   LYS 1 308      28.362  39.980  32.801  0.00  0.00           O  
ATOM   4885  CB  LYS 1 308      27.578  37.384  31.446  0.00  0.00           C  
ATOM   4886  CG  LYS 1 308      26.671  36.762  30.321  0.00  0.00           C  
ATOM   4887  CD  LYS 1 308      25.689  37.915  29.736  0.00  0.00           C  
ATOM   4888  CE  LYS 1 308      24.864  37.489  28.517  0.00  0.00           C  
ATOM   4889  NZ  LYS 1 308      24.040  38.663  28.008  0.00  0.00           N  
ATOM   4890  H   LYS 1 308      29.707  36.590  30.567  0.00  0.00           H  
ATOM   4891  HA  LYS 1 308      28.215  39.153  30.390  0.00  0.00           H  
ATOM   4892  HB2 LYS 1 308      28.034  36.560  31.995  0.00  0.00           H  
ATOM   4893  HB3 LYS 1 308      26.987  37.899  32.203  0.00  0.00           H  
ATOM   4894  HG2 LYS 1 308      27.126  36.230  29.486  0.00  0.00           H  
ATOM   4895  HG3 LYS 1 308      26.010  35.972  30.675  0.00  0.00           H  
ATOM   4896  HD2 LYS 1 308      25.044  38.329  30.511  0.00  0.00           H  
ATOM   4897  HD3 LYS 1 308      26.292  38.728  29.332  0.00  0.00           H  
ATOM   4898  HE2 LYS 1 308      25.518  37.152  27.712  0.00  0.00           H  
ATOM   4899  HE3 LYS 1 308      24.217  36.633  28.711  0.00  0.00           H  
ATOM   4900  HZ1 LYS 1 308      23.396  38.299  27.320  0.00  0.00           H  
ATOM   4901  HZ2 LYS 1 308      23.432  39.117  28.675  0.00  0.00           H  
ATOM   4902  HZ3 LYS 1 308      24.577  39.426  27.622  0.00  0.00           H  
ATOM   4903  N   ASP 1 309      30.366  38.988  32.675  0.00  0.00           N  
ATOM   4904  CA  ASP 1 309      31.098  39.956  33.463  0.00  0.00           C  
ATOM   4905  C   ASP 1 309      31.689  41.112  32.751  0.00  0.00           C  
ATOM   4906  O   ASP 1 309      31.805  42.157  33.440  0.00  0.00           O  
ATOM   4907  CB  ASP 1 309      32.107  39.273  34.476  0.00  0.00           C  
ATOM   4908  CG  ASP 1 309      31.581  38.425  35.635  0.00  0.00           C  
ATOM   4909  OD1 ASP 1 309      30.444  38.250  35.868  0.00  0.00           O  
ATOM   4910  OD2 ASP 1 309      32.596  37.859  36.266  0.00  0.00           O  
ATOM   4911  H   ASP 1 309      30.909  38.221  32.304  0.00  0.00           H  
ATOM   4912  HA  ASP 1 309      30.320  40.476  34.020  0.00  0.00           H  
ATOM   4913  HB2 ASP 1 309      32.902  38.736  33.959  0.00  0.00           H  
ATOM   4914  HB3 ASP 1 309      32.726  40.016  34.979  0.00  0.00           H  
ATOM   4915  HD2 ASP 1 309      32.344  37.054  36.724  0.00  0.00           H  
ATOM   4916  N   ALA 1 310      32.244  40.965  31.621  0.00  0.00           N  
ATOM   4917  CA  ALA 1 310      32.653  42.114  30.789  0.00  0.00           C  
ATOM   4918  C   ALA 1 310      31.481  43.004  30.262  0.00  0.00           C  
ATOM   4919  O   ALA 1 310      30.340  42.661  30.421  0.00  0.00           O  
ATOM   4920  CB  ALA 1 310      33.500  41.558  29.602  0.00  0.00           C  
ATOM   4921  H   ALA 1 310      32.374  40.038  31.240  0.00  0.00           H  
ATOM   4922  HA  ALA 1 310      33.339  42.787  31.304  0.00  0.00           H  
ATOM   4923  HB1 ALA 1 310      33.148  40.634  29.144  0.00  0.00           H  
ATOM   4924  HB2 ALA 1 310      33.675  42.361  28.886  0.00  0.00           H  
ATOM   4925  HB3 ALA 1 310      34.467  41.128  29.861  0.00  0.00           H  
ATOM   4926  N   ASN 1 311      31.825  44.080  29.535  0.00  0.00           N  
ATOM   4927  CA  ASN 1 311      30.858  44.855  28.774  0.00  0.00           C  
ATOM   4928  C   ASN 1 311      29.603  45.376  29.564  0.00  0.00           C  
ATOM   4929  O   ASN 1 311      28.474  45.413  28.992  0.00  0.00           O  
ATOM   4930  CB  ASN 1 311      30.478  44.187  27.394  0.00  0.00           C  
ATOM   4931  CG  ASN 1 311      31.564  43.604  26.669  0.00  0.00           C  
ATOM   4932  OD1 ASN 1 311      32.364  44.240  26.061  0.00  0.00           O  
ATOM   4933  ND2 ASN 1 311      31.582  42.301  26.610  0.00  0.00           N  
ATOM   4934  H   ASN 1 311      32.825  44.208  29.467  0.00  0.00           H  
ATOM   4935  HA  ASN 1 311      31.365  45.783  28.511  0.00  0.00           H  
ATOM   4936  HB2 ASN 1 311      29.652  43.498  27.568  0.00  0.00           H  
ATOM   4937  HB3 ASN 1 311      30.232  45.080  26.818  0.00  0.00           H
[truncated: 5,774,572 more chars]
