# Supplementary material for: Broadening the Scope of Binding Free Energy Calculations Using a Separated Topologies Approach
Source: J Chem Theory Comput. 2023 Jul 24;19(15):5058–76. doi: 10.1021/acs.jctc.3c00282 (PMC10413862; doi:10.1021/acs.jctc.3c00282)
Supplement: Supplementary file 2 — ct3c00282_si_002.zip [file ct3c00282_si_002.zip › SI_paper/MALT1/input/Pfizer-01-03/solvent.gro]

GROningen MAchine for Chemical Simulation
 2633
    1Na+     NA    1   2.404   1.539   2.935 -0.1190  0.3393 -0.2974
    2Cl-     CL    2   2.413   0.599   1.944  0.1034 -0.2157  0.2768
    3UNL     C1    3   0.186   3.019   1.542 -0.4716  0.4521 -0.2247
    3UNL     C2    4   0.062   2.898   1.709 -0.1898 -0.0281  0.0417
    3UNL     C3    5   0.167   2.887   2.486 -0.2428  1.1176  0.8365
    3UNL     C4    6   0.161   2.912   1.457 -0.0489  0.7344  0.2274
    3UNL     C5    7   0.128   3.014   1.669 -0.0238  0.1797  1.0117
    3UNL     C6    8   0.039   2.791   1.620 -0.3198 -0.2079 -0.4182
    3UNL     C7    9   0.219   2.758   2.468  0.0370 -0.7617 -0.2852
    3UNL     C8   10   0.161   2.952   2.370  0.2886  0.2599  0.3794
    3UNL     C9   11   0.137   3.109   2.207  0.7346 -1.1184  0.3624
    3UNL    C10   12   0.172   3.009   2.102 -0.5092  0.4876  0.4408
    3UNL    C11   13   0.207   2.882   2.144  0.1463 -0.3312 -0.3026
    3UNL    C12   14   0.130   3.127   1.885 -0.4319 -0.0257 -0.0577
    3UNL    C13   15   0.343   2.781   1.944  0.8770  0.5088  0.8343
    3UNL    C14   16   0.367   2.691   2.063 -0.3187  0.4000 -0.1891
    3UNL    C15   17   0.238   2.771   2.055 -0.1202  0.4002  0.2812
    3UNL    C16   18   0.245   2.659   2.583  1.3084 -0.8232  0.8872
    3UNL    C17   19  -0.033   2.666   1.672 -0.4401  0.1760 -0.1524
    3UNL     N1   20   0.089   2.799   1.494 -0.3125  0.1390 -0.3722
    3UNL     N2   21   0.248   2.743   2.338  0.2617  0.0232 -0.5877
    3UNL     N3   22   0.128   3.086   2.334 -0.7514  0.2000 -0.0374
    3UNL     N4   23   0.207   2.854   2.280  0.3975 -0.9914  0.1047
    3UNL     N5   24   0.125   3.127   1.747  0.2405 -0.2357  0.4399
    3UNL     N6   25   0.181   3.025   1.961  0.2702  0.3233 -0.9460
    3UNL     O1   26   0.086   3.224   1.940  0.7193 -0.3888 -0.2132
    3UNL     F1   27   0.053   2.605   1.758  0.0118 -0.8593 -0.2510
    3UNL     F2   28  -0.138   2.695   1.754  0.1514 -0.0049 -0.4064
    3UNL     F3   29  -0.053   2.579   1.568  0.5231 -0.3406  0.9360
    3UNL     H1   30   0.237   3.105   1.500  0.8726 -0.1720  0.0220
    3UNL     H2   31   0.017   2.893   1.808 -1.1642  0.0205 -0.3802
    3UNL     H3   32   0.137   2.933   2.580 -0.1954  1.9419  0.4666
    3UNL     H4   33   0.194   2.919   1.353  0.3113  0.2643  0.3007
    3UNL     H5   34   0.123   3.215   2.187  1.0861 -1.1594 -0.1262
    3UNL     H6   35   0.403   2.872   1.951  0.3086  0.8955  0.7975
    3UNL     H7   36   0.327   2.722   1.854 -0.8118  1.3087  0.5303
    3UNL     H8   37   0.362   2.582   2.062  0.0500  0.3565  0.5884
    3UNL     H9   38   0.441   2.731   2.134 -1.5219 -0.2408  1.5561
    3UNL    H10   39   0.152   2.707   2.033  0.3826 -0.7954  1.5511
    3UNL    H11   40   0.334   2.700   2.631  1.1683  0.4103  0.1801
    3UNL    H12   41   0.151   2.666   2.638 -0.0605 -0.4254 -1.2454
    3UNL    H13   42   0.275   2.565   2.536  1.4001  0.0195 -0.9079
    3UNL    H14   43   0.135   3.218   1.701  0.3405  0.0096  0.9299
    3UNL    H15   44   0.214   2.954   1.897  0.9728  0.0866 -0.3466
    4HOH      O   45   0.455   0.805   2.443 -0.1731  0.2578  0.1774
    4HOH     H1   46   0.492   0.820   2.356 -0.1638  0.0996  0.1541
    4HOH     H2   47   0.460   0.890   2.486  0.7121  0.1341  0.3646
    5HOH      O   48   1.895   0.568   1.457  0.3694 -0.1644  0.2006
    5HOH     H1   49   1.980   0.609   1.470  0.1035  0.6781 -0.5102
    5HOH     H2   50   1.880   0.574   1.363 -0.6037  0.0110  0.3443
    6HOH      O   51   2.365   1.913   1.166 -0.0138 -0.4316 -0.4636
    6HOH     H1   52   2.449   1.869   1.179  0.0207 -0.4939 -0.8652
    6HOH     H2   53   2.355   1.970   1.242 -0.0490 -1.1089  0.0624
    7HOH      O   54   2.456   1.561   1.861  0.2821  0.3793 -0.4493
    7HOH     H1   55   2.445   1.466   1.857  0.3264  0.3933 -1.0441
    7HOH     H2   56   2.398   1.589   1.933  0.2456 -0.0882 -0.2904
    8HOH      O   57   2.920   1.134   2.261 -0.1616 -0.1716 -0.5397
    8HOH     H1   58   2.877   1.123   2.346 -0.5295 -0.0618 -0.7081
    8HOH     H2   59   2.933   1.044   2.230  1.3172 -0.2993  0.2700
    9HOH      O   60   1.174   2.221   1.217 -0.1463  0.2913 -0.2317
    9HOH     H1   61   1.149   2.195   1.128  0.1434  0.2260 -0.2948
    9HOH     H2   62   1.233   2.295   1.206  0.7312 -0.3687 -0.1486
   10HOH      O   63   1.645   0.348   2.882 -0.3550 -0.6038 -0.3945
   10HOH     H1   64   1.593   0.302   2.948 -0.4679  0.2287  0.1236
   10HOH     H2   65   1.734   0.315   2.893 -0.5449 -1.1495 -0.4642
   11HOH      O   66   2.414   2.365   0.186  0.7354 -0.0531  0.0346
   11HOH     H1   67   2.343   2.362   0.250  0.4953 -0.1129 -0.2354
   11HOH     H2   68   2.455   2.450   0.200  0.7873 -0.1267  0.3745
   12HOH      O   69   0.019   0.205   2.587 -0.2679 -0.2414 -0.2048
   12HOH     H1   70   0.019   0.194   2.492 -0.6799  0.2358 -0.2676
   12HOH     H2   71   0.021   0.300   2.601  1.2749 -0.2900  0.2874
   13HOH      O   72   1.087   2.328   0.129  0.0116 -0.7259 -0.0979
   13HOH     H1   73   1.003   2.375   0.130  0.6038  0.3823  0.0020
   13HOH     H2   74   1.066   2.242   0.167 -0.7818  0.0955  1.5315
   14HOH      O   75   1.755   1.094   0.708 -0.8216  0.3213  0.3276
   14HOH     H1   76   1.674   1.108   0.660 -0.8319  0.7426  0.4592
   14HOH     H2   77   1.727   1.069   0.796 -0.8144  0.7870  0.4651
   15HOH      O   78   1.496   0.923   2.202  0.1252 -0.2666  0.2287
   15HOH     H1   79   1.540   0.900   2.283  0.3459  0.1247  0.2212
   15HOH     H2   80   1.504   1.018   2.195 -0.4400 -0.2178  0.0668
   16HOH      O   81   1.425   1.793   1.949  0.3953 -0.2110 -0.3504
   16HOH     H1   82   1.495   1.746   1.995  0.6036  0.1566 -0.2853
   16HOH     H2   83   1.464   1.877   1.924 -0.0980  0.1160 -0.0712
   17HOH      O   84   1.156   1.491   0.844 -0.4655  0.2799  0.8569
   17HOH     H1   85   1.242   1.519   0.876 -0.1210 -0.6627  0.8279
   17HOH     H2   86   1.105   1.572   0.836  0.4040  0.8559  0.9169
   18HOH      O   87   2.901   0.360   0.198  0.0715  0.0570  0.1787
   18HOH     H1   88   2.949   0.416   0.259  0.7004 -0.4639  0.1779
   18HOH     H2   89   2.944   0.373   0.114  0.1658 -0.3630  0.1614
   19HOH      O   90   1.958   1.738   0.450 -0.2701 -0.1574  0.2132
   19HOH     H1   91   1.867   1.749   0.422 -0.0660  0.3960 -0.2782
   19HOH     H2   92   2.008   1.742   0.369  0.3181  1.1357  0.5865
   20HOH      O   93   1.995   1.224   0.802 -0.1702 -0.2205 -0.0148
   20HOH     H1   94   1.937   1.177   0.742 -0.8741  0.5628  0.0176
   20HOH     H2   95   2.083   1.210   0.767 -0.4840 -0.5061 -0.7192
   21HOH      O   96   2.364   2.284   2.923  1.0611  0.4665  0.4551
   21HOH     H1   97   2.353   2.301   3.016 -0.6468  0.8478  0.2466
   21HOH     H2   98   2.365   2.372   2.883 -0.0543  0.3051  0.0024
   22HOH      O   99   2.801   0.282   1.996  0.2441  0.3661  0.4129
   22HOH     H1  100   2.890   0.248   1.986  0.0731  0.0303 -0.0415
   22HOH     H2  101   2.747   0.224   1.943 -0.0389  1.4314 -0.5657
   23HOH      O  102   1.793   2.844   2.166 -0.5006  0.5777  0.0850
   23HOH     H1  103   1.790   2.833   2.071  0.5756  0.3725  0.0490
   23HOH     H2  104   1.760   2.761   2.200 -0.3265  0.4167 -0.1271
   24HOH      O  105   1.386   0.812   2.887 -0.1311 -0.3390 -0.1972
   24HOH     H1  106   1.382   0.830   2.792 -0.3183 -1.2058 -0.3652
   24HOH     H2  107   1.440   0.734   2.895  0.3562  0.0482  0.4772
   25HOH      O  108   1.373   1.913   1.340  0.9528  0.2848  0.1026
   25HOH     H1  109   1.295   1.893   1.288  0.5972  0.6138  0.4992
   25HOH     H2  110   1.445   1.911   1.276  0.6352 -0.0934 -0.2530
   26HOH      O  111   1.911   1.008   0.027 -0.0239  0.3759  0.0014
   26HOH     H1  112   1.920   1.017   0.122  0.0446  0.3473 -0.0024
   26HOH     H2  113   1.988   1.053  -0.008  0.5153 -0.5111 -0.0127
   27HOH      O  114   0.070   1.851   1.609 -0.0566  0.0823 -0.6826
   27HOH     H1  115   0.011   1.919   1.576  0.1887  0.5460 -0.2112
   27HOH     H2  116   0.059   1.855   1.704 -0.0557 -0.5668 -0.6470
   28HOH      O  117   2.585   2.376   2.771 -0.4846  0.5441  0.0485
   28HOH     H1  118   2.526   2.302   2.777 -0.8530  0.6739 -1.2629
   28HOH     H2  119   2.653   2.348   2.710 -0.0762  0.9433  0.3061
   29HOH      O  120   2.449   2.870   2.263  0.1723 -0.3608  0.2836
   29HOH     H1  121   2.440   2.930   2.189 -0.0840  0.4250  0.9159
   29HOH     H2  122   2.359   2.845   2.285  0.2205 -0.3363  0.5158
   30HOH      O  123   0.970   0.672   0.351  0.6000 -0.3452 -0.9529
   30HOH     H1  124   0.974   0.577   0.363 -0.3442 -0.3767 -0.7454
   30HOH     H2  125   0.893   0.699   0.400  1.3170  0.6585 -0.3151
   31HOH      O  126   1.586   1.102   0.924 -0.4199 -0.2252 -0.0803
   31HOH     H1  127   1.612   1.194   0.920 -1.0630 -0.0332 -0.2345
   31HOH     H2  128   1.579   1.083   1.017  0.9171 -0.5009 -0.0030
   32HOH      O  129   0.824   2.064   1.804 -0.1638  0.4358 -0.0602
   32HOH     H1  130   0.875   1.991   1.769  0.1474  0.4287  0.3864
   32HOH     H2  131   0.734   2.045   1.779 -0.1673 -0.3729  0.4830
   33HOH      O  132   2.098   0.154   0.866 -0.2821 -0.4372  0.0636
   33HOH     H1  133   2.159   0.227   0.862  0.1537 -0.8071 -0.3425
   33HOH     H2  134   2.040   0.174   0.939 -0.0963  0.2495  0.0309
   34HOH      O  135   1.797   0.816   1.725 -0.7015  0.6633  0.2424
   34HOH     H1  136   1.767   0.818   1.816 -0.0965  0.3766  0.4562
   34HOH     H2  137   1.891   0.801   1.731 -0.7207  0.1737 -0.4462
   35HOH      O  138   2.297   2.235   1.843  0.4580  0.4632 -0.0322
   35HOH     H1  139   2.368   2.178   1.874  0.9259  0.8307 -0.4061
   35HOH     H2  140   2.224   2.215   1.902  1.0197  0.4486  0.6935
   36HOH      O  141   1.415   0.079   1.516  0.0895 -0.0515  0.2860
   36HOH     H1  142   1.433   0.026   1.594  0.3170  0.0133  0.2773
   36HOH     H2  143   1.373   0.018   1.455 -0.1798 -0.0795  0.4935
   37HOH      O  144   1.740   1.305   2.819 -0.4066 -0.0953 -0.0409
   37HOH     H1  145   1.736   1.212   2.840 -0.7168  0.0105  0.3942
   37HOH     H2  146   1.688   1.348   2.887  0.9482  0.5516  0.6729
   38HOH      O  147   2.823   1.958   1.782 -0.3205 -0.0539 -0.5779
   38HOH     H1  148   2.765   1.896   1.737  0.4552 -1.3836  0.1043
   38HOH     H2  149   2.765   2.006   1.841 -0.7443 -2.3420  1.1853
   39HOH      O  150   1.742   2.189   1.346  0.0778  0.3659  0.1139
   39HOH     H1  151   1.781   2.273   1.321  0.3224  0.4150  0.6174
   39HOH     H2  152   1.777   2.126   1.283  0.0909  0.6037 -0.1162
   40HOH      O  153   2.083   0.055   2.615  0.5648  0.6288  0.1327
   40HOH     H1  154   2.058  -0.008   2.547  0.1464  1.0561 -0.1196
   40HOH     H2  155   2.098   0.136   2.567  0.5535  0.8610  0.5200
   41HOH      O  156   2.201   0.682   0.835  0.2199 -0.6696  0.5368
   41HOH     H1  157   2.279   0.700   0.783  0.2830 -1.0147  0.5087
   41HOH     H2  158   2.194   0.587   0.837 -0.4707 -0.6409  0.1455
   42HOH      O  159   0.356   0.848   2.032 -0.0609  0.1741 -0.2049
   42HOH     H1  160   0.359   0.762   2.074  0.1619  0.1286 -0.3113
   42HOH     H2  161   0.365   0.911   2.104 -0.5346  0.1174 -0.0922
   43HOH      O  162   0.345   0.620   2.160 -0.4708  0.6368  0.7704
   43HOH     H1  163   0.354   0.553   2.227  0.4220 -0.2177 -0.1368
   43HOH     H2  164   0.289   0.580   2.093  0.5582  0.5076 -0.0622
   44HOH      O  165   2.302   0.991   1.736  0.2069  0.1480 -1.0169
   44HOH     H1  166   2.377   0.935   1.715 -0.1545 -0.4751 -0.7214
   44HOH     H2  167   2.292   0.982   1.831 -0.3513  0.0603 -1.0762
   45HOH      O  168   0.411   1.502   2.250  0.3273  0.3855  0.2816
   45HOH     H1  169   0.412   1.565   2.178  1.3972  0.9596  0.7554
   45HOH     H2  170   0.365   1.547   2.321  0.8245  0.5392  0.5192
   46HOH      O  171   1.890   1.333   2.024 -0.4778  0.1053  0.3122
   46HOH     H1  172   1.879   1.245   2.059  0.6337 -0.4938 -0.6998
   46HOH     H2  173   1.820   1.343   1.960 -0.8074  0.0905  0.6692
   47HOH      O  174   0.171   2.971   2.896 -0.4039  0.1736  0.5979
   47HOH     H1  175   0.190   2.885   2.934 -0.2902  0.1611  0.5144
   47HOH     H2  176   0.076   2.973   2.888 -0.3635 -0.2790 -0.1682
   48HOH      O  177   1.777   2.546   2.237  0.0865  0.1053  0.1159
   48HOH     H1  178   1.750   2.462   2.273 -0.5407  0.0053 -0.5436
   48HOH     H2  179   1.866   2.560   2.272  0.1512 -0.7633  0.3338
   49HOH      O  180   1.408   1.781   2.428  0.2556 -1.0515  0.0099
   49HOH     H1  181   1.501   1.758   2.425  0.7914  0.8335 -0.0826
   49HOH     H2  182   1.399   1.834   2.507 -0.2974  0.2862 -0.8928
   50HOH      O  183   2.358   1.098   2.989 -0.4622 -0.2597  0.2016
   50HOH     H1  184   2.357   1.072   2.896  0.9569 -0.7705  0.2726
   50HOH     H2  185   2.301   1.034   3.032  0.6537 -1.5344 -0.0515
   51HOH      O  186   2.659   1.869   2.095  0.6010  0.4598  0.4332
   51HOH     H1  187   2.601   1.795   2.111 -0.4005  1.0923 -0.0841
   51HOH     H2  188   2.746   1.837   2.119  0.2354 -0.9238  0.0750
   52HOH      O  189   2.678   1.532   0.682  0.4433  0.2441  0.1551
   52HOH     H1  190   2.656   1.478   0.757  0.5265  0.2849  0.2093
   52HOH     H2  191   2.650   1.620   0.706 -0.7117  0.0501 -0.3656
   53HOH      O  192   2.079   2.377   2.908 -0.1190  0.0628  0.6907
   53HOH     H1  193   2.076   2.287   2.940 -0.0319 -0.0392  0.4171
   53HOH     H2  194   2.122   2.371   2.823  0.3606  0.4341  0.8988
   54HOH      O  195   2.275   1.204   1.027 -0.0729  0.1851  0.2288
   54HOH     H1  196   2.199   1.225   1.081 -0.2966  0.3951 -0.1559
   54HOH     H2  197   2.305   1.119   1.059 -0.3599  0.1853  0.5033
   55HOH      O  198   1.869   0.725   2.022 -0.1830 -0.3151  0.1890
   55HOH     H1  199   1.936   0.739   1.955 -0.7916  0.7179 -0.2425
   55HOH     H2  200   1.808   0.663   1.983 -0.2871 -0.0796 -0.0221
   56HOH      O  201   2.777   2.860   1.156  0.3039 -0.3449 -0.1065
   56HOH     H1  202   2.702   2.888   1.208  0.6112 -0.8381  0.6425
   56HOH     H2  203   2.747   2.866   1.066 -0.6954 -0.6791  0.1769
   57HOH      O  204   2.553   0.813   1.730  0.1451 -0.2617 -0.0394
   57HOH     H1  205   2.526   0.736   1.780 -0.1376  0.1036  0.3834
   57HOH     H2  206   2.625   0.851   1.781 -0.1027  0.0791  0.0641
   58HOH      O  207   0.954   0.478   2.798  0.6639 -0.9128 -0.4944
   58HOH     H1  208   1.007   0.526   2.862 -0.0040  0.4362 -0.8864
   58HOH     H2  209   0.879   0.446   2.848  0.4742 -0.4260 -0.4575
   59HOH      O  210   1.907   2.902   1.134 -0.7645  0.2385 -0.5493
   59HOH     H1  211   1.907   2.993   1.104  0.3365  0.3855 -0.2000
   59HOH     H2  212   1.816   2.884   1.158 -0.9114  1.4201 -0.1169
   60HOH      O  213   2.298   1.726   2.055  0.0468 -0.8074 -1.0183
   60HOH     H1  214   2.245   1.767   1.987  0.6143  0.5475 -0.7015
   60HOH     H2  215   2.315   1.796   2.118  0.5504 -1.7091 -0.0972
   61HOH      O  216   1.831   2.759   0.116 -0.7341 -0.7524 -0.0679
   61HOH     H1  217   1.883   2.710   0.052  0.5120  0.3397  0.0231
   61HOH     H2  218   1.877   2.746   0.199  0.1038  1.0500 -0.1528
   62HOH      O  219   0.736   1.622   1.415 -0.2574 -0.5678 -0.0967
   62HOH     H1  220   0.768   1.539   1.450  0.3603 -0.0152  0.7757
   62HOH     H2  221   0.767   1.687   1.479 -0.0966  0.4052 -1.1002
   63HOH      O  222   1.684   2.430   1.097 -0.3956 -0.8900  0.3333
   63HOH     H1  223   1.692   2.350   1.044 -0.5553 -0.1946 -0.7982
   63HOH     H2  224   1.772   2.446   1.129 -0.3657 -1.5277  0.5922
   64HOH      O  225   0.208   2.052   0.808 -1.5069  0.3522  0.3217
   64HOH     H1  226   0.196   2.049   0.713 -0.3083  1.2823  0.0995
   64HOH     H2  227   0.212   1.960   0.834 -0.1109  0.0319 -0.8072
   65HOH      O  228   2.075   0.274   0.301 -0.6294  0.0944  0.0480
   65HOH     H1  229   2.110   0.334   0.235  0.9564  0.5102  1.1709
   65HOH     H2  230   2.086   0.187   0.263  1.0646  0.2623  0.0359
   66HOH      O  231   1.692   2.194   0.249 -0.4371  0.0913 -0.8617
   66HOH     H1  232   1.603   2.221   0.224 -0.3729  1.0558 -0.1515
   66HOH     H2  233   1.739   2.276   0.264  0.1710 -0.4011  0.1291
   67HOH      O  234   2.098   1.063   2.806  0.6301  0.5802  0.9409
   67HOH     H1  235   2.028   1.069   2.742  0.9409 -0.0581  0.5184
   67HOH     H2  236   2.173   1.104   2.764  0.9454 -0.1959  0.7146
   68HOH      O  237   1.712   1.034   1.343  0.2319  0.5106  0.0227
   68HOH     H1  238   1.703   1.013   1.435 -0.1286 -0.0643 -0.1330
   68HOH     H2  239   1.739   1.126   1.341  0.2580  0.5211  0.6931
   69HOH      O  240   2.701   0.130   1.806 -0.3168  0.3842 -0.3841
   69HOH     H1  241   2.623   0.176   1.777 -0.4039  0.1293 -0.5631
   69HOH     H2  242   2.709   0.056   1.745  0.0955  0.4412 -0.4059
   70HOH      O  243   1.391   1.808   0.663 -0.0654 -0.5405  0.5459
   70HOH     H1  244   1.471   1.798   0.715  0.1884  0.8971  0.5129
   70HOH     H2  245   1.339   1.872   0.712 -1.1417 -1.3123  0.4699
   71HOH      O  246   2.687   0.053   0.137  0.5925  0.1127 -0.4102
   71HOH     H1  247   2.673  -0.041   0.127  0.3199  0.2039 -1.0155
   71HOH     H2  248   2.769   0.061   0.186  0.3189 -0.4375  0.1601
   72HOH      O  249   1.793   2.760   1.843  0.1769  0.1740 -0.0451
   72HOH     H1  250   1.738   2.687   1.871 -0.5305  0.6006 -0.2566
   72HOH     H2  251   1.874   2.719   1.812  0.6486 -0.3869  1.7064
   73HOH      O  252   2.424   2.423   2.240 -0.1264 -0.5123  0.0486
   73HOH     H1  253   2.503   2.445   2.289 -0.4942 -0.5350  0.6847
   73HOH     H2  254   2.443   2.448   2.150  0.6352 -0.6054  0.1704
   74HOH      O  255   0.986   1.264   0.774 -0.0046  0.1346 -0.0797
   74HOH     H1  256   1.041   1.194   0.811 -0.4866  0.1286  0.6701
   74HOH     H2  257   1.037   1.344   0.789 -0.0823  0.1029  0.4025
   75HOH      O  258   2.648   0.885   2.192 -0.7850 -0.3054  0.6270
   75HOH     H1  259   2.568   0.864   2.241 -0.9821 -0.2833  0.3223
   75HOH     H2  260   2.681   0.800   2.162 -0.2938 -0.3870  1.3471
   76HOH      O  261   2.611   2.574   0.233  0.0912 -0.5567  0.6079
   76HOH     H1  262   2.678   2.537   0.176  0.4195 -0.4008  0.8887
   76HOH     H2  263   2.636   2.546   0.321 -0.2581 -0.5665  0.7059
   77HOH      O  264   2.160   1.711   0.630 -0.4952  0.2716  0.9058
   77HOH     H1  265   2.230   1.777   0.633  0.0039 -0.1270 -0.3771
   77HOH     H2  266   2.088   1.754   0.584 -0.1128 -0.0745 -0.0710
   78HOH      O  267   1.888   2.021   2.046  0.1493  0.4293 -0.4949
   78HOH     H1  268   1.892   2.087   2.116 -0.4648  0.5997 -0.6036
   78HOH     H2  269   1.855   1.942   2.089  0.4594  0.3209 -0.4531
   79HOH      O  270   0.946   0.500   2.214  0.3471 -0.3255  0.7125
   79HOH     H1  271   0.854   0.518   2.194  0.2467 -0.1894  1.2696
   79HOH     H2  272   0.943   0.433   2.282  0.6731 -0.6364  0.4285
   80HOH      O  273   1.602   0.668   0.226 -0.3416 -0.2274  0.0012
   80HOH     H1  274   1.621   0.660   0.132 -0.2910 -1.0759  0.0701
   80HOH     H2  275   1.572   0.581   0.252 -0.8743  0.1384  0.6681
   81HOH      O  276   1.127   2.214   1.480 -0.2272 -0.7861 -0.1840
   81HOH     H1  277   1.071   2.137   1.480  0.0257 -0.9783 -0.6657
   81HOH     H2  278   1.141   2.234   1.388 -0.3968 -0.0769 -0.0749
   82HOH      O  279   0.711   1.014   2.848  0.1196  0.5588 -0.7178
   82HOH     H1  280   0.744   0.965   2.923 -0.7980  0.6480 -0.2310
   82HOH     H2  281   0.762   0.981   2.774  0.6113  0.0157 -0.1584
   83HOH      O  282   3.017   2.145   1.665 -0.0441  0.3193  0.4992
   83HOH     H1  283   2.998   2.200   1.741  0.0129  0.5366  0.3595
   83HOH     H2  284   2.952   2.171   1.600 -0.5838 -0.3970  0.7219
   84HOH      O  285   2.422   0.109   1.730  0.1715  0.4824 -0.2596
   84HOH     H1  286   2.343   0.054   1.728  0.0021  0.7289 -1.1339
   84HOH     H2  287   2.408   0.167   1.805  0.0624 -0.2367  0.2938
   85HOH      O  288   2.164   0.263   2.457 -0.5391 -0.1377  0.2081
   85HOH     H1  289   2.234   0.323   2.481 -0.7987  0.1107  0.3482
   85HOH     H2  290   2.089   0.319   2.440 -0.6263 -0.3788 -0.2429
   86HOH      O  291   2.918   0.450   2.166 -0.1928 -0.6221 -0.3170
   86HOH     H1  292   2.876   0.392   2.102 -0.3885 -0.8894  0.0456
   86HOH     H2  293   3.001   0.475   2.125 -0.6099 -0.2432 -0.9615
   87HOH      O  294   1.641   0.844   2.434 -0.8494  0.4605  0.1037
   87HOH     H1  295   1.723   0.894   2.435 -0.3554 -0.3025  0.5494
   87HOH     H2  296   1.623   0.827   2.527 -0.4857 -0.9292 -0.0317
   88HOH      O  297   2.930   1.951   0.332 -0.6001  1.3453 -0.1875
   88HOH     H1  298   2.921   1.911   0.245  1.1998  0.1041  0.0889
   88HOH     H2  299   2.880   1.893   0.390  0.4613  0.5138 -0.0555
   89HOH      O  300   1.916   2.108   0.090  0.4456 -0.1815  0.3655
   89HOH     H1  301   1.843   2.145   0.139  0.5314  0.4308  0.0566
   89HOH     H2  302   1.876   2.070   0.012  0.4995  0.8095 -0.1770
   90HOH      O  303   0.590   0.878   2.209 -0.3514 -0.3261  0.1300
   90HOH     H1  304   0.675   0.901   2.246 -0.1938 -0.3805 -0.1890
   90HOH     H2  305   0.608   0.861   2.116 -0.6581 -0.6310  0.1224
   91HOH      O  306   1.966   0.343   0.609  0.0032 -0.1386  1.0272
   91HOH     H1  307   1.995   0.432   0.589 -0.8586 -0.1443 -0.5175
   91HOH     H2  308   2.020   0.287   0.554 -0.3404 -0.4493  1.0016
   92HOH      O  309   0.993   1.235   0.238 -0.6414 -0.0505 -1.0881
   92HOH     H1  310   1.064   1.204   0.296 -0.4543  0.2611 -1.1452
   92HOH     H2  311   0.914   1.196   0.275 -0.4000 -0.7466 -1.2607
   93HOH      O  312   0.506   0.056   0.294 -0.2986  0.0688  0.6441
   93HOH     H1  313   0.448   0.108   0.238  0.1869  0.2224  0.2662
   93HOH     H2  314   0.484  -0.035   0.272  0.2752  0.1188 -0.2488
   94HOH      O  315   2.396   1.961   0.163  0.0576 -0.1389 -0.8658
   94HOH     H1  316   2.370   1.872   0.189  0.6477 -0.0061  0.3045
   94HOH     H2  317   2.318   2.014   0.178 -0.1826 -0.3813 -1.2133
   95HOH      O  318   0.013   0.181   0.693  0.7107  0.6605 -0.1322
   95HOH     H1  319   0.013   0.086   0.704  0.1354  0.6402 -0.2544
   95HOH     H2  320   0.019   0.216   0.781 -0.3353  0.5051  0.0166
   96HOH      O  321   2.001   1.256   1.367 -0.6712 -0.0203  0.3711
   96HOH     H1  322   2.084   1.236   1.409 -0.7650  0.4521  0.7999
   96HOH     H2  323   2.020   1.250   1.273  0.3220  1.7322  0.3767
   97HOH      O  324   2.217   0.121   1.344 -0.1958  0.4239  0.1723
   97HOH     H1  325   2.170   0.046   1.382  0.1906  0.2074  0.2333
   97HOH     H2  326   2.151   0.190   1.339 -0.8132 -0.1836 -0.7267
   98HOH      O  327   1.162   1.608   0.094 -0.1250  0.1274  0.5520
   98HOH     H1  328   1.234   1.558   0.132 -0.9924 -0.6344  1.2903
   98HOH     H2  329   1.143   1.564   0.010  0.4677  0.5458  0.1864
   99HOH      O  330   0.783   2.605   2.166 -0.6121  0.1296  0.1832
   99HOH     H1  331   0.781   2.617   2.071 -1.4008 -0.6629  0.0793
   99HOH     H2  332   0.873   2.577   2.185 -0.3202  0.7168 -0.2464
  100HOH      O  333   1.081   0.904   1.024  0.4868  0.0361 -0.2883
  100HOH     H1  334   0.995   0.864   1.013  0.0855  0.5930  0.5977
  100HOH     H2  335   1.133   0.839   1.069  0.0109  0.2600  0.6383
  101HOH      O  336   0.912   1.867   2.706 -0.0610 -0.1637  0.0817
  101HOH     H1  337   0.984   1.929   2.703 -0.2235  0.0122 -0.7101
  101HOH     H2  338   0.836   1.916   2.674 -0.5262 -0.3631  0.8252
  102HOH      O  339   1.054   0.512   1.596 -0.2370 -0.6662 -0.3014
  102HOH     H1  340   1.031   0.605   1.603 -1.2766 -0.8984 -0.2439
  102HOH     H2  341   0.995   0.478   1.529 -0.8726 -1.5495  0.6470
  103HOH      O  342   0.842   0.858   0.921 -0.0859 -0.5189  0.9363
  103HOH     H1  343   0.804   0.936   0.963  0.5597  0.0102  0.5802
  103HOH     H2  344   0.784   0.786   0.947 -0.2927 -0.0439  1.8678
  104HOH      O  345   2.537   1.513   0.159 -0.4139  0.4135 -0.2355
  104HOH     H1  346   2.598   1.450   0.119 -1.0858  0.1244 -0.8456
  104HOH     H2  347   2.564   1.517   0.250  0.1440 -0.1651 -0.3592
  105HOH      O  348   2.725   2.441   2.991 -0.4271 -0.7140 -0.2866
  105HOH     H1  349   2.817   2.439   2.964 -0.2656 -0.0203  0.1692
  105HOH     H2  350   2.676   2.420   2.910  0.1258 -1.9220 -0.3596
  106HOH      O  351   2.824  -0.022   2.050  1.0032  0.6457  0.6480
  106HOH     H1  352   2.781   0.017   1.974 -0.5715 -0.6311  0.7720
  106HOH     H2  353   2.786   0.025   2.125  0.6454  0.2489  0.7198
  107HOH      O  354   2.670   1.427   1.336  0.3659  0.3384  0.1596
  107HOH     H1  355   2.696   1.360   1.272  0.6996 -0.5407  1.1444
  107HOH     H2  356   2.752   1.463   1.368  0.1931  0.9952 -0.1102
  108HOH      O  357   2.458   1.263   1.887  0.0566 -0.4057  0.3514
  108HOH     H1  358   2.387   1.204   1.862 -0.1251  0.0043 -0.1298
  108HOH     H2  359   2.463   1.255   1.982 -0.4004 -0.7004  0.3577
  109HOH      O  360   2.679   0.817   0.169 -0.7162  0.0959 -0.1171
  109HOH     H1  361   2.742   0.783   0.105 -0.7663  0.4375 -0.3488
  109HOH     H2  362   2.727   0.886   0.215 -0.7609  0.0168  0.0493
  110HOH      O  363   0.047   2.425   1.221  0.3018 -0.0250  0.6276
  110HOH     H1  364   0.116   2.453   1.161 -0.0085 -0.3063  0.1227
  110HOH     H2  365  -0.000   2.505   1.242  0.5556  0.1128  0.6813
  111HOH      O  366   1.301   2.135   2.560  0.7724  0.2118 -0.3868
  111HOH     H1  367   1.256   2.217   2.578  1.6943  0.9130 -1.0564
  111HOH     H2  368   1.393   2.155   2.576  0.9703 -0.8485 -0.0822
  112HOH      O  369   0.393   0.617   2.796 -0.2696  0.2268  0.0814
  112HOH     H1  370   0.434   0.687   2.847 -1.1594 -0.1803  1.5011
  112HOH     H2  371   0.421   0.537   2.840 -0.1253 -0.2567 -0.8487
  113HOH      O  372   0.193   1.876   2.175  0.1109 -0.1295 -0.3132
  113HOH     H1  373   0.134   1.899   2.246 -0.1889 -0.2197 -0.5307
  113HOH     H2  374   0.279   1.905   2.205  0.0689 -0.5873  0.2843
  114HOH      O  375   1.833   0.765   0.901  0.0465 -0.1400  0.0552
  114HOH     H1  376   1.826   0.828   0.973 -0.0117  0.2113 -0.2547
  114HOH     H2  377   1.922   0.774   0.870  0.4161 -1.0407  0.7464
  115HOH      O  378   2.850   0.369   1.109  0.0338 -0.6023  0.5057
  115HOH     H1  379   2.788   0.306   1.071 -0.5661  0.0674  0.3419
  115HOH     H2  380   2.804   0.407   1.183  0.2802 -0.1635  0.4409
  116HOH      O  381   2.255   1.346   2.890 -0.3626  0.2199 -0.1514
  116HOH     H1  382   2.283   1.274   2.946 -0.0573  1.3752  1.2948
  116HOH     H2  383   2.177   1.313   2.846 -0.3186 -0.9458  0.5692
  117HOH      O  384   0.710   0.931   0.320  0.0534 -0.4746  0.3044
  117HOH     H1  385   0.629   0.923   0.270 -0.0820  0.4592  0.3369
  117HOH     H2  386   0.709   0.856   0.380 -0.9094 -0.3572  0.4635
  118HOH      O  387   0.779   2.062   2.103 -0.3864  0.8428  0.1134
  118HOH     H1  388   0.838   2.123   2.147  0.4967  0.3936 -0.3807
  118HOH     H2  389   0.815   2.054   2.015 -1.3332  0.7093 -0.2868
  119HOH      O  390   0.459   0.475   0.345 -0.1952  0.5211  0.0449
  119HOH     H1  391   0.401   0.407   0.312 -0.4847  0.1616  1.1915
  119HOH     H2  392   0.546   0.436   0.343 -0.2390  0.4304 -0.0874
  120HOH      O  393   2.002   2.973   1.486  0.5810  0.2235  0.0241
  120HOH     H1  394   1.930   3.036   1.476  0.5642  0.2944  0.5357
  120HOH     H2  395   1.967   2.891   1.451  0.1771  0.2074  0.4551
  121HOH      O  396   0.453   1.765   1.311  0.3600 -0.1007  0.3662
  121HOH     H1  397   0.497   1.842   1.347 -0.3039  0.9080 -0.8297
  121HOH     H2  398   0.522   1.698   1.306  1.2006  0.7105  0.5680
  122HOH      O  399   2.806   0.601   2.567  0.6642  0.1634  1.1413
  122HOH     H1  400   2.810   0.670   2.634 -1.1936  1.6734 -0.0852
  122HOH     H2  401   2.725   0.554   2.585  0.5499  0.0632  0.4274
  123HOH      O  402   2.130   2.773   1.229  0.6767 -0.3729  0.1271
  123HOH     H1  403   2.046   2.816   1.209  0.4283 -0.7009  0.4433
  123HOH     H2  404   2.114   2.726   1.310  1.3903  0.1616  0.6024
  124HOH      O  405   1.558   0.239   2.015  0.7367  0.8250 -0.3531
  124HOH     H1  406   1.526   0.255   1.926 -0.0255 -0.9394 -0.4686
  124HOH     H2  407   1.519   0.308   2.067 -0.8802  0.4958 -1.0124
  125HOH      O  408   0.936   2.834   0.030  0.7652 -0.2052 -0.8058
  125HOH     H1  409   0.866   2.899   0.033 -0.3505 -1.3416  0.1623
  125HOH     H2  410   0.900   2.762  -0.022  0.9824 -1.0334  0.1371
  126HOH      O  411   1.232   2.088   0.809  0.4780  0.4383  0.2342
  126HOH     H1  412   1.142   2.116   0.788  0.2419 -0.1876  0.3733
  126HOH     H2  413   1.269   2.162   0.857 -0.1550  0.4873  0.6720
  127HOH      O  414   1.526   2.398   2.830  0.4113 -0.0527 -0.7782
  127HOH     H1  415   1.571   2.456   2.892  0.3253 -0.9792  0.2053
  127HOH     H2  416   1.435   2.428   2.832  0.3946 -0.1221 -0.3962
  128HOH      O  417   0.078   1.352   0.880  0.3530  0.7684  0.6448
  128HOH     H1  418   0.063   1.437   0.920  0.5623  0.6140  1.0685
  128HOH     H2  419   0.072   1.290   0.952  2.0408  0.5976  0.7325
  129HOH      O  420   2.569   0.425   2.527  0.1633  0.9312  0.4437
  129HOH     H1  421   2.506   0.478   2.478 -0.6018  0.4289  0.8379
  129HOH     H2  422   2.547   0.334   2.505  1.0882  0.7364  0.2108
  130HOH      O  423   0.551   2.274   2.553  0.4643  0.1469 -0.0112
  130HOH     H1  424   0.542   2.226   2.471  0.6797 -1.1895  0.6935
  130HOH     H2  425   0.600   2.353   2.529 -0.1915  0.2209 -1.2817
  131HOH      O  426   0.610   2.935   1.060  0.2835 -0.0861 -0.1264
  131HOH     H1  427   0.615   2.845   1.028  0.5743 -0.4521  0.8813
  131HOH     H2  428   0.610   2.989   0.981 -0.3649 -0.9778 -0.7732
  132HOH      O  429   0.486   2.510   1.712 -0.7951  0.3723 -0.5884
  132HOH     H1  430   0.559   2.449   1.714 -0.2864  0.8341  2.0529
  132HOH     H2  431   0.415   2.465   1.758 -0.7119  1.3358  0.5883
  133HOH      O  432   2.447   1.574   1.185 -0.1285  0.2415 -0.6731
  133HOH     H1  433   2.502   1.513   1.234 -0.6192 -0.7510 -1.2912
  133HOH     H2  434   2.487   1.659   1.200  0.2652 -0.1265  0.6991
  134HOH      O  435   2.513   1.731   2.801  0.2371  0.3842  0.1081
  134HOH     H1  436   2.596   1.742   2.755 -0.2584  1.6513 -0.5685
  134HOH     H2  437   2.469   1.815   2.792 -1.2117 -0.2962  0.2817
  135HOH      O  438   2.465   0.904   2.576  0.8813  0.1814  0.2848
  135HOH     H1  439   2.554   0.883   2.545  0.7773 -0.7899  0.5786
  135HOH     H2  440   2.458   0.859   2.659  0.0761  0.1833  0.2295
  136HOH      O  441   0.243   1.689   2.421 -0.3913  0.0114 -0.0612
  136HOH     H1  442   0.213   1.670   2.510 -0.5872 -0.4243 -0.2150
  136HOH     H2  443   0.168   1.732   2.380 -0.1909  0.5064  0.0730
  137HOH      O  444   1.546   2.382   1.567 -0.0471  0.0626  0.3113
  137HOH     H1  445   1.521   2.310   1.509  0.5398 -0.2220  0.4010
  137HOH     H2  446   1.490   2.455   1.540 -0.3263 -0.2909 -0.0887
  138HOH      O  447   0.675   2.349   0.514  0.1965  0.2911 -0.0935
  138HOH     H1  448   0.630   2.434   0.514  1.2070  0.8663 -0.1128
  138HOH     H2  449   0.657   2.313   0.428 -1.1088 -0.0443  0.2657
  139HOH      O  450   0.767   1.872   2.967  0.1368  0.1092 -0.2578
  139HOH     H1  451   0.810   1.864   2.881 -0.0659  0.6582 -0.4197
  139HOH     H2  452   0.744   1.965   2.973 -0.5888 -0.0781  0.0361
  140HOH      O  453   0.847   0.892   0.052  0.3851 -0.5963  0.1983
  140HOH     H1  454   0.939   0.885   0.027  0.2055 -0.0976 -0.6717
  140HOH     H2  455   0.849   0.920   0.143  1.1012 -0.1187  0.0506
  141HOH      O  456   1.685   1.774   0.381  0.1757 -0.4950  0.2455
  141HOH     H1  457   1.604   1.821   0.359  0.5802 -0.3291 -1.0582
  141HOH     H2  458   1.668   1.684   0.356 -0.4902 -1.1333  2.4684
  142HOH      O  459   2.273   0.367   0.884  0.1493 -0.8668 -0.4848
  142HOH     H1  460   2.257   0.349   0.977 -0.6713  0.6341 -0.2713
  142HOH     H2  461   2.363   0.398   0.880 -0.5194  1.7320  0.4102
  143HOH      O  462   0.629   1.652   0.101  0.0402  0.3997 -0.1303
  143HOH     H1  463   0.664   1.726   0.051 -0.0094  0.3983 -0.1667
  143HOH     H2  464   0.659   1.575   0.052  1.5204  0.3146  0.7797
  144HOH      O  465   0.657   1.398   0.301 -0.7728 -0.3393  0.6393
  144HOH     H1  466   0.578   1.395   0.354 -1.0104 -0.3468  0.2933
  144HOH     H2  467   0.718   1.338   0.344 -1.2041 -0.8733  0.5171
  145HOH      O  468   0.398   1.533   0.235 -0.2000  0.3409  0.1730
  145HOH     H1  469   0.493   1.522   0.244 -0.2798 -0.0399  0.5977
  145HOH     H2  470   0.388   1.611   0.181  0.3571  0.3407  0.0601
  146HOH      O  471   0.659   0.705   2.704  0.4227 -0.5391  0.0326
  146HOH     H1  472   0.704   0.656   2.635  0.4254  0.1758 -0.4955
  146HOH     H2  473   0.582   0.742   2.661  0.8251  0.5586  0.1897
  147HOH      O  474   1.190   2.453   0.343  0.3636 -0.0318  0.2720
  147HOH     H1  475   1.148   2.538   0.354  0.6697  0.0475  0.8837
  147HOH     H2  476   1.159   2.422   0.257 -0.1433  0.4658  0.2643
  148HOH      O  477   1.910   0.458   1.716  0.1919 -0.1316 -0.1844
  148HOH     H1  478   1.906   0.471   1.621 -0.5500  0.3901 -0.0978
  148HOH     H2  479   1.821   0.476   1.746  0.4898  0.0170  0.6518
  149HOH      O  480   0.929   1.067   1.750  0.5338  0.5117  0.3495
  149HOH     H1  481   0.897   1.120   1.823  0.2428  0.8859 -0.0402
  149HOH     H2  482   1.000   1.119   1.712 -0.4901  1.2067 -0.7438
  150HOH      O  483   2.068   2.957   0.580 -0.4913  0.0043 -0.1766
  150HOH     H1  484   2.025   2.908   0.510  0.0915 -0.5155 -0.1857
  150HOH     H2  485   2.011   2.945   0.656 -0.8402  0.1099 -0.4182
  151HOH      O  486   2.870   1.917   1.342 -0.1601  0.2425 -0.4450
  151HOH     H1  487   2.905   1.856   1.277 -0.9997  0.3714 -1.0567
  151HOH     H2  488   2.887   2.004   1.306  0.0626  0.3415 -0.1087
  152HOH      O  489   0.947   2.655   1.095  0.0621  0.1703 -0.4659
  152HOH     H1  490   1.017   2.622   1.151  0.5365  0.8741 -0.6197
  152HOH     H2  491   0.877   2.681   1.155  0.0878 -0.1625 -0.2867
  153HOH      O  492   1.122   1.154   1.047 -0.1714 -0.1506 -0.3388
  153HOH     H1  493   1.039   1.193   1.074 -0.3393 -0.7728  0.0838
  153HOH     H2  494   1.103   1.061   1.040  0.4767 -0.2913 -0.2986
  154HOH      O  495   2.193   2.399   2.660  0.3675  0.1649 -0.3271
  154HOH     H1  496   2.246   2.327   2.623  0.2917  0.0948 -0.2985
  154HOH     H2  497   2.113   2.398   2.608  0.3803  0.2498 -0.3476
  155HOH      O  498   2.026   0.663   2.463  0.2654 -0.1117  0.1916
  155HOH     H1  499   1.954   0.634   2.519  0.2428  0.1651  0.3090
  155HOH     H2  500   1.984   0.719   2.398 -0.0040 -1.7406 -1.1968
  156HOH      O  501   1.735   1.709   1.824 -0.3929  0.7048 -0.2986
  156HOH     H1  502   1.671   1.661   1.770  0.0597  0.6894 -0.8417
  156HOH     H2  503   1.700   1.798   1.828 -1.0457  0.4421  0.4016
  157HOH      O  504   0.561   1.150   0.791 -0.1419 -1.0367 -0.0183
  157HOH     H1  505   0.610   1.109   0.862 -0.3411 -0.2678  0.5986
  157HOH     H2  506   0.618   1.221   0.761 -0.7223 -0.2844  0.5458
  158HOH      O  507   0.280   1.385   1.174  0.3783  0.2671 -0.1190
  158HOH     H1  508   0.359   1.435   1.197  0.3035  0.0199  0.7674
  158HOH     H2  509   0.309   1.323   1.108  0.7342  0.7200 -0.4029
  159HOH      O  510   0.180   2.453   2.291  0.7156  0.3859  0.0411
  159HOH     H1  511   0.198   2.528   2.348  0.0674  0.5271  0.0742
  159HOH     H2  512   0.256   2.450   2.232  0.6179  1.2567 -0.1625
  160HOH      O  513   0.925   1.350   0.010  0.2268 -0.8428 -0.4807
  160HOH     H1  514   0.949   1.317   0.097 -0.4176  0.5524  0.2992
  160HOH     H2  515   1.002   1.400  -0.018 -0.4668  1.0478  0.6302
  161HOH      O  516   1.174   1.064   0.806 -0.3446 -0.1316  0.3728
  161HOH     H1  517   1.121   0.985   0.793 -0.0011 -0.5470  1.2898
  161HOH     H2  518   1.181   1.072   0.902 -0.1300  0.8518  0.2907
  162HOH      O  519   1.433   0.010   2.415  0.2181  0.5172  0.4614
  162HOH     H1  520   1.522   0.026   2.444  0.6167 -0.6933 -0.0003
  162HOH     H2  521   1.440  -0.003   2.320 -0.5173  0.7695  0.3530
  163HOH      O  522   0.728   2.546   2.646  0.0204 -0.5585  0.6358
  163HOH     H1  523   0.720   2.612   2.715  1.2346  0.8053 -0.4018
  163HOH     H2  524   0.712   2.594   2.564  0.5381 -1.6463 -0.1603
  164HOH      O  525   1.786   2.247   0.899 -0.0732 -0.5420  0.0039
  164HOH     H1  526   1.869   2.290   0.879 -0.7759  0.7776 -0.3546
  164HOH     H2  527   1.763   2.201   0.819  0.6430 -1.5859  0.3583
  165HOH      O  528   2.367   2.003   2.877 -0.4189  0.4107  0.2233
  165HOH     H1  529   2.399   1.985   2.966  0.4598 -0.6641 -0.2509
  165HOH     H2  530   2.370   2.098   2.870  0.0252  0.4976  1.1689
  166HOH      O  531   1.872   1.817   1.061 -0.7118 -0.3569  0.2742
  166HOH     H1  532   1.903   1.739   1.108 -0.3095 -0.5458 -0.2779
  166HOH     H2  533   1.906   1.806   0.972  0.3029  0.9885  0.4315
  167HOH      O  534   0.275   0.653   0.184  0.1740  0.4099 -0.2192
  167HOH     H1  535   0.277   0.710   0.107 -0.1609 -0.0999 -0.6135
  167HOH     H2  536   0.363   0.616   0.190  0.8970  2.0543  0.9119
  168HOH      O  537   1.582   1.986   0.871 -0.2744  0.1584  0.2874
  168HOH     H1  538   1.647   2.007   0.938 -0.0487  0.1077  0.0873
  168HOH     H2  539   1.621   2.017   0.789  0.3802 -1.5597 -0.1443
  169HOH      O  540   0.327   1.974   1.786  0.0428  0.6324 -0.4589
  169HOH     H1  541   0.354   2.059   1.822  0.4308  0.3120  0.0294
  169HOH     H2  542   0.247   1.952   1.833  0.6857  0.0952  0.4346
  170HOH      O  543   1.667   1.965   1.825  0.1234  0.2540 -0.2958
  170HOH     H1  544   1.662   2.037   1.761  1.0494  0.7589  0.1588
  170HOH     H2  545   1.740   1.989   1.882  0.1163 -0.8039  0.1970
  171HOH      O  546   1.727   0.852   0.510  0.5584  0.4160  0.2910
  171HOH     H1  547   1.736   0.895   0.595 -0.4615  0.4066  0.4375
  171HOH     H2  548   1.632   0.848   0.495  0.5546 -1.7100  0.2595
  172HOH      O  549   1.177   2.012   0.480  0.4051 -0.1806 -0.3939
  172HOH     H1  550   1.152   2.082   0.540  0.0531 -0.0006 -0.7397
  172HOH     H2  551   1.271   2.026   0.465  0.3046  0.3259 -0.5900
  173HOH      O  552   2.972   0.646   1.806  0.0900  0.4965  0.1030
  173HOH     H1  553   2.905   0.671   1.870  0.2709 -0.3622  0.6525
  173HOH     H2  554   2.936   0.674   1.722 -1.0802 -0.1454  0.3530
  174HOH      O  555   2.701   1.788   1.567 -0.2858 -0.1568 -0.8142
  174HOH     H1  556   2.753   1.707   1.574  0.2571  0.1125 -1.5603
  174HOH     H2  557   2.736   1.832   1.490 -0.6892  0.7194 -0.5119
  175HOH      O  558   2.672   0.178   1.000  0.5572  0.0253 -0.2968
  175HOH     H1  559   2.598   0.150   1.054  0.7262  0.1321 -0.0070
  175HOH     H2  560   2.697   0.099   0.952 -0.1311  0.1369 -0.8636
  176HOH      O  561   1.817   1.447   2.489  0.4558 -0.0376  0.4739
  176HOH     H1  562   1.907   1.416   2.474  0.3102 -0.3624  0.2519
  176HOH     H2  563   1.783   1.387   2.555 -0.1217 -0.9484 -0.5832
  177HOH      O  564   2.427   0.354   0.028  0.2345 -0.2115  0.2270
  177HOH     H1  565   2.348   0.408   0.042 -0.1736 -0.3372 -1.2027
  177HOH     H2  566   2.494   0.395   0.082 -0.2384  1.3387 -0.2478
  178HOH      O  567   2.123   1.547   1.185 -0.5530  0.2213 -0.0560
  178HOH     H1  568   2.195   1.600   1.152 -0.3591 -0.5558 -0.9726
  178HOH     H2  569   2.096   1.494   1.110 -0.7322 -0.9671  0.7967
  179HOH      O  570   2.613   1.057   0.464  0.1441 -0.1966 -0.0684
  179HOH     H1  571   2.619   1.061   0.368  0.5099  0.1666 -0.0353
  179HOH     H2  572   2.651   1.140   0.494 -0.5476 -0.0169  0.3724
  180HOH      O  573   1.132   0.622   2.963  0.4014 -0.1440 -0.0793
  180HOH     H1  574   1.155   0.609   3.055  1.4878 -0.1204 -0.3244
  180HOH     H2  575   1.215   0.615   2.916 -0.1518 -0.3279 -1.0843
  181HOH      O  576   2.409   0.875   2.321  0.4729 -0.1908 -0.4729
  181HOH     H1  577   2.317   0.901   2.321  0.3879 -0.4509 -1.1344
  181HOH     H2  578   2.436   0.879   2.413 -0.2137 -0.1705 -0.2678
  182HOH      O  579   2.161   2.492   1.973 -0.1420  0.0593  0.2317
  182HOH     H1  580   2.100   2.420   1.986  0.0004 -0.1527 -0.2192
  182HOH     H2  581   2.231   2.454   1.919  0.9720 -0.0316  1.6181
  183HOH      O  582   2.357   0.900   1.992  0.4316  0.0321 -0.7096
  183HOH     H1  583   2.388   0.809   1.999  0.5917  0.1266  0.0010
  183HOH     H2  584   2.385   0.940   2.074 -1.4913  0.1571 -0.0346
  184HOH      O  585   1.499   0.461   2.184 -0.3022  0.1210  0.3419
  184HOH     H1  586   1.437   0.475   2.255 -0.4512  1.0691  0.0558
  184HOH     H2  587   1.569   0.525   2.199  0.1642 -0.3296  0.1695
  185HOH      O  588   0.457   0.250   1.038  0.2354  0.0371 -0.2441
  185HOH     H1  589   0.505   0.255   0.955  0.1247  0.0474 -0.3094
  185HOH     H2  590   0.516   0.206   1.098  0.5510  0.5587 -0.1582
  186HOH      O  591   0.858   0.160   0.261 -0.5075  0.6057  0.1807
  186HOH     H1  592   0.812   0.119   0.188 -0.3118  0.9702 -0.1546
  186HOH     H2  593   0.816   0.246   0.270 -0.7272  0.4568  0.6942
  187HOH      O  594   2.394   0.709   0.616 -0.2345  0.0741  0.2662
  187HOH     H1  595   2.411   0.801   0.599 -0.3341  0.0904  0.2547
  187HOH     H2  596   2.479   0.667   0.609 -0.2723  0.0792 -0.2741
  188HOH      O  597   2.687   2.099   1.209 -0.2098 -0.1628 -1.2881
  188HOH     H1  598   2.777   2.126   1.189 -0.1871  0.1033 -0.8603
  188HOH     H2  599   2.633   2.168   1.171 -0.1626  0.3939 -0.4081
  189HOH      O  600   0.074   0.465   2.559  0.0336 -0.2113 -0.3421
  189HOH     H1  601   0.133   0.539   2.544  1.5841 -1.1770  0.4957
  189HOH     H2  602  -0.013   0.501   2.542  0.7133  1.6923 -0.3251
  190HOH      O  603   0.386   1.744   1.984 -0.4793 -0.3353 -0.0237
  190HOH     H1  604   0.340   1.797   2.049 -0.7192  0.0724 -0.5135
  190HOH     H2  605   0.472   1.786   1.975 -0.5469 -0.2262 -0.1678
  191HOH      O  606   1.009   1.657   0.500  0.7059  0.0053  0.1651
  191HOH     H1  607   0.946   1.639   0.430  0.2415  0.4677  0.4610
  191HOH     H2  608   1.091   1.617   0.468  0.4479  0.0111 -0.5377
  192HOH      O  609   1.454   1.894   0.323 -0.2221 -0.1188  0.4064
  192HOH     H1  610   1.375   1.898   0.268 -0.4514  0.6302  0.7582
  192HOH     H2  611   1.450   1.973   0.376  0.6985 -0.1445  0.5479
  193HOH      O  612   1.253   1.873   0.144 -0.4517  0.0906 -0.2478
  193HOH     H1  613   1.287   1.808   0.083  0.6588 -0.4583  0.8556
  193HOH     H2  614   1.165   1.842   0.165 -0.2903 -0.5428 -0.4505
  194HOH      O  615   1.409   1.396   2.490  0.0691  0.0500  0.3149
  194HOH     H1  616   1.348   1.425   2.422  0.1895 -0.3230  0.0418
  194HOH     H2  617   1.353   1.350   2.553  0.1553 -1.2568 -0.4691
  195HOH      O  618   2.664   2.422   2.396  0.1052 -0.1784 -0.3933
  195HOH     H1  619   2.625   2.378   2.471  0.1426 -0.1986 -0.3857
  195HOH     H2  620   2.734   2.476   2.433 -0.2597  0.2720 -0.3441
  196HOH      O  621   1.004   0.759   1.959  0.3574  0.3644  0.1070
  196HOH     H1  622   1.082   0.800   1.997  0.2414  0.0327  0.7372
  196HOH     H2  623   1.037   0.708   1.885  0.8761 -0.3630  0.7950
  197HOH      O  624   1.461   0.965   1.215 -0.4280  0.0026 -0.8592
  197HOH     H1  625   1.544   0.976   1.261 -1.5974  0.6366  1.4056
  197HOH     H2  626   1.444   0.871   1.219 -0.4590  0.0236  0.0765
  198HOH      O  627   1.789   2.328   2.696 -0.3996  0.1082  0.5918
  198HOH     H1  628   1.760   2.327   2.788  0.1359  0.3192  0.7680
  198HOH     H2  629   1.847   2.253   2.688 -0.4335  0.0987  0.4258
  199HOH      O  630   2.642   1.815   1.203  0.6418 -0.4254 -0.6657
  199HOH     H1  631   2.712   1.765   1.245  0.2712 -0.0999  0.4306
  199HOH     H2  632   2.668   1.907   1.215 -0.1780 -0.2726  0.2613
  200HOH      O  633   0.836   1.581   2.306  0.4135 -0.1069 -0.1821
  200HOH     H1  634   0.764   1.643   2.300  0.8015  0.3975  0.1740
  200HOH     H2  635   0.846   1.564   2.399  0.5439 -0.4370 -0.2517
  201HOH      O  636   1.872   1.065   2.614  0.3569 -0.5572 -0.2593
  201HOH     H1  637   1.822   0.988   2.642 -0.4149 -0.5331 -1.4187
  201HOH     H2  638   1.806   1.131   2.595  0.9025 -0.1244 -0.7226
  202HOH      O  639   0.956   0.418   0.135  0.0202  0.1098  0.1056
  202HOH     H1  640   1.016   0.346   0.113  0.0870 -0.0137  0.6719
  202HOH     H2  641   1.014   0.492   0.153 -0.0554  0.4057 -0.7500
  203HOH      O  642   2.748   2.861   0.866  0.0025  0.6406  0.2046
  203HOH     H1  643   2.837   2.829   0.877 -0.2785  0.0741  0.9911
  203HOH     H2  644   2.734   2.862   0.771  0.7476  0.4882  0.0831
  204HOH      O  645   0.631   2.488   2.385 -0.1656 -0.3267  0.6261
  204HOH     H1  646   0.640   2.574   2.426 -0.6019 -0.0743  0.2167
  204HOH     H2  647   0.673   2.498   2.299 -1.2436 -0.1459  0.0872
  205HOH      O  648   2.539   0.662   1.414  0.1613 -0.8311  0.6426
  205HOH     H1  649   2.477   0.607   1.463 -0.6155 -0.2730  0.3211
  205HOH     H2  650   2.504   0.750   1.422  0.4727 -0.6106 -0.2339
  206HOH      O  651   1.090   2.339   2.709  0.4011 -0.1813  0.0905
  206HOH     H1  652   1.154   2.409   2.720 -0.5481  0.6867  0.3443
  206HOH     H2  653   1.021   2.358   2.772 -0.0766 -1.1370 -0.0996
  207HOH      O  654   0.479   2.055   0.636  0.1862 -0.7407 -0.2561
  207HOH     H1  655   0.484   2.150   0.625  0.3655 -0.7215 -0.0098
  207HOH     H2  656   0.434   2.042   0.719 -0.2984 -0.8814 -0.5298
  208HOH      O  657   1.186   0.581   1.827  0.2781 -0.7130  0.2884
  208HOH     H1  658   1.143   0.561   1.743 -0.8195 -0.3152  0.7116
  208HOH     H2  659   1.259   0.638   1.803 -0.4530  0.0142 -0.3693
  209HOH      O  660   2.135   0.719   1.495 -0.0114 -0.3960  0.2448
  209HOH     H1  661   2.132   0.813   1.478  0.9506 -0.2841  0.5807
  209HOH     H2  662   2.128   0.712   1.590 -0.3677 -0.6891  0.2006
  210HOH      O  663   2.088   1.448   2.305 -0.5139  0.2669 -0.9127
  210HOH     H1  664   2.078   1.355   2.326  0.0461  0.4499  0.3673
  210HOH     H2  665   2.121   1.449   2.216 -0.3157 -0.7774 -0.8766
  211HOH      O  666   1.770   1.997   2.886 -0.3040  0.9034 -0.1502
  211HOH     H1  667   1.686   2.043   2.886 -0.6704  0.2927 -1.0044
  211HOH     H2  668   1.788   1.982   2.793  0.1030 -0.1163  0.0719
  212HOH      O  669   1.389   0.818   2.604 -0.4785 -0.4000 -0.1373
  212HOH     H1  670   1.437   0.755   2.550 -1.0147 -0.7807 -0.1851
  212HOH     H2  671   1.303   0.824   2.563 -0.3632  0.5631 -0.2771
  213HOH      O  672   2.340   1.928   2.229  0.1669 -0.6408 -0.6405
  213HOH     H1  673   2.405   1.993   2.254 -0.4389  0.1287 -0.9646
  213HOH     H2  674   2.265   1.945   2.286  0.1971 -1.4521 -0.3294
  214HOH      O  675   1.433   2.718   0.770 -0.0660  1.0411  0.6170
  214HOH     H1  676   1.366   2.763   0.821 -0.6556 -0.5989  1.4113
  214HOH     H2  677   1.490   2.678   0.836 -0.7437 -0.9871  0.1170
  215HOH      O  678   0.815   0.521   1.858  0.0381  0.0996 -0.6562
  215HOH     H1  679   0.873   0.555   1.927 -0.4713 -0.0981 -0.1101
  215HOH     H2  680   0.731   0.562   1.875 -0.3847 -0.7877 -0.4646
  216HOH      O  681   2.212   1.613   2.817  0.3746  0.1661  0.3371
  216HOH     H1  682   2.150   1.555   2.861  0.9368 -0.1248  0.7720
  216HOH     H2  683   2.181   1.617   2.726 -0.7218  0.6638  0.7075
  217HOH      O  684   1.714   2.119   0.655  0.0286 -0.2853  0.2110
  217HOH     H1  685   1.782   2.099   0.590 -1.0937 -1.4950 -0.6862
  217HOH     H2  686   1.639   2.147   0.603 -0.6861 -0.5959  1.0359
  218HOH      O  687   1.167   1.416   2.898 -0.0951 -0.0790  0.5971
  218HOH     H1  688   1.164   1.321   2.892  0.9457 -0.1493  0.8968
  218HOH     H2  689   1.225   1.443   2.828 -1.1673  0.4508 -0.1475
  219HOH      O  690   0.804   0.047   2.439 -0.7366 -0.5623 -0.1383
  219HOH     H1  691   0.808   0.011   2.350 -0.6610 -0.4311 -0.1881
  219HOH     H2  692   0.719   0.017   2.472 -1.1454  0.0841 -0.5557
  220HOH      O  693   2.283   2.691   2.942 -0.0078 -0.7280  0.1426
  220HOH     H1  694   2.330   2.774   2.944 -0.1813 -0.6342  0.6202
  220HOH     H2  695   2.302   2.654   2.855  0.4752 -0.4277  0.1144
  221HOH      O  696   0.472   0.235   2.093  0.0611  0.2534 -0.5493
  221HOH     H1  697   0.545   0.174   2.083 -0.2622 -0.4092  0.7462
  221HOH     H2  698   0.394   0.179   2.091 -0.2844  0.7013 -0.0555
  222HOH      O  699   0.208   0.869   1.576  0.6192 -0.0323  0.0595
  222HOH     H1  700   0.251   0.792   1.537  0.2250 -0.2218 -0.0158
  222HOH     H2  701   0.272   0.904   1.638  0.7638 -0.4884  0.1742
  223HOH      O  702   1.683   0.022   2.757 -0.4935  0.0152  0.7143
  223HOH     H1  703   1.634  -0.025   2.825  0.1649  0.2753  1.3943
  223HOH     H2  704   1.727   0.093   2.804 -0.3703  0.4722 -0.0664
  224HOH      O  705   2.864   2.721   0.285  0.4165 -0.0298  0.4116
  224HOH     H1  706   2.783   2.744   0.330  0.1508  0.6522 -0.3595
  224HOH     H2  707   2.850   2.633   0.253 -0.3817  0.3710 -0.4212
  225HOH      O  708   1.246   2.480   1.888  0.2559 -0.3411  0.0990
  225HOH     H1  709   1.218   2.398   1.848 -0.9500  0.2720 -0.3951
  225HOH     H2  710   1.211   2.478   1.977  0.8813 -0.6651  0.3512
  226HOH      O  711   0.662   0.069   2.053  0.2110  0.1220  0.3215
  226HOH     H1  712   0.689   0.042   1.966 -0.4359 -0.1100  0.1847
  226HOH     H2  713   0.703   0.005   2.112  0.4065  0.1044  0.1689
  227HOH      O  714   2.321   1.678   0.176  0.3441  0.4650  0.3767
  227HOH     H1  715   2.406   1.635   0.177  0.4156  0.6079  0.4905
  227HOH     H2  716   2.269   1.630   0.240 -0.1016 -0.4950 -0.6418
  228HOH      O  717   2.136   1.520   1.682 -0.0932 -0.6479 -0.1322
  228HOH     H1  718   2.194   1.569   1.624  0.2949 -0.9297  0.0177
  228HOH     H2  719   2.180   1.436   1.696 -0.8553 -1.1501 -0.5773
  229HOH      O  720   0.551   2.300   2.974 -0.3137 -0.0903 -0.4458
  229HOH     H1  721   0.498   2.242   3.028 -0.1885  0.2326  0.0326
  229HOH     H2  722   0.632   2.251   2.958 -0.6919 -0.5364 -1.0790
  230HOH      O  723   1.320   0.927   0.374 -0.0138 -0.1375  0.4152
  230HOH     H1  724   1.364   0.947   0.291 -0.7199  0.1086  0.0865
  230HOH     H2  725   1.234   0.967   0.365 -0.2447 -0.4618  1.1135
  231HOH      O  726   0.720   0.624   1.620  0.0526  0.1940 -0.3836
  231HOH     H1  727   0.766   0.591   1.697  0.9780  0.4348 -0.8157
  231HOH     H2  728   0.747   0.716   1.613  1.1532 -0.1693 -1.7926
  232HOH      O  729   2.769   1.310   0.964 -0.2654  0.3402 -0.8185
  232HOH     H1  730   2.817   1.231   0.990 -1.0824  0.2870  0.8366
  232HOH     H2  731   2.828   1.382   0.987 -0.4296  0.2365  0.0278
  233HOH      O  732   2.633   0.423   0.209 -0.2408  0.4243 -0.0958
  233HOH     H1  733   2.615   0.430   0.303 -0.4581 -0.5451 -0.0453
  233HOH     H2  734   2.726   0.401   0.204  0.1936  1.9953 -0.2136
  234HOH      O  735   0.007   1.131   0.676 -0.5134  0.3567  0.4201
  234HOH     H1  736   0.049   1.206   0.720 -0.3921  0.1474  0.6650
  234HOH     H2  737  -0.004   1.160   0.585 -0.3054  0.6082  0.4724
  235HOH      O  738   0.850   0.244   1.595 -0.0041  0.6076 -0.7180
  235HOH     H1  739   0.833   0.297   1.673 -0.4744 -0.0647 -0.3459
  235HOH     H2  740   0.763   0.226   1.559  0.0738 -0.5474 -0.3929
  236HOH      O  741   0.399   1.476   2.885  0.1540  0.0476  0.0907
  236HOH     H1  742   0.472   1.459   2.946  0.0728  1.3579  0.6104
  236HOH     H2  743   0.418   1.562   2.848 -0.8184  0.1399 -0.2391
  237HOH      O  744   1.549   1.525   0.782  0.0009  0.5621  0.3563
  237HOH     H1  745   1.473   1.548   0.835  0.0508 -0.0307  0.6969
  237HOH     H2  746   1.582   1.610   0.751 -1.1723  0.7983 -0.3625
  238HOH      O  747   1.451   2.353   1.187  0.5293 -0.8063 -0.0159
  238HOH     H1  748   1.535   2.391   1.161  0.1256  0.3803  0.3044
  238HOH     H2  749   1.472   2.295   1.260  1.0120 -0.1528  0.3772
  239HOH      O  750   2.077   1.794   0.215  0.2157 -0.5643  0.6222
  239HOH     H1  751   2.161   1.775   0.174  0.1585  0.0098  0.2139
  239HOH     H2  752   2.071   1.890   0.213 -1.0086 -0.6165 -0.5264
  240HOH      O  753   1.914   2.132   1.678  0.6283 -0.6078 -0.3035
  240HOH     H1  754   1.822   2.145   1.653  0.3089 -0.3460  0.8785
  240HOH     H2  755   1.934   2.043   1.648  0.2848 -0.3699 -1.3410
  241HOH      O  756   0.089   2.335   1.915  0.4736  0.1609 -0.0426
  241HOH     H1  757   0.069   2.414   1.865  1.7969  0.7422  0.2520
  241HOH     H2  758   0.034   2.342   1.993 -0.3071  0.1432 -0.5651
  242HOH      O  759   1.421   2.712   2.237 -0.4510  0.3244 -0.7630
  242HOH     H1  760   1.430   2.801   2.201  0.2803  0.3282 -0.5941
  242HOH     H2  761   1.494   2.703   2.297 -0.3835 -0.4808 -0.9477
  243HOH      O  762   1.728   2.025   2.617 -0.2327  0.0502 -0.3735
  243HOH     H1  763   1.707   1.998   2.528 -0.8849 -0.1971 -0.1552
  243HOH     H2  764   1.669   2.098   2.635  0.7246  0.9079 -0.5543
  244HOH      O  765   2.564   2.061   0.868 -0.6417 -0.5808 -0.0685
  244HOH     H1  766   2.552   2.070   0.962 -0.2295 -0.9653  0.0309
  244HOH     H2  767   2.658   2.073   0.855 -0.8223  0.5538 -0.5753
  245HOH      O  768   1.322   2.843   1.347  0.1005  0.3112 -0.3040
  245HOH     H1  769   1.332   2.901   1.272 -0.9782  0.3624 -0.4377
  245HOH     H2  770   1.229   2.820   1.348  0.3553 -0.8581  0.1629
  246HOH      O  771   1.553   1.183   2.139 -0.6770 -0.0311 -0.8977
  246HOH     H1  772   1.588   1.268   2.169  0.1136 -0.7857  0.5765
  246HOH     H2  773   1.567   1.184   2.045 -0.4285  1.3578 -0.8995
  247HOH      O  774   1.385   1.660   0.429 -0.0069 -0.2094  0.7185
  247HOH     H1  775   1.407   1.740   0.381 -0.6742 -0.1613  0.4627
  247HOH     H2  776   1.370   1.689   0.519 -0.2332 -0.0370  0.6302
  248HOH      O  777   1.940   2.153   2.296  0.3743 -0.3177 -0.3253
  248HOH     H1  778   1.953   2.161   2.391  0.4193  0.5096 -0.3847
  248HOH     H2  779   1.859   2.202   2.279  0.2781 -0.5984 -0.6966
  249HOH      O  780   2.548   2.226   0.440  0.6877 -0.0389  0.3764
  249HOH     H1  781   2.535   2.318   0.465 -0.8313 -0.4789  1.4772
  249HOH     H2  782   2.460   2.189   0.437  1.2945 -1.7708  1.2753
  250HOH      O  783   2.063   2.458   1.012 -0.2531  0.2795  0.3246
  250HOH     H1  784   2.087   2.428   0.924 -0.3522  0.2001  0.3254
  250HOH     H2  785   2.145   2.493   1.048 -0.0244 -0.4130  0.5005
  251HOH      O  786   2.419   2.427   0.901 -0.1298 -0.1616  0.0459
  251HOH     H1  787   2.497   2.480   0.885 -0.0652 -0.1993  0.2327
  251HOH     H2  788   2.373   2.472   0.971 -0.2473 -0.1711 -0.0242
  252HOH      O  789   1.976   2.691   2.889  0.3121 -0.6346 -0.1362
  252HOH     H1  790   1.998   2.607   2.848 -0.3499 -0.5360 -0.7389
  252HOH     H2  791   2.060   2.727   2.917  0.6331 -1.3827 -0.0829
  253HOH      O  792   0.453   0.241   2.567  0.2937  0.6781  0.1545
  253HOH     H1  793   0.473   0.272   2.479  0.1161 -0.5888 -0.3810
  253HOH     H2  794   0.370   0.282   2.590  0.1960  0.7946 -0.3959
  254HOH      O  795   1.227   1.616   2.010 -0.2835  0.0473  0.2641
  254HOH     H1  796   1.283   1.690   1.989 -0.3611  0.0083 -0.0938
  254HOH     H2  797   1.254   1.589   2.098  0.1417  0.1331  0.1636
  255HOH      O  798   2.131   2.536   2.246  0.7505 -0.3552  0.3852
  255HOH     H1  799   2.223   2.509   2.244  0.7065 -0.5133  0.4911
  255HOH     H2  800   2.104   2.535   2.155  0.3387 -2.0910  0.4516
  256HOH      O  801   1.297   0.464   0.624  0.1132  0.5505  0.3759
  256HOH     H1  802   1.275   0.543   0.673  0.8727  0.2560  1.2520
  256HOH     H2  803   1.392   0.468   0.614  0.0750  0.1401 -0.2880
  257HOH      O  804   2.389   1.581   1.581  0.4405  0.4251  0.1352
  257HOH     H1  805   2.384   1.557   1.673  0.8962 -0.7541 -0.1109
  257HOH     H2  806   2.424   1.504   1.538 -0.7999  0.5230 -1.2063
  258HOH      O  807   2.168   2.073   1.398 -0.5586  0.6662  0.1894
  258HOH     H1  808   2.107   2.143   1.377  0.0803  0.9772 -0.7764
  258HOH     H2  809   2.244   2.117   1.438 -0.7382  0.3417  0.9275
  259HOH      O  810   0.762   0.080   3.011 -0.2111  0.2061 -0.2487
  259HOH     H1  811   0.845   0.100   2.966  0.0731 -0.7817 -0.1988
  259HOH     H2  812   0.695   0.116   2.953  0.2180  0.3068 -0.7001
  260HOH      O  813   1.694   0.330   0.700 -0.6373 -0.4576 -0.3297
  260HOH     H1  814   1.670   0.393   0.768  0.7047 -0.5179  0.2445
  260HOH     H2  815   1.789   0.332   0.697 -0.6157 -1.1844 -1.5452
  261HOH      O  816   1.961   0.418   2.373 -0.5751 -0.3666 -0.5748
  261HOH     H1  817   1.868   0.403   2.389 -0.5726  0.6296  0.6875
  261HOH     H2  818   1.975   0.510   2.398  0.8336 -0.6370 -0.2139
  262HOH      O  819   1.665   1.043   1.610 -0.6106 -0.1490  0.2663
  262HOH     H1  820   1.582   0.996   1.599 -0.1925 -0.7824 -0.2974
  262HOH     H2  821   1.727   0.976   1.639 -0.1201  0.1541 -0.0515
  263HOH      O  822   0.025   1.252   0.448 -0.5944  0.6425 -0.3145
  263HOH     H1  823   0.071   1.322   0.402  0.8362  0.1583  0.2726
  263HOH     H2  824   0.052   1.172   0.403  0.1599  0.2391  0.7748
  264HOH      O  825   1.772   2.546   2.536  0.5997 -0.0566  0.1328
  264HOH     H1  826   1.794   2.460   2.570 -0.6685 -0.4970 -0.0460
  264HOH     H2  827   1.777   2.604   2.612 -0.7125 -0.7388  0.8198
  265HOH      O  828   0.849   0.551   2.556  0.0248 -0.4085 -0.3911
  265HOH     H1  829   0.855   0.474   2.501  1.0286 -0.6562  0.0088
  265HOH     H2  830   0.883   0.522   2.641  0.1285  0.3847 -0.1448
  266HOH      O  831   2.628   0.098   0.526 -0.3063 -0.4336 -0.3557
  266HOH     H1  832   2.570   0.121   0.453  0.1715  0.3195 -0.5231
  266HOH     H2  833   2.706   0.152   0.512 -0.0508 -0.5513  0.5131
  267HOH      O  834   1.182   2.312   0.616  0.0998 -0.6796  0.3161
  267HOH     H1  835   1.259   2.345   0.662 -0.7413  0.0626  1.2939
  267HOH     H2  836   1.184   2.357   0.531  0.3038 -0.0232  0.6582
  268HOH      O  837   1.475   0.784   0.521  0.4612  0.3627  0.0465
  268HOH     H1  838   1.439   0.818   0.604 -0.2112  0.3735 -0.2404
  268HOH     H2  839   1.419   0.822   0.453  0.1325 -0.7371 -0.3395
  269HOH      O  840   2.206   1.096   0.294 -0.3144 -0.2341 -0.0111
  269HOH     H1  841   2.114   1.071   0.298 -0.2504 -0.4567  1.6561
  269HOH     H2  842   2.212   1.172   0.353  0.4263  0.3994 -0.8511
  270HOH      O  843   2.170   1.999   0.934  0.1293  0.0824  0.1441
  270HOH     H1  844   2.226   1.977   1.009  0.0722 -0.1009  0.1339
  270HOH     H2  845   2.179   2.094   0.925  0.2281  0.0907  0.3104
  271HOH      O  846   0.138   0.530   2.018  0.2486 -0.1306 -0.4511
  271HOH     H1  847   0.149   0.440   1.985  0.1528 -0.2404 -0.1837
  271HOH     H2  848   0.108   0.579   1.942 -0.1753 -0.4264 -0.4858
  272HOH      O  849   1.147   1.692   2.630 -0.2304 -0.1800 -0.1287
  272HOH     H1  850   1.127   1.772   2.679 -1.1212 -0.7196  0.4504
  272HOH     H2  851   1.227   1.658   2.670 -0.2476  0.0508  0.1023
  273HOH      O  852   0.700   0.269   1.834 -0.1544  0.2064  0.0231
  273HOH     H1  853   0.748   0.351   1.831 -0.5692  0.4559  0.1019
  273HOH     H2  854   0.716   0.236   1.923 -0.1158  0.2766  0.0426
  274HOH      O  855   1.901   0.370   0.037  0.0021 -0.5387  0.0106
  274HOH     H1  856   1.898   0.447   0.093 -0.3253 -0.7251  0.2552
  274HOH     H2  857   1.989   0.335   0.050  0.0093 -0.4467  0.2278
  275HOH      O  858   0.646   1.387  -0.000  0.4619 -0.3042 -0.2433
  275HOH     H1  859   0.609   1.375   0.087  0.3961  0.2551 -0.1896
  275HOH     H2  860   0.739   1.364   0.009  0.7924  1.0496  0.3214
  276HOH      O  861   0.904   0.549   0.771  0.2208 -0.0169  0.1720
  276HOH     H1  862   0.958   0.490   0.824  0.4458  0.6949  0.7754
  276HOH     H2  863   0.816   0.541   0.807 -0.0042 -0.8130 -0.4950
  277HOH      O  864   2.489   2.914   2.801  0.3492  0.3724 -0.0002
  277HOH     H1  865   2.471   3.007   2.787  0.2945  0.3959  0.2090
  277HOH     H2  866   2.466   2.872   2.719  0.4243  0.5515 -0.1136
  278HOH      O  867   2.652   2.105   1.499  0.1695  0.5785 -0.1822
  278HOH     H1  868   2.687   2.022   1.532 -1.2884 -0.1324 -0.2391
  278HOH     H2  869   2.662   2.100   1.404  0.5646  0.7230 -0.1515
  279HOH      O  870   2.554   0.426   0.931 -0.0764 -0.2405 -0.4143
  279HOH     H1  871   2.580   0.368   1.002  0.3822  0.0295 -0.3525
  279HOH     H2  872   2.537   0.367   0.857 -0.1703 -0.4925 -0.1967
  280HOH      O  873   1.931   1.172   1.689  0.2454 -0.0811  0.2655
  280HOH     H1  874   1.924   1.268   1.689  0.6271 -0.0078 -1.1110
  280HOH     H2  875   1.843   1.142   1.667  0.4422  0.0565 -0.8175
  281HOH      O  876   0.462   0.619   1.507  0.9644 -0.9988  0.1854
  281HOH     H1  877   0.529   0.642   1.572  0.6230  0.1752  0.1585
  281HOH     H2  878   0.471   0.685   1.439 -0.6712 -0.3344  0.5329
  282HOH      O  879   1.840   0.612   0.482  0.8978 -0.3889 -0.1088
  282HOH     H1  880   1.929   0.629   0.515  1.1965 -0.6407 -0.7492
  282HOH     H2  881   1.799   0.698   0.481  1.7066  0.0318 -1.3760
  283HOH      O  882   0.206   1.049   2.399 -0.2882  0.1836  0.4516
  283HOH     H1  883   0.260   1.079   2.326 -0.3036 -1.4246 -0.3119
  283HOH     H2  884   0.116   1.054   2.365 -0.2817 -0.7450  0.2540
  284HOH      O  885   2.160   0.919   2.218  0.9429 -0.0313  0.5771
  284HOH     H1  886   2.196   0.837   2.185 -0.0267 -0.3154  0.1413
  284HOH     H2  887   2.173   0.982   2.147 -0.1040 -0.3517  0.0475
  285HOH      O  888   2.213   2.792   2.352  0.2984 -0.0697 -0.2866
  285HOH     H1  889   2.182   2.710   2.313  0.2011 -0.1334 -0.0781
  285HOH     H2  890   2.133   2.843   2.368  0.4102  0.5054 -1.3539
  286HOH      O  891   0.351   0.959   1.781  0.6193  0.5838  0.0910
  286HOH     H1  892   0.296   1.030   1.815  0.4836  0.2931  0.4886
  286HOH     H2  893   0.366   0.902   1.856  0.4585  0.0139 -0.2985
  287HOH      O  894   2.194   0.458   0.141  0.7495  0.2103 -0.5055
  287HOH     H1  895   2.244   0.494   0.214  0.0442  0.1686  0.0206
  287HOH     H2  896   2.164   0.536   0.093  0.1093  0.3140  0.0273
  288HOH      O  897   2.672   2.276   2.150 -0.2201 -0.2119  0.7791
  288HOH     H1  898   2.760   2.302   2.123 -0.7789 -0.1740 -1.3853
  288HOH     H2  899   2.655   2.327   2.229  1.6465 -0.2021  1.2577
  289HOH      O  900   2.346   2.415   0.544 -0.2939  0.1339 -0.0542
  289HOH     H1  901   2.434   2.448   0.527 -0.0010 -0.3689  0.4089
  289HOH     H2  902   2.322   2.454   0.628 -0.3954  0.0490 -0.0432
  290HOH      O  903   0.541   0.389   2.312 -0.4188  0.5860  0.3034
  290HOH     H1  904   0.544   0.334   2.234 -0.4312 -0.9802  1.3142
  290HOH     H2  905   0.598   0.463   2.292  0.0264 -0.0515 -0.9759
  291HOH      O  906   0.475   1.950   0.942 -0.2655  0.4760 -0.4882
  291HOH     H1  907   0.566   1.923   0.931 -0.5640 -0.6062 -0.5365
  291HOH     H2  908   0.479   2.025   1.002  0.5620 -0.6454  0.9950
  292HOH      O  909   2.907   2.414   2.153  0.4319 -0.3900 -0.0639
  292HOH     H1  910   2.863   2.496   2.130 -0.0275 -0.5603  0.1790
  292HOH     H2  911   2.981   2.441   2.207 -0.0667 -0.1633  0.5334
  293HOH      O  912   2.490   2.070   1.930 -0.5407  0.1274 -0.1646
  293HOH     H1  913   2.494   2.029   2.016  0.0535 -0.1215 -0.2970
  293HOH     H2  914   2.529   2.005   1.871  0.9243  1.0272 -0.2981
  294HOH      O  915   2.329   2.191   0.801  0.1167 -0.3580 -0.7330
  294HOH     H1  916   2.353   2.278   0.835 -0.7004 -0.2104 -0.5087
  294HOH     H2  917   2.402   2.135   0.828  0.0264 -0.0173  0.3117
  295HOH      O  918   1.635   2.736   1.433  1.3255 -0.4865  0.3319
  295HOH     H1  919   1.647   2.758   1.341 -1.0789 -0.1005 -0.0233
  295HOH     H2  920   1.632   2.821   1.478  0.5562 -0.5405  0.4067
  296HOH      O  921   1.992   1.431   0.209 -0.9069  0.1337  0.3380
  296HOH     H1  922   1.971   1.339   0.196 -0.9066  0.0700  0.7623
  296HOH     H2  923   2.018   1.437   0.301 -0.3634  0.4547  0.1751
  297HOH      O  924   1.449   0.900   1.547 -0.0218 -0.1240  0.2075
  297HOH     H1  925   1.459   0.839   1.474 -0.1783 -0.7047  0.6486
  297HOH     H2  926   1.385   0.858   1.604 -0.4899  0.6862  0.3103
  298HOH      O  927   0.248   2.520   1.399 -0.2703  0.0501 -0.7877
  298HOH     H1  928   0.224   2.428   1.398 -0.7572  0.1663 -0.5687
  298HOH     H2  929   0.181   2.562   1.453  0.6823  0.3406  0.2401
  299HOH      O  930   2.977   2.169   1.315 -0.2069  0.2366  0.3563
  299HOH     H1  931   2.935   2.203   1.394 -0.3190  0.5591  0.1569
  299HOH     H2  932   3.006   2.246   1.268 -2.2776  0.2496 -1.1552
  300HOH      O  933   2.864   2.068   0.814 -0.3105 -0.0387 -0.2127
  300HOH     H1  934   2.935   2.004   0.807 -1.1017 -1.1253  0.7884
  300HOH     H2  935   2.879   2.112   0.898 -1.3755 -1.1280  0.6240
  301HOH      O  936   2.567   1.783   0.784 -1.5206  0.0462  0.2540
  301HOH     H1  937   2.555   1.835   0.864  0.3110 -0.2539  0.8136
  301HOH     H2  938   2.595   1.847   0.718  1.1755 -0.0848  1.0547
  302HOH      O  939   0.712   2.120   2.863 -0.1695  0.1198  0.0427
  302HOH     H1  940   0.778   2.187   2.847 -0.3677  0.2985 -0.0261
  302HOH     H2  941   0.696   2.080   2.777  0.6403 -0.6704  0.2312
  303HOH      O  942   1.152   1.863   2.398  0.3650 -0.2703  0.6327
  303HOH     H1  943   1.239   1.843   2.366  0.2870 -0.5919  0.6128
  303HOH     H2  944   1.134   1.795   2.463 -0.0240 -0.4467  0.3509
  304HOH      O  945   1.492   0.214   0.509  0.5895  0.0520  0.1476
  304HOH     H1  946   1.532   0.255   0.586  0.5530 -0.7043  0.5865
  304HOH     H2  947   1.553   0.144   0.486  0.7715  0.4698 -0.7381
  305HOH      O  948   0.023   1.460   1.156  0.0031 -0.0799  0.4257
  305HOH     H1  949   0.118   1.449   1.155  0.0550  0.3350  0.2450
  305HOH     H2  950  -0.003   1.437   1.245  0.3742  0.5237  0.7079
  306HOH      O  951   1.247   0.949   1.741  0.2807 -0.1039  0.2935
  306HOH     H1  952   1.290   1.030   1.714 -0.1485  0.0132 -0.0738
  306HOH     H2  953   1.249   0.950   1.836 -0.1539  0.5882  0.3097
  307HOH      O  954   2.830   2.610   2.515 -0.2045 -0.6980 -0.3442
  307HOH     H1  955   2.833   2.684   2.455  0.4899 -0.3770  0.0690
  307HOH     H2  956   2.760   2.631   2.576  0.0469 -0.3373 -0.1776
  308HOH      O  957   0.669   0.789   1.165  0.2392  0.3711 -0.5812
  308HOH     H1  958   0.655   0.722   1.098 -0.4989  0.5366 -0.6052
  308HOH     H2  959   0.732   0.749   1.225  0.1879 -0.1523 -0.8585
  309HOH      O  960   1.491   0.323   1.775 -0.0814  0.0601  0.1903
  309HOH     H1  961   1.398   0.314   1.753 -0.2033  0.8686  0.3329
  309HOH     H2  962   1.536   0.309   1.691 -0.3744  0.3705 -0.0231
  310HOH      O  963   2.377   0.600   2.330  0.0682  0.1590 -0.2244
  310HOH     H1  964   2.456   0.567   2.286 -0.6376 -0.7336 -0.8905
  310HOH     H2  965   2.358   0.683   2.286  0.1663 -0.0401 -0.6547
  311HOH      O  966   1.786   1.433   1.375  0.4717  0.2209  0.2707
  311HOH     H1  967   1.861   1.373   1.371  0.1827 -0.1202 -0.3008
  311HOH     H2  968   1.819   1.515   1.339  0.0472 -0.5438 -2.2378
  312HOH      O  969   1.838   2.834   0.479  0.1716 -0.6471 -0.6025
  312HOH     H1  970   1.814   2.926   0.466  0.8781 -0.4904 -0.8762
  312HOH     H2  971   1.762   2.796   0.525  0.1472  0.2332  0.1574
  313HOH      O  972   1.906   1.037   0.330  1.1691 -0.2985  0.2512
  313HOH     H1  973   1.837   0.979   0.362  0.1014  0.2551 -0.9172
  313HOH     H2  974   1.907   1.109   0.393 -0.0166  0.1598 -0.2156
  314HOH      O  975   0.626   2.703   0.853  0.8101 -0.0380 -0.2558
  314HOH     H1  976   0.660   2.743   0.772  0.7627  0.1594 -0.1809
  314HOH     H2  977   0.666   2.617   0.856  1.1324  0.1084 -0.2796
  315HOH      O  978   2.927   1.641   1.944  0.5542 -0.0222 -0.6148
  315HOH     H1  979   2.975   1.723   1.935  0.0932  0.2956 -0.2626
  315HOH     H2  980   2.878   1.651   2.026  0.4959 -0.6512 -0.5653
  316HOH      O  981   2.533   2.841   1.921  0.2670  0.6690  0.1621
  316HOH     H1  982   2.525   2.935   1.934 -0.3999  0.7541 -0.6941
  316HOH     H2  983   2.443   2.808   1.926  0.1804  0.4177 -1.6273
  317HOH      O  984   1.764   0.150   0.162 -0.0102 -0.3908  0.4345
  317HOH     H1  985   1.784   0.242   0.144 -1.1197 -0.2065 -0.0231
  317HOH     H2  986   1.845   0.104   0.144  0.2619  0.3750 -0.4896
  318HOH      O  987   0.698   2.727   2.864  0.6815 -0.4874  0.3793
  318HOH     H1  988   0.661   2.816   2.871  1.4897 -0.1377  0.3538
  318HOH     H2  989   0.649   2.677   2.929 -1.0042 -0.4906 -0.7506
  319HOH      O  990   1.572   1.411   0.035  0.2588  0.3865  0.2758
  319HOH     H1  991   1.482   1.414   0.066 -0.1392 -0.3556 -0.6968
  319HOH     H2  992   1.596   1.503   0.021 -0.1829  0.6127  0.9372
  320HOH      O  993   0.157   2.039   0.516  0.3403 -0.2245  0.3507
  320HOH     H1  994   0.223   1.977   0.486  0.4956  0.5402 -1.0726
  320HOH     H2  995   0.075   2.006   0.480  0.2670 -0.1068  0.4078
  321HOH      O  996   1.562   0.531   0.561  0.5127 -0.2653 -0.3647
  321HOH     H1  997   1.534   0.620   0.543  1.2813  0.4099  1.3615
  321HOH     H2  998   1.639   0.518   0.507  0.1486 -0.0643 -0.9483
  322HOH      O  999   0.026   1.887   2.385  0.2633 -1.0461 -0.0915
  322HOH     H1 1000  -0.053   1.939   2.368  0.5995 -0.3541  0.3537
  322HOH     H2 1001   0.049   1.908   2.475  0.7081 -1.5926 -0.0657
  323HOH      O 1002   0.223   0.711   2.567  0.3791 -0.4394  0.0335
  323HOH     H1 1003   0.252   0.698   2.657 -0.6837  1.1625  0.7003
  323HOH     H2 1004   0.303   0.728   2.518  0.9098 -0.2906  0.8986
  324HOH      O 1005   1.450   2.116   0.491 -0.8518 -0.3569 -0.2692
  324HOH     H1 1006   1.429   2.167   0.569  0.5639 -0.1679  0.0440
  324HOH     H2 1007   1.491   2.179   0.431  0.2531 -0.9270 -0.1712
  325HOH      O 1008   1.649   2.567   0.041  0.2762  0.2000  0.9183
  325HOH     H1 1009   1.678   2.658   0.051  0.5804  0.1879  0.2436
  325HOH     H2 1010   1.715   2.516   0.088  0.4135  0.2901  0.8263
  326HOH      O 1011   1.990   1.498   2.939 -0.5814  0.2384 -0.5992
  326HOH     H1 1012   1.899   1.516   2.918 -0.4631  0.6783 -0.7441
  326HOH     H2 1013   1.989   1.474   3.032 -1.0621 -1.4296 -0.9756
  327HOH      O 1014   1.332   0.522   1.510  0.9616 -0.7833 -0.2753
  327HOH     H1 1015   1.247   0.482   1.531  0.5704 -0.2716 -0.8166
  327HOH     H2 1016   1.364   0.554   1.594  0.5033 -0.7706 -0.0965
  328HOH      O 1017   0.853   1.362   2.135  0.0405  0.0542  0.0601
  328HOH     H1 1018   0.813   1.427   2.192 -0.7520 -0.0614 -0.3386
  328HOH     H2 1019   0.858   1.405   2.049  0.4144 -0.0770  0.0124
  329HOH      O 1020   0.349   0.279   0.190  0.3409  0.0384 -0.2204
  329HOH     H1 1021   0.364   0.271   0.095 -0.2596  0.7570 -0.3891
  329HOH     H2 1022   0.254   0.288   0.199  0.4052  0.1632  0.4355
  330HOH      O 1023   0.048   1.030   1.289 -0.2244 -0.5818 -0.2530
  330HOH     H1 1024  -0.010   0.961   1.320 -0.1667 -0.5172 -0.0012
  330HOH     H2 1025   0.042   1.099   1.355 -0.7348 -0.0840 -0.7858
  331HOH      O 1026   0.719   0.766   0.559  0.0339  0.2337 -0.4718
  331HOH     H1 1027   0.712   0.696   0.625 -0.7504  0.6056 -0.1347
  331HOH     H2 1028   0.629   0.780   0.530  0.3184  0.3697 -1.3323
  332HOH      O 1029   2.268   1.266   1.640 -0.6178 -0.1875  0.1860
  332HOH     H1 1030   2.262   1.182   1.687 -0.4697  0.0393  0.6224
  332HOH     H2 1031   2.355   1.264   1.600 -0.6132 -0.2391  0.1979
  333HOH      O 1032   0.878   1.354   1.448 -0.0342 -0.1868  0.1989
  333HOH     H1 1033   0.969   1.328   1.437  0.1908  0.7509 -0.3704
  333HOH     H2 1034   0.852   1.316   1.532  1.4198  0.9192  1.2579
  334HOH      O 1035   1.901   1.273   0.504  0.3995 -0.4355  0.2450
  334HOH     H1 1036   1.817   1.257   0.546 -0.1560 -1.0428 -0.9962
  334HOH     H2 1037   1.922   1.364   0.525 -0.7565 -0.1508  0.2660
  335HOH      O 1038   0.878   1.795   1.589  0.3466  0.4808  0.5262
  335HOH     H1 1039   0.890   1.876   1.539  0.6664  0.3353  0.3602
  335HOH     H2 1040   0.963   1.779   1.629  0.3105  0.1809  0.4859
  336HOH      O 1041   1.158   0.387   2.022 -1.1459 -0.0914  0.0568
  336HOH     H1 1042   1.190   0.454   1.961  0.6020 -0.3929  0.5198
  336HOH     H2 1043   1.113   0.437   2.091 -0.0070  0.6607  0.3227
  337HOH      O 1044   0.899   2.626   1.395  0.0981 -0.1957 -0.1128
  337HOH     H1 1045   0.824   2.618   1.336  1.0901  0.0876 -1.5164
  337HOH     H2 1046   0.911   2.538   1.430 -0.6772 -0.3155 -0.1097
  338HOH      O 1047   1.581   1.674   2.921 -0.0472 -0.0549 -0.3237
  338HOH     H1 1048   1.536   1.744   2.875 -0.2393  0.0069 -0.0473
  338HOH     H2 1049   1.668   1.711   2.942 -0.1442  0.0999 -0.1864
  339HOH      O 1050   1.712   1.789   1.451 -0.1960  0.0693 -0.5788
  339HOH     H1 1051   1.671   1.843   1.519 -0.6824 -0.0637 -0.7603
  339HOH     H2 1052   1.800   1.771   1.485 -0.3720  0.1481 -0.0641
  340HOH      O 1053   2.388   2.872   1.162 -0.0520 -0.0061 -0.1805
  340HOH     H1 1054   2.385   2.846   1.070 -0.0351  0.9361 -0.4626
  340HOH     H2 1055   2.298   2.859   1.193 -0.3093  0.6369 -0.6242
  341HOH      O 1056   0.885   1.256   1.174 -0.5287 -0.2632  0.6724
  341HOH     H1 1057   0.871   1.196   1.248 -0.5956  0.0199  0.8921
  341HOH     H2 1058   0.872   1.343   1.211 -0.6641 -0.1220  0.2988
  342HOH      O 1059   1.970   0.419   2.088  0.1249  0.1816 -0.3407
  342HOH     H1 1060   1.921   0.337   2.083  0.8388 -0.2749 -0.1968
  342HOH     H2 1061   1.971   0.440   2.182 -0.5239  0.6634 -0.4308
  343HOH      O 1062   0.971   1.704   2.031  0.7725 -0.2994  0.0805
  343HOH     H1 1063   0.921   1.678   2.109  0.1146  0.7115  0.0222
  343HOH     H2 1064   1.056   1.662   2.043  0.8050  0.0655  1.5149
  344HOH      O 1065   0.628   1.926   0.456 -0.1049 -0.5469  0.0249
  344HOH     H1 1066   0.596   1.981   0.528  0.3989 -0.7453  0.4122
  344HOH     H2 1067   0.593   1.839   0.475  0.5587 -0.7478  0.4086
  345HOH      O 1068   2.809   2.187   0.352 -0.1235  0.1522  0.1681
  345HOH     H1 1069   2.825   2.094   0.337  1.2362  0.3273  0.2548
  345HOH     H2 1070   2.714   2.195   0.355 -0.3148 -1.0733 -0.8009
  346HOH      O 1071   2.895   0.811   0.866  0.6842 -0.4055  0.3639
  346HOH     H1 1072   2.975   0.854   0.899  1.1137 -0.9540  0.0699
  346HOH     H2 1073   2.859   0.874   0.804  0.0246  0.5176  1.5969
  347HOH      O 1074   2.534   1.525   0.445 -0.7254 -0.0425  0.0284
  347HOH     H1 1075   2.474   1.539   0.518 -0.9607 -1.0585  0.0584
  347HOH     H2 1076   2.585   1.449   0.470 -0.2316  0.0983 -0.5131
  348HOH      O 1077   0.603   1.919   1.733 -0.0422 -0.6900  0.1879
  348HOH     H1 1078   0.509   1.924   1.750 -0.0659  0.5620 -0.1472
  348HOH     H2 1079   0.612   1.936   1.640  0.5200 -0.8863  0.1989
  349HOH      O 1080   1.078   0.006   0.362  1.1217 -0.2718 -0.5217
  349HOH     H1 1081   1.024   0.053   0.299  0.6182 -0.5053 -0.2746
  349HOH     H2 1082   1.124   0.074   0.411  0.2884 -0.0122 -0.0631
  350HOH      O 1083   0.882   0.838   2.251  0.1777 -0.2472 -0.4111
  350HOH     H1 1084   0.920   0.811   2.334  1.0157  0.2793 -0.5990
  350HOH     H2 1085   0.914   0.773   2.188  0.2418 -0.1617 -0.4663
  351HOH      O 1086   0.993   2.104   0.280  0.1439  0.0326 -0.4761
  351HOH     H1 1087   0.993   2.025   0.225  0.1171 -0.0902 -0.3029
  351HOH     H2 1088   1.008   2.071   0.369 -0.2712  0.1804 -0.3439
  352HOH      O 1089   0.967   2.091   0.768  0.4845  0.0945  0.0683
  352HOH     H1 1090   0.945   2.027   0.700  0.4872  0.3081 -0.1347
  352HOH     H2 1091   0.895   2.154   0.767  0.0068 -0.3960  0.8969
  353HOH      O 1092   0.766   1.193   0.418 -0.6362  0.5524 -0.3707
  353HOH     H1 1093   0.825   1.121   0.436 -0.0324  1.1562  0.1434
  353HOH     H2 1094   0.678   1.155   0.427 -0.3364 -0.0301  0.2456
  354HOH      O 1095   1.359   1.592   0.962 -0.6038 -0.1876 -0.3601
  354HOH     H1 1096   1.364   1.688   0.970 -0.3693 -0.1997 -0.3603
  354HOH     H2 1097   1.372   1.560   1.051  0.0287 -0.2457 -0.4697
  355HOH      O 1098   0.135   2.767   0.200  0.9836  0.3727 -0.0708
  355HOH     H1 1099   0.161   2.677   0.220  0.8015  0.2245 -0.4759
  355HOH     H2 1100   0.043   2.771   0.223  1.0228  0.4983  0.0703
  356HOH      O 1101   2.287   0.969   1.120  0.1545  0.0567 -0.3253
  356HOH     H1 1102   2.367   0.942   1.076  0.1187  0.3583 -0.5873
  356HOH     H2 1103   2.237   0.888   1.133 -0.1712  0.0290 -1.5151
  357HOH      O 1104   0.387   2.156   0.170  0.3863  0.1651  0.1549
  357HOH     H1 1105   0.418   2.069   0.194  1.5351  0.3364 -0.5662
  357HOH     H2 1106   0.293   2.145   0.157  0.4576 -0.8966  0.3737
  358HOH      O 1107   2.847   2.389   2.661  0.2368  0.6447 -0.2473
  358HOH     H1 1108   2.902   2.437   2.600 -0.1360 -0.2897 -1.3942
  358HOH     H2 1109   2.908   2.355   2.727  0.8272  0.7399 -0.7330
  359HOH      O 1110   0.621   1.696   2.501 -0.4970 -0.4887 -0.1761
  359HOH     H1 1111   0.710   1.691   2.537 -0.8341  0.1733  0.8485
  359HOH     H2 1112   0.575   1.622   2.540 -0.5225 -0.5378 -0.3006
  360HOH      O 1113   1.237   0.303   2.676  0.1225 -0.1284  0.1080
  360HOH     H1 1114   1.250   0.209   2.686 -1.4274 -0.5281 -0.9584
  360HOH     H2 1115   1.300   0.329   2.609 -0.6461 -0.8458 -0.9653
  361HOH      O 1116   1.566   1.434   0.511  0.5972  1.3303 -0.3496
  361HOH     H1 1117   1.561   1.487   0.591  0.0445  1.6733 -0.5964
  361HOH     H2 1118   1.493   1.465   0.458 -0.0880 -0.0288 -0.2944
  362HOH      O 1119   0.776   2.282   0.752 -0.0377 -0.5879  0.5190
  362HOH     H1 1120   0.735   2.298   0.667 -1.3426 -0.6424  1.0871
  362HOH     H2 1121   0.807   2.368   0.781 -0.4041 -0.4032  0.3737
  363HOH      O 1122   0.260   1.009   2.648  0.0458  0.0899  0.1674
  363HOH     H1 1123   0.269   1.013   2.553  0.2443 -0.1518  0.1738
  363HOH     H2 1124   0.342   1.045   2.681 -0.2068  0.6055  0.2547
  364HOH      O 1125   2.583   1.955   0.558 -0.1715  0.1062 -0.1406
  364HOH     H1 1126   2.597   2.039   0.515  0.0523  0.4118  0.5083
  364HOH     H2 1127   2.488   1.950   0.571 -0.2608 -0.0549 -0.7721
  365HOH      O 1128   1.274   2.487   2.935  0.2684 -0.1061  0.4657
  365HOH     H1 1129   1.317   2.551   2.991 -0.4940  1.0875 -0.2281
  365HOH     H2 1130   1.200   2.456   2.986 -0.3146  0.8369  0.2428
  366HOH      O 1131   1.842   1.082   2.033  0.7267  0.3572  0.4575
  366HOH     H1 1132   1.804   1.014   2.089 -0.2609  1.1167  0.7592
  366HOH     H2 1133   1.791   1.078   1.952  0.5144  0.8679  0.5603
  367HOH      O 1134   1.221   1.193   2.632  0.5196 -0.0526 -0.0066
  367HOH     H1 1135   1.184   1.139   2.563  0.6510  0.1810 -0.2618
  367HOH     H2 1136   1.163   1.180   2.707  0.1246  0.0373 -0.2937
  368HOH      O 1137   1.667   1.209   2.488  0.0037 -0.0305  0.0444
  368HOH     H1 1138   1.608   1.270   2.443 -0.2164 -0.3294 -0.0746
  368HOH     H2 1139   1.614   1.171   2.557  0.1363 -0.1065  0.1046
  369HOH      O 1140   1.357   2.440   2.312  0.3081 -0.7164 -0.1092
  369HOH     H1 1141   1.376   2.527   2.277  0.8407 -0.3567  0.9667
  369HOH     H2 1142   1.372   2.381   2.238  1.0359  0.0087 -0.5794
  370HOH      O 1143   1.454   1.442   1.185 -1.0058 -0.0894 -0.2596
  370HOH     H1 1144   1.400   1.378   1.232 -0.5130 -0.3960 -0.1001
  370HOH     H2 1145   1.525   1.391   1.148 -0.6384  0.3561 -0.1853
  371HOH      O 1146   1.703   2.513   1.971  0.2615  0.3079 -0.4830
  371HOH     H1 1147   1.764   2.447   1.940  0.5812  0.7855 -0.9138
  371HOH     H2 1148   1.725   2.526   2.063  0.1239 -0.2526 -0.3686
  372HOH      O 1149   0.722   0.422   0.291  0.0397  0.2168 -0.1595
  372HOH     H1 1150   0.765   0.442   0.208  1.1332  1.5734  0.6350
  372HOH     H2 1151   0.792   0.428   0.356 -0.8044 -0.6208  0.9056
  373HOH      O 1152   0.149   1.569   0.558 -0.1529  0.5295 -0.4053
  373HOH     H1 1153   0.138   1.525   0.474 -1.8746  0.0804 -0.0249
  373HOH     H2 1154   0.215   1.517   0.604 -0.5154 -0.3250 -0.8120
  374HOH      O 1155   0.680   2.613   1.250  0.3097 -0.0019  0.3885
  374HOH     H1 1156   0.655   2.525   1.222  0.3204 -0.1036  0.6920
  374HOH     H2 1157   0.597   2.656   1.272  0.1792  0.4654 -0.8576
  375HOH      O 1158   2.563   2.318   1.128  0.4107  0.4284  0.0371
  375HOH     H1 1159   2.499   2.330   1.058 -0.0316 -0.3180  0.2962
  375HOH     H2 1160   2.609   2.402   1.132 -0.5897  1.0181 -0.1170
  376HOH      O 1161   2.071   2.113   0.491 -0.6137 -0.2991  0.0318
  376HOH     H1 1162   2.107   2.193   0.452 -0.9617 -0.3526 -0.4194
  376HOH     H2 1163   1.978   2.115   0.468 -0.7365 -0.5710  0.4731
  377HOH      O 1164   2.463   0.166   2.464 -0.2822 -0.2316 -0.1087
  377HOH     H1 1165   2.370   0.166   2.489 -0.6651 -0.9743 -1.3552
  377HOH     H2 1166   2.489   0.074   2.467  0.3576 -0.0535  0.0197
  378HOH      O 1167   1.750   0.848   2.704  0.2592 -0.4294 -0.4492
  378HOH     H1 1168   1.781   0.765   2.669 -0.5460 -1.1827  0.4995
  378HOH     H2 1169   1.798   0.858   2.787  0.4861  0.1522 -0.6456
  379HOH      O 1170   1.973   0.252   1.364 -0.2245  0.1948 -0.2130
  379HOH     H1 1171   1.991   0.341   1.397  0.4046  0.0653 -0.1746
  379HOH     H2 1172   1.900   0.221   1.416 -0.0019  0.4377  0.2549
  380HOH      O 1173   1.489   1.861   2.722 -0.0476  0.1015  0.2344
  380HOH     H1 1174   1.528   1.947   2.736  0.1054  0.0106  0.3806
  380HOH     H2 1175   1.561   1.807   2.689 -0.1683  0.0579  0.0437
  381HOH      O 1176   0.468   2.797   0.231 -0.3719  0.1643  0.1038
  381HOH     H1 1177   0.418   2.743   0.292  0.4657  0.1907  0.8551
  381HOH     H2 1178   0.555   2.757   0.229 -0.1887  0.5525 -0.5873
  382HOH      O 1179   2.821   1.307   0.196 -0.1796 -0.4635  0.4405
  382HOH     H1 1180   2.862   1.284   0.112  0.1225 -1.0157  0.7319
  382HOH     H2 1181   2.754   1.240   0.210 -0.4374 -0.1982  0.5014
  383HOH      O 1182   1.710   1.388   2.231  0.1918 -0.1830 -0.0844
  383HOH     H1 1183   1.784   1.391   2.170  0.6526 -1.3066  0.3593
  383HOH     H2 1184   1.747   1.414   2.315 -0.3231  0.8455 -0.1399
  384HOH      O 1185   1.657   2.242   1.839  0.2471 -0.4943  0.2980
  384HOH     H1 1186   1.616   2.319   1.880 -0.2462 -0.4760 -0.2001
  384HOH     H2 1187   1.619   2.239   1.751  0.2987 -1.2785  0.2904
  385HOH      O 1188   1.215   0.598   2.568  0.3824  0.3240 -0.1817
  385HOH     H1 1189   1.156   0.667   2.536  0.6094  0.2485 -0.7923
  385HOH     H2 1190   1.165   0.553   2.635  0.4591  1.5042  0.7375
  386HOH      O 1191   0.573   2.324   1.235  0.3331  0.3849  0.1141
  386HOH     H1 1192   0.572   2.285   1.148  0.3749  0.0650  0.2533
  386HOH     H2 1193   0.492   2.293   1.277  0.8194 -0.3295  0.5561
  387HOH      O 1194   2.338   1.491   0.715 -0.2717 -0.1067 -0.3358
  387HOH     H1 1195   2.417   1.496   0.768 -0.3922  0.0617 -0.1696
  387HOH     H2 1196   2.302   1.580   0.716 -1.3411 -0.4816  0.9583
  388HOH      O 1197   1.411   2.577   1.433  0.4792  0.3287 -0.1151
  388HOH     H1 1198   1.495   2.623   1.434  0.1931  0.9612 -1.2005
  388HOH     H2 1199   1.345   2.646   1.433 -0.0979 -0.1603  1.1806
  389HOH      O 1200   1.675   1.729   0.667 -0.5529 -0.6503  0.1394
  389HOH     H1 1201   1.705   1.806   0.716 -0.9771 -0.4338  0.0625
  389HOH     H2 1202   1.685   1.754   0.576  0.1695 -1.0279  0.1025
  390HOH      O 1203   1.472   2.301   0.679 -0.3560 -0.0238 -0.0115
  390HOH     H1 1204   1.480   2.317   0.773  0.1841  0.4795 -0.1292
  390HOH     H2 1205   1.450   2.387   0.642 -1.0040 -0.3025 -0.3114
  391HOH      O 1206   2.854   0.745   0.400 -0.4958  0.5689  0.1750
  391HOH     H1 1207   2.776   0.727   0.346  0.2747 -1.0871 -0.5357
  391HOH     H2 1208   2.828   0.721   0.489 -0.8505  0.1237 -0.0393
  392HOH      O 1209   2.984   0.159   1.332 -0.0783  0.3770  0.1491
  392HOH     H1 1210   2.980   0.217   1.407 -0.8166  0.6228 -0.0643
  392HOH     H2 1211   2.978   0.216   1.256  0.1035  0.0882 -0.0909
  393HOH      O 1212   2.503   1.380   2.693 -0.2523  0.0609 -0.0250
  393HOH     H1 1213   2.437   1.401   2.626 -0.4083  0.3636  0.2188
  393HOH     H2 1214   2.585   1.372   2.644 -0.4449 -0.1807 -0.3139
  394HOH      O 1215   2.728   1.009   0.715  0.8950  0.4600  0.0122
  394HOH     H1 1216   2.796   1.076   0.711  0.4960  0.9265  0.7140
  394HOH     H2 1217   2.686   1.013   0.629  1.4847  0.4421 -0.2857
  395HOH      O 1218   2.668   0.082   2.261  0.3623  0.4722  0.8098
  395HOH     H1 1219   2.667   0.124   2.348 -0.0127  1.7297  0.2478
  395HOH     H2 1220   2.581   0.101   2.225  0.4308 -0.2409  0.2411
  396HOH      O 1221   1.155   2.083   1.712 -0.7007  0.0397 -0.3133
  396HOH     H1 1222   1.157   2.132   1.630  0.9394  0.3900 -0.1271
  396HOH     H2 1223   1.157   1.991   1.686  0.6077  0.1512 -0.7096
  397HOH      O 1224   2.293   1.981   0.607  0.1384  0.8435  0.3674
  397HOH     H1 1225   2.214   2.006   0.558  0.3029 -0.3775 -0.6398
  397HOH     H2 1226   2.282   2.023   0.692 -1.2096  1.3756 -0.0042
  398HOH      O 1227   2.925   1.436   2.728  0.1454 -0.1670  0.1608
  398HOH     H1 1228   2.960   1.347   2.732 -0.4442 -0.3905  0.4809
  398HOH     H2 1229   2.902   1.458   2.818  0.9304  0.5907  0.2082
  399HOH      O 1230   0.855   1.251   2.482  0.6431 -0.0416 -0.5778
  399HOH     H1 1231   0.782   1.294   2.436  0.0484 -0.6356 -0.2360
  399HOH     H2 1232   0.857   1.292   2.568  0.4033 -0.3343 -0.4278
  400HOH      O 1233   2.606   2.611   0.906  0.1046  0.0349  0.4265
  400HOH     H1 1234   2.643   2.695   0.879 -1.7390  1.0071  0.6248
  400HOH     H2 1235   2.613   2.612   1.002 -0.3385  0.1903  0.4592
  401HOH      O 1236   2.213   1.825   1.541 -0.0352 -0.6488 -0.5186
  401HOH     H1 1237   2.226   1.907   1.494  0.8101  0.1324  0.9114
  401HOH     H2 1238   2.292   1.774   1.523 -0.0399 -0.6569 -0.5162
  402HOH      O 1239   2.468   0.161   0.765  0.3597  0.0952 -0.4014
  402HOH     H1 1240   2.383   0.179   0.725  0.5146  0.2816 -0.6566
  402HOH     H2 1241   2.530   0.170   0.693  0.6125  0.1282 -0.1821
  403HOH      O 1242   2.989   0.599   1.126  0.3470 -0.4842  0.2714
  403HOH     H1 1243   2.974   0.511   1.159 -1.8095  0.0103  0.8838
  403HOH     H2 1244   2.933   0.607   1.049  1.1079  0.1398 -0.2586
  404HOH      O 1245   2.438   1.711   2.520  0.3357 -0.3610  0.0798
  404HOH     H1 1246   2.469   1.707   2.610 -0.3233  0.6334  0.3703
  404HOH     H2 1247   2.388   1.630   2.508  0.1920 -0.3698  0.7001
  405HOH      O 1248   1.098   2.541   0.796  0.4922  0.0694  0.2609
  405HOH     H1 1249   1.122   2.612   0.736  0.4356 -0.1313 -0.0086
  405HOH     H2 1250   1.118   2.461   0.746  0.9926 -0.1104  0.7297
  406HOH      O 1251   1.506   1.587   1.706  0.3211  0.2366  0.1165
  406HOH     H1 1252   1.490   1.605   1.613  0.7945 -0.9676 -0.2317
  406HOH     H2 1253   1.419   1.564   1.740  0.3358 -0.5872 -0.3587
  407HOH      O 1254   0.365   1.184   0.963  0.7195 -0.2992 -0.5450
  407HOH     H1 1255   0.348   1.091   0.977 -0.6442 -0.1369 -0.8851
  407HOH     H2 1256   0.392   1.190   0.871 -0.8803 -0.2204 -1.0623
  408HOH      O 1257   2.533   1.474   0.935  0.0994  0.4553 -0.2374
  408HOH     H1 1258   2.501   1.511   1.017 -0.3883  0.5273 -0.4550
  408HOH     H2 1259   2.611   1.424   0.960 -0.0923  0.4052  0.2803
  409HOH      O 1260   2.195   0.476   1.415 -0.5509 -0.1828  0.2202
  409HOH     H1 1261   2.259   0.456   1.482 -0.2328  0.1744  0.0313
  409HOH     H2 1262   2.157   0.560   1.442 -0.6835 -0.2169  0.1428
  410HOH      O 1263   0.598   1.322   1.136  0.6940  0.9406 -0.2770
  410HOH     H1 1264   0.660   1.264   1.091  1.0138  1.1725 -0.1436
  410HOH     H2 1265   0.561   1.268   1.206  0.3306  0.6328 -0.6941
  411HOH      O 1266   2.715   1.427   2.554 -0.6261  0.2547 -0.3622
  411HOH     H1 1267   2.800   1.435   2.597 -0.4672 -0.6980 -0.4492
  411HOH     H2 1268   2.715   1.497   2.489 -0.0096  0.4336 -0.1891
  412HOH      O 1269   0.104   2.149   0.167  0.4551 -0.4770  0.0642
  412HOH     H1 1270   0.045   2.212   0.126  0.7549 -0.0646  0.2458
  412HOH     H2 1271   0.055   2.117   0.243  0.6998  0.3687  0.6038
  413HOH      O 1272   0.563   0.661   1.889  0.3027  0.5266  0.0537
  413HOH     H1 1273   0.620   0.732   1.919  0.0653  0.8614 -0.2552
  413HOH     H2 1274   0.475   0.700   1.892 -0.0325 -0.2249  1.2970
  414HOH      O 1275   1.509   2.140   2.825 -0.1946 -0.0518 -0.5739
  414HOH     H1 1276   1.505   2.236   2.821  1.3455  0.1047  0.2604
  414HOH     H2 1277   1.445   2.117   2.893  0.4062  0.5442  0.2338
  415HOH      O 1278   0.067   2.237   2.426  0.4710 -0.4298  0.7925
  415HOH     H1 1279   0.113   2.310   2.385 -0.7396 -0.1337 -0.1734
  415HOH     H2 1280   0.089   2.243   2.519  0.4405  1.1552  0.7443
  416HOH      O 1281   2.766   0.673   1.993 -0.1839  0.1572 -0.0819
  416HOH     H1 1282   2.671   0.658   1.993 -0.0748 -0.6367  0.4386
  416HOH     H2 1283   2.803   0.591   2.024  0.6389  0.7131  0.4836
  417HOH      O 1284   2.364   0.599   0.345 -0.0680  0.3504 -0.4077
  417HOH     H1 1285   2.443   0.563   0.385 -0.9374  0.1078  1.3198
  417HOH     H2 1286   2.376   0.693   0.347 -0.0334  0.3490  0.4777
  418HOH      O 1287   0.454   1.843   2.320 -0.5118  0.2610  0.1722
  418HOH     H1 1288   0.384   1.797   2.368 -0.4265 -0.3735 -0.2897
  418HOH     H2 1289   0.535   1.808   2.357 -0.4272  0.8197  0.5390
  419HOH      O 1290   0.554   2.753   1.702  0.5040 -0.2387  0.0437
  419HOH     H1 1291   0.631   2.741   1.757  0.3128 -0.9729  0.1802
  419HOH     H2 1292   0.518   2.665   1.692 -0.0184  0.0164 -0.4550
  420HOH      O 1293   0.444   0.224   1.771  0.1938 -0.6890 -0.4812
  420HOH     H1 1294   0.524   0.238   1.821  0.5613 -1.5804 -0.7873
  420HOH     H2 1295   0.457   0.140   1.727 -1.0159 -0.9865 -0.3396
  421HOH      O 1296   2.145   0.013   1.719  0.6055  0.2015  0.1510
  421HOH     H1 1297   2.108   0.097   1.747  0.2831 -0.1555  0.8475
  421HOH     H2 1298   2.104  -0.004   1.635 -0.0978  0.2745  0.4663
  422HOH      O 1299   1.305   2.137   0.018  0.4127 -0.1992  0.1708
  422HOH     H1 1300   1.222   2.185   0.019  0.7273  0.3595  0.0739
  422HOH     H2 1301   1.284   2.052   0.059 -0.5875 -0.7292 -1.2811
  423HOH      O 1302   1.982   1.638   1.389  0.5534 -0.5701  0.1740
  423HOH     H1 1303   2.024   1.723   1.400 -1.0596  0.6268 -1.5673
  423HOH     H2 1304   2.010   1.609   1.302 -1.6637  0.1502 -0.9452
  424HOH      O 1305   0.824   0.972   2.534  0.9112 -0.3860  0.0898
  424HOH     H1 1306   0.854   1.033   2.467  0.7385 -0.6328 -0.2179
  424HOH     H2 1307   0.732   0.955   2.512  1.0316 -0.9717  0.0046
  425HOH      O 1308   0.317   1.044   0.423 -0.2808 -0.0534  0.7020
  425HOH     H1 1309   0.231   1.019   0.456  0.0032  0.2309  1.7454
  425HOH     H2 1310   0.371   0.965   0.435 -0.4980 -0.4097 -0.4586
  426HOH      O 1311   1.037   1.176   2.312 -0.0857 -0.5342  0.0909
  426HOH     H1 1312   0.998   1.199   2.397  0.9130 -0.2071  0.4914
  426HOH     H2 1313   0.981   1.218   2.247  0.5719  1.5289  0.7062
  427HOH      O 1314   2.549   2.818   0.048 -0.7205 -0.1117 -0.5109
  427HOH     H1 1315   2.575   2.725   0.050 -0.8814 -0.1526  0.3241
  427HOH     H2 1316   2.522   2.833  -0.042  0.5441 -0.5256 -1.0069
  428HOH      O 1317   0.942   2.722   1.704  0.3565 -1.3082  0.5318
  428HOH     H1 1318   1.036   2.725   1.688  0.4049  0.3544  0.7610
  428HOH     H2 1319   0.904   2.695   1.621  0.9738 -0.1815 -0.1652
  429HOH      O 1320   1.684   2.918   1.657  0.4530  0.8350 -0.1431
  429HOH     H1 1321   1.724   2.869   1.729 -0.0173  0.8310  0.1238
  429HOH     H2 1322   1.590   2.916   1.676  0.2279  0.2114 -1.1329
  430HOH      O 1323   0.034   1.216   2.995 -0.0570  0.3413 -0.7810
  430HOH     H1 1324   0.095   1.182   2.930  0.4924  0.6548 -0.4432
  430HOH     H2 1325   0.062   1.306   3.009 -0.4241  0.4030 -0.4057
  431HOH      O 1326   0.467   0.823   0.501 -0.1866 -0.1562  0.1958
  431HOH     H1 1327   0.420   0.740   0.514 -1.9663  0.6735 -0.3614
  431HOH     H2 1328   0.453   0.871   0.582  0.4150 -0.1901  0.3261
  432HOH      O 1329   2.070   0.697   1.780  0.7851  0.0783 -0.3634
  432HOH     H1 1330   2.145   0.702   1.840  0.2573  0.1171  0.3154
  432HOH     H2 1331   2.054   0.603   1.771 -0.1009  0.0804  0.8356
  433HOH      O 1332   0.603   0.326   0.771  0.2554  0.6577 -0.4486
  433HOH     H1 1333   0.540   0.396   0.790 -0.9054 -0.2884 -0.5925
  433HOH     H2 1334   0.578   0.293   0.685  0.9647  0.2565 -0.5170
  434HOH      O 1335   0.154   2.254   2.679  0.0593 -0.6063 -0.8264
  434HOH     H1 1336   0.153   2.177   2.735 -0.4917  0.2548  0.4354
  434HOH     H2 1337   0.244   2.286   2.684 -0.1861 -0.0006  0.4232
  435HOH      O 1338   0.130   0.634   2.864 -0.0447  0.0124  0.0665
  435HOH     H1 1339   0.217   0.633   2.824 -0.1522  0.5273 -0.1970
  435HOH     H2 1340   0.098   0.722   2.848 -0.6508 -0.1968  0.0916
  436HOH      O 1341   1.749   0.448   1.071  0.2679  0.4019  0.5986
  436HOH     H1 1342   1.702   0.487   0.998  0.0330 -0.3441  0.3309
  436HOH     H2 1343   1.807   0.518   1.103  0.4408  0.7171 -0.3549
  437HOH      O 1344   2.778   0.656   2.309  0.7606  0.7989 -0.2011
  437HOH     H1 1345   2.819   0.579   2.268  0.3894  0.2100  0.4736
  437HOH     H2 1346   2.791   0.642   2.403  0.6881  1.5782 -0.0651
  438HOH      O 1347   0.104   2.413   0.819 -0.1546 -0.0724  0.0548
  438HOH     H1 1348   0.010   2.400   0.831 -0.1352  0.4054  0.9865
  438HOH     H2 1349   0.126   2.361   0.742 -1.2676  0.2223 -0.5102
  439HOH      O 1350   1.777   2.762   2.694 -0.3950  0.0232 -0.1359
  439HOH     H1 1351   1.736   2.846   2.713 -0.1656 -0.0126  0.5545
  439HOH     H2 1352   1.830   2.743   2.771  0.9344  0.0693 -0.9700
  440HOH      O 1353   0.725   2.030   2.600  0.5185 -0.4156 -0.2408
  440HOH     H1 1354   0.705   1.986   2.516  0.2407 -1.2606  0.2391
  440HOH     H2 1355   0.767   2.112   2.575  0.5396 -0.6968 -1.2099
  441HOH      O 1356   0.835   2.525   0.881 -0.3643 -0.3514 -0.0457
  441HOH     H1 1357   0.921   2.552   0.848 -0.6839 -0.3745 -0.9691
  441HOH     H2 1358   0.843   2.529   0.976  1.1697 -1.8805 -0.0108
  442HOH      O 1359   0.669   2.746   2.460 -0.7800  0.5616  0.6647
  442HOH     H1 1360   0.683   2.789   2.376 -1.3744 -0.4541  0.0050
  442HOH     H2 1361   0.622   2.811   2.513 -0.4790  1.1854  0.1884
  443HOH      O 1362   0.851   2.281   2.547 -0.3665  0.4520 -0.4726
  443HOH     H1 1363   0.821   2.369   2.525 -0.4943  0.5850  0.1941
  443HOH     H2 1364   0.944   2.292   2.566 -0.4205  0.4731 -0.2227
  444HOH      O 1365   2.615   2.318   1.806 -0.1814  0.6601  0.1652
  444HOH     H1 1366   2.564   2.238   1.816  0.0680  0.4229 -0.3598
  444HOH     H2 1367   2.585   2.375   1.876  0.5191 -0.3510  1.3656
  445HOH      O 1368   1.189   2.906   0.054  0.4465  0.3413  0.1504
  445HOH     H1 1369   1.094   2.901   0.038  0.3606  0.7173  0.4977
  445HOH     H2 1370   1.227   2.845  -0.009  0.0573  0.9499 -0.7264
  446HOH      O 1371   1.576   2.829   0.579 -0.3362  0.1189  0.2601
  446HOH     H1 1372   1.519   2.794   0.648 -0.7054  0.4051  0.1079
  446HOH     H2 1373   1.616   2.906   0.618 -0.1696  0.0060  0.3143
  447HOH      O 1374   0.965   2.879   0.973 -0.3827 -0.4002 -0.5187
  447HOH     H1 1375   0.891   2.886   0.913 -0.3814 -1.1768 -0.6261
  447HOH     H2 1376   0.946   2.802   1.026 -0.3367  0.2074  0.4320
  448HOH      O 1377   0.095   2.517   0.381  0.3435  0.0786 -0.1857
  448HOH     H1 1378   0.154   2.453   0.342  0.1602  0.0531 -0.4250
  448HOH     H2 1379   0.016   2.513   0.328 -0.1034 -0.3046  0.4798
  449HOH      O 1380   0.056   1.237   1.464 -0.1605  0.3330  0.4120
  449HOH     H1 1381   0.080   1.227   1.557 -0.5195 -0.4961  0.4269
  449HOH     H2 1382  -0.022   1.293   1.466 -0.8697 -0.6150  0.7291
  450HOH      O 1383   0.269   2.044   1.530 -0.0370  0.7504  0.7538
  450HOH     H1 1384   0.297   2.009   1.615 -0.7653  0.3100  0.8241
  450HOH     H2 1385   0.185   2.086   1.548 -0.1619  0.7201  0.2571
  451HOH      O 1386   1.438   2.257   0.244  0.1618 -0.1911  0.4176
  451HOH     H1 1387   1.375   2.323   0.272 -0.3477 -0.6223  0.2989
  451HOH     H2 1388   1.413   2.236   0.154 -0.1508 -1.0878  0.6944
  452HOH      O 1389   0.585   2.259   0.957  0.1672  0.4912  0.3392
  452HOH     H1 1390   0.663   2.248   0.903  0.2183  0.0037  0.5067
  452HOH     H2 1391   0.528   2.316   0.905 -0.1492 -0.6365 -0.6352
  453HOH      O 1392   2.859   0.242   0.448 -0.0371 -0.1770  0.2955
  453HOH     H1 1393   2.903   0.257   0.365 -0.0756  0.1994  0.3420
  453HOH     H2 1394   2.928   0.211   0.507  0.1178  0.1789  0.3021
  454HOH      O 1395   0.667   1.403   1.798 -0.9770 -0.0464  0.5985
  454HOH     H1 1396   0.583   1.413   1.844 -1.2851  0.9870 -0.1000
  454HOH     H2 1397   0.648   1.434   1.709  0.2008  0.3918  0.4769
  455HOH      O 1398   0.348   2.746   0.923  0.3299  0.0832  0.2316
  455HOH     H1 1399   0.336   2.726   1.016  0.6703  0.3754  0.3432
  455HOH     H2 1400   0.441   2.728   0.906  0.2720  0.0389 -0.0474
  456HOH      O 1401   0.015   2.750   0.905 -0.0590 -0.2168  0.2764
  456HOH     H1 1402   0.027   2.655   0.905 -0.1212 -0.2401  1.0836
  456HOH     H2 1403   0.090   2.784   0.954 -0.1147  0.1391  0.1201
  457HOH      O 1404   0.311   2.454   0.186 -0.1725  0.2254  0.0625
  457HOH     H1 1405   0.289   2.487   0.099  1.5675  0.3062 -0.4260
  457HOH     H2 1406   0.335   2.362   0.172  0.5275  0.3488  0.3489
  458HOH      O 1407   0.734   1.085   1.028  0.6939 -0.4164 -0.3355
  458HOH     H1 1408   0.797   1.147   1.062  1.8570 -1.6129 -0.1574
  458HOH     H2 1409   0.678   1.063   1.103  0.3700  0.2639 -0.3656
  459HOH      O 1410   2.619   2.492   0.508 -0.1158  0.8042 -0.4532
  459HOH     H1 1411   2.629   2.582   0.537 -0.0580  0.4808  0.6378
  459HOH     H2 1412   2.702   2.449   0.529 -0.3975  0.3314 -0.2499
  460HOH      O 1413   1.919   0.806   2.275  0.4689  0.4680 -0.2464
  460HOH     H1 1414   1.913   0.769   2.187  0.0405 -0.3195  0.0968
  460HOH     H2 1415   2.008   0.841   2.281  0.6055  0.2332 -0.8742
  461HOH      O 1416   0.384   1.471   1.465  0.6435 -0.5293 -0.4666
  461HOH     H1 1417   0.318   1.441   1.527  0.9118 -0.3891 -0.1060
  461HOH     H2 1418   0.341   1.540   1.415  0.5680 -0.3163 -0.1152
  462HOH      O 1419   2.055   1.707   0.883  0.6822 -0.3181 -0.2986
  462HOH     H1 1420   2.101   1.780   0.924  0.1921 -0.0806 -0.1645
  462HOH     H2 1421   2.088   1.705   0.793  0.5847  0.1653 -0.3476
  463HOH      O 1422   2.429   0.740   0.078 -0.0047 -0.8070  0.1670
  463HOH     H1 1423   2.523   0.737   0.096  0.1150 -0.0307 -0.2286
  463HOH     H2 1424   2.392   0.788   0.152  0.0580 -0.2685 -0.1414
  464HOH      O 1425   1.639   2.841   1.168  0.7422  0.2350  0.0403
  464HOH     H1 1426   1.612   2.793   1.090  0.3083 -0.4789  0.6058
  464HOH     H2 1427   1.580   2.917   1.171 -0.5433 -0.7243  0.6613
  465HOH      O 1428   1.946   1.821   1.631 -0.3585  0.0767 -0.2463
  465HOH     H1 1429   1.927   1.733   1.661  0.1015  0.1416  0.2684
  465HOH     H2 1430   2.040   1.821   1.614 -0.3113  0.5195 -0.0285
  466HOH      O 1431   1.081   0.398   0.928  0.5617  0.2531  0.0284
  466HOH     H1 1432   1.101   0.347   0.849 -0.6207 -0.1215 -0.0678
  466HOH     H2 1433   1.145   0.368   0.992  0.1230 -1.1666 -0.1252
  467HOH      O 1434   2.087   2.925   2.055 -0.2237 -0.0743  0.1268
  467HOH     H1 1435   2.047   2.954   1.972  0.3527 -0.1627 -0.1933
  467HOH     H2 1436   2.081   3.002   2.112 -0.7327 -0.0494  0.0505
  468HOH      O 1437   0.497   3.014   1.615  0.2050  0.3586 -0.4039
  468HOH     H1 1438   0.501   3.004   1.520 -0.4938 -0.1655 -0.3886
  468HOH     H2 1439   0.512   2.926   1.650  0.2157  0.5004 -0.0388
  469HOH      O 1440   0.567   2.029   1.453  0.0027 -1.0422 -0.1111
  469HOH     H1 1441   0.605   2.069   1.374  0.3563  0.3167  0.6782
  469HOH     H2 1442   0.476   2.059   1.454  0.3296  0.0507  0.6040
  470HOH      O 1443   2.572   0.427   0.474 -0.3567 -0.6309 -0.6199
  470HOH     H1 1444   2.653   0.418   0.525 -0.1658  1.7925 -0.2720
  470HOH     H2 1445   2.512   0.363   0.513  0.8962 -1.4398  0.1318
  471HOH      O 1446   2.814   1.147   2.509  0.3640 -0.5269  0.2131
  471HOH     H1 1447   2.759   1.070   2.498  0.0828 -0.2746 -0.1973
  471HOH     H2 1448   2.753   1.221   2.513  0.6191 -0.3329  0.7535
  472HOH      O 1449   0.446   1.328   0.501  0.1235  0.3193  0.5633
  472HOH     H1 1450   0.424   1.237   0.479  0.5045  0.4220 -0.3386
  472HOH     H2 1451   0.411   1.340   0.589  0.0614 -0.6980  0.7059
  473HOH      O 1452   2.143   0.999   1.508  0.3133  0.1716 -0.3144
  473HOH     H1 1453   2.072   1.052   1.544  0.8619  0.6009  0.1786
  473HOH     H2 1454   2.207   0.994   1.578  0.9944  0.2177 -0.9043
  474HOH      O 1455  -0.014   1.133   1.037 -0.0579 -0.4450 -0.2369
  474HOH     H1 1456  -0.009   1.104   1.128  0.0522 -0.5642 -0.2786
  474HOH     H2 1457   0.056   1.084   0.993  0.9337  0.7484 -0.0889
  475HOH      O 1458   0.263   0.570   0.979 -0.4137  0.1421 -0.2580
  475HOH     H1 1459   0.308   0.522   1.048  0.2275  0.8627 -0.1435
  475HOH     H2 1460   0.207   0.632   1.026 -0.0044  0.6089 -0.3765
  476HOH      O 1461   1.337   2.963   0.531  0.1879 -0.9452  0.2882
  476HOH     H1 1462   1.410   2.902   0.523  0.2132 -0.8265 -0.6175
  476HOH     H2 1463   1.373   3.047   0.502 -0.2525 -0.8514 -0.0147
  477HOH      O 1464   2.894   0.663   0.030 -0.1263 -0.4218  0.2367
  477HOH     H1 1465   2.973   0.652  -0.023 -0.3700 -0.2654 -0.1665
  477HOH     H2 1466   2.877   0.576   0.067  0.2293 -0.4563  0.3224
  478HOH      O 1467   1.369   2.770   2.882 -0.0747  0.1611  0.0204
  478HOH     H1 1468   1.411   2.752   2.797 -0.5121 -0.3313 -0.1025
  478HOH     H2 1469   1.432   2.740   2.947 -0.1163 -0.3459 -0.1582
  479HOH      O 1470   2.101   0.339   1.868  0.3287 -0.0269  0.1333
  479HOH     H1 1471   2.045   0.373   1.798  0.7656 -0.7905 -0.6136
  479HOH     H2 1472   2.054   0.362   1.949  0.0501  1.3131 -0.3523
  480HOH      O 1473   0.225   1.741   0.046  0.4299 -0.1455 -0.5550
  480HOH     H1 1474   0.142   1.777   0.078  0.5620 -0.7959  0.6309
  480HOH     H2 1475   0.292   1.800   0.081  0.5407 -0.4418 -0.2624
  481HOH      O 1476   2.163   2.125   0.175 -0.5648 -0.0708  0.3603
  481HOH     H1 1477   2.071   2.123   0.147 -0.4481  0.0453 -0.0449
  481HOH     H2 1478   2.162   2.176   0.256 -0.9125 -0.4078  0.5746
  482HOH      O 1479   0.476   1.882   0.209 -0.7376 -1.0518 -0.0108
  482HOH     H1 1480   0.504   1.878   0.301 -1.5994 -0.3554  0.3068
  482HOH     H2 1481   0.526   1.812   0.166  0.5129 -0.7053  0.7503
  483HOH      O 1482   0.742   1.353   0.689  0.4277 -0.6673  0.1396
  483HOH     H1 1483   0.809   1.313   0.744  0.0705 -1.5407 -0.0300
  483HOH     H2 1484   0.770   1.334   0.599  0.6616  0.1741  0.0193
  484HOH      O 1485   1.308   0.043   2.708 -0.3919 -0.2860  0.0089
  484HOH     H1 1486   1.282  -0.011   2.633  0.8743 -0.3248 -0.4596
  484HOH     H2 1487   1.313  -0.019   2.781  0.5223 -0.7401 -0.4045
  485HOH      O 1488   1.023   2.864   1.391 -0.9057  0.1337 -0.0896
  485HOH     H1 1489   0.980   2.778   1.394  0.0550 -0.3987 -0.6848
  485HOH     H2 1490   0.977   2.910   1.321 -1.3175  0.0524  0.1174
  486HOH      O 1491   2.804   2.416   0.867  0.1280  0.1095  0.1042
  486HOH     H1 1492   2.734   2.477   0.891  0.3769  0.3822  0.1387
  486HOH     H2 1493   2.777   2.382   0.781  0.0435  0.3512  0.0335
  487HOH      O 1494   0.392   1.951   2.932  0.3764 -0.1609  0.0804
  487HOH     H1 1495   0.380   2.022   2.869 -0.6254 -0.4411 -0.0823
  487HOH     H2 1496   0.445   1.990   3.002 -0.0427  0.7106 -0.0550
  488HOH      O 1497   0.347   2.217   1.942 -0.7465  0.2768  0.3546
  488HOH     H1 1498   0.360   2.240   2.034 -0.6086 -0.3728  0.5070
  488HOH     H2 1499   0.256   2.240   1.924 -1.1173 -0.6077  0.9795
  489HOH      O 1500   2.106   1.917   2.783 -0.7316 -0.7148 -0.5650
  489HOH     H1 1501   2.187   1.921   2.732 -0.5590 -1.1005 -0.3302
  489HOH     H2 1502   2.135   1.891   2.871 -0.9959  0.1412 -0.1985
  490HOH      O 1503   0.831   2.443   0.113 -0.1027 -0.5682 -0.0941
  490HOH     H1 1504   0.743   2.405   0.110 -0.5502  0.4627 -0.8576
  490HOH     H2 1505   0.819   2.527   0.157  0.4239 -0.2414 -0.5579
  491HOH      O 1506   2.655   2.110   0.106 -0.0655 -0.0929 -0.7004
  491HOH     H1 1507   2.598   2.049   0.154  1.1192 -0.0771  0.8930
  491HOH     H2 1508   2.601   2.188   0.093 -0.8672 -0.6114 -0.6213
  492HOH      O 1509   2.317   2.624   2.625 -0.1462 -0.6354  0.1198
  492HOH     H1 1510   2.277   2.538   2.618 -0.3896 -0.4933 -0.2824
  492HOH     H2 1511   2.260   2.682   2.574  0.4419 -0.3872 -0.2733
  493HOH      O 1512   1.850   0.185   2.074 -0.0456  0.3231  0.5250
  493HOH     H1 1513   1.847   0.140   2.159 -0.2083 -0.6326  0.0402
  493HOH     H2 1514   1.765   0.165   2.034  0.5811 -0.5469 -0.4800
  494HOH      O 1515   1.881   2.462   0.676  0.4285  0.0577  0.2024
  494HOH     H1 1516   1.873   2.549   0.715  0.6007  0.2129 -0.0934
  494HOH     H2 1517   1.941   2.415   0.733  0.3297  0.1298  0.3674
  495HOH      O 1518   2.308   1.945   2.551 -0.3364  0.4903  0.1133
  495HOH     H1 1519   2.233   1.938   2.492 -0.6547  0.0564  0.5520
  495HOH     H2 1520   2.368   1.876   2.523 -0.4174  0.3844  0.2024
  496HOH      O 1521   1.472   0.709   1.355 -0.9074 -0.3805  0.1972
  496HOH     H1 1522   1.558   0.668   1.346 -0.1238  0.9008  1.1481
  496HOH     H2 1523   1.414   0.638   1.382 -0.1942 -1.3059 -0.5945
  497HOH      O 1524   2.523   1.135   2.157  0.4503 -0.6247 -0.1793
  497HOH     H1 1525   2.570   1.053   2.143  0.1037 -0.9611  0.5167
  497HOH     H2 1526   2.523   1.147   2.252 -1.5833 -1.1087 -0.0292
  498HOH      O 1527   2.966   1.805   0.080  0.1640 -0.9346  0.1342
  498HOH     H1 1528   2.908   1.728   0.075  0.0686 -0.8282 -0.9417
  498HOH     H2 1529   2.934   1.863   0.011  0.7220 -0.2627  0.4179
  499HOH      O 1530   1.336   1.873   0.978  0.0586 -0.5213  0.5122
  499HOH     H1 1531   1.286   1.930   0.919 -0.1176 -0.8233  0.3632
  499HOH     H2 1532   1.427   1.897   0.964  0.0393 -0.7720 -0.0862
  500HOH      O 1533   1.984   1.681   1.964  0.3894 -0.1938  0.0695
  500HOH     H1 1534   2.017   1.755   1.913  0.1858 -0.6122 -0.7082
  500HOH     H2 1535   1.902   1.657   1.920  0.1709 -0.5371  0.6427
  501HOH      O 1536   2.478   2.153   2.285  0.0166  0.0633 -0.2440
  501HOH     H1 1537   2.454   2.241   2.256  0.9022  0.2402 -0.5041
  501HOH     H2 1538   2.555   2.131   2.233  0.4293 -0.4418  0.5314
  502HOH      O 1539   2.127   2.151   2.035  0.1219 -0.0290 -0.9149
  502HOH     H1 1540   2.069   2.079   2.013  0.4618 -0.2120 -1.2373
  502HOH     H2 1541   2.160   2.130   2.123 -0.6389  0.3094 -0.5307
  503HOH      O 1542   1.364   1.545   2.751  0.5565 -0.0627  0.5418
  503HOH     H1 1543   1.449   1.542   2.794  1.3406  0.4225 -0.8443
  503HOH     H2 1544   1.382   1.521   2.660 -0.9296 -0.6797  0.3546
  504HOH      O 1545   0.871   1.566   0.260  0.5907  0.0324 -0.0808
  504HOH     H1 1546   0.781   1.537   0.276  0.3035  0.9198 -0.0112
  504HOH     H2 1547   0.919   1.485   0.239 -0.0269 -0.5754  0.7233
  505HOH      O 1548   2.086   2.331   1.715  0.4619  0.3922  0.2138
  505HOH     H1 1549   2.169   2.289   1.738  0.7060  0.7077 -0.0657
  505HOH     H2 1550   2.026   2.259   1.698  0.7867  0.1573  0.0444
  506HOH      O 1551   1.023   1.702   0.783 -0.0232 -0.3688 -0.3375
  506HOH     H1 1552   1.007   1.794   0.805  0.0871 -0.4074 -0.0977
  506HOH     H2 1553   1.038   1.703   0.688  0.7697 -0.0213 -0.2209
  507HOH      O 1554   0.693   2.180   0.233  0.2169 -0.0185  0.0115
  507HOH     H1 1555   0.679   2.099   0.281 -0.1077 -0.4743 -0.8006
  507HOH     H2 1556   0.788   2.182   0.217  0.0872 -1.0731 -1.2638
  508HOH      O 1557   1.361   1.429   0.253 -0.8067  0.2394 -0.0440
  508HOH     H1 1558   1.357   1.486   0.330 -0.9115  1.0683 -0.6277
  508HOH     H2 1559   1.289   1.368   0.264 -0.8090  0.3300  0.5211
  509HOH      O 1560   0.374   0.852   1.350  0.1284  0.7155 -0.3043
  509HOH     H1 1561   0.355   0.943   1.376 -0.2569  0.3491  0.8368
  509HOH     H2 1562   0.306   0.832   1.286 -0.0100  1.1239 -0.2967
  510HOH      O 1563   0.323   1.818   0.506 -0.3116  0.2028  1.3357
  510HOH     H1 1564   0.396   1.767   0.541  0.8447 -0.2261 -1.2143
  510HOH     H2 1565   0.257   1.753   0.483 -0.0991  0.1694  0.7800
  511HOH      O 1566   1.201   2.713   2.089 -0.0763  0.0873  0.5073
  511HOH     H1 1567   1.232   2.710   1.998  0.5008  0.7656  0.6646
  511HOH     H2 1568   1.280   2.703   2.141 -0.2514  0.8382  0.9335
  512HOH      O 1569   2.674   2.572   1.178 -0.0437 -0.6627  0.1424
  512HOH     H1 1570   2.762   2.550   1.207  0.3980  0.5813 -0.1084
  512HOH     H2 1571   2.637   2.623   1.251 -0.3397 -0.7033  0.0220
  513HOH      O 1572   0.108   0.394   2.993  0.6357 -0.2831  0.3160
  513HOH     H1 1573   0.141   0.342   2.920  0.3656 -0.2977  0.2036
  513HOH     H2 1574   0.105   0.484   2.959  0.9600 -0.2128  0.4624
  514HOH      O 1575   0.567   2.598   0.506 -0.1505  0.5009  0.4765
  514HOH     H1 1576   0.478   2.597   0.471 -0.4364 -0.1230  1.1630
  514HOH     H2 1577   0.570   2.676   0.561 -0.2355  0.5890  0.3562
  515HOH      O 1578   0.051   0.545   0.326 -0.4538  0.0205  0.5954
  515HOH     H1 1579   0.143   0.562   0.302 -0.0559 -1.0590  1.2422
  515HOH     H2 1580   0.013   0.633   0.337  0.4042  0.4989  0.0250
  516HOH      O 1581   1.559   1.169   0.516  0.0519  0.2290  0.2921
  516HOH     H1 1582   1.564   1.264   0.528  0.3282  0.2818 -0.1945
  516HOH     H2 1583   1.560   1.157   0.422  0.1429 -0.2701  0.3532
  517HOH      O 1584   1.881   0.771   2.931  0.0567 -0.4843 -0.1424
  517HOH     H1 1585   1.872   0.857   2.973  0.6416  0.7461 -2.2490
  517HOH     H2 1586   1.968   0.740   2.957  0.3153  0.1300 -0.2488
  518HOH      O 1587   1.566   1.207   0.240  0.3944  0.8989  0.3855
  518HOH     H1 1588   1.580   1.119   0.203  0.4053  0.3757  1.5581
  518HOH     H2 1589   1.512   1.252   0.175 -0.3238 -0.2649  0.1198
  519HOH      O 1590   0.569   0.209   2.812  0.6247 -0.2476 -0.5713
  519HOH     H1 1591   0.573   0.299   2.844  1.0276 -0.1445 -0.8937
  519HOH     H2 1592   0.532   0.216   2.724 -0.6215 -0.5437 -0.1252
  520HOH      O 1593   0.333   2.220   1.318  0.4429  0.4210  0.7075
  520HOH     H1 1594   0.305   2.168   1.394 -0.4586 -0.0872  0.0571
  520HOH     H2 1595   0.291   2.178   1.243  0.1595  1.7394  0.0778
  521HOH      O 1596   1.073   1.149   2.865  0.2944  0.1104  0.4942
  521HOH     H1 1597   0.989   1.167   2.907 -0.3534 -0.1686 -0.5912
  521HOH     H2 1598   1.082   1.053   2.869 -0.7208 -0.1818 -1.5004
  522HOH      O 1599   0.247   1.609   1.802 -0.0711  0.6147 -0.2390
  522HOH     H1 1600   0.175   1.672   1.799 -0.3413  0.3841  0.7113
  522HOH     H2 1601   0.315   1.653   1.854  0.8294  1.1362 -1.7441
  523HOH      O 1602   0.536  -0.016   2.557 -0.9201  0.5556  0.1013
  523HOH     H1 1603   0.472   0.055   2.557 -1.6663 -0.0805  0.8918
  523HOH     H2 1604   0.555  -0.032   2.649 -1.0153 -0.4608 -0.0268
  524HOH      O 1605   1.088   0.006   1.827 -0.2737  0.2885  0.0067
  524HOH     H1 1606   1.093   0.015   1.732  0.5262 -0.6894 -0.0786
  524HOH     H2 1607   0.994   0.001   1.845 -0.4377 -0.5990 -0.8821
  525HOH      O 1608   1.596   1.047   2.867 -0.7254  0.2296 -0.5606
  525HOH     H1 1609   1.549   1.086   2.793 -0.7744  1.2395 -0.0278
  525HOH     H2 1610   1.602   0.954   2.845 -1.4482  0.3655 -1.4482
  526HOH      O 1611   1.394   1.654   1.443 -0.7204  0.3510 -0.2557
  526HOH     H1 1612   1.370   1.741   1.409 -0.0994  0.4228 -0.5329
  526HOH     H2 1613   1.388   1.596   1.368 -0.6543  0.2479 -0.1822
  527HOH      O 1614   2.938   1.685   0.678 -0.3358  0.6281  0.7971
  527HOH     H1 1615   3.005   1.648   0.621  0.0569  1.2747  0.8282
  527HOH     H2 1616   2.871   1.617   0.682 -0.1013  0.3290  0.0447
  528HOH      O 1617   1.809   2.029   0.422  0.0665 -0.2014  0.6827
  528HOH     H1 1618   1.783   1.939   0.401  0.2084 -0.1334  0.2036
  528HOH     H2 1619   1.764   2.083   0.357 -0.0160  0.0819  0.9650
  529HOH      O 1620   0.389   0.909   1.011 -0.1333 -0.9745 -0.3325
  529HOH     H1 1621   0.464   0.880   1.063 -0.2349 -1.2991 -0.3652
  529HOH     H2 1622   0.312   0.875   1.058 -0.3612  0.4074  0.4122
  530HOH      O 1623   1.835   0.377   0.361 -0.0364  0.2038 -0.4360
  530HOH     H1 1624   1.860   0.454   0.412  0.4959  0.2661 -0.7739
  530HOH     H2 1625   1.918   0.340   0.331 -0.3138 -0.1219 -0.8235
  531HOH      O 1626   0.767   2.815   0.631 -0.6459  0.1656  0.0940
  531HOH     H1 1627   0.746   2.826   0.538  0.6857  0.1033 -0.2484
  531HOH     H2 1628   0.862   2.811   0.634 -0.6567  0.0346  1.4634
  532HOH      O 1629   0.061   1.174   2.693  0.3251  0.1091  0.9717
  532HOH     H1 1630  -0.013   1.156   2.635  0.4408  1.4904  0.3113
  532HOH     H2 1631   0.123   1.104   2.676  0.0839  0.1314 -0.1317
  533HOH      O 1632   0.130   0.025   0.445  0.5818  0.7420  0.6470
  533HOH     H1 1633   0.194   0.084   0.485  1.0732  0.3115  0.5269
  533HOH     H2 1634   0.183  -0.037   0.394  0.0161  0.9288 -0.2142
  534HOH      O 1635   0.629   1.863   2.010 -0.1330  0.0022  0.3051
  534HOH     H1 1636   0.636   1.884   1.917 -1.0021 -0.2065  0.1710
  534HOH     H2 1637   0.704   1.905   2.050  1.1198 -1.1096 -0.6768
  535HOH      O 1638   1.036   0.370   1.333  0.1540  0.0808  0.2460
  535HOH     H1 1639   0.979   0.446   1.320  0.0259 -0.1202 -0.4696
  535HOH     H2 1640   0.977   0.301   1.362  0.0948 -0.0146 -0.0922
  536HOH      O 1641   0.619   1.364   1.528  0.8268 -0.0631  0.1891
  536HOH     H1 1642   0.541   1.405   1.491  0.9919  0.1341  0.0624
  536HOH     H2 1643   0.688   1.379   1.464  0.9453 -0.3371  0.2468
  537HOH      O 1644   2.840   2.315   1.535 -0.0342  0.0815  0.6590
  537HOH     H1 1645   2.834   2.410   1.528  0.7767  0.1993  1.2240
  537HOH     H2 1646   2.753   2.287   1.562 -0.5670  0.5397 -0.4419
  538HOH      O 1647   0.800   2.873   2.202  0.2032  0.1382 -0.4100
  538HOH     H1 1648   0.798   2.778   2.186 -0.8188  0.3207 -1.6924
  538HOH     H2 1649   0.888   2.900   2.173  0.3857 -0.3571 -0.3493
  539HOH      O 1650   0.736   1.835   0.934 -0.3527 -0.1889 -0.1559
  539HOH     H1 1651   0.750   1.798   1.021 -0.3985 -0.1323 -0.1243
  539HOH     H2 1652   0.713   1.760   0.879  0.0720 -0.2842 -0.2093
  540HOH      O 1653   2.772   0.753   2.790  0.4130  0.2874  0.0168
  540HOH     H1 1654   2.823   0.703   2.853  0.8655  0.6012 -0.0917
  540HOH     H2 1655   2.684   0.715   2.795  0.7844 -0.6543 -0.2101
  541HOH      O 1656   0.932   2.007   1.417  0.5624 -0.2518 -0.2062
  541HOH     H1 1657   0.945   1.935   1.355 -0.2555 -0.4796 -0.1345
  541HOH     H2 1658   0.878   2.070   1.370 -0.3881 -0.5970  0.3644
  542HOH      O 1659   1.604   2.911   0.013  0.0884  0.1225 -0.8747
  542HOH     H1 1660   1.555   2.951   0.084  0.1128  1.3408 -1.4907
  542HOH     H2 1661   1.691   2.895   0.049 -0.1170  0.0209 -0.4192
  543HOH      O 1662   0.063   1.779   0.908  0.0598 -0.2600 -0.6000
  543HOH     H1 1663   0.047   1.750   0.818 -0.2774 -0.7275 -0.3947
  543HOH     H2 1664   0.154   1.753   0.925 -0.2491 -1.2804 -0.4017
  544HOH      O 1665   1.955   2.699   1.403 -0.0050 -0.1265  0.8932
  544HOH     H1 1666   1.907   2.658   1.475 -1.3871  0.4234  0.3500
  544HOH     H2 1667   1.918   2.659   1.324  0.5537  0.2085  0.4469
  545HOH      O 1668   1.062   2.948   2.147  0.0071  0.2906  0.5072
  545HOH     H1 1669   1.103   3.012   2.089 -0.0200 -0.4214 -0.3475
  545HOH     H2 1670   1.124   2.875   2.149 -0.4452 -0.1023  0.5642
  546HOH      O 1671   0.733   0.909   1.588  0.4971  0.2479  0.1308
  546HOH     H1 1672   0.792   0.947   1.654  1.2205  0.8398 -0.7923
  546HOH     H2 1673   0.655   0.965   1.591  0.4137  0.1139  0.6449
  547HOH      O 1674   0.427   2.351   0.742  0.0560 -0.5144 -0.0541
  547HOH     H1 1675   0.348   2.326   0.695  0.0482 -1.1493  0.2688
  547HOH     H2 1676   0.441   2.443   0.720 -0.7717 -0.3933 -0.1118
  548HOH      O 1677   2.595   2.641   2.682 -0.1714  0.7196  0.8935
  548HOH     H1 1678   2.507   2.677   2.684  0.0610  1.3150  0.7045
  548HOH     H2 1679   2.586   2.554   2.721 -1.1609  0.0588 -0.6087
  549HOH      O 1680   0.532   0.204   0.528  0.2289  0.1217 -0.3528
  549HOH     H1 1681   0.451   0.157   0.549  0.7947 -0.7776 -0.0779
  549HOH     H2 1682   0.555   0.176   0.440 -0.1340  0.9626 -0.7363
  550HOH      O 1683   0.430   1.425   2.573 -0.5413 -0.0535  0.2734
  550HOH     H1 1684   0.339   1.414   2.545 -0.7073  0.8328  0.3978
  550HOH     H2 1685   0.424   1.449   2.665 -0.2234  0.5243  0.1537
  551HOH      O 1686   2.903   1.227   1.778 -0.3281  0.5435  0.0577
  551HOH     H1 1687   2.892   1.240   1.872 -0.1418  0.2187  0.1273
  551HOH     H2 1688   2.818   1.249   1.741 -0.3926  0.7082  0.2969
  552HOH      O 1689   1.655   0.298   2.391 -0.1225  0.6098  0.6847
  552HOH     H1 1690   1.638   0.380   2.345 -0.8686  0.6036  0.9219
  552HOH     H2 1691   1.587   0.294   2.458 -0.8202 -0.7209 -0.0172
  553HOH      O 1692   0.993   1.062   0.511 -0.0626  0.2067  0.6465
  553HOH     H1 1693   1.016   0.980   0.555  1.5639 -0.4407 -1.1229
  553HOH     H2 1694   1.023   1.131   0.570 -0.3766 -0.4736  1.6483
  554HOH      O 1695   0.545   1.680   0.559 -0.9650  0.2906  0.8150
  554HOH     H1 1696   0.595   1.673   0.640 -0.1539  0.0028  0.3147
  554HOH     H2 1697   0.536   1.589   0.529 -0.8013  0.4278  0.3286
  555HOH      O 1698   2.285   1.440   2.547  0.6310  0.2063 -0.0418
  555HOH     H1 1699   2.242   1.453   2.463  1.0175 -1.0425 -0.4810
  555HOH     H2 1700   2.229   1.377   2.593  1.9131 -1.6107 -0.7017
  556HOH      O 1701   1.261   2.085   2.284  0.3623 -0.8918  0.3344
  556HOH     H1 1702   1.198   2.013   2.280 -0.8973  0.1154  0.6675
  556HOH     H2 1703   1.265   2.109   2.376  0.3469 -0.2227  0.1738
  557HOH      O 1704   0.160   1.438   0.309 -0.2427  0.3205 -0.6377
  557HOH     H1 1705   0.123   1.465   0.224 -0.0329  1.0622 -0.5122
  557HOH     H2 1706   0.254   1.454   0.300 -0.1863  0.1596 -0.3474
  558HOH      O 1707   1.775   2.547   1.559 -0.5023  0.1083  0.4193
  558HOH     H1 1708   1.723   2.623   1.533 -0.9751 -0.7437 -1.4783
  558HOH     H2 1709   1.716   2.472   1.547  0.4955 -0.7191  0.3855
  559HOH      O 1710   2.184   2.590   0.752 -1.2706  0.5974  0.7448
  559HOH     H1 1711   2.217   2.656   0.691  0.5026 -0.4581  0.4027
  559HOH     H2 1712   2.141   2.640   0.821 -0.6205  2.0613  0.1754
  560HOH      O 1713   1.108   0.217   3.003 -0.3121 -0.1197  0.5686
  560HOH     H1 1714   1.046   0.182   2.939 -0.4402  0.7687  0.1734
  560HOH     H2 1715   1.189   0.168   2.988 -0.4199 -0.1065 -0.1088
  561HOH      O 1716   0.011   0.666   1.516 -0.6476  0.8325  0.5375
  561HOH     H1 1717   0.081   0.674   1.581 -0.2775 -0.1552  0.3026
  561HOH     H2 1718   0.045   0.710   1.438  0.0744 -0.2528  0.1877
  562HOH      O 1719   2.078   0.918   0.826 -0.0901 -0.1957  0.6364
  562HOH     H1 1720   2.117   0.830   0.825  0.1675 -0.1124 -0.9923
  562HOH     H2 1721   2.142   0.971   0.874  0.5788 -0.5724  0.1953
  563HOH      O 1722   0.296   2.723   0.448 -0.7040 -0.1329  0.6429
  563HOH     H1 1723   0.214   2.719   0.398 -0.4982  0.1425  0.2695
  563HOH     H2 1724   0.271   2.701   0.537 -1.0353 -0.9227  0.3703
  564HOH      O 1725   1.178   0.236   0.676  0.1742 -0.6045  1.1728
  564HOH     H1 1726   1.225   0.310   0.638 -0.9186  0.1825  1.2481
  564HOH     H2 1727   1.167   0.175   0.604 -1.0251  0.4356  0.3738
  565HOH      O 1728  -0.003   2.347   2.931 -0.1262  1.4746  0.1248
  565HOH     H1 1729  -0.023   2.264   2.889  0.0168  1.3456  0.3093
  565HOH     H2 1730   0.086   2.368   2.904  0.8772  0.2866  2.0557
  566HOH      O 1731   1.398   0.200   0.876  0.3615  0.1746 -0.6321
  566HOH     H1 1732   1.427   0.278   0.923  0.4199 -0.8289  1.1920
  566HOH     H2 1733   1.306   0.217   0.855  0.4373  0.8305 -0.4672
  567HOH      O 1734   2.804   2.831   2.349  0.4260  0.0743 -0.1493
  567HOH     H1 1735   2.885   2.861   2.309  0.1714  0.8550 -0.1299
  567HOH     H2 1736   2.736   2.885   2.308 -0.0203 -0.2053  0.1972
  568HOH      O 1737   0.719   2.649   0.256 -0.0437 -0.3120  0.0755
  568HOH     H1 1738   0.720   2.594   0.334 -0.7015 -0.0745  0.2611
  568HOH     H2 1739   0.736   2.737   0.288 -0.5583 -0.1765 -0.0127
  569HOH      O 1740   2.163   2.339   0.343  0.5075  0.2108 -0.5763
  569HOH     H1 1741   2.231   2.359   0.407  0.7821  0.0578 -0.8109
  569HOH     H2 1742   2.115   2.421   0.332  0.5496  0.2754 -0.2827
  570HOH      O 1743   1.401   0.900   0.757 -0.3666  0.1409 -0.8404
  570HOH     H1 1744   1.469   0.939   0.812  0.1496 -0.7347 -0.8045
  570HOH     H2 1745   1.342   0.972   0.736 -0.2915  0.6155  0.4159
  571HOH      O 1746   0.947   2.419   1.553  0.1965  0.3057 -0.0529
  571HOH     H1 1747   0.997   2.348   1.513 -0.0943 -0.3634  0.6952
  571HOH     H2 1748   0.981   2.424   1.643 -0.4057  0.4936  0.1747
  572HOH      O 1749   0.083   1.934   2.650 -0.9219  0.1367  0.3310
  572HOH     H1 1750   0.089   1.840   2.666  0.0654  0.1766  0.3119
  572HOH     H2 1751   0.092   1.973   2.737 -0.6432  0.2232  0.2655
  573HOH      O 1752   1.535   2.265   2.576 -0.3824 -0.0644  0.3188
  573HOH     H1 1753   1.487   2.324   2.517 -0.3846  0.0976  0.4816
  573HOH     H2 1754   1.587   2.324   2.631  0.2692 -0.2491 -0.0784
  574HOH      O 1755   2.118   2.816   0.239  0.9495 -0.2754  0.5821
  574HOH     H1 1756   2.133   2.728   0.204  0.0139  0.0738 -0.8618
  574HOH     H2 1757   2.195   2.834   0.292  1.0984 -2.0199  1.0957
  575HOH      O 1758   0.154   1.361   2.520  0.0098  0.2198  0.5518
  575HOH     H1 1759   0.138   1.303   2.445  0.5432  0.8372 -0.0718
  575HOH     H2 1760   0.145   1.304   2.596 -0.8881 -0.3654  0.0482
  576HOH      O 1761   1.243   0.251   0.351  0.5711  0.0596 -0.8717
  576HOH     H1 1762   1.315   0.225   0.407  0.0143 -0.0651 -0.1840
  576HOH     H2 1763   1.240   0.346   0.358  0.0020  0.0057  0.0065
  577HOH      O 1764   2.131   0.630   2.878  0.3466  0.0777 -0.4061
  577HOH     H1 1765   2.142   0.540   2.848 -0.4339  0.1236 -0.8836
  577HOH     H2 1766   2.201   0.679   2.834  0.2924 -0.1680 -0.7754
  578HOH      O 1767   0.238   1.273   2.179  0.1500  0.0722  0.1298
  578HOH     H1 1768   0.204   1.349   2.133  0.6056 -0.2580 -0.8070
  578HOH     H2 1769   0.330   1.293   2.195  0.2072 -0.1633  0.1146
  579HOH      O 1770   0.319   1.044   0.115 -0.1158  0.8706  0.0524
  579HOH     H1 1771   0.225   1.025   0.120 -0.0609  0.5560 -0.0524
  579HOH     H2 1772   0.345   1.058   0.206  0.0131 -0.4620  0.2526
  580HOH      O 1773   1.682   2.538   0.457  0.3605  0.3834 -0.0033
  580HOH     H1 1774   1.592   2.533   0.492  0.3245 -0.1280 -0.1564
  580HOH     H2 1775   1.737   2.535   0.535  0.2556  0.1660  0.0651
  581HOH      O 1776   0.233   1.345   1.683 -0.2324 -1.2672  0.3294
  581HOH     H1 1777   0.219   1.296   1.765  0.2860 -0.8474  0.6837
  581HOH     H2 1778   0.219   1.436   1.707  1.0611 -1.0041  0.2623
  582HOH      O 1779   0.446   0.534   0.810  0.0994  0.7466 -0.7033
  582HOH     H1 1780   0.374   0.546   0.872 -0.2563 -0.2476 -0.8872
  582HOH     H2 1781   0.409   0.561   0.726 -0.1364  0.0724 -0.8275
  583HOH      O 1782   2.488   0.442   1.610  0.2240  0.2420 -0.0747
  583HOH     H1 1783   2.578   0.475   1.617 -0.0940  0.9878  0.9070
  583HOH     H2 1784   2.469   0.406   1.697 -0.6812  0.8187 -0.0140
  584HOH      O 1785   2.280   2.619   1.427 -0.2023  0.1672 -0.1908
  584HOH     H1 1786   2.250   2.670   1.502 -0.5162 -0.0634 -0.1547
  584HOH     H2 1787   2.375   2.610   1.440 -0.2226  0.3032  0.0672
  585HOH      O 1788   1.013   0.839   0.702 -0.1899 -0.4743 -0.2292
  585HOH     H1 1789   0.978   0.754   0.676 -0.3552 -0.8070  0.9394
  585HOH     H2 1790   0.944   0.877   0.758 -0.2357  0.5663 -0.9391
  586HOH      O 1791   2.004   1.703   2.253 -0.1218 -0.0209 -0.3650
  586HOH     H1 1792   2.016   1.622   2.303  0.0123  0.3399  0.2105
  586HOH     H2 1793   2.001   1.674   2.161 -0.3904 -0.7053 -0.1595
  587HOH      O 1794   0.532   1.085   1.568 -0.0086  0.2009  0.0060
  587HOH     H1 1795   0.469   1.049   1.631 -0.5852  0.6068 -0.3253
  587HOH     H2 1796   0.535   1.179   1.587  0.1760  0.2530 -0.2612
  588HOH      O 1797   1.838   0.565   2.653  0.6570  0.0509  0.2077
  588HOH     H1 1798   1.878   0.522   2.729  1.1533 -0.8919 -0.5346
  588HOH     H2 1799   1.744   0.546   2.662  0.6706  0.1813  0.7094
  589HOH      O 1800   1.152   1.883   1.179  0.0778  0.5245  0.3052
  589HOH     H1 1801   1.212   1.866   1.106  0.0004  0.6779  0.2061
  589HOH     H2 1802   1.105   1.962   1.154  0.2684  0.7574  0.6577
  590HOH      O 1803   1.285   1.192   2.081  0.1517  1.0368 -0.1885
  590HOH     H1 1804   1.379   1.175   2.093 -0.2303 -1.5233  0.1605
  590HOH     H2 1805   1.257   1.232   2.163  0.9089  2.0272 -0.3688
  591HOH      O 1806   1.999   2.536   0.443 -0.9132 -0.2454 -0.7041
  591HOH     H1 1807   1.952   2.504   0.521 -0.2557 -0.8681 -0.5325
  591HOH     H2 1808   1.997   2.631   0.451  0.2180 -0.2631  0.8092
  592HOH      O 1809   2.486   0.939   0.939 -0.3654  0.6900 -0.4599
  592HOH     H1 1810   2.526   0.854   0.958  1.1367  1.7764  2.5887
  592HOH     H2 1811   2.544   0.979   0.875 -0.4127 -0.0884 -1.0200
  593HOH      O 1812   2.829   1.582   0.216 -0.0892 -1.1396  0.4063
  593HOH     H1 1813   2.776   1.631   0.278 -0.1507 -0.3681 -0.2311
  593HOH     H2 1814   2.818   1.490   0.242 -0.7634 -0.8982  1.0186
  594HOH      O 1815   1.899   0.213   2.760  0.7490 -0.3383  0.1095
  594HOH     H1 1816   1.954   0.146   2.720  0.7292 -0.4797  0.3168
  594HOH     H2 1817   1.960   0.279   2.792  0.7848 -0.3922  0.1517
  595HOH      O 1818   1.630   2.668   0.963 -1.3380 -0.6972  0.5736
  595HOH     H1 1819   1.697   2.694   0.900 -1.9571 -0.7018 -0.1032
  595HOH     H2 1820   1.666   2.590   1.006 -1.0816 -0.9404 -0.0636
  596HOH      O 1821   0.200   0.236   1.143 -0.3639  0.5715  0.3393
  596HOH     H1 1822   0.286   0.207   1.111 -0.1966  0.2094  1.0662
  596HOH     H2 1823   0.138   0.175   1.104 -0.1769  0.2011  0.6037
  597HOH      O 1824   2.673   0.425   1.291 -0.4846  0.0454  0.5561
  597HOH     H1 1825   2.661   0.475   1.371 -0.5077 -0.2727  0.7520
  597HOH     H2 1826   2.636   0.339   1.310 -0.1170 -0.1646  0.3444
  598HOH      O 1827   2.405   2.179   1.480 -0.7069  0.4850  0.3875
  598HOH     H1 1828   2.414   2.272   1.499  0.4308  0.5921 -0.4736
  598HOH     H2 1829   2.495   2.147   1.475 -1.0608 -0.5064 -0.0454
  599HOH      O 1830   1.281   0.141   1.989  0.1398  1.0472  0.7999
  599HOH     H1 1831   1.222   0.115   1.919  1.3290  0.1742  0.0475
  599HOH     H2 1832   1.261   0.234   2.005 -1.1248  0.8917  0.3268
  600HOH      O 1833   0.314   1.716   0.889 -0.1052  0.0884  0.4466
  600HOH     H1 1834   0.379   1.647   0.906  0.2701  0.1789 -0.5133
  600HOH     H2 1835   0.360   1.798   0.908  0.0379  0.1477 -0.1323
  601HOH      O 1836   1.809   1.784   0.051  0.3292  0.1017 -0.5365
  601HOH     H1 1837   1.820   1.876   0.025  0.1112  0.3988  0.3266
  601HOH     H2 1838   1.893   1.761   0.092  0.2437  0.0492 -0.3896
  602HOH      O 1839   0.045   0.944   0.376  0.4925  0.0081  0.1688
  602HOH     H1 1840  -0.015   0.871   0.391  0.6358 -0.1341  0.0513
  602HOH     H2 1841   0.061   0.942   0.281  0.5105  0.1806  0.1677
  603HOH      O 1842   2.617   0.676   0.963 -0.5658 -0.4594 -0.1142
  603HOH     H1 1843   2.696   0.697   0.913 -0.6563  0.0450 -0.0552
  603HOH     H2 1844   2.600   0.584   0.942 -0.0063 -0.5579 -0.1838
  604HOH      O 1845   1.605   1.124   1.873 -0.2043 -0.2070  0.1730
  604HOH     H1 1846   1.583   1.070   1.797 -0.8190 -0.7305  0.6941
  604HOH     H2 1847   1.629   1.209   1.836 -0.4648 -0.4517 -0.6042
  605HOH      O 1848   1.573   0.392   0.295  0.3388 -0.4650  0.1873
  605HOH     H1 1849   1.668   0.395   0.296  0.3463  0.0708  1.2311
  605HOH     H2 1850   1.550   0.330   0.364 -0.0620 -0.4039  0.1164
  606HOH      O 1851   2.447   0.205   2.796 -0.1704  0.4321 -0.2992
  606HOH     H1 1852   2.540   0.192   2.781 -0.1486  0.2198 -0.0034
  606HOH     H2 1853   2.441   0.235   2.887 -0.3354  1.1466 -0.5317
  607HOH      O 1854   2.394   0.968   0.580 -0.3850  0.1675 -0.2499
  607HOH     H1 1855   2.471   1.004   0.536 -0.0020 -0.2747  0.0335
  607HOH     H2 1856   2.367   1.038   0.640 -0.1942  0.3221 -0.3385
  608HOH      O 1857   1.229   1.518   1.752 -0.2111 -0.6221  0.0881
  608HOH     H1 1858   1.189   1.431   1.758 -0.8937 -0.3333 -0.0271
  608HOH     H2 1859   1.228   1.551   1.842 -0.2512 -0.6081  0.0826
  609HOH      O 1860   1.564   0.560   2.636  0.3577 -0.5932  0.4491
  609HOH     H1 1861   1.527   0.495   2.576  1.1624 -0.3328 -0.3687
  609HOH     H2 1862   1.488   0.597   2.681 -0.5416  0.3872 -1.5970
  610HOH      O 1863   2.464   0.143   0.275  0.8162 -0.2819  0.3226
  610HOH     H1 1864   2.521   0.098   0.213  0.3363 -0.6583  0.1353
  610HOH     H2 1865   2.454   0.231   0.238  1.3762 -0.1676  0.4327
  611HOH      O 1866   0.343   0.476   1.797  0.5487 -0.0050 -0.2079
  611HOH     H1 1867   0.361   0.382   1.809  0.1240  0.0151  0.8167
  611HOH     H2 1868   0.425   0.519   1.822  0.4120 -0.0729  0.3838
  612HOH      O 1869   1.422   2.183   1.426  0.1529  0.6995 -0.2381
  612HOH     H1 1870   1.410   2.089   1.411  1.5533  0.2825  0.7221
  612HOH     H2 1871   1.334   2.217   1.441 -0.3078 -0.8769  1.3225
  613HOH      O 1872   0.777   0.498   1.376  0.0491 -0.2824 -0.1521
  613HOH     H1 1873   0.746   0.413   1.409  0.9658 -0.5531  0.0600
  613HOH     H2 1874   0.763   0.558   1.449  0.1298 -0.4212 -0.0210
  614HOH      O 1875   2.531   2.546   2.001 -0.3845  0.1497  0.6329
  614HOH     H1 1876   2.606   2.588   2.043  0.0906  0.6585 -0.5952
  614HOH     H2 1877   2.494   2.615   1.945 -0.0029 -0.8018 -0.9337
  615HOH      O 1878   1.167   1.959   2.722 -0.1205 -0.0017 -0.0256
  615HOH     H1 1879   1.199   1.993   2.805 -0.8639  0.4638  0.0833
  615HOH     H2 1880   1.203   2.018   2.656  0.5564 -0.4317 -0.0653
  616HOH      O 1881   0.746   0.865   1.941  0.0225 -0.5281 -0.7891
  616HOH     H1 1882   0.772   0.948   1.901 -0.3394  0.5419  0.9781
  616HOH     H2 1883   0.828   0.814   1.947  0.5788  0.3535 -0.5469
  617HOH      O 1884   1.666   0.609   1.617 -0.2952 -0.1693 -0.3657
  617HOH     H1 1885   1.722   0.603   1.540 -0.0336  0.6169 -0.2542
  617HOH     H2 1886   1.700   0.684   1.666 -1.1341  0.0219 -0.0366
  618HOH      O 1887   0.562   2.109   2.302 -0.0803  0.0541 -0.6577
  618HOH     H1 1888   0.512   2.027   2.310  0.6021 -0.3102  0.3132
  618HOH     H2 1889   0.643   2.084   2.259  0.4411  0.0308  0.2746
  619HOH      O 1890   0.127   0.961   0.869  0.0356  0.1258 -0.0667
  619HOH     H1 1891   0.080   1.000   0.795  0.6019  1.0331  0.0253
  619HOH     H2 1892   0.217   0.950   0.837 -0.0308 -0.8488  0.0212
  620HOH      O 1893   0.019   0.025   1.070  0.3179 -0.1670  0.1402
  620HOH     H1 1894   0.058   0.054   1.152  0.4791  1.2644 -0.3817
  620HOH     H2 1895  -0.068  -0.006   1.094  0.7580 -0.8176  0.9671
  621HOH      O 1896   2.818   1.986   2.899 -0.3245  0.0162 -0.6165
  621HOH     H1 1897   2.757   2.024   2.963 -1.1068 -1.1974 -0.5676
  621HOH     H2 1898   2.770   1.986   2.817 -0.5414 -1.1513 -0.5334
  622HOH      O 1899   1.298   1.349   0.640  0.0052 -0.2774  0.0038
  622HOH     H1 1900   1.325   1.283   0.704  0.2616  0.3218  0.5208
  622HOH     H2 1901   1.259   1.419   0.691  0.3836  0.3005 -0.4623
  623HOH      O 1902   2.193   1.856   1.846 -0.3997 -0.3649  0.5393
  623HOH     H1 1903   2.274   1.906   1.850 -0.8612  0.4638 -0.0562
  623HOH     H2 1904   2.188   1.824   1.756 -0.7434 -0.3931  0.5651
  624HOH      O 1905   2.765   0.494   1.568  0.0024 -0.1605  0.6561
  624HOH     H1 1906   2.813   0.571   1.540  0.0866 -0.5009 -0.1898
  624HOH     H2 1907   2.829   0.441   1.614  0.2818 -0.3109  0.1065
  625HOH      O 1908   2.715   0.894   2.499 -0.3004  0.4723 -0.1407
  625HOH     H1 1909   2.807   0.869   2.508 -0.1474  1.1497  0.4023
  625HOH     H2 1910   2.692   0.871   2.409 -0.1281 -1.2873  0.1908
  626HOH      O 1911   1.407   2.585   0.147  0.2051 -0.0916 -0.2041
  626HOH     H1 1912   1.448   2.638   0.215  0.3836  0.0763 -0.4378
  626HOH     H2 1913   1.480   2.547   0.099  0.0925  0.0745 -0.5201
  627HOH      O 1914   0.046   0.357   1.573 -0.6566 -0.4345 -0.1761
  627HOH     H1 1915   0.092   0.399   1.500  0.6999 -1.0433  0.2736
  627HOH     H2 1916   0.034   0.426   1.638 -1.5514  0.0236 -0.7830
  628HOH      O 1917   2.864   0.858   1.351  0.0057  0.0135  0.6978
  628HOH     H1 1918   2.771   0.856   1.326  0.4117 -0.4773 -1.0461
  628HOH     H2 1919   2.869   0.805   1.431 -1.1285 -0.4605  0.4861
  629HOH      O 1920   1.549   0.306   1.511  0.2622  0.5898 -0.4293
  629HOH     H1 1921   1.501   0.223   1.507  0.5846  0.3952 -0.3312
  629HOH     H2 1922   1.506   0.362   1.447  0.1320  0.2998 -0.5981
  630HOH      O 1923   1.271   0.219   2.376 -0.1783 -0.0632  1.1507
  630HOH     H1 1924   1.202   0.188   2.316 -0.0346  1.1990  0.2444
  630HOH     H2 1925   1.338   0.151   2.373 -0.1892 -0.0639 -0.1539
  631HOH      O 1926   0.505   1.170   2.775  0.1571 -0.0102  0.2887
  631HOH     H1 1927   0.486   1.219   2.855 -0.5039  0.8452 -0.3534
  631HOH     H2 1928   0.586   1.123   2.795  0.3395  0.6462  1.2531
  632HOH      O 1929   2.915   1.504   1.449  0.0374 -0.4655 -0.0703
  632HOH     H1 1930   2.893   1.523   1.540  0.0701 -1.0649  0.0717
  632HOH     H2 1931   2.969   1.578   1.421 -1.0282  0.3757 -0.0210
  633HOH      O 1932   2.813   1.549   1.692 -0.6661  0.1188 -0.6112
  633HOH     H1 1933   2.760   1.469   1.695 -0.0140 -0.3279 -0.7057
  633HOH     H2 1934   2.834   1.567   1.783  0.0431 -0.4175 -0.6530
  634HOH      O 1935   1.614   1.987   2.385 -0.0343  0.3247 -0.4964
  634HOH     H1 1936   1.523   1.992   2.357 -0.1683 -0.7495 -0.3173
  634HOH     H2 1937   1.658   1.941   2.314 -0.4304 -2.7206  0.9142
  635HOH      O 1938   0.121   1.480   2.982  0.0552 -0.2199 -0.0473
  635HOH     H1 1939   0.131   1.574   2.996 -0.6866 -0.2023  0.4480
  635HOH     H2 1940   0.206   1.452   2.948  0.3548  0.5904 -0.0039
  636HOH      O 1941   1.227   2.720   0.944 -0.5607  0.3518 -0.0368
  636HOH     H1 1942   1.166   2.781   0.986 -0.7106 -0.0609  0.3580
  636HOH     H2 1943   1.170   2.655   0.902 -0.4080  0.6168 -0.6684
  637HOH      O 1944   0.019   0.955   0.109  0.4425  0.7968  0.0891
  637HOH     H1 1945   0.022   0.910   0.025  1.0986  0.7741  0.1073
  637HOH     H2 1946  -0.024   1.039   0.090 -1.5805 -0.1057  0.2264
  638HOH      O 1947   1.646   2.079   1.583  0.6200 -0.3655 -0.7658
  638HOH     H1 1948   1.551   2.093   1.580  0.6097 -0.3093 -0.3533
  638HOH     H2 1949   1.679   2.124   1.505  0.4204  0.6628 -0.2934
  639HOH      O 1950   1.768   0.113   1.484  0.0806 -0.0592 -0.6742
  639HOH     H1 1951   1.697   0.177   1.480  0.8854  1.0589  0.6705
  639HOH     H2 1952   1.740   0.049   1.549  0.1883  0.2601 -0.3048
  640HOH      O 1953   1.218   2.670   1.658 -0.2246  0.1370 -0.2033
  640HOH     H1 1954   1.231   2.583   1.697 -0.4606 -0.3422 -1.1430
  640HOH     H2 1955   1.304   2.712   1.665 -0.1306 -0.1217  0.3456
  641HOH      O 1956   1.958   2.933   2.376 -0.3366  0.4031  0.3173
  641HOH     H1 1957   1.936   2.898   2.289  1.3320  1.6281 -0.7196
  641HOH     H2 1958   1.878   2.976   2.405 -1.3199 -1.0470  0.0178
  642HOH      O 1959   1.694   2.275   2.325 -0.1037 -0.2771  0.5464
  642HOH     H1 1960   1.617   2.250   2.273 -0.5777  0.3115  0.9358
  642HOH     H2 1961   1.657   2.315   2.403  0.6056  0.7986  0.3651
  643HOH      O 1962   2.058   1.181   2.421 -0.2506  0.1306 -0.4789
  643HOH     H1 1963   2.085   1.095   2.388 -0.2688  0.4601 -1.4404
  643HOH     H2 1964   2.003   1.162   2.497  0.6863 -0.6493  0.0406
  644HOH      O 1965   0.558   2.585   0.026  0.0056  0.6675  0.5327
  644HOH     H1 1966   0.575   2.499  -0.012  0.1876  0.9924 -0.1627
  644HOH     H2 1967   0.582   2.576   0.118  0.5958  0.1294  0.3434
  645HOH      O 1968   2.050   2.302   0.781 -0.2283 -0.2132  0.0670
  645HOH     H1 1969   2.145   2.310   0.783 -0.1701 -0.7281 -0.3283
  645HOH     H2 1970   2.033   2.226   0.726 -0.8795  0.0028 -0.0483
  646HOH      O 1971   1.211   0.599   0.236  0.2392 -0.3564  0.1140
  646HOH     H1 1972   1.300   0.614   0.268 -0.1300  0.0272  1.0408
  646HOH     H2 1973   1.155   0.646   0.298 -0.5870 -0.1092 -0.7683
  647HOH      O 1974   0.906   1.494   1.904  0.1241  0.0807  0.7438
  647HOH     H1 1975   0.922   1.585   1.929  0.5316  0.3713 -0.4452
  647HOH     H2 1976   0.838   1.499   1.837  1.1992 -0.2767 -0.4743
  648HOH      O 1977   2.924   1.720   1.142 -0.5023 -0.0437 -0.0914
  648HOH     H1 1978   2.943   1.627   1.152  0.0055  0.1062  0.4656
  648HOH     H2 1979   2.961   1.742   1.056  0.0248 -0.2102  0.0842
  649HOH      O 1980   0.527   0.415   0.011  0.0321 -0.0688 -0.2843
  649HOH     H1 1981   0.530   0.385   0.101  0.9482 -0.1859 -0.3391
  649HOH     H2 1982   0.599   0.478   0.003  0.5394 -0.7086 -1.1377
  650HOH      O 1983   1.437   2.227   2.151 -0.4099 -0.0401 -0.2087
  650HOH     H1 1984   1.380   2.164   2.195  0.2428 -0.4437  0.0833
  650HOH     H2 1985   1.440   2.197   2.060 -0.2471 -0.3320 -0.1103
  651HOH      O 1986   1.756   1.819   2.205 -0.5989 -0.2348  0.7268
  651HOH     H1 1987   1.823   1.762   2.242 -0.1451 -0.5458 -0.4747
  651HOH     H2 1988   1.705   1.762   2.147 -0.4454  0.4549 -0.1242
  652HOH      O 1989   1.530   0.421   1.263  0.7972 -0.2153  0.1479
  652HOH     H1 1990   1.492   0.441   1.178  0.4132 -0.5310  0.2377
  652HOH     H2 1991   1.616   0.383   1.243  0.5375 -0.6706 -0.1199
  653HOH      O 1992   0.597   1.331   2.358 -1.0384  0.4416  0.0704
  653HOH     H1 1993   0.579   1.302   2.268 -0.3617  0.5722 -0.1111
  653HOH     H2 1994   0.544   1.410   2.369 -0.7481  0.7040 -0.3855
  654HOH      O 1995   2.505   2.444   1.573  0.7338  0.0963 -0.2072
  654HOH     H1 1996   2.543   2.404   1.651  0.0878 -0.5705 -0.2100
  654HOH     H2 1997   2.523   2.537   1.582  0.4248  0.0727  0.8730
  655HOH      O 1998   2.296  -0.025   0.872 -0.7102  0.2236  0.7014
  655HOH     H1 1999   2.370   0.029   0.845 -0.9053  0.1552 -0.0130
  655HOH     H2 2000   2.220   0.033   0.865 -0.8402  0.0353  0.5274
  656HOH      O 2001   1.129   1.256   1.506 -0.3342 -0.3579  0.2134
  656HOH     H1 2002   1.189   1.268   1.433 -0.0810 -0.7837  0.3429
  656HOH     H2 2003   1.186   1.238   1.581 -0.4567  1.6317  0.9197
  657HOH      O 2004   1.469   2.750   2.645 -0.2574 -0.2831  0.2825
  657HOH     H1 2005   1.554   2.705   2.647 -0.3941 -0.5340  0.8526
  657HOH     H2 2006   1.480   2.818   2.579  0.5772  0.0615  0.7508
  658HOH      O 2007   0.742   0.419   1.101  0.6516 -0.0251 -0.0454
  658HOH     H1 2008   0.747   0.448   1.192 -0.1119 -0.7136  0.2454
  658HOH     H2 2009   0.765   0.326   1.105  0.0440 -0.2004 -0.4665
  659HOH      O 2010   2.620   1.106   0.184  0.0302 -0.5094  1.2518
  659HOH     H1 2011   2.528   1.108   0.158  0.1765  0.0039  0.7287
  659HOH     H2 2012   2.664   1.061   0.113  0.4618  1.0586  0.4297
  660HOH      O 2013   0.179   1.155   1.894  0.7798  0.2940  0.5219
  660HOH     H1 2014   0.091   1.175   1.861  0.6136 -0.3162  0.5736
  660HOH     H2 2015   0.176   1.183   1.986  0.2633 -0.7033  0.8433
  661HOH      O 2016   0.868   1.907   0.589 -0.8925  0.0549  0.1343
  661HOH     H1 2017   0.781   1.926   0.555 -0.5764  0.7245 -0.3604
  661HOH     H2 2018   0.903   1.841   0.529 -0.7612  0.3967 -0.1742
  662HOH      O 2019   0.328   0.604   0.557  0.7874  0.1571  0.2414
  662HOH     H1 2020   0.369   0.554   0.487  0.7830 -0.1242  0.4394
  662HOH     H2 2021   0.236   0.576   0.556  0.4558  1.1477 -0.5328
  663HOH      O 2022   2.563   1.838   1.786  0.5571  0.0956 -0.1318
  663HOH     H1 2023   2.588   1.802   1.700  0.4924  0.2213 -0.2040
  663HOH     H2 2024   2.559   1.762   1.844 -0.7025 -0.1954 -0.5319
  664HOH      O 2025   2.119   0.588   0.504  0.4155  0.7150 -0.1908
  664HOH     H1 2026   2.176   0.661   0.524  0.0564  1.0215 -0.2631
  664HOH     H2 2027   2.172   0.531   0.447  0.5867  1.0828 -0.4096
  665HOH      O 2028   0.140   1.461   2.014  0.0364 -0.0430  0.3255
  665HOH     H1 2029   0.057   1.506   2.005 -0.5325 -1.1389 -0.3621
  665HOH     H2 2030   0.198   1.502   1.950 -0.3842 -0.1185 -0.1079
  666HOH      O 2031   0.396   0.956   0.745 -0.3515  0.8958 -0.3265
  666HOH     H1 2032   0.462   1.025   0.734  0.6718 -0.1282 -1.0611
  666HOH     H2 2033   0.411   0.922   0.834  1.0765 -0.1688 -0.8893
  667HOH      O 2034   0.489   2.928   2.828  0.3758 -0.2562 -0.0976
  667HOH     H1 2035   0.492   3.023   2.844  0.6600 -0.2197 -0.3531
  667HOH     H2 2036   0.413   2.898   2.877  0.5934  0.0216  0.4340
  668HOH      O 2037   2.536   1.235   1.501 -0.0632  0.2174  0.1079
  668HOH     H1 2038   2.534   1.153   1.452  0.4471  0.3764 -0.1887
  668HOH     H2 2039   2.563   1.300   1.438 -0.0452  0.5447  0.4474
  669HOH      O 2040   1.887   2.324   1.968  0.4043  0.2452  0.1072
  669HOH     H1 2041   1.965   2.270   1.975  0.2206  0.0128  0.4352
  669HOH     H2 2042   1.824   2.269   1.922  0.4132  0.4081 -0.0996
  670HOH      O 2043   1.643   0.616   2.938  0.1194 -0.0617 -0.5487
  670HOH     H1 2044   1.645   0.538   2.884  1.1921 -0.2586 -0.2862
  670HOH     H2 2045   1.734   0.648   2.937  0.1124  0.1349  0.8038
  671HOH      O 2046   2.098   2.406   1.451  0.8614 -0.0808  0.5862
  671HOH     H1 2047   2.170   2.468   1.439 -0.4941  1.5568  0.2635
  671HOH     H2 2048   2.089   2.397   1.546  0.3047  1.2740  0.6960
  672HOH      O 2049   0.630   0.264   1.415  0.2875  0.4931 -0.5101
  672HOH     H1 2050   0.546   0.307   1.397 -0.1486 -0.0705  0.1010
  672HOH     H2 2051   0.610   0.171   1.418  0.9503  0.3415 -0.3768
  673HOH      O 2052   2.393   0.057   2.057 -0.1106  0.0606  0.8210
  673HOH     H1 2053   2.301   0.062   2.081 -0.4096 -0.0048 -0.2070
  673HOH     H2 2054   2.414   0.143   2.023  0.0963 -0.0356  0.7019
  674HOH      O 2055   1.619   1.632   2.460 -0.1547  0.5128  0.4737
  674HOH     H1 2056   1.705   1.592   2.448 -0.3036  0.5479 -1.3544
  674HOH     H2 2057   1.561   1.559   2.482  0.0551  0.1399 -0.1454
  675HOH      O 2058   1.690   0.644   2.221 -0.7716  0.4728 -0.1217
  675HOH     H1 2059   1.691   0.715   2.285  0.6661 -0.2713  0.7768
  675HOH     H2 2060   1.754   0.670   2.155 -0.5624  0.2132 -0.0232
  676HOH      O 2061   1.609   0.841   1.958  0.4625  0.4175  0.4549
  676HOH     H1 2062   1.591   0.748   1.975 -0.9505  0.4399 -0.5863
  676HOH     H2 2063   1.555   0.888   2.021 -0.4667  0.4898 -0.3498
  677HOH      O 2064   2.280   2.730   1.945  0.1352  0.3725 -0.5117
  677HOH     H1 2065   2.209   2.794   1.954  0.9901  1.2376  0.8810
  677HOH     H2 2066   2.244   2.650   1.983  0.1198  1.0415  1.0391
  678HOH      O 2067   0.264   2.625   0.691 -0.8005 -0.3936  0.8105
  678HOH     H1 2068   0.251   2.686   0.764 -1.9361 -0.1609  0.4522
  678HOH     H2 2069   0.206   2.552   0.711 -0.8407 -0.4999  0.3293
  679HOH      O 2070   1.041   0.780   1.641 -0.0418  0.2037 -0.4588
  679HOH     H1 2071   0.971   0.843   1.626  0.1040  0.4500 -0.1349
  679HOH     H2 2072   1.114   0.833   1.675 -0.2760 -0.2553  0.9053
  680HOH      O 2073   0.314   1.113   1.323 -0.1529 -0.0516 -1.0116
  680HOH     H1 2074   0.282   1.203   1.331  0.4345  0.1061 -0.1848
  680HOH     H2 2075   0.235   1.060   1.316 -0.5914  0.4088  0.0211
  681HOH      O 2076   0.291   2.740  -0.032  0.0895 -0.4343 -0.3062
  681HOH     H1 2077   0.379   2.717  -0.001  0.0261 -0.2024  0.0654
  681HOH     H2 2078   0.237   2.740   0.048 -0.0536  0.3033 -0.3894
  682HOH      O 2079   1.471   2.630   1.888  0.1106 -0.6279  0.3637
  682HOH     H1 2080   1.402   2.563   1.883 -0.2144 -0.2949  0.2259
  682HOH     H2 2081   1.548   2.584   1.919 -0.0896 -1.0803  0.2015
  683HOH      O 2082   0.874   1.601   2.561 -0.0868 -0.0823 -0.0612
  683HOH     H1 2083   0.933   1.667   2.599  0.0041 -0.2939  0.1679
  683HOH     H2 2084   0.868   1.533   2.628  0.3162 -0.6098 -0.5533
  684HOH      O 2085   2.323   2.781   0.570  0.1579  0.0890 -0.0014
  684HOH     H1 2086   2.245   2.836   0.575 -0.3974 -0.6887  0.1931
  684HOH     H2 2087   2.370   2.814   0.493 -1.0074 -0.2282 -0.8993
  685HOH      O 2088   2.536   2.694   1.688  0.0366  0.5152  0.0838
  685HOH     H1 2089   2.571   2.747   1.760  0.7575 -0.3876  0.4242
  685HOH     H2 2090   2.441   2.711   1.691  0.1586  1.2176  0.6319
  686HOH      O 2091   0.190   1.683   1.409 -0.6980 -0.0279  0.1035
  686HOH     H1 2092   0.139   1.731   1.473 -0.4466  0.5434 -0.1140
  686HOH     H2 2093   0.258   1.744   1.381  0.0342 -0.7193  0.2941
  687HOH      O 2094   2.610   1.085   1.189  0.9728 -0.2298  0.3547
  687HOH     H1 2095   2.548   1.117   1.124  1.0201  0.5837  0.6774
  687HOH     H2 2096   2.687   1.060   1.139  0.4663 -1.1002 -0.0361
  688HOH      O 2097   0.805   1.387   2.740 -0.5654 -0.9775  0.2449
  688HOH     H1 2098   0.710   1.388   2.755 -0.6583  0.3172 -0.2075
  688HOH     H2 2099   0.843   1.389   2.828 -0.9479 -1.1625  0.4218
  689HOH      O 2100   1.409   2.896   1.768  0.0517 -0.2469 -0.4135
  689HOH     H1 2101   1.340   2.951   1.804  0.8290  0.6034 -0.1471
  689HOH     H2 2102   1.412   2.820   1.826 -0.4483 -0.1473 -0.2479
  690HOH      O 2103   0.690   2.323   1.642  0.4044 -0.0766  0.4630
  690HOH     H1 2104   0.689   2.266   1.565  0.6937 -0.0454  0.4332
  690HOH     H2 2105   0.780   2.356   1.646  0.5378 -0.4989  1.1286
  691HOH      O 2106   0.465   0.822   2.932 -0.9673 -0.0466  0.1419
  691HOH     H1 2107   0.546   0.861   2.899 -1.1026 -0.1319 -0.3103
  691HOH     H2 2108   0.435   0.882   3.000 -0.1607 -0.3734  0.8106
  692HOH      O 2109   1.370   0.472   2.414 -0.5148  0.0560 -0.8814
  692HOH     H1 2110   1.336   0.383   2.402  0.1948 -0.5706  0.9970
  692HOH     H2 2111   1.303   0.516   2.466 -0.4416  0.3152 -1.0035
  693HOH      O 2112   0.062   0.472   0.648  0.4234  0.1458  0.3601
  693HOH     H1 2113   0.092   0.438   0.732 -0.6283 -0.3706  0.5672
  693HOH     H2 2114   0.045   0.394   0.596 -0.7235  0.3757  0.3462
  694HOH      O 2115   0.732   1.612   0.785 -0.7549  0.5546  0.1198
  694HOH     H1 2116   0.827   1.625   0.790 -0.6557  0.1261 -0.4313
  694HOH     H2 2117   0.722   1.526   0.745 -1.3828  0.8787 -0.4575
  695HOH      O 2118   1.910   0.643   1.207 -0.4494 -0.1753  0.0961
  695HOH     H1 2119   1.997   0.642   1.168 -0.7820  0.7247 -0.7459
  695HOH     H2 2120   1.885   0.736   1.208 -1.3625 -0.3999  0.4147
  696HOH      O 2121   1.652   0.574   0.856 -0.1998  0.3100 -0.0824
  696HOH     H1 2122   1.713   0.648   0.866  0.7666 -0.5215  0.5437
  696HOH     H2 2123   1.634   0.570   0.762  0.6114  0.6670 -0.2700
  697HOH      O 2124   2.899   2.987   2.776 -0.1068  0.4314 -0.1207
  697HOH     H1 2125   2.839   2.927   2.730  0.4452  0.5029 -0.9812
  697HOH     H2 2126   2.927   3.048   2.709  0.5452  0.7066  0.3882
  698HOH      O 2127   1.995   2.610   1.703  0.1637 -0.6178  0.0859
  698HOH     H1 2128   1.937   2.578   1.634  0.6978 -0.1709 -0.5995
  698HOH     H2 2129   2.017   2.531   1.754 -0.3138 -0.9403 -0.1872
  699HOH      O 2130   0.702   0.078   0.809  0.6144  0.2779  0.0202
  699HOH     H1 2131   0.661   0.165   0.813  0.9597  0.4571 -0.2131
  699HOH     H2 2132   0.669   0.040   0.728  0.2160  0.0599  0.2802
  700HOH      O 2133   1.695   1.504   0.279 -0.3933  0.5933 -0.2789
  700HOH     H1 2134   1.669   1.444   0.350  0.0894 -0.1822 -0.7346
  700HOH     H2 2135   1.691   1.450   0.200  0.7032  0.9790 -0.6206
  701HOH      O 2136   1.239   2.587   1.193 -0.4303  0.0476 -0.2249
  701HOH     H1 2137   1.305   2.565   1.259 -0.9849  0.4479  0.5093
  701HOH     H2 2138   1.288   2.629   1.122  0.0515  1.1682  0.6927
  702HOH      O 2139   0.356   0.355   1.501 -0.3919  0.2056 -0.2969
  702HOH     H1 2140   0.393   0.307   1.574  1.0483  0.0381 -1.0583
  702HOH     H2 2141   0.355   0.446   1.529 -0.1366  0.1086  0.0314
  703HOH      O 2142   1.875   0.615   0.188 -0.0920  0.3473  0.0177
  703HOH     H1 2143   1.781   0.635   0.197 -0.0275  1.0412 -0.6818
  703HOH     H2 2144   1.914   0.649   0.269 -0.5141 -0.5942  0.6547
  704HOH      O 2145   1.356   0.505   2.834 -0.2934 -0.5266  0.3730
  704HOH     H1 2146   1.307   0.425   2.813  0.4204 -1.1849  1.0727
  704HOH     H2 2147   1.445   0.475   2.851 -0.0349  0.4072  0.8170
  705HOH      O 2148   1.647   0.521   1.939  0.7459 -0.1417  0.5690
  705HOH     H1 2149   1.588   0.505   1.865  0.7577  1.0258  0.2666
  705HOH     H2 2150   1.596   0.497   2.016  0.3582 -0.4000  0.2392
  706HOH      O 2151   1.244   0.265   1.168  0.8735 -0.1750 -0.3640
  706HOH     H1 2152   1.179   0.320   1.212 -0.3685 -0.4926 -1.6524
  706HOH     H2 2153   1.327   0.287   1.210  0.1884  1.4497  0.2796
  707HOH      O 2154   2.575   2.705   1.405  0.2251  0.0276 -0.4473
  707HOH     H1 2155   2.525   2.786   1.396  0.1224 -0.1021 -1.1693
  707HOH     H2 2156   2.603   2.704   1.497 -1.1951  0.0557  0.0461
  708HOH      O 2157   2.237   0.513   2.570  0.1847  0.3768  0.3170
  708HOH     H1 2158   2.277   0.540   2.487 -0.2575 -0.2568 -0.1207
  708HOH     H2 2159   2.155   0.562   2.574 -0.6636 -0.8654 -0.5232
  709HOH      O 2160   2.128   1.454   0.496  0.6213 -0.0157 -0.6053
  709HOH     H1 2161   2.203   1.439   0.554 -0.6811 -1.6334  0.8622
  709HOH     H2 2162   2.096   1.540   0.521  0.9041 -0.1051  0.1341
  710HOH      O 2163   0.257   0.038   0.898  0.0860  0.3239  0.0136
  710HOH     H1 2164   0.168   0.008   0.914 -0.4771  1.3584 -0.9342
  710HOH     H2 2165   0.312  -0.030   0.938 -1.0932 -0.7498 -0.0445
  711HOH      O 2166   2.342   0.310   1.949 -0.1339 -0.2708 -0.1845
  711HOH     H1 2167   2.382   0.397   1.940  0.3244 -0.4189  0.3036
  711HOH     H2 2168   2.251   0.322   1.921  0.2701  0.0462 -1.4784
  712HOH      O 2169   2.884   2.227   1.027 -0.2787 -0.1911  0.2135
  712HOH     H1 2170   2.958   2.253   1.083  0.3264 -0.4106 -0.4472
  712HOH     H2 2171   2.877   2.297   0.962 -0.1454 -0.5372 -0.1848
  713HOH      O 2172   0.002   0.861   2.554  0.3904  0.4156  0.2532
  713HOH     H1 2173   0.053   0.932   2.515  0.1995  0.0134 -0.7643
  713HOH     H2 2174   0.059   0.784   2.549  0.2520  0.2898  0.5207
  714HOH      O 2175   0.291   0.110   0.635 -0.2359  0.0633 -0.8071
  714HOH     H1 2176   0.320   0.080   0.721  0.0478 -0.3383 -1.0332
  714HOH     H2 2177   0.199   0.134   0.647 -0.4653 -0.8550 -0.5833
  715HOH      O 2178   0.718   2.905   0.385  0.3161  0.3890  0.3220
  715HOH     H1 2179   0.642   2.963   0.387  0.3489  0.4450  0.0190
  715HOH     H2 2180   0.784   2.953   0.335  0.3371  0.0837  0.0497
  716HOH      O 2181   1.708   0.041   2.489  0.2787  0.0756  0.0618
  716HOH     H1 2182   1.714   0.129   2.451 -0.3176  0.0138 -0.1963
  716HOH     H2 2183   1.700   0.056   2.583 -0.1594  0.3210 -0.0082
  717HOH      O 2184   2.136   2.584   0.140  0.1743 -0.2698  0.2641
  717HOH     H1 2185   2.201   2.618   0.079  0.5097  0.9520  1.2188
  717HOH     H2 2186   2.088   2.518   0.090  1.2360 -0.2298 -0.8998
  718HOH      O 2187   1.291   1.211   1.270  0.2466  0.6004 -0.4417
  718HOH     H1 2188   1.337   1.127   1.266 -0.1100  0.4023 -0.4772
  718HOH     H2 2189   1.232   1.209   1.195 -0.6029  0.3821  0.2123
  719HOH      O 2190   1.622   2.760   2.421  0.2636  0.3639  0.1669
  719HOH     H1 2191   1.680   2.834   2.441  0.1427  0.1062  1.6983
  719HOH     H2 2192   1.664   2.684   2.460  0.0837 -0.3006 -0.8571
  720HOH      O 2193   2.134   0.663   2.064  0.4353  0.2912 -0.1994
  720HOH     H1 2194   2.086   0.581   2.077  0.0636  0.5596  0.1589
  720HOH     H2 2195   2.223   0.635   2.044  0.6872 -0.2040  1.3307
  721HOH      O 2196   0.793   0.161   1.042  0.4130  0.0494 -0.3428
  721HOH     H1 2197   0.775   0.173   0.949  0.1770 -0.0915 -0.3159
  721HOH     H2 2198   0.794   0.066   1.055  0.1952  0.0692 -0.1555
  722HOH      O 2199   0.256   2.450   2.868 -0.3656  0.5209  0.3757
  722HOH     H1 2200   0.274   2.542   2.847  0.4356  0.0298 -1.5240
  722HOH     H2 2201   0.342   2.408   2.865 -0.8384 -0.4805  0.0034
  723HOH      O 2202   2.582   1.615   2.144  0.3319 -0.0514 -0.1836
  723HOH     H1 2203   2.602   1.524   2.120 -0.3743 -0.7295  1.5058
  723HOH     H2 2204   2.489   1.624   2.124  0.4834  0.4655 -0.7056
  724HOH      O 2205   2.614   2.810   0.601 -0.6370 -0.5892 -0.6490
  724HOH     H1 2206   2.617   2.903   0.578 -0.3908 -0.4348 -0.0188
  724HOH     H2 2207   2.521   2.792   0.616 -0.6224 -0.2877 -0.1750
  725HOH      O 2208   2.561   0.432   2.158 -0.2718 -0.2960 -0.2115
  725HOH     H1 2209   2.628   0.382   2.111 -0.3215 -0.6528  0.0925
  725HOH     H2 2210   2.503   0.464   2.088 -0.5297 -1.0928 -0.3855
  726HOH      O 2211   2.288   2.558   1.118  0.1215 -0.4857  0.2076
  726HOH     H1 2212   2.266   2.647   1.143  1.3508 -0.0661 -0.0769
  726HOH     H2 2213   2.329   2.520   1.195  0.0110 -0.6551  0.1848
  727HOH      O 2214   1.018   2.524   2.487 -0.4126 -0.0157  0.2513
  727HOH     H1 2215   0.969   2.573   2.552  0.0553  1.5340 -0.4570
  727HOH     H2 2216   1.078   2.470   2.537 -0.3862  0.7801  1.1280
  728HOH      O 2217   0.529   2.976   1.342 -0.1420 -0.0411 -0.2535
  728HOH     H1 2218   0.573   2.990   1.259 -0.5266 -0.3854 -0.5252
  728HOH     H2 2219   0.494   2.887   1.336  0.2898 -0.2769  0.4917
  729HOH      O 2220   1.910   1.464   0.936  0.5572  0.3469 -0.3720
  729HOH     H1 2221   1.961   1.536   0.898  0.7597  0.0728 -0.6236
  729HOH     H2 2222   1.949   1.385   0.900  0.1968  0.1159 -0.2673
  730HOH      O 2223   1.454   0.242   0.060  1.0104 -0.2967  0.6833
  730HOH     H1 2224   1.472   0.170   0.120  0.4865 -0.4505  0.6706
  730HOH     H2 2225   1.394   0.299   0.107  0.0981 -0.7340  0.1182
  731HOH      O 2226   1.252   0.675   0.771 -0.6263 -0.2938  0.2134
  731HOH     H1 2227   1.167   0.714   0.750 -0.2962  0.4155  0.1222
  731HOH     H2 2228   1.308   0.750   0.793  0.0214 -0.7319  0.1154
  732HOH      O 2229   1.100   1.279   1.842 -0.0582  0.8757 -0.5113
  732HOH     H1 2230   1.053   1.349   1.888 -0.8909  0.0268  0.0129
  732HOH     H2 2231   1.170   1.253   1.902  0.0031  0.9875 -0.5337
  733HOH      O 2232   0.896   0.451   0.507 -0.3673  0.5711  0.3392
  733HOH     H1 2233   0.933   0.374   0.550 -0.7845 -0.0736 -0.3969
  733HOH     H2 2234   0.870   0.508   0.579  0.2731  0.1910  0.9046
  734HOH      O 2235   1.237   0.893   2.043  0.0470  0.1021 -0.1399
  734HOH     H1 2236   1.286   0.875   2.123 -0.0756  0.4147  0.0056
  734HOH     H2 2237   1.195   0.977   2.058  0.2521  0.3064 -0.6445
  735HOH      O 2238   1.954   1.221   1.094  0.3146  0.4103  0.0452
  735HOH     H1 2239   1.986   1.213   1.004  0.3068 -0.4322  0.1036
  735HOH     H2 2240   1.878   1.278   1.087  0.6372  0.8092 -0.3946
  736HOH      O 2241   1.396   2.550   0.571 -1.0242  0.2038 -0.1764
  736HOH     H1 2242   1.389   2.600   0.490  0.2286 -0.0370 -0.4801
  736HOH     H2 2243   1.408   2.616   0.639  0.5007  0.4022 -0.5567
  737HOH      O 2244   1.830   2.455   0.235  0.1614  0.1515 -0.0273
  737HOH     H1 2245   1.779   2.463   0.315 -0.4099  0.4165 -0.4060
  737HOH     H2 2246   1.915   2.493   0.256  0.2545 -0.3904  0.6425
  738HOH      O 2247   0.868   2.359   2.831  0.2008 -0.0533 -0.2541
  738HOH     H1 2248   0.859   2.395   2.919  0.6082 -1.4107  0.3981
  738HOH     H2 2249   0.805   2.408   2.778 -0.3544  0.5207  0.8695
  739HOH      O 2250   1.864   2.713   0.807  0.1148  0.1697 -0.5276
  739HOH     H1 2251   1.865   2.808   0.794  1.2932  0.2013 -0.4303
  739HOH     H2 2252   1.925   2.698   0.879  0.7200 -0.7165 -1.1745
  740HOH      O 2253   2.353   0.879   0.297  0.8663  0.7492 -0.5903
  740HOH     H1 2254   2.387   0.904   0.383 -0.3044  0.0525  0.1315
  740HOH     H2 2255   2.305   0.956   0.267 -1.1258  0.2023  0.7583
  741HOH      O 2256   0.080   0.898   2.833 -0.1187 -0.4041 -0.1254
  741HOH     H1 2257   0.028   0.924   2.757  0.1724  0.2041 -0.1264
  741HOH     H2 2258   0.170   0.919   2.808 -0.0952  0.5413  0.6703
  742HOH      O 2259   1.027   2.313   1.787 -0.3901  0.2070 -0.1574
  742HOH     H1 2260   0.954   2.290   1.845 -0.3518  0.0116 -0.1866
  742HOH     H2 2261   1.069   2.230   1.766  0.2672  0.3705  0.4230
  743HOH      O 2262   1.104   0.069   1.563  0.5336 -0.0113  0.6140
  743HOH     H1 2263   1.020   0.113   1.551  0.8864  0.5397  0.0782
  743HOH     H2 2264   1.100  -0.008   1.506  0.6650  0.4162  0.0127
  744HOH      O 2265   2.048   0.066   0.118 -0.5345  0.2573  0.0669
  744HOH     H1 2266   2.075   0.068   0.026 -0.5126  0.1227  0.0712
  744HOH     H2 2267   2.066  -0.023   0.147 -0.4489  0.3281  0.2303
  745HOH      O 2268   1.333   2.353   0.927 -0.8257 -0.2744 -0.5243
  745HOH     H1 2269   1.275   2.429   0.923  0.0347  0.3972 -0.7113
  745HOH     H2 2270   1.372   2.357   1.014 -0.1497 -0.0120 -0.8302
  746HOH      O 2271   2.725   0.367   0.689  0.4474 -0.2101 -0.3489
  746HOH     H1 2272   2.797   0.429   0.701  0.4847 -0.2588 -0.3194
  746HOH     H2 2273   2.767   0.281   0.697  0.1874 -0.2537  0.8663
  747HOH      O 2274   2.775   1.777   0.484 -0.4523 -0.2612 -0.0522
  747HOH     H1 2275   2.819   1.736   0.558 -0.7561 -0.0372  0.2535
  747HOH     H2 2276   2.706   1.831   0.523  0.0752  0.7348 -0.4158
  748HOH      O 2277   2.544   1.323   2.952  0.7161  0.2080  0.7943
  748HOH     H1 2278   2.549   1.331   2.857  0.1321 -0.6482  0.6721
  748HOH     H2 2279   2.505   1.237   2.967 -0.7177  0.9366  1.7537
  749HOH      O 2280   2.481  -0.012   1.492 -0.0915 -0.5847  0.0736
  749HOH     H1 2281   2.415   0.031   1.437  0.0620 -0.6264 -0.1428
  749HOH     H2 2282   2.463   0.022   1.580 -0.9171 -1.2016  0.1744
  750HOH      O 2283   2.727   1.277   0.528 -0.5451 -0.3702  0.2618
  750HOH     H1 2284   2.720   1.365   0.566 -0.2766 -0.8539  1.5600
  750HOH     H2 2285   2.810   1.278   0.481 -0.2184 -0.0906  0.8157
  751HOH      O 2286   0.068   1.876   1.924 -0.5943 -0.0210  0.1924
  751HOH     H1 2287  -0.021   1.908   1.907 -0.4687  0.4713  0.4230
  751HOH     H2 2288   0.067   1.852   2.017 -0.6395 -0.5627  0.0632
  752HOH      O 2289   0.558   1.104   2.511  0.5166  0.0237 -0.2344
  752HOH     H1 2290   0.549   1.144   2.598 -0.8517  0.1679 -0.3998
  752HOH     H2 2291   0.562   1.179   2.451 -0.1552 -0.0627 -0.3996
  753HOH      O 2292   1.872   1.438   1.637 -0.3285 -0.0145  0.0371
  753HOH     H1 2293   1.861   1.467   1.546  0.3769  0.7724  0.1721
  753HOH     H2 2294   1.956   1.476   1.664 -0.7947  0.2822  1.2028
  754HOH      O 2295   2.146   0.158   2.187  0.0870 -0.2420  0.8607
  754HOH     H1 2296   2.130   0.240   2.140 -0.4273 -0.5587  0.4532
  754HOH     H2 2297   2.162   0.185   2.278 -1.1482  0.2665  0.9709
  755HOH      O 2298   0.454   2.323   2.187  0.2715 -0.7782  1.0389
  755HOH     H1 2299   0.487   2.248   2.236 -0.1211 -1.0413  0.9117
  755HOH     H2 2300   0.468   2.398   2.245  0.7923 -0.9238  1.1114
  756HOH      O 2301   1.309   2.044   1.937 -0.4077  0.5753  0.5050
  756HOH     H1 2302   1.262   1.986   1.996  0.7232 -1.3731 -0.3145
  756HOH     H2 2303   1.255   2.048   1.858 -0.0543 -0.2705  0.1932
  757HOH      O 2304   1.476   0.064   1.112 -0.6138 -0.4091 -0.5260
  757HOH     H1 2305   1.498   0.150   1.077  0.2437 -0.3376  0.1280
  757HOH     H2 2306   1.387   0.047   1.081 -0.8334  0.7438 -0.5867
  758HOH      O 2307   0.797   2.965   1.785 -0.2670  0.1484  0.3375
  758HOH     H1 2308   0.751   2.995   1.707 -0.8551 -0.5440  0.3943
  758HOH     H2 2309   0.832   2.878   1.761 -0.6795 -0.1889  0.9119
  759HOH      O 2310   0.708   0.612   2.979  0.2813 -0.7908  0.1247
  759HOH     H1 2311   0.685   0.669   2.905  1.2648 -0.0467  0.3593
  759HOH     H2 2312   0.771   0.662   3.030  0.1872 -1.5852  1.0840
  760HOH      O 2313   2.831   2.112   2.416 -0.5671 -0.1097 -0.0666
  760HOH     H1 2314   2.792   2.157   2.340 -0.8004 -0.1671  0.0178
  760HOH     H2 2315   2.914   2.157   2.430 -0.3883 -0.2830 -0.5315
  761HOH      O 2316   0.604   1.070   1.283  0.7622 -0.2759 -0.1965
  761HOH     H1 2317   0.556   0.988   1.281  0.2966 -0.0278  0.2483
  761HOH     H2 2318   0.588   1.105   1.370  1.8092 -0.2033 -0.0065
  762HOH      O 2319   2.698   2.047   2.675  0.3607  0.2503 -0.0425
  762HOH     H1 2320   2.604   2.053   2.656  0.3227 -0.2228 -0.0450
  762HOH     H2 2321   2.741   2.082   2.598  0.1965 -0.7569 -0.6255
  763HOH      O 2322   2.349   1.098   2.708  0.1427 -0.3636 -0.3307
  763HOH     H1 2323   2.374   1.015   2.666 -0.1380 -0.1306 -0.9906
  763HOH     H2 2324   2.407   1.163   2.669  0.3354 -0.2324  0.1588
  764HOH      O 2325   2.663   1.350   2.076  0.3973  0.9539 -0.2979
  764HOH     H1 2326   2.636   1.265   2.110 -0.0407  0.8433 -0.8860
  764HOH     H2 2327   2.758   1.346   2.071  0.3442  0.0798 -1.3090
  765HOH      O 2328   0.926   0.175   2.807 -0.3337 -0.0876  0.5334
  765HOH     H1 2329   0.922   0.148   2.715 -0.3522  0.1146  0.4742
  765HOH     H2 2330   0.974   0.258   2.806 -0.3828 -0.0552  0.7004
  766HOH      O 2331   1.163   2.737   0.323 -0.6138  0.4815  0.1772
  766HOH     H1 2332   1.117   2.821   0.326  0.4601  1.0983  0.2228
  766HOH     H2 2333   1.195   2.731   0.233 -0.5672  0.1836  0.2118
  767HOH      O 2334   1.040   2.531   2.216  1.2941  0.1219 -0.2648
  767HOH     H1 2335   1.085   2.608   2.180 -0.1007  1.0950 -0.1021
  767HOH     H2 2336   1.048   2.541   2.311  0.8618  0.2329 -0.2380
  768HOH      O 2337   2.055   1.687   2.593  0.3887  0.4458 -0.2631
  768HOH     H1 2338   2.008   1.748   2.650  1.3272  0.9630 -0.0049
  768HOH     H2 2339   2.127   1.738   2.557  0.6611 -0.2673 -0.7846
  769HOH      O 2340   1.495   0.932   0.134  0.4443 -0.0121  0.3745
  769HOH     H1 2341   1.561   0.863   0.141  0.6777  0.0991 -0.5009
  769HOH     H2 2342   1.444   0.908   0.057 -0.2234  0.1737  0.7514
  770HOH      O 2343   1.508   2.741   0.317  0.4345  0.1825 -0.2047
  770HOH     H1 2344   1.564   2.754   0.394 -0.3622  0.0182  0.4254
  770HOH     H2 2345   1.504   2.828   0.276  0.7120  0.3185  0.0449
  771HOH      O 2346   0.303   1.416   0.725  0.2620 -0.8097 -0.6377
  771HOH     H1 2347   0.224   1.373   0.756  1.0057 -1.7901 -0.0054
  771HOH     H2 2348   0.341   1.458   0.802  1.4567 -2.1940 -0.3813
  772HOH      O 2349   1.116   0.889   2.926  0.0502  0.0439 -0.8113
  772HOH     H1 2350   1.099   0.805   2.884 -0.8384  0.1381 -0.6803
  772HOH     H2 2351   1.211   0.890   2.940  0.0657 -0.9846 -0.6971
  773HOH      O 2352   2.416   0.786   2.800  0.3127 -0.2475  0.1029
  773HOH     H1 2353   2.404   0.785   2.894  0.2687 -0.4437  0.0963
  773HOH     H2 2354   2.460   0.703   2.780  0.2551 -0.2422 -0.0563
  774HOH      O 2355   1.522   1.306   1.480 -0.5411  0.2521  0.2762
  774HOH     H1 2356   1.518   1.311   1.384 -0.7428 -0.6989  0.2169
  774HOH     H2 2357   1.607   1.346   1.501 -1.1842  2.0014 -0.1258
  775HOH      O 2358   2.004   2.157   2.612 -0.1923 -0.2254  0.3414
  775HOH     H1 2359   1.917   2.115   2.610 -0.4650  0.3261 -0.6577
  775HOH     H2 2360   2.052   2.108   2.678 -1.3947 -0.2726  1.2557
  776HOH      O 2361   0.222   2.135   1.078  0.3070 -0.2333 -0.3118
  776HOH     H1 2362   0.204   2.110   0.987 -0.2375 -0.7620 -0.0792
  776HOH     H2 2363   0.200   2.056   1.128  0.3350  0.1421  0.3027
  777HOH      O 2364   2.467   0.166   1.160 -0.1833 -0.0740 -0.2885
  777HOH     H1 2365   2.397   0.232   1.155 -0.2305 -0.0379  0.5149
  777HOH     H2 2366   2.423   0.087   1.191  0.0255 -0.2309 -0.3912
  778HOH      O 2367   2.125   1.458   2.044  0.3638 -1.0105  0.3779
  778HOH     H1 2368   2.045   1.418   2.010 -0.4558 -0.1485  1.1823
  778HOH     H2 2369   2.130   1.542   2.000  0.0603 -0.4852  1.2960
  779HOH      O 2370   2.311   0.407   1.164  0.2721 -0.6809  0.4613
  779HOH     H1 2371   2.269   0.429   1.247  0.4201 -0.5701  0.5091
  779HOH     H2 2372   2.366   0.483   1.145 -0.7295 -0.1180 -0.3916
  780HOH      O 2373   1.228   1.220   0.384 -0.3169 -0.6368 -0.0272
  780HOH     H1 2374   1.234   1.262   0.470  0.6077  0.5436 -0.6207
  780HOH     H2 2375   1.303   1.160   0.381  0.3398  0.1596 -0.3892
  781HOH      O 2376   1.204   0.970   2.449  0.9434 -0.3016 -0.0887
  781HOH     H1 2377   1.217   0.905   2.380 -0.7739 -0.1694 -0.6458
  781HOH     H2 2378   1.178   1.049   2.403 -0.3560 -0.2296  0.6525
  782HOH      O 2379   1.192   1.781   1.645 -0.4343 -0.1129 -0.2205
  782HOH     H1 2380   1.248   1.749   1.575 -1.0293 -1.3088 -0.1937
  782HOH     H2 2381   1.214   1.727   1.721 -0.3959  0.5907  0.2877
  783HOH      O 2382   0.828   1.751   1.184 -0.6348 -0.0246 -0.8402
  783HOH     H1 2383   0.916   1.713   1.179 -0.1928  0.9247 -0.7551
  783HOH     H2 2384   0.785   1.703   1.255  0.3259  0.4230  0.0997
  784HOH      O 2385   1.423   0.705   1.736 -0.2411  0.0303 -0.2522
  784HOH     H1 2386   1.507   0.677   1.699 -0.3042 -0.9852  0.2904
  784HOH     H2 2387   1.443   0.785   1.784  0.0456  0.7805 -1.5173
  785HOH      O 2388   1.639   1.892   1.195  0.5684  0.4140 -0.2651
  785HOH     H1 2389   1.659   1.862   1.284  0.4781 -0.8042 -0.6196
  785HOH     H2 2390   1.720   1.880   1.146  0.2595 -0.2218 -0.6479
  786HOH      O 2391   1.424   0.467   0.978  0.2271  0.3028  0.0825
  786HOH     H1 2392   1.502   0.508   0.942  0.3572  0.7086  0.7927
  786HOH     H2 2393   1.352   0.498   0.922  0.5189  0.2219 -0.3455
  787HOH      O 2394   0.323   2.656   1.170  0.6950  0.1231  0.6565
  787HOH     H1 2395   0.272   2.681   1.247 -0.3372 -0.2532  0.1378
  787HOH     H2 2396   0.315   2.561   1.165  1.1723  0.0923  0.3637
  788HOH      O 2397   1.592   1.620   2.116 -0.3680 -0.2775 -0.5206
  788HOH     H1 2398   1.636   1.556   2.172 -0.6280 -0.3372 -0.3850
  788HOH     H2 2399   1.501   1.591   2.112 -0.7392  0.6221  0.3688
  789HOH      O 2400   2.155   0.684   1.129  0.0608  0.0397 -0.0176
  789HOH     H1 2401   2.232   0.662   1.181  0.2199 -0.1983 -0.3500
  789HOH     H2 2402   2.189   0.699   1.041 -0.2077  0.4217 -0.0649
  790HOH      O 2403   2.096   1.937   2.351 -0.1458  0.1904 -0.2745
  790HOH     H1 2404   2.061   1.857   2.311  0.4000 -0.1042 -0.1731
  790HOH     H2 2405   2.038   2.007   2.319 -0.5807 -0.2298 -0.4260
  791HOH      O 2406   1.945   0.207   1.097 -0.4592 -0.3799  0.3460
  791HOH     H1 2407   1.965   0.203   1.191  1.2945  1.5067  0.1840
  791HOH     H2 2408   1.887   0.282   1.088 -0.6036 -0.5372 -0.0922
  792HOH      O 2409   1.136   2.754   0.607  0.0811  0.9998 -0.0993
  792HOH     H1 2410   1.164   2.735   0.518  1.4804 -0.5032  0.5499
  792HOH     H2 2411   1.178   2.838   0.628  1.8965  0.1965 -0.1372
  793HOH      O 2412   2.678   1.618   2.382 -0.4399 -0.2593 -0.3313
  793HOH     H1 2413   2.652   1.613   2.290 -0.6460 -0.0919 -0.2823
  793HOH     H2 2414   2.607   1.665   2.425 -0.2919 -0.2396 -0.1046
  794HOH      O 2415   2.755   2.960   1.581  0.6760 -0.0002  0.6702
  794HOH     H1 2416   2.666   2.969   1.548  0.3813 -0.1653  1.3915
  794HOH     H2 2417   2.810   3.002   1.514  0.0271  0.4604  0.4094
  795HOH      O 2418   2.860   2.299   0.627  0.0378 -0.2953  0.2369
  795HOH     H1 2419   2.870   2.233   0.695 -0.9853  0.1163  0.8338
  795HOH     H2 2420   2.852   2.249   0.545 -0.1287 -0.8736  0.5956
  796HOH      O 2421   1.370   1.152   1.644  0.3898  0.2545  0.2362
  796HOH     H1 2422   1.417   1.227   1.609  0.4915  0.1267  0.0957
  796HOH     H2 2423   1.403   1.077   1.594 -0.3590  0.2292 -0.2443
  797HOH      O 2424   0.709   2.361   1.898 -0.6951 -0.2227  0.0187
  797HOH     H1 2425   0.679   2.342   1.809 -1.3845  0.1231  0.1614
  797HOH     H2 2426   0.688   2.282   1.947 -0.4579 -0.3558 -0.0927
  798HOH      O 2427   0.110   1.635   2.669  0.4404 -0.2580 -0.5320
  798HOH     H1 2428   0.165   1.621   2.747  0.5593 -1.1798 -0.7553
  798HOH     H2 2429   0.055   1.557   2.664  0.7991 -0.4793 -1.6539
  799HOH      O 2430   2.222   2.748   1.652 -0.1575 -0.2673 -0.0621
  799HOH     H1 2431   2.214   2.826   1.707  0.1461 -0.2691 -0.0098
  799HOH     H2 2432   2.149   2.692   1.679  1.0269 -1.1231  1.7697
  800HOH      O 2433   2.099   2.740   0.954  0.1982  0.4337 -0.4261
  800HOH     H1 2434   2.157   2.810   0.922  0.2287  0.8242  0.4256
  800HOH     H2 2435   2.080   2.765   1.044  0.5935 -0.9157  0.0694
  801HOH      O 2436   1.430  -0.032   2.127  0.1236  0.2583  0.2296
  801HOH     H1 2437   1.365   0.032   2.098 -0.4105  0.0004  0.8043
  801HOH     H2 2438   1.515   0.009   2.108 -0.1679  0.3150 -1.1681
  802HOH      O 2439   0.518   1.183   2.146 -0.1384  0.5011 -0.5463
  802HOH     H1 2440   0.554   1.105   2.188  0.1466  0.9151  0.0198
  802HOH     H2 2441   0.535   1.171   2.053  0.4164  0.1524 -0.4087
  803HOH      O 2442   0.200   0.234   2.803 -0.1858  0.0295 -0.4766
  803HOH     H1 2443   0.194   0.146   2.839  0.6872  0.2013  0.1612
  803HOH     H2 2444   0.156   0.229   2.719  0.4878 -1.2204 -0.8028
  804HOH      O 2445   2.922   2.677   1.282 -0.4660  0.0658 -1.5848
  804HOH     H1 2446   2.961   2.720   1.358 -1.4660  0.1492 -1.0890
  804HOH     H2 2447   2.867   2.744   1.242 -1.8543 -0.5981 -0.9389
  805HOH      O 2448   0.668   0.632   0.949 -0.5970 -0.1949  0.3141
  805HOH     H1 2449   0.719   0.561   0.989 -0.8028 -0.2753  0.4391
  805HOH     H2 2450   0.613   0.587   0.883  0.2071  0.0134 -0.5379
  806HOH      O 2451   2.944   0.946   1.666 -0.0267 -0.4419  0.4644
  806HOH     H1 2452   3.031   0.923   1.633 -0.3789 -0.1618 -0.7547
  806HOH     H2 2453   2.956   1.030   1.710  0.1006  0.4761 -1.1493
  807HOH      O 2454   2.133   1.094   2.007 -0.7091 -0.2751  0.2432
  807HOH     H1 2455   2.054   1.059   1.966 -0.2795 -0.1400 -0.7436
  807HOH     H2 2456   2.134   1.186   1.982 -0.3037 -0.2450  0.3563
  808HOH      O 2457   1.827   0.953   1.125  0.9240  0.4939 -0.8189
  808HOH     H1 2458   1.801   0.987   1.211  0.7850 -0.8074 -0.3032
  808HOH     H2 2459   1.898   1.012   1.097  1.3871  0.6176  0.4633
  809HOH      O 2460   0.051   0.365   0.899  0.0259 -0.6209  0.0812
  809HOH     H1 2461  -0.012   0.363   0.972  0.4188  0.7509  0.5142
  809HOH     H2 2462   0.129   0.406   0.936  0.3088 -0.0470 -1.0568
  810HOH      O 2463   0.977   1.835   0.166 -0.1242 -0.2798  0.1632
  810HOH     H1 2464   0.959   1.855   0.074  1.7199  1.0211 -0.0261
  810HOH     H2 2465   0.940   1.748   0.179 -0.5093 -0.5086 -1.7895
  811HOH      O 2466   2.737   1.758   2.672 -0.0686 -0.4828  0.0666
  811HOH     H1 2467   2.818   1.713   2.647  0.2214  0.0462  0.0183
  811HOH     H2 2468   2.754   1.850   2.652 -1.0237 -0.4676 -0.8152
  812HOH      O 2469   2.839   2.426   0.246 -0.0371  0.1021 -0.4418
  812HOH     H1 2470   2.811   2.345   0.288  0.6272 -0.4488 -1.0099
  812HOH     H2 2471   2.801   2.421   0.158 -0.7344  0.8508 -0.2092
  813HOH      O 2472   0.499   1.505   0.933 -0.3172 -0.4242 -1.0403
  813HOH     H1 2473   0.519   1.447   1.007 -0.4331  1.8806  1.0774
  813HOH     H2 2474   0.585   1.523   0.894 -0.1373 -1.0752 -0.9730
  814HOH      O 2475   1.306   1.576   2.261 -0.3865 -0.4249  0.2970
  814HOH     H1 2476   1.344   1.652   2.305 -1.0273  0.4314 -0.5595
  814HOH     H2 2477   1.235   1.548   2.319  0.3061 -0.8625  0.9739
  815HOH      O 2478   0.737   1.179   1.919  0.4253  0.1578  0.4121
  815HOH     H1 2479   0.735   1.262   1.871 -0.9122 -0.0093  0.0828
  815HOH     H2 2480   0.761   1.203   2.008  0.4776  0.8424  0.2269
  816HOH      O 2481   2.558   0.539   2.792  1.0126  0.0283 -1.1040
  816HOH     H1 2482   2.591   0.484   2.864  0.2084  0.6510 -0.2062
  816HOH     H2 2483   2.541   0.477   2.721 -0.1600 -1.0116 -0.0341
  817HOH      O 2484   2.560   2.906   2.533 -0.1034 -0.1051  0.3730
  817HOH     H1 2485   2.534   2.879   2.445  0.5186  0.5096 -0.0211
  817HOH     H2 2486   2.620   2.837   2.563 -0.0701 -0.1594  0.1817
  818HOH      O 2487   1.651   1.369   0.980  0.0705 -0.2028  0.5698
  818HOH     H1 2488   1.711   1.434   1.016 -0.8375  0.4500  1.0070
  818HOH     H2 2489   1.616   1.410   0.901  0.1026 -0.5126  0.3952
  819HOH      O 2490   0.195   0.470   1.311  0.6626  0.2364 -0.3693
  819HOH     H1 2491   0.179   0.405   1.243  0.8182 -0.1071 -0.0803
  819HOH     H2 2492   0.284   0.453   1.341  0.4026  0.0085  0.3175
  820HOH      O 2493   1.457   1.088   2.639 -0.0862 -0.0988  0.1037
  820HOH     H1 2494   1.372   1.129   2.623 -0.1129 -0.1713  0.0596
  820HOH     H2 2495   1.441   0.995   2.627  0.1784 -0.0545 -0.7168
  821HOH      O 2496   1.244   0.245   1.718  0.9351 -0.1892 -0.0061
  821HOH     H1 2497   1.207   0.180   1.659  1.1222  0.3926 -0.8008
  821HOH     H2 2498   1.168   0.284   1.762  0.6151  0.4457 -1.0364
  822HOH      O 2499   1.532   0.274   2.641  0.0899  0.2555 -0.2923
  822HOH     H1 2500   1.606   0.282   2.700 -0.0428 -0.1961 -0.0606
  822HOH     H2 2501   1.481   0.200   2.674 -0.4070  0.4831 -0.5117
  823HOH      O 2502   0.900   2.025   1.030 -0.0849 -0.0011  0.0161
  823HOH     H1 2503   0.854   1.941   1.022 -0.1887  0.0217  0.3583
  823HOH     H2 2504   0.911   2.055   0.939  0.4994 -0.6770 -0.1546
  824HOH      O 2505   2.025   1.358   2.716  0.7592  0.3501 -0.5613
  824HOH     H1 2506   2.025   1.430   2.779 -0.1762  0.7054 -0.9243
  824HOH     H2 2507   1.938   1.319   2.724  1.0591 -0.4039 -0.7639
  825HOH      O 2508   2.757   1.025   2.937  0.1201  0.1510  0.4169
  825HOH     H1 2509   2.758   0.940   2.893  1.0011  0.0609  0.5766
  825HOH     H2 2510   2.771   1.089   2.868  0.3213  0.1016  0.4129
  826HOH      O 2511   2.303   1.353   1.341  0.6870  0.3474 -0.0860
  826HOH     H1 2512   2.250   1.376   1.417  0.3475 -1.3235  0.2653
  826HOH     H2 2513   2.310   1.434   1.291 -0.9394  1.0071  0.6161
  827HOH      O 2514   1.194   0.005   1.064 -0.0942  0.1642  0.1591
  827HOH     H1 2515   1.195   0.090   1.108 -0.9029  0.4253 -0.2784
  827HOH     H2 2516   1.101  -0.014   1.051  0.0674 -0.7459  0.1506
  828HOH      O 2517   0.683   0.571   2.134 -0.1531  0.6027 -0.2251
  828HOH     H1 2518   0.612   0.557   2.071 -0.5039  1.1909  0.0255
  828HOH     H2 2519   0.647   0.633   2.198 -0.0658 -0.5196  0.9904
  829HOH      O 2520   0.406   2.214   2.768  0.0447  0.2638  0.1853
  829HOH     H1 2521   0.453   2.217   2.684  0.5215  0.3900  0.4514
  829HOH     H2 2522   0.469   2.246   2.832 -0.3907  0.3832  0.5633
  830HOH      O 2523   0.028   2.911   0.661 -0.4742 -0.0477 -0.5851
  830HOH     H1 2524   0.062   2.935   0.575 -0.2340 -0.2743 -0.5576
  830HOH     H2 2525   0.080   2.835   0.687 -0.5824 -0.0181 -0.2653
  831HOH      O 2526   2.440   2.185   2.583 -0.6328 -0.2074  0.2300
  831HOH     H1 2527   2.383   2.108   2.588 -0.5731 -0.2567  0.1507
  831HOH     H2 2528   2.466   2.190   2.491  0.0639 -0.6029  0.3997
  832HOH      O 2529   2.726   0.204   2.886 -0.3833  0.5398  0.6669
  832HOH     H1 2530   2.707   0.170   2.973  0.2436 -0.0971  0.5786
  832HOH     H2 2531   2.795   0.146   2.853 -0.6263  0.7534 -0.2608
  833HOH      O 2532   2.371   2.881   0.292 -0.1737 -0.4492 -0.1442
  833HOH     H1 2533   2.445   2.857   0.237  0.0997 -0.9239  0.4118
  833HOH     H2 2534   2.380   2.975   0.305 -0.4393 -0.2554 -1.1728
  834HOH      O 2535   2.862   1.717   2.207 -0.0718 -0.4876  0.7009
  834HOH     H1 2536   2.915   1.771   2.266 -0.4319  0.4768  0.1966
  834HOH     H2 2537   2.795   1.679   2.264 -0.5837  0.6534  0.9182
  835HOH      O 2538   2.269   0.137   0.543 -0.2014 -0.7042 -0.1229
  835HOH     H1 2539   2.199   0.075   0.563 -0.7872 -0.5244 -1.4637
  835HOH     H2 2540   2.239   0.184   0.466  0.0984  1.4741  0.9364
  836HOH      O 2541   2.439   0.931   1.383 -0.7989  0.0957  0.4992
  836HOH     H1 2542   2.500   0.988   1.337  0.1129 -0.2901  1.1701
  836HOH     H2 2543   2.354   0.948   1.342 -0.2245  0.5277 -0.5886
  837HOH      O 2544   1.126   1.485   2.439 -0.3622 -0.5455 -0.0366
  837HOH     H1 2545   1.121   1.538   2.518  1.0266  0.8325 -0.7600
  837HOH     H2 2546   1.035   1.469   2.414 -0.8301  0.2285  1.0416
  838HOH      O 2547   0.886   2.544   0.477  0.2237 -0.2778 -0.1782
  838HOH     H1 2548   0.828   2.468   0.477  1.0142 -0.9154  0.2565
  838HOH     H2 2549   0.913   2.554   0.568 -0.2450  0.8578 -0.1313
  839HOH      O 2550   0.431   2.719   1.419 -0.0947  0.0077 -0.5793
  839HOH     H1 2551   0.379   2.641   1.401  0.6869 -0.4628 -0.8605
  839HOH     H2 2552   0.479   2.698   1.499 -0.7663  0.6782  0.0390
  840HOH      O 2553   2.661   1.319   1.736 -0.5857 -0.4188  0.2364
  840HOH     H1 2554   2.600   1.302   1.809 -0.4147 -2.1803  0.0430
  840HOH     H2 2555   2.622   1.274   1.661 -0.5612  1.0320 -0.7419
  841HOH      O 2556   2.847   0.658   0.658 -0.2981  0.8970 -0.9507
  841HOH     H1 2557   2.915   0.593   0.640 -0.7417  0.3874 -0.8328
  841HOH     H2 2558   2.878   0.702   0.738 -1.5066 -1.5099  1.1623
  842HOH      O 2559   2.952   0.862   2.205  0.0674 -0.1470 -0.0122
  842HOH     H1 2560   2.981   0.809   2.131  0.5140  0.1300 -0.0457
  842HOH     H2 2561   2.876   0.816   2.240 -0.8756  0.3158 -1.3337
  843HOH      O 2562   0.223   1.874   1.183  0.1370  0.1201 -0.2153
  843HOH     H1 2563   0.159   1.802   1.178  0.1213  0.1583 -0.6577
  843HOH     H2 2564   0.290   1.842   1.243 -0.4445  0.2019  0.5049
  844HOH      O 2565   1.662   1.386   1.827 -0.0861  1.0421  0.0842
  844HOH     H1 2566   1.731   1.406   1.763  0.3732  0.1363  0.2484
  844HOH     H2 2567   1.584   1.431   1.794  0.2052  0.8377 -0.9640
  845HOH      O 2568   1.003   0.747   2.494  0.0133  0.4398  0.0123
  845HOH     H1 2569   0.955   0.827   2.514  0.1940  0.4966  0.2302
  845HOH     H2 2570   0.938   0.677   2.505 -0.0033  0.5080  0.3880
  846HOH      O 2571   2.427   0.641   1.167 -0.2254 -1.2803  0.2596
  846HOH     H1 2572   2.506   0.645   1.112 -0.6041 -0.5795 -0.2747
  846HOH     H2 2573   2.457   0.666   1.254  0.2045 -1.3423  0.1339
  847HOH      O 2574   0.212   2.295   0.592  0.1037  0.6254 -0.4885
  847HOH     H1 2575   0.197   2.203   0.567  0.3488  0.4390  0.0206
  847HOH     H2 2576   0.151   2.345   0.538  0.0371  0.1721 -0.8491
  848HOH      O 2577   0.912   0.295   2.443  0.6292 -0.7239 -0.2843
  848HOH     H1 2578   0.859   0.215   2.436  0.5669 -0.8146  0.8414
  848HOH     H2 2579   0.996   0.265   2.477  0.5072 -0.2983  0.4410
  849HOH      O 2580   1.409   2.967   0.211 -0.5986 -0.0824 -0.6043
  849HOH     H1 2581   1.350   2.944   0.139 -0.5118 -0.4753 -0.5568
  849HOH     H2 2582   1.351   2.971   0.288 -0.6383  0.0027 -0.6386
  850HOH      O 2583   0.764   2.619   1.897  0.5117 -0.2142 -0.0109
  850HOH     H1 2584   0.721   2.534   1.887 -1.2365  0.5021  0.5188
  850HOH     H2 2585   0.833   2.619   1.830  0.9570 -2.2073  0.3202
  851HOH      O 2586   1.626   0.056   0.735 -0.4633  0.0970  0.3131
  851HOH     H1 2587   1.672   0.141   0.728 -0.1242 -0.1431 -0.7343
  851HOH     H2 2588   1.548   0.076   0.786 -0.8471  1.2633 -0.6129
  852HOH      O 2589   1.886  -0.013   0.782  0.0429  0.0100  0.7820
  852HOH     H1 2590   1.946   0.062   0.790  0.1638 -0.0221  0.2499
  852HOH     H2 2591   1.799   0.026   0.794  0.1513  0.0910  1.3536
  853HOH      O 2592   1.297   2.512   2.582 -0.0849  1.0419  0.0862
  853HOH     H1 2593   1.317   2.606   2.583  0.0799  1.0073  0.3329
  853HOH     H2 2594   1.301   2.487   2.490  0.4419  1.1601  0.0695
  854HOH      O 2595   2.168   0.061   2.864  0.4480 -1.1308  0.2752
  854HOH     H1 2596   2.263   0.061   2.856  0.5213  0.2682  0.7151
  854HOH     H2 2597   2.136   0.059   2.774  0.9758  0.5400 -0.0207
  855HOH      O 2598   0.257   2.424   1.042 -0.3587 -0.1791  0.1803
  855HOH     H1 2599   0.208   2.439   0.962 -0.3347  0.8514  0.3327
  855HOH     H2 2600   0.296   2.338   1.030 -0.5552 -0.1578 -0.8013
  856HOH      O 2601   2.935   1.291   2.040 -0.5623  0.0555  0.2481
  856HOH     H1 2602   3.009   1.352   2.044 -0.1404 -0.4448  0.2183
  856HOH     H2 2603   2.941   1.240   2.121 -1.2992  0.4705  0.5925
  857HOH      O 2604   0.992   2.213   2.224  0.1623 -0.2591 -0.2222
  857HOH     H1 2605   1.063   2.238   2.165 -0.5582 -0.0223 -1.0239
  857HOH     H2 2606   1.007   2.265   2.303  0.9717 -0.3574 -0.2894
  858HOH      O 2607   0.441   1.718   2.788  0.8321 -0.2255  0.6128
  858HOH     H1 2608   0.403   1.784   2.846 -0.2739  0.2913 -0.6002
  858HOH     H2 2609   0.494   1.768   2.726  0.1235 -0.4359 -0.2104
  859HOH      O 2610   0.828   2.175   1.250 -0.0165  0.4058 -0.0474
  859HOH     H1 2611   0.856   2.140   1.165 -0.4400  1.2975 -0.5901
  859HOH     H2 2612   0.753   2.230   1.229 -0.1829  0.5897  0.9315
  860HOH      O 2613   1.749   0.119   0.470  0.0242 -0.3979  0.3431
  860HOH     H1 2614   1.756   0.108   0.375 -0.8836 -0.0994  0.2203
  860HOH     H2 2615   1.787   0.205   0.487  0.2708 -0.4894  0.2697
  861HOH      O 2616   2.285   1.208   0.757 -0.0637 -0.8422 -0.2223
  861HOH     H1 2617   2.292   1.302   0.741  0.2570 -0.9096 -0.4910
  861HOH     H2 2618   2.293   1.200   0.852 -0.7757 -0.5451 -0.1243
  862HOH      O 2619   2.188   0.386   2.792 -0.6596  0.6002 -1.1161
  862HOH     H1 2620   2.257   0.331   2.828 -0.3475  1.0597 -1.0020
  862HOH     H2 2621   2.229   0.430   2.717 -0.0827  2.5377  0.1722
  863HOH      O 2622   2.764   2.644   2.144  0.3104 -0.4331  0.6409
  863HOH     H1 2623   2.738   2.695   2.221  0.1515 -0.5231  0.6487
  863HOH     H2 2624   2.785   2.709   2.077  0.9820 -0.3445  0.9295
  864HOH      O 2625   0.177   0.810   1.177 -0.9024  0.6779 -0.0522
  864HOH     H1 2626   0.115   0.881   1.162 -0.8808  0.5754 -0.7014
  864HOH     H2 2627   0.124   0.731   1.175 -0.9103  0.6614  0.5613
  865HOH      O 2628   1.909   2.386   1.238  0.0660 -0.6403  0.4867
  865HOH     H1 2629   1.973   2.369   1.307  0.4738  0.5307  0.4530
  865HOH     H2 2630   1.962   2.419   1.164 -0.4932 -0.4532  0.1560
  866HOH      O 2631   0.077   2.083   2.885  0.1550  0.2315  0.0943
  866HOH     H1 2632  -0.012   2.050   2.895  0.0527  0.4587 -0.0360
  866HOH     H2 2633   0.111   2.089   2.975 -0.1895  0.7409  0.2008
   2.99012   2.99012   2.99012
